# Supplementary material for: Completion Probabilities and Parallel Restart Strategies under an Imposed Deadline
Source: PLoS One. 2016 Oct 12;11(10):e0164605. doi: 10.1371/journal.pone.0164605 (PMC5061357; doi:10.1371/journal.pone.0164605)
Supplement: S1 File — The file “S1_File.zip” is the data gathered from the experiments regarding completion probability. (ZIP) [file pone.0164605.s004.zip]

Archive with 114 entries (114 files):
- results_Multi_r100.8.txt
- results_Multi_r350.144.txt
- results_Multi_r400.2.txt
- results_Multi_r450.244.txt
- results_Multi_r550.344.txt
- results_Multi_r650.4440000000001.txt
- results_Multi_r750.5440000000001.txt
- results_Multi_r850.644.txt
- results_Multi_r950.744.txt
- results_Multi_r1050.844.txt
- results_Multi_r1150.944.txt
- results_Multi_r1251.0439999999999.txt
- results_Multi_r1350.144.txt
- results_Multi_r1450.244.txt
- results_Multi_r1550.344.txt
- results_Multi_r1650.444.txt
- results_Multi_r1750.5439999999999.txt
- results_Multi_r1850.6439999999998.txt
- results_Multi_r1950.7439999999997.txt
- results_Multi_r2050.8439999999996.txt
- results_Multi_r2150.9439999999995.txt
- results_Multi_r2251.0439999999994.txt
- results_Multi_r2310.144.txt
- results_Multi_r2350.144.txt
- results_Multi_r2450.244.txt
- results_Multi_r2550.344.txt
- results_Multi_r2650.444.txt
- results_Multi_r2750.544.txt
- results_Multi_r2850.644.txt
- results_Multi_r2950.7439999999997.txt
- results_Multi_r3050.8439999999996.txt
- results_Multi_r3150.9439999999995.txt
- results_Multi_r3251.0439999999994.txt
- results_Multi_r3350.144.txt
- results_Multi_r3450.244.txt
- results_Multi_r3550.344.txt
- results_Multi_r3650.444.txt
- results_Multi_r3750.544.txt
- results_Multi_r3850.644.txt
- results_Multi_r3950.7439999999997.txt
- results_Multi_r4050.8439999999996.txt
- results_Multi_r4150.9439999999995.txt
- results_Multi_r4251.044.txt
- results_Multi_r4350.144.txt
- results_Multi_r4450.244.txt
- results_Multi_r4550.344.txt
- results_Multi_r4620.288.txt
- results_Multi_r4650.444.txt
- results_Multi_r4750.544000000001.txt
- results_Multi_r4850.644000000001.txt
- results_Multi_r4950.7440000000015.txt
- results_Multi_r5050.844000000002.txt
- results_Multi_r5150.944000000002.txt
- results_Multi_r5251.044000000003.txt
- results_Multi_r7674.132.txt
- results_Multi_r9984.276.txt
- results_Multi_uf250-04_r530.txt
- results_Single_r100.8.txt
- results_Single_r350.144.txt
- results_Single_r400.2.txt
- results_Single_r450.244.txt
- results_Single_r550.344.txt
- results_Single_r650.4440000000001.txt
- results_Single_r750.5440000000001.txt
- results_Single_r850.644.txt
- results_Single_r950.744.txt
- results_Single_r1050.844.txt
- results_Single_r1150.944.txt
- results_Single_r1251.0439999999999.txt
- results_Single_r1350.144.txt
- results_Single_r1450.244.txt
- results_Single_r1550.3439999999998.txt
- results_Single_r1650.444.txt
- results_Single_r1750.5439999999999.txt
- results_Single_r1850.6439999999998.txt
- results_Single_r1950.7439999999997.txt
- results_Single_r2050.8439999999996.txt
- results_Single_r2150.9439999999995.txt
- results_Single_r2251.0439999999994.txt
- results_Single_r2310.144.txt
- results_Single_r2350.144.txt
- results_Single_r2450.2439999999997.txt
- results_Single_r2550.344.txt
- results_Single_r2650.444.txt
- results_Single_r2750.544.txt
- results_Single_r2850.644.txt
- results_Single_r2950.7439999999997.txt
- results_Single_r3050.8439999999996.txt
- results_Single_r3150.9439999999995.txt
- results_Single_r3251.0439999999994.txt
- results_Single_r3350.144.txt
- results_Single_r3450.244.txt
- results_Single_r3550.344.txt
- results_Single_r3650.444.txt
- results_Single_r3750.544.txt
- results_Single_r3850.644.txt
- results_Single_r3950.7439999999997.txt
- results_Single_r4050.8439999999996.txt
- results_Single_r4150.9439999999995.txt
- results_Single_r4251.044.txt
- results_Single_r4350.144.txt
- results_Single_r4450.244.txt
- results_Single_r4550.344.txt
- results_Single_r4620.288.txt
- results_Single_r4650.444.txt
- results_Single_r4750.544000000001.txt
- results_Single_r4850.644000000001.txt
- results_Single_r4950.7440000000015.txt
- results_Single_r5050.844000000002.txt
- results_Single_r5150.944000000002.txt
- results_Single_r5251.044000000003.txt
- results_Single_r7674.132.txt
- results_Single_r9984.276.txt
- results_Single_uf250-04_r530.txt
