# Supplementary material for: Completion Probabilities and Parallel Restart Strategies under an Imposed Deadline
Source: PLoS One. 2016 Oct 12;11(10):e0164605. doi: 10.1371/journal.pone.0164605 (PMC5061357; doi:10.1371/journal.pone.0164605)
Supplement: S1 File — The file “S1_File.zip” is the data gathered from the experiments regarding completion probability. (ZIP) [file pone.0164605.s004.zip › results_Multi_r100.8.txt]

uf250-04.cnf , deadline. Restarts: 100
uf250-04.cnf fulfilled No. of Restarts: 28 No. of Flips: 4570 time to process: 0 seconds.
uf250-04.cnf , deadline. Restarts: 100
uf250-04.cnf , deadline. Restarts: 100
uf250-04.cnf , deadline. Restarts: 100
uf250-04.cnf , deadline. Restarts: 100
uf250-04.cnf , deadline. Restarts: 100
uf250-04.cnf , deadline. Restarts: 100
uf250-04.cnf , deadline. Restarts: 100
uf250-04.cnf , deadline. Restarts: 100
uf250-04.cnf , deadline. Restarts: 100
uf250-04.cnf , deadline. Restarts: 100
uf250-04.cnf , deadline. Restarts: 100
uf250-04.cnf , deadline. Restarts: 100
uf250-04.cnf , deadline. Restarts: 100
uf250-04.cnf , deadline. Restarts: 100
uf250-04.cnf , deadline. Restarts: 100
uf250-04.cnf , deadline. Restarts: 100
uf250-04.cnf fulfilled No. of Restarts: 38 No. of Flips: 2574 time to process: 0 seconds.
uf250-04.cnf , deadline. Restarts: 100
uf250-04.cnf , deadline. Restarts: 100
uf250-04.cnf , deadline. Restarts: 100
uf250-04.cnf , deadline. Restarts: 100
uf250-04.cnf fulfilled No. of Restarts: 6 No. of Flips: 3036 time to process: 0 seconds.
uf250-04.cnf , deadline. Restarts: 100
uf250-04.cnf , deadline. Restarts: 100
uf250-04.cnf , deadline. Restarts: 100
uf250-04.cnf , deadline. Restarts: 100
uf250-04.cnf , deadline. Restarts: 100
uf250-04.cnf , deadline. Restarts: 100
uf250-04.cnf , deadline. Restarts: 100
uf250-04.cnf , deadline. Restarts: 100
uf250-04.cnf , deadline. Restarts: 100
uf250-04.cnf fulfilled No. of Restarts: 32 No. of Flips: 4731 time to process: 0 seconds.
uf250-04.cnf , deadline. Restarts: 100
uf250-04.cnf , deadline. Restarts: 100
uf250-04.cnf , deadline. Restarts: 100
uf250-04.cnf , deadline. Restarts: 100
uf250-04.cnf , deadline. Restarts: 100
uf250-04.cnf , deadline. Restarts: 100
uf250-04.cnf , deadline. Restarts: 100
uf250-04.cnf , deadline. Restarts: 100
uf250-04.cnf , deadline. Restarts: 100
uf250-04.cnf , deadline. Restarts: 100
uf250-04.cnf , deadline. Restarts: 100
uf250-04.cnf , deadline. Restarts: 100
uf250-04.cnf , deadline. Restarts: 100
uf250-04.cnf , deadline. Restarts: 100
uf250-04.cnf , deadline. Restarts: 100
uf250-04.cnf , deadline. Restarts: 100
uf250-04.cnf , deadline. Restarts: 100
uf250-04.cnf , deadline. Restarts: 100
uf250-04.cnf fulfilled No. of Restarts: 24 No. of Flips: 1511 time to process: 0 seconds.
uf250-04.cnf , deadline. Restarts: 100
uf250-04.cnf , deadline. Restarts: 100
uf250-04.cnf , deadline. Restarts: 100
uf250-04.cnf , deadline. Restarts: 100
uf250-04.cnf fulfilled No. of Restarts: 91 No. of Flips: 4376 time to process: 0 seconds.
uf250-04.cnf , deadline. Restarts: 100
uf250-04.cnf , deadline. Restarts: 100
uf250-04.cnf , deadline. Restarts: 100
uf250-04.cnf , deadline. Restarts: 100
uf250-04.cnf fulfilled No. of Restarts: 33 No. of Flips: 3366 time to process: 0 seconds.
uf250-04.cnf , deadline. Restarts: 100
uf250-04.cnf , deadline. Restarts: 100
uf250-04.cnf , deadline. Restarts: 100
uf250-04.cnf , deadline. Restarts: 100
uf250-04.cnf , deadline. Restarts: 100
uf250-04.cnf , deadline. Restarts: 100
uf250-04.cnf , deadline. Restarts: 100
uf250-04.cnf fulfilled No. of Restarts: 15 No. of Flips: 2208 time to process: 0 seconds.
uf250-04.cnf , deadline. Restarts: 100
uf250-04.cnf fulfilled No. of Restarts: 81 No. of Flips: 4099 time to process: 0 seconds.
uf250-04.cnf fulfilled No. of Restarts: 23 No. of Flips: 4284 time to process: 0 seconds.
uf250-04.cnf , deadline. Restarts: 100
uf250-04.cnf , deadline. Restarts: 100
uf250-04.cnf , deadline. Restarts: 100
uf250-04.cnf , deadline. Restarts: 100
uf250-04.cnf , deadline. Restarts: 100
uf250-04.cnf , deadline. Restarts: 100
uf250-04.cnf , deadline. Restarts: 100
uf250-04.cnf , deadline. Restarts: 100
uf250-04.cnf , deadline. Restarts: 100
uf250-04.cnf , deadline. Restarts: 100
uf250-04.cnf , deadline. Restarts: 100
uf250-04.cnf fulfilled No. of Restarts: 82 No. of Flips: 2808 time to process: 0 seconds.
uf250-04.cnf fulfilled No. of Restarts: 58 No. of Flips: 3129 time to process: 0 seconds.
uf250-04.cnf , deadline. Restarts: 100
uf250-04.cnf , deadline. Restarts: 100
uf250-04.cnf , deadline. Restarts: 100
uf250-04.cnf , deadline. Restarts: 100
uf250-04.cnf , deadline. Restarts: 100
uf250-04.cnf , deadline. Restarts: 100
uf250-04.cnf , deadline. Restarts: 100
uf250-04.cnf , deadline. Restarts: 100
uf250-04.cnf , deadline. Restarts: 100
uf250-04.cnf , deadline. Restarts: 100
uf250-04.cnf , deadline. Restarts: 100
uf250-04.cnf , deadline. Restarts: 100
uf250-04.cnf , deadline. Restarts: 100
uf250-04.cnf , deadline. Restarts: 100
uf250-04.cnf , deadline. Restarts: 100
uf250-04.cnf , deadline. Restarts: 100
uf250-04.cnf , deadline. Restarts: 100
uf250-04.cnf , deadline. Restarts: 100
uf250-04.cnf , deadline. Restarts: 100
uf250-04.cnf , deadline. Restarts: 100
uf250-04.cnf , deadline. Restarts: 100
uf250-04.cnf , deadline. Restarts: 100
uf250-04.cnf fulfilled No. of Restarts: 22 No. of Flips: 3539 time to process: 0 seconds.
uf250-04.cnf , deadline. Restarts: 100
uf250-04.cnf , deadline. Restarts: 100
uf250-04.cnf , deadline. Restarts: 100
uf250-04.cnf , deadline. Restarts: 100
uf250-04.cnf , deadline. Restarts: 100
uf250-04.cnf , deadline. Restarts: 100
uf250-04.cnf , deadline. Restarts: 100
uf250-04.cnf , deadline. Restarts: 100
uf250-04.cnf , deadline. Restarts: 100
uf250-04.cnf , deadline. Restarts: 100
uf250-04.cnf , deadline. Restarts: 100
uf250-04.cnf , deadline. Restarts: 100
uf250-04.cnf , deadline. Restarts: 100
uf250-04.cnf , deadline. Restarts: 100
uf250-04.cnf , deadline. Restarts: 100
uf250-04.cnf fulfilled No. of Restarts: 94 No. of Flips: 1424 time to process: 0 seconds.
uf250-04.cnf fulfilled No. of Restarts: 69 No. of Flips: 3333 time to process: 0 seconds.
uf250-04.cnf , deadline. Restarts: 100
uf250-04.cnf , deadline. Restarts: 100
uf250-04.cnf , deadline. Restarts: 100
uf250-04.cnf , deadline. Restarts: 100
uf250-04.cnf , deadline. Restarts: 100
uf250-04.cnf fulfilled No. of Restarts: 21 No. of Flips: 2954 time to process: 0 seconds.
uf250-04.cnf , deadline. Restarts: 100
uf250-04.cnf , deadline. Restarts: 100
uf250-04.cnf , deadline. Restarts: 100
uf250-04.cnf fulfilled No. of Restarts: 18 No. of Flips: 3278 time to process: 0 seconds.
uf250-04.cnf , deadline. Restarts: 100
uf250-04.cnf , deadline. Restarts: 100
uf250-04.cnf , deadline. Restarts: 100
uf250-04.cnf , deadline. Restarts: 100
uf250-04.cnf , deadline. Restarts: 100
uf250-04.cnf , deadline. Restarts: 100
uf250-04.cnf , deadline. Restarts: 100
uf250-04.cnf , deadline. Restarts: 100
uf250-04.cnf , deadline. Restarts: 100
uf250-04.cnf , deadline. Restarts: 100
uf250-04.cnf , deadline. Restarts: 100
uf250-04.cnf , deadline. Restarts: 100
uf250-04.cnf , deadline. Restarts: 100
uf250-04.cnf , deadline. Restarts: 100
uf250-04.cnf , deadline. Restarts: 100
uf250-04.cnf , deadline. Restarts: 100
uf250-04.cnf , deadline. Restarts: 100
uf250-04.cnf , deadline. Restarts: 100
uf250-04.cnf fulfilled No. of Restarts: 82 No. of Flips: 4455 time to process: 0 seconds.
uf250-04.cnf fulfilled No. of Restarts: 22 No. of Flips: 3848 time to process: 0 seconds.
uf250-04.cnf , deadline. Restarts: 100
uf250-04.cnf , deadline. Restarts: 100
uf250-04.cnf fulfilled No. of Restarts: 28 No. of Flips: 4401 time to process: 0 seconds.
uf250-04.cnf , deadline. Restarts: 100
uf250-04.cnf , deadline. Restarts: 100
uf250-04.cnf , deadline. Restarts: 100
uf250-04.cnf , deadline. Restarts: 100
uf250-04.cnf , deadline. Restarts: 100
uf250-04.cnf , deadline. Restarts: 100
uf250-04.cnf , deadline. Restarts: 100
uf250-04.cnf , deadline. Restarts: 100
uf250-04.cnf , deadline. Restarts: 100
uf250-04.cnf , deadline. Restarts: 100
uf250-04.cnf , deadline. Restarts: 100
uf250-04.cnf , deadline. Restarts: 100
uf250-04.cnf fulfilled No. of Restarts: 62 No. of Flips: 1766 time to process: 0 seconds.
uf250-04.cnf , deadline. Restarts: 100
uf250-04.cnf fulfilled No. of Restarts: 25 No. of Flips: 1094 time to process: 0 seconds.
uf250-04.cnf fulfilled No. of Restarts: 87 No. of Flips: 3484 time to process: 0 seconds.
uf250-04.cnf , deadline. Restarts: 100
uf250-04.cnf , deadline. Restarts: 100
uf250-04.cnf , deadline. Restarts: 100
uf250-04.cnf fulfilled No. of Restarts: 93 No. of Flips: 2464 time to process: 0 seconds.
uf250-04.cnf , deadline. Restarts: 100
uf250-04.cnf , deadline. Restarts: 100
uf250-04.cnf , deadline. Restarts: 100
uf250-04.cnf fulfilled No. of Restarts: 51 No. of Flips: 4568 time to process: 0 seconds.
uf250-04.cnf , deadline. Restarts: 100
uf250-04.cnf , deadline. Restarts: 100
uf250-04.cnf , deadline. Restarts: 100
uf250-04.cnf , deadline. Restarts: 100
uf250-04.cnf fulfilled No. of Restarts: 9 No. of Flips: 2623 time to process: 0 seconds.
uf250-04.cnf , deadline. Restarts: 100
uf250-04.cnf , deadline. Restarts: 100
uf250-04.cnf , deadline. Restarts: 100
uf250-04.cnf , deadline. Restarts: 100
uf250-04.cnf , deadline. Restarts: 100
uf250-04.cnf fulfilled No. of Restarts: 4 No. of Flips: 4056 time to process: 0 seconds.
uf250-04.cnf , deadline. Restarts: 100
uf250-04.cnf , deadline. Restarts: 100
uf250-04.cnf fulfilled No. of Restarts: 87 No. of Flips: 2353 time to process: 0 seconds.
uf250-04.cnf , deadline. Restarts: 100
uf250-04.cnf , deadline. Restarts: 100
uf250-04.cnf , deadline. Restarts: 100
uf250-04.cnf , deadline. Restarts: 100
uf250-04.cnf , deadline. Restarts: 100
uf250-04.cnf , deadline. Restarts: 100
uf250-04.cnf , deadline. Restarts: 100
uf250-04.cnf , deadline. Restarts: 100
uf250-04.cnf , deadline. Restarts: 100
uf250-04.cnf , deadline. Restarts: 100
uf250-04.cnf , deadline. Restarts: 100
uf250-04.cnf , deadline. Restarts: 100
uf250-04.cnf , deadline. Restarts: 100
uf250-04.cnf , deadline. Restarts: 100
uf250-04.cnf , deadline. Restarts: 100
uf250-04.cnf , deadline. Restarts: 100
uf250-04.cnf , deadline. Restarts: 100
uf250-04.cnf , deadline. Restarts: 100
uf250-04.cnf , deadline. Restarts: 100
uf250-04.cnf , deadline. Restarts: 100
uf250-04.cnf , deadline. Restarts: 100
uf250-04.cnf , deadline. Restarts: 100
uf250-04.cnf fulfilled No. of Restarts: 15 No. of Flips: 3331 time to process: 0 seconds.
uf250-04.cnf , deadline. Restarts: 100
uf250-04.cnf , deadline. Restarts: 100
uf250-04.cnf , deadline. Restarts: 100
uf250-04.cnf , deadline. Restarts: 100
uf250-04.cnf , deadline. Restarts: 100
uf250-04.cnf , deadline. Restarts: 100
uf250-04.cnf , deadline. Restarts: 100
uf250-04.cnf , deadline. Restarts: 100
uf250-04.cnf , deadline. Restarts: 100
uf250-04.cnf fulfilled No. of Restarts: 45 No. of Flips: 2302 time to process: 0 seconds.
uf250-04.cnf , deadline. Restarts: 100
uf250-04.cnf , deadline. Restarts: 100
uf250-04.cnf , deadline. Restarts: 100
uf250-04.cnf , deadline. Restarts: 100
uf250-04.cnf , deadline. Restarts: 100
uf250-04.cnf , deadline. Restarts: 100
uf250-04.cnf , deadline. Restarts: 100
uf250-04.cnf fulfilled No. of Restarts: 50 No. of Flips: 1801 time to process: 0 seconds.
uf250-04.cnf , deadline. Restarts: 100
uf250-04.cnf , deadline. Restarts: 100
uf250-04.cnf , deadline. Restarts: 100
uf250-04.cnf fulfilled No. of Restarts: 83 No. of Flips: 4004 time to process: 0 seconds.
uf250-04.cnf fulfilled No. of Restarts: 25 No. of Flips: 1611 time to process: 0 seconds.
uf250-04.cnf , deadline. Restarts: 100
uf250-04.cnf , deadline. Restarts: 100
uf250-04.cnf , deadline. Restarts: 100
uf250-04.cnf , deadline. Restarts: 100
uf250-04.cnf , deadline. Restarts: 100
uf250-04.cnf , deadline. Restarts: 100
uf250-04.cnf , deadline. Restarts: 100
uf250-04.cnf , deadline. Restarts: 100
uf250-04.cnf , deadline. Restarts: 100
uf250-04.cnf , deadline. Restarts: 100
uf250-04.cnf , deadline. Restarts: 100
uf250-04.cnf , deadline. Restarts: 100
uf250-04.cnf , deadline. Restarts: 100
uf250-04.cnf , deadline. Restarts: 100
uf250-04.cnf fulfilled No. of Restarts: 19 No. of Flips: 2294 time to process: 0 seconds.
uf250-04.cnf , deadline. Restarts: 100
uf250-04.cnf , deadline. Restarts: 100
uf250-04.cnf , deadline. Restarts: 100
uf250-04.cnf , deadline. Restarts: 100
uf250-04.cnf , deadline. Restarts: 100
uf250-04.cnf , deadline. Restarts: 100
uf250-04.cnf fulfilled No. of Restarts: 67 No. of Flips: 2281 time to process: 0 seconds.
uf250-04.cnf fulfilled No. of Restarts: 9 No. of Flips: 1846 time to process: 0 seconds.
uf250-04.cnf , deadline. Restarts: 100
uf250-04.cnf , deadline. Restarts: 100
uf250-04.cnf , deadline. Restarts: 100
uf250-04.cnf , deadline. Restarts: 100
uf250-04.cnf , deadline. Restarts: 100
uf250-04.cnf , deadline. Restarts: 100
uf250-04.cnf fulfilled No. of Restarts: 71 No. of Flips: 2158 time to process: 0 seconds.
uf250-04.cnf , deadline. Restarts: 100
uf250-04.cnf fulfilled No. of Restarts: 5 No. of Flips: 1588 time to process: 0 seconds.
uf250-04.cnf fulfilled No. of Restarts: 31 No. of Flips: 4741 time to process: 0 seconds.
uf250-04.cnf , deadline. Restarts: 100
uf250-04.cnf , deadline. Restarts: 100
uf250-04.cnf , deadline. Restarts: 100
uf250-04.cnf , deadline. Restarts: 100
uf250-04.cnf , deadline. Restarts: 100
uf250-04.cnf , deadline. Restarts: 100
uf250-04.cnf , deadline. Restarts: 100
uf250-04.cnf , deadline. Restarts: 100
uf250-04.cnf , deadline. Restarts: 100
uf250-04.cnf , deadline. Restarts: 100
uf250-04.cnf , deadline. Restarts: 100
uf250-04.cnf fulfilled No. of Restarts: 60 No. of Flips: 1091 time to process: 0 seconds.
uf250-04.cnf , deadline. Restarts: 100
uf250-04.cnf , deadline. Restarts: 100
uf250-04.cnf , deadline. Restarts: 100
uf250-04.cnf , deadline. Restarts: 100
uf250-04.cnf , deadline. Restarts: 100
uf250-04.cnf , deadline. Restarts: 100
uf250-04.cnf , deadline. Restarts: 100
uf250-04.cnf , deadline. Restarts: 100
uf250-04.cnf , deadline. Restarts: 100
uf250-04.cnf fulfilled No. of Restarts: 19 No. of Flips: 4424 time to process: 0 seconds.
uf250-04.cnf , deadline. Restarts: 100
uf250-04.cnf fulfilled No. of Restarts: 66 No. of Flips: 3219 time to process: 0 seconds.
uf250-04.cnf , deadline. Restarts: 100
uf250-04.cnf fulfilled No. of Restarts: 31 No. of Flips: 3035 time to process: 0 seconds.
uf250-04.cnf , deadline. Restarts: 100
uf250-04.cnf , deadline. Restarts: 100
uf250-04.cnf , deadline. Restarts: 100
uf250-04.cnf , deadline. Restarts: 100
uf250-04.cnf , deadline. Restarts: 100
uf250-04.cnf , deadline. Restarts: 100
uf250-04.cnf , deadline. Restarts: 100
uf250-04.cnf , deadline. Restarts: 100
uf250-04.cnf , deadline. Restarts: 100
uf250-04.cnf , deadline. Restarts: 100
uf250-04.cnf , deadline. Restarts: 100
uf250-04.cnf , deadline. Restarts: 100
uf250-04.cnf , deadline. Restarts: 100
uf250-04.cnf , deadline. Restarts: 100
uf250-04.cnf , deadline. Restarts: 100
uf250-04.cnf , deadline. Restarts: 100
uf250-04.cnf , deadline. Restarts: 100
uf250-04.cnf fulfilled No. of Restarts: 24 No. of Flips: 4533 time to process: 0 seconds.
uf250-04.cnf fulfilled No. of Restarts: 37 No. of Flips: 2079 time to process: 0 seconds.
uf250-04.cnf , deadline. Restarts: 100
uf250-04.cnf fulfilled No. of Restarts: 97 No. of Flips: 3983 time to process: 0 seconds.
uf250-04.cnf , deadline. Restarts: 100
uf250-04.cnf , deadline. Restarts: 100
uf250-04.cnf , deadline. Restarts: 100
uf250-04.cnf , deadline. Restarts: 100
uf250-04.cnf , deadline. Restarts: 100
uf250-04.cnf , deadline. Restarts: 100
uf250-04.cnf , deadline. Restarts: 100
uf250-04.cnf , deadline. Restarts: 100
uf250-04.cnf , deadline. Restarts: 100
uf250-04.cnf , deadline. Restarts: 100
uf250-04.cnf , deadline. Restarts: 100
uf250-04.cnf , deadline. Restarts: 100
uf250-04.cnf , deadline. Restarts: 100
uf250-04.cnf , deadline. Restarts: 100
uf250-04.cnf , deadline. Restarts: 100
uf250-04.cnf , deadline. Restarts: 100
uf250-04.cnf , deadline. Restarts: 100
uf250-04.cnf , deadline. Restarts: 100
uf250-04.cnf fulfilled No. of Restarts: 10 No. of Flips: 1800 time to process: 0 seconds.
uf250-04.cnf , deadline. Restarts: 100
uf250-04.cnf , deadline. Restarts: 100
uf250-04.cnf , deadline. Restarts: 100
uf250-04.cnf , deadline. Restarts: 100
uf250-04.cnf , deadline. Restarts: 100
uf250-04.cnf , deadline. Restarts: 100
uf250-04.cnf , deadline. Restarts: 100
uf250-04.cnf , deadline. Restarts: 100
uf250-04.cnf , deadline. Restarts: 100
uf250-04.cnf , deadline. Restarts: 100
uf250-04.cnf fulfilled No. of Restarts: 48 No. of Flips: 3077 time to process: 0 seconds.
uf250-04.cnf , deadline. Restarts: 100
uf250-04.cnf , deadline. Restarts: 100
uf250-04.cnf fulfilled No. of Restarts: 3 No. of Flips: 4377 time to process: 0 seconds.
uf250-04.cnf fulfilled No. of Restarts: 74 No. of Flips: 1505 time to process: 0 seconds.
uf250-04.cnf , deadline. Restarts: 100
uf250-04.cnf , deadline. Restarts: 100
uf250-04.cnf , deadline. Restarts: 100
uf250-04.cnf , deadline. Restarts: 100
uf250-04.cnf , deadline. Restarts: 100
uf250-04.cnf , deadline. Restarts: 100
uf250-04.cnf , deadline. Restarts: 100
uf250-04.cnf fulfilled No. of Restarts: 99 No. of Flips: 4680 time to process: 0 seconds.
uf250-04.cnf , deadline. Restarts: 100
uf250-04.cnf , deadline. Restarts: 100
uf250-04.cnf fulfilled No. of Restarts: 33 No. of Flips: 3078 time to process: 0 seconds.
uf250-04.cnf , deadline. Restarts: 100
uf250-04.cnf , deadline. Restarts: 100
uf250-04.cnf , deadline. Restarts: 100
uf250-04.cnf , deadline. Restarts: 100
uf250-04.cnf fulfilled No. of Restarts: 69 No. of Flips: 2324 time to process: 0 seconds.
uf250-04.cnf , deadline. Restarts: 100
uf250-04.cnf , deadline. Restarts: 100
uf250-04.cnf , deadline. Restarts: 100
uf250-04.cnf , deadline. Restarts: 100
uf250-04.cnf fulfilled No. of Restarts: 31 No. of Flips: 3538 time to process: 0 seconds.
uf250-04.cnf , deadline. Restarts: 100
uf250-04.cnf , deadline. Restarts: 100
uf250-04.cnf , deadline. Restarts: 100
uf250-04.cnf , deadline. Restarts: 100
uf250-04.cnf fulfilled No. of Restarts: 14 No. of Flips: 4367 time to process: 0 seconds.
uf250-04.cnf , deadline. Restarts: 100
uf250-04.cnf , deadline. Restarts: 100
uf250-04.cnf , deadline. Restarts: 100
uf250-04.cnf , deadline. Restarts: 100
uf250-04.cnf , deadline. Restarts: 100
uf250-04.cnf , deadline. Restarts: 100
uf250-04.cnf , deadline. Restarts: 100
uf250-04.cnf , deadline. Restarts: 100
uf250-04.cnf , deadline. Restarts: 100
uf250-04.cnf fulfilled No. of Restarts: 1 No. of Flips: 4962 time to process: 0 seconds.
uf250-04.cnf fulfilled No. of Restarts: 80 No. of Flips: 3108 time to process: 0 seconds.
uf250-04.cnf , deadline. Restarts: 100
uf250-04.cnf , deadline. Restarts: 100
uf250-04.cnf fulfilled No. of Restarts: 34 No. of Flips: 1739 time to process: 0 seconds.
uf250-04.cnf , deadline. Restarts: 100
uf250-04.cnf , deadline. Restarts: 100
uf250-04.cnf , deadline. Restarts: 100
uf250-04.cnf , deadline. Restarts: 100
uf250-04.cnf , deadline. Restarts: 100
uf250-04.cnf , deadline. Restarts: 100
uf250-04.cnf , deadline. Restarts: 100
uf250-04.cnf , deadline. Restarts: 100
uf250-04.cnf , deadline. Restarts: 100
uf250-04.cnf , deadline. Restarts: 100
uf250-04.cnf , deadline. Restarts: 100
uf250-04.cnf , deadline. Restarts: 100
uf250-04.cnf , deadline. Restarts: 100
uf250-04.cnf , deadline. Restarts: 100
uf250-04.cnf , deadline. Restarts: 100
uf250-04.cnf , deadline. Restarts: 100
uf250-04.cnf fulfilled No. of Restarts: 73 No. of Flips: 4367 time to process: 0 seconds.
uf250-04.cnf fulfilled No. of Restarts: 68 No. of Flips: 1543 time to process: 0 seconds.
uf250-04.cnf , deadline. Restarts: 100
uf250-04.cnf , deadline. Restarts: 100
uf250-04.cnf , deadline. Restarts: 100
uf250-04.cnf , deadline. Restarts: 100
uf250-04.cnf , deadline. Restarts: 100
uf250-04.cnf , deadline. Restarts: 100
uf250-04.cnf , deadline. Restarts: 100
uf250-04.cnf fulfilled No. of Restarts: 27 No. of Flips: 3537 time to process: 0 seconds.
uf250-04.cnf , deadline. Restarts: 100
uf250-04.cnf , deadline. Restarts: 100
uf250-04.cnf , deadline. Restarts: 100
uf250-04.cnf , deadline. Restarts: 100
uf250-04.cnf , deadline. Restarts: 100
uf250-04.cnf , deadline. Restarts: 100
uf250-04.cnf , deadline. Restarts: 100
uf250-04.cnf , deadline. Restarts: 100
uf250-04.cnf , deadline. Restarts: 100
uf250-04.cnf , deadline. Restarts: 100
uf250-04.cnf , deadline. Restarts: 100
uf250-04.cnf , deadline. Restarts: 100
uf250-04.cnf , deadline. Restarts: 100
uf250-04.cnf , deadline. Restarts: 100
uf250-04.cnf , deadline. Restarts: 100
uf250-04.cnf , deadline. Restarts: 100
uf250-04.cnf , deadline. Restarts: 100
uf250-04.cnf , deadline. Restarts: 100
uf250-04.cnf , deadline. Restarts: 100
uf250-04.cnf , deadline. Restarts: 100
uf250-04.cnf , deadline. Restarts: 100
uf250-04.cnf , deadline. Restarts: 100
uf250-04.cnf , deadline. Restarts: 100
uf250-04.cnf , deadline. Restarts: 100
uf250-04.cnf , deadline. Restarts: 100
uf250-04.cnf , deadline. Restarts: 100
uf250-04.cnf , deadline. Restarts: 100
uf250-04.cnf , deadline. Restarts: 100
uf250-04.cnf , deadline. Restarts: 100
uf250-04.cnf , deadline. Restarts: 100
uf250-04.cnf , deadline. Restarts: 100
uf250-04.cnf , deadline. Restarts: 100
uf250-04.cnf , deadline. Restarts: 100
uf250-04.cnf fulfilled No. of Restarts: 80 No. of Flips: 2690 time to process: 0 seconds.
uf250-04.cnf , deadline. Restarts: 100
uf250-04.cnf , deadline. Restarts: 100
uf250-04.cnf , deadline. Restarts: 100
uf250-04.cnf , deadline. Restarts: 100
uf250-04.cnf , deadline. Restarts: 100
uf250-04.cnf , deadline. Restarts: 100
uf250-04.cnf , deadline. Restarts: 100
uf250-04.cnf , deadline. Restarts: 100
uf250-04.cnf , deadline. Restarts: 100
uf250-04.cnf , deadline. Restarts: 100
uf250-04.cnf , deadline. Restarts: 100
uf250-04.cnf , deadline. Restarts: 100
uf250-04.cnf , deadline. Restarts: 100
uf250-04.cnf fulfilled No. of Restarts: 14 No. of Flips: 3495 time to process: 0 seconds.
uf250-04.cnf , deadline. Restarts: 100
uf250-04.cnf , deadline. Restarts: 100
uf250-04.cnf , deadline. Restarts: 100
uf250-04.cnf fulfilled No. of Restarts: 90 No. of Flips: 1506 time to process: 0 seconds.
uf250-04.cnf , deadline. Restarts: 100
uf250-04.cnf , deadline. Restarts: 100
uf250-04.cnf fulfilled No. of Restarts: 78 No. of Flips: 1174 time to process: 0 seconds.
uf250-04.cnf , deadline. Restarts: 100
uf250-04.cnf , deadline. Restarts: 100
uf250-04.cnf , deadline. Restarts: 100
uf250-04.cnf , deadline. Restarts: 100
uf250-04.cnf fulfilled No. of Restarts: 73 No. of Flips: 2744 time to process: 0 seconds.
uf250-04.cnf , deadline. Restarts: 100
uf250-04.cnf , deadline. Restarts: 100
uf250-04.cnf fulfilled No. of Restarts: 43 No. of Flips: 3087 time to process: 0 seconds.
uf250-04.cnf , deadline. Restarts: 100
uf250-04.cnf fulfilled No. of Restarts: 58 No. of Flips: 4627 time to process: 0 seconds.
uf250-04.cnf fulfilled No. of Restarts: 25 No. of Flips: 4648 time to process: 0 seconds.
uf250-04.cnf , deadline. Restarts: 100
uf250-04.cnf fulfilled No. of Restarts: 63 No. of Flips: 3740 time to process: 0 seconds.
uf250-04.cnf , deadline. Restarts: 100
uf250-04.cnf , deadline. Restarts: 100
uf250-04.cnf fulfilled No. of Restarts: 4 No. of Flips: 4832 time to process: 0 seconds.
uf250-04.cnf , deadline. Restarts: 100
uf250-04.cnf , deadline. Restarts: 100
uf250-04.cnf , deadline. Restarts: 100
uf250-04.cnf , deadline. Restarts: 100
uf250-04.cnf fulfilled No. of Restarts: 10 No. of Flips: 4318 time to process: 0 seconds.
uf250-04.cnf , deadline. Restarts: 100
uf250-04.cnf , deadline. Restarts: 100
uf250-04.cnf , deadline. Restarts: 100
uf250-04.cnf , deadline. Restarts: 100
uf250-04.cnf , deadline. Restarts: 100
uf250-04.cnf , deadline. Restarts: 100
uf250-04.cnf , deadline. Restarts: 100
uf250-04.cnf , deadline. Restarts: 100
uf250-04.cnf , deadline. Restarts: 100
uf250-04.cnf , deadline. Restarts: 100
uf250-04.cnf , deadline. Restarts: 100
uf250-04.cnf , deadline. Restarts: 100
uf250-04.cnf , deadline. Restarts: 100
uf250-04.cnf , deadline. Restarts: 100
uf250-04.cnf , deadline. Restarts: 100
uf250-04.cnf , deadline. Restarts: 100
uf250-04.cnf , deadline. Restarts: 100
uf250-04.cnf , deadline. Restarts: 100
uf250-04.cnf , deadline. Restarts: 100
uf250-04.cnf fulfilled No. of Restarts: 97 No. of Flips: 4940 time to process: 0 seconds.
uf250-04.cnf , deadline. Restarts: 100
uf250-04.cnf , deadline. Restarts: 100
uf250-04.cnf , deadline. Restarts: 100
uf250-04.cnf , deadline. Restarts: 100
uf250-04.cnf , deadline. Restarts: 100
uf250-04.cnf , deadline. Restarts: 100
uf250-04.cnf , deadline. Restarts: 100
uf250-04.cnf , deadline. Restarts: 100
uf250-04.cnf , deadline. Restarts: 100
uf250-04.cnf , deadline. Restarts: 100
uf250-04.cnf fulfilled No. of Restarts: 87 No. of Flips: 798 time to process: 0 seconds.
uf250-04.cnf , deadline. Restarts: 100
uf250-04.cnf , deadline. Restarts: 100
uf250-04.cnf fulfilled No. of Restarts: 63 No. of Flips: 4193 time to process: 0 seconds.
uf250-04.cnf , deadline. Restarts: 100
uf250-04.cnf , deadline. Restarts: 100
uf250-04.cnf , deadline. Restarts: 100
uf250-04.cnf , deadline. Restarts: 100
uf250-04.cnf , deadline. Restarts: 100
uf250-04.cnf , deadline. Restarts: 100
uf250-04.cnf , deadline. Restarts: 100
uf250-04.cnf , deadline. Restarts: 100
uf250-04.cnf , deadline. Restarts: 100
uf250-04.cnf , deadline. Restarts: 100
uf250-04.cnf , deadline. Restarts: 100
uf250-04.cnf , deadline. Restarts: 100
uf250-04.cnf fulfilled No. of Restarts: 40 No. of Flips: 4939 time to process: 0 seconds.
uf250-04.cnf , deadline. Restarts: 100
uf250-04.cnf , deadline. Restarts: 100
uf250-04.cnf , deadline. Restarts: 100
uf250-04.cnf , deadline. Restarts: 100
uf250-04.cnf , deadline. Restarts: 100
uf250-04.cnf , deadline. Restarts: 100
uf250-04.cnf fulfilled No. of Restarts: 61 No. of Flips: 3233 time to process: 0 seconds.
uf250-04.cnf , deadline. Restarts: 100
uf250-04.cnf , deadline. Restarts: 100
uf250-04.cnf , deadline. Restarts: 100
uf250-04.cnf , deadline. Restarts: 100
uf250-04.cnf , deadline. Restarts: 100
uf250-04.cnf , deadline. Restarts: 100
uf250-04.cnf , deadline. Restarts: 100
uf250-04.cnf , deadline. Restarts: 100
uf250-04.cnf , deadline. Restarts: 100
uf250-04.cnf fulfilled No. of Restarts: 15 No. of Flips: 4904 time to process: 0 seconds.
uf250-04.cnf , deadline. Restarts: 100
uf250-04.cnf , deadline. Restarts: 100
uf250-04.cnf , deadline. Restarts: 100
uf250-04.cnf , deadline. Restarts: 100
uf250-04.cnf , deadline. Restarts: 100
uf250-04.cnf , deadline. Restarts: 100
uf250-04.cnf , deadline. Restarts: 100
uf250-04.cnf , deadline. Restarts: 100
uf250-04.cnf , deadline. Restarts: 100
uf250-04.cnf fulfilled No. of Restarts: 15 No. of Flips: 3279 time to process: 0 seconds.
uf250-04.cnf fulfilled No. of Restarts: 29 No. of Flips: 4828 time to process: 0 seconds.
uf250-04.cnf , deadline. Restarts: 100
uf250-04.cnf , deadline. Restarts: 100
uf250-04.cnf , deadline. Restarts: 100
uf250-04.cnf , deadline. Restarts: 100
uf250-04.cnf , deadline. Restarts: 100
uf250-04.cnf , deadline. Restarts: 100
uf250-04.cnf , deadline. Restarts: 100
uf250-04.cnf , deadline. Restarts: 100
uf250-04.cnf , deadline. Restarts: 100
uf250-04.cnf fulfilled No. of Restarts: 32 No. of Flips: 1478 time to process: 0 seconds.
uf250-04.cnf , deadline. Restarts: 100
uf250-04.cnf , deadline. Restarts: 100
uf250-04.cnf , deadline. Restarts: 100
uf250-04.cnf , deadline. Restarts: 100
uf250-04.cnf , deadline. Restarts: 100
uf250-04.cnf , deadline. Restarts: 100
uf250-04.cnf , deadline. Restarts: 100
uf250-04.cnf , deadline. Restarts: 100
uf250-04.cnf , deadline. Restarts: 100
uf250-04.cnf , deadline. Restarts: 100
uf250-04.cnf , deadline. Restarts: 100
uf250-04.cnf , deadline. Restarts: 100
uf250-04.cnf , deadline. Restarts: 100
uf250-04.cnf fulfilled No. of Restarts: 15 No. of Flips: 4986 time to process: 0 seconds.
uf250-04.cnf , deadline. Restarts: 100
uf250-04.cnf , deadline. Restarts: 100
uf250-04.cnf , deadline. Restarts: 100
uf250-04.cnf , deadline. Restarts: 100
uf250-04.cnf , deadline. Restarts: 100
uf250-04.cnf , deadline. Restarts: 100
uf250-04.cnf , deadline. Restarts: 100
uf250-04.cnf , deadline. Restarts: 100
uf250-04.cnf , deadline. Restarts: 100
uf250-04.cnf , deadline. Restarts: 100
uf250-04.cnf , deadline. Restarts: 100
uf250-04.cnf , deadline. Restarts: 100
uf250-04.cnf , deadline. Restarts: 100
uf250-04.cnf , deadline. Restarts: 100
uf250-04.cnf , deadline. Restarts: 100
uf250-04.cnf , deadline. Restarts: 100
uf250-04.cnf , deadline. Restarts: 100
uf250-04.cnf , deadline. Restarts: 100
uf250-04.cnf , deadline. Restarts: 100
uf250-04.cnf , deadline. Restarts: 100
uf250-04.cnf , deadline. Restarts: 100
uf250-04.cnf fulfilled No. of Restarts: 28 No. of Flips: 1266 time to process: 0 seconds.
uf250-04.cnf , deadline. Restarts: 100
uf250-04.cnf , deadline. Restarts: 100
uf250-04.cnf , deadline. Restarts: 100
uf250-04.cnf , deadline. Restarts: 100
uf250-04.cnf fulfilled No. of Restarts: 63 No. of Flips: 4368 time to process: 0 seconds.
uf250-04.cnf , deadline. Restarts: 100
uf250-04.cnf , deadline. Restarts: 100
uf250-04.cnf fulfilled No. of Restarts: 89 No. of Flips: 2928 time to process: 0 seconds.
uf250-04.cnf , deadline. Restarts: 100
uf250-04.cnf fulfilled No. of Restarts: 26 No. of Flips: 4381 time to process: 0 seconds.
uf250-04.cnf , deadline. Restarts: 100
uf250-04.cnf fulfilled No. of Restarts: 39 No. of Flips: 3764 time to process: 0 seconds.
uf250-04.cnf , deadline. Restarts: 100
uf250-04.cnf , deadline. Restarts: 100
uf250-04.cnf , deadline. Restarts: 100
uf250-04.cnf , deadline. Restarts: 100
uf250-04.cnf fulfilled No. of Restarts: 11 No. of Flips: 4115 time to process: 0 seconds.
uf250-04.cnf , deadline. Restarts: 100
uf250-04.cnf , deadline. Restarts: 100
uf250-04.cnf , deadline. Restarts: 100
uf250-04.cnf , deadline. Restarts: 100
uf250-04.cnf , deadline. Restarts: 100
uf250-04.cnf , deadline. Restarts: 100
uf250-04.cnf , deadline. Restarts: 100
uf250-04.cnf , deadline. Restarts: 100
uf250-04.cnf , deadline. Restarts: 100
uf250-04.cnf , deadline. Restarts: 100
uf250-04.cnf , deadline. Restarts: 100
uf250-04.cnf , deadline. Restarts: 100
uf250-04.cnf , deadline. Restarts: 100
uf250-04.cnf , deadline. Restarts: 100
uf250-04.cnf , deadline. Restarts: 100
uf250-04.cnf , deadline. Restarts: 100
uf250-04.cnf , deadline. Restarts: 100
uf250-04.cnf fulfilled No. of Restarts: 45 No. of Flips: 3298 time to process: 0 seconds.
uf250-04.cnf , deadline. Restarts: 100
uf250-04.cnf , deadline. Restarts: 100
uf250-04.cnf , deadline. Restarts: 100
uf250-04.cnf , deadline. Restarts: 100
uf250-04.cnf , deadline. Restarts: 100
uf250-04.cnf , deadline. Restarts: 100
uf250-04.cnf , deadline. Restarts: 100
uf250-04.cnf , deadline. Restarts: 100
uf250-04.cnf fulfilled No. of Restarts: 47 No. of Flips: 3508 time to process: 0 seconds.
uf250-04.cnf , deadline. Restarts: 100
uf250-04.cnf fulfilled No. of Restarts: 49 No. of Flips: 3450 time to process: 0 seconds.
uf250-04.cnf , deadline. Restarts: 100
uf250-04.cnf , deadline. Restarts: 100
uf250-04.cnf , deadline. Restarts: 100
uf250-04.cnf , deadline. Restarts: 100
uf250-04.cnf , deadline. Restarts: 100
uf250-04.cnf , deadline. Restarts: 100
uf250-04.cnf , deadline. Restarts: 100
uf250-04.cnf fulfilled No. of Restarts: 94 No. of Flips: 2052 time to process: 0 seconds.
uf250-04.cnf , deadline. Restarts: 100
uf250-04.cnf , deadline. Restarts: 100
uf250-04.cnf , deadline. Restarts: 100
uf250-04.cnf , deadline. Restarts: 100
uf250-04.cnf , deadline. Restarts: 100
uf250-04.cnf , deadline. Restarts: 100
uf250-04.cnf , deadline. Restarts: 100
uf250-04.cnf , deadline. Restarts: 100
uf250-04.cnf , deadline. Restarts: 100
uf250-04.cnf , deadline. Restarts: 100
uf250-04.cnf , deadline. Restarts: 100
uf250-04.cnf , deadline. Restarts: 100
uf250-04.cnf , deadline. Restarts: 100
uf250-04.cnf , deadline. Restarts: 100
uf250-04.cnf , deadline. Restarts: 100
uf250-04.cnf , deadline. Restarts: 100
uf250-04.cnf , deadline. Restarts: 100
uf250-04.cnf , deadline. Restarts: 100
uf250-04.cnf , deadline. Restarts: 100
uf250-04.cnf , deadline. Restarts: 100
uf250-04.cnf , deadline. Restarts: 100
uf250-04.cnf , deadline. Restarts: 100
uf250-04.cnf , deadline. Restarts: 100
uf250-04.cnf , deadline. Restarts: 100
uf250-04.cnf , deadline. Restarts: 100
uf250-04.cnf , deadline. Restarts: 100
uf250-04.cnf , deadline. Restarts: 100
uf250-04.cnf , deadline. Restarts: 100
uf250-04.cnf , deadline. Restarts: 100
uf250-04.cnf fulfilled No. of Restarts: 80 No. of Flips: 3710 time to process: 0 seconds.
uf250-04.cnf , deadline. Restarts: 100
uf250-04.cnf , deadline. Restarts: 100
uf250-04.cnf , deadline. Restarts: 100
uf250-04.cnf fulfilled No. of Restarts: 53 No. of Flips: 3924 time to process: 0 seconds.
uf250-04.cnf , deadline. Restarts: 100
uf250-04.cnf , deadline. Restarts: 100
uf250-04.cnf , deadline. Restarts: 100
uf250-04.cnf , deadline. Restarts: 100
uf250-04.cnf , deadline. Restarts: 100
uf250-04.cnf , deadline. Restarts: 100
uf250-04.cnf fulfilled No. of Restarts: 0 No. of Flips: 4775 time to process: 0 seconds.
uf250-04.cnf , deadline. Restarts: 100
uf250-04.cnf , deadline. Restarts: 100
uf250-04.cnf fulfilled No. of Restarts: 41 No. of Flips: 1498 time to process: 0 seconds.
uf250-04.cnf , deadline. Restarts: 100
uf250-04.cnf fulfilled No. of Restarts: 46 No. of Flips: 4406 time to process: 0 seconds.
uf250-04.cnf fulfilled No. of Restarts: 54 No. of Flips: 4108 time to process: 0 seconds.
uf250-04.cnf , deadline. Restarts: 100
uf250-04.cnf , deadline. Restarts: 100
uf250-04.cnf , deadline. Restarts: 100
uf250-04.cnf , deadline. Restarts: 100
uf250-04.cnf , deadline. Restarts: 100
uf250-04.cnf fulfilled No. of Restarts: 64 No. of Flips: 1948 time to process: 0 seconds.
uf250-04.cnf , deadline. Restarts: 100
uf250-04.cnf , deadline. Restarts: 100
uf250-04.cnf , deadline. Restarts: 100
uf250-04.cnf , deadline. Restarts: 100
uf250-04.cnf , deadline. Restarts: 100
uf250-04.cnf , deadline. Restarts: 100
uf250-04.cnf fulfilled No. of Restarts: 100 No. of Flips: 1028 time to process: 0 seconds.
uf250-04.cnf , deadline. Restarts: 100
uf250-04.cnf fulfilled No. of Restarts: 21 No. of Flips: 2672 time to process: 0 seconds.
uf250-04.cnf , deadline. Restarts: 100
uf250-04.cnf , deadline. Restarts: 100
uf250-04.cnf , deadline. Restarts: 100
uf250-04.cnf , deadline. Restarts: 100
uf250-04.cnf , deadline. Restarts: 100
uf250-04.cnf , deadline. Restarts: 100
uf250-04.cnf , deadline. Restarts: 100
uf250-04.cnf , deadline. Restarts: 100
uf250-04.cnf , deadline. Restarts: 100
uf250-04.cnf , deadline. Restarts: 100
uf250-04.cnf , deadline. Restarts: 100
uf250-04.cnf , deadline. Restarts: 100
uf250-04.cnf , deadline. Restarts: 100
uf250-04.cnf , deadline. Restarts: 100
uf250-04.cnf , deadline. Restarts: 100
uf250-04.cnf , deadline. Restarts: 100
uf250-04.cnf , deadline. Restarts: 100
uf250-04.cnf , deadline. Restarts: 100
uf250-04.cnf , deadline. Restarts: 100
uf250-04.cnf , deadline. Restarts: 100
uf250-04.cnf , deadline. Restarts: 100
uf250-04.cnf , deadline. Restarts: 100
uf250-04.cnf , deadline. Restarts: 100
uf250-04.cnf , deadline. Restarts: 100
uf250-04.cnf , deadline. Restarts: 100
uf250-04.cnf , deadline. Restarts: 100
uf250-04.cnf , deadline. Restarts: 100
uf250-04.cnf , deadline. Restarts: 100
uf250-04.cnf fulfilled No. of Restarts: 19 No. of Flips: 3708 time to process: 0 seconds.
uf250-04.cnf , deadline. Restarts: 100
uf250-04.cnf , deadline. Restarts: 100
uf250-04.cnf , deadline. Restarts: 100
uf250-04.cnf , deadline. Restarts: 100
uf250-04.cnf , deadline. Restarts: 100
uf250-04.cnf fulfilled No. of Restarts: 44 No. of Flips: 2505 time to process: 0 seconds.
uf250-04.cnf , deadline. Restarts: 100
uf250-04.cnf , deadline. Restarts: 100
uf250-04.cnf , deadline. Restarts: 100
uf250-04.cnf , deadline. Restarts: 100
uf250-04.cnf , deadline. Restarts: 100
uf250-04.cnf , deadline. Restarts: 100
uf250-04.cnf , deadline. Restarts: 100
uf250-04.cnf , deadline. Restarts: 100
uf250-04.cnf , deadline. Restarts: 100
uf250-04.cnf , deadline. Restarts: 100
uf250-04.cnf , deadline. Restarts: 100
uf250-04.cnf , deadline. Restarts: 100
uf250-04.cnf , deadline. Restarts: 100
uf250-04.cnf , deadline. Restarts: 100
uf250-04.cnf , deadline. Restarts: 100
uf250-04.cnf , deadline. Restarts: 100
uf250-04.cnf , deadline. Restarts: 100
uf250-04.cnf , deadline. Restarts: 100
uf250-04.cnf , deadline. Restarts: 100
uf250-04.cnf , deadline. Restarts: 100
uf250-04.cnf , deadline. Restarts: 100
uf250-04.cnf , deadline. Restarts: 100
uf250-04.cnf , deadline. Restarts: 100
uf250-04.cnf , deadline. Restarts: 100
uf250-04.cnf fulfilled No. of Restarts: 93 No. of Flips: 3909 time to process: 0 seconds.
uf250-04.cnf , deadline. Restarts: 100
uf250-04.cnf , deadline. Restarts: 100
uf250-04.cnf fulfilled No. of Restarts: 55 No. of Flips: 4893 time to process: 0 seconds.
uf250-04.cnf , deadline. Restarts: 100
uf250-04.cnf , deadline. Restarts: 100
uf250-04.cnf fulfilled No. of Restarts: 19 No. of Flips: 4629 time to process: 0 seconds.
uf250-04.cnf , deadline. Restarts: 100
uf250-04.cnf , deadline. Restarts: 100
uf250-04.cnf , deadline. Restarts: 100
uf250-04.cnf , deadline. Restarts: 100
uf250-04.cnf , deadline. Restarts: 100
uf250-04.cnf , deadline. Restarts: 100
uf250-04.cnf , deadline. Restarts: 100
uf250-04.cnf fulfilled No. of Restarts: 96 No. of Flips: 3504 time to process: 0 seconds.
uf250-04.cnf , deadline. Restarts: 100
uf250-04.cnf , deadline. Restarts: 100
uf250-04.cnf , deadline. Restarts: 100
uf250-04.cnf , deadline. Restarts: 100
uf250-04.cnf , deadline. Restarts: 100
uf250-04.cnf , deadline. Restarts: 100
uf250-04.cnf , deadline. Restarts: 100
uf250-04.cnf , deadline. Restarts: 100
uf250-04.cnf , deadline. Restarts: 100
uf250-04.cnf , deadline. Restarts: 100
uf250-04.cnf , deadline. Restarts: 100
uf250-04.cnf , deadline. Restarts: 100
uf250-04.cnf , deadline. Restarts: 100
uf250-04.cnf , deadline. Restarts: 100
uf250-04.cnf , deadline. Restarts: 100
uf250-04.cnf , deadline. Restarts: 100
uf250-04.cnf , deadline. Restarts: 100
uf250-04.cnf , deadline. Restarts: 100
uf250-04.cnf , deadline. Restarts: 100
uf250-04.cnf , deadline. Restarts: 100
uf250-04.cnf , deadline. Restarts: 100
uf250-04.cnf , deadline. Restarts: 100
uf250-04.cnf , deadline. Restarts: 100
uf250-04.cnf , deadline. Restarts: 100
uf250-04.cnf , deadline. Restarts: 100
uf250-04.cnf fulfilled No. of Restarts: 71 No. of Flips: 2236 time to process: 0 seconds.
uf250-04.cnf , deadline. Restarts: 100
uf250-04.cnf , deadline. Restarts: 100
uf250-04.cnf fulfilled No. of Restarts: 46 No. of Flips: 2887 time to process: 0 seconds.
uf250-04.cnf , deadline. Restarts: 100
uf250-04.cnf , deadline. Restarts: 100
uf250-04.cnf , deadline. Restarts: 100
uf250-04.cnf , deadline. Restarts: 100
uf250-04.cnf fulfilled No. of Restarts: 24 No. of Flips: 2913 time to process: 0 seconds.
uf250-04.cnf fulfilled No. of Restarts: 60 No. of Flips: 4796 time to process: 0 seconds.
uf250-04.cnf , deadline. Restarts: 100
uf250-04.cnf , deadline. Restarts: 100
uf250-04.cnf , deadline. Restarts: 100
uf250-04.cnf , deadline. Restarts: 100
uf250-04.cnf , deadline. Restarts: 100
uf250-04.cnf , deadline. Restarts: 100
uf250-04.cnf , deadline. Restarts: 100
uf250-04.cnf , deadline. Restarts: 100
uf250-04.cnf , deadline. Restarts: 100
uf250-04.cnf , deadline. Restarts: 100
uf250-04.cnf , deadline. Restarts: 100
uf250-04.cnf , deadline. Restarts: 100
uf250-04.cnf , deadline. Restarts: 100
uf250-04.cnf fulfilled No. of Restarts: 50 No. of Flips: 4890 time to process: 0 seconds.
uf250-04.cnf , deadline. Restarts: 100
uf250-04.cnf , deadline. Restarts: 100
uf250-04.cnf , deadline. Restarts: 100
uf250-04.cnf , deadline. Restarts: 100
uf250-04.cnf , deadline. Restarts: 100
uf250-04.cnf , deadline. Restarts: 100
uf250-04.cnf , deadline. Restarts: 100
uf250-04.cnf fulfilled No. of Restarts: 77 No. of Flips: 2637 time to process: 0 seconds.
uf250-04.cnf , deadline. Restarts: 100
uf250-04.cnf fulfilled No. of Restarts: 13 No. of Flips: 3087 time to process: 0 seconds.
uf250-04.cnf fulfilled No. of Restarts: 28 No. of Flips: 4204 time to process: 0 seconds.
uf250-04.cnf , deadline. Restarts: 100
uf250-04.cnf , deadline. Restarts: 100
uf250-04.cnf , deadline. Restarts: 100
uf250-04.cnf , deadline. Restarts: 100
uf250-04.cnf , deadline. Restarts: 100
uf250-04.cnf , deadline. Restarts: 100
uf250-04.cnf fulfilled No. of Restarts: 44 No. of Flips: 4845 time to process: 0 seconds.
uf250-04.cnf , deadline. Restarts: 100
uf250-04.cnf fulfilled No. of Restarts: 20 No. of Flips: 3904 time to process: 0 seconds.
uf250-04.cnf fulfilled No. of Restarts: 54 No. of Flips: 2451 time to process: 0 seconds.
uf250-04.cnf , deadline. Restarts: 100
uf250-04.cnf , deadline. Restarts: 100
uf250-04.cnf , deadline. Restarts: 100
uf250-04.cnf , deadline. Restarts: 100
uf250-04.cnf , deadline. Restarts: 100
uf250-04.cnf , deadline. Restarts: 100
uf250-04.cnf , deadline. Restarts: 100
uf250-04.cnf , deadline. Restarts: 100
uf250-04.cnf , deadline. Restarts: 100
uf250-04.cnf , deadline. Restarts: 100
uf250-04.cnf , deadline. Restarts: 100
uf250-04.cnf , deadline. Restarts: 100
uf250-04.cnf , deadline. Restarts: 100
uf250-04.cnf , deadline. Restarts: 100
uf250-04.cnf , deadline. Restarts: 100
uf250-04.cnf , deadline. Restarts: 100
uf250-04.cnf , deadline. Restarts: 100
uf250-04.cnf , deadline. Restarts: 100
uf250-04.cnf , deadline. Restarts: 100
uf250-04.cnf , deadline. Restarts: 100
uf250-04.cnf , deadline. Restarts: 100
uf250-04.cnf , deadline. Restarts: 100
uf250-04.cnf , deadline. Restarts: 100
uf250-04.cnf , deadline. Restarts: 100
uf250-04.cnf , deadline. Restarts: 100
uf250-04.cnf , deadline. Restarts: 100
uf250-04.cnf , deadline. Restarts: 100
uf250-04.cnf , deadline. Restarts: 100
uf250-04.cnf , deadline. Restarts: 100
uf250-04.cnf , deadline. Restarts: 100
uf250-04.cnf , deadline. Restarts: 100
uf250-04.cnf , deadline. Restarts: 100
uf250-04.cnf , deadline. Restarts: 100
uf250-04.cnf , deadline. Restarts: 100
uf250-04.cnf , deadline. Restarts: 100
uf250-04.cnf , deadline. Restarts: 100
uf250-04.cnf fulfilled No. of Restarts: 64 No. of Flips: 4096 time to process: 0 seconds.
uf250-04.cnf , deadline. Restarts: 100
uf250-04.cnf , deadline. Restarts: 100
uf250-04.cnf , deadline. Restarts: 100
uf250-04.cnf , deadline. Restarts: 100
uf250-04.cnf , deadline. Restarts: 100
uf250-04.cnf fulfilled No. of Restarts: 95 No. of Flips: 4370 time to process: 0 seconds.
uf250-04.cnf , deadline. Restarts: 100
uf250-04.cnf , deadline. Restarts: 100
uf250-04.cnf , deadline. Restarts: 100
uf250-04.cnf , deadline. Restarts: 100
uf250-04.cnf fulfilled No. of Restarts: 73 No. of Flips: 3769 time to process: 0 seconds.
uf250-04.cnf , deadline. Restarts: 100
uf250-04.cnf , deadline. Restarts: 100
uf250-04.cnf , deadline. Restarts: 100
uf250-04.cnf , deadline. Restarts: 100
uf250-04.cnf , deadline. Restarts: 100
uf250-04.cnf , deadline. Restarts: 100
uf250-04.cnf , deadline. Restarts: 100
uf250-04.cnf , deadline. Restarts: 100
uf250-04.cnf fulfilled No. of Restarts: 78 No. of Flips: 2114 time to process: 0 seconds.
uf250-04.cnf , deadline. Restarts: 100
uf250-04.cnf , deadline. Restarts: 100
uf250-04.cnf , deadline. Restarts: 100
uf250-04.cnf , deadline. Restarts: 100
uf250-04.cnf fulfilled No. of Restarts: 22 No. of Flips: 1885 time to process: 0 seconds.
uf250-04.cnf , deadline. Restarts: 100
uf250-04.cnf , deadline. Restarts: 100
uf250-04.cnf , deadline. Restarts: 100
uf250-04.cnf , deadline. Restarts: 100
uf250-04.cnf , deadline. Restarts: 100
uf250-04.cnf , deadline. Restarts: 100
uf250-04.cnf fulfilled No. of Restarts: 49 No. of Flips: 1172 time to process: 0 seconds.
uf250-04.cnf , deadline. Restarts: 100
uf250-04.cnf , deadline. Restarts: 100
uf250-04.cnf , deadline. Restarts: 100
uf250-04.cnf , deadline. Restarts: 100
uf250-04.cnf fulfilled No. of Restarts: 12 No. of Flips: 2183 time to process: 0 seconds.
uf250-04.cnf fulfilled No. of Restarts: 46 No. of Flips: 5000 time to process: 0 seconds.
uf250-04.cnf , deadline. Restarts: 100
uf250-04.cnf , deadline. Restarts: 100
uf250-04.cnf , deadline. Restarts: 100
uf250-04.cnf , deadline. Restarts: 100
uf250-04.cnf , deadline. Restarts: 100
uf250-04.cnf , deadline. Restarts: 100
uf250-04.cnf , deadline. Restarts: 100
uf250-04.cnf fulfilled No. of Restarts: 39 No. of Flips: 2546 time to process: 0 seconds.
uf250-04.cnf , deadline. Restarts: 100
uf250-04.cnf , deadline. Restarts: 100
uf250-04.cnf , deadline. Restarts: 100
uf250-04.cnf , deadline. Restarts: 100
uf250-04.cnf , deadline. Restarts: 100
uf250-04.cnf , deadline. Restarts: 100
uf250-04.cnf , deadline. Restarts: 100
uf250-04.cnf , deadline. Restarts: 100
uf250-04.cnf , deadline. Restarts: 100
uf250-04.cnf fulfilled No. of Restarts: 15 No. of Flips: 4444 time to process: 0 seconds.
uf250-04.cnf , deadline. Restarts: 100
uf250-04.cnf , deadline. Restarts: 100
uf250-04.cnf , deadline. Restarts: 100
uf250-04.cnf , deadline. Restarts: 100
uf250-04.cnf , deadline. Restarts: 100
uf250-04.cnf , deadline. Restarts: 100
uf250-04.cnf , deadline. Restarts: 100
uf250-04.cnf , deadline. Restarts: 100
uf250-04.cnf fulfilled No. of Restarts: 83 No. of Flips: 2995 time to process: 0 seconds.
uf250-04.cnf , deadline. Restarts: 100
uf250-04.cnf , deadline. Restarts: 100
uf250-04.cnf , deadline. Restarts: 100
uf250-04.cnf , deadline. Restarts: 100
uf250-04.cnf , deadline. Restarts: 100
uf250-04.cnf , deadline. Restarts: 100
uf250-04.cnf , deadline. Restarts: 100
uf250-04.cnf , deadline. Restarts: 100
uf250-04.cnf , deadline. Restarts: 100
uf250-04.cnf , deadline. Restarts: 100
uf250-04.cnf , deadline. Restarts: 100
uf250-04.cnf , deadline. Restarts: 100
uf250-04.cnf , deadline. Restarts: 100
uf250-04.cnf fulfilled No. of Restarts: 77 No. of Flips: 3809 time to process: 0 seconds.
uf250-04.cnf , deadline. Restarts: 100
uf250-04.cnf , deadline. Restarts: 100
uf250-04.cnf , deadline. Restarts: 100
uf250-04.cnf , deadline. Restarts: 100
uf250-04.cnf , deadline. Restarts: 100
uf250-04.cnf , deadline. Restarts: 100
uf250-04.cnf , deadline. Restarts: 100
uf250-04.cnf fulfilled No. of Restarts: 71 No. of Flips: 4030 time to process: 0 seconds.
uf250-04.cnf , deadline. Restarts: 100
uf250-04.cnf , deadline. Restarts: 100
uf250-04.cnf , deadline. Restarts: 100
uf250-04.cnf , deadline. Restarts: 100
uf250-04.cnf , deadline. Restarts: 100
uf250-04.cnf , deadline. Restarts: 100
uf250-04.cnf , deadline. Restarts: 100
uf250-04.cnf , deadline. Restarts: 100
uf250-04.cnf , deadline. Restarts: 100
uf250-04.cnf , deadline. Restarts: 100
uf250-04.cnf , deadline. Restarts: 100
uf250-04.cnf , deadline. Restarts: 100
uf250-04.cnf , deadline. Restarts: 100
uf250-04.cnf , deadline. Restarts: 100
uf250-04.cnf , deadline. Restarts: 100
uf250-04.cnf , deadline. Restarts: 100
uf250-04.cnf , deadline. Restarts: 100
uf250-04.cnf , deadline. Restarts: 100
uf250-04.cnf fulfilled No. of Restarts: 99 No. of Flips: 4350 time to process: 0 seconds.
uf250-04.cnf fulfilled No. of Restarts: 41 No. of Flips: 4992 time to process: 0 seconds.
uf250-04.cnf , deadline. Restarts: 100
uf250-04.cnf , deadline. Restarts: 100
uf250-04.cnf , deadline. Restarts: 100
uf250-04.cnf fulfilled No. of Restarts: 56 No. of Flips: 1151 time to process: 0 seconds.
uf250-04.cnf , deadline. Restarts: 100
uf250-04.cnf , deadline. Restarts: 100
uf250-04.cnf , deadline. Restarts: 100
uf250-04.cnf , deadline. Restarts: 100
uf250-04.cnf , deadline. Restarts: 100
uf250-04.cnf , deadline. Restarts: 100
uf250-04.cnf , deadline. Restarts: 100
uf250-04.cnf , deadline. Restarts: 100
uf250-04.cnf , deadline. Restarts: 100
uf250-04.cnf , deadline. Restarts: 100
uf250-04.cnf , deadline. Restarts: 100
uf250-04.cnf , deadline. Restarts: 100
uf250-04.cnf , deadline. Restarts: 100
uf250-04.cnf , deadline. Restarts: 100
uf250-04.cnf , deadline. Restarts: 100
uf250-04.cnf , deadline. Restarts: 100
uf250-04.cnf , deadline. Restarts: 100
uf250-04.cnf fulfilled No. of Restarts: 27 No. of Flips: 4721 time to process: 0 seconds.
uf250-04.cnf , deadline. Restarts: 100
uf250-04.cnf , deadline. Restarts: 100
uf250-04.cnf fulfilled No. of Restarts: 7 No. of Flips: 4110 time to process: 0 seconds.
uf250-04.cnf , deadline. Restarts: 100
uf250-04.cnf , deadline. Restarts: 100
uf250-04.cnf , deadline. Restarts: 100
uf250-04.cnf , deadline. Restarts: 100
uf250-04.cnf , deadline. Restarts: 100
uf250-04.cnf , deadline. Restarts: 100
uf250-04.cnf , deadline. Restarts: 100
uf250-04.cnf , deadline. Restarts: 100
uf250-04.cnf fulfilled No. of Restarts: 90 No. of Flips: 2630 time to process: 0 seconds.
uf250-04.cnf , deadline. Restarts: 100
uf250-04.cnf fulfilled No. of Restarts: 57 No. of Flips: 4917 time to process: 0 seconds.
uf250-04.cnf , deadline. Restarts: 100
uf250-04.cnf , deadline. Restarts: 100
uf250-04.cnf , deadline. Restarts: 100
uf250-04.cnf , deadline. Restarts: 100
uf250-04.cnf , deadline. Restarts: 100
uf250-04.cnf , deadline. Restarts: 100
uf250-04.cnf , deadline. Restarts: 100
uf250-04.cnf , deadline. Restarts: 100
uf250-04.cnf , deadline. Restarts: 100
uf250-04.cnf , deadline. Restarts: 100
uf250-04.cnf , deadline. Restarts: 100
uf250-04.cnf fulfilled No. of Restarts: 2 No. of Flips: 1045 time to process: 0 seconds.
uf250-04.cnf , deadline. Restarts: 100
uf250-04.cnf , deadline. Restarts: 100
uf250-04.cnf , deadline. Restarts: 100
uf250-04.cnf , deadline. Restarts: 100
uf250-04.cnf , deadline. Restarts: 100
uf250-04.cnf , deadline. Restarts: 100
uf250-04.cnf fulfilled No. of Restarts: 62 No. of Flips: 2672 time to process: 0 seconds.
uf250-04.cnf , deadline. Restarts: 100
uf250-04.cnf , deadline. Restarts: 100
uf250-04.cnf , deadline. Restarts: 100
uf250-04.cnf , deadline. Restarts: 100
uf250-04.cnf , deadline. Restarts: 100
uf250-04.cnf , deadline. Restarts: 100
uf250-04.cnf fulfilled No. of Restarts: 46 No. of Flips: 4717 time to process: 0 seconds.
uf250-04.cnf , deadline. Restarts: 100
uf250-04.cnf , deadline. Restarts: 100
uf250-04.cnf , deadline. Restarts: 100
uf250-04.cnf , deadline. Restarts: 100
uf250-04.cnf , deadline. Restarts: 100
uf250-04.cnf , deadline. Restarts: 100
uf250-04.cnf , deadline. Restarts: 100
uf250-04.cnf , deadline. Restarts: 100
uf250-04.cnf , deadline. Restarts: 100
uf250-04.cnf fulfilled No. of Restarts: 75 No. of Flips: 3483 time to process: 0 seconds.
uf250-04.cnf , deadline. Restarts: 100
uf250-04.cnf , deadline. Restarts: 100
uf250-04.cnf , deadline. Restarts: 100
uf250-04.cnf , deadline. Restarts: 100
uf250-04.cnf , deadline. Restarts: 100
uf250-04.cnf , deadline. Restarts: 100
uf250-04.cnf , deadline. Restarts: 100
uf250-04.cnf , deadline. Restarts: 100
uf250-04.cnf fulfilled No. of Restarts: 83 No. of Flips: 4932 time to process: 0 seconds.
uf250-04.cnf fulfilled No. of Restarts: 93 No. of Flips: 1668 time to process: 0 seconds.
uf250-04.cnf , deadline. Restarts: 100
uf250-04.cnf , deadline. Restarts: 100
uf250-04.cnf , deadline. Restarts: 100
uf250-04.cnf fulfilled No. of Restarts: 6 No. of Flips: 2036 time to process: 0 seconds.
uf250-04.cnf , deadline. Restarts: 100
uf250-04.cnf fulfilled No. of Restarts: 17 No. of Flips: 2424 time to process: 0 seconds.
uf250-04.cnf , deadline. Restarts: 100
uf250-04.cnf , deadline. Restarts: 100
uf250-04.cnf , deadline. Restarts: 100
uf250-04.cnf , deadline. Restarts: 100
uf250-04.cnf , deadline. Restarts: 100
uf250-04.cnf , deadline. Restarts: 100
uf250-04.cnf , deadline. Restarts: 100
uf250-04.cnf , deadline. Restarts: 100
uf250-04.cnf , deadline. Restarts: 100
uf250-04.cnf , deadline. Restarts: 100
uf250-04.cnf , deadline. Restarts: 100
uf250-04.cnf , deadline. Restarts: 100
uf250-04.cnf , deadline. Restarts: 100
uf250-04.cnf , deadline. Restarts: 100
uf250-04.cnf , deadline. Restarts: 100
uf250-04.cnf , deadline. Restarts: 100
uf250-04.cnf , deadline. Restarts: 100
uf250-04.cnf , deadline. Restarts: 100
uf250-04.cnf , deadline. Restarts: 100
uf250-04.cnf fulfilled No. of Restarts: 75 No. of Flips: 1415 time to process: 0 seconds.
uf250-04.cnf , deadline. Restarts: 100
uf250-04.cnf , deadline. Restarts: 100
uf250-04.cnf , deadline. Restarts: 100
uf250-04.cnf , deadline. Restarts: 100
uf250-04.cnf , deadline. Restarts: 100
uf250-04.cnf , deadline. Restarts: 100
uf250-04.cnf , deadline. Restarts: 100
uf250-04.cnf , deadline. Restarts: 100
uf250-04.cnf fulfilled No. of Restarts: 50 No. of Flips: 3295 time to process: 0 seconds.
uf250-04.cnf , deadline. Restarts: 100
uf250-04.cnf , deadline. Restarts: 100
uf250-04.cnf fulfilled No. of Restarts: 62 No. of Flips: 2219 time to process: 0 seconds.
uf250-04.cnf , deadline. Restarts: 100
uf250-04.cnf , deadline. Restarts: 100
uf250-04.cnf , deadline. Restarts: 100
uf250-04.cnf , deadline. Restarts: 100
uf250-04.cnf , deadline. Restarts: 100
uf250-04.cnf , deadline. Restarts: 100
uf250-04.cnf fulfilled No. of Restarts: 11 No. of Flips: 4979 time to process: 0 seconds.
uf250-04.cnf , deadline. Restarts: 100
uf250-04.cnf , deadline. Restarts: 100
uf250-04.cnf , deadline. Restarts: 100
uf250-04.cnf , deadline. Restarts: 100
uf250-04.cnf fulfilled No. of Restarts: 63 No. of Flips: 2511 time to process: 0 seconds.
uf250-04.cnf , deadline. Restarts: 100
uf250-04.cnf , deadline. Restarts: 100
uf250-04.cnf , deadline. Restarts: 100
uf250-04.cnf , deadline. Restarts: 100
uf250-04.cnf , deadline. Restarts: 100
uf250-04.cnf , deadline. Restarts: 100
uf250-04.cnf , deadline. Restarts: 100
uf250-04.cnf , deadline. Restarts: 100
uf250-04.cnf , deadline. Restarts: 100
uf250-04.cnf , deadline. Restarts: 100
uf250-04.cnf , deadline. Restarts: 100
uf250-04.cnf , deadline. Restarts: 100
uf250-04.cnf , deadline. Restarts: 100
uf250-04.cnf fulfilled No. of Restarts: 38 No. of Flips: 3675 time to process: 0 seconds.
uf250-04.cnf , deadline. Restarts: 100
uf250-04.cnf , deadline. Restarts: 100
uf250-04.cnf , deadline. Restarts: 100
uf250-04.cnf , deadline. Restarts: 100
uf250-04.cnf , deadline. Restarts: 100
uf250-04.cnf , deadline. Restarts: 100
uf250-04.cnf , deadline. Restarts: 100
uf250-04.cnf , deadline. Restarts: 100
uf250-04.cnf , deadline. Restarts: 100
uf250-04.cnf , deadline. Restarts: 100
uf250-04.cnf , deadline. Restarts: 100
uf250-04.cnf , deadline. Restarts: 100
uf250-04.cnf , deadline. Restarts: 100
uf250-04.cnf , deadline. Restarts: 100
uf250-04.cnf , deadline. Restarts: 100
uf250-04.cnf , deadline. Restarts: 100
uf250-04.cnf , deadline. Restarts: 100
uf250-04.cnf , deadline. Restarts: 100
uf250-04.cnf , deadline. Restarts: 100
uf250-04.cnf , deadline. Restarts: 100
uf250-04.cnf , deadline. Restarts: 100
uf250-04.cnf , deadline. Restarts: 100
uf250-04.cnf fulfilled No. of Restarts: 44 No. of Flips: 4643 time to process: 0 seconds.
uf250-04.cnf , deadline. Restarts: 100
uf250-04.cnf , deadline. Restarts: 100
uf250-04.cnf , deadline. Restarts: 100
uf250-04.cnf fulfilled No. of Restarts: 69 No. of Flips: 3715 time to process: 0 seconds.
uf250-04.cnf fulfilled No. of Restarts: 51 No. of Flips: 3428 time to process: 0 seconds.
uf250-04.cnf , deadline. Restarts: 100
uf250-04.cnf , deadline. Restarts: 100
uf250-04.cnf , deadline. Restarts: 100
uf250-04.cnf , deadline. Restarts: 100
uf250-04.cnf , deadline. Restarts: 100
uf250-04.cnf , deadline. Restarts: 100
uf250-04.cnf , deadline. Restarts: 100
uf250-04.cnf , deadline. Restarts: 100
uf250-04.cnf , deadline. Restarts: 100
uf250-04.cnf , deadline. Restarts: 100
uf250-04.cnf , deadline. Restarts: 100
uf250-04.cnf , deadline. Restarts: 100
uf250-04.cnf , deadline. Restarts: 100
uf250-04.cnf , deadline. Restarts: 100
uf250-04.cnf fulfilled No. of Restarts: 78 No. of Flips: 3433 time to process: 0 seconds.
uf250-04.cnf , deadline. Restarts: 100
uf250-04.cnf , deadline. Restarts: 100
uf250-04.cnf , deadline. Restarts: 100
uf250-04.cnf fulfilled No. of Restarts: 60 No. of Flips: 3255 time to process: 0 seconds.
uf250-04.cnf , deadline. Restarts: 100
uf250-04.cnf , deadline. Restarts: 100
uf250-04.cnf , deadline. Restarts: 100
uf250-04.cnf , deadline. Restarts: 100
uf250-04.cnf , deadline. Restarts: 100
uf250-04.cnf , deadline. Restarts: 100
uf250-04.cnf , deadline. Restarts: 100
uf250-04.cnf , deadline. Restarts: 100
uf250-04.cnf , deadline. Restarts: 100
uf250-04.cnf , deadline. Restarts: 100
uf250-04.cnf , deadline. Restarts: 100
uf250-04.cnf , deadline. Restarts: 100
uf250-04.cnf fulfilled No. of Restarts: 97 No. of Flips: 4060 time to process: 0 seconds.
uf250-04.cnf , deadline. Restarts: 100
uf250-04.cnf , deadline. Restarts: 100
uf250-04.cnf , deadline. Restarts: 100
uf250-04.cnf , deadline. Restarts: 100
uf250-04.cnf , deadline. Restarts: 100
uf250-04.cnf , deadline. Restarts: 100
uf250-04.cnf , deadline. Restarts: 100
uf250-04.cnf fulfilled No. of Restarts: 36 No. of Flips: 2805 time to process: 0 seconds.
uf250-04.cnf , deadline. Restarts: 100
uf250-04.cnf , deadline. Restarts: 100
uf250-04.cnf , deadline. Restarts: 100
uf250-04.cnf , deadline. Restarts: 100
uf250-04.cnf , deadline. Restarts: 100
uf250-04.cnf fulfilled No. of Restarts: 63 No. of Flips: 2463 time to process: 0 seconds.
uf250-04.cnf , deadline. Restarts: 100
uf250-04.cnf , deadline. Restarts: 100
uf250-04.cnf fulfilled No. of Restarts: 54 No. of Flips: 4452 time to process: 0 seconds.
uf250-04.cnf fulfilled No. of Restarts: 96 No. of Flips: 1606 time to process: 0 seconds.
uf250-04.cnf , deadline. Restarts: 100
uf250-04.cnf , deadline. Restarts: 100
uf250-04.cnf , deadline. Restarts: 100
uf250-04.cnf fulfilled No. of Restarts: 27 No. of Flips: 1805 time to process: 0 seconds.
uf250-04.cnf , deadline. Restarts: 100
uf250-04.cnf , deadline. Restarts: 100
uf250-04.cnf , deadline. Restarts: 100
uf250-04.cnf , deadline. Restarts: 100
uf250-04.cnf , deadline. Restarts: 100
uf250-04.cnf , deadline. Restarts: 100
uf250-04.cnf , deadline. Restarts: 100
uf250-04.cnf , deadline. Restarts: 100
uf250-04.cnf , deadline. Restarts: 100
uf250-04.cnf , deadline. Restarts: 100
uf250-04.cnf , deadline. Restarts: 100
uf250-04.cnf , deadline. Restarts: 100
uf250-04.cnf , deadline. Restarts: 100
uf250-04.cnf fulfilled No. of Restarts: 16 No. of Flips: 2040 time to process: 0 seconds.
uf250-04.cnf , deadline. Restarts: 100
uf250-04.cnf fulfilled No. of Restarts: 20 No. of Flips: 3307 time to process: 0 seconds.
uf250-04.cnf , deadline. Restarts: 100
uf250-04.cnf fulfilled No. of Restarts: 68 No. of Flips: 1609 time to process: 0 seconds.
uf250-04.cnf , deadline. Restarts: 100
uf250-04.cnf , deadline. Restarts: 100
uf250-04.cnf , deadline. Restarts: 100
uf250-04.cnf , deadline. Restarts: 100
uf250-04.cnf , deadline. Restarts: 100
uf250-04.cnf , deadline. Restarts: 100
uf250-04.cnf , deadline. Restarts: 100
uf250-04.cnf , deadline. Restarts: 100
uf250-04.cnf , deadline. Restarts: 100
uf250-04.cnf , deadline. Restarts: 100
uf250-04.cnf , deadline. Restarts: 100
uf250-04.cnf , deadline. Restarts: 100
uf250-04.cnf , deadline. Restarts: 100
uf250-04.cnf , deadline. Restarts: 100
uf250-04.cnf , deadline. Restarts: 100
uf250-04.cnf , deadline. Restarts: 100
uf250-04.cnf , deadline. Restarts: 100
uf250-04.cnf , deadline. Restarts: 100
uf250-04.cnf fulfilled No. of Restarts: 17 No. of Flips: 1456 time to process: 0 seconds.
uf250-04.cnf , deadline. Restarts: 100
uf250-04.cnf , deadline. Restarts: 100
uf250-04.cnf , deadline. Restarts: 100
uf250-04.cnf , deadline. Restarts: 100
uf250-04.cnf , deadline. Restarts: 100
uf250-04.cnf , deadline. Restarts: 100
uf250-04.cnf , deadline. Restarts: 100
uf250-04.cnf fulfilled No. of Restarts: 30 No. of Flips: 3744 time to process: 0 seconds.
uf250-04.cnf , deadline. Restarts: 100
uf250-04.cnf fulfilled No. of Restarts: 49 No. of Flips: 1894 time to process: 0 seconds.
uf250-04.cnf , deadline. Restarts: 100
uf250-04.cnf , deadline. Restarts: 100
uf250-04.cnf , deadline. Restarts: 100
uf250-04.cnf , deadline. Restarts: 100
uf250-04.cnf , deadline. Restarts: 100
uf250-04.cnf fulfilled No. of Restarts: 76 No. of Flips: 1661 time to process: 0 seconds.
uf250-04.cnf , deadline. Restarts: 100
uf250-04.cnf fulfilled No. of Restarts: 37 No. of Flips: 1222 time to process: 0 seconds.
uf250-04.cnf , deadline. Restarts: 100
uf250-04.cnf , deadline. Restarts: 100
uf250-04.cnf , deadline. Restarts: 100
uf250-04.cnf , deadline. Restarts: 100
uf250-04.cnf , deadline. Restarts: 100
uf250-04.cnf , deadline. Restarts: 100
uf250-04.cnf fulfilled No. of Restarts: 55 No. of Flips: 2849 time to process: 0 seconds.
uf250-04.cnf , deadline. Restarts: 100
uf250-04.cnf , deadline. Restarts: 100
uf250-04.cnf , deadline. Restarts: 100
uf250-04.cnf , deadline. Restarts: 100
uf250-04.cnf fulfilled No. of Restarts: 100 No. of Flips: 2530 time to process: 0 seconds.
uf250-04.cnf , deadline. Restarts: 100
uf250-04.cnf , deadline. Restarts: 100
uf250-04.cnf , deadline. Restarts: 100
uf250-04.cnf , deadline. Restarts: 100
uf250-04.cnf fulfilled No. of Restarts: 20 No. of Flips: 2249 time to process: 0 seconds.
uf250-04.cnf , deadline. Restarts: 100
uf250-04.cnf , deadline. Restarts: 100
uf250-04.cnf , deadline. Restarts: 100
uf250-04.cnf , deadline. Restarts: 100
uf250-04.cnf , deadline. Restarts: 100
uf250-04.cnf , deadline. Restarts: 100
uf250-04.cnf , deadline. Restarts: 100
uf250-04.cnf , deadline. Restarts: 100
uf250-04.cnf , deadline. Restarts: 100
uf250-04.cnf , deadline. Restarts: 100
uf250-04.cnf , deadline. Restarts: 100
uf250-04.cnf , deadline. Restarts: 100
uf250-04.cnf , deadline. Restarts: 100
uf250-04.cnf , deadline. Restarts: 100
uf250-04.cnf , deadline. Restarts: 100
uf250-04.cnf , deadline. Restarts: 100
uf250-04.cnf , deadline. Restarts: 100
uf250-04.cnf , deadline. Restarts: 100
uf250-04.cnf , deadline. Restarts: 100
uf250-04.cnf , deadline. Restarts: 100
uf250-04.cnf , deadline. Restarts: 100
uf250-04.cnf , deadline. Restarts: 100
uf250-04.cnf , deadline. Restarts: 100
uf250-04.cnf , deadline. Restarts: 100
uf250-04.cnf , deadline. Restarts: 100
uf250-04.cnf , deadline. Restarts: 100
uf250-04.cnf , deadline. Restarts: 100
uf250-04.cnf , deadline. Restarts: 100
uf250-04.cnf , deadline. Restarts: 100
uf250-04.cnf , deadline. Restarts: 100
uf250-04.cnf , deadline. Restarts: 100
uf250-04.cnf , deadline. Restarts: 100
uf250-04.cnf , deadline. Restarts: 100
uf250-04.cnf , deadline. Restarts: 100
uf250-04.cnf , deadline. Restarts: 100
uf250-04.cnf , deadline. Restarts: 100
uf250-04.cnf , deadline. Restarts: 100
uf250-04.cnf , deadline. Restarts: 100
uf250-04.cnf , deadline. Restarts: 100
uf250-04.cnf , deadline. Restarts: 100
uf250-04.cnf , deadline. Restarts: 100
uf250-04.cnf , deadline. Restarts: 100
uf250-04.cnf , deadline. Restarts: 100
uf250-04.cnf , deadline. Restarts: 100
uf250-04.cnf fulfilled No. of Restarts: 12 No. of Flips: 3237 time to process: 0 seconds.
uf250-04.cnf , deadline. Restarts: 100
uf250-04.cnf fulfilled No. of Restarts: 68 No. of Flips: 4809 time to process: 0 seconds.
uf250-04.cnf , deadline. Restarts: 100
uf250-04.cnf , deadline. Restarts: 100
uf250-04.cnf , deadline. Restarts: 100
uf250-04.cnf , deadline. Restarts: 100
uf250-04.cnf , deadline. Restarts: 100
uf250-04.cnf , deadline. Restarts: 100
uf250-04.cnf , deadline. Restarts: 100
uf250-04.cnf , deadline. Restarts: 100
uf250-04.cnf , deadline. Restarts: 100
uf250-04.cnf fulfilled No. of Restarts: 85 No. of Flips: 3227 time to process: 0 seconds.
uf250-04.cnf , deadline. Restarts: 100
uf250-04.cnf , deadline. Restarts: 100
uf250-04.cnf fulfilled No. of Restarts: 91 No. of Flips: 1395 time to process: 1 seconds.
uf250-04.cnf , deadline. Restarts: 100
uf250-04.cnf fulfilled No. of Restarts: 83 No. of Flips: 1026 time to process: 0 seconds.
uf250-04.cnf , deadline. Restarts: 100
uf250-04.cnf fulfilled No. of Restarts: 90 No. of Flips: 1615 time to process: 0 seconds.
uf250-04.cnf , deadline. Restarts: 100
uf250-04.cnf , deadline. Restarts: 100
uf250-04.cnf , deadline. Restarts: 100
uf250-04.cnf , deadline. Restarts: 100
uf250-04.cnf , deadline. Restarts: 100
uf250-04.cnf , deadline. Restarts: 100
uf250-04.cnf fulfilled No. of Restarts: 35 No. of Flips: 2057 time to process: 0 seconds.
uf250-04.cnf , deadline. Restarts: 100
uf250-04.cnf , deadline. Restarts: 100
uf250-04.cnf , deadline. Restarts: 100
uf250-04.cnf , deadline. Restarts: 100
uf250-04.cnf , deadline. Restarts: 100
uf250-04.cnf , deadline. Restarts: 100
uf250-04.cnf fulfilled No. of Restarts: 58 No. of Flips: 2357 time to process: 0 seconds.
uf250-04.cnf , deadline. Restarts: 100
uf250-04.cnf fulfilled No. of Restarts: 78 No. of Flips: 2382 time to process: 0 seconds.
uf250-04.cnf , deadline. Restarts: 100
uf250-04.cnf , deadline. Restarts: 100
uf250-04.cnf , deadline. Restarts: 100
uf250-04.cnf , deadline. Restarts: 100
uf250-04.cnf , deadline. Restarts: 100
uf250-04.cnf fulfilled No. of Restarts: 91 No. of Flips: 1351 time to process: 0 seconds.
uf250-04.cnf , deadline. Restarts: 100
uf250-04.cnf , deadline. Restarts: 100
uf250-04.cnf , deadline. Restarts: 100
uf250-04.cnf , deadline. Restarts: 100
uf250-04.cnf , deadline. Restarts: 100
uf250-04.cnf , deadline. Restarts: 100
uf250-04.cnf fulfilled No. of Restarts: 34 No. of Flips: 4577 time to process: 0 seconds.
uf250-04.cnf , deadline. Restarts: 100
uf250-04.cnf , deadline. Restarts: 100
uf250-04.cnf , deadline. Restarts: 100
uf250-04.cnf fulfilled No. of Restarts: 8 No. of Flips: 2401 time to process: 0 seconds.
uf250-04.cnf , deadline. Restarts: 100
uf250-04.cnf , deadline. Restarts: 100
uf250-04.cnf , deadline. Restarts: 100
uf250-04.cnf , deadline. Restarts: 100
uf250-04.cnf , deadline. Restarts: 100
uf250-04.cnf , deadline. Restarts: 100
uf250-04.cnf , deadline. Restarts: 100
uf250-04.cnf , deadline. Restarts: 100
uf250-04.cnf , deadline. Restarts: 100
uf250-04.cnf , deadline. Restarts: 100
uf250-04.cnf , deadline. Restarts: 100
uf250-04.cnf , deadline. Restarts: 100
uf250-04.cnf , deadline. Restarts: 100
uf250-04.cnf , deadline. Restarts: 100
uf250-04.cnf , deadline. Restarts: 100
uf250-04.cnf , deadline. Restarts: 100
uf250-04.cnf , deadline. Restarts: 100
uf250-04.cnf , deadline. Restarts: 100
uf250-04.cnf , deadline. Restarts: 100
uf250-04.cnf , deadline. Restarts: 100
uf250-04.cnf , deadline. Restarts: 100
uf250-04.cnf , deadline. Restarts: 100
uf250-04.cnf fulfilled No. of Restarts: 0 No. of Flips: 2907 time to process: 0 seconds.
uf250-04.cnf , deadline. Restarts: 100
uf250-04.cnf fulfilled No. of Restarts: 81 No. of Flips: 2006 time to process: 0 seconds.
uf250-04.cnf , deadline. Restarts: 100
uf250-04.cnf , deadline. Restarts: 100
uf250-04.cnf , deadline. Restarts: 100
uf250-04.cnf , deadline. Restarts: 100
uf250-04.cnf , deadline. Restarts: 100
uf250-04.cnf fulfilled No. of Restarts: 3 No. of Flips: 4353 time to process: 0 seconds.
uf250-04.cnf , deadline. Restarts: 100
uf250-04.cnf , deadline. Restarts: 100
uf250-04.cnf , deadline. Restarts: 100
uf250-04.cnf , deadline. Restarts: 100
uf250-04.cnf , deadline. Restarts: 100
uf250-04.cnf , deadline. Restarts: 100
uf250-04.cnf , deadline. Restarts: 100
uf250-04.cnf , deadline. Restarts: 100
uf250-04.cnf , deadline. Restarts: 100
uf250-04.cnf , deadline. Restarts: 100
uf250-04.cnf , deadline. Restarts: 100
uf250-04.cnf , deadline. Restarts: 100
uf250-04.cnf , deadline. Restarts: 100
uf250-04.cnf , deadline. Restarts: 100
uf250-04.cnf , deadline. Restarts: 100
uf250-04.cnf , deadline. Restarts: 100
uf250-04.cnf , deadline. Restarts: 100
uf250-04.cnf , deadline. Restarts: 100
uf250-04.cnf , deadline. Restarts: 100
uf250-04.cnf fulfilled No. of Restarts: 53 No. of Flips: 4659 time to process: 0 seconds.
uf250-04.cnf fulfilled No. of Restarts: 95 No. of Flips: 2458 time to process: 0 seconds.
uf250-04.cnf , deadline. Restarts: 100
uf250-04.cnf , deadline. Restarts: 100
uf250-04.cnf , deadline. Restarts: 100
uf250-04.cnf , deadline. Restarts: 100
uf250-04.cnf , deadline. Restarts: 100
uf250-04.cnf , deadline. Restarts: 100
uf250-04.cnf , deadline. Restarts: 100
uf250-04.cnf fulfilled No. of Restarts: 47 No. of Flips: 1531 time to process: 0 seconds.
uf250-04.cnf , deadline. Restarts: 100
uf250-04.cnf , deadline. Restarts: 100
uf250-04.cnf , deadline. Restarts: 100
uf250-04.cnf , deadline. Restarts: 100
uf250-04.cnf , deadline. Restarts: 100
uf250-04.cnf fulfilled No. of Restarts: 35 No. of Flips: 4247 time to process: 0 seconds.
uf250-04.cnf , deadline. Restarts: 100
uf250-04.cnf fulfilled No. of Restarts: 99 No. of Flips: 3744 time to process: 0 seconds.
uf250-04.cnf , deadline. Restarts: 100
uf250-04.cnf fulfilled No. of Restarts: 63 No. of Flips: 4911 time to process: 0 seconds.
uf250-04.cnf , deadline. Restarts: 100
uf250-04.cnf fulfilled No. of Restarts: 90 No. of Flips: 4615 time to process: 0 seconds.
uf250-04.cnf , deadline. Restarts: 100
uf250-04.cnf , deadline. Restarts: 100
uf250-04.cnf , deadline. Restarts: 100
uf250-04.cnf , deadline. Restarts: 100
uf250-04.cnf , deadline. Restarts: 100
uf250-04.cnf , deadline. Restarts: 100
uf250-04.cnf , deadline. Restarts: 100
uf250-04.cnf , deadline. Restarts: 100
uf250-04.cnf , deadline. Restarts: 100
uf250-04.cnf fulfilled No. of Restarts: 63 No. of Flips: 2745 time to process: 0 seconds.
uf250-04.cnf , deadline. Restarts: 100
uf250-04.cnf , deadline. Restarts: 100
uf250-04.cnf , deadline. Restarts: 100
uf250-04.cnf , deadline. Restarts: 100
uf250-04.cnf , deadline. Restarts: 100
uf250-04.cnf , deadline. Restarts: 100
uf250-04.cnf , deadline. Restarts: 100
uf250-04.cnf , deadline. Restarts: 100
uf250-04.cnf , deadline. Restarts: 100
uf250-04.cnf , deadline. Restarts: 100
uf250-04.cnf , deadline. Restarts: 100
uf250-04.cnf , deadline. Restarts: 100
uf250-04.cnf , deadline. Restarts: 100
uf250-04.cnf fulfilled No. of Restarts: 10 No. of Flips: 2888 time to process: 0 seconds.
uf250-04.cnf , deadline. Restarts: 100
uf250-04.cnf , deadline. Restarts: 100
uf250-04.cnf , deadline. Restarts: 100
uf250-04.cnf , deadline. Restarts: 100
uf250-04.cnf , deadline. Restarts: 100
uf250-04.cnf , deadline. Restarts: 100
uf250-04.cnf , deadline. Restarts: 100
uf250-04.cnf , deadline. Restarts: 100
uf250-04.cnf , deadline. Restarts: 100
uf250-04.cnf , deadline. Restarts: 100
uf250-04.cnf , deadline. Restarts: 100
uf250-04.cnf , deadline. Restarts: 100
uf250-04.cnf , deadline. Restarts: 100
uf250-04.cnf , deadline. Restarts: 100
uf250-04.cnf , deadline. Restarts: 100
uf250-04.cnf , deadline. Restarts: 100
uf250-04.cnf , deadline. Restarts: 100
uf250-04.cnf fulfilled No. of Restarts: 95 No. of Flips: 1595 time to process: 0 seconds.
uf250-04.cnf , deadline. Restarts: 100
uf250-04.cnf , deadline. Restarts: 100
uf250-04.cnf , deadline. Restarts: 100
uf250-04.cnf , deadline. Restarts: 100
uf250-04.cnf , deadline. Restarts: 100
uf250-04.cnf , deadline. Restarts: 100
uf250-04.cnf , deadline. Restarts: 100
uf250-04.cnf fulfilled No. of Restarts: 12 No. of Flips: 3945 time to process: 0 seconds.
uf250-04.cnf , deadline. Restarts: 100
uf250-04.cnf fulfilled No. of Restarts: 93 No. of Flips: 1857 time to process: 0 seconds.
uf250-04.cnf , deadline. Restarts: 100
uf250-04.cnf , deadline. Restarts: 100
uf250-04.cnf , deadline. Restarts: 100
uf250-04.cnf fulfilled No. of Restarts: 81 No. of Flips: 1258 time to process: 0 seconds.
uf250-04.cnf , deadline. Restarts: 100
uf250-04.cnf , deadline. Restarts: 100
uf250-04.cnf , deadline. Restarts: 100
uf250-04.cnf fulfilled No. of Restarts: 56 No. of Flips: 3105 time to process: 0 seconds.
uf250-04.cnf fulfilled No. of Restarts: 32 No. of Flips: 2728 time to process: 0 seconds.
uf250-04.cnf , deadline. Restarts: 100
uf250-04.cnf , deadline. Restarts: 100
uf250-04.cnf , deadline. Restarts: 100
uf250-04.cnf fulfilled No. of Restarts: 67 No. of Flips: 1309 time to process: 0 seconds.
uf250-04.cnf , deadline. Restarts: 100
uf250-04.cnf , deadline. Restarts: 100
uf250-04.cnf , deadline. Restarts: 100
uf250-04.cnf , deadline. Restarts: 100
uf250-04.cnf , deadline. Restarts: 100
uf250-04.cnf , deadline. Restarts: 100
uf250-04.cnf , deadline. Restarts: 100
uf250-04.cnf , deadline. Restarts: 100
uf250-04.cnf , deadline. Restarts: 100
uf250-04.cnf , deadline. Restarts: 100
uf250-04.cnf , deadline. Restarts: 100
uf250-04.cnf , deadline. Restarts: 100
uf250-04.cnf , deadline. Restarts: 100
uf250-04.cnf , deadline. Restarts: 100
uf250-04.cnf , deadline. Restarts: 100
uf250-04.cnf , deadline. Restarts: 100
uf250-04.cnf , deadline. Restarts: 100
uf250-04.cnf , deadline. Restarts: 100
uf250-04.cnf , deadline. Restarts: 100
uf250-04.cnf , deadline. Restarts: 100
uf250-04.cnf , deadline. Restarts: 100
uf250-04.cnf , deadline. Restarts: 100
uf250-04.cnf , deadline. Restarts: 100
uf250-04.cnf , deadline. Restarts: 100
uf250-04.cnf , deadline. Restarts: 100
uf250-04.cnf , deadline. Restarts: 100
uf250-04.cnf fulfilled No. of Restarts: 24 No. of Flips: 2861 time to process: 0 seconds.
uf250-04.cnf , deadline. Restarts: 100
uf250-04.cnf fulfilled No. of Restarts: 62 No. of Flips: 914 time to process: 0 seconds.
uf250-04.cnf , deadline. Restarts: 100
uf250-04.cnf , deadline. Restarts: 100
uf250-04.cnf , deadline. Restarts: 100
uf250-04.cnf , deadline. Restarts: 100
uf250-04.cnf fulfilled No. of Restarts: 71 No. of Flips: 2117 time to process: 0 seconds.
uf250-04.cnf , deadline. Restarts: 100
uf250-04.cnf , deadline. Restarts: 100
uf250-04.cnf fulfilled No. of Restarts: 95 No. of Flips: 4755 time to process: 0 seconds.
uf250-04.cnf , deadline. Restarts: 100
uf250-04.cnf , deadline. Restarts: 100
uf250-04.cnf , deadline. Restarts: 100
uf250-04.cnf , deadline. Restarts: 100
uf250-04.cnf , deadline. Restarts: 100
uf250-04.cnf , deadline. Restarts: 100
uf250-04.cnf , deadline. Restarts: 100
uf250-04.cnf , deadline. Restarts: 100
uf250-04.cnf , deadline. Restarts: 100
uf250-04.cnf , deadline. Restarts: 100
uf250-04.cnf , deadline. Restarts: 100
uf250-04.cnf , deadline. Restarts: 100
uf250-04.cnf , deadline. Restarts: 100
uf250-04.cnf , deadline. Restarts: 100
uf250-04.cnf , deadline. Restarts: 100
uf250-04.cnf , deadline. Restarts: 100
uf250-04.cnf fulfilled No. of Restarts: 60 No. of Flips: 2668 time to process: 0 seconds.
uf250-04.cnf , deadline. Restarts: 100
uf250-04.cnf , deadline. Restarts: 100
uf250-04.cnf , deadline. Restarts: 100
uf250-04.cnf , deadline. Restarts: 100
uf250-04.cnf , deadline. Restarts: 100
uf250-04.cnf , deadline. Restarts: 100
uf250-04.cnf , deadline. Restarts: 100
uf250-04.cnf , deadline. Restarts: 100
uf250-04.cnf , deadline. Restarts: 100
uf250-04.cnf , deadline. Restarts: 100
uf250-04.cnf , deadline. Restarts: 100
uf250-04.cnf , deadline. Restarts: 100
uf250-04.cnf , deadline. Restarts: 100
uf250-04.cnf , deadline. Restarts: 100
uf250-04.cnf , deadline. Restarts: 100
uf250-04.cnf , deadline. Restarts: 100
uf250-04.cnf , deadline. Restarts: 100
uf250-04.cnf , deadline. Restarts: 100
uf250-04.cnf , deadline. Restarts: 100
uf250-04.cnf fulfilled No. of Restarts: 14 No. of Flips: 3802 time to process: 0 seconds.
uf250-04.cnf , deadline. Restarts: 100
uf250-04.cnf , deadline. Restarts: 100
uf250-04.cnf , deadline. Restarts: 100
uf250-04.cnf , deadline. Restarts: 100
uf250-04.cnf , deadline. Restarts: 100
uf250-04.cnf , deadline. Restarts: 100
uf250-04.cnf , deadline. Restarts: 100
uf250-04.cnf fulfilled No. of Restarts: 27 No. of Flips: 3896 time to process: 0 seconds.
uf250-04.cnf , deadline. Restarts: 100
uf250-04.cnf , deadline. Restarts: 100
uf250-04.cnf , deadline. Restarts: 100
uf250-04.cnf , deadline. Restarts: 100
uf250-04.cnf , deadline. Restarts: 100
uf250-04.cnf , deadline. Restarts: 100
uf250-04.cnf , deadline. Restarts: 100
uf250-04.cnf , deadline. Restarts: 100
uf250-04.cnf , deadline. Restarts: 100
uf250-04.cnf , deadline. Restarts: 100
uf250-04.cnf , deadline. Restarts: 100
uf250-04.cnf , deadline. Restarts: 100
uf250-04.cnf , deadline. Restarts: 100
uf250-04.cnf , deadline. Restarts: 100
uf250-04.cnf , deadline. Restarts: 100
uf250-04.cnf , deadline. Restarts: 100
uf250-04.cnf , deadline. Restarts: 100
uf250-04.cnf , deadline. Restarts: 100
uf250-04.cnf , deadline. Restarts: 100
uf250-04.cnf , deadline. Restarts: 100
uf250-04.cnf , deadline. Restarts: 100
uf250-04.cnf fulfilled No. of Restarts: 58 No. of Flips: 3523 time to process: 0 seconds.
uf250-04.cnf , deadline. Restarts: 100
uf250-04.cnf , deadline. Restarts: 100
uf250-04.cnf , deadline. Restarts: 100
uf250-04.cnf , deadline. Restarts: 100
uf250-04.cnf , deadline. Restarts: 100
uf250-04.cnf , deadline. Restarts: 100
uf250-04.cnf fulfilled No. of Restarts: 5 No. of Flips: 3277 time to process: 0 seconds.
uf250-04.cnf , deadline. Restarts: 100
uf250-04.cnf , deadline. Restarts: 100
uf250-04.cnf fulfilled No. of Restarts: 1 No. of Flips: 2884 time to process: 0 seconds.
uf250-04.cnf , deadline. Restarts: 100
uf250-04.cnf , deadline. Restarts: 100
uf250-04.cnf , deadline. Restarts: 100
uf250-04.cnf , deadline. Restarts: 100
uf250-04.cnf fulfilled No. of Restarts: 0 No. of Flips: 1855 time to process: 0 seconds.
uf250-04.cnf , deadline. Restarts: 100
uf250-04.cnf , deadline. Restarts: 100
uf250-04.cnf , deadline. Restarts: 100
uf250-04.cnf , deadline. Restarts: 100
uf250-04.cnf , deadline. Restarts: 100
uf250-04.cnf , deadline. Restarts: 100
uf250-04.cnf , deadline. Restarts: 100
uf250-04.cnf , deadline. Restarts: 100
uf250-04.cnf , deadline. Restarts: 100
uf250-04.cnf , deadline. Restarts: 100
uf250-04.cnf , deadline. Restarts: 100
uf250-04.cnf , deadline. Restarts: 100
uf250-04.cnf , deadline. Restarts: 100
uf250-04.cnf , deadline. Restarts: 100
uf250-04.cnf , deadline. Restarts: 100
uf250-04.cnf , deadline. Restarts: 100
uf250-04.cnf , deadline. Restarts: 100
uf250-04.cnf , deadline. Restarts: 100
uf250-04.cnf , deadline. Restarts: 100
uf250-04.cnf , deadline. Restarts: 100
uf250-04.cnf , deadline. Restarts: 100
uf250-04.cnf , deadline. Restarts: 100
uf250-04.cnf , deadline. Restarts: 100
uf250-04.cnf , deadline. Restarts: 100
uf250-04.cnf , deadline. Restarts: 100
uf250-04.cnf , deadline. Restarts: 100
uf250-04.cnf , deadline. Restarts: 100
uf250-04.cnf , deadline. Restarts: 100
uf250-04.cnf , deadline. Restarts: 100
uf250-04.cnf , deadline. Restarts: 100
uf250-04.cnf , deadline. Restarts: 100
uf250-04.cnf , deadline. Restarts: 100
uf250-04.cnf , deadline. Restarts: 100
uf250-04.cnf , deadline. Restarts: 100
uf250-04.cnf , deadline. Restarts: 100
uf250-04.cnf , deadline. Restarts: 100
uf250-04.cnf , deadline. Restarts: 100
uf250-04.cnf , deadline. Restarts: 100
uf250-04.cnf , deadline. Restarts: 100
uf250-04.cnf , deadline. Restarts: 100
uf250-04.cnf , deadline. Restarts: 100
uf250-04.cnf , deadline. Restarts: 100
uf250-04.cnf , deadline. Restarts: 100
uf250-04.cnf , deadline. Restarts: 100
uf250-04.cnf , deadline. Restarts: 100
uf250-04.cnf , deadline. Restarts: 100
uf250-04.cnf , deadline. Restarts: 100
uf250-04.cnf , deadline. Restarts: 100
uf250-04.cnf , deadline. Restarts: 100
uf250-04.cnf fulfilled No. of Restarts: 69 No. of Flips: 4596 time to process: 0 seconds.
uf250-04.cnf , deadline. Restarts: 100
uf250-04.cnf , deadline. Restarts: 100
uf250-04.cnf , deadline. Restarts: 100
uf250-04.cnf , deadline. Restarts: 100
uf250-04.cnf , deadline. Restarts: 100
uf250-04.cnf , deadline. Restarts: 100
uf250-04.cnf , deadline. Restarts: 100
uf250-04.cnf , deadline. Restarts: 100
uf250-04.cnf , deadline. Restarts: 100
uf250-04.cnf , deadline. Restarts: 100
uf250-04.cnf , deadline. Restarts: 100
uf250-04.cnf , deadline. Restarts: 100
uf250-04.cnf , deadline. Restarts: 100
uf250-04.cnf , deadline. Restarts: 100
uf250-04.cnf , deadline. Restarts: 100
uf250-04.cnf , deadline. Restarts: 100
uf250-04.cnf , deadline. Restarts: 100
uf250-04.cnf , deadline. Restarts: 100
uf250-04.cnf , deadline. Restarts: 100
uf250-04.cnf , deadline. Restarts: 100
uf250-04.cnf , deadline. Restarts: 100
uf250-04.cnf , deadline. Restarts: 100
uf250-04.cnf , deadline. Restarts: 100
uf250-04.cnf , deadline. Restarts: 100
uf250-04.cnf , deadline. Restarts: 100
uf250-04.cnf , deadline. Restarts: 100
uf250-04.cnf , deadline. Restarts: 100
uf250-04.cnf , deadline. Restarts: 100
uf250-04.cnf , deadline. Restarts: 100
uf250-04.cnf , deadline. Restarts: 100
uf250-04.cnf , deadline. Restarts: 100
uf250-04.cnf , deadline. Restarts: 100
uf250-04.cnf , deadline. Restarts: 100
uf250-04.cnf , deadline. Restarts: 100
uf250-04.cnf , deadline. Restarts: 100
uf250-04.cnf , deadline. Restarts: 100
uf250-04.cnf fulfilled No. of Restarts: 71 No. of Flips: 3576 time to process: 0 seconds.
uf250-04.cnf , deadline. Restarts: 100
uf250-04.cnf , deadline. Restarts: 100
uf250-04.cnf , deadline. Restarts: 100
uf250-04.cnf , deadline. Restarts: 100
uf250-04.cnf fulfilled No. of Restarts: 22 No. of Flips: 4597 time to process: 0 seconds.
uf250-04.cnf , deadline. Restarts: 100
uf250-04.cnf , deadline. Restarts: 100
uf250-04.cnf , deadline. Restarts: 100
uf250-04.cnf , deadline. Restarts: 100
uf250-04.cnf , deadline. Restarts: 100
uf250-04.cnf , deadline. Restarts: 100
uf250-04.cnf , deadline. Restarts: 100
uf250-04.cnf , deadline. Restarts: 100
uf250-04.cnf , deadline. Restarts: 100
uf250-04.cnf , deadline. Restarts: 100
uf250-04.cnf , deadline. Restarts: 100
uf250-04.cnf , deadline. Restarts: 100
uf250-04.cnf , deadline. Restarts: 100
uf250-04.cnf , deadline. Restarts: 100
uf250-04.cnf , deadline. Restarts: 100
uf250-04.cnf , deadline. Restarts: 100
uf250-04.cnf , deadline. Restarts: 100
uf250-04.cnf , deadline. Restarts: 100
uf250-04.cnf , deadline. Restarts: 100
uf250-04.cnf , deadline. Restarts: 100
uf250-04.cnf fulfilled No. of Restarts: 95 No. of Flips: 2932 time to process: 0 seconds.
uf250-04.cnf , deadline. Restarts: 100
uf250-04.cnf , deadline. Restarts: 100
uf250-04.cnf , deadline. Restarts: 100
uf250-04.cnf , deadline. Restarts: 100
uf250-04.cnf , deadline. Restarts: 100
uf250-04.cnf , deadline. Restarts: 100
uf250-04.cnf , deadline. Restarts: 100
uf250-04.cnf , deadline. Restarts: 100
uf250-04.cnf , deadline. Restarts: 100
uf250-04.cnf , deadline. Restarts: 100
uf250-04.cnf , deadline. Restarts: 100
uf250-04.cnf , deadline. Restarts: 100
uf250-04.cnf , deadline. Restarts: 100
uf250-04.cnf , deadline. Restarts: 100
uf250-04.cnf , deadline. Restarts: 100
uf250-04.cnf , deadline. Restarts: 100
uf250-04.cnf fulfilled No. of Restarts: 33 No. of Flips: 4593 time to process: 0 seconds.
uf250-04.cnf , deadline. Restarts: 100
uf250-04.cnf , deadline. Restarts: 100
uf250-04.cnf , deadline. Restarts: 100
uf250-04.cnf , deadline. Restarts: 100
uf250-04.cnf , deadline. Restarts: 100
uf250-04.cnf , deadline. Restarts: 100
uf250-04.cnf , deadline. Restarts: 100
uf250-04.cnf , deadline. Restarts: 100
uf250-04.cnf , deadline. Restarts: 100
uf250-04.cnf , deadline. Restarts: 100
uf250-04.cnf , deadline. Restarts: 100
uf250-04.cnf fulfilled No. of Restarts: 44 No. of Flips: 3341 time to process: 0 seconds.
uf250-04.cnf , deadline. Restarts: 100
uf250-04.cnf , deadline. Restarts: 100
uf250-04.cnf , deadline. Restarts: 100
uf250-04.cnf , deadline. Restarts: 100
uf250-04.cnf , deadline. Restarts: 100
uf250-04.cnf fulfilled No. of Restarts: 30 No. of Flips: 2939 time to process: 0 seconds.
uf250-04.cnf , deadline. Restarts: 100
uf250-04.cnf , deadline. Restarts: 100
uf250-04.cnf , deadline. Restarts: 100
uf250-04.cnf , deadline. Restarts: 100
uf250-04.cnf , deadline. Restarts: 100
uf250-04.cnf , deadline. Restarts: 100
uf250-04.cnf , deadline. Restarts: 100
uf250-04.cnf , deadline. Restarts: 100
uf250-04.cnf , deadline. Restarts: 100
uf250-04.cnf , deadline. Restarts: 100
uf250-04.cnf , deadline. Restarts: 100
uf250-04.cnf fulfilled No. of Restarts: 76 No. of Flips: 2042 time to process: 0 seconds.
uf250-04.cnf fulfilled No. of Restarts: 27 No. of Flips: 2406 time to process: 0 seconds.
uf250-04.cnf , deadline. Restarts: 100
uf250-04.cnf fulfilled No. of Restarts: 59 No. of Flips: 1288 time to process: 0 seconds.
uf250-04.cnf , deadline. Restarts: 100
uf250-04.cnf , deadline. Restarts: 100
uf250-04.cnf , deadline. Restarts: 100
uf250-04.cnf , deadline. Restarts: 100
uf250-04.cnf , deadline. Restarts: 100
uf250-04.cnf , deadline. Restarts: 100
uf250-04.cnf fulfilled No. of Restarts: 42 No. of Flips: 4044 time to process: 0 seconds.
uf250-04.cnf , deadline. Restarts: 100
uf250-04.cnf , deadline. Restarts: 100
uf250-04.cnf , deadline. Restarts: 100
uf250-04.cnf , deadline. Restarts: 100
uf250-04.cnf , deadline. Restarts: 100
uf250-04.cnf , deadline. Restarts: 100
uf250-04.cnf , deadline. Restarts: 100
uf250-04.cnf , deadline. Restarts: 100
uf250-04.cnf , deadline. Restarts: 100
uf250-04.cnf , deadline. Restarts: 100
uf250-04.cnf , deadline. Restarts: 100
uf250-04.cnf , deadline. Restarts: 100
uf250-04.cnf , deadline. Restarts: 100
uf250-04.cnf fulfilled No. of Restarts: 48 No. of Flips: 3065 time to process: 0 seconds.
uf250-04.cnf , deadline. Restarts: 100
uf250-04.cnf , deadline. Restarts: 100
uf250-04.cnf , deadline. Restarts: 100
uf250-04.cnf , deadline. Restarts: 100
uf250-04.cnf , deadline. Restarts: 100
uf250-04.cnf , deadline. Restarts: 100
uf250-04.cnf , deadline. Restarts: 100
uf250-04.cnf , deadline. Restarts: 100
uf250-04.cnf , deadline. Restarts: 100
uf250-04.cnf , deadline. Restarts: 100
uf250-04.cnf , deadline. Restarts: 100
uf250-04.cnf , deadline. Restarts: 100
uf250-04.cnf , deadline. Restarts: 100
uf250-04.cnf , deadline. Restarts: 100
uf250-04.cnf , deadline. Restarts: 100
uf250-04.cnf , deadline. Restarts: 100
uf250-04.cnf , deadline. Restarts: 100
uf250-04.cnf , deadline. Restarts: 100
uf250-04.cnf , deadline. Restarts: 100
uf250-04.cnf , deadline. Restarts: 100
uf250-04.cnf , deadline. Restarts: 100
uf250-04.cnf , deadline. Restarts: 100
uf250-04.cnf , deadline. Restarts: 100
uf250-04.cnf , deadline. Restarts: 100
uf250-04.cnf , deadline. Restarts: 100
uf250-04.cnf , deadline. Restarts: 100
uf250-04.cnf fulfilled No. of Restarts: 88 No. of Flips: 1749 time to process: 0 seconds.
uf250-04.cnf , deadline. Restarts: 100
uf250-04.cnf fulfilled No. of Restarts: 17 No. of Flips: 954 time to process: 0 seconds.
uf250-04.cnf fulfilled No. of Restarts: 72 No. of Flips: 4697 time to process: 0 seconds.
uf250-04.cnf , deadline. Restarts: 100
uf250-04.cnf , deadline. Restarts: 100
uf250-04.cnf , deadline. Restarts: 100
uf250-04.cnf , deadline. Restarts: 100
uf250-04.cnf , deadline. Restarts: 100
uf250-04.cnf , deadline. Restarts: 100
uf250-04.cnf , deadline. Restarts: 100
uf250-04.cnf , deadline. Restarts: 100
uf250-04.cnf , deadline. Restarts: 100
uf250-04.cnf , deadline. Restarts: 100
uf250-04.cnf , deadline. Restarts: 100
uf250-04.cnf , deadline. Restarts: 100
uf250-04.cnf , deadline. Restarts: 100
uf250-04.cnf , deadline. Restarts: 100
uf250-04.cnf , deadline. Restarts: 100
uf250-04.cnf fulfilled No. of Restarts: 84 No. of Flips: 4905 time to process: 0 seconds.
uf250-04.cnf , deadline. Restarts: 100
uf250-04.cnf , deadline. Restarts: 100
uf250-04.cnf , deadline. Restarts: 100
uf250-04.cnf , deadline. Restarts: 100
uf250-04.cnf , deadline. Restarts: 100
uf250-04.cnf fulfilled No. of Restarts: 95 No. of Flips: 2907 time to process: 0 seconds.
uf250-04.cnf , deadline. Restarts: 100
uf250-04.cnf , deadline. Restarts: 100
uf250-04.cnf , deadline. Restarts: 100
uf250-04.cnf , deadline. Restarts: 100
uf250-04.cnf , deadline. Restarts: 100
uf250-04.cnf fulfilled No. of Restarts: 9 No. of Flips: 1192 time to process: 0 seconds.
uf250-04.cnf , deadline. Restarts: 100
uf250-04.cnf , deadline. Restarts: 100
uf250-04.cnf , deadline. Restarts: 100
uf250-04.cnf , deadline. Restarts: 100
uf250-04.cnf , deadline. Restarts: 100
uf250-04.cnf fulfilled No. of Restarts: 58 No. of Flips: 1187 time to process: 0 seconds.
uf250-04.cnf , deadline. Restarts: 100
uf250-04.cnf , deadline. Restarts: 100
uf250-04.cnf fulfilled No. of Restarts: 32 No. of Flips: 3919 time to process: 0 seconds.
uf250-04.cnf , deadline. Restarts: 100
uf250-04.cnf , deadline. Restarts: 100
uf250-04.cnf , deadline. Restarts: 100
uf250-04.cnf , deadline. Restarts: 100
uf250-04.cnf , deadline. Restarts: 100
uf250-04.cnf , deadline. Restarts: 100
uf250-04.cnf , deadline. Restarts: 100
uf250-04.cnf , deadline. Restarts: 100
uf250-04.cnf , deadline. Restarts: 100
uf250-04.cnf , deadline. Restarts: 100
uf250-04.cnf , deadline. Restarts: 100
uf250-04.cnf , deadline. Restarts: 100
uf250-04.cnf , deadline. Restarts: 100
uf250-04.cnf , deadline. Restarts: 100
uf250-04.cnf fulfilled No. of Restarts: 76 No. of Flips: 4697 time to process: 0 seconds.
uf250-04.cnf , deadline. Restarts: 100
uf250-04.cnf , deadline. Restarts: 100
uf250-04.cnf , deadline. Restarts: 100
uf250-04.cnf , deadline. Restarts: 100
uf250-04.cnf , deadline. Restarts: 100
uf250-04.cnf , deadline. Restarts: 100
uf250-04.cnf , deadline. Restarts: 100
uf250-04.cnf , deadline. Restarts: 100
uf250-04.cnf , deadline. Restarts: 100
uf250-04.cnf , deadline. Restarts: 100
uf250-04.cnf , deadline. Restarts: 100
uf250-04.cnf , deadline. Restarts: 100
uf250-04.cnf fulfilled No. of Restarts: 14 No. of Flips: 3542 time to process: 0 seconds.
uf250-04.cnf , deadline. Restarts: 100
uf250-04.cnf , deadline. Restarts: 100
uf250-04.cnf , deadline. Restarts: 100
uf250-04.cnf , deadline. Restarts: 100
uf250-04.cnf , deadline. Restarts: 100
uf250-04.cnf , deadline. Restarts: 100
uf250-04.cnf , deadline. Restarts: 100
uf250-04.cnf , deadline. Restarts: 100
uf250-04.cnf , deadline. Restarts: 100
uf250-04.cnf , deadline. Restarts: 100
uf250-04.cnf , deadline. Restarts: 100
uf250-04.cnf , deadline. Restarts: 100
uf250-04.cnf , deadline. Restarts: 100
uf250-04.cnf , deadline. Restarts: 100
uf250-04.cnf , deadline. Restarts: 100
uf250-04.cnf , deadline. Restarts: 100
uf250-04.cnf , deadline. Restarts: 100
uf250-04.cnf , deadline. Restarts: 100
uf250-04.cnf , deadline. Restarts: 100
uf250-04.cnf , deadline. Restarts: 100
uf250-04.cnf , deadline. Restarts: 100
uf250-04.cnf , deadline. Restarts: 100
uf250-04.cnf , deadline. Restarts: 100
uf250-04.cnf , deadline. Restarts: 100
uf250-04.cnf , deadline. Restarts: 100
uf250-04.cnf , deadline. Restarts: 100
uf250-04.cnf , deadline. Restarts: 100
uf250-04.cnf , deadline. Restarts: 100
uf250-04.cnf , deadline. Restarts: 100
uf250-04.cnf , deadline. Restarts: 100
uf250-04.cnf , deadline. Restarts: 100
uf250-04.cnf fulfilled No. of Restarts: 87 No. of Flips: 982 time to process: 0 seconds.
uf250-04.cnf , deadline. Restarts: 100
uf250-04.cnf fulfilled No. of Restarts: 56 No. of Flips: 3483 time to process: 0 seconds.
uf250-04.cnf , deadline. Restarts: 100
uf250-04.cnf , deadline. Restarts: 100
uf250-04.cnf , deadline. Restarts: 100
uf250-04.cnf , deadline. Restarts: 100
uf250-04.cnf , deadline. Restarts: 100
uf250-04.cnf , deadline. Restarts: 100
uf250-04.cnf , deadline. Restarts: 100
uf250-04.cnf , deadline. Restarts: 100
uf250-04.cnf , deadline. Restarts: 100
uf250-04.cnf , deadline. Restarts: 100
uf250-04.cnf , deadline. Restarts: 100
uf250-04.cnf , deadline. Restarts: 100
uf250-04.cnf fulfilled No. of Restarts: 12 No. of Flips: 4384 time to process: 0 seconds.
uf250-04.cnf , deadline. Restarts: 100
uf250-04.cnf , deadline. Restarts: 100
uf250-04.cnf , deadline. Restarts: 100
uf250-04.cnf , deadline. Restarts: 100
uf250-04.cnf , deadline. Restarts: 100
uf250-04.cnf , deadline. Restarts: 100
uf250-04.cnf , deadline. Restarts: 100
uf250-04.cnf , deadline. Restarts: 100
uf250-04.cnf , deadline. Restarts: 100
uf250-04.cnf , deadline. Restarts: 100
uf250-04.cnf , deadline. Restarts: 100
uf250-04.cnf fulfilled No. of Restarts: 15 No. of Flips: 4967 time to process: 0 seconds.
uf250-04.cnf , deadline. Restarts: 100
uf250-04.cnf , deadline. Restarts: 100
uf250-04.cnf , deadline. Restarts: 100
uf250-04.cnf , deadline. Restarts: 100
uf250-04.cnf , deadline. Restarts: 100
uf250-04.cnf , deadline. Restarts: 100
uf250-04.cnf , deadline. Restarts: 100
uf250-04.cnf , deadline. Restarts: 100
uf250-04.cnf , deadline. Restarts: 100
uf250-04.cnf , deadline. Restarts: 100
uf250-04.cnf , deadline. Restarts: 100
uf250-04.cnf , deadline. Restarts: 100
uf250-04.cnf , deadline. Restarts: 100
uf250-04.cnf , deadline. Restarts: 100
uf250-04.cnf , deadline. Restarts: 100
uf250-04.cnf , deadline. Restarts: 100
uf250-04.cnf , deadline. Restarts: 100
uf250-04.cnf fulfilled No. of Restarts: 31 No. of Flips: 4568 time to process: 0 seconds.
uf250-04.cnf , deadline. Restarts: 100
uf250-04.cnf , deadline. Restarts: 100
uf250-04.cnf , deadline. Restarts: 100
uf250-04.cnf , deadline. Restarts: 100
uf250-04.cnf , deadline. Restarts: 100
uf250-04.cnf fulfilled No. of Restarts: 0 No. of Flips: 1331 time to process: 0 seconds.
uf250-04.cnf , deadline. Restarts: 100
uf250-04.cnf , deadline. Restarts: 100
uf250-04.cnf , deadline. Restarts: 100
uf250-04.cnf fulfilled No. of Restarts: 13 No. of Flips: 3989 time to process: 0 seconds.
uf250-04.cnf , deadline. Restarts: 100
uf250-04.cnf fulfilled No. of Restarts: 98 No. of Flips: 1616 time to process: 0 seconds.
uf250-04.cnf , deadline. Restarts: 100
uf250-04.cnf , deadline. Restarts: 100
uf250-04.cnf , deadline. Restarts: 100
uf250-04.cnf , deadline. Restarts: 100
uf250-04.cnf , deadline. Restarts: 100
uf250-04.cnf , deadline. Restarts: 100
uf250-04.cnf , deadline. Restarts: 100
uf250-04.cnf , deadline. Restarts: 100
uf250-04.cnf , deadline. Restarts: 100
uf250-04.cnf , deadline. Restarts: 100
uf250-04.cnf , deadline. Restarts: 100
uf250-04.cnf , deadline. Restarts: 100
uf250-04.cnf fulfilled No. of Restarts: 8 No. of Flips: 3508 time to process: 0 seconds.
uf250-04.cnf , deadline. Restarts: 100
uf250-04.cnf , deadline. Restarts: 100
uf250-04.cnf fulfilled No. of Restarts: 58 No. of Flips: 3974 time to process: 0 seconds.
uf250-04.cnf , deadline. Restarts: 100
uf250-04.cnf , deadline. Restarts: 100
uf250-04.cnf , deadline. Restarts: 100
uf250-04.cnf , deadline. Restarts: 100
uf250-04.cnf , deadline. Restarts: 100
uf250-04.cnf fulfilled No. of Restarts: 66 No. of Flips: 1700 time to process: 0 seconds.
uf250-04.cnf , deadline. Restarts: 100
uf250-04.cnf , deadline. Restarts: 100
uf250-04.cnf , deadline. Restarts: 100
uf250-04.cnf , deadline. Restarts: 100
uf250-04.cnf , deadline. Restarts: 100
uf250-04.cnf , deadline. Restarts: 100
uf250-04.cnf , deadline. Restarts: 100
uf250-04.cnf , deadline. Restarts: 100
uf250-04.cnf , deadline. Restarts: 100
uf250-04.cnf , deadline. Restarts: 100
uf250-04.cnf fulfilled No. of Restarts: 3 No. of Flips: 1077 time to process: 0 seconds.
uf250-04.cnf , deadline. Restarts: 100
uf250-04.cnf , deadline. Restarts: 100
uf250-04.cnf , deadline. Restarts: 100
uf250-04.cnf , deadline. Restarts: 100
uf250-04.cnf , deadline. Restarts: 100
uf250-04.cnf , deadline. Restarts: 100
uf250-04.cnf , deadline. Restarts: 100
uf250-04.cnf , deadline. Restarts: 100
uf250-04.cnf , deadline. Restarts: 100
uf250-04.cnf , deadline. Restarts: 100
uf250-04.cnf , deadline. Restarts: 100
uf250-04.cnf , deadline. Restarts: 100
uf250-04.cnf , deadline. Restarts: 100
uf250-04.cnf , deadline. Restarts: 100
uf250-04.cnf fulfilled No. of Restarts: 65 No. of Flips: 1765 time to process: 0 seconds.
uf250-04.cnf fulfilled No. of Restarts: 77 No. of Flips: 4181 time to process: 0 seconds.
uf250-04.cnf , deadline. Restarts: 100
uf250-04.cnf , deadline. Restarts: 100
uf250-04.cnf , deadline. Restarts: 100
uf250-04.cnf , deadline. Restarts: 100
uf250-04.cnf , deadline. Restarts: 100
uf250-04.cnf , deadline. Restarts: 100
uf250-04.cnf , deadline. Restarts: 100
uf250-04.cnf , deadline. Restarts: 100
uf250-04.cnf , deadline. Restarts: 100
uf250-04.cnf , deadline. Restarts: 100
uf250-04.cnf , deadline. Restarts: 100
uf250-04.cnf fulfilled No. of Restarts: 28 No. of Flips: 2028 time to process: 0 seconds.
uf250-04.cnf , deadline. Restarts: 100
uf250-04.cnf , deadline. Restarts: 100
uf250-04.cnf , deadline. Restarts: 100
uf250-04.cnf , deadline. Restarts: 100
uf250-04.cnf , deadline. Restarts: 100
uf250-04.cnf , deadline. Restarts: 100
uf250-04.cnf , deadline. Restarts: 100
uf250-04.cnf , deadline. Restarts: 100
uf250-04.cnf , deadline. Restarts: 100
uf250-04.cnf fulfilled No. of Restarts: 69 No. of Flips: 2396 time to process: 0 seconds.
uf250-04.cnf , deadline. Restarts: 100
uf250-04.cnf , deadline. Restarts: 100
uf250-04.cnf fulfilled No. of Restarts: 3 No. of Flips: 4222 time to process: 0 seconds.
uf250-04.cnf fulfilled No. of Restarts: 17 No. of Flips: 2190 time to process: 0 seconds.
uf250-04.cnf , deadline. Restarts: 100
uf250-04.cnf , deadline. Restarts: 100
uf250-04.cnf fulfilled No. of Restarts: 75 No. of Flips: 1234 time to process: 0 seconds.
uf250-04.cnf , deadline. Restarts: 100
uf250-04.cnf , deadline. Restarts: 100
uf250-04.cnf , deadline. Restarts: 100
uf250-04.cnf , deadline. Restarts: 100
uf250-04.cnf , deadline. Restarts: 100
uf250-04.cnf , deadline. Restarts: 100
uf250-04.cnf , deadline. Restarts: 100
uf250-04.cnf , deadline. Restarts: 100
uf250-04.cnf fulfilled No. of Restarts: 62 No. of Flips: 3822 time to process: 0 seconds.
uf250-04.cnf , deadline. Restarts: 100
uf250-04.cnf , deadline. Restarts: 100
uf250-04.cnf , deadline. Restarts: 100
uf250-04.cnf , deadline. Restarts: 100
uf250-04.cnf , deadline. Restarts: 100
uf250-04.cnf , deadline. Restarts: 100
uf250-04.cnf , deadline. Restarts: 100
uf250-04.cnf , deadline. Restarts: 100
uf250-04.cnf , deadline. Restarts: 100
uf250-04.cnf , deadline. Restarts: 100
uf250-04.cnf , deadline. Restarts: 100
uf250-04.cnf , deadline. Restarts: 100
uf250-04.cnf , deadline. Restarts: 100
uf250-04.cnf , deadline. Restarts: 100
uf250-04.cnf fulfilled No. of Restarts: 37 No. of Flips: 2123 time to process: 0 seconds.
uf250-04.cnf , deadline. Restarts: 100
uf250-04.cnf , deadline. Restarts: 100
uf250-04.cnf fulfilled No. of Restarts: 29 No. of Flips: 2779 time to process: 0 seconds.
uf250-04.cnf , deadline. Restarts: 100
uf250-04.cnf , deadline. Restarts: 100
uf250-04.cnf , deadline. Restarts: 100
uf250-04.cnf fulfilled No. of Restarts: 11 No. of Flips: 3068 time to process: 0 seconds.
uf250-04.cnf , deadline. Restarts: 100
uf250-04.cnf , deadline. Restarts: 100
uf250-04.cnf fulfilled No. of Restarts: 53 No. of Flips: 1179 time to process: 0 seconds.
uf250-04.cnf , deadline. Restarts: 100
uf250-04.cnf , deadline. Restarts: 100
uf250-04.cnf , deadline. Restarts: 100
uf250-04.cnf , deadline. Restarts: 100
uf250-04.cnf , deadline. Restarts: 100
uf250-04.cnf , deadline. Restarts: 100
uf250-04.cnf , deadline. Restarts: 100
uf250-04.cnf , deadline. Restarts: 100
uf250-04.cnf , deadline. Restarts: 100
uf250-04.cnf , deadline. Restarts: 100
uf250-04.cnf , deadline. Restarts: 100
uf250-04.cnf , deadline. Restarts: 100
uf250-04.cnf , deadline. Restarts: 100
uf250-04.cnf , deadline. Restarts: 100
uf250-04.cnf , deadline. Restarts: 100
uf250-04.cnf , deadline. Restarts: 100
uf250-04.cnf , deadline. Restarts: 100
uf250-04.cnf , deadline. Restarts: 100
uf250-04.cnf fulfilled No. of Restarts: 26 No. of Flips: 4358 time to process: 0 seconds.
uf250-04.cnf , deadline. Restarts: 100
uf250-04.cnf , deadline. Restarts: 100
uf250-04.cnf , deadline. Restarts: 100
uf250-04.cnf , deadline. Restarts: 100
uf250-04.cnf , deadline. Restarts: 100
uf250-04.cnf , deadline. Restarts: 100
uf250-04.cnf fulfilled No. of Restarts: 79 No. of Flips: 1395 time to process: 0 seconds.
uf250-04.cnf , deadline. Restarts: 100
uf250-04.cnf , deadline. Restarts: 100
uf250-04.cnf , deadline. Restarts: 100
uf250-04.cnf fulfilled No. of Restarts: 22 No. of Flips: 1480 time to process: 0 seconds.
uf250-04.cnf fulfilled No. of Restarts: 20 No. of Flips: 2893 time to process: 0 seconds.
uf250-04.cnf , deadline. Restarts: 100
uf250-04.cnf , deadline. Restarts: 100
uf250-04.cnf , deadline. Restarts: 100
uf250-04.cnf , deadline. Restarts: 100
uf250-04.cnf , deadline. Restarts: 100
uf250-04.cnf , deadline. Restarts: 100
uf250-04.cnf , deadline. Restarts: 100
uf250-04.cnf , deadline. Restarts: 100
uf250-04.cnf , deadline. Restarts: 100
uf250-04.cnf , deadline. Restarts: 100
uf250-04.cnf , deadline. Restarts: 100
uf250-04.cnf , deadline. Restarts: 100
uf250-04.cnf , deadline. Restarts: 100
uf250-04.cnf , deadline. Restarts: 100
uf250-04.cnf , deadline. Restarts: 100
uf250-04.cnf , deadline. Restarts: 100
uf250-04.cnf , deadline. Restarts: 100
uf250-04.cnf , deadline. Restarts: 100
uf250-04.cnf , deadline. Restarts: 100
uf250-04.cnf , deadline. Restarts: 100
uf250-04.cnf , deadline. Restarts: 100
uf250-04.cnf fulfilled No. of Restarts: 20 No. of Flips: 2285 time to process: 0 seconds.
uf250-04.cnf , deadline. Restarts: 100
uf250-04.cnf , deadline. Restarts: 100
uf250-04.cnf , deadline. Restarts: 100
uf250-04.cnf , deadline. Restarts: 100
uf250-04.cnf fulfilled No. of Restarts: 47 No. of Flips: 3025 time to process: 0 seconds.
uf250-04.cnf , deadline. Restarts: 100
uf250-04.cnf , deadline. Restarts: 100
uf250-04.cnf fulfilled No. of Restarts: 24 No. of Flips: 2435 time to process: 0 seconds.
uf250-04.cnf , deadline. Restarts: 100
uf250-04.cnf , deadline. Restarts: 100
uf250-04.cnf , deadline. Restarts: 100
uf250-04.cnf , deadline. Restarts: 100
uf250-04.cnf , deadline. Restarts: 100
uf250-04.cnf fulfilled No. of Restarts: 7 No. of Flips: 4908 time to process: 0 seconds.
uf250-04.cnf , deadline. Restarts: 100
uf250-04.cnf , deadline. Restarts: 100
uf250-04.cnf , deadline. Restarts: 100
uf250-04.cnf , deadline. Restarts: 100
uf250-04.cnf , deadline. Restarts: 100
uf250-04.cnf , deadline. Restarts: 100
uf250-04.cnf fulfilled No. of Restarts: 72 No. of Flips: 646 time to process: 0 seconds.
uf250-04.cnf , deadline. Restarts: 100
uf250-04.cnf , deadline. Restarts: 100
uf250-04.cnf , deadline. Restarts: 100
uf250-04.cnf , deadline. Restarts: 100
uf250-04.cnf , deadline. Restarts: 100
uf250-04.cnf , deadline. Restarts: 100
uf250-04.cnf , deadline. Restarts: 100
uf250-04.cnf , deadline. Restarts: 100
uf250-04.cnf , deadline. Restarts: 100
uf250-04.cnf , deadline. Restarts: 100
uf250-04.cnf fulfilled No. of Restarts: 7 No. of Flips: 2572 time to process: 0 seconds.
uf250-04.cnf , deadline. Restarts: 100
uf250-04.cnf , deadline. Restarts: 100
uf250-04.cnf , deadline. Restarts: 100
uf250-04.cnf , deadline. Restarts: 100
uf250-04.cnf fulfilled No. of Restarts: 99 No. of Flips: 4836 time to process: 0 seconds.
uf250-04.cnf , deadline. Restarts: 100
uf250-04.cnf , deadline. Restarts: 100
uf250-04.cnf fulfilled No. of Restarts: 81 No. of Flips: 2654 time to process: 0 seconds.
uf250-04.cnf , deadline. Restarts: 100
uf250-04.cnf , deadline. Restarts: 100
uf250-04.cnf , deadline. Restarts: 100
uf250-04.cnf , deadline. Restarts: 100
uf250-04.cnf , deadline. Restarts: 100
uf250-04.cnf fulfilled No. of Restarts: 67 No. of Flips: 1575 time to process: 0 seconds.
uf250-04.cnf , deadline. Restarts: 100
uf250-04.cnf , deadline. Restarts: 100
uf250-04.cnf , deadline. Restarts: 100
uf250-04.cnf fulfilled No. of Restarts: 92 No. of Flips: 4784 time to process: 0 seconds.
uf250-04.cnf , deadline. Restarts: 100
uf250-04.cnf , deadline. Restarts: 100
uf250-04.cnf , deadline. Restarts: 100
uf250-04.cnf fulfilled No. of Restarts: 5 No. of Flips: 3802 time to process: 0 seconds.
uf250-04.cnf , deadline. Restarts: 100
uf250-04.cnf , deadline. Restarts: 100
uf250-04.cnf , deadline. Restarts: 100
uf250-04.cnf , deadline. Restarts: 100
uf250-04.cnf , deadline. Restarts: 100
uf250-04.cnf , deadline. Restarts: 100
uf250-04.cnf , deadline. Restarts: 100
uf250-04.cnf , deadline. Restarts: 100
uf250-04.cnf , deadline. Restarts: 100
uf250-04.cnf , deadline. Restarts: 100
uf250-04.cnf , deadline. Restarts: 100
uf250-04.cnf , deadline. Restarts: 100
uf250-04.cnf , deadline. Restarts: 100
uf250-04.cnf , deadline. Restarts: 100
uf250-04.cnf , deadline. Restarts: 100
uf250-04.cnf , deadline. Restarts: 100
uf250-04.cnf fulfilled No. of Restarts: 65 No. of Flips: 4412 time to process: 0 seconds.
uf250-04.cnf , deadline. Restarts: 100
uf250-04.cnf , deadline. Restarts: 100
uf250-04.cnf , deadline. Restarts: 100
uf250-04.cnf , deadline. Restarts: 100
uf250-04.cnf , deadline. Restarts: 100
uf250-04.cnf , deadline. Restarts: 100
uf250-04.cnf , deadline. Restarts: 100
uf250-04.cnf , deadline. Restarts: 100
uf250-04.cnf , deadline. Restarts: 100
uf250-04.cnf , deadline. Restarts: 100
uf250-04.cnf , deadline. Restarts: 100
uf250-04.cnf , deadline. Restarts: 100
uf250-04.cnf , deadline. Restarts: 100
uf250-04.cnf fulfilled No. of Restarts: 83 No. of Flips: 4776 time to process: 0 seconds.
uf250-04.cnf , deadline. Restarts: 100
uf250-04.cnf , deadline. Restarts: 100
uf250-04.cnf , deadline. Restarts: 100
uf250-04.cnf , deadline. Restarts: 100
uf250-04.cnf , deadline. Restarts: 100
uf250-04.cnf fulfilled No. of Restarts: 45 No. of Flips: 873 time to process: 0 seconds.
uf250-04.cnf , deadline. Restarts: 100
uf250-04.cnf , deadline. Restarts: 100
uf250-04.cnf , deadline. Restarts: 100
uf250-04.cnf , deadline. Restarts: 100
uf250-04.cnf , deadline. Restarts: 100
uf250-04.cnf , deadline. Restarts: 100
uf250-04.cnf , deadline. Restarts: 100
uf250-04.cnf fulfilled No. of Restarts: 1 No. of Flips: 4046 time to process: 0 seconds.
uf250-04.cnf fulfilled No. of Restarts: 60 No. of Flips: 2378 time to process: 0 seconds.
uf250-04.cnf , deadline. Restarts: 100
uf250-04.cnf , deadline. Restarts: 100
uf250-04.cnf , deadline. Restarts: 100
uf250-04.cnf , deadline. Restarts: 100
uf250-04.cnf , deadline. Restarts: 100
uf250-04.cnf , deadline. Restarts: 100
uf250-04.cnf , deadline. Restarts: 100
uf250-04.cnf , deadline. Restarts: 100
uf250-04.cnf , deadline. Restarts: 100
uf250-04.cnf fulfilled No. of Restarts: 18 No. of Flips: 3506 time to process: 0 seconds.
uf250-04.cnf , deadline. Restarts: 100
uf250-04.cnf , deadline. Restarts: 100
uf250-04.cnf , deadline. Restarts: 100
uf250-04.cnf fulfilled No. of Restarts: 26 No. of Flips: 2429 time to process: 0 seconds.
uf250-04.cnf , deadline. Restarts: 100
uf250-04.cnf , deadline. Restarts: 100
uf250-04.cnf , deadline. Restarts: 100
uf250-04.cnf , deadline. Restarts: 100
uf250-04.cnf fulfilled No. of Restarts: 58 No. of Flips: 4593 time to process: 0 seconds.
uf250-04.cnf , deadline. Restarts: 100
uf250-04.cnf , deadline. Restarts: 100
uf250-04.cnf , deadline. Restarts: 100
uf250-04.cnf , deadline. Restarts: 100
uf250-04.cnf , deadline. Restarts: 100
uf250-04.cnf , deadline. Restarts: 100
uf250-04.cnf , deadline. Restarts: 100
uf250-04.cnf , deadline. Restarts: 100
uf250-04.cnf , deadline. Restarts: 100
uf250-04.cnf , deadline. Restarts: 100
uf250-04.cnf , deadline. Restarts: 100
uf250-04.cnf , deadline. Restarts: 100
uf250-04.cnf , deadline. Restarts: 100
uf250-04.cnf , deadline. Restarts: 100
uf250-04.cnf , deadline. Restarts: 100
uf250-04.cnf , deadline. Restarts: 100
uf250-04.cnf , deadline. Restarts: 100
uf250-04.cnf , deadline. Restarts: 100
uf250-04.cnf , deadline. Restarts: 100
uf250-04.cnf , deadline. Restarts: 100
uf250-04.cnf , deadline. Restarts: 100
uf250-04.cnf , deadline. Restarts: 100
uf250-04.cnf fulfilled No. of Restarts: 21 No. of Flips: 3565 time to process: 0 seconds.
uf250-04.cnf fulfilled No. of Restarts: 79 No. of Flips: 1228 time to process: 0 seconds.
uf250-04.cnf , deadline. Restarts: 100
uf250-04.cnf , deadline. Restarts: 100
uf250-04.cnf , deadline. Restarts: 100
uf250-04.cnf , deadline. Restarts: 100
uf250-04.cnf , deadline. Restarts: 100
uf250-04.cnf , deadline. Restarts: 100
uf250-04.cnf fulfilled No. of Restarts: 41 No. of Flips: 4838 time to process: 0 seconds.
uf250-04.cnf , deadline. Restarts: 100
uf250-04.cnf , deadline. Restarts: 100
uf250-04.cnf , deadline. Restarts: 100
uf250-04.cnf , deadline. Restarts: 100
uf250-04.cnf , deadline. Restarts: 100
uf250-04.cnf , deadline. Restarts: 100
uf250-04.cnf , deadline. Restarts: 100
uf250-04.cnf , deadline. Restarts: 100
uf250-04.cnf , deadline. Restarts: 100
uf250-04.cnf , deadline. Restarts: 100
uf250-04.cnf , deadline. Restarts: 100
uf250-04.cnf , deadline. Restarts: 100
uf250-04.cnf , deadline. Restarts: 100
uf250-04.cnf , deadline. Restarts: 100
uf250-04.cnf , deadline. Restarts: 100
uf250-04.cnf , deadline. Restarts: 100
uf250-04.cnf , deadline. Restarts: 100
uf250-04.cnf , deadline. Restarts: 100
uf250-04.cnf , deadline. Restarts: 100
uf250-04.cnf , deadline. Restarts: 100
uf250-04.cnf , deadline. Restarts: 100
uf250-04.cnf , deadline. Restarts: 100
uf250-04.cnf , deadline. Restarts: 100
uf250-04.cnf , deadline. Restarts: 100
uf250-04.cnf , deadline. Restarts: 100
uf250-04.cnf , deadline. Restarts: 100
uf250-04.cnf , deadline. Restarts: 100
uf250-04.cnf , deadline. Restarts: 100
uf250-04.cnf , deadline. Restarts: 100
uf250-04.cnf , deadline. Restarts: 100
uf250-04.cnf , deadline. Restarts: 100
uf250-04.cnf , deadline. Restarts: 100
uf250-04.cnf fulfilled No. of Restarts: 12 No. of Flips: 3200 time to process: 0 seconds.
uf250-04.cnf fulfilled No. of Restarts: 90 No. of Flips: 3736 time to process: 0 seconds.
uf250-04.cnf , deadline. Restarts: 100
uf250-04.cnf , deadline. Restarts: 100
uf250-04.cnf fulfilled No. of Restarts: 32 No. of Flips: 4626 time to process: 0 seconds.
uf250-04.cnf fulfilled No. of Restarts: 82 No. of Flips: 3532 time to process: 0 seconds.
uf250-04.cnf , deadline. Restarts: 100
uf250-04.cnf , deadline. Restarts: 100
uf250-04.cnf , deadline. Restarts: 100
uf250-04.cnf , deadline. Restarts: 100
uf250-04.cnf , deadline. Restarts: 100
uf250-04.cnf fulfilled No. of Restarts: 20 No. of Flips: 1113 time to process: 0 seconds.
uf250-04.cnf , deadline. Restarts: 100
uf250-04.cnf , deadline. Restarts: 100
uf250-04.cnf fulfilled No. of Restarts: 85 No. of Flips: 1099 time to process: 0 seconds.
uf250-04.cnf , deadline. Restarts: 100
uf250-04.cnf , deadline. Restarts: 100
uf250-04.cnf , deadline. Restarts: 100
uf250-04.cnf , deadline. Restarts: 100
uf250-04.cnf , deadline. Restarts: 100
uf250-04.cnf , deadline. Restarts: 100
uf250-04.cnf , deadline. Restarts: 100
uf250-04.cnf , deadline. Restarts: 100
uf250-04.cnf , deadline. Restarts: 100
uf250-04.cnf , deadline. Restarts: 100
uf250-04.cnf , deadline. Restarts: 100
uf250-04.cnf , deadline. Restarts: 100
uf250-04.cnf , deadline. Restarts: 100
uf250-04.cnf , deadline. Restarts: 100
uf250-04.cnf fulfilled No. of Restarts: 13 No. of Flips: 973 time to process: 0 seconds.
uf250-04.cnf , deadline. Restarts: 100
uf250-04.cnf , deadline. Restarts: 100
uf250-04.cnf , deadline. Restarts: 100
uf250-04.cnf , deadline. Restarts: 100
uf250-04.cnf , deadline. Restarts: 100
uf250-04.cnf fulfilled No. of Restarts: 22 No. of Flips: 1240 time to process: 0 seconds.
uf250-04.cnf , deadline. Restarts: 100
uf250-04.cnf , deadline. Restarts: 100
uf250-04.cnf , deadline. Restarts: 100
uf250-04.cnf , deadline. Restarts: 100
uf250-04.cnf , deadline. Restarts: 100
uf250-04.cnf , deadline. Restarts: 100
uf250-04.cnf , deadline. Restarts: 100
uf250-04.cnf , deadline. Restarts: 100
uf250-04.cnf , deadline. Restarts: 100
uf250-04.cnf , deadline. Restarts: 100
uf250-04.cnf , deadline. Restarts: 100
uf250-04.cnf , deadline. Restarts: 100
uf250-04.cnf fulfilled No. of Restarts: 22 No. of Flips: 2551 time to process: 0 seconds.
uf250-04.cnf , deadline. Restarts: 100
uf250-04.cnf , deadline. Restarts: 100
uf250-04.cnf fulfilled No. of Restarts: 45 No. of Flips: 1368 time to process: 0 seconds.
uf250-04.cnf , deadline. Restarts: 100
uf250-04.cnf fulfilled No. of Restarts: 0 No. of Flips: 1731 time to process: 0 seconds.
uf250-04.cnf , deadline. Restarts: 100
uf250-04.cnf , deadline. Restarts: 100
uf250-04.cnf , deadline. Restarts: 100
uf250-04.cnf , deadline. Restarts: 100
uf250-04.cnf , deadline. Restarts: 100
uf250-04.cnf , deadline. Restarts: 100
uf250-04.cnf , deadline. Restarts: 100
uf250-04.cnf , deadline. Restarts: 100
uf250-04.cnf , deadline. Restarts: 100
uf250-04.cnf , deadline. Restarts: 100
uf250-04.cnf , deadline. Restarts: 100
uf250-04.cnf , deadline. Restarts: 100
uf250-04.cnf , deadline. Restarts: 100
uf250-04.cnf , deadline. Restarts: 100
uf250-04.cnf fulfilled No. of Restarts: 80 No. of Flips: 2423 time to process: 0 seconds.
uf250-04.cnf , deadline. Restarts: 100
uf250-04.cnf , deadline. Restarts: 100
uf250-04.cnf , deadline. Restarts: 100
uf250-04.cnf , deadline. Restarts: 100
uf250-04.cnf , deadline. Restarts: 100
uf250-04.cnf , deadline. Restarts: 100
uf250-04.cnf fulfilled No. of Restarts: 59 No. of Flips: 3314 time to process: 0 seconds.
uf250-04.cnf , deadline. Restarts: 100
uf250-04.cnf , deadline. Restarts: 100
uf250-04.cnf , deadline. Restarts: 100
uf250-04.cnf , deadline. Restarts: 100
uf250-04.cnf , deadline. Restarts: 100
uf250-04.cnf fulfilled No. of Restarts: 20 No. of Flips: 3258 time to process: 0 seconds.
uf250-04.cnf , deadline. Restarts: 100
uf250-04.cnf , deadline. Restarts: 100
uf250-04.cnf , deadline. Restarts: 100
uf250-04.cnf , deadline. Restarts: 100
uf250-04.cnf , deadline. Restarts: 100
uf250-04.cnf , deadline. Restarts: 100
uf250-04.cnf fulfilled No. of Restarts: 20 No. of Flips: 3357 time to process: 0 seconds.
uf250-04.cnf , deadline. Restarts: 100
uf250-04.cnf fulfilled No. of Restarts: 55 No. of Flips: 4073 time to process: 0 seconds.
uf250-04.cnf , deadline. Restarts: 100
uf250-04.cnf , deadline. Restarts: 100
uf250-04.cnf , deadline. Restarts: 100
uf250-04.cnf , deadline. Restarts: 100
uf250-04.cnf , deadline. Restarts: 100
uf250-04.cnf , deadline. Restarts: 100
uf250-04.cnf , deadline. Restarts: 100
uf250-04.cnf fulfilled No. of Restarts: 16 No. of Flips: 3916 time to process: 0 seconds.
uf250-04.cnf , deadline. Restarts: 100
uf250-04.cnf , deadline. Restarts: 100
uf250-04.cnf fulfilled No. of Restarts: 3 No. of Flips: 4337 time to process: 0 seconds.
uf250-04.cnf , deadline. Restarts: 100
uf250-04.cnf , deadline. Restarts: 100
uf250-04.cnf , deadline. Restarts: 100
uf250-04.cnf , deadline. Restarts: 100
uf250-04.cnf , deadline. Restarts: 100
uf250-04.cnf , deadline. Restarts: 100
uf250-04.cnf , deadline. Restarts: 100
uf250-04.cnf , deadline. Restarts: 100
uf250-04.cnf , deadline. Restarts: 100
uf250-04.cnf , deadline. Restarts: 100
uf250-04.cnf , deadline. Restarts: 100
uf250-04.cnf , deadline. Restarts: 100
uf250-04.cnf , deadline. Restarts: 100
uf250-04.cnf , deadline. Restarts: 100
uf250-04.cnf , deadline. Restarts: 100
uf250-04.cnf , deadline. Restarts: 100
uf250-04.cnf , deadline. Restarts: 100
uf250-04.cnf , deadline. Restarts: 100
uf250-04.cnf , deadline. Restarts: 100
uf250-04.cnf , deadline. Restarts: 100
uf250-04.cnf fulfilled No. of Restarts: 74 No. of Flips: 1838 time to process: 0 seconds.
uf250-04.cnf , deadline. Restarts: 100
uf250-04.cnf , deadline. Restarts: 100
uf250-04.cnf , deadline. Restarts: 100
uf250-04.cnf , deadline. Restarts: 100
uf250-04.cnf , deadline. Restarts: 100
uf250-04.cnf fulfilled No. of Restarts: 94 No. of Flips: 1725 time to process: 0 seconds.
uf250-04.cnf , deadline. Restarts: 100
uf250-04.cnf , deadline. Restarts: 100
uf250-04.cnf , deadline. Restarts: 100
uf250-04.cnf fulfilled No. of Restarts: 84 No. of Flips: 2367 time to process: 0 seconds.
uf250-04.cnf , deadline. Restarts: 100
uf250-04.cnf , deadline. Restarts: 100
uf250-04.cnf , deadline. Restarts: 100
uf250-04.cnf , deadline. Restarts: 100
uf250-04.cnf , deadline. Restarts: 100
uf250-04.cnf , deadline. Restarts: 100
uf250-04.cnf , deadline. Restarts: 100
uf250-04.cnf , deadline. Restarts: 100
uf250-04.cnf , deadline. Restarts: 100
uf250-04.cnf , deadline. Restarts: 100
uf250-04.cnf , deadline. Restarts: 100
uf250-04.cnf , deadline. Restarts: 100
uf250-04.cnf , deadline. Restarts: 100
uf250-04.cnf , deadline. Restarts: 100
uf250-04.cnf , deadline. Restarts: 100
uf250-04.cnf , deadline. Restarts: 100
uf250-04.cnf , deadline. Restarts: 100
uf250-04.cnf , deadline. Restarts: 100
uf250-04.cnf , deadline. Restarts: 100
uf250-04.cnf , deadline. Restarts: 100
uf250-04.cnf , deadline. Restarts: 100
uf250-04.cnf fulfilled No. of Restarts: 66 No. of Flips: 2814 time to process: 0 seconds.
uf250-04.cnf , deadline. Restarts: 100
uf250-04.cnf fulfilled No. of Restarts: 84 No. of Flips: 1171 time to process: 0 seconds.
uf250-04.cnf , deadline. Restarts: 100
uf250-04.cnf fulfilled No. of Restarts: 50 No. of Flips: 2658 time to process: 0 seconds.
uf250-04.cnf fulfilled No. of Restarts: 89 No. of Flips: 3952 time to process: 0 seconds.
uf250-04.cnf , deadline. Restarts: 100
uf250-04.cnf , deadline. Restarts: 100
uf250-04.cnf , deadline. Restarts: 100
uf250-04.cnf , deadline. Restarts: 100
uf250-04.cnf , deadline. Restarts: 100
uf250-04.cnf , deadline. Restarts: 100
uf250-04.cnf , deadline. Restarts: 100
uf250-04.cnf , deadline. Restarts: 100
uf250-04.cnf , deadline. Restarts: 100
uf250-04.cnf fulfilled No. of Restarts: 27 No. of Flips: 1169 time to process: 0 seconds.
uf250-04.cnf , deadline. Restarts: 100
uf250-04.cnf fulfilled No. of Restarts: 33 No. of Flips: 3851 time to process: 0 seconds.
uf250-04.cnf , deadline. Restarts: 100
uf250-04.cnf , deadline. Restarts: 100
uf250-04.cnf , deadline. Restarts: 100
uf250-04.cnf , deadline. Restarts: 100
uf250-04.cnf , deadline. Restarts: 100
uf250-04.cnf , deadline. Restarts: 100
uf250-04.cnf , deadline. Restarts: 100
uf250-04.cnf , deadline. Restarts: 100
uf250-04.cnf , deadline. Restarts: 100
uf250-04.cnf , deadline. Restarts: 100
uf250-04.cnf , deadline. Restarts: 100
uf250-04.cnf , deadline. Restarts: 100
uf250-04.cnf , deadline. Restarts: 100
uf250-04.cnf , deadline. Restarts: 100
uf250-04.cnf , deadline. Restarts: 100
uf250-04.cnf , deadline. Restarts: 100
uf250-04.cnf , deadline. Restarts: 100
uf250-04.cnf , deadline. Restarts: 100
uf250-04.cnf , deadline. Restarts: 100
uf250-04.cnf , deadline. Restarts: 100
uf250-04.cnf , deadline. Restarts: 100
uf250-04.cnf , deadline. Restarts: 100
uf250-04.cnf , deadline. Restarts: 100
uf250-04.cnf , deadline. Restarts: 100
uf250-04.cnf fulfilled No. of Restarts: 59 No. of Flips: 2961 time to process: 0 seconds.
uf250-04.cnf , deadline. Restarts: 100
uf250-04.cnf , deadline. Restarts: 100
uf250-04.cnf , deadline. Restarts: 100
uf250-04.cnf , deadline. Restarts: 100
uf250-04.cnf , deadline. Restarts: 100
uf250-04.cnf , deadline. Restarts: 100
uf250-04.cnf , deadline. Restarts: 100
uf250-04.cnf , deadline. Restarts: 100
uf250-04.cnf fulfilled No. of Restarts: 47 No. of Flips: 2212 time to process: 0 seconds.
uf250-04.cnf , deadline. Restarts: 100
uf250-04.cnf , deadline. Restarts: 100
uf250-04.cnf , deadline. Restarts: 100
uf250-04.cnf , deadline. Restarts: 100
uf250-04.cnf , deadline. Restarts: 100
uf250-04.cnf , deadline. Restarts: 100
uf250-04.cnf , deadline. Restarts: 100
uf250-04.cnf , deadline. Restarts: 100
uf250-04.cnf , deadline. Restarts: 100
uf250-04.cnf , deadline. Restarts: 100
uf250-04.cnf , deadline. Restarts: 100
uf250-04.cnf , deadline. Restarts: 100
uf250-04.cnf , deadline. Restarts: 100
uf250-04.cnf , deadline. Restarts: 100
uf250-04.cnf , deadline. Restarts: 100
uf250-04.cnf , deadline. Restarts: 100
uf250-04.cnf , deadline. Restarts: 100
uf250-04.cnf , deadline. Restarts: 100
uf250-04.cnf , deadline. Restarts: 100
uf250-04.cnf , deadline. Restarts: 100
uf250-04.cnf , deadline. Restarts: 100
uf250-04.cnf , deadline. Restarts: 100
uf250-04.cnf , deadline. Restarts: 100
uf250-04.cnf , deadline. Restarts: 100
uf250-04.cnf , deadline. Restarts: 100
uf250-04.cnf , deadline. Restarts: 100
uf250-04.cnf , deadline. Restarts: 100
uf250-04.cnf , deadline. Restarts: 100
uf250-04.cnf , deadline. Restarts: 100
uf250-04.cnf , deadline. Restarts: 100
uf250-04.cnf , deadline. Restarts: 100
uf250-04.cnf , deadline. Restarts: 100
uf250-04.cnf , deadline. Restarts: 100
uf250-04.cnf , deadline. Restarts: 100
uf250-04.cnf , deadline. Restarts: 100
uf250-04.cnf fulfilled No. of Restarts: 50 No. of Flips: 3002 time to process: 0 seconds.
uf250-04.cnf , deadline. Restarts: 100
uf250-04.cnf , deadline. Restarts: 100
uf250-04.cnf , deadline. Restarts: 100
uf250-04.cnf , deadline. Restarts: 100
uf250-04.cnf , deadline. Restarts: 100
uf250-04.cnf fulfilled No. of Restarts: 41 No. of Flips: 2179 time to process: 0 seconds.
uf250-04.cnf , deadline. Restarts: 100
uf250-04.cnf , deadline. Restarts: 100
uf250-04.cnf , deadline. Restarts: 100
uf250-04.cnf , deadline. Restarts: 100
uf250-04.cnf , deadline. Restarts: 100
uf250-04.cnf , deadline. Restarts: 100
uf250-04.cnf , deadline. Restarts: 100
uf250-04.cnf , deadline. Restarts: 100
uf250-04.cnf , deadline. Restarts: 100
uf250-04.cnf , deadline. Restarts: 100
uf250-04.cnf , deadline. Restarts: 100
uf250-04.cnf , deadline. Restarts: 100
uf250-04.cnf , deadline. Restarts: 100
uf250-04.cnf , deadline. Restarts: 100
uf250-04.cnf , deadline. Restarts: 100
uf250-04.cnf , deadline. Restarts: 100
uf250-04.cnf , deadline. Restarts: 100
uf250-04.cnf fulfilled No. of Restarts: 43 No. of Flips: 4570 time to process: 0 seconds.
uf250-04.cnf , deadline. Restarts: 100
uf250-04.cnf , deadline. Restarts: 100
uf250-04.cnf , deadline. Restarts: 100
uf250-04.cnf , deadline. Restarts: 100
uf250-04.cnf , deadline. Restarts: 100
uf250-04.cnf fulfilled No. of Restarts: 46 No. of Flips: 4263 time to process: 0 seconds.
uf250-04.cnf , deadline. Restarts: 100
uf250-04.cnf fulfilled No. of Restarts: 3 No. of Flips: 1590 time to process: 0 seconds.
uf250-04.cnf , deadline. Restarts: 100
uf250-04.cnf , deadline. Restarts: 100
uf250-04.cnf , deadline. Restarts: 100
uf250-04.cnf , deadline. Restarts: 100
uf250-04.cnf , deadline. Restarts: 100
uf250-04.cnf , deadline. Restarts: 100
uf250-04.cnf fulfilled No. of Restarts: 75 No. of Flips: 4719 time to process: 0 seconds.
uf250-04.cnf , deadline. Restarts: 100
uf250-04.cnf , deadline. Restarts: 100
uf250-04.cnf , deadline. Restarts: 100
uf250-04.cnf , deadline. Restarts: 100
uf250-04.cnf fulfilled No. of Restarts: 33 No. of Flips: 2406 time to process: 0 seconds.
uf250-04.cnf , deadline. Restarts: 100
uf250-04.cnf , deadline. Restarts: 100
uf250-04.cnf , deadline. Restarts: 100
uf250-04.cnf fulfilled No. of Restarts: 25 No. of Flips: 4716 time to process: 0 seconds.
uf250-04.cnf , deadline. Restarts: 100
uf250-04.cnf , deadline. Restarts: 100
uf250-04.cnf , deadline. Restarts: 100
uf250-04.cnf , deadline. Restarts: 100
uf250-04.cnf , deadline. Restarts: 100
uf250-04.cnf , deadline. Restarts: 100
uf250-04.cnf fulfilled No. of Restarts: 80 No. of Flips: 4499 time to process: 0 seconds.
uf250-04.cnf , deadline. Restarts: 100
uf250-04.cnf fulfilled No. of Restarts: 40 No. of Flips: 3289 time to process: 0 seconds.
uf250-04.cnf fulfilled No. of Restarts: 60 No. of Flips: 2573 time to process: 0 seconds.
uf250-04.cnf , deadline. Restarts: 100
uf250-04.cnf , deadline. Restarts: 100
uf250-04.cnf , deadline. Restarts: 100
uf250-04.cnf , deadline. Restarts: 100
uf250-04.cnf , deadline. Restarts: 100
uf250-04.cnf , deadline. Restarts: 100
uf250-04.cnf , deadline. Restarts: 100
uf250-04.cnf , deadline. Restarts: 100
uf250-04.cnf , deadline. Restarts: 100
uf250-04.cnf , deadline. Restarts: 100
uf250-04.cnf , deadline. Restarts: 100
uf250-04.cnf , deadline. Restarts: 100
uf250-04.cnf , deadline. Restarts: 100
uf250-04.cnf , deadline. Restarts: 100
uf250-04.cnf , deadline. Restarts: 100
uf250-04.cnf , deadline. Restarts: 100
uf250-04.cnf , deadline. Restarts: 100
uf250-04.cnf , deadline. Restarts: 100
uf250-04.cnf fulfilled No. of Restarts: 17 No. of Flips: 4965 time to process: 0 seconds.
uf250-04.cnf , deadline. Restarts: 100
uf250-04.cnf , deadline. Restarts: 100
uf250-04.cnf , deadline. Restarts: 100
uf250-04.cnf fulfilled No. of Restarts: 93 No. of Flips: 3250 time to process: 0 seconds.
uf250-04.cnf , deadline. Restarts: 100
uf250-04.cnf , deadline. Restarts: 100
uf250-04.cnf , deadline. Restarts: 100
uf250-04.cnf , deadline. Restarts: 100
uf250-04.cnf , deadline. Restarts: 100
uf250-04.cnf fulfilled No. of Restarts: 61 No. of Flips: 947 time to process: 0 seconds.
uf250-04.cnf , deadline. Restarts: 100
uf250-04.cnf , deadline. Restarts: 100
uf250-04.cnf , deadline. Restarts: 100
uf250-04.cnf , deadline. Restarts: 100
uf250-04.cnf , deadline. Restarts: 100
uf250-04.cnf , deadline. Restarts: 100
uf250-04.cnf , deadline. Restarts: 100
uf250-04.cnf , deadline. Restarts: 100
uf250-04.cnf , deadline. Restarts: 100
uf250-04.cnf , deadline. Restarts: 100
uf250-04.cnf , deadline. Restarts: 100
uf250-04.cnf , deadline. Restarts: 100
uf250-04.cnf , deadline. Restarts: 100
uf250-04.cnf , deadline. Restarts: 100
uf250-04.cnf , deadline. Restarts: 100
uf250-04.cnf , deadline. Restarts: 100
uf250-04.cnf , deadline. Restarts: 100
uf250-04.cnf , deadline. Restarts: 100
uf250-04.cnf , deadline. Restarts: 100
uf250-04.cnf , deadline. Restarts: 100
uf250-04.cnf , deadline. Restarts: 100
uf250-04.cnf fulfilled No. of Restarts: 6 No. of Flips: 3549 time to process: 0 seconds.
uf250-04.cnf , deadline. Restarts: 100
uf250-04.cnf , deadline. Restarts: 100
uf250-04.cnf fulfilled No. of Restarts: 37 No. of Flips: 2164 time to process: 0 seconds.
uf250-04.cnf , deadline. Restarts: 100
uf250-04.cnf fulfilled No. of Restarts: 55 No. of Flips: 3138 time to process: 0 seconds.
uf250-04.cnf , deadline. Restarts: 100
uf250-04.cnf , deadline. Restarts: 100
uf250-04.cnf , deadline. Restarts: 100
uf250-04.cnf fulfilled No. of Restarts: 82 No. of Flips: 4243 time to process: 0 seconds.
uf250-04.cnf , deadline. Restarts: 100
uf250-04.cnf , deadline. Restarts: 100
uf250-04.cnf , deadline. Restarts: 100
uf250-04.cnf , deadline. Restarts: 100
uf250-04.cnf fulfilled No. of Restarts: 0 No. of Flips: 1385 time to process: 0 seconds.
uf250-04.cnf , deadline. Restarts: 100
uf250-04.cnf fulfilled No. of Restarts: 73 No. of Flips: 1098 time to process: 0 seconds.
uf250-04.cnf fulfilled No. of Restarts: 11 No. of Flips: 1783 time to process: 0 seconds.
uf250-04.cnf , deadline. Restarts: 100
uf250-04.cnf fulfilled No. of Restarts: 87 No. of Flips: 2373 time to process: 0 seconds.
uf250-04.cnf , deadline. Restarts: 100
uf250-04.cnf , deadline. Restarts: 100
uf250-04.cnf , deadline. Restarts: 100
uf250-04.cnf , deadline. Restarts: 100
uf250-04.cnf , deadline. Restarts: 100
uf250-04.cnf , deadline. Restarts: 100
uf250-04.cnf , deadline. Restarts: 100
uf250-04.cnf , deadline. Restarts: 100
uf250-04.cnf , deadline. Restarts: 100
uf250-04.cnf , deadline. Restarts: 100
uf250-04.cnf , deadline. Restarts: 100
uf250-04.cnf , deadline. Restarts: 100
uf250-04.cnf , deadline. Restarts: 100
uf250-04.cnf , deadline. Restarts: 100
uf250-04.cnf , deadline. Restarts: 100
uf250-04.cnf , deadline. Restarts: 100
uf250-04.cnf , deadline. Restarts: 100
uf250-04.cnf , deadline. Restarts: 100
uf250-04.cnf , deadline. Restarts: 100
uf250-04.cnf , deadline. Restarts: 100
uf250-04.cnf , deadline. Restarts: 100
uf250-04.cnf fulfilled No. of Restarts: 34 No. of Flips: 4857 time to process: 0 seconds.
uf250-04.cnf , deadline. Restarts: 100
uf250-04.cnf , deadline. Restarts: 100
uf250-04.cnf , deadline. Restarts: 100
uf250-04.cnf , deadline. Restarts: 100
uf250-04.cnf fulfilled No. of Restarts: 53 No. of Flips: 4888 time to process: 0 seconds.
uf250-04.cnf , deadline. Restarts: 100
uf250-04.cnf , deadline. Restarts: 100
uf250-04.cnf , deadline. Restarts: 100
uf250-04.cnf , deadline. Restarts: 100
uf250-04.cnf , deadline. Restarts: 100
uf250-04.cnf fulfilled No. of Restarts: 26 No. of Flips: 3104 time to process: 0 seconds.
uf250-04.cnf , deadline. Restarts: 100
uf250-04.cnf fulfilled No. of Restarts: 78 No. of Flips: 2527 time to process: 0 seconds.
uf250-04.cnf , deadline. Restarts: 100
uf250-04.cnf , deadline. Restarts: 100
uf250-04.cnf , deadline. Restarts: 100
uf250-04.cnf , deadline. Restarts: 100
uf250-04.cnf , deadline. Restarts: 100
uf250-04.cnf , deadline. Restarts: 100
uf250-04.cnf , deadline. Restarts: 100
uf250-04.cnf fulfilled No. of Restarts: 96 No. of Flips: 2994 time to process: 0 seconds.
uf250-04.cnf fulfilled No. of Restarts: 41 No. of Flips: 1617 time to process: 0 seconds.
uf250-04.cnf , deadline. Restarts: 100
uf250-04.cnf , deadline. Restarts: 100
uf250-04.cnf , deadline. Restarts: 100
uf250-04.cnf , deadline. Restarts: 100
uf250-04.cnf , deadline. Restarts: 100
uf250-04.cnf , deadline. Restarts: 100
uf250-04.cnf , deadline. Restarts: 100
uf250-04.cnf , deadline. Restarts: 100
uf250-04.cnf , deadline. Restarts: 100
uf250-04.cnf , deadline. Restarts: 100
uf250-04.cnf , deadline. Restarts: 100
uf250-04.cnf , deadline. Restarts: 100
uf250-04.cnf , deadline. Restarts: 100
uf250-04.cnf , deadline. Restarts: 100
uf250-04.cnf , deadline. Restarts: 100
uf250-04.cnf , deadline. Restarts: 100
uf250-04.cnf , deadline. Restarts: 100
uf250-04.cnf , deadline. Restarts: 100
uf250-04.cnf , deadline. Restarts: 100
uf250-04.cnf , deadline. Restarts: 100
uf250-04.cnf , deadline. Restarts: 100
uf250-04.cnf , deadline. Restarts: 100
uf250-04.cnf , deadline. Restarts: 100
uf250-04.cnf fulfilled No. of Restarts: 45 No. of Flips: 3318 time to process: 0 seconds.
uf250-04.cnf , deadline. Restarts: 100
uf250-04.cnf , deadline. Restarts: 100
uf250-04.cnf , deadline. Restarts: 100
uf250-04.cnf , deadline. Restarts: 100
uf250-04.cnf , deadline. Restarts: 100
uf250-04.cnf , deadline. Restarts: 100
uf250-04.cnf , deadline. Restarts: 100
uf250-04.cnf fulfilled No. of Restarts: 92 No. of Flips: 1441 time to process: 0 seconds.
uf250-04.cnf , deadline. Restarts: 100
uf250-04.cnf , deadline. Restarts: 100
uf250-04.cnf , deadline. Restarts: 100
uf250-04.cnf , deadline. Restarts: 100
uf250-04.cnf , deadline. Restarts: 100
uf250-04.cnf , deadline. Restarts: 100
uf250-04.cnf , deadline. Restarts: 100
uf250-04.cnf , deadline. Restarts: 100
uf250-04.cnf , deadline. Restarts: 100
uf250-04.cnf , deadline. Restarts: 100
uf250-04.cnf , deadline. Restarts: 100
uf250-04.cnf , deadline. Restarts: 100
uf250-04.cnf , deadline. Restarts: 100
uf250-04.cnf , deadline. Restarts: 100
uf250-04.cnf , deadline. Restarts: 100
uf250-04.cnf , deadline. Restarts: 100
uf250-04.cnf , deadline. Restarts: 100
uf250-04.cnf , deadline. Restarts: 100
uf250-04.cnf fulfilled No. of Restarts: 28 No. of Flips: 3354 time to process: 0 seconds.
uf250-04.cnf , deadline. Restarts: 100
uf250-04.cnf , deadline. Restarts: 100
uf250-04.cnf , deadline. Restarts: 100
uf250-04.cnf , deadline. Restarts: 100
uf250-04.cnf , deadline. Restarts: 100
uf250-04.cnf , deadline. Restarts: 100
uf250-04.cnf fulfilled No. of Restarts: 15 No. of Flips: 4540 time to process: 0 seconds.
uf250-04.cnf , deadline. Restarts: 100
uf250-04.cnf , deadline. Restarts: 100
uf250-04.cnf , deadline. Restarts: 100
uf250-04.cnf , deadline. Restarts: 100
uf250-04.cnf fulfilled No. of Restarts: 63 No. of Flips: 4994 time to process: 0 seconds.
uf250-04.cnf , deadline. Restarts: 100
uf250-04.cnf , deadline. Restarts: 100
uf250-04.cnf , deadline. Restarts: 100
uf250-04.cnf , deadline. Restarts: 100
uf250-04.cnf , deadline. Restarts: 100
uf250-04.cnf fulfilled No. of Restarts: 73 No. of Flips: 1156 time to process: 0 seconds.
uf250-04.cnf , deadline. Restarts: 100
uf250-04.cnf , deadline. Restarts: 100
uf250-04.cnf , deadline. Restarts: 100
uf250-04.cnf fulfilled No. of Restarts: 67 No. of Flips: 3471 time to process: 0 seconds.
uf250-04.cnf , deadline. Restarts: 100
uf250-04.cnf fulfilled No. of Restarts: 78 No. of Flips: 4986 time to process: 0 seconds.
uf250-04.cnf , deadline. Restarts: 100
uf250-04.cnf , deadline. Restarts: 100
uf250-04.cnf , deadline. Restarts: 100
uf250-04.cnf , deadline. Restarts: 100
uf250-04.cnf , deadline. Restarts: 100
uf250-04.cnf , deadline. Restarts: 100
uf250-04.cnf , deadline. Restarts: 100
uf250-04.cnf , deadline. Restarts: 100
uf250-04.cnf , deadline. Restarts: 100
uf250-04.cnf , deadline. Restarts: 100
uf250-04.cnf , deadline. Restarts: 100
uf250-04.cnf , deadline. Restarts: 100
uf250-04.cnf , deadline. Restarts: 100
uf250-04.cnf , deadline. Restarts: 100
uf250-04.cnf , deadline. Restarts: 100
uf250-04.cnf , deadline. Restarts: 100
uf250-04.cnf , deadline. Restarts: 100
uf250-04.cnf , deadline. Restarts: 100
uf250-04.cnf , deadline. Restarts: 100
uf250-04.cnf , deadline. Restarts: 100
uf250-04.cnf , deadline. Restarts: 100
uf250-04.cnf , deadline. Restarts: 100
uf250-04.cnf , deadline. Restarts: 100
uf250-04.cnf , deadline. Restarts: 100
uf250-04.cnf , deadline. Restarts: 100
uf250-04.cnf , deadline. Restarts: 100
uf250-04.cnf fulfilled No. of Restarts: 63 No. of Flips: 4524 time to process: 0 seconds.
uf250-04.cnf , deadline. Restarts: 100
uf250-04.cnf , deadline. Restarts: 100
uf250-04.cnf , deadline. Restarts: 100
uf250-04.cnf , deadline. Restarts: 100
uf250-04.cnf , deadline. Restarts: 100
uf250-04.cnf , deadline. Restarts: 100
uf250-04.cnf , deadline. Restarts: 100
uf250-04.cnf , deadline. Restarts: 100
uf250-04.cnf , deadline. Restarts: 100
uf250-04.cnf , deadline. Restarts: 100
uf250-04.cnf , deadline. Restarts: 100
uf250-04.cnf fulfilled No. of Restarts: 4 No. of Flips: 4353 time to process: 0 seconds.
uf250-04.cnf , deadline. Restarts: 100
uf250-04.cnf , deadline. Restarts: 100
uf250-04.cnf , deadline. Restarts: 100
uf250-04.cnf , deadline. Restarts: 100
uf250-04.cnf , deadline. Restarts: 100
uf250-04.cnf fulfilled No. of Restarts: 80 No. of Flips: 4297 time to process: 0 seconds.
uf250-04.cnf , deadline. Restarts: 100
uf250-04.cnf , deadline. Restarts: 100
uf250-04.cnf , deadline. Restarts: 100
uf250-04.cnf , deadline. Restarts: 100
uf250-04.cnf , deadline. Restarts: 100
uf250-04.cnf , deadline. Restarts: 100
uf250-04.cnf , deadline. Restarts: 100
uf250-04.cnf , deadline. Restarts: 100
uf250-04.cnf , deadline. Restarts: 100
uf250-04.cnf fulfilled No. of Restarts: 7 No. of Flips: 2613 time to process: 0 seconds.
uf250-04.cnf , deadline. Restarts: 100
uf250-04.cnf , deadline. Restarts: 100
uf250-04.cnf , deadline. Restarts: 100
uf250-04.cnf , deadline. Restarts: 100
uf250-04.cnf , deadline. Restarts: 100
uf250-04.cnf , deadline. Restarts: 100
uf250-04.cnf , deadline. Restarts: 100
uf250-04.cnf , deadline. Restarts: 100
uf250-04.cnf , deadline. Restarts: 100
uf250-04.cnf , deadline. Restarts: 100
uf250-04.cnf , deadline. Restarts: 100
uf250-04.cnf , deadline. Restarts: 100
uf250-04.cnf , deadline. Restarts: 100
uf250-04.cnf , deadline. Restarts: 100
uf250-04.cnf , deadline. Restarts: 100
uf250-04.cnf , deadline. Restarts: 100
uf250-04.cnf , deadline. Restarts: 100
uf250-04.cnf fulfilled No. of Restarts: 4 No. of Flips: 2784 time to process: 0 seconds.
uf250-04.cnf , deadline. Restarts: 100
uf250-04.cnf , deadline. Restarts: 100
uf250-04.cnf , deadline. Restarts: 100
uf250-04.cnf , deadline. Restarts: 100
uf250-04.cnf , deadline. Restarts: 100
uf250-04.cnf , deadline. Restarts: 100
uf250-04.cnf fulfilled No. of Restarts: 58 No. of Flips: 2308 time to process: 0 seconds.
uf250-04.cnf , deadline. Restarts: 100
uf250-04.cnf , deadline. Restarts: 100
uf250-04.cnf , deadline. Restarts: 100
uf250-04.cnf , deadline. Restarts: 100
uf250-04.cnf , deadline. Restarts: 100
uf250-04.cnf , deadline. Restarts: 100
uf250-04.cnf , deadline. Restarts: 100
uf250-04.cnf , deadline. Restarts: 100
uf250-04.cnf , deadline. Restarts: 100
uf250-04.cnf , deadline. Restarts: 100
uf250-04.cnf , deadline. Restarts: 100
uf250-04.cnf fulfilled No. of Restarts: 58 No. of Flips: 4535 time to process: 0 seconds.
uf250-04.cnf fulfilled No. of Restarts: 42 No. of Flips: 3408 time to process: 0 seconds.
uf250-04.cnf , deadline. Restarts: 100
uf250-04.cnf , deadline. Restarts: 100
uf250-04.cnf fulfilled No. of Restarts: 80 No. of Flips: 1654 time to process: 0 seconds.
uf250-04.cnf , deadline. Restarts: 100
uf250-04.cnf , deadline. Restarts: 100
uf250-04.cnf , deadline. Restarts: 100
uf250-04.cnf , deadline. Restarts: 100
uf250-04.cnf , deadline. Restarts: 100
uf250-04.cnf , deadline. Restarts: 100
uf250-04.cnf , deadline. Restarts: 100
uf250-04.cnf , deadline. Restarts: 100
uf250-04.cnf , deadline. Restarts: 100
uf250-04.cnf , deadline. Restarts: 100
uf250-04.cnf , deadline. Restarts: 100
uf250-04.cnf fulfilled No. of Restarts: 8 No. of Flips: 4699 time to process: 0 seconds.
uf250-04.cnf , deadline. Restarts: 100
uf250-04.cnf , deadline. Restarts: 100
uf250-04.cnf , deadline. Restarts: 100
uf250-04.cnf , deadline. Restarts: 100
uf250-04.cnf , deadline. Restarts: 100
uf250-04.cnf , deadline. Restarts: 100
uf250-04.cnf , deadline. Restarts: 100
uf250-04.cnf , deadline. Restarts: 100
uf250-04.cnf , deadline. Restarts: 100
uf250-04.cnf , deadline. Restarts: 100
