# Supplementary material for: Completion Probabilities and Parallel Restart Strategies under an Imposed Deadline
Source: PLoS One. 2016 Oct 12;11(10):e0164605. doi: 10.1371/journal.pone.0164605 (PMC5061357; doi:10.1371/journal.pone.0164605)
Supplement: S1 File — The file “S1_File.zip” is the data gathered from the experiments regarding completion probability. (ZIP) [file pone.0164605.s004.zip › results_Multi_r350.144.txt]

uf250-04.cnf , deadline. Restarts: 350
uf250-04.cnf fulfilled No. of Restarts: 0 No. of Flips: 4862 time to process: 0 seconds.
uf250-04.cnf , deadline. Restarts: 350
uf250-04.cnf , deadline. Restarts: 350
uf250-04.cnf , deadline. Restarts: 350
uf250-04.cnf , deadline. Restarts: 350
uf250-04.cnf , deadline. Restarts: 350
uf250-04.cnf , deadline. Restarts: 350
uf250-04.cnf fulfilled No. of Restarts: 216 No. of Flips: 3432 time to process: 0 seconds.
uf250-04.cnf , deadline. Restarts: 350
uf250-04.cnf fulfilled No. of Restarts: 22 No. of Flips: 3351 time to process: 0 seconds.
uf250-04.cnf , deadline. Restarts: 350
uf250-04.cnf , deadline. Restarts: 350
uf250-04.cnf fulfilled No. of Restarts: 85 No. of Flips: 3215 time to process: 0 seconds.
uf250-04.cnf fulfilled No. of Restarts: 346 No. of Flips: 611 time to process: 2 seconds.
uf250-04.cnf , deadline. Restarts: 350
uf250-04.cnf fulfilled No. of Restarts: 1 No. of Flips: 4705 time to process: 0 seconds.
uf250-04.cnf , deadline. Restarts: 350
uf250-04.cnf , deadline. Restarts: 350
uf250-04.cnf , deadline. Restarts: 350
uf250-04.cnf fulfilled No. of Restarts: 322 No. of Flips: 1906 time to process: 1 seconds.
uf250-04.cnf fulfilled No. of Restarts: 342 No. of Flips: 4360 time to process: 1 seconds.
uf250-04.cnf , deadline. Restarts: 350
uf250-04.cnf fulfilled No. of Restarts: 59 No. of Flips: 3695 time to process: 0 seconds.
uf250-04.cnf fulfilled No. of Restarts: 28 No. of Flips: 4004 time to process: 0 seconds.
uf250-04.cnf , deadline. Restarts: 350
uf250-04.cnf fulfilled No. of Restarts: 111 No. of Flips: 4103 time to process: 0 seconds.
uf250-04.cnf , deadline. Restarts: 350
uf250-04.cnf fulfilled No. of Restarts: 209 No. of Flips: 1815 time to process: 0 seconds.
uf250-04.cnf , deadline. Restarts: 350
uf250-04.cnf , deadline. Restarts: 350
uf250-04.cnf fulfilled No. of Restarts: 317 No. of Flips: 4025 time to process: 1 seconds.
uf250-04.cnf , deadline. Restarts: 350
uf250-04.cnf , deadline. Restarts: 350
uf250-04.cnf fulfilled No. of Restarts: 9 No. of Flips: 1114 time to process: 0 seconds.
uf250-04.cnf , deadline. Restarts: 350
uf250-04.cnf , deadline. Restarts: 350
uf250-04.cnf , deadline. Restarts: 350
uf250-04.cnf fulfilled No. of Restarts: 202 No. of Flips: 603 time to process: 0 seconds.
uf250-04.cnf fulfilled No. of Restarts: 84 No. of Flips: 1818 time to process: 0 seconds.
uf250-04.cnf fulfilled No. of Restarts: 161 No. of Flips: 4685 time to process: 1 seconds.
uf250-04.cnf fulfilled No. of Restarts: 21 No. of Flips: 3647 time to process: 0 seconds.
uf250-04.cnf fulfilled No. of Restarts: 143 No. of Flips: 4024 time to process: 0 seconds.
uf250-04.cnf , deadline. Restarts: 350
uf250-04.cnf fulfilled No. of Restarts: 254 No. of Flips: 1088 time to process: 1 seconds.
uf250-04.cnf , deadline. Restarts: 350
uf250-04.cnf , deadline. Restarts: 350
uf250-04.cnf , deadline. Restarts: 350
uf250-04.cnf , deadline. Restarts: 350
uf250-04.cnf , deadline. Restarts: 350
uf250-04.cnf , deadline. Restarts: 350
uf250-04.cnf , deadline. Restarts: 350
uf250-04.cnf , deadline. Restarts: 350
uf250-04.cnf , deadline. Restarts: 350
uf250-04.cnf , deadline. Restarts: 350
uf250-04.cnf fulfilled No. of Restarts: 275 No. of Flips: 4748 time to process: 1 seconds.
uf250-04.cnf , deadline. Restarts: 350
uf250-04.cnf , deadline. Restarts: 350
uf250-04.cnf , deadline. Restarts: 350
uf250-04.cnf fulfilled No. of Restarts: 82 No. of Flips: 1308 time to process: 0 seconds.
uf250-04.cnf , deadline. Restarts: 350
uf250-04.cnf fulfilled No. of Restarts: 80 No. of Flips: 4992 time to process: 0 seconds.
uf250-04.cnf fulfilled No. of Restarts: 176 No. of Flips: 3282 time to process: 1 seconds.
uf250-04.cnf , deadline. Restarts: 350
uf250-04.cnf , deadline. Restarts: 350
uf250-04.cnf fulfilled No. of Restarts: 142 No. of Flips: 1879 time to process: 0 seconds.
uf250-04.cnf , deadline. Restarts: 350
uf250-04.cnf fulfilled No. of Restarts: 56 No. of Flips: 3351 time to process: 0 seconds.
uf250-04.cnf fulfilled No. of Restarts: 336 No. of Flips: 3233 time to process: 1 seconds.
uf250-04.cnf , deadline. Restarts: 350
uf250-04.cnf , deadline. Restarts: 350
uf250-04.cnf fulfilled No. of Restarts: 199 No. of Flips: 2296 time to process: 0 seconds.
uf250-04.cnf fulfilled No. of Restarts: 196 No. of Flips: 2704 time to process: 1 seconds.
uf250-04.cnf , deadline. Restarts: 350
uf250-04.cnf fulfilled No. of Restarts: 32 No. of Flips: 3679 time to process: 0 seconds.
uf250-04.cnf , deadline. Restarts: 350
uf250-04.cnf , deadline. Restarts: 350
uf250-04.cnf fulfilled No. of Restarts: 68 No. of Flips: 3036 time to process: 0 seconds.
uf250-04.cnf , deadline. Restarts: 350
uf250-04.cnf , deadline. Restarts: 350
uf250-04.cnf fulfilled No. of Restarts: 60 No. of Flips: 2313 time to process: 0 seconds.
uf250-04.cnf fulfilled No. of Restarts: 182 No. of Flips: 2794 time to process: 1 seconds.
uf250-04.cnf , deadline. Restarts: 350
uf250-04.cnf , deadline. Restarts: 350
uf250-04.cnf fulfilled No. of Restarts: 115 No. of Flips: 3186 time to process: 0 seconds.
uf250-04.cnf fulfilled No. of Restarts: 196 No. of Flips: 3060 time to process: 0 seconds.
uf250-04.cnf , deadline. Restarts: 350
uf250-04.cnf , deadline. Restarts: 350
uf250-04.cnf fulfilled No. of Restarts: 90 No. of Flips: 2597 time to process: 0 seconds.
uf250-04.cnf , deadline. Restarts: 350
uf250-04.cnf , deadline. Restarts: 350
uf250-04.cnf , deadline. Restarts: 350
uf250-04.cnf fulfilled No. of Restarts: 104 No. of Flips: 2100 time to process: 0 seconds.
uf250-04.cnf fulfilled No. of Restarts: 185 No. of Flips: 4924 time to process: 2 seconds.
uf250-04.cnf , deadline. Restarts: 350
uf250-04.cnf fulfilled No. of Restarts: 198 No. of Flips: 3485 time to process: 0 seconds.
uf250-04.cnf , deadline. Restarts: 350
uf250-04.cnf , deadline. Restarts: 350
uf250-04.cnf fulfilled No. of Restarts: 309 No. of Flips: 4349 time to process: 1 seconds.
uf250-04.cnf , deadline. Restarts: 350
uf250-04.cnf , deadline. Restarts: 350
uf250-04.cnf fulfilled No. of Restarts: 230 No. of Flips: 897 time to process: 0 seconds.
uf250-04.cnf fulfilled No. of Restarts: 194 No. of Flips: 3314 time to process: 0 seconds.
uf250-04.cnf , deadline. Restarts: 350
uf250-04.cnf fulfilled No. of Restarts: 278 No. of Flips: 4139 time to process: 1 seconds.
uf250-04.cnf , deadline. Restarts: 350
uf250-04.cnf , deadline. Restarts: 350
uf250-04.cnf , deadline. Restarts: 350
uf250-04.cnf , deadline. Restarts: 350
uf250-04.cnf , deadline. Restarts: 350
uf250-04.cnf fulfilled No. of Restarts: 58 No. of Flips: 3691 time to process: 0 seconds.
uf250-04.cnf , deadline. Restarts: 350
uf250-04.cnf fulfilled No. of Restarts: 262 No. of Flips: 2137 time to process: 1 seconds.
uf250-04.cnf fulfilled No. of Restarts: 157 No. of Flips: 3901 time to process: 1 seconds.
uf250-04.cnf , deadline. Restarts: 350
uf250-04.cnf fulfilled No. of Restarts: 247 No. of Flips: 1859 time to process: 1 seconds.
uf250-04.cnf , deadline. Restarts: 350
uf250-04.cnf , deadline. Restarts: 350
uf250-04.cnf fulfilled No. of Restarts: 56 No. of Flips: 1872 time to process: 0 seconds.
uf250-04.cnf , deadline. Restarts: 350
uf250-04.cnf fulfilled No. of Restarts: 162 No. of Flips: 2583 time to process: 0 seconds.
uf250-04.cnf fulfilled No. of Restarts: 203 No. of Flips: 3447 time to process: 1 seconds.
uf250-04.cnf , deadline. Restarts: 350
uf250-04.cnf , deadline. Restarts: 350
uf250-04.cnf , deadline. Restarts: 350
uf250-04.cnf , deadline. Restarts: 350
uf250-04.cnf , deadline. Restarts: 350
uf250-04.cnf fulfilled No. of Restarts: 203 No. of Flips: 2389 time to process: 0 seconds.
uf250-04.cnf fulfilled No. of Restarts: 244 No. of Flips: 2918 time to process: 1 seconds.
uf250-04.cnf , deadline. Restarts: 350
uf250-04.cnf fulfilled No. of Restarts: 37 No. of Flips: 4644 time to process: 0 seconds.
uf250-04.cnf , deadline. Restarts: 350
uf250-04.cnf , deadline. Restarts: 350
uf250-04.cnf , deadline. Restarts: 350
uf250-04.cnf fulfilled No. of Restarts: 214 No. of Flips: 3179 time to process: 0 seconds.
uf250-04.cnf , deadline. Restarts: 350
uf250-04.cnf , deadline. Restarts: 350
uf250-04.cnf fulfilled No. of Restarts: 63 No. of Flips: 1984 time to process: 0 seconds.
uf250-04.cnf , deadline. Restarts: 350
uf250-04.cnf fulfilled No. of Restarts: 185 No. of Flips: 4572 time to process: 0 seconds.
uf250-04.cnf fulfilled No. of Restarts: 106 No. of Flips: 4113 time to process: 0 seconds.
uf250-04.cnf , deadline. Restarts: 350
uf250-04.cnf , deadline. Restarts: 350
uf250-04.cnf , deadline. Restarts: 350
uf250-04.cnf , deadline. Restarts: 350
uf250-04.cnf , deadline. Restarts: 350
uf250-04.cnf , deadline. Restarts: 350
uf250-04.cnf , deadline. Restarts: 350
uf250-04.cnf , deadline. Restarts: 350
uf250-04.cnf , deadline. Restarts: 350
uf250-04.cnf , deadline. Restarts: 350
uf250-04.cnf , deadline. Restarts: 350
uf250-04.cnf fulfilled No. of Restarts: 158 No. of Flips: 4732 time to process: 0 seconds.
uf250-04.cnf , deadline. Restarts: 350
uf250-04.cnf , deadline. Restarts: 350
uf250-04.cnf , deadline. Restarts: 350
uf250-04.cnf , deadline. Restarts: 350
uf250-04.cnf fulfilled No. of Restarts: 48 No. of Flips: 4915 time to process: 0 seconds.
uf250-04.cnf , deadline. Restarts: 350
uf250-04.cnf , deadline. Restarts: 350
uf250-04.cnf , deadline. Restarts: 350
uf250-04.cnf , deadline. Restarts: 350
uf250-04.cnf , deadline. Restarts: 350
uf250-04.cnf , deadline. Restarts: 350
uf250-04.cnf , deadline. Restarts: 350
uf250-04.cnf fulfilled No. of Restarts: 61 No. of Flips: 3431 time to process: 0 seconds.
uf250-04.cnf , deadline. Restarts: 350
uf250-04.cnf fulfilled No. of Restarts: 11 No. of Flips: 2610 time to process: 0 seconds.
uf250-04.cnf , deadline. Restarts: 350
uf250-04.cnf , deadline. Restarts: 350
uf250-04.cnf fulfilled No. of Restarts: 328 No. of Flips: 2054 time to process: 1 seconds.
uf250-04.cnf , deadline. Restarts: 350
uf250-04.cnf , deadline. Restarts: 350
uf250-04.cnf , deadline. Restarts: 350
uf250-04.cnf fulfilled No. of Restarts: 188 No. of Flips: 4583 time to process: 0 seconds.
uf250-04.cnf , deadline. Restarts: 350
uf250-04.cnf , deadline. Restarts: 350
uf250-04.cnf fulfilled No. of Restarts: 183 No. of Flips: 2529 time to process: 0 seconds.
uf250-04.cnf , deadline. Restarts: 350
uf250-04.cnf , deadline. Restarts: 350
uf250-04.cnf , deadline. Restarts: 350
uf250-04.cnf , deadline. Restarts: 350
uf250-04.cnf fulfilled No. of Restarts: 91 No. of Flips: 1877 time to process: 0 seconds.
uf250-04.cnf fulfilled No. of Restarts: 9 No. of Flips: 1497 time to process: 1 seconds.
uf250-04.cnf , deadline. Restarts: 350
uf250-04.cnf , deadline. Restarts: 350
uf250-04.cnf , deadline. Restarts: 350
uf250-04.cnf fulfilled No. of Restarts: 334 No. of Flips: 2680 time to process: 1 seconds.
uf250-04.cnf , deadline. Restarts: 350
uf250-04.cnf fulfilled No. of Restarts: 12 No. of Flips: 1122 time to process: 0 seconds.
uf250-04.cnf fulfilled No. of Restarts: 0 No. of Flips: 2139 time to process: 0 seconds.
uf250-04.cnf , deadline. Restarts: 350
uf250-04.cnf fulfilled No. of Restarts: 38 No. of Flips: 2362 time to process: 0 seconds.
uf250-04.cnf , deadline. Restarts: 350
uf250-04.cnf , deadline. Restarts: 350
uf250-04.cnf fulfilled No. of Restarts: 31 No. of Flips: 1564 time to process: 0 seconds.
uf250-04.cnf fulfilled No. of Restarts: 250 No. of Flips: 2358 time to process: 2 seconds.
uf250-04.cnf , deadline. Restarts: 350
uf250-04.cnf , deadline. Restarts: 350
uf250-04.cnf , deadline. Restarts: 350
uf250-04.cnf , deadline. Restarts: 350
uf250-04.cnf , deadline. Restarts: 350
uf250-04.cnf fulfilled No. of Restarts: 84 No. of Flips: 1715 time to process: 0 seconds.
uf250-04.cnf , deadline. Restarts: 350
uf250-04.cnf fulfilled No. of Restarts: 321 No. of Flips: 1690 time to process: 1 seconds.
uf250-04.cnf fulfilled No. of Restarts: 37 No. of Flips: 3141 time to process: 0 seconds.
uf250-04.cnf , deadline. Restarts: 350
uf250-04.cnf , deadline. Restarts: 350
uf250-04.cnf , deadline. Restarts: 350
uf250-04.cnf , deadline. Restarts: 350
uf250-04.cnf fulfilled No. of Restarts: 45 No. of Flips: 3761 time to process: 0 seconds.
uf250-04.cnf , deadline. Restarts: 350
uf250-04.cnf fulfilled No. of Restarts: 300 No. of Flips: 4795 time to process: 1 seconds.
uf250-04.cnf , deadline. Restarts: 350
uf250-04.cnf , deadline. Restarts: 350
uf250-04.cnf , deadline. Restarts: 350
uf250-04.cnf , deadline. Restarts: 350
uf250-04.cnf , deadline. Restarts: 350
uf250-04.cnf , deadline. Restarts: 350
uf250-04.cnf fulfilled No. of Restarts: 300 No. of Flips: 4144 time to process: 1 seconds.
uf250-04.cnf , deadline. Restarts: 350
uf250-04.cnf , deadline. Restarts: 350
uf250-04.cnf , deadline. Restarts: 350
uf250-04.cnf , deadline. Restarts: 350
uf250-04.cnf , deadline. Restarts: 350
uf250-04.cnf , deadline. Restarts: 350
uf250-04.cnf , deadline. Restarts: 350
uf250-04.cnf , deadline. Restarts: 350
uf250-04.cnf fulfilled No. of Restarts: 347 No. of Flips: 1749 time to process: 1 seconds.
uf250-04.cnf fulfilled No. of Restarts: 12 No. of Flips: 4949 time to process: 0 seconds.
uf250-04.cnf , deadline. Restarts: 350
uf250-04.cnf fulfilled No. of Restarts: 16 No. of Flips: 817 time to process: 0 seconds.
uf250-04.cnf , deadline. Restarts: 350
uf250-04.cnf fulfilled No. of Restarts: 175 No. of Flips: 2902 time to process: 0 seconds.
uf250-04.cnf , deadline. Restarts: 350
uf250-04.cnf fulfilled No. of Restarts: 97 No. of Flips: 4769 time to process: 0 seconds.
uf250-04.cnf , deadline. Restarts: 350
uf250-04.cnf , deadline. Restarts: 350
uf250-04.cnf , deadline. Restarts: 350
uf250-04.cnf , deadline. Restarts: 350
uf250-04.cnf , deadline. Restarts: 350
uf250-04.cnf , deadline. Restarts: 350
uf250-04.cnf fulfilled No. of Restarts: 263 No. of Flips: 1893 time to process: 1 seconds.
uf250-04.cnf , deadline. Restarts: 350
uf250-04.cnf , deadline. Restarts: 350
uf250-04.cnf fulfilled No. of Restarts: 2 No. of Flips: 3309 time to process: 0 seconds.
uf250-04.cnf , deadline. Restarts: 350
uf250-04.cnf , deadline. Restarts: 350
uf250-04.cnf , deadline. Restarts: 350
uf250-04.cnf , deadline. Restarts: 350
uf250-04.cnf fulfilled No. of Restarts: 334 No. of Flips: 3651 time to process: 1 seconds.
uf250-04.cnf fulfilled No. of Restarts: 231 No. of Flips: 3895 time to process: 1 seconds.
uf250-04.cnf , deadline. Restarts: 350
uf250-04.cnf , deadline. Restarts: 350
uf250-04.cnf , deadline. Restarts: 350
uf250-04.cnf fulfilled No. of Restarts: 276 No. of Flips: 3883 time to process: 1 seconds.
uf250-04.cnf fulfilled No. of Restarts: 155 No. of Flips: 4357 time to process: 1 seconds.
uf250-04.cnf fulfilled No. of Restarts: 191 No. of Flips: 2676 time to process: 1 seconds.
uf250-04.cnf , deadline. Restarts: 350
uf250-04.cnf , deadline. Restarts: 350
uf250-04.cnf fulfilled No. of Restarts: 268 No. of Flips: 2097 time to process: 1 seconds.
uf250-04.cnf , deadline. Restarts: 350
uf250-04.cnf , deadline. Restarts: 350
uf250-04.cnf fulfilled No. of Restarts: 209 No. of Flips: 2959 time to process: 0 seconds.
uf250-04.cnf , deadline. Restarts: 350
uf250-04.cnf fulfilled No. of Restarts: 58 No. of Flips: 3336 time to process: 0 seconds.
uf250-04.cnf fulfilled No. of Restarts: 201 No. of Flips: 2015 time to process: 2 seconds.
uf250-04.cnf , deadline. Restarts: 350
uf250-04.cnf , deadline. Restarts: 350
uf250-04.cnf , deadline. Restarts: 350
uf250-04.cnf , deadline. Restarts: 350
uf250-04.cnf fulfilled No. of Restarts: 242 No. of Flips: 1763 time to process: 1 seconds.
uf250-04.cnf fulfilled No. of Restarts: 114 No. of Flips: 4295 time to process: 0 seconds.
uf250-04.cnf , deadline. Restarts: 350
uf250-04.cnf , deadline. Restarts: 350
uf250-04.cnf , deadline. Restarts: 350
uf250-04.cnf , deadline. Restarts: 350
uf250-04.cnf , deadline. Restarts: 350
uf250-04.cnf fulfilled No. of Restarts: 196 No. of Flips: 1488 time to process: 0 seconds.
uf250-04.cnf fulfilled No. of Restarts: 159 No. of Flips: 1804 time to process: 0 seconds.
uf250-04.cnf , deadline. Restarts: 350
uf250-04.cnf , deadline. Restarts: 350
uf250-04.cnf , deadline. Restarts: 350
uf250-04.cnf , deadline. Restarts: 350
uf250-04.cnf , deadline. Restarts: 350
uf250-04.cnf , deadline. Restarts: 350
uf250-04.cnf , deadline. Restarts: 350
uf250-04.cnf fulfilled No. of Restarts: 72 No. of Flips: 2273 time to process: 0 seconds.
uf250-04.cnf fulfilled No. of Restarts: 175 No. of Flips: 4116 time to process: 1 seconds.
uf250-04.cnf fulfilled No. of Restarts: 175 No. of Flips: 2662 time to process: 1 seconds.
uf250-04.cnf , deadline. Restarts: 350
uf250-04.cnf fulfilled No. of Restarts: 327 No. of Flips: 2758 time to process: 1 seconds.
uf250-04.cnf , deadline. Restarts: 350
uf250-04.cnf , deadline. Restarts: 350
uf250-04.cnf fulfilled No. of Restarts: 92 No. of Flips: 2634 time to process: 0 seconds.
uf250-04.cnf fulfilled No. of Restarts: 268 No. of Flips: 4673 time to process: 2 seconds.
uf250-04.cnf , deadline. Restarts: 350
uf250-04.cnf , deadline. Restarts: 350
uf250-04.cnf fulfilled No. of Restarts: 146 No. of Flips: 4203 time to process: 0 seconds.
uf250-04.cnf , deadline. Restarts: 350
uf250-04.cnf fulfilled No. of Restarts: 8 No. of Flips: 799 time to process: 0 seconds.
uf250-04.cnf , deadline. Restarts: 350
uf250-04.cnf , deadline. Restarts: 350
uf250-04.cnf , deadline. Restarts: 350
uf250-04.cnf , deadline. Restarts: 350
uf250-04.cnf , deadline. Restarts: 350
uf250-04.cnf , deadline. Restarts: 350
uf250-04.cnf fulfilled No. of Restarts: 315 No. of Flips: 2480 time to process: 1 seconds.
uf250-04.cnf , deadline. Restarts: 350
uf250-04.cnf fulfilled No. of Restarts: 223 No. of Flips: 3446 time to process: 0 seconds.
uf250-04.cnf , deadline. Restarts: 350
uf250-04.cnf fulfilled No. of Restarts: 167 No. of Flips: 2414 time to process: 0 seconds.
uf250-04.cnf fulfilled No. of Restarts: 49 No. of Flips: 4906 time to process: 0 seconds.
uf250-04.cnf , deadline. Restarts: 350
uf250-04.cnf , deadline. Restarts: 350
uf250-04.cnf , deadline. Restarts: 350
uf250-04.cnf fulfilled No. of Restarts: 220 No. of Flips: 2128 time to process: 0 seconds.
uf250-04.cnf fulfilled No. of Restarts: 203 No. of Flips: 861 time to process: 0 seconds.
uf250-04.cnf , deadline. Restarts: 350
uf250-04.cnf , deadline. Restarts: 350
uf250-04.cnf , deadline. Restarts: 350
uf250-04.cnf fulfilled No. of Restarts: 154 No. of Flips: 1526 time to process: 0 seconds.
uf250-04.cnf fulfilled No. of Restarts: 115 No. of Flips: 1722 time to process: 1 seconds.
uf250-04.cnf fulfilled No. of Restarts: 18 No. of Flips: 961 time to process: 1 seconds.
uf250-04.cnf , deadline. Restarts: 350
uf250-04.cnf fulfilled No. of Restarts: 123 No. of Flips: 2837 time to process: 0 seconds.
uf250-04.cnf fulfilled No. of Restarts: 335 No. of Flips: 1960 time to process: 1 seconds.
uf250-04.cnf , deadline. Restarts: 350
uf250-04.cnf , deadline. Restarts: 350
uf250-04.cnf , deadline. Restarts: 350
uf250-04.cnf fulfilled No. of Restarts: 53 No. of Flips: 1926 time to process: 0 seconds.
uf250-04.cnf , deadline. Restarts: 350
uf250-04.cnf , deadline. Restarts: 350
uf250-04.cnf , deadline. Restarts: 350
uf250-04.cnf , deadline. Restarts: 350
uf250-04.cnf , deadline. Restarts: 350
uf250-04.cnf , deadline. Restarts: 350
uf250-04.cnf fulfilled No. of Restarts: 41 No. of Flips: 3395 time to process: 0 seconds.
uf250-04.cnf , deadline. Restarts: 350
uf250-04.cnf , deadline. Restarts: 350
uf250-04.cnf , deadline. Restarts: 350
uf250-04.cnf , deadline. Restarts: 350
uf250-04.cnf , deadline. Restarts: 350
uf250-04.cnf , deadline. Restarts: 350
uf250-04.cnf , deadline. Restarts: 350
uf250-04.cnf fulfilled No. of Restarts: 100 No. of Flips: 2172 time to process: 0 seconds.
uf250-04.cnf , deadline. Restarts: 350
uf250-04.cnf , deadline. Restarts: 350
uf250-04.cnf , deadline. Restarts: 350
uf250-04.cnf , deadline. Restarts: 350
uf250-04.cnf , deadline. Restarts: 350
uf250-04.cnf , deadline. Restarts: 350
uf250-04.cnf , deadline. Restarts: 350
uf250-04.cnf , deadline. Restarts: 350
uf250-04.cnf , deadline. Restarts: 350
uf250-04.cnf , deadline. Restarts: 350
uf250-04.cnf , deadline. Restarts: 350
uf250-04.cnf , deadline. Restarts: 350
uf250-04.cnf , deadline. Restarts: 350
uf250-04.cnf fulfilled No. of Restarts: 16 No. of Flips: 4269 time to process: 0 seconds.
uf250-04.cnf fulfilled No. of Restarts: 154 No. of Flips: 1830 time to process: 0 seconds.
uf250-04.cnf fulfilled No. of Restarts: 20 No. of Flips: 675 time to process: 1 seconds.
uf250-04.cnf , deadline. Restarts: 350
uf250-04.cnf , deadline. Restarts: 350
uf250-04.cnf , deadline. Restarts: 350
uf250-04.cnf , deadline. Restarts: 350
uf250-04.cnf , deadline. Restarts: 350
uf250-04.cnf , deadline. Restarts: 350
uf250-04.cnf , deadline. Restarts: 350
uf250-04.cnf , deadline. Restarts: 350
uf250-04.cnf , deadline. Restarts: 350
uf250-04.cnf , deadline. Restarts: 350
uf250-04.cnf , deadline. Restarts: 350
uf250-04.cnf fulfilled No. of Restarts: 129 No. of Flips: 2135 time to process: 0 seconds.
uf250-04.cnf fulfilled No. of Restarts: 278 No. of Flips: 4426 time to process: 2 seconds.
uf250-04.cnf , deadline. Restarts: 350
uf250-04.cnf , deadline. Restarts: 350
uf250-04.cnf , deadline. Restarts: 350
uf250-04.cnf , deadline. Restarts: 350
uf250-04.cnf , deadline. Restarts: 350
uf250-04.cnf fulfilled No. of Restarts: 110 No. of Flips: 4516 time to process: 0 seconds.
uf250-04.cnf , deadline. Restarts: 350
uf250-04.cnf , deadline. Restarts: 350
uf250-04.cnf , deadline. Restarts: 350
uf250-04.cnf , deadline. Restarts: 350
uf250-04.cnf , deadline. Restarts: 350
uf250-04.cnf , deadline. Restarts: 350
uf250-04.cnf , deadline. Restarts: 350
uf250-04.cnf , deadline. Restarts: 350
uf250-04.cnf , deadline. Restarts: 350
uf250-04.cnf , deadline. Restarts: 350
uf250-04.cnf , deadline. Restarts: 350
uf250-04.cnf , deadline. Restarts: 350
uf250-04.cnf fulfilled No. of Restarts: 229 No. of Flips: 3977 time to process: 1 seconds.
uf250-04.cnf fulfilled No. of Restarts: 76 No. of Flips: 4316 time to process: 0 seconds.
uf250-04.cnf , deadline. Restarts: 350
uf250-04.cnf , deadline. Restarts: 350
uf250-04.cnf , deadline. Restarts: 350
uf250-04.cnf , deadline. Restarts: 350
uf250-04.cnf , deadline. Restarts: 350
uf250-04.cnf , deadline. Restarts: 350
uf250-04.cnf , deadline. Restarts: 350
uf250-04.cnf , deadline. Restarts: 350
uf250-04.cnf , deadline. Restarts: 350
uf250-04.cnf , deadline. Restarts: 350
uf250-04.cnf fulfilled No. of Restarts: 175 No. of Flips: 1676 time to process: 0 seconds.
uf250-04.cnf , deadline. Restarts: 350
uf250-04.cnf , deadline. Restarts: 350
uf250-04.cnf , deadline. Restarts: 350
uf250-04.cnf , deadline. Restarts: 350
uf250-04.cnf fulfilled No. of Restarts: 241 No. of Flips: 2415 time to process: 1 seconds.
uf250-04.cnf fulfilled No. of Restarts: 203 No. of Flips: 4471 time to process: 1 seconds.
uf250-04.cnf fulfilled No. of Restarts: 246 No. of Flips: 3242 time to process: 1 seconds.
uf250-04.cnf , deadline. Restarts: 350
uf250-04.cnf , deadline. Restarts: 350
uf250-04.cnf , deadline. Restarts: 350
uf250-04.cnf , deadline. Restarts: 350
uf250-04.cnf , deadline. Restarts: 350
uf250-04.cnf , deadline. Restarts: 350
uf250-04.cnf fulfilled No. of Restarts: 100 No. of Flips: 4079 time to process: 0 seconds.
uf250-04.cnf fulfilled No. of Restarts: 311 No. of Flips: 2959 time to process: 2 seconds.
uf250-04.cnf , deadline. Restarts: 350
uf250-04.cnf , deadline. Restarts: 350
uf250-04.cnf , deadline. Restarts: 350
uf250-04.cnf , deadline. Restarts: 350
uf250-04.cnf , deadline. Restarts: 350
uf250-04.cnf , deadline. Restarts: 350
uf250-04.cnf , deadline. Restarts: 350
uf250-04.cnf , deadline. Restarts: 350
uf250-04.cnf , deadline. Restarts: 350
uf250-04.cnf , deadline. Restarts: 350
uf250-04.cnf fulfilled No. of Restarts: 210 No. of Flips: 3805 time to process: 0 seconds.
uf250-04.cnf fulfilled No. of Restarts: 21 No. of Flips: 3200 time to process: 0 seconds.
uf250-04.cnf , deadline. Restarts: 350
uf250-04.cnf , deadline. Restarts: 350
uf250-04.cnf , deadline. Restarts: 350
uf250-04.cnf , deadline. Restarts: 350
uf250-04.cnf fulfilled No. of Restarts: 69 No. of Flips: 4143 time to process: 0 seconds.
uf250-04.cnf , deadline. Restarts: 350
uf250-04.cnf , deadline. Restarts: 350
uf250-04.cnf , deadline. Restarts: 350
uf250-04.cnf , deadline. Restarts: 350
uf250-04.cnf , deadline. Restarts: 350
uf250-04.cnf fulfilled No. of Restarts: 197 No. of Flips: 2148 time to process: 0 seconds.
uf250-04.cnf , deadline. Restarts: 350
uf250-04.cnf fulfilled No. of Restarts: 315 No. of Flips: 1051 time to process: 1 seconds.
uf250-04.cnf fulfilled No. of Restarts: 304 No. of Flips: 2646 time to process: 1 seconds.
uf250-04.cnf fulfilled No. of Restarts: 47 No. of Flips: 3640 time to process: 0 seconds.
uf250-04.cnf , deadline. Restarts: 350
uf250-04.cnf , deadline. Restarts: 350
uf250-04.cnf fulfilled No. of Restarts: 328 No. of Flips: 2402 time to process: 1 seconds.
uf250-04.cnf , deadline. Restarts: 350
uf250-04.cnf , deadline. Restarts: 350
uf250-04.cnf , deadline. Restarts: 350
uf250-04.cnf fulfilled No. of Restarts: 133 No. of Flips: 4356 time to process: 0 seconds.
uf250-04.cnf , deadline. Restarts: 350
uf250-04.cnf , deadline. Restarts: 350
uf250-04.cnf , deadline. Restarts: 350
uf250-04.cnf , deadline. Restarts: 350
uf250-04.cnf , deadline. Restarts: 350
uf250-04.cnf , deadline. Restarts: 350
uf250-04.cnf , deadline. Restarts: 350
uf250-04.cnf , deadline. Restarts: 350
uf250-04.cnf , deadline. Restarts: 350
uf250-04.cnf fulfilled No. of Restarts: 5 No. of Flips: 2953 time to process: 0 seconds.
uf250-04.cnf , deadline. Restarts: 350
uf250-04.cnf , deadline. Restarts: 350
uf250-04.cnf fulfilled No. of Restarts: 38 No. of Flips: 1391 time to process: 0 seconds.
uf250-04.cnf , deadline. Restarts: 350
uf250-04.cnf , deadline. Restarts: 350
uf250-04.cnf , deadline. Restarts: 350
uf250-04.cnf , deadline. Restarts: 350
uf250-04.cnf , deadline. Restarts: 350
uf250-04.cnf fulfilled No. of Restarts: 222 No. of Flips: 2604 time to process: 1 seconds.
uf250-04.cnf , deadline. Restarts: 350
uf250-04.cnf fulfilled No. of Restarts: 8 No. of Flips: 3759 time to process: 0 seconds.
uf250-04.cnf , deadline. Restarts: 350
uf250-04.cnf , deadline. Restarts: 350
uf250-04.cnf , deadline. Restarts: 350
uf250-04.cnf , deadline. Restarts: 350
uf250-04.cnf , deadline. Restarts: 350
uf250-04.cnf fulfilled No. of Restarts: 186 No. of Flips: 1285 time to process: 0 seconds.
uf250-04.cnf , deadline. Restarts: 350
uf250-04.cnf , deadline. Restarts: 350
uf250-04.cnf , deadline. Restarts: 350
uf250-04.cnf , deadline. Restarts: 350
uf250-04.cnf , deadline. Restarts: 350
uf250-04.cnf fulfilled No. of Restarts: 109 No. of Flips: 4452 time to process: 0 seconds.
uf250-04.cnf fulfilled No. of Restarts: 59 No. of Flips: 3599 time to process: 0 seconds.
uf250-04.cnf , deadline. Restarts: 350
uf250-04.cnf , deadline. Restarts: 350
uf250-04.cnf fulfilled No. of Restarts: 275 No. of Flips: 4667 time to process: 1 seconds.
uf250-04.cnf , deadline. Restarts: 350
uf250-04.cnf , deadline. Restarts: 350
uf250-04.cnf fulfilled No. of Restarts: 98 No. of Flips: 2969 time to process: 0 seconds.
uf250-04.cnf , deadline. Restarts: 350
uf250-04.cnf , deadline. Restarts: 350
uf250-04.cnf , deadline. Restarts: 350
uf250-04.cnf , deadline. Restarts: 350
uf250-04.cnf , deadline. Restarts: 350
uf250-04.cnf , deadline. Restarts: 350
uf250-04.cnf fulfilled No. of Restarts: 249 No. of Flips: 1233 time to process: 1 seconds.
uf250-04.cnf , deadline. Restarts: 350
uf250-04.cnf , deadline. Restarts: 350
uf250-04.cnf , deadline. Restarts: 350
uf250-04.cnf , deadline. Restarts: 350
uf250-04.cnf fulfilled No. of Restarts: 145 No. of Flips: 2798 time to process: 0 seconds.
uf250-04.cnf , deadline. Restarts: 350
uf250-04.cnf , deadline. Restarts: 350
uf250-04.cnf fulfilled No. of Restarts: 182 No. of Flips: 4391 time to process: 0 seconds.
uf250-04.cnf , deadline. Restarts: 350
uf250-04.cnf , deadline. Restarts: 350
uf250-04.cnf , deadline. Restarts: 350
uf250-04.cnf , deadline. Restarts: 350
uf250-04.cnf , deadline. Restarts: 350
uf250-04.cnf , deadline. Restarts: 350
uf250-04.cnf , deadline. Restarts: 350
uf250-04.cnf , deadline. Restarts: 350
uf250-04.cnf fulfilled No. of Restarts: 93 No. of Flips: 3633 time to process: 0 seconds.
uf250-04.cnf fulfilled No. of Restarts: 67 No. of Flips: 4284 time to process: 1 seconds.
uf250-04.cnf , deadline. Restarts: 350
uf250-04.cnf fulfilled No. of Restarts: 348 No. of Flips: 1139 time to process: 1 seconds.
uf250-04.cnf , deadline. Restarts: 350
uf250-04.cnf fulfilled No. of Restarts: 341 No. of Flips: 2798 time to process: 1 seconds.
uf250-04.cnf , deadline. Restarts: 350
uf250-04.cnf , deadline. Restarts: 350
uf250-04.cnf fulfilled No. of Restarts: 55 No. of Flips: 3166 time to process: 0 seconds.
uf250-04.cnf fulfilled No. of Restarts: 69 No. of Flips: 1914 time to process: 0 seconds.
uf250-04.cnf fulfilled No. of Restarts: 106 No. of Flips: 4759 time to process: 1 seconds.
uf250-04.cnf , deadline. Restarts: 350
uf250-04.cnf fulfilled No. of Restarts: 136 No. of Flips: 2945 time to process: 0 seconds.
uf250-04.cnf , deadline. Restarts: 350
uf250-04.cnf , deadline. Restarts: 350
uf250-04.cnf fulfilled No. of Restarts: 228 No. of Flips: 3903 time to process: 0 seconds.
uf250-04.cnf , deadline. Restarts: 350
uf250-04.cnf , deadline. Restarts: 350
uf250-04.cnf fulfilled No. of Restarts: 130 No. of Flips: 1876 time to process: 0 seconds.
uf250-04.cnf , deadline. Restarts: 350
uf250-04.cnf , deadline. Restarts: 350
uf250-04.cnf fulfilled No. of Restarts: 10 No. of Flips: 1053 time to process: 0 seconds.
uf250-04.cnf fulfilled No. of Restarts: 63 No. of Flips: 2084 time to process: 1 seconds.
uf250-04.cnf fulfilled No. of Restarts: 98 No. of Flips: 2265 time to process: 0 seconds.
uf250-04.cnf , deadline. Restarts: 350
uf250-04.cnf fulfilled No. of Restarts: 113 No. of Flips: 2482 time to process: 0 seconds.
uf250-04.cnf fulfilled No. of Restarts: 324 No. of Flips: 2924 time to process: 2 seconds.
uf250-04.cnf , deadline. Restarts: 350
uf250-04.cnf , deadline. Restarts: 350
uf250-04.cnf , deadline. Restarts: 350
uf250-04.cnf fulfilled No. of Restarts: 30 No. of Flips: 4471 time to process: 0 seconds.
uf250-04.cnf , deadline. Restarts: 350
uf250-04.cnf fulfilled No. of Restarts: 286 No. of Flips: 2287 time to process: 1 seconds.
uf250-04.cnf , deadline. Restarts: 350
uf250-04.cnf , deadline. Restarts: 350
uf250-04.cnf , deadline. Restarts: 350
uf250-04.cnf , deadline. Restarts: 350
uf250-04.cnf , deadline. Restarts: 350
uf250-04.cnf fulfilled No. of Restarts: 62 No. of Flips: 2722 time to process: 0 seconds.
uf250-04.cnf fulfilled No. of Restarts: 31 No. of Flips: 4987 time to process: 0 seconds.
uf250-04.cnf , deadline. Restarts: 350
uf250-04.cnf , deadline. Restarts: 350
uf250-04.cnf , deadline. Restarts: 350
uf250-04.cnf , deadline. Restarts: 350
uf250-04.cnf , deadline. Restarts: 350
uf250-04.cnf , deadline. Restarts: 350
uf250-04.cnf , deadline. Restarts: 350
uf250-04.cnf , deadline. Restarts: 350
uf250-04.cnf , deadline. Restarts: 350
uf250-04.cnf fulfilled No. of Restarts: 109 No. of Flips: 3777 time to process: 0 seconds.
uf250-04.cnf , deadline. Restarts: 350
uf250-04.cnf , deadline. Restarts: 350
uf250-04.cnf fulfilled No. of Restarts: 144 No. of Flips: 1738 time to process: 0 seconds.
uf250-04.cnf , deadline. Restarts: 350
uf250-04.cnf , deadline. Restarts: 350
uf250-04.cnf , deadline. Restarts: 350
uf250-04.cnf , deadline. Restarts: 350
uf250-04.cnf , deadline. Restarts: 350
uf250-04.cnf , deadline. Restarts: 350
uf250-04.cnf fulfilled No. of Restarts: 270 No. of Flips: 1329 time to process: 1 seconds.
uf250-04.cnf fulfilled No. of Restarts: 155 No. of Flips: 1760 time to process: 1 seconds.
uf250-04.cnf , deadline. Restarts: 350
uf250-04.cnf fulfilled No. of Restarts: 192 No. of Flips: 4107 time to process: 0 seconds.
uf250-04.cnf , deadline. Restarts: 350
uf250-04.cnf , deadline. Restarts: 350
uf250-04.cnf fulfilled No. of Restarts: 295 No. of Flips: 3176 time to process: 1 seconds.
uf250-04.cnf fulfilled No. of Restarts: 97 No. of Flips: 3099 time to process: 0 seconds.
uf250-04.cnf fulfilled No. of Restarts: 29 No. of Flips: 4920 time to process: 1 seconds.
uf250-04.cnf , deadline. Restarts: 350
uf250-04.cnf fulfilled No. of Restarts: 348 No. of Flips: 2102 time to process: 1 seconds.
uf250-04.cnf fulfilled No. of Restarts: 300 No. of Flips: 2600 time to process: 1 seconds.
uf250-04.cnf , deadline. Restarts: 350
uf250-04.cnf fulfilled No. of Restarts: 162 No. of Flips: 1550 time to process: 0 seconds.
uf250-04.cnf , deadline. Restarts: 350
uf250-04.cnf fulfilled No. of Restarts: 234 No. of Flips: 3715 time to process: 1 seconds.
uf250-04.cnf fulfilled No. of Restarts: 236 No. of Flips: 4995 time to process: 1 seconds.
uf250-04.cnf fulfilled No. of Restarts: 55 No. of Flips: 4105 time to process: 0 seconds.
uf250-04.cnf fulfilled No. of Restarts: 131 No. of Flips: 1638 time to process: 1 seconds.
uf250-04.cnf , deadline. Restarts: 350
uf250-04.cnf , deadline. Restarts: 350
uf250-04.cnf , deadline. Restarts: 350
uf250-04.cnf , deadline. Restarts: 350
uf250-04.cnf fulfilled No. of Restarts: 157 No. of Flips: 4140 time to process: 0 seconds.
uf250-04.cnf fulfilled No. of Restarts: 100 No. of Flips: 3590 time to process: 1 seconds.
uf250-04.cnf fulfilled No. of Restarts: 92 No. of Flips: 2373 time to process: 0 seconds.
uf250-04.cnf fulfilled No. of Restarts: 113 No. of Flips: 1749 time to process: 1 seconds.
uf250-04.cnf , deadline. Restarts: 350
uf250-04.cnf , deadline. Restarts: 350
uf250-04.cnf , deadline. Restarts: 350
uf250-04.cnf , deadline. Restarts: 350
uf250-04.cnf fulfilled No. of Restarts: 123 No. of Flips: 2447 time to process: 0 seconds.
uf250-04.cnf , deadline. Restarts: 350
uf250-04.cnf , deadline. Restarts: 350
uf250-04.cnf fulfilled No. of Restarts: 232 No. of Flips: 1316 time to process: 0 seconds.
uf250-04.cnf , deadline. Restarts: 350
uf250-04.cnf , deadline. Restarts: 350
uf250-04.cnf , deadline. Restarts: 350
uf250-04.cnf fulfilled No. of Restarts: 3 No. of Flips: 4792 time to process: 0 seconds.
uf250-04.cnf , deadline. Restarts: 350
uf250-04.cnf , deadline. Restarts: 350
uf250-04.cnf fulfilled No. of Restarts: 207 No. of Flips: 2873 time to process: 0 seconds.
uf250-04.cnf fulfilled No. of Restarts: 331 No. of Flips: 3086 time to process: 1 seconds.
uf250-04.cnf fulfilled No. of Restarts: 218 No. of Flips: 3340 time to process: 1 seconds.
uf250-04.cnf , deadline. Restarts: 350
uf250-04.cnf , deadline. Restarts: 350
uf250-04.cnf , deadline. Restarts: 350
uf250-04.cnf , deadline. Restarts: 350
uf250-04.cnf , deadline. Restarts: 350
uf250-04.cnf fulfilled No. of Restarts: 349 No. of Flips: 3869 time to process: 1 seconds.
uf250-04.cnf fulfilled No. of Restarts: 288 No. of Flips: 1235 time to process: 1 seconds.
uf250-04.cnf , deadline. Restarts: 350
uf250-04.cnf , deadline. Restarts: 350
uf250-04.cnf fulfilled No. of Restarts: 230 No. of Flips: 2635 time to process: 1 seconds.
uf250-04.cnf , deadline. Restarts: 350
uf250-04.cnf fulfilled No. of Restarts: 142 No. of Flips: 4364 time to process: 0 seconds.
uf250-04.cnf , deadline. Restarts: 350
uf250-04.cnf , deadline. Restarts: 350
uf250-04.cnf , deadline. Restarts: 350
uf250-04.cnf fulfilled No. of Restarts: 268 No. of Flips: 2621 time to process: 1 seconds.
uf250-04.cnf fulfilled No. of Restarts: 323 No. of Flips: 4332 time to process: 1 seconds.
uf250-04.cnf , deadline. Restarts: 350
uf250-04.cnf , deadline. Restarts: 350
uf250-04.cnf fulfilled No. of Restarts: 91 No. of Flips: 960 time to process: 0 seconds.
uf250-04.cnf fulfilled No. of Restarts: 91 No. of Flips: 4804 time to process: 1 seconds.
uf250-04.cnf , deadline. Restarts: 350
uf250-04.cnf , deadline. Restarts: 350
uf250-04.cnf , deadline. Restarts: 350
uf250-04.cnf fulfilled No. of Restarts: 39 No. of Flips: 3780 time to process: 0 seconds.
uf250-04.cnf fulfilled No. of Restarts: 235 No. of Flips: 4645 time to process: 2 seconds.
uf250-04.cnf fulfilled No. of Restarts: 30 No. of Flips: 3621 time to process: 0 seconds.
uf250-04.cnf , deadline. Restarts: 350
uf250-04.cnf , deadline. Restarts: 350
uf250-04.cnf fulfilled No. of Restarts: 335 No. of Flips: 2368 time to process: 1 seconds.
uf250-04.cnf , deadline. Restarts: 350
uf250-04.cnf , deadline. Restarts: 350
uf250-04.cnf fulfilled No. of Restarts: 230 No. of Flips: 2491 time to process: 1 seconds.
uf250-04.cnf fulfilled No. of Restarts: 87 No. of Flips: 1206 time to process: 0 seconds.
uf250-04.cnf , deadline. Restarts: 350
uf250-04.cnf fulfilled No. of Restarts: 130 No. of Flips: 1828 time to process: 0 seconds.
uf250-04.cnf , deadline. Restarts: 350
uf250-04.cnf , deadline. Restarts: 350
uf250-04.cnf , deadline. Restarts: 350
uf250-04.cnf fulfilled No. of Restarts: 69 No. of Flips: 3554 time to process: 0 seconds.
uf250-04.cnf fulfilled No. of Restarts: 271 No. of Flips: 4122 time to process: 2 seconds.
uf250-04.cnf fulfilled No. of Restarts: 10 No. of Flips: 2025 time to process: 0 seconds.
uf250-04.cnf fulfilled No. of Restarts: 106 No. of Flips: 2906 time to process: 0 seconds.
uf250-04.cnf , deadline. Restarts: 350
uf250-04.cnf , deadline. Restarts: 350
uf250-04.cnf fulfilled No. of Restarts: 262 No. of Flips: 3440 time to process: 1 seconds.
uf250-04.cnf , deadline. Restarts: 350
uf250-04.cnf fulfilled No. of Restarts: 310 No. of Flips: 3788 time to process: 1 seconds.
uf250-04.cnf , deadline. Restarts: 350
uf250-04.cnf , deadline. Restarts: 350
uf250-04.cnf , deadline. Restarts: 350
uf250-04.cnf fulfilled No. of Restarts: 301 No. of Flips: 1609 time to process: 1 seconds.
uf250-04.cnf , deadline. Restarts: 350
uf250-04.cnf fulfilled No. of Restarts: 85 No. of Flips: 2300 time to process: 0 seconds.
uf250-04.cnf , deadline. Restarts: 350
uf250-04.cnf , deadline. Restarts: 350
uf250-04.cnf , deadline. Restarts: 350
uf250-04.cnf fulfilled No. of Restarts: 64 No. of Flips: 2526 time to process: 0 seconds.
uf250-04.cnf , deadline. Restarts: 350
uf250-04.cnf , deadline. Restarts: 350
uf250-04.cnf , deadline. Restarts: 350
uf250-04.cnf , deadline. Restarts: 350
uf250-04.cnf fulfilled No. of Restarts: 66 No. of Flips: 3837 time to process: 0 seconds.
uf250-04.cnf fulfilled No. of Restarts: 316 No. of Flips: 3783 time to process: 2 seconds.
uf250-04.cnf , deadline. Restarts: 350
uf250-04.cnf fulfilled No. of Restarts: 284 No. of Flips: 2490 time to process: 1 seconds.
uf250-04.cnf , deadline. Restarts: 350
uf250-04.cnf , deadline. Restarts: 350
uf250-04.cnf , deadline. Restarts: 350
uf250-04.cnf , deadline. Restarts: 350
uf250-04.cnf , deadline. Restarts: 350
uf250-04.cnf , deadline. Restarts: 350
uf250-04.cnf , deadline. Restarts: 350
uf250-04.cnf fulfilled No. of Restarts: 327 No. of Flips: 3627 time to process: 1 seconds.
uf250-04.cnf , deadline. Restarts: 350
uf250-04.cnf , deadline. Restarts: 350
uf250-04.cnf , deadline. Restarts: 350
uf250-04.cnf , deadline. Restarts: 350
uf250-04.cnf , deadline. Restarts: 350
uf250-04.cnf fulfilled No. of Restarts: 229 No. of Flips: 1439 time to process: 0 seconds.
uf250-04.cnf , deadline. Restarts: 350
uf250-04.cnf fulfilled No. of Restarts: 116 No. of Flips: 3563 time to process: 0 seconds.
uf250-04.cnf fulfilled No. of Restarts: 96 No. of Flips: 3573 time to process: 0 seconds.
uf250-04.cnf fulfilled No. of Restarts: 25 No. of Flips: 4491 time to process: 1 seconds.
uf250-04.cnf fulfilled No. of Restarts: 50 No. of Flips: 4651 time to process: 0 seconds.
uf250-04.cnf fulfilled No. of Restarts: 247 No. of Flips: 2576 time to process: 2 seconds.
uf250-04.cnf , deadline. Restarts: 350
uf250-04.cnf , deadline. Restarts: 350
uf250-04.cnf , deadline. Restarts: 350
uf250-04.cnf , deadline. Restarts: 350
uf250-04.cnf fulfilled No. of Restarts: 284 No. of Flips: 4631 time to process: 1 seconds.
uf250-04.cnf , deadline. Restarts: 350
uf250-04.cnf , deadline. Restarts: 350
uf250-04.cnf , deadline. Restarts: 350
uf250-04.cnf , deadline. Restarts: 350
uf250-04.cnf , deadline. Restarts: 350
uf250-04.cnf fulfilled No. of Restarts: 330 No. of Flips: 4604 time to process: 1 seconds.
uf250-04.cnf , deadline. Restarts: 350
uf250-04.cnf fulfilled No. of Restarts: 102 No. of Flips: 2261 time to process: 0 seconds.
uf250-04.cnf , deadline. Restarts: 350
uf250-04.cnf , deadline. Restarts: 350
uf250-04.cnf , deadline. Restarts: 350
uf250-04.cnf fulfilled No. of Restarts: 162 No. of Flips: 1994 time to process: 0 seconds.
uf250-04.cnf , deadline. Restarts: 350
uf250-04.cnf fulfilled No. of Restarts: 44 No. of Flips: 4548 time to process: 0 seconds.
uf250-04.cnf , deadline. Restarts: 350
uf250-04.cnf , deadline. Restarts: 350
uf250-04.cnf , deadline. Restarts: 350
uf250-04.cnf , deadline. Restarts: 350
uf250-04.cnf , deadline. Restarts: 350
uf250-04.cnf , deadline. Restarts: 350
uf250-04.cnf , deadline. Restarts: 350
uf250-04.cnf , deadline. Restarts: 350
uf250-04.cnf , deadline. Restarts: 350
uf250-04.cnf , deadline. Restarts: 350
uf250-04.cnf , deadline. Restarts: 350
uf250-04.cnf , deadline. Restarts: 350
uf250-04.cnf , deadline. Restarts: 350
uf250-04.cnf , deadline. Restarts: 350
uf250-04.cnf , deadline. Restarts: 350
uf250-04.cnf fulfilled No. of Restarts: 288 No. of Flips: 2410 time to process: 1 seconds.
uf250-04.cnf fulfilled No. of Restarts: 130 No. of Flips: 3987 time to process: 0 seconds.
uf250-04.cnf fulfilled No. of Restarts: 174 No. of Flips: 2803 time to process: 1 seconds.
uf250-04.cnf , deadline. Restarts: 350
uf250-04.cnf , deadline. Restarts: 350
uf250-04.cnf , deadline. Restarts: 350
uf250-04.cnf , deadline. Restarts: 350
uf250-04.cnf fulfilled No. of Restarts: 196 No. of Flips: 1600 time to process: 0 seconds.
uf250-04.cnf , deadline. Restarts: 350
uf250-04.cnf , deadline. Restarts: 350
uf250-04.cnf fulfilled No. of Restarts: 85 No. of Flips: 3290 time to process: 0 seconds.
uf250-04.cnf fulfilled No. of Restarts: 73 No. of Flips: 4725 time to process: 0 seconds.
uf250-04.cnf , deadline. Restarts: 350
uf250-04.cnf fulfilled No. of Restarts: 88 No. of Flips: 2880 time to process: 0 seconds.
uf250-04.cnf fulfilled No. of Restarts: 40 No. of Flips: 2874 time to process: 0 seconds.
uf250-04.cnf fulfilled No. of Restarts: 7 No. of Flips: 4033 time to process: 1 seconds.
uf250-04.cnf , deadline. Restarts: 350
uf250-04.cnf fulfilled No. of Restarts: 83 No. of Flips: 4257 time to process: 0 seconds.
uf250-04.cnf , deadline. Restarts: 350
uf250-04.cnf fulfilled No. of Restarts: 29 No. of Flips: 4017 time to process: 0 seconds.
uf250-04.cnf , deadline. Restarts: 350
uf250-04.cnf fulfilled No. of Restarts: 142 No. of Flips: 3385 time to process: 0 seconds.
uf250-04.cnf fulfilled No. of Restarts: 278 No. of Flips: 3603 time to process: 2 seconds.
uf250-04.cnf fulfilled No. of Restarts: 282 No. of Flips: 2369 time to process: 1 seconds.
uf250-04.cnf , deadline. Restarts: 350
uf250-04.cnf , deadline. Restarts: 350
uf250-04.cnf , deadline. Restarts: 350
uf250-04.cnf fulfilled No. of Restarts: 300 No. of Flips: 1818 time to process: 1 seconds.
uf250-04.cnf , deadline. Restarts: 350
uf250-04.cnf , deadline. Restarts: 350
uf250-04.cnf fulfilled No. of Restarts: 275 No. of Flips: 2730 time to process: 1 seconds.
uf250-04.cnf , deadline. Restarts: 350
uf250-04.cnf , deadline. Restarts: 350
uf250-04.cnf , deadline. Restarts: 350
uf250-04.cnf , deadline. Restarts: 350
uf250-04.cnf , deadline. Restarts: 350
uf250-04.cnf , deadline. Restarts: 350
uf250-04.cnf , deadline. Restarts: 350
uf250-04.cnf , deadline. Restarts: 350
uf250-04.cnf fulfilled No. of Restarts: 86 No. of Flips: 3853 time to process: 0 seconds.
uf250-04.cnf , deadline. Restarts: 350
uf250-04.cnf , deadline. Restarts: 350
uf250-04.cnf , deadline. Restarts: 350
uf250-04.cnf , deadline. Restarts: 350
uf250-04.cnf , deadline. Restarts: 350
uf250-04.cnf , deadline. Restarts: 350
uf250-04.cnf , deadline. Restarts: 350
uf250-04.cnf , deadline. Restarts: 350
uf250-04.cnf fulfilled No. of Restarts: 2 No. of Flips: 4098 time to process: 0 seconds.
uf250-04.cnf , deadline. Restarts: 350
uf250-04.cnf fulfilled No. of Restarts: 193 No. of Flips: 1898 time to process: 0 seconds.
uf250-04.cnf , deadline. Restarts: 350
uf250-04.cnf , deadline. Restarts: 350
uf250-04.cnf , deadline. Restarts: 350
uf250-04.cnf fulfilled No. of Restarts: 335 No. of Flips: 2567 time to process: 1 seconds.
uf250-04.cnf fulfilled No. of Restarts: 157 No. of Flips: 2850 time to process: 0 seconds.
uf250-04.cnf , deadline. Restarts: 350
uf250-04.cnf , deadline. Restarts: 350
uf250-04.cnf , deadline. Restarts: 350
uf250-04.cnf fulfilled No. of Restarts: 82 No. of Flips: 2171 time to process: 0 seconds.
uf250-04.cnf fulfilled No. of Restarts: 261 No. of Flips: 1990 time to process: 2 seconds.
uf250-04.cnf fulfilled No. of Restarts: 208 No. of Flips: 3752 time to process: 0 seconds.
uf250-04.cnf , deadline. Restarts: 350
uf250-04.cnf , deadline. Restarts: 350
uf250-04.cnf , deadline. Restarts: 350
uf250-04.cnf , deadline. Restarts: 350
uf250-04.cnf , deadline. Restarts: 350
uf250-04.cnf fulfilled No. of Restarts: 210 No. of Flips: 2638 time to process: 0 seconds.
uf250-04.cnf fulfilled No. of Restarts: 336 No. of Flips: 4927 time to process: 1 seconds.
uf250-04.cnf , deadline. Restarts: 350
uf250-04.cnf , deadline. Restarts: 350
uf250-04.cnf , deadline. Restarts: 350
uf250-04.cnf , deadline. Restarts: 350
uf250-04.cnf , deadline. Restarts: 350
uf250-04.cnf , deadline. Restarts: 350
uf250-04.cnf , deadline. Restarts: 350
uf250-04.cnf , deadline. Restarts: 350
uf250-04.cnf , deadline. Restarts: 350
uf250-04.cnf fulfilled No. of Restarts: 0 No. of Flips: 4950 time to process: 0 seconds.
uf250-04.cnf , deadline. Restarts: 350
uf250-04.cnf fulfilled No. of Restarts: 116 No. of Flips: 2515 time to process: 0 seconds.
uf250-04.cnf fulfilled No. of Restarts: 6 No. of Flips: 3785 time to process: 1 seconds.
uf250-04.cnf , deadline. Restarts: 350
uf250-04.cnf fulfilled No. of Restarts: 13 No. of Flips: 1702 time to process: 0 seconds.
uf250-04.cnf , deadline. Restarts: 350
uf250-04.cnf fulfilled No. of Restarts: 277 No. of Flips: 3552 time to process: 1 seconds.
uf250-04.cnf , deadline. Restarts: 350
uf250-04.cnf , deadline. Restarts: 350
uf250-04.cnf , deadline. Restarts: 350
uf250-04.cnf fulfilled No. of Restarts: 213 No. of Flips: 4701 time to process: 0 seconds.
uf250-04.cnf , deadline. Restarts: 350
uf250-04.cnf , deadline. Restarts: 350
uf250-04.cnf , deadline. Restarts: 350
uf250-04.cnf fulfilled No. of Restarts: 123 No. of Flips: 4425 time to process: 0 seconds.
uf250-04.cnf , deadline. Restarts: 350
uf250-04.cnf , deadline. Restarts: 350
uf250-04.cnf , deadline. Restarts: 350
uf250-04.cnf , deadline. Restarts: 350
uf250-04.cnf , deadline. Restarts: 350
uf250-04.cnf , deadline. Restarts: 350
uf250-04.cnf fulfilled No. of Restarts: 15 No. of Flips: 3364 time to process: 0 seconds.
uf250-04.cnf , deadline. Restarts: 350
uf250-04.cnf , deadline. Restarts: 350
uf250-04.cnf , deadline. Restarts: 350
uf250-04.cnf , deadline. Restarts: 350
uf250-04.cnf , deadline. Restarts: 350
uf250-04.cnf , deadline. Restarts: 350
uf250-04.cnf fulfilled No. of Restarts: 3 No. of Flips: 3687 time to process: 0 seconds.
uf250-04.cnf fulfilled No. of Restarts: 28 No. of Flips: 3074 time to process: 1 seconds.
uf250-04.cnf , deadline. Restarts: 350
uf250-04.cnf fulfilled No. of Restarts: 296 No. of Flips: 4705 time to process: 1 seconds.
uf250-04.cnf fulfilled No. of Restarts: 158 No. of Flips: 2061 time to process: 0 seconds.
uf250-04.cnf , deadline. Restarts: 350
uf250-04.cnf , deadline. Restarts: 350
uf250-04.cnf , deadline. Restarts: 350
uf250-04.cnf , deadline. Restarts: 350
uf250-04.cnf fulfilled No. of Restarts: 89 No. of Flips: 2369 time to process: 0 seconds.
uf250-04.cnf fulfilled No. of Restarts: 228 No. of Flips: 3401 time to process: 2 seconds.
uf250-04.cnf , deadline. Restarts: 350
uf250-04.cnf , deadline. Restarts: 350
uf250-04.cnf fulfilled No. of Restarts: 268 No. of Flips: 1847 time to process: 1 seconds.
uf250-04.cnf , deadline. Restarts: 350
uf250-04.cnf fulfilled No. of Restarts: 126 No. of Flips: 4070 time to process: 0 seconds.
uf250-04.cnf fulfilled No. of Restarts: 221 No. of Flips: 3358 time to process: 1 seconds.
uf250-04.cnf fulfilled No. of Restarts: 233 No. of Flips: 3726 time to process: 1 seconds.
uf250-04.cnf , deadline. Restarts: 350
uf250-04.cnf , deadline. Restarts: 350
uf250-04.cnf fulfilled No. of Restarts: 340 No. of Flips: 2760 time to process: 1 seconds.
uf250-04.cnf , deadline. Restarts: 350
uf250-04.cnf , deadline. Restarts: 350
uf250-04.cnf fulfilled No. of Restarts: 153 No. of Flips: 3390 time to process: 0 seconds.
uf250-04.cnf , deadline. Restarts: 350
uf250-04.cnf , deadline. Restarts: 350
uf250-04.cnf , deadline. Restarts: 350
uf250-04.cnf , deadline. Restarts: 350
uf250-04.cnf , deadline. Restarts: 350
uf250-04.cnf , deadline. Restarts: 350
uf250-04.cnf , deadline. Restarts: 350
uf250-04.cnf fulfilled No. of Restarts: 237 No. of Flips: 4829 time to process: 1 seconds.
uf250-04.cnf , deadline. Restarts: 350
uf250-04.cnf , deadline. Restarts: 350
uf250-04.cnf , deadline. Restarts: 350
uf250-04.cnf , deadline. Restarts: 350
uf250-04.cnf fulfilled No. of Restarts: 268 No. of Flips: 1003 time to process: 1 seconds.
uf250-04.cnf , deadline. Restarts: 350
uf250-04.cnf , deadline. Restarts: 350
uf250-04.cnf , deadline. Restarts: 350
uf250-04.cnf , deadline. Restarts: 350
uf250-04.cnf , deadline. Restarts: 350
uf250-04.cnf fulfilled No. of Restarts: 68 No. of Flips: 4531 time to process: 0 seconds.
uf250-04.cnf fulfilled No. of Restarts: 95 No. of Flips: 3045 time to process: 1 seconds.
uf250-04.cnf , deadline. Restarts: 350
uf250-04.cnf fulfilled No. of Restarts: 344 No. of Flips: 1745 time to process: 1 seconds.
uf250-04.cnf fulfilled No. of Restarts: 18 No. of Flips: 1153 time to process: 0 seconds.
uf250-04.cnf fulfilled No. of Restarts: 170 No. of Flips: 1914 time to process: 2 seconds.
uf250-04.cnf , deadline. Restarts: 350
uf250-04.cnf , deadline. Restarts: 350
uf250-04.cnf , deadline. Restarts: 350
uf250-04.cnf , deadline. Restarts: 350
uf250-04.cnf fulfilled No. of Restarts: 26 No. of Flips: 1288 time to process: 0 seconds.
uf250-04.cnf , deadline. Restarts: 350
uf250-04.cnf , deadline. Restarts: 350
uf250-04.cnf , deadline. Restarts: 350
uf250-04.cnf fulfilled No. of Restarts: 221 No. of Flips: 4772 time to process: 1 seconds.
uf250-04.cnf , deadline. Restarts: 350
uf250-04.cnf , deadline. Restarts: 350
uf250-04.cnf , deadline. Restarts: 350
uf250-04.cnf fulfilled No. of Restarts: 233 No. of Flips: 4341 time to process: 1 seconds.
uf250-04.cnf , deadline. Restarts: 350
uf250-04.cnf , deadline. Restarts: 350
uf250-04.cnf , deadline. Restarts: 350
uf250-04.cnf fulfilled No. of Restarts: 124 No. of Flips: 2119 time to process: 0 seconds.
uf250-04.cnf , deadline. Restarts: 350
uf250-04.cnf , deadline. Restarts: 350
uf250-04.cnf fulfilled No. of Restarts: 140 No. of Flips: 3979 time to process: 0 seconds.
uf250-04.cnf , deadline. Restarts: 350
uf250-04.cnf , deadline. Restarts: 350
uf250-04.cnf , deadline. Restarts: 350
uf250-04.cnf fulfilled No. of Restarts: 207 No. of Flips: 2552 time to process: 0 seconds.
uf250-04.cnf fulfilled No. of Restarts: 340 No. of Flips: 1350 time to process: 1 seconds.
uf250-04.cnf fulfilled No. of Restarts: 104 No. of Flips: 4874 time to process: 1 seconds.
uf250-04.cnf , deadline. Restarts: 350
uf250-04.cnf , deadline. Restarts: 350
uf250-04.cnf , deadline. Restarts: 350
uf250-04.cnf , deadline. Restarts: 350
uf250-04.cnf , deadline. Restarts: 350
uf250-04.cnf , deadline. Restarts: 350
uf250-04.cnf , deadline. Restarts: 350
uf250-04.cnf fulfilled No. of Restarts: 253 No. of Flips: 4739 time to process: 1 seconds.
uf250-04.cnf , deadline. Restarts: 350
uf250-04.cnf fulfilled No. of Restarts: 277 No. of Flips: 2209 time to process: 1 seconds.
uf250-04.cnf , deadline. Restarts: 350
uf250-04.cnf , deadline. Restarts: 350
uf250-04.cnf , deadline. Restarts: 350
uf250-04.cnf fulfilled No. of Restarts: 167 No. of Flips: 3356 time to process: 0 seconds.
uf250-04.cnf fulfilled No. of Restarts: 211 No. of Flips: 4450 time to process: 1 seconds.
uf250-04.cnf fulfilled No. of Restarts: 227 No. of Flips: 1791 time to process: 1 seconds.
uf250-04.cnf , deadline. Restarts: 350
uf250-04.cnf , deadline. Restarts: 350
uf250-04.cnf fulfilled No. of Restarts: 258 No. of Flips: 2982 time to process: 1 seconds.
uf250-04.cnf , deadline. Restarts: 350
uf250-04.cnf , deadline. Restarts: 350
uf250-04.cnf , deadline. Restarts: 350
uf250-04.cnf , deadline. Restarts: 350
uf250-04.cnf fulfilled No. of Restarts: 146 No. of Flips: 1840 time to process: 0 seconds.
uf250-04.cnf fulfilled No. of Restarts: 262 No. of Flips: 2404 time to process: 2 seconds.
uf250-04.cnf , deadline. Restarts: 350
uf250-04.cnf fulfilled No. of Restarts: 232 No. of Flips: 2718 time to process: 1 seconds.
uf250-04.cnf fulfilled No. of Restarts: 196 No. of Flips: 3370 time to process: 0 seconds.
uf250-04.cnf , deadline. Restarts: 350
uf250-04.cnf , deadline. Restarts: 350
uf250-04.cnf , deadline. Restarts: 350
uf250-04.cnf , deadline. Restarts: 350
uf250-04.cnf , deadline. Restarts: 350
uf250-04.cnf fulfilled No. of Restarts: 158 No. of Flips: 3506 time to process: 0 seconds.
uf250-04.cnf , deadline. Restarts: 350
uf250-04.cnf , deadline. Restarts: 350
uf250-04.cnf , deadline. Restarts: 350
uf250-04.cnf , deadline. Restarts: 350
uf250-04.cnf , deadline. Restarts: 350
uf250-04.cnf , deadline. Restarts: 350
uf250-04.cnf fulfilled No. of Restarts: 186 No. of Flips: 1337 time to process: 0 seconds.
uf250-04.cnf , deadline. Restarts: 350
uf250-04.cnf , deadline. Restarts: 350
uf250-04.cnf , deadline. Restarts: 350
uf250-04.cnf , deadline. Restarts: 350
uf250-04.cnf , deadline. Restarts: 350
uf250-04.cnf , deadline. Restarts: 350
uf250-04.cnf , deadline. Restarts: 350
uf250-04.cnf , deadline. Restarts: 350
uf250-04.cnf , deadline. Restarts: 350
uf250-04.cnf , deadline. Restarts: 350
uf250-04.cnf fulfilled No. of Restarts: 78 No. of Flips: 1457 time to process: 0 seconds.
uf250-04.cnf fulfilled No. of Restarts: 91 No. of Flips: 2920 time to process: 1 seconds.
uf250-04.cnf , deadline. Restarts: 350
uf250-04.cnf fulfilled No. of Restarts: 327 No. of Flips: 2428 time to process: 1 seconds.
uf250-04.cnf , deadline. Restarts: 350
uf250-04.cnf , deadline. Restarts: 350
uf250-04.cnf fulfilled No. of Restarts: 44 No. of Flips: 2231 time to process: 0 seconds.
uf250-04.cnf , deadline. Restarts: 350
uf250-04.cnf , deadline. Restarts: 350
uf250-04.cnf , deadline. Restarts: 350
uf250-04.cnf , deadline. Restarts: 350
uf250-04.cnf fulfilled No. of Restarts: 326 No. of Flips: 2954 time to process: 1 seconds.
uf250-04.cnf , deadline. Restarts: 350
uf250-04.cnf fulfilled No. of Restarts: 323 No. of Flips: 4680 time to process: 1 seconds.
uf250-04.cnf , deadline. Restarts: 350
uf250-04.cnf , deadline. Restarts: 350
uf250-04.cnf , deadline. Restarts: 350
uf250-04.cnf , deadline. Restarts: 350
uf250-04.cnf , deadline. Restarts: 350
uf250-04.cnf fulfilled No. of Restarts: 206 No. of Flips: 4503 time to process: 0 seconds.
uf250-04.cnf , deadline. Restarts: 350
uf250-04.cnf , deadline. Restarts: 350
uf250-04.cnf , deadline. Restarts: 350
uf250-04.cnf , deadline. Restarts: 350
uf250-04.cnf , deadline. Restarts: 350
uf250-04.cnf , deadline. Restarts: 350
uf250-04.cnf , deadline. Restarts: 350
