# Supplementary material for: Completion Probabilities and Parallel Restart Strategies under an Imposed Deadline
Source: PLoS One. 2016 Oct 12;11(10):e0164605. doi: 10.1371/journal.pone.0164605 (PMC5061357; doi:10.1371/journal.pone.0164605)
Supplement: S1 File — The file “S1_File.zip” is the data gathered from the experiments regarding completion probability. (ZIP) [file pone.0164605.s004.zip › results_Multi_r400.2.txt]

uf250-04.cnf fulfilled No. of Restarts: 197 No. of Flips: 3084 time to process: 1 seconds.
uf250-04.cnf fulfilled No. of Restarts: 65 No. of Flips: 2358 time to process: 1 seconds.
uf250-04.cnf fulfilled No. of Restarts: 389 No. of Flips: 2621 time to process: 1 seconds.
uf250-04.cnf fulfilled No. of Restarts: 211 No. of Flips: 1912 time to process: 0 seconds.
uf250-04.cnf , deadline. Restarts: 400
uf250-04.cnf , deadline. Restarts: 400
uf250-04.cnf fulfilled No. of Restarts: 375 No. of Flips: 1433 time to process: 2 seconds.
uf250-04.cnf fulfilled No. of Restarts: 288 No. of Flips: 1569 time to process: 1 seconds.
uf250-04.cnf fulfilled No. of Restarts: 14 No. of Flips: 2494 time to process: 0 seconds.
uf250-04.cnf , deadline. Restarts: 400
uf250-04.cnf , deadline. Restarts: 400
uf250-04.cnf fulfilled No. of Restarts: 360 No. of Flips: 3773 time to process: 1 seconds.
uf250-04.cnf , deadline. Restarts: 400
uf250-04.cnf , deadline. Restarts: 400
uf250-04.cnf fulfilled No. of Restarts: 188 No. of Flips: 1540 time to process: 0 seconds.
uf250-04.cnf , deadline. Restarts: 400
uf250-04.cnf fulfilled No. of Restarts: 61 No. of Flips: 4119 time to process: 0 seconds.
uf250-04.cnf fulfilled No. of Restarts: 7 No. of Flips: 3855 time to process: 1 seconds.
uf250-04.cnf , deadline. Restarts: 400
uf250-04.cnf , deadline. Restarts: 400
uf250-04.cnf fulfilled No. of Restarts: 343 No. of Flips: 4853 time to process: 1 seconds.
uf250-04.cnf , deadline. Restarts: 400
uf250-04.cnf fulfilled No. of Restarts: 363 No. of Flips: 1853 time to process: 1 seconds.
uf250-04.cnf , deadline. Restarts: 400
uf250-04.cnf , deadline. Restarts: 400
uf250-04.cnf fulfilled No. of Restarts: 324 No. of Flips: 2621 time to process: 1 seconds.
uf250-04.cnf , deadline. Restarts: 400
uf250-04.cnf , deadline. Restarts: 400
uf250-04.cnf fulfilled No. of Restarts: 29 No. of Flips: 4411 time to process: 0 seconds.
uf250-04.cnf fulfilled No. of Restarts: 120 No. of Flips: 1903 time to process: 0 seconds.
uf250-04.cnf , deadline. Restarts: 400
uf250-04.cnf fulfilled No. of Restarts: 39 No. of Flips: 1322 time to process: 0 seconds.
uf250-04.cnf fulfilled No. of Restarts: 81 No. of Flips: 4233 time to process: 2 seconds.
uf250-04.cnf fulfilled No. of Restarts: 234 No. of Flips: 3988 time to process: 0 seconds.
uf250-04.cnf , deadline. Restarts: 400
uf250-04.cnf fulfilled No. of Restarts: 105 No. of Flips: 3110 time to process: 1 seconds.
uf250-04.cnf , deadline. Restarts: 400
uf250-04.cnf fulfilled No. of Restarts: 155 No. of Flips: 2722 time to process: 0 seconds.
uf250-04.cnf , deadline. Restarts: 400
uf250-04.cnf , deadline. Restarts: 400
uf250-04.cnf , deadline. Restarts: 400
uf250-04.cnf , deadline. Restarts: 400
uf250-04.cnf , deadline. Restarts: 400
uf250-04.cnf fulfilled No. of Restarts: 243 No. of Flips: 2314 time to process: 0 seconds.
uf250-04.cnf , deadline. Restarts: 400
uf250-04.cnf fulfilled No. of Restarts: 78 No. of Flips: 1064 time to process: 0 seconds.
uf250-04.cnf , deadline. Restarts: 400
uf250-04.cnf , deadline. Restarts: 400
uf250-04.cnf fulfilled No. of Restarts: 135 No. of Flips: 2828 time to process: 0 seconds.
uf250-04.cnf fulfilled No. of Restarts: 164 No. of Flips: 3233 time to process: 1 seconds.
uf250-04.cnf , deadline. Restarts: 400
uf250-04.cnf , deadline. Restarts: 400
uf250-04.cnf , deadline. Restarts: 400
uf250-04.cnf , deadline. Restarts: 400
uf250-04.cnf fulfilled No. of Restarts: 19 No. of Flips: 3047 time to process: 0 seconds.
uf250-04.cnf fulfilled No. of Restarts: 93 No. of Flips: 3838 time to process: 1 seconds.
uf250-04.cnf , deadline. Restarts: 400
uf250-04.cnf , deadline. Restarts: 400
uf250-04.cnf , deadline. Restarts: 400
uf250-04.cnf , deadline. Restarts: 400
uf250-04.cnf , deadline. Restarts: 400
uf250-04.cnf , deadline. Restarts: 400
uf250-04.cnf , deadline. Restarts: 400
uf250-04.cnf fulfilled No. of Restarts: 269 No. of Flips: 4381 time to process: 1 seconds.
uf250-04.cnf , deadline. Restarts: 400
uf250-04.cnf fulfilled No. of Restarts: 136 No. of Flips: 1103 time to process: 0 seconds.
uf250-04.cnf , deadline. Restarts: 400
uf250-04.cnf fulfilled No. of Restarts: 124 No. of Flips: 1306 time to process: 0 seconds.
uf250-04.cnf fulfilled No. of Restarts: 217 No. of Flips: 1502 time to process: 1 seconds.
uf250-04.cnf , deadline. Restarts: 400
uf250-04.cnf , deadline. Restarts: 400
uf250-04.cnf fulfilled No. of Restarts: 34 No. of Flips: 2810 time to process: 0 seconds.
uf250-04.cnf fulfilled No. of Restarts: 343 No. of Flips: 1421 time to process: 1 seconds.
uf250-04.cnf , deadline. Restarts: 400
uf250-04.cnf fulfilled No. of Restarts: 134 No. of Flips: 4312 time to process: 0 seconds.
uf250-04.cnf fulfilled No. of Restarts: 73 No. of Flips: 2277 time to process: 1 seconds.
uf250-04.cnf fulfilled No. of Restarts: 303 No. of Flips: 628 time to process: 1 seconds.
uf250-04.cnf fulfilled No. of Restarts: 16 No. of Flips: 4395 time to process: 0 seconds.
uf250-04.cnf fulfilled No. of Restarts: 161 No. of Flips: 2269 time to process: 0 seconds.
uf250-04.cnf , deadline. Restarts: 400
uf250-04.cnf , deadline. Restarts: 400
uf250-04.cnf , deadline. Restarts: 400
uf250-04.cnf , deadline. Restarts: 400
uf250-04.cnf , deadline. Restarts: 400
uf250-04.cnf fulfilled No. of Restarts: 153 No. of Flips: 4449 time to process: 0 seconds.
uf250-04.cnf fulfilled No. of Restarts: 149 No. of Flips: 4564 time to process: 1 seconds.
uf250-04.cnf fulfilled No. of Restarts: 192 No. of Flips: 3827 time to process: 0 seconds.
uf250-04.cnf , deadline. Restarts: 400
uf250-04.cnf , deadline. Restarts: 400
uf250-04.cnf fulfilled No. of Restarts: 315 No. of Flips: 1679 time to process: 1 seconds.
uf250-04.cnf , deadline. Restarts: 400
uf250-04.cnf , deadline. Restarts: 400
uf250-04.cnf fulfilled No. of Restarts: 4 No. of Flips: 4258 time to process: 0 seconds.
uf250-04.cnf fulfilled No. of Restarts: 8 No. of Flips: 3800 time to process: 1 seconds.
uf250-04.cnf , deadline. Restarts: 400
uf250-04.cnf , deadline. Restarts: 400
uf250-04.cnf , deadline. Restarts: 400
uf250-04.cnf , deadline. Restarts: 400
uf250-04.cnf fulfilled No. of Restarts: 163 No. of Flips: 4447 time to process: 0 seconds.
uf250-04.cnf fulfilled No. of Restarts: 75 No. of Flips: 2561 time to process: 0 seconds.
uf250-04.cnf , deadline. Restarts: 400
uf250-04.cnf fulfilled No. of Restarts: 39 No. of Flips: 2300 time to process: 0 seconds.
uf250-04.cnf , deadline. Restarts: 400
uf250-04.cnf , deadline. Restarts: 400
uf250-04.cnf , deadline. Restarts: 400
uf250-04.cnf , deadline. Restarts: 400
uf250-04.cnf fulfilled No. of Restarts: 40 No. of Flips: 3814 time to process: 0 seconds.
uf250-04.cnf fulfilled No. of Restarts: 139 No. of Flips: 4729 time to process: 1 seconds.
uf250-04.cnf fulfilled No. of Restarts: 14 No. of Flips: 1947 time to process: 0 seconds.
uf250-04.cnf fulfilled No. of Restarts: 26 No. of Flips: 1665 time to process: 1 seconds.
uf250-04.cnf , deadline. Restarts: 400
uf250-04.cnf fulfilled No. of Restarts: 172 No. of Flips: 4077 time to process: 1 seconds.
uf250-04.cnf fulfilled No. of Restarts: 24 No. of Flips: 1689 time to process: 1 seconds.
uf250-04.cnf , deadline. Restarts: 400
uf250-04.cnf fulfilled No. of Restarts: 120 No. of Flips: 2972 time to process: 0 seconds.
uf250-04.cnf fulfilled No. of Restarts: 103 No. of Flips: 1859 time to process: 0 seconds.
uf250-04.cnf , deadline. Restarts: 400
uf250-04.cnf fulfilled No. of Restarts: 6 No. of Flips: 3504 time to process: 0 seconds.
uf250-04.cnf , deadline. Restarts: 400
uf250-04.cnf fulfilled No. of Restarts: 133 No. of Flips: 3869 time to process: 0 seconds.
uf250-04.cnf fulfilled No. of Restarts: 66 No. of Flips: 2925 time to process: 1 seconds.
uf250-04.cnf , deadline. Restarts: 400
uf250-04.cnf , deadline. Restarts: 400
uf250-04.cnf , deadline. Restarts: 400
uf250-04.cnf , deadline. Restarts: 400
uf250-04.cnf , deadline. Restarts: 400
uf250-04.cnf , deadline. Restarts: 400
uf250-04.cnf fulfilled No. of Restarts: 349 No. of Flips: 1130 time to process: 1 seconds.
uf250-04.cnf fulfilled No. of Restarts: 340 No. of Flips: 1179 time to process: 1 seconds.
uf250-04.cnf , deadline. Restarts: 400
uf250-04.cnf , deadline. Restarts: 400
uf250-04.cnf , deadline. Restarts: 400
uf250-04.cnf fulfilled No. of Restarts: 198 No. of Flips: 1204 time to process: 0 seconds.
uf250-04.cnf fulfilled No. of Restarts: 151 No. of Flips: 1613 time to process: 1 seconds.
uf250-04.cnf , deadline. Restarts: 400
uf250-04.cnf , deadline. Restarts: 400
uf250-04.cnf , deadline. Restarts: 400
uf250-04.cnf fulfilled No. of Restarts: 122 No. of Flips: 1920 time to process: 0 seconds.
uf250-04.cnf fulfilled No. of Restarts: 103 No. of Flips: 2263 time to process: 1 seconds.
uf250-04.cnf , deadline. Restarts: 400
uf250-04.cnf fulfilled No. of Restarts: 352 No. of Flips: 1851 time to process: 1 seconds.
uf250-04.cnf , deadline. Restarts: 400
uf250-04.cnf fulfilled No. of Restarts: 229 No. of Flips: 2554 time to process: 1 seconds.
uf250-04.cnf , deadline. Restarts: 400
uf250-04.cnf , deadline. Restarts: 400
uf250-04.cnf fulfilled No. of Restarts: 176 No. of Flips: 4563 time to process: 0 seconds.
uf250-04.cnf , deadline. Restarts: 400
uf250-04.cnf , deadline. Restarts: 400
uf250-04.cnf , deadline. Restarts: 400
uf250-04.cnf , deadline. Restarts: 400
uf250-04.cnf , deadline. Restarts: 400
uf250-04.cnf , deadline. Restarts: 400
uf250-04.cnf , deadline. Restarts: 400
uf250-04.cnf fulfilled No. of Restarts: 312 No. of Flips: 2332 time to process: 1 seconds.
uf250-04.cnf fulfilled No. of Restarts: 383 No. of Flips: 4085 time to process: 1 seconds.
uf250-04.cnf fulfilled No. of Restarts: 364 No. of Flips: 2513 time to process: 2 seconds.
uf250-04.cnf fulfilled No. of Restarts: 259 No. of Flips: 4511 time to process: 1 seconds.
uf250-04.cnf fulfilled No. of Restarts: 38 No. of Flips: 4919 time to process: 1 seconds.
uf250-04.cnf fulfilled No. of Restarts: 318 No. of Flips: 1164 time to process: 1 seconds.
uf250-04.cnf , deadline. Restarts: 400
uf250-04.cnf fulfilled No. of Restarts: 384 No. of Flips: 4171 time to process: 1 seconds.
uf250-04.cnf fulfilled No. of Restarts: 185 No. of Flips: 4382 time to process: 0 seconds.
uf250-04.cnf , deadline. Restarts: 400
uf250-04.cnf fulfilled No. of Restarts: 32 No. of Flips: 4143 time to process: 0 seconds.
uf250-04.cnf , deadline. Restarts: 400
uf250-04.cnf , deadline. Restarts: 400
uf250-04.cnf , deadline. Restarts: 400
uf250-04.cnf fulfilled No. of Restarts: 380 No. of Flips: 4641 time to process: 1 seconds.
uf250-04.cnf , deadline. Restarts: 400
uf250-04.cnf fulfilled No. of Restarts: 69 No. of Flips: 2712 time to process: 0 seconds.
uf250-04.cnf , deadline. Restarts: 400
uf250-04.cnf , deadline. Restarts: 400
uf250-04.cnf , deadline. Restarts: 400
uf250-04.cnf fulfilled No. of Restarts: 3 No. of Flips: 4992 time to process: 0 seconds.
uf250-04.cnf fulfilled No. of Restarts: 89 No. of Flips: 2969 time to process: 0 seconds.
uf250-04.cnf , deadline. Restarts: 400
uf250-04.cnf , deadline. Restarts: 400
uf250-04.cnf , deadline. Restarts: 400
uf250-04.cnf , deadline. Restarts: 400
uf250-04.cnf fulfilled No. of Restarts: 232 No. of Flips: 1240 time to process: 0 seconds.
uf250-04.cnf fulfilled No. of Restarts: 365 No. of Flips: 2554 time to process: 2 seconds.
uf250-04.cnf , deadline. Restarts: 400
uf250-04.cnf fulfilled No. of Restarts: 208 No. of Flips: 4535 time to process: 1 seconds.
uf250-04.cnf , deadline. Restarts: 400
uf250-04.cnf , deadline. Restarts: 400
uf250-04.cnf , deadline. Restarts: 400
uf250-04.cnf , deadline. Restarts: 400
uf250-04.cnf , deadline. Restarts: 400
uf250-04.cnf , deadline. Restarts: 400
uf250-04.cnf fulfilled No. of Restarts: 283 No. of Flips: 2998 time to process: 1 seconds.
uf250-04.cnf , deadline. Restarts: 400
uf250-04.cnf , deadline. Restarts: 400
uf250-04.cnf fulfilled No. of Restarts: 117 No. of Flips: 1520 time to process: 0 seconds.
uf250-04.cnf , deadline. Restarts: 400
uf250-04.cnf fulfilled No. of Restarts: 292 No. of Flips: 1772 time to process: 1 seconds.
uf250-04.cnf , deadline. Restarts: 400
uf250-04.cnf fulfilled No. of Restarts: 186 No. of Flips: 3767 time to process: 1 seconds.
uf250-04.cnf , deadline. Restarts: 400
uf250-04.cnf fulfilled No. of Restarts: 113 No. of Flips: 2737 time to process: 0 seconds.
uf250-04.cnf , deadline. Restarts: 400
uf250-04.cnf , deadline. Restarts: 400
uf250-04.cnf fulfilled No. of Restarts: 11 No. of Flips: 2158 time to process: 0 seconds.
uf250-04.cnf fulfilled No. of Restarts: 71 No. of Flips: 3950 time to process: 2 seconds.
uf250-04.cnf , deadline. Restarts: 400
uf250-04.cnf , deadline. Restarts: 400
uf250-04.cnf , deadline. Restarts: 400
uf250-04.cnf , deadline. Restarts: 400
uf250-04.cnf fulfilled No. of Restarts: 223 No. of Flips: 3758 time to process: 1 seconds.
uf250-04.cnf fulfilled No. of Restarts: 242 No. of Flips: 4898 time to process: 0 seconds.
uf250-04.cnf fulfilled No. of Restarts: 25 No. of Flips: 3102 time to process: 0 seconds.
uf250-04.cnf , deadline. Restarts: 400
uf250-04.cnf , deadline. Restarts: 400
uf250-04.cnf , deadline. Restarts: 400
uf250-04.cnf , deadline. Restarts: 400
uf250-04.cnf , deadline. Restarts: 400
uf250-04.cnf , deadline. Restarts: 400
uf250-04.cnf , deadline. Restarts: 400
uf250-04.cnf , deadline. Restarts: 400
uf250-04.cnf , deadline. Restarts: 400
uf250-04.cnf fulfilled No. of Restarts: 127 No. of Flips: 4874 time to process: 0 seconds.
uf250-04.cnf fulfilled No. of Restarts: 203 No. of Flips: 3944 time to process: 1 seconds.
uf250-04.cnf , deadline. Restarts: 400
uf250-04.cnf , deadline. Restarts: 400
uf250-04.cnf , deadline. Restarts: 400
uf250-04.cnf fulfilled No. of Restarts: 102 No. of Flips: 4645 time to process: 0 seconds.
uf250-04.cnf , deadline. Restarts: 400
uf250-04.cnf , deadline. Restarts: 400
uf250-04.cnf , deadline. Restarts: 400
uf250-04.cnf , deadline. Restarts: 400
uf250-04.cnf fulfilled No. of Restarts: 105 No. of Flips: 1516 time to process: 0 seconds.
uf250-04.cnf fulfilled No. of Restarts: 381 No. of Flips: 3023 time to process: 1 seconds.
uf250-04.cnf fulfilled No. of Restarts: 167 No. of Flips: 4644 time to process: 1 seconds.
uf250-04.cnf fulfilled No. of Restarts: 64 No. of Flips: 1204 time to process: 1 seconds.
uf250-04.cnf , deadline. Restarts: 400
uf250-04.cnf , deadline. Restarts: 400
uf250-04.cnf , deadline. Restarts: 400
uf250-04.cnf , deadline. Restarts: 400
uf250-04.cnf , deadline. Restarts: 400
uf250-04.cnf , deadline. Restarts: 400
uf250-04.cnf , deadline. Restarts: 400
uf250-04.cnf , deadline. Restarts: 400
uf250-04.cnf , deadline. Restarts: 400
uf250-04.cnf , deadline. Restarts: 400
uf250-04.cnf fulfilled No. of Restarts: 161 No. of Flips: 2347 time to process: 0 seconds.
uf250-04.cnf , deadline. Restarts: 400
uf250-04.cnf , deadline. Restarts: 400
uf250-04.cnf fulfilled No. of Restarts: 96 No. of Flips: 4949 time to process: 0 seconds.
uf250-04.cnf , deadline. Restarts: 400
uf250-04.cnf fulfilled No. of Restarts: 352 No. of Flips: 1103 time to process: 2 seconds.
uf250-04.cnf , deadline. Restarts: 400
uf250-04.cnf fulfilled No. of Restarts: 146 No. of Flips: 2584 time to process: 0 seconds.
uf250-04.cnf , deadline. Restarts: 400
uf250-04.cnf , deadline. Restarts: 400
uf250-04.cnf , deadline. Restarts: 400
uf250-04.cnf , deadline. Restarts: 400
uf250-04.cnf fulfilled No. of Restarts: 73 No. of Flips: 4087 time to process: 0 seconds.
uf250-04.cnf fulfilled No. of Restarts: 187 No. of Flips: 4253 time to process: 2 seconds.
uf250-04.cnf , deadline. Restarts: 400
uf250-04.cnf , deadline. Restarts: 400
uf250-04.cnf fulfilled No. of Restarts: 155 No. of Flips: 2586 time to process: 0 seconds.
uf250-04.cnf , deadline. Restarts: 400
uf250-04.cnf , deadline. Restarts: 400
uf250-04.cnf , deadline. Restarts: 400
uf250-04.cnf fulfilled No. of Restarts: 371 No. of Flips: 2969 time to process: 1 seconds.
uf250-04.cnf , deadline. Restarts: 400
uf250-04.cnf , deadline. Restarts: 400
uf250-04.cnf , deadline. Restarts: 400
uf250-04.cnf fulfilled No. of Restarts: 51 No. of Flips: 2201 time to process: 0 seconds.
uf250-04.cnf , deadline. Restarts: 400
uf250-04.cnf , deadline. Restarts: 400
uf250-04.cnf , deadline. Restarts: 400
uf250-04.cnf , deadline. Restarts: 400
uf250-04.cnf , deadline. Restarts: 400
uf250-04.cnf fulfilled No. of Restarts: 22 No. of Flips: 2787 time to process: 0 seconds.
uf250-04.cnf , deadline. Restarts: 400
uf250-04.cnf , deadline. Restarts: 400
uf250-04.cnf , deadline. Restarts: 400
uf250-04.cnf fulfilled No. of Restarts: 225 No. of Flips: 1349 time to process: 0 seconds.
uf250-04.cnf fulfilled No. of Restarts: 170 No. of Flips: 2741 time to process: 1 seconds.
uf250-04.cnf , deadline. Restarts: 400
uf250-04.cnf , deadline. Restarts: 400
uf250-04.cnf , deadline. Restarts: 400
uf250-04.cnf fulfilled No. of Restarts: 285 No. of Flips: 4941 time to process: 1 seconds.
uf250-04.cnf fulfilled No. of Restarts: 112 No. of Flips: 3933 time to process: 0 seconds.
uf250-04.cnf , deadline. Restarts: 400
uf250-04.cnf , deadline. Restarts: 400
uf250-04.cnf fulfilled No. of Restarts: 38 No. of Flips: 4514 time to process: 0 seconds.
uf250-04.cnf fulfilled No. of Restarts: 307 No. of Flips: 3369 time to process: 1 seconds.
uf250-04.cnf , deadline. Restarts: 400
uf250-04.cnf fulfilled No. of Restarts: 3 No. of Flips: 4746 time to process: 0 seconds.
uf250-04.cnf , deadline. Restarts: 400
uf250-04.cnf fulfilled No. of Restarts: 278 No. of Flips: 1293 time to process: 1 seconds.
uf250-04.cnf , deadline. Restarts: 400
uf250-04.cnf fulfilled No. of Restarts: 268 No. of Flips: 2128 time to process: 1 seconds.
uf250-04.cnf , deadline. Restarts: 400
uf250-04.cnf fulfilled No. of Restarts: 79 No. of Flips: 4974 time to process: 0 seconds.
uf250-04.cnf , deadline. Restarts: 400
uf250-04.cnf , deadline. Restarts: 400
uf250-04.cnf fulfilled No. of Restarts: 18 No. of Flips: 2184 time to process: 0 seconds.
uf250-04.cnf , deadline. Restarts: 400
uf250-04.cnf , deadline. Restarts: 400
uf250-04.cnf , deadline. Restarts: 400
uf250-04.cnf , deadline. Restarts: 400
uf250-04.cnf , deadline. Restarts: 400
uf250-04.cnf , deadline. Restarts: 400
uf250-04.cnf , deadline. Restarts: 400
uf250-04.cnf fulfilled No. of Restarts: 125 No. of Flips: 2765 time to process: 0 seconds.
uf250-04.cnf fulfilled No. of Restarts: 393 No. of Flips: 3864 time to process: 1 seconds.
uf250-04.cnf fulfilled No. of Restarts: 335 No. of Flips: 4840 time to process: 2 seconds.
uf250-04.cnf , deadline. Restarts: 400
uf250-04.cnf , deadline. Restarts: 400
uf250-04.cnf , deadline. Restarts: 400
uf250-04.cnf , deadline. Restarts: 400
uf250-04.cnf , deadline. Restarts: 400
uf250-04.cnf , deadline. Restarts: 400
uf250-04.cnf , deadline. Restarts: 400
uf250-04.cnf , deadline. Restarts: 400
uf250-04.cnf fulfilled No. of Restarts: 55 No. of Flips: 2058 time to process: 0 seconds.
uf250-04.cnf fulfilled No. of Restarts: 301 No. of Flips: 1559 time to process: 2 seconds.
uf250-04.cnf , deadline. Restarts: 400
uf250-04.cnf , deadline. Restarts: 400
uf250-04.cnf , deadline. Restarts: 400
uf250-04.cnf , deadline. Restarts: 400
uf250-04.cnf fulfilled No. of Restarts: 130 No. of Flips: 1586 time to process: 0 seconds.
uf250-04.cnf fulfilled No. of Restarts: 150 No. of Flips: 4131 time to process: 1 seconds.
uf250-04.cnf fulfilled No. of Restarts: 63 No. of Flips: 1428 time to process: 0 seconds.
uf250-04.cnf , deadline. Restarts: 400
uf250-04.cnf fulfilled No. of Restarts: 3 No. of Flips: 3493 time to process: 0 seconds.
uf250-04.cnf fulfilled No. of Restarts: 33 No. of Flips: 3544 time to process: 0 seconds.
uf250-04.cnf , deadline. Restarts: 400
uf250-04.cnf , deadline. Restarts: 400
uf250-04.cnf , deadline. Restarts: 400
uf250-04.cnf , deadline. Restarts: 400
uf250-04.cnf , deadline. Restarts: 400
uf250-04.cnf , deadline. Restarts: 400
uf250-04.cnf , deadline. Restarts: 400
uf250-04.cnf , deadline. Restarts: 400
uf250-04.cnf , deadline. Restarts: 400
uf250-04.cnf , deadline. Restarts: 400
uf250-04.cnf fulfilled No. of Restarts: 201 No. of Flips: 1909 time to process: 0 seconds.
uf250-04.cnf , deadline. Restarts: 400
uf250-04.cnf , deadline. Restarts: 400
uf250-04.cnf fulfilled No. of Restarts: 332 No. of Flips: 2036 time to process: 1 seconds.
uf250-04.cnf , deadline. Restarts: 400
uf250-04.cnf fulfilled No. of Restarts: 116 No. of Flips: 2262 time to process: 0 seconds.
uf250-04.cnf , deadline. Restarts: 400
uf250-04.cnf , deadline. Restarts: 400
uf250-04.cnf fulfilled No. of Restarts: 383 No. of Flips: 1418 time to process: 1 seconds.
uf250-04.cnf fulfilled No. of Restarts: 192 No. of Flips: 3921 time to process: 0 seconds.
uf250-04.cnf , deadline. Restarts: 400
uf250-04.cnf , deadline. Restarts: 400
uf250-04.cnf , deadline. Restarts: 400
uf250-04.cnf fulfilled No. of Restarts: 52 No. of Flips: 3946 time to process: 0 seconds.
uf250-04.cnf , deadline. Restarts: 400
uf250-04.cnf , deadline. Restarts: 400
uf250-04.cnf , deadline. Restarts: 400
uf250-04.cnf , deadline. Restarts: 400
uf250-04.cnf , deadline. Restarts: 400
uf250-04.cnf , deadline. Restarts: 400
uf250-04.cnf , deadline. Restarts: 400
uf250-04.cnf , deadline. Restarts: 400
uf250-04.cnf , deadline. Restarts: 400
uf250-04.cnf , deadline. Restarts: 400
uf250-04.cnf fulfilled No. of Restarts: 282 No. of Flips: 2993 time to process: 1 seconds.
uf250-04.cnf , deadline. Restarts: 400
uf250-04.cnf , deadline. Restarts: 400
uf250-04.cnf , deadline. Restarts: 400
uf250-04.cnf fulfilled No. of Restarts: 108 No. of Flips: 2706 time to process: 0 seconds.
uf250-04.cnf fulfilled No. of Restarts: 50 No. of Flips: 1885 time to process: 1 seconds.
uf250-04.cnf , deadline. Restarts: 400
uf250-04.cnf , deadline. Restarts: 400
uf250-04.cnf , deadline. Restarts: 400
uf250-04.cnf , deadline. Restarts: 400
uf250-04.cnf fulfilled No. of Restarts: 79 No. of Flips: 1691 time to process: 0 seconds.
uf250-04.cnf , deadline. Restarts: 400
uf250-04.cnf , deadline. Restarts: 400
uf250-04.cnf fulfilled No. of Restarts: 67 No. of Flips: 1283 time to process: 0 seconds.
uf250-04.cnf , deadline. Restarts: 400
uf250-04.cnf fulfilled No. of Restarts: 14 No. of Flips: 1106 time to process: 0 seconds.
uf250-04.cnf , deadline. Restarts: 400
uf250-04.cnf fulfilled No. of Restarts: 194 No. of Flips: 2706 time to process: 0 seconds.
uf250-04.cnf , deadline. Restarts: 400
uf250-04.cnf , deadline. Restarts: 400
uf250-04.cnf , deadline. Restarts: 400
uf250-04.cnf , deadline. Restarts: 400
uf250-04.cnf , deadline. Restarts: 400
uf250-04.cnf , deadline. Restarts: 400
uf250-04.cnf fulfilled No. of Restarts: 196 No. of Flips: 3577 time to process: 1 seconds.
uf250-04.cnf fulfilled No. of Restarts: 341 No. of Flips: 1790 time to process: 1 seconds.
uf250-04.cnf fulfilled No. of Restarts: 126 No. of Flips: 1398 time to process: 0 seconds.
uf250-04.cnf , deadline. Restarts: 400
uf250-04.cnf , deadline. Restarts: 400
uf250-04.cnf , deadline. Restarts: 400
uf250-04.cnf , deadline. Restarts: 400
uf250-04.cnf , deadline. Restarts: 400
uf250-04.cnf , deadline. Restarts: 400
uf250-04.cnf , deadline. Restarts: 400
uf250-04.cnf , deadline. Restarts: 400
uf250-04.cnf fulfilled No. of Restarts: 61 No. of Flips: 4457 time to process: 0 seconds.
uf250-04.cnf , deadline. Restarts: 400
uf250-04.cnf , deadline. Restarts: 400
uf250-04.cnf , deadline. Restarts: 400
uf250-04.cnf fulfilled No. of Restarts: 324 No. of Flips: 3453 time to process: 1 seconds.
uf250-04.cnf , deadline. Restarts: 400
uf250-04.cnf , deadline. Restarts: 400
uf250-04.cnf , deadline. Restarts: 400
uf250-04.cnf , deadline. Restarts: 400
uf250-04.cnf , deadline. Restarts: 400
uf250-04.cnf fulfilled No. of Restarts: 294 No. of Flips: 3640 time to process: 1 seconds.
uf250-04.cnf fulfilled No. of Restarts: 373 No. of Flips: 2135 time to process: 2 seconds.
uf250-04.cnf fulfilled No. of Restarts: 39 No. of Flips: 2382 time to process: 0 seconds.
uf250-04.cnf , deadline. Restarts: 400
uf250-04.cnf , deadline. Restarts: 400
uf250-04.cnf fulfilled No. of Restarts: 302 No. of Flips: 2437 time to process: 1 seconds.
uf250-04.cnf fulfilled No. of Restarts: 125 No. of Flips: 1971 time to process: 0 seconds.
uf250-04.cnf , deadline. Restarts: 400
uf250-04.cnf fulfilled No. of Restarts: 246 No. of Flips: 2418 time to process: 1 seconds.
uf250-04.cnf , deadline. Restarts: 400
uf250-04.cnf , deadline. Restarts: 400
uf250-04.cnf , deadline. Restarts: 400
uf250-04.cnf fulfilled No. of Restarts: 140 No. of Flips: 3380 time to process: 1 seconds.
uf250-04.cnf , deadline. Restarts: 400
uf250-04.cnf , deadline. Restarts: 400
uf250-04.cnf fulfilled No. of Restarts: 175 No. of Flips: 2354 time to process: 0 seconds.
uf250-04.cnf fulfilled No. of Restarts: 142 No. of Flips: 3155 time to process: 0 seconds.
uf250-04.cnf fulfilled No. of Restarts: 63 No. of Flips: 4746 time to process: 1 seconds.
uf250-04.cnf , deadline. Restarts: 400
uf250-04.cnf , deadline. Restarts: 400
uf250-04.cnf , deadline. Restarts: 400
uf250-04.cnf fulfilled No. of Restarts: 360 No. of Flips: 3098 time to process: 2 seconds.
uf250-04.cnf fulfilled No. of Restarts: 281 No. of Flips: 2647 time to process: 1 seconds.
uf250-04.cnf fulfilled No. of Restarts: 90 No. of Flips: 3968 time to process: 0 seconds.
uf250-04.cnf , deadline. Restarts: 400
uf250-04.cnf fulfilled No. of Restarts: 61 No. of Flips: 3310 time to process: 0 seconds.
uf250-04.cnf , deadline. Restarts: 400
uf250-04.cnf fulfilled No. of Restarts: 38 No. of Flips: 4293 time to process: 0 seconds.
uf250-04.cnf fulfilled No. of Restarts: 288 No. of Flips: 3733 time to process: 2 seconds.
uf250-04.cnf , deadline. Restarts: 400
uf250-04.cnf fulfilled No. of Restarts: 166 No. of Flips: 2295 time to process: 0 seconds.
uf250-04.cnf , deadline. Restarts: 400
uf250-04.cnf fulfilled No. of Restarts: 89 No. of Flips: 4339 time to process: 0 seconds.
uf250-04.cnf , deadline. Restarts: 400
uf250-04.cnf fulfilled No. of Restarts: 187 No. of Flips: 1846 time to process: 0 seconds.
uf250-04.cnf fulfilled No. of Restarts: 72 No. of Flips: 2498 time to process: 0 seconds.
uf250-04.cnf fulfilled No. of Restarts: 107 No. of Flips: 4806 time to process: 0 seconds.
uf250-04.cnf fulfilled No. of Restarts: 311 No. of Flips: 4639 time to process: 2 seconds.
uf250-04.cnf , deadline. Restarts: 400
uf250-04.cnf , deadline. Restarts: 400
uf250-04.cnf , deadline. Restarts: 400
uf250-04.cnf , deadline. Restarts: 400
uf250-04.cnf , deadline. Restarts: 400
uf250-04.cnf fulfilled No. of Restarts: 150 No. of Flips: 1229 time to process: 0 seconds.
uf250-04.cnf , deadline. Restarts: 400
uf250-04.cnf , deadline. Restarts: 400
uf250-04.cnf fulfilled No. of Restarts: 24 No. of Flips: 4231 time to process: 0 seconds.
uf250-04.cnf fulfilled No. of Restarts: 278 No. of Flips: 4009 time to process: 2 seconds.
uf250-04.cnf , deadline. Restarts: 400
uf250-04.cnf fulfilled No. of Restarts: 59 No. of Flips: 1445 time to process: 0 seconds.
uf250-04.cnf , deadline. Restarts: 400
uf250-04.cnf fulfilled No. of Restarts: 186 No. of Flips: 2826 time to process: 1 seconds.
uf250-04.cnf , deadline. Restarts: 400
uf250-04.cnf fulfilled No. of Restarts: 123 No. of Flips: 4071 time to process: 0 seconds.
uf250-04.cnf , deadline. Restarts: 400
uf250-04.cnf , deadline. Restarts: 400
uf250-04.cnf , deadline. Restarts: 400
uf250-04.cnf , deadline. Restarts: 400
uf250-04.cnf fulfilled No. of Restarts: 197 No. of Flips: 3587 time to process: 0 seconds.
uf250-04.cnf fulfilled No. of Restarts: 141 No. of Flips: 4193 time to process: 1 seconds.
uf250-04.cnf fulfilled No. of Restarts: 123 No. of Flips: 1906 time to process: 0 seconds.
uf250-04.cnf fulfilled No. of Restarts: 261 No. of Flips: 1873 time to process: 2 seconds.
uf250-04.cnf fulfilled No. of Restarts: 354 No. of Flips: 1104 time to process: 1 seconds.
uf250-04.cnf fulfilled No. of Restarts: 157 No. of Flips: 4645 time to process: 1 seconds.
uf250-04.cnf fulfilled No. of Restarts: 390 No. of Flips: 3187 time to process: 1 seconds.
uf250-04.cnf fulfilled No. of Restarts: 219 No. of Flips: 1878 time to process: 1 seconds.
uf250-04.cnf , deadline. Restarts: 400
uf250-04.cnf , deadline. Restarts: 400
uf250-04.cnf , deadline. Restarts: 400
uf250-04.cnf , deadline. Restarts: 400
uf250-04.cnf , deadline. Restarts: 400
uf250-04.cnf fulfilled No. of Restarts: 325 No. of Flips: 4022 time to process: 1 seconds.
uf250-04.cnf fulfilled No. of Restarts: 112 No. of Flips: 1729 time to process: 0 seconds.
uf250-04.cnf fulfilled No. of Restarts: 94 No. of Flips: 4055 time to process: 0 seconds.
uf250-04.cnf fulfilled No. of Restarts: 251 No. of Flips: 1555 time to process: 2 seconds.
uf250-04.cnf fulfilled No. of Restarts: 365 No. of Flips: 4392 time to process: 1 seconds.
uf250-04.cnf fulfilled No. of Restarts: 78 No. of Flips: 2310 time to process: 0 seconds.
uf250-04.cnf fulfilled No. of Restarts: 153 No. of Flips: 4865 time to process: 1 seconds.
uf250-04.cnf , deadline. Restarts: 400
uf250-04.cnf , deadline. Restarts: 400
uf250-04.cnf fulfilled No. of Restarts: 78 No. of Flips: 4201 time to process: 0 seconds.
uf250-04.cnf , deadline. Restarts: 400
uf250-04.cnf , deadline. Restarts: 400
uf250-04.cnf , deadline. Restarts: 400
uf250-04.cnf , deadline. Restarts: 400
uf250-04.cnf fulfilled No. of Restarts: 80 No. of Flips: 3331 time to process: 0 seconds.
uf250-04.cnf , deadline. Restarts: 400
uf250-04.cnf , deadline. Restarts: 400
uf250-04.cnf fulfilled No. of Restarts: 147 No. of Flips: 2543 time to process: 0 seconds.
uf250-04.cnf , deadline. Restarts: 400
uf250-04.cnf fulfilled No. of Restarts: 29 No. of Flips: 4703 time to process: 0 seconds.
uf250-04.cnf fulfilled No. of Restarts: 100 No. of Flips: 1957 time to process: 0 seconds.
uf250-04.cnf fulfilled No. of Restarts: 284 No. of Flips: 4513 time to process: 2 seconds.
uf250-04.cnf fulfilled No. of Restarts: 305 No. of Flips: 711 time to process: 1 seconds.
uf250-04.cnf , deadline. Restarts: 400
uf250-04.cnf , deadline. Restarts: 400
uf250-04.cnf fulfilled No. of Restarts: 47 No. of Flips: 3546 time to process: 0 seconds.
uf250-04.cnf , deadline. Restarts: 400
uf250-04.cnf , deadline. Restarts: 400
uf250-04.cnf , deadline. Restarts: 400
uf250-04.cnf , deadline. Restarts: 400
uf250-04.cnf , deadline. Restarts: 400
uf250-04.cnf , deadline. Restarts: 400
uf250-04.cnf , deadline. Restarts: 400
uf250-04.cnf fulfilled No. of Restarts: 145 No. of Flips: 1849 time to process: 0 seconds.
uf250-04.cnf fulfilled No. of Restarts: 193 No. of Flips: 1052 time to process: 1 seconds.
uf250-04.cnf , deadline. Restarts: 400
uf250-04.cnf fulfilled No. of Restarts: 235 No. of Flips: 4842 time to process: 1 seconds.
uf250-04.cnf , deadline. Restarts: 400
uf250-04.cnf , deadline. Restarts: 400
uf250-04.cnf fulfilled No. of Restarts: 77 No. of Flips: 4678 time to process: 0 seconds.
uf250-04.cnf fulfilled No. of Restarts: 79 No. of Flips: 3006 time to process: 0 seconds.
uf250-04.cnf , deadline. Restarts: 400
uf250-04.cnf , deadline. Restarts: 400
uf250-04.cnf , deadline. Restarts: 400
uf250-04.cnf , deadline. Restarts: 400
uf250-04.cnf , deadline. Restarts: 400
uf250-04.cnf , deadline. Restarts: 400
uf250-04.cnf fulfilled No. of Restarts: 74 No. of Flips: 1453 time to process: 0 seconds.
uf250-04.cnf , deadline. Restarts: 400
uf250-04.cnf , deadline. Restarts: 400
uf250-04.cnf , deadline. Restarts: 400
uf250-04.cnf , deadline. Restarts: 400
uf250-04.cnf fulfilled No. of Restarts: 94 No. of Flips: 3047 time to process: 0 seconds.
uf250-04.cnf fulfilled No. of Restarts: 22 No. of Flips: 2513 time to process: 0 seconds.
uf250-04.cnf , deadline. Restarts: 400
uf250-04.cnf fulfilled No. of Restarts: 54 No. of Flips: 1159 time to process: 0 seconds.
uf250-04.cnf , deadline. Restarts: 400
uf250-04.cnf fulfilled No. of Restarts: 167 No. of Flips: 4998 time to process: 1 seconds.
uf250-04.cnf , deadline. Restarts: 400
uf250-04.cnf , deadline. Restarts: 400
uf250-04.cnf fulfilled No. of Restarts: 162 No. of Flips: 4617 time to process: 1 seconds.
uf250-04.cnf , deadline. Restarts: 400
uf250-04.cnf , deadline. Restarts: 400
uf250-04.cnf , deadline. Restarts: 400
uf250-04.cnf , deadline. Restarts: 400
uf250-04.cnf , deadline. Restarts: 400
uf250-04.cnf fulfilled No. of Restarts: 84 No. of Flips: 2715 time to process: 0 seconds.
uf250-04.cnf fulfilled No. of Restarts: 338 No. of Flips: 2539 time to process: 2 seconds.
uf250-04.cnf fulfilled No. of Restarts: 364 No. of Flips: 3480 time to process: 2 seconds.
uf250-04.cnf fulfilled No. of Restarts: 58 No. of Flips: 2488 time to process: 0 seconds.
uf250-04.cnf , deadline. Restarts: 400
uf250-04.cnf fulfilled No. of Restarts: 331 No. of Flips: 2173 time to process: 2 seconds.
uf250-04.cnf fulfilled No. of Restarts: 78 No. of Flips: 4013 time to process: 0 seconds.
uf250-04.cnf , deadline. Restarts: 400
uf250-04.cnf , deadline. Restarts: 400
uf250-04.cnf fulfilled No. of Restarts: 80 No. of Flips: 2115 time to process: 0 seconds.
uf250-04.cnf fulfilled No. of Restarts: 281 No. of Flips: 859 time to process: 2 seconds.
uf250-04.cnf , deadline. Restarts: 400
uf250-04.cnf fulfilled No. of Restarts: 166 No. of Flips: 2015 time to process: 0 seconds.
uf250-04.cnf , deadline. Restarts: 400
uf250-04.cnf , deadline. Restarts: 400
uf250-04.cnf fulfilled No. of Restarts: 58 No. of Flips: 1941 time to process: 0 seconds.
uf250-04.cnf fulfilled No. of Restarts: 275 No. of Flips: 3967 time to process: 1 seconds.
uf250-04.cnf , deadline. Restarts: 400
uf250-04.cnf fulfilled No. of Restarts: 157 No. of Flips: 3136 time to process: 1 seconds.
uf250-04.cnf fulfilled No. of Restarts: 303 No. of Flips: 2494 time to process: 1 seconds.
uf250-04.cnf , deadline. Restarts: 400
uf250-04.cnf fulfilled No. of Restarts: 194 No. of Flips: 4101 time to process: 0 seconds.
uf250-04.cnf fulfilled No. of Restarts: 73 No. of Flips: 3970 time to process: 1 seconds.
uf250-04.cnf fulfilled No. of Restarts: 265 No. of Flips: 1308 time to process: 1 seconds.
uf250-04.cnf , deadline. Restarts: 400
uf250-04.cnf , deadline. Restarts: 400
uf250-04.cnf , deadline. Restarts: 400
uf250-04.cnf , deadline. Restarts: 400
uf250-04.cnf , deadline. Restarts: 400
uf250-04.cnf , deadline. Restarts: 400
uf250-04.cnf , deadline. Restarts: 400
uf250-04.cnf fulfilled No. of Restarts: 267 No. of Flips: 1809 time to process: 1 seconds.
uf250-04.cnf fulfilled No. of Restarts: 198 No. of Flips: 3935 time to process: 1 seconds.
uf250-04.cnf fulfilled No. of Restarts: 219 No. of Flips: 4996 time to process: 1 seconds.
uf250-04.cnf , deadline. Restarts: 400
uf250-04.cnf fulfilled No. of Restarts: 208 No. of Flips: 4873 time to process: 1 seconds.
uf250-04.cnf fulfilled No. of Restarts: 92 No. of Flips: 4370 time to process: 1 seconds.
uf250-04.cnf , deadline. Restarts: 400
uf250-04.cnf , deadline. Restarts: 400
uf250-04.cnf , deadline. Restarts: 400
uf250-04.cnf , deadline. Restarts: 400
uf250-04.cnf , deadline. Restarts: 400
uf250-04.cnf , deadline. Restarts: 400
uf250-04.cnf , deadline. Restarts: 400
uf250-04.cnf , deadline. Restarts: 400
uf250-04.cnf fulfilled No. of Restarts: 265 No. of Flips: 2354 time to process: 1 seconds.
uf250-04.cnf fulfilled No. of Restarts: 184 No. of Flips: 1190 time to process: 1 seconds.
uf250-04.cnf , deadline. Restarts: 400
uf250-04.cnf , deadline. Restarts: 400
uf250-04.cnf , deadline. Restarts: 400
uf250-04.cnf , deadline. Restarts: 400
uf250-04.cnf , deadline. Restarts: 400
uf250-04.cnf fulfilled No. of Restarts: 165 No. of Flips: 953 time to process: 0 seconds.
uf250-04.cnf , deadline. Restarts: 400
uf250-04.cnf fulfilled No. of Restarts: 4 No. of Flips: 4092 time to process: 0 seconds.
uf250-04.cnf fulfilled No. of Restarts: 251 No. of Flips: 1180 time to process: 3 seconds.
uf250-04.cnf , deadline. Restarts: 400
uf250-04.cnf , deadline. Restarts: 400
uf250-04.cnf , deadline. Restarts: 400
uf250-04.cnf fulfilled No. of Restarts: 206 No. of Flips: 2241 time to process: 0 seconds.
uf250-04.cnf fulfilled No. of Restarts: 193 No. of Flips: 2509 time to process: 1 seconds.
uf250-04.cnf fulfilled No. of Restarts: 193 No. of Flips: 1463 time to process: 0 seconds.
uf250-04.cnf , deadline. Restarts: 400
uf250-04.cnf , deadline. Restarts: 400
uf250-04.cnf fulfilled No. of Restarts: 139 No. of Flips: 1640 time to process: 1 seconds.
uf250-04.cnf , deadline. Restarts: 400
uf250-04.cnf , deadline. Restarts: 400
uf250-04.cnf , deadline. Restarts: 400
uf250-04.cnf fulfilled No. of Restarts: 0 No. of Flips: 2711 time to process: 0 seconds.
uf250-04.cnf , deadline. Restarts: 400
uf250-04.cnf fulfilled No. of Restarts: 280 No. of Flips: 4205 time to process: 1 seconds.
uf250-04.cnf , deadline. Restarts: 400
uf250-04.cnf , deadline. Restarts: 400
uf250-04.cnf fulfilled No. of Restarts: 94 No. of Flips: 3016 time to process: 0 seconds.
uf250-04.cnf fulfilled No. of Restarts: 345 No. of Flips: 2146 time to process: 1 seconds.
uf250-04.cnf , deadline. Restarts: 400
uf250-04.cnf , deadline. Restarts: 400
uf250-04.cnf , deadline. Restarts: 400
uf250-04.cnf , deadline. Restarts: 400
uf250-04.cnf , deadline. Restarts: 400
uf250-04.cnf fulfilled No. of Restarts: 112 No. of Flips: 2700 time to process: 0 seconds.
uf250-04.cnf fulfilled No. of Restarts: 167 No. of Flips: 1785 time to process: 0 seconds.
uf250-04.cnf , deadline. Restarts: 400
uf250-04.cnf fulfilled No. of Restarts: 57 No. of Flips: 2072 time to process: 0 seconds.
uf250-04.cnf , deadline. Restarts: 400
uf250-04.cnf , deadline. Restarts: 400
uf250-04.cnf , deadline. Restarts: 400
uf250-04.cnf , deadline. Restarts: 400
uf250-04.cnf , deadline. Restarts: 400
uf250-04.cnf , deadline. Restarts: 400
uf250-04.cnf , deadline. Restarts: 400
uf250-04.cnf , deadline. Restarts: 400
uf250-04.cnf fulfilled No. of Restarts: 16 No. of Flips: 3959 time to process: 0 seconds.
uf250-04.cnf , deadline. Restarts: 400
uf250-04.cnf , deadline. Restarts: 400
uf250-04.cnf fulfilled No. of Restarts: 65 No. of Flips: 3754 time to process: 0 seconds.
uf250-04.cnf fulfilled No. of Restarts: 281 No. of Flips: 4957 time to process: 2 seconds.
uf250-04.cnf fulfilled No. of Restarts: 41 No. of Flips: 2526 time to process: 0 seconds.
uf250-04.cnf , deadline. Restarts: 400
uf250-04.cnf , deadline. Restarts: 400
uf250-04.cnf , deadline. Restarts: 400
uf250-04.cnf fulfilled No. of Restarts: 99 No. of Flips: 4802 time to process: 0 seconds.
uf250-04.cnf fulfilled No. of Restarts: 392 No. of Flips: 4680 time to process: 1 seconds.
uf250-04.cnf , deadline. Restarts: 400
uf250-04.cnf , deadline. Restarts: 400
uf250-04.cnf , deadline. Restarts: 400
uf250-04.cnf fulfilled No. of Restarts: 134 No. of Flips: 3074 time to process: 0 seconds.
uf250-04.cnf fulfilled No. of Restarts: 354 No. of Flips: 4544 time to process: 2 seconds.
uf250-04.cnf fulfilled No. of Restarts: 107 No. of Flips: 3099 time to process: 1 seconds.
uf250-04.cnf , deadline. Restarts: 400
uf250-04.cnf fulfilled No. of Restarts: 240 No. of Flips: 1678 time to process: 1 seconds.
uf250-04.cnf , deadline. Restarts: 400
uf250-04.cnf fulfilled No. of Restarts: 8 No. of Flips: 4578 time to process: 0 seconds.
uf250-04.cnf , deadline. Restarts: 400
uf250-04.cnf fulfilled No. of Restarts: 58 No. of Flips: 3392 time to process: 0 seconds.
uf250-04.cnf , deadline. Restarts: 400
uf250-04.cnf fulfilled No. of Restarts: 369 No. of Flips: 1998 time to process: 1 seconds.
uf250-04.cnf fulfilled No. of Restarts: 168 No. of Flips: 929 time to process: 0 seconds.
uf250-04.cnf , deadline. Restarts: 400
uf250-04.cnf , deadline. Restarts: 400
uf250-04.cnf , deadline. Restarts: 400
uf250-04.cnf , deadline. Restarts: 400
uf250-04.cnf fulfilled No. of Restarts: 21 No. of Flips: 3081 time to process: 0 seconds.
uf250-04.cnf fulfilled No. of Restarts: 296 No. of Flips: 2186 time to process: 2 seconds.
uf250-04.cnf , deadline. Restarts: 400
uf250-04.cnf fulfilled No. of Restarts: 31 No. of Flips: 1734 time to process: 0 seconds.
uf250-04.cnf , deadline. Restarts: 400
uf250-04.cnf fulfilled No. of Restarts: 342 No. of Flips: 2776 time to process: 1 seconds.
uf250-04.cnf , deadline. Restarts: 400
uf250-04.cnf , deadline. Restarts: 400
uf250-04.cnf , deadline. Restarts: 400
uf250-04.cnf , deadline. Restarts: 400
uf250-04.cnf , deadline. Restarts: 400
uf250-04.cnf , deadline. Restarts: 400
uf250-04.cnf , deadline. Restarts: 400
uf250-04.cnf fulfilled No. of Restarts: 230 No. of Flips: 4940 time to process: 1 seconds.
uf250-04.cnf fulfilled No. of Restarts: 386 No. of Flips: 1405 time to process: 2 seconds.
uf250-04.cnf fulfilled No. of Restarts: 187 No. of Flips: 1663 time to process: 1 seconds.
uf250-04.cnf fulfilled No. of Restarts: 81 No. of Flips: 1662 time to process: 1 seconds.
uf250-04.cnf fulfilled No. of Restarts: 174 No. of Flips: 2708 time to process: 0 seconds.
uf250-04.cnf fulfilled No. of Restarts: 359 No. of Flips: 1593 time to process: 1 seconds.
uf250-04.cnf fulfilled No. of Restarts: 162 No. of Flips: 2379 time to process: 0 seconds.
uf250-04.cnf , deadline. Restarts: 400
uf250-04.cnf , deadline. Restarts: 400
uf250-04.cnf , deadline. Restarts: 400
uf250-04.cnf , deadline. Restarts: 400
uf250-04.cnf , deadline. Restarts: 400
uf250-04.cnf , deadline. Restarts: 400
uf250-04.cnf , deadline. Restarts: 400
uf250-04.cnf , deadline. Restarts: 400
uf250-04.cnf , deadline. Restarts: 400
uf250-04.cnf , deadline. Restarts: 400
uf250-04.cnf , deadline. Restarts: 400
uf250-04.cnf , deadline. Restarts: 400
uf250-04.cnf fulfilled No. of Restarts: 57 No. of Flips: 2802 time to process: 0 seconds.
uf250-04.cnf , deadline. Restarts: 400
uf250-04.cnf fulfilled No. of Restarts: 241 No. of Flips: 3336 time to process: 1 seconds.
uf250-04.cnf , deadline. Restarts: 400
uf250-04.cnf fulfilled No. of Restarts: 0 No. of Flips: 3764 time to process: 0 seconds.
uf250-04.cnf , deadline. Restarts: 400
uf250-04.cnf , deadline. Restarts: 400
uf250-04.cnf , deadline. Restarts: 400
uf250-04.cnf , deadline. Restarts: 400
uf250-04.cnf , deadline. Restarts: 400
uf250-04.cnf fulfilled No. of Restarts: 370 No. of Flips: 4621 time to process: 2 seconds.
uf250-04.cnf fulfilled No. of Restarts: 337 No. of Flips: 4831 time to process: 2 seconds.
uf250-04.cnf fulfilled No. of Restarts: 85 No. of Flips: 2021 time to process: 0 seconds.
uf250-04.cnf , deadline. Restarts: 400
uf250-04.cnf , deadline. Restarts: 400
uf250-04.cnf , deadline. Restarts: 400
uf250-04.cnf fulfilled No. of Restarts: 388 No. of Flips: 1498 time to process: 1 seconds.
uf250-04.cnf , deadline. Restarts: 400
uf250-04.cnf , deadline. Restarts: 400
uf250-04.cnf , deadline. Restarts: 400
uf250-04.cnf fulfilled No. of Restarts: 141 No. of Flips: 4403 time to process: 0 seconds.
uf250-04.cnf , deadline. Restarts: 400
uf250-04.cnf , deadline. Restarts: 400
uf250-04.cnf fulfilled No. of Restarts: 273 No. of Flips: 2616 time to process: 1 seconds.
uf250-04.cnf fulfilled No. of Restarts: 43 No. of Flips: 4612 time to process: 0 seconds.
uf250-04.cnf , deadline. Restarts: 400
uf250-04.cnf , deadline. Restarts: 400
uf250-04.cnf fulfilled No. of Restarts: 170 No. of Flips: 3808 time to process: 0 seconds.
uf250-04.cnf , deadline. Restarts: 400
uf250-04.cnf fulfilled No. of Restarts: 111 No. of Flips: 4154 time to process: 0 seconds.
uf250-04.cnf , deadline. Restarts: 400
uf250-04.cnf fulfilled No. of Restarts: 319 No. of Flips: 4550 time to process: 1 seconds.
uf250-04.cnf , deadline. Restarts: 400
uf250-04.cnf , deadline. Restarts: 400
uf250-04.cnf , deadline. Restarts: 400
uf250-04.cnf fulfilled No. of Restarts: 95 No. of Flips: 3762 time to process: 0 seconds.
uf250-04.cnf , deadline. Restarts: 400
uf250-04.cnf , deadline. Restarts: 400
uf250-04.cnf , deadline. Restarts: 400
uf250-04.cnf , deadline. Restarts: 400
uf250-04.cnf fulfilled No. of Restarts: 263 No. of Flips: 2984 time to process: 1 seconds.
uf250-04.cnf , deadline. Restarts: 400
uf250-04.cnf , deadline. Restarts: 400
uf250-04.cnf fulfilled No. of Restarts: 67 No. of Flips: 4981 time to process: 0 seconds.
uf250-04.cnf , deadline. Restarts: 400
uf250-04.cnf fulfilled No. of Restarts: 73 No. of Flips: 4152 time to process: 0 seconds.
uf250-04.cnf fulfilled No. of Restarts: 53 No. of Flips: 1581 time to process: 1 seconds.
uf250-04.cnf fulfilled No. of Restarts: 287 No. of Flips: 4035 time to process: 1 seconds.
uf250-04.cnf , deadline. Restarts: 400
uf250-04.cnf fulfilled No. of Restarts: 302 No. of Flips: 945 time to process: 1 seconds.
uf250-04.cnf , deadline. Restarts: 400
uf250-04.cnf fulfilled No. of Restarts: 121 No. of Flips: 3111 time to process: 0 seconds.
uf250-04.cnf , deadline. Restarts: 400
uf250-04.cnf , deadline. Restarts: 400
uf250-04.cnf fulfilled No. of Restarts: 170 No. of Flips: 4159 time to process: 1 seconds.
uf250-04.cnf fulfilled No. of Restarts: 215 No. of Flips: 4235 time to process: 1 seconds.
uf250-04.cnf , deadline. Restarts: 400
uf250-04.cnf , deadline. Restarts: 400
uf250-04.cnf , deadline. Restarts: 400
uf250-04.cnf , deadline. Restarts: 400
uf250-04.cnf , deadline. Restarts: 400
uf250-04.cnf , deadline. Restarts: 400
uf250-04.cnf fulfilled No. of Restarts: 120 No. of Flips: 4304 time to process: 0 seconds.
uf250-04.cnf , deadline. Restarts: 400
uf250-04.cnf , deadline. Restarts: 400
uf250-04.cnf fulfilled No. of Restarts: 331 No. of Flips: 1060 time to process: 1 seconds.
uf250-04.cnf , deadline. Restarts: 400
uf250-04.cnf , deadline. Restarts: 400
uf250-04.cnf , deadline. Restarts: 400
uf250-04.cnf , deadline. Restarts: 400
uf250-04.cnf fulfilled No. of Restarts: 59 No. of Flips: 1153 time to process: 0 seconds.
uf250-04.cnf fulfilled No. of Restarts: 194 No. of Flips: 4758 time to process: 2 seconds.
uf250-04.cnf , deadline. Restarts: 400
uf250-04.cnf , deadline. Restarts: 400
uf250-04.cnf fulfilled No. of Restarts: 21 No. of Flips: 1447 time to process: 0 seconds.
uf250-04.cnf , deadline. Restarts: 400
uf250-04.cnf , deadline. Restarts: 400
uf250-04.cnf , deadline. Restarts: 400
uf250-04.cnf fulfilled No. of Restarts: 336 No. of Flips: 2531 time to process: 1 seconds.
uf250-04.cnf , deadline. Restarts: 400
uf250-04.cnf , deadline. Restarts: 400
uf250-04.cnf , deadline. Restarts: 400
uf250-04.cnf , deadline. Restarts: 400
uf250-04.cnf fulfilled No. of Restarts: 222 No. of Flips: 3028 time to process: 0 seconds.
uf250-04.cnf , deadline. Restarts: 400
uf250-04.cnf , deadline. Restarts: 400
uf250-04.cnf , deadline. Restarts: 400
uf250-04.cnf fulfilled No. of Restarts: 95 No. of Flips: 2497 time to process: 0 seconds.
uf250-04.cnf , deadline. Restarts: 400
uf250-04.cnf , deadline. Restarts: 400
uf250-04.cnf , deadline. Restarts: 400
uf250-04.cnf , deadline. Restarts: 400
uf250-04.cnf fulfilled No. of Restarts: 72 No. of Flips: 1991 time to process: 0 seconds.
uf250-04.cnf , deadline. Restarts: 400
uf250-04.cnf , deadline. Restarts: 400
uf250-04.cnf , deadline. Restarts: 400
uf250-04.cnf , deadline. Restarts: 400
uf250-04.cnf , deadline. Restarts: 400
uf250-04.cnf , deadline. Restarts: 400
uf250-04.cnf , deadline. Restarts: 400
uf250-04.cnf fulfilled No. of Restarts: 254 No. of Flips: 622 time to process: 1 seconds.
uf250-04.cnf fulfilled No. of Restarts: 11 No. of Flips: 3420 time to process: 0 seconds.
uf250-04.cnf fulfilled No. of Restarts: 149 No. of Flips: 2353 time to process: 2 seconds.
uf250-04.cnf , deadline. Restarts: 400
uf250-04.cnf , deadline. Restarts: 400
uf250-04.cnf fulfilled No. of Restarts: 355 No. of Flips: 3961 time to process: 2 seconds.
uf250-04.cnf , deadline. Restarts: 400
uf250-04.cnf fulfilled No. of Restarts: 272 No. of Flips: 2485 time to process: 1 seconds.
uf250-04.cnf fulfilled No. of Restarts: 81 No. of Flips: 4963 time to process: 0 seconds.
uf250-04.cnf , deadline. Restarts: 400
uf250-04.cnf , deadline. Restarts: 400
uf250-04.cnf fulfilled No. of Restarts: 129 No. of Flips: 2577 time to process: 0 seconds.
uf250-04.cnf fulfilled No. of Restarts: 358 No. of Flips: 2763 time to process: 1 seconds.
uf250-04.cnf , deadline. Restarts: 400
uf250-04.cnf , deadline. Restarts: 400
uf250-04.cnf fulfilled No. of Restarts: 65 No. of Flips: 2792 time to process: 0 seconds.
uf250-04.cnf , deadline. Restarts: 400
uf250-04.cnf , deadline. Restarts: 400
uf250-04.cnf , deadline. Restarts: 400
uf250-04.cnf , deadline. Restarts: 400
uf250-04.cnf , deadline. Restarts: 400
uf250-04.cnf fulfilled No. of Restarts: 4 No. of Flips: 2974 time to process: 0 seconds.
uf250-04.cnf , deadline. Restarts: 400
uf250-04.cnf , deadline. Restarts: 400
uf250-04.cnf fulfilled No. of Restarts: 44 No. of Flips: 3592 time to process: 0 seconds.
uf250-04.cnf , deadline. Restarts: 400
uf250-04.cnf fulfilled No. of Restarts: 247 No. of Flips: 4703 time to process: 1 seconds.
uf250-04.cnf , deadline. Restarts: 400
uf250-04.cnf , deadline. Restarts: 400
uf250-04.cnf fulfilled No. of Restarts: 42 No. of Flips: 4024 time to process: 0 seconds.
uf250-04.cnf fulfilled No. of Restarts: 151 No. of Flips: 1265 time to process: 2 seconds.
uf250-04.cnf , deadline. Restarts: 400
uf250-04.cnf fulfilled No. of Restarts: 238 No. of Flips: 3793 time to process: 1 seconds.
uf250-04.cnf fulfilled No. of Restarts: 167 No. of Flips: 1909 time to process: 0 seconds.
uf250-04.cnf , deadline. Restarts: 400
uf250-04.cnf fulfilled No. of Restarts: 205 No. of Flips: 3509 time to process: 0 seconds.
uf250-04.cnf fulfilled No. of Restarts: 158 No. of Flips: 4691 time to process: 0 seconds.
uf250-04.cnf , deadline. Restarts: 400
uf250-04.cnf , deadline. Restarts: 400
uf250-04.cnf fulfilled No. of Restarts: 222 No. of Flips: 3327 time to process: 0 seconds.
uf250-04.cnf fulfilled No. of Restarts: 117 No. of Flips: 1960 time to process: 0 seconds.
uf250-04.cnf fulfilled No. of Restarts: 95 No. of Flips: 3505 time to process: 0 seconds.
uf250-04.cnf , deadline. Restarts: 400
uf250-04.cnf , deadline. Restarts: 400
uf250-04.cnf fulfilled No. of Restarts: 143 No. of Flips: 1538 time to process: 0 seconds.
uf250-04.cnf fulfilled No. of Restarts: 264 No. of Flips: 2704 time to process: 1 seconds.
uf250-04.cnf fulfilled No. of Restarts: 255 No. of Flips: 4100 time to process: 1 seconds.
uf250-04.cnf , deadline. Restarts: 400
uf250-04.cnf fulfilled No. of Restarts: 233 No. of Flips: 4240 time to process: 0 seconds.
uf250-04.cnf fulfilled No. of Restarts: 171 No. of Flips: 2792 time to process: 1 seconds.
uf250-04.cnf , deadline. Restarts: 400
uf250-04.cnf fulfilled No. of Restarts: 44 No. of Flips: 4780 time to process: 0 seconds.
uf250-04.cnf fulfilled No. of Restarts: 147 No. of Flips: 3843 time to process: 1 seconds.
uf250-04.cnf fulfilled No. of Restarts: 68 No. of Flips: 3565 time to process: 1 seconds.
uf250-04.cnf , deadline. Restarts: 400
uf250-04.cnf , deadline. Restarts: 400
uf250-04.cnf , deadline. Restarts: 400
uf250-04.cnf fulfilled No. of Restarts: 238 No. of Flips: 4628 time to process: 0 seconds.
uf250-04.cnf , deadline. Restarts: 400
uf250-04.cnf , deadline. Restarts: 400
uf250-04.cnf fulfilled No. of Restarts: 231 No. of Flips: 2699 time to process: 1 seconds.
uf250-04.cnf , deadline. Restarts: 400
uf250-04.cnf , deadline. Restarts: 400
uf250-04.cnf , deadline. Restarts: 400
uf250-04.cnf , deadline. Restarts: 400
uf250-04.cnf , deadline. Restarts: 400
uf250-04.cnf , deadline. Restarts: 400
uf250-04.cnf , deadline. Restarts: 400
uf250-04.cnf fulfilled No. of Restarts: 210 No. of Flips: 2197 time to process: 1 seconds.
uf250-04.cnf fulfilled No. of Restarts: 312 No. of Flips: 1806 time to process: 1 seconds.
uf250-04.cnf fulfilled No. of Restarts: 9 No. of Flips: 1476 time to process: 0 seconds.
uf250-04.cnf fulfilled No. of Restarts: 162 No. of Flips: 4406 time to process: 1 seconds.
uf250-04.cnf , deadline. Restarts: 400
uf250-04.cnf fulfilled No. of Restarts: 376 No. of Flips: 1681 time to process: 1 seconds.
uf250-04.cnf , deadline. Restarts: 400
uf250-04.cnf , deadline. Restarts: 400
uf250-04.cnf , deadline. Restarts: 400
uf250-04.cnf fulfilled No. of Restarts: 191 No. of Flips: 3243 time to process: 0 seconds.
uf250-04.cnf fulfilled No. of Restarts: 359 No. of Flips: 3542 time to process: 2 seconds.
uf250-04.cnf fulfilled No. of Restarts: 7 No. of Flips: 3333 time to process: 0 seconds.
uf250-04.cnf , deadline. Restarts: 400
uf250-04.cnf , deadline. Restarts: 400
uf250-04.cnf fulfilled No. of Restarts: 369 No. of Flips: 1080 time to process: 2 seconds.
uf250-04.cnf fulfilled No. of Restarts: 273 No. of Flips: 1132 time to process: 1 seconds.
uf250-04.cnf fulfilled No. of Restarts: 117 No. of Flips: 4163 time to process: 0 seconds.
uf250-04.cnf fulfilled No. of Restarts: 321 No. of Flips: 4043 time to process: 2 seconds.
uf250-04.cnf , deadline. Restarts: 400
uf250-04.cnf , deadline. Restarts: 400
uf250-04.cnf fulfilled No. of Restarts: 175 No. of Flips: 4745 time to process: 0 seconds.
uf250-04.cnf , deadline. Restarts: 400
uf250-04.cnf , deadline. Restarts: 400
uf250-04.cnf , deadline. Restarts: 400
uf250-04.cnf fulfilled No. of Restarts: 213 No. of Flips: 4366 time to process: 1 seconds.
uf250-04.cnf fulfilled No. of Restarts: 198 No. of Flips: 2134 time to process: 0 seconds.
uf250-04.cnf , deadline. Restarts: 400
uf250-04.cnf , deadline. Restarts: 400
uf250-04.cnf fulfilled No. of Restarts: 88 No. of Flips: 3645 time to process: 0 seconds.
uf250-04.cnf fulfilled No. of Restarts: 329 No. of Flips: 3165 time to process: 2 seconds.
uf250-04.cnf , deadline. Restarts: 400
uf250-04.cnf fulfilled No. of Restarts: 159 No. of Flips: 1509 time to process: 0 seconds.
uf250-04.cnf , deadline. Restarts: 400
uf250-04.cnf , deadline. Restarts: 400
uf250-04.cnf , deadline. Restarts: 400
uf250-04.cnf , deadline. Restarts: 400
uf250-04.cnf fulfilled No. of Restarts: 327 No. of Flips: 2742 time to process: 1 seconds.
uf250-04.cnf , deadline. Restarts: 400
uf250-04.cnf fulfilled No. of Restarts: 167 No. of Flips: 1577 time to process: 0 seconds.
uf250-04.cnf , deadline. Restarts: 400
uf250-04.cnf , deadline. Restarts: 400
uf250-04.cnf fulfilled No. of Restarts: 33 No. of Flips: 3289 time to process: 0 seconds.
uf250-04.cnf , deadline. Restarts: 400
uf250-04.cnf fulfilled No. of Restarts: 41 No. of Flips: 1950 time to process: 0 seconds.
uf250-04.cnf , deadline. Restarts: 400
uf250-04.cnf , deadline. Restarts: 400
uf250-04.cnf , deadline. Restarts: 400
uf250-04.cnf , deadline. Restarts: 400
uf250-04.cnf fulfilled No. of Restarts: 61 No. of Flips: 486 time to process: 0 seconds.
uf250-04.cnf , deadline. Restarts: 400
uf250-04.cnf fulfilled No. of Restarts: 90 No. of Flips: 1728 time to process: 0 seconds.
uf250-04.cnf fulfilled No. of Restarts: 236 No. of Flips: 1606 time to process: 1 seconds.
uf250-04.cnf fulfilled No. of Restarts: 198 No. of Flips: 4184 time to process: 1 seconds.
uf250-04.cnf , deadline. Restarts: 400
uf250-04.cnf , deadline. Restarts: 400
uf250-04.cnf , deadline. Restarts: 400
uf250-04.cnf , deadline. Restarts: 400
uf250-04.cnf fulfilled No. of Restarts: 46 No. of Flips: 3152 time to process: 0 seconds.
uf250-04.cnf , deadline. Restarts: 400
uf250-04.cnf fulfilled No. of Restarts: 317 No. of Flips: 2355 time to process: 1 seconds.
uf250-04.cnf fulfilled No. of Restarts: 179 No. of Flips: 1224 time to process: 0 seconds.
uf250-04.cnf fulfilled No. of Restarts: 300 No. of Flips: 811 time to process: 2 seconds.
uf250-04.cnf fulfilled No. of Restarts: 380 No. of Flips: 2066 time to process: 2 seconds.
uf250-04.cnf , deadline. Restarts: 400
uf250-04.cnf , deadline. Restarts: 400
uf250-04.cnf , deadline. Restarts: 400
uf250-04.cnf fulfilled No. of Restarts: 200 No. of Flips: 1161 time to process: 1 seconds.
uf250-04.cnf fulfilled No. of Restarts: 54 No. of Flips: 4152 time to process: 1 seconds.
uf250-04.cnf , deadline. Restarts: 400
uf250-04.cnf , deadline. Restarts: 400
uf250-04.cnf , deadline. Restarts: 400
uf250-04.cnf , deadline. Restarts: 400
uf250-04.cnf , deadline. Restarts: 400
uf250-04.cnf , deadline. Restarts: 400
uf250-04.cnf fulfilled No. of Restarts: 8 No. of Flips: 1910 time to process: 0 seconds.
uf250-04.cnf , deadline. Restarts: 400
uf250-04.cnf , deadline. Restarts: 400
uf250-04.cnf fulfilled No. of Restarts: 373 No. of Flips: 2324 time to process: 2 seconds.
uf250-04.cnf , deadline. Restarts: 400
uf250-04.cnf fulfilled No. of Restarts: 170 No. of Flips: 3135 time to process: 1 seconds.
uf250-04.cnf , deadline. Restarts: 400
uf250-04.cnf , deadline. Restarts: 400
uf250-04.cnf , deadline. Restarts: 400
uf250-04.cnf , deadline. Restarts: 400
uf250-04.cnf , deadline. Restarts: 400
uf250-04.cnf , deadline. Restarts: 400
uf250-04.cnf fulfilled No. of Restarts: 6 No. of Flips: 3566 time to process: 0 seconds.
uf250-04.cnf , deadline. Restarts: 400
uf250-04.cnf , deadline. Restarts: 400
uf250-04.cnf fulfilled No. of Restarts: 125 No. of Flips: 3887 time to process: 1 seconds.
uf250-04.cnf fulfilled No. of Restarts: 142 No. of Flips: 4098 time to process: 1 seconds.
uf250-04.cnf , deadline. Restarts: 400
uf250-04.cnf , deadline. Restarts: 400
uf250-04.cnf fulfilled No. of Restarts: 3 No. of Flips: 2419 time to process: 0 seconds.
uf250-04.cnf fulfilled No. of Restarts: 201 No. of Flips: 3275 time to process: 1 seconds.
uf250-04.cnf , deadline. Restarts: 400
uf250-04.cnf , deadline. Restarts: 400
uf250-04.cnf fulfilled No. of Restarts: 107 No. of Flips: 4963 time to process: 0 seconds.
uf250-04.cnf fulfilled No. of Restarts: 343 No. of Flips: 4913 time to process: 2 seconds.
uf250-04.cnf , deadline. Restarts: 400
uf250-04.cnf fulfilled No. of Restarts: 231 No. of Flips: 1474 time to process: 1 seconds.
uf250-04.cnf fulfilled No. of Restarts: 182 No. of Flips: 2343 time to process: 1 seconds.
uf250-04.cnf fulfilled No. of Restarts: 189 No. of Flips: 4082 time to process: 2 seconds.
uf250-04.cnf fulfilled No. of Restarts: 233 No. of Flips: 4540 time to process: 1 seconds.
uf250-04.cnf , deadline. Restarts: 400
uf250-04.cnf , deadline. Restarts: 400
uf250-04.cnf , deadline. Restarts: 400
uf250-04.cnf , deadline. Restarts: 400
uf250-04.cnf fulfilled No. of Restarts: 10 No. of Flips: 4047 time to process: 0 seconds.
uf250-04.cnf , deadline. Restarts: 400
uf250-04.cnf fulfilled No. of Restarts: 320 No. of Flips: 3371 time to process: 1 seconds.
uf250-04.cnf fulfilled No. of Restarts: 299 No. of Flips: 3189 time to process: 1 seconds.
uf250-04.cnf fulfilled No. of Restarts: 310 No. of Flips: 1374 time to process: 1 seconds.
uf250-04.cnf fulfilled No. of Restarts: 136 No. of Flips: 2019 time to process: 1 seconds.
uf250-04.cnf , deadline. Restarts: 400
uf250-04.cnf fulfilled No. of Restarts: 166 No. of Flips: 3580 time to process: 1 seconds.
uf250-04.cnf fulfilled No. of Restarts: 155 No. of Flips: 1873 time to process: 0 seconds.
uf250-04.cnf fulfilled No. of Restarts: 359 No. of Flips: 1073 time to process: 1 seconds.
uf250-04.cnf , deadline. Restarts: 400
uf250-04.cnf , deadline. Restarts: 400
uf250-04.cnf , deadline. Restarts: 400
uf250-04.cnf , deadline. Restarts: 400
uf250-04.cnf , deadline. Restarts: 400
uf250-04.cnf fulfilled No. of Restarts: 303 No. of Flips: 2431 time to process: 1 seconds.
uf250-04.cnf fulfilled No. of Restarts: 248 No. of Flips: 2576 time to process: 1 seconds.
uf250-04.cnf fulfilled No. of Restarts: 160 No. of Flips: 2396 time to process: 1 seconds.
uf250-04.cnf fulfilled No. of Restarts: 365 No. of Flips: 1801 time to process: 1 seconds.
uf250-04.cnf , deadline. Restarts: 400
uf250-04.cnf fulfilled No. of Restarts: 384 No. of Flips: 946 time to process: 1 seconds.
uf250-04.cnf , deadline. Restarts: 400
uf250-04.cnf fulfilled No. of Restarts: 166 No. of Flips: 4903 time to process: 1 seconds.
uf250-04.cnf fulfilled No. of Restarts: 186 No. of Flips: 2825 time to process: 0 seconds.
uf250-04.cnf , deadline. Restarts: 400
uf250-04.cnf fulfilled No. of Restarts: 2 No. of Flips: 4343 time to process: 0 seconds.
uf250-04.cnf fulfilled No. of Restarts: 265 No. of Flips: 4561 time to process: 1 seconds.
uf250-04.cnf , deadline. Restarts: 400
uf250-04.cnf , deadline. Restarts: 400
uf250-04.cnf fulfilled No. of Restarts: 95 No. of Flips: 2259 time to process: 0 seconds.
uf250-04.cnf , deadline. Restarts: 400
uf250-04.cnf , deadline. Restarts: 400
uf250-04.cnf fulfilled No. of Restarts: 38 No. of Flips: 4526 time to process: 0 seconds.
uf250-04.cnf , deadline. Restarts: 400
uf250-04.cnf , deadline. Restarts: 400
uf250-04.cnf , deadline. Restarts: 400
uf250-04.cnf , deadline. Restarts: 400
uf250-04.cnf , deadline. Restarts: 400
uf250-04.cnf , deadline. Restarts: 400
uf250-04.cnf fulfilled No. of Restarts: 156 No. of Flips: 4673 time to process: 1 seconds.
uf250-04.cnf , deadline. Restarts: 400
uf250-04.cnf , deadline. Restarts: 400
uf250-04.cnf , deadline. Restarts: 400
uf250-04.cnf fulfilled No. of Restarts: 357 No. of Flips: 3920 time to process: 2 seconds.
uf250-04.cnf fulfilled No. of Restarts: 165 No. of Flips: 3337 time to process: 0 seconds.
uf250-04.cnf , deadline. Restarts: 400
uf250-04.cnf , deadline. Restarts: 400
uf250-04.cnf , deadline. Restarts: 400
uf250-04.cnf , deadline. Restarts: 400
uf250-04.cnf , deadline. Restarts: 400
uf250-04.cnf , deadline. Restarts: 400
uf250-04.cnf , deadline. Restarts: 400
uf250-04.cnf , deadline. Restarts: 400
uf250-04.cnf fulfilled No. of Restarts: 153 No. of Flips: 2105 time to process: 0 seconds.
uf250-04.cnf , deadline. Restarts: 400
uf250-04.cnf fulfilled No. of Restarts: 372 No. of Flips: 1793 time to process: 1 seconds.
uf250-04.cnf fulfilled No. of Restarts: 91 No. of Flips: 4642 time to process: 0 seconds.
uf250-04.cnf , deadline. Restarts: 400
uf250-04.cnf , deadline. Restarts: 400
uf250-04.cnf , deadline. Restarts: 400
uf250-04.cnf , deadline. Restarts: 400
uf250-04.cnf fulfilled No. of Restarts: 110 No. of Flips: 855 time to process: 0 seconds.
uf250-04.cnf , deadline. Restarts: 400
uf250-04.cnf , deadline. Restarts: 400
uf250-04.cnf , deadline. Restarts: 400
uf250-04.cnf fulfilled No. of Restarts: 40 No. of Flips: 1195 time to process: 0 seconds.
uf250-04.cnf fulfilled No. of Restarts: 329 No. of Flips: 2268 time to process: 2 seconds.
uf250-04.cnf , deadline. Restarts: 400
uf250-04.cnf fulfilled No. of Restarts: 343 No. of Flips: 3780 time to process: 1 seconds.
uf250-04.cnf , deadline. Restarts: 400
uf250-04.cnf fulfilled No. of Restarts: 302 No. of Flips: 2988 time to process: 1 seconds.
uf250-04.cnf , deadline. Restarts: 400
uf250-04.cnf , deadline. Restarts: 400
uf250-04.cnf fulfilled No. of Restarts: 74 No. of Flips: 4315 time to process: 0 seconds.
uf250-04.cnf , deadline. Restarts: 400
uf250-04.cnf , deadline. Restarts: 400
uf250-04.cnf fulfilled No. of Restarts: 309 No. of Flips: 2691 time to process: 1 seconds.
uf250-04.cnf fulfilled No. of Restarts: 3 No. of Flips: 1817 time to process: 0 seconds.
uf250-04.cnf , deadline. Restarts: 400
uf250-04.cnf , deadline. Restarts: 400
uf250-04.cnf , deadline. Restarts: 400
uf250-04.cnf , deadline. Restarts: 400
uf250-04.cnf , deadline. Restarts: 400
uf250-04.cnf , deadline. Restarts: 400
uf250-04.cnf fulfilled No. of Restarts: 76 No. of Flips: 999 time to process: 0 seconds.
uf250-04.cnf , deadline. Restarts: 400
uf250-04.cnf fulfilled No. of Restarts: 389 No. of Flips: 4887 time to process: 1 seconds.
uf250-04.cnf , deadline. Restarts: 400
uf250-04.cnf , deadline. Restarts: 400
uf250-04.cnf , deadline. Restarts: 400
uf250-04.cnf , deadline. Restarts: 400
uf250-04.cnf fulfilled No. of Restarts: 108 No. of Flips: 1514 time to process: 0 seconds.
uf250-04.cnf , deadline. Restarts: 400
uf250-04.cnf , deadline. Restarts: 400
uf250-04.cnf fulfilled No. of Restarts: 80 No. of Flips: 1712 time to process: 0 seconds.
uf250-04.cnf , deadline. Restarts: 400
uf250-04.cnf , deadline. Restarts: 400
uf250-04.cnf fulfilled No. of Restarts: 44 No. of Flips: 4501 time to process: 0 seconds.
uf250-04.cnf , deadline. Restarts: 400
uf250-04.cnf fulfilled No. of Restarts: 319 No. of Flips: 3760 time to process: 1 seconds.
uf250-04.cnf , deadline. Restarts: 400
uf250-04.cnf , deadline. Restarts: 400
uf250-04.cnf , deadline. Restarts: 400
uf250-04.cnf , deadline. Restarts: 400
uf250-04.cnf , deadline. Restarts: 400
uf250-04.cnf fulfilled No. of Restarts: 52 No. of Flips: 4185 time to process: 0 seconds.
uf250-04.cnf fulfilled No. of Restarts: 313 No. of Flips: 4760 time to process: 3 seconds.
uf250-04.cnf fulfilled No. of Restarts: 150 No. of Flips: 1321 time to process: 0 seconds.
uf250-04.cnf fulfilled No. of Restarts: 241 No. of Flips: 4380 time to process: 1 seconds.
uf250-04.cnf , deadline. Restarts: 400
uf250-04.cnf , deadline. Restarts: 400
uf250-04.cnf fulfilled No. of Restarts: 23 No. of Flips: 4226 time to process: 0 seconds.
uf250-04.cnf , deadline. Restarts: 400
uf250-04.cnf , deadline. Restarts: 400
uf250-04.cnf , deadline. Restarts: 400
uf250-04.cnf fulfilled No. of Restarts: 207 No. of Flips: 2808 time to process: 0 seconds.
uf250-04.cnf fulfilled No. of Restarts: 314 No. of Flips: 4168 time to process: 1 seconds.
uf250-04.cnf fulfilled No. of Restarts: 272 No. of Flips: 3574 time to process: 2 seconds.
uf250-04.cnf , deadline. Restarts: 400
uf250-04.cnf , deadline. Restarts: 400
uf250-04.cnf fulfilled No. of Restarts: 3 No. of Flips: 2435 time to process: 0 seconds.
uf250-04.cnf , deadline. Restarts: 400
uf250-04.cnf , deadline. Restarts: 400
uf250-04.cnf , deadline. Restarts: 400
uf250-04.cnf fulfilled No. of Restarts: 189 No. of Flips: 4550 time to process: 0 seconds.
uf250-04.cnf , deadline. Restarts: 400
uf250-04.cnf fulfilled No. of Restarts: 363 No. of Flips: 4782 time to process: 1 seconds.
uf250-04.cnf fulfilled No. of Restarts: 301 No. of Flips: 4694 time to process: 1 seconds.
uf250-04.cnf fulfilled No. of Restarts: 44 No. of Flips: 2825 time to process: 0 seconds.
uf250-04.cnf , deadline. Restarts: 400
uf250-04.cnf , deadline. Restarts: 400
uf250-04.cnf , deadline. Restarts: 400
uf250-04.cnf fulfilled No. of Restarts: 15 No. of Flips: 2147 time to process: 0 seconds.
uf250-04.cnf , deadline. Restarts: 400
uf250-04.cnf fulfilled No. of Restarts: 45 No. of Flips: 630 time to process: 0 seconds.
uf250-04.cnf fulfilled No. of Restarts: 162 No. of Flips: 1293 time to process: 2 seconds.
uf250-04.cnf , deadline. Restarts: 400
uf250-04.cnf , deadline. Restarts: 400
uf250-04.cnf fulfilled No. of Restarts: 216 No. of Flips: 2312 time to process: 1 seconds.
uf250-04.cnf , deadline. Restarts: 400
uf250-04.cnf fulfilled No. of Restarts: 79 No. of Flips: 1403 time to process: 0 seconds.
uf250-04.cnf , deadline. Restarts: 400
uf250-04.cnf fulfilled No. of Restarts: 331 No. of Flips: 3534 time to process: 1 seconds.
uf250-04.cnf , deadline. Restarts: 400
uf250-04.cnf fulfilled No. of Restarts: 349 No. of Flips: 3768 time to process: 1 seconds.
uf250-04.cnf , deadline. Restarts: 400
uf250-04.cnf , deadline. Restarts: 400
uf250-04.cnf , deadline. Restarts: 400
uf250-04.cnf , deadline. Restarts: 400
uf250-04.cnf , deadline. Restarts: 400
uf250-04.cnf fulfilled No. of Restarts: 375 No. of Flips: 3827 time to process: 1 seconds.
uf250-04.cnf , deadline. Restarts: 400
uf250-04.cnf , deadline. Restarts: 400
uf250-04.cnf , deadline. Restarts: 400
uf250-04.cnf , deadline. Restarts: 400
uf250-04.cnf , deadline. Restarts: 400
uf250-04.cnf fulfilled No. of Restarts: 102 No. of Flips: 591 time to process: 0 seconds.
uf250-04.cnf , deadline. Restarts: 400
uf250-04.cnf , deadline. Restarts: 400
uf250-04.cnf , deadline. Restarts: 400
uf250-04.cnf , deadline. Restarts: 400
uf250-04.cnf , deadline. Restarts: 400
uf250-04.cnf , deadline. Restarts: 400
uf250-04.cnf , deadline. Restarts: 400
uf250-04.cnf , deadline. Restarts: 400
uf250-04.cnf fulfilled No. of Restarts: 213 No. of Flips: 3398 time to process: 0 seconds.
uf250-04.cnf , deadline. Restarts: 400
uf250-04.cnf , deadline. Restarts: 400
uf250-04.cnf fulfilled No. of Restarts: 130 No. of Flips: 1897 time to process: 0 seconds.
uf250-04.cnf fulfilled No. of Restarts: 307 No. of Flips: 2890 time to process: 1 seconds.
uf250-04.cnf , deadline. Restarts: 400
uf250-04.cnf , deadline. Restarts: 400
uf250-04.cnf fulfilled No. of Restarts: 64 No. of Flips: 1469 time to process: 0 seconds.
uf250-04.cnf , deadline. Restarts: 400
uf250-04.cnf , deadline. Restarts: 400
uf250-04.cnf fulfilled No. of Restarts: 63 No. of Flips: 1306 time to process: 0 seconds.
uf250-04.cnf fulfilled No. of Restarts: 105 No. of Flips: 4072 time to process: 0 seconds.
uf250-04.cnf , deadline. Restarts: 400
uf250-04.cnf , deadline. Restarts: 400
uf250-04.cnf , deadline. Restarts: 400
uf250-04.cnf , deadline. Restarts: 400
uf250-04.cnf fulfilled No. of Restarts: 287 No. of Flips: 4835 time to process: 1 seconds.
uf250-04.cnf fulfilled No. of Restarts: 237 No. of Flips: 1615 time to process: 1 seconds.
uf250-04.cnf , deadline. Restarts: 400
uf250-04.cnf , deadline. Restarts: 400
uf250-04.cnf fulfilled No. of Restarts: 96 No. of Flips: 3036 time to process: 0 seconds.
uf250-04.cnf , deadline. Restarts: 400
uf250-04.cnf , deadline. Restarts: 400
uf250-04.cnf fulfilled No. of Restarts: 125 No. of Flips: 2168 time to process: 0 seconds.
uf250-04.cnf , deadline. Restarts: 400
uf250-04.cnf , deadline. Restarts: 400
uf250-04.cnf fulfilled No. of Restarts: 154 No. of Flips: 1426 time to process: 0 seconds.
uf250-04.cnf , deadline. Restarts: 400
uf250-04.cnf , deadline. Restarts: 400
uf250-04.cnf fulfilled No. of Restarts: 20 No. of Flips: 2268 time to process: 0 seconds.
uf250-04.cnf fulfilled No. of Restarts: 60 No. of Flips: 2807 time to process: 1 seconds.
uf250-04.cnf , deadline. Restarts: 400
uf250-04.cnf fulfilled No. of Restarts: 223 No. of Flips: 2737 time to process: 0 seconds.
uf250-04.cnf , deadline. Restarts: 400
uf250-04.cnf , deadline. Restarts: 400
uf250-04.cnf fulfilled No. of Restarts: 46 No. of Flips: 4370 time to process: 0 seconds.
uf250-04.cnf fulfilled No. of Restarts: 241 No. of Flips: 3580 time to process: 2 seconds.
uf250-04.cnf fulfilled No. of Restarts: 56 No. of Flips: 3445 time to process: 0 seconds.
uf250-04.cnf , deadline. Restarts: 400
uf250-04.cnf , deadline. Restarts: 400
uf250-04.cnf fulfilled No. of Restarts: 318 No. of Flips: 3158 time to process: 1 seconds.
uf250-04.cnf , deadline. Restarts: 400
uf250-04.cnf fulfilled No. of Restarts: 10 No. of Flips: 1706 time to process: 0 seconds.
uf250-04.cnf fulfilled No. of Restarts: 214 No. of Flips: 739 time to process: 0 seconds.
uf250-04.cnf , deadline. Restarts: 400
uf250-04.cnf , deadline. Restarts: 400
uf250-04.cnf fulfilled No. of Restarts: 215 No. of Flips: 3254 time to process: 0 seconds.
uf250-04.cnf , deadline. Restarts: 400
uf250-04.cnf fulfilled No. of Restarts: 59 No. of Flips: 1542 time to process: 0 seconds.
uf250-04.cnf , deadline. Restarts: 400
uf250-04.cnf fulfilled No. of Restarts: 152 No. of Flips: 4505 time to process: 0 seconds.
uf250-04.cnf , deadline. Restarts: 400
uf250-04.cnf , deadline. Restarts: 400
uf250-04.cnf fulfilled No. of Restarts: 159 No. of Flips: 3712 time to process: 0 seconds.
uf250-04.cnf fulfilled No. of Restarts: 104 No. of Flips: 4554 time to process: 0 seconds.
uf250-04.cnf fulfilled No. of Restarts: 6 No. of Flips: 1663 time to process: 0 seconds.
uf250-04.cnf , deadline. Restarts: 400
uf250-04.cnf fulfilled No. of Restarts: 398 No. of Flips: 4637 time to process: 1 seconds.
uf250-04.cnf , deadline. Restarts: 400
uf250-04.cnf , deadline. Restarts: 400
uf250-04.cnf , deadline. Restarts: 400
uf250-04.cnf fulfilled No. of Restarts: 99 No. of Flips: 2112 time to process: 0 seconds.
uf250-04.cnf , deadline. Restarts: 400
uf250-04.cnf , deadline. Restarts: 400
uf250-04.cnf , deadline. Restarts: 400
uf250-04.cnf fulfilled No. of Restarts: 294 No. of Flips: 2923 time to process: 1 seconds.
uf250-04.cnf fulfilled No. of Restarts: 332 No. of Flips: 2051 time to process: 1 seconds.
uf250-04.cnf fulfilled No. of Restarts: 340 No. of Flips: 1257 time to process: 1 seconds.
uf250-04.cnf fulfilled No. of Restarts: 177 No. of Flips: 4217 time to process: 0 seconds.
uf250-04.cnf fulfilled No. of Restarts: 25 No. of Flips: 4159 time to process: 1 seconds.
uf250-04.cnf fulfilled No. of Restarts: 16 No. of Flips: 2614 time to process: 0 seconds.
uf250-04.cnf , deadline. Restarts: 400
uf250-04.cnf , deadline. Restarts: 400
uf250-04.cnf fulfilled No. of Restarts: 169 No. of Flips: 3939 time to process: 0 seconds.
uf250-04.cnf fulfilled No. of Restarts: 299 No. of Flips: 3039 time to process: 2 seconds.
uf250-04.cnf fulfilled No. of Restarts: 207 No. of Flips: 2533 time to process: 0 seconds.
uf250-04.cnf , deadline. Restarts: 400
uf250-04.cnf fulfilled No. of Restarts: 263 No. of Flips: 3890 time to process: 1 seconds.
uf250-04.cnf fulfilled No. of Restarts: 269 No. of Flips: 4806 time to process: 1 seconds.
uf250-04.cnf fulfilled No. of Restarts: 13 No. of Flips: 3822 time to process: 0 seconds.
uf250-04.cnf , deadline. Restarts: 400
uf250-04.cnf fulfilled No. of Restarts: 179 No. of Flips: 2086 time to process: 0 seconds.
uf250-04.cnf fulfilled No. of Restarts: 70 No. of Flips: 4501 time to process: 1 seconds.
uf250-04.cnf fulfilled No. of Restarts: 333 No. of Flips: 4610 time to process: 1 seconds.
uf250-04.cnf , deadline. Restarts: 400
uf250-04.cnf fulfilled No. of Restarts: 274 No. of Flips: 4632 time to process: 1 seconds.
uf250-04.cnf fulfilled No. of Restarts: 231 No. of Flips: 1633 time to process: 1 seconds.
uf250-04.cnf , deadline. Restarts: 400
uf250-04.cnf fulfilled No. of Restarts: 374 No. of Flips: 1125 time to process: 1 seconds.
uf250-04.cnf , deadline. Restarts: 400
uf250-04.cnf , deadline. Restarts: 400
uf250-04.cnf , deadline. Restarts: 400
uf250-04.cnf , deadline. Restarts: 400
uf250-04.cnf , deadline. Restarts: 400
uf250-04.cnf , deadline. Restarts: 400
uf250-04.cnf fulfilled No. of Restarts: 110 No. of Flips: 1040 time to process: 0 seconds.
uf250-04.cnf fulfilled No. of Restarts: 77 No. of Flips: 1539 time to process: 1 seconds.
uf250-04.cnf , deadline. Restarts: 400
uf250-04.cnf fulfilled No. of Restarts: 102 No. of Flips: 4782 time to process: 0 seconds.
uf250-04.cnf , deadline. Restarts: 400
uf250-04.cnf , deadline. Restarts: 400
uf250-04.cnf fulfilled No. of Restarts: 384 No. of Flips: 3197 time to process: 1 seconds.
uf250-04.cnf , deadline. Restarts: 400
uf250-04.cnf , deadline. Restarts: 400
uf250-04.cnf fulfilled No. of Restarts: 392 No. of Flips: 3816 time to process: 1 seconds.
uf250-04.cnf , deadline. Restarts: 400
uf250-04.cnf fulfilled No. of Restarts: 77 No. of Flips: 1902 time to process: 0 seconds.
uf250-04.cnf , deadline. Restarts: 400
uf250-04.cnf , deadline. Restarts: 400
uf250-04.cnf fulfilled No. of Restarts: 26 No. of Flips: 4838 time to process: 0 seconds.
uf250-04.cnf , deadline. Restarts: 400
uf250-04.cnf , deadline. Restarts: 400
uf250-04.cnf fulfilled No. of Restarts: 285 No. of Flips: 1873 time to process: 1 seconds.
uf250-04.cnf fulfilled No. of Restarts: 400 No. of Flips: 878 time to process: 2 seconds.
uf250-04.cnf , deadline. Restarts: 400
uf250-04.cnf fulfilled No. of Restarts: 142 No. of Flips: 2551 time to process: 0 seconds.
uf250-04.cnf fulfilled No. of Restarts: 74 No. of Flips: 3549 time to process: 0 seconds.
uf250-04.cnf fulfilled No. of Restarts: 77 No. of Flips: 4972 time to process: 1 seconds.
uf250-04.cnf fulfilled No. of Restarts: 317 No. of Flips: 2943 time to process: 1 seconds.
uf250-04.cnf fulfilled No. of Restarts: 100 No. of Flips: 2341 time to process: 0 seconds.
uf250-04.cnf , deadline. Restarts: 400
uf250-04.cnf fulfilled No. of Restarts: 228 No. of Flips: 2081 time to process: 1 seconds.
uf250-04.cnf , deadline. Restarts: 400
uf250-04.cnf fulfilled No. of Restarts: 242 No. of Flips: 1248 time to process: 1 seconds.
uf250-04.cnf , deadline. Restarts: 400
uf250-04.cnf , deadline. Restarts: 400
uf250-04.cnf fulfilled No. of Restarts: 354 No. of Flips: 2602 time to process: 1 seconds.
uf250-04.cnf , deadline. Restarts: 400
uf250-04.cnf , deadline. Restarts: 400
uf250-04.cnf , deadline. Restarts: 400
uf250-04.cnf , deadline. Restarts: 400
uf250-04.cnf , deadline. Restarts: 400
uf250-04.cnf , deadline. Restarts: 400
uf250-04.cnf fulfilled No. of Restarts: 111 No. of Flips: 1027 time to process: 0 seconds.
uf250-04.cnf , deadline. Restarts: 400
uf250-04.cnf fulfilled No. of Restarts: 252 No. of Flips: 4406 time to process: 1 seconds.
uf250-04.cnf , deadline. Restarts: 400
uf250-04.cnf , deadline. Restarts: 400
uf250-04.cnf fulfilled No. of Restarts: 188 No. of Flips: 1312 time to process: 0 seconds.
uf250-04.cnf fulfilled No. of Restarts: 94 No. of Flips: 4367 time to process: 1 seconds.
uf250-04.cnf fulfilled No. of Restarts: 286 No. of Flips: 4066 time to process: 2 seconds.
uf250-04.cnf fulfilled No. of Restarts: 70 No. of Flips: 3199 time to process: 0 seconds.
uf250-04.cnf , deadline. Restarts: 400
uf250-04.cnf , deadline. Restarts: 400
uf250-04.cnf , deadline. Restarts: 400
uf250-04.cnf fulfilled No. of Restarts: 143 No. of Flips: 3057 time to process: 0 seconds.
uf250-04.cnf , deadline. Restarts: 400
uf250-04.cnf fulfilled No. of Restarts: 218 No. of Flips: 3181 time to process: 0 seconds.
uf250-04.cnf fulfilled No. of Restarts: 200 No. of Flips: 3174 time to process: 1 seconds.
uf250-04.cnf , deadline. Restarts: 400
uf250-04.cnf , deadline. Restarts: 400
uf250-04.cnf , deadline. Restarts: 400
uf250-04.cnf , deadline. Restarts: 400
uf250-04.cnf , deadline. Restarts: 400
uf250-04.cnf , deadline. Restarts: 400
uf250-04.cnf , deadline. Restarts: 400
uf250-04.cnf , deadline. Restarts: 400
uf250-04.cnf fulfilled No. of Restarts: 222 No. of Flips: 4044 time to process: 0 seconds.
uf250-04.cnf , deadline. Restarts: 400
uf250-04.cnf , deadline. Restarts: 400
uf250-04.cnf fulfilled No. of Restarts: 301 No. of Flips: 4260 time to process: 1 seconds.
uf250-04.cnf , deadline. Restarts: 400
uf250-04.cnf fulfilled No. of Restarts: 306 No. of Flips: 3391 time to process: 1 seconds.
uf250-04.cnf , deadline. Restarts: 400
uf250-04.cnf , deadline. Restarts: 400
uf250-04.cnf , deadline. Restarts: 400
uf250-04.cnf fulfilled No. of Restarts: 80 No. of Flips: 3164 time to process: 0 seconds.
uf250-04.cnf , deadline. Restarts: 400
uf250-04.cnf , deadline. Restarts: 400
uf250-04.cnf fulfilled No. of Restarts: 306 No. of Flips: 2572 time to process: 1 seconds.
uf250-04.cnf , deadline. Restarts: 400
uf250-04.cnf , deadline. Restarts: 400
uf250-04.cnf fulfilled No. of Restarts: 323 No. of Flips: 3895 time to process: 1 seconds.
uf250-04.cnf , deadline. Restarts: 400
uf250-04.cnf , deadline. Restarts: 400
uf250-04.cnf fulfilled No. of Restarts: 359 No. of Flips: 958 time to process: 1 seconds.
uf250-04.cnf , deadline. Restarts: 400
uf250-04.cnf , deadline. Restarts: 400
uf250-04.cnf fulfilled No. of Restarts: 20 No. of Flips: 3253 time to process: 0 seconds.
uf250-04.cnf , deadline. Restarts: 400
uf250-04.cnf fulfilled No. of Restarts: 226 No. of Flips: 4640 time to process: 0 seconds.
uf250-04.cnf fulfilled No. of Restarts: 162 No. of Flips: 3200 time to process: 1 seconds.
uf250-04.cnf , deadline. Restarts: 400
uf250-04.cnf fulfilled No. of Restarts: 87 No. of Flips: 2283 time to process: 0 seconds.
uf250-04.cnf fulfilled No. of Restarts: 111 No. of Flips: 1251 time to process: 0 seconds.
uf250-04.cnf , deadline. Restarts: 400
uf250-04.cnf , deadline. Restarts: 400
uf250-04.cnf , deadline. Restarts: 400
uf250-04.cnf fulfilled No. of Restarts: 57 No. of Flips: 4178 time to process: 0 seconds.
uf250-04.cnf fulfilled No. of Restarts: 154 No. of Flips: 3119 time to process: 2 seconds.
uf250-04.cnf , deadline. Restarts: 400
uf250-04.cnf , deadline. Restarts: 400
uf250-04.cnf , deadline. Restarts: 400
uf250-04.cnf , deadline. Restarts: 400
uf250-04.cnf , deadline. Restarts: 400
uf250-04.cnf , deadline. Restarts: 400
uf250-04.cnf , deadline. Restarts: 400
uf250-04.cnf , deadline. Restarts: 400
uf250-04.cnf , deadline. Restarts: 400
uf250-04.cnf fulfilled No. of Restarts: 289 No. of Flips: 3358 time to process: 1 seconds.
uf250-04.cnf fulfilled No. of Restarts: 126 No. of Flips: 3043 time to process: 0 seconds.
uf250-04.cnf , deadline. Restarts: 400
uf250-04.cnf fulfilled No. of Restarts: 341 No. of Flips: 3695 time to process: 1 seconds.
uf250-04.cnf , deadline. Restarts: 400
uf250-04.cnf fulfilled No. of Restarts: 145 No. of Flips: 2115 time to process: 0 seconds.
uf250-04.cnf , deadline. Restarts: 400
uf250-04.cnf fulfilled No. of Restarts: 122 No. of Flips: 1366 time to process: 0 seconds.
uf250-04.cnf fulfilled No. of Restarts: 142 No. of Flips: 1597 time to process: 0 seconds.
uf250-04.cnf , deadline. Restarts: 400
uf250-04.cnf , deadline. Restarts: 400
uf250-04.cnf , deadline. Restarts: 400
uf250-04.cnf , deadline. Restarts: 400
uf250-04.cnf , deadline. Restarts: 400
uf250-04.cnf fulfilled No. of Restarts: 348 No. of Flips: 2587 time to process: 1 seconds.
uf250-04.cnf fulfilled No. of Restarts: 166 No. of Flips: 3413 time to process: 0 seconds.
uf250-04.cnf fulfilled No. of Restarts: 92 No. of Flips: 4044 time to process: 1 seconds.
uf250-04.cnf , deadline. Restarts: 400
uf250-04.cnf , deadline. Restarts: 400
uf250-04.cnf fulfilled No. of Restarts: 263 No. of Flips: 2167 time to process: 1 seconds.
uf250-04.cnf , deadline. Restarts: 400
uf250-04.cnf fulfilled No. of Restarts: 110 No. of Flips: 3425 time to process: 0 seconds.
uf250-04.cnf , deadline. Restarts: 400
uf250-04.cnf , deadline. Restarts: 400
uf250-04.cnf fulfilled No. of Restarts: 288 No. of Flips: 4952 time to process: 1 seconds.
uf250-04.cnf , deadline. Restarts: 400
uf250-04.cnf , deadline. Restarts: 400
uf250-04.cnf , deadline. Restarts: 400
uf250-04.cnf , deadline. Restarts: 400
uf250-04.cnf , deadline. Restarts: 400
uf250-04.cnf , deadline. Restarts: 400
uf250-04.cnf fulfilled No. of Restarts: 81 No. of Flips: 1179 time to process: 0 seconds.
uf250-04.cnf , deadline. Restarts: 400
uf250-04.cnf fulfilled No. of Restarts: 72 No. of Flips: 3327 time to process: 0 seconds.
uf250-04.cnf fulfilled No. of Restarts: 234 No. of Flips: 4279 time to process: 2 seconds.
uf250-04.cnf , deadline. Restarts: 400
uf250-04.cnf fulfilled No. of Restarts: 143 No. of Flips: 4265 time to process: 0 seconds.
uf250-04.cnf fulfilled No. of Restarts: 98 No. of Flips: 2629 time to process: 0 seconds.
uf250-04.cnf fulfilled No. of Restarts: 247 No. of Flips: 4763 time to process: 1 seconds.
uf250-04.cnf fulfilled No. of Restarts: 257 No. of Flips: 1996 time to process: 1 seconds.
uf250-04.cnf fulfilled No. of Restarts: 150 No. of Flips: 4304 time to process: 2 seconds.
uf250-04.cnf , deadline. Restarts: 400
uf250-04.cnf , deadline. Restarts: 400
uf250-04.cnf , deadline. Restarts: 400
uf250-04.cnf fulfilled No. of Restarts: 175 No. of Flips: 2972 time to process: 0 seconds.
uf250-04.cnf fulfilled No. of Restarts: 178 No. of Flips: 2883 time to process: 1 seconds.
uf250-04.cnf fulfilled No. of Restarts: 259 No. of Flips: 1305 time to process: 2 seconds.
uf250-04.cnf , deadline. Restarts: 400
uf250-04.cnf , deadline. Restarts: 400
uf250-04.cnf , deadline. Restarts: 400
uf250-04.cnf , deadline. Restarts: 400
uf250-04.cnf fulfilled No. of Restarts: 123 No. of Flips: 1930 time to process: 0 seconds.
uf250-04.cnf , deadline. Restarts: 400
uf250-04.cnf , deadline. Restarts: 400
uf250-04.cnf , deadline. Restarts: 400
uf250-04.cnf fulfilled No. of Restarts: 99 No. of Flips: 4801 time to process: 0 seconds.
uf250-04.cnf , deadline. Restarts: 400
uf250-04.cnf fulfilled No. of Restarts: 359 No. of Flips: 3192 time to process: 1 seconds.
uf250-04.cnf fulfilled No. of Restarts: 76 No. of Flips: 2465 time to process: 0 seconds.
uf250-04.cnf fulfilled No. of Restarts: 52 No. of Flips: 3606 time to process: 1 seconds.
uf250-04.cnf , deadline. Restarts: 400
uf250-04.cnf fulfilled No. of Restarts: 311 No. of Flips: 3020 time to process: 1 seconds.
uf250-04.cnf , deadline. Restarts: 400
uf250-04.cnf , deadline. Restarts: 400
uf250-04.cnf , deadline. Restarts: 400
uf250-04.cnf , deadline. Restarts: 400
uf250-04.cnf , deadline. Restarts: 400
uf250-04.cnf fulfilled No. of Restarts: 38 No. of Flips: 4351 time to process: 0 seconds.
uf250-04.cnf fulfilled No. of Restarts: 216 No. of Flips: 2810 time to process: 2 seconds.
uf250-04.cnf , deadline. Restarts: 400
uf250-04.cnf , deadline. Restarts: 400
uf250-04.cnf , deadline. Restarts: 400
uf250-04.cnf , deadline. Restarts: 400
uf250-04.cnf fulfilled No. of Restarts: 52 No. of Flips: 2586 time to process: 0 seconds.
uf250-04.cnf fulfilled No. of Restarts: 187 No. of Flips: 2627 time to process: 2 seconds.
uf250-04.cnf fulfilled No. of Restarts: 256 No. of Flips: 4011 time to process: 1 seconds.
uf250-04.cnf , deadline. Restarts: 400
uf250-04.cnf , deadline. Restarts: 400
uf250-04.cnf fulfilled No. of Restarts: 28 No. of Flips: 1328 time to process: 0 seconds.
uf250-04.cnf , deadline. Restarts: 400
uf250-04.cnf , deadline. Restarts: 400
uf250-04.cnf , deadline. Restarts: 400
uf250-04.cnf fulfilled No. of Restarts: 15 No. of Flips: 2487 time to process: 0 seconds.
uf250-04.cnf fulfilled No. of Restarts: 36 No. of Flips: 2377 time to process: 1 seconds.
uf250-04.cnf , deadline. Restarts: 400
uf250-04.cnf fulfilled No. of Restarts: 122 No. of Flips: 4937 time to process: 0 seconds.
uf250-04.cnf , deadline. Restarts: 400
uf250-04.cnf fulfilled No. of Restarts: 3 No. of Flips: 4380 time to process: 0 seconds.
uf250-04.cnf , deadline. Restarts: 400
uf250-04.cnf fulfilled No. of Restarts: 115 No. of Flips: 2813 time to process: 0 seconds.
uf250-04.cnf , deadline. Restarts: 400
uf250-04.cnf , deadline. Restarts: 400
uf250-04.cnf , deadline. Restarts: 400
uf250-04.cnf , deadline. Restarts: 400
uf250-04.cnf , deadline. Restarts: 400
uf250-04.cnf fulfilled No. of Restarts: 114 No. of Flips: 2170 time to process: 0 seconds.
uf250-04.cnf fulfilled No. of Restarts: 172 No. of Flips: 2994 time to process: 1 seconds.
uf250-04.cnf , deadline. Restarts: 400
uf250-04.cnf fulfilled No. of Restarts: 238 No. of Flips: 3273 time to process: 0 seconds.
uf250-04.cnf fulfilled No. of Restarts: 80 No. of Flips: 2619 time to process: 1 seconds.
uf250-04.cnf , deadline. Restarts: 400
uf250-04.cnf fulfilled No. of Restarts: 204 No. of Flips: 3245 time to process: 0 seconds.
uf250-04.cnf , deadline. Restarts: 400
uf250-04.cnf , deadline. Restarts: 400
uf250-04.cnf fulfilled No. of Restarts: 297 No. of Flips: 2201 time to process: 1 seconds.
uf250-04.cnf , deadline. Restarts: 400
uf250-04.cnf fulfilled No. of Restarts: 222 No. of Flips: 4795 time to process: 0 seconds.
uf250-04.cnf , deadline. Restarts: 400
uf250-04.cnf , deadline. Restarts: 400
uf250-04.cnf , deadline. Restarts: 400
uf250-04.cnf fulfilled No. of Restarts: 334 No. of Flips: 4372 time to process: 1 seconds.
uf250-04.cnf , deadline. Restarts: 400
uf250-04.cnf , deadline. Restarts: 400
uf250-04.cnf fulfilled No. of Restarts: 210 No. of Flips: 2074 time to process: 0 seconds.
uf250-04.cnf , deadline. Restarts: 400
uf250-04.cnf , deadline. Restarts: 400
uf250-04.cnf fulfilled No. of Restarts: 32 No. of Flips: 1321 time to process: 0 seconds.
uf250-04.cnf fulfilled No. of Restarts: 293 No. of Flips: 869 time to process: 2 seconds.
uf250-04.cnf , deadline. Restarts: 400
uf250-04.cnf , deadline. Restarts: 400
uf250-04.cnf , deadline. Restarts: 400
uf250-04.cnf fulfilled No. of Restarts: 219 No. of Flips: 1801 time to process: 0 seconds.
uf250-04.cnf , deadline. Restarts: 400
uf250-04.cnf fulfilled No. of Restarts: 108 No. of Flips: 2905 time to process: 0 seconds.
uf250-04.cnf fulfilled No. of Restarts: 35 No. of Flips: 4870 time to process: 1 seconds.
uf250-04.cnf , deadline. Restarts: 400
uf250-04.cnf fulfilled No. of Restarts: 16 No. of Flips: 4240 time to process: 0 seconds.
uf250-04.cnf , deadline. Restarts: 400
uf250-04.cnf , deadline. Restarts: 400
uf250-04.cnf fulfilled No. of Restarts: 354 No. of Flips: 3549 time to process: 1 seconds.
uf250-04.cnf , deadline. Restarts: 400
uf250-04.cnf , deadline. Restarts: 400
uf250-04.cnf fulfilled No. of Restarts: 278 No. of Flips: 1842 time to process: 1 seconds.
uf250-04.cnf fulfilled No. of Restarts: 169 No. of Flips: 2461 time to process: 1 seconds.
uf250-04.cnf , deadline. Restarts: 400
uf250-04.cnf fulfilled No. of Restarts: 181 No. of Flips: 2699 time to process: 0 seconds.
uf250-04.cnf , deadline. Restarts: 400
uf250-04.cnf , deadline. Restarts: 400
uf250-04.cnf fulfilled No. of Restarts: 2 No. of Flips: 4678 time to process: 0 seconds.
uf250-04.cnf , deadline. Restarts: 400
uf250-04.cnf , deadline. Restarts: 400
uf250-04.cnf , deadline. Restarts: 400
uf250-04.cnf , deadline. Restarts: 400
uf250-04.cnf , deadline. Restarts: 400
uf250-04.cnf , deadline. Restarts: 400
uf250-04.cnf , deadline. Restarts: 400
uf250-04.cnf , deadline. Restarts: 400
uf250-04.cnf fulfilled No. of Restarts: 181 No. of Flips: 3653 time to process: 0 seconds.
uf250-04.cnf , deadline. Restarts: 400
uf250-04.cnf , deadline. Restarts: 400
uf250-04.cnf , deadline. Restarts: 400
uf250-04.cnf fulfilled No. of Restarts: 196 No. of Flips: 1723 time to process: 0 seconds.
uf250-04.cnf fulfilled No. of Restarts: 132 No. of Flips: 3779 time to process: 1 seconds.
uf250-04.cnf , deadline. Restarts: 400
uf250-04.cnf , deadline. Restarts: 400
uf250-04.cnf , deadline. Restarts: 400
uf250-04.cnf , deadline. Restarts: 400
uf250-04.cnf , deadline. Restarts: 400
uf250-04.cnf , deadline. Restarts: 400
uf250-04.cnf , deadline. Restarts: 400
uf250-04.cnf , deadline. Restarts: 400
uf250-04.cnf fulfilled No. of Restarts: 185 No. of Flips: 2416 time to process: 0 seconds.
uf250-04.cnf , deadline. Restarts: 400
uf250-04.cnf , deadline. Restarts: 400
uf250-04.cnf fulfilled No. of Restarts: 51 No. of Flips: 3287 time to process: 0 seconds.
uf250-04.cnf fulfilled No. of Restarts: 37 No. of Flips: 4290 time to process: 1 seconds.
uf250-04.cnf fulfilled No. of Restarts: 376 No. of Flips: 861 time to process: 2 seconds.
uf250-04.cnf fulfilled No. of Restarts: 3 No. of Flips: 4852 time to process: 0 seconds.
uf250-04.cnf fulfilled No. of Restarts: 350 No. of Flips: 3769 time to process: 3 seconds.
uf250-04.cnf fulfilled No. of Restarts: 256 No. of Flips: 2211 time to process: 1 seconds.
uf250-04.cnf fulfilled No. of Restarts: 35 No. of Flips: 1764 time to process: 0 seconds.
uf250-04.cnf fulfilled No. of Restarts: 243 No. of Flips: 2216 time to process: 1 seconds.
uf250-04.cnf fulfilled No. of Restarts: 299 No. of Flips: 645 time to process: 1 seconds.
uf250-04.cnf , deadline. Restarts: 400
uf250-04.cnf fulfilled No. of Restarts: 387 No. of Flips: 4749 time to process: 1 seconds.
uf250-04.cnf fulfilled No. of Restarts: 21 No. of Flips: 1556 time to process: 0 seconds.
uf250-04.cnf fulfilled No. of Restarts: 33 No. of Flips: 4462 time to process: 1 seconds.
uf250-04.cnf , deadline. Restarts: 400
uf250-04.cnf , deadline. Restarts: 400
uf250-04.cnf , deadline. Restarts: 400
uf250-04.cnf fulfilled No. of Restarts: 13 No. of Flips: 2951 time to process: 0 seconds.
uf250-04.cnf fulfilled No. of Restarts: 167 No. of Flips: 3302 time to process: 2 seconds.
uf250-04.cnf fulfilled No. of Restarts: 57 No. of Flips: 4505 time to process: 1 seconds.
uf250-04.cnf , deadline. Restarts: 400
uf250-04.cnf fulfilled No. of Restarts: 121 No. of Flips: 1500 time to process: 0 seconds.
uf250-04.cnf , deadline. Restarts: 400
uf250-04.cnf fulfilled No. of Restarts: 126 No. of Flips: 1152 time to process: 0 seconds.
uf250-04.cnf , deadline. Restarts: 400
uf250-04.cnf , deadline. Restarts: 400
uf250-04.cnf fulfilled No. of Restarts: 247 No. of Flips: 4148 time to process: 1 seconds.
uf250-04.cnf , deadline. Restarts: 400
uf250-04.cnf fulfilled No. of Restarts: 141 No. of Flips: 2950 time to process: 0 seconds.
uf250-04.cnf fulfilled No. of Restarts: 24 No. of Flips: 1710 time to process: 0 seconds.
uf250-04.cnf fulfilled No. of Restarts: 296 No. of Flips: 2875 time to process: 2 seconds.
uf250-04.cnf , deadline. Restarts: 400
uf250-04.cnf fulfilled No. of Restarts: 262 No. of Flips: 4920 time to process: 1 seconds.
uf250-04.cnf fulfilled No. of Restarts: 32 No. of Flips: 3014 time to process: 0 seconds.
uf250-04.cnf fulfilled No. of Restarts: 23 No. of Flips: 2712 time to process: 1 seconds.
uf250-04.cnf , deadline. Restarts: 400
uf250-04.cnf , deadline. Restarts: 400
uf250-04.cnf , deadline. Restarts: 400
uf250-04.cnf fulfilled No. of Restarts: 277 No. of Flips: 3195 time to process: 1 seconds.
uf250-04.cnf , deadline. Restarts: 400
uf250-04.cnf , deadline. Restarts: 400
uf250-04.cnf , deadline. Restarts: 400
uf250-04.cnf fulfilled No. of Restarts: 351 No. of Flips: 4822 time to process: 1 seconds.
uf250-04.cnf , deadline. Restarts: 400
uf250-04.cnf , deadline. Restarts: 400
uf250-04.cnf fulfilled No. of Restarts: 252 No. of Flips: 4648 time to process: 1 seconds.
uf250-04.cnf fulfilled No. of Restarts: 242 No. of Flips: 4306 time to process: 1 seconds.
uf250-04.cnf fulfilled No. of Restarts: 376 No. of Flips: 2542 time to process: 1 seconds.
uf250-04.cnf , deadline. Restarts: 400
uf250-04.cnf , deadline. Restarts: 400
uf250-04.cnf , deadline. Restarts: 400
uf250-04.cnf , deadline. Restarts: 400
uf250-04.cnf , deadline. Restarts: 400
uf250-04.cnf , deadline. Restarts: 400
uf250-04.cnf , deadline. Restarts: 400
uf250-04.cnf fulfilled No. of Restarts: 266 No. of Flips: 1900 time to process: 1 seconds.
uf250-04.cnf , deadline. Restarts: 400
uf250-04.cnf fulfilled No. of Restarts: 107 No. of Flips: 1970 time to process: 0 seconds.
uf250-04.cnf fulfilled No. of Restarts: 137 No. of Flips: 3539 time to process: 1 seconds.
uf250-04.cnf , deadline. Restarts: 400
uf250-04.cnf fulfilled No. of Restarts: 69 No. of Flips: 3339 time to process: 0 seconds.
uf250-04.cnf , deadline. Restarts: 400
uf250-04.cnf , deadline. Restarts: 400
uf250-04.cnf , deadline. Restarts: 400
uf250-04.cnf , deadline. Restarts: 400
uf250-04.cnf , deadline. Restarts: 400
uf250-04.cnf , deadline. Restarts: 400
uf250-04.cnf fulfilled No. of Restarts: 8 No. of Flips: 2940 time to process: 0 seconds.
uf250-04.cnf , deadline. Restarts: 400
uf250-04.cnf , deadline. Restarts: 400
uf250-04.cnf , deadline. Restarts: 400
uf250-04.cnf , deadline. Restarts: 400
uf250-04.cnf fulfilled No. of Restarts: 99 No. of Flips: 4698 time to process: 0 seconds.
uf250-04.cnf fulfilled No. of Restarts: 390 No. of Flips: 4614 time to process: 1 seconds.
uf250-04.cnf , deadline. Restarts: 400
uf250-04.cnf fulfilled No. of Restarts: 145 No. of Flips: 1266 time to process: 0 seconds.
uf250-04.cnf , deadline. Restarts: 400
uf250-04.cnf fulfilled No. of Restarts: 68 No. of Flips: 3774 time to process: 0 seconds.
uf250-04.cnf , deadline. Restarts: 400
uf250-04.cnf , deadline. Restarts: 400
uf250-04.cnf , deadline. Restarts: 400
uf250-04.cnf , deadline. Restarts: 400
uf250-04.cnf , deadline. Restarts: 400
uf250-04.cnf fulfilled No. of Restarts: 70 No. of Flips: 3260 time to process: 0 seconds.
uf250-04.cnf , deadline. Restarts: 400
uf250-04.cnf , deadline. Restarts: 400
uf250-04.cnf , deadline. Restarts: 400
uf250-04.cnf fulfilled No. of Restarts: 150 No. of Flips: 3746 time to process: 0 seconds.
uf250-04.cnf fulfilled No. of Restarts: 52 No. of Flips: 2955 time to process: 0 seconds.
uf250-04.cnf , deadline. Restarts: 400
uf250-04.cnf , deadline. Restarts: 400
uf250-04.cnf , deadline. Restarts: 400
uf250-04.cnf fulfilled No. of Restarts: 36 No. of Flips: 4140 time to process: 0 seconds.
uf250-04.cnf , deadline. Restarts: 400
uf250-04.cnf fulfilled No. of Restarts: 50 No. of Flips: 2360 time to process: 0 seconds.
uf250-04.cnf fulfilled No. of Restarts: 11 No. of Flips: 1047 time to process: 1 seconds.
uf250-04.cnf , deadline. Restarts: 400
uf250-04.cnf fulfilled No. of Restarts: 335 No. of Flips: 4785 time to process: 1 seconds.
uf250-04.cnf fulfilled No. of Restarts: 5 No. of Flips: 2860 time to process: 0 seconds.
uf250-04.cnf , deadline. Restarts: 400
uf250-04.cnf , deadline. Restarts: 400
uf250-04.cnf , deadline. Restarts: 400
uf250-04.cnf fulfilled No. of Restarts: 111 No. of Flips: 4978 time to process: 0 seconds.
uf250-04.cnf , deadline. Restarts: 400
uf250-04.cnf , deadline. Restarts: 400
uf250-04.cnf , deadline. Restarts: 400
uf250-04.cnf fulfilled No. of Restarts: 79 No. of Flips: 4875 time to process: 0 seconds.
uf250-04.cnf fulfilled No. of Restarts: 293 No. of Flips: 2955 time to process: 1 seconds.
uf250-04.cnf , deadline. Restarts: 400
uf250-04.cnf , deadline. Restarts: 400
uf250-04.cnf , deadline. Restarts: 400
uf250-04.cnf fulfilled No. of Restarts: 26 No. of Flips: 4574 time to process: 0 seconds.
uf250-04.cnf fulfilled No. of Restarts: 233 No. of Flips: 3440 time to process: 0 seconds.
uf250-04.cnf fulfilled No. of Restarts: 323 No. of Flips: 4047 time to process: 1 seconds.
uf250-04.cnf fulfilled No. of Restarts: 203 No. of Flips: 4101 time to process: 1 seconds.
uf250-04.cnf , deadline. Restarts: 400
uf250-04.cnf , deadline. Restarts: 400
uf250-04.cnf fulfilled No. of Restarts: 239 No. of Flips: 1803 time to process: 0 seconds.
uf250-04.cnf , deadline. Restarts: 400
uf250-04.cnf fulfilled No. of Restarts: 80 No. of Flips: 4438 time to process: 0 seconds.
uf250-04.cnf , deadline. Restarts: 400
uf250-04.cnf fulfilled No. of Restarts: 53 No. of Flips: 3183 time to process: 0 seconds.
uf250-04.cnf , deadline. Restarts: 400
uf250-04.cnf fulfilled No. of Restarts: 103 No. of Flips: 3860 time to process: 0 seconds.
uf250-04.cnf , deadline. Restarts: 400
uf250-04.cnf , deadline. Restarts: 400
uf250-04.cnf fulfilled No. of Restarts: 131 No. of Flips: 3044 time to process: 0 seconds.
uf250-04.cnf , deadline. Restarts: 400
uf250-04.cnf fulfilled No. of Restarts: 313 No. of Flips: 4313 time to process: 1 seconds.
uf250-04.cnf , deadline. Restarts: 400
uf250-04.cnf , deadline. Restarts: 400
uf250-04.cnf , deadline. Restarts: 400
uf250-04.cnf fulfilled No. of Restarts: 75 No. of Flips: 2484 time to process: 0 seconds.
uf250-04.cnf , deadline. Restarts: 400
uf250-04.cnf , deadline. Restarts: 400
uf250-04.cnf , deadline. Restarts: 400
uf250-04.cnf , deadline. Restarts: 400
uf250-04.cnf , deadline. Restarts: 400
uf250-04.cnf , deadline. Restarts: 400
uf250-04.cnf fulfilled No. of Restarts: 324 No. of Flips: 3294 time to process: 1 seconds.
uf250-04.cnf , deadline. Restarts: 400
uf250-04.cnf fulfilled No. of Restarts: 396 No. of Flips: 4343 time to process: 1 seconds.
uf250-04.cnf fulfilled No. of Restarts: 389 No. of Flips: 4732 time to process: 1 seconds.
uf250-04.cnf , deadline. Restarts: 400
uf250-04.cnf , deadline. Restarts: 400
uf250-04.cnf fulfilled No. of Restarts: 247 No. of Flips: 2893 time to process: 1 seconds.
uf250-04.cnf , deadline. Restarts: 400
uf250-04.cnf , deadline. Restarts: 400
uf250-04.cnf , deadline. Restarts: 400
uf250-04.cnf fulfilled No. of Restarts: 273 No. of Flips: 2271 time to process: 1 seconds.
uf250-04.cnf fulfilled No. of Restarts: 272 No. of Flips: 3562 time to process: 1 seconds.
uf250-04.cnf , deadline. Restarts: 400
uf250-04.cnf fulfilled No. of Restarts: 124 No. of Flips: 3571 time to process: 0 seconds.
uf250-04.cnf , deadline. Restarts: 400
uf250-04.cnf fulfilled No. of Restarts: 335 No. of Flips: 850 time to process: 1 seconds.
uf250-04.cnf fulfilled No. of Restarts: 126 No. of Flips: 1610 time to process: 0 seconds.
uf250-04.cnf , deadline. Restarts: 400
uf250-04.cnf , deadline. Restarts: 400
uf250-04.cnf , deadline. Restarts: 400
uf250-04.cnf fulfilled No. of Restarts: 50 No. of Flips: 2602 time to process: 0 seconds.
uf250-04.cnf fulfilled No. of Restarts: 161 No. of Flips: 2618 time to process: 2 seconds.
uf250-04.cnf , deadline. Restarts: 400
uf250-04.cnf fulfilled No. of Restarts: 12 No. of Flips: 4256 time to process: 0 seconds.
uf250-04.cnf , deadline. Restarts: 400
uf250-04.cnf fulfilled No. of Restarts: 381 No. of Flips: 2522 time to process: 1 seconds.
uf250-04.cnf , deadline. Restarts: 400
uf250-04.cnf fulfilled No. of Restarts: 271 No. of Flips: 1367 time to process: 1 seconds.
uf250-04.cnf , deadline. Restarts: 400
uf250-04.cnf fulfilled No. of Restarts: 207 No. of Flips: 3495 time to process: 0 seconds.
uf250-04.cnf , deadline. Restarts: 400
uf250-04.cnf fulfilled No. of Restarts: 27 No. of Flips: 4962 time to process: 0 seconds.
uf250-04.cnf , deadline. Restarts: 400
uf250-04.cnf fulfilled No. of Restarts: 144 No. of Flips: 4596 time to process: 0 seconds.
uf250-04.cnf , deadline. Restarts: 400
uf250-04.cnf , deadline. Restarts: 400
uf250-04.cnf fulfilled No. of Restarts: 313 No. of Flips: 1064 time to process: 1 seconds.
uf250-04.cnf fulfilled No. of Restarts: 215 No. of Flips: 1440 time to process: 1 seconds.
uf250-04.cnf , deadline. Restarts: 400
uf250-04.cnf , deadline. Restarts: 400
uf250-04.cnf , deadline. Restarts: 400
uf250-04.cnf fulfilled No. of Restarts: 273 No. of Flips: 4007 time to process: 1 seconds.
uf250-04.cnf fulfilled No. of Restarts: 250 No. of Flips: 4396 time to process: 1 seconds.
uf250-04.cnf , deadline. Restarts: 400
uf250-04.cnf , deadline. Restarts: 400
uf250-04.cnf , deadline. Restarts: 400
uf250-04.cnf fulfilled No. of Restarts: 300 No. of Flips: 1610 time to process: 1 seconds.
uf250-04.cnf , deadline. Restarts: 400
uf250-04.cnf fulfilled No. of Restarts: 21 No. of Flips: 1481 time to process: 0 seconds.
uf250-04.cnf , deadline. Restarts: 400
uf250-04.cnf , deadline. Restarts: 400
uf250-04.cnf fulfilled No. of Restarts: 336 No. of Flips: 3652 time to process: 1 seconds.
uf250-04.cnf , deadline. Restarts: 400
uf250-04.cnf , deadline. Restarts: 400
uf250-04.cnf , deadline. Restarts: 400
uf250-04.cnf , deadline. Restarts: 400
uf250-04.cnf , deadline. Restarts: 400
uf250-04.cnf , deadline. Restarts: 400
uf250-04.cnf fulfilled No. of Restarts: 183 No. of Flips: 3462 time to process: 0 seconds.
uf250-04.cnf fulfilled No. of Restarts: 216 No. of Flips: 4690 time to process: 0 seconds.
uf250-04.cnf fulfilled No. of Restarts: 25 No. of Flips: 4227 time to process: 1 seconds.
uf250-04.cnf , deadline. Restarts: 400
uf250-04.cnf , deadline. Restarts: 400
uf250-04.cnf fulfilled No. of Restarts: 21 No. of Flips: 4423 time to process: 0 seconds.
uf250-04.cnf , deadline. Restarts: 400
uf250-04.cnf , deadline. Restarts: 400
uf250-04.cnf , deadline. Restarts: 400
uf250-04.cnf fulfilled No. of Restarts: 145 No. of Flips: 1549 time to process: 0 seconds.
uf250-04.cnf fulfilled No. of Restarts: 216 No. of Flips: 1519 time to process: 1 seconds.
uf250-04.cnf fulfilled No. of Restarts: 39 No. of Flips: 3003 time to process: 0 seconds.
uf250-04.cnf , deadline. Restarts: 400
uf250-04.cnf , deadline. Restarts: 400
uf250-04.cnf fulfilled No. of Restarts: 393 No. of Flips: 3061 time to process: 1 seconds.
uf250-04.cnf , deadline. Restarts: 400
uf250-04.cnf , deadline. Restarts: 400
uf250-04.cnf , deadline. Restarts: 400
uf250-04.cnf , deadline. Restarts: 400
uf250-04.cnf , deadline. Restarts: 400
uf250-04.cnf fulfilled No. of Restarts: 18 No. of Flips: 1798 time to process: 0 seconds.
uf250-04.cnf , deadline. Restarts: 400
uf250-04.cnf fulfilled No. of Restarts: 195 No. of Flips: 4285 time to process: 0 seconds.
uf250-04.cnf , deadline. Restarts: 400
uf250-04.cnf , deadline. Restarts: 400
uf250-04.cnf fulfilled No. of Restarts: 318 No. of Flips: 1076 time to process: 1 seconds.
uf250-04.cnf , deadline. Restarts: 400
uf250-04.cnf , deadline. Restarts: 400
uf250-04.cnf , deadline. Restarts: 400
uf250-04.cnf , deadline. Restarts: 400
uf250-04.cnf fulfilled No. of Restarts: 199 No. of Flips: 1180 time to process: 0 seconds.
uf250-04.cnf , deadline. Restarts: 400
uf250-04.cnf , deadline. Restarts: 400
uf250-04.cnf , deadline. Restarts: 400
uf250-04.cnf , deadline. Restarts: 400
uf250-04.cnf , deadline. Restarts: 400
uf250-04.cnf fulfilled No. of Restarts: 330 No. of Flips: 2995 time to process: 1 seconds.
uf250-04.cnf fulfilled No. of Restarts: 9 No. of Flips: 4351 time to process: 0 seconds.
uf250-04.cnf , deadline. Restarts: 400
uf250-04.cnf fulfilled No. of Restarts: 115 No. of Flips: 1444 time to process: 0 seconds.
uf250-04.cnf fulfilled No. of Restarts: 286 No. of Flips: 3654 time to process: 2 seconds.
uf250-04.cnf , deadline. Restarts: 400
uf250-04.cnf , deadline. Restarts: 400
uf250-04.cnf , deadline. Restarts: 400
uf250-04.cnf fulfilled No. of Restarts: 54 No. of Flips: 3499 time to process: 0 seconds.
uf250-04.cnf , deadline. Restarts: 400
uf250-04.cnf fulfilled No. of Restarts: 200 No. of Flips: 3877 time to process: 0 seconds.
uf250-04.cnf fulfilled No. of Restarts: 60 No. of Flips: 4656 time to process: 0 seconds.
uf250-04.cnf , deadline. Restarts: 400
uf250-04.cnf , deadline. Restarts: 400
uf250-04.cnf , deadline. Restarts: 400
uf250-04.cnf , deadline. Restarts: 400
uf250-04.cnf fulfilled No. of Restarts: 336 No. of Flips: 3214 time to process: 1 seconds.
uf250-04.cnf , deadline. Restarts: 400
uf250-04.cnf fulfilled No. of Restarts: 229 No. of Flips: 3510 time to process: 0 seconds.
uf250-04.cnf fulfilled No. of Restarts: 241 No. of Flips: 797 time to process: 1 seconds.
uf250-04.cnf fulfilled No. of Restarts: 271 No. of Flips: 2676 time to process: 1 seconds.
uf250-04.cnf fulfilled No. of Restarts: 379 No. of Flips: 2196 time to process: 1 seconds.
uf250-04.cnf , deadline. Restarts: 400
uf250-04.cnf fulfilled No. of Restarts: 309 No. of Flips: 2506 time to process: 1 seconds.
uf250-04.cnf , deadline. Restarts: 400
uf250-04.cnf fulfilled No. of Restarts: 272 No. of Flips: 2163 time to process: 1 seconds.
uf250-04.cnf fulfilled No. of Restarts: 189 No. of Flips: 3340 time to process: 0 seconds.
uf250-04.cnf fulfilled No. of Restarts: 245 No. of Flips: 3395 time to process: 2 seconds.
uf250-04.cnf fulfilled No. of Restarts: 26 No. of Flips: 3778 time to process: 0 seconds.
uf250-04.cnf , deadline. Restarts: 400
uf250-04.cnf fulfilled No. of Restarts: 24 No. of Flips: 1944 time to process: 0 seconds.
uf250-04.cnf , deadline. Restarts: 400
uf250-04.cnf , deadline. Restarts: 400
uf250-04.cnf fulfilled No. of Restarts: 44 No. of Flips: 2614 time to process: 0 seconds.
uf250-04.cnf fulfilled No. of Restarts: 235 No. of Flips: 3660 time to process: 2 seconds.
uf250-04.cnf , deadline. Restarts: 400
uf250-04.cnf , deadline. Restarts: 400
uf250-04.cnf , deadline. Restarts: 400
uf250-04.cnf fulfilled No. of Restarts: 243 No. of Flips: 2886 time to process: 0 seconds.
uf250-04.cnf , deadline. Restarts: 400
uf250-04.cnf fulfilled No. of Restarts: 20 No. of Flips: 3736 time to process: 0 seconds.
uf250-04.cnf , deadline. Restarts: 400
uf250-04.cnf , deadline. Restarts: 400
uf250-04.cnf , deadline. Restarts: 400
uf250-04.cnf fulfilled No. of Restarts: 315 No. of Flips: 2027 time to process: 1 seconds.
uf250-04.cnf , deadline. Restarts: 400
uf250-04.cnf , deadline. Restarts: 400
uf250-04.cnf fulfilled No. of Restarts: 340 No. of Flips: 4707 time to process: 1 seconds.
uf250-04.cnf fulfilled No. of Restarts: 172 No. of Flips: 2624 time to process: 0 seconds.
uf250-04.cnf fulfilled No. of Restarts: 62 No. of Flips: 3483 time to process: 1 seconds.
uf250-04.cnf , deadline. Restarts: 400
uf250-04.cnf fulfilled No. of Restarts: 159 No. of Flips: 2325 time to process: 0 seconds.
uf250-04.cnf fulfilled No. of Restarts: 239 No. of Flips: 4957 time to process: 1 seconds.
uf250-04.cnf fulfilled No. of Restarts: 394 No. of Flips: 1492 time to process: 1 seconds.
uf250-04.cnf , deadline. Restarts: 400
uf250-04.cnf fulfilled No. of Restarts: 368 No. of Flips: 3428 time to process: 1 seconds.
uf250-04.cnf , deadline. Restarts: 400
uf250-04.cnf , deadline. Restarts: 400
uf250-04.cnf , deadline. Restarts: 400
uf250-04.cnf , deadline. Restarts: 400
uf250-04.cnf , deadline. Restarts: 400
uf250-04.cnf , deadline. Restarts: 400
uf250-04.cnf , deadline. Restarts: 400
uf250-04.cnf fulfilled No. of Restarts: 264 No. of Flips: 4220 time to process: 1 seconds.
uf250-04.cnf fulfilled No. of Restarts: 142 No. of Flips: 1823 time to process: 1 seconds.
uf250-04.cnf , deadline. Restarts: 400
uf250-04.cnf , deadline. Restarts: 400
uf250-04.cnf fulfilled No. of Restarts: 357 No. of Flips: 4989 time to process: 1 seconds.
uf250-04.cnf , deadline. Restarts: 400
uf250-04.cnf , deadline. Restarts: 400
uf250-04.cnf fulfilled No. of Restarts: 212 No. of Flips: 1686 time to process: 0 seconds.
uf250-04.cnf fulfilled No. of Restarts: 84 No. of Flips: 4755 time to process: 1 seconds.
uf250-04.cnf , deadline. Restarts: 400
uf250-04.cnf fulfilled No. of Restarts: 236 No. of Flips: 3942 time to process: 0 seconds.
uf250-04.cnf fulfilled No. of Restarts: 84 No. of Flips: 3852 time to process: 1 seconds.
uf250-04.cnf fulfilled No. of Restarts: 114 No. of Flips: 1561 time to process: 1 seconds.
uf250-04.cnf fulfilled No. of Restarts: 149 No. of Flips: 4451 time to process: 1 seconds.
uf250-04.cnf fulfilled No. of Restarts: 23 No. of Flips: 1598 time to process: 0 seconds.
uf250-04.cnf , deadline. Restarts: 400
uf250-04.cnf , deadline. Restarts: 400
uf250-04.cnf , deadline. Restarts: 400
uf250-04.cnf fulfilled No. of Restarts: 177 No. of Flips: 507 time to process: 0 seconds.
uf250-04.cnf , deadline. Restarts: 400
uf250-04.cnf , deadline. Restarts: 400
uf250-04.cnf , deadline. Restarts: 400
uf250-04.cnf , deadline. Restarts: 400
uf250-04.cnf fulfilled No. of Restarts: 52 No. of Flips: 1368 time to process: 0 seconds.
uf250-04.cnf , deadline. Restarts: 400
uf250-04.cnf fulfilled No. of Restarts: 178 No. of Flips: 1270 time to process: 0 seconds.
uf250-04.cnf , deadline. Restarts: 400
uf250-04.cnf , deadline. Restarts: 400
uf250-04.cnf fulfilled No. of Restarts: 332 No. of Flips: 3893 time to process: 1 seconds.
uf250-04.cnf fulfilled No. of Restarts: 306 No. of Flips: 2856 time to process: 1 seconds.
uf250-04.cnf , deadline. Restarts: 400
uf250-04.cnf , deadline. Restarts: 400
uf250-04.cnf fulfilled No. of Restarts: 391 No. of Flips: 3674 time to process: 1 seconds.
uf250-04.cnf fulfilled No. of Restarts: 256 No. of Flips: 3493 time to process: 1 seconds.
uf250-04.cnf , deadline. Restarts: 400
uf250-04.cnf , deadline. Restarts: 400
uf250-04.cnf fulfilled No. of Restarts: 382 No. of Flips: 4393 time to process: 1 seconds.
uf250-04.cnf , deadline. Restarts: 400
uf250-04.cnf fulfilled No. of Restarts: 18 No. of Flips: 3254 time to process: 0 seconds.
uf250-04.cnf fulfilled No. of Restarts: 120 No. of Flips: 4407 time to process: 2 seconds.
uf250-04.cnf , deadline. Restarts: 400
uf250-04.cnf fulfilled No. of Restarts: 1 No. of Flips: 3668 time to process: 0 seconds.
uf250-04.cnf , deadline. Restarts: 400
uf250-04.cnf , deadline. Restarts: 400
uf250-04.cnf , deadline. Restarts: 400
uf250-04.cnf , deadline. Restarts: 400
uf250-04.cnf , deadline. Restarts: 400
uf250-04.cnf , deadline. Restarts: 400
uf250-04.cnf , deadline. Restarts: 400
uf250-04.cnf , deadline. Restarts: 400
uf250-04.cnf , deadline. Restarts: 400
uf250-04.cnf , deadline. Restarts: 400
uf250-04.cnf fulfilled No. of Restarts: 188 No. of Flips: 2249 time to process: 0 seconds.
uf250-04.cnf , deadline. Restarts: 400
uf250-04.cnf , deadline. Restarts: 400
uf250-04.cnf fulfilled No. of Restarts: 274 No. of Flips: 3580 time to process: 1 seconds.
uf250-04.cnf , deadline. Restarts: 400
uf250-04.cnf fulfilled No. of Restarts: 317 No. of Flips: 3627 time to process: 1 seconds.
uf250-04.cnf fulfilled No. of Restarts: 267 No. of Flips: 3772 time to process: 1 seconds.
uf250-04.cnf fulfilled No. of Restarts: 188 No. of Flips: 3172 time to process: 1 seconds.
uf250-04.cnf , deadline. Restarts: 400
uf250-04.cnf fulfilled No. of Restarts: 48 No. of Flips: 4389 time to process: 0 seconds.
uf250-04.cnf , deadline. Restarts: 400
uf250-04.cnf , deadline. Restarts: 400
uf250-04.cnf , deadline. Restarts: 400
uf250-04.cnf , deadline. Restarts: 400
uf250-04.cnf , deadline. Restarts: 400
uf250-04.cnf , deadline. Restarts: 400
uf250-04.cnf , deadline. Restarts: 400
uf250-04.cnf , deadline. Restarts: 400
uf250-04.cnf fulfilled No. of Restarts: 212 No. of Flips: 2939 time to process: 0 seconds.
uf250-04.cnf , deadline. Restarts: 400
uf250-04.cnf fulfilled No. of Restarts: 187 No. of Flips: 4884 time to process: 0 seconds.
uf250-04.cnf , deadline. Restarts: 400
uf250-04.cnf , deadline. Restarts: 400
uf250-04.cnf fulfilled No. of Restarts: 157 No. of Flips: 2533 time to process: 0 seconds.
uf250-04.cnf fulfilled No. of Restarts: 383 No. of Flips: 4514 time to process: 2 seconds.
uf250-04.cnf , deadline. Restarts: 400
uf250-04.cnf , deadline. Restarts: 400
uf250-04.cnf fulfilled No. of Restarts: 71 No. of Flips: 4284 time to process: 0 seconds.
uf250-04.cnf , deadline. Restarts: 400
uf250-04.cnf , deadline. Restarts: 400
uf250-04.cnf fulfilled No. of Restarts: 97 No. of Flips: 4519 time to process: 0 seconds.
uf250-04.cnf , deadline. Restarts: 400
uf250-04.cnf , deadline. Restarts: 400
uf250-04.cnf , deadline. Restarts: 400
uf250-04.cnf , deadline. Restarts: 400
uf250-04.cnf fulfilled No. of Restarts: 100 No. of Flips: 2926 time to process: 0 seconds.
uf250-04.cnf , deadline. Restarts: 400
uf250-04.cnf fulfilled No. of Restarts: 249 No. of Flips: 2843 time to process: 1 seconds.
uf250-04.cnf , deadline. Restarts: 400
uf250-04.cnf fulfilled No. of Restarts: 199 No. of Flips: 2032 time to process: 0 seconds.
uf250-04.cnf fulfilled No. of Restarts: 117 No. of Flips: 1405 time to process: 0 seconds.
uf250-04.cnf fulfilled No. of Restarts: 32 No. of Flips: 4629 time to process: 0 seconds.
uf250-04.cnf , deadline. Restarts: 400
uf250-04.cnf fulfilled No. of Restarts: 60 No. of Flips: 2943 time to process: 0 seconds.
uf250-04.cnf , deadline. Restarts: 400
uf250-04.cnf fulfilled No. of Restarts: 43 No. of Flips: 3978 time to process: 0 seconds.
uf250-04.cnf , deadline. Restarts: 400
uf250-04.cnf fulfilled No. of Restarts: 40 No. of Flips: 2508 time to process: 0 seconds.
uf250-04.cnf fulfilled No. of Restarts: 163 No. of Flips: 4218 time to process: 2 seconds.
uf250-04.cnf , deadline. Restarts: 400
uf250-04.cnf , deadline. Restarts: 400
uf250-04.cnf fulfilled No. of Restarts: 346 No. of Flips: 4801 time to process: 1 seconds.
uf250-04.cnf , deadline. Restarts: 400
uf250-04.cnf , deadline. Restarts: 400
uf250-04.cnf , deadline. Restarts: 400
uf250-04.cnf , deadline. Restarts: 400
uf250-04.cnf fulfilled No. of Restarts: 19 No. of Flips: 4523 time to process: 0 seconds.
uf250-04.cnf fulfilled No. of Restarts: 299 No. of Flips: 3407 time to process: 1 seconds.
uf250-04.cnf , deadline. Restarts: 400
uf250-04.cnf , deadline. Restarts: 400
uf250-04.cnf , deadline. Restarts: 400
uf250-04.cnf , deadline. Restarts: 400
uf250-04.cnf , deadline. Restarts: 400
uf250-04.cnf fulfilled No. of Restarts: 28 No. of Flips: 2686 time to process: 0 seconds.
uf250-04.cnf , deadline. Restarts: 400
uf250-04.cnf fulfilled No. of Restarts: 228 No. of Flips: 4421 time to process: 0 seconds.
uf250-04.cnf , deadline. Restarts: 400
uf250-04.cnf , deadline. Restarts: 400
uf250-04.cnf fulfilled No. of Restarts: 225 No. of Flips: 4441 time to process: 0 seconds.
uf250-04.cnf , deadline. Restarts: 400
uf250-04.cnf , deadline. Restarts: 400
uf250-04.cnf , deadline. Restarts: 400
uf250-04.cnf fulfilled No. of Restarts: 221 No. of Flips: 2607 time to process: 1 seconds.
uf250-04.cnf fulfilled No. of Restarts: 133 No. of Flips: 3531 time to process: 0 seconds.
uf250-04.cnf , deadline. Restarts: 400
uf250-04.cnf , deadline. Restarts: 400
uf250-04.cnf , deadline. Restarts: 400
uf250-04.cnf , deadline. Restarts: 400
uf250-04.cnf fulfilled No. of Restarts: 162 No. of Flips: 3596 time to process: 0 seconds.
uf250-04.cnf , deadline. Restarts: 400
uf250-04.cnf , deadline. Restarts: 400
uf250-04.cnf fulfilled No. of Restarts: 51 No. of Flips: 3846 time to process: 0 seconds.
uf250-04.cnf , deadline. Restarts: 400
uf250-04.cnf fulfilled No. of Restarts: 127 No. of Flips: 1097 time to process: 0 seconds.
uf250-04.cnf fulfilled No. of Restarts: 290 No. of Flips: 3110 time to process: 1 seconds.
uf250-04.cnf , deadline. Restarts: 400
uf250-04.cnf , deadline. Restarts: 400
uf250-04.cnf , deadline. Restarts: 400
uf250-04.cnf fulfilled No. of Restarts: 294 No. of Flips: 1131 time to process: 1 seconds.
uf250-04.cnf , deadline. Restarts: 400
uf250-04.cnf fulfilled No. of Restarts: 92 No. of Flips: 2504 time to process: 0 seconds.
uf250-04.cnf , deadline. Restarts: 400
uf250-04.cnf fulfilled No. of Restarts: 257 No. of Flips: 4265 time to process: 1 seconds.
uf250-04.cnf fulfilled No. of Restarts: 247 No. of Flips: 1925 time to process: 1 seconds.
uf250-04.cnf , deadline. Restarts: 400
uf250-04.cnf fulfilled No. of Restarts: 94 No. of Flips: 1347 time to process: 0 seconds.
uf250-04.cnf , deadline. Restarts: 400
uf250-04.cnf fulfilled No. of Restarts: 19 No. of Flips: 914 time to process: 0 seconds.
uf250-04.cnf , deadline. Restarts: 400
uf250-04.cnf fulfilled No. of Restarts: 215 No. of Flips: 4152 time to process: 0 seconds.
uf250-04.cnf fulfilled No. of Restarts: 305 No. of Flips: 3168 time to process: 1 seconds.
uf250-04.cnf , deadline. Restarts: 400
uf250-04.cnf , deadline. Restarts: 400
uf250-04.cnf , deadline. Restarts: 400
uf250-04.cnf fulfilled No. of Restarts: 168 No. of Flips: 4921 time to process: 0 seconds.
uf250-04.cnf , deadline. Restarts: 400
uf250-04.cnf fulfilled No. of Restarts: 267 No. of Flips: 4585 time to process: 1 seconds.
uf250-04.cnf , deadline. Restarts: 400
uf250-04.cnf , deadline. Restarts: 400
uf250-04.cnf , deadline. Restarts: 400
uf250-04.cnf fulfilled No. of Restarts: 328 No. of Flips: 1561 time to process: 1 seconds.
uf250-04.cnf , deadline. Restarts: 400
uf250-04.cnf , deadline. Restarts: 400
uf250-04.cnf fulfilled No. of Restarts: 269 No. of Flips: 3722 time to process: 1 seconds.
uf250-04.cnf , deadline. Restarts: 400
uf250-04.cnf fulfilled No. of Restarts: 174 No. of Flips: 3282 time to process: 0 seconds.
uf250-04.cnf , deadline. Restarts: 400
uf250-04.cnf , deadline. Restarts: 400
uf250-04.cnf , deadline. Restarts: 400
uf250-04.cnf , deadline. Restarts: 400
uf250-04.cnf , deadline. Restarts: 400
uf250-04.cnf fulfilled No. of Restarts: 28 No. of Flips: 4546 time to process: 0 seconds.
uf250-04.cnf fulfilled No. of Restarts: 386 No. of Flips: 1603 time to process: 2 seconds.
uf250-04.cnf , deadline. Restarts: 400
uf250-04.cnf , deadline. Restarts: 400
uf250-04.cnf , deadline. Restarts: 400
uf250-04.cnf , deadline. Restarts: 400
uf250-04.cnf , deadline. Restarts: 400
uf250-04.cnf fulfilled No. of Restarts: 249 No. of Flips: 4268 time to process: 1 seconds.
uf250-04.cnf , deadline. Restarts: 400
uf250-04.cnf fulfilled No. of Restarts: 76 No. of Flips: 4914 time to process: 0 seconds.
uf250-04.cnf , deadline. Restarts: 400
uf250-04.cnf , deadline. Restarts: 400
uf250-04.cnf fulfilled No. of Restarts: 156 No. of Flips: 1208 time to process: 0 seconds.
uf250-04.cnf , deadline. Restarts: 400
uf250-04.cnf , deadline. Restarts: 400
uf250-04.cnf , deadline. Restarts: 400
uf250-04.cnf , deadline. Restarts: 400
uf250-04.cnf , deadline. Restarts: 400
uf250-04.cnf , deadline. Restarts: 400
uf250-04.cnf , deadline. Restarts: 400
uf250-04.cnf , deadline. Restarts: 400
uf250-04.cnf , deadline. Restarts: 400
uf250-04.cnf fulfilled No. of Restarts: 51 No. of Flips: 3818 time to process: 0 seconds.
uf250-04.cnf , deadline. Restarts: 400
uf250-04.cnf , deadline. Restarts: 400
uf250-04.cnf , deadline. Restarts: 400
uf250-04.cnf , deadline. Restarts: 400
uf250-04.cnf , deadline. Restarts: 400
uf250-04.cnf , deadline. Restarts: 400
uf250-04.cnf , deadline. Restarts: 400
uf250-04.cnf , deadline. Restarts: 400
uf250-04.cnf fulfilled No. of Restarts: 48 No. of Flips: 2904 time to process: 0 seconds.
uf250-04.cnf , deadline. Restarts: 400
uf250-04.cnf , deadline. Restarts: 400
uf250-04.cnf , deadline. Restarts: 400
uf250-04.cnf fulfilled No. of Restarts: 199 No. of Flips: 1934 time to process: 1 seconds.
uf250-04.cnf fulfilled No. of Restarts: 263 No. of Flips: 2745 time to process: 1 seconds.
uf250-04.cnf fulfilled No. of Restarts: 150 No. of Flips: 786 time to process: 2 seconds.
uf250-04.cnf , deadline. Restarts: 400
uf250-04.cnf fulfilled No. of Restarts: 226 No. of Flips: 1190 time to process: 2 seconds.
uf250-04.cnf , deadline. Restarts: 400
uf250-04.cnf fulfilled No. of Restarts: 214 No. of Flips: 2645 time to process: 1 seconds.
uf250-04.cnf fulfilled No. of Restarts: 103 No. of Flips: 4329 time to process: 1 seconds.
uf250-04.cnf , deadline. Restarts: 400
uf250-04.cnf fulfilled No. of Restarts: 223 No. of Flips: 4807 time to process: 0 seconds.
uf250-04.cnf , deadline. Restarts: 400
uf250-04.cnf fulfilled No. of Restarts: 7 No. of Flips: 1251 time to process: 0 seconds.
uf250-04.cnf , deadline. Restarts: 400
uf250-04.cnf , deadline. Restarts: 400
uf250-04.cnf fulfilled No. of Restarts: 138 No. of Flips: 3138 time to process: 0 seconds.
uf250-04.cnf , deadline. Restarts: 400
uf250-04.cnf fulfilled No. of Restarts: 85 No. of Flips: 2024 time to process: 0 seconds.
uf250-04.cnf fulfilled No. of Restarts: 246 No. of Flips: 2041 time to process: 1 seconds.
uf250-04.cnf , deadline. Restarts: 400
uf250-04.cnf , deadline. Restarts: 400
uf250-04.cnf fulfilled No. of Restarts: 1 No. of Flips: 2507 time to process: 0 seconds.
uf250-04.cnf , deadline. Restarts: 400
uf250-04.cnf , deadline. Restarts: 400
uf250-04.cnf fulfilled No. of Restarts: 361 No. of Flips: 1960 time to process: 1 seconds.
uf250-04.cnf , deadline. Restarts: 400
uf250-04.cnf , deadline. Restarts: 400
uf250-04.cnf fulfilled No. of Restarts: 108 No. of Flips: 2612 time to process: 0 seconds.
uf250-04.cnf , deadline. Restarts: 400
uf250-04.cnf , deadline. Restarts: 400
uf250-04.cnf , deadline. Restarts: 400
uf250-04.cnf , deadline. Restarts: 400
uf250-04.cnf fulfilled No. of Restarts: 148 No. of Flips: 4983 time to process: 0 seconds.
uf250-04.cnf , deadline. Restarts: 400
uf250-04.cnf , deadline. Restarts: 400
uf250-04.cnf , deadline. Restarts: 400
uf250-04.cnf fulfilled No. of Restarts: 143 No. of Flips: 3387 time to process: 0 seconds.
uf250-04.cnf , deadline. Restarts: 400
uf250-04.cnf , deadline. Restarts: 400
uf250-04.cnf fulfilled No. of Restarts: 85 No. of Flips: 1667 time to process: 0 seconds.
uf250-04.cnf fulfilled No. of Restarts: 287 No. of Flips: 4130 time to process: 1 seconds.
uf250-04.cnf , deadline. Restarts: 400
uf250-04.cnf fulfilled No. of Restarts: 253 No. of Flips: 3358 time to process: 1 seconds.
uf250-04.cnf , deadline. Restarts: 400
uf250-04.cnf , deadline. Restarts: 400
uf250-04.cnf fulfilled No. of Restarts: 207 No. of Flips: 2897 time to process: 1 seconds.
uf250-04.cnf fulfilled No. of Restarts: 341 No. of Flips: 2156 time to process: 2 seconds.
uf250-04.cnf fulfilled No. of Restarts: 274 No. of Flips: 2479 time to process: 1 seconds.
uf250-04.cnf , deadline. Restarts: 400
uf250-04.cnf , deadline. Restarts: 400
uf250-04.cnf , deadline. Restarts: 400
uf250-04.cnf , deadline. Restarts: 400
uf250-04.cnf fulfilled No. of Restarts: 313 No. of Flips: 4592 time to process: 1 seconds.
uf250-04.cnf , deadline. Restarts: 400
uf250-04.cnf , deadline. Restarts: 400
uf250-04.cnf , deadline. Restarts: 400
uf250-04.cnf , deadline. Restarts: 400
uf250-04.cnf , deadline. Restarts: 400
uf250-04.cnf fulfilled No. of Restarts: 249 No. of Flips: 3725 time to process: 1 seconds.
uf250-04.cnf , deadline. Restarts: 400
uf250-04.cnf , deadline. Restarts: 400
uf250-04.cnf , deadline. Restarts: 400
uf250-04.cnf , deadline. Restarts: 400
uf250-04.cnf , deadline. Restarts: 400
uf250-04.cnf , deadline. Restarts: 400
uf250-04.cnf , deadline. Restarts: 400
uf250-04.cnf fulfilled No. of Restarts: 141 No. of Flips: 4324 time to process: 0 seconds.
uf250-04.cnf fulfilled No. of Restarts: 383 No. of Flips: 2278 time to process: 2 seconds.
uf250-04.cnf , deadline. Restarts: 400
uf250-04.cnf fulfilled No. of Restarts: 345 No. of Flips: 4087 time to process: 1 seconds.
uf250-04.cnf , deadline. Restarts: 400
uf250-04.cnf , deadline. Restarts: 400
uf250-04.cnf , deadline. Restarts: 400
uf250-04.cnf , deadline. Restarts: 400
uf250-04.cnf , deadline. Restarts: 400
uf250-04.cnf , deadline. Restarts: 400
uf250-04.cnf , deadline. Restarts: 400
uf250-04.cnf fulfilled No. of Restarts: 48 No. of Flips: 3112 time to process: 0 seconds.
uf250-04.cnf fulfilled No. of Restarts: 396 No. of Flips: 585 time to process: 1 seconds.
uf250-04.cnf , deadline. Restarts: 400
uf250-04.cnf fulfilled No. of Restarts: 183 No. of Flips: 4467 time to process: 0 seconds.
uf250-04.cnf , deadline. Restarts: 400
uf250-04.cnf , deadline. Restarts: 400
uf250-04.cnf , deadline. Restarts: 400
uf250-04.cnf , deadline. Restarts: 400
uf250-04.cnf , deadline. Restarts: 400
uf250-04.cnf fulfilled No. of Restarts: 199 No. of Flips: 2929 time to process: 0 seconds.
uf250-04.cnf fulfilled No. of Restarts: 236 No. of Flips: 3249 time to process: 1 seconds.
uf250-04.cnf fulfilled No. of Restarts: 76 No. of Flips: 2395 time to process: 2 seconds.
uf250-04.cnf , deadline. Restarts: 400
uf250-04.cnf , deadline. Restarts: 400
uf250-04.cnf fulfilled No. of Restarts: 37 No. of Flips: 3449 time to process: 0 seconds.
uf250-04.cnf fulfilled No. of Restarts: 322 No. of Flips: 2097 time to process: 1 seconds.
uf250-04.cnf , deadline. Restarts: 400
uf250-04.cnf fulfilled No. of Restarts: 193 No. of Flips: 2839 time to process: 1 seconds.
uf250-04.cnf , deadline. Restarts: 400
uf250-04.cnf , deadline. Restarts: 400
uf250-04.cnf fulfilled No. of Restarts: 334 No. of Flips: 4490 time to process: 1 seconds.
uf250-04.cnf , deadline. Restarts: 400
uf250-04.cnf , deadline. Restarts: 400
uf250-04.cnf fulfilled No. of Restarts: 53 No. of Flips: 2681 time to process: 0 seconds.
uf250-04.cnf , deadline. Restarts: 400
uf250-04.cnf , deadline. Restarts: 400
uf250-04.cnf fulfilled No. of Restarts: 304 No. of Flips: 4526 time to process: 1 seconds.
uf250-04.cnf fulfilled No. of Restarts: 141 No. of Flips: 2266 time to process: 0 seconds.
uf250-04.cnf , deadline. Restarts: 400
uf250-04.cnf , deadline. Restarts: 400
uf250-04.cnf , deadline. Restarts: 400
uf250-04.cnf fulfilled No. of Restarts: 203 No. of Flips: 3417 time to process: 0 seconds.
uf250-04.cnf , deadline. Restarts: 400
uf250-04.cnf , deadline. Restarts: 400
uf250-04.cnf fulfilled No. of Restarts: 289 No. of Flips: 748 time to process: 1 seconds.
uf250-04.cnf fulfilled No. of Restarts: 317 No. of Flips: 4470 time to process: 1 seconds.
uf250-04.cnf , deadline. Restarts: 400
uf250-04.cnf , deadline. Restarts: 400
uf250-04.cnf , deadline. Restarts: 400
uf250-04.cnf , deadline. Restarts: 400
uf250-04.cnf , deadline. Restarts: 400
uf250-04.cnf fulfilled No. of Restarts: 34 No. of Flips: 2030 time to process: 0 seconds.
uf250-04.cnf fulfilled No. of Restarts: 61 No. of Flips: 2479 time to process: 1 seconds.
uf250-04.cnf , deadline. Restarts: 400
uf250-04.cnf fulfilled No. of Restarts: 181 No. of Flips: 3522 time to process: 0 seconds.
uf250-04.cnf fulfilled No. of Restarts: 72 No. of Flips: 4617 time to process: 1 seconds.
uf250-04.cnf , deadline. Restarts: 400
uf250-04.cnf fulfilled No. of Restarts: 387 No. of Flips: 1702 time to process: 1 seconds.
uf250-04.cnf , deadline. Restarts: 400
uf250-04.cnf , deadline. Restarts: 400
uf250-04.cnf fulfilled No. of Restarts: 46 No. of Flips: 3288 time to process: 0 seconds.
uf250-04.cnf , deadline. Restarts: 400
uf250-04.cnf , deadline. Restarts: 400
uf250-04.cnf , deadline. Restarts: 400
uf250-04.cnf , deadline. Restarts: 400
uf250-04.cnf fulfilled No. of Restarts: 23 No. of Flips: 4044 time to process: 0 seconds.
uf250-04.cnf fulfilled No. of Restarts: 307 No. of Flips: 4784 time to process: 1 seconds.
uf250-04.cnf , deadline. Restarts: 400
uf250-04.cnf , deadline. Restarts: 400
uf250-04.cnf fulfilled No. of Restarts: 313 No. of Flips: 3297 time to process: 1 seconds.
uf250-04.cnf , deadline. Restarts: 400
uf250-04.cnf , deadline. Restarts: 400
uf250-04.cnf fulfilled No. of Restarts: 197 No. of Flips: 3251 time to process: 0 seconds.
uf250-04.cnf , deadline. Restarts: 400
uf250-04.cnf , deadline. Restarts: 400
uf250-04.cnf fulfilled No. of Restarts: 53 No. of Flips: 3635 time to process: 0 seconds.
uf250-04.cnf fulfilled No. of Restarts: 187 No. of Flips: 4343 time to process: 2 seconds.
uf250-04.cnf , deadline. Restarts: 400
uf250-04.cnf , deadline. Restarts: 400
uf250-04.cnf fulfilled No. of Restarts: 69 No. of Flips: 2669 time to process: 0 seconds.
uf250-04.cnf , deadline. Restarts: 400
uf250-04.cnf fulfilled No. of Restarts: 293 No. of Flips: 3259 time to process: 1 seconds.
uf250-04.cnf fulfilled No. of Restarts: 34 No. of Flips: 2043 time to process: 0 seconds.
uf250-04.cnf fulfilled No. of Restarts: 17 No. of Flips: 4839 time to process: 0 seconds.
uf250-04.cnf fulfilled No. of Restarts: 277 No. of Flips: 1991 time to process: 2 seconds.
uf250-04.cnf , deadline. Restarts: 400
uf250-04.cnf fulfilled No. of Restarts: 301 No. of Flips: 2902 time to process: 1 seconds.
uf250-04.cnf , deadline. Restarts: 400
uf250-04.cnf fulfilled No. of Restarts: 100 No. of Flips: 2823 time to process: 0 seconds.
uf250-04.cnf , deadline. Restarts: 400
uf250-04.cnf fulfilled No. of Restarts: 360 No. of Flips: 1154 time to process: 1 seconds.
uf250-04.cnf , deadline. Restarts: 400
uf250-04.cnf , deadline. Restarts: 400
uf250-04.cnf fulfilled No. of Restarts: 249 No. of Flips: 4757 time to process: 1 seconds.
uf250-04.cnf , deadline. Restarts: 400
uf250-04.cnf , deadline. Restarts: 400
uf250-04.cnf , deadline. Restarts: 400
uf250-04.cnf fulfilled No. of Restarts: 341 No. of Flips: 1613 time to process: 1 seconds.
uf250-04.cnf , deadline. Restarts: 400
uf250-04.cnf fulfilled No. of Restarts: 385 No. of Flips: 1892 time to process: 1 seconds.
uf250-04.cnf fulfilled No. of Restarts: 115 No. of Flips: 4882 time to process: 0 seconds.
uf250-04.cnf fulfilled No. of Restarts: 223 No. of Flips: 4203 time to process: 2 seconds.
uf250-04.cnf , deadline. Restarts: 400
uf250-04.cnf , deadline. Restarts: 400
uf250-04.cnf , deadline. Restarts: 400
uf250-04.cnf , deadline. Restarts: 400
uf250-04.cnf , deadline. Restarts: 400
uf250-04.cnf fulfilled No. of Restarts: 271 No. of Flips: 2449 time to process: 1 seconds.
uf250-04.cnf , deadline. Restarts: 400
uf250-04.cnf fulfilled No. of Restarts: 44 No. of Flips: 2476 time to process: 0 seconds.
uf250-04.cnf fulfilled No. of Restarts: 214 No. of Flips: 4768 time to process: 2 seconds.
uf250-04.cnf , deadline. Restarts: 400
uf250-04.cnf fulfilled No. of Restarts: 129 No. of Flips: 1673 time to process: 0 seconds.
uf250-04.cnf , deadline. Restarts: 400
uf250-04.cnf fulfilled No. of Restarts: 205 No. of Flips: 3590 time to process: 0 seconds.
uf250-04.cnf fulfilled No. of Restarts: 32 No. of Flips: 3414 time to process: 0 seconds.
uf250-04.cnf , deadline. Restarts: 400
uf250-04.cnf , deadline. Restarts: 400
uf250-04.cnf fulfilled No. of Restarts: 152 No. of Flips: 3628 time to process: 0 seconds.
uf250-04.cnf , deadline. Restarts: 400
uf250-04.cnf , deadline. Restarts: 400
uf250-04.cnf , deadline. Restarts: 400
uf250-04.cnf fulfilled No. of Restarts: 71 No. of Flips: 1363 time to process: 0 seconds.
uf250-04.cnf , deadline. Restarts: 400
uf250-04.cnf , deadline. Restarts: 400
uf250-04.cnf , deadline. Restarts: 400
uf250-04.cnf fulfilled No. of Restarts: 99 No. of Flips: 1316 time to process: 0 seconds.
uf250-04.cnf fulfilled No. of Restarts: 126 No. of Flips: 4357 time to process: 1 seconds.
uf250-04.cnf , deadline. Restarts: 400
uf250-04.cnf fulfilled No. of Restarts: 64 No. of Flips: 1872 time to process: 0 seconds.
uf250-04.cnf , deadline. Restarts: 400
uf250-04.cnf fulfilled No. of Restarts: 229 No. of Flips: 1938 time to process: 0 seconds.
uf250-04.cnf fulfilled No. of Restarts: 304 No. of Flips: 4176 time to process: 1 seconds.
uf250-04.cnf , deadline. Restarts: 400
uf250-04.cnf , deadline. Restarts: 400
uf250-04.cnf , deadline. Restarts: 400
uf250-04.cnf fulfilled No. of Restarts: 288 No. of Flips: 3139 time to process: 1 seconds.
uf250-04.cnf , deadline. Restarts: 400
uf250-04.cnf fulfilled No. of Restarts: 89 No. of Flips: 3479 time to process: 0 seconds.
uf250-04.cnf , deadline. Restarts: 400
uf250-04.cnf , deadline. Restarts: 400
uf250-04.cnf , deadline. Restarts: 400
uf250-04.cnf , deadline. Restarts: 400
uf250-04.cnf fulfilled No. of Restarts: 192 No. of Flips: 4220 time to process: 0 seconds.
uf250-04.cnf fulfilled No. of Restarts: 39 No. of Flips: 1717 time to process: 1 seconds.
uf250-04.cnf , deadline. Restarts: 400
uf250-04.cnf fulfilled No. of Restarts: 254 No. of Flips: 1628 time to process: 1 seconds.
uf250-04.cnf , deadline. Restarts: 400
uf250-04.cnf , deadline. Restarts: 400
uf250-04.cnf fulfilled No. of Restarts: 145 No. of Flips: 2124 time to process: 0 seconds.
uf250-04.cnf , deadline. Restarts: 400
uf250-04.cnf fulfilled No. of Restarts: 370 No. of Flips: 4257 time to process: 1 seconds.
uf250-04.cnf fulfilled No. of Restarts: 302 No. of Flips: 4055 time to process: 1 seconds.
uf250-04.cnf , deadline. Restarts: 400
uf250-04.cnf , deadline. Restarts: 400
uf250-04.cnf , deadline. Restarts: 400
uf250-04.cnf , deadline. Restarts: 400
uf250-04.cnf , deadline. Restarts: 400
uf250-04.cnf fulfilled No. of Restarts: 181 No. of Flips: 1918 time to process: 0 seconds.
uf250-04.cnf fulfilled No. of Restarts: 361 No. of Flips: 3359 time to process: 1 seconds.
uf250-04.cnf , deadline. Restarts: 400
uf250-04.cnf fulfilled No. of Restarts: 190 No. of Flips: 3959 time to process: 0 seconds.
uf250-04.cnf fulfilled No. of Restarts: 253 No. of Flips: 2882 time to process: 1 seconds.
uf250-04.cnf , deadline. Restarts: 400
uf250-04.cnf , deadline. Restarts: 400
uf250-04.cnf fulfilled No. of Restarts: 4 No. of Flips: 3366 time to process: 0 seconds.
uf250-04.cnf , deadline. Restarts: 400
uf250-04.cnf , deadline. Restarts: 400
uf250-04.cnf fulfilled No. of Restarts: 65 No. of Flips: 4044 time to process: 0 seconds.
uf250-04.cnf , deadline. Restarts: 400
uf250-04.cnf , deadline. Restarts: 400
uf250-04.cnf , deadline. Restarts: 400
uf250-04.cnf , deadline. Restarts: 400
uf250-04.cnf , deadline. Restarts: 400
uf250-04.cnf fulfilled No. of Restarts: 199 No. of Flips: 2618 time to process: 0 seconds.
uf250-04.cnf fulfilled No. of Restarts: 381 No. of Flips: 2737 time to process: 2 seconds.
uf250-04.cnf fulfilled No. of Restarts: 181 No. of Flips: 4084 time to process: 0 seconds.
uf250-04.cnf fulfilled No. of Restarts: 234 No. of Flips: 3491 time to process: 1 seconds.
uf250-04.cnf , deadline. Restarts: 400
uf250-04.cnf fulfilled No. of Restarts: 50 No. of Flips: 2897 time to process: 0 seconds.
uf250-04.cnf fulfilled No. of Restarts: 180 No. of Flips: 2381 time to process: 2 seconds.
uf250-04.cnf , deadline. Restarts: 400
uf250-04.cnf , deadline. Restarts: 400
uf250-04.cnf , deadline. Restarts: 400
uf250-04.cnf , deadline. Restarts: 400
uf250-04.cnf , deadline. Restarts: 400
uf250-04.cnf , deadline. Restarts: 400
uf250-04.cnf , deadline. Restarts: 400
uf250-04.cnf fulfilled No. of Restarts: 218 No. of Flips: 4825 time to process: 0 seconds.
uf250-04.cnf fulfilled No. of Restarts: 215 No. of Flips: 1861 time to process: 0 seconds.
uf250-04.cnf , deadline. Restarts: 400
uf250-04.cnf fulfilled No. of Restarts: 8 No. of Flips: 1663 time to process: 0 seconds.
uf250-04.cnf , deadline. Restarts: 400
uf250-04.cnf fulfilled No. of Restarts: 315 No. of Flips: 3611 time to process: 1 seconds.
uf250-04.cnf , deadline. Restarts: 400
uf250-04.cnf , deadline. Restarts: 400
uf250-04.cnf , deadline. Restarts: 400
uf250-04.cnf , deadline. Restarts: 400
uf250-04.cnf , deadline. Restarts: 400
uf250-04.cnf fulfilled No. of Restarts: 157 No. of Flips: 3494 time to process: 0 seconds.
uf250-04.cnf fulfilled No. of Restarts: 369 No. of Flips: 2191 time to process: 2 seconds.
uf250-04.cnf , deadline. Restarts: 400
uf250-04.cnf , deadline. Restarts: 400
uf250-04.cnf fulfilled No. of Restarts: 213 No. of Flips: 3394 time to process: 0 seconds.
uf250-04.cnf , deadline. Restarts: 400
uf250-04.cnf , deadline. Restarts: 400
uf250-04.cnf fulfilled No. of Restarts: 266 No. of Flips: 4431 time to process: 1 seconds.
uf250-04.cnf , deadline. Restarts: 400
uf250-04.cnf , deadline. Restarts: 400
uf250-04.cnf fulfilled No. of Restarts: 291 No. of Flips: 3506 time to process: 1 seconds.
uf250-04.cnf , deadline. Restarts: 400
uf250-04.cnf , deadline. Restarts: 400
uf250-04.cnf fulfilled No. of Restarts: 76 No. of Flips: 3818 time to process: 0 seconds.
uf250-04.cnf , deadline. Restarts: 400
uf250-04.cnf , deadline. Restarts: 400
uf250-04.cnf , deadline. Restarts: 400
uf250-04.cnf fulfilled No. of Restarts: 370 No. of Flips: 756 time to process: 1 seconds.
uf250-04.cnf fulfilled No. of Restarts: 387 No. of Flips: 1501 time to process: 1 seconds.
uf250-04.cnf fulfilled No. of Restarts: 296 No. of Flips: 4643 time to process: 1 seconds.
uf250-04.cnf , deadline. Restarts: 400
uf250-04.cnf fulfilled No. of Restarts: 203 No. of Flips: 4846 time to process: 1 seconds.
uf250-04.cnf fulfilled No. of Restarts: 74 No. of Flips: 4881 time to process: 0 seconds.
uf250-04.cnf fulfilled No. of Restarts: 252 No. of Flips: 3191 time to process: 1 seconds.
uf250-04.cnf fulfilled No. of Restarts: 179 No. of Flips: 2099 time to process: 2 seconds.
uf250-04.cnf fulfilled No. of Restarts: 294 No. of Flips: 1301 time to process: 2 seconds.
uf250-04.cnf , deadline. Restarts: 400
uf250-04.cnf fulfilled No. of Restarts: 14 No. of Flips: 1744 time to process: 0 seconds.
uf250-04.cnf fulfilled No. of Restarts: 109 No. of Flips: 1995 time to process: 2 seconds.
uf250-04.cnf fulfilled No. of Restarts: 181 No. of Flips: 2750 time to process: 0 seconds.
uf250-04.cnf , deadline. Restarts: 400
uf250-04.cnf , deadline. Restarts: 400
uf250-04.cnf , deadline. Restarts: 400
uf250-04.cnf , deadline. Restarts: 400
uf250-04.cnf , deadline. Restarts: 400
uf250-04.cnf fulfilled No. of Restarts: 237 No. of Flips: 4815 time to process: 1 seconds.
uf250-04.cnf fulfilled No. of Restarts: 50 No. of Flips: 1489 time to process: 0 seconds.
uf250-04.cnf , deadline. Restarts: 400
uf250-04.cnf fulfilled No. of Restarts: 387 No. of Flips: 1888 time to process: 1 seconds.
uf250-04.cnf fulfilled No. of Restarts: 353 No. of Flips: 2704 time to process: 1 seconds.
uf250-04.cnf , deadline. Restarts: 400
uf250-04.cnf fulfilled No. of Restarts: 229 No. of Flips: 4678 time to process: 0 seconds.
uf250-04.cnf , deadline. Restarts: 400
uf250-04.cnf fulfilled No. of Restarts: 112 No. of Flips: 2197 time to process: 0 seconds.
uf250-04.cnf fulfilled No. of Restarts: 386 No. of Flips: 1666 time to process: 1 seconds.
uf250-04.cnf , deadline. Restarts: 400
uf250-04.cnf , deadline. Restarts: 400
uf250-04.cnf fulfilled No. of Restarts: 305 No. of Flips: 3613 time to process: 1 seconds.
uf250-04.cnf , deadline. Restarts: 400
uf250-04.cnf fulfilled No. of Restarts: 394 No. of Flips: 2318 time to process: 1 seconds.
uf250-04.cnf , deadline. Restarts: 400
uf250-04.cnf , deadline. Restarts: 400
uf250-04.cnf , deadline. Restarts: 400
uf250-04.cnf , deadline. Restarts: 400
uf250-04.cnf , deadline. Restarts: 400
uf250-04.cnf , deadline. Restarts: 400
uf250-04.cnf fulfilled No. of Restarts: 162 No. of Flips: 3537 time to process: 1 seconds.
uf250-04.cnf , deadline. Restarts: 400
uf250-04.cnf fulfilled No. of Restarts: 22 No. of Flips: 785 time to process: 0 seconds.
uf250-04.cnf , deadline. Restarts: 400
uf250-04.cnf , deadline. Restarts: 400
uf250-04.cnf , deadline. Restarts: 400
uf250-04.cnf fulfilled No. of Restarts: 179 No. of Flips: 3411 time to process: 0 seconds.
uf250-04.cnf fulfilled No. of Restarts: 266 No. of Flips: 2156 time to process: 1 seconds.
uf250-04.cnf , deadline. Restarts: 400
uf250-04.cnf , deadline. Restarts: 400
uf250-04.cnf fulfilled No. of Restarts: 284 No. of Flips: 1984 time to process: 1 seconds.
uf250-04.cnf fulfilled No. of Restarts: 314 No. of Flips: 3460 time to process: 1 seconds.
uf250-04.cnf , deadline. Restarts: 400
uf250-04.cnf , deadline. Restarts: 400
uf250-04.cnf fulfilled No. of Restarts: 8 No. of Flips: 3070 time to process: 0 seconds.
uf250-04.cnf fulfilled No. of Restarts: 247 No. of Flips: 3874 time to process: 1 seconds.
uf250-04.cnf , deadline. Restarts: 400
uf250-04.cnf fulfilled No. of Restarts: 176 No. of Flips: 2994 time to process: 0 seconds.
uf250-04.cnf fulfilled No. of Restarts: 90 No. of Flips: 3547 time to process: 1 seconds.
uf250-04.cnf , deadline. Restarts: 400
uf250-04.cnf fulfilled No. of Restarts: 37 No. of Flips: 2696 time to process: 0 seconds.
uf250-04.cnf fulfilled No. of Restarts: 50 No. of Flips: 2148 time to process: 1 seconds.
uf250-04.cnf , deadline. Restarts: 400
uf250-04.cnf , deadline. Restarts: 400
uf250-04.cnf fulfilled No. of Restarts: 107 No. of Flips: 3800 time to process: 0 seconds.
uf250-04.cnf , deadline. Restarts: 400
uf250-04.cnf fulfilled No. of Restarts: 133 No. of Flips: 3274 time to process: 0 seconds.
uf250-04.cnf fulfilled No. of Restarts: 86 No. of Flips: 2295 time to process: 0 seconds.
uf250-04.cnf , deadline. Restarts: 400
uf250-04.cnf fulfilled No. of Restarts: 9 No. of Flips: 3639 time to process: 0 seconds.
uf250-04.cnf , deadline. Restarts: 400
uf250-04.cnf , deadline. Restarts: 400
uf250-04.cnf fulfilled No. of Restarts: 387 No. of Flips: 3467 time to process: 1 seconds.
uf250-04.cnf , deadline. Restarts: 400
uf250-04.cnf fulfilled No. of Restarts: 115 No. of Flips: 4604 time to process: 0 seconds.
uf250-04.cnf , deadline. Restarts: 400
uf250-04.cnf fulfilled No. of Restarts: 141 No. of Flips: 4218 time to process: 0 seconds.
uf250-04.cnf , deadline. Restarts: 400
uf250-04.cnf , deadline. Restarts: 400
uf250-04.cnf , deadline. Restarts: 400
uf250-04.cnf fulfilled No. of Restarts: 65 No. of Flips: 2667 time to process: 0 seconds.
uf250-04.cnf fulfilled No. of Restarts: 378 No. of Flips: 2910 time to process: 2 seconds.
uf250-04.cnf fulfilled No. of Restarts: 42 No. of Flips: 3945 time to process: 0 seconds.
uf250-04.cnf , deadline. Restarts: 400
uf250-04.cnf fulfilled No. of Restarts: 305 No. of Flips: 3802 time to process: 1 seconds.
uf250-04.cnf , deadline. Restarts: 400
uf250-04.cnf fulfilled No. of Restarts: 277 No. of Flips: 3050 time to process: 1 seconds.
uf250-04.cnf , deadline. Restarts: 400
uf250-04.cnf , deadline. Restarts: 400
uf250-04.cnf , deadline. Restarts: 400
uf250-04.cnf , deadline. Restarts: 400
uf250-04.cnf , deadline. Restarts: 400
uf250-04.cnf fulfilled No. of Restarts: 199 No. of Flips: 1594 time to process: 0 seconds.
uf250-04.cnf , deadline. Restarts: 400
uf250-04.cnf , deadline. Restarts: 400
uf250-04.cnf , deadline. Restarts: 400
uf250-04.cnf , deadline. Restarts: 400
uf250-04.cnf , deadline. Restarts: 400
uf250-04.cnf , deadline. Restarts: 400
uf250-04.cnf fulfilled No. of Restarts: 144 No. of Flips: 1399 time to process: 0 seconds.
uf250-04.cnf fulfilled No. of Restarts: 48 No. of Flips: 2846 time to process: 1 seconds.
uf250-04.cnf , deadline. Restarts: 400
uf250-04.cnf fulfilled No. of Restarts: 78 No. of Flips: 2910 time to process: 0 seconds.
uf250-04.cnf fulfilled No. of Restarts: 188 No. of Flips: 3701 time to process: 0 seconds.
uf250-04.cnf fulfilled No. of Restarts: 146 No. of Flips: 1599 time to process: 2 seconds.
uf250-04.cnf fulfilled No. of Restarts: 113 No. of Flips: 1918 time to process: 0 seconds.
uf250-04.cnf , deadline. Restarts: 400
uf250-04.cnf , deadline. Restarts: 400
uf250-04.cnf , deadline. Restarts: 400
uf250-04.cnf fulfilled No. of Restarts: 43 No. of Flips: 1102 time to process: 0 seconds.
uf250-04.cnf fulfilled No. of Restarts: 114 No. of Flips: 3879 time to process: 1 seconds.
uf250-04.cnf fulfilled No. of Restarts: 327 No. of Flips: 2141 time to process: 1 seconds.
uf250-04.cnf , deadline. Restarts: 400
uf250-04.cnf , deadline. Restarts: 400
uf250-04.cnf fulfilled No. of Restarts: 102 No. of Flips: 4173 time to process: 0 seconds.
uf250-04.cnf , deadline. Restarts: 400
uf250-04.cnf , deadline. Restarts: 400
uf250-04.cnf fulfilled No. of Restarts: 194 No. of Flips: 1280 time to process: 0 seconds.
uf250-04.cnf , deadline. Restarts: 400
uf250-04.cnf fulfilled No. of Restarts: 238 No. of Flips: 4157 time to process: 1 seconds.
uf250-04.cnf , deadline. Restarts: 400
uf250-04.cnf fulfilled No. of Restarts: 329 No. of Flips: 4135 time to process: 1 seconds.
uf250-04.cnf fulfilled No. of Restarts: 273 No. of Flips: 2027 time to process: 1 seconds.
uf250-04.cnf , deadline. Restarts: 400
uf250-04.cnf fulfilled No. of Restarts: 68 No. of Flips: 3507 time to process: 0 seconds.
uf250-04.cnf , deadline. Restarts: 400
uf250-04.cnf fulfilled No. of Restarts: 116 No. of Flips: 2684 time to process: 0 seconds.
uf250-04.cnf , deadline. Restarts: 400
uf250-04.cnf , deadline. Restarts: 400
uf250-04.cnf fulfilled No. of Restarts: 64 No. of Flips: 3252 time to process: 0 seconds.
uf250-04.cnf , deadline. Restarts: 400
uf250-04.cnf , deadline. Restarts: 400
uf250-04.cnf , deadline. Restarts: 400
uf250-04.cnf fulfilled No. of Restarts: 374 No. of Flips: 2161 time to process: 1 seconds.
uf250-04.cnf , deadline. Restarts: 400
uf250-04.cnf , deadline. Restarts: 400
uf250-04.cnf , deadline. Restarts: 400
uf250-04.cnf , deadline. Restarts: 400
uf250-04.cnf fulfilled No. of Restarts: 113 No. of Flips: 4964 time to process: 0 seconds.
uf250-04.cnf , deadline. Restarts: 400
uf250-04.cnf fulfilled No. of Restarts: 286 No. of Flips: 2382 time to process: 1 seconds.
uf250-04.cnf , deadline. Restarts: 400
uf250-04.cnf , deadline. Restarts: 400
uf250-04.cnf fulfilled No. of Restarts: 253 No. of Flips: 1694 time to process: 1 seconds.
uf250-04.cnf , deadline. Restarts: 400
uf250-04.cnf , deadline. Restarts: 400
uf250-04.cnf , deadline. Restarts: 400
uf250-04.cnf fulfilled No. of Restarts: 291 No. of Flips: 3477 time to process: 1 seconds.
uf250-04.cnf , deadline. Restarts: 400
uf250-04.cnf , deadline. Restarts: 400
uf250-04.cnf , deadline. Restarts: 400
uf250-04.cnf , deadline. Restarts: 400
uf250-04.cnf , deadline. Restarts: 400
uf250-04.cnf , deadline. Restarts: 400
uf250-04.cnf , deadline. Restarts: 400
uf250-04.cnf fulfilled No. of Restarts: 22 No. of Flips: 3819 time to process: 0 seconds.
uf250-04.cnf fulfilled No. of Restarts: 86 No. of Flips: 2061 time to process: 0 seconds.
uf250-04.cnf fulfilled No. of Restarts: 113 No. of Flips: 4784 time to process: 1 seconds.
uf250-04.cnf fulfilled No. of Restarts: 245 No. of Flips: 3582 time to process: 2 seconds.
uf250-04.cnf fulfilled No. of Restarts: 244 No. of Flips: 3681 time to process: 2 seconds.
uf250-04.cnf , deadline. Restarts: 400
uf250-04.cnf , deadline. Restarts: 400
uf250-04.cnf fulfilled No. of Restarts: 347 No. of Flips: 3337 time to process: 1 seconds.
uf250-04.cnf , deadline. Restarts: 400
uf250-04.cnf , deadline. Restarts: 400
uf250-04.cnf , deadline. Restarts: 400
uf250-04.cnf fulfilled No. of Restarts: 49 No. of Flips: 2953 time to process: 0 seconds.
uf250-04.cnf , deadline. Restarts: 400
uf250-04.cnf , deadline. Restarts: 400
uf250-04.cnf fulfilled No. of Restarts: 279 No. of Flips: 1853 time to process: 1 seconds.
uf250-04.cnf fulfilled No. of Restarts: 2 No. of Flips: 4825 time to process: 0 seconds.
uf250-04.cnf , deadline. Restarts: 400
uf250-04.cnf , deadline. Restarts: 400
uf250-04.cnf , deadline. Restarts: 400
uf250-04.cnf , deadline. Restarts: 400
uf250-04.cnf fulfilled No. of Restarts: 136 No. of Flips: 2260 time to process: 0 seconds.
uf250-04.cnf fulfilled No. of Restarts: 165 No. of Flips: 4276 time to process: 2 seconds.
uf250-04.cnf fulfilled No. of Restarts: 49 No. of Flips: 4327 time to process: 0 seconds.
uf250-04.cnf fulfilled No. of Restarts: 289 No. of Flips: 3617 time to process: 2 seconds.
uf250-04.cnf , deadline. Restarts: 400
uf250-04.cnf , deadline. Restarts: 400
uf250-04.cnf , deadline. Restarts: 400
uf250-04.cnf , deadline. Restarts: 400
uf250-04.cnf fulfilled No. of Restarts: 136 No. of Flips: 1327 time to process: 0 seconds.
uf250-04.cnf , deadline. Restarts: 400
uf250-04.cnf , deadline. Restarts: 400
uf250-04.cnf fulfilled No. of Restarts: 31 No. of Flips: 4901 time to process: 0 seconds.
uf250-04.cnf fulfilled No. of Restarts: 299 No. of Flips: 2482 time to process: 1 seconds.
uf250-04.cnf , deadline. Restarts: 400
uf250-04.cnf fulfilled No. of Restarts: 296 No. of Flips: 4660 time to process: 1 seconds.
uf250-04.cnf , deadline. Restarts: 400
uf250-04.cnf , deadline. Restarts: 400
uf250-04.cnf , deadline. Restarts: 400
uf250-04.cnf fulfilled No. of Restarts: 22 No. of Flips: 3416 time to process: 0 seconds.
uf250-04.cnf , deadline. Restarts: 400
uf250-04.cnf , deadline. Restarts: 400
uf250-04.cnf fulfilled No. of Restarts: 34 No. of Flips: 4470 time to process: 0 seconds.
uf250-04.cnf , deadline. Restarts: 400
uf250-04.cnf fulfilled No. of Restarts: 218 No. of Flips: 3393 time to process: 0 seconds.
uf250-04.cnf , deadline. Restarts: 400
uf250-04.cnf fulfilled No. of Restarts: 42 No. of Flips: 3758 time to process: 0 seconds.
uf250-04.cnf fulfilled No. of Restarts: 148 No. of Flips: 2565 time to process: 0 seconds.
uf250-04.cnf fulfilled No. of Restarts: 88 No. of Flips: 3900 time to process: 1 seconds.
uf250-04.cnf , deadline. Restarts: 400
uf250-04.cnf , deadline. Restarts: 400
uf250-04.cnf fulfilled No. of Restarts: 7 No. of Flips: 3603 time to process: 0 seconds.
uf250-04.cnf , deadline. Restarts: 400
uf250-04.cnf , deadline. Restarts: 400
uf250-04.cnf fulfilled No. of Restarts: 101 No. of Flips: 2666 time to process: 0 seconds.
uf250-04.cnf fulfilled No. of Restarts: 155 No. of Flips: 3561 time to process: 2 seconds.
uf250-04.cnf fulfilled No. of Restarts: 381 No. of Flips: 3769 time to process: 1 seconds.
uf250-04.cnf fulfilled No. of Restarts: 300 No. of Flips: 3976 time to process: 1 seconds.
uf250-04.cnf , deadline. Restarts: 400
uf250-04.cnf , deadline. Restarts: 400
uf250-04.cnf , deadline. Restarts: 400
uf250-04.cnf , deadline. Restarts: 400
uf250-04.cnf , deadline. Restarts: 400
uf250-04.cnf , deadline. Restarts: 400
uf250-04.cnf , deadline. Restarts: 400
uf250-04.cnf fulfilled No. of Restarts: 206 No. of Flips: 2082 time to process: 0 seconds.
uf250-04.cnf , deadline. Restarts: 400
uf250-04.cnf , deadline. Restarts: 400
uf250-04.cnf fulfilled No. of Restarts: 282 No. of Flips: 4150 time to process: 1 seconds.
uf250-04.cnf fulfilled No. of Restarts: 129 No. of Flips: 3566 time to process: 1 seconds.
uf250-04.cnf , deadline. Restarts: 400
uf250-04.cnf , deadline. Restarts: 400
uf250-04.cnf fulfilled No. of Restarts: 310 No. of Flips: 1893 time to process: 1 seconds.
uf250-04.cnf , deadline. Restarts: 400
uf250-04.cnf fulfilled No. of Restarts: 337 No. of Flips: 2948 time to process: 1 seconds.
uf250-04.cnf , deadline. Restarts: 400
uf250-04.cnf , deadline. Restarts: 400
uf250-04.cnf fulfilled No. of Restarts: 250 No. of Flips: 1346 time to process: 1 seconds.
uf250-04.cnf fulfilled No. of Restarts: 276 No. of Flips: 3660 time to process: 1 seconds.
uf250-04.cnf , deadline. Restarts: 400
uf250-04.cnf fulfilled No. of Restarts: 21 No. of Flips: 4866 time to process: 0 seconds.
uf250-04.cnf , deadline. Restarts: 400
uf250-04.cnf , deadline. Restarts: 400
uf250-04.cnf fulfilled No. of Restarts: 367 No. of Flips: 4822 time to process: 1 seconds.
uf250-04.cnf , deadline. Restarts: 400
uf250-04.cnf , deadline. Restarts: 400
uf250-04.cnf fulfilled No. of Restarts: 284 No. of Flips: 2370 time to process: 1 seconds.
uf250-04.cnf , deadline. Restarts: 400
uf250-04.cnf , deadline. Restarts: 400
uf250-04.cnf , deadline. Restarts: 400
uf250-04.cnf , deadline. Restarts: 400
uf250-04.cnf , deadline. Restarts: 400
uf250-04.cnf fulfilled No. of Restarts: 297 No. of Flips: 2931 time to process: 1 seconds.
uf250-04.cnf fulfilled No. of Restarts: 155 No. of Flips: 2465 time to process: 1 seconds.
uf250-04.cnf fulfilled No. of Restarts: 293 No. of Flips: 2633 time to process: 1 seconds.
uf250-04.cnf , deadline. Restarts: 400
uf250-04.cnf , deadline. Restarts: 400
uf250-04.cnf , deadline. Restarts: 400
uf250-04.cnf fulfilled No. of Restarts: 344 No. of Flips: 1934 time to process: 1 seconds.
uf250-04.cnf , deadline. Restarts: 400
uf250-04.cnf , deadline. Restarts: 400
uf250-04.cnf fulfilled No. of Restarts: 39 No. of Flips: 764 time to process: 0 seconds.
uf250-04.cnf , deadline. Restarts: 400
uf250-04.cnf fulfilled No. of Restarts: 147 No. of Flips: 749 time to process: 0 seconds.
uf250-04.cnf , deadline. Restarts: 400
uf250-04.cnf fulfilled No. of Restarts: 148 No. of Flips: 1646 time to process: 0 seconds.
uf250-04.cnf fulfilled No. of Restarts: 191 No. of Flips: 3210 time to process: 1 seconds.
uf250-04.cnf fulfilled No. of Restarts: 304 No. of Flips: 1963 time to process: 1 seconds.
uf250-04.cnf , deadline. Restarts: 400
uf250-04.cnf , deadline. Restarts: 400
uf250-04.cnf , deadline. Restarts: 400
uf250-04.cnf fulfilled No. of Restarts: 49 No. of Flips: 4122 time to process: 0 seconds.
uf250-04.cnf , deadline. Restarts: 400
uf250-04.cnf fulfilled No. of Restarts: 168 No. of Flips: 3293 time to process: 0 seconds.
uf250-04.cnf , deadline. Restarts: 400
uf250-04.cnf , deadline. Restarts: 400
uf250-04.cnf , deadline. Restarts: 400
uf250-04.cnf , deadline. Restarts: 400
uf250-04.cnf , deadline. Restarts: 400
uf250-04.cnf , deadline. Restarts: 400
uf250-04.cnf , deadline. Restarts: 400
uf250-04.cnf , deadline. Restarts: 400
uf250-04.cnf , deadline. Restarts: 400
uf250-04.cnf , deadline. Restarts: 400
uf250-04.cnf , deadline. Restarts: 400
uf250-04.cnf , deadline. Restarts: 400
uf250-04.cnf fulfilled No. of Restarts: 44 No. of Flips: 2822 time to process: 0 seconds.
uf250-04.cnf fulfilled No. of Restarts: 18 No. of Flips: 2816 time to process: 0 seconds.
uf250-04.cnf fulfilled No. of Restarts: 279 No. of Flips: 3323 time to process: 1 seconds.
uf250-04.cnf , deadline. Restarts: 400
uf250-04.cnf , deadline. Restarts: 400
uf250-04.cnf , deadline. Restarts: 400
uf250-04.cnf , deadline. Restarts: 400
uf250-04.cnf fulfilled No. of Restarts: 362 No. of Flips: 4871 time to process: 1 seconds.
uf250-04.cnf fulfilled No. of Restarts: 341 No. of Flips: 921 time to process: 1 seconds.
uf250-04.cnf , deadline. Restarts: 400
uf250-04.cnf fulfilled No. of Restarts: 139 No. of Flips: 4522 time to process: 0 seconds.
uf250-04.cnf , deadline. Restarts: 400
uf250-04.cnf , deadline. Restarts: 400
uf250-04.cnf fulfilled No. of Restarts: 17 No. of Flips: 2539 time to process: 0 seconds.
uf250-04.cnf fulfilled No. of Restarts: 359 No. of Flips: 1482 time to process: 2 seconds.
uf250-04.cnf , deadline. Restarts: 400
uf250-04.cnf fulfilled No. of Restarts: 37 No. of Flips: 4100 time to process: 0 seconds.
uf250-04.cnf fulfilled No. of Restarts: 129 No. of Flips: 3310 time to process: 2 seconds.
uf250-04.cnf fulfilled No. of Restarts: 243 No. of Flips: 3503 time to process: 1 seconds.
uf250-04.cnf , deadline. Restarts: 400
uf250-04.cnf fulfilled No. of Restarts: 396 No. of Flips: 4083 time to process: 1 seconds.
uf250-04.cnf fulfilled No. of Restarts: 108 No. of Flips: 4772 time to process: 0 seconds.
uf250-04.cnf , deadline. Restarts: 400
uf250-04.cnf , deadline. Restarts: 400
uf250-04.cnf , deadline. Restarts: 400
uf250-04.cnf fulfilled No. of Restarts: 385 No. of Flips: 2054 time to process: 1 seconds.
uf250-04.cnf , deadline. Restarts: 400
uf250-04.cnf , deadline. Restarts: 400
uf250-04.cnf , deadline. Restarts: 400
uf250-04.cnf , deadline. Restarts: 400
uf250-04.cnf , deadline. Restarts: 400
uf250-04.cnf , deadline. Restarts: 400
uf250-04.cnf fulfilled No. of Restarts: 265 No. of Flips: 927 time to process: 1 seconds.
uf250-04.cnf , deadline. Restarts: 400
uf250-04.cnf , deadline. Restarts: 400
uf250-04.cnf , deadline. Restarts: 400
uf250-04.cnf , deadline. Restarts: 400
uf250-04.cnf , deadline. Restarts: 400
uf250-04.cnf , deadline. Restarts: 400
uf250-04.cnf fulfilled No. of Restarts: 395 No. of Flips: 1755 time to process: 1 seconds.
uf250-04.cnf , deadline. Restarts: 400
uf250-04.cnf , deadline. Restarts: 400
uf250-04.cnf , deadline. Restarts: 400
uf250-04.cnf fulfilled No. of Restarts: 52 No. of Flips: 3953 time to process: 0 seconds.
uf250-04.cnf , deadline. Restarts: 400
uf250-04.cnf , deadline. Restarts: 400
uf250-04.cnf fulfilled No. of Restarts: 88 No. of Flips: 1127 time to process: 0 seconds.
uf250-04.cnf , deadline. Restarts: 400
uf250-04.cnf fulfilled No. of Restarts: 383 No. of Flips: 1971 time to process: 1 seconds.
uf250-04.cnf , deadline. Restarts: 400
uf250-04.cnf , deadline. Restarts: 400
uf250-04.cnf , deadline. Restarts: 400
uf250-04.cnf , deadline. Restarts: 400
uf250-04.cnf , deadline. Restarts: 400
uf250-04.cnf , deadline. Restarts: 400
uf250-04.cnf fulfilled No. of Restarts: 199 No. of Flips: 2547 time to process: 0 seconds.
uf250-04.cnf , deadline. Restarts: 400
uf250-04.cnf fulfilled No. of Restarts: 212 No. of Flips: 1717 time to process: 0 seconds.
uf250-04.cnf , deadline. Restarts: 400
uf250-04.cnf fulfilled No. of Restarts: 304 No. of Flips: 3968 time to process: 1 seconds.
uf250-04.cnf fulfilled No. of Restarts: 209 No. of Flips: 2186 time to process: 1 seconds.
uf250-04.cnf , deadline. Restarts: 400
uf250-04.cnf fulfilled No. of Restarts: 58 No. of Flips: 3464 time to process: 0 seconds.
uf250-04.cnf fulfilled No. of Restarts: 236 No. of Flips: 4477 time to process: 2 seconds.
uf250-04.cnf fulfilled No. of Restarts: 240 No. of Flips: 3672 time to process: 0 seconds.
uf250-04.cnf fulfilled No. of Restarts: 176 No. of Flips: 3858 time to process: 2 seconds.
uf250-04.cnf fulfilled No. of Restarts: 391 No. of Flips: 2463 time to process: 1 seconds.
uf250-04.cnf , deadline. Restarts: 400
uf250-04.cnf , deadline. Restarts: 400
uf250-04.cnf , deadline. Restarts: 400
uf250-04.cnf , deadline. Restarts: 400
uf250-04.cnf , deadline. Restarts: 400
uf250-04.cnf , deadline. Restarts: 400
uf250-04.cnf , deadline. Restarts: 400
uf250-04.cnf , deadline. Restarts: 400
uf250-04.cnf , deadline. Restarts: 400
uf250-04.cnf , deadline. Restarts: 400
uf250-04.cnf , deadline. Restarts: 400
uf250-04.cnf fulfilled No. of Restarts: 160 No. of Flips: 3299 time to process: 0 seconds.
uf250-04.cnf fulfilled No. of Restarts: 233 No. of Flips: 3667 time to process: 1 seconds.
uf250-04.cnf , deadline. Restarts: 400
uf250-04.cnf , deadline. Restarts: 400
uf250-04.cnf fulfilled No. of Restarts: 39 No. of Flips: 1764 time to process: 0 seconds.
uf250-04.cnf fulfilled No. of Restarts: 45 No. of Flips: 3513 time to process: 1 seconds.
uf250-04.cnf , deadline. Restarts: 400
uf250-04.cnf fulfilled No. of Restarts: 13 No. of Flips: 2709 time to process: 0 seconds.
uf250-04.cnf fulfilled No. of Restarts: 366 No. of Flips: 1074 time to process: 1 seconds.
uf250-04.cnf , deadline. Restarts: 400
uf250-04.cnf , deadline. Restarts: 400
uf250-04.cnf fulfilled No. of Restarts: 275 No. of Flips: 4894 time to process: 1 seconds.
uf250-04.cnf , deadline. Restarts: 400
uf250-04.cnf , deadline. Restarts: 400
uf250-04.cnf fulfilled No. of Restarts: 93 No. of Flips: 2259 time to process: 0 seconds.
uf250-04.cnf , deadline. Restarts: 400
uf250-04.cnf , deadline. Restarts: 400
uf250-04.cnf , deadline. Restarts: 400
uf250-04.cnf , deadline. Restarts: 400
uf250-04.cnf , deadline. Restarts: 400
uf250-04.cnf fulfilled No. of Restarts: 383 No. of Flips: 2013 time to process: 1 seconds.
uf250-04.cnf , deadline. Restarts: 400
uf250-04.cnf , deadline. Restarts: 400
uf250-04.cnf fulfilled No. of Restarts: 269 No. of Flips: 4498 time to process: 1 seconds.
uf250-04.cnf fulfilled No. of Restarts: 171 No. of Flips: 4480 time to process: 1 seconds.
uf250-04.cnf , deadline. Restarts: 400
uf250-04.cnf , deadline. Restarts: 400
uf250-04.cnf , deadline. Restarts: 400
uf250-04.cnf , deadline. Restarts: 400
uf250-04.cnf , deadline. Restarts: 400
uf250-04.cnf , deadline. Restarts: 400
uf250-04.cnf fulfilled No. of Restarts: 57 No. of Flips: 4613 time to process: 0 seconds.
uf250-04.cnf fulfilled No. of Restarts: 310 No. of Flips: 1723 time to process: 2 seconds.
uf250-04.cnf , deadline. Restarts: 400
uf250-04.cnf , deadline. Restarts: 400
uf250-04.cnf , deadline. Restarts: 400
uf250-04.cnf fulfilled No. of Restarts: 99 No. of Flips: 3987 time to process: 0 seconds.
uf250-04.cnf fulfilled No. of Restarts: 261 No. of Flips: 4855 time to process: 2 seconds.
uf250-04.cnf , deadline. Restarts: 400
uf250-04.cnf , deadline. Restarts: 400
uf250-04.cnf , deadline. Restarts: 400
uf250-04.cnf fulfilled No. of Restarts: 28 No. of Flips: 3629 time to process: 0 seconds.
uf250-04.cnf , deadline. Restarts: 400
uf250-04.cnf , deadline. Restarts: 400
uf250-04.cnf fulfilled No. of Restarts: 375 No. of Flips: 2402 time to process: 1 seconds.
uf250-04.cnf , deadline. Restarts: 400
uf250-04.cnf fulfilled No. of Restarts: 166 No. of Flips: 4011 time to process: 0 seconds.
uf250-04.cnf fulfilled No. of Restarts: 37 No. of Flips: 843 time to process: 1 seconds.
uf250-04.cnf fulfilled No. of Restarts: 334 No. of Flips: 4355 time to process: 2 seconds.
uf250-04.cnf fulfilled No. of Restarts: 45 No. of Flips: 4310 time to process: 0 seconds.
uf250-04.cnf , deadline. Restarts: 400
uf250-04.cnf , deadline. Restarts: 400
uf250-04.cnf , deadline. Restarts: 400
uf250-04.cnf fulfilled No. of Restarts: 126 No. of Flips: 3635 time to process: 0 seconds.
uf250-04.cnf fulfilled No. of Restarts: 142 No. of Flips: 3916 time to process: 1 seconds.
uf250-04.cnf , deadline. Restarts: 400
uf250-04.cnf fulfilled No. of Restarts: 63 No. of Flips: 3936 time to process: 0 seconds.
uf250-04.cnf fulfilled No. of Restarts: 326 No. of Flips: 2899 time to process: 2 seconds.
uf250-04.cnf fulfilled No. of Restarts: 73 No. of Flips: 1618 time to process: 0 seconds.
uf250-04.cnf , deadline. Restarts: 400
uf250-04.cnf fulfilled No. of Restarts: 293 No. of Flips: 3030 time to process: 1 seconds.
uf250-04.cnf fulfilled No. of Restarts: 276 No. of Flips: 4973 time to process: 1 seconds.
uf250-04.cnf , deadline. Restarts: 400
uf250-04.cnf , deadline. Restarts: 400
uf250-04.cnf fulfilled No. of Restarts: 149 No. of Flips: 1738 time to process: 0 seconds.
uf250-04.cnf , deadline. Restarts: 400
uf250-04.cnf fulfilled No. of Restarts: 373 No. of Flips: 3446 time to process: 1 seconds.
uf250-04.cnf , deadline. Restarts: 400
uf250-04.cnf fulfilled No. of Restarts: 46 No. of Flips: 2812 time to process: 0 seconds.
uf250-04.cnf fulfilled No. of Restarts: 336 No. of Flips: 3411 time to process: 2 seconds.
uf250-04.cnf , deadline. Restarts: 400
uf250-04.cnf fulfilled No. of Restarts: 53 No. of Flips: 1355 time to process: 0 seconds.
uf250-04.cnf , deadline. Restarts: 400
uf250-04.cnf fulfilled No. of Restarts: 327 No. of Flips: 2914 time to process: 1 seconds.
uf250-04.cnf fulfilled No. of Restarts: 56 No. of Flips: 1489 time to process: 0 seconds.
uf250-04.cnf , deadline. Restarts: 400
uf250-04.cnf , deadline. Restarts: 400
uf250-04.cnf , deadline. Restarts: 400
uf250-04.cnf , deadline. Restarts: 400
uf250-04.cnf , deadline. Restarts: 400
uf250-04.cnf , deadline. Restarts: 400
uf250-04.cnf , deadline. Restarts: 400
uf250-04.cnf , deadline. Restarts: 400
uf250-04.cnf fulfilled No. of Restarts: 250 No. of Flips: 957 time to process: 1 seconds.
uf250-04.cnf , deadline. Restarts: 400
uf250-04.cnf , deadline. Restarts: 400
uf250-04.cnf , deadline. Restarts: 400
uf250-04.cnf , deadline. Restarts: 400
uf250-04.cnf fulfilled No. of Restarts: 344 No. of Flips: 3782 time to process: 1 seconds.
uf250-04.cnf , deadline. Restarts: 400
uf250-04.cnf , deadline. Restarts: 400
uf250-04.cnf , deadline. Restarts: 400
uf250-04.cnf fulfilled No. of Restarts: 249 No. of Flips: 3405 time to process: 1 seconds.
uf250-04.cnf , deadline. Restarts: 400
uf250-04.cnf , deadline. Restarts: 400
uf250-04.cnf , deadline. Restarts: 400
uf250-04.cnf , deadline. Restarts: 400
uf250-04.cnf , deadline. Restarts: 400
uf250-04.cnf , deadline. Restarts: 400
uf250-04.cnf , deadline. Restarts: 400
uf250-04.cnf fulfilled No. of Restarts: 59 No. of Flips: 2256 time to process: 0 seconds.
uf250-04.cnf , deadline. Restarts: 400
uf250-04.cnf fulfilled No. of Restarts: 16 No. of Flips: 3901 time to process: 0 seconds.
uf250-04.cnf , deadline. Restarts: 400
uf250-04.cnf fulfilled No. of Restarts: 322 No. of Flips: 2876 time to process: 1 seconds.
uf250-04.cnf , deadline. Restarts: 400
uf250-04.cnf fulfilled No. of Restarts: 291 No. of Flips: 4868 time to process: 1 seconds.
uf250-04.cnf , deadline. Restarts: 400
uf250-04.cnf , deadline. Restarts: 400
uf250-04.cnf , deadline. Restarts: 400
uf250-04.cnf , deadline. Restarts: 400
uf250-04.cnf , deadline. Restarts: 400
uf250-04.cnf , deadline. Restarts: 400
uf250-04.cnf , deadline. Restarts: 400
uf250-04.cnf , deadline. Restarts: 400
uf250-04.cnf , deadline. Restarts: 400
uf250-04.cnf , deadline. Restarts: 400
uf250-04.cnf fulfilled No. of Restarts: 105 No. of Flips: 3249 time to process: 0 seconds.
uf250-04.cnf , deadline. Restarts: 400
uf250-04.cnf , deadline. Restarts: 400
uf250-04.cnf fulfilled No. of Restarts: 284 No. of Flips: 2714 time to process: 1 seconds.
uf250-04.cnf , deadline. Restarts: 400
uf250-04.cnf , deadline. Restarts: 400
uf250-04.cnf , deadline. Restarts: 400
uf250-04.cnf fulfilled No. of Restarts: 96 No. of Flips: 646 time to process: 0 seconds.
uf250-04.cnf , deadline. Restarts: 400
uf250-04.cnf fulfilled No. of Restarts: 185 No. of Flips: 4550 time to process: 0 seconds.
uf250-04.cnf , deadline. Restarts: 400
uf250-04.cnf , deadline. Restarts: 400
uf250-04.cnf fulfilled No. of Restarts: 72 No. of Flips: 4530 time to process: 0 seconds.
uf250-04.cnf , deadline. Restarts: 400
uf250-04.cnf , deadline. Restarts: 400
uf250-04.cnf , deadline. Restarts: 400
uf250-04.cnf , deadline. Restarts: 400
uf250-04.cnf , deadline. Restarts: 400
uf250-04.cnf fulfilled No. of Restarts: 51 No. of Flips: 1104 time to process: 0 seconds.
uf250-04.cnf fulfilled No. of Restarts: 144 No. of Flips: 1964 time to process: 2 seconds.
uf250-04.cnf , deadline. Restarts: 400
uf250-04.cnf , deadline. Restarts: 400
uf250-04.cnf , deadline. Restarts: 400
uf250-04.cnf , deadline. Restarts: 400
uf250-04.cnf , deadline. Restarts: 400
uf250-04.cnf , deadline. Restarts: 400
uf250-04.cnf , deadline. Restarts: 400
uf250-04.cnf fulfilled No. of Restarts: 277 No. of Flips: 2628 time to process: 1 seconds.
uf250-04.cnf fulfilled No. of Restarts: 185 No. of Flips: 1485 time to process: 0 seconds.
uf250-04.cnf , deadline. Restarts: 400
uf250-04.cnf , deadline. Restarts: 400
uf250-04.cnf , deadline. Restarts: 400
uf250-04.cnf fulfilled No. of Restarts: 211 No. of Flips: 3646 time to process: 0 seconds.
uf250-04.cnf , deadline. Restarts: 400
uf250-04.cnf , deadline. Restarts: 400
uf250-04.cnf fulfilled No. of Restarts: 147 No. of Flips: 4121 time to process: 0 seconds.
uf250-04.cnf fulfilled No. of Restarts: 91 No. of Flips: 3790 time to process: 1 seconds.
uf250-04.cnf , deadline. Restarts: 400
uf250-04.cnf , deadline. Restarts: 400
uf250-04.cnf , deadline. Restarts: 400
uf250-04.cnf , deadline. Restarts: 400
uf250-04.cnf , deadline. Restarts: 400
uf250-04.cnf , deadline. Restarts: 400
uf250-04.cnf fulfilled No. of Restarts: 185 No. of Flips: 1579 time to process: 0 seconds.
uf250-04.cnf , deadline. Restarts: 400
uf250-04.cnf , deadline. Restarts: 400
uf250-04.cnf fulfilled No. of Restarts: 325 No. of Flips: 2627 time to process: 1 seconds.
uf250-04.cnf , deadline. Restarts: 400
uf250-04.cnf , deadline. Restarts: 400
uf250-04.cnf , deadline. Restarts: 400
uf250-04.cnf , deadline. Restarts: 400
uf250-04.cnf , deadline. Restarts: 400
uf250-04.cnf , deadline. Restarts: 400
uf250-04.cnf , deadline. Restarts: 400
uf250-04.cnf fulfilled No. of Restarts: 72 No. of Flips: 4561 time to process: 0 seconds.
uf250-04.cnf , deadline. Restarts: 400
uf250-04.cnf , deadline. Restarts: 400
uf250-04.cnf , deadline. Restarts: 400
uf250-04.cnf , deadline. Restarts: 400
uf250-04.cnf , deadline. Restarts: 400
uf250-04.cnf fulfilled No. of Restarts: 172 No. of Flips: 4911 time to process: 0 seconds.
uf250-04.cnf , deadline. Restarts: 400
uf250-04.cnf fulfilled No. of Restarts: 306 No. of Flips: 4265 time to process: 1 seconds.
uf250-04.cnf fulfilled No. of Restarts: 225 No. of Flips: 4276 time to process: 1 seconds.
uf250-04.cnf fulfilled No. of Restarts: 53 No. of Flips: 2237 time to process: 0 seconds.
uf250-04.cnf , deadline. Restarts: 400
uf250-04.cnf fulfilled No. of Restarts: 18 No. of Flips: 3316 time to process: 0 seconds.
uf250-04.cnf fulfilled No. of Restarts: 106 No. of Flips: 4318 time to process: 0 seconds.
uf250-04.cnf fulfilled No. of Restarts: 254 No. of Flips: 1118 time to process: 2 seconds.
uf250-04.cnf , deadline. Restarts: 400
uf250-04.cnf , deadline. Restarts: 400
uf250-04.cnf , deadline. Restarts: 400
uf250-04.cnf fulfilled No. of Restarts: 197 No. of Flips: 1162 time to process: 0 seconds.
uf250-04.cnf fulfilled No. of Restarts: 2 No. of Flips: 2565 time to process: 0 seconds.
uf250-04.cnf , deadline. Restarts: 400
uf250-04.cnf fulfilled No. of Restarts: 256 No. of Flips: 1853 time to process: 1 seconds.
uf250-04.cnf fulfilled No. of Restarts: 342 No. of Flips: 4201 time to process: 2 seconds.
uf250-04.cnf fulfilled No. of Restarts: 156 No. of Flips: 3455 time to process: 1 seconds.
uf250-04.cnf fulfilled No. of Restarts: 379 No. of Flips: 1948 time to process: 1 seconds.
uf250-04.cnf , deadline. Restarts: 400
uf250-04.cnf , deadline. Restarts: 400
uf250-04.cnf , deadline. Restarts: 400
uf250-04.cnf , deadline. Restarts: 400
uf250-04.cnf , deadline. Restarts: 400
uf250-04.cnf , deadline. Restarts: 400
uf250-04.cnf , deadline. Restarts: 400
uf250-04.cnf , deadline. Restarts: 400
uf250-04.cnf fulfilled No. of Restarts: 254 No. of Flips: 1088 time to process: 1 seconds.
uf250-04.cnf , deadline. Restarts: 400
uf250-04.cnf fulfilled No. of Restarts: 330 No. of Flips: 2039 time to process: 1 seconds.
uf250-04.cnf , deadline. Restarts: 400
uf250-04.cnf , deadline. Restarts: 400
uf250-04.cnf fulfilled No. of Restarts: 362 No. of Flips: 2165 time to process: 1 seconds.
uf250-04.cnf , deadline. Restarts: 400
uf250-04.cnf , deadline. Restarts: 400
uf250-04.cnf fulfilled No. of Restarts: 347 No. of Flips: 2168 time to process: 1 seconds.
uf250-04.cnf , deadline. Restarts: 400
uf250-04.cnf , deadline. Restarts: 400
uf250-04.cnf , deadline. Restarts: 400
uf250-04.cnf , deadline. Restarts: 400
uf250-04.cnf , deadline. Restarts: 400
uf250-04.cnf , deadline. Restarts: 400
uf250-04.cnf , deadline. Restarts: 400
uf250-04.cnf fulfilled No. of Restarts: 325 No. of Flips: 3878 time to process: 1 seconds.
uf250-04.cnf fulfilled No. of Restarts: 35 No. of Flips: 3544 time to process: 0 seconds.
uf250-04.cnf , deadline. Restarts: 400
uf250-04.cnf , deadline. Restarts: 400
uf250-04.cnf fulfilled No. of Restarts: 341 No. of Flips: 4436 time to process: 1 seconds.
uf250-04.cnf , deadline. Restarts: 400
uf250-04.cnf fulfilled No. of Restarts: 230 No. of Flips: 1438 time to process: 0 seconds.
uf250-04.cnf fulfilled No. of Restarts: 130 No. of Flips: 2945 time to process: 1 seconds.
uf250-04.cnf , deadline. Restarts: 400
uf250-04.cnf , deadline. Restarts: 400
uf250-04.cnf , deadline. Restarts: 400
uf250-04.cnf fulfilled No. of Restarts: 228 No. of Flips: 2696 time to process: 0 seconds.
uf250-04.cnf , deadline. Restarts: 400
uf250-04.cnf , deadline. Restarts: 400
uf250-04.cnf fulfilled No. of Restarts: 291 No. of Flips: 4097 time to process: 1 seconds.
uf250-04.cnf , deadline. Restarts: 400
uf250-04.cnf , deadline. Restarts: 400
uf250-04.cnf , deadline. Restarts: 400
uf250-04.cnf , deadline. Restarts: 400
uf250-04.cnf , deadline. Restarts: 400
uf250-04.cnf fulfilled No. of Restarts: 185 No. of Flips: 3953 time to process: 0 seconds.
uf250-04.cnf , deadline. Restarts: 400
uf250-04.cnf fulfilled No. of Restarts: 129 No. of Flips: 3111 time to process: 0 seconds.
uf250-04.cnf , deadline. Restarts: 400
uf250-04.cnf fulfilled No. of Restarts: 23 No. of Flips: 1723 time to process: 0 seconds.
uf250-04.cnf fulfilled No. of Restarts: 108 No. of Flips: 2791 time to process: 1 seconds.
uf250-04.cnf , deadline. Restarts: 400
uf250-04.cnf fulfilled No. of Restarts: 316 No. of Flips: 2551 time to process: 1 seconds.
uf250-04.cnf fulfilled No. of Restarts: 317 No. of Flips: 1788 time to process: 1 seconds.
uf250-04.cnf fulfilled No. of Restarts: 235 No. of Flips: 3134 time to process: 0 seconds.
uf250-04.cnf , deadline. Restarts: 400
uf250-04.cnf fulfilled No. of Restarts: 46 No. of Flips: 789 time to process: 0 seconds.
uf250-04.cnf fulfilled No. of Restarts: 17 No. of Flips: 3782 time to process: 1 seconds.
uf250-04.cnf fulfilled No. of Restarts: 0 No. of Flips: 3470 time to process: 1 seconds.
uf250-04.cnf fulfilled No. of Restarts: 333 No. of Flips: 2921 time to process: 1 seconds.
uf250-04.cnf , deadline. Restarts: 400
uf250-04.cnf , deadline. Restarts: 400
uf250-04.cnf , deadline. Restarts: 400
uf250-04.cnf , deadline. Restarts: 400
uf250-04.cnf fulfilled No. of Restarts: 161 No. of Flips: 2013 time to process: 0 seconds.
uf250-04.cnf , deadline. Restarts: 400
uf250-04.cnf , deadline. Restarts: 400
uf250-04.cnf , deadline. Restarts: 400
uf250-04.cnf fulfilled No. of Restarts: 348 No. of Flips: 2321 time to process: 1 seconds.
uf250-04.cnf , deadline. Restarts: 400
uf250-04.cnf , deadline. Restarts: 400
uf250-04.cnf , deadline. Restarts: 400
uf250-04.cnf , deadline. Restarts: 400
uf250-04.cnf fulfilled No. of Restarts: 106 No. of Flips: 2447 time to process: 0 seconds.
uf250-04.cnf fulfilled No. of Restarts: 313 No. of Flips: 3865 time to process: 2 seconds.
uf250-04.cnf fulfilled No. of Restarts: 199 No. of Flips: 4276 time to process: 0 seconds.
uf250-04.cnf , deadline. Restarts: 400
uf250-04.cnf , deadline. Restarts: 400
uf250-04.cnf , deadline. Restarts: 400
uf250-04.cnf , deadline. Restarts: 400
uf250-04.cnf , deadline. Restarts: 400
uf250-04.cnf , deadline. Restarts: 400
uf250-04.cnf , deadline. Restarts: 400
uf250-04.cnf , deadline. Restarts: 400
uf250-04.cnf fulfilled No. of Restarts: 320 No. of Flips: 1576 time to process: 1 seconds.
uf250-04.cnf , deadline. Restarts: 400
uf250-04.cnf fulfilled No. of Restarts: 213 No. of Flips: 4198 time to process: 0 seconds.
uf250-04.cnf fulfilled No. of Restarts: 65 No. of Flips: 2988 time to process: 1 seconds.
uf250-04.cnf fulfilled No. of Restarts: 216 No. of Flips: 504 time to process: 1 seconds.
uf250-04.cnf fulfilled No. of Restarts: 96 No. of Flips: 1762 time to process: 0 seconds.
uf250-04.cnf , deadline. Restarts: 400
uf250-04.cnf fulfilled No. of Restarts: 264 No. of Flips: 4805 time to process: 1 seconds.
uf250-04.cnf , deadline. Restarts: 400
uf250-04.cnf , deadline. Restarts: 400
uf250-04.cnf , deadline. Restarts: 400
uf250-04.cnf fulfilled No. of Restarts: 250 No. of Flips: 4597 time to process: 1 seconds.
uf250-04.cnf , deadline. Restarts: 400
uf250-04.cnf , deadline. Restarts: 400
uf250-04.cnf fulfilled No. of Restarts: 383 No. of Flips: 3706 time to process: 1 seconds.
uf250-04.cnf , deadline. Restarts: 400
uf250-04.cnf , deadline. Restarts: 400
uf250-04.cnf , deadline. Restarts: 400
uf250-04.cnf , deadline. Restarts: 400
uf250-04.cnf , deadline. Restarts: 400
uf250-04.cnf fulfilled No. of Restarts: 341 No. of Flips: 1317 time to process: 1 seconds.
uf250-04.cnf , deadline. Restarts: 400
uf250-04.cnf , deadline. Restarts: 400
uf250-04.cnf fulfilled No. of Restarts: 48 No. of Flips: 4659 time to process: 0 seconds.
uf250-04.cnf , deadline. Restarts: 400
uf250-04.cnf fulfilled No. of Restarts: 52 No. of Flips: 1192 time to process: 0 seconds.
uf250-04.cnf , deadline. Restarts: 400
uf250-04.cnf fulfilled No. of Restarts: 285 No. of Flips: 4192 time to process: 1 seconds.
uf250-04.cnf , deadline. Restarts: 400
uf250-04.cnf fulfilled No. of Restarts: 236 No. of Flips: 3115 time to process: 0 seconds.
uf250-04.cnf fulfilled No. of Restarts: 27 No. of Flips: 4851 time to process: 0 seconds.
uf250-04.cnf , deadline. Restarts: 400
uf250-04.cnf , deadline. Restarts: 400
uf250-04.cnf , deadline. Restarts: 400
uf250-04.cnf fulfilled No. of Restarts: 195 No. of Flips: 1342 time to process: 0 seconds.
uf250-04.cnf , deadline. Restarts: 400
uf250-04.cnf , deadline. Restarts: 400
uf250-04.cnf fulfilled No. of Restarts: 257 No. of Flips: 1415 time to process: 1 seconds.
uf250-04.cnf , deadline. Restarts: 400
uf250-04.cnf , deadline. Restarts: 400
uf250-04.cnf , deadline. Restarts: 400
uf250-04.cnf fulfilled No. of Restarts: 333 No. of Flips: 3500 time to process: 1 seconds.
uf250-04.cnf , deadline. Restarts: 400
uf250-04.cnf , deadline. Restarts: 400
uf250-04.cnf , deadline. Restarts: 400
uf250-04.cnf fulfilled No. of Restarts: 200 No. of Flips: 2485 time to process: 0 seconds.
uf250-04.cnf , deadline. Restarts: 400
uf250-04.cnf , deadline. Restarts: 400
uf250-04.cnf , deadline. Restarts: 400
uf250-04.cnf fulfilled No. of Restarts: 380 No. of Flips: 1881 time to process: 1 seconds.
uf250-04.cnf , deadline. Restarts: 400
uf250-04.cnf fulfilled No. of Restarts: 273 No. of Flips: 3946 time to process: 1 seconds.
uf250-04.cnf , deadline. Restarts: 400
uf250-04.cnf , deadline. Restarts: 400
uf250-04.cnf fulfilled No. of Restarts: 231 No. of Flips: 2762 time to process: 0 seconds.
uf250-04.cnf , deadline. Restarts: 400
uf250-04.cnf , deadline. Restarts: 400
uf250-04.cnf , deadline. Restarts: 400
uf250-04.cnf , deadline. Restarts: 400
uf250-04.cnf , deadline. Restarts: 400
uf250-04.cnf , deadline. Restarts: 400
uf250-04.cnf fulfilled No. of Restarts: 195 No. of Flips: 3224 time to process: 0 seconds.
uf250-04.cnf , deadline. Restarts: 400
uf250-04.cnf , deadline. Restarts: 400
uf250-04.cnf fulfilled No. of Restarts: 254 No. of Flips: 4700 time to process: 1 seconds.
uf250-04.cnf , deadline. Restarts: 400
uf250-04.cnf fulfilled No. of Restarts: 276 No. of Flips: 3176 time to process: 1 seconds.
uf250-04.cnf , deadline. Restarts: 400
uf250-04.cnf fulfilled No. of Restarts: 263 No. of Flips: 1976 time to process: 1 seconds.
uf250-04.cnf fulfilled No. of Restarts: 291 No. of Flips: 1712 time to process: 1 seconds.
uf250-04.cnf fulfilled No. of Restarts: 184 No. of Flips: 4106 time to process: 1 seconds.
uf250-04.cnf , deadline. Restarts: 400
uf250-04.cnf , deadline. Restarts: 400
uf250-04.cnf , deadline. Restarts: 400
uf250-04.cnf fulfilled No. of Restarts: 234 No. of Flips: 4465 time to process: 0 seconds.
uf250-04.cnf , deadline. Restarts: 400
