# Supplementary material for: Completion Probabilities and Parallel Restart Strategies under an Imposed Deadline
Source: PLoS One. 2016 Oct 12;11(10):e0164605. doi: 10.1371/journal.pone.0164605 (PMC5061357; doi:10.1371/journal.pone.0164605)
Supplement: S1 File — The file “S1_File.zip” is the data gathered from the experiments regarding completion probability. (ZIP) [file pone.0164605.s004.zip › results_Multi_r450.244.txt]

uf250-04.cnf fulfilled No. of Restarts: 208 No. of Flips: 4896 time to process: 0 seconds.
uf250-04.cnf fulfilled No. of Restarts: 160 No. of Flips: 4752 time to process: 1 seconds.
uf250-04.cnf fulfilled No. of Restarts: 253 No. of Flips: 4968 time to process: 1 seconds.
uf250-04.cnf fulfilled No. of Restarts: 341 No. of Flips: 2221 time to process: 1 seconds.
uf250-04.cnf , deadline. Restarts: 450
uf250-04.cnf , deadline. Restarts: 450
uf250-04.cnf , deadline. Restarts: 450
uf250-04.cnf , deadline. Restarts: 450
uf250-04.cnf fulfilled No. of Restarts: 278 No. of Flips: 1447 time to process: 1 seconds.
uf250-04.cnf , deadline. Restarts: 450
uf250-04.cnf , deadline. Restarts: 450
uf250-04.cnf , deadline. Restarts: 450
uf250-04.cnf , deadline. Restarts: 450
uf250-04.cnf , deadline. Restarts: 450
uf250-04.cnf , deadline. Restarts: 450
uf250-04.cnf , deadline. Restarts: 450
uf250-04.cnf fulfilled No. of Restarts: 71 No. of Flips: 1506 time to process: 0 seconds.
uf250-04.cnf , deadline. Restarts: 450
uf250-04.cnf fulfilled No. of Restarts: 297 No. of Flips: 3905 time to process: 1 seconds.
uf250-04.cnf , deadline. Restarts: 450
uf250-04.cnf , deadline. Restarts: 450
uf250-04.cnf , deadline. Restarts: 450
uf250-04.cnf , deadline. Restarts: 450
uf250-04.cnf , deadline. Restarts: 450
uf250-04.cnf fulfilled No. of Restarts: 40 No. of Flips: 3158 time to process: 0 seconds.
uf250-04.cnf , deadline. Restarts: 450
uf250-04.cnf , deadline. Restarts: 450
uf250-04.cnf fulfilled No. of Restarts: 315 No. of Flips: 3788 time to process: 1 seconds.
uf250-04.cnf , deadline. Restarts: 450
uf250-04.cnf , deadline. Restarts: 450
uf250-04.cnf , deadline. Restarts: 450
uf250-04.cnf , deadline. Restarts: 450
uf250-04.cnf , deadline. Restarts: 450
uf250-04.cnf fulfilled No. of Restarts: 21 No. of Flips: 1521 time to process: 0 seconds.
uf250-04.cnf fulfilled No. of Restarts: 252 No. of Flips: 3149 time to process: 2 seconds.
uf250-04.cnf fulfilled No. of Restarts: 255 No. of Flips: 2444 time to process: 1 seconds.
uf250-04.cnf , deadline. Restarts: 450
uf250-04.cnf , deadline. Restarts: 450
uf250-04.cnf , deadline. Restarts: 450
uf250-04.cnf , deadline. Restarts: 450
uf250-04.cnf , deadline. Restarts: 450
uf250-04.cnf fulfilled No. of Restarts: 96 No. of Flips: 2819 time to process: 0 seconds.
uf250-04.cnf fulfilled No. of Restarts: 213 No. of Flips: 3134 time to process: 2 seconds.
uf250-04.cnf fulfilled No. of Restarts: 223 No. of Flips: 3608 time to process: 2 seconds.
uf250-04.cnf , deadline. Restarts: 450
uf250-04.cnf , deadline. Restarts: 450
uf250-04.cnf , deadline. Restarts: 450
uf250-04.cnf fulfilled No. of Restarts: 94 No. of Flips: 1204 time to process: 0 seconds.
uf250-04.cnf , deadline. Restarts: 450
uf250-04.cnf , deadline. Restarts: 450
uf250-04.cnf , deadline. Restarts: 450
uf250-04.cnf , deadline. Restarts: 450
uf250-04.cnf , deadline. Restarts: 450
uf250-04.cnf , deadline. Restarts: 450
uf250-04.cnf fulfilled No. of Restarts: 81 No. of Flips: 2657 time to process: 0 seconds.
uf250-04.cnf , deadline. Restarts: 450
uf250-04.cnf , deadline. Restarts: 450
uf250-04.cnf fulfilled No. of Restarts: 164 No. of Flips: 2427 time to process: 0 seconds.
uf250-04.cnf fulfilled No. of Restarts: 138 No. of Flips: 3847 time to process: 1 seconds.
uf250-04.cnf , deadline. Restarts: 450
uf250-04.cnf , deadline. Restarts: 450
uf250-04.cnf , deadline. Restarts: 450
uf250-04.cnf fulfilled No. of Restarts: 337 No. of Flips: 3534 time to process: 1 seconds.
uf250-04.cnf fulfilled No. of Restarts: 277 No. of Flips: 3814 time to process: 1 seconds.
uf250-04.cnf fulfilled No. of Restarts: 432 No. of Flips: 3973 time to process: 2 seconds.
uf250-04.cnf , deadline. Restarts: 450
uf250-04.cnf fulfilled No. of Restarts: 46 No. of Flips: 2350 time to process: 0 seconds.
uf250-04.cnf , deadline. Restarts: 450
uf250-04.cnf , deadline. Restarts: 450
uf250-04.cnf fulfilled No. of Restarts: 201 No. of Flips: 1799 time to process: 0 seconds.
uf250-04.cnf fulfilled No. of Restarts: 364 No. of Flips: 1205 time to process: 2 seconds.
uf250-04.cnf fulfilled No. of Restarts: 188 No. of Flips: 3340 time to process: 1 seconds.
uf250-04.cnf fulfilled No. of Restarts: 411 No. of Flips: 3002 time to process: 2 seconds.
uf250-04.cnf fulfilled No. of Restarts: 81 No. of Flips: 1022 time to process: 0 seconds.
uf250-04.cnf , deadline. Restarts: 450
uf250-04.cnf fulfilled No. of Restarts: 134 No. of Flips: 4733 time to process: 0 seconds.
uf250-04.cnf fulfilled No. of Restarts: 329 No. of Flips: 3669 time to process: 2 seconds.
uf250-04.cnf fulfilled No. of Restarts: 113 No. of Flips: 4541 time to process: 0 seconds.
uf250-04.cnf , deadline. Restarts: 450
uf250-04.cnf , deadline. Restarts: 450
uf250-04.cnf fulfilled No. of Restarts: 282 No. of Flips: 2716 time to process: 1 seconds.
uf250-04.cnf , deadline. Restarts: 450
uf250-04.cnf , deadline. Restarts: 450
uf250-04.cnf , deadline. Restarts: 450
uf250-04.cnf , deadline. Restarts: 450
uf250-04.cnf , deadline. Restarts: 450
uf250-04.cnf , deadline. Restarts: 450
uf250-04.cnf , deadline. Restarts: 450
uf250-04.cnf fulfilled No. of Restarts: 400 No. of Flips: 4438 time to process: 1 seconds.
uf250-04.cnf , deadline. Restarts: 450
uf250-04.cnf fulfilled No. of Restarts: 45 No. of Flips: 4847 time to process: 0 seconds.
uf250-04.cnf fulfilled No. of Restarts: 8 No. of Flips: 4455 time to process: 1 seconds.
uf250-04.cnf , deadline. Restarts: 450
uf250-04.cnf , deadline. Restarts: 450
uf250-04.cnf fulfilled No. of Restarts: 325 No. of Flips: 1116 time to process: 1 seconds.
uf250-04.cnf , deadline. Restarts: 450
uf250-04.cnf fulfilled No. of Restarts: 334 No. of Flips: 2235 time to process: 1 seconds.
uf250-04.cnf , deadline. Restarts: 450
uf250-04.cnf , deadline. Restarts: 450
uf250-04.cnf , deadline. Restarts: 450
uf250-04.cnf fulfilled No. of Restarts: 441 No. of Flips: 1306 time to process: 1 seconds.
uf250-04.cnf fulfilled No. of Restarts: 363 No. of Flips: 4794 time to process: 1 seconds.
uf250-04.cnf fulfilled No. of Restarts: 120 No. of Flips: 1120 time to process: 0 seconds.
uf250-04.cnf , deadline. Restarts: 450
uf250-04.cnf , deadline. Restarts: 450
uf250-04.cnf fulfilled No. of Restarts: 270 No. of Flips: 1451 time to process: 1 seconds.
uf250-04.cnf , deadline. Restarts: 450
uf250-04.cnf fulfilled No. of Restarts: 237 No. of Flips: 4967 time to process: 1 seconds.
uf250-04.cnf , deadline. Restarts: 450
uf250-04.cnf fulfilled No. of Restarts: 165 No. of Flips: 4079 time to process: 0 seconds.
uf250-04.cnf , deadline. Restarts: 450
uf250-04.cnf , deadline. Restarts: 450
uf250-04.cnf fulfilled No. of Restarts: 29 No. of Flips: 2277 time to process: 0 seconds.
uf250-04.cnf fulfilled No. of Restarts: 391 No. of Flips: 1338 time to process: 3 seconds.
uf250-04.cnf , deadline. Restarts: 450
uf250-04.cnf , deadline. Restarts: 450
uf250-04.cnf fulfilled No. of Restarts: 400 No. of Flips: 3931 time to process: 1 seconds.
uf250-04.cnf fulfilled No. of Restarts: 434 No. of Flips: 4382 time to process: 2 seconds.
uf250-04.cnf , deadline. Restarts: 450
uf250-04.cnf fulfilled No. of Restarts: 422 No. of Flips: 2157 time to process: 1 seconds.
uf250-04.cnf , deadline. Restarts: 450
uf250-04.cnf , deadline. Restarts: 450
uf250-04.cnf fulfilled No. of Restarts: 369 No. of Flips: 3882 time to process: 1 seconds.
uf250-04.cnf fulfilled No. of Restarts: 230 No. of Flips: 4048 time to process: 0 seconds.
uf250-04.cnf fulfilled No. of Restarts: 191 No. of Flips: 2421 time to process: 2 seconds.
uf250-04.cnf , deadline. Restarts: 450
uf250-04.cnf fulfilled No. of Restarts: 89 No. of Flips: 4695 time to process: 0 seconds.
uf250-04.cnf fulfilled No. of Restarts: 193 No. of Flips: 3946 time to process: 0 seconds.
uf250-04.cnf fulfilled No. of Restarts: 182 No. of Flips: 1287 time to process: 1 seconds.
uf250-04.cnf , deadline. Restarts: 450
uf250-04.cnf fulfilled No. of Restarts: 140 No. of Flips: 1285 time to process: 0 seconds.
uf250-04.cnf , deadline. Restarts: 450
uf250-04.cnf , deadline. Restarts: 450
uf250-04.cnf , deadline. Restarts: 450
uf250-04.cnf , deadline. Restarts: 450
uf250-04.cnf fulfilled No. of Restarts: 311 No. of Flips: 3427 time to process: 1 seconds.
uf250-04.cnf fulfilled No. of Restarts: 117 No. of Flips: 3560 time to process: 1 seconds.
uf250-04.cnf fulfilled No. of Restarts: 225 No. of Flips: 1469 time to process: 1 seconds.
uf250-04.cnf , deadline. Restarts: 450
uf250-04.cnf , deadline. Restarts: 450
uf250-04.cnf , deadline. Restarts: 450
uf250-04.cnf fulfilled No. of Restarts: 328 No. of Flips: 3397 time to process: 1 seconds.
uf250-04.cnf , deadline. Restarts: 450
uf250-04.cnf , deadline. Restarts: 450
uf250-04.cnf , deadline. Restarts: 450
uf250-04.cnf , deadline. Restarts: 450
uf250-04.cnf , deadline. Restarts: 450
uf250-04.cnf , deadline. Restarts: 450
uf250-04.cnf , deadline. Restarts: 450
uf250-04.cnf , deadline. Restarts: 450
uf250-04.cnf , deadline. Restarts: 450
uf250-04.cnf , deadline. Restarts: 450
uf250-04.cnf , deadline. Restarts: 450
uf250-04.cnf , deadline. Restarts: 450
uf250-04.cnf fulfilled No. of Restarts: 378 No. of Flips: 1635 time to process: 1 seconds.
uf250-04.cnf , deadline. Restarts: 450
uf250-04.cnf , deadline. Restarts: 450
uf250-04.cnf fulfilled No. of Restarts: 360 No. of Flips: 4214 time to process: 1 seconds.
uf250-04.cnf , deadline. Restarts: 450
uf250-04.cnf , deadline. Restarts: 450
uf250-04.cnf , deadline. Restarts: 450
uf250-04.cnf fulfilled No. of Restarts: 292 No. of Flips: 3716 time to process: 1 seconds.
uf250-04.cnf , deadline. Restarts: 450
uf250-04.cnf , deadline. Restarts: 450
uf250-04.cnf fulfilled No. of Restarts: 176 No. of Flips: 3741 time to process: 0 seconds.
uf250-04.cnf , deadline. Restarts: 450
uf250-04.cnf , deadline. Restarts: 450
uf250-04.cnf fulfilled No. of Restarts: 369 No. of Flips: 987 time to process: 1 seconds.
uf250-04.cnf , deadline. Restarts: 450
uf250-04.cnf , deadline. Restarts: 450
uf250-04.cnf fulfilled No. of Restarts: 96 No. of Flips: 1878 time to process: 0 seconds.
uf250-04.cnf , deadline. Restarts: 450
uf250-04.cnf , deadline. Restarts: 450
uf250-04.cnf , deadline. Restarts: 450
uf250-04.cnf , deadline. Restarts: 450
uf250-04.cnf , deadline. Restarts: 450
uf250-04.cnf , deadline. Restarts: 450
uf250-04.cnf , deadline. Restarts: 450
uf250-04.cnf , deadline. Restarts: 450
uf250-04.cnf , deadline. Restarts: 450
uf250-04.cnf , deadline. Restarts: 450
uf250-04.cnf , deadline. Restarts: 450
uf250-04.cnf fulfilled No. of Restarts: 58 No. of Flips: 1353 time to process: 0 seconds.
uf250-04.cnf fulfilled No. of Restarts: 296 No. of Flips: 2412 time to process: 1 seconds.
uf250-04.cnf fulfilled No. of Restarts: 158 No. of Flips: 1539 time to process: 1 seconds.
uf250-04.cnf , deadline. Restarts: 450
uf250-04.cnf fulfilled No. of Restarts: 405 No. of Flips: 4820 time to process: 1 seconds.
uf250-04.cnf fulfilled No. of Restarts: 150 No. of Flips: 4344 time to process: 0 seconds.
uf250-04.cnf , deadline. Restarts: 450
uf250-04.cnf , deadline. Restarts: 450
uf250-04.cnf , deadline. Restarts: 450
uf250-04.cnf fulfilled No. of Restarts: 115 No. of Flips: 1847 time to process: 0 seconds.
uf250-04.cnf fulfilled No. of Restarts: 420 No. of Flips: 4684 time to process: 3 seconds.
uf250-04.cnf fulfilled No. of Restarts: 149 No. of Flips: 1789 time to process: 0 seconds.
uf250-04.cnf , deadline. Restarts: 450
uf250-04.cnf , deadline. Restarts: 450
uf250-04.cnf fulfilled No. of Restarts: 97 No. of Flips: 1288 time to process: 0 seconds.
uf250-04.cnf , deadline. Restarts: 450
uf250-04.cnf , deadline. Restarts: 450
uf250-04.cnf fulfilled No. of Restarts: 22 No. of Flips: 3761 time to process: 0 seconds.
uf250-04.cnf , deadline. Restarts: 450
uf250-04.cnf , deadline. Restarts: 450
uf250-04.cnf , deadline. Restarts: 450
uf250-04.cnf fulfilled No. of Restarts: 294 No. of Flips: 4837 time to process: 1 seconds.
uf250-04.cnf , deadline. Restarts: 450
uf250-04.cnf fulfilled No. of Restarts: 387 No. of Flips: 1609 time to process: 1 seconds.
uf250-04.cnf , deadline. Restarts: 450
uf250-04.cnf fulfilled No. of Restarts: 193 No. of Flips: 4400 time to process: 0 seconds.
uf250-04.cnf fulfilled No. of Restarts: 17 No. of Flips: 3391 time to process: 1 seconds.
uf250-04.cnf fulfilled No. of Restarts: 50 No. of Flips: 3381 time to process: 2 seconds.
uf250-04.cnf fulfilled No. of Restarts: 41 No. of Flips: 938 time to process: 0 seconds.
uf250-04.cnf , deadline. Restarts: 450
uf250-04.cnf , deadline. Restarts: 450
uf250-04.cnf , deadline. Restarts: 450
uf250-04.cnf fulfilled No. of Restarts: 287 No. of Flips: 2384 time to process: 1 seconds.
uf250-04.cnf , deadline. Restarts: 450
uf250-04.cnf , deadline. Restarts: 450
uf250-04.cnf , deadline. Restarts: 450
uf250-04.cnf , deadline. Restarts: 450
uf250-04.cnf , deadline. Restarts: 450
uf250-04.cnf fulfilled No. of Restarts: 50 No. of Flips: 2134 time to process: 0 seconds.
uf250-04.cnf , deadline. Restarts: 450
uf250-04.cnf fulfilled No. of Restarts: 413 No. of Flips: 4121 time to process: 1 seconds.
uf250-04.cnf , deadline. Restarts: 450
uf250-04.cnf , deadline. Restarts: 450
uf250-04.cnf fulfilled No. of Restarts: 42 No. of Flips: 1789 time to process: 0 seconds.
uf250-04.cnf , deadline. Restarts: 450
uf250-04.cnf , deadline. Restarts: 450
uf250-04.cnf fulfilled No. of Restarts: 238 No. of Flips: 2368 time to process: 1 seconds.
uf250-04.cnf , deadline. Restarts: 450
uf250-04.cnf , deadline. Restarts: 450
uf250-04.cnf , deadline. Restarts: 450
uf250-04.cnf , deadline. Restarts: 450
uf250-04.cnf fulfilled No. of Restarts: 192 No. of Flips: 2242 time to process: 0 seconds.
uf250-04.cnf , deadline. Restarts: 450
uf250-04.cnf fulfilled No. of Restarts: 278 No. of Flips: 2280 time to process: 1 seconds.
uf250-04.cnf fulfilled No. of Restarts: 18 No. of Flips: 3072 time to process: 0 seconds.
uf250-04.cnf fulfilled No. of Restarts: 352 No. of Flips: 1518 time to process: 3 seconds.
uf250-04.cnf , deadline. Restarts: 450
uf250-04.cnf , deadline. Restarts: 450
uf250-04.cnf , deadline. Restarts: 450
uf250-04.cnf , deadline. Restarts: 450
uf250-04.cnf , deadline. Restarts: 450
uf250-04.cnf , deadline. Restarts: 450
uf250-04.cnf fulfilled No. of Restarts: 110 No. of Flips: 1592 time to process: 0 seconds.
uf250-04.cnf , deadline. Restarts: 450
uf250-04.cnf fulfilled No. of Restarts: 278 No. of Flips: 3277 time to process: 1 seconds.
uf250-04.cnf , deadline. Restarts: 450
uf250-04.cnf , deadline. Restarts: 450
uf250-04.cnf fulfilled No. of Restarts: 268 No. of Flips: 4395 time to process: 1 seconds.
uf250-04.cnf fulfilled No. of Restarts: 126 No. of Flips: 4021 time to process: 1 seconds.
uf250-04.cnf fulfilled No. of Restarts: 59 No. of Flips: 918 time to process: 1 seconds.
uf250-04.cnf , deadline. Restarts: 450
uf250-04.cnf fulfilled No. of Restarts: 363 No. of Flips: 3404 time to process: 1 seconds.
uf250-04.cnf fulfilled No. of Restarts: 82 No. of Flips: 2980 time to process: 0 seconds.
uf250-04.cnf , deadline. Restarts: 450
uf250-04.cnf , deadline. Restarts: 450
uf250-04.cnf , deadline. Restarts: 450
uf250-04.cnf , deadline. Restarts: 450
uf250-04.cnf , deadline. Restarts: 450
uf250-04.cnf , deadline. Restarts: 450
uf250-04.cnf , deadline. Restarts: 450
uf250-04.cnf fulfilled No. of Restarts: 355 No. of Flips: 2728 time to process: 1 seconds.
uf250-04.cnf fulfilled No. of Restarts: 290 No. of Flips: 2642 time to process: 1 seconds.
uf250-04.cnf , deadline. Restarts: 450
uf250-04.cnf fulfilled No. of Restarts: 125 No. of Flips: 2678 time to process: 0 seconds.
uf250-04.cnf fulfilled No. of Restarts: 305 No. of Flips: 2844 time to process: 2 seconds.
uf250-04.cnf fulfilled No. of Restarts: 67 No. of Flips: 4871 time to process: 0 seconds.
uf250-04.cnf fulfilled No. of Restarts: 112 No. of Flips: 985 time to process: 2 seconds.
uf250-04.cnf fulfilled No. of Restarts: 75 No. of Flips: 2329 time to process: 1 seconds.
uf250-04.cnf fulfilled No. of Restarts: 168 No. of Flips: 1700 time to process: 1 seconds.
uf250-04.cnf fulfilled No. of Restarts: 333 No. of Flips: 2090 time to process: 1 seconds.
uf250-04.cnf , deadline. Restarts: 450
uf250-04.cnf fulfilled No. of Restarts: 177 No. of Flips: 3817 time to process: 0 seconds.
uf250-04.cnf fulfilled No. of Restarts: 170 No. of Flips: 3774 time to process: 1 seconds.
uf250-04.cnf fulfilled No. of Restarts: 25 No. of Flips: 2985 time to process: 1 seconds.
uf250-04.cnf , deadline. Restarts: 450
uf250-04.cnf fulfilled No. of Restarts: 229 No. of Flips: 3588 time to process: 1 seconds.
uf250-04.cnf fulfilled No. of Restarts: 430 No. of Flips: 834 time to process: 1 seconds.
uf250-04.cnf fulfilled No. of Restarts: 359 No. of Flips: 2857 time to process: 2 seconds.
uf250-04.cnf , deadline. Restarts: 450
uf250-04.cnf fulfilled No. of Restarts: 54 No. of Flips: 1375 time to process: 0 seconds.
uf250-04.cnf , deadline. Restarts: 450
uf250-04.cnf fulfilled No. of Restarts: 436 No. of Flips: 4854 time to process: 1 seconds.
uf250-04.cnf fulfilled No. of Restarts: 361 No. of Flips: 2643 time to process: 1 seconds.
uf250-04.cnf , deadline. Restarts: 450
uf250-04.cnf , deadline. Restarts: 450
uf250-04.cnf , deadline. Restarts: 450
uf250-04.cnf , deadline. Restarts: 450
uf250-04.cnf fulfilled No. of Restarts: 107 No. of Flips: 1265 time to process: 0 seconds.
uf250-04.cnf , deadline. Restarts: 450
uf250-04.cnf fulfilled No. of Restarts: 443 No. of Flips: 4921 time to process: 1 seconds.
uf250-04.cnf , deadline. Restarts: 450
uf250-04.cnf , deadline. Restarts: 450
uf250-04.cnf , deadline. Restarts: 450
uf250-04.cnf fulfilled No. of Restarts: 292 No. of Flips: 3850 time to process: 1 seconds.
uf250-04.cnf , deadline. Restarts: 450
uf250-04.cnf , deadline. Restarts: 450
uf250-04.cnf fulfilled No. of Restarts: 200 No. of Flips: 1994 time to process: 0 seconds.
uf250-04.cnf , deadline. Restarts: 450
uf250-04.cnf , deadline. Restarts: 450
uf250-04.cnf fulfilled No. of Restarts: 212 No. of Flips: 4886 time to process: 0 seconds.
uf250-04.cnf , deadline. Restarts: 450
uf250-04.cnf fulfilled No. of Restarts: 225 No. of Flips: 4565 time to process: 1 seconds.
uf250-04.cnf , deadline. Restarts: 450
uf250-04.cnf , deadline. Restarts: 450
uf250-04.cnf , deadline. Restarts: 450
uf250-04.cnf , deadline. Restarts: 450
uf250-04.cnf fulfilled No. of Restarts: 272 No. of Flips: 4648 time to process: 1 seconds.
uf250-04.cnf fulfilled No. of Restarts: 48 No. of Flips: 4533 time to process: 0 seconds.
uf250-04.cnf , deadline. Restarts: 450
uf250-04.cnf , deadline. Restarts: 450
uf250-04.cnf fulfilled No. of Restarts: 310 No. of Flips: 2038 time to process: 1 seconds.
uf250-04.cnf fulfilled No. of Restarts: 54 No. of Flips: 2929 time to process: 0 seconds.
uf250-04.cnf , deadline. Restarts: 450
uf250-04.cnf , deadline. Restarts: 450
uf250-04.cnf fulfilled No. of Restarts: 150 No. of Flips: 4437 time to process: 0 seconds.
uf250-04.cnf , deadline. Restarts: 450
uf250-04.cnf fulfilled No. of Restarts: 72 No. of Flips: 2387 time to process: 0 seconds.
uf250-04.cnf , deadline. Restarts: 450
uf250-04.cnf , deadline. Restarts: 450
uf250-04.cnf fulfilled No. of Restarts: 297 No. of Flips: 2982 time to process: 1 seconds.
uf250-04.cnf , deadline. Restarts: 450
uf250-04.cnf , deadline. Restarts: 450
uf250-04.cnf fulfilled No. of Restarts: 93 No. of Flips: 3787 time to process: 0 seconds.
uf250-04.cnf , deadline. Restarts: 450
uf250-04.cnf , deadline. Restarts: 450
uf250-04.cnf fulfilled No. of Restarts: 68 No. of Flips: 2227 time to process: 0 seconds.
uf250-04.cnf , deadline. Restarts: 450
uf250-04.cnf fulfilled No. of Restarts: 398 No. of Flips: 3425 time to process: 1 seconds.
uf250-04.cnf , deadline. Restarts: 450
uf250-04.cnf , deadline. Restarts: 450
uf250-04.cnf , deadline. Restarts: 450
uf250-04.cnf , deadline. Restarts: 450
uf250-04.cnf , deadline. Restarts: 450
uf250-04.cnf , deadline. Restarts: 450
uf250-04.cnf , deadline. Restarts: 450
uf250-04.cnf , deadline. Restarts: 450
uf250-04.cnf fulfilled No. of Restarts: 136 No. of Flips: 3129 time to process: 0 seconds.
uf250-04.cnf , deadline. Restarts: 450
uf250-04.cnf , deadline. Restarts: 450
uf250-04.cnf fulfilled No. of Restarts: 58 No. of Flips: 2996 time to process: 0 seconds.
uf250-04.cnf fulfilled No. of Restarts: 94 No. of Flips: 2396 time to process: 0 seconds.
uf250-04.cnf , deadline. Restarts: 450
uf250-04.cnf fulfilled No. of Restarts: 90 No. of Flips: 3974 time to process: 0 seconds.
uf250-04.cnf , deadline. Restarts: 450
uf250-04.cnf , deadline. Restarts: 450
uf250-04.cnf , deadline. Restarts: 450
uf250-04.cnf , deadline. Restarts: 450
uf250-04.cnf , deadline. Restarts: 450
uf250-04.cnf fulfilled No. of Restarts: 372 No. of Flips: 2104 time to process: 1 seconds.
uf250-04.cnf , deadline. Restarts: 450
uf250-04.cnf fulfilled No. of Restarts: 407 No. of Flips: 4606 time to process: 1 seconds.
uf250-04.cnf , deadline. Restarts: 450
uf250-04.cnf fulfilled No. of Restarts: 345 No. of Flips: 3359 time to process: 1 seconds.
uf250-04.cnf , deadline. Restarts: 450
uf250-04.cnf , deadline. Restarts: 450
uf250-04.cnf , deadline. Restarts: 450
uf250-04.cnf fulfilled No. of Restarts: 8 No. of Flips: 3152 time to process: 0 seconds.
uf250-04.cnf fulfilled No. of Restarts: 46 No. of Flips: 2914 time to process: 2 seconds.
uf250-04.cnf fulfilled No. of Restarts: 72 No. of Flips: 4603 time to process: 2 seconds.
uf250-04.cnf , deadline. Restarts: 450
uf250-04.cnf , deadline. Restarts: 450
uf250-04.cnf fulfilled No. of Restarts: 145 No. of Flips: 4718 time to process: 0 seconds.
uf250-04.cnf , deadline. Restarts: 450
uf250-04.cnf , deadline. Restarts: 450
uf250-04.cnf , deadline. Restarts: 450
uf250-04.cnf , deadline. Restarts: 450
uf250-04.cnf , deadline. Restarts: 450
uf250-04.cnf , deadline. Restarts: 450
uf250-04.cnf , deadline. Restarts: 450
uf250-04.cnf , deadline. Restarts: 450
uf250-04.cnf , deadline. Restarts: 450
uf250-04.cnf fulfilled No. of Restarts: 100 No. of Flips: 1818 time to process: 0 seconds.
uf250-04.cnf , deadline. Restarts: 450
uf250-04.cnf fulfilled No. of Restarts: 71 No. of Flips: 2148 time to process: 0 seconds.
uf250-04.cnf fulfilled No. of Restarts: 327 No. of Flips: 4741 time to process: 1 seconds.
uf250-04.cnf fulfilled No. of Restarts: 76 No. of Flips: 2903 time to process: 0 seconds.
uf250-04.cnf , deadline. Restarts: 450
uf250-04.cnf , deadline. Restarts: 450
uf250-04.cnf fulfilled No. of Restarts: 282 No. of Flips: 3121 time to process: 1 seconds.
uf250-04.cnf , deadline. Restarts: 450
uf250-04.cnf , deadline. Restarts: 450
uf250-04.cnf , deadline. Restarts: 450
uf250-04.cnf fulfilled No. of Restarts: 219 No. of Flips: 4230 time to process: 0 seconds.
uf250-04.cnf , deadline. Restarts: 450
uf250-04.cnf , deadline. Restarts: 450
uf250-04.cnf , deadline. Restarts: 450
uf250-04.cnf , deadline. Restarts: 450
uf250-04.cnf , deadline. Restarts: 450
uf250-04.cnf , deadline. Restarts: 450
uf250-04.cnf , deadline. Restarts: 450
uf250-04.cnf fulfilled No. of Restarts: 399 No. of Flips: 2758 time to process: 1 seconds.
uf250-04.cnf , deadline. Restarts: 450
uf250-04.cnf fulfilled No. of Restarts: 370 No. of Flips: 2869 time to process: 1 seconds.
uf250-04.cnf , deadline. Restarts: 450
uf250-04.cnf , deadline. Restarts: 450
uf250-04.cnf , deadline. Restarts: 450
uf250-04.cnf , deadline. Restarts: 450
uf250-04.cnf , deadline. Restarts: 450
uf250-04.cnf , deadline. Restarts: 450
uf250-04.cnf , deadline. Restarts: 450
uf250-04.cnf , deadline. Restarts: 450
uf250-04.cnf fulfilled No. of Restarts: 271 No. of Flips: 2467 time to process: 1 seconds.
uf250-04.cnf fulfilled No. of Restarts: 65 No. of Flips: 2335 time to process: 1 seconds.
uf250-04.cnf , deadline. Restarts: 450
uf250-04.cnf , deadline. Restarts: 450
uf250-04.cnf fulfilled No. of Restarts: 99 No. of Flips: 4959 time to process: 0 seconds.
uf250-04.cnf fulfilled No. of Restarts: 239 No. of Flips: 3902 time to process: 2 seconds.
uf250-04.cnf , deadline. Restarts: 450
uf250-04.cnf fulfilled No. of Restarts: 115 No. of Flips: 1613 time to process: 0 seconds.
uf250-04.cnf fulfilled No. of Restarts: 310 No. of Flips: 2786 time to process: 1 seconds.
uf250-04.cnf , deadline. Restarts: 450
uf250-04.cnf fulfilled No. of Restarts: 331 No. of Flips: 2218 time to process: 1 seconds.
uf250-04.cnf fulfilled No. of Restarts: 43 No. of Flips: 4315 time to process: 0 seconds.
uf250-04.cnf fulfilled No. of Restarts: 338 No. of Flips: 4385 time to process: 3 seconds.
uf250-04.cnf , deadline. Restarts: 450
uf250-04.cnf , deadline. Restarts: 450
uf250-04.cnf , deadline. Restarts: 450
uf250-04.cnf , deadline. Restarts: 450
uf250-04.cnf fulfilled No. of Restarts: 60 No. of Flips: 2838 time to process: 0 seconds.
uf250-04.cnf , deadline. Restarts: 450
uf250-04.cnf , deadline. Restarts: 450
uf250-04.cnf , deadline. Restarts: 450
uf250-04.cnf , deadline. Restarts: 450
uf250-04.cnf fulfilled No. of Restarts: 315 No. of Flips: 3581 time to process: 1 seconds.
uf250-04.cnf fulfilled No. of Restarts: 2 No. of Flips: 2420 time to process: 0 seconds.
uf250-04.cnf fulfilled No. of Restarts: 400 No. of Flips: 2112 time to process: 3 seconds.
uf250-04.cnf , deadline. Restarts: 450
uf250-04.cnf fulfilled No. of Restarts: 202 No. of Flips: 2193 time to process: 0 seconds.
uf250-04.cnf fulfilled No. of Restarts: 441 No. of Flips: 2046 time to process: 3 seconds.
uf250-04.cnf fulfilled No. of Restarts: 359 No. of Flips: 2876 time to process: 1 seconds.
uf250-04.cnf , deadline. Restarts: 450
uf250-04.cnf , deadline. Restarts: 450
uf250-04.cnf , deadline. Restarts: 450
uf250-04.cnf fulfilled No. of Restarts: 234 No. of Flips: 1002 time to process: 1 seconds.
uf250-04.cnf fulfilled No. of Restarts: 281 No. of Flips: 2047 time to process: 2 seconds.
uf250-04.cnf , deadline. Restarts: 450
uf250-04.cnf , deadline. Restarts: 450
uf250-04.cnf , deadline. Restarts: 450
uf250-04.cnf , deadline. Restarts: 450
uf250-04.cnf , deadline. Restarts: 450
uf250-04.cnf fulfilled No. of Restarts: 285 No. of Flips: 1122 time to process: 1 seconds.
uf250-04.cnf fulfilled No. of Restarts: 26 No. of Flips: 1729 time to process: 0 seconds.
uf250-04.cnf , deadline. Restarts: 450
uf250-04.cnf fulfilled No. of Restarts: 128 No. of Flips: 4582 time to process: 0 seconds.
uf250-04.cnf , deadline. Restarts: 450
uf250-04.cnf fulfilled No. of Restarts: 54 No. of Flips: 4218 time to process: 0 seconds.
uf250-04.cnf , deadline. Restarts: 450
uf250-04.cnf , deadline. Restarts: 450
uf250-04.cnf , deadline. Restarts: 450
uf250-04.cnf , deadline. Restarts: 450
uf250-04.cnf fulfilled No. of Restarts: 245 No. of Flips: 921 time to process: 1 seconds.
uf250-04.cnf , deadline. Restarts: 450
uf250-04.cnf , deadline. Restarts: 450
uf250-04.cnf , deadline. Restarts: 450
uf250-04.cnf , deadline. Restarts: 450
uf250-04.cnf fulfilled No. of Restarts: 323 No. of Flips: 3986 time to process: 1 seconds.
uf250-04.cnf fulfilled No. of Restarts: 185 No. of Flips: 4632 time to process: 1 seconds.
uf250-04.cnf , deadline. Restarts: 450
uf250-04.cnf , deadline. Restarts: 450
uf250-04.cnf fulfilled No. of Restarts: 80 No. of Flips: 3056 time to process: 0 seconds.
uf250-04.cnf , deadline. Restarts: 450
uf250-04.cnf , deadline. Restarts: 450
uf250-04.cnf fulfilled No. of Restarts: 201 No. of Flips: 1260 time to process: 0 seconds.
uf250-04.cnf , deadline. Restarts: 450
uf250-04.cnf , deadline. Restarts: 450
uf250-04.cnf , deadline. Restarts: 450
uf250-04.cnf fulfilled No. of Restarts: 129 No. of Flips: 4439 time to process: 0 seconds.
uf250-04.cnf , deadline. Restarts: 450
uf250-04.cnf , deadline. Restarts: 450
uf250-04.cnf , deadline. Restarts: 450
uf250-04.cnf fulfilled No. of Restarts: 146 No. of Flips: 3244 time to process: 0 seconds.
uf250-04.cnf , deadline. Restarts: 450
uf250-04.cnf , deadline. Restarts: 450
uf250-04.cnf fulfilled No. of Restarts: 59 No. of Flips: 3105 time to process: 0 seconds.
uf250-04.cnf fulfilled No. of Restarts: 10 No. of Flips: 4701 time to process: 1 seconds.
uf250-04.cnf , deadline. Restarts: 450
uf250-04.cnf , deadline. Restarts: 450
uf250-04.cnf , deadline. Restarts: 450
uf250-04.cnf , deadline. Restarts: 450
uf250-04.cnf fulfilled No. of Restarts: 254 No. of Flips: 4731 time to process: 1 seconds.
uf250-04.cnf fulfilled No. of Restarts: 220 No. of Flips: 2376 time to process: 1 seconds.
uf250-04.cnf , deadline. Restarts: 450
uf250-04.cnf , deadline. Restarts: 450
uf250-04.cnf , deadline. Restarts: 450
uf250-04.cnf , deadline. Restarts: 450
uf250-04.cnf fulfilled No. of Restarts: 256 No. of Flips: 4033 time to process: 1 seconds.
uf250-04.cnf , deadline. Restarts: 450
uf250-04.cnf , deadline. Restarts: 450
uf250-04.cnf , deadline. Restarts: 450
uf250-04.cnf fulfilled No. of Restarts: 105 No. of Flips: 4860 time to process: 0 seconds.
uf250-04.cnf , deadline. Restarts: 450
uf250-04.cnf , deadline. Restarts: 450
uf250-04.cnf fulfilled No. of Restarts: 141 No. of Flips: 4545 time to process: 0 seconds.
uf250-04.cnf fulfilled No. of Restarts: 183 No. of Flips: 4816 time to process: 2 seconds.
uf250-04.cnf fulfilled No. of Restarts: 230 No. of Flips: 3095 time to process: 2 seconds.
uf250-04.cnf fulfilled No. of Restarts: 147 No. of Flips: 2217 time to process: 0 seconds.
uf250-04.cnf fulfilled No. of Restarts: 65 No. of Flips: 2463 time to process: 2 seconds.
uf250-04.cnf fulfilled No. of Restarts: 237 No. of Flips: 4080 time to process: 2 seconds.
uf250-04.cnf , deadline. Restarts: 450
uf250-04.cnf , deadline. Restarts: 450
uf250-04.cnf fulfilled No. of Restarts: 262 No. of Flips: 4352 time to process: 1 seconds.
uf250-04.cnf , deadline. Restarts: 450
uf250-04.cnf fulfilled No. of Restarts: 404 No. of Flips: 2770 time to process: 1 seconds.
uf250-04.cnf , deadline. Restarts: 450
uf250-04.cnf fulfilled No. of Restarts: 432 No. of Flips: 4397 time to process: 1 seconds.
uf250-04.cnf , deadline. Restarts: 450
uf250-04.cnf , deadline. Restarts: 450
uf250-04.cnf , deadline. Restarts: 450
uf250-04.cnf , deadline. Restarts: 450
uf250-04.cnf fulfilled No. of Restarts: 55 No. of Flips: 3109 time to process: 0 seconds.
uf250-04.cnf , deadline. Restarts: 450
uf250-04.cnf fulfilled No. of Restarts: 96 No. of Flips: 1001 time to process: 0 seconds.
uf250-04.cnf fulfilled No. of Restarts: 139 No. of Flips: 4804 time to process: 0 seconds.
uf250-04.cnf fulfilled No. of Restarts: 97 No. of Flips: 2755 time to process: 1 seconds.
uf250-04.cnf , deadline. Restarts: 450
uf250-04.cnf fulfilled No. of Restarts: 62 No. of Flips: 4862 time to process: 0 seconds.
uf250-04.cnf , deadline. Restarts: 450
uf250-04.cnf fulfilled No. of Restarts: 91 No. of Flips: 2776 time to process: 0 seconds.
uf250-04.cnf , deadline. Restarts: 450
uf250-04.cnf fulfilled No. of Restarts: 369 No. of Flips: 4172 time to process: 1 seconds.
uf250-04.cnf fulfilled No. of Restarts: 8 No. of Flips: 3824 time to process: 0 seconds.
uf250-04.cnf fulfilled No. of Restarts: 221 No. of Flips: 2275 time to process: 1 seconds.
uf250-04.cnf fulfilled No. of Restarts: 410 No. of Flips: 3329 time to process: 2 seconds.
uf250-04.cnf fulfilled No. of Restarts: 168 No. of Flips: 4166 time to process: 1 seconds.
uf250-04.cnf , deadline. Restarts: 450
uf250-04.cnf fulfilled No. of Restarts: 257 No. of Flips: 1112 time to process: 1 seconds.
uf250-04.cnf fulfilled No. of Restarts: 1 No. of Flips: 2886 time to process: 0 seconds.
uf250-04.cnf fulfilled No. of Restarts: 287 No. of Flips: 4763 time to process: 1 seconds.
uf250-04.cnf fulfilled No. of Restarts: 192 No. of Flips: 1586 time to process: 1 seconds.
uf250-04.cnf fulfilled No. of Restarts: 75 No. of Flips: 3640 time to process: 0 seconds.
uf250-04.cnf fulfilled No. of Restarts: 373 No. of Flips: 4849 time to process: 3 seconds.
uf250-04.cnf fulfilled No. of Restarts: 282 No. of Flips: 1665 time to process: 1 seconds.
uf250-04.cnf fulfilled No. of Restarts: 331 No. of Flips: 1918 time to process: 1 seconds.
uf250-04.cnf , deadline. Restarts: 450
uf250-04.cnf fulfilled No. of Restarts: 229 No. of Flips: 2575 time to process: 1 seconds.
uf250-04.cnf , deadline. Restarts: 450
uf250-04.cnf , deadline. Restarts: 450
uf250-04.cnf fulfilled No. of Restarts: 317 No. of Flips: 4862 time to process: 1 seconds.
uf250-04.cnf fulfilled No. of Restarts: 197 No. of Flips: 1331 time to process: 1 seconds.
uf250-04.cnf , deadline. Restarts: 450
uf250-04.cnf , deadline. Restarts: 450
uf250-04.cnf fulfilled No. of Restarts: 278 No. of Flips: 1989 time to process: 1 seconds.
uf250-04.cnf fulfilled No. of Restarts: 166 No. of Flips: 2118 time to process: 1 seconds.
uf250-04.cnf fulfilled No. of Restarts: 438 No. of Flips: 2325 time to process: 2 seconds.
uf250-04.cnf , deadline. Restarts: 450
uf250-04.cnf , deadline. Restarts: 450
uf250-04.cnf , deadline. Restarts: 450
uf250-04.cnf fulfilled No. of Restarts: 430 No. of Flips: 4780 time to process: 1 seconds.
uf250-04.cnf , deadline. Restarts: 450
uf250-04.cnf , deadline. Restarts: 450
uf250-04.cnf fulfilled No. of Restarts: 157 No. of Flips: 3424 time to process: 0 seconds.
uf250-04.cnf fulfilled No. of Restarts: 395 No. of Flips: 4450 time to process: 2 seconds.
uf250-04.cnf , deadline. Restarts: 450
uf250-04.cnf , deadline. Restarts: 450
uf250-04.cnf , deadline. Restarts: 450
uf250-04.cnf fulfilled No. of Restarts: 219 No. of Flips: 1948 time to process: 1 seconds.
uf250-04.cnf fulfilled No. of Restarts: 72 No. of Flips: 3888 time to process: 0 seconds.
uf250-04.cnf , deadline. Restarts: 450
uf250-04.cnf fulfilled No. of Restarts: 205 No. of Flips: 2270 time to process: 0 seconds.
uf250-04.cnf , deadline. Restarts: 450
uf250-04.cnf , deadline. Restarts: 450
uf250-04.cnf , deadline. Restarts: 450
uf250-04.cnf , deadline. Restarts: 450
uf250-04.cnf , deadline. Restarts: 450
uf250-04.cnf fulfilled No. of Restarts: 376 No. of Flips: 2081 time to process: 1 seconds.
uf250-04.cnf , deadline. Restarts: 450
uf250-04.cnf fulfilled No. of Restarts: 209 No. of Flips: 4721 time to process: 0 seconds.
uf250-04.cnf , deadline. Restarts: 450
uf250-04.cnf fulfilled No. of Restarts: 377 No. of Flips: 4019 time to process: 1 seconds.
uf250-04.cnf fulfilled No. of Restarts: 57 No. of Flips: 1891 time to process: 0 seconds.
uf250-04.cnf fulfilled No. of Restarts: 404 No. of Flips: 1595 time to process: 3 seconds.
uf250-04.cnf , deadline. Restarts: 450
uf250-04.cnf fulfilled No. of Restarts: 103 No. of Flips: 2578 time to process: 0 seconds.
uf250-04.cnf fulfilled No. of Restarts: 296 No. of Flips: 2784 time to process: 2 seconds.
uf250-04.cnf fulfilled No. of Restarts: 111 No. of Flips: 3285 time to process: 1 seconds.
uf250-04.cnf , deadline. Restarts: 450
uf250-04.cnf fulfilled No. of Restarts: 225 No. of Flips: 2927 time to process: 0 seconds.
uf250-04.cnf , deadline. Restarts: 450
uf250-04.cnf , deadline. Restarts: 450
uf250-04.cnf fulfilled No. of Restarts: 35 No. of Flips: 3370 time to process: 0 seconds.
uf250-04.cnf , deadline. Restarts: 450
uf250-04.cnf fulfilled No. of Restarts: 134 No. of Flips: 973 time to process: 0 seconds.
uf250-04.cnf , deadline. Restarts: 450
uf250-04.cnf , deadline. Restarts: 450
uf250-04.cnf , deadline. Restarts: 450
uf250-04.cnf fulfilled No. of Restarts: 166 No. of Flips: 2144 time to process: 0 seconds.
uf250-04.cnf fulfilled No. of Restarts: 279 No. of Flips: 1504 time to process: 2 seconds.
uf250-04.cnf , deadline. Restarts: 450
uf250-04.cnf fulfilled No. of Restarts: 261 No. of Flips: 2593 time to process: 1 seconds.
uf250-04.cnf , deadline. Restarts: 450
uf250-04.cnf , deadline. Restarts: 450
uf250-04.cnf , deadline. Restarts: 450
uf250-04.cnf , deadline. Restarts: 450
uf250-04.cnf , deadline. Restarts: 450
uf250-04.cnf fulfilled No. of Restarts: 24 No. of Flips: 1931 time to process: 0 seconds.
uf250-04.cnf , deadline. Restarts: 450
uf250-04.cnf , deadline. Restarts: 450
uf250-04.cnf fulfilled No. of Restarts: 130 No. of Flips: 3400 time to process: 0 seconds.
uf250-04.cnf , deadline. Restarts: 450
uf250-04.cnf fulfilled No. of Restarts: 125 No. of Flips: 3925 time to process: 0 seconds.
uf250-04.cnf , deadline. Restarts: 450
uf250-04.cnf fulfilled No. of Restarts: 138 No. of Flips: 4862 time to process: 0 seconds.
uf250-04.cnf , deadline. Restarts: 450
uf250-04.cnf , deadline. Restarts: 450
uf250-04.cnf , deadline. Restarts: 450
uf250-04.cnf fulfilled No. of Restarts: 264 No. of Flips: 2300 time to process: 1 seconds.
uf250-04.cnf fulfilled No. of Restarts: 78 No. of Flips: 4964 time to process: 1 seconds.
uf250-04.cnf , deadline. Restarts: 450
uf250-04.cnf fulfilled No. of Restarts: 166 No. of Flips: 3209 time to process: 0 seconds.
uf250-04.cnf , deadline. Restarts: 450
uf250-04.cnf , deadline. Restarts: 450
uf250-04.cnf fulfilled No. of Restarts: 318 No. of Flips: 1991 time to process: 1 seconds.
uf250-04.cnf , deadline. Restarts: 450
uf250-04.cnf , deadline. Restarts: 450
uf250-04.cnf , deadline. Restarts: 450
uf250-04.cnf , deadline. Restarts: 450
uf250-04.cnf fulfilled No. of Restarts: 276 No. of Flips: 3896 time to process: 1 seconds.
uf250-04.cnf fulfilled No. of Restarts: 197 No. of Flips: 2492 time to process: 1 seconds.
uf250-04.cnf , deadline. Restarts: 450
uf250-04.cnf , deadline. Restarts: 450
uf250-04.cnf , deadline. Restarts: 450
uf250-04.cnf , deadline. Restarts: 450
uf250-04.cnf , deadline. Restarts: 450
uf250-04.cnf , deadline. Restarts: 450
uf250-04.cnf , deadline. Restarts: 450
uf250-04.cnf , deadline. Restarts: 450
uf250-04.cnf fulfilled No. of Restarts: 124 No. of Flips: 3339 time to process: 0 seconds.
uf250-04.cnf , deadline. Restarts: 450
uf250-04.cnf , deadline. Restarts: 450
uf250-04.cnf , deadline. Restarts: 450
uf250-04.cnf , deadline. Restarts: 450
uf250-04.cnf fulfilled No. of Restarts: 380 No. of Flips: 2403 time to process: 1 seconds.
uf250-04.cnf , deadline. Restarts: 450
uf250-04.cnf fulfilled No. of Restarts: 226 No. of Flips: 4965 time to process: 1 seconds.
uf250-04.cnf , deadline. Restarts: 450
uf250-04.cnf , deadline. Restarts: 450
uf250-04.cnf fulfilled No. of Restarts: 178 No. of Flips: 4774 time to process: 0 seconds.
uf250-04.cnf , deadline. Restarts: 450
uf250-04.cnf fulfilled No. of Restarts: 76 No. of Flips: 1399 time to process: 0 seconds.
uf250-04.cnf , deadline. Restarts: 450
uf250-04.cnf , deadline. Restarts: 450
uf250-04.cnf , deadline. Restarts: 450
uf250-04.cnf , deadline. Restarts: 450
uf250-04.cnf , deadline. Restarts: 450
uf250-04.cnf fulfilled No. of Restarts: 280 No. of Flips: 1189 time to process: 1 seconds.
uf250-04.cnf , deadline. Restarts: 450
uf250-04.cnf fulfilled No. of Restarts: 9 No. of Flips: 4690 time to process: 0 seconds.
uf250-04.cnf , deadline. Restarts: 450
uf250-04.cnf fulfilled No. of Restarts: 78 No. of Flips: 855 time to process: 0 seconds.
uf250-04.cnf , deadline. Restarts: 450
uf250-04.cnf fulfilled No. of Restarts: 220 No. of Flips: 4486 time to process: 1 seconds.
uf250-04.cnf fulfilled No. of Restarts: 44 No. of Flips: 4430 time to process: 1 seconds.
uf250-04.cnf , deadline. Restarts: 450
uf250-04.cnf , deadline. Restarts: 450
uf250-04.cnf fulfilled No. of Restarts: 403 No. of Flips: 1549 time to process: 1 seconds.
uf250-04.cnf , deadline. Restarts: 450
uf250-04.cnf , deadline. Restarts: 450
uf250-04.cnf , deadline. Restarts: 450
uf250-04.cnf fulfilled No. of Restarts: 12 No. of Flips: 3598 time to process: 0 seconds.
uf250-04.cnf , deadline. Restarts: 450
uf250-04.cnf , deadline. Restarts: 450
uf250-04.cnf , deadline. Restarts: 450
uf250-04.cnf , deadline. Restarts: 450
uf250-04.cnf fulfilled No. of Restarts: 386 No. of Flips: 1894 time to process: 1 seconds.
uf250-04.cnf fulfilled No. of Restarts: 11 No. of Flips: 2204 time to process: 0 seconds.
uf250-04.cnf , deadline. Restarts: 450
uf250-04.cnf fulfilled No. of Restarts: 88 No. of Flips: 3107 time to process: 0 seconds.
uf250-04.cnf fulfilled No. of Restarts: 274 No. of Flips: 2790 time to process: 2 seconds.
uf250-04.cnf , deadline. Restarts: 450
uf250-04.cnf , deadline. Restarts: 450
uf250-04.cnf fulfilled No. of Restarts: 5 No. of Flips: 3426 time to process: 0 seconds.
uf250-04.cnf fulfilled No. of Restarts: 24 No. of Flips: 4119 time to process: 2 seconds.
uf250-04.cnf fulfilled No. of Restarts: 84 No. of Flips: 2008 time to process: 0 seconds.
uf250-04.cnf fulfilled No. of Restarts: 241 No. of Flips: 2464 time to process: 2 seconds.
uf250-04.cnf fulfilled No. of Restarts: 291 No. of Flips: 3098 time to process: 1 seconds.
uf250-04.cnf , deadline. Restarts: 450
uf250-04.cnf , deadline. Restarts: 450
uf250-04.cnf fulfilled No. of Restarts: 354 No. of Flips: 1451 time to process: 1 seconds.
uf250-04.cnf fulfilled No. of Restarts: 278 No. of Flips: 4247 time to process: 1 seconds.
uf250-04.cnf fulfilled No. of Restarts: 238 No. of Flips: 2160 time to process: 1 seconds.
uf250-04.cnf , deadline. Restarts: 450
uf250-04.cnf fulfilled No. of Restarts: 163 No. of Flips: 3439 time to process: 0 seconds.
uf250-04.cnf , deadline. Restarts: 450
uf250-04.cnf , deadline. Restarts: 450
uf250-04.cnf , deadline. Restarts: 450
uf250-04.cnf fulfilled No. of Restarts: 10 No. of Flips: 1472 time to process: 0 seconds.
uf250-04.cnf , deadline. Restarts: 450
uf250-04.cnf , deadline. Restarts: 450
uf250-04.cnf fulfilled No. of Restarts: 319 No. of Flips: 2908 time to process: 1 seconds.
uf250-04.cnf , deadline. Restarts: 450
uf250-04.cnf , deadline. Restarts: 450
uf250-04.cnf , deadline. Restarts: 450
uf250-04.cnf , deadline. Restarts: 450
uf250-04.cnf , deadline. Restarts: 450
uf250-04.cnf , deadline. Restarts: 450
uf250-04.cnf , deadline. Restarts: 450
uf250-04.cnf , deadline. Restarts: 450
uf250-04.cnf , deadline. Restarts: 450
uf250-04.cnf , deadline. Restarts: 450
uf250-04.cnf , deadline. Restarts: 450
uf250-04.cnf fulfilled No. of Restarts: 163 No. of Flips: 3699 time to process: 0 seconds.
uf250-04.cnf , deadline. Restarts: 450
uf250-04.cnf , deadline. Restarts: 450
uf250-04.cnf , deadline. Restarts: 450
uf250-04.cnf , deadline. Restarts: 450
uf250-04.cnf , deadline. Restarts: 450
uf250-04.cnf , deadline. Restarts: 450
uf250-04.cnf , deadline. Restarts: 450
uf250-04.cnf fulfilled No. of Restarts: 335 No. of Flips: 2302 time to process: 1 seconds.
uf250-04.cnf fulfilled No. of Restarts: 373 No. of Flips: 3803 time to process: 2 seconds.
uf250-04.cnf , deadline. Restarts: 450
uf250-04.cnf , deadline. Restarts: 450
uf250-04.cnf , deadline. Restarts: 450
uf250-04.cnf , deadline. Restarts: 450
uf250-04.cnf fulfilled No. of Restarts: 372 No. of Flips: 2872 time to process: 1 seconds.
uf250-04.cnf , deadline. Restarts: 450
uf250-04.cnf , deadline. Restarts: 450
uf250-04.cnf fulfilled No. of Restarts: 313 No. of Flips: 3043 time to process: 1 seconds.
uf250-04.cnf , deadline. Restarts: 450
uf250-04.cnf fulfilled No. of Restarts: 104 No. of Flips: 2974 time to process: 0 seconds.
uf250-04.cnf , deadline. Restarts: 450
uf250-04.cnf fulfilled No. of Restarts: 29 No. of Flips: 2229 time to process: 0 seconds.
uf250-04.cnf , deadline. Restarts: 450
uf250-04.cnf , deadline. Restarts: 450
uf250-04.cnf , deadline. Restarts: 450
uf250-04.cnf , deadline. Restarts: 450
uf250-04.cnf fulfilled No. of Restarts: 199 No. of Flips: 4942 time to process: 0 seconds.
uf250-04.cnf , deadline. Restarts: 450
uf250-04.cnf , deadline. Restarts: 450
uf250-04.cnf fulfilled No. of Restarts: 321 No. of Flips: 1582 time to process: 1 seconds.
uf250-04.cnf , deadline. Restarts: 450
uf250-04.cnf fulfilled No. of Restarts: 153 No. of Flips: 2267 time to process: 0 seconds.
uf250-04.cnf fulfilled No. of Restarts: 398 No. of Flips: 3322 time to process: 3 seconds.
uf250-04.cnf , deadline. Restarts: 450
uf250-04.cnf , deadline. Restarts: 450
uf250-04.cnf , deadline. Restarts: 450
uf250-04.cnf , deadline. Restarts: 450
uf250-04.cnf fulfilled No. of Restarts: 46 No. of Flips: 4181 time to process: 0 seconds.
uf250-04.cnf , deadline. Restarts: 450
uf250-04.cnf fulfilled No. of Restarts: 337 No. of Flips: 3437 time to process: 1 seconds.
uf250-04.cnf , deadline. Restarts: 450
uf250-04.cnf , deadline. Restarts: 450
uf250-04.cnf , deadline. Restarts: 450
uf250-04.cnf , deadline. Restarts: 450
uf250-04.cnf , deadline. Restarts: 450
uf250-04.cnf , deadline. Restarts: 450
uf250-04.cnf fulfilled No. of Restarts: 3 No. of Flips: 4156 time to process: 0 seconds.
uf250-04.cnf , deadline. Restarts: 450
uf250-04.cnf , deadline. Restarts: 450
uf250-04.cnf , deadline. Restarts: 450
uf250-04.cnf , deadline. Restarts: 450
uf250-04.cnf fulfilled No. of Restarts: 176 No. of Flips: 4351 time to process: 0 seconds.
uf250-04.cnf fulfilled No. of Restarts: 332 No. of Flips: 1629 time to process: 1 seconds.
uf250-04.cnf fulfilled No. of Restarts: 177 No. of Flips: 1022 time to process: 0 seconds.
uf250-04.cnf , deadline. Restarts: 450
uf250-04.cnf , deadline. Restarts: 450
uf250-04.cnf fulfilled No. of Restarts: 44 No. of Flips: 2573 time to process: 0 seconds.
uf250-04.cnf fulfilled No. of Restarts: 61 No. of Flips: 2029 time to process: 2 seconds.
uf250-04.cnf , deadline. Restarts: 450
uf250-04.cnf fulfilled No. of Restarts: 142 No. of Flips: 1903 time to process: 0 seconds.
uf250-04.cnf , deadline. Restarts: 450
uf250-04.cnf fulfilled No. of Restarts: 91 No. of Flips: 4157 time to process: 0 seconds.
uf250-04.cnf , deadline. Restarts: 450
uf250-04.cnf , deadline. Restarts: 450
uf250-04.cnf , deadline. Restarts: 450
uf250-04.cnf , deadline. Restarts: 450
uf250-04.cnf fulfilled No. of Restarts: 244 No. of Flips: 4044 time to process: 1 seconds.
uf250-04.cnf , deadline. Restarts: 450
uf250-04.cnf fulfilled No. of Restarts: 262 No. of Flips: 1743 time to process: 1 seconds.
uf250-04.cnf , deadline. Restarts: 450
uf250-04.cnf , deadline. Restarts: 450
uf250-04.cnf fulfilled No. of Restarts: 96 No. of Flips: 4259 time to process: 0 seconds.
uf250-04.cnf , deadline. Restarts: 450
uf250-04.cnf fulfilled No. of Restarts: 338 No. of Flips: 4973 time to process: 1 seconds.
uf250-04.cnf , deadline. Restarts: 450
uf250-04.cnf fulfilled No. of Restarts: 223 No. of Flips: 1907 time to process: 0 seconds.
uf250-04.cnf fulfilled No. of Restarts: 436 No. of Flips: 3500 time to process: 2 seconds.
uf250-04.cnf , deadline. Restarts: 450
uf250-04.cnf , deadline. Restarts: 450
uf250-04.cnf fulfilled No. of Restarts: 364 No. of Flips: 2829 time to process: 1 seconds.
uf250-04.cnf , deadline. Restarts: 450
uf250-04.cnf , deadline. Restarts: 450
uf250-04.cnf , deadline. Restarts: 450
uf250-04.cnf , deadline. Restarts: 450
uf250-04.cnf fulfilled No. of Restarts: 161 No. of Flips: 2237 time to process: 0 seconds.
uf250-04.cnf , deadline. Restarts: 450
uf250-04.cnf , deadline. Restarts: 450
uf250-04.cnf , deadline. Restarts: 450
uf250-04.cnf fulfilled No. of Restarts: 225 No. of Flips: 3387 time to process: 1 seconds.
uf250-04.cnf , deadline. Restarts: 450
uf250-04.cnf , deadline. Restarts: 450
uf250-04.cnf , deadline. Restarts: 450
uf250-04.cnf , deadline. Restarts: 450
uf250-04.cnf , deadline. Restarts: 450
uf250-04.cnf , deadline. Restarts: 450
uf250-04.cnf fulfilled No. of Restarts: 144 No. of Flips: 789 time to process: 0 seconds.
uf250-04.cnf , deadline. Restarts: 450
uf250-04.cnf , deadline. Restarts: 450
uf250-04.cnf fulfilled No. of Restarts: 81 No. of Flips: 2254 time to process: 0 seconds.
uf250-04.cnf fulfilled No. of Restarts: 278 No. of Flips: 2648 time to process: 2 seconds.
uf250-04.cnf fulfilled No. of Restarts: 283 No. of Flips: 617 time to process: 1 seconds.
uf250-04.cnf , deadline. Restarts: 450
uf250-04.cnf , deadline. Restarts: 450
uf250-04.cnf fulfilled No. of Restarts: 286 No. of Flips: 4188 time to process: 1 seconds.
uf250-04.cnf fulfilled No. of Restarts: 167 No. of Flips: 4826 time to process: 0 seconds.
uf250-04.cnf , deadline. Restarts: 450
uf250-04.cnf fulfilled No. of Restarts: 30 No. of Flips: 4900 time to process: 0 seconds.
uf250-04.cnf , deadline. Restarts: 450
uf250-04.cnf fulfilled No. of Restarts: 405 No. of Flips: 3427 time to process: 1 seconds.
uf250-04.cnf fulfilled No. of Restarts: 66 No. of Flips: 3015 time to process: 0 seconds.
uf250-04.cnf fulfilled No. of Restarts: 282 No. of Flips: 3140 time to process: 2 seconds.
uf250-04.cnf fulfilled No. of Restarts: 101 No. of Flips: 3816 time to process: 1 seconds.
uf250-04.cnf , deadline. Restarts: 450
uf250-04.cnf fulfilled No. of Restarts: 88 No. of Flips: 2845 time to process: 0 seconds.
uf250-04.cnf fulfilled No. of Restarts: 165 No. of Flips: 3206 time to process: 2 seconds.
uf250-04.cnf , deadline. Restarts: 450
uf250-04.cnf , deadline. Restarts: 450
uf250-04.cnf fulfilled No. of Restarts: 138 No. of Flips: 3534 time to process: 0 seconds.
uf250-04.cnf fulfilled No. of Restarts: 389 No. of Flips: 2038 time to process: 3 seconds.
uf250-04.cnf , deadline. Restarts: 450
uf250-04.cnf , deadline. Restarts: 450
uf250-04.cnf , deadline. Restarts: 450
uf250-04.cnf , deadline. Restarts: 450
uf250-04.cnf fulfilled No. of Restarts: 94 No. of Flips: 2132 time to process: 0 seconds.
uf250-04.cnf , deadline. Restarts: 450
uf250-04.cnf fulfilled No. of Restarts: 387 No. of Flips: 2613 time to process: 1 seconds.
uf250-04.cnf , deadline. Restarts: 450
uf250-04.cnf , deadline. Restarts: 450
uf250-04.cnf , deadline. Restarts: 450
uf250-04.cnf , deadline. Restarts: 450
uf250-04.cnf , deadline. Restarts: 450
uf250-04.cnf fulfilled No. of Restarts: 48 No. of Flips: 4003 time to process: 0 seconds.
uf250-04.cnf , deadline. Restarts: 450
uf250-04.cnf , deadline. Restarts: 450
uf250-04.cnf fulfilled No. of Restarts: 351 No. of Flips: 2461 time to process: 1 seconds.
uf250-04.cnf , deadline. Restarts: 450
uf250-04.cnf , deadline. Restarts: 450
uf250-04.cnf fulfilled No. of Restarts: 75 No. of Flips: 4039 time to process: 0 seconds.
uf250-04.cnf , deadline. Restarts: 450
uf250-04.cnf , deadline. Restarts: 450
uf250-04.cnf , deadline. Restarts: 450
uf250-04.cnf , deadline. Restarts: 450
uf250-04.cnf fulfilled No. of Restarts: 236 No. of Flips: 2878 time to process: 1 seconds.
uf250-04.cnf , deadline. Restarts: 450
uf250-04.cnf fulfilled No. of Restarts: 257 No. of Flips: 4732 time to process: 1 seconds.
uf250-04.cnf , deadline. Restarts: 450
uf250-04.cnf , deadline. Restarts: 450
uf250-04.cnf , deadline. Restarts: 450
uf250-04.cnf , deadline. Restarts: 450
uf250-04.cnf , deadline. Restarts: 450
uf250-04.cnf , deadline. Restarts: 450
uf250-04.cnf , deadline. Restarts: 450
uf250-04.cnf , deadline. Restarts: 450
uf250-04.cnf fulfilled No. of Restarts: 104 No. of Flips: 4740 time to process: 0 seconds.
uf250-04.cnf , deadline. Restarts: 450
uf250-04.cnf , deadline. Restarts: 450
uf250-04.cnf , deadline. Restarts: 450
uf250-04.cnf fulfilled No. of Restarts: 171 No. of Flips: 4520 time to process: 0 seconds.
uf250-04.cnf fulfilled No. of Restarts: 267 No. of Flips: 1693 time to process: 2 seconds.
uf250-04.cnf , deadline. Restarts: 450
uf250-04.cnf fulfilled No. of Restarts: 125 No. of Flips: 3370 time to process: 0 seconds.
uf250-04.cnf , deadline. Restarts: 450
uf250-04.cnf fulfilled No. of Restarts: 250 No. of Flips: 1705 time to process: 1 seconds.
uf250-04.cnf fulfilled No. of Restarts: 353 No. of Flips: 2869 time to process: 2 seconds.
uf250-04.cnf fulfilled No. of Restarts: 127 No. of Flips: 3330 time to process: 0 seconds.
uf250-04.cnf fulfilled No. of Restarts: 26 No. of Flips: 4803 time to process: 0 seconds.
uf250-04.cnf , deadline. Restarts: 450
uf250-04.cnf , deadline. Restarts: 450
uf250-04.cnf , deadline. Restarts: 450
uf250-04.cnf , deadline. Restarts: 450
uf250-04.cnf fulfilled No. of Restarts: 241 No. of Flips: 4851 time to process: 1 seconds.
uf250-04.cnf fulfilled No. of Restarts: 183 No. of Flips: 1825 time to process: 0 seconds.
uf250-04.cnf fulfilled No. of Restarts: 33 No. of Flips: 4514 time to process: 0 seconds.
uf250-04.cnf fulfilled No. of Restarts: 31 No. of Flips: 2014 time to process: 1 seconds.
uf250-04.cnf , deadline. Restarts: 450
uf250-04.cnf fulfilled No. of Restarts: 391 No. of Flips: 2781 time to process: 1 seconds.
uf250-04.cnf , deadline. Restarts: 450
uf250-04.cnf , deadline. Restarts: 450
uf250-04.cnf fulfilled No. of Restarts: 84 No. of Flips: 2416 time to process: 0 seconds.
uf250-04.cnf , deadline. Restarts: 450
uf250-04.cnf fulfilled No. of Restarts: 125 No. of Flips: 4847 time to process: 0 seconds.
uf250-04.cnf fulfilled No. of Restarts: 448 No. of Flips: 3895 time to process: 3 seconds.
uf250-04.cnf , deadline. Restarts: 450
uf250-04.cnf , deadline. Restarts: 450
uf250-04.cnf fulfilled No. of Restarts: 163 No. of Flips: 1798 time to process: 0 seconds.
uf250-04.cnf , deadline. Restarts: 450
uf250-04.cnf fulfilled No. of Restarts: 368 No. of Flips: 4451 time to process: 1 seconds.
uf250-04.cnf , deadline. Restarts: 450
uf250-04.cnf fulfilled No. of Restarts: 172 No. of Flips: 1819 time to process: 0 seconds.
uf250-04.cnf fulfilled No. of Restarts: 149 No. of Flips: 4141 time to process: 0 seconds.
uf250-04.cnf fulfilled No. of Restarts: 307 No. of Flips: 1864 time to process: 1 seconds.
uf250-04.cnf , deadline. Restarts: 450
uf250-04.cnf fulfilled No. of Restarts: 307 No. of Flips: 3931 time to process: 1 seconds.
uf250-04.cnf , deadline. Restarts: 450
uf250-04.cnf fulfilled No. of Restarts: 330 No. of Flips: 1376 time to process: 1 seconds.
uf250-04.cnf , deadline. Restarts: 450
uf250-04.cnf fulfilled No. of Restarts: 48 No. of Flips: 3482 time to process: 0 seconds.
uf250-04.cnf fulfilled No. of Restarts: 19 No. of Flips: 2269 time to process: 0 seconds.
uf250-04.cnf , deadline. Restarts: 450
uf250-04.cnf , deadline. Restarts: 450
uf250-04.cnf , deadline. Restarts: 450
uf250-04.cnf fulfilled No. of Restarts: 330 No. of Flips: 2496 time to process: 1 seconds.
uf250-04.cnf , deadline. Restarts: 450
uf250-04.cnf , deadline. Restarts: 450
uf250-04.cnf , deadline. Restarts: 450
uf250-04.cnf , deadline. Restarts: 450
uf250-04.cnf fulfilled No. of Restarts: 5 No. of Flips: 2844 time to process: 0 seconds.
uf250-04.cnf fulfilled No. of Restarts: 293 No. of Flips: 3976 time to process: 1 seconds.
uf250-04.cnf fulfilled No. of Restarts: 137 No. of Flips: 3047 time to process: 1 seconds.
uf250-04.cnf , deadline. Restarts: 450
uf250-04.cnf fulfilled No. of Restarts: 259 No. of Flips: 2487 time to process: 1 seconds.
uf250-04.cnf , deadline. Restarts: 450
uf250-04.cnf , deadline. Restarts: 450
uf250-04.cnf , deadline. Restarts: 450
uf250-04.cnf , deadline. Restarts: 450
uf250-04.cnf , deadline. Restarts: 450
uf250-04.cnf fulfilled No. of Restarts: 96 No. of Flips: 4433 time to process: 0 seconds.
uf250-04.cnf , deadline. Restarts: 450
uf250-04.cnf fulfilled No. of Restarts: 324 No. of Flips: 2385 time to process: 1 seconds.
uf250-04.cnf , deadline. Restarts: 450
uf250-04.cnf fulfilled No. of Restarts: 83 No. of Flips: 4774 time to process: 0 seconds.
uf250-04.cnf , deadline. Restarts: 450
uf250-04.cnf , deadline. Restarts: 450
uf250-04.cnf , deadline. Restarts: 450
uf250-04.cnf , deadline. Restarts: 450
uf250-04.cnf , deadline. Restarts: 450
uf250-04.cnf fulfilled No. of Restarts: 175 No. of Flips: 4068 time to process: 0 seconds.
uf250-04.cnf , deadline. Restarts: 450
uf250-04.cnf fulfilled No. of Restarts: 245 No. of Flips: 3741 time to process: 1 seconds.
uf250-04.cnf , deadline. Restarts: 450
uf250-04.cnf fulfilled No. of Restarts: 170 No. of Flips: 3525 time to process: 0 seconds.
uf250-04.cnf , deadline. Restarts: 450
uf250-04.cnf fulfilled No. of Restarts: 436 No. of Flips: 2993 time to process: 1 seconds.
uf250-04.cnf fulfilled No. of Restarts: 141 No. of Flips: 1746 time to process: 0 seconds.
uf250-04.cnf , deadline. Restarts: 450
uf250-04.cnf , deadline. Restarts: 450
uf250-04.cnf , deadline. Restarts: 450
uf250-04.cnf fulfilled No. of Restarts: 72 No. of Flips: 4350 time to process: 0 seconds.
uf250-04.cnf , deadline. Restarts: 450
uf250-04.cnf fulfilled No. of Restarts: 225 No. of Flips: 3504 time to process: 1 seconds.
uf250-04.cnf fulfilled No. of Restarts: 437 No. of Flips: 4927 time to process: 2 seconds.
uf250-04.cnf fulfilled No. of Restarts: 214 No. of Flips: 2425 time to process: 0 seconds.
uf250-04.cnf , deadline. Restarts: 450
uf250-04.cnf , deadline. Restarts: 450
uf250-04.cnf fulfilled No. of Restarts: 259 No. of Flips: 3541 time to process: 1 seconds.
uf250-04.cnf fulfilled No. of Restarts: 446 No. of Flips: 3754 time to process: 2 seconds.
uf250-04.cnf fulfilled No. of Restarts: 185 No. of Flips: 2511 time to process: 0 seconds.
uf250-04.cnf , deadline. Restarts: 450
uf250-04.cnf fulfilled No. of Restarts: 373 No. of Flips: 2609 time to process: 1 seconds.
uf250-04.cnf , deadline. Restarts: 450
uf250-04.cnf , deadline. Restarts: 450
uf250-04.cnf , deadline. Restarts: 450
uf250-04.cnf fulfilled No. of Restarts: 219 No. of Flips: 4259 time to process: 1 seconds.
uf250-04.cnf fulfilled No. of Restarts: 180 No. of Flips: 4925 time to process: 1 seconds.
uf250-04.cnf fulfilled No. of Restarts: 449 No. of Flips: 3283 time to process: 3 seconds.
uf250-04.cnf , deadline. Restarts: 450
uf250-04.cnf fulfilled No. of Restarts: 74 No. of Flips: 1404 time to process: 0 seconds.
uf250-04.cnf , deadline. Restarts: 450
uf250-04.cnf fulfilled No. of Restarts: 313 No. of Flips: 969 time to process: 1 seconds.
uf250-04.cnf fulfilled No. of Restarts: 429 No. of Flips: 915 time to process: 1 seconds.
uf250-04.cnf , deadline. Restarts: 450
uf250-04.cnf , deadline. Restarts: 450
uf250-04.cnf fulfilled No. of Restarts: 170 No. of Flips: 3980 time to process: 0 seconds.
uf250-04.cnf , deadline. Restarts: 450
uf250-04.cnf , deadline. Restarts: 450
uf250-04.cnf fulfilled No. of Restarts: 140 No. of Flips: 4286 time to process: 0 seconds.
uf250-04.cnf , deadline. Restarts: 450
uf250-04.cnf , deadline. Restarts: 450
uf250-04.cnf , deadline. Restarts: 450
uf250-04.cnf fulfilled No. of Restarts: 202 No. of Flips: 5000 time to process: 0 seconds.
uf250-04.cnf , deadline. Restarts: 450
uf250-04.cnf , deadline. Restarts: 450
uf250-04.cnf , deadline. Restarts: 450
uf250-04.cnf fulfilled No. of Restarts: 245 No. of Flips: 692 time to process: 1 seconds.
uf250-04.cnf fulfilled No. of Restarts: 369 No. of Flips: 4439 time to process: 2 seconds.
uf250-04.cnf , deadline. Restarts: 450
uf250-04.cnf , deadline. Restarts: 450
uf250-04.cnf fulfilled No. of Restarts: 289 No. of Flips: 3857 time to process: 1 seconds.
uf250-04.cnf , deadline. Restarts: 450
uf250-04.cnf , deadline. Restarts: 450
uf250-04.cnf , deadline. Restarts: 450
uf250-04.cnf , deadline. Restarts: 450
uf250-04.cnf fulfilled No. of Restarts: 384 No. of Flips: 3052 time to process: 1 seconds.
uf250-04.cnf , deadline. Restarts: 450
uf250-04.cnf , deadline. Restarts: 450
uf250-04.cnf fulfilled No. of Restarts: 25 No. of Flips: 2850 time to process: 0 seconds.
uf250-04.cnf , deadline. Restarts: 450
uf250-04.cnf , deadline. Restarts: 450
uf250-04.cnf , deadline. Restarts: 450
uf250-04.cnf , deadline. Restarts: 450
uf250-04.cnf fulfilled No. of Restarts: 414 No. of Flips: 4948 time to process: 1 seconds.
uf250-04.cnf , deadline. Restarts: 450
uf250-04.cnf , deadline. Restarts: 450
uf250-04.cnf , deadline. Restarts: 450
uf250-04.cnf fulfilled No. of Restarts: 98 No. of Flips: 2599 time to process: 0 seconds.
uf250-04.cnf , deadline. Restarts: 450
uf250-04.cnf , deadline. Restarts: 450
uf250-04.cnf , deadline. Restarts: 450
