# Supplementary material for: Completion Probabilities and Parallel Restart Strategies under an Imposed Deadline
Source: PLoS One. 2016 Oct 12;11(10):e0164605. doi: 10.1371/journal.pone.0164605 (PMC5061357; doi:10.1371/journal.pone.0164605)
Supplement: S1 File — The file “S1_File.zip” is the data gathered from the experiments regarding completion probability. (ZIP) [file pone.0164605.s004.zip › results_Multi_r550.344.txt]

uf250-04.cnf fulfilled No. of Restarts: 294 No. of Flips: 3438 time to process: 1 seconds.
uf250-04.cnf fulfilled No. of Restarts: 171 No. of Flips: 4105 time to process: 1 seconds.
uf250-04.cnf , deadline. Restarts: 550
uf250-04.cnf fulfilled No. of Restarts: 59 No. of Flips: 3593 time to process: 0 seconds.
uf250-04.cnf , deadline. Restarts: 550
uf250-04.cnf fulfilled No. of Restarts: 272 No. of Flips: 2657 time to process: 1 seconds.
uf250-04.cnf fulfilled No. of Restarts: 136 No. of Flips: 4566 time to process: 0 seconds.
uf250-04.cnf fulfilled No. of Restarts: 198 No. of Flips: 4120 time to process: 1 seconds.
uf250-04.cnf , deadline. Restarts: 550
uf250-04.cnf , deadline. Restarts: 550
uf250-04.cnf fulfilled No. of Restarts: 497 No. of Flips: 4098 time to process: 2 seconds.
uf250-04.cnf fulfilled No. of Restarts: 496 No. of Flips: 2193 time to process: 2 seconds.
uf250-04.cnf fulfilled No. of Restarts: 478 No. of Flips: 1116 time to process: 2 seconds.
uf250-04.cnf , deadline. Restarts: 550
uf250-04.cnf , deadline. Restarts: 550
uf250-04.cnf fulfilled No. of Restarts: 347 No. of Flips: 3404 time to process: 1 seconds.
uf250-04.cnf , deadline. Restarts: 550
uf250-04.cnf fulfilled No. of Restarts: 17 No. of Flips: 1582 time to process: 0 seconds.
uf250-04.cnf , deadline. Restarts: 550
uf250-04.cnf fulfilled No. of Restarts: 88 No. of Flips: 3004 time to process: 0 seconds.
uf250-04.cnf , deadline. Restarts: 550
uf250-04.cnf fulfilled No. of Restarts: 26 No. of Flips: 3583 time to process: 0 seconds.
uf250-04.cnf fulfilled No. of Restarts: 210 No. of Flips: 2175 time to process: 0 seconds.
uf250-04.cnf fulfilled No. of Restarts: 39 No. of Flips: 4700 time to process: 1 seconds.
uf250-04.cnf fulfilled No. of Restarts: 358 No. of Flips: 2601 time to process: 2 seconds.
uf250-04.cnf fulfilled No. of Restarts: 508 No. of Flips: 3617 time to process: 4 seconds.
uf250-04.cnf fulfilled No. of Restarts: 162 No. of Flips: 3269 time to process: 0 seconds.
uf250-04.cnf , deadline. Restarts: 550
uf250-04.cnf fulfilled No. of Restarts: 278 No. of Flips: 4358 time to process: 1 seconds.
uf250-04.cnf , deadline. Restarts: 550
uf250-04.cnf , deadline. Restarts: 550
uf250-04.cnf fulfilled No. of Restarts: 85 No. of Flips: 1934 time to process: 0 seconds.
uf250-04.cnf fulfilled No. of Restarts: 349 No. of Flips: 2310 time to process: 2 seconds.
uf250-04.cnf , deadline. Restarts: 550
uf250-04.cnf , deadline. Restarts: 550
uf250-04.cnf , deadline. Restarts: 550
uf250-04.cnf fulfilled No. of Restarts: 515 No. of Flips: 1762 time to process: 3 seconds.
uf250-04.cnf , deadline. Restarts: 550
uf250-04.cnf , deadline. Restarts: 550
uf250-04.cnf , deadline. Restarts: 550
uf250-04.cnf fulfilled No. of Restarts: 360 No. of Flips: 2987 time to process: 1 seconds.
uf250-04.cnf fulfilled No. of Restarts: 460 No. of Flips: 1555 time to process: 2 seconds.
uf250-04.cnf , deadline. Restarts: 550
uf250-04.cnf , deadline. Restarts: 550
uf250-04.cnf fulfilled No. of Restarts: 120 No. of Flips: 2287 time to process: 0 seconds.
uf250-04.cnf , deadline. Restarts: 550
uf250-04.cnf fulfilled No. of Restarts: 134 No. of Flips: 3558 time to process: 0 seconds.
uf250-04.cnf fulfilled No. of Restarts: 52 No. of Flips: 3351 time to process: 2 seconds.
uf250-04.cnf fulfilled No. of Restarts: 404 No. of Flips: 2323 time to process: 1 seconds.
uf250-04.cnf fulfilled No. of Restarts: 103 No. of Flips: 3340 time to process: 2 seconds.
uf250-04.cnf fulfilled No. of Restarts: 159 No. of Flips: 1444 time to process: 0 seconds.
uf250-04.cnf , deadline. Restarts: 550
uf250-04.cnf fulfilled No. of Restarts: 465 No. of Flips: 1224 time to process: 2 seconds.
uf250-04.cnf , deadline. Restarts: 550
uf250-04.cnf , deadline. Restarts: 550
uf250-04.cnf fulfilled No. of Restarts: 372 No. of Flips: 3371 time to process: 1 seconds.
uf250-04.cnf fulfilled No. of Restarts: 392 No. of Flips: 2351 time to process: 2 seconds.
uf250-04.cnf fulfilled No. of Restarts: 417 No. of Flips: 4057 time to process: 2 seconds.
uf250-04.cnf , deadline. Restarts: 550
uf250-04.cnf fulfilled No. of Restarts: 497 No. of Flips: 1745 time to process: 2 seconds.
uf250-04.cnf fulfilled No. of Restarts: 158 No. of Flips: 3538 time to process: 0 seconds.
uf250-04.cnf fulfilled No. of Restarts: 9 No. of Flips: 2981 time to process: 1 seconds.
uf250-04.cnf , deadline. Restarts: 550
uf250-04.cnf fulfilled No. of Restarts: 334 No. of Flips: 2156 time to process: 1 seconds.
uf250-04.cnf fulfilled No. of Restarts: 99 No. of Flips: 3454 time to process: 1 seconds.
uf250-04.cnf fulfilled No. of Restarts: 152 No. of Flips: 1435 time to process: 1 seconds.
uf250-04.cnf , deadline. Restarts: 550
uf250-04.cnf fulfilled No. of Restarts: 320 No. of Flips: 1438 time to process: 1 seconds.
uf250-04.cnf fulfilled No. of Restarts: 230 No. of Flips: 1457 time to process: 2 seconds.
uf250-04.cnf fulfilled No. of Restarts: 518 No. of Flips: 2578 time to process: 4 seconds.
uf250-04.cnf fulfilled No. of Restarts: 374 No. of Flips: 4502 time to process: 1 seconds.
uf250-04.cnf , deadline. Restarts: 550
uf250-04.cnf fulfilled No. of Restarts: 5 No. of Flips: 1662 time to process: 0 seconds.
uf250-04.cnf fulfilled No. of Restarts: 130 No. of Flips: 715 time to process: 3 seconds.
uf250-04.cnf , deadline. Restarts: 550
uf250-04.cnf , deadline. Restarts: 550
uf250-04.cnf , deadline. Restarts: 550
uf250-04.cnf , deadline. Restarts: 550
uf250-04.cnf fulfilled No. of Restarts: 476 No. of Flips: 1389 time to process: 2 seconds.
uf250-04.cnf fulfilled No. of Restarts: 327 No. of Flips: 4570 time to process: 1 seconds.
uf250-04.cnf fulfilled No. of Restarts: 418 No. of Flips: 4319 time to process: 2 seconds.
uf250-04.cnf , deadline. Restarts: 550
uf250-04.cnf , deadline. Restarts: 550
uf250-04.cnf , deadline. Restarts: 550
uf250-04.cnf fulfilled No. of Restarts: 30 No. of Flips: 4213 time to process: 0 seconds.
uf250-04.cnf fulfilled No. of Restarts: 151 No. of Flips: 4412 time to process: 2 seconds.
uf250-04.cnf fulfilled No. of Restarts: 234 No. of Flips: 2803 time to process: 2 seconds.
uf250-04.cnf , deadline. Restarts: 550
uf250-04.cnf fulfilled No. of Restarts: 16 No. of Flips: 2230 time to process: 0 seconds.
uf250-04.cnf fulfilled No. of Restarts: 13 No. of Flips: 4433 time to process: 2 seconds.
uf250-04.cnf , deadline. Restarts: 550
uf250-04.cnf , deadline. Restarts: 550
uf250-04.cnf fulfilled No. of Restarts: 525 No. of Flips: 3466 time to process: 2 seconds.
uf250-04.cnf fulfilled No. of Restarts: 14 No. of Flips: 3370 time to process: 0 seconds.
uf250-04.cnf fulfilled No. of Restarts: 124 No. of Flips: 4888 time to process: 0 seconds.
uf250-04.cnf , deadline. Restarts: 550
uf250-04.cnf fulfilled No. of Restarts: 26 No. of Flips: 1655 time to process: 0 seconds.
uf250-04.cnf fulfilled No. of Restarts: 223 No. of Flips: 1351 time to process: 3 seconds.
uf250-04.cnf fulfilled No. of Restarts: 450 No. of Flips: 1649 time to process: 2 seconds.
uf250-04.cnf fulfilled No. of Restarts: 26 No. of Flips: 1128 time to process: 0 seconds.
uf250-04.cnf , deadline. Restarts: 550
uf250-04.cnf , deadline. Restarts: 550
uf250-04.cnf , deadline. Restarts: 550
uf250-04.cnf , deadline. Restarts: 550
uf250-04.cnf fulfilled No. of Restarts: 26 No. of Flips: 2292 time to process: 0 seconds.
uf250-04.cnf fulfilled No. of Restarts: 148 No. of Flips: 2223 time to process: 1 seconds.
uf250-04.cnf fulfilled No. of Restarts: 492 No. of Flips: 2758 time to process: 2 seconds.
uf250-04.cnf fulfilled No. of Restarts: 75 No. of Flips: 3561 time to process: 0 seconds.
uf250-04.cnf , deadline. Restarts: 550
uf250-04.cnf fulfilled No. of Restarts: 26 No. of Flips: 3991 time to process: 0 seconds.
uf250-04.cnf fulfilled No. of Restarts: 496 No. of Flips: 3082 time to process: 4 seconds.
uf250-04.cnf fulfilled No. of Restarts: 170 No. of Flips: 3663 time to process: 1 seconds.
uf250-04.cnf , deadline. Restarts: 550
uf250-04.cnf fulfilled No. of Restarts: 152 No. of Flips: 1939 time to process: 0 seconds.
uf250-04.cnf fulfilled No. of Restarts: 306 No. of Flips: 2151 time to process: 1 seconds.
uf250-04.cnf fulfilled No. of Restarts: 289 No. of Flips: 3028 time to process: 1 seconds.
uf250-04.cnf fulfilled No. of Restarts: 332 No. of Flips: 1383 time to process: 1 seconds.
uf250-04.cnf , deadline. Restarts: 550
uf250-04.cnf fulfilled No. of Restarts: 356 No. of Flips: 3884 time to process: 1 seconds.
uf250-04.cnf , deadline. Restarts: 550
uf250-04.cnf , deadline. Restarts: 550
uf250-04.cnf , deadline. Restarts: 550
uf250-04.cnf fulfilled No. of Restarts: 254 No. of Flips: 3195 time to process: 1 seconds.
uf250-04.cnf , deadline. Restarts: 550
uf250-04.cnf fulfilled No. of Restarts: 393 No. of Flips: 2596 time to process: 1 seconds.
uf250-04.cnf , deadline. Restarts: 550
uf250-04.cnf fulfilled No. of Restarts: 120 No. of Flips: 4420 time to process: 0 seconds.
uf250-04.cnf fulfilled No. of Restarts: 78 No. of Flips: 2812 time to process: 2 seconds.
uf250-04.cnf , deadline. Restarts: 550
uf250-04.cnf fulfilled No. of Restarts: 193 No. of Flips: 3031 time to process: 0 seconds.
uf250-04.cnf , deadline. Restarts: 550
uf250-04.cnf fulfilled No. of Restarts: 234 No. of Flips: 4491 time to process: 1 seconds.
uf250-04.cnf fulfilled No. of Restarts: 357 No. of Flips: 3325 time to process: 2 seconds.
uf250-04.cnf fulfilled No. of Restarts: 151 No. of Flips: 4960 time to process: 1 seconds.
uf250-04.cnf , deadline. Restarts: 550
uf250-04.cnf , deadline. Restarts: 550
uf250-04.cnf fulfilled No. of Restarts: 160 No. of Flips: 4544 time to process: 0 seconds.
uf250-04.cnf fulfilled No. of Restarts: 76 No. of Flips: 1978 time to process: 2 seconds.
uf250-04.cnf fulfilled No. of Restarts: 18 No. of Flips: 3417 time to process: 2 seconds.
uf250-04.cnf , deadline. Restarts: 550
uf250-04.cnf , deadline. Restarts: 550
uf250-04.cnf , deadline. Restarts: 550
uf250-04.cnf , deadline. Restarts: 550
uf250-04.cnf , deadline. Restarts: 550
uf250-04.cnf , deadline. Restarts: 550
uf250-04.cnf , deadline. Restarts: 550
uf250-04.cnf fulfilled No. of Restarts: 159 No. of Flips: 2673 time to process: 0 seconds.
uf250-04.cnf fulfilled No. of Restarts: 382 No. of Flips: 4508 time to process: 3 seconds.
uf250-04.cnf fulfilled No. of Restarts: 278 No. of Flips: 3976 time to process: 1 seconds.
uf250-04.cnf , deadline. Restarts: 550
uf250-04.cnf fulfilled No. of Restarts: 300 No. of Flips: 1338 time to process: 1 seconds.
uf250-04.cnf fulfilled No. of Restarts: 48 No. of Flips: 4463 time to process: 0 seconds.
uf250-04.cnf fulfilled No. of Restarts: 289 No. of Flips: 2044 time to process: 2 seconds.
uf250-04.cnf , deadline. Restarts: 550
uf250-04.cnf fulfilled No. of Restarts: 360 No. of Flips: 2898 time to process: 1 seconds.
uf250-04.cnf , deadline. Restarts: 550
uf250-04.cnf fulfilled No. of Restarts: 136 No. of Flips: 4333 time to process: 0 seconds.
uf250-04.cnf fulfilled No. of Restarts: 199 No. of Flips: 2785 time to process: 0 seconds.
uf250-04.cnf , deadline. Restarts: 550
uf250-04.cnf , deadline. Restarts: 550
uf250-04.cnf , deadline. Restarts: 550
uf250-04.cnf , deadline. Restarts: 550
uf250-04.cnf , deadline. Restarts: 550
uf250-04.cnf fulfilled No. of Restarts: 548 No. of Flips: 4096 time to process: 2 seconds.
uf250-04.cnf , deadline. Restarts: 550
uf250-04.cnf fulfilled No. of Restarts: 429 No. of Flips: 2955 time to process: 1 seconds.
uf250-04.cnf fulfilled No. of Restarts: 297 No. of Flips: 2109 time to process: 1 seconds.
uf250-04.cnf , deadline. Restarts: 550
uf250-04.cnf , deadline. Restarts: 550
uf250-04.cnf , deadline. Restarts: 550
uf250-04.cnf , deadline. Restarts: 550
uf250-04.cnf , deadline. Restarts: 550
uf250-04.cnf , deadline. Restarts: 550
uf250-04.cnf fulfilled No. of Restarts: 353 No. of Flips: 1536 time to process: 2 seconds.
uf250-04.cnf , deadline. Restarts: 550
uf250-04.cnf fulfilled No. of Restarts: 40 No. of Flips: 4257 time to process: 0 seconds.
uf250-04.cnf , deadline. Restarts: 550
uf250-04.cnf fulfilled No. of Restarts: 155 No. of Flips: 3309 time to process: 0 seconds.
uf250-04.cnf , deadline. Restarts: 550
uf250-04.cnf fulfilled No. of Restarts: 77 No. of Flips: 2776 time to process: 0 seconds.
uf250-04.cnf fulfilled No. of Restarts: 179 No. of Flips: 3441 time to process: 2 seconds.
uf250-04.cnf , deadline. Restarts: 550
uf250-04.cnf , deadline. Restarts: 550
uf250-04.cnf fulfilled No. of Restarts: 122 No. of Flips: 3618 time to process: 0 seconds.
uf250-04.cnf , deadline. Restarts: 550
uf250-04.cnf , deadline. Restarts: 550
uf250-04.cnf , deadline. Restarts: 550
uf250-04.cnf fulfilled No. of Restarts: 231 No. of Flips: 2006 time to process: 1 seconds.
uf250-04.cnf , deadline. Restarts: 550
uf250-04.cnf , deadline. Restarts: 550
uf250-04.cnf , deadline. Restarts: 550
uf250-04.cnf fulfilled No. of Restarts: 25 No. of Flips: 4686 time to process: 0 seconds.
uf250-04.cnf fulfilled No. of Restarts: 353 No. of Flips: 1148 time to process: 1 seconds.
uf250-04.cnf fulfilled No. of Restarts: 481 No. of Flips: 4631 time to process: 2 seconds.
uf250-04.cnf fulfilled No. of Restarts: 202 No. of Flips: 4289 time to process: 0 seconds.
uf250-04.cnf fulfilled No. of Restarts: 421 No. of Flips: 2513 time to process: 2 seconds.
uf250-04.cnf fulfilled No. of Restarts: 241 No. of Flips: 4694 time to process: 1 seconds.
uf250-04.cnf fulfilled No. of Restarts: 519 No. of Flips: 3171 time to process: 2 seconds.
uf250-04.cnf , deadline. Restarts: 550
uf250-04.cnf , deadline. Restarts: 550
uf250-04.cnf fulfilled No. of Restarts: 197 No. of Flips: 654 time to process: 0 seconds.
uf250-04.cnf , deadline. Restarts: 550
uf250-04.cnf , deadline. Restarts: 550
uf250-04.cnf fulfilled No. of Restarts: 176 No. of Flips: 2572 time to process: 0 seconds.
uf250-04.cnf , deadline. Restarts: 550
uf250-04.cnf fulfilled No. of Restarts: 344 No. of Flips: 4697 time to process: 1 seconds.
uf250-04.cnf , deadline. Restarts: 550
uf250-04.cnf fulfilled No. of Restarts: 446 No. of Flips: 3813 time to process: 1 seconds.
uf250-04.cnf fulfilled No. of Restarts: 294 No. of Flips: 4523 time to process: 1 seconds.
uf250-04.cnf , deadline. Restarts: 550
uf250-04.cnf , deadline. Restarts: 550
uf250-04.cnf fulfilled No. of Restarts: 232 No. of Flips: 2233 time to process: 1 seconds.
uf250-04.cnf fulfilled No. of Restarts: 251 No. of Flips: 1371 time to process: 2 seconds.
uf250-04.cnf fulfilled No. of Restarts: 120 No. of Flips: 1767 time to process: 0 seconds.
uf250-04.cnf fulfilled No. of Restarts: 458 No. of Flips: 3440 time to process: 2 seconds.
uf250-04.cnf fulfilled No. of Restarts: 396 No. of Flips: 3016 time to process: 2 seconds.
uf250-04.cnf , deadline. Restarts: 550
uf250-04.cnf , deadline. Restarts: 550
uf250-04.cnf fulfilled No. of Restarts: 230 No. of Flips: 2206 time to process: 1 seconds.
uf250-04.cnf , deadline. Restarts: 550
uf250-04.cnf fulfilled No. of Restarts: 209 No. of Flips: 1460 time to process: 0 seconds.
uf250-04.cnf fulfilled No. of Restarts: 513 No. of Flips: 2791 time to process: 3 seconds.
uf250-04.cnf , deadline. Restarts: 550
uf250-04.cnf , deadline. Restarts: 550
uf250-04.cnf fulfilled No. of Restarts: 346 No. of Flips: 1565 time to process: 1 seconds.
uf250-04.cnf fulfilled No. of Restarts: 152 No. of Flips: 4297 time to process: 0 seconds.
uf250-04.cnf , deadline. Restarts: 550
uf250-04.cnf fulfilled No. of Restarts: 108 No. of Flips: 3646 time to process: 0 seconds.
uf250-04.cnf , deadline. Restarts: 550
uf250-04.cnf fulfilled No. of Restarts: 286 No. of Flips: 3471 time to process: 1 seconds.
uf250-04.cnf , deadline. Restarts: 550
uf250-04.cnf fulfilled No. of Restarts: 162 No. of Flips: 2497 time to process: 0 seconds.
uf250-04.cnf fulfilled No. of Restarts: 114 No. of Flips: 4458 time to process: 2 seconds.
uf250-04.cnf fulfilled No. of Restarts: 16 No. of Flips: 3116 time to process: 1 seconds.
uf250-04.cnf , deadline. Restarts: 550
uf250-04.cnf fulfilled No. of Restarts: 84 No. of Flips: 3892 time to process: 0 seconds.
uf250-04.cnf fulfilled No. of Restarts: 506 No. of Flips: 1881 time to process: 4 seconds.
uf250-04.cnf , deadline. Restarts: 550
uf250-04.cnf fulfilled No. of Restarts: 98 No. of Flips: 3469 time to process: 0 seconds.
uf250-04.cnf , deadline. Restarts: 550
uf250-04.cnf fulfilled No. of Restarts: 321 No. of Flips: 1191 time to process: 1 seconds.
uf250-04.cnf , deadline. Restarts: 550
uf250-04.cnf , deadline. Restarts: 550
uf250-04.cnf fulfilled No. of Restarts: 195 No. of Flips: 2760 time to process: 0 seconds.
uf250-04.cnf , deadline. Restarts: 550
uf250-04.cnf fulfilled No. of Restarts: 268 No. of Flips: 4957 time to process: 1 seconds.
uf250-04.cnf , deadline. Restarts: 550
uf250-04.cnf fulfilled No. of Restarts: 238 No. of Flips: 2530 time to process: 1 seconds.
uf250-04.cnf fulfilled No. of Restarts: 277 No. of Flips: 4585 time to process: 1 seconds.
uf250-04.cnf , deadline. Restarts: 550
uf250-04.cnf , deadline. Restarts: 550
uf250-04.cnf , deadline. Restarts: 550
uf250-04.cnf , deadline. Restarts: 550
uf250-04.cnf fulfilled No. of Restarts: 167 No. of Flips: 1092 time to process: 0 seconds.
uf250-04.cnf fulfilled No. of Restarts: 262 No. of Flips: 2791 time to process: 2 seconds.
uf250-04.cnf , deadline. Restarts: 550
uf250-04.cnf fulfilled No. of Restarts: 291 No. of Flips: 3265 time to process: 1 seconds.
uf250-04.cnf , deadline. Restarts: 550
uf250-04.cnf , deadline. Restarts: 550
uf250-04.cnf , deadline. Restarts: 550
uf250-04.cnf , deadline. Restarts: 550
uf250-04.cnf fulfilled No. of Restarts: 430 No. of Flips: 3514 time to process: 1 seconds.
uf250-04.cnf fulfilled No. of Restarts: 221 No. of Flips: 3387 time to process: 1 seconds.
uf250-04.cnf fulfilled No. of Restarts: 177 No. of Flips: 2659 time to process: 2 seconds.
uf250-04.cnf , deadline. Restarts: 550
uf250-04.cnf fulfilled No. of Restarts: 251 No. of Flips: 2141 time to process: 1 seconds.
uf250-04.cnf , deadline. Restarts: 550
uf250-04.cnf , deadline. Restarts: 550
uf250-04.cnf fulfilled No. of Restarts: 177 No. of Flips: 4405 time to process: 0 seconds.
uf250-04.cnf , deadline. Restarts: 550
uf250-04.cnf , deadline. Restarts: 550
uf250-04.cnf , deadline. Restarts: 550
uf250-04.cnf fulfilled No. of Restarts: 101 No. of Flips: 1830 time to process: 0 seconds.
uf250-04.cnf fulfilled No. of Restarts: 242 No. of Flips: 2615 time to process: 3 seconds.
uf250-04.cnf fulfilled No. of Restarts: 434 No. of Flips: 3890 time to process: 1 seconds.
uf250-04.cnf , deadline. Restarts: 550
uf250-04.cnf fulfilled No. of Restarts: 381 No. of Flips: 2140 time to process: 1 seconds.
uf250-04.cnf fulfilled No. of Restarts: 318 No. of Flips: 4977 time to process: 2 seconds.
uf250-04.cnf , deadline. Restarts: 550
uf250-04.cnf , deadline. Restarts: 550
uf250-04.cnf , deadline. Restarts: 550
uf250-04.cnf fulfilled No. of Restarts: 455 No. of Flips: 3061 time to process: 2 seconds.
uf250-04.cnf fulfilled No. of Restarts: 318 No. of Flips: 1212 time to process: 1 seconds.
uf250-04.cnf , deadline. Restarts: 550
uf250-04.cnf fulfilled No. of Restarts: 66 No. of Flips: 2545 time to process: 0 seconds.
uf250-04.cnf , deadline. Restarts: 550
uf250-04.cnf , deadline. Restarts: 550
uf250-04.cnf fulfilled No. of Restarts: 474 No. of Flips: 3643 time to process: 2 seconds.
uf250-04.cnf fulfilled No. of Restarts: 33 No. of Flips: 1778 time to process: 0 seconds.
uf250-04.cnf , deadline. Restarts: 550
uf250-04.cnf , deadline. Restarts: 550
uf250-04.cnf fulfilled No. of Restarts: 384 No. of Flips: 1905 time to process: 1 seconds.
uf250-04.cnf , deadline. Restarts: 550
uf250-04.cnf fulfilled No. of Restarts: 544 No. of Flips: 3978 time to process: 2 seconds.
uf250-04.cnf , deadline. Restarts: 550
uf250-04.cnf , deadline. Restarts: 550
uf250-04.cnf , deadline. Restarts: 550
uf250-04.cnf , deadline. Restarts: 550
uf250-04.cnf fulfilled No. of Restarts: 498 No. of Flips: 2888 time to process: 2 seconds.
uf250-04.cnf fulfilled No. of Restarts: 128 No. of Flips: 3896 time to process: 0 seconds.
uf250-04.cnf , deadline. Restarts: 550
uf250-04.cnf , deadline. Restarts: 550
uf250-04.cnf fulfilled No. of Restarts: 332 No. of Flips: 3163 time to process: 1 seconds.
uf250-04.cnf fulfilled No. of Restarts: 539 No. of Flips: 4345 time to process: 2 seconds.
uf250-04.cnf fulfilled No. of Restarts: 55 No. of Flips: 869 time to process: 1 seconds.
uf250-04.cnf fulfilled No. of Restarts: 149 No. of Flips: 4593 time to process: 1 seconds.
uf250-04.cnf fulfilled No. of Restarts: 434 No. of Flips: 2315 time to process: 2 seconds.
uf250-04.cnf fulfilled No. of Restarts: 299 No. of Flips: 1355 time to process: 1 seconds.
uf250-04.cnf fulfilled No. of Restarts: 190 No. of Flips: 1272 time to process: 1 seconds.
uf250-04.cnf fulfilled No. of Restarts: 170 No. of Flips: 2262 time to process: 0 seconds.
uf250-04.cnf fulfilled No. of Restarts: 146 No. of Flips: 4379 time to process: 2 seconds.
uf250-04.cnf , deadline. Restarts: 550
uf250-04.cnf , deadline. Restarts: 550
uf250-04.cnf , deadline. Restarts: 550
uf250-04.cnf fulfilled No. of Restarts: 368 No. of Flips: 4589 time to process: 1 seconds.
uf250-04.cnf fulfilled No. of Restarts: 342 No. of Flips: 2711 time to process: 2 seconds.
uf250-04.cnf fulfilled No. of Restarts: 329 No. of Flips: 4309 time to process: 1 seconds.
uf250-04.cnf , deadline. Restarts: 550
uf250-04.cnf fulfilled No. of Restarts: 495 No. of Flips: 4698 time to process: 2 seconds.
uf250-04.cnf fulfilled No. of Restarts: 510 No. of Flips: 4948 time to process: 2 seconds.
uf250-04.cnf fulfilled No. of Restarts: 32 No. of Flips: 3902 time to process: 0 seconds.
uf250-04.cnf , deadline. Restarts: 550
uf250-04.cnf fulfilled No. of Restarts: 56 No. of Flips: 4135 time to process: 0 seconds.
uf250-04.cnf fulfilled No. of Restarts: 435 No. of Flips: 3337 time to process: 2 seconds.
uf250-04.cnf fulfilled No. of Restarts: 524 No. of Flips: 3295 time to process: 2 seconds.
uf250-04.cnf , deadline. Restarts: 550
uf250-04.cnf , deadline. Restarts: 550
uf250-04.cnf , deadline. Restarts: 550
uf250-04.cnf fulfilled No. of Restarts: 19 No. of Flips: 2899 time to process: 0 seconds.
uf250-04.cnf fulfilled No. of Restarts: 549 No. of Flips: 1361 time to process: 2 seconds.
uf250-04.cnf , deadline. Restarts: 550
uf250-04.cnf , deadline. Restarts: 550
uf250-04.cnf fulfilled No. of Restarts: 79 No. of Flips: 3024 time to process: 0 seconds.
uf250-04.cnf fulfilled No. of Restarts: 460 No. of Flips: 3331 time to process: 4 seconds.
uf250-04.cnf fulfilled No. of Restarts: 201 No. of Flips: 3006 time to process: 0 seconds.
uf250-04.cnf fulfilled No. of Restarts: 59 No. of Flips: 2290 time to process: 1 seconds.
uf250-04.cnf , deadline. Restarts: 550
uf250-04.cnf , deadline. Restarts: 550
uf250-04.cnf , deadline. Restarts: 550
uf250-04.cnf fulfilled No. of Restarts: 145 No. of Flips: 4710 time to process: 0 seconds.
uf250-04.cnf , deadline. Restarts: 550
uf250-04.cnf fulfilled No. of Restarts: 299 No. of Flips: 2538 time to process: 1 seconds.
uf250-04.cnf fulfilled No. of Restarts: 90 No. of Flips: 898 time to process: 0 seconds.
uf250-04.cnf fulfilled No. of Restarts: 230 No. of Flips: 4305 time to process: 1 seconds.
uf250-04.cnf fulfilled No. of Restarts: 353 No. of Flips: 2496 time to process: 2 seconds.
uf250-04.cnf fulfilled No. of Restarts: 309 No. of Flips: 2792 time to process: 1 seconds.
uf250-04.cnf fulfilled No. of Restarts: 115 No. of Flips: 3912 time to process: 1 seconds.
uf250-04.cnf fulfilled No. of Restarts: 194 No. of Flips: 4739 time to process: 0 seconds.
uf250-04.cnf fulfilled No. of Restarts: 547 No. of Flips: 1654 time to process: 2 seconds.
uf250-04.cnf fulfilled No. of Restarts: 244 No. of Flips: 3419 time to process: 2 seconds.
uf250-04.cnf , deadline. Restarts: 550
uf250-04.cnf fulfilled No. of Restarts: 413 No. of Flips: 1333 time to process: 1 seconds.
uf250-04.cnf , deadline. Restarts: 550
uf250-04.cnf fulfilled No. of Restarts: 109 No. of Flips: 3377 time to process: 0 seconds.
uf250-04.cnf fulfilled No. of Restarts: 328 No. of Flips: 3771 time to process: 1 seconds.
uf250-04.cnf , deadline. Restarts: 550
uf250-04.cnf , deadline. Restarts: 550
uf250-04.cnf , deadline. Restarts: 550
uf250-04.cnf , deadline. Restarts: 550
uf250-04.cnf fulfilled No. of Restarts: 144 No. of Flips: 4316 time to process: 0 seconds.
uf250-04.cnf , deadline. Restarts: 550
uf250-04.cnf , deadline. Restarts: 550
uf250-04.cnf fulfilled No. of Restarts: 372 No. of Flips: 4742 time to process: 1 seconds.
uf250-04.cnf fulfilled No. of Restarts: 235 No. of Flips: 4736 time to process: 1 seconds.
uf250-04.cnf fulfilled No. of Restarts: 289 No. of Flips: 3121 time to process: 3 seconds.
uf250-04.cnf fulfilled No. of Restarts: 447 No. of Flips: 1309 time to process: 2 seconds.
uf250-04.cnf , deadline. Restarts: 550
uf250-04.cnf fulfilled No. of Restarts: 78 No. of Flips: 2320 time to process: 0 seconds.
uf250-04.cnf fulfilled No. of Restarts: 144 No. of Flips: 3724 time to process: 0 seconds.
uf250-04.cnf , deadline. Restarts: 550
uf250-04.cnf , deadline. Restarts: 550
uf250-04.cnf fulfilled No. of Restarts: 71 No. of Flips: 1391 time to process: 0 seconds.
uf250-04.cnf , deadline. Restarts: 550
uf250-04.cnf , deadline. Restarts: 550
uf250-04.cnf , deadline. Restarts: 550
uf250-04.cnf , deadline. Restarts: 550
uf250-04.cnf fulfilled No. of Restarts: 97 No. of Flips: 434 time to process: 0 seconds.
uf250-04.cnf , deadline. Restarts: 550
uf250-04.cnf fulfilled No. of Restarts: 350 No. of Flips: 3864 time to process: 1 seconds.
uf250-04.cnf fulfilled No. of Restarts: 347 No. of Flips: 4509 time to process: 2 seconds.
uf250-04.cnf , deadline. Restarts: 550
uf250-04.cnf fulfilled No. of Restarts: 151 No. of Flips: 3075 time to process: 0 seconds.
uf250-04.cnf fulfilled No. of Restarts: 195 No. of Flips: 1497 time to process: 2 seconds.
uf250-04.cnf , deadline. Restarts: 550
uf250-04.cnf fulfilled No. of Restarts: 458 No. of Flips: 2257 time to process: 2 seconds.
uf250-04.cnf fulfilled No. of Restarts: 467 No. of Flips: 3656 time to process: 2 seconds.
uf250-04.cnf , deadline. Restarts: 550
uf250-04.cnf fulfilled No. of Restarts: 171 No. of Flips: 2907 time to process: 0 seconds.
uf250-04.cnf fulfilled No. of Restarts: 192 No. of Flips: 1077 time to process: 0 seconds.
uf250-04.cnf fulfilled No. of Restarts: 260 No. of Flips: 999 time to process: 2 seconds.
uf250-04.cnf , deadline. Restarts: 550
uf250-04.cnf , deadline. Restarts: 550
uf250-04.cnf , deadline. Restarts: 550
uf250-04.cnf , deadline. Restarts: 550
uf250-04.cnf , deadline. Restarts: 550
uf250-04.cnf , deadline. Restarts: 550
uf250-04.cnf , deadline. Restarts: 550
uf250-04.cnf fulfilled No. of Restarts: 8 No. of Flips: 2979 time to process: 0 seconds.
uf250-04.cnf fulfilled No. of Restarts: 2 No. of Flips: 4748 time to process: 2 seconds.
uf250-04.cnf , deadline. Restarts: 550
uf250-04.cnf fulfilled No. of Restarts: 13 No. of Flips: 4734 time to process: 0 seconds.
uf250-04.cnf fulfilled No. of Restarts: 483 No. of Flips: 2861 time to process: 4 seconds.
uf250-04.cnf , deadline. Restarts: 550
uf250-04.cnf fulfilled No. of Restarts: 47 No. of Flips: 3849 time to process: 0 seconds.
uf250-04.cnf , deadline. Restarts: 550
uf250-04.cnf fulfilled No. of Restarts: 86 No. of Flips: 2094 time to process: 0 seconds.
uf250-04.cnf fulfilled No. of Restarts: 165 No. of Flips: 4960 time to process: 2 seconds.
uf250-04.cnf fulfilled No. of Restarts: 298 No. of Flips: 2654 time to process: 1 seconds.
uf250-04.cnf fulfilled No. of Restarts: 30 No. of Flips: 1538 time to process: 1 seconds.
uf250-04.cnf , deadline. Restarts: 550
uf250-04.cnf fulfilled No. of Restarts: 51 No. of Flips: 2542 time to process: 0 seconds.
uf250-04.cnf , deadline. Restarts: 550
uf250-04.cnf , deadline. Restarts: 550
uf250-04.cnf fulfilled No. of Restarts: 511 No. of Flips: 3094 time to process: 2 seconds.
uf250-04.cnf fulfilled No. of Restarts: 59 No. of Flips: 2596 time to process: 0 seconds.
uf250-04.cnf , deadline. Restarts: 550
uf250-04.cnf , deadline. Restarts: 550
uf250-04.cnf fulfilled No. of Restarts: 216 No. of Flips: 1286 time to process: 0 seconds.
uf250-04.cnf , deadline. Restarts: 550
uf250-04.cnf fulfilled No. of Restarts: 76 No. of Flips: 3846 time to process: 0 seconds.
uf250-04.cnf , deadline. Restarts: 550
uf250-04.cnf , deadline. Restarts: 550
uf250-04.cnf fulfilled No. of Restarts: 30 No. of Flips: 4358 time to process: 0 seconds.
uf250-04.cnf , deadline. Restarts: 550
uf250-04.cnf fulfilled No. of Restarts: 227 No. of Flips: 1829 time to process: 1 seconds.
uf250-04.cnf fulfilled No. of Restarts: 368 No. of Flips: 3085 time to process: 2 seconds.
uf250-04.cnf , deadline. Restarts: 550
uf250-04.cnf , deadline. Restarts: 550
uf250-04.cnf fulfilled No. of Restarts: 60 No. of Flips: 4964 time to process: 0 seconds.
uf250-04.cnf , deadline. Restarts: 550
uf250-04.cnf , deadline. Restarts: 550
uf250-04.cnf fulfilled No. of Restarts: 34 No. of Flips: 2508 time to process: 0 seconds.
uf250-04.cnf fulfilled No. of Restarts: 442 No. of Flips: 4058 time to process: 2 seconds.
uf250-04.cnf fulfilled No. of Restarts: 244 No. of Flips: 2090 time to process: 1 seconds.
uf250-04.cnf fulfilled No. of Restarts: 369 No. of Flips: 2970 time to process: 3 seconds.
uf250-04.cnf , deadline. Restarts: 550
uf250-04.cnf fulfilled No. of Restarts: 170 No. of Flips: 927 time to process: 0 seconds.
uf250-04.cnf fulfilled No. of Restarts: 519 No. of Flips: 3867 time to process: 3 seconds.
uf250-04.cnf fulfilled No. of Restarts: 57 No. of Flips: 2668 time to process: 0 seconds.
uf250-04.cnf , deadline. Restarts: 550
uf250-04.cnf , deadline. Restarts: 550
uf250-04.cnf fulfilled No. of Restarts: 302 No. of Flips: 2841 time to process: 1 seconds.
uf250-04.cnf fulfilled No. of Restarts: 464 No. of Flips: 3768 time to process: 3 seconds.
uf250-04.cnf , deadline. Restarts: 550
uf250-04.cnf fulfilled No. of Restarts: 197 No. of Flips: 4713 time to process: 0 seconds.
uf250-04.cnf , deadline. Restarts: 550
uf250-04.cnf fulfilled No. of Restarts: 460 No. of Flips: 2778 time to process: 2 seconds.
uf250-04.cnf , deadline. Restarts: 550
uf250-04.cnf fulfilled No. of Restarts: 86 No. of Flips: 1681 time to process: 0 seconds.
uf250-04.cnf , deadline. Restarts: 550
uf250-04.cnf , deadline. Restarts: 550
uf250-04.cnf , deadline. Restarts: 550
uf250-04.cnf , deadline. Restarts: 550
uf250-04.cnf fulfilled No. of Restarts: 516 No. of Flips: 2062 time to process: 2 seconds.
uf250-04.cnf fulfilled No. of Restarts: 32 No. of Flips: 3392 time to process: 0 seconds.
uf250-04.cnf fulfilled No. of Restarts: 236 No. of Flips: 1889 time to process: 3 seconds.
uf250-04.cnf , deadline. Restarts: 550
uf250-04.cnf , deadline. Restarts: 550
uf250-04.cnf fulfilled No. of Restarts: 335 No. of Flips: 4225 time to process: 1 seconds.
uf250-04.cnf , deadline. Restarts: 550
uf250-04.cnf fulfilled No. of Restarts: 471 No. of Flips: 4177 time to process: 2 seconds.
uf250-04.cnf fulfilled No. of Restarts: 241 No. of Flips: 3543 time to process: 1 seconds.
uf250-04.cnf fulfilled No. of Restarts: 204 No. of Flips: 4154 time to process: 0 seconds.
uf250-04.cnf fulfilled No. of Restarts: 272 No. of Flips: 2873 time to process: 1 seconds.
uf250-04.cnf , deadline. Restarts: 550
uf250-04.cnf fulfilled No. of Restarts: 270 No. of Flips: 4269 time to process: 1 seconds.
uf250-04.cnf , deadline. Restarts: 550
uf250-04.cnf , deadline. Restarts: 550
uf250-04.cnf fulfilled No. of Restarts: 486 No. of Flips: 1370 time to process: 2 seconds.
uf250-04.cnf , deadline. Restarts: 550
uf250-04.cnf , deadline. Restarts: 550
uf250-04.cnf fulfilled No. of Restarts: 245 No. of Flips: 2256 time to process: 1 seconds.
uf250-04.cnf fulfilled No. of Restarts: 416 No. of Flips: 3121 time to process: 3 seconds.
uf250-04.cnf fulfilled No. of Restarts: 125 No. of Flips: 3636 time to process: 0 seconds.
uf250-04.cnf fulfilled No. of Restarts: 419 No. of Flips: 1805 time to process: 1 seconds.
uf250-04.cnf , deadline. Restarts: 550
uf250-04.cnf fulfilled No. of Restarts: 295 No. of Flips: 1097 time to process: 1 seconds.
uf250-04.cnf fulfilled No. of Restarts: 170 No. of Flips: 1854 time to process: 1 seconds.
uf250-04.cnf fulfilled No. of Restarts: 309 No. of Flips: 4247 time to process: 3 seconds.
uf250-04.cnf fulfilled No. of Restarts: 218 No. of Flips: 4431 time to process: 1 seconds.
uf250-04.cnf fulfilled No. of Restarts: 302 No. of Flips: 2249 time to process: 1 seconds.
uf250-04.cnf fulfilled No. of Restarts: 372 No. of Flips: 4163 time to process: 2 seconds.
uf250-04.cnf fulfilled No. of Restarts: 420 No. of Flips: 974 time to process: 2 seconds.
uf250-04.cnf , deadline. Restarts: 550
uf250-04.cnf , deadline. Restarts: 550
uf250-04.cnf , deadline. Restarts: 550
uf250-04.cnf fulfilled No. of Restarts: 308 No. of Flips: 2711 time to process: 1 seconds.
uf250-04.cnf fulfilled No. of Restarts: 59 No. of Flips: 2263 time to process: 0 seconds.
uf250-04.cnf fulfilled No. of Restarts: 477 No. of Flips: 3540 time to process: 2 seconds.
uf250-04.cnf fulfilled No. of Restarts: 90 No. of Flips: 3423 time to process: 0 seconds.
uf250-04.cnf fulfilled No. of Restarts: 7 No. of Flips: 4019 time to process: 0 seconds.
uf250-04.cnf , deadline. Restarts: 550
uf250-04.cnf , deadline. Restarts: 550
uf250-04.cnf , deadline. Restarts: 550
uf250-04.cnf , deadline. Restarts: 550
uf250-04.cnf fulfilled No. of Restarts: 285 No. of Flips: 1450 time to process: 1 seconds.
uf250-04.cnf fulfilled No. of Restarts: 462 No. of Flips: 3928 time to process: 2 seconds.
uf250-04.cnf , deadline. Restarts: 550
uf250-04.cnf fulfilled No. of Restarts: 342 No. of Flips: 1535 time to process: 1 seconds.
uf250-04.cnf fulfilled No. of Restarts: 447 No. of Flips: 1091 time to process: 2 seconds.
uf250-04.cnf fulfilled No. of Restarts: 86 No. of Flips: 3038 time to process: 0 seconds.
uf250-04.cnf fulfilled No. of Restarts: 26 No. of Flips: 1230 time to process: 0 seconds.
uf250-04.cnf , deadline. Restarts: 550
uf250-04.cnf fulfilled No. of Restarts: 62 No. of Flips: 4587 time to process: 0 seconds.
uf250-04.cnf , deadline. Restarts: 550
uf250-04.cnf fulfilled No. of Restarts: 493 No. of Flips: 2043 time to process: 2 seconds.
uf250-04.cnf fulfilled No. of Restarts: 115 No. of Flips: 3312 time to process: 0 seconds.
uf250-04.cnf , deadline. Restarts: 550
uf250-04.cnf fulfilled No. of Restarts: 440 No. of Flips: 3372 time to process: 1 seconds.
uf250-04.cnf , deadline. Restarts: 550
uf250-04.cnf fulfilled No. of Restarts: 295 No. of Flips: 1860 time to process: 1 seconds.
uf250-04.cnf fulfilled No. of Restarts: 204 No. of Flips: 1438 time to process: 1 seconds.
uf250-04.cnf fulfilled No. of Restarts: 503 No. of Flips: 2774 time to process: 4 seconds.
uf250-04.cnf , deadline. Restarts: 550
uf250-04.cnf , deadline. Restarts: 550
uf250-04.cnf fulfilled No. of Restarts: 314 No. of Flips: 2005 time to process: 1 seconds.
uf250-04.cnf , deadline. Restarts: 550
uf250-04.cnf fulfilled No. of Restarts: 353 No. of Flips: 985 time to process: 1 seconds.
uf250-04.cnf , deadline. Restarts: 550
uf250-04.cnf , deadline. Restarts: 550
uf250-04.cnf , deadline. Restarts: 550
uf250-04.cnf , deadline. Restarts: 550
uf250-04.cnf , deadline. Restarts: 550
uf250-04.cnf fulfilled No. of Restarts: 425 No. of Flips: 3690 time to process: 1 seconds.
uf250-04.cnf , deadline. Restarts: 550
uf250-04.cnf , deadline. Restarts: 550
uf250-04.cnf , deadline. Restarts: 550
uf250-04.cnf , deadline. Restarts: 550
uf250-04.cnf , deadline. Restarts: 550
uf250-04.cnf fulfilled No. of Restarts: 302 No. of Flips: 2718 time to process: 1 seconds.
uf250-04.cnf fulfilled No. of Restarts: 241 No. of Flips: 1934 time to process: 1 seconds.
uf250-04.cnf fulfilled No. of Restarts: 33 No. of Flips: 771 time to process: 2 seconds.
uf250-04.cnf , deadline. Restarts: 550
uf250-04.cnf , deadline. Restarts: 550
uf250-04.cnf fulfilled No. of Restarts: 321 No. of Flips: 3222 time to process: 1 seconds.
uf250-04.cnf , deadline. Restarts: 550
uf250-04.cnf , deadline. Restarts: 550
uf250-04.cnf fulfilled No. of Restarts: 316 No. of Flips: 2982 time to process: 1 seconds.
uf250-04.cnf , deadline. Restarts: 550
uf250-04.cnf fulfilled No. of Restarts: 217 No. of Flips: 3897 time to process: 0 seconds.
uf250-04.cnf , deadline. Restarts: 550
uf250-04.cnf , deadline. Restarts: 550
uf250-04.cnf fulfilled No. of Restarts: 36 No. of Flips: 2869 time to process: 0 seconds.
uf250-04.cnf , deadline. Restarts: 550
uf250-04.cnf , deadline. Restarts: 550
uf250-04.cnf fulfilled No. of Restarts: 527 No. of Flips: 2685 time to process: 2 seconds.
uf250-04.cnf fulfilled No. of Restarts: 23 No. of Flips: 4744 time to process: 0 seconds.
uf250-04.cnf , deadline. Restarts: 550
uf250-04.cnf , deadline. Restarts: 550
uf250-04.cnf , deadline. Restarts: 550
uf250-04.cnf fulfilled No. of Restarts: 359 No. of Flips: 3421 time to process: 1 seconds.
uf250-04.cnf fulfilled No. of Restarts: 182 No. of Flips: 3116 time to process: 1 seconds.
uf250-04.cnf , deadline. Restarts: 550
uf250-04.cnf , deadline. Restarts: 550
uf250-04.cnf , deadline. Restarts: 550
uf250-04.cnf , deadline. Restarts: 550
uf250-04.cnf fulfilled No. of Restarts: 81 No. of Flips: 2327 time to process: 0 seconds.
uf250-04.cnf , deadline. Restarts: 550
uf250-04.cnf fulfilled No. of Restarts: 197 No. of Flips: 3851 time to process: 0 seconds.
uf250-04.cnf fulfilled No. of Restarts: 86 No. of Flips: 4420 time to process: 0 seconds.
uf250-04.cnf , deadline. Restarts: 550
uf250-04.cnf , deadline. Restarts: 550
uf250-04.cnf , deadline. Restarts: 550
uf250-04.cnf fulfilled No. of Restarts: 500 No. of Flips: 1208 time to process: 2 seconds.
uf250-04.cnf , deadline. Restarts: 550
uf250-04.cnf , deadline. Restarts: 550
uf250-04.cnf fulfilled No. of Restarts: 157 No. of Flips: 1345 time to process: 0 seconds.
uf250-04.cnf fulfilled No. of Restarts: 196 No. of Flips: 3906 time to process: 2 seconds.
uf250-04.cnf fulfilled No. of Restarts: 292 No. of Flips: 3673 time to process: 1 seconds.
uf250-04.cnf fulfilled No. of Restarts: 347 No. of Flips: 2204 time to process: 2 seconds.
uf250-04.cnf , deadline. Restarts: 550
uf250-04.cnf fulfilled No. of Restarts: 112 No. of Flips: 4376 time to process: 0 seconds.
uf250-04.cnf fulfilled No. of Restarts: 369 No. of Flips: 4056 time to process: 2 seconds.
uf250-04.cnf fulfilled No. of Restarts: 345 No. of Flips: 4914 time to process: 1 seconds.
uf250-04.cnf , deadline. Restarts: 550
uf250-04.cnf fulfilled No. of Restarts: 434 No. of Flips: 4968 time to process: 1 seconds.
uf250-04.cnf , deadline. Restarts: 550
uf250-04.cnf fulfilled No. of Restarts: 287 No. of Flips: 3867 time to process: 1 seconds.
uf250-04.cnf , deadline. Restarts: 550
uf250-04.cnf fulfilled No. of Restarts: 66 No. of Flips: 3645 time to process: 0 seconds.
uf250-04.cnf , deadline. Restarts: 550
uf250-04.cnf , deadline. Restarts: 550
uf250-04.cnf fulfilled No. of Restarts: 55 No. of Flips: 1943 time to process: 0 seconds.
uf250-04.cnf fulfilled No. of Restarts: 229 No. of Flips: 1303 time to process: 3 seconds.
uf250-04.cnf , deadline. Restarts: 550
uf250-04.cnf , deadline. Restarts: 550
uf250-04.cnf , deadline. Restarts: 550
uf250-04.cnf fulfilled No. of Restarts: 400 No. of Flips: 4539 time to process: 1 seconds.
uf250-04.cnf , deadline. Restarts: 550
uf250-04.cnf , deadline. Restarts: 550
uf250-04.cnf , deadline. Restarts: 550
uf250-04.cnf fulfilled No. of Restarts: 206 No. of Flips: 1416 time to process: 0 seconds.
uf250-04.cnf fulfilled No. of Restarts: 194 No. of Flips: 3780 time to process: 2 seconds.
uf250-04.cnf , deadline. Restarts: 550
uf250-04.cnf fulfilled No. of Restarts: 300 No. of Flips: 2933 time to process: 1 seconds.
uf250-04.cnf fulfilled No. of Restarts: 20 No. of Flips: 3222 time to process: 0 seconds.
uf250-04.cnf fulfilled No. of Restarts: 44 No. of Flips: 2915 time to process: 1 seconds.
uf250-04.cnf fulfilled No. of Restarts: 427 No. of Flips: 3384 time to process: 3 seconds.
uf250-04.cnf fulfilled No. of Restarts: 78 No. of Flips: 3188 time to process: 0 seconds.
uf250-04.cnf fulfilled No. of Restarts: 53 No. of Flips: 3831 time to process: 1 seconds.
uf250-04.cnf fulfilled No. of Restarts: 432 No. of Flips: 2490 time to process: 2 seconds.
uf250-04.cnf fulfilled No. of Restarts: 155 No. of Flips: 4277 time to process: 3 seconds.
uf250-04.cnf , deadline. Restarts: 550
uf250-04.cnf , deadline. Restarts: 550
uf250-04.cnf fulfilled No. of Restarts: 225 No. of Flips: 4968 time to process: 1 seconds.
uf250-04.cnf , deadline. Restarts: 550
uf250-04.cnf , deadline. Restarts: 550
uf250-04.cnf , deadline. Restarts: 550
uf250-04.cnf , deadline. Restarts: 550
uf250-04.cnf , deadline. Restarts: 550
uf250-04.cnf fulfilled No. of Restarts: 249 No. of Flips: 3711 time to process: 1 seconds.
uf250-04.cnf , deadline. Restarts: 550
uf250-04.cnf fulfilled No. of Restarts: 214 No. of Flips: 1825 time to process: 0 seconds.
uf250-04.cnf fulfilled No. of Restarts: 361 No. of Flips: 3513 time to process: 1 seconds.
uf250-04.cnf , deadline. Restarts: 550
uf250-04.cnf , deadline. Restarts: 550
uf250-04.cnf , deadline. Restarts: 550
uf250-04.cnf , deadline. Restarts: 550
uf250-04.cnf fulfilled No. of Restarts: 6 No. of Flips: 2771 time to process: 0 seconds.
uf250-04.cnf , deadline. Restarts: 550
uf250-04.cnf fulfilled No. of Restarts: 108 No. of Flips: 1549 time to process: 0 seconds.
uf250-04.cnf , deadline. Restarts: 550
uf250-04.cnf , deadline. Restarts: 550
uf250-04.cnf , deadline. Restarts: 550
uf250-04.cnf , deadline. Restarts: 550
uf250-04.cnf fulfilled No. of Restarts: 30 No. of Flips: 2867 time to process: 0 seconds.
uf250-04.cnf , deadline. Restarts: 550
uf250-04.cnf , deadline. Restarts: 550
uf250-04.cnf , deadline. Restarts: 550
uf250-04.cnf , deadline. Restarts: 550
uf250-04.cnf , deadline. Restarts: 550
uf250-04.cnf , deadline. Restarts: 550
uf250-04.cnf , deadline. Restarts: 550
uf250-04.cnf fulfilled No. of Restarts: 444 No. of Flips: 1620 time to process: 1 seconds.
uf250-04.cnf fulfilled No. of Restarts: 134 No. of Flips: 1993 time to process: 1 seconds.
uf250-04.cnf , deadline. Restarts: 550
uf250-04.cnf fulfilled No. of Restarts: 338 No. of Flips: 4435 time to process: 1 seconds.
uf250-04.cnf fulfilled No. of Restarts: 32 No. of Flips: 4219 time to process: 1 seconds.
uf250-04.cnf , deadline. Restarts: 550
uf250-04.cnf , deadline. Restarts: 550
uf250-04.cnf , deadline. Restarts: 550
uf250-04.cnf fulfilled No. of Restarts: 529 No. of Flips: 4678 time to process: 2 seconds.
uf250-04.cnf , deadline. Restarts: 550
uf250-04.cnf , deadline. Restarts: 550
uf250-04.cnf fulfilled No. of Restarts: 275 No. of Flips: 4177 time to process: 1 seconds.
uf250-04.cnf , deadline. Restarts: 550
uf250-04.cnf , deadline. Restarts: 550
uf250-04.cnf fulfilled No. of Restarts: 329 No. of Flips: 2112 time to process: 1 seconds.
uf250-04.cnf , deadline. Restarts: 550
uf250-04.cnf fulfilled No. of Restarts: 489 No. of Flips: 3635 time to process: 2 seconds.
uf250-04.cnf , deadline. Restarts: 550
uf250-04.cnf , deadline. Restarts: 550
uf250-04.cnf fulfilled No. of Restarts: 53 No. of Flips: 4128 time to process: 0 seconds.
uf250-04.cnf fulfilled No. of Restarts: 318 No. of Flips: 3646 time to process: 1 seconds.
uf250-04.cnf , deadline. Restarts: 550
uf250-04.cnf fulfilled No. of Restarts: 103 No. of Flips: 4056 time to process: 0 seconds.
uf250-04.cnf , deadline. Restarts: 550
uf250-04.cnf , deadline. Restarts: 550
uf250-04.cnf fulfilled No. of Restarts: 57 No. of Flips: 3308 time to process: 0 seconds.
uf250-04.cnf , deadline. Restarts: 550
uf250-04.cnf fulfilled No. of Restarts: 333 No. of Flips: 4658 time to process: 1 seconds.
uf250-04.cnf , deadline. Restarts: 550
uf250-04.cnf fulfilled No. of Restarts: 345 No. of Flips: 2363 time to process: 1 seconds.
uf250-04.cnf , deadline. Restarts: 550
uf250-04.cnf fulfilled No. of Restarts: 10 No. of Flips: 4509 time to process: 0 seconds.
uf250-04.cnf fulfilled No. of Restarts: 504 No. of Flips: 3579 time to process: 2 seconds.
uf250-04.cnf fulfilled No. of Restarts: 388 No. of Flips: 2327 time to process: 2 seconds.
uf250-04.cnf , deadline. Restarts: 550
uf250-04.cnf , deadline. Restarts: 550
uf250-04.cnf fulfilled No. of Restarts: 94 No. of Flips: 3628 time to process: 0 seconds.
uf250-04.cnf , deadline. Restarts: 550
uf250-04.cnf fulfilled No. of Restarts: 103 No. of Flips: 4091 time to process: 0 seconds.
uf250-04.cnf fulfilled No. of Restarts: 148 No. of Flips: 3253 time to process: 0 seconds.
uf250-04.cnf fulfilled No. of Restarts: 447 No. of Flips: 3136 time to process: 3 seconds.
uf250-04.cnf , deadline. Restarts: 550
uf250-04.cnf fulfilled No. of Restarts: 152 No. of Flips: 3483 time to process: 0 seconds.
uf250-04.cnf fulfilled No. of Restarts: 2 No. of Flips: 4555 time to process: 0 seconds.
uf250-04.cnf fulfilled No. of Restarts: 192 No. of Flips: 2474 time to process: 2 seconds.
uf250-04.cnf , deadline. Restarts: 550
uf250-04.cnf fulfilled No. of Restarts: 45 No. of Flips: 2585 time to process: 0 seconds.
uf250-04.cnf , deadline. Restarts: 550
uf250-04.cnf fulfilled No. of Restarts: 397 No. of Flips: 2610 time to process: 1 seconds.
uf250-04.cnf fulfilled No. of Restarts: 143 No. of Flips: 1283 time to process: 1 seconds.
uf250-04.cnf fulfilled No. of Restarts: 139 No. of Flips: 3587 time to process: 1 seconds.
uf250-04.cnf fulfilled No. of Restarts: 533 No. of Flips: 4319 time to process: 2 seconds.
uf250-04.cnf , deadline. Restarts: 550
uf250-04.cnf fulfilled No. of Restarts: 536 No. of Flips: 4236 time to process: 2 seconds.
uf250-04.cnf , deadline. Restarts: 550
uf250-04.cnf fulfilled No. of Restarts: 288 No. of Flips: 1684 time to process: 1 seconds.
uf250-04.cnf fulfilled No. of Restarts: 21 No. of Flips: 1295 time to process: 0 seconds.
uf250-04.cnf fulfilled No. of Restarts: 186 No. of Flips: 3631 time to process: 1 seconds.
uf250-04.cnf fulfilled No. of Restarts: 395 No. of Flips: 3214 time to process: 3 seconds.
uf250-04.cnf fulfilled No. of Restarts: 134 No. of Flips: 1118 time to process: 0 seconds.
uf250-04.cnf , deadline. Restarts: 550
uf250-04.cnf fulfilled No. of Restarts: 135 No. of Flips: 3366 time to process: 0 seconds.
uf250-04.cnf fulfilled No. of Restarts: 495 No. of Flips: 2362 time to process: 3 seconds.
uf250-04.cnf , deadline. Restarts: 550
uf250-04.cnf fulfilled No. of Restarts: 488 No. of Flips: 2557 time to process: 2 seconds.
uf250-04.cnf , deadline. Restarts: 550
uf250-04.cnf fulfilled No. of Restarts: 441 No. of Flips: 4094 time to process: 1 seconds.
uf250-04.cnf fulfilled No. of Restarts: 461 No. of Flips: 2391 time to process: 2 seconds.
uf250-04.cnf , deadline. Restarts: 550
uf250-04.cnf , deadline. Restarts: 550
uf250-04.cnf fulfilled No. of Restarts: 58 No. of Flips: 1037 time to process: 0 seconds.
uf250-04.cnf fulfilled No. of Restarts: 162 No. of Flips: 3876 time to process: 1 seconds.
uf250-04.cnf fulfilled No. of Restarts: 249 No. of Flips: 4175 time to process: 1 seconds.
uf250-04.cnf fulfilled No. of Restarts: 352 No. of Flips: 2990 time to process: 2 seconds.
uf250-04.cnf fulfilled No. of Restarts: 134 No. of Flips: 1302 time to process: 2 seconds.
uf250-04.cnf fulfilled No. of Restarts: 441 No. of Flips: 4136 time to process: 2 seconds.
uf250-04.cnf , deadline. Restarts: 550
uf250-04.cnf fulfilled No. of Restarts: 271 No. of Flips: 3848 time to process: 1 seconds.
uf250-04.cnf fulfilled No. of Restarts: 46 No. of Flips: 1466 time to process: 1 seconds.
uf250-04.cnf , deadline. Restarts: 550
uf250-04.cnf , deadline. Restarts: 550
uf250-04.cnf , deadline. Restarts: 550
uf250-04.cnf , deadline. Restarts: 550
uf250-04.cnf fulfilled No. of Restarts: 431 No. of Flips: 2067 time to process: 1 seconds.
uf250-04.cnf fulfilled No. of Restarts: 97 No. of Flips: 2677 time to process: 0 seconds.
uf250-04.cnf , deadline. Restarts: 550
uf250-04.cnf , deadline. Restarts: 550
uf250-04.cnf , deadline. Restarts: 550
uf250-04.cnf , deadline. Restarts: 550
uf250-04.cnf , deadline. Restarts: 550
uf250-04.cnf , deadline. Restarts: 550
uf250-04.cnf fulfilled No. of Restarts: 40 No. of Flips: 2445 time to process: 0 seconds.
uf250-04.cnf , deadline. Restarts: 550
uf250-04.cnf , deadline. Restarts: 550
uf250-04.cnf , deadline. Restarts: 550
uf250-04.cnf fulfilled No. of Restarts: 520 No. of Flips: 1665 time to process: 2 seconds.
uf250-04.cnf , deadline. Restarts: 550
uf250-04.cnf fulfilled No. of Restarts: 494 No. of Flips: 2802 time to process: 3 seconds.
uf250-04.cnf fulfilled No. of Restarts: 383 No. of Flips: 3383 time to process: 1 seconds.
uf250-04.cnf , deadline. Restarts: 550
uf250-04.cnf , deadline. Restarts: 550
uf250-04.cnf , deadline. Restarts: 550
uf250-04.cnf fulfilled No. of Restarts: 491 No. of Flips: 2122 time to process: 2 seconds.
uf250-04.cnf fulfilled No. of Restarts: 545 No. of Flips: 2959 time to process: 2 seconds.
uf250-04.cnf fulfilled No. of Restarts: 289 No. of Flips: 4218 time to process: 1 seconds.
uf250-04.cnf fulfilled No. of Restarts: 50 No. of Flips: 3461 time to process: 0 seconds.
uf250-04.cnf fulfilled No. of Restarts: 531 No. of Flips: 2470 time to process: 3 seconds.
uf250-04.cnf , deadline. Restarts: 550
uf250-04.cnf fulfilled No. of Restarts: 528 No. of Flips: 2266 time to process: 2 seconds.
uf250-04.cnf fulfilled No. of Restarts: 525 No. of Flips: 3629 time to process: 2 seconds.
uf250-04.cnf fulfilled No. of Restarts: 290 No. of Flips: 2371 time to process: 1 seconds.
uf250-04.cnf , deadline. Restarts: 550
uf250-04.cnf fulfilled No. of Restarts: 313 No. of Flips: 553 time to process: 1 seconds.
uf250-04.cnf , deadline. Restarts: 550
uf250-04.cnf fulfilled No. of Restarts: 324 No. of Flips: 3418 time to process: 1 seconds.
uf250-04.cnf , deadline. Restarts: 550
uf250-04.cnf , deadline. Restarts: 550
uf250-04.cnf , deadline. Restarts: 550
uf250-04.cnf fulfilled No. of Restarts: 75 No. of Flips: 2602 time to process: 0 seconds.
uf250-04.cnf , deadline. Restarts: 550
uf250-04.cnf , deadline. Restarts: 550
uf250-04.cnf , deadline. Restarts: 550
uf250-04.cnf , deadline. Restarts: 550
uf250-04.cnf fulfilled No. of Restarts: 149 No. of Flips: 1395 time to process: 0 seconds.
uf250-04.cnf , deadline. Restarts: 550
uf250-04.cnf fulfilled No. of Restarts: 329 No. of Flips: 1338 time to process: 1 seconds.
uf250-04.cnf , deadline. Restarts: 550
uf250-04.cnf fulfilled No. of Restarts: 317 No. of Flips: 2057 time to process: 1 seconds.
uf250-04.cnf , deadline. Restarts: 550
uf250-04.cnf , deadline. Restarts: 550
uf250-04.cnf , deadline. Restarts: 550
uf250-04.cnf fulfilled No. of Restarts: 62 No. of Flips: 994 time to process: 0 seconds.
uf250-04.cnf , deadline. Restarts: 550
uf250-04.cnf fulfilled No. of Restarts: 475 No. of Flips: 1182 time to process: 2 seconds.
uf250-04.cnf fulfilled No. of Restarts: 117 No. of Flips: 3950 time to process: 0 seconds.
uf250-04.cnf fulfilled No. of Restarts: 56 No. of Flips: 3215 time to process: 1 seconds.
uf250-04.cnf , deadline. Restarts: 550
uf250-04.cnf , deadline. Restarts: 550
uf250-04.cnf fulfilled No. of Restarts: 58 No. of Flips: 844 time to process: 0 seconds.
uf250-04.cnf , deadline. Restarts: 550
uf250-04.cnf , deadline. Restarts: 550
uf250-04.cnf , deadline. Restarts: 550
uf250-04.cnf , deadline. Restarts: 550
uf250-04.cnf , deadline. Restarts: 550
uf250-04.cnf fulfilled No. of Restarts: 212 No. of Flips: 2928 time to process: 0 seconds.
uf250-04.cnf , deadline. Restarts: 550
uf250-04.cnf fulfilled No. of Restarts: 86 No. of Flips: 1722 time to process: 0 seconds.
uf250-04.cnf , deadline. Restarts: 550
uf250-04.cnf fulfilled No. of Restarts: 47 No. of Flips: 1575 time to process: 0 seconds.
uf250-04.cnf , deadline. Restarts: 550
uf250-04.cnf fulfilled No. of Restarts: 53 No. of Flips: 929 time to process: 0 seconds.
uf250-04.cnf fulfilled No. of Restarts: 120 No. of Flips: 2233 time to process: 2 seconds.
uf250-04.cnf fulfilled No. of Restarts: 532 No. of Flips: 1587 time to process: 2 seconds.
uf250-04.cnf , deadline. Restarts: 550
uf250-04.cnf , deadline. Restarts: 550
uf250-04.cnf fulfilled No. of Restarts: 4 No. of Flips: 3150 time to process: 0 seconds.
uf250-04.cnf , deadline. Restarts: 550
uf250-04.cnf fulfilled No. of Restarts: 97 No. of Flips: 1868 time to process: 0 seconds.
uf250-04.cnf fulfilled No. of Restarts: 73 No. of Flips: 3988 time to process: 2 seconds.
uf250-04.cnf fulfilled No. of Restarts: 507 No. of Flips: 3859 time to process: 2 seconds.
uf250-04.cnf , deadline. Restarts: 550
uf250-04.cnf , deadline. Restarts: 550
uf250-04.cnf , deadline. Restarts: 550
uf250-04.cnf , deadline. Restarts: 550
uf250-04.cnf , deadline. Restarts: 550
uf250-04.cnf , deadline. Restarts: 550
uf250-04.cnf , deadline. Restarts: 550
uf250-04.cnf , deadline. Restarts: 550
uf250-04.cnf , deadline. Restarts: 550
uf250-04.cnf , deadline. Restarts: 550
uf250-04.cnf , deadline. Restarts: 550
uf250-04.cnf fulfilled No. of Restarts: 78 No. of Flips: 1820 time to process: 0 seconds.
uf250-04.cnf fulfilled No. of Restarts: 168 No. of Flips: 4376 time to process: 2 seconds.
uf250-04.cnf , deadline. Restarts: 550
uf250-04.cnf , deadline. Restarts: 550
uf250-04.cnf , deadline. Restarts: 550
uf250-04.cnf fulfilled No. of Restarts: 99 No. of Flips: 2032 time to process: 0 seconds.
uf250-04.cnf fulfilled No. of Restarts: 271 No. of Flips: 1886 time to process: 1 seconds.
uf250-04.cnf fulfilled No. of Restarts: 58 No. of Flips: 4297 time to process: 1 seconds.
uf250-04.cnf fulfilled No. of Restarts: 275 No. of Flips: 2738 time to process: 1 seconds.
uf250-04.cnf , deadline. Restarts: 550
uf250-04.cnf fulfilled No. of Restarts: 384 No. of Flips: 1810 time to process: 1 seconds.
uf250-04.cnf , deadline. Restarts: 550
uf250-04.cnf fulfilled No. of Restarts: 104 No. of Flips: 1995 time to process: 0 seconds.
uf250-04.cnf fulfilled No. of Restarts: 6 No. of Flips: 1566 time to process: 2 seconds.
uf250-04.cnf fulfilled No. of Restarts: 473 No. of Flips: 3194 time to process: 2 seconds.
uf250-04.cnf fulfilled No. of Restarts: 83 No. of Flips: 4998 time to process: 1 seconds.
uf250-04.cnf fulfilled No. of Restarts: 118 No. of Flips: 1636 time to process: 1 seconds.
uf250-04.cnf , deadline. Restarts: 550
uf250-04.cnf , deadline. Restarts: 550
uf250-04.cnf fulfilled No. of Restarts: 479 No. of Flips: 2092 time to process: 2 seconds.
uf250-04.cnf fulfilled No. of Restarts: 505 No. of Flips: 4414 time to process: 2 seconds.
uf250-04.cnf , deadline. Restarts: 550
uf250-04.cnf fulfilled No. of Restarts: 438 No. of Flips: 4056 time to process: 2 seconds.
uf250-04.cnf , deadline. Restarts: 550
uf250-04.cnf fulfilled No. of Restarts: 25 No. of Flips: 3652 time to process: 0 seconds.
uf250-04.cnf , deadline. Restarts: 550
uf250-04.cnf fulfilled No. of Restarts: 134 No. of Flips: 4256 time to process: 0 seconds.
uf250-04.cnf , deadline. Restarts: 550
uf250-04.cnf , deadline. Restarts: 550
uf250-04.cnf fulfilled No. of Restarts: 32 No. of Flips: 3993 time to process: 0 seconds.
uf250-04.cnf fulfilled No. of Restarts: 459 No. of Flips: 3708 time to process: 4 seconds.
uf250-04.cnf fulfilled No. of Restarts: 185 No. of Flips: 1822 time to process: 1 seconds.
uf250-04.cnf fulfilled No. of Restarts: 395 No. of Flips: 1221 time to process: 2 seconds.
uf250-04.cnf , deadline. Restarts: 550
uf250-04.cnf fulfilled No. of Restarts: 268 No. of Flips: 1672 time to process: 1 seconds.
uf250-04.cnf fulfilled No. of Restarts: 368 No. of Flips: 3798 time to process: 2 seconds.
uf250-04.cnf fulfilled No. of Restarts: 361 No. of Flips: 4786 time to process: 1 seconds.
uf250-04.cnf fulfilled No. of Restarts: 274 No. of Flips: 1723 time to process: 2 seconds.
uf250-04.cnf , deadline. Restarts: 550
uf250-04.cnf , deadline. Restarts: 550
uf250-04.cnf , deadline. Restarts: 550
uf250-04.cnf fulfilled No. of Restarts: 534 No. of Flips: 4098 time to process: 2 seconds.
uf250-04.cnf , deadline. Restarts: 550
uf250-04.cnf fulfilled No. of Restarts: 175 No. of Flips: 3252 time to process: 0 seconds.
uf250-04.cnf fulfilled No. of Restarts: 547 No. of Flips: 3902 time to process: 2 seconds.
uf250-04.cnf , deadline. Restarts: 550
uf250-04.cnf , deadline. Restarts: 550
uf250-04.cnf fulfilled No. of Restarts: 68 No. of Flips: 2458 time to process: 0 seconds.
uf250-04.cnf , deadline. Restarts: 550
uf250-04.cnf , deadline. Restarts: 550
uf250-04.cnf fulfilled No. of Restarts: 221 No. of Flips: 1784 time to process: 1 seconds.
uf250-04.cnf , deadline. Restarts: 550
uf250-04.cnf , deadline. Restarts: 550
uf250-04.cnf fulfilled No. of Restarts: 113 No. of Flips: 1503 time to process: 0 seconds.
uf250-04.cnf fulfilled No. of Restarts: 190 No. of Flips: 4410 time to process: 2 seconds.
uf250-04.cnf , deadline. Restarts: 550
uf250-04.cnf fulfilled No. of Restarts: 57 No. of Flips: 4158 time to process: 0 seconds.
uf250-04.cnf fulfilled No. of Restarts: 200 No. of Flips: 4605 time to process: 0 seconds.
uf250-04.cnf , deadline. Restarts: 550
uf250-04.cnf , deadline. Restarts: 550
uf250-04.cnf fulfilled No. of Restarts: 10 No. of Flips: 1113 time to process: 0 seconds.
uf250-04.cnf fulfilled No. of Restarts: 508 No. of Flips: 2726 time to process: 3 seconds.
uf250-04.cnf , deadline. Restarts: 550
uf250-04.cnf , deadline. Restarts: 550
uf250-04.cnf fulfilled No. of Restarts: 362 No. of Flips: 2594 time to process: 1 seconds.
uf250-04.cnf , deadline. Restarts: 550
uf250-04.cnf fulfilled No. of Restarts: 417 No. of Flips: 2341 time to process: 1 seconds.
uf250-04.cnf fulfilled No. of Restarts: 180 No. of Flips: 2468 time to process: 1 seconds.
uf250-04.cnf fulfilled No. of Restarts: 89 No. of Flips: 2793 time to process: 2 seconds.
uf250-04.cnf , deadline. Restarts: 550
uf250-04.cnf , deadline. Restarts: 550
uf250-04.cnf , deadline. Restarts: 550
uf250-04.cnf , deadline. Restarts: 550
uf250-04.cnf , deadline. Restarts: 550
uf250-04.cnf fulfilled No. of Restarts: 143 No. of Flips: 1633 time to process: 0 seconds.
uf250-04.cnf , deadline. Restarts: 550
uf250-04.cnf , deadline. Restarts: 550
uf250-04.cnf fulfilled No. of Restarts: 341 No. of Flips: 2646 time to process: 1 seconds.
uf250-04.cnf , deadline. Restarts: 550
uf250-04.cnf fulfilled No. of Restarts: 275 No. of Flips: 1937 time to process: 1 seconds.
uf250-04.cnf , deadline. Restarts: 550
uf250-04.cnf , deadline. Restarts: 550
uf250-04.cnf , deadline. Restarts: 550
uf250-04.cnf , deadline. Restarts: 550
uf250-04.cnf , deadline. Restarts: 550
uf250-04.cnf fulfilled No. of Restarts: 78 No. of Flips: 4870 time to process: 0 seconds.
uf250-04.cnf fulfilled No. of Restarts: 76 No. of Flips: 3650 time to process: 2 seconds.
uf250-04.cnf , deadline. Restarts: 550
uf250-04.cnf , deadline. Restarts: 550
uf250-04.cnf , deadline. Restarts: 550
uf250-04.cnf , deadline. Restarts: 550
uf250-04.cnf fulfilled No. of Restarts: 336 No. of Flips: 3149 time to process: 1 seconds.
uf250-04.cnf fulfilled No. of Restarts: 377 No. of Flips: 2185 time to process: 2 seconds.
uf250-04.cnf , deadline. Restarts: 550
uf250-04.cnf fulfilled No. of Restarts: 88 No. of Flips: 3203 time to process: 0 seconds.
uf250-04.cnf , deadline. Restarts: 550
uf250-04.cnf , deadline. Restarts: 550
uf250-04.cnf , deadline. Restarts: 550
uf250-04.cnf , deadline. Restarts: 550
uf250-04.cnf fulfilled No. of Restarts: 22 No. of Flips: 3331 time to process: 0 seconds.
uf250-04.cnf fulfilled No. of Restarts: 540 No. of Flips: 3804 time to process: 4 seconds.
uf250-04.cnf , deadline. Restarts: 550
uf250-04.cnf , deadline. Restarts: 550
uf250-04.cnf fulfilled No. of Restarts: 94 No. of Flips: 2224 time to process: 0 seconds.
uf250-04.cnf , deadline. Restarts: 550
uf250-04.cnf fulfilled No. of Restarts: 307 No. of Flips: 3707 time to process: 1 seconds.
uf250-04.cnf , deadline. Restarts: 550
uf250-04.cnf fulfilled No. of Restarts: 141 No. of Flips: 2485 time to process: 0 seconds.
uf250-04.cnf fulfilled No. of Restarts: 41 No. of Flips: 3007 time to process: 2 seconds.
uf250-04.cnf , deadline. Restarts: 550
uf250-04.cnf , deadline. Restarts: 550
uf250-04.cnf , deadline. Restarts: 550
uf250-04.cnf fulfilled No. of Restarts: 266 No. of Flips: 4327 time to process: 1 seconds.
uf250-04.cnf , deadline. Restarts: 550
uf250-04.cnf , deadline. Restarts: 550
uf250-04.cnf , deadline. Restarts: 550
uf250-04.cnf , deadline. Restarts: 550
uf250-04.cnf fulfilled No. of Restarts: 204 No. of Flips: 1529 time to process: 0 seconds.
uf250-04.cnf , deadline. Restarts: 550
uf250-04.cnf , deadline. Restarts: 550
uf250-04.cnf fulfilled No. of Restarts: 205 No. of Flips: 4876 time to process: 0 seconds.
uf250-04.cnf fulfilled No. of Restarts: 153 No. of Flips: 2488 time to process: 2 seconds.
uf250-04.cnf fulfilled No. of Restarts: 155 No. of Flips: 2004 time to process: 0 seconds.
uf250-04.cnf fulfilled No. of Restarts: 12 No. of Flips: 2957 time to process: 0 seconds.
uf250-04.cnf fulfilled No. of Restarts: 521 No. of Flips: 3041 time to process: 3 seconds.
uf250-04.cnf fulfilled No. of Restarts: 9 No. of Flips: 774 time to process: 1 seconds.
uf250-04.cnf fulfilled No. of Restarts: 50 No. of Flips: 3533 time to process: 2 seconds.
uf250-04.cnf fulfilled No. of Restarts: 141 No. of Flips: 3714 time to process: 2 seconds.
uf250-04.cnf fulfilled No. of Restarts: 539 No. of Flips: 1447 time to process: 2 seconds.
uf250-04.cnf , deadline. Restarts: 550
uf250-04.cnf fulfilled No. of Restarts: 207 No. of Flips: 2645 time to process: 0 seconds.
uf250-04.cnf fulfilled No. of Restarts: 350 No. of Flips: 2679 time to process: 1 seconds.
uf250-04.cnf , deadline. Restarts: 550
uf250-04.cnf fulfilled No. of Restarts: 263 No. of Flips: 3486 time to process: 1 seconds.
uf250-04.cnf , deadline. Restarts: 550
uf250-04.cnf , deadline. Restarts: 550
uf250-04.cnf , deadline. Restarts: 550
uf250-04.cnf , deadline. Restarts: 550
uf250-04.cnf , deadline. Restarts: 550
uf250-04.cnf , deadline. Restarts: 550
uf250-04.cnf fulfilled No. of Restarts: 453 No. of Flips: 1762 time to process: 2 seconds.
uf250-04.cnf fulfilled No. of Restarts: 362 No. of Flips: 1563 time to process: 1 seconds.
uf250-04.cnf , deadline. Restarts: 550
uf250-04.cnf fulfilled No. of Restarts: 484 No. of Flips: 1639 time to process: 2 seconds.
uf250-04.cnf , deadline. Restarts: 550
uf250-04.cnf fulfilled No. of Restarts: 159 No. of Flips: 3118 time to process: 0 seconds.
uf250-04.cnf , deadline. Restarts: 550
uf250-04.cnf , deadline. Restarts: 550
uf250-04.cnf fulfilled No. of Restarts: 13 No. of Flips: 2982 time to process: 0 seconds.
uf250-04.cnf , deadline. Restarts: 550
uf250-04.cnf , deadline. Restarts: 550
uf250-04.cnf , deadline. Restarts: 550
uf250-04.cnf , deadline. Restarts: 550
uf250-04.cnf fulfilled No. of Restarts: 74 No. of Flips: 4971 time to process: 0 seconds.
uf250-04.cnf fulfilled No. of Restarts: 77 No. of Flips: 3587 time to process: 0 seconds.
uf250-04.cnf , deadline. Restarts: 550
uf250-04.cnf , deadline. Restarts: 550
uf250-04.cnf , deadline. Restarts: 550
uf250-04.cnf fulfilled No. of Restarts: 188 No. of Flips: 2809 time to process: 0 seconds.
uf250-04.cnf , deadline. Restarts: 550
uf250-04.cnf fulfilled No. of Restarts: 256 No. of Flips: 3101 time to process: 1 seconds.
uf250-04.cnf , deadline. Restarts: 550
uf250-04.cnf , deadline. Restarts: 550
uf250-04.cnf , deadline. Restarts: 550
uf250-04.cnf , deadline. Restarts: 550
uf250-04.cnf fulfilled No. of Restarts: 492 No. of Flips: 4664 time to process: 2 seconds.
uf250-04.cnf fulfilled No. of Restarts: 34 No. of Flips: 1246 time to process: 0 seconds.
uf250-04.cnf , deadline. Restarts: 550
uf250-04.cnf fulfilled No. of Restarts: 233 No. of Flips: 2619 time to process: 1 seconds.
uf250-04.cnf , deadline. Restarts: 550
uf250-04.cnf fulfilled No. of Restarts: 39 No. of Flips: 2519 time to process: 0 seconds.
uf250-04.cnf fulfilled No. of Restarts: 112 No. of Flips: 2438 time to process: 2 seconds.
uf250-04.cnf , deadline. Restarts: 550
uf250-04.cnf fulfilled No. of Restarts: 30 No. of Flips: 2049 time to process: 0 seconds.
uf250-04.cnf fulfilled No. of Restarts: 477 No. of Flips: 4954 time to process: 3 seconds.
uf250-04.cnf fulfilled No. of Restarts: 209 No. of Flips: 4930 time to process: 1 seconds.
uf250-04.cnf , deadline. Restarts: 550
uf250-04.cnf , deadline. Restarts: 550
uf250-04.cnf , deadline. Restarts: 550
uf250-04.cnf fulfilled No. of Restarts: 29 No. of Flips: 1091 time to process: 0 seconds.
uf250-04.cnf , deadline. Restarts: 550
uf250-04.cnf , deadline. Restarts: 550
uf250-04.cnf , deadline. Restarts: 550
uf250-04.cnf , deadline. Restarts: 550
uf250-04.cnf , deadline. Restarts: 550
uf250-04.cnf fulfilled No. of Restarts: 439 No. of Flips: 630 time to process: 1 seconds.
uf250-04.cnf fulfilled No. of Restarts: 164 No. of Flips: 3592 time to process: 0 seconds.
uf250-04.cnf fulfilled No. of Restarts: 56 No. of Flips: 4050 time to process: 2 seconds.
uf250-04.cnf , deadline. Restarts: 550
uf250-04.cnf , deadline. Restarts: 550
uf250-04.cnf fulfilled No. of Restarts: 160 No. of Flips: 3404 time to process: 0 seconds.
uf250-04.cnf , deadline. Restarts: 550
uf250-04.cnf , deadline. Restarts: 550
uf250-04.cnf fulfilled No. of Restarts: 156 No. of Flips: 3025 time to process: 0 seconds.
uf250-04.cnf fulfilled No. of Restarts: 359 No. of Flips: 4320 time to process: 3 seconds.
uf250-04.cnf , deadline. Restarts: 550
