# Supplementary material for: Completion Probabilities and Parallel Restart Strategies under an Imposed Deadline
Source: PLoS One. 2016 Oct 12;11(10):e0164605. doi: 10.1371/journal.pone.0164605 (PMC5061357; doi:10.1371/journal.pone.0164605)
Supplement: S1 File — The file “S1_File.zip” is the data gathered from the experiments regarding completion probability. (ZIP) [file pone.0164605.s004.zip › results_Multi_r650.4440000000001.txt]

uf250-04.cnf fulfilled No. of Restarts: 625 No. of Flips: 4232 time to process: 2 seconds.
uf250-04.cnf , deadline. Restarts: 650
uf250-04.cnf , deadline. Restarts: 650
uf250-04.cnf , deadline. Restarts: 650
uf250-04.cnf fulfilled No. of Restarts: 477 No. of Flips: 3088 time to process: 2 seconds.
uf250-04.cnf , deadline. Restarts: 650
uf250-04.cnf , deadline. Restarts: 650
uf250-04.cnf , deadline. Restarts: 650
uf250-04.cnf , deadline. Restarts: 650
uf250-04.cnf , deadline. Restarts: 650
uf250-04.cnf , deadline. Restarts: 650
uf250-04.cnf , deadline. Restarts: 650
uf250-04.cnf fulfilled No. of Restarts: 308 No. of Flips: 2670 time to process: 1 seconds.
uf250-04.cnf fulfilled No. of Restarts: 575 No. of Flips: 1681 time to process: 2 seconds.
uf250-04.cnf , deadline. Restarts: 650
uf250-04.cnf fulfilled No. of Restarts: 93 No. of Flips: 4825 time to process: 0 seconds.
uf250-04.cnf , deadline. Restarts: 650
uf250-04.cnf , deadline. Restarts: 650
uf250-04.cnf fulfilled No. of Restarts: 607 No. of Flips: 1127 time to process: 2 seconds.
uf250-04.cnf fulfilled No. of Restarts: 229 No. of Flips: 3898 time to process: 1 seconds.
uf250-04.cnf , deadline. Restarts: 650
uf250-04.cnf fulfilled No. of Restarts: 482 No. of Flips: 3691 time to process: 2 seconds.
uf250-04.cnf , deadline. Restarts: 650
uf250-04.cnf , deadline. Restarts: 650
uf250-04.cnf , deadline. Restarts: 650
uf250-04.cnf , deadline. Restarts: 650
uf250-04.cnf fulfilled No. of Restarts: 529 No. of Flips: 2481 time to process: 2 seconds.
uf250-04.cnf , deadline. Restarts: 650
uf250-04.cnf fulfilled No. of Restarts: 139 No. of Flips: 2629 time to process: 0 seconds.
uf250-04.cnf , deadline. Restarts: 650
uf250-04.cnf fulfilled No. of Restarts: 77 No. of Flips: 1910 time to process: 0 seconds.
uf250-04.cnf , deadline. Restarts: 650
uf250-04.cnf , deadline. Restarts: 650
uf250-04.cnf fulfilled No. of Restarts: 267 No. of Flips: 4052 time to process: 1 seconds.
uf250-04.cnf fulfilled No. of Restarts: 323 No. of Flips: 1990 time to process: 1 seconds.
uf250-04.cnf , deadline. Restarts: 650
uf250-04.cnf , deadline. Restarts: 650
uf250-04.cnf , deadline. Restarts: 650
uf250-04.cnf fulfilled No. of Restarts: 166 No. of Flips: 4135 time to process: 0 seconds.
uf250-04.cnf fulfilled No. of Restarts: 191 No. of Flips: 3582 time to process: 2 seconds.
uf250-04.cnf fulfilled No. of Restarts: 528 No. of Flips: 4603 time to process: 2 seconds.
uf250-04.cnf fulfilled No. of Restarts: 263 No. of Flips: 2252 time to process: 1 seconds.
uf250-04.cnf fulfilled No. of Restarts: 97 No. of Flips: 545 time to process: 1 seconds.
uf250-04.cnf , deadline. Restarts: 650
uf250-04.cnf fulfilled No. of Restarts: 603 No. of Flips: 2283 time to process: 2 seconds.
uf250-04.cnf , deadline. Restarts: 650
uf250-04.cnf fulfilled No. of Restarts: 538 No. of Flips: 4040 time to process: 2 seconds.
uf250-04.cnf fulfilled No. of Restarts: 97 No. of Flips: 1480 time to process: 0 seconds.
uf250-04.cnf , deadline. Restarts: 650
uf250-04.cnf fulfilled No. of Restarts: 482 No. of Flips: 3945 time to process: 2 seconds.
uf250-04.cnf , deadline. Restarts: 650
uf250-04.cnf fulfilled No. of Restarts: 388 No. of Flips: 2444 time to process: 1 seconds.
uf250-04.cnf , deadline. Restarts: 650
uf250-04.cnf fulfilled No. of Restarts: 37 No. of Flips: 3518 time to process: 0 seconds.
uf250-04.cnf fulfilled No. of Restarts: 477 No. of Flips: 2028 time to process: 2 seconds.
uf250-04.cnf fulfilled No. of Restarts: 585 No. of Flips: 4587 time to process: 3 seconds.
uf250-04.cnf , deadline. Restarts: 650
uf250-04.cnf , deadline. Restarts: 650
uf250-04.cnf , deadline. Restarts: 650
uf250-04.cnf fulfilled No. of Restarts: 94 No. of Flips: 2403 time to process: 0 seconds.
uf250-04.cnf fulfilled No. of Restarts: 103 No. of Flips: 3343 time to process: 0 seconds.
uf250-04.cnf , deadline. Restarts: 650
uf250-04.cnf fulfilled No. of Restarts: 536 No. of Flips: 4588 time to process: 2 seconds.
uf250-04.cnf , deadline. Restarts: 650
uf250-04.cnf , deadline. Restarts: 650
uf250-04.cnf fulfilled No. of Restarts: 187 No. of Flips: 4031 time to process: 0 seconds.
uf250-04.cnf fulfilled No. of Restarts: 499 No. of Flips: 1815 time to process: 4 seconds.
uf250-04.cnf fulfilled No. of Restarts: 500 No. of Flips: 2612 time to process: 2 seconds.
uf250-04.cnf , deadline. Restarts: 650
uf250-04.cnf , deadline. Restarts: 650
uf250-04.cnf , deadline. Restarts: 650
uf250-04.cnf fulfilled No. of Restarts: 465 No. of Flips: 1842 time to process: 2 seconds.
uf250-04.cnf , deadline. Restarts: 650
uf250-04.cnf , deadline. Restarts: 650
uf250-04.cnf , deadline. Restarts: 650
uf250-04.cnf fulfilled No. of Restarts: 411 No. of Flips: 4926 time to process: 1 seconds.
uf250-04.cnf , deadline. Restarts: 650
uf250-04.cnf , deadline. Restarts: 650
uf250-04.cnf , deadline. Restarts: 650
uf250-04.cnf fulfilled No. of Restarts: 243 No. of Flips: 2721 time to process: 1 seconds.
uf250-04.cnf fulfilled No. of Restarts: 443 No. of Flips: 1852 time to process: 2 seconds.
uf250-04.cnf , deadline. Restarts: 650
uf250-04.cnf , deadline. Restarts: 650
uf250-04.cnf fulfilled No. of Restarts: 211 No. of Flips: 1875 time to process: 0 seconds.
uf250-04.cnf , deadline. Restarts: 650
uf250-04.cnf fulfilled No. of Restarts: 10 No. of Flips: 3415 time to process: 0 seconds.
uf250-04.cnf fulfilled No. of Restarts: 6 No. of Flips: 4205 time to process: 2 seconds.
uf250-04.cnf , deadline. Restarts: 650
uf250-04.cnf fulfilled No. of Restarts: 588 No. of Flips: 2872 time to process: 2 seconds.
uf250-04.cnf , deadline. Restarts: 650
uf250-04.cnf , deadline. Restarts: 650
uf250-04.cnf fulfilled No. of Restarts: 297 No. of Flips: 3751 time to process: 1 seconds.
uf250-04.cnf , deadline. Restarts: 650
uf250-04.cnf fulfilled No. of Restarts: 134 No. of Flips: 4462 time to process: 0 seconds.
uf250-04.cnf , deadline. Restarts: 650
uf250-04.cnf , deadline. Restarts: 650
uf250-04.cnf fulfilled No. of Restarts: 531 No. of Flips: 1321 time to process: 2 seconds.
uf250-04.cnf fulfilled No. of Restarts: 198 No. of Flips: 3084 time to process: 1 seconds.
uf250-04.cnf , deadline. Restarts: 650
uf250-04.cnf fulfilled No. of Restarts: 58 No. of Flips: 2091 time to process: 0 seconds.
uf250-04.cnf , deadline. Restarts: 650
uf250-04.cnf , deadline. Restarts: 650
uf250-04.cnf fulfilled No. of Restarts: 153 No. of Flips: 2699 time to process: 0 seconds.
uf250-04.cnf fulfilled No. of Restarts: 137 No. of Flips: 910 time to process: 2 seconds.
uf250-04.cnf , deadline. Restarts: 650
uf250-04.cnf fulfilled No. of Restarts: 556 No. of Flips: 4713 time to process: 2 seconds.
uf250-04.cnf , deadline. Restarts: 650
uf250-04.cnf fulfilled No. of Restarts: 4 No. of Flips: 3856 time to process: 0 seconds.
uf250-04.cnf fulfilled No. of Restarts: 76 No. of Flips: 2847 time to process: 3 seconds.
uf250-04.cnf fulfilled No. of Restarts: 134 No. of Flips: 1201 time to process: 0 seconds.
uf250-04.cnf , deadline. Restarts: 650
uf250-04.cnf , deadline. Restarts: 650
uf250-04.cnf , deadline. Restarts: 650
uf250-04.cnf , deadline. Restarts: 650
uf250-04.cnf fulfilled No. of Restarts: 259 No. of Flips: 1285 time to process: 1 seconds.
uf250-04.cnf , deadline. Restarts: 650
uf250-04.cnf fulfilled No. of Restarts: 494 No. of Flips: 2259 time to process: 2 seconds.
uf250-04.cnf fulfilled No. of Restarts: 46 No. of Flips: 2279 time to process: 0 seconds.
uf250-04.cnf fulfilled No. of Restarts: 408 No. of Flips: 4213 time to process: 3 seconds.
uf250-04.cnf , deadline. Restarts: 650
uf250-04.cnf , deadline. Restarts: 650
uf250-04.cnf fulfilled No. of Restarts: 416 No. of Flips: 2625 time to process: 1 seconds.
uf250-04.cnf fulfilled No. of Restarts: 60 No. of Flips: 2070 time to process: 1 seconds.
uf250-04.cnf fulfilled No. of Restarts: 486 No. of Flips: 1660 time to process: 4 seconds.
uf250-04.cnf fulfilled No. of Restarts: 384 No. of Flips: 4377 time to process: 1 seconds.
uf250-04.cnf fulfilled No. of Restarts: 93 No. of Flips: 2752 time to process: 1 seconds.
uf250-04.cnf fulfilled No. of Restarts: 148 No. of Flips: 1898 time to process: 0 seconds.
uf250-04.cnf fulfilled No. of Restarts: 435 No. of Flips: 1520 time to process: 2 seconds.
uf250-04.cnf fulfilled No. of Restarts: 379 No. of Flips: 4335 time to process: 2 seconds.
uf250-04.cnf , deadline. Restarts: 650
uf250-04.cnf , deadline. Restarts: 650
uf250-04.cnf , deadline. Restarts: 650
uf250-04.cnf fulfilled No. of Restarts: 581 No. of Flips: 3670 time to process: 2 seconds.
uf250-04.cnf fulfilled No. of Restarts: 30 No. of Flips: 1493 time to process: 0 seconds.
uf250-04.cnf , deadline. Restarts: 650
uf250-04.cnf fulfilled No. of Restarts: 288 No. of Flips: 2166 time to process: 1 seconds.
uf250-04.cnf , deadline. Restarts: 650
uf250-04.cnf , deadline. Restarts: 650
uf250-04.cnf , deadline. Restarts: 650
uf250-04.cnf fulfilled No. of Restarts: 636 No. of Flips: 3866 time to process: 2 seconds.
uf250-04.cnf fulfilled No. of Restarts: 486 No. of Flips: 2913 time to process: 2 seconds.
uf250-04.cnf , deadline. Restarts: 650
uf250-04.cnf , deadline. Restarts: 650
uf250-04.cnf , deadline. Restarts: 650
uf250-04.cnf fulfilled No. of Restarts: 94 No. of Flips: 2241 time to process: 0 seconds.
uf250-04.cnf , deadline. Restarts: 650
uf250-04.cnf , deadline. Restarts: 650
uf250-04.cnf fulfilled No. of Restarts: 246 No. of Flips: 1465 time to process: 1 seconds.
uf250-04.cnf fulfilled No. of Restarts: 99 No. of Flips: 3115 time to process: 2 seconds.
uf250-04.cnf fulfilled No. of Restarts: 101 No. of Flips: 2102 time to process: 2 seconds.
uf250-04.cnf , deadline. Restarts: 650
uf250-04.cnf , deadline. Restarts: 650
uf250-04.cnf fulfilled No. of Restarts: 412 No. of Flips: 3503 time to process: 1 seconds.
uf250-04.cnf , deadline. Restarts: 650
uf250-04.cnf fulfilled No. of Restarts: 335 No. of Flips: 4363 time to process: 1 seconds.
uf250-04.cnf fulfilled No. of Restarts: 86 No. of Flips: 4172 time to process: 1 seconds.
uf250-04.cnf fulfilled No. of Restarts: 366 No. of Flips: 4641 time to process: 2 seconds.
uf250-04.cnf fulfilled No. of Restarts: 213 No. of Flips: 2097 time to process: 1 seconds.
uf250-04.cnf , deadline. Restarts: 650
uf250-04.cnf , deadline. Restarts: 650
uf250-04.cnf fulfilled No. of Restarts: 318 No. of Flips: 4826 time to process: 1 seconds.
uf250-04.cnf fulfilled No. of Restarts: 297 No. of Flips: 4580 time to process: 2 seconds.
uf250-04.cnf , deadline. Restarts: 650
uf250-04.cnf , deadline. Restarts: 650
uf250-04.cnf , deadline. Restarts: 650
uf250-04.cnf fulfilled No. of Restarts: 211 No. of Flips: 2720 time to process: 1 seconds.
uf250-04.cnf fulfilled No. of Restarts: 27 No. of Flips: 4764 time to process: 1 seconds.
uf250-04.cnf fulfilled No. of Restarts: 622 No. of Flips: 2584 time to process: 3 seconds.
uf250-04.cnf , deadline. Restarts: 650
uf250-04.cnf , deadline. Restarts: 650
uf250-04.cnf , deadline. Restarts: 650
uf250-04.cnf fulfilled No. of Restarts: 73 No. of Flips: 752 time to process: 0 seconds.
uf250-04.cnf fulfilled No. of Restarts: 611 No. of Flips: 4983 time to process: 2 seconds.
uf250-04.cnf , deadline. Restarts: 650
uf250-04.cnf , deadline. Restarts: 650
uf250-04.cnf fulfilled No. of Restarts: 0 No. of Flips: 3884 time to process: 0 seconds.
uf250-04.cnf fulfilled No. of Restarts: 500 No. of Flips: 3958 time to process: 4 seconds.
uf250-04.cnf , deadline. Restarts: 650
uf250-04.cnf , deadline. Restarts: 650
uf250-04.cnf , deadline. Restarts: 650
uf250-04.cnf fulfilled No. of Restarts: 256 No. of Flips: 4313 time to process: 1 seconds.
uf250-04.cnf , deadline. Restarts: 650
uf250-04.cnf fulfilled No. of Restarts: 14 No. of Flips: 4748 time to process: 0 seconds.
uf250-04.cnf , deadline. Restarts: 650
uf250-04.cnf , deadline. Restarts: 650
uf250-04.cnf , deadline. Restarts: 650
uf250-04.cnf , deadline. Restarts: 650
uf250-04.cnf fulfilled No. of Restarts: 465 No. of Flips: 3479 time to process: 2 seconds.
uf250-04.cnf , deadline. Restarts: 650
uf250-04.cnf , deadline. Restarts: 650
uf250-04.cnf fulfilled No. of Restarts: 490 No. of Flips: 4021 time to process: 2 seconds.
uf250-04.cnf fulfilled No. of Restarts: 558 No. of Flips: 4225 time to process: 3 seconds.
uf250-04.cnf , deadline. Restarts: 650
uf250-04.cnf , deadline. Restarts: 650
uf250-04.cnf , deadline. Restarts: 650
uf250-04.cnf fulfilled No. of Restarts: 37 No. of Flips: 1049 time to process: 0 seconds.
uf250-04.cnf fulfilled No. of Restarts: 416 No. of Flips: 1436 time to process: 4 seconds.
uf250-04.cnf fulfilled No. of Restarts: 550 No. of Flips: 4527 time to process: 2 seconds.
uf250-04.cnf fulfilled No. of Restarts: 316 No. of Flips: 3869 time to process: 2 seconds.
uf250-04.cnf , deadline. Restarts: 650
uf250-04.cnf fulfilled No. of Restarts: 306 No. of Flips: 3041 time to process: 1 seconds.
uf250-04.cnf , deadline. Restarts: 650
uf250-04.cnf , deadline. Restarts: 650
uf250-04.cnf , deadline. Restarts: 650
uf250-04.cnf , deadline. Restarts: 650
uf250-04.cnf , deadline. Restarts: 650
uf250-04.cnf fulfilled No. of Restarts: 253 No. of Flips: 4721 time to process: 1 seconds.
uf250-04.cnf , deadline. Restarts: 650
uf250-04.cnf , deadline. Restarts: 650
uf250-04.cnf , deadline. Restarts: 650
uf250-04.cnf fulfilled No. of Restarts: 1 No. of Flips: 1665 time to process: 0 seconds.
uf250-04.cnf , deadline. Restarts: 650
uf250-04.cnf fulfilled No. of Restarts: 318 No. of Flips: 2408 time to process: 1 seconds.
uf250-04.cnf fulfilled No. of Restarts: 213 No. of Flips: 2402 time to process: 1 seconds.
uf250-04.cnf fulfilled No. of Restarts: 156 No. of Flips: 3287 time to process: 0 seconds.
uf250-04.cnf fulfilled No. of Restarts: 99 No. of Flips: 4313 time to process: 0 seconds.
uf250-04.cnf , deadline. Restarts: 650
uf250-04.cnf fulfilled No. of Restarts: 74 No. of Flips: 3701 time to process: 0 seconds.
uf250-04.cnf , deadline. Restarts: 650
uf250-04.cnf , deadline. Restarts: 650
uf250-04.cnf fulfilled No. of Restarts: 542 No. of Flips: 4713 time to process: 2 seconds.
uf250-04.cnf fulfilled No. of Restarts: 181 No. of Flips: 2389 time to process: 1 seconds.
uf250-04.cnf fulfilled No. of Restarts: 77 No. of Flips: 924 time to process: 2 seconds.
uf250-04.cnf , deadline. Restarts: 650
uf250-04.cnf , deadline. Restarts: 650
uf250-04.cnf , deadline. Restarts: 650
uf250-04.cnf , deadline. Restarts: 650
uf250-04.cnf , deadline. Restarts: 650
uf250-04.cnf , deadline. Restarts: 650
uf250-04.cnf , deadline. Restarts: 650
uf250-04.cnf , deadline. Restarts: 650
uf250-04.cnf , deadline. Restarts: 650
uf250-04.cnf fulfilled No. of Restarts: 388 No. of Flips: 3977 time to process: 1 seconds.
uf250-04.cnf , deadline. Restarts: 650
uf250-04.cnf fulfilled No. of Restarts: 187 No. of Flips: 3629 time to process: 0 seconds.
uf250-04.cnf fulfilled No. of Restarts: 262 No. of Flips: 2552 time to process: 3 seconds.
uf250-04.cnf , deadline. Restarts: 650
uf250-04.cnf , deadline. Restarts: 650
uf250-04.cnf , deadline. Restarts: 650
uf250-04.cnf , deadline. Restarts: 650
uf250-04.cnf fulfilled No. of Restarts: 320 No. of Flips: 3200 time to process: 1 seconds.
uf250-04.cnf fulfilled No. of Restarts: 157 No. of Flips: 2702 time to process: 2 seconds.
uf250-04.cnf , deadline. Restarts: 650
uf250-04.cnf fulfilled No. of Restarts: 221 No. of Flips: 4007 time to process: 1 seconds.
uf250-04.cnf , deadline. Restarts: 650
uf250-04.cnf fulfilled No. of Restarts: 12 No. of Flips: 3864 time to process: 0 seconds.
uf250-04.cnf , deadline. Restarts: 650
uf250-04.cnf fulfilled No. of Restarts: 372 No. of Flips: 3344 time to process: 1 seconds.
uf250-04.cnf fulfilled No. of Restarts: 272 No. of Flips: 2148 time to process: 2 seconds.
uf250-04.cnf , deadline. Restarts: 650
uf250-04.cnf , deadline. Restarts: 650
uf250-04.cnf fulfilled No. of Restarts: 282 No. of Flips: 3696 time to process: 1 seconds.
uf250-04.cnf fulfilled No. of Restarts: 470 No. of Flips: 965 time to process: 3 seconds.
uf250-04.cnf fulfilled No. of Restarts: 77 No. of Flips: 1012 time to process: 0 seconds.
uf250-04.cnf fulfilled No. of Restarts: 371 No. of Flips: 2671 time to process: 2 seconds.
uf250-04.cnf , deadline. Restarts: 650
uf250-04.cnf fulfilled No. of Restarts: 95 No. of Flips: 1976 time to process: 0 seconds.
uf250-04.cnf , deadline. Restarts: 650
uf250-04.cnf fulfilled No. of Restarts: 582 No. of Flips: 4523 time to process: 2 seconds.
uf250-04.cnf fulfilled No. of Restarts: 117 No. of Flips: 2683 time to process: 0 seconds.
uf250-04.cnf fulfilled No. of Restarts: 41 No. of Flips: 3704 time to process: 2 seconds.
uf250-04.cnf fulfilled No. of Restarts: 223 No. of Flips: 4156 time to process: 3 seconds.
uf250-04.cnf , deadline. Restarts: 650
uf250-04.cnf , deadline. Restarts: 650
uf250-04.cnf fulfilled No. of Restarts: 621 No. of Flips: 3055 time to process: 2 seconds.
uf250-04.cnf fulfilled No. of Restarts: 38 No. of Flips: 4337 time to process: 0 seconds.
uf250-04.cnf fulfilled No. of Restarts: 546 No. of Flips: 2004 time to process: 2 seconds.
uf250-04.cnf fulfilled No. of Restarts: 110 No. of Flips: 3208 time to process: 0 seconds.
uf250-04.cnf , deadline. Restarts: 650
uf250-04.cnf , deadline. Restarts: 650
uf250-04.cnf , deadline. Restarts: 650
uf250-04.cnf , deadline. Restarts: 650
uf250-04.cnf fulfilled No. of Restarts: 182 No. of Flips: 4474 time to process: 1 seconds.
uf250-04.cnf , deadline. Restarts: 650
uf250-04.cnf fulfilled No. of Restarts: 579 No. of Flips: 4301 time to process: 2 seconds.
uf250-04.cnf fulfilled No. of Restarts: 88 No. of Flips: 1620 time to process: 0 seconds.
uf250-04.cnf fulfilled No. of Restarts: 234 No. of Flips: 1366 time to process: 3 seconds.
uf250-04.cnf , deadline. Restarts: 650
uf250-04.cnf fulfilled No. of Restarts: 392 No. of Flips: 1986 time to process: 1 seconds.
uf250-04.cnf , deadline. Restarts: 650
uf250-04.cnf fulfilled No. of Restarts: 484 No. of Flips: 2957 time to process: 2 seconds.
uf250-04.cnf , deadline. Restarts: 650
uf250-04.cnf fulfilled No. of Restarts: 41 No. of Flips: 2996 time to process: 0 seconds.
uf250-04.cnf fulfilled No. of Restarts: 545 No. of Flips: 3942 time to process: 2 seconds.
uf250-04.cnf , deadline. Restarts: 650
uf250-04.cnf fulfilled No. of Restarts: 67 No. of Flips: 1029 time to process: 0 seconds.
uf250-04.cnf , deadline. Restarts: 650
uf250-04.cnf fulfilled No. of Restarts: 388 No. of Flips: 4629 time to process: 1 seconds.
uf250-04.cnf , deadline. Restarts: 650
uf250-04.cnf , deadline. Restarts: 650
uf250-04.cnf fulfilled No. of Restarts: 232 No. of Flips: 2276 time to process: 1 seconds.
uf250-04.cnf , deadline. Restarts: 650
uf250-04.cnf , deadline. Restarts: 650
uf250-04.cnf fulfilled No. of Restarts: 476 No. of Flips: 2052 time to process: 2 seconds.
uf250-04.cnf , deadline. Restarts: 650
uf250-04.cnf fulfilled No. of Restarts: 615 No. of Flips: 1500 time to process: 2 seconds.
uf250-04.cnf fulfilled No. of Restarts: 263 No. of Flips: 3998 time to process: 1 seconds.
uf250-04.cnf , deadline. Restarts: 650
uf250-04.cnf fulfilled No. of Restarts: 246 No. of Flips: 1356 time to process: 1 seconds.
uf250-04.cnf fulfilled No. of Restarts: 30 No. of Flips: 3061 time to process: 2 seconds.
uf250-04.cnf fulfilled No. of Restarts: 542 No. of Flips: 1424 time to process: 3 seconds.
uf250-04.cnf fulfilled No. of Restarts: 109 No. of Flips: 1319 time to process: 1 seconds.
uf250-04.cnf , deadline. Restarts: 650
uf250-04.cnf fulfilled No. of Restarts: 556 No. of Flips: 2315 time to process: 3 seconds.
uf250-04.cnf fulfilled No. of Restarts: 411 No. of Flips: 2077 time to process: 1 seconds.
uf250-04.cnf fulfilled No. of Restarts: 24 No. of Flips: 1680 time to process: 0 seconds.
uf250-04.cnf , deadline. Restarts: 650
uf250-04.cnf fulfilled No. of Restarts: 474 No. of Flips: 1527 time to process: 2 seconds.
uf250-04.cnf , deadline. Restarts: 650
uf250-04.cnf , deadline. Restarts: 650
uf250-04.cnf fulfilled No. of Restarts: 239 No. of Flips: 2004 time to process: 1 seconds.
uf250-04.cnf , deadline. Restarts: 650
uf250-04.cnf fulfilled No. of Restarts: 172 No. of Flips: 2428 time to process: 0 seconds.
uf250-04.cnf , deadline. Restarts: 650
uf250-04.cnf , deadline. Restarts: 650
uf250-04.cnf fulfilled No. of Restarts: 567 No. of Flips: 4521 time to process: 2 seconds.
uf250-04.cnf fulfilled No. of Restarts: 565 No. of Flips: 2547 time to process: 2 seconds.
uf250-04.cnf , deadline. Restarts: 650
uf250-04.cnf fulfilled No. of Restarts: 640 No. of Flips: 1615 time to process: 2 seconds.
uf250-04.cnf fulfilled No. of Restarts: 173 No. of Flips: 1896 time to process: 0 seconds.
uf250-04.cnf fulfilled No. of Restarts: 376 No. of Flips: 4618 time to process: 3 seconds.
uf250-04.cnf fulfilled No. of Restarts: 237 No. of Flips: 2280 time to process: 2 seconds.
uf250-04.cnf , deadline. Restarts: 650
uf250-04.cnf , deadline. Restarts: 650
uf250-04.cnf , deadline. Restarts: 650
uf250-04.cnf , deadline. Restarts: 650
uf250-04.cnf , deadline. Restarts: 650
uf250-04.cnf , deadline. Restarts: 650
uf250-04.cnf , deadline. Restarts: 650
uf250-04.cnf fulfilled No. of Restarts: 26 No. of Flips: 2724 time to process: 0 seconds.
uf250-04.cnf fulfilled No. of Restarts: 577 No. of Flips: 1915 time to process: 5 seconds.
uf250-04.cnf fulfilled No. of Restarts: 567 No. of Flips: 1180 time to process: 2 seconds.
uf250-04.cnf , deadline. Restarts: 650
uf250-04.cnf fulfilled No. of Restarts: 298 No. of Flips: 971 time to process: 1 seconds.
uf250-04.cnf , deadline. Restarts: 650
uf250-04.cnf , deadline. Restarts: 650
uf250-04.cnf fulfilled No. of Restarts: 5 No. of Flips: 1398 time to process: 0 seconds.
uf250-04.cnf fulfilled No. of Restarts: 220 No. of Flips: 1956 time to process: 3 seconds.
uf250-04.cnf fulfilled No. of Restarts: 146 No. of Flips: 4073 time to process: 0 seconds.
uf250-04.cnf fulfilled No. of Restarts: 589 No. of Flips: 1900 time to process: 5 seconds.
uf250-04.cnf fulfilled No. of Restarts: 356 No. of Flips: 3002 time to process: 1 seconds.
uf250-04.cnf fulfilled No. of Restarts: 94 No. of Flips: 4414 time to process: 1 seconds.
uf250-04.cnf fulfilled No. of Restarts: 111 No. of Flips: 2584 time to process: 1 seconds.
uf250-04.cnf , deadline. Restarts: 650
uf250-04.cnf fulfilled No. of Restarts: 394 No. of Flips: 4181 time to process: 1 seconds.
uf250-04.cnf , deadline. Restarts: 650
uf250-04.cnf , deadline. Restarts: 650
uf250-04.cnf fulfilled No. of Restarts: 187 No. of Flips: 2554 time to process: 0 seconds.
uf250-04.cnf fulfilled No. of Restarts: 274 No. of Flips: 3521 time to process: 3 seconds.
uf250-04.cnf , deadline. Restarts: 650
uf250-04.cnf fulfilled No. of Restarts: 414 No. of Flips: 2995 time to process: 1 seconds.
uf250-04.cnf fulfilled No. of Restarts: 191 No. of Flips: 2927 time to process: 1 seconds.
uf250-04.cnf fulfilled No. of Restarts: 25 No. of Flips: 4409 time to process: 0 seconds.
uf250-04.cnf fulfilled No. of Restarts: 118 No. of Flips: 2418 time to process: 2 seconds.
uf250-04.cnf fulfilled No. of Restarts: 345 No. of Flips: 2058 time to process: 4 seconds.
uf250-04.cnf , deadline. Restarts: 650
uf250-04.cnf , deadline. Restarts: 650
uf250-04.cnf , deadline. Restarts: 650
uf250-04.cnf fulfilled No. of Restarts: 374 No. of Flips: 4325 time to process: 1 seconds.
uf250-04.cnf , deadline. Restarts: 650
uf250-04.cnf , deadline. Restarts: 650
uf250-04.cnf , deadline. Restarts: 650
uf250-04.cnf fulfilled No. of Restarts: 107 No. of Flips: 4545 time to process: 0 seconds.
uf250-04.cnf fulfilled No. of Restarts: 326 No. of Flips: 2796 time to process: 3 seconds.
uf250-04.cnf , deadline. Restarts: 650
uf250-04.cnf fulfilled No. of Restarts: 564 No. of Flips: 3870 time to process: 2 seconds.
uf250-04.cnf fulfilled No. of Restarts: 493 No. of Flips: 1494 time to process: 2 seconds.
uf250-04.cnf , deadline. Restarts: 650
uf250-04.cnf , deadline. Restarts: 650
uf250-04.cnf , deadline. Restarts: 650
uf250-04.cnf , deadline. Restarts: 650
uf250-04.cnf , deadline. Restarts: 650
uf250-04.cnf , deadline. Restarts: 650
uf250-04.cnf , deadline. Restarts: 650
uf250-04.cnf , deadline. Restarts: 650
uf250-04.cnf fulfilled No. of Restarts: 293 No. of Flips: 4662 time to process: 1 seconds.
uf250-04.cnf fulfilled No. of Restarts: 529 No. of Flips: 981 time to process: 2 seconds.
uf250-04.cnf fulfilled No. of Restarts: 345 No. of Flips: 1545 time to process: 1 seconds.
uf250-04.cnf fulfilled No. of Restarts: 548 No. of Flips: 1793 time to process: 2 seconds.
uf250-04.cnf fulfilled No. of Restarts: 465 No. of Flips: 2166 time to process: 2 seconds.
uf250-04.cnf , deadline. Restarts: 650
uf250-04.cnf , deadline. Restarts: 650
uf250-04.cnf fulfilled No. of Restarts: 13 No. of Flips: 3256 time to process: 0 seconds.
uf250-04.cnf fulfilled No. of Restarts: 574 No. of Flips: 1564 time to process: 5 seconds.
uf250-04.cnf , deadline. Restarts: 650
uf250-04.cnf , deadline. Restarts: 650
uf250-04.cnf fulfilled No. of Restarts: 178 No. of Flips: 2144 time to process: 0 seconds.
uf250-04.cnf , deadline. Restarts: 650
uf250-04.cnf fulfilled No. of Restarts: 617 No. of Flips: 1738 time to process: 2 seconds.
uf250-04.cnf fulfilled No. of Restarts: 225 No. of Flips: 2269 time to process: 1 seconds.
uf250-04.cnf fulfilled No. of Restarts: 57 No. of Flips: 1979 time to process: 0 seconds.
uf250-04.cnf fulfilled No. of Restarts: 437 No. of Flips: 1984 time to process: 4 seconds.
uf250-04.cnf , deadline. Restarts: 650
uf250-04.cnf fulfilled No. of Restarts: 525 No. of Flips: 1165 time to process: 2 seconds.
uf250-04.cnf , deadline. Restarts: 650
uf250-04.cnf fulfilled No. of Restarts: 384 No. of Flips: 3942 time to process: 1 seconds.
uf250-04.cnf fulfilled No. of Restarts: 438 No. of Flips: 4073 time to process: 3 seconds.
uf250-04.cnf , deadline. Restarts: 650
uf250-04.cnf , deadline. Restarts: 650
uf250-04.cnf fulfilled No. of Restarts: 75 No. of Flips: 4257 time to process: 0 seconds.
uf250-04.cnf fulfilled No. of Restarts: 127 No. of Flips: 4897 time to process: 3 seconds.
uf250-04.cnf , deadline. Restarts: 650
uf250-04.cnf , deadline. Restarts: 650
uf250-04.cnf , deadline. Restarts: 650
uf250-04.cnf , deadline. Restarts: 650
uf250-04.cnf fulfilled No. of Restarts: 114 No. of Flips: 4215 time to process: 0 seconds.
uf250-04.cnf , deadline. Restarts: 650
uf250-04.cnf fulfilled No. of Restarts: 360 No. of Flips: 3547 time to process: 1 seconds.
uf250-04.cnf , deadline. Restarts: 650
uf250-04.cnf , deadline. Restarts: 650
uf250-04.cnf fulfilled No. of Restarts: 364 No. of Flips: 3474 time to process: 1 seconds.
uf250-04.cnf fulfilled No. of Restarts: 274 No. of Flips: 4593 time to process: 2 seconds.
uf250-04.cnf fulfilled No. of Restarts: 434 No. of Flips: 3379 time to process: 2 seconds.
uf250-04.cnf , deadline. Restarts: 650
uf250-04.cnf fulfilled No. of Restarts: 31 No. of Flips: 4281 time to process: 0 seconds.
uf250-04.cnf fulfilled No. of Restarts: 524 No. of Flips: 993 time to process: 5 seconds.
uf250-04.cnf , deadline. Restarts: 650
uf250-04.cnf , deadline. Restarts: 650
uf250-04.cnf fulfilled No. of Restarts: 342 No. of Flips: 4144 time to process: 1 seconds.
uf250-04.cnf fulfilled No. of Restarts: 247 No. of Flips: 2898 time to process: 2 seconds.
uf250-04.cnf , deadline. Restarts: 650
uf250-04.cnf , deadline. Restarts: 650
uf250-04.cnf , deadline. Restarts: 650
uf250-04.cnf , deadline. Restarts: 650
uf250-04.cnf fulfilled No. of Restarts: 587 No. of Flips: 2751 time to process: 2 seconds.
uf250-04.cnf fulfilled No. of Restarts: 614 No. of Flips: 4836 time to process: 2 seconds.
uf250-04.cnf fulfilled No. of Restarts: 139 No. of Flips: 2644 time to process: 1 seconds.
uf250-04.cnf , deadline. Restarts: 650
uf250-04.cnf fulfilled No. of Restarts: 302 No. of Flips: 1111 time to process: 1 seconds.
uf250-04.cnf , deadline. Restarts: 650
uf250-04.cnf , deadline. Restarts: 650
uf250-04.cnf fulfilled No. of Restarts: 451 No. of Flips: 4515 time to process: 2 seconds.
uf250-04.cnf fulfilled No. of Restarts: 104 No. of Flips: 3304 time to process: 1 seconds.
uf250-04.cnf fulfilled No. of Restarts: 41 No. of Flips: 1640 time to process: 1 seconds.
uf250-04.cnf fulfilled No. of Restarts: 244 No. of Flips: 2573 time to process: 2 seconds.
uf250-04.cnf fulfilled No. of Restarts: 586 No. of Flips: 4562 time to process: 3 seconds.
uf250-04.cnf fulfilled No. of Restarts: 193 No. of Flips: 1526 time to process: 1 seconds.
uf250-04.cnf fulfilled No. of Restarts: 562 No. of Flips: 1800 time to process: 2 seconds.
uf250-04.cnf fulfilled No. of Restarts: 123 No. of Flips: 2971 time to process: 2 seconds.
uf250-04.cnf , deadline. Restarts: 650
uf250-04.cnf fulfilled No. of Restarts: 255 No. of Flips: 1377 time to process: 1 seconds.
uf250-04.cnf fulfilled No. of Restarts: 506 No. of Flips: 4066 time to process: 2 seconds.
uf250-04.cnf fulfilled No. of Restarts: 196 No. of Flips: 4382 time to process: 3 seconds.
uf250-04.cnf , deadline. Restarts: 650
uf250-04.cnf fulfilled No. of Restarts: 77 No. of Flips: 4049 time to process: 0 seconds.
uf250-04.cnf fulfilled No. of Restarts: 293 No. of Flips: 3592 time to process: 3 seconds.
uf250-04.cnf fulfilled No. of Restarts: 641 No. of Flips: 4474 time to process: 3 seconds.
uf250-04.cnf fulfilled No. of Restarts: 407 No. of Flips: 4164 time to process: 1 seconds.
uf250-04.cnf , deadline. Restarts: 650
uf250-04.cnf , deadline. Restarts: 650
uf250-04.cnf fulfilled No. of Restarts: 109 No. of Flips: 2910 time to process: 0 seconds.
uf250-04.cnf , deadline. Restarts: 650
uf250-04.cnf , deadline. Restarts: 650
uf250-04.cnf fulfilled No. of Restarts: 251 No. of Flips: 4735 time to process: 1 seconds.
uf250-04.cnf , deadline. Restarts: 650
uf250-04.cnf , deadline. Restarts: 650
uf250-04.cnf fulfilled No. of Restarts: 67 No. of Flips: 1256 time to process: 0 seconds.
uf250-04.cnf fulfilled No. of Restarts: 270 No. of Flips: 4264 time to process: 1 seconds.
uf250-04.cnf , deadline. Restarts: 650
uf250-04.cnf fulfilled No. of Restarts: 14 No. of Flips: 1949 time to process: 0 seconds.
uf250-04.cnf , deadline. Restarts: 650
uf250-04.cnf , deadline. Restarts: 650
uf250-04.cnf , deadline. Restarts: 650
uf250-04.cnf fulfilled No. of Restarts: 419 No. of Flips: 2625 time to process: 1 seconds.
uf250-04.cnf fulfilled No. of Restarts: 398 No. of Flips: 1651 time to process: 2 seconds.
uf250-04.cnf , deadline. Restarts: 650
uf250-04.cnf fulfilled No. of Restarts: 173 No. of Flips: 4377 time to process: 0 seconds.
uf250-04.cnf , deadline. Restarts: 650
uf250-04.cnf fulfilled No. of Restarts: 596 No. of Flips: 2431 time to process: 2 seconds.
uf250-04.cnf fulfilled No. of Restarts: 132 No. of Flips: 1550 time to process: 0 seconds.
uf250-04.cnf fulfilled No. of Restarts: 636 No. of Flips: 2746 time to process: 4 seconds.
uf250-04.cnf fulfilled No. of Restarts: 337 No. of Flips: 3685 time to process: 1 seconds.
uf250-04.cnf fulfilled No. of Restarts: 469 No. of Flips: 2295 time to process: 2 seconds.
uf250-04.cnf fulfilled No. of Restarts: 350 No. of Flips: 3136 time to process: 3 seconds.
uf250-04.cnf fulfilled No. of Restarts: 121 No. of Flips: 959 time to process: 1 seconds.
uf250-04.cnf fulfilled No. of Restarts: 265 No. of Flips: 2628 time to process: 1 seconds.
uf250-04.cnf , deadline. Restarts: 650
uf250-04.cnf , deadline. Restarts: 650
uf250-04.cnf , deadline. Restarts: 650
uf250-04.cnf fulfilled No. of Restarts: 407 No. of Flips: 3615 time to process: 1 seconds.
uf250-04.cnf , deadline. Restarts: 650
uf250-04.cnf , deadline. Restarts: 650
uf250-04.cnf , deadline. Restarts: 650
uf250-04.cnf fulfilled No. of Restarts: 628 No. of Flips: 1604 time to process: 2 seconds.
uf250-04.cnf fulfilled No. of Restarts: 25 No. of Flips: 2923 time to process: 0 seconds.
uf250-04.cnf , deadline. Restarts: 650
uf250-04.cnf fulfilled No. of Restarts: 205 No. of Flips: 3412 time to process: 0 seconds.
uf250-04.cnf fulfilled No. of Restarts: 282 No. of Flips: 2776 time to process: 1 seconds.
uf250-04.cnf fulfilled No. of Restarts: 597 No. of Flips: 621 time to process: 3 seconds.
uf250-04.cnf fulfilled No. of Restarts: 360 No. of Flips: 4101 time to process: 2 seconds.
uf250-04.cnf , deadline. Restarts: 650
uf250-04.cnf , deadline. Restarts: 650
uf250-04.cnf , deadline. Restarts: 650
uf250-04.cnf , deadline. Restarts: 650
uf250-04.cnf , deadline. Restarts: 650
uf250-04.cnf , deadline. Restarts: 650
uf250-04.cnf fulfilled No. of Restarts: 169 No. of Flips: 1635 time to process: 0 seconds.
uf250-04.cnf , deadline. Restarts: 650
uf250-04.cnf fulfilled No. of Restarts: 216 No. of Flips: 2470 time to process: 0 seconds.
uf250-04.cnf , deadline. Restarts: 650
uf250-04.cnf , deadline. Restarts: 650
uf250-04.cnf , deadline. Restarts: 650
uf250-04.cnf fulfilled No. of Restarts: 283 No. of Flips: 3997 time to process: 1 seconds.
uf250-04.cnf , deadline. Restarts: 650
uf250-04.cnf , deadline. Restarts: 650
uf250-04.cnf fulfilled No. of Restarts: 123 No. of Flips: 3727 time to process: 0 seconds.
uf250-04.cnf , deadline. Restarts: 650
uf250-04.cnf fulfilled No. of Restarts: 501 No. of Flips: 3639 time to process: 2 seconds.
uf250-04.cnf fulfilled No. of Restarts: 240 No. of Flips: 1637 time to process: 1 seconds.
uf250-04.cnf , deadline. Restarts: 650
uf250-04.cnf fulfilled No. of Restarts: 14 No. of Flips: 4168 time to process: 0 seconds.
uf250-04.cnf , deadline. Restarts: 650
uf250-04.cnf fulfilled No. of Restarts: 77 No. of Flips: 4194 time to process: 0 seconds.
uf250-04.cnf , deadline. Restarts: 650
uf250-04.cnf fulfilled No. of Restarts: 34 No. of Flips: 2984 time to process: 0 seconds.
uf250-04.cnf , deadline. Restarts: 650
uf250-04.cnf , deadline. Restarts: 650
uf250-04.cnf fulfilled No. of Restarts: 297 No. of Flips: 3449 time to process: 1 seconds.
uf250-04.cnf fulfilled No. of Restarts: 133 No. of Flips: 2144 time to process: 2 seconds.
uf250-04.cnf , deadline. Restarts: 650
uf250-04.cnf , deadline. Restarts: 650
uf250-04.cnf fulfilled No. of Restarts: 146 No. of Flips: 1805 time to process: 0 seconds.
uf250-04.cnf , deadline. Restarts: 650
uf250-04.cnf fulfilled No. of Restarts: 107 No. of Flips: 2679 time to process: 0 seconds.
uf250-04.cnf , deadline. Restarts: 650
uf250-04.cnf fulfilled No. of Restarts: 8 No. of Flips: 4947 time to process: 0 seconds.
uf250-04.cnf fulfilled No. of Restarts: 155 No. of Flips: 4157 time to process: 4 seconds.
uf250-04.cnf fulfilled No. of Restarts: 348 No. of Flips: 2709 time to process: 1 seconds.
uf250-04.cnf fulfilled No. of Restarts: 295 No. of Flips: 2129 time to process: 3 seconds.
uf250-04.cnf fulfilled No. of Restarts: 391 No. of Flips: 3705 time to process: 1 seconds.
uf250-04.cnf fulfilled No. of Restarts: 423 No. of Flips: 2095 time to process: 2 seconds.
uf250-04.cnf , deadline. Restarts: 650
uf250-04.cnf , deadline. Restarts: 650
uf250-04.cnf fulfilled No. of Restarts: 77 No. of Flips: 1256 time to process: 0 seconds.
uf250-04.cnf fulfilled No. of Restarts: 482 No. of Flips: 2659 time to process: 3 seconds.
uf250-04.cnf , deadline. Restarts: 650
uf250-04.cnf fulfilled No. of Restarts: 538 No. of Flips: 2473 time to process: 2 seconds.
uf250-04.cnf fulfilled No. of Restarts: 430 No. of Flips: 2675 time to process: 2 seconds.
uf250-04.cnf fulfilled No. of Restarts: 447 No. of Flips: 1685 time to process: 2 seconds.
uf250-04.cnf , deadline. Restarts: 650
uf250-04.cnf , deadline. Restarts: 650
uf250-04.cnf fulfilled No. of Restarts: 76 No. of Flips: 4406 time to process: 0 seconds.
uf250-04.cnf fulfilled No. of Restarts: 25 No. of Flips: 4973 time to process: 2 seconds.
uf250-04.cnf , deadline. Restarts: 650
uf250-04.cnf , deadline. Restarts: 650
uf250-04.cnf , deadline. Restarts: 650
uf250-04.cnf , deadline. Restarts: 650
uf250-04.cnf fulfilled No. of Restarts: 558 No. of Flips: 4149 time to process: 2 seconds.
uf250-04.cnf fulfilled No. of Restarts: 460 No. of Flips: 3866 time to process: 2 seconds.
uf250-04.cnf fulfilled No. of Restarts: 570 No. of Flips: 3785 time to process: 2 seconds.
uf250-04.cnf fulfilled No. of Restarts: 453 No. of Flips: 1153 time to process: 3 seconds.
uf250-04.cnf fulfilled No. of Restarts: 180 No. of Flips: 1270 time to process: 0 seconds.
uf250-04.cnf fulfilled No. of Restarts: 304 No. of Flips: 2532 time to process: 1 seconds.
uf250-04.cnf , deadline. Restarts: 650
uf250-04.cnf , deadline. Restarts: 650
uf250-04.cnf fulfilled No. of Restarts: 181 No. of Flips: 4233 time to process: 0 seconds.
uf250-04.cnf , deadline. Restarts: 650
uf250-04.cnf , deadline. Restarts: 650
uf250-04.cnf fulfilled No. of Restarts: 244 No. of Flips: 2728 time to process: 1 seconds.
uf250-04.cnf fulfilled No. of Restarts: 190 No. of Flips: 4934 time to process: 2 seconds.
uf250-04.cnf , deadline. Restarts: 650
uf250-04.cnf , deadline. Restarts: 650
uf250-04.cnf , deadline. Restarts: 650
uf250-04.cnf fulfilled No. of Restarts: 645 No. of Flips: 4007 time to process: 2 seconds.
uf250-04.cnf fulfilled No. of Restarts: 93 No. of Flips: 2017 time to process: 0 seconds.
uf250-04.cnf , deadline. Restarts: 650
uf250-04.cnf , deadline. Restarts: 650
uf250-04.cnf fulfilled No. of Restarts: 469 No. of Flips: 2695 time to process: 2 seconds.
uf250-04.cnf , deadline. Restarts: 650
uf250-04.cnf fulfilled No. of Restarts: 37 No. of Flips: 4270 time to process: 0 seconds.
uf250-04.cnf , deadline. Restarts: 650
uf250-04.cnf fulfilled No. of Restarts: 384 No. of Flips: 3851 time to process: 1 seconds.
uf250-04.cnf , deadline. Restarts: 650
uf250-04.cnf fulfilled No. of Restarts: 260 No. of Flips: 2997 time to process: 1 seconds.
uf250-04.cnf fulfilled No. of Restarts: 64 No. of Flips: 4306 time to process: 1 seconds.
uf250-04.cnf fulfilled No. of Restarts: 643 No. of Flips: 3136 time to process: 5 seconds.
uf250-04.cnf fulfilled No. of Restarts: 562 No. of Flips: 4949 time to process: 2 seconds.
uf250-04.cnf fulfilled No. of Restarts: 612 No. of Flips: 3537 time to process: 2 seconds.
uf250-04.cnf fulfilled No. of Restarts: 192 No. of Flips: 4566 time to process: 0 seconds.
uf250-04.cnf fulfilled No. of Restarts: 120 No. of Flips: 3509 time to process: 0 seconds.
uf250-04.cnf fulfilled No. of Restarts: 6 No. of Flips: 2195 time to process: 1 seconds.
uf250-04.cnf fulfilled No. of Restarts: 338 No. of Flips: 1680 time to process: 1 seconds.
uf250-04.cnf , deadline. Restarts: 650
uf250-04.cnf fulfilled No. of Restarts: 462 No. of Flips: 4205 time to process: 2 seconds.
uf250-04.cnf fulfilled No. of Restarts: 287 No. of Flips: 4797 time to process: 1 seconds.
uf250-04.cnf fulfilled No. of Restarts: 218 No. of Flips: 2869 time to process: 3 seconds.
uf250-04.cnf fulfilled No. of Restarts: 414 No. of Flips: 3443 time to process: 1 seconds.
uf250-04.cnf , deadline. Restarts: 650
uf250-04.cnf , deadline. Restarts: 650
uf250-04.cnf fulfilled No. of Restarts: 234 No. of Flips: 3287 time to process: 1 seconds.
uf250-04.cnf , deadline. Restarts: 650
uf250-04.cnf , deadline. Restarts: 650
uf250-04.cnf , deadline. Restarts: 650
uf250-04.cnf fulfilled No. of Restarts: 267 No. of Flips: 1974 time to process: 1 seconds.
uf250-04.cnf , deadline. Restarts: 650
uf250-04.cnf fulfilled No. of Restarts: 134 No. of Flips: 4033 time to process: 0 seconds.
uf250-04.cnf fulfilled No. of Restarts: 33 No. of Flips: 3310 time to process: 0 seconds.
uf250-04.cnf , deadline. Restarts: 650
uf250-04.cnf , deadline. Restarts: 650
uf250-04.cnf fulfilled No. of Restarts: 237 No. of Flips: 4370 time to process: 1 seconds.
uf250-04.cnf , deadline. Restarts: 650
uf250-04.cnf , deadline. Restarts: 650
uf250-04.cnf fulfilled No. of Restarts: 210 No. of Flips: 957 time to process: 0 seconds.
uf250-04.cnf , deadline. Restarts: 650
uf250-04.cnf fulfilled No. of Restarts: 366 No. of Flips: 1058 time to process: 1 seconds.
uf250-04.cnf fulfilled No. of Restarts: 451 No. of Flips: 1303 time to process: 1 seconds.
uf250-04.cnf , deadline. Restarts: 650
uf250-04.cnf fulfilled No. of Restarts: 125 No. of Flips: 4493 time to process: 0 seconds.
uf250-04.cnf , deadline. Restarts: 650
uf250-04.cnf fulfilled No. of Restarts: 397 No. of Flips: 4015 time to process: 1 seconds.
uf250-04.cnf , deadline. Restarts: 650
uf250-04.cnf fulfilled No. of Restarts: 368 No. of Flips: 2210 time to process: 1 seconds.
uf250-04.cnf fulfilled No. of Restarts: 595 No. of Flips: 3870 time to process: 3 seconds.
uf250-04.cnf , deadline. Restarts: 650
uf250-04.cnf fulfilled No. of Restarts: 567 No. of Flips: 4167 time to process: 2 seconds.
uf250-04.cnf fulfilled No. of Restarts: 348 No. of Flips: 3674 time to process: 1 seconds.
uf250-04.cnf , deadline. Restarts: 650
uf250-04.cnf fulfilled No. of Restarts: 215 No. of Flips: 2408 time to process: 0 seconds.
uf250-04.cnf fulfilled No. of Restarts: 7 No. of Flips: 1389 time to process: 1 seconds.
uf250-04.cnf , deadline. Restarts: 650
uf250-04.cnf fulfilled No. of Restarts: 167 No. of Flips: 2884 time to process: 0 seconds.
uf250-04.cnf fulfilled No. of Restarts: 272 No. of Flips: 2117 time to process: 1 seconds.
uf250-04.cnf , deadline. Restarts: 650
uf250-04.cnf fulfilled No. of Restarts: 115 No. of Flips: 3625 time to process: 0 seconds.
uf250-04.cnf fulfilled No. of Restarts: 604 No. of Flips: 646 time to process: 4 seconds.
uf250-04.cnf fulfilled No. of Restarts: 292 No. of Flips: 2265 time to process: 1 seconds.
uf250-04.cnf fulfilled No. of Restarts: 393 No. of Flips: 4093 time to process: 3 seconds.
uf250-04.cnf , deadline. Restarts: 650
uf250-04.cnf fulfilled No. of Restarts: 634 No. of Flips: 2775 time to process: 2 seconds.
uf250-04.cnf , deadline. Restarts: 650
uf250-04.cnf , deadline. Restarts: 650
uf250-04.cnf , deadline. Restarts: 650
uf250-04.cnf fulfilled No. of Restarts: 149 No. of Flips: 4681 time to process: 0 seconds.
uf250-04.cnf fulfilled No. of Restarts: 44 No. of Flips: 806 time to process: 2 seconds.
uf250-04.cnf , deadline. Restarts: 650
uf250-04.cnf , deadline. Restarts: 650
uf250-04.cnf , deadline. Restarts: 650
uf250-04.cnf fulfilled No. of Restarts: 366 No. of Flips: 4115 time to process: 1 seconds.
uf250-04.cnf , deadline. Restarts: 650
uf250-04.cnf , deadline. Restarts: 650
uf250-04.cnf , deadline. Restarts: 650
uf250-04.cnf fulfilled No. of Restarts: 352 No. of Flips: 2124 time to process: 1 seconds.
uf250-04.cnf fulfilled No. of Restarts: 316 No. of Flips: 3942 time to process: 2 seconds.
uf250-04.cnf fulfilled No. of Restarts: 515 No. of Flips: 2773 time to process: 3 seconds.
uf250-04.cnf fulfilled No. of Restarts: 15 No. of Flips: 1733 time to process: 0 seconds.
uf250-04.cnf fulfilled No. of Restarts: 28 No. of Flips: 3447 time to process: 0 seconds.
uf250-04.cnf fulfilled No. of Restarts: 468 No. of Flips: 1517 time to process: 4 seconds.
uf250-04.cnf fulfilled No. of Restarts: 143 No. of Flips: 4339 time to process: 1 seconds.
uf250-04.cnf fulfilled No. of Restarts: 381 No. of Flips: 1015 time to process: 3 seconds.
uf250-04.cnf fulfilled No. of Restarts: 166 No. of Flips: 3821 time to process: 0 seconds.
uf250-04.cnf fulfilled No. of Restarts: 112 No. of Flips: 3294 time to process: 0 seconds.
uf250-04.cnf , deadline. Restarts: 650
uf250-04.cnf fulfilled No. of Restarts: 445 No. of Flips: 2156 time to process: 1 seconds.
uf250-04.cnf , deadline. Restarts: 650
uf250-04.cnf fulfilled No. of Restarts: 22 No. of Flips: 4068 time to process: 0 seconds.
uf250-04.cnf fulfilled No. of Restarts: 180 No. of Flips: 1708 time to process: 0 seconds.
uf250-04.cnf fulfilled No. of Restarts: 269 No. of Flips: 1109 time to process: 3 seconds.
uf250-04.cnf fulfilled No. of Restarts: 254 No. of Flips: 4245 time to process: 1 seconds.
uf250-04.cnf , deadline. Restarts: 650
uf250-04.cnf , deadline. Restarts: 650
uf250-04.cnf , deadline. Restarts: 650
uf250-04.cnf , deadline. Restarts: 650
uf250-04.cnf fulfilled No. of Restarts: 64 No. of Flips: 3970 time to process: 0 seconds.
uf250-04.cnf , deadline. Restarts: 650
uf250-04.cnf fulfilled No. of Restarts: 299 No. of Flips: 4611 time to process: 1 seconds.
uf250-04.cnf fulfilled No. of Restarts: 165 No. of Flips: 1628 time to process: 0 seconds.
uf250-04.cnf fulfilled No. of Restarts: 439 No. of Flips: 4335 time to process: 2 seconds.
uf250-04.cnf , deadline. Restarts: 650
uf250-04.cnf , deadline. Restarts: 650
uf250-04.cnf , deadline. Restarts: 650
uf250-04.cnf , deadline. Restarts: 650
uf250-04.cnf , deadline. Restarts: 650
uf250-04.cnf , deadline. Restarts: 650
uf250-04.cnf , deadline. Restarts: 650
uf250-04.cnf fulfilled No. of Restarts: 350 No. of Flips: 4432 time to process: 1 seconds.
uf250-04.cnf , deadline. Restarts: 650
uf250-04.cnf , deadline. Restarts: 650
uf250-04.cnf , deadline. Restarts: 650
uf250-04.cnf fulfilled No. of Restarts: 268 No. of Flips: 1042 time to process: 1 seconds.
uf250-04.cnf , deadline. Restarts: 650
uf250-04.cnf fulfilled No. of Restarts: 281 No. of Flips: 3552 time to process: 1 seconds.
uf250-04.cnf fulfilled No. of Restarts: 457 No. of Flips: 3250 time to process: 2 seconds.
uf250-04.cnf fulfilled No. of Restarts: 544 No. of Flips: 1998 time to process: 4 seconds.
uf250-04.cnf , deadline. Restarts: 650
uf250-04.cnf fulfilled No. of Restarts: 179 No. of Flips: 4017 time to process: 0 seconds.
uf250-04.cnf fulfilled No. of Restarts: 575 No. of Flips: 4088 time to process: 4 seconds.
uf250-04.cnf , deadline. Restarts: 650
uf250-04.cnf , deadline. Restarts: 650
uf250-04.cnf , deadline. Restarts: 650
uf250-04.cnf fulfilled No. of Restarts: 119 No. of Flips: 4647 time to process: 0 seconds.
uf250-04.cnf , deadline. Restarts: 650
uf250-04.cnf fulfilled No. of Restarts: 119 No. of Flips: 3941 time to process: 0 seconds.
uf250-04.cnf , deadline. Restarts: 650
uf250-04.cnf fulfilled No. of Restarts: 179 No. of Flips: 1474 time to process: 0 seconds.
uf250-04.cnf , deadline. Restarts: 650
uf250-04.cnf fulfilled No. of Restarts: 210 No. of Flips: 3023 time to process: 0 seconds.
uf250-04.cnf , deadline. Restarts: 650
uf250-04.cnf , deadline. Restarts: 650
uf250-04.cnf fulfilled No. of Restarts: 379 No. of Flips: 2580 time to process: 1 seconds.
uf250-04.cnf fulfilled No. of Restarts: 323 No. of Flips: 2681 time to process: 2 seconds.
uf250-04.cnf , deadline. Restarts: 650
uf250-04.cnf , deadline. Restarts: 650
uf250-04.cnf , deadline. Restarts: 650
uf250-04.cnf , deadline. Restarts: 650
uf250-04.cnf fulfilled No. of Restarts: 596 No. of Flips: 4865 time to process: 2 seconds.
uf250-04.cnf fulfilled No. of Restarts: 100 No. of Flips: 4505 time to process: 0 seconds.
uf250-04.cnf , deadline. Restarts: 650
uf250-04.cnf fulfilled No. of Restarts: 201 No. of Flips: 4438 time to process: 0 seconds.
uf250-04.cnf fulfilled No. of Restarts: 83 No. of Flips: 1541 time to process: 2 seconds.
uf250-04.cnf , deadline. Restarts: 650
uf250-04.cnf , deadline. Restarts: 650
uf250-04.cnf fulfilled No. of Restarts: 538 No. of Flips: 4758 time to process: 2 seconds.
uf250-04.cnf , deadline. Restarts: 650
uf250-04.cnf fulfilled No. of Restarts: 626 No. of Flips: 2153 time to process: 2 seconds.
uf250-04.cnf , deadline. Restarts: 650
uf250-04.cnf fulfilled No. of Restarts: 338 No. of Flips: 4413 time to process: 1 seconds.
uf250-04.cnf fulfilled No. of Restarts: 110 No. of Flips: 2017 time to process: 0 seconds.
uf250-04.cnf , deadline. Restarts: 650
uf250-04.cnf fulfilled No. of Restarts: 44 No. of Flips: 1140 time to process: 0 seconds.
uf250-04.cnf , deadline. Restarts: 650
uf250-04.cnf , deadline. Restarts: 650
uf250-04.cnf fulfilled No. of Restarts: 546 No. of Flips: 4783 time to process: 2 seconds.
uf250-04.cnf fulfilled No. of Restarts: 135 No. of Flips: 3948 time to process: 0 seconds.
uf250-04.cnf fulfilled No. of Restarts: 224 No. of Flips: 1592 time to process: 3 seconds.
uf250-04.cnf fulfilled No. of Restarts: 316 No. of Flips: 4128 time to process: 1 seconds.
uf250-04.cnf fulfilled No. of Restarts: 76 No. of Flips: 4165 time to process: 1 seconds.
uf250-04.cnf fulfilled No. of Restarts: 487 No. of Flips: 2691 time to process: 3 seconds.
uf250-04.cnf fulfilled No. of Restarts: 295 No. of Flips: 1887 time to process: 1 seconds.
uf250-04.cnf fulfilled No. of Restarts: 520 No. of Flips: 2581 time to process: 5 seconds.
uf250-04.cnf , deadline. Restarts: 650
uf250-04.cnf , deadline. Restarts: 650
uf250-04.cnf fulfilled No. of Restarts: 483 No. of Flips: 2392 time to process: 2 seconds.
uf250-04.cnf fulfilled No. of Restarts: 155 No. of Flips: 1821 time to process: 0 seconds.
uf250-04.cnf , deadline. Restarts: 650
uf250-04.cnf fulfilled No. of Restarts: 271 No. of Flips: 2129 time to process: 1 seconds.
uf250-04.cnf , deadline. Restarts: 650
uf250-04.cnf , deadline. Restarts: 650
uf250-04.cnf fulfilled No. of Restarts: 63 No. of Flips: 3048 time to process: 0 seconds.
uf250-04.cnf fulfilled No. of Restarts: 292 No. of Flips: 3182 time to process: 3 seconds.
uf250-04.cnf fulfilled No. of Restarts: 130 No. of Flips: 1364 time to process: 0 seconds.
uf250-04.cnf fulfilled No. of Restarts: 317 No. of Flips: 1411 time to process: 3 seconds.
uf250-04.cnf fulfilled No. of Restarts: 56 No. of Flips: 1185 time to process: 1 seconds.
uf250-04.cnf , deadline. Restarts: 650
uf250-04.cnf , deadline. Restarts: 650
uf250-04.cnf fulfilled No. of Restarts: 483 No. of Flips: 4429 time to process: 2 seconds.
uf250-04.cnf , deadline. Restarts: 650
uf250-04.cnf , deadline. Restarts: 650
uf250-04.cnf fulfilled No. of Restarts: 425 No. of Flips: 2709 time to process: 1 seconds.
uf250-04.cnf , deadline. Restarts: 650
uf250-04.cnf , deadline. Restarts: 650
uf250-04.cnf fulfilled No. of Restarts: 611 No. of Flips: 2184 time to process: 2 seconds.
uf250-04.cnf , deadline. Restarts: 650
uf250-04.cnf , deadline. Restarts: 650
uf250-04.cnf fulfilled No. of Restarts: 56 No. of Flips: 4093 time to process: 0 seconds.
uf250-04.cnf fulfilled No. of Restarts: 351 No. of Flips: 932 time to process: 4 seconds.
uf250-04.cnf , deadline. Restarts: 650
uf250-04.cnf fulfilled No. of Restarts: 414 No. of Flips: 1835 time to process: 1 seconds.
uf250-04.cnf fulfilled No. of Restarts: 135 No. of Flips: 2350 time to process: 1 seconds.
uf250-04.cnf fulfilled No. of Restarts: 183 No. of Flips: 3681 time to process: 3 seconds.
uf250-04.cnf fulfilled No. of Restarts: 466 No. of Flips: 4378 time to process: 3 seconds.
uf250-04.cnf fulfilled No. of Restarts: 346 No. of Flips: 4965 time to process: 1 seconds.
uf250-04.cnf fulfilled No. of Restarts: 113 No. of Flips: 4405 time to process: 3 seconds.
uf250-04.cnf , deadline. Restarts: 650
uf250-04.cnf fulfilled No. of Restarts: 77 No. of Flips: 1930 time to process: 0 seconds.
uf250-04.cnf , deadline. Restarts: 650
uf250-04.cnf , deadline. Restarts: 650
uf250-04.cnf , deadline. Restarts: 650
uf250-04.cnf , deadline. Restarts: 650
uf250-04.cnf , deadline. Restarts: 650
uf250-04.cnf fulfilled No. of Restarts: 150 No. of Flips: 1691 time to process: 0 seconds.
uf250-04.cnf , deadline. Restarts: 650
uf250-04.cnf , deadline. Restarts: 650
uf250-04.cnf fulfilled No. of Restarts: 409 No. of Flips: 4690 time to process: 1 seconds.
uf250-04.cnf fulfilled No. of Restarts: 250 No. of Flips: 2277 time to process: 1 seconds.
uf250-04.cnf fulfilled No. of Restarts: 568 No. of Flips: 1619 time to process: 3 seconds.
uf250-04.cnf fulfilled No. of Restarts: 644 No. of Flips: 4356 time to process: 2 seconds.
uf250-04.cnf , deadline. Restarts: 650
uf250-04.cnf , deadline. Restarts: 650
uf250-04.cnf fulfilled No. of Restarts: 597 No. of Flips: 4404 time to process: 2 seconds.
uf250-04.cnf fulfilled No. of Restarts: 3 No. of Flips: 1453 time to process: 0 seconds.
uf250-04.cnf , deadline. Restarts: 650
uf250-04.cnf fulfilled No. of Restarts: 75 No. of Flips: 3721 time to process: 0 seconds.
uf250-04.cnf , deadline. Restarts: 650
uf250-04.cnf fulfilled No. of Restarts: 201 No. of Flips: 3907 time to process: 0 seconds.
uf250-04.cnf , deadline. Restarts: 650
uf250-04.cnf fulfilled No. of Restarts: 363 No. of Flips: 3196 time to process: 1 seconds.
uf250-04.cnf , deadline. Restarts: 650
uf250-04.cnf fulfilled No. of Restarts: 364 No. of Flips: 3575 time to process: 1 seconds.
uf250-04.cnf fulfilled No. of Restarts: 556 No. of Flips: 1748 time to process: 3 seconds.
uf250-04.cnf , deadline. Restarts: 650
uf250-04.cnf , deadline. Restarts: 650
uf250-04.cnf fulfilled No. of Restarts: 12 No. of Flips: 2312 time to process: 0 seconds.
uf250-04.cnf fulfilled No. of Restarts: 150 No. of Flips: 580 time to process: 3 seconds.
uf250-04.cnf , deadline. Restarts: 650
uf250-04.cnf , deadline. Restarts: 650
uf250-04.cnf , deadline. Restarts: 650
uf250-04.cnf fulfilled No. of Restarts: 181 No. of Flips: 4225 time to process: 0 seconds.
uf250-04.cnf , deadline. Restarts: 650
uf250-04.cnf , deadline. Restarts: 650
uf250-04.cnf fulfilled No. of Restarts: 124 No. of Flips: 4420 time to process: 0 seconds.
uf250-04.cnf , deadline. Restarts: 650
uf250-04.cnf fulfilled No. of Restarts: 130 No. of Flips: 3357 time to process: 0 seconds.
uf250-04.cnf , deadline. Restarts: 650
uf250-04.cnf fulfilled No. of Restarts: 2 No. of Flips: 4895 time to process: 0 seconds.
uf250-04.cnf , deadline. Restarts: 650
uf250-04.cnf , deadline. Restarts: 650
uf250-04.cnf , deadline. Restarts: 650
uf250-04.cnf , deadline. Restarts: 650
uf250-04.cnf fulfilled No. of Restarts: 7 No. of Flips: 4332 time to process: 0 seconds.
uf250-04.cnf , deadline. Restarts: 650
uf250-04.cnf , deadline. Restarts: 650
uf250-04.cnf , deadline. Restarts: 650
uf250-04.cnf , deadline. Restarts: 650
uf250-04.cnf fulfilled No. of Restarts: 265 No. of Flips: 4627 time to process: 1 seconds.
uf250-04.cnf fulfilled No. of Restarts: 495 No. of Flips: 3372 time to process: 3 seconds.
uf250-04.cnf fulfilled No. of Restarts: 101 No. of Flips: 1084 time to process: 1 seconds.
uf250-04.cnf , deadline. Restarts: 650
uf250-04.cnf , deadline. Restarts: 650
uf250-04.cnf , deadline. Restarts: 650
uf250-04.cnf , deadline. Restarts: 650
uf250-04.cnf , deadline. Restarts: 650
uf250-04.cnf fulfilled No. of Restarts: 465 No. of Flips: 2900 time to process: 2 seconds.
uf250-04.cnf , deadline. Restarts: 650
uf250-04.cnf , deadline. Restarts: 650
uf250-04.cnf fulfilled No. of Restarts: 582 No. of Flips: 1349 time to process: 2 seconds.
uf250-04.cnf , deadline. Restarts: 650
uf250-04.cnf , deadline. Restarts: 650
uf250-04.cnf fulfilled No. of Restarts: 517 No. of Flips: 3638 time to process: 2 seconds.
uf250-04.cnf , deadline. Restarts: 650
uf250-04.cnf fulfilled No. of Restarts: 168 No. of Flips: 2125 time to process: 0 seconds.
uf250-04.cnf fulfilled No. of Restarts: 261 No. of Flips: 3721 time to process: 1 seconds.
uf250-04.cnf fulfilled No. of Restarts: 495 No. of Flips: 3306 time to process: 3 seconds.
uf250-04.cnf fulfilled No. of Restarts: 290 No. of Flips: 3288 time to process: 3 seconds.
uf250-04.cnf , deadline. Restarts: 650
uf250-04.cnf , deadline. Restarts: 650
uf250-04.cnf , deadline. Restarts: 650
uf250-04.cnf , deadline. Restarts: 650
uf250-04.cnf , deadline. Restarts: 650
uf250-04.cnf , deadline. Restarts: 650
uf250-04.cnf fulfilled No. of Restarts: 191 No. of Flips: 3778 time to process: 0 seconds.
uf250-04.cnf , deadline. Restarts: 650
uf250-04.cnf fulfilled No. of Restarts: 123 No. of Flips: 2313 time to process: 0 seconds.
uf250-04.cnf fulfilled No. of Restarts: 267 No. of Flips: 429 time to process: 3 seconds.
uf250-04.cnf , deadline. Restarts: 650
uf250-04.cnf , deadline. Restarts: 650
uf250-04.cnf fulfilled No. of Restarts: 254 No. of Flips: 3068 time to process: 1 seconds.
uf250-04.cnf fulfilled No. of Restarts: 225 No. of Flips: 3431 time to process: 2 seconds.
uf250-04.cnf fulfilled No. of Restarts: 628 No. of Flips: 1281 time to process: 2 seconds.
uf250-04.cnf , deadline. Restarts: 650
uf250-04.cnf fulfilled No. of Restarts: 281 No. of Flips: 1958 time to process: 1 seconds.
uf250-04.cnf fulfilled No. of Restarts: 548 No. of Flips: 1689 time to process: 3 seconds.
uf250-04.cnf fulfilled No. of Restarts: 415 No. of Flips: 2844 time to process: 1 seconds.
uf250-04.cnf fulfilled No. of Restarts: 1 No. of Flips: 2023 time to process: 0 seconds.
uf250-04.cnf fulfilled No. of Restarts: 175 No. of Flips: 1364 time to process: 3 seconds.
uf250-04.cnf , deadline. Restarts: 650
uf250-04.cnf , deadline. Restarts: 650
uf250-04.cnf fulfilled No. of Restarts: 303 No. of Flips: 1167 time to process: 1 seconds.
uf250-04.cnf fulfilled No. of Restarts: 208 No. of Flips: 2029 time to process: 2 seconds.
uf250-04.cnf , deadline. Restarts: 650
uf250-04.cnf fulfilled No. of Restarts: 240 No. of Flips: 4483 time to process: 1 seconds.
uf250-04.cnf , deadline. Restarts: 650
uf250-04.cnf fulfilled No. of Restarts: 533 No. of Flips: 4957 time to process: 2 seconds.
uf250-04.cnf fulfilled No. of Restarts: 250 No. of Flips: 2136 time to process: 1 seconds.
uf250-04.cnf , deadline. Restarts: 650
uf250-04.cnf , deadline. Restarts: 650
uf250-04.cnf fulfilled No. of Restarts: 422 No. of Flips: 1219 time to process: 1 seconds.
uf250-04.cnf , deadline. Restarts: 650
uf250-04.cnf , deadline. Restarts: 650
uf250-04.cnf fulfilled No. of Restarts: 603 No. of Flips: 1652 time to process: 2 seconds.
uf250-04.cnf fulfilled No. of Restarts: 239 No. of Flips: 2077 time to process: 1 seconds.
uf250-04.cnf , deadline. Restarts: 650
uf250-04.cnf fulfilled No. of Restarts: 114 No. of Flips: 4625 time to process: 0 seconds.
uf250-04.cnf , deadline. Restarts: 650
uf250-04.cnf fulfilled No. of Restarts: 108 No. of Flips: 3648 time to process: 0 seconds.
uf250-04.cnf , deadline. Restarts: 650
uf250-04.cnf fulfilled No. of Restarts: 458 No. of Flips: 2911 time to process: 2 seconds.
uf250-04.cnf fulfilled No. of Restarts: 71 No. of Flips: 3574 time to process: 1 seconds.
uf250-04.cnf fulfilled No. of Restarts: 261 No. of Flips: 3303 time to process: 2 seconds.
uf250-04.cnf , deadline. Restarts: 650
uf250-04.cnf fulfilled No. of Restarts: 108 No. of Flips: 3931 time to process: 0 seconds.
uf250-04.cnf , deadline. Restarts: 650
uf250-04.cnf fulfilled No. of Restarts: 376 No. of Flips: 3725 time to process: 1 seconds.
uf250-04.cnf , deadline. Restarts: 650
uf250-04.cnf , deadline. Restarts: 650
uf250-04.cnf , deadline. Restarts: 650
uf250-04.cnf , deadline. Restarts: 650
uf250-04.cnf , deadline. Restarts: 650
uf250-04.cnf , deadline. Restarts: 650
uf250-04.cnf fulfilled No. of Restarts: 304 No. of Flips: 1228 time to process: 1 seconds.
uf250-04.cnf , deadline. Restarts: 650
uf250-04.cnf , deadline. Restarts: 650
uf250-04.cnf fulfilled No. of Restarts: 496 No. of Flips: 530 time to process: 2 seconds.
uf250-04.cnf , deadline. Restarts: 650
uf250-04.cnf , deadline. Restarts: 650
uf250-04.cnf , deadline. Restarts: 650
uf250-04.cnf fulfilled No. of Restarts: 27 No. of Flips: 4623 time to process: 0 seconds.
uf250-04.cnf , deadline. Restarts: 650
uf250-04.cnf fulfilled No. of Restarts: 608 No. of Flips: 2820 time to process: 3 seconds.
uf250-04.cnf , deadline. Restarts: 650
uf250-04.cnf fulfilled No. of Restarts: 351 No. of Flips: 3165 time to process: 1 seconds.
uf250-04.cnf , deadline. Restarts: 650
uf250-04.cnf fulfilled No. of Restarts: 348 No. of Flips: 1951 time to process: 1 seconds.
uf250-04.cnf , deadline. Restarts: 650
uf250-04.cnf fulfilled No. of Restarts: 85 No. of Flips: 1273 time to process: 0 seconds.
uf250-04.cnf fulfilled No. of Restarts: 205 No. of Flips: 3835 time to process: 3 seconds.
uf250-04.cnf , deadline. Restarts: 650
uf250-04.cnf fulfilled No. of Restarts: 84 No. of Flips: 2561 time to process: 0 seconds.
uf250-04.cnf , deadline. Restarts: 650
uf250-04.cnf , deadline. Restarts: 650
uf250-04.cnf fulfilled No. of Restarts: 62 No. of Flips: 1730 time to process: 0 seconds.
uf250-04.cnf fulfilled No. of Restarts: 268 No. of Flips: 3004 time to process: 1 seconds.
uf250-04.cnf fulfilled No. of Restarts: 264 No. of Flips: 3286 time to process: 2 seconds.
uf250-04.cnf , deadline. Restarts: 650
uf250-04.cnf , deadline. Restarts: 650
uf250-04.cnf fulfilled No. of Restarts: 89 No. of Flips: 4993 time to process: 0 seconds.
uf250-04.cnf , deadline. Restarts: 650
uf250-04.cnf fulfilled No. of Restarts: 103 No. of Flips: 1780 time to process: 0 seconds.
uf250-04.cnf , deadline. Restarts: 650
uf250-04.cnf fulfilled No. of Restarts: 266 No. of Flips: 3478 time to process: 1 seconds.
uf250-04.cnf , deadline. Restarts: 650
uf250-04.cnf fulfilled No. of Restarts: 558 No. of Flips: 4504 time to process: 2 seconds.
uf250-04.cnf fulfilled No. of Restarts: 166 No. of Flips: 4945 time to process: 1 seconds.
uf250-04.cnf fulfilled No. of Restarts: 131 No. of Flips: 1666 time to process: 1 seconds.
uf250-04.cnf , deadline. Restarts: 650
uf250-04.cnf , deadline. Restarts: 650
uf250-04.cnf fulfilled No. of Restarts: 266 No. of Flips: 1350 time to process: 1 seconds.
uf250-04.cnf , deadline. Restarts: 650
uf250-04.cnf , deadline. Restarts: 650
uf250-04.cnf , deadline. Restarts: 650
uf250-04.cnf fulfilled No. of Restarts: 24 No. of Flips: 3191 time to process: 0 seconds.
uf250-04.cnf , deadline. Restarts: 650
uf250-04.cnf fulfilled No. of Restarts: 151 No. of Flips: 2937 time to process: 0 seconds.
uf250-04.cnf fulfilled No. of Restarts: 106 No. of Flips: 2611 time to process: 0 seconds.
uf250-04.cnf fulfilled No. of Restarts: 459 No. of Flips: 3767 time to process: 3 seconds.
uf250-04.cnf fulfilled No. of Restarts: 53 No. of Flips: 2340 time to process: 1 seconds.
uf250-04.cnf , deadline. Restarts: 650
uf250-04.cnf , deadline. Restarts: 650
uf250-04.cnf , deadline. Restarts: 650
uf250-04.cnf , deadline. Restarts: 650
uf250-04.cnf , deadline. Restarts: 650
uf250-04.cnf , deadline. Restarts: 650
uf250-04.cnf fulfilled No. of Restarts: 136 No. of Flips: 2042 time to process: 0 seconds.
uf250-04.cnf fulfilled No. of Restarts: 379 No. of Flips: 3318 time to process: 1 seconds.
uf250-04.cnf fulfilled No. of Restarts: 283 No. of Flips: 4701 time to process: 1 seconds.
uf250-04.cnf fulfilled No. of Restarts: 432 No. of Flips: 3417 time to process: 3 seconds.
uf250-04.cnf fulfilled No. of Restarts: 221 No. of Flips: 2773 time to process: 1 seconds.
uf250-04.cnf , deadline. Restarts: 650
uf250-04.cnf , deadline. Restarts: 650
uf250-04.cnf , deadline. Restarts: 650
uf250-04.cnf , deadline. Restarts: 650
uf250-04.cnf , deadline. Restarts: 650
uf250-04.cnf fulfilled No. of Restarts: 329 No. of Flips: 1567 time to process: 1 seconds.
uf250-04.cnf , deadline. Restarts: 650
uf250-04.cnf fulfilled No. of Restarts: 514 No. of Flips: 2484 time to process: 2 seconds.
uf250-04.cnf fulfilled No. of Restarts: 384 No. of Flips: 4570 time to process: 2 seconds.
uf250-04.cnf , deadline. Restarts: 650
uf250-04.cnf fulfilled No. of Restarts: 322 No. of Flips: 4214 time to process: 1 seconds.
uf250-04.cnf , deadline. Restarts: 650
uf250-04.cnf , deadline. Restarts: 650
uf250-04.cnf fulfilled No. of Restarts: 0 No. of Flips: 2832 time to process: 0 seconds.
uf250-04.cnf fulfilled No. of Restarts: 271 No. of Flips: 835 time to process: 3 seconds.
uf250-04.cnf fulfilled No. of Restarts: 2 No. of Flips: 2672 time to process: 0 seconds.
uf250-04.cnf , deadline. Restarts: 650
uf250-04.cnf fulfilled No. of Restarts: 131 No. of Flips: 3299 time to process: 0 seconds.
uf250-04.cnf fulfilled No. of Restarts: 434 No. of Flips: 2744 time to process: 3 seconds.
uf250-04.cnf fulfilled No. of Restarts: 534 No. of Flips: 916 time to process: 4 seconds.
uf250-04.cnf fulfilled No. of Restarts: 79 No. of Flips: 1897 time to process: 0 seconds.
uf250-04.cnf fulfilled No. of Restarts: 103 No. of Flips: 3418 time to process: 2 seconds.
uf250-04.cnf , deadline. Restarts: 650
uf250-04.cnf , deadline. Restarts: 650
uf250-04.cnf , deadline. Restarts: 650
uf250-04.cnf fulfilled No. of Restarts: 392 No. of Flips: 3977 time to process: 1 seconds.
uf250-04.cnf , deadline. Restarts: 650
uf250-04.cnf , deadline. Restarts: 650
uf250-04.cnf fulfilled No. of Restarts: 336 No. of Flips: 3781 time to process: 1 seconds.
uf250-04.cnf fulfilled No. of Restarts: 260 No. of Flips: 4363 time to process: 2 seconds.
uf250-04.cnf fulfilled No. of Restarts: 485 No. of Flips: 1357 time to process: 3 seconds.
uf250-04.cnf , deadline. Restarts: 650
uf250-04.cnf fulfilled No. of Restarts: 133 No. of Flips: 4224 time to process: 0 seconds.
uf250-04.cnf fulfilled No. of Restarts: 482 No. of Flips: 4160 time to process: 2 seconds.
uf250-04.cnf , deadline. Restarts: 650
uf250-04.cnf , deadline. Restarts: 650
uf250-04.cnf fulfilled No. of Restarts: 107 No. of Flips: 3090 time to process: 0 seconds.
uf250-04.cnf fulfilled No. of Restarts: 374 No. of Flips: 3643 time to process: 3 seconds.
uf250-04.cnf , deadline. Restarts: 650
uf250-04.cnf fulfilled No. of Restarts: 298 No. of Flips: 3126 time to process: 1 seconds.
uf250-04.cnf , deadline. Restarts: 650
uf250-04.cnf , deadline. Restarts: 650
uf250-04.cnf fulfilled No. of Restarts: 72 No. of Flips: 1707 time to process: 0 seconds.
uf250-04.cnf fulfilled No. of Restarts: 331 No. of Flips: 3543 time to process: 3 seconds.
uf250-04.cnf fulfilled No. of Restarts: 25 No. of Flips: 3998 time to process: 1 seconds.
uf250-04.cnf fulfilled No. of Restarts: 521 No. of Flips: 2128 time to process: 2 seconds.
uf250-04.cnf fulfilled No. of Restarts: 201 No. of Flips: 1577 time to process: 3 seconds.
uf250-04.cnf fulfilled No. of Restarts: 496 No. of Flips: 4428 time to process: 3 seconds.
uf250-04.cnf fulfilled No. of Restarts: 480 No. of Flips: 2150 time to process: 2 seconds.
uf250-04.cnf fulfilled No. of Restarts: 638 No. of Flips: 3047 time to process: 3 seconds.
uf250-04.cnf fulfilled No. of Restarts: 578 No. of Flips: 4730 time to process: 2 seconds.
uf250-04.cnf , deadline. Restarts: 650
uf250-04.cnf , deadline. Restarts: 650
uf250-04.cnf fulfilled No. of Restarts: 151 No. of Flips: 1967 time to process: 0 seconds.
