# Supplementary material for: Completion Probabilities and Parallel Restart Strategies under an Imposed Deadline
Source: PLoS One. 2016 Oct 12;11(10):e0164605. doi: 10.1371/journal.pone.0164605 (PMC5061357; doi:10.1371/journal.pone.0164605)
Supplement: S1 File — The file “S1_File.zip” is the data gathered from the experiments regarding completion probability. (ZIP) [file pone.0164605.s004.zip › results_Multi_r750.5440000000001.txt]

uf250-04.cnf fulfilled No. of Restarts: 391 No. of Flips: 3870 time to process: 1 seconds.
uf250-04.cnf fulfilled No. of Restarts: 96 No. of Flips: 1970 time to process: 1 seconds.
uf250-04.cnf fulfilled No. of Restarts: 120 No. of Flips: 2544 time to process: 0 seconds.
uf250-04.cnf , deadline. Restarts: 750
uf250-04.cnf fulfilled No. of Restarts: 480 No. of Flips: 1690 time to process: 2 seconds.
uf250-04.cnf , deadline. Restarts: 750
uf250-04.cnf , deadline. Restarts: 750
uf250-04.cnf , deadline. Restarts: 750
uf250-04.cnf fulfilled No. of Restarts: 596 No. of Flips: 2963 time to process: 2 seconds.
uf250-04.cnf , deadline. Restarts: 750
uf250-04.cnf , deadline. Restarts: 750
uf250-04.cnf fulfilled No. of Restarts: 34 No. of Flips: 3743 time to process: 0 seconds.
uf250-04.cnf , deadline. Restarts: 750
uf250-04.cnf , deadline. Restarts: 750
uf250-04.cnf fulfilled No. of Restarts: 664 No. of Flips: 4231 time to process: 3 seconds.
uf250-04.cnf , deadline. Restarts: 750
uf250-04.cnf fulfilled No. of Restarts: 225 No. of Flips: 4051 time to process: 1 seconds.
uf250-04.cnf fulfilled No. of Restarts: 223 No. of Flips: 2887 time to process: 3 seconds.
uf250-04.cnf , deadline. Restarts: 750
uf250-04.cnf fulfilled No. of Restarts: 566 No. of Flips: 4898 time to process: 2 seconds.
uf250-04.cnf , deadline. Restarts: 750
uf250-04.cnf , deadline. Restarts: 750
uf250-04.cnf , deadline. Restarts: 750
uf250-04.cnf fulfilled No. of Restarts: 281 No. of Flips: 3201 time to process: 1 seconds.
uf250-04.cnf , deadline. Restarts: 750
uf250-04.cnf fulfilled No. of Restarts: 134 No. of Flips: 4495 time to process: 0 seconds.
uf250-04.cnf fulfilled No. of Restarts: 180 No. of Flips: 3654 time to process: 3 seconds.
uf250-04.cnf fulfilled No. of Restarts: 564 No. of Flips: 2658 time to process: 2 seconds.
uf250-04.cnf , deadline. Restarts: 750
uf250-04.cnf , deadline. Restarts: 750
uf250-04.cnf fulfilled No. of Restarts: 178 No. of Flips: 2097 time to process: 0 seconds.
uf250-04.cnf fulfilled No. of Restarts: 464 No. of Flips: 4591 time to process: 3 seconds.
uf250-04.cnf fulfilled No. of Restarts: 242 No. of Flips: 4328 time to process: 1 seconds.
uf250-04.cnf fulfilled No. of Restarts: 483 No. of Flips: 3881 time to process: 4 seconds.
uf250-04.cnf fulfilled No. of Restarts: 52 No. of Flips: 3591 time to process: 0 seconds.
uf250-04.cnf fulfilled No. of Restarts: 118 No. of Flips: 2664 time to process: 1 seconds.
uf250-04.cnf , deadline. Restarts: 750
uf250-04.cnf fulfilled No. of Restarts: 684 No. of Flips: 2463 time to process: 3 seconds.
uf250-04.cnf fulfilled No. of Restarts: 170 No. of Flips: 1849 time to process: 1 seconds.
uf250-04.cnf fulfilled No. of Restarts: 524 No. of Flips: 4091 time to process: 4 seconds.
uf250-04.cnf fulfilled No. of Restarts: 88 No. of Flips: 687 time to process: 1 seconds.
uf250-04.cnf fulfilled No. of Restarts: 578 No. of Flips: 2911 time to process: 4 seconds.
uf250-04.cnf fulfilled No. of Restarts: 293 No. of Flips: 2267 time to process: 1 seconds.
uf250-04.cnf , deadline. Restarts: 750
uf250-04.cnf fulfilled No. of Restarts: 32 No. of Flips: 4238 time to process: 0 seconds.
uf250-04.cnf fulfilled No. of Restarts: 47 No. of Flips: 3030 time to process: 3 seconds.
uf250-04.cnf fulfilled No. of Restarts: 368 No. of Flips: 3861 time to process: 1 seconds.
uf250-04.cnf , deadline. Restarts: 750
uf250-04.cnf , deadline. Restarts: 750
uf250-04.cnf fulfilled No. of Restarts: 421 No. of Flips: 1694 time to process: 1 seconds.
uf250-04.cnf fulfilled No. of Restarts: 75 No. of Flips: 4774 time to process: 1 seconds.
uf250-04.cnf fulfilled No. of Restarts: 380 No. of Flips: 4555 time to process: 1 seconds.
uf250-04.cnf fulfilled No. of Restarts: 362 No. of Flips: 1983 time to process: 4 seconds.
uf250-04.cnf fulfilled No. of Restarts: 37 No. of Flips: 3847 time to process: 0 seconds.
uf250-04.cnf fulfilled No. of Restarts: 705 No. of Flips: 4059 time to process: 4 seconds.
uf250-04.cnf fulfilled No. of Restarts: 648 No. of Flips: 4764 time to process: 2 seconds.
uf250-04.cnf , deadline. Restarts: 750
uf250-04.cnf fulfilled No. of Restarts: 89 No. of Flips: 1811 time to process: 0 seconds.
uf250-04.cnf , deadline. Restarts: 750
uf250-04.cnf , deadline. Restarts: 750
uf250-04.cnf fulfilled No. of Restarts: 254 No. of Flips: 4535 time to process: 1 seconds.
uf250-04.cnf , deadline. Restarts: 750
uf250-04.cnf , deadline. Restarts: 750
uf250-04.cnf , deadline. Restarts: 750
uf250-04.cnf fulfilled No. of Restarts: 74 No. of Flips: 2976 time to process: 0 seconds.
uf250-04.cnf , deadline. Restarts: 750
uf250-04.cnf , deadline. Restarts: 750
uf250-04.cnf fulfilled No. of Restarts: 454 No. of Flips: 4216 time to process: 2 seconds.
uf250-04.cnf fulfilled No. of Restarts: 598 No. of Flips: 4271 time to process: 3 seconds.
uf250-04.cnf , deadline. Restarts: 750
uf250-04.cnf fulfilled No. of Restarts: 381 No. of Flips: 3876 time to process: 1 seconds.
uf250-04.cnf , deadline. Restarts: 750
uf250-04.cnf fulfilled No. of Restarts: 261 No. of Flips: 3629 time to process: 1 seconds.
uf250-04.cnf fulfilled No. of Restarts: 153 No. of Flips: 4598 time to process: 2 seconds.
uf250-04.cnf , deadline. Restarts: 750
uf250-04.cnf fulfilled No. of Restarts: 685 No. of Flips: 1025 time to process: 3 seconds.
uf250-04.cnf , deadline. Restarts: 750
uf250-04.cnf fulfilled No. of Restarts: 375 No. of Flips: 3671 time to process: 1 seconds.
uf250-04.cnf fulfilled No. of Restarts: 137 No. of Flips: 1715 time to process: 1 seconds.
uf250-04.cnf fulfilled No. of Restarts: 289 No. of Flips: 3787 time to process: 3 seconds.
uf250-04.cnf fulfilled No. of Restarts: 581 No. of Flips: 2919 time to process: 5 seconds.
uf250-04.cnf , deadline. Restarts: 750
uf250-04.cnf , deadline. Restarts: 750
uf250-04.cnf fulfilled No. of Restarts: 496 No. of Flips: 2715 time to process: 2 seconds.
uf250-04.cnf , deadline. Restarts: 750
uf250-04.cnf fulfilled No. of Restarts: 164 No. of Flips: 2095 time to process: 0 seconds.
uf250-04.cnf fulfilled No. of Restarts: 726 No. of Flips: 3545 time to process: 5 seconds.
uf250-04.cnf , deadline. Restarts: 750
uf250-04.cnf , deadline. Restarts: 750
uf250-04.cnf fulfilled No. of Restarts: 723 No. of Flips: 2483 time to process: 3 seconds.
uf250-04.cnf , deadline. Restarts: 750
uf250-04.cnf , deadline. Restarts: 750
uf250-04.cnf fulfilled No. of Restarts: 252 No. of Flips: 981 time to process: 1 seconds.
uf250-04.cnf , deadline. Restarts: 750
uf250-04.cnf fulfilled No. of Restarts: 264 No. of Flips: 3933 time to process: 1 seconds.
uf250-04.cnf fulfilled No. of Restarts: 684 No. of Flips: 2812 time to process: 5 seconds.
uf250-04.cnf fulfilled No. of Restarts: 97 No. of Flips: 3845 time to process: 0 seconds.
uf250-04.cnf fulfilled No. of Restarts: 38 No. of Flips: 3668 time to process: 3 seconds.
uf250-04.cnf , deadline. Restarts: 750
uf250-04.cnf , deadline. Restarts: 750
uf250-04.cnf fulfilled No. of Restarts: 245 No. of Flips: 777 time to process: 1 seconds.
uf250-04.cnf fulfilled No. of Restarts: 261 No. of Flips: 4273 time to process: 3 seconds.
uf250-04.cnf , deadline. Restarts: 750
uf250-04.cnf , deadline. Restarts: 750
uf250-04.cnf fulfilled No. of Restarts: 95 No. of Flips: 2018 time to process: 0 seconds.
uf250-04.cnf , deadline. Restarts: 750
uf250-04.cnf fulfilled No. of Restarts: 413 No. of Flips: 2249 time to process: 1 seconds.
uf250-04.cnf fulfilled No. of Restarts: 186 No. of Flips: 4377 time to process: 2 seconds.
uf250-04.cnf , deadline. Restarts: 750
uf250-04.cnf , deadline. Restarts: 750
uf250-04.cnf , deadline. Restarts: 750
uf250-04.cnf fulfilled No. of Restarts: 181 No. of Flips: 2047 time to process: 0 seconds.
uf250-04.cnf fulfilled No. of Restarts: 369 No. of Flips: 2753 time to process: 4 seconds.
uf250-04.cnf , deadline. Restarts: 750
uf250-04.cnf fulfilled No. of Restarts: 584 No. of Flips: 4955 time to process: 2 seconds.
uf250-04.cnf fulfilled No. of Restarts: 270 No. of Flips: 2962 time to process: 1 seconds.
uf250-04.cnf , deadline. Restarts: 750
uf250-04.cnf , deadline. Restarts: 750
uf250-04.cnf fulfilled No. of Restarts: 65 No. of Flips: 2666 time to process: 0 seconds.
uf250-04.cnf fulfilled No. of Restarts: 596 No. of Flips: 3005 time to process: 2 seconds.
uf250-04.cnf fulfilled No. of Restarts: 488 No. of Flips: 4033 time to process: 2 seconds.
uf250-04.cnf , deadline. Restarts: 750
uf250-04.cnf , deadline. Restarts: 750
uf250-04.cnf , deadline. Restarts: 750
uf250-04.cnf fulfilled No. of Restarts: 506 No. of Flips: 4421 time to process: 2 seconds.
uf250-04.cnf , deadline. Restarts: 750
uf250-04.cnf , deadline. Restarts: 750
uf250-04.cnf , deadline. Restarts: 750
uf250-04.cnf , deadline. Restarts: 750
uf250-04.cnf , deadline. Restarts: 750
uf250-04.cnf , deadline. Restarts: 750
uf250-04.cnf fulfilled No. of Restarts: 248 No. of Flips: 2393 time to process: 1 seconds.
uf250-04.cnf fulfilled No. of Restarts: 524 No. of Flips: 1138 time to process: 4 seconds.
uf250-04.cnf fulfilled No. of Restarts: 368 No. of Flips: 3659 time to process: 2 seconds.
uf250-04.cnf , deadline. Restarts: 750
uf250-04.cnf fulfilled No. of Restarts: 92 No. of Flips: 1491 time to process: 0 seconds.
uf250-04.cnf , deadline. Restarts: 750
uf250-04.cnf fulfilled No. of Restarts: 641 No. of Flips: 3094 time to process: 2 seconds.
uf250-04.cnf fulfilled No. of Restarts: 579 No. of Flips: 3612 time to process: 3 seconds.
uf250-04.cnf fulfilled No. of Restarts: 588 No. of Flips: 2622 time to process: 2 seconds.
uf250-04.cnf fulfilled No. of Restarts: 91 No. of Flips: 4937 time to process: 0 seconds.
uf250-04.cnf , deadline. Restarts: 750
uf250-04.cnf fulfilled No. of Restarts: 600 No. of Flips: 2840 time to process: 2 seconds.
uf250-04.cnf fulfilled No. of Restarts: 60 No. of Flips: 804 time to process: 0 seconds.
uf250-04.cnf , deadline. Restarts: 750
uf250-04.cnf fulfilled No. of Restarts: 263 No. of Flips: 2362 time to process: 1 seconds.
uf250-04.cnf fulfilled No. of Restarts: 200 No. of Flips: 2460 time to process: 0 seconds.
uf250-04.cnf fulfilled No. of Restarts: 326 No. of Flips: 3545 time to process: 1 seconds.
uf250-04.cnf fulfilled No. of Restarts: 704 No. of Flips: 1868 time to process: 6 seconds.
uf250-04.cnf fulfilled No. of Restarts: 413 No. of Flips: 3949 time to process: 1 seconds.
uf250-04.cnf fulfilled No. of Restarts: 686 No. of Flips: 2536 time to process: 4 seconds.
uf250-04.cnf fulfilled No. of Restarts: 625 No. of Flips: 2930 time to process: 3 seconds.
uf250-04.cnf , deadline. Restarts: 750
uf250-04.cnf , deadline. Restarts: 750
uf250-04.cnf fulfilled No. of Restarts: 736 No. of Flips: 3870 time to process: 3 seconds.
uf250-04.cnf fulfilled No. of Restarts: 357 No. of Flips: 3726 time to process: 1 seconds.
uf250-04.cnf , deadline. Restarts: 750
uf250-04.cnf fulfilled No. of Restarts: 493 No. of Flips: 4325 time to process: 2 seconds.
uf250-04.cnf fulfilled No. of Restarts: 224 No. of Flips: 3082 time to process: 2 seconds.
uf250-04.cnf , deadline. Restarts: 750
uf250-04.cnf fulfilled No. of Restarts: 383 No. of Flips: 2761 time to process: 1 seconds.
uf250-04.cnf fulfilled No. of Restarts: 287 No. of Flips: 4264 time to process: 1 seconds.
uf250-04.cnf , deadline. Restarts: 750
uf250-04.cnf fulfilled No. of Restarts: 62 No. of Flips: 4768 time to process: 0 seconds.
uf250-04.cnf fulfilled No. of Restarts: 395 No. of Flips: 2834 time to process: 2 seconds.
uf250-04.cnf , deadline. Restarts: 750
uf250-04.cnf fulfilled No. of Restarts: 90 No. of Flips: 4210 time to process: 0 seconds.
uf250-04.cnf fulfilled No. of Restarts: 353 No. of Flips: 3636 time to process: 2 seconds.
uf250-04.cnf , deadline. Restarts: 750
uf250-04.cnf fulfilled No. of Restarts: 78 No. of Flips: 2689 time to process: 0 seconds.
uf250-04.cnf fulfilled No. of Restarts: 350 No. of Flips: 2962 time to process: 1 seconds.
uf250-04.cnf fulfilled No. of Restarts: 254 No. of Flips: 4272 time to process: 3 seconds.
uf250-04.cnf , deadline. Restarts: 750
uf250-04.cnf , deadline. Restarts: 750
uf250-04.cnf , deadline. Restarts: 750
uf250-04.cnf , deadline. Restarts: 750
uf250-04.cnf fulfilled No. of Restarts: 501 No. of Flips: 713 time to process: 2 seconds.
uf250-04.cnf , deadline. Restarts: 750
uf250-04.cnf fulfilled No. of Restarts: 59 No. of Flips: 2917 time to process: 0 seconds.
uf250-04.cnf fulfilled No. of Restarts: 175 No. of Flips: 4408 time to process: 0 seconds.
uf250-04.cnf , deadline. Restarts: 750
uf250-04.cnf , deadline. Restarts: 750
uf250-04.cnf fulfilled No. of Restarts: 417 No. of Flips: 3210 time to process: 1 seconds.
uf250-04.cnf , deadline. Restarts: 750
uf250-04.cnf fulfilled No. of Restarts: 237 No. of Flips: 2759 time to process: 1 seconds.
uf250-04.cnf fulfilled No. of Restarts: 495 No. of Flips: 4286 time to process: 4 seconds.
uf250-04.cnf fulfilled No. of Restarts: 596 No. of Flips: 3928 time to process: 2 seconds.
uf250-04.cnf , deadline. Restarts: 750
uf250-04.cnf fulfilled No. of Restarts: 115 No. of Flips: 2022 time to process: 0 seconds.
uf250-04.cnf fulfilled No. of Restarts: 346 No. of Flips: 4482 time to process: 4 seconds.
uf250-04.cnf fulfilled No. of Restarts: 93 No. of Flips: 3573 time to process: 0 seconds.
uf250-04.cnf fulfilled No. of Restarts: 24 No. of Flips: 839 time to process: 1 seconds.
uf250-04.cnf fulfilled No. of Restarts: 49 No. of Flips: 3903 time to process: 3 seconds.
uf250-04.cnf , deadline. Restarts: 750
uf250-04.cnf , deadline. Restarts: 750
uf250-04.cnf , deadline. Restarts: 750
uf250-04.cnf fulfilled No. of Restarts: 238 No. of Flips: 2043 time to process: 1 seconds.
uf250-04.cnf , deadline. Restarts: 750
uf250-04.cnf , deadline. Restarts: 750
uf250-04.cnf fulfilled No. of Restarts: 465 No. of Flips: 3537 time to process: 2 seconds.
uf250-04.cnf fulfilled No. of Restarts: 105 No. of Flips: 1289 time to process: 1 seconds.
uf250-04.cnf , deadline. Restarts: 750
uf250-04.cnf , deadline. Restarts: 750
uf250-04.cnf , deadline. Restarts: 750
uf250-04.cnf fulfilled No. of Restarts: 10 No. of Flips: 760 time to process: 0 seconds.
uf250-04.cnf fulfilled No. of Restarts: 718 No. of Flips: 4446 time to process: 3 seconds.
uf250-04.cnf , deadline. Restarts: 750
uf250-04.cnf fulfilled No. of Restarts: 479 No. of Flips: 3692 time to process: 2 seconds.
uf250-04.cnf fulfilled No. of Restarts: 422 No. of Flips: 1976 time to process: 1 seconds.
uf250-04.cnf fulfilled No. of Restarts: 369 No. of Flips: 2065 time to process: 4 seconds.
uf250-04.cnf fulfilled No. of Restarts: 16 No. of Flips: 4699 time to process: 0 seconds.
uf250-04.cnf fulfilled No. of Restarts: 80 No. of Flips: 1355 time to process: 3 seconds.
uf250-04.cnf , deadline. Restarts: 750
uf250-04.cnf , deadline. Restarts: 750
uf250-04.cnf fulfilled No. of Restarts: 348 No. of Flips: 789 time to process: 1 seconds.
uf250-04.cnf , deadline. Restarts: 750
uf250-04.cnf fulfilled No. of Restarts: 18 No. of Flips: 2344 time to process: 0 seconds.
uf250-04.cnf fulfilled No. of Restarts: 408 No. of Flips: 3684 time to process: 1 seconds.
uf250-04.cnf , deadline. Restarts: 750
uf250-04.cnf fulfilled No. of Restarts: 94 No. of Flips: 1507 time to process: 0 seconds.
uf250-04.cnf fulfilled No. of Restarts: 609 No. of Flips: 2210 time to process: 3 seconds.
uf250-04.cnf fulfilled No. of Restarts: 213 No. of Flips: 1112 time to process: 0 seconds.
uf250-04.cnf fulfilled No. of Restarts: 225 No. of Flips: 4612 time to process: 3 seconds.
uf250-04.cnf , deadline. Restarts: 750
uf250-04.cnf fulfilled No. of Restarts: 125 No. of Flips: 3666 time to process: 0 seconds.
uf250-04.cnf fulfilled No. of Restarts: 133 No. of Flips: 1732 time to process: 0 seconds.
uf250-04.cnf fulfilled No. of Restarts: 667 No. of Flips: 1795 time to process: 5 seconds.
uf250-04.cnf , deadline. Restarts: 750
uf250-04.cnf , deadline. Restarts: 750
uf250-04.cnf fulfilled No. of Restarts: 457 No. of Flips: 2978 time to process: 2 seconds.
uf250-04.cnf fulfilled No. of Restarts: 461 No. of Flips: 4930 time to process: 3 seconds.
uf250-04.cnf , deadline. Restarts: 750
uf250-04.cnf fulfilled No. of Restarts: 528 No. of Flips: 4194 time to process: 2 seconds.
uf250-04.cnf fulfilled No. of Restarts: 110 No. of Flips: 3214 time to process: 1 seconds.
uf250-04.cnf fulfilled No. of Restarts: 205 No. of Flips: 3895 time to process: 2 seconds.
uf250-04.cnf fulfilled No. of Restarts: 557 No. of Flips: 4311 time to process: 2 seconds.
uf250-04.cnf , deadline. Restarts: 750
uf250-04.cnf fulfilled No. of Restarts: 566 No. of Flips: 3610 time to process: 2 seconds.
uf250-04.cnf fulfilled No. of Restarts: 10 No. of Flips: 4026 time to process: 0 seconds.
uf250-04.cnf fulfilled No. of Restarts: 223 No. of Flips: 2513 time to process: 1 seconds.
uf250-04.cnf , deadline. Restarts: 750
uf250-04.cnf fulfilled No. of Restarts: 268 No. of Flips: 768 time to process: 1 seconds.
uf250-04.cnf , deadline. Restarts: 750
uf250-04.cnf fulfilled No. of Restarts: 491 No. of Flips: 3453 time to process: 2 seconds.
uf250-04.cnf , deadline. Restarts: 750
uf250-04.cnf , deadline. Restarts: 750
uf250-04.cnf fulfilled No. of Restarts: 318 No. of Flips: 2722 time to process: 1 seconds.
uf250-04.cnf , deadline. Restarts: 750
uf250-04.cnf , deadline. Restarts: 750
uf250-04.cnf fulfilled No. of Restarts: 10 No. of Flips: 2958 time to process: 0 seconds.
uf250-04.cnf , deadline. Restarts: 750
uf250-04.cnf , deadline. Restarts: 750
uf250-04.cnf , deadline. Restarts: 750
uf250-04.cnf fulfilled No. of Restarts: 428 No. of Flips: 4291 time to process: 1 seconds.
uf250-04.cnf , deadline. Restarts: 750
uf250-04.cnf , deadline. Restarts: 750
uf250-04.cnf , deadline. Restarts: 750
uf250-04.cnf , deadline. Restarts: 750
uf250-04.cnf fulfilled No. of Restarts: 41 No. of Flips: 4700 time to process: 0 seconds.
uf250-04.cnf fulfilled No. of Restarts: 532 No. of Flips: 4662 time to process: 2 seconds.
uf250-04.cnf fulfilled No. of Restarts: 624 No. of Flips: 3538 time to process: 5 seconds.
uf250-04.cnf fulfilled No. of Restarts: 260 No. of Flips: 4766 time to process: 1 seconds.
uf250-04.cnf fulfilled No. of Restarts: 43 No. of Flips: 3826 time to process: 2 seconds.
uf250-04.cnf fulfilled No. of Restarts: 614 No. of Flips: 878 time to process: 5 seconds.
uf250-04.cnf fulfilled No. of Restarts: 387 No. of Flips: 4820 time to process: 1 seconds.
uf250-04.cnf fulfilled No. of Restarts: 467 No. of Flips: 4891 time to process: 4 seconds.
uf250-04.cnf , deadline. Restarts: 750
uf250-04.cnf , deadline. Restarts: 750
uf250-04.cnf , deadline. Restarts: 750
uf250-04.cnf , deadline. Restarts: 750
uf250-04.cnf , deadline. Restarts: 750
uf250-04.cnf fulfilled No. of Restarts: 557 No. of Flips: 1763 time to process: 2 seconds.
uf250-04.cnf fulfilled No. of Restarts: 496 No. of Flips: 4953 time to process: 2 seconds.
uf250-04.cnf fulfilled No. of Restarts: 722 No. of Flips: 3946 time to process: 3 seconds.
uf250-04.cnf fulfilled No. of Restarts: 410 No. of Flips: 4824 time to process: 2 seconds.
uf250-04.cnf fulfilled No. of Restarts: 624 No. of Flips: 3505 time to process: 3 seconds.
uf250-04.cnf fulfilled No. of Restarts: 230 No. of Flips: 812 time to process: 1 seconds.
uf250-04.cnf , deadline. Restarts: 750
uf250-04.cnf , deadline. Restarts: 750
uf250-04.cnf fulfilled No. of Restarts: 99 No. of Flips: 934 time to process: 0 seconds.
uf250-04.cnf fulfilled No. of Restarts: 37 No. of Flips: 3468 time to process: 3 seconds.
uf250-04.cnf , deadline. Restarts: 750
uf250-04.cnf fulfilled No. of Restarts: 523 No. of Flips: 3385 time to process: 2 seconds.
uf250-04.cnf fulfilled No. of Restarts: 439 No. of Flips: 2055 time to process: 2 seconds.
uf250-04.cnf fulfilled No. of Restarts: 529 No. of Flips: 2100 time to process: 2 seconds.
uf250-04.cnf , deadline. Restarts: 750
uf250-04.cnf , deadline. Restarts: 750
uf250-04.cnf fulfilled No. of Restarts: 77 No. of Flips: 4754 time to process: 0 seconds.
uf250-04.cnf fulfilled No. of Restarts: 709 No. of Flips: 3735 time to process: 6 seconds.
uf250-04.cnf , deadline. Restarts: 750
uf250-04.cnf fulfilled No. of Restarts: 521 No. of Flips: 3569 time to process: 2 seconds.
uf250-04.cnf fulfilled No. of Restarts: 184 No. of Flips: 3551 time to process: 1 seconds.
uf250-04.cnf fulfilled No. of Restarts: 36 No. of Flips: 1385 time to process: 1 seconds.
uf250-04.cnf fulfilled No. of Restarts: 316 No. of Flips: 4666 time to process: 2 seconds.
uf250-04.cnf fulfilled No. of Restarts: 605 No. of Flips: 3327 time to process: 3 seconds.
uf250-04.cnf fulfilled No. of Restarts: 698 No. of Flips: 4299 time to process: 3 seconds.
uf250-04.cnf fulfilled No. of Restarts: 192 No. of Flips: 2047 time to process: 0 seconds.
uf250-04.cnf , deadline. Restarts: 750
uf250-04.cnf fulfilled No. of Restarts: 416 No. of Flips: 3607 time to process: 1 seconds.
uf250-04.cnf , deadline. Restarts: 750
uf250-04.cnf fulfilled No. of Restarts: 319 No. of Flips: 2920 time to process: 1 seconds.
uf250-04.cnf fulfilled No. of Restarts: 547 No. of Flips: 2243 time to process: 4 seconds.
uf250-04.cnf fulfilled No. of Restarts: 700 No. of Flips: 4702 time to process: 3 seconds.
uf250-04.cnf , deadline. Restarts: 750
uf250-04.cnf , deadline. Restarts: 750
uf250-04.cnf fulfilled No. of Restarts: 56 No. of Flips: 4156 time to process: 0 seconds.
uf250-04.cnf fulfilled No. of Restarts: 30 No. of Flips: 4038 time to process: 0 seconds.
uf250-04.cnf , deadline. Restarts: 750
uf250-04.cnf , deadline. Restarts: 750
uf250-04.cnf fulfilled No. of Restarts: 424 No. of Flips: 2868 time to process: 1 seconds.
uf250-04.cnf fulfilled No. of Restarts: 80 No. of Flips: 2449 time to process: 1 seconds.
uf250-04.cnf , deadline. Restarts: 750
uf250-04.cnf fulfilled No. of Restarts: 685 No. of Flips: 2550 time to process: 3 seconds.
uf250-04.cnf fulfilled No. of Restarts: 118 No. of Flips: 2071 time to process: 0 seconds.
uf250-04.cnf , deadline. Restarts: 750
uf250-04.cnf fulfilled No. of Restarts: 704 No. of Flips: 3997 time to process: 3 seconds.
uf250-04.cnf fulfilled No. of Restarts: 660 No. of Flips: 338 time to process: 3 seconds.
uf250-04.cnf , deadline. Restarts: 750
uf250-04.cnf fulfilled No. of Restarts: 309 No. of Flips: 3132 time to process: 1 seconds.
uf250-04.cnf , deadline. Restarts: 750
uf250-04.cnf fulfilled No. of Restarts: 278 No. of Flips: 4586 time to process: 1 seconds.
uf250-04.cnf , deadline. Restarts: 750
uf250-04.cnf fulfilled No. of Restarts: 493 No. of Flips: 3422 time to process: 2 seconds.
uf250-04.cnf fulfilled No. of Restarts: 394 No. of Flips: 2484 time to process: 2 seconds.
uf250-04.cnf , deadline. Restarts: 750
uf250-04.cnf , deadline. Restarts: 750
uf250-04.cnf , deadline. Restarts: 750
uf250-04.cnf , deadline. Restarts: 750
uf250-04.cnf , deadline. Restarts: 750
uf250-04.cnf fulfilled No. of Restarts: 125 No. of Flips: 1306 time to process: 0 seconds.
uf250-04.cnf , deadline. Restarts: 750
uf250-04.cnf , deadline. Restarts: 750
uf250-04.cnf fulfilled No. of Restarts: 87 No. of Flips: 4816 time to process: 0 seconds.
uf250-04.cnf , deadline. Restarts: 750
uf250-04.cnf , deadline. Restarts: 750
uf250-04.cnf fulfilled No. of Restarts: 446 No. of Flips: 1825 time to process: 1 seconds.
uf250-04.cnf fulfilled No. of Restarts: 452 No. of Flips: 4085 time to process: 3 seconds.
uf250-04.cnf fulfilled No. of Restarts: 416 No. of Flips: 3035 time to process: 1 seconds.
uf250-04.cnf fulfilled No. of Restarts: 246 No. of Flips: 2749 time to process: 2 seconds.
uf250-04.cnf , deadline. Restarts: 750
uf250-04.cnf , deadline. Restarts: 750
uf250-04.cnf fulfilled No. of Restarts: 481 No. of Flips: 2998 time to process: 2 seconds.
uf250-04.cnf fulfilled No. of Restarts: 289 No. of Flips: 2453 time to process: 2 seconds.
uf250-04.cnf fulfilled No. of Restarts: 547 No. of Flips: 2393 time to process: 2 seconds.
uf250-04.cnf fulfilled No. of Restarts: 172 No. of Flips: 4644 time to process: 1 seconds.
uf250-04.cnf , deadline. Restarts: 750
uf250-04.cnf fulfilled No. of Restarts: 537 No. of Flips: 2829 time to process: 2 seconds.
uf250-04.cnf fulfilled No. of Restarts: 193 No. of Flips: 1530 time to process: 1 seconds.
uf250-04.cnf , deadline. Restarts: 750
uf250-04.cnf , deadline. Restarts: 750
uf250-04.cnf fulfilled No. of Restarts: 99 No. of Flips: 1788 time to process: 0 seconds.
uf250-04.cnf , deadline. Restarts: 750
uf250-04.cnf fulfilled No. of Restarts: 676 No. of Flips: 2636 time to process: 2 seconds.
uf250-04.cnf , deadline. Restarts: 750
uf250-04.cnf fulfilled No. of Restarts: 128 No. of Flips: 3515 time to process: 0 seconds.
uf250-04.cnf fulfilled No. of Restarts: 116 No. of Flips: 3774 time to process: 3 seconds.
uf250-04.cnf fulfilled No. of Restarts: 304 No. of Flips: 1887 time to process: 1 seconds.
uf250-04.cnf , deadline. Restarts: 750
uf250-04.cnf , deadline. Restarts: 750
uf250-04.cnf , deadline. Restarts: 750
uf250-04.cnf fulfilled No. of Restarts: 115 No. of Flips: 987 time to process: 0 seconds.
uf250-04.cnf , deadline. Restarts: 750
uf250-04.cnf , deadline. Restarts: 750
uf250-04.cnf fulfilled No. of Restarts: 217 No. of Flips: 4420 time to process: 0 seconds.
uf250-04.cnf , deadline. Restarts: 750
uf250-04.cnf fulfilled No. of Restarts: 596 No. of Flips: 3008 time to process: 2 seconds.
uf250-04.cnf , deadline. Restarts: 750
uf250-04.cnf , deadline. Restarts: 750
uf250-04.cnf fulfilled No. of Restarts: 209 No. of Flips: 3679 time to process: 0 seconds.
uf250-04.cnf , deadline. Restarts: 750
uf250-04.cnf , deadline. Restarts: 750
uf250-04.cnf fulfilled No. of Restarts: 638 No. of Flips: 4571 time to process: 2 seconds.
uf250-04.cnf , deadline. Restarts: 750
uf250-04.cnf fulfilled No. of Restarts: 585 No. of Flips: 4377 time to process: 2 seconds.
uf250-04.cnf fulfilled No. of Restarts: 139 No. of Flips: 4654 time to process: 1 seconds.
uf250-04.cnf fulfilled No. of Restarts: 224 No. of Flips: 1570 time to process: 2 seconds.
uf250-04.cnf fulfilled No. of Restarts: 670 No. of Flips: 4157 time to process: 3 seconds.
uf250-04.cnf fulfilled No. of Restarts: 487 No. of Flips: 3770 time to process: 2 seconds.
uf250-04.cnf fulfilled No. of Restarts: 313 No. of Flips: 4949 time to process: 2 seconds.
uf250-04.cnf , deadline. Restarts: 750
uf250-04.cnf fulfilled No. of Restarts: 530 No. of Flips: 2958 time to process: 2 seconds.
uf250-04.cnf , deadline. Restarts: 750
uf250-04.cnf , deadline. Restarts: 750
uf250-04.cnf , deadline. Restarts: 750
uf250-04.cnf , deadline. Restarts: 750
uf250-04.cnf fulfilled No. of Restarts: 31 No. of Flips: 2689 time to process: 0 seconds.
uf250-04.cnf fulfilled No. of Restarts: 184 No. of Flips: 2585 time to process: 3 seconds.
uf250-04.cnf fulfilled No. of Restarts: 738 No. of Flips: 2532 time to process: 3 seconds.
uf250-04.cnf , deadline. Restarts: 750
uf250-04.cnf , deadline. Restarts: 750
uf250-04.cnf fulfilled No. of Restarts: 675 No. of Flips: 4513 time to process: 2 seconds.
uf250-04.cnf fulfilled No. of Restarts: 387 No. of Flips: 2342 time to process: 1 seconds.
uf250-04.cnf fulfilled No. of Restarts: 355 No. of Flips: 3077 time to process: 2 seconds.
uf250-04.cnf fulfilled No. of Restarts: 123 No. of Flips: 4077 time to process: 2 seconds.
uf250-04.cnf , deadline. Restarts: 750
uf250-04.cnf fulfilled No. of Restarts: 165 No. of Flips: 2581 time to process: 0 seconds.
uf250-04.cnf , deadline. Restarts: 750
uf250-04.cnf fulfilled No. of Restarts: 610 No. of Flips: 4375 time to process: 2 seconds.
uf250-04.cnf fulfilled No. of Restarts: 198 No. of Flips: 1055 time to process: 1 seconds.
uf250-04.cnf , deadline. Restarts: 750
uf250-04.cnf , deadline. Restarts: 750
uf250-04.cnf , deadline. Restarts: 750
uf250-04.cnf fulfilled No. of Restarts: 91 No. of Flips: 2479 time to process: 0 seconds.
uf250-04.cnf fulfilled No. of Restarts: 633 No. of Flips: 1140 time to process: 5 seconds.
uf250-04.cnf fulfilled No. of Restarts: 485 No. of Flips: 630 time to process: 2 seconds.
uf250-04.cnf fulfilled No. of Restarts: 303 No. of Flips: 4704 time to process: 2 seconds.
uf250-04.cnf fulfilled No. of Restarts: 27 No. of Flips: 3154 time to process: 0 seconds.
uf250-04.cnf fulfilled No. of Restarts: 695 No. of Flips: 3496 time to process: 5 seconds.
uf250-04.cnf , deadline. Restarts: 750
uf250-04.cnf fulfilled No. of Restarts: 129 No. of Flips: 3358 time to process: 0 seconds.
uf250-04.cnf , deadline. Restarts: 750
uf250-04.cnf fulfilled No. of Restarts: 2 No. of Flips: 1593 time to process: 0 seconds.
uf250-04.cnf fulfilled No. of Restarts: 711 No. of Flips: 2875 time to process: 3 seconds.
uf250-04.cnf fulfilled No. of Restarts: 660 No. of Flips: 1244 time to process: 5 seconds.
uf250-04.cnf fulfilled No. of Restarts: 113 No. of Flips: 2814 time to process: 0 seconds.
uf250-04.cnf fulfilled No. of Restarts: 84 No. of Flips: 4808 time to process: 3 seconds.
uf250-04.cnf fulfilled No. of Restarts: 451 No. of Flips: 2543 time to process: 2 seconds.
uf250-04.cnf fulfilled No. of Restarts: 71 No. of Flips: 2339 time to process: 0 seconds.
uf250-04.cnf , deadline. Restarts: 750
uf250-04.cnf , deadline. Restarts: 750
uf250-04.cnf fulfilled No. of Restarts: 631 No. of Flips: 1970 time to process: 2 seconds.
uf250-04.cnf fulfilled No. of Restarts: 137 No. of Flips: 2107 time to process: 1 seconds.
uf250-04.cnf , deadline. Restarts: 750
uf250-04.cnf , deadline. Restarts: 750
uf250-04.cnf , deadline. Restarts: 750
uf250-04.cnf fulfilled No. of Restarts: 529 No. of Flips: 4138 time to process: 2 seconds.
uf250-04.cnf fulfilled No. of Restarts: 676 No. of Flips: 3547 time to process: 3 seconds.
uf250-04.cnf fulfilled No. of Restarts: 327 No. of Flips: 4820 time to process: 1 seconds.
uf250-04.cnf fulfilled No. of Restarts: 149 No. of Flips: 4131 time to process: 0 seconds.
uf250-04.cnf , deadline. Restarts: 750
uf250-04.cnf , deadline. Restarts: 750
uf250-04.cnf fulfilled No. of Restarts: 310 No. of Flips: 4232 time to process: 1 seconds.
uf250-04.cnf , deadline. Restarts: 750
uf250-04.cnf fulfilled No. of Restarts: 72 No. of Flips: 2894 time to process: 0 seconds.
uf250-04.cnf fulfilled No. of Restarts: 170 No. of Flips: 3750 time to process: 3 seconds.
uf250-04.cnf , deadline. Restarts: 750
uf250-04.cnf fulfilled No. of Restarts: 104 No. of Flips: 4788 time to process: 0 seconds.
uf250-04.cnf fulfilled No. of Restarts: 199 No. of Flips: 1981 time to process: 5 seconds.
uf250-04.cnf , deadline. Restarts: 750
uf250-04.cnf fulfilled No. of Restarts: 409 No. of Flips: 2397 time to process: 1 seconds.
uf250-04.cnf , deadline. Restarts: 750
uf250-04.cnf , deadline. Restarts: 750
uf250-04.cnf , deadline. Restarts: 750
uf250-04.cnf , deadline. Restarts: 750
uf250-04.cnf , deadline. Restarts: 750
uf250-04.cnf fulfilled No. of Restarts: 315 No. of Flips: 2238 time to process: 1 seconds.
uf250-04.cnf fulfilled No. of Restarts: 241 No. of Flips: 3126 time to process: 2 seconds.
uf250-04.cnf , deadline. Restarts: 750
uf250-04.cnf fulfilled No. of Restarts: 600 No. of Flips: 1940 time to process: 2 seconds.
uf250-04.cnf fulfilled No. of Restarts: 77 No. of Flips: 4973 time to process: 0 seconds.
uf250-04.cnf fulfilled No. of Restarts: 618 No. of Flips: 4514 time to process: 2 seconds.
uf250-04.cnf , deadline. Restarts: 750
uf250-04.cnf fulfilled No. of Restarts: 442 No. of Flips: 1494 time to process: 2 seconds.
uf250-04.cnf fulfilled No. of Restarts: 32 No. of Flips: 2201 time to process: 0 seconds.
uf250-04.cnf , deadline. Restarts: 750
uf250-04.cnf , deadline. Restarts: 750
uf250-04.cnf fulfilled No. of Restarts: 117 No. of Flips: 3303 time to process: 0 seconds.
uf250-04.cnf , deadline. Restarts: 750
uf250-04.cnf , deadline. Restarts: 750
uf250-04.cnf fulfilled No. of Restarts: 94 No. of Flips: 3802 time to process: 0 seconds.
uf250-04.cnf fulfilled No. of Restarts: 604 No. of Flips: 1297 time to process: 5 seconds.
uf250-04.cnf fulfilled No. of Restarts: 330 No. of Flips: 2276 time to process: 1 seconds.
uf250-04.cnf , deadline. Restarts: 750
uf250-04.cnf fulfilled No. of Restarts: 585 No. of Flips: 3833 time to process: 2 seconds.
uf250-04.cnf , deadline. Restarts: 750
uf250-04.cnf fulfilled No. of Restarts: 70 No. of Flips: 3054 time to process: 0 seconds.
uf250-04.cnf , deadline. Restarts: 750
uf250-04.cnf , deadline. Restarts: 750
uf250-04.cnf fulfilled No. of Restarts: 350 No. of Flips: 3066 time to process: 1 seconds.
uf250-04.cnf fulfilled No. of Restarts: 380 No. of Flips: 4973 time to process: 3 seconds.
uf250-04.cnf , deadline. Restarts: 750
uf250-04.cnf , deadline. Restarts: 750
uf250-04.cnf fulfilled No. of Restarts: 693 No. of Flips: 4249 time to process: 3 seconds.
uf250-04.cnf fulfilled No. of Restarts: 264 No. of Flips: 4026 time to process: 1 seconds.
uf250-04.cnf fulfilled No. of Restarts: 727 No. of Flips: 4851 time to process: 3 seconds.
uf250-04.cnf fulfilled No. of Restarts: 126 No. of Flips: 1380 time to process: 3 seconds.
uf250-04.cnf , deadline. Restarts: 750
uf250-04.cnf fulfilled No. of Restarts: 673 No. of Flips: 4634 time to process: 2 seconds.
uf250-04.cnf fulfilled No. of Restarts: 516 No. of Flips: 585 time to process: 2 seconds.
uf250-04.cnf , deadline. Restarts: 750
uf250-04.cnf , deadline. Restarts: 750
uf250-04.cnf , deadline. Restarts: 750
uf250-04.cnf , deadline. Restarts: 750
uf250-04.cnf fulfilled No. of Restarts: 483 No. of Flips: 3289 time to process: 2 seconds.
uf250-04.cnf , deadline. Restarts: 750
uf250-04.cnf , deadline. Restarts: 750
uf250-04.cnf fulfilled No. of Restarts: 333 No. of Flips: 4848 time to process: 1 seconds.
uf250-04.cnf fulfilled No. of Restarts: 356 No. of Flips: 2674 time to process: 1 seconds.
uf250-04.cnf fulfilled No. of Restarts: 349 No. of Flips: 2225 time to process: 1 seconds.
uf250-04.cnf fulfilled No. of Restarts: 417 No. of Flips: 4548 time to process: 3 seconds.
uf250-04.cnf fulfilled No. of Restarts: 340 No. of Flips: 3681 time to process: 4 seconds.
uf250-04.cnf fulfilled No. of Restarts: 445 No. of Flips: 2043 time to process: 2 seconds.
uf250-04.cnf fulfilled No. of Restarts: 375 No. of Flips: 3992 time to process: 3 seconds.
uf250-04.cnf fulfilled No. of Restarts: 305 No. of Flips: 3304 time to process: 1 seconds.
uf250-04.cnf fulfilled No. of Restarts: 6 No. of Flips: 3909 time to process: 2 seconds.
uf250-04.cnf fulfilled No. of Restarts: 296 No. of Flips: 864 time to process: 3 seconds.
uf250-04.cnf fulfilled No. of Restarts: 214 No. of Flips: 2710 time to process: 1 seconds.
uf250-04.cnf , deadline. Restarts: 750
uf250-04.cnf , deadline. Restarts: 750
uf250-04.cnf fulfilled No. of Restarts: 502 No. of Flips: 1314 time to process: 2 seconds.
uf250-04.cnf , deadline. Restarts: 750
uf250-04.cnf fulfilled No. of Restarts: 698 No. of Flips: 2290 time to process: 3 seconds.
uf250-04.cnf , deadline. Restarts: 750
uf250-04.cnf fulfilled No. of Restarts: 378 No. of Flips: 3557 time to process: 1 seconds.
uf250-04.cnf fulfilled No. of Restarts: 502 No. of Flips: 2115 time to process: 3 seconds.
uf250-04.cnf fulfilled No. of Restarts: 232 No. of Flips: 2042 time to process: 1 seconds.
uf250-04.cnf fulfilled No. of Restarts: 239 No. of Flips: 4916 time to process: 4 seconds.
uf250-04.cnf , deadline. Restarts: 750
uf250-04.cnf , deadline. Restarts: 750
uf250-04.cnf fulfilled No. of Restarts: 568 No. of Flips: 788 time to process: 2 seconds.
uf250-04.cnf fulfilled No. of Restarts: 82 No. of Flips: 4018 time to process: 1 seconds.
uf250-04.cnf , deadline. Restarts: 750
uf250-04.cnf fulfilled No. of Restarts: 133 No. of Flips: 4435 time to process: 0 seconds.
uf250-04.cnf , deadline. Restarts: 750
uf250-04.cnf fulfilled No. of Restarts: 548 No. of Flips: 3708 time to process: 2 seconds.
uf250-04.cnf fulfilled No. of Restarts: 329 No. of Flips: 3616 time to process: 2 seconds.
uf250-04.cnf fulfilled No. of Restarts: 117 No. of Flips: 3546 time to process: 2 seconds.
uf250-04.cnf , deadline. Restarts: 750
uf250-04.cnf , deadline. Restarts: 750
uf250-04.cnf fulfilled No. of Restarts: 478 No. of Flips: 2005 time to process: 2 seconds.
uf250-04.cnf fulfilled No. of Restarts: 212 No. of Flips: 4733 time to process: 2 seconds.
uf250-04.cnf , deadline. Restarts: 750
uf250-04.cnf fulfilled No. of Restarts: 5 No. of Flips: 2685 time to process: 0 seconds.
uf250-04.cnf fulfilled No. of Restarts: 83 No. of Flips: 1176 time to process: 3 seconds.
uf250-04.cnf , deadline. Restarts: 750
uf250-04.cnf , deadline. Restarts: 750
uf250-04.cnf fulfilled No. of Restarts: 0 No. of Flips: 2711 time to process: 0 seconds.
uf250-04.cnf fulfilled No. of Restarts: 633 No. of Flips: 2981 time to process: 2 seconds.
uf250-04.cnf fulfilled No. of Restarts: 62 No. of Flips: 2722 time to process: 0 seconds.
uf250-04.cnf , deadline. Restarts: 750
uf250-04.cnf fulfilled No. of Restarts: 502 No. of Flips: 1823 time to process: 2 seconds.
uf250-04.cnf fulfilled No. of Restarts: 292 No. of Flips: 4405 time to process: 2 seconds.
uf250-04.cnf , deadline. Restarts: 750
uf250-04.cnf , deadline. Restarts: 750
uf250-04.cnf fulfilled No. of Restarts: 430 No. of Flips: 4785 time to process: 1 seconds.
uf250-04.cnf , deadline. Restarts: 750
uf250-04.cnf fulfilled No. of Restarts: 163 No. of Flips: 4497 time to process: 0 seconds.
uf250-04.cnf , deadline. Restarts: 750
uf250-04.cnf fulfilled No. of Restarts: 662 No. of Flips: 1618 time to process: 3 seconds.
uf250-04.cnf , deadline. Restarts: 750
uf250-04.cnf fulfilled No. of Restarts: 197 No. of Flips: 2108 time to process: 0 seconds.
uf250-04.cnf fulfilled No. of Restarts: 64 No. of Flips: 4454 time to process: 2 seconds.
uf250-04.cnf fulfilled No. of Restarts: 211 No. of Flips: 3504 time to process: 1 seconds.
uf250-04.cnf fulfilled No. of Restarts: 293 No. of Flips: 998 time to process: 3 seconds.
uf250-04.cnf fulfilled No. of Restarts: 596 No. of Flips: 1696 time to process: 2 seconds.
uf250-04.cnf fulfilled No. of Restarts: 538 No. of Flips: 3437 time to process: 4 seconds.
uf250-04.cnf fulfilled No. of Restarts: 338 No. of Flips: 2774 time to process: 1 seconds.
uf250-04.cnf , deadline. Restarts: 750
uf250-04.cnf fulfilled No. of Restarts: 732 No. of Flips: 2968 time to process: 3 seconds.
uf250-04.cnf fulfilled No. of Restarts: 55 No. of Flips: 2939 time to process: 0 seconds.
uf250-04.cnf fulfilled No. of Restarts: 622 No. of Flips: 4946 time to process: 2 seconds.
uf250-04.cnf , deadline. Restarts: 750
uf250-04.cnf fulfilled No. of Restarts: 258 No. of Flips: 2028 time to process: 1 seconds.
uf250-04.cnf fulfilled No. of Restarts: 454 No. of Flips: 4586 time to process: 3 seconds.
uf250-04.cnf , deadline. Restarts: 750
uf250-04.cnf fulfilled No. of Restarts: 553 No. of Flips: 1176 time to process: 2 seconds.
uf250-04.cnf , deadline. Restarts: 750
uf250-04.cnf fulfilled No. of Restarts: 154 No. of Flips: 2567 time to process: 0 seconds.
uf250-04.cnf , deadline. Restarts: 750
uf250-04.cnf fulfilled No. of Restarts: 75 No. of Flips: 3706 time to process: 0 seconds.
uf250-04.cnf fulfilled No. of Restarts: 115 No. of Flips: 2195 time to process: 0 seconds.
uf250-04.cnf , deadline. Restarts: 750
uf250-04.cnf fulfilled No. of Restarts: 278 No. of Flips: 3518 time to process: 1 seconds.
uf250-04.cnf , deadline. Restarts: 750
uf250-04.cnf fulfilled No. of Restarts: 236 No. of Flips: 1730 time to process: 1 seconds.
uf250-04.cnf , deadline. Restarts: 750
uf250-04.cnf , deadline. Restarts: 750
uf250-04.cnf fulfilled No. of Restarts: 544 No. of Flips: 4205 time to process: 2 seconds.
uf250-04.cnf fulfilled No. of Restarts: 551 No. of Flips: 2109 time to process: 2 seconds.
uf250-04.cnf fulfilled No. of Restarts: 679 No. of Flips: 1199 time to process: 2 seconds.
uf250-04.cnf , deadline. Restarts: 750
uf250-04.cnf , deadline. Restarts: 750
uf250-04.cnf , deadline. Restarts: 750
uf250-04.cnf fulfilled No. of Restarts: 272 No. of Flips: 3552 time to process: 1 seconds.
uf250-04.cnf fulfilled No. of Restarts: 455 No. of Flips: 2379 time to process: 3 seconds.
uf250-04.cnf fulfilled No. of Restarts: 596 No. of Flips: 3912 time to process: 3 seconds.
uf250-04.cnf , deadline. Restarts: 750
uf250-04.cnf fulfilled No. of Restarts: 259 No. of Flips: 3373 time to process: 1 seconds.
uf250-04.cnf , deadline. Restarts: 750
uf250-04.cnf fulfilled No. of Restarts: 136 No. of Flips: 4894 time to process: 0 seconds.
uf250-04.cnf , deadline. Restarts: 750
uf250-04.cnf fulfilled No. of Restarts: 130 No. of Flips: 987 time to process: 0 seconds.
uf250-04.cnf fulfilled No. of Restarts: 198 No. of Flips: 2658 time to process: 0 seconds.
uf250-04.cnf , deadline. Restarts: 750
uf250-04.cnf , deadline. Restarts: 750
uf250-04.cnf , deadline. Restarts: 750
uf250-04.cnf fulfilled No. of Restarts: 305 No. of Flips: 3526 time to process: 1 seconds.
uf250-04.cnf , deadline. Restarts: 750
uf250-04.cnf fulfilled No. of Restarts: 70 No. of Flips: 3977 time to process: 0 seconds.
uf250-04.cnf fulfilled No. of Restarts: 406 No. of Flips: 998 time to process: 4 seconds.
uf250-04.cnf , deadline. Restarts: 750
uf250-04.cnf , deadline. Restarts: 750
uf250-04.cnf fulfilled No. of Restarts: 440 No. of Flips: 4922 time to process: 1 seconds.
uf250-04.cnf , deadline. Restarts: 750
uf250-04.cnf fulfilled No. of Restarts: 391 No. of Flips: 3033 time to process: 1 seconds.
uf250-04.cnf , deadline. Restarts: 750
uf250-04.cnf , deadline. Restarts: 750
uf250-04.cnf fulfilled No. of Restarts: 448 No. of Flips: 1422 time to process: 1 seconds.
uf250-04.cnf , deadline. Restarts: 750
uf250-04.cnf fulfilled No. of Restarts: 31 No. of Flips: 4214 time to process: 0 seconds.
uf250-04.cnf fulfilled No. of Restarts: 489 No. of Flips: 4535 time to process: 2 seconds.
uf250-04.cnf , deadline. Restarts: 750
uf250-04.cnf , deadline. Restarts: 750
uf250-04.cnf , deadline. Restarts: 750
uf250-04.cnf fulfilled No. of Restarts: 124 No. of Flips: 3873 time to process: 0 seconds.
uf250-04.cnf fulfilled No. of Restarts: 39 No. of Flips: 4528 time to process: 2 seconds.
uf250-04.cnf , deadline. Restarts: 750
uf250-04.cnf , deadline. Restarts: 750
uf250-04.cnf fulfilled No. of Restarts: 51 No. of Flips: 3770 time to process: 0 seconds.
uf250-04.cnf fulfilled No. of Restarts: 535 No. of Flips: 1047 time to process: 5 seconds.
uf250-04.cnf fulfilled No. of Restarts: 721 No. of Flips: 1934 time to process: 3 seconds.
uf250-04.cnf fulfilled No. of Restarts: 343 No. of Flips: 2479 time to process: 1 seconds.
uf250-04.cnf , deadline. Restarts: 750
uf250-04.cnf fulfilled No. of Restarts: 8 No. of Flips: 1367 time to process: 0 seconds.
uf250-04.cnf fulfilled No. of Restarts: 81 No. of Flips: 4408 time to process: 2 seconds.
uf250-04.cnf fulfilled No. of Restarts: 108 No. of Flips: 3703 time to process: 1 seconds.
uf250-04.cnf , deadline. Restarts: 750
uf250-04.cnf fulfilled No. of Restarts: 693 No. of Flips: 559 time to process: 3 seconds.
uf250-04.cnf fulfilled No. of Restarts: 711 No. of Flips: 2993 time to process: 3 seconds.
uf250-04.cnf fulfilled No. of Restarts: 706 No. of Flips: 2466 time to process: 3 seconds.
uf250-04.cnf fulfilled No. of Restarts: 577 No. of Flips: 4845 time to process: 2 seconds.
uf250-04.cnf fulfilled No. of Restarts: 118 No. of Flips: 4204 time to process: 1 seconds.
uf250-04.cnf , deadline. Restarts: 750
uf250-04.cnf , deadline. Restarts: 750
uf250-04.cnf , deadline. Restarts: 750
uf250-04.cnf fulfilled No. of Restarts: 654 No. of Flips: 2854 time to process: 2 seconds.
uf250-04.cnf fulfilled No. of Restarts: 18 No. of Flips: 2919 time to process: 0 seconds.
uf250-04.cnf , deadline. Restarts: 750
uf250-04.cnf fulfilled No. of Restarts: 423 No. of Flips: 4706 time to process: 1 seconds.
uf250-04.cnf fulfilled No. of Restarts: 579 No. of Flips: 1174 time to process: 2 seconds.
uf250-04.cnf fulfilled No. of Restarts: 471 No. of Flips: 3957 time to process: 4 seconds.
uf250-04.cnf fulfilled No. of Restarts: 144 No. of Flips: 4486 time to process: 0 seconds.
uf250-04.cnf fulfilled No. of Restarts: 321 No. of Flips: 4274 time to process: 4 seconds.
uf250-04.cnf , deadline. Restarts: 750
uf250-04.cnf fulfilled No. of Restarts: 357 No. of Flips: 4468 time to process: 1 seconds.
uf250-04.cnf , deadline. Restarts: 750
uf250-04.cnf fulfilled No. of Restarts: 85 No. of Flips: 3758 time to process: 0 seconds.
uf250-04.cnf fulfilled No. of Restarts: 90 No. of Flips: 1385 time to process: 3 seconds.
uf250-04.cnf , deadline. Restarts: 750
uf250-04.cnf fulfilled No. of Restarts: 33 No. of Flips: 3070 time to process: 0 seconds.
uf250-04.cnf fulfilled No. of Restarts: 574 No. of Flips: 2631 time to process: 5 seconds.
uf250-04.cnf fulfilled No. of Restarts: 578 No. of Flips: 1865 time to process: 3 seconds.
uf250-04.cnf fulfilled No. of Restarts: 207 No. of Flips: 2695 time to process: 1 seconds.
uf250-04.cnf , deadline. Restarts: 750
uf250-04.cnf fulfilled No. of Restarts: 215 No. of Flips: 3296 time to process: 0 seconds.
uf250-04.cnf , deadline. Restarts: 750
uf250-04.cnf fulfilled No. of Restarts: 246 No. of Flips: 2873 time to process: 1 seconds.
uf250-04.cnf fulfilled No. of Restarts: 611 No. of Flips: 4210 time to process: 4 seconds.
uf250-04.cnf fulfilled No. of Restarts: 193 No. of Flips: 3358 time to process: 0 seconds.
uf250-04.cnf , deadline. Restarts: 750
uf250-04.cnf fulfilled No. of Restarts: 48 No. of Flips: 4960 time to process: 0 seconds.
uf250-04.cnf , deadline. Restarts: 750
uf250-04.cnf , deadline. Restarts: 750
uf250-04.cnf , deadline. Restarts: 750
uf250-04.cnf fulfilled No. of Restarts: 101 No. of Flips: 4049 time to process: 0 seconds.
uf250-04.cnf , deadline. Restarts: 750
uf250-04.cnf , deadline. Restarts: 750
uf250-04.cnf , deadline. Restarts: 750
uf250-04.cnf fulfilled No. of Restarts: 307 No. of Flips: 2981 time to process: 1 seconds.
uf250-04.cnf , deadline. Restarts: 750
uf250-04.cnf , deadline. Restarts: 750
uf250-04.cnf , deadline. Restarts: 750
uf250-04.cnf , deadline. Restarts: 750
uf250-04.cnf , deadline. Restarts: 750
uf250-04.cnf fulfilled No. of Restarts: 538 No. of Flips: 1506 time to process: 2 seconds.
uf250-04.cnf fulfilled No. of Restarts: 615 No. of Flips: 1791 time to process: 3 seconds.
uf250-04.cnf fulfilled No. of Restarts: 129 No. of Flips: 4820 time to process: 0 seconds.
uf250-04.cnf fulfilled No. of Restarts: 436 No. of Flips: 3816 time to process: 4 seconds.
uf250-04.cnf fulfilled No. of Restarts: 543 No. of Flips: 4715 time to process: 3 seconds.
uf250-04.cnf fulfilled No. of Restarts: 77 No. of Flips: 2444 time to process: 1 seconds.
uf250-04.cnf , deadline. Restarts: 750
uf250-04.cnf , deadline. Restarts: 750
uf250-04.cnf fulfilled No. of Restarts: 396 No. of Flips: 2606 time to process: 1 seconds.
uf250-04.cnf fulfilled No. of Restarts: 234 No. of Flips: 3935 time to process: 1 seconds.
uf250-04.cnf , deadline. Restarts: 750
uf250-04.cnf fulfilled No. of Restarts: 695 No. of Flips: 1790 time to process: 3 seconds.
uf250-04.cnf fulfilled No. of Restarts: 332 No. of Flips: 3300 time to process: 1 seconds.
uf250-04.cnf , deadline. Restarts: 750
uf250-04.cnf fulfilled No. of Restarts: 96 No. of Flips: 3391 time to process: 0 seconds.
uf250-04.cnf fulfilled No. of Restarts: 331 No. of Flips: 4219 time to process: 1 seconds.
uf250-04.cnf , deadline. Restarts: 750
uf250-04.cnf , deadline. Restarts: 750
uf250-04.cnf , deadline. Restarts: 750
uf250-04.cnf , deadline. Restarts: 750
uf250-04.cnf , deadline. Restarts: 750
uf250-04.cnf fulfilled No. of Restarts: 312 No. of Flips: 3333 time to process: 1 seconds.
uf250-04.cnf fulfilled No. of Restarts: 237 No. of Flips: 1712 time to process: 2 seconds.
uf250-04.cnf fulfilled No. of Restarts: 298 No. of Flips: 3483 time to process: 1 seconds.
uf250-04.cnf fulfilled No. of Restarts: 157 No. of Flips: 1044 time to process: 2 seconds.
uf250-04.cnf , deadline. Restarts: 750
uf250-04.cnf , deadline. Restarts: 750
uf250-04.cnf , deadline. Restarts: 750
uf250-04.cnf , deadline. Restarts: 750
uf250-04.cnf fulfilled No. of Restarts: 471 No. of Flips: 2446 time to process: 2 seconds.
uf250-04.cnf , deadline. Restarts: 750
uf250-04.cnf , deadline. Restarts: 750
uf250-04.cnf , deadline. Restarts: 750
uf250-04.cnf , deadline. Restarts: 750
uf250-04.cnf fulfilled No. of Restarts: 38 No. of Flips: 619 time to process: 0 seconds.
uf250-04.cnf , deadline. Restarts: 750
uf250-04.cnf fulfilled No. of Restarts: 39 No. of Flips: 1426 time to process: 0 seconds.
uf250-04.cnf fulfilled No. of Restarts: 522 No. of Flips: 2128 time to process: 2 seconds.
uf250-04.cnf fulfilled No. of Restarts: 248 No. of Flips: 4754 time to process: 1 seconds.
uf250-04.cnf fulfilled No. of Restarts: 576 No. of Flips: 3811 time to process: 2 seconds.
uf250-04.cnf , deadline. Restarts: 750
uf250-04.cnf fulfilled No. of Restarts: 291 No. of Flips: 1537 time to process: 1 seconds.
uf250-04.cnf , deadline. Restarts: 750
uf250-04.cnf , deadline. Restarts: 750
uf250-04.cnf fulfilled No. of Restarts: 697 No. of Flips: 1983 time to process: 3 seconds.
uf250-04.cnf , deadline. Restarts: 750
uf250-04.cnf fulfilled No. of Restarts: 574 No. of Flips: 4466 time to process: 2 seconds.
uf250-04.cnf fulfilled No. of Restarts: 362 No. of Flips: 4447 time to process: 2 seconds.
uf250-04.cnf fulfilled No. of Restarts: 414 No. of Flips: 3534 time to process: 3 seconds.
uf250-04.cnf , deadline. Restarts: 750
uf250-04.cnf , deadline. Restarts: 750
uf250-04.cnf fulfilled No. of Restarts: 286 No. of Flips: 4611 time to process: 1 seconds.
uf250-04.cnf fulfilled No. of Restarts: 714 No. of Flips: 4888 time to process: 4 seconds.
uf250-04.cnf fulfilled No. of Restarts: 295 No. of Flips: 4921 time to process: 1 seconds.
uf250-04.cnf fulfilled No. of Restarts: 279 No. of Flips: 4204 time to process: 3 seconds.
uf250-04.cnf , deadline. Restarts: 750
uf250-04.cnf fulfilled No. of Restarts: 612 No. of Flips: 3125 time to process: 2 seconds.
uf250-04.cnf fulfilled No. of Restarts: 180 No. of Flips: 3327 time to process: 1 seconds.
uf250-04.cnf , deadline. Restarts: 750
uf250-04.cnf , deadline. Restarts: 750
uf250-04.cnf fulfilled No. of Restarts: 382 No. of Flips: 2761 time to process: 1 seconds.
uf250-04.cnf fulfilled No. of Restarts: 159 No. of Flips: 3581 time to process: 0 seconds.
uf250-04.cnf fulfilled No. of Restarts: 234 No. of Flips: 2770 time to process: 1 seconds.
uf250-04.cnf fulfilled No. of Restarts: 109 No. of Flips: 4768 time to process: 1 seconds.
uf250-04.cnf fulfilled No. of Restarts: 423 No. of Flips: 2145 time to process: 3 seconds.
uf250-04.cnf fulfilled No. of Restarts: 348 No. of Flips: 1815 time to process: 1 seconds.
uf250-04.cnf fulfilled No. of Restarts: 109 No. of Flips: 1179 time to process: 1 seconds.
uf250-04.cnf , deadline. Restarts: 750
uf250-04.cnf , deadline. Restarts: 750
uf250-04.cnf , deadline. Restarts: 750
uf250-04.cnf fulfilled No. of Restarts: 336 No. of Flips: 4144 time to process: 1 seconds.
uf250-04.cnf fulfilled No. of Restarts: 249 No. of Flips: 1195 time to process: 2 seconds.
uf250-04.cnf fulfilled No. of Restarts: 229 No. of Flips: 3829 time to process: 3 seconds.
uf250-04.cnf , deadline. Restarts: 750
uf250-04.cnf , deadline. Restarts: 750
uf250-04.cnf , deadline. Restarts: 750
uf250-04.cnf fulfilled No. of Restarts: 80 No. of Flips: 4478 time to process: 0 seconds.
uf250-04.cnf fulfilled No. of Restarts: 594 No. of Flips: 2811 time to process: 5 seconds.
uf250-04.cnf fulfilled No. of Restarts: 716 No. of Flips: 4666 time to process: 3 seconds.
uf250-04.cnf fulfilled No. of Restarts: 84 No. of Flips: 4330 time to process: 0 seconds.
uf250-04.cnf fulfilled No. of Restarts: 727 No. of Flips: 3407 time to process: 3 seconds.
uf250-04.cnf , deadline. Restarts: 750
uf250-04.cnf , deadline. Restarts: 750
uf250-04.cnf , deadline. Restarts: 750
uf250-04.cnf fulfilled No. of Restarts: 459 No. of Flips: 887 time to process: 2 seconds.
uf250-04.cnf , deadline. Restarts: 750
uf250-04.cnf , deadline. Restarts: 750
uf250-04.cnf fulfilled No. of Restarts: 68 No. of Flips: 4116 time to process: 0 seconds.
uf250-04.cnf fulfilled No. of Restarts: 271 No. of Flips: 3106 time to process: 4 seconds.
uf250-04.cnf , deadline. Restarts: 750
uf250-04.cnf fulfilled No. of Restarts: 504 No. of Flips: 586 time to process: 2 seconds.
uf250-04.cnf fulfilled No. of Restarts: 91 No. of Flips: 3490 time to process: 1 seconds.
uf250-04.cnf fulfilled No. of Restarts: 576 No. of Flips: 3793 time to process: 4 seconds.
uf250-04.cnf , deadline. Restarts: 750
uf250-04.cnf fulfilled No. of Restarts: 555 No. of Flips: 3670 time to process: 2 seconds.
uf250-04.cnf , deadline. Restarts: 750
uf250-04.cnf fulfilled No. of Restarts: 251 No. of Flips: 1565 time to process: 1 seconds.
uf250-04.cnf fulfilled No. of Restarts: 133 No. of Flips: 4893 time to process: 2 seconds.
uf250-04.cnf fulfilled No. of Restarts: 575 No. of Flips: 4701 time to process: 3 seconds.
uf250-04.cnf , deadline. Restarts: 750
uf250-04.cnf fulfilled No. of Restarts: 526 No. of Flips: 3997 time to process: 2 seconds.
uf250-04.cnf , deadline. Restarts: 750
uf250-04.cnf , deadline. Restarts: 750
uf250-04.cnf , deadline. Restarts: 750
uf250-04.cnf , deadline. Restarts: 750
uf250-04.cnf fulfilled No. of Restarts: 18 No. of Flips: 1332 time to process: 0 seconds.
uf250-04.cnf , deadline. Restarts: 750
uf250-04.cnf , deadline. Restarts: 750
uf250-04.cnf fulfilled No. of Restarts: 15 No. of Flips: 3879 time to process: 0 seconds.
uf250-04.cnf fulfilled No. of Restarts: 465 No. of Flips: 4275 time to process: 5 seconds.
uf250-04.cnf fulfilled No. of Restarts: 328 No. of Flips: 3615 time to process: 1 seconds.
uf250-04.cnf , deadline. Restarts: 750
uf250-04.cnf fulfilled No. of Restarts: 117 No. of Flips: 4714 time to process: 0 seconds.
uf250-04.cnf fulfilled No. of Restarts: 270 No. of Flips: 4150 time to process: 3 seconds.
uf250-04.cnf fulfilled No. of Restarts: 227 No. of Flips: 4671 time to process: 1 seconds.
uf250-04.cnf fulfilled No. of Restarts: 238 No. of Flips: 4967 time to process: 1 seconds.
uf250-04.cnf fulfilled No. of Restarts: 255 No. of Flips: 3130 time to process: 4 seconds.
uf250-04.cnf fulfilled No. of Restarts: 286 No. of Flips: 2381 time to process: 2 seconds.
uf250-04.cnf , deadline. Restarts: 750
uf250-04.cnf , deadline. Restarts: 750
uf250-04.cnf , deadline. Restarts: 750
uf250-04.cnf , deadline. Restarts: 750
uf250-04.cnf fulfilled No. of Restarts: 204 No. of Flips: 1567 time to process: 0 seconds.
uf250-04.cnf fulfilled No. of Restarts: 10 No. of Flips: 2594 time to process: 2 seconds.
uf250-04.cnf , deadline. Restarts: 750
uf250-04.cnf fulfilled No. of Restarts: 188 No. of Flips: 1395 time to process: 0 seconds.
uf250-04.cnf , deadline. Restarts: 750
uf250-04.cnf fulfilled No. of Restarts: 600 No. of Flips: 4186 time to process: 2 seconds.
uf250-04.cnf fulfilled No. of Restarts: 611 No. of Flips: 1018 time to process: 3 seconds.
uf250-04.cnf , deadline. Restarts: 750
uf250-04.cnf , deadline. Restarts: 750
uf250-04.cnf fulfilled No. of Restarts: 231 No. of Flips: 1639 time to process: 1 seconds.
uf250-04.cnf fulfilled No. of Restarts: 25 No. of Flips: 854 time to process: 2 seconds.
uf250-04.cnf fulfilled No. of Restarts: 523 No. of Flips: 2806 time to process: 2 seconds.
uf250-04.cnf fulfilled No. of Restarts: 113 No. of Flips: 4441 time to process: 2 seconds.
uf250-04.cnf , deadline. Restarts: 750
uf250-04.cnf fulfilled No. of Restarts: 66 No. of Flips: 3821 time to process: 0 seconds.
uf250-04.cnf , deadline. Restarts: 750
uf250-04.cnf fulfilled No. of Restarts: 187 No. of Flips: 3222 time to process: 0 seconds.
uf250-04.cnf , deadline. Restarts: 750
uf250-04.cnf , deadline. Restarts: 750
uf250-04.cnf , deadline. Restarts: 750
uf250-04.cnf fulfilled No. of Restarts: 375 No. of Flips: 1606 time to process: 1 seconds.
uf250-04.cnf fulfilled No. of Restarts: 177 No. of Flips: 1694 time to process: 2 seconds.
uf250-04.cnf fulfilled No. of Restarts: 155 No. of Flips: 4386 time to process: 1 seconds.
uf250-04.cnf , deadline. Restarts: 750
uf250-04.cnf , deadline. Restarts: 750
uf250-04.cnf , deadline. Restarts: 750
uf250-04.cnf , deadline. Restarts: 750
uf250-04.cnf fulfilled No. of Restarts: 340 No. of Flips: 1327 time to process: 1 seconds.
uf250-04.cnf fulfilled No. of Restarts: 29 No. of Flips: 3786 time to process: 1 seconds.
uf250-04.cnf fulfilled No. of Restarts: 122 No. of Flips: 2931 time to process: 2 seconds.
uf250-04.cnf , deadline. Restarts: 750
uf250-04.cnf , deadline. Restarts: 750
uf250-04.cnf , deadline. Restarts: 750
uf250-04.cnf , deadline. Restarts: 750
uf250-04.cnf , deadline. Restarts: 750
uf250-04.cnf fulfilled No. of Restarts: 149 No. of Flips: 2761 time to process: 0 seconds.
uf250-04.cnf , deadline. Restarts: 750
uf250-04.cnf , deadline. Restarts: 750
uf250-04.cnf , deadline. Restarts: 750
uf250-04.cnf , deadline. Restarts: 750
uf250-04.cnf fulfilled No. of Restarts: 0 No. of Flips: 2395 time to process: 0 seconds.
uf250-04.cnf , deadline. Restarts: 750
uf250-04.cnf , deadline. Restarts: 750
uf250-04.cnf , deadline. Restarts: 750
uf250-04.cnf fulfilled No. of Restarts: 98 No. of Flips: 3736 time to process: 0 seconds.
uf250-04.cnf fulfilled No. of Restarts: 653 No. of Flips: 598 time to process: 5 seconds.
uf250-04.cnf fulfilled No. of Restarts: 489 No. of Flips: 2534 time to process: 2 seconds.
uf250-04.cnf , deadline. Restarts: 750
uf250-04.cnf fulfilled No. of Restarts: 9 No. of Flips: 3937 time to process: 0 seconds.
uf250-04.cnf , deadline. Restarts: 750
uf250-04.cnf fulfilled No. of Restarts: 727 No. of Flips: 1226 time to process: 3 seconds.
uf250-04.cnf , deadline. Restarts: 750
uf250-04.cnf fulfilled No. of Restarts: 379 No. of Flips: 4120 time to process: 1 seconds.
uf250-04.cnf fulfilled No. of Restarts: 537 No. of Flips: 1106 time to process: 3 seconds.
uf250-04.cnf fulfilled No. of Restarts: 174 No. of Flips: 4033 time to process: 0 seconds.
uf250-04.cnf fulfilled No. of Restarts: 326 No. of Flips: 3496 time to process: 3 seconds.
uf250-04.cnf fulfilled No. of Restarts: 15 No. of Flips: 1415 time to process: 0 seconds.
uf250-04.cnf fulfilled No. of Restarts: 552 No. of Flips: 3174 time to process: 3 seconds.
uf250-04.cnf fulfilled No. of Restarts: 375 No. of Flips: 2870 time to process: 1 seconds.
uf250-04.cnf fulfilled No. of Restarts: 658 No. of Flips: 2663 time to process: 5 seconds.
uf250-04.cnf fulfilled No. of Restarts: 139 No. of Flips: 2605 time to process: 0 seconds.
uf250-04.cnf fulfilled No. of Restarts: 722 No. of Flips: 4825 time to process: 3 seconds.
uf250-04.cnf fulfilled No. of Restarts: 658 No. of Flips: 2574 time to process: 5 seconds.
uf250-04.cnf , deadline. Restarts: 750
uf250-04.cnf , deadline. Restarts: 750
uf250-04.cnf fulfilled No. of Restarts: 749 No. of Flips: 4048 time to process: 3 seconds.
uf250-04.cnf fulfilled No. of Restarts: 236 No. of Flips: 3838 time to process: 1 seconds.
uf250-04.cnf fulfilled No. of Restarts: 508 No. of Flips: 2667 time to process: 4 seconds.
uf250-04.cnf fulfilled No. of Restarts: 610 No. of Flips: 1174 time to process: 3 seconds.
uf250-04.cnf fulfilled No. of Restarts: 655 No. of Flips: 3307 time to process: 2 seconds.
uf250-04.cnf , deadline. Restarts: 750
uf250-04.cnf fulfilled No. of Restarts: 255 No. of Flips: 1208 time to process: 1 seconds.
uf250-04.cnf fulfilled No. of Restarts: 274 No. of Flips: 1302 time to process: 1 seconds.
uf250-04.cnf fulfilled No. of Restarts: 206 No. of Flips: 4912 time to process: 2 seconds.
uf250-04.cnf fulfilled No. of Restarts: 668 No. of Flips: 2015 time to process: 4 seconds.
uf250-04.cnf fulfilled No. of Restarts: 14 No. of Flips: 2340 time to process: 0 seconds.
uf250-04.cnf , deadline. Restarts: 750
uf250-04.cnf fulfilled No. of Restarts: 272 No. of Flips: 1893 time to process: 1 seconds.
uf250-04.cnf fulfilled No. of Restarts: 462 No. of Flips: 1230 time to process: 2 seconds.
uf250-04.cnf fulfilled No. of Restarts: 538 No. of Flips: 4327 time to process: 5 seconds.
uf250-04.cnf fulfilled No. of Restarts: 27 No. of Flips: 4216 time to process: 0 seconds.
uf250-04.cnf fulfilled No. of Restarts: 541 No. of Flips: 2096 time to process: 3 seconds.
uf250-04.cnf fulfilled No. of Restarts: 673 No. of Flips: 4346 time to process: 3 seconds.
uf250-04.cnf fulfilled No. of Restarts: 191 No. of Flips: 2575 time to process: 0 seconds.
uf250-04.cnf , deadline. Restarts: 750
uf250-04.cnf fulfilled No. of Restarts: 692 No. of Flips: 1843 time to process: 2 seconds.
uf250-04.cnf fulfilled No. of Restarts: 49 No. of Flips: 2601 time to process: 0 seconds.
uf250-04.cnf , deadline. Restarts: 750
uf250-04.cnf , deadline. Restarts: 750
uf250-04.cnf , deadline. Restarts: 750
uf250-04.cnf , deadline. Restarts: 750
uf250-04.cnf , deadline. Restarts: 750
uf250-04.cnf fulfilled No. of Restarts: 328 No. of Flips: 2956 time to process: 1 seconds.
uf250-04.cnf fulfilled No. of Restarts: 348 No. of Flips: 1000 time to process: 1 seconds.
uf250-04.cnf , deadline. Restarts: 750
uf250-04.cnf , deadline. Restarts: 750
uf250-04.cnf , deadline. Restarts: 750
uf250-04.cnf , deadline. Restarts: 750
uf250-04.cnf , deadline. Restarts: 750
uf250-04.cnf fulfilled No. of Restarts: 650 No. of Flips: 3044 time to process: 2 seconds.
uf250-04.cnf fulfilled No. of Restarts: 386 No. of Flips: 3202 time to process: 2 seconds.
uf250-04.cnf , deadline. Restarts: 750
uf250-04.cnf fulfilled No. of Restarts: 301 No. of Flips: 3927 time to process: 1 seconds.
uf250-04.cnf , deadline. Restarts: 750
uf250-04.cnf fulfilled No. of Restarts: 1 No. of Flips: 2989 time to process: 0 seconds.
uf250-04.cnf , deadline. Restarts: 750
uf250-04.cnf , deadline. Restarts: 750
uf250-04.cnf , deadline. Restarts: 750
uf250-04.cnf fulfilled No. of Restarts: 330 No. of Flips: 1543 time to process: 1 seconds.
uf250-04.cnf , deadline. Restarts: 750
uf250-04.cnf , deadline. Restarts: 750
uf250-04.cnf , deadline. Restarts: 750
uf250-04.cnf fulfilled No. of Restarts: 576 No. of Flips: 1012 time to process: 2 seconds.
uf250-04.cnf fulfilled No. of Restarts: 52 No. of Flips: 2893 time to process: 0 seconds.
uf250-04.cnf fulfilled No. of Restarts: 359 No. of Flips: 2934 time to process: 1 seconds.
uf250-04.cnf fulfilled No. of Restarts: 627 No. of Flips: 3587 time to process: 4 seconds.
uf250-04.cnf fulfilled No. of Restarts: 88 No. of Flips: 2120 time to process: 0 seconds.
uf250-04.cnf , deadline. Restarts: 750
uf250-04.cnf , deadline. Restarts: 750
uf250-04.cnf fulfilled No. of Restarts: 375 No. of Flips: 3143 time to process: 1 seconds.
uf250-04.cnf fulfilled No. of Restarts: 39 No. of Flips: 2451 time to process: 1 seconds.
uf250-04.cnf fulfilled No. of Restarts: 712 No. of Flips: 1743 time to process: 3 seconds.
uf250-04.cnf , deadline. Restarts: 750
uf250-04.cnf fulfilled No. of Restarts: 100 No. of Flips: 2818 time to process: 0 seconds.
uf250-04.cnf , deadline. Restarts: 750
uf250-04.cnf , deadline. Restarts: 750
uf250-04.cnf , deadline. Restarts: 750
uf250-04.cnf , deadline. Restarts: 750
uf250-04.cnf , deadline. Restarts: 750
uf250-04.cnf fulfilled No. of Restarts: 207 No. of Flips: 2171 time to process: 0 seconds.
uf250-04.cnf fulfilled No. of Restarts: 84 No. of Flips: 1379 time to process: 2 seconds.
uf250-04.cnf fulfilled No. of Restarts: 162 No. of Flips: 2213 time to process: 1 seconds.
uf250-04.cnf fulfilled No. of Restarts: 499 No. of Flips: 4913 time to process: 2 seconds.
uf250-04.cnf fulfilled No. of Restarts: 107 No. of Flips: 3540 time to process: 1 seconds.
uf250-04.cnf fulfilled No. of Restarts: 537 No. of Flips: 3575 time to process: 6 seconds.
uf250-04.cnf , deadline. Restarts: 750
uf250-04.cnf , deadline. Restarts: 750
uf250-04.cnf , deadline. Restarts: 750
uf250-04.cnf , deadline. Restarts: 750
uf250-04.cnf fulfilled No. of Restarts: 512 No. of Flips: 3569 time to process: 2 seconds.
uf250-04.cnf fulfilled No. of Restarts: 274 No. of Flips: 4133 time to process: 1 seconds.
uf250-04.cnf fulfilled No. of Restarts: 135 No. of Flips: 1520 time to process: 3 seconds.
uf250-04.cnf fulfilled No. of Restarts: 405 No. of Flips: 3970 time to process: 2 seconds.
uf250-04.cnf , deadline. Restarts: 750
uf250-04.cnf fulfilled No. of Restarts: 70 No. of Flips: 3244 time to process: 0 seconds.
uf250-04.cnf , deadline. Restarts: 750
uf250-04.cnf , deadline. Restarts: 750
uf250-04.cnf , deadline. Restarts: 750
uf250-04.cnf fulfilled No. of Restarts: 395 No. of Flips: 3666 time to process: 1 seconds.
uf250-04.cnf fulfilled No. of Restarts: 201 No. of Flips: 3849 time to process: 0 seconds.
uf250-04.cnf , deadline. Restarts: 750
uf250-04.cnf , deadline. Restarts: 750
uf250-04.cnf fulfilled No. of Restarts: 282 No. of Flips: 3955 time to process: 1 seconds.
uf250-04.cnf , deadline. Restarts: 750
uf250-04.cnf , deadline. Restarts: 750
uf250-04.cnf , deadline. Restarts: 750
uf250-04.cnf , deadline. Restarts: 750
uf250-04.cnf , deadline. Restarts: 750
uf250-04.cnf fulfilled No. of Restarts: 409 No. of Flips: 1155 time to process: 1 seconds.
uf250-04.cnf fulfilled No. of Restarts: 325 No. of Flips: 1479 time to process: 2 seconds.
uf250-04.cnf fulfilled No. of Restarts: 219 No. of Flips: 2837 time to process: 2 seconds.
uf250-04.cnf fulfilled No. of Restarts: 180 No. of Flips: 2718 time to process: 3 seconds.
uf250-04.cnf , deadline. Restarts: 750
uf250-04.cnf , deadline. Restarts: 750
uf250-04.cnf fulfilled No. of Restarts: 697 No. of Flips: 4245 time to process: 3 seconds.
uf250-04.cnf fulfilled No. of Restarts: 641 No. of Flips: 1505 time to process: 3 seconds.
uf250-04.cnf fulfilled No. of Restarts: 264 No. of Flips: 2227 time to process: 1 seconds.
uf250-04.cnf fulfilled No. of Restarts: 493 No. of Flips: 3243 time to process: 4 seconds.
uf250-04.cnf , deadline. Restarts: 750
uf250-04.cnf fulfilled No. of Restarts: 125 No. of Flips: 1617 time to process: 0 seconds.
uf250-04.cnf fulfilled No. of Restarts: 526 No. of Flips: 2111 time to process: 5 seconds.
uf250-04.cnf fulfilled No. of Restarts: 607 No. of Flips: 3148 time to process: 4 seconds.
uf250-04.cnf fulfilled No. of Restarts: 309 No. of Flips: 3485 time to process: 1 seconds.
uf250-04.cnf fulfilled No. of Restarts: 279 No. of Flips: 4586 time to process: 2 seconds.
uf250-04.cnf , deadline. Restarts: 750
uf250-04.cnf fulfilled No. of Restarts: 458 No. of Flips: 2481 time to process: 2 seconds.
uf250-04.cnf , deadline. Restarts: 750
uf250-04.cnf , deadline. Restarts: 750
uf250-04.cnf fulfilled No. of Restarts: 734 No. of Flips: 453 time to process: 3 seconds.
uf250-04.cnf fulfilled No. of Restarts: 28 No. of Flips: 3978 time to process: 0 seconds.
uf250-04.cnf fulfilled No. of Restarts: 340 No. of Flips: 4423 time to process: 4 seconds.
uf250-04.cnf fulfilled No. of Restarts: 228 No. of Flips: 2882 time to process: 2 seconds.
uf250-04.cnf fulfilled No. of Restarts: 59 No. of Flips: 2982 time to process: 0 seconds.
uf250-04.cnf fulfilled No. of Restarts: 506 No. of Flips: 1776 time to process: 5 seconds.
uf250-04.cnf , deadline. Restarts: 750
uf250-04.cnf , deadline. Restarts: 750
uf250-04.cnf , deadline. Restarts: 750
uf250-04.cnf , deadline. Restarts: 750
uf250-04.cnf , deadline. Restarts: 750
uf250-04.cnf fulfilled No. of Restarts: 381 No. of Flips: 3454 time to process: 1 seconds.
uf250-04.cnf , deadline. Restarts: 750
uf250-04.cnf , deadline. Restarts: 750
uf250-04.cnf fulfilled No. of Restarts: 483 No. of Flips: 3616 time to process: 2 seconds.
uf250-04.cnf fulfilled No. of Restarts: 36 No. of Flips: 3622 time to process: 0 seconds.
uf250-04.cnf fulfilled No. of Restarts: 260 No. of Flips: 4907 time to process: 2 seconds.
uf250-04.cnf fulfilled No. of Restarts: 180 No. of Flips: 3325 time to process: 2 seconds.
uf250-04.cnf , deadline. Restarts: 750
uf250-04.cnf fulfilled No. of Restarts: 603 No. of Flips: 2397 time to process: 2 seconds.
uf250-04.cnf fulfilled No. of Restarts: 184 No. of Flips: 2388 time to process: 0 seconds.
uf250-04.cnf fulfilled No. of Restarts: 188 No. of Flips: 1637 time to process: 2 seconds.
uf250-04.cnf fulfilled No. of Restarts: 680 No. of Flips: 2799 time to process: 3 seconds.
uf250-04.cnf fulfilled No. of Restarts: 453 No. of Flips: 1263 time to process: 2 seconds.
uf250-04.cnf , deadline. Restarts: 750
uf250-04.cnf , deadline. Restarts: 750
uf250-04.cnf fulfilled No. of Restarts: 68 No. of Flips: 3760 time to process: 0 seconds.
uf250-04.cnf fulfilled No. of Restarts: 135 No. of Flips: 3459 time to process: 0 seconds.
uf250-04.cnf fulfilled No. of Restarts: 326 No. of Flips: 3859 time to process: 3 seconds.
uf250-04.cnf fulfilled No. of Restarts: 117 No. of Flips: 2642 time to process: 3 seconds.
uf250-04.cnf fulfilled No. of Restarts: 487 No. of Flips: 2082 time to process: 3 seconds.
uf250-04.cnf fulfilled No. of Restarts: 207 No. of Flips: 4352 time to process: 0 seconds.
uf250-04.cnf fulfilled No. of Restarts: 499 No. of Flips: 4601 time to process: 3 seconds.
uf250-04.cnf , deadline. Restarts: 750
uf250-04.cnf fulfilled No. of Restarts: 246 No. of Flips: 4291 time to process: 1 seconds.
uf250-04.cnf fulfilled No. of Restarts: 552 No. of Flips: 4375 time to process: 2 seconds.
