# Supplementary material for: Completion Probabilities and Parallel Restart Strategies under an Imposed Deadline
Source: PLoS One. 2016 Oct 12;11(10):e0164605. doi: 10.1371/journal.pone.0164605 (PMC5061357; doi:10.1371/journal.pone.0164605)
Supplement: S1 File — The file “S1_File.zip” is the data gathered from the experiments regarding completion probability. (ZIP) [file pone.0164605.s004.zip › results_Multi_r850.644.txt]

uf250-04.cnf fulfilled No. of Restarts: 438 No. of Flips: 2219 time to process: 1 seconds.
uf250-04.cnf , deadline. Restarts: 850
uf250-04.cnf , deadline. Restarts: 850
uf250-04.cnf fulfilled No. of Restarts: 575 No. of Flips: 4870 time to process: 2 seconds.
uf250-04.cnf , deadline. Restarts: 850
uf250-04.cnf fulfilled No. of Restarts: 432 No. of Flips: 4470 time to process: 1 seconds.
uf250-04.cnf fulfilled No. of Restarts: 171 No. of Flips: 3583 time to process: 2 seconds.
uf250-04.cnf fulfilled No. of Restarts: 335 No. of Flips: 936 time to process: 2 seconds.
uf250-04.cnf , deadline. Restarts: 850
uf250-04.cnf , deadline. Restarts: 850
uf250-04.cnf fulfilled No. of Restarts: 406 No. of Flips: 4101 time to process: 1 seconds.
uf250-04.cnf fulfilled No. of Restarts: 650 No. of Flips: 1128 time to process: 4 seconds.
uf250-04.cnf , deadline. Restarts: 850
uf250-04.cnf fulfilled No. of Restarts: 157 No. of Flips: 2077 time to process: 0 seconds.
uf250-04.cnf fulfilled No. of Restarts: 456 No. of Flips: 4518 time to process: 5 seconds.
uf250-04.cnf fulfilled No. of Restarts: 567 No. of Flips: 2208 time to process: 2 seconds.
uf250-04.cnf , deadline. Restarts: 850
uf250-04.cnf fulfilled No. of Restarts: 188 No. of Flips: 4998 time to process: 0 seconds.
uf250-04.cnf , deadline. Restarts: 850
uf250-04.cnf fulfilled No. of Restarts: 90 No. of Flips: 4354 time to process: 0 seconds.
uf250-04.cnf fulfilled No. of Restarts: 469 No. of Flips: 2681 time to process: 5 seconds.
uf250-04.cnf fulfilled No. of Restarts: 552 No. of Flips: 3118 time to process: 2 seconds.
uf250-04.cnf fulfilled No. of Restarts: 151 No. of Flips: 2990 time to process: 0 seconds.
uf250-04.cnf , deadline. Restarts: 850
uf250-04.cnf fulfilled No. of Restarts: 91 No. of Flips: 3487 time to process: 0 seconds.
uf250-04.cnf , deadline. Restarts: 850
uf250-04.cnf , deadline. Restarts: 850
uf250-04.cnf , deadline. Restarts: 850
uf250-04.cnf fulfilled No. of Restarts: 263 No. of Flips: 3771 time to process: 1 seconds.
uf250-04.cnf fulfilled No. of Restarts: 745 No. of Flips: 4431 time to process: 5 seconds.
uf250-04.cnf fulfilled No. of Restarts: 239 No. of Flips: 2361 time to process: 1 seconds.
uf250-04.cnf , deadline. Restarts: 850
uf250-04.cnf fulfilled No. of Restarts: 98 No. of Flips: 1676 time to process: 0 seconds.
uf250-04.cnf fulfilled No. of Restarts: 124 No. of Flips: 1702 time to process: 3 seconds.
uf250-04.cnf , deadline. Restarts: 850
uf250-04.cnf , deadline. Restarts: 850
uf250-04.cnf fulfilled No. of Restarts: 237 No. of Flips: 3845 time to process: 1 seconds.
uf250-04.cnf fulfilled No. of Restarts: 175 No. of Flips: 3759 time to process: 0 seconds.
uf250-04.cnf fulfilled No. of Restarts: 775 No. of Flips: 4341 time to process: 7 seconds.
uf250-04.cnf fulfilled No. of Restarts: 307 No. of Flips: 2926 time to process: 1 seconds.
uf250-04.cnf , deadline. Restarts: 850
uf250-04.cnf fulfilled No. of Restarts: 476 No. of Flips: 3140 time to process: 2 seconds.
uf250-04.cnf , deadline. Restarts: 850
uf250-04.cnf fulfilled No. of Restarts: 825 No. of Flips: 3364 time to process: 3 seconds.
uf250-04.cnf fulfilled No. of Restarts: 146 No. of Flips: 3345 time to process: 0 seconds.
uf250-04.cnf , deadline. Restarts: 850
uf250-04.cnf fulfilled No. of Restarts: 337 No. of Flips: 1703 time to process: 1 seconds.
uf250-04.cnf fulfilled No. of Restarts: 434 No. of Flips: 3675 time to process: 3 seconds.
uf250-04.cnf fulfilled No. of Restarts: 732 No. of Flips: 2970 time to process: 3 seconds.
uf250-04.cnf , deadline. Restarts: 850
uf250-04.cnf fulfilled No. of Restarts: 705 No. of Flips: 3951 time to process: 3 seconds.
uf250-04.cnf fulfilled No. of Restarts: 490 No. of Flips: 1526 time to process: 2 seconds.
uf250-04.cnf fulfilled No. of Restarts: 83 No. of Flips: 3444 time to process: 2 seconds.
uf250-04.cnf , deadline. Restarts: 850
uf250-04.cnf fulfilled No. of Restarts: 513 No. of Flips: 4587 time to process: 2 seconds.
uf250-04.cnf fulfilled No. of Restarts: 231 No. of Flips: 4023 time to process: 2 seconds.
uf250-04.cnf fulfilled No. of Restarts: 617 No. of Flips: 3607 time to process: 5 seconds.
uf250-04.cnf fulfilled No. of Restarts: 420 No. of Flips: 4805 time to process: 1 seconds.
uf250-04.cnf , deadline. Restarts: 850
uf250-04.cnf , deadline. Restarts: 850
uf250-04.cnf fulfilled No. of Restarts: 116 No. of Flips: 3530 time to process: 0 seconds.
uf250-04.cnf fulfilled No. of Restarts: 299 No. of Flips: 1130 time to process: 1 seconds.
uf250-04.cnf , deadline. Restarts: 850
uf250-04.cnf fulfilled No. of Restarts: 190 No. of Flips: 1979 time to process: 0 seconds.
uf250-04.cnf fulfilled No. of Restarts: 2 No. of Flips: 1665 time to process: 0 seconds.
uf250-04.cnf fulfilled No. of Restarts: 639 No. of Flips: 1916 time to process: 3 seconds.
uf250-04.cnf fulfilled No. of Restarts: 338 No. of Flips: 1272 time to process: 4 seconds.
uf250-04.cnf fulfilled No. of Restarts: 75 No. of Flips: 4000 time to process: 2 seconds.
uf250-04.cnf fulfilled No. of Restarts: 643 No. of Flips: 3653 time to process: 2 seconds.
uf250-04.cnf , deadline. Restarts: 850
uf250-04.cnf fulfilled No. of Restarts: 315 No. of Flips: 2432 time to process: 1 seconds.
uf250-04.cnf , deadline. Restarts: 850
uf250-04.cnf fulfilled No. of Restarts: 814 No. of Flips: 4480 time to process: 3 seconds.
uf250-04.cnf , deadline. Restarts: 850
uf250-04.cnf , deadline. Restarts: 850
uf250-04.cnf , deadline. Restarts: 850
uf250-04.cnf fulfilled No. of Restarts: 177 No. of Flips: 3547 time to process: 0 seconds.
uf250-04.cnf , deadline. Restarts: 850
uf250-04.cnf fulfilled No. of Restarts: 616 No. of Flips: 3635 time to process: 2 seconds.
uf250-04.cnf , deadline. Restarts: 850
uf250-04.cnf , deadline. Restarts: 850
uf250-04.cnf fulfilled No. of Restarts: 169 No. of Flips: 2232 time to process: 0 seconds.
uf250-04.cnf fulfilled No. of Restarts: 762 No. of Flips: 1168 time to process: 3 seconds.
uf250-04.cnf , deadline. Restarts: 850
uf250-04.cnf fulfilled No. of Restarts: 253 No. of Flips: 3591 time to process: 1 seconds.
uf250-04.cnf , deadline. Restarts: 850
uf250-04.cnf fulfilled No. of Restarts: 239 No. of Flips: 4499 time to process: 1 seconds.
uf250-04.cnf fulfilled No. of Restarts: 401 No. of Flips: 2577 time to process: 4 seconds.
uf250-04.cnf fulfilled No. of Restarts: 438 No. of Flips: 4309 time to process: 3 seconds.
uf250-04.cnf fulfilled No. of Restarts: 170 No. of Flips: 4371 time to process: 0 seconds.
uf250-04.cnf fulfilled No. of Restarts: 366 No. of Flips: 2362 time to process: 4 seconds.
uf250-04.cnf fulfilled No. of Restarts: 675 No. of Flips: 3857 time to process: 3 seconds.
uf250-04.cnf , deadline. Restarts: 850
uf250-04.cnf , deadline. Restarts: 850
uf250-04.cnf fulfilled No. of Restarts: 310 No. of Flips: 4905 time to process: 1 seconds.
uf250-04.cnf , deadline. Restarts: 850
uf250-04.cnf , deadline. Restarts: 850
uf250-04.cnf fulfilled No. of Restarts: 45 No. of Flips: 1312 time to process: 0 seconds.
uf250-04.cnf fulfilled No. of Restarts: 108 No. of Flips: 967 time to process: 4 seconds.
uf250-04.cnf fulfilled No. of Restarts: 238 No. of Flips: 4527 time to process: 4 seconds.
uf250-04.cnf fulfilled No. of Restarts: 53 No. of Flips: 4308 time to process: 0 seconds.
uf250-04.cnf fulfilled No. of Restarts: 365 No. of Flips: 3621 time to process: 5 seconds.
uf250-04.cnf , deadline. Restarts: 850
uf250-04.cnf fulfilled No. of Restarts: 27 No. of Flips: 3774 time to process: 0 seconds.
uf250-04.cnf fulfilled No. of Restarts: 358 No. of Flips: 2538 time to process: 5 seconds.
uf250-04.cnf , deadline. Restarts: 850
uf250-04.cnf fulfilled No. of Restarts: 789 No. of Flips: 4743 time to process: 3 seconds.
uf250-04.cnf , deadline. Restarts: 850
uf250-04.cnf , deadline. Restarts: 850
uf250-04.cnf fulfilled No. of Restarts: 271 No. of Flips: 3493 time to process: 1 seconds.
uf250-04.cnf fulfilled No. of Restarts: 790 No. of Flips: 3068 time to process: 6 seconds.
uf250-04.cnf fulfilled No. of Restarts: 766 No. of Flips: 3180 time to process: 3 seconds.
uf250-04.cnf fulfilled No. of Restarts: 808 No. of Flips: 4934 time to process: 3 seconds.
uf250-04.cnf fulfilled No. of Restarts: 99 No. of Flips: 3480 time to process: 0 seconds.
uf250-04.cnf , deadline. Restarts: 850
uf250-04.cnf fulfilled No. of Restarts: 529 No. of Flips: 3131 time to process: 2 seconds.
uf250-04.cnf , deadline. Restarts: 850
uf250-04.cnf , deadline. Restarts: 850
uf250-04.cnf fulfilled No. of Restarts: 368 No. of Flips: 4898 time to process: 1 seconds.
uf250-04.cnf fulfilled No. of Restarts: 231 No. of Flips: 3921 time to process: 1 seconds.
uf250-04.cnf , deadline. Restarts: 850
uf250-04.cnf , deadline. Restarts: 850
uf250-04.cnf fulfilled No. of Restarts: 620 No. of Flips: 2668 time to process: 2 seconds.
uf250-04.cnf fulfilled No. of Restarts: 240 No. of Flips: 891 time to process: 1 seconds.
uf250-04.cnf fulfilled No. of Restarts: 76 No. of Flips: 996 time to process: 1 seconds.
uf250-04.cnf , deadline. Restarts: 850
uf250-04.cnf fulfilled No. of Restarts: 539 No. of Flips: 4893 time to process: 2 seconds.
uf250-04.cnf fulfilled No. of Restarts: 606 No. of Flips: 2867 time to process: 4 seconds.
uf250-04.cnf fulfilled No. of Restarts: 459 No. of Flips: 4872 time to process: 3 seconds.
uf250-04.cnf fulfilled No. of Restarts: 175 No. of Flips: 1035 time to process: 0 seconds.
uf250-04.cnf fulfilled No. of Restarts: 72 No. of Flips: 1838 time to process: 4 seconds.
uf250-04.cnf , deadline. Restarts: 850
uf250-04.cnf , deadline. Restarts: 850
uf250-04.cnf , deadline. Restarts: 850
uf250-04.cnf fulfilled No. of Restarts: 177 No. of Flips: 4726 time to process: 0 seconds.
uf250-04.cnf fulfilled No. of Restarts: 417 No. of Flips: 4196 time to process: 1 seconds.
uf250-04.cnf fulfilled No. of Restarts: 376 No. of Flips: 1590 time to process: 1 seconds.
uf250-04.cnf fulfilled No. of Restarts: 205 No. of Flips: 4126 time to process: 3 seconds.
uf250-04.cnf fulfilled No. of Restarts: 367 No. of Flips: 4760 time to process: 1 seconds.
uf250-04.cnf , deadline. Restarts: 850
uf250-04.cnf , deadline. Restarts: 850
uf250-04.cnf fulfilled No. of Restarts: 121 No. of Flips: 2733 time to process: 0 seconds.
uf250-04.cnf , deadline. Restarts: 850
uf250-04.cnf , deadline. Restarts: 850
uf250-04.cnf fulfilled No. of Restarts: 500 No. of Flips: 2479 time to process: 2 seconds.
uf250-04.cnf fulfilled No. of Restarts: 385 No. of Flips: 3888 time to process: 1 seconds.
uf250-04.cnf fulfilled No. of Restarts: 185 No. of Flips: 4045 time to process: 3 seconds.
uf250-04.cnf , deadline. Restarts: 850
uf250-04.cnf fulfilled No. of Restarts: 437 No. of Flips: 3617 time to process: 2 seconds.
uf250-04.cnf , deadline. Restarts: 850
uf250-04.cnf fulfilled No. of Restarts: 706 No. of Flips: 4765 time to process: 3 seconds.
uf250-04.cnf , deadline. Restarts: 850
uf250-04.cnf fulfilled No. of Restarts: 140 No. of Flips: 4992 time to process: 0 seconds.
uf250-04.cnf fulfilled No. of Restarts: 32 No. of Flips: 2938 time to process: 3 seconds.
uf250-04.cnf , deadline. Restarts: 850
uf250-04.cnf fulfilled No. of Restarts: 210 No. of Flips: 2690 time to process: 0 seconds.
uf250-04.cnf , deadline. Restarts: 850
uf250-04.cnf fulfilled No. of Restarts: 53 No. of Flips: 4681 time to process: 0 seconds.
uf250-04.cnf , deadline. Restarts: 850
uf250-04.cnf , deadline. Restarts: 850
uf250-04.cnf fulfilled No. of Restarts: 432 No. of Flips: 3904 time to process: 2 seconds.
uf250-04.cnf fulfilled No. of Restarts: 240 No. of Flips: 2788 time to process: 2 seconds.
uf250-04.cnf fulfilled No. of Restarts: 370 No. of Flips: 4551 time to process: 1 seconds.
uf250-04.cnf fulfilled No. of Restarts: 579 No. of Flips: 3268 time to process: 3 seconds.
uf250-04.cnf fulfilled No. of Restarts: 284 No. of Flips: 1912 time to process: 2 seconds.
uf250-04.cnf fulfilled No. of Restarts: 489 No. of Flips: 1806 time to process: 4 seconds.
uf250-04.cnf fulfilled No. of Restarts: 38 No. of Flips: 1217 time to process: 0 seconds.
uf250-04.cnf fulfilled No. of Restarts: 546 No. of Flips: 3488 time to process: 4 seconds.
uf250-04.cnf fulfilled No. of Restarts: 659 No. of Flips: 4607 time to process: 5 seconds.
uf250-04.cnf fulfilled No. of Restarts: 11 No. of Flips: 2580 time to process: 0 seconds.
uf250-04.cnf fulfilled No. of Restarts: 74 No. of Flips: 1885 time to process: 4 seconds.
uf250-04.cnf fulfilled No. of Restarts: 296 No. of Flips: 1967 time to process: 2 seconds.
uf250-04.cnf fulfilled No. of Restarts: 268 No. of Flips: 3450 time to process: 3 seconds.
uf250-04.cnf fulfilled No. of Restarts: 187 No. of Flips: 4352 time to process: 1 seconds.
uf250-04.cnf fulfilled No. of Restarts: 197 No. of Flips: 4642 time to process: 1 seconds.
uf250-04.cnf fulfilled No. of Restarts: 337 No. of Flips: 3923 time to process: 3 seconds.
uf250-04.cnf fulfilled No. of Restarts: 173 No. of Flips: 4021 time to process: 1 seconds.
uf250-04.cnf , deadline. Restarts: 850
uf250-04.cnf fulfilled No. of Restarts: 730 No. of Flips: 2194 time to process: 3 seconds.
uf250-04.cnf fulfilled No. of Restarts: 390 No. of Flips: 2804 time to process: 2 seconds.
uf250-04.cnf fulfilled No. of Restarts: 329 No. of Flips: 4245 time to process: 3 seconds.
uf250-04.cnf , deadline. Restarts: 850
uf250-04.cnf fulfilled No. of Restarts: 603 No. of Flips: 2587 time to process: 2 seconds.
uf250-04.cnf , deadline. Restarts: 850
uf250-04.cnf fulfilled No. of Restarts: 651 No. of Flips: 4351 time to process: 3 seconds.
uf250-04.cnf fulfilled No. of Restarts: 126 No. of Flips: 4610 time to process: 0 seconds.
uf250-04.cnf , deadline. Restarts: 850
uf250-04.cnf fulfilled No. of Restarts: 434 No. of Flips: 3880 time to process: 2 seconds.
uf250-04.cnf fulfilled No. of Restarts: 365 No. of Flips: 3551 time to process: 1 seconds.
uf250-04.cnf , deadline. Restarts: 850
uf250-04.cnf fulfilled No. of Restarts: 290 No. of Flips: 2242 time to process: 1 seconds.
uf250-04.cnf , deadline. Restarts: 850
uf250-04.cnf , deadline. Restarts: 850
uf250-04.cnf , deadline. Restarts: 850
uf250-04.cnf , deadline. Restarts: 850
uf250-04.cnf , deadline. Restarts: 850
uf250-04.cnf fulfilled No. of Restarts: 453 No. of Flips: 2649 time to process: 2 seconds.
uf250-04.cnf fulfilled No. of Restarts: 178 No. of Flips: 4679 time to process: 2 seconds.
uf250-04.cnf , deadline. Restarts: 850
uf250-04.cnf , deadline. Restarts: 850
uf250-04.cnf fulfilled No. of Restarts: 327 No. of Flips: 1046 time to process: 1 seconds.
uf250-04.cnf fulfilled No. of Restarts: 324 No. of Flips: 2167 time to process: 3 seconds.
uf250-04.cnf , deadline. Restarts: 850
uf250-04.cnf fulfilled No. of Restarts: 194 No. of Flips: 4984 time to process: 0 seconds.
uf250-04.cnf fulfilled No. of Restarts: 4 No. of Flips: 2864 time to process: 2 seconds.
uf250-04.cnf , deadline. Restarts: 850
uf250-04.cnf fulfilled No. of Restarts: 140 No. of Flips: 2671 time to process: 0 seconds.
uf250-04.cnf fulfilled No. of Restarts: 351 No. of Flips: 4177 time to process: 4 seconds.
uf250-04.cnf , deadline. Restarts: 850
uf250-04.cnf , deadline. Restarts: 850
uf250-04.cnf fulfilled No. of Restarts: 681 No. of Flips: 2264 time to process: 3 seconds.
uf250-04.cnf fulfilled No. of Restarts: 325 No. of Flips: 2457 time to process: 2 seconds.
uf250-04.cnf , deadline. Restarts: 850
uf250-04.cnf fulfilled No. of Restarts: 287 No. of Flips: 1438 time to process: 1 seconds.
uf250-04.cnf , deadline. Restarts: 850
uf250-04.cnf fulfilled No. of Restarts: 599 No. of Flips: 2897 time to process: 2 seconds.
uf250-04.cnf fulfilled No. of Restarts: 323 No. of Flips: 1160 time to process: 2 seconds.
uf250-04.cnf fulfilled No. of Restarts: 798 No. of Flips: 3754 time to process: 4 seconds.
uf250-04.cnf , deadline. Restarts: 850
uf250-04.cnf fulfilled No. of Restarts: 576 No. of Flips: 837 time to process: 2 seconds.
uf250-04.cnf , deadline. Restarts: 850
uf250-04.cnf , deadline. Restarts: 850
uf250-04.cnf , deadline. Restarts: 850
uf250-04.cnf , deadline. Restarts: 850
uf250-04.cnf fulfilled No. of Restarts: 795 No. of Flips: 3657 time to process: 3 seconds.
uf250-04.cnf fulfilled No. of Restarts: 109 No. of Flips: 4855 time to process: 0 seconds.
uf250-04.cnf fulfilled No. of Restarts: 329 No. of Flips: 4302 time to process: 1 seconds.
uf250-04.cnf , deadline. Restarts: 850
uf250-04.cnf , deadline. Restarts: 850
uf250-04.cnf fulfilled No. of Restarts: 227 No. of Flips: 3066 time to process: 1 seconds.
uf250-04.cnf , deadline. Restarts: 850
uf250-04.cnf fulfilled No. of Restarts: 605 No. of Flips: 3382 time to process: 2 seconds.
uf250-04.cnf fulfilled No. of Restarts: 409 No. of Flips: 4993 time to process: 3 seconds.
uf250-04.cnf fulfilled No. of Restarts: 343 No. of Flips: 2531 time to process: 3 seconds.
uf250-04.cnf fulfilled No. of Restarts: 644 No. of Flips: 1456 time to process: 5 seconds.
uf250-04.cnf fulfilled No. of Restarts: 462 No. of Flips: 729 time to process: 2 seconds.
uf250-04.cnf fulfilled No. of Restarts: 799 No. of Flips: 1772 time to process: 5 seconds.
uf250-04.cnf fulfilled No. of Restarts: 62 No. of Flips: 4783 time to process: 0 seconds.
uf250-04.cnf fulfilled No. of Restarts: 691 No. of Flips: 2414 time to process: 3 seconds.
uf250-04.cnf fulfilled No. of Restarts: 338 No. of Flips: 2816 time to process: 1 seconds.
uf250-04.cnf , deadline. Restarts: 850
uf250-04.cnf fulfilled No. of Restarts: 540 No. of Flips: 3296 time to process: 2 seconds.
uf250-04.cnf , deadline. Restarts: 850
uf250-04.cnf fulfilled No. of Restarts: 165 No. of Flips: 2467 time to process: 0 seconds.
uf250-04.cnf fulfilled No. of Restarts: 191 No. of Flips: 2833 time to process: 0 seconds.
uf250-04.cnf , deadline. Restarts: 850
uf250-04.cnf fulfilled No. of Restarts: 528 No. of Flips: 4222 time to process: 2 seconds.
uf250-04.cnf fulfilled No. of Restarts: 704 No. of Flips: 3588 time to process: 3 seconds.
uf250-04.cnf , deadline. Restarts: 850
uf250-04.cnf fulfilled No. of Restarts: 155 No. of Flips: 3775 time to process: 0 seconds.
uf250-04.cnf , deadline. Restarts: 850
uf250-04.cnf fulfilled No. of Restarts: 42 No. of Flips: 3273 time to process: 0 seconds.
uf250-04.cnf fulfilled No. of Restarts: 312 No. of Flips: 1169 time to process: 5 seconds.
uf250-04.cnf , deadline. Restarts: 850
uf250-04.cnf fulfilled No. of Restarts: 488 No. of Flips: 1415 time to process: 2 seconds.
uf250-04.cnf fulfilled No. of Restarts: 163 No. of Flips: 2767 time to process: 2 seconds.
uf250-04.cnf , deadline. Restarts: 850
uf250-04.cnf fulfilled No. of Restarts: 60 No. of Flips: 3322 time to process: 0 seconds.
uf250-04.cnf fulfilled No. of Restarts: 307 No. of Flips: 3930 time to process: 1 seconds.
uf250-04.cnf fulfilled No. of Restarts: 87 No. of Flips: 2804 time to process: 2 seconds.
uf250-04.cnf , deadline. Restarts: 850
uf250-04.cnf fulfilled No. of Restarts: 651 No. of Flips: 3850 time to process: 2 seconds.
uf250-04.cnf fulfilled No. of Restarts: 352 No. of Flips: 2745 time to process: 2 seconds.
uf250-04.cnf , deadline. Restarts: 850
uf250-04.cnf fulfilled No. of Restarts: 414 No. of Flips: 749 time to process: 1 seconds.
uf250-04.cnf fulfilled No. of Restarts: 40 No. of Flips: 3631 time to process: 1 seconds.
uf250-04.cnf fulfilled No. of Restarts: 176 No. of Flips: 1647 time to process: 1 seconds.
uf250-04.cnf , deadline. Restarts: 850
uf250-04.cnf fulfilled No. of Restarts: 363 No. of Flips: 2470 time to process: 1 seconds.
uf250-04.cnf fulfilled No. of Restarts: 349 No. of Flips: 4690 time to process: 3 seconds.
uf250-04.cnf fulfilled No. of Restarts: 274 No. of Flips: 1757 time to process: 2 seconds.
uf250-04.cnf fulfilled No. of Restarts: 324 No. of Flips: 3300 time to process: 1 seconds.
uf250-04.cnf fulfilled No. of Restarts: 570 No. of Flips: 4325 time to process: 6 seconds.
uf250-04.cnf fulfilled No. of Restarts: 757 No. of Flips: 1899 time to process: 3 seconds.
uf250-04.cnf fulfilled No. of Restarts: 261 No. of Flips: 2773 time to process: 1 seconds.
uf250-04.cnf fulfilled No. of Restarts: 726 No. of Flips: 4686 time to process: 3 seconds.
uf250-04.cnf , deadline. Restarts: 850
uf250-04.cnf , deadline. Restarts: 850
uf250-04.cnf , deadline. Restarts: 850
uf250-04.cnf fulfilled No. of Restarts: 176 No. of Flips: 3105 time to process: 0 seconds.
uf250-04.cnf fulfilled No. of Restarts: 260 No. of Flips: 4673 time to process: 4 seconds.
uf250-04.cnf fulfilled No. of Restarts: 165 No. of Flips: 3617 time to process: 2 seconds.
uf250-04.cnf fulfilled No. of Restarts: 403 No. of Flips: 2912 time to process: 3 seconds.
uf250-04.cnf , deadline. Restarts: 850
uf250-04.cnf fulfilled No. of Restarts: 124 No. of Flips: 4288 time to process: 0 seconds.
uf250-04.cnf fulfilled No. of Restarts: 594 No. of Flips: 2126 time to process: 6 seconds.
uf250-04.cnf fulfilled No. of Restarts: 824 No. of Flips: 1739 time to process: 3 seconds.
uf250-04.cnf fulfilled No. of Restarts: 561 No. of Flips: 3643 time to process: 3 seconds.
uf250-04.cnf , deadline. Restarts: 850
uf250-04.cnf , deadline. Restarts: 850
uf250-04.cnf fulfilled No. of Restarts: 497 No. of Flips: 4277 time to process: 2 seconds.
uf250-04.cnf , deadline. Restarts: 850
uf250-04.cnf fulfilled No. of Restarts: 323 No. of Flips: 3435 time to process: 1 seconds.
uf250-04.cnf fulfilled No. of Restarts: 156 No. of Flips: 1163 time to process: 0 seconds.
uf250-04.cnf fulfilled No. of Restarts: 162 No. of Flips: 3950 time to process: 2 seconds.
uf250-04.cnf fulfilled No. of Restarts: 233 No. of Flips: 1795 time to process: 2 seconds.
uf250-04.cnf fulfilled No. of Restarts: 628 No. of Flips: 4761 time to process: 3 seconds.
uf250-04.cnf , deadline. Restarts: 850
uf250-04.cnf , deadline. Restarts: 850
uf250-04.cnf fulfilled No. of Restarts: 554 No. of Flips: 1346 time to process: 2 seconds.
uf250-04.cnf , deadline. Restarts: 850
uf250-04.cnf fulfilled No. of Restarts: 573 No. of Flips: 3417 time to process: 2 seconds.
uf250-04.cnf fulfilled No. of Restarts: 369 No. of Flips: 4340 time to process: 3 seconds.
uf250-04.cnf fulfilled No. of Restarts: 207 No. of Flips: 2862 time to process: 1 seconds.
uf250-04.cnf fulfilled No. of Restarts: 620 No. of Flips: 4386 time to process: 3 seconds.
uf250-04.cnf , deadline. Restarts: 850
uf250-04.cnf , deadline. Restarts: 850
uf250-04.cnf fulfilled No. of Restarts: 25 No. of Flips: 2941 time to process: 0 seconds.
uf250-04.cnf fulfilled No. of Restarts: 81 No. of Flips: 1865 time to process: 3 seconds.
uf250-04.cnf fulfilled No. of Restarts: 745 No. of Flips: 3254 time to process: 4 seconds.
uf250-04.cnf fulfilled No. of Restarts: 51 No. of Flips: 3875 time to process: 0 seconds.
uf250-04.cnf fulfilled No. of Restarts: 611 No. of Flips: 4469 time to process: 2 seconds.
uf250-04.cnf fulfilled No. of Restarts: 591 No. of Flips: 3396 time to process: 3 seconds.
uf250-04.cnf fulfilled No. of Restarts: 542 No. of Flips: 4971 time to process: 3 seconds.
uf250-04.cnf , deadline. Restarts: 850
uf250-04.cnf , deadline. Restarts: 850
uf250-04.cnf fulfilled No. of Restarts: 449 No. of Flips: 2417 time to process: 2 seconds.
uf250-04.cnf fulfilled No. of Restarts: 7 No. of Flips: 1093 time to process: 1 seconds.
uf250-04.cnf , deadline. Restarts: 850
uf250-04.cnf fulfilled No. of Restarts: 207 No. of Flips: 4633 time to process: 0 seconds.
uf250-04.cnf fulfilled No. of Restarts: 701 No. of Flips: 1191 time to process: 3 seconds.
uf250-04.cnf fulfilled No. of Restarts: 235 No. of Flips: 2551 time to process: 1 seconds.
uf250-04.cnf fulfilled No. of Restarts: 826 No. of Flips: 3264 time to process: 5 seconds.
uf250-04.cnf , deadline. Restarts: 850
uf250-04.cnf , deadline. Restarts: 850
uf250-04.cnf , deadline. Restarts: 850
uf250-04.cnf fulfilled No. of Restarts: 404 No. of Flips: 4022 time to process: 1 seconds.
uf250-04.cnf fulfilled No. of Restarts: 7 No. of Flips: 3644 time to process: 0 seconds.
uf250-04.cnf fulfilled No. of Restarts: 203 No. of Flips: 1289 time to process: 4 seconds.
uf250-04.cnf , deadline. Restarts: 850
uf250-04.cnf , deadline. Restarts: 850
uf250-04.cnf , deadline. Restarts: 850
uf250-04.cnf , deadline. Restarts: 850
uf250-04.cnf fulfilled No. of Restarts: 765 No. of Flips: 1044 time to process: 3 seconds.
uf250-04.cnf , deadline. Restarts: 850
uf250-04.cnf fulfilled No. of Restarts: 454 No. of Flips: 3170 time to process: 2 seconds.
uf250-04.cnf fulfilled No. of Restarts: 771 No. of Flips: 2514 time to process: 5 seconds.
uf250-04.cnf fulfilled No. of Restarts: 830 No. of Flips: 2829 time to process: 3 seconds.
uf250-04.cnf fulfilled No. of Restarts: 612 No. of Flips: 3768 time to process: 2 seconds.
uf250-04.cnf , deadline. Restarts: 850
uf250-04.cnf fulfilled No. of Restarts: 312 No. of Flips: 2841 time to process: 1 seconds.
uf250-04.cnf fulfilled No. of Restarts: 531 No. of Flips: 908 time to process: 2 seconds.
uf250-04.cnf fulfilled No. of Restarts: 801 No. of Flips: 3953 time to process: 4 seconds.
uf250-04.cnf fulfilled No. of Restarts: 372 No. of Flips: 4029 time to process: 1 seconds.
uf250-04.cnf fulfilled No. of Restarts: 581 No. of Flips: 1626 time to process: 4 seconds.
uf250-04.cnf , deadline. Restarts: 850
uf250-04.cnf fulfilled No. of Restarts: 222 No. of Flips: 1993 time to process: 1 seconds.
uf250-04.cnf , deadline. Restarts: 850
uf250-04.cnf fulfilled No. of Restarts: 754 No. of Flips: 1572 time to process: 3 seconds.
uf250-04.cnf fulfilled No. of Restarts: 481 No. of Flips: 1575 time to process: 2 seconds.
uf250-04.cnf fulfilled No. of Restarts: 669 No. of Flips: 3628 time to process: 3 seconds.
uf250-04.cnf fulfilled No. of Restarts: 159 No. of Flips: 4322 time to process: 3 seconds.
uf250-04.cnf fulfilled No. of Restarts: 552 No. of Flips: 1562 time to process: 2 seconds.
uf250-04.cnf fulfilled No. of Restarts: 164 No. of Flips: 1838 time to process: 2 seconds.
uf250-04.cnf fulfilled No. of Restarts: 448 No. of Flips: 4610 time to process: 2 seconds.
uf250-04.cnf fulfilled No. of Restarts: 416 No. of Flips: 4712 time to process: 5 seconds.
uf250-04.cnf fulfilled No. of Restarts: 263 No. of Flips: 853 time to process: 1 seconds.
uf250-04.cnf fulfilled No. of Restarts: 643 No. of Flips: 4467 time to process: 6 seconds.
uf250-04.cnf fulfilled No. of Restarts: 766 No. of Flips: 3664 time to process: 3 seconds.
uf250-04.cnf fulfilled No. of Restarts: 391 No. of Flips: 2005 time to process: 2 seconds.
uf250-04.cnf fulfilled No. of Restarts: 766 No. of Flips: 4201 time to process: 5 seconds.
uf250-04.cnf fulfilled No. of Restarts: 693 No. of Flips: 3883 time to process: 3 seconds.
uf250-04.cnf , deadline. Restarts: 850
uf250-04.cnf , deadline. Restarts: 850
uf250-04.cnf , deadline. Restarts: 850
uf250-04.cnf fulfilled No. of Restarts: 57 No. of Flips: 4542 time to process: 0 seconds.
uf250-04.cnf , deadline. Restarts: 850
uf250-04.cnf fulfilled No. of Restarts: 410 No. of Flips: 3555 time to process: 1 seconds.
uf250-04.cnf , deadline. Restarts: 850
uf250-04.cnf fulfilled No. of Restarts: 156 No. of Flips: 4514 time to process: 0 seconds.
uf250-04.cnf fulfilled No. of Restarts: 178 No. of Flips: 1615 time to process: 2 seconds.
uf250-04.cnf , deadline. Restarts: 850
uf250-04.cnf fulfilled No. of Restarts: 411 No. of Flips: 3634 time to process: 1 seconds.
uf250-04.cnf , deadline. Restarts: 850
uf250-04.cnf , deadline. Restarts: 850
uf250-04.cnf , deadline. Restarts: 850
uf250-04.cnf , deadline. Restarts: 850
uf250-04.cnf fulfilled No. of Restarts: 551 No. of Flips: 3210 time to process: 2 seconds.
uf250-04.cnf fulfilled No. of Restarts: 84 No. of Flips: 3464 time to process: 0 seconds.
uf250-04.cnf , deadline. Restarts: 850
uf250-04.cnf fulfilled No. of Restarts: 215 No. of Flips: 4415 time to process: 0 seconds.
uf250-04.cnf fulfilled No. of Restarts: 257 No. of Flips: 3226 time to process: 1 seconds.
uf250-04.cnf fulfilled No. of Restarts: 154 No. of Flips: 1569 time to process: 4 seconds.
uf250-04.cnf fulfilled No. of Restarts: 8 No. of Flips: 1662 time to process: 3 seconds.
uf250-04.cnf , deadline. Restarts: 850
uf250-04.cnf , deadline. Restarts: 850
uf250-04.cnf fulfilled No. of Restarts: 279 No. of Flips: 1026 time to process: 1 seconds.
uf250-04.cnf fulfilled No. of Restarts: 121 No. of Flips: 2596 time to process: 0 seconds.
uf250-04.cnf fulfilled No. of Restarts: 452 No. of Flips: 2555 time to process: 3 seconds.
uf250-04.cnf fulfilled No. of Restarts: 379 No. of Flips: 4228 time to process: 2 seconds.
uf250-04.cnf fulfilled No. of Restarts: 509 No. of Flips: 1555 time to process: 3 seconds.
uf250-04.cnf fulfilled No. of Restarts: 621 No. of Flips: 4793 time to process: 2 seconds.
uf250-04.cnf fulfilled No. of Restarts: 129 No. of Flips: 4158 time to process: 2 seconds.
uf250-04.cnf fulfilled No. of Restarts: 332 No. of Flips: 1848 time to process: 2 seconds.
uf250-04.cnf fulfilled No. of Restarts: 596 No. of Flips: 3116 time to process: 2 seconds.
uf250-04.cnf , deadline. Restarts: 850
uf250-04.cnf fulfilled No. of Restarts: 821 No. of Flips: 2542 time to process: 3 seconds.
uf250-04.cnf fulfilled No. of Restarts: 428 No. of Flips: 3180 time to process: 2 seconds.
uf250-04.cnf fulfilled No. of Restarts: 22 No. of Flips: 3044 time to process: 0 seconds.
uf250-04.cnf fulfilled No. of Restarts: 376 No. of Flips: 4475 time to process: 3 seconds.
uf250-04.cnf fulfilled No. of Restarts: 600 No. of Flips: 3773 time to process: 4 seconds.
uf250-04.cnf fulfilled No. of Restarts: 207 No. of Flips: 4147 time to process: 0 seconds.
uf250-04.cnf fulfilled No. of Restarts: 251 No. of Flips: 1078 time to process: 3 seconds.
uf250-04.cnf fulfilled No. of Restarts: 370 No. of Flips: 1362 time to process: 2 seconds.
uf250-04.cnf fulfilled No. of Restarts: 564 No. of Flips: 4105 time to process: 4 seconds.
uf250-04.cnf fulfilled No. of Restarts: 465 No. of Flips: 4426 time to process: 4 seconds.
uf250-04.cnf , deadline. Restarts: 850
uf250-04.cnf fulfilled No. of Restarts: 162 No. of Flips: 3407 time to process: 0 seconds.
uf250-04.cnf , deadline. Restarts: 850
uf250-04.cnf , deadline. Restarts: 850
uf250-04.cnf fulfilled No. of Restarts: 187 No. of Flips: 3311 time to process: 0 seconds.
uf250-04.cnf , deadline. Restarts: 850
uf250-04.cnf fulfilled No. of Restarts: 192 No. of Flips: 867 time to process: 0 seconds.
uf250-04.cnf , deadline. Restarts: 850
uf250-04.cnf fulfilled No. of Restarts: 164 No. of Flips: 4681 time to process: 0 seconds.
uf250-04.cnf fulfilled No. of Restarts: 160 No. of Flips: 4093 time to process: 0 seconds.
uf250-04.cnf fulfilled No. of Restarts: 811 No. of Flips: 4809 time to process: 5 seconds.
uf250-04.cnf , deadline. Restarts: 850
uf250-04.cnf fulfilled No. of Restarts: 47 No. of Flips: 1594 time to process: 0 seconds.
uf250-04.cnf , deadline. Restarts: 850
uf250-04.cnf , deadline. Restarts: 850
uf250-04.cnf , deadline. Restarts: 850
uf250-04.cnf fulfilled No. of Restarts: 841 No. of Flips: 2407 time to process: 3 seconds.
uf250-04.cnf fulfilled No. of Restarts: 554 No. of Flips: 3826 time to process: 2 seconds.
uf250-04.cnf fulfilled No. of Restarts: 447 No. of Flips: 2519 time to process: 3 seconds.
uf250-04.cnf fulfilled No. of Restarts: 331 No. of Flips: 2855 time to process: 1 seconds.
uf250-04.cnf , deadline. Restarts: 850
uf250-04.cnf fulfilled No. of Restarts: 306 No. of Flips: 1965 time to process: 1 seconds.
uf250-04.cnf fulfilled No. of Restarts: 116 No. of Flips: 1975 time to process: 2 seconds.
uf250-04.cnf , deadline. Restarts: 850
uf250-04.cnf fulfilled No. of Restarts: 263 No. of Flips: 2117 time to process: 1 seconds.
uf250-04.cnf , deadline. Restarts: 850
uf250-04.cnf fulfilled No. of Restarts: 347 No. of Flips: 2068 time to process: 1 seconds.
uf250-04.cnf fulfilled No. of Restarts: 838 No. of Flips: 4553 time to process: 5 seconds.
uf250-04.cnf fulfilled No. of Restarts: 696 No. of Flips: 2800 time to process: 3 seconds.
uf250-04.cnf fulfilled No. of Restarts: 581 No. of Flips: 2329 time to process: 3 seconds.
uf250-04.cnf , deadline. Restarts: 850
uf250-04.cnf fulfilled No. of Restarts: 489 No. of Flips: 2472 time to process: 2 seconds.
uf250-04.cnf , deadline. Restarts: 850
uf250-04.cnf fulfilled No. of Restarts: 204 No. of Flips: 3820 time to process: 0 seconds.
uf250-04.cnf , deadline. Restarts: 850
uf250-04.cnf fulfilled No. of Restarts: 7 No. of Flips: 1875 time to process: 0 seconds.
uf250-04.cnf , deadline. Restarts: 850
uf250-04.cnf , deadline. Restarts: 850
uf250-04.cnf fulfilled No. of Restarts: 586 No. of Flips: 2875 time to process: 2 seconds.
uf250-04.cnf , deadline. Restarts: 850
uf250-04.cnf , deadline. Restarts: 850
uf250-04.cnf fulfilled No. of Restarts: 214 No. of Flips: 2788 time to process: 0 seconds.
uf250-04.cnf fulfilled No. of Restarts: 376 No. of Flips: 1940 time to process: 4 seconds.
uf250-04.cnf fulfilled No. of Restarts: 9 No. of Flips: 1521 time to process: 0 seconds.
uf250-04.cnf , deadline. Restarts: 850
uf250-04.cnf , deadline. Restarts: 850
uf250-04.cnf , deadline. Restarts: 850
uf250-04.cnf fulfilled No. of Restarts: 583 No. of Flips: 3606 time to process: 2 seconds.
uf250-04.cnf , deadline. Restarts: 850
uf250-04.cnf fulfilled No. of Restarts: 401 No. of Flips: 1357 time to process: 1 seconds.
uf250-04.cnf fulfilled No. of Restarts: 117 No. of Flips: 4624 time to process: 2 seconds.
uf250-04.cnf , deadline. Restarts: 850
uf250-04.cnf fulfilled No. of Restarts: 473 No. of Flips: 3880 time to process: 2 seconds.
uf250-04.cnf fulfilled No. of Restarts: 198 No. of Flips: 4117 time to process: 2 seconds.
uf250-04.cnf fulfilled No. of Restarts: 576 No. of Flips: 3342 time to process: 3 seconds.
uf250-04.cnf fulfilled No. of Restarts: 128 No. of Flips: 2029 time to process: 0 seconds.
uf250-04.cnf fulfilled No. of Restarts: 24 No. of Flips: 4920 time to process: 3 seconds.
uf250-04.cnf fulfilled No. of Restarts: 201 No. of Flips: 3965 time to process: 0 seconds.
uf250-04.cnf fulfilled No. of Restarts: 278 No. of Flips: 4474 time to process: 4 seconds.
uf250-04.cnf , deadline. Restarts: 850
uf250-04.cnf fulfilled No. of Restarts: 560 No. of Flips: 4875 time to process: 2 seconds.
uf250-04.cnf fulfilled No. of Restarts: 109 No. of Flips: 4053 time to process: 1 seconds.
uf250-04.cnf fulfilled No. of Restarts: 264 No. of Flips: 1708 time to process: 4 seconds.
uf250-04.cnf , deadline. Restarts: 850
uf250-04.cnf fulfilled No. of Restarts: 599 No. of Flips: 3344 time to process: 2 seconds.
uf250-04.cnf , deadline. Restarts: 850
uf250-04.cnf , deadline. Restarts: 850
uf250-04.cnf fulfilled No. of Restarts: 5 No. of Flips: 3753 time to process: 0 seconds.
uf250-04.cnf fulfilled No. of Restarts: 463 No. of Flips: 2744 time to process: 5 seconds.
uf250-04.cnf fulfilled No. of Restarts: 278 No. of Flips: 4764 time to process: 1 seconds.
uf250-04.cnf fulfilled No. of Restarts: 268 No. of Flips: 2802 time to process: 1 seconds.
uf250-04.cnf fulfilled No. of Restarts: 788 No. of Flips: 4063 time to process: 5 seconds.
uf250-04.cnf fulfilled No. of Restarts: 423 No. of Flips: 3209 time to process: 1 seconds.
uf250-04.cnf , deadline. Restarts: 850
uf250-04.cnf fulfilled No. of Restarts: 248 No. of Flips: 2482 time to process: 1 seconds.
uf250-04.cnf , deadline. Restarts: 850
uf250-04.cnf , deadline. Restarts: 850
uf250-04.cnf fulfilled No. of Restarts: 35 No. of Flips: 4782 time to process: 0 seconds.
uf250-04.cnf , deadline. Restarts: 850
uf250-04.cnf fulfilled No. of Restarts: 302 No. of Flips: 4340 time to process: 1 seconds.
uf250-04.cnf fulfilled No. of Restarts: 153 No. of Flips: 4405 time to process: 3 seconds.
uf250-04.cnf fulfilled No. of Restarts: 236 No. of Flips: 3693 time to process: 1 seconds.
uf250-04.cnf fulfilled No. of Restarts: 330 No. of Flips: 3412 time to process: 3 seconds.
uf250-04.cnf fulfilled No. of Restarts: 567 No. of Flips: 2176 time to process: 5 seconds.
uf250-04.cnf fulfilled No. of Restarts: 143 No. of Flips: 4867 time to process: 1 seconds.
uf250-04.cnf , deadline. Restarts: 850
uf250-04.cnf , deadline. Restarts: 850
uf250-04.cnf , deadline. Restarts: 850
uf250-04.cnf fulfilled No. of Restarts: 655 No. of Flips: 2117 time to process: 2 seconds.
uf250-04.cnf fulfilled No. of Restarts: 110 No. of Flips: 1432 time to process: 1 seconds.
uf250-04.cnf fulfilled No. of Restarts: 490 No. of Flips: 5000 time to process: 2 seconds.
uf250-04.cnf fulfilled No. of Restarts: 355 No. of Flips: 3463 time to process: 2 seconds.
uf250-04.cnf , deadline. Restarts: 850
uf250-04.cnf fulfilled No. of Restarts: 280 No. of Flips: 2705 time to process: 1 seconds.
uf250-04.cnf , deadline. Restarts: 850
uf250-04.cnf fulfilled No. of Restarts: 779 No. of Flips: 600 time to process: 3 seconds.
uf250-04.cnf fulfilled No. of Restarts: 384 No. of Flips: 3406 time to process: 1 seconds.
uf250-04.cnf fulfilled No. of Restarts: 105 No. of Flips: 4812 time to process: 0 seconds.
uf250-04.cnf fulfilled No. of Restarts: 729 No. of Flips: 3051 time to process: 3 seconds.
uf250-04.cnf fulfilled No. of Restarts: 123 No. of Flips: 1887 time to process: 2 seconds.
uf250-04.cnf fulfilled No. of Restarts: 470 No. of Flips: 1875 time to process: 5 seconds.
uf250-04.cnf , deadline. Restarts: 850
uf250-04.cnf fulfilled No. of Restarts: 295 No. of Flips: 4230 time to process: 1 seconds.
uf250-04.cnf , deadline. Restarts: 850
uf250-04.cnf fulfilled No. of Restarts: 428 No. of Flips: 1285 time to process: 1 seconds.
uf250-04.cnf , deadline. Restarts: 850
uf250-04.cnf , deadline. Restarts: 850
uf250-04.cnf fulfilled No. of Restarts: 518 No. of Flips: 3708 time to process: 2 seconds.
uf250-04.cnf fulfilled No. of Restarts: 707 No. of Flips: 1155 time to process: 3 seconds.
uf250-04.cnf , deadline. Restarts: 850
uf250-04.cnf fulfilled No. of Restarts: 4 No. of Flips: 751 time to process: 0 seconds.
uf250-04.cnf fulfilled No. of Restarts: 679 No. of Flips: 1573 time to process: 3 seconds.
uf250-04.cnf fulfilled No. of Restarts: 242 No. of Flips: 2634 time to process: 1 seconds.
uf250-04.cnf , deadline. Restarts: 850
uf250-04.cnf fulfilled No. of Restarts: 257 No. of Flips: 4886 time to process: 1 seconds.
uf250-04.cnf fulfilled No. of Restarts: 370 No. of Flips: 2870 time to process: 4 seconds.
uf250-04.cnf fulfilled No. of Restarts: 608 No. of Flips: 3126 time to process: 2 seconds.
uf250-04.cnf , deadline. Restarts: 850
uf250-04.cnf , deadline. Restarts: 850
uf250-04.cnf , deadline. Restarts: 850
uf250-04.cnf fulfilled No. of Restarts: 581 No. of Flips: 2892 time to process: 2 seconds.
uf250-04.cnf fulfilled No. of Restarts: 380 No. of Flips: 1702 time to process: 2 seconds.
uf250-04.cnf fulfilled No. of Restarts: 435 No. of Flips: 1883 time to process: 4 seconds.
uf250-04.cnf , deadline. Restarts: 850
uf250-04.cnf fulfilled No. of Restarts: 378 No. of Flips: 1982 time to process: 1 seconds.
uf250-04.cnf fulfilled No. of Restarts: 437 No. of Flips: 1077 time to process: 3 seconds.
uf250-04.cnf , deadline. Restarts: 850
uf250-04.cnf , deadline. Restarts: 850
uf250-04.cnf fulfilled No. of Restarts: 601 No. of Flips: 2683 time to process: 2 seconds.
uf250-04.cnf fulfilled No. of Restarts: 4 No. of Flips: 2985 time to process: 0 seconds.
uf250-04.cnf fulfilled No. of Restarts: 543 No. of Flips: 1680 time to process: 3 seconds.
uf250-04.cnf fulfilled No. of Restarts: 88 No. of Flips: 2140 time to process: 1 seconds.
uf250-04.cnf , deadline. Restarts: 850
uf250-04.cnf , deadline. Restarts: 850
uf250-04.cnf fulfilled No. of Restarts: 566 No. of Flips: 2095 time to process: 2 seconds.
uf250-04.cnf fulfilled No. of Restarts: 89 No. of Flips: 4387 time to process: 0 seconds.
uf250-04.cnf fulfilled No. of Restarts: 211 No. of Flips: 2401 time to process: 3 seconds.
uf250-04.cnf , deadline. Restarts: 850
uf250-04.cnf , deadline. Restarts: 850
uf250-04.cnf , deadline. Restarts: 850
uf250-04.cnf fulfilled No. of Restarts: 11 No. of Flips: 4084 time to process: 0 seconds.
uf250-04.cnf fulfilled No. of Restarts: 24 No. of Flips: 1795 time to process: 3 seconds.
uf250-04.cnf fulfilled No. of Restarts: 67 No. of Flips: 2018 time to process: 0 seconds.
uf250-04.cnf fulfilled No. of Restarts: 216 No. of Flips: 3305 time to process: 5 seconds.
uf250-04.cnf , deadline. Restarts: 850
uf250-04.cnf fulfilled No. of Restarts: 689 No. of Flips: 2838 time to process: 3 seconds.
uf250-04.cnf fulfilled No. of Restarts: 286 No. of Flips: 1834 time to process: 1 seconds.
uf250-04.cnf fulfilled No. of Restarts: 822 No. of Flips: 3033 time to process: 5 seconds.
uf250-04.cnf , deadline. Restarts: 850
uf250-04.cnf fulfilled No. of Restarts: 223 No. of Flips: 3702 time to process: 0 seconds.
uf250-04.cnf fulfilled No. of Restarts: 104 No. of Flips: 3600 time to process: 3 seconds.
uf250-04.cnf fulfilled No. of Restarts: 316 No. of Flips: 2072 time to process: 1 seconds.
uf250-04.cnf fulfilled No. of Restarts: 568 No. of Flips: 4353 time to process: 4 seconds.
uf250-04.cnf fulfilled No. of Restarts: 179 No. of Flips: 3129 time to process: 0 seconds.
uf250-04.cnf fulfilled No. of Restarts: 115 No. of Flips: 2922 time to process: 2 seconds.
uf250-04.cnf , deadline. Restarts: 850
uf250-04.cnf fulfilled No. of Restarts: 246 No. of Flips: 2234 time to process: 1 seconds.
uf250-04.cnf , deadline. Restarts: 850
uf250-04.cnf , deadline. Restarts: 850
uf250-04.cnf , deadline. Restarts: 850
uf250-04.cnf fulfilled No. of Restarts: 197 No. of Flips: 3930 time to process: 0 seconds.
uf250-04.cnf , deadline. Restarts: 850
uf250-04.cnf fulfilled No. of Restarts: 349 No. of Flips: 780 time to process: 1 seconds.
uf250-04.cnf fulfilled No. of Restarts: 433 No. of Flips: 2617 time to process: 3 seconds.
uf250-04.cnf fulfilled No. of Restarts: 47 No. of Flips: 4566 time to process: 0 seconds.
uf250-04.cnf fulfilled No. of Restarts: 323 No. of Flips: 3970 time to process: 3 seconds.
uf250-04.cnf fulfilled No. of Restarts: 346 No. of Flips: 1795 time to process: 2 seconds.
uf250-04.cnf , deadline. Restarts: 850
uf250-04.cnf , deadline. Restarts: 850
uf250-04.cnf , deadline. Restarts: 850
uf250-04.cnf fulfilled No. of Restarts: 91 No. of Flips: 3769 time to process: 0 seconds.
uf250-04.cnf fulfilled No. of Restarts: 159 No. of Flips: 1602 time to process: 0 seconds.
uf250-04.cnf fulfilled No. of Restarts: 8 No. of Flips: 3407 time to process: 2 seconds.
uf250-04.cnf fulfilled No. of Restarts: 423 No. of Flips: 2989 time to process: 5 seconds.
uf250-04.cnf , deadline. Restarts: 850
uf250-04.cnf fulfilled No. of Restarts: 758 No. of Flips: 2043 time to process: 3 seconds.
uf250-04.cnf fulfilled No. of Restarts: 537 No. of Flips: 2845 time to process: 2 seconds.
uf250-04.cnf , deadline. Restarts: 850
uf250-04.cnf fulfilled No. of Restarts: 249 No. of Flips: 1961 time to process: 1 seconds.
uf250-04.cnf , deadline. Restarts: 850
uf250-04.cnf fulfilled No. of Restarts: 636 No. of Flips: 4732 time to process: 2 seconds.
uf250-04.cnf fulfilled No. of Restarts: 533 No. of Flips: 1552 time to process: 3 seconds.
uf250-04.cnf , deadline. Restarts: 850
uf250-04.cnf fulfilled No. of Restarts: 687 No. of Flips: 2598 time to process: 3 seconds.
uf250-04.cnf fulfilled No. of Restarts: 327 No. of Flips: 2466 time to process: 2 seconds.
uf250-04.cnf fulfilled No. of Restarts: 701 No. of Flips: 4580 time to process: 5 seconds.
uf250-04.cnf , deadline. Restarts: 850
uf250-04.cnf fulfilled No. of Restarts: 35 No. of Flips: 4851 time to process: 0 seconds.
uf250-04.cnf , deadline. Restarts: 850
uf250-04.cnf fulfilled No. of Restarts: 613 No. of Flips: 1454 time to process: 2 seconds.
uf250-04.cnf fulfilled No. of Restarts: 15 No. of Flips: 2070 time to process: 1 seconds.
uf250-04.cnf , deadline. Restarts: 850
uf250-04.cnf , deadline. Restarts: 850
uf250-04.cnf fulfilled No. of Restarts: 450 No. of Flips: 2968 time to process: 2 seconds.
uf250-04.cnf , deadline. Restarts: 850
uf250-04.cnf fulfilled No. of Restarts: 99 No. of Flips: 3235 time to process: 0 seconds.
uf250-04.cnf , deadline. Restarts: 850
uf250-04.cnf fulfilled No. of Restarts: 87 No. of Flips: 2240 time to process: 0 seconds.
uf250-04.cnf , deadline. Restarts: 850
uf250-04.cnf , deadline. Restarts: 850
uf250-04.cnf , deadline. Restarts: 850
uf250-04.cnf , deadline. Restarts: 850
uf250-04.cnf , deadline. Restarts: 850
uf250-04.cnf fulfilled No. of Restarts: 86 No. of Flips: 4355 time to process: 0 seconds.
uf250-04.cnf fulfilled No. of Restarts: 264 No. of Flips: 2145 time to process: 1 seconds.
uf250-04.cnf fulfilled No. of Restarts: 761 No. of Flips: 1487 time to process: 6 seconds.
uf250-04.cnf fulfilled No. of Restarts: 208 No. of Flips: 4303 time to process: 0 seconds.
uf250-04.cnf , deadline. Restarts: 850
uf250-04.cnf fulfilled No. of Restarts: 593 No. of Flips: 2421 time to process: 2 seconds.
uf250-04.cnf fulfilled No. of Restarts: 203 No. of Flips: 4087 time to process: 2 seconds.
uf250-04.cnf fulfilled No. of Restarts: 334 No. of Flips: 2900 time to process: 3 seconds.
uf250-04.cnf fulfilled No. of Restarts: 843 No. of Flips: 4607 time to process: 4 seconds.
uf250-04.cnf fulfilled No. of Restarts: 119 No. of Flips: 4750 time to process: 2 seconds.
uf250-04.cnf , deadline. Restarts: 850
uf250-04.cnf , deadline. Restarts: 850
uf250-04.cnf fulfilled No. of Restarts: 43 No. of Flips: 1561 time to process: 0 seconds.
uf250-04.cnf fulfilled No. of Restarts: 62 No. of Flips: 1863 time to process: 0 seconds.
uf250-04.cnf fulfilled No. of Restarts: 307 No. of Flips: 1718 time to process: 4 seconds.
uf250-04.cnf fulfilled No. of Restarts: 324 No. of Flips: 1737 time to process: 1 seconds.
uf250-04.cnf , deadline. Restarts: 850
uf250-04.cnf fulfilled No. of Restarts: 186 No. of Flips: 3861 time to process: 0 seconds.
uf250-04.cnf fulfilled No. of Restarts: 52 No. of Flips: 2674 time to process: 3 seconds.
uf250-04.cnf fulfilled No. of Restarts: 405 No. of Flips: 4430 time to process: 1 seconds.
uf250-04.cnf fulfilled No. of Restarts: 333 No. of Flips: 2914 time to process: 3 seconds.
uf250-04.cnf , deadline. Restarts: 850
uf250-04.cnf , deadline. Restarts: 850
uf250-04.cnf fulfilled No. of Restarts: 305 No. of Flips: 2173 time to process: 1 seconds.
uf250-04.cnf fulfilled No. of Restarts: 767 No. of Flips: 4097 time to process: 5 seconds.
uf250-04.cnf fulfilled No. of Restarts: 746 No. of Flips: 2708 time to process: 3 seconds.
uf250-04.cnf fulfilled No. of Restarts: 220 No. of Flips: 1639 time to process: 1 seconds.
uf250-04.cnf fulfilled No. of Restarts: 259 No. of Flips: 2520 time to process: 3 seconds.
uf250-04.cnf fulfilled No. of Restarts: 238 No. of Flips: 3451 time to process: 4 seconds.
uf250-04.cnf , deadline. Restarts: 850
uf250-04.cnf , deadline. Restarts: 850
uf250-04.cnf , deadline. Restarts: 850
uf250-04.cnf , deadline. Restarts: 850
uf250-04.cnf fulfilled No. of Restarts: 339 No. of Flips: 1387 time to process: 1 seconds.
uf250-04.cnf fulfilled No. of Restarts: 611 No. of Flips: 1222 time to process: 2 seconds.
uf250-04.cnf fulfilled No. of Restarts: 110 No. of Flips: 1330 time to process: 3 seconds.
uf250-04.cnf , deadline. Restarts: 850
uf250-04.cnf fulfilled No. of Restarts: 317 No. of Flips: 4895 time to process: 1 seconds.
uf250-04.cnf fulfilled No. of Restarts: 51 No. of Flips: 4354 time to process: 2 seconds.
uf250-04.cnf , deadline. Restarts: 850
uf250-04.cnf fulfilled No. of Restarts: 93 No. of Flips: 4893 time to process: 0 seconds.
uf250-04.cnf fulfilled No. of Restarts: 810 No. of Flips: 3719 time to process: 3 seconds.
uf250-04.cnf , deadline. Restarts: 850
uf250-04.cnf , deadline. Restarts: 850
uf250-04.cnf , deadline. Restarts: 850
uf250-04.cnf , deadline. Restarts: 850
uf250-04.cnf fulfilled No. of Restarts: 111 No. of Flips: 2918 time to process: 0 seconds.
uf250-04.cnf fulfilled No. of Restarts: 180 No. of Flips: 938 time to process: 1 seconds.
uf250-04.cnf fulfilled No. of Restarts: 610 No. of Flips: 3463 time to process: 4 seconds.
uf250-04.cnf , deadline. Restarts: 850
uf250-04.cnf fulfilled No. of Restarts: 136 No. of Flips: 4849 time to process: 0 seconds.
uf250-04.cnf fulfilled No. of Restarts: 473 No. of Flips: 3764 time to process: 2 seconds.
uf250-04.cnf , deadline. Restarts: 850
uf250-04.cnf fulfilled No. of Restarts: 133 No. of Flips: 3434 time to process: 0 seconds.
uf250-04.cnf fulfilled No. of Restarts: 187 No. of Flips: 2244 time to process: 0 seconds.
uf250-04.cnf fulfilled No. of Restarts: 502 No. of Flips: 3600 time to process: 4 seconds.
uf250-04.cnf fulfilled No. of Restarts: 455 No. of Flips: 1292 time to process: 3 seconds.
uf250-04.cnf fulfilled No. of Restarts: 450 No. of Flips: 4187 time to process: 2 seconds.
uf250-04.cnf fulfilled No. of Restarts: 414 No. of Flips: 2870 time to process: 5 seconds.
uf250-04.cnf , deadline. Restarts: 850
uf250-04.cnf , deadline. Restarts: 850
uf250-04.cnf fulfilled No. of Restarts: 114 No. of Flips: 4568 time to process: 0 seconds.
uf250-04.cnf fulfilled No. of Restarts: 65 No. of Flips: 3901 time to process: 3 seconds.
uf250-04.cnf fulfilled No. of Restarts: 93 No. of Flips: 3068 time to process: 0 seconds.
uf250-04.cnf , deadline. Restarts: 850
uf250-04.cnf , deadline. Restarts: 850
uf250-04.cnf , deadline. Restarts: 850
uf250-04.cnf fulfilled No. of Restarts: 141 No. of Flips: 2101 time to process: 0 seconds.
uf250-04.cnf fulfilled No. of Restarts: 797 No. of Flips: 2355 time to process: 6 seconds.
uf250-04.cnf fulfilled No. of Restarts: 549 No. of Flips: 2479 time to process: 2 seconds.
uf250-04.cnf , deadline. Restarts: 850
uf250-04.cnf , deadline. Restarts: 850
uf250-04.cnf fulfilled No. of Restarts: 772 No. of Flips: 1890 time to process: 3 seconds.
uf250-04.cnf , deadline. Restarts: 850
uf250-04.cnf , deadline. Restarts: 850
uf250-04.cnf fulfilled No. of Restarts: 208 No. of Flips: 3873 time to process: 0 seconds.
uf250-04.cnf fulfilled No. of Restarts: 372 No. of Flips: 4017 time to process: 1 seconds.
uf250-04.cnf fulfilled No. of Restarts: 512 No. of Flips: 4311 time to process: 3 seconds.
uf250-04.cnf fulfilled No. of Restarts: 388 No. of Flips: 4772 time to process: 5 seconds.
uf250-04.cnf , deadline. Restarts: 850
uf250-04.cnf fulfilled No. of Restarts: 435 No. of Flips: 2764 time to process: 2 seconds.
uf250-04.cnf , deadline. Restarts: 850
uf250-04.cnf fulfilled No. of Restarts: 312 No. of Flips: 3578 time to process: 1 seconds.
uf250-04.cnf , deadline. Restarts: 850
uf250-04.cnf , deadline. Restarts: 850
uf250-04.cnf , deadline. Restarts: 850
uf250-04.cnf fulfilled No. of Restarts: 355 No. of Flips: 2341 time to process: 1 seconds.
uf250-04.cnf fulfilled No. of Restarts: 635 No. of Flips: 3387 time to process: 3 seconds.
uf250-04.cnf fulfilled No. of Restarts: 530 No. of Flips: 4089 time to process: 3 seconds.
uf250-04.cnf fulfilled No. of Restarts: 661 No. of Flips: 3481 time to process: 3 seconds.
uf250-04.cnf , deadline. Restarts: 850
uf250-04.cnf , deadline. Restarts: 850
uf250-04.cnf , deadline. Restarts: 850
uf250-04.cnf , deadline. Restarts: 850
uf250-04.cnf , deadline. Restarts: 850
uf250-04.cnf fulfilled No. of Restarts: 760 No. of Flips: 3141 time to process: 3 seconds.
uf250-04.cnf fulfilled No. of Restarts: 102 No. of Flips: 2926 time to process: 0 seconds.
uf250-04.cnf fulfilled No. of Restarts: 98 No. of Flips: 3301 time to process: 3 seconds.
uf250-04.cnf fulfilled No. of Restarts: 838 No. of Flips: 4634 time to process: 4 seconds.
uf250-04.cnf fulfilled No. of Restarts: 98 No. of Flips: 3244 time to process: 0 seconds.
uf250-04.cnf fulfilled No. of Restarts: 553 No. of Flips: 3377 time to process: 4 seconds.
uf250-04.cnf , deadline. Restarts: 850
uf250-04.cnf fulfilled No. of Restarts: 97 No. of Flips: 2665 time to process: 0 seconds.
uf250-04.cnf , deadline. Restarts: 850
uf250-04.cnf , deadline. Restarts: 850
uf250-04.cnf fulfilled No. of Restarts: 808 No. of Flips: 1829 time to process: 3 seconds.
uf250-04.cnf , deadline. Restarts: 850
uf250-04.cnf , deadline. Restarts: 850
uf250-04.cnf fulfilled No. of Restarts: 734 No. of Flips: 1120 time to process: 3 seconds.
uf250-04.cnf , deadline. Restarts: 850
uf250-04.cnf fulfilled No. of Restarts: 29 No. of Flips: 1630 time to process: 0 seconds.
uf250-04.cnf fulfilled No. of Restarts: 171 No. of Flips: 1794 time to process: 4 seconds.
uf250-04.cnf , deadline. Restarts: 850
uf250-04.cnf , deadline. Restarts: 850
uf250-04.cnf fulfilled No. of Restarts: 410 No. of Flips: 2807 time to process: 1 seconds.
uf250-04.cnf fulfilled No. of Restarts: 316 No. of Flips: 1349 time to process: 3 seconds.
uf250-04.cnf fulfilled No. of Restarts: 485 No. of Flips: 3845 time to process: 4 seconds.
uf250-04.cnf , deadline. Restarts: 850
uf250-04.cnf fulfilled No. of Restarts: 482 No. of Flips: 4466 time to process: 2 seconds.
uf250-04.cnf , deadline. Restarts: 850
uf250-04.cnf , deadline. Restarts: 850
uf250-04.cnf fulfilled No. of Restarts: 224 No. of Flips: 2086 time to process: 1 seconds.
uf250-04.cnf , deadline. Restarts: 850
uf250-04.cnf fulfilled No. of Restarts: 114 No. of Flips: 2177 time to process: 0 seconds.
uf250-04.cnf , deadline. Restarts: 850
uf250-04.cnf fulfilled No. of Restarts: 815 No. of Flips: 2752 time to process: 3 seconds.
uf250-04.cnf fulfilled No. of Restarts: 28 No. of Flips: 4589 time to process: 0 seconds.
uf250-04.cnf fulfilled No. of Restarts: 46 No. of Flips: 2149 time to process: 0 seconds.
uf250-04.cnf , deadline. Restarts: 850
uf250-04.cnf fulfilled No. of Restarts: 10 No. of Flips: 2904 time to process: 0 seconds.
uf250-04.cnf fulfilled No. of Restarts: 556 No. of Flips: 3871 time to process: 6 seconds.
uf250-04.cnf , deadline. Restarts: 850
uf250-04.cnf , deadline. Restarts: 850
uf250-04.cnf , deadline. Restarts: 850
uf250-04.cnf , deadline. Restarts: 850
uf250-04.cnf , deadline. Restarts: 850
uf250-04.cnf fulfilled No. of Restarts: 481 No. of Flips: 1718 time to process: 2 seconds.
uf250-04.cnf fulfilled No. of Restarts: 280 No. of Flips: 3189 time to process: 3 seconds.
uf250-04.cnf fulfilled No. of Restarts: 628 No. of Flips: 4304 time to process: 3 seconds.
uf250-04.cnf , deadline. Restarts: 850
uf250-04.cnf fulfilled No. of Restarts: 448 No. of Flips: 4259 time to process: 2 seconds.
uf250-04.cnf fulfilled No. of Restarts: 517 No. of Flips: 962 time to process: 2 seconds.
uf250-04.cnf , deadline. Restarts: 850
uf250-04.cnf fulfilled No. of Restarts: 539 No. of Flips: 3603 time to process: 2 seconds.
uf250-04.cnf , deadline. Restarts: 850
uf250-04.cnf fulfilled No. of Restarts: 817 No. of Flips: 4842 time to process: 3 seconds.
uf250-04.cnf fulfilled No. of Restarts: 345 No. of Flips: 4802 time to process: 1 seconds.
uf250-04.cnf fulfilled No. of Restarts: 535 No. of Flips: 1164 time to process: 4 seconds.
uf250-04.cnf , deadline. Restarts: 850
uf250-04.cnf , deadline. Restarts: 850
uf250-04.cnf fulfilled No. of Restarts: 766 No. of Flips: 3473 time to process: 3 seconds.
uf250-04.cnf fulfilled No. of Restarts: 253 No. of Flips: 3872 time to process: 1 seconds.
uf250-04.cnf fulfilled No. of Restarts: 348 No. of Flips: 1084 time to process: 2 seconds.
uf250-04.cnf fulfilled No. of Restarts: 432 No. of Flips: 773 time to process: 2 seconds.
uf250-04.cnf fulfilled No. of Restarts: 419 No. of Flips: 4271 time to process: 2 seconds.
uf250-04.cnf , deadline. Restarts: 850
uf250-04.cnf , deadline. Restarts: 850
uf250-04.cnf fulfilled No. of Restarts: 355 No. of Flips: 3077 time to process: 1 seconds.
uf250-04.cnf , deadline. Restarts: 850
uf250-04.cnf fulfilled No. of Restarts: 658 No. of Flips: 2757 time to process: 3 seconds.
uf250-04.cnf , deadline. Restarts: 850
uf250-04.cnf , deadline. Restarts: 850
uf250-04.cnf fulfilled No. of Restarts: 478 No. of Flips: 3497 time to process: 2 seconds.
uf250-04.cnf , deadline. Restarts: 850
uf250-04.cnf fulfilled No. of Restarts: 49 No. of Flips: 1150 time to process: 0 seconds.
uf250-04.cnf fulfilled No. of Restarts: 274 No. of Flips: 4654 time to process: 4 seconds.
uf250-04.cnf fulfilled No. of Restarts: 130 No. of Flips: 1228 time to process: 0 seconds.
uf250-04.cnf fulfilled No. of Restarts: 693 No. of Flips: 981 time to process: 6 seconds.
uf250-04.cnf , deadline. Restarts: 850
uf250-04.cnf fulfilled No. of Restarts: 828 No. of Flips: 1723 time to process: 3 seconds.
uf250-04.cnf fulfilled No. of Restarts: 314 No. of Flips: 4260 time to process: 1 seconds.
uf250-04.cnf , deadline. Restarts: 850
uf250-04.cnf fulfilled No. of Restarts: 71 No. of Flips: 1186 time to process: 0 seconds.
uf250-04.cnf , deadline. Restarts: 850
uf250-04.cnf fulfilled No. of Restarts: 354 No. of Flips: 3211 time to process: 1 seconds.
uf250-04.cnf fulfilled No. of Restarts: 545 No. of Flips: 4437 time to process: 4 seconds.
uf250-04.cnf , deadline. Restarts: 850
uf250-04.cnf , deadline. Restarts: 850
uf250-04.cnf fulfilled No. of Restarts: 47 No. of Flips: 2326 time to process: 0 seconds.
uf250-04.cnf fulfilled No. of Restarts: 407 No. of Flips: 1927 time to process: 5 seconds.
uf250-04.cnf fulfilled No. of Restarts: 283 No. of Flips: 4966 time to process: 1 seconds.
uf250-04.cnf fulfilled No. of Restarts: 526 No. of Flips: 2303 time to process: 3 seconds.
uf250-04.cnf fulfilled No. of Restarts: 766 No. of Flips: 3581 time to process: 6 seconds.
uf250-04.cnf fulfilled No. of Restarts: 627 No. of Flips: 4520 time to process: 2 seconds.
uf250-04.cnf , deadline. Restarts: 850
uf250-04.cnf fulfilled No. of Restarts: 706 No. of Flips: 2451 time to process: 3 seconds.
uf250-04.cnf fulfilled No. of Restarts: 9 No. of Flips: 3631 time to process: 0 seconds.
uf250-04.cnf fulfilled No. of Restarts: 310 No. of Flips: 3775 time to process: 1 seconds.
uf250-04.cnf , deadline. Restarts: 850
uf250-04.cnf , deadline. Restarts: 850
uf250-04.cnf fulfilled No. of Restarts: 47 No. of Flips: 4460 time to process: 0 seconds.
uf250-04.cnf fulfilled No. of Restarts: 18 No. of Flips: 2604 time to process: 3 seconds.
uf250-04.cnf , deadline. Restarts: 850
uf250-04.cnf , deadline. Restarts: 850
uf250-04.cnf fulfilled No. of Restarts: 194 No. of Flips: 3105 time to process: 0 seconds.
uf250-04.cnf fulfilled No. of Restarts: 530 No. of Flips: 3482 time to process: 5 seconds.
uf250-04.cnf fulfilled No. of Restarts: 99 No. of Flips: 3609 time to process: 1 seconds.
uf250-04.cnf , deadline. Restarts: 850
uf250-04.cnf fulfilled No. of Restarts: 170 No. of Flips: 589 time to process: 0 seconds.
uf250-04.cnf fulfilled No. of Restarts: 70 No. of Flips: 3270 time to process: 0 seconds.
uf250-04.cnf , deadline. Restarts: 850
uf250-04.cnf fulfilled No. of Restarts: 483 No. of Flips: 1006 time to process: 2 seconds.
uf250-04.cnf fulfilled No. of Restarts: 687 No. of Flips: 4290 time to process: 3 seconds.
uf250-04.cnf fulfilled No. of Restarts: 156 No. of Flips: 4991 time to process: 2 seconds.
uf250-04.cnf fulfilled No. of Restarts: 557 No. of Flips: 2305 time to process: 2 seconds.
uf250-04.cnf fulfilled No. of Restarts: 331 No. of Flips: 1673 time to process: 2 seconds.
uf250-04.cnf , deadline. Restarts: 850
uf250-04.cnf fulfilled No. of Restarts: 468 No. of Flips: 2233 time to process: 2 seconds.
uf250-04.cnf fulfilled No. of Restarts: 444 No. of Flips: 4951 time to process: 3 seconds.
uf250-04.cnf fulfilled No. of Restarts: 55 No. of Flips: 3560 time to process: 0 seconds.
uf250-04.cnf fulfilled No. of Restarts: 406 No. of Flips: 4380 time to process: 3 seconds.
uf250-04.cnf fulfilled No. of Restarts: 288 No. of Flips: 3019 time to process: 4 seconds.
uf250-04.cnf fulfilled No. of Restarts: 622 No. of Flips: 3698 time to process: 3 seconds.
uf250-04.cnf fulfilled No. of Restarts: 401 No. of Flips: 1317 time to process: 1 seconds.
uf250-04.cnf fulfilled No. of Restarts: 413 No. of Flips: 3816 time to process: 4 seconds.
uf250-04.cnf , deadline. Restarts: 850
uf250-04.cnf fulfilled No. of Restarts: 291 No. of Flips: 2602 time to process: 1 seconds.
uf250-04.cnf fulfilled No. of Restarts: 340 No. of Flips: 2654 time to process: 1 seconds.
uf250-04.cnf , deadline. Restarts: 850
uf250-04.cnf fulfilled No. of Restarts: 541 No. of Flips: 3633 time to process: 2 seconds.
uf250-04.cnf , deadline. Restarts: 850
uf250-04.cnf , deadline. Restarts: 850
uf250-04.cnf , deadline. Restarts: 850
uf250-04.cnf fulfilled No. of Restarts: 404 No. of Flips: 2465 time to process: 1 seconds.
uf250-04.cnf fulfilled No. of Restarts: 436 No. of Flips: 2573 time to process: 4 seconds.
uf250-04.cnf , deadline. Restarts: 850
uf250-04.cnf fulfilled No. of Restarts: 34 No. of Flips: 3419 time to process: 0 seconds.
uf250-04.cnf fulfilled No. of Restarts: 75 No. of Flips: 1034 time to process: 4 seconds.
uf250-04.cnf , deadline. Restarts: 850
uf250-04.cnf fulfilled No. of Restarts: 250 No. of Flips: 3240 time to process: 1 seconds.
uf250-04.cnf fulfilled No. of Restarts: 282 No. of Flips: 1089 time to process: 1 seconds.
uf250-04.cnf , deadline. Restarts: 850
uf250-04.cnf fulfilled No. of Restarts: 312 No. of Flips: 4138 time to process: 1 seconds.
uf250-04.cnf fulfilled No. of Restarts: 93 No. of Flips: 4654 time to process: 2 seconds.
uf250-04.cnf fulfilled No. of Restarts: 844 No. of Flips: 2329 time to process: 6 seconds.
uf250-04.cnf fulfilled No. of Restarts: 490 No. of Flips: 2685 time to process: 2 seconds.
uf250-04.cnf fulfilled No. of Restarts: 570 No. of Flips: 3092 time to process: 4 seconds.
uf250-04.cnf fulfilled No. of Restarts: 413 No. of Flips: 4289 time to process: 3 seconds.
uf250-04.cnf fulfilled No. of Restarts: 748 No. of Flips: 4481 time to process: 4 seconds.
uf250-04.cnf fulfilled No. of Restarts: 107 No. of Flips: 3613 time to process: 0 seconds.
uf250-04.cnf , deadline. Restarts: 850
uf250-04.cnf fulfilled No. of Restarts: 411 No. of Flips: 3840 time to process: 1 seconds.
uf250-04.cnf , deadline. Restarts: 850
uf250-04.cnf fulfilled No. of Restarts: 464 No. of Flips: 4830 time to process: 2 seconds.
uf250-04.cnf fulfilled No. of Restarts: 58 No. of Flips: 4482 time to process: 0 seconds.
uf250-04.cnf fulfilled No. of Restarts: 61 No. of Flips: 4342 time to process: 1 seconds.
uf250-04.cnf fulfilled No. of Restarts: 341 No. of Flips: 4197 time to process: 4 seconds.
uf250-04.cnf fulfilled No. of Restarts: 25 No. of Flips: 4883 time to process: 2 seconds.
uf250-04.cnf fulfilled No. of Restarts: 202 No. of Flips: 2867 time to process: 3 seconds.
uf250-04.cnf fulfilled No. of Restarts: 334 No. of Flips: 1365 time to process: 2 seconds.
uf250-04.cnf , deadline. Restarts: 850
uf250-04.cnf fulfilled No. of Restarts: 285 No. of Flips: 4864 time to process: 1 seconds.
uf250-04.cnf fulfilled No. of Restarts: 122 No. of Flips: 4855 time to process: 0 seconds.
uf250-04.cnf fulfilled No. of Restarts: 179 No. of Flips: 2984 time to process: 2 seconds.
uf250-04.cnf , deadline. Restarts: 850
uf250-04.cnf , deadline. Restarts: 850
uf250-04.cnf fulfilled No. of Restarts: 118 No. of Flips: 4598 time to process: 0 seconds.
uf250-04.cnf fulfilled No. of Restarts: 804 No. of Flips: 3367 time to process: 5 seconds.
uf250-04.cnf , deadline. Restarts: 850
uf250-04.cnf fulfilled No. of Restarts: 540 No. of Flips: 4263 time to process: 2 seconds.
uf250-04.cnf fulfilled No. of Restarts: 545 No. of Flips: 1360 time to process: 2 seconds.
uf250-04.cnf fulfilled No. of Restarts: 427 No. of Flips: 2110 time to process: 1 seconds.
uf250-04.cnf , deadline. Restarts: 850
uf250-04.cnf fulfilled No. of Restarts: 141 No. of Flips: 2961 time to process: 0 seconds.
uf250-04.cnf fulfilled No. of Restarts: 2 No. of Flips: 1832 time to process: 3 seconds.
uf250-04.cnf , deadline. Restarts: 850
uf250-04.cnf , deadline. Restarts: 850
uf250-04.cnf fulfilled No. of Restarts: 36 No. of Flips: 2911 time to process: 0 seconds.
uf250-04.cnf , deadline. Restarts: 850
uf250-04.cnf fulfilled No. of Restarts: 358 No. of Flips: 4167 time to process: 1 seconds.
uf250-04.cnf fulfilled No. of Restarts: 685 No. of Flips: 1863 time to process: 5 seconds.
uf250-04.cnf fulfilled No. of Restarts: 850 No. of Flips: 2054 time to process: 3 seconds.
uf250-04.cnf , deadline. Restarts: 850
uf250-04.cnf fulfilled No. of Restarts: 362 No. of Flips: 4589 time to process: 1 seconds.
uf250-04.cnf , deadline. Restarts: 850
uf250-04.cnf fulfilled No. of Restarts: 349 No. of Flips: 3359 time to process: 1 seconds.
uf250-04.cnf fulfilled No. of Restarts: 310 No. of Flips: 3133 time to process: 2 seconds.
uf250-04.cnf , deadline. Restarts: 850
uf250-04.cnf fulfilled No. of Restarts: 431 No. of Flips: 4099 time to process: 1 seconds.
uf250-04.cnf fulfilled No. of Restarts: 539 No. of Flips: 4768 time to process: 4 seconds.
uf250-04.cnf fulfilled No. of Restarts: 522 No. of Flips: 1573 time to process: 3 seconds.
uf250-04.cnf fulfilled No. of Restarts: 61 No. of Flips: 3134 time to process: 0 seconds.
uf250-04.cnf fulfilled No. of Restarts: 378 No. of Flips: 3430 time to process: 1 seconds.
uf250-04.cnf fulfilled No. of Restarts: 787 No. of Flips: 1520 time to process: 5 seconds.
uf250-04.cnf , deadline. Restarts: 850
uf250-04.cnf fulfilled No. of Restarts: 52 No. of Flips: 3015 time to process: 0 seconds.
uf250-04.cnf fulfilled No. of Restarts: 796 No. of Flips: 4019 time to process: 3 seconds.
uf250-04.cnf fulfilled No. of Restarts: 353 No. of Flips: 2278 time to process: 4 seconds.
uf250-04.cnf fulfilled No. of Restarts: 657 No. of Flips: 3617 time to process: 2 seconds.
uf250-04.cnf fulfilled No. of Restarts: 51 No. of Flips: 2012 time to process: 1 seconds.
uf250-04.cnf , deadline. Restarts: 850
uf250-04.cnf , deadline. Restarts: 850
uf250-04.cnf , deadline. Restarts: 850
uf250-04.cnf , deadline. Restarts: 850
uf250-04.cnf fulfilled No. of Restarts: 535 No. of Flips: 4264 time to process: 2 seconds.
uf250-04.cnf fulfilled No. of Restarts: 703 No. of Flips: 2612 time to process: 4 seconds.
uf250-04.cnf fulfilled No. of Restarts: 409 No. of Flips: 3084 time to process: 1 seconds.
uf250-04.cnf fulfilled No. of Restarts: 467 No. of Flips: 3210 time to process: 2 seconds.
uf250-04.cnf , deadline. Restarts: 850
uf250-04.cnf , deadline. Restarts: 850
uf250-04.cnf fulfilled No. of Restarts: 592 No. of Flips: 2784 time to process: 2 seconds.
uf250-04.cnf , deadline. Restarts: 850
uf250-04.cnf , deadline. Restarts: 850
uf250-04.cnf , deadline. Restarts: 850
uf250-04.cnf fulfilled No. of Restarts: 92 No. of Flips: 4300 time to process: 0 seconds.
uf250-04.cnf fulfilled No. of Restarts: 421 No. of Flips: 4098 time to process: 1 seconds.
uf250-04.cnf , deadline. Restarts: 850
uf250-04.cnf , deadline. Restarts: 850
uf250-04.cnf fulfilled No. of Restarts: 188 No. of Flips: 4560 time to process: 0 seconds.
uf250-04.cnf , deadline. Restarts: 850
uf250-04.cnf fulfilled No. of Restarts: 617 No. of Flips: 4118 time to process: 2 seconds.
uf250-04.cnf fulfilled No. of Restarts: 447 No. of Flips: 3816 time to process: 3 seconds.
uf250-04.cnf fulfilled No. of Restarts: 818 No. of Flips: 1513 time to process: 5 seconds.
uf250-04.cnf , deadline. Restarts: 850
uf250-04.cnf , deadline. Restarts: 850
uf250-04.cnf fulfilled No. of Restarts: 766 No. of Flips: 3096 time to process: 3 seconds.
uf250-04.cnf fulfilled No. of Restarts: 12 No. of Flips: 3847 time to process: 0 seconds.
uf250-04.cnf fulfilled No. of Restarts: 333 No. of Flips: 3617 time to process: 5 seconds.
uf250-04.cnf , deadline. Restarts: 850
uf250-04.cnf fulfilled No. of Restarts: 362 No. of Flips: 1250 time to process: 1 seconds.
uf250-04.cnf fulfilled No. of Restarts: 205 No. of Flips: 1496 time to process: 2 seconds.
uf250-04.cnf , deadline. Restarts: 850
uf250-04.cnf fulfilled No. of Restarts: 290 No. of Flips: 1438 time to process: 1 seconds.
uf250-04.cnf , deadline. Restarts: 850
uf250-04.cnf fulfilled No. of Restarts: 391 No. of Flips: 1464 time to process: 1 seconds.
uf250-04.cnf fulfilled No. of Restarts: 126 No. of Flips: 3647 time to process: 2 seconds.
uf250-04.cnf , deadline. Restarts: 850
uf250-04.cnf fulfilled No. of Restarts: 585 No. of Flips: 3803 time to process: 2 seconds.
uf250-04.cnf fulfilled No. of Restarts: 661 No. of Flips: 2001 time to process: 3 seconds.
uf250-04.cnf fulfilled No. of Restarts: 655 No. of Flips: 2771 time to process: 2 seconds.
uf250-04.cnf , deadline. Restarts: 850
uf250-04.cnf , deadline. Restarts: 850
uf250-04.cnf fulfilled No. of Restarts: 7 No. of Flips: 1195 time to process: 0 seconds.
uf250-04.cnf fulfilled No. of Restarts: 160 No. of Flips: 4327 time to process: 4 seconds.
uf250-04.cnf fulfilled No. of Restarts: 440 No. of Flips: 3693 time to process: 2 seconds.
uf250-04.cnf fulfilled No. of Restarts: 752 No. of Flips: 833 time to process: 4 seconds.
uf250-04.cnf , deadline. Restarts: 850
uf250-04.cnf fulfilled No. of Restarts: 19 No. of Flips: 2743 time to process: 0 seconds.
uf250-04.cnf fulfilled No. of Restarts: 135 No. of Flips: 4093 time to process: 4 seconds.
uf250-04.cnf fulfilled No. of Restarts: 32 No. of Flips: 4713 time to process: 1 seconds.
uf250-04.cnf fulfilled No. of Restarts: 250 No. of Flips: 2266 time to process: 2 seconds.
uf250-04.cnf , deadline. Restarts: 850
uf250-04.cnf , deadline. Restarts: 850
uf250-04.cnf fulfilled No. of Restarts: 722 No. of Flips: 3104 time to process: 3 seconds.
uf250-04.cnf , deadline. Restarts: 850
uf250-04.cnf fulfilled No. of Restarts: 38 No. of Flips: 4734 time to process: 0 seconds.
uf250-04.cnf , deadline. Restarts: 850
uf250-04.cnf , deadline. Restarts: 850
uf250-04.cnf fulfilled No. of Restarts: 557 No. of Flips: 4568 time to process: 2 seconds.
uf250-04.cnf fulfilled No. of Restarts: 724 No. of Flips: 2603 time to process: 4 seconds.
uf250-04.cnf , deadline. Restarts: 850
uf250-04.cnf fulfilled No. of Restarts: 97 No. of Flips: 4858 time to process: 0 seconds.
uf250-04.cnf , deadline. Restarts: 850
uf250-04.cnf fulfilled No. of Restarts: 86 No. of Flips: 2575 time to process: 0 seconds.
uf250-04.cnf fulfilled No. of Restarts: 207 No. of Flips: 3773 time to process: 0 seconds.
uf250-04.cnf fulfilled No. of Restarts: 674 No. of Flips: 3310 time to process: 5 seconds.
uf250-04.cnf , deadline. Restarts: 850
uf250-04.cnf , deadline. Restarts: 850
uf250-04.cnf fulfilled No. of Restarts: 403 No. of Flips: 1967 time to process: 1 seconds.
uf250-04.cnf fulfilled No. of Restarts: 248 No. of Flips: 4551 time to process: 3 seconds.
uf250-04.cnf fulfilled No. of Restarts: 513 No. of Flips: 1876 time to process: 3 seconds.
uf250-04.cnf fulfilled No. of Restarts: 761 No. of Flips: 3730 time to process: 4 seconds.
uf250-04.cnf fulfilled No. of Restarts: 337 No. of Flips: 1768 time to process: 2 seconds.
uf250-04.cnf , deadline. Restarts: 850
uf250-04.cnf fulfilled No. of Restarts: 613 No. of Flips: 4749 time to process: 2 seconds.
uf250-04.cnf fulfilled No. of Restarts: 249 No. of Flips: 1263 time to process: 2 seconds.
uf250-04.cnf fulfilled No. of Restarts: 328 No. of Flips: 4477 time to process: 3 seconds.
uf250-04.cnf fulfilled No. of Restarts: 361 No. of Flips: 2243 time to process: 1 seconds.
uf250-04.cnf fulfilled No. of Restarts: 702 No. of Flips: 1093 time to process: 6 seconds.
uf250-04.cnf , deadline. Restarts: 850
uf250-04.cnf , deadline. Restarts: 850
uf250-04.cnf , deadline. Restarts: 850
uf250-04.cnf , deadline. Restarts: 850
uf250-04.cnf , deadline. Restarts: 850
uf250-04.cnf , deadline. Restarts: 850
uf250-04.cnf fulfilled No. of Restarts: 491 No. of Flips: 1642 time to process: 2 seconds.
uf250-04.cnf fulfilled No. of Restarts: 844 No. of Flips: 1945 time to process: 5 seconds.
uf250-04.cnf , deadline. Restarts: 850
uf250-04.cnf , deadline. Restarts: 850
uf250-04.cnf fulfilled No. of Restarts: 252 No. of Flips: 4020 time to process: 1 seconds.
uf250-04.cnf , deadline. Restarts: 850
uf250-04.cnf fulfilled No. of Restarts: 158 No. of Flips: 4493 time to process: 0 seconds.
uf250-04.cnf fulfilled No. of Restarts: 41 No. of Flips: 3644 time to process: 3 seconds.
uf250-04.cnf fulfilled No. of Restarts: 611 No. of Flips: 2556 time to process: 5 seconds.
uf250-04.cnf , deadline. Restarts: 850
uf250-04.cnf fulfilled No. of Restarts: 45 No. of Flips: 3704 time to process: 0 seconds.
uf250-04.cnf , deadline. Restarts: 850
uf250-04.cnf , deadline. Restarts: 850
uf250-04.cnf fulfilled No. of Restarts: 350 No. of Flips: 1237 time to process: 1 seconds.
uf250-04.cnf , deadline. Restarts: 850
uf250-04.cnf fulfilled No. of Restarts: 207 No. of Flips: 4904 time to process: 0 seconds.
