# Supplementary material for: Completion Probabilities and Parallel Restart Strategies under an Imposed Deadline
Source: PLoS One. 2016 Oct 12;11(10):e0164605. doi: 10.1371/journal.pone.0164605 (PMC5061357; doi:10.1371/journal.pone.0164605)
Supplement: S1 File — The file “S1_File.zip” is the data gathered from the experiments regarding completion probability. (ZIP) [file pone.0164605.s004.zip › results_Multi_r950.744.txt]

uf250-04.cnf , deadline. Restarts: 950
uf250-04.cnf fulfilled No. of Restarts: 941 No. of Flips: 3783 time to process: 4 seconds.
uf250-04.cnf fulfilled No. of Restarts: 328 No. of Flips: 4160 time to process: 1 seconds.
uf250-04.cnf , deadline. Restarts: 950
uf250-04.cnf fulfilled No. of Restarts: 201 No. of Flips: 4421 time to process: 0 seconds.
uf250-04.cnf fulfilled No. of Restarts: 117 No. of Flips: 4092 time to process: 3 seconds.
uf250-04.cnf , deadline. Restarts: 950
uf250-04.cnf fulfilled No. of Restarts: 148 No. of Flips: 4052 time to process: 0 seconds.
uf250-04.cnf fulfilled No. of Restarts: 487 No. of Flips: 1947 time to process: 4 seconds.
uf250-04.cnf fulfilled No. of Restarts: 221 No. of Flips: 3457 time to process: 1 seconds.
uf250-04.cnf , deadline. Restarts: 950
uf250-04.cnf fulfilled No. of Restarts: 170 No. of Flips: 4396 time to process: 0 seconds.
uf250-04.cnf fulfilled No. of Restarts: 577 No. of Flips: 4746 time to process: 2 seconds.
uf250-04.cnf fulfilled No. of Restarts: 114 No. of Flips: 2641 time to process: 1 seconds.
uf250-04.cnf , deadline. Restarts: 950
uf250-04.cnf fulfilled No. of Restarts: 231 No. of Flips: 4119 time to process: 1 seconds.
uf250-04.cnf fulfilled No. of Restarts: 543 No. of Flips: 4650 time to process: 5 seconds.
uf250-04.cnf fulfilled No. of Restarts: 564 No. of Flips: 1021 time to process: 2 seconds.
uf250-04.cnf , deadline. Restarts: 950
uf250-04.cnf fulfilled No. of Restarts: 93 No. of Flips: 1552 time to process: 0 seconds.
uf250-04.cnf fulfilled No. of Restarts: 494 No. of Flips: 4388 time to process: 5 seconds.
uf250-04.cnf fulfilled No. of Restarts: 323 No. of Flips: 2546 time to process: 1 seconds.
uf250-04.cnf fulfilled No. of Restarts: 511 No. of Flips: 4670 time to process: 4 seconds.
uf250-04.cnf fulfilled No. of Restarts: 595 No. of Flips: 2997 time to process: 3 seconds.
uf250-04.cnf , deadline. Restarts: 950
uf250-04.cnf fulfilled No. of Restarts: 162 No. of Flips: 4001 time to process: 0 seconds.
uf250-04.cnf fulfilled No. of Restarts: 195 No. of Flips: 2727 time to process: 0 seconds.
uf250-04.cnf , deadline. Restarts: 950
uf250-04.cnf fulfilled No. of Restarts: 726 No. of Flips: 4708 time to process: 3 seconds.
uf250-04.cnf , deadline. Restarts: 950
uf250-04.cnf fulfilled No. of Restarts: 839 No. of Flips: 1976 time to process: 3 seconds.
uf250-04.cnf fulfilled No. of Restarts: 481 No. of Flips: 2286 time to process: 2 seconds.
uf250-04.cnf fulfilled No. of Restarts: 245 No. of Flips: 735 time to process: 3 seconds.
uf250-04.cnf fulfilled No. of Restarts: 130 No. of Flips: 933 time to process: 0 seconds.
uf250-04.cnf fulfilled No. of Restarts: 916 No. of Flips: 2431 time to process: 8 seconds.
uf250-04.cnf fulfilled No. of Restarts: 718 No. of Flips: 3212 time to process: 3 seconds.
uf250-04.cnf fulfilled No. of Restarts: 292 No. of Flips: 4701 time to process: 2 seconds.
uf250-04.cnf fulfilled No. of Restarts: 570 No. of Flips: 4998 time to process: 2 seconds.
uf250-04.cnf fulfilled No. of Restarts: 714 No. of Flips: 2736 time to process: 7 seconds.
uf250-04.cnf fulfilled No. of Restarts: 620 No. of Flips: 4559 time to process: 2 seconds.
uf250-04.cnf , deadline. Restarts: 950
uf250-04.cnf fulfilled No. of Restarts: 725 No. of Flips: 3654 time to process: 3 seconds.
uf250-04.cnf fulfilled No. of Restarts: 483 No. of Flips: 3498 time to process: 3 seconds.
uf250-04.cnf fulfilled No. of Restarts: 221 No. of Flips: 1071 time to process: 2 seconds.
uf250-04.cnf , deadline. Restarts: 950
uf250-04.cnf fulfilled No. of Restarts: 0 No. of Flips: 1797 time to process: 0 seconds.
uf250-04.cnf fulfilled No. of Restarts: 215 No. of Flips: 1058 time to process: 5 seconds.
uf250-04.cnf fulfilled No. of Restarts: 89 No. of Flips: 1554 time to process: 0 seconds.
uf250-04.cnf fulfilled No. of Restarts: 221 No. of Flips: 2184 time to process: 4 seconds.
uf250-04.cnf , deadline. Restarts: 950
uf250-04.cnf , deadline. Restarts: 950
uf250-04.cnf , deadline. Restarts: 950
uf250-04.cnf fulfilled No. of Restarts: 272 No. of Flips: 2976 time to process: 1 seconds.
uf250-04.cnf fulfilled No. of Restarts: 362 No. of Flips: 4945 time to process: 4 seconds.
uf250-04.cnf , deadline. Restarts: 950
uf250-04.cnf fulfilled No. of Restarts: 700 No. of Flips: 3449 time to process: 3 seconds.
uf250-04.cnf fulfilled No. of Restarts: 219 No. of Flips: 2014 time to process: 2 seconds.
uf250-04.cnf fulfilled No. of Restarts: 312 No. of Flips: 4972 time to process: 3 seconds.
uf250-04.cnf fulfilled No. of Restarts: 9 No. of Flips: 2545 time to process: 0 seconds.
uf250-04.cnf fulfilled No. of Restarts: 617 No. of Flips: 4598 time to process: 6 seconds.
uf250-04.cnf fulfilled No. of Restarts: 788 No. of Flips: 2511 time to process: 3 seconds.
uf250-04.cnf fulfilled No. of Restarts: 893 No. of Flips: 2087 time to process: 5 seconds.
uf250-04.cnf fulfilled No. of Restarts: 588 No. of Flips: 2467 time to process: 2 seconds.
uf250-04.cnf , deadline. Restarts: 950
uf250-04.cnf fulfilled No. of Restarts: 119 No. of Flips: 2404 time to process: 0 seconds.
uf250-04.cnf , deadline. Restarts: 950
uf250-04.cnf fulfilled No. of Restarts: 277 No. of Flips: 1007 time to process: 1 seconds.
uf250-04.cnf , deadline. Restarts: 950
uf250-04.cnf fulfilled No. of Restarts: 531 No. of Flips: 2854 time to process: 2 seconds.
uf250-04.cnf , deadline. Restarts: 950
uf250-04.cnf , deadline. Restarts: 950
uf250-04.cnf , deadline. Restarts: 950
uf250-04.cnf fulfilled No. of Restarts: 467 No. of Flips: 4186 time to process: 2 seconds.
uf250-04.cnf fulfilled No. of Restarts: 529 No. of Flips: 2373 time to process: 4 seconds.
uf250-04.cnf fulfilled No. of Restarts: 96 No. of Flips: 2219 time to process: 0 seconds.
uf250-04.cnf , deadline. Restarts: 950
uf250-04.cnf , deadline. Restarts: 950
uf250-04.cnf fulfilled No. of Restarts: 729 No. of Flips: 3181 time to process: 3 seconds.
uf250-04.cnf , deadline. Restarts: 950
uf250-04.cnf fulfilled No. of Restarts: 937 No. of Flips: 4153 time to process: 4 seconds.
uf250-04.cnf fulfilled No. of Restarts: 545 No. of Flips: 4890 time to process: 2 seconds.
uf250-04.cnf , deadline. Restarts: 950
uf250-04.cnf fulfilled No. of Restarts: 883 No. of Flips: 4121 time to process: 3 seconds.
uf250-04.cnf fulfilled No. of Restarts: 234 No. of Flips: 2292 time to process: 1 seconds.
uf250-04.cnf fulfilled No. of Restarts: 19 No. of Flips: 1138 time to process: 3 seconds.
uf250-04.cnf fulfilled No. of Restarts: 776 No. of Flips: 2488 time to process: 4 seconds.
uf250-04.cnf fulfilled No. of Restarts: 10 No. of Flips: 2856 time to process: 0 seconds.
uf250-04.cnf , deadline. Restarts: 950
uf250-04.cnf , deadline. Restarts: 950
uf250-04.cnf fulfilled No. of Restarts: 778 No. of Flips: 2273 time to process: 3 seconds.
uf250-04.cnf , deadline. Restarts: 950
uf250-04.cnf fulfilled No. of Restarts: 868 No. of Flips: 2089 time to process: 3 seconds.
uf250-04.cnf , deadline. Restarts: 950
uf250-04.cnf , deadline. Restarts: 950
uf250-04.cnf fulfilled No. of Restarts: 148 No. of Flips: 3443 time to process: 0 seconds.
uf250-04.cnf fulfilled No. of Restarts: 353 No. of Flips: 1073 time to process: 5 seconds.
uf250-04.cnf fulfilled No. of Restarts: 389 No. of Flips: 4915 time to process: 1 seconds.
uf250-04.cnf , deadline. Restarts: 950
uf250-04.cnf fulfilled No. of Restarts: 812 No. of Flips: 3462 time to process: 3 seconds.
uf250-04.cnf , deadline. Restarts: 950
uf250-04.cnf fulfilled No. of Restarts: 516 No. of Flips: 3161 time to process: 2 seconds.
uf250-04.cnf , deadline. Restarts: 950
uf250-04.cnf fulfilled No. of Restarts: 38 No. of Flips: 4472 time to process: 0 seconds.
uf250-04.cnf fulfilled No. of Restarts: 311 No. of Flips: 1786 time to process: 5 seconds.
uf250-04.cnf , deadline. Restarts: 950
uf250-04.cnf fulfilled No. of Restarts: 381 No. of Flips: 4428 time to process: 1 seconds.
uf250-04.cnf fulfilled No. of Restarts: 614 No. of Flips: 3165 time to process: 5 seconds.
uf250-04.cnf fulfilled No. of Restarts: 607 No. of Flips: 4687 time to process: 2 seconds.
uf250-04.cnf , deadline. Restarts: 950
uf250-04.cnf , deadline. Restarts: 950
uf250-04.cnf , deadline. Restarts: 950
uf250-04.cnf , deadline. Restarts: 950
uf250-04.cnf , deadline. Restarts: 950
uf250-04.cnf fulfilled No. of Restarts: 466 No. of Flips: 3136 time to process: 2 seconds.
uf250-04.cnf , deadline. Restarts: 950
uf250-04.cnf fulfilled No. of Restarts: 735 No. of Flips: 3982 time to process: 3 seconds.
uf250-04.cnf fulfilled No. of Restarts: 699 No. of Flips: 2243 time to process: 3 seconds.
uf250-04.cnf fulfilled No. of Restarts: 238 No. of Flips: 4425 time to process: 1 seconds.
uf250-04.cnf fulfilled No. of Restarts: 302 No. of Flips: 4072 time to process: 3 seconds.
uf250-04.cnf fulfilled No. of Restarts: 75 No. of Flips: 2337 time to process: 1 seconds.
uf250-04.cnf fulfilled No. of Restarts: 941 No. of Flips: 4413 time to process: 4 seconds.
uf250-04.cnf fulfilled No. of Restarts: 715 No. of Flips: 3191 time to process: 3 seconds.
uf250-04.cnf , deadline. Restarts: 950
uf250-04.cnf fulfilled No. of Restarts: 96 No. of Flips: 2006 time to process: 0 seconds.
uf250-04.cnf , deadline. Restarts: 950
uf250-04.cnf fulfilled No. of Restarts: 108 No. of Flips: 2494 time to process: 0 seconds.
uf250-04.cnf fulfilled No. of Restarts: 22 No. of Flips: 3521 time to process: 3 seconds.
uf250-04.cnf fulfilled No. of Restarts: 856 No. of Flips: 1746 time to process: 4 seconds.
uf250-04.cnf , deadline. Restarts: 950
uf250-04.cnf fulfilled No. of Restarts: 730 No. of Flips: 2833 time to process: 3 seconds.
uf250-04.cnf fulfilled No. of Restarts: 461 No. of Flips: 3682 time to process: 2 seconds.
uf250-04.cnf fulfilled No. of Restarts: 158 No. of Flips: 4597 time to process: 3 seconds.
uf250-04.cnf , deadline. Restarts: 950
uf250-04.cnf , deadline. Restarts: 950
uf250-04.cnf , deadline. Restarts: 950
uf250-04.cnf fulfilled No. of Restarts: 466 No. of Flips: 2522 time to process: 2 seconds.
uf250-04.cnf , deadline. Restarts: 950
uf250-04.cnf fulfilled No. of Restarts: 175 No. of Flips: 4252 time to process: 0 seconds.
uf250-04.cnf fulfilled No. of Restarts: 413 No. of Flips: 3604 time to process: 5 seconds.
uf250-04.cnf fulfilled No. of Restarts: 610 No. of Flips: 3377 time to process: 2 seconds.
uf250-04.cnf , deadline. Restarts: 950
uf250-04.cnf fulfilled No. of Restarts: 32 No. of Flips: 2300 time to process: 0 seconds.
uf250-04.cnf fulfilled No. of Restarts: 629 No. of Flips: 1395 time to process: 6 seconds.
uf250-04.cnf fulfilled No. of Restarts: 154 No. of Flips: 3427 time to process: 1 seconds.
uf250-04.cnf fulfilled No. of Restarts: 387 No. of Flips: 4418 time to process: 1 seconds.
uf250-04.cnf fulfilled No. of Restarts: 138 No. of Flips: 3896 time to process: 1 seconds.
uf250-04.cnf fulfilled No. of Restarts: 204 No. of Flips: 4155 time to process: 3 seconds.
uf250-04.cnf fulfilled No. of Restarts: 511 No. of Flips: 3780 time to process: 5 seconds.
uf250-04.cnf fulfilled No. of Restarts: 574 No. of Flips: 1142 time to process: 2 seconds.
uf250-04.cnf fulfilled No. of Restarts: 136 No. of Flips: 2661 time to process: 0 seconds.
uf250-04.cnf fulfilled No. of Restarts: 227 No. of Flips: 914 time to process: 5 seconds.
uf250-04.cnf fulfilled No. of Restarts: 928 No. of Flips: 2831 time to process: 4 seconds.
uf250-04.cnf fulfilled No. of Restarts: 645 No. of Flips: 4055 time to process: 2 seconds.
uf250-04.cnf fulfilled No. of Restarts: 158 No. of Flips: 733 time to process: 0 seconds.
uf250-04.cnf fulfilled No. of Restarts: 713 No. of Flips: 1861 time to process: 3 seconds.
uf250-04.cnf , deadline. Restarts: 950
uf250-04.cnf fulfilled No. of Restarts: 949 No. of Flips: 926 time to process: 4 seconds.
uf250-04.cnf fulfilled No. of Restarts: 519 No. of Flips: 4037 time to process: 2 seconds.
uf250-04.cnf , deadline. Restarts: 950
uf250-04.cnf fulfilled No. of Restarts: 945 No. of Flips: 2765 time to process: 4 seconds.
uf250-04.cnf fulfilled No. of Restarts: 299 No. of Flips: 4589 time to process: 1 seconds.
uf250-04.cnf fulfilled No. of Restarts: 117 No. of Flips: 3974 time to process: 3 seconds.
uf250-04.cnf fulfilled No. of Restarts: 13 No. of Flips: 4749 time to process: 0 seconds.
uf250-04.cnf fulfilled No. of Restarts: 681 No. of Flips: 1007 time to process: 6 seconds.
uf250-04.cnf fulfilled No. of Restarts: 873 No. of Flips: 2175 time to process: 3 seconds.
uf250-04.cnf fulfilled No. of Restarts: 95 No. of Flips: 4191 time to process: 0 seconds.
uf250-04.cnf fulfilled No. of Restarts: 895 No. of Flips: 4034 time to process: 7 seconds.
uf250-04.cnf fulfilled No. of Restarts: 816 No. of Flips: 4660 time to process: 3 seconds.
uf250-04.cnf fulfilled No. of Restarts: 939 No. of Flips: 3494 time to process: 4 seconds.
uf250-04.cnf fulfilled No. of Restarts: 21 No. of Flips: 3637 time to process: 0 seconds.
uf250-04.cnf fulfilled No. of Restarts: 323 No. of Flips: 2619 time to process: 5 seconds.
uf250-04.cnf fulfilled No. of Restarts: 141 No. of Flips: 3130 time to process: 0 seconds.
uf250-04.cnf fulfilled No. of Restarts: 192 No. of Flips: 3330 time to process: 2 seconds.
uf250-04.cnf fulfilled No. of Restarts: 856 No. of Flips: 4282 time to process: 4 seconds.
uf250-04.cnf fulfilled No. of Restarts: 363 No. of Flips: 2488 time to process: 4 seconds.
uf250-04.cnf fulfilled No. of Restarts: 448 No. of Flips: 1329 time to process: 2 seconds.
uf250-04.cnf fulfilled No. of Restarts: 3 No. of Flips: 4772 time to process: 2 seconds.
uf250-04.cnf , deadline. Restarts: 950
uf250-04.cnf , deadline. Restarts: 950
uf250-04.cnf fulfilled No. of Restarts: 400 No. of Flips: 4692 time to process: 1 seconds.
uf250-04.cnf , deadline. Restarts: 950
uf250-04.cnf , deadline. Restarts: 950
uf250-04.cnf fulfilled No. of Restarts: 660 No. of Flips: 1409 time to process: 2 seconds.
uf250-04.cnf fulfilled No. of Restarts: 663 No. of Flips: 2308 time to process: 2 seconds.
uf250-04.cnf fulfilled No. of Restarts: 454 No. of Flips: 3498 time to process: 2 seconds.
uf250-04.cnf fulfilled No. of Restarts: 328 No. of Flips: 1110 time to process: 5 seconds.
uf250-04.cnf fulfilled No. of Restarts: 59 No. of Flips: 2497 time to process: 0 seconds.
uf250-04.cnf fulfilled No. of Restarts: 478 No. of Flips: 4444 time to process: 6 seconds.
uf250-04.cnf fulfilled No. of Restarts: 129 No. of Flips: 4713 time to process: 0 seconds.
uf250-04.cnf , deadline. Restarts: 950
uf250-04.cnf fulfilled No. of Restarts: 688 No. of Flips: 3457 time to process: 3 seconds.
uf250-04.cnf fulfilled No. of Restarts: 438 No. of Flips: 917 time to process: 2 seconds.
uf250-04.cnf fulfilled No. of Restarts: 565 No. of Flips: 3302 time to process: 2 seconds.
uf250-04.cnf fulfilled No. of Restarts: 100 No. of Flips: 1788 time to process: 0 seconds.
uf250-04.cnf fulfilled No. of Restarts: 329 No. of Flips: 4199 time to process: 5 seconds.
uf250-04.cnf fulfilled No. of Restarts: 248 No. of Flips: 3477 time to process: 1 seconds.
uf250-04.cnf , deadline. Restarts: 950
uf250-04.cnf fulfilled No. of Restarts: 114 No. of Flips: 2876 time to process: 0 seconds.
uf250-04.cnf , deadline. Restarts: 950
uf250-04.cnf fulfilled No. of Restarts: 107 No. of Flips: 2537 time to process: 0 seconds.
uf250-04.cnf fulfilled No. of Restarts: 833 No. of Flips: 2442 time to process: 4 seconds.
uf250-04.cnf , deadline. Restarts: 950
uf250-04.cnf , deadline. Restarts: 950
uf250-04.cnf fulfilled No. of Restarts: 327 No. of Flips: 4808 time to process: 1 seconds.
uf250-04.cnf fulfilled No. of Restarts: 801 No. of Flips: 2774 time to process: 6 seconds.
uf250-04.cnf fulfilled No. of Restarts: 285 No. of Flips: 1455 time to process: 1 seconds.
uf250-04.cnf , deadline. Restarts: 950
uf250-04.cnf fulfilled No. of Restarts: 851 No. of Flips: 3467 time to process: 3 seconds.
uf250-04.cnf fulfilled No. of Restarts: 61 No. of Flips: 1915 time to process: 0 seconds.
uf250-04.cnf , deadline. Restarts: 950
uf250-04.cnf fulfilled No. of Restarts: 450 No. of Flips: 4771 time to process: 2 seconds.
uf250-04.cnf , deadline. Restarts: 950
uf250-04.cnf , deadline. Restarts: 950
uf250-04.cnf , deadline. Restarts: 950
uf250-04.cnf fulfilled No. of Restarts: 753 No. of Flips: 4693 time to process: 3 seconds.
uf250-04.cnf fulfilled No. of Restarts: 92 No. of Flips: 4277 time to process: 1 seconds.
uf250-04.cnf , deadline. Restarts: 950
uf250-04.cnf fulfilled No. of Restarts: 100 No. of Flips: 4483 time to process: 0 seconds.
uf250-04.cnf fulfilled No. of Restarts: 161 No. of Flips: 4501 time to process: 0 seconds.
uf250-04.cnf fulfilled No. of Restarts: 606 No. of Flips: 3790 time to process: 5 seconds.
uf250-04.cnf fulfilled No. of Restarts: 0 No. of Flips: 2846 time to process: 0 seconds.
uf250-04.cnf fulfilled No. of Restarts: 689 No. of Flips: 2895 time to process: 4 seconds.
uf250-04.cnf , deadline. Restarts: 950
uf250-04.cnf fulfilled No. of Restarts: 185 No. of Flips: 4175 time to process: 0 seconds.
uf250-04.cnf fulfilled No. of Restarts: 304 No. of Flips: 4341 time to process: 4 seconds.
uf250-04.cnf fulfilled No. of Restarts: 656 No. of Flips: 3281 time to process: 3 seconds.
uf250-04.cnf fulfilled No. of Restarts: 74 No. of Flips: 3099 time to process: 0 seconds.
uf250-04.cnf , deadline. Restarts: 950
uf250-04.cnf fulfilled No. of Restarts: 497 No. of Flips: 2450 time to process: 2 seconds.
uf250-04.cnf fulfilled No. of Restarts: 929 No. of Flips: 2813 time to process: 4 seconds.
uf250-04.cnf fulfilled No. of Restarts: 759 No. of Flips: 4291 time to process: 3 seconds.
uf250-04.cnf fulfilled No. of Restarts: 392 No. of Flips: 3490 time to process: 2 seconds.
uf250-04.cnf , deadline. Restarts: 950
uf250-04.cnf fulfilled No. of Restarts: 777 No. of Flips: 4038 time to process: 3 seconds.
uf250-04.cnf fulfilled No. of Restarts: 647 No. of Flips: 1677 time to process: 3 seconds.
uf250-04.cnf fulfilled No. of Restarts: 325 No. of Flips: 1673 time to process: 1 seconds.
uf250-04.cnf fulfilled No. of Restarts: 493 No. of Flips: 3059 time to process: 4 seconds.
uf250-04.cnf fulfilled No. of Restarts: 681 No. of Flips: 3522 time to process: 6 seconds.
uf250-04.cnf fulfilled No. of Restarts: 801 No. of Flips: 1864 time to process: 3 seconds.
uf250-04.cnf fulfilled No. of Restarts: 607 No. of Flips: 3327 time to process: 3 seconds.
uf250-04.cnf , deadline. Restarts: 950
uf250-04.cnf fulfilled No. of Restarts: 569 No. of Flips: 1813 time to process: 2 seconds.
uf250-04.cnf fulfilled No. of Restarts: 724 No. of Flips: 2813 time to process: 3 seconds.
uf250-04.cnf fulfilled No. of Restarts: 585 No. of Flips: 2948 time to process: 4 seconds.
uf250-04.cnf , deadline. Restarts: 950
uf250-04.cnf , deadline. Restarts: 950
uf250-04.cnf fulfilled No. of Restarts: 282 No. of Flips: 4345 time to process: 1 seconds.
uf250-04.cnf , deadline. Restarts: 950
uf250-04.cnf fulfilled No. of Restarts: 486 No. of Flips: 2273 time to process: 2 seconds.
uf250-04.cnf fulfilled No. of Restarts: 184 No. of Flips: 4563 time to process: 2 seconds.
uf250-04.cnf fulfilled No. of Restarts: 323 No. of Flips: 1469 time to process: 2 seconds.
uf250-04.cnf fulfilled No. of Restarts: 472 No. of Flips: 2881 time to process: 2 seconds.
uf250-04.cnf fulfilled No. of Restarts: 529 No. of Flips: 3348 time to process: 5 seconds.
uf250-04.cnf fulfilled No. of Restarts: 582 No. of Flips: 2039 time to process: 3 seconds.
uf250-04.cnf fulfilled No. of Restarts: 123 No. of Flips: 2081 time to process: 1 seconds.
uf250-04.cnf , deadline. Restarts: 950
uf250-04.cnf fulfilled No. of Restarts: 731 No. of Flips: 3043 time to process: 3 seconds.
uf250-04.cnf fulfilled No. of Restarts: 424 No. of Flips: 3607 time to process: 2 seconds.
uf250-04.cnf fulfilled No. of Restarts: 265 No. of Flips: 1946 time to process: 1 seconds.
uf250-04.cnf , deadline. Restarts: 950
uf250-04.cnf , deadline. Restarts: 950
uf250-04.cnf , deadline. Restarts: 950
uf250-04.cnf fulfilled No. of Restarts: 749 No. of Flips: 3807 time to process: 3 seconds.
uf250-04.cnf fulfilled No. of Restarts: 97 No. of Flips: 3380 time to process: 1 seconds.
uf250-04.cnf fulfilled No. of Restarts: 40 No. of Flips: 1198 time to process: 4 seconds.
uf250-04.cnf fulfilled No. of Restarts: 606 No. of Flips: 4481 time to process: 3 seconds.
uf250-04.cnf fulfilled No. of Restarts: 402 No. of Flips: 4273 time to process: 2 seconds.
uf250-04.cnf fulfilled No. of Restarts: 237 No. of Flips: 3371 time to process: 1 seconds.
uf250-04.cnf fulfilled No. of Restarts: 428 No. of Flips: 4355 time to process: 4 seconds.
uf250-04.cnf fulfilled No. of Restarts: 147 No. of Flips: 2386 time to process: 4 seconds.
uf250-04.cnf , deadline. Restarts: 950
uf250-04.cnf , deadline. Restarts: 950
uf250-04.cnf fulfilled No. of Restarts: 367 No. of Flips: 2153 time to process: 1 seconds.
uf250-04.cnf , deadline. Restarts: 950
uf250-04.cnf , deadline. Restarts: 950
uf250-04.cnf fulfilled No. of Restarts: 173 No. of Flips: 3966 time to process: 0 seconds.
uf250-04.cnf fulfilled No. of Restarts: 871 No. of Flips: 2973 time to process: 7 seconds.
uf250-04.cnf fulfilled No. of Restarts: 782 No. of Flips: 3044 time to process: 3 seconds.
uf250-04.cnf fulfilled No. of Restarts: 200 No. of Flips: 4827 time to process: 0 seconds.
uf250-04.cnf fulfilled No. of Restarts: 909 No. of Flips: 3329 time to process: 7 seconds.
uf250-04.cnf fulfilled No. of Restarts: 29 No. of Flips: 3588 time to process: 0 seconds.
uf250-04.cnf fulfilled No. of Restarts: 26 No. of Flips: 3912 time to process: 0 seconds.
uf250-04.cnf fulfilled No. of Restarts: 347 No. of Flips: 2547 time to process: 3 seconds.
uf250-04.cnf , deadline. Restarts: 950
uf250-04.cnf , deadline. Restarts: 950
uf250-04.cnf fulfilled No. of Restarts: 901 No. of Flips: 4098 time to process: 3 seconds.
uf250-04.cnf fulfilled No. of Restarts: 377 No. of Flips: 2706 time to process: 1 seconds.
uf250-04.cnf , deadline. Restarts: 950
uf250-04.cnf fulfilled No. of Restarts: 512 No. of Flips: 1569 time to process: 2 seconds.
uf250-04.cnf , deadline. Restarts: 950
uf250-04.cnf fulfilled No. of Restarts: 11 No. of Flips: 3607 time to process: 0 seconds.
uf250-04.cnf fulfilled No. of Restarts: 937 No. of Flips: 2578 time to process: 8 seconds.
uf250-04.cnf , deadline. Restarts: 950
uf250-04.cnf fulfilled No. of Restarts: 77 No. of Flips: 2226 time to process: 0 seconds.
uf250-04.cnf fulfilled No. of Restarts: 505 No. of Flips: 2627 time to process: 2 seconds.
uf250-04.cnf , deadline. Restarts: 950
uf250-04.cnf fulfilled No. of Restarts: 109 No. of Flips: 1036 time to process: 0 seconds.
uf250-04.cnf , deadline. Restarts: 950
uf250-04.cnf , deadline. Restarts: 950
uf250-04.cnf fulfilled No. of Restarts: 477 No. of Flips: 1140 time to process: 2 seconds.
uf250-04.cnf fulfilled No. of Restarts: 903 No. of Flips: 3783 time to process: 4 seconds.
uf250-04.cnf fulfilled No. of Restarts: 10 No. of Flips: 1957 time to process: 0 seconds.
uf250-04.cnf fulfilled No. of Restarts: 63 No. of Flips: 3729 time to process: 2 seconds.
uf250-04.cnf fulfilled No. of Restarts: 515 No. of Flips: 3927 time to process: 4 seconds.
uf250-04.cnf , deadline. Restarts: 950
uf250-04.cnf fulfilled No. of Restarts: 709 No. of Flips: 4390 time to process: 3 seconds.
uf250-04.cnf fulfilled No. of Restarts: 197 No. of Flips: 2407 time to process: 0 seconds.
uf250-04.cnf , deadline. Restarts: 950
uf250-04.cnf fulfilled No. of Restarts: 893 No. of Flips: 3053 time to process: 4 seconds.
uf250-04.cnf fulfilled No. of Restarts: 78 No. of Flips: 3686 time to process: 0 seconds.
uf250-04.cnf fulfilled No. of Restarts: 378 No. of Flips: 3943 time to process: 5 seconds.
uf250-04.cnf , deadline. Restarts: 950
uf250-04.cnf fulfilled No. of Restarts: 300 No. of Flips: 1919 time to process: 1 seconds.
uf250-04.cnf fulfilled No. of Restarts: 400 No. of Flips: 1065 time to process: 4 seconds.
uf250-04.cnf fulfilled No. of Restarts: 448 No. of Flips: 3963 time to process: 1 seconds.
uf250-04.cnf , deadline. Restarts: 950
uf250-04.cnf fulfilled No. of Restarts: 353 No. of Flips: 2466 time to process: 1 seconds.
uf250-04.cnf fulfilled No. of Restarts: 14 No. of Flips: 1919 time to process: 2 seconds.
uf250-04.cnf fulfilled No. of Restarts: 423 No. of Flips: 3437 time to process: 1 seconds.
uf250-04.cnf , deadline. Restarts: 950
uf250-04.cnf fulfilled No. of Restarts: 229 No. of Flips: 4830 time to process: 1 seconds.
uf250-04.cnf , deadline. Restarts: 950
uf250-04.cnf fulfilled No. of Restarts: 263 No. of Flips: 699 time to process: 1 seconds.
uf250-04.cnf fulfilled No. of Restarts: 724 No. of Flips: 909 time to process: 6 seconds.
uf250-04.cnf fulfilled No. of Restarts: 244 No. of Flips: 3477 time to process: 1 seconds.
uf250-04.cnf , deadline. Restarts: 950
uf250-04.cnf fulfilled No. of Restarts: 745 No. of Flips: 3033 time to process: 3 seconds.
uf250-04.cnf fulfilled No. of Restarts: 727 No. of Flips: 2003 time to process: 3 seconds.
uf250-04.cnf , deadline. Restarts: 950
uf250-04.cnf fulfilled No. of Restarts: 390 No. of Flips: 1640 time to process: 1 seconds.
uf250-04.cnf , deadline. Restarts: 950
uf250-04.cnf fulfilled No. of Restarts: 20 No. of Flips: 4689 time to process: 0 seconds.
uf250-04.cnf , deadline. Restarts: 950
uf250-04.cnf , deadline. Restarts: 950
uf250-04.cnf , deadline. Restarts: 950
uf250-04.cnf fulfilled No. of Restarts: 392 No. of Flips: 955 time to process: 1 seconds.
uf250-04.cnf , deadline. Restarts: 950
uf250-04.cnf fulfilled No. of Restarts: 765 No. of Flips: 1406 time to process: 3 seconds.
uf250-04.cnf fulfilled No. of Restarts: 517 No. of Flips: 4429 time to process: 3 seconds.
uf250-04.cnf , deadline. Restarts: 950
uf250-04.cnf , deadline. Restarts: 950
uf250-04.cnf fulfilled No. of Restarts: 313 No. of Flips: 1607 time to process: 1 seconds.
uf250-04.cnf fulfilled No. of Restarts: 137 No. of Flips: 2405 time to process: 1 seconds.
uf250-04.cnf fulfilled No. of Restarts: 23 No. of Flips: 4353 time to process: 1 seconds.
uf250-04.cnf , deadline. Restarts: 950
uf250-04.cnf , deadline. Restarts: 950
uf250-04.cnf fulfilled No. of Restarts: 607 No. of Flips: 3776 time to process: 2 seconds.
uf250-04.cnf fulfilled No. of Restarts: 82 No. of Flips: 4731 time to process: 1 seconds.
uf250-04.cnf , deadline. Restarts: 950
uf250-04.cnf fulfilled No. of Restarts: 160 No. of Flips: 3134 time to process: 0 seconds.
uf250-04.cnf fulfilled No. of Restarts: 539 No. of Flips: 3141 time to process: 2 seconds.
uf250-04.cnf fulfilled No. of Restarts: 284 No. of Flips: 2159 time to process: 2 seconds.
uf250-04.cnf fulfilled No. of Restarts: 784 No. of Flips: 4415 time to process: 7 seconds.
uf250-04.cnf , deadline. Restarts: 950
uf250-04.cnf , deadline. Restarts: 950
uf250-04.cnf fulfilled No. of Restarts: 661 No. of Flips: 4353 time to process: 3 seconds.
uf250-04.cnf fulfilled No. of Restarts: 128 No. of Flips: 4310 time to process: 1 seconds.
uf250-04.cnf fulfilled No. of Restarts: 751 No. of Flips: 3818 time to process: 3 seconds.
uf250-04.cnf fulfilled No. of Restarts: 134 No. of Flips: 3851 time to process: 3 seconds.
uf250-04.cnf fulfilled No. of Restarts: 446 No. of Flips: 1672 time to process: 2 seconds.
uf250-04.cnf , deadline. Restarts: 950
uf250-04.cnf , deadline. Restarts: 950
uf250-04.cnf fulfilled No. of Restarts: 210 No. of Flips: 1605 time to process: 0 seconds.
uf250-04.cnf , deadline. Restarts: 950
uf250-04.cnf , deadline. Restarts: 950
uf250-04.cnf , deadline. Restarts: 950
uf250-04.cnf , deadline. Restarts: 950
uf250-04.cnf fulfilled No. of Restarts: 359 No. of Flips: 3333 time to process: 1 seconds.
uf250-04.cnf fulfilled No. of Restarts: 433 No. of Flips: 1138 time to process: 2 seconds.
uf250-04.cnf , deadline. Restarts: 950
uf250-04.cnf fulfilled No. of Restarts: 325 No. of Flips: 3705 time to process: 1 seconds.
uf250-04.cnf fulfilled No. of Restarts: 774 No. of Flips: 2749 time to process: 3 seconds.
uf250-04.cnf fulfilled No. of Restarts: 944 No. of Flips: 1748 time to process: 5 seconds.
uf250-04.cnf fulfilled No. of Restarts: 618 No. of Flips: 3857 time to process: 2 seconds.
uf250-04.cnf fulfilled No. of Restarts: 191 No. of Flips: 807 time to process: 2 seconds.
uf250-04.cnf fulfilled No. of Restarts: 551 No. of Flips: 3207 time to process: 4 seconds.
uf250-04.cnf , deadline. Restarts: 950
uf250-04.cnf fulfilled No. of Restarts: 92 No. of Flips: 2221 time to process: 0 seconds.
uf250-04.cnf fulfilled No. of Restarts: 34 No. of Flips: 4728 time to process: 0 seconds.
uf250-04.cnf fulfilled No. of Restarts: 25 No. of Flips: 4257 time to process: 3 seconds.
uf250-04.cnf fulfilled No. of Restarts: 219 No. of Flips: 3672 time to process: 4 seconds.
uf250-04.cnf , deadline. Restarts: 950
uf250-04.cnf fulfilled No. of Restarts: 287 No. of Flips: 4450 time to process: 1 seconds.
uf250-04.cnf fulfilled No. of Restarts: 296 No. of Flips: 3205 time to process: 1 seconds.
uf250-04.cnf fulfilled No. of Restarts: 866 No. of Flips: 1853 time to process: 7 seconds.
uf250-04.cnf fulfilled No. of Restarts: 130 No. of Flips: 3795 time to process: 0 seconds.
uf250-04.cnf , deadline. Restarts: 950
uf250-04.cnf , deadline. Restarts: 950
uf250-04.cnf fulfilled No. of Restarts: 352 No. of Flips: 1423 time to process: 1 seconds.
uf250-04.cnf , deadline. Restarts: 950
uf250-04.cnf fulfilled No. of Restarts: 188 No. of Flips: 1261 time to process: 0 seconds.
uf250-04.cnf , deadline. Restarts: 950
uf250-04.cnf , deadline. Restarts: 950
uf250-04.cnf , deadline. Restarts: 950
uf250-04.cnf fulfilled No. of Restarts: 844 No. of Flips: 4052 time to process: 5 seconds.
uf250-04.cnf fulfilled No. of Restarts: 320 No. of Flips: 4498 time to process: 2 seconds.
uf250-04.cnf , deadline. Restarts: 950
uf250-04.cnf fulfilled No. of Restarts: 134 No. of Flips: 3318 time to process: 0 seconds.
uf250-04.cnf fulfilled No. of Restarts: 856 No. of Flips: 4825 time to process: 4 seconds.
uf250-04.cnf fulfilled No. of Restarts: 130 No. of Flips: 3498 time to process: 4 seconds.
uf250-04.cnf fulfilled No. of Restarts: 758 No. of Flips: 4443 time to process: 3 seconds.
uf250-04.cnf , deadline. Restarts: 950
uf250-04.cnf fulfilled No. of Restarts: 518 No. of Flips: 3970 time to process: 2 seconds.
uf250-04.cnf , deadline. Restarts: 950
uf250-04.cnf , deadline. Restarts: 950
uf250-04.cnf , deadline. Restarts: 950
uf250-04.cnf , deadline. Restarts: 950
uf250-04.cnf fulfilled No. of Restarts: 213 No. of Flips: 3249 time to process: 0 seconds.
uf250-04.cnf , deadline. Restarts: 950
uf250-04.cnf fulfilled No. of Restarts: 250 No. of Flips: 1846 time to process: 1 seconds.
uf250-04.cnf fulfilled No. of Restarts: 806 No. of Flips: 1594 time to process: 5 seconds.
uf250-04.cnf fulfilled No. of Restarts: 181 No. of Flips: 3030 time to process: 0 seconds.
uf250-04.cnf fulfilled No. of Restarts: 459 No. of Flips: 3809 time to process: 2 seconds.
uf250-04.cnf fulfilled No. of Restarts: 583 No. of Flips: 1715 time to process: 3 seconds.
uf250-04.cnf , deadline. Restarts: 950
uf250-04.cnf fulfilled No. of Restarts: 694 No. of Flips: 2199 time to process: 3 seconds.
uf250-04.cnf , deadline. Restarts: 950
uf250-04.cnf fulfilled No. of Restarts: 194 No. of Flips: 4851 time to process: 0 seconds.
uf250-04.cnf , deadline. Restarts: 950
uf250-04.cnf fulfilled No. of Restarts: 24 No. of Flips: 2021 time to process: 0 seconds.
uf250-04.cnf fulfilled No. of Restarts: 492 No. of Flips: 4218 time to process: 2 seconds.
uf250-04.cnf fulfilled No. of Restarts: 771 No. of Flips: 3668 time to process: 5 seconds.
uf250-04.cnf , deadline. Restarts: 950
uf250-04.cnf fulfilled No. of Restarts: 193 No. of Flips: 4122 time to process: 0 seconds.
uf250-04.cnf , deadline. Restarts: 950
uf250-04.cnf fulfilled No. of Restarts: 913 No. of Flips: 4309 time to process: 3 seconds.
uf250-04.cnf fulfilled No. of Restarts: 481 No. of Flips: 3921 time to process: 2 seconds.
uf250-04.cnf fulfilled No. of Restarts: 701 No. of Flips: 1734 time to process: 5 seconds.
uf250-04.cnf fulfilled No. of Restarts: 193 No. of Flips: 3765 time to process: 0 seconds.
uf250-04.cnf , deadline. Restarts: 950
uf250-04.cnf fulfilled No. of Restarts: 101 No. of Flips: 4981 time to process: 0 seconds.
uf250-04.cnf fulfilled No. of Restarts: 229 No. of Flips: 4936 time to process: 4 seconds.
uf250-04.cnf fulfilled No. of Restarts: 465 No. of Flips: 4921 time to process: 2 seconds.
uf250-04.cnf fulfilled No. of Restarts: 438 No. of Flips: 1942 time to process: 6 seconds.
uf250-04.cnf , deadline. Restarts: 950
uf250-04.cnf , deadline. Restarts: 950
uf250-04.cnf , deadline. Restarts: 950
uf250-04.cnf fulfilled No. of Restarts: 538 No. of Flips: 2003 time to process: 2 seconds.
uf250-04.cnf , deadline. Restarts: 950
uf250-04.cnf , deadline. Restarts: 950
uf250-04.cnf fulfilled No. of Restarts: 5 No. of Flips: 4738 time to process: 0 seconds.
uf250-04.cnf fulfilled No. of Restarts: 238 No. of Flips: 2514 time to process: 5 seconds.
uf250-04.cnf fulfilled No. of Restarts: 259 No. of Flips: 4040 time to process: 3 seconds.
uf250-04.cnf , deadline. Restarts: 950
uf250-04.cnf fulfilled No. of Restarts: 112 No. of Flips: 4904 time to process: 0 seconds.
uf250-04.cnf , deadline. Restarts: 950
uf250-04.cnf , deadline. Restarts: 950
uf250-04.cnf fulfilled No. of Restarts: 58 No. of Flips: 3063 time to process: 0 seconds.
uf250-04.cnf fulfilled No. of Restarts: 831 No. of Flips: 3826 time to process: 7 seconds.
uf250-04.cnf fulfilled No. of Restarts: 93 No. of Flips: 608 time to process: 0 seconds.
uf250-04.cnf fulfilled No. of Restarts: 421 No. of Flips: 2479 time to process: 4 seconds.
uf250-04.cnf fulfilled No. of Restarts: 108 No. of Flips: 2918 time to process: 0 seconds.
uf250-04.cnf , deadline. Restarts: 950
uf250-04.cnf , deadline. Restarts: 950
uf250-04.cnf , deadline. Restarts: 950
uf250-04.cnf fulfilled No. of Restarts: 703 No. of Flips: 3638 time to process: 3 seconds.
uf250-04.cnf , deadline. Restarts: 950
uf250-04.cnf fulfilled No. of Restarts: 309 No. of Flips: 2350 time to process: 1 seconds.
uf250-04.cnf , deadline. Restarts: 950
uf250-04.cnf , deadline. Restarts: 950
uf250-04.cnf , deadline. Restarts: 950
uf250-04.cnf , deadline. Restarts: 950
uf250-04.cnf fulfilled No. of Restarts: 879 No. of Flips: 4620 time to process: 3 seconds.
uf250-04.cnf , deadline. Restarts: 950
uf250-04.cnf fulfilled No. of Restarts: 236 No. of Flips: 2296 time to process: 1 seconds.
uf250-04.cnf fulfilled No. of Restarts: 251 No. of Flips: 2160 time to process: 4 seconds.
uf250-04.cnf fulfilled No. of Restarts: 774 No. of Flips: 2675 time to process: 3 seconds.
uf250-04.cnf fulfilled No. of Restarts: 66 No. of Flips: 2780 time to process: 1 seconds.
uf250-04.cnf fulfilled No. of Restarts: 84 No. of Flips: 2674 time to process: 2 seconds.
uf250-04.cnf fulfilled No. of Restarts: 203 No. of Flips: 2819 time to process: 2 seconds.
uf250-04.cnf fulfilled No. of Restarts: 548 No. of Flips: 1041 time to process: 2 seconds.
uf250-04.cnf , deadline. Restarts: 950
uf250-04.cnf fulfilled No. of Restarts: 211 No. of Flips: 3210 time to process: 0 seconds.
uf250-04.cnf , deadline. Restarts: 950
uf250-04.cnf , deadline. Restarts: 950
uf250-04.cnf , deadline. Restarts: 950
uf250-04.cnf , deadline. Restarts: 950
uf250-04.cnf fulfilled No. of Restarts: 300 No. of Flips: 2064 time to process: 1 seconds.
uf250-04.cnf fulfilled No. of Restarts: 336 No. of Flips: 2598 time to process: 4 seconds.
uf250-04.cnf , deadline. Restarts: 950
uf250-04.cnf fulfilled No. of Restarts: 179 No. of Flips: 4348 time to process: 0 seconds.
uf250-04.cnf fulfilled No. of Restarts: 617 No. of Flips: 1914 time to process: 2 seconds.
uf250-04.cnf fulfilled No. of Restarts: 592 No. of Flips: 2896 time to process: 4 seconds.
uf250-04.cnf fulfilled No. of Restarts: 14 No. of Flips: 2295 time to process: 0 seconds.
uf250-04.cnf , deadline. Restarts: 950
uf250-04.cnf fulfilled No. of Restarts: 621 No. of Flips: 2216 time to process: 2 seconds.
uf250-04.cnf , deadline. Restarts: 950
uf250-04.cnf , deadline. Restarts: 950
uf250-04.cnf fulfilled No. of Restarts: 133 No. of Flips: 1785 time to process: 0 seconds.
uf250-04.cnf fulfilled No. of Restarts: 123 No. of Flips: 4370 time to process: 4 seconds.
uf250-04.cnf fulfilled No. of Restarts: 630 No. of Flips: 4806 time to process: 5 seconds.
uf250-04.cnf fulfilled No. of Restarts: 323 No. of Flips: 3268 time to process: 3 seconds.
uf250-04.cnf fulfilled No. of Restarts: 250 No. of Flips: 3697 time to process: 1 seconds.
uf250-04.cnf , deadline. Restarts: 950
uf250-04.cnf fulfilled No. of Restarts: 487 No. of Flips: 3546 time to process: 2 seconds.
uf250-04.cnf , deadline. Restarts: 950
uf250-04.cnf , deadline. Restarts: 950
uf250-04.cnf fulfilled No. of Restarts: 159 No. of Flips: 4758 time to process: 0 seconds.
uf250-04.cnf , deadline. Restarts: 950
uf250-04.cnf fulfilled No. of Restarts: 57 No. of Flips: 2059 time to process: 0 seconds.
uf250-04.cnf fulfilled No. of Restarts: 236 No. of Flips: 3612 time to process: 5 seconds.
uf250-04.cnf fulfilled No. of Restarts: 158 No. of Flips: 2461 time to process: 0 seconds.
uf250-04.cnf fulfilled No. of Restarts: 503 No. of Flips: 2530 time to process: 4 seconds.
uf250-04.cnf , deadline. Restarts: 950
uf250-04.cnf , deadline. Restarts: 950
uf250-04.cnf , deadline. Restarts: 950
uf250-04.cnf fulfilled No. of Restarts: 821 No. of Flips: 1357 time to process: 3 seconds.
uf250-04.cnf fulfilled No. of Restarts: 398 No. of Flips: 4507 time to process: 2 seconds.
uf250-04.cnf , deadline. Restarts: 950
uf250-04.cnf fulfilled No. of Restarts: 88 No. of Flips: 4502 time to process: 0 seconds.
uf250-04.cnf , deadline. Restarts: 950
uf250-04.cnf fulfilled No. of Restarts: 16 No. of Flips: 1381 time to process: 0 seconds.
uf250-04.cnf fulfilled No. of Restarts: 879 No. of Flips: 4450 time to process: 4 seconds.
uf250-04.cnf fulfilled No. of Restarts: 295 No. of Flips: 1159 time to process: 5 seconds.
uf250-04.cnf , deadline. Restarts: 950
uf250-04.cnf fulfilled No. of Restarts: 227 No. of Flips: 4357 time to process: 1 seconds.
uf250-04.cnf fulfilled No. of Restarts: 131 No. of Flips: 2469 time to process: 0 seconds.
uf250-04.cnf fulfilled No. of Restarts: 775 No. of Flips: 3471 time to process: 5 seconds.
uf250-04.cnf fulfilled No. of Restarts: 761 No. of Flips: 1153 time to process: 3 seconds.
uf250-04.cnf , deadline. Restarts: 950
uf250-04.cnf fulfilled No. of Restarts: 686 No. of Flips: 1673 time to process: 3 seconds.
uf250-04.cnf fulfilled No. of Restarts: 156 No. of Flips: 1593 time to process: 1 seconds.
uf250-04.cnf fulfilled No. of Restarts: 568 No. of Flips: 3030 time to process: 3 seconds.
uf250-04.cnf fulfilled No. of Restarts: 464 No. of Flips: 3162 time to process: 2 seconds.
uf250-04.cnf fulfilled No. of Restarts: 793 No. of Flips: 4353 time to process: 5 seconds.
uf250-04.cnf fulfilled No. of Restarts: 264 No. of Flips: 1008 time to process: 1 seconds.
uf250-04.cnf , deadline. Restarts: 950
uf250-04.cnf , deadline. Restarts: 950
uf250-04.cnf , deadline. Restarts: 950
uf250-04.cnf fulfilled No. of Restarts: 807 No. of Flips: 3966 time to process: 3 seconds.
uf250-04.cnf , deadline. Restarts: 950
uf250-04.cnf , deadline. Restarts: 950
uf250-04.cnf fulfilled No. of Restarts: 751 No. of Flips: 4318 time to process: 3 seconds.
uf250-04.cnf fulfilled No. of Restarts: 514 No. of Flips: 1561 time to process: 3 seconds.
uf250-04.cnf , deadline. Restarts: 950
uf250-04.cnf fulfilled No. of Restarts: 84 No. of Flips: 1140 time to process: 0 seconds.
uf250-04.cnf fulfilled No. of Restarts: 214 No. of Flips: 4413 time to process: 4 seconds.
uf250-04.cnf fulfilled No. of Restarts: 91 No. of Flips: 4529 time to process: 0 seconds.
uf250-04.cnf fulfilled No. of Restarts: 861 No. of Flips: 1801 time to process: 7 seconds.
uf250-04.cnf fulfilled No. of Restarts: 712 No. of Flips: 637 time to process: 3 seconds.
uf250-04.cnf fulfilled No. of Restarts: 754 No. of Flips: 3223 time to process: 3 seconds.
uf250-04.cnf fulfilled No. of Restarts: 65 No. of Flips: 4819 time to process: 0 seconds.
uf250-04.cnf fulfilled No. of Restarts: 425 No. of Flips: 4220 time to process: 3 seconds.
uf250-04.cnf fulfilled No. of Restarts: 450 No. of Flips: 4328 time to process: 2 seconds.
uf250-04.cnf , deadline. Restarts: 950
uf250-04.cnf fulfilled No. of Restarts: 438 No. of Flips: 1615 time to process: 1 seconds.
uf250-04.cnf , deadline. Restarts: 950
uf250-04.cnf fulfilled No. of Restarts: 151 No. of Flips: 2615 time to process: 0 seconds.
uf250-04.cnf fulfilled No. of Restarts: 178 No. of Flips: 4380 time to process: 4 seconds.
uf250-04.cnf fulfilled No. of Restarts: 777 No. of Flips: 3454 time to process: 3 seconds.
uf250-04.cnf fulfilled No. of Restarts: 148 No. of Flips: 1367 time to process: 0 seconds.
uf250-04.cnf fulfilled No. of Restarts: 320 No. of Flips: 1546 time to process: 5 seconds.
uf250-04.cnf fulfilled No. of Restarts: 656 No. of Flips: 1320 time to process: 4 seconds.
uf250-04.cnf fulfilled No. of Restarts: 375 No. of Flips: 1753 time to process: 1 seconds.
uf250-04.cnf fulfilled No. of Restarts: 801 No. of Flips: 1014 time to process: 3 seconds.
uf250-04.cnf , deadline. Restarts: 950
uf250-04.cnf fulfilled No. of Restarts: 505 No. of Flips: 2025 time to process: 2 seconds.
uf250-04.cnf , deadline. Restarts: 950
uf250-04.cnf , deadline. Restarts: 950
uf250-04.cnf , deadline. Restarts: 950
uf250-04.cnf fulfilled No. of Restarts: 811 No. of Flips: 1981 time to process: 3 seconds.
uf250-04.cnf fulfilled No. of Restarts: 796 No. of Flips: 1133 time to process: 3 seconds.
uf250-04.cnf fulfilled No. of Restarts: 76 No. of Flips: 4088 time to process: 1 seconds.
uf250-04.cnf , deadline. Restarts: 950
uf250-04.cnf fulfilled No. of Restarts: 833 No. of Flips: 2435 time to process: 3 seconds.
uf250-04.cnf fulfilled No. of Restarts: 770 No. of Flips: 1574 time to process: 3 seconds.
uf250-04.cnf fulfilled No. of Restarts: 151 No. of Flips: 1904 time to process: 1 seconds.
uf250-04.cnf fulfilled No. of Restarts: 98 No. of Flips: 2997 time to process: 1 seconds.
uf250-04.cnf fulfilled No. of Restarts: 194 No. of Flips: 2057 time to process: 3 seconds.
uf250-04.cnf fulfilled No. of Restarts: 783 No. of Flips: 1764 time to process: 5 seconds.
uf250-04.cnf , deadline. Restarts: 950
uf250-04.cnf , deadline. Restarts: 950
uf250-04.cnf , deadline. Restarts: 950
uf250-04.cnf fulfilled No. of Restarts: 384 No. of Flips: 2696 time to process: 1 seconds.
uf250-04.cnf fulfilled No. of Restarts: 347 No. of Flips: 2979 time to process: 3 seconds.
uf250-04.cnf , deadline. Restarts: 950
uf250-04.cnf fulfilled No. of Restarts: 240 No. of Flips: 3847 time to process: 1 seconds.
uf250-04.cnf fulfilled No. of Restarts: 700 No. of Flips: 2395 time to process: 3 seconds.
uf250-04.cnf fulfilled No. of Restarts: 565 No. of Flips: 3367 time to process: 2 seconds.
uf250-04.cnf fulfilled No. of Restarts: 294 No. of Flips: 3404 time to process: 1 seconds.
uf250-04.cnf , deadline. Restarts: 950
uf250-04.cnf fulfilled No. of Restarts: 601 No. of Flips: 2982 time to process: 2 seconds.
uf250-04.cnf fulfilled No. of Restarts: 392 No. of Flips: 4254 time to process: 2 seconds.
uf250-04.cnf , deadline. Restarts: 950
uf250-04.cnf fulfilled No. of Restarts: 360 No. of Flips: 3912 time to process: 1 seconds.
uf250-04.cnf fulfilled No. of Restarts: 653 No. of Flips: 4659 time to process: 5 seconds.
uf250-04.cnf , deadline. Restarts: 950
uf250-04.cnf fulfilled No. of Restarts: 158 No. of Flips: 1293 time to process: 0 seconds.
uf250-04.cnf fulfilled No. of Restarts: 39 No. of Flips: 2132 time to process: 3 seconds.
uf250-04.cnf fulfilled No. of Restarts: 182 No. of Flips: 2864 time to process: 1 seconds.
uf250-04.cnf fulfilled No. of Restarts: 224 No. of Flips: 1011 time to process: 5 seconds.
uf250-04.cnf , deadline. Restarts: 950
uf250-04.cnf fulfilled No. of Restarts: 603 No. of Flips: 3280 time to process: 2 seconds.
uf250-04.cnf fulfilled No. of Restarts: 209 No. of Flips: 3196 time to process: 2 seconds.
uf250-04.cnf fulfilled No. of Restarts: 329 No. of Flips: 1907 time to process: 2 seconds.
uf250-04.cnf , deadline. Restarts: 950
uf250-04.cnf , deadline. Restarts: 950
uf250-04.cnf fulfilled No. of Restarts: 77 No. of Flips: 1760 time to process: 0 seconds.
uf250-04.cnf fulfilled No. of Restarts: 533 No. of Flips: 3745 time to process: 6 seconds.
uf250-04.cnf fulfilled No. of Restarts: 418 No. of Flips: 4368 time to process: 1 seconds.
uf250-04.cnf fulfilled No. of Restarts: 619 No. of Flips: 3173 time to process: 3 seconds.
uf250-04.cnf , deadline. Restarts: 950
uf250-04.cnf fulfilled No. of Restarts: 449 No. of Flips: 3989 time to process: 2 seconds.
uf250-04.cnf fulfilled No. of Restarts: 462 No. of Flips: 4593 time to process: 2 seconds.
uf250-04.cnf , deadline. Restarts: 950
uf250-04.cnf fulfilled No. of Restarts: 88 No. of Flips: 4289 time to process: 0 seconds.
uf250-04.cnf fulfilled No. of Restarts: 890 No. of Flips: 2128 time to process: 3 seconds.
uf250-04.cnf , deadline. Restarts: 950
uf250-04.cnf fulfilled No. of Restarts: 186 No. of Flips: 1634 time to process: 0 seconds.
uf250-04.cnf , deadline. Restarts: 950
uf250-04.cnf fulfilled No. of Restarts: 485 No. of Flips: 2141 time to process: 2 seconds.
uf250-04.cnf fulfilled No. of Restarts: 78 No. of Flips: 3728 time to process: 0 seconds.
uf250-04.cnf , deadline. Restarts: 950
uf250-04.cnf fulfilled No. of Restarts: 246 No. of Flips: 2512 time to process: 1 seconds.
uf250-04.cnf fulfilled No. of Restarts: 923 No. of Flips: 1764 time to process: 7 seconds.
uf250-04.cnf , deadline. Restarts: 950
uf250-04.cnf fulfilled No. of Restarts: 337 No. of Flips: 4097 time to process: 1 seconds.
uf250-04.cnf , deadline. Restarts: 950
uf250-04.cnf fulfilled No. of Restarts: 263 No. of Flips: 2962 time to process: 1 seconds.
uf250-04.cnf fulfilled No. of Restarts: 277 No. of Flips: 4555 time to process: 3 seconds.
uf250-04.cnf fulfilled No. of Restarts: 351 No. of Flips: 3757 time to process: 5 seconds.
uf250-04.cnf , deadline. Restarts: 950
uf250-04.cnf fulfilled No. of Restarts: 396 No. of Flips: 4396 time to process: 1 seconds.
uf250-04.cnf , deadline. Restarts: 950
uf250-04.cnf fulfilled No. of Restarts: 719 No. of Flips: 1087 time to process: 3 seconds.
uf250-04.cnf , deadline. Restarts: 950
uf250-04.cnf fulfilled No. of Restarts: 477 No. of Flips: 3827 time to process: 2 seconds.
uf250-04.cnf fulfilled No. of Restarts: 435 No. of Flips: 3268 time to process: 3 seconds.
uf250-04.cnf , deadline. Restarts: 950
uf250-04.cnf fulfilled No. of Restarts: 616 No. of Flips: 4685 time to process: 2 seconds.
uf250-04.cnf fulfilled No. of Restarts: 136 No. of Flips: 3944 time to process: 2 seconds.
uf250-04.cnf fulfilled No. of Restarts: 521 No. of Flips: 1217 time to process: 2 seconds.
uf250-04.cnf , deadline. Restarts: 950
uf250-04.cnf , deadline. Restarts: 950
uf250-04.cnf fulfilled No. of Restarts: 644 No. of Flips: 2744 time to process: 2 seconds.
uf250-04.cnf , deadline. Restarts: 950
uf250-04.cnf fulfilled No. of Restarts: 451 No. of Flips: 4370 time to process: 2 seconds.
uf250-04.cnf fulfilled No. of Restarts: 922 No. of Flips: 3490 time to process: 5 seconds.
uf250-04.cnf , deadline. Restarts: 950
uf250-04.cnf , deadline. Restarts: 950
uf250-04.cnf fulfilled No. of Restarts: 220 No. of Flips: 4673 time to process: 0 seconds.
uf250-04.cnf fulfilled No. of Restarts: 28 No. of Flips: 3580 time to process: 1 seconds.
uf250-04.cnf fulfilled No. of Restarts: 423 No. of Flips: 1259 time to process: 4 seconds.
uf250-04.cnf fulfilled No. of Restarts: 356 No. of Flips: 3069 time to process: 3 seconds.
uf250-04.cnf , deadline. Restarts: 950
uf250-04.cnf , deadline. Restarts: 950
uf250-04.cnf fulfilled No. of Restarts: 578 No. of Flips: 4681 time to process: 2 seconds.
uf250-04.cnf fulfilled No. of Restarts: 407 No. of Flips: 4733 time to process: 1 seconds.
uf250-04.cnf fulfilled No. of Restarts: 257 No. of Flips: 3553 time to process: 4 seconds.
uf250-04.cnf fulfilled No. of Restarts: 136 No. of Flips: 2064 time to process: 1 seconds.
uf250-04.cnf fulfilled No. of Restarts: 548 No. of Flips: 1905 time to process: 4 seconds.
uf250-04.cnf fulfilled No. of Restarts: 805 No. of Flips: 3601 time to process: 3 seconds.
uf250-04.cnf fulfilled No. of Restarts: 236 No. of Flips: 4152 time to process: 1 seconds.
uf250-04.cnf fulfilled No. of Restarts: 11 No. of Flips: 1365 time to process: 1 seconds.
uf250-04.cnf , deadline. Restarts: 950
uf250-04.cnf fulfilled No. of Restarts: 491 No. of Flips: 3734 time to process: 2 seconds.
uf250-04.cnf fulfilled No. of Restarts: 433 No. of Flips: 2895 time to process: 1 seconds.
uf250-04.cnf fulfilled No. of Restarts: 564 No. of Flips: 3673 time to process: 6 seconds.
uf250-04.cnf fulfilled No. of Restarts: 942 No. of Flips: 3209 time to process: 4 seconds.
uf250-04.cnf fulfilled No. of Restarts: 628 No. of Flips: 3358 time to process: 2 seconds.
uf250-04.cnf fulfilled No. of Restarts: 38 No. of Flips: 4847 time to process: 1 seconds.
uf250-04.cnf fulfilled No. of Restarts: 534 No. of Flips: 3684 time to process: 2 seconds.
uf250-04.cnf fulfilled No. of Restarts: 648 No. of Flips: 3394 time to process: 2 seconds.
uf250-04.cnf fulfilled No. of Restarts: 363 No. of Flips: 1645 time to process: 5 seconds.
uf250-04.cnf , deadline. Restarts: 950
uf250-04.cnf , deadline. Restarts: 950
uf250-04.cnf fulfilled No. of Restarts: 73 No. of Flips: 2406 time to process: 0 seconds.
uf250-04.cnf , deadline. Restarts: 950
uf250-04.cnf fulfilled No. of Restarts: 571 No. of Flips: 2694 time to process: 2 seconds.
uf250-04.cnf fulfilled No. of Restarts: 753 No. of Flips: 4138 time to process: 4 seconds.
uf250-04.cnf fulfilled No. of Restarts: 354 No. of Flips: 4030 time to process: 1 seconds.
uf250-04.cnf fulfilled No. of Restarts: 123 No. of Flips: 4298 time to process: 0 seconds.
uf250-04.cnf fulfilled No. of Restarts: 948 No. of Flips: 3986 time to process: 6 seconds.
uf250-04.cnf fulfilled No. of Restarts: 828 No. of Flips: 3317 time to process: 3 seconds.
uf250-04.cnf , deadline. Restarts: 950
uf250-04.cnf fulfilled No. of Restarts: 667 No. of Flips: 2284 time to process: 2 seconds.
uf250-04.cnf , deadline. Restarts: 950
uf250-04.cnf fulfilled No. of Restarts: 491 No. of Flips: 1900 time to process: 2 seconds.
uf250-04.cnf , deadline. Restarts: 950
uf250-04.cnf , deadline. Restarts: 950
uf250-04.cnf fulfilled No. of Restarts: 264 No. of Flips: 4626 time to process: 1 seconds.
uf250-04.cnf fulfilled No. of Restarts: 806 No. of Flips: 668 time to process: 3 seconds.
uf250-04.cnf fulfilled No. of Restarts: 625 No. of Flips: 4276 time to process: 2 seconds.
uf250-04.cnf , deadline. Restarts: 950
uf250-04.cnf fulfilled No. of Restarts: 377 No. of Flips: 4476 time to process: 1 seconds.
uf250-04.cnf , deadline. Restarts: 950
uf250-04.cnf fulfilled No. of Restarts: 89 No. of Flips: 3870 time to process: 0 seconds.
uf250-04.cnf fulfilled No. of Restarts: 509 No. of Flips: 3763 time to process: 5 seconds.
uf250-04.cnf fulfilled No. of Restarts: 828 No. of Flips: 1877 time to process: 3 seconds.
uf250-04.cnf fulfilled No. of Restarts: 919 No. of Flips: 3963 time to process: 6 seconds.
uf250-04.cnf , deadline. Restarts: 950
uf250-04.cnf , deadline. Restarts: 950
uf250-04.cnf fulfilled No. of Restarts: 719 No. of Flips: 3375 time to process: 3 seconds.
uf250-04.cnf , deadline. Restarts: 950
uf250-04.cnf fulfilled No. of Restarts: 118 No. of Flips: 4069 time to process: 0 seconds.
uf250-04.cnf fulfilled No. of Restarts: 779 No. of Flips: 4810 time to process: 3 seconds.
uf250-04.cnf fulfilled No. of Restarts: 916 No. of Flips: 3165 time to process: 4 seconds.
uf250-04.cnf , deadline. Restarts: 950
uf250-04.cnf fulfilled No. of Restarts: 732 No. of Flips: 1351 time to process: 3 seconds.
uf250-04.cnf fulfilled No. of Restarts: 418 No. of Flips: 4638 time to process: 2 seconds.
uf250-04.cnf fulfilled No. of Restarts: 722 No. of Flips: 3092 time to process: 4 seconds.
uf250-04.cnf , deadline. Restarts: 950
uf250-04.cnf fulfilled No. of Restarts: 7 No. of Flips: 1637 time to process: 0 seconds.
uf250-04.cnf , deadline. Restarts: 950
uf250-04.cnf , deadline. Restarts: 950
uf250-04.cnf fulfilled No. of Restarts: 745 No. of Flips: 2742 time to process: 3 seconds.
uf250-04.cnf fulfilled No. of Restarts: 188 No. of Flips: 3372 time to process: 1 seconds.
uf250-04.cnf fulfilled No. of Restarts: 653 No. of Flips: 4231 time to process: 6 seconds.
uf250-04.cnf fulfilled No. of Restarts: 25 No. of Flips: 3379 time to process: 0 seconds.
uf250-04.cnf fulfilled No. of Restarts: 79 No. of Flips: 3748 time to process: 0 seconds.
uf250-04.cnf , deadline. Restarts: 950
uf250-04.cnf fulfilled No. of Restarts: 190 No. of Flips: 3402 time to process: 0 seconds.
uf250-04.cnf , deadline. Restarts: 950
uf250-04.cnf fulfilled No. of Restarts: 311 No. of Flips: 3657 time to process: 1 seconds.
uf250-04.cnf , deadline. Restarts: 950
uf250-04.cnf fulfilled No. of Restarts: 396 No. of Flips: 3500 time to process: 1 seconds.
uf250-04.cnf fulfilled No. of Restarts: 854 No. of Flips: 4851 time to process: 3 seconds.
uf250-04.cnf , deadline. Restarts: 950
uf250-04.cnf , deadline. Restarts: 950
uf250-04.cnf fulfilled No. of Restarts: 769 No. of Flips: 3024 time to process: 4 seconds.
uf250-04.cnf fulfilled No. of Restarts: 86 No. of Flips: 3589 time to process: 0 seconds.
uf250-04.cnf fulfilled No. of Restarts: 753 No. of Flips: 4201 time to process: 6 seconds.
uf250-04.cnf , deadline. Restarts: 950
uf250-04.cnf fulfilled No. of Restarts: 110 No. of Flips: 4723 time to process: 0 seconds.
uf250-04.cnf fulfilled No. of Restarts: 134 No. of Flips: 591 time to process: 4 seconds.
uf250-04.cnf fulfilled No. of Restarts: 930 No. of Flips: 2199 time to process: 4 seconds.
uf250-04.cnf fulfilled No. of Restarts: 120 No. of Flips: 2846 time to process: 0 seconds.
uf250-04.cnf fulfilled No. of Restarts: 314 No. of Flips: 4205 time to process: 4 seconds.
uf250-04.cnf , deadline. Restarts: 950
uf250-04.cnf fulfilled No. of Restarts: 98 No. of Flips: 3841 time to process: 0 seconds.
uf250-04.cnf fulfilled No. of Restarts: 863 No. of Flips: 3045 time to process: 3 seconds.
uf250-04.cnf fulfilled No. of Restarts: 459 No. of Flips: 1012 time to process: 4 seconds.
uf250-04.cnf , deadline. Restarts: 950
uf250-04.cnf fulfilled No. of Restarts: 349 No. of Flips: 4549 time to process: 1 seconds.
uf250-04.cnf , deadline. Restarts: 950
uf250-04.cnf , deadline. Restarts: 950
uf250-04.cnf , deadline. Restarts: 950
uf250-04.cnf fulfilled No. of Restarts: 554 No. of Flips: 3124 time to process: 2 seconds.
uf250-04.cnf , deadline. Restarts: 950
uf250-04.cnf fulfilled No. of Restarts: 89 No. of Flips: 4352 time to process: 0 seconds.
uf250-04.cnf , deadline. Restarts: 950
uf250-04.cnf fulfilled No. of Restarts: 20 No. of Flips: 2824 time to process: 0 seconds.
uf250-04.cnf fulfilled No. of Restarts: 713 No. of Flips: 3953 time to process: 3 seconds.
uf250-04.cnf fulfilled No. of Restarts: 145 No. of Flips: 3943 time to process: 1 seconds.
uf250-04.cnf fulfilled No. of Restarts: 20 No. of Flips: 4571 time to process: 4 seconds.
uf250-04.cnf , deadline. Restarts: 950
uf250-04.cnf , deadline. Restarts: 950
uf250-04.cnf , deadline. Restarts: 950
uf250-04.cnf fulfilled No. of Restarts: 328 No. of Flips: 2265 time to process: 1 seconds.
uf250-04.cnf , deadline. Restarts: 950
uf250-04.cnf , deadline. Restarts: 950
uf250-04.cnf , deadline. Restarts: 950
uf250-04.cnf , deadline. Restarts: 950
uf250-04.cnf fulfilled No. of Restarts: 97 No. of Flips: 4378 time to process: 0 seconds.
uf250-04.cnf , deadline. Restarts: 950
uf250-04.cnf fulfilled No. of Restarts: 324 No. of Flips: 4290 time to process: 1 seconds.
uf250-04.cnf fulfilled No. of Restarts: 70 No. of Flips: 2978 time to process: 0 seconds.
uf250-04.cnf , deadline. Restarts: 950
uf250-04.cnf , deadline. Restarts: 950
uf250-04.cnf fulfilled No. of Restarts: 392 No. of Flips: 4249 time to process: 1 seconds.
uf250-04.cnf fulfilled No. of Restarts: 697 No. of Flips: 1177 time to process: 5 seconds.
uf250-04.cnf fulfilled No. of Restarts: 167 No. of Flips: 3481 time to process: 0 seconds.
uf250-04.cnf fulfilled No. of Restarts: 628 No. of Flips: 1424 time to process: 3 seconds.
uf250-04.cnf fulfilled No. of Restarts: 322 No. of Flips: 2522 time to process: 1 seconds.
uf250-04.cnf , deadline. Restarts: 950
uf250-04.cnf fulfilled No. of Restarts: 387 No. of Flips: 3929 time to process: 1 seconds.
uf250-04.cnf fulfilled No. of Restarts: 335 No. of Flips: 3313 time to process: 3 seconds.
uf250-04.cnf fulfilled No. of Restarts: 648 No. of Flips: 4590 time to process: 3 seconds.
uf250-04.cnf , deadline. Restarts: 950
uf250-04.cnf fulfilled No. of Restarts: 490 No. of Flips: 3817 time to process: 2 seconds.
uf250-04.cnf fulfilled No. of Restarts: 73 No. of Flips: 3244 time to process: 2 seconds.
uf250-04.cnf , deadline. Restarts: 950
uf250-04.cnf fulfilled No. of Restarts: 219 No. of Flips: 2550 time to process: 0 seconds.
uf250-04.cnf fulfilled No. of Restarts: 34 No. of Flips: 1333 time to process: 3 seconds.
uf250-04.cnf , deadline. Restarts: 950
uf250-04.cnf fulfilled No. of Restarts: 440 No. of Flips: 3193 time to process: 1 seconds.
uf250-04.cnf , deadline. Restarts: 950
uf250-04.cnf , deadline. Restarts: 950
uf250-04.cnf fulfilled No. of Restarts: 707 No. of Flips: 4538 time to process: 3 seconds.
uf250-04.cnf , deadline. Restarts: 950
uf250-04.cnf , deadline. Restarts: 950
uf250-04.cnf fulfilled No. of Restarts: 189 No. of Flips: 2891 time to process: 0 seconds.
uf250-04.cnf , deadline. Restarts: 950
uf250-04.cnf , deadline. Restarts: 950
uf250-04.cnf fulfilled No. of Restarts: 699 No. of Flips: 3005 time to process: 3 seconds.
uf250-04.cnf , deadline. Restarts: 950
uf250-04.cnf fulfilled No. of Restarts: 922 No. of Flips: 1713 time to process: 4 seconds.
uf250-04.cnf fulfilled No. of Restarts: 520 No. of Flips: 665 time to process: 2 seconds.
uf250-04.cnf , deadline. Restarts: 950
uf250-04.cnf fulfilled No. of Restarts: 405 No. of Flips: 2752 time to process: 1 seconds.
uf250-04.cnf fulfilled No. of Restarts: 93 No. of Flips: 3445 time to process: 2 seconds.
uf250-04.cnf fulfilled No. of Restarts: 261 No. of Flips: 2011 time to process: 1 seconds.
uf250-04.cnf fulfilled No. of Restarts: 132 No. of Flips: 1884 time to process: 3 seconds.
uf250-04.cnf fulfilled No. of Restarts: 443 No. of Flips: 3161 time to process: 1 seconds.
uf250-04.cnf fulfilled No. of Restarts: 734 No. of Flips: 1826 time to process: 6 seconds.
uf250-04.cnf fulfilled No. of Restarts: 452 No. of Flips: 1883 time to process: 2 seconds.
uf250-04.cnf fulfilled No. of Restarts: 422 No. of Flips: 3445 time to process: 1 seconds.
uf250-04.cnf fulfilled No. of Restarts: 18 No. of Flips: 2488 time to process: 0 seconds.
uf250-04.cnf fulfilled No. of Restarts: 288 No. of Flips: 3305 time to process: 5 seconds.
uf250-04.cnf fulfilled No. of Restarts: 754 No. of Flips: 2083 time to process: 4 seconds.
uf250-04.cnf fulfilled No. of Restarts: 848 No. of Flips: 3938 time to process: 3 seconds.
uf250-04.cnf fulfilled No. of Restarts: 219 No. of Flips: 4350 time to process: 1 seconds.
uf250-04.cnf , deadline. Restarts: 950
uf250-04.cnf fulfilled No. of Restarts: 382 No. of Flips: 3023 time to process: 1 seconds.
uf250-04.cnf fulfilled No. of Restarts: 857 No. of Flips: 3138 time to process: 6 seconds.
uf250-04.cnf , deadline. Restarts: 950
uf250-04.cnf fulfilled No. of Restarts: 227 No. of Flips: 3875 time to process: 1 seconds.
uf250-04.cnf , deadline. Restarts: 950
uf250-04.cnf fulfilled No. of Restarts: 112 No. of Flips: 3818 time to process: 0 seconds.
uf250-04.cnf fulfilled No. of Restarts: 148 No. of Flips: 4177 time to process: 4 seconds.
uf250-04.cnf , deadline. Restarts: 950
uf250-04.cnf fulfilled No. of Restarts: 172 No. of Flips: 3549 time to process: 0 seconds.
uf250-04.cnf fulfilled No. of Restarts: 131 No. of Flips: 4824 time to process: 3 seconds.
uf250-04.cnf , deadline. Restarts: 950
uf250-04.cnf fulfilled No. of Restarts: 0 No. of Flips: 980 time to process: 0 seconds.
uf250-04.cnf fulfilled No. of Restarts: 739 No. of Flips: 3539 time to process: 7 seconds.
uf250-04.cnf fulfilled No. of Restarts: 745 No. of Flips: 3280 time to process: 3 seconds.
uf250-04.cnf , deadline. Restarts: 950
uf250-04.cnf fulfilled No. of Restarts: 549 No. of Flips: 3577 time to process: 2 seconds.
uf250-04.cnf , deadline. Restarts: 950
uf250-04.cnf fulfilled No. of Restarts: 769 No. of Flips: 698 time to process: 3 seconds.
uf250-04.cnf fulfilled No. of Restarts: 304 No. of Flips: 4233 time to process: 2 seconds.
uf250-04.cnf fulfilled No. of Restarts: 574 No. of Flips: 4456 time to process: 5 seconds.
uf250-04.cnf , deadline. Restarts: 950
uf250-04.cnf fulfilled No. of Restarts: 154 No. of Flips: 842 time to process: 0 seconds.
uf250-04.cnf fulfilled No. of Restarts: 357 No. of Flips: 4443 time to process: 5 seconds.
uf250-04.cnf fulfilled No. of Restarts: 99 No. of Flips: 3042 time to process: 2 seconds.
uf250-04.cnf fulfilled No. of Restarts: 460 No. of Flips: 1721 time to process: 3 seconds.
uf250-04.cnf , deadline. Restarts: 950
uf250-04.cnf fulfilled No. of Restarts: 509 No. of Flips: 4852 time to process: 2 seconds.
uf250-04.cnf fulfilled No. of Restarts: 41 No. of Flips: 3961 time to process: 2 seconds.
uf250-04.cnf , deadline. Restarts: 950
uf250-04.cnf fulfilled No. of Restarts: 88 No. of Flips: 1727 time to process: 0 seconds.
uf250-04.cnf fulfilled No. of Restarts: 313 No. of Flips: 1591 time to process: 1 seconds.
uf250-04.cnf , deadline. Restarts: 950
uf250-04.cnf , deadline. Restarts: 950
uf250-04.cnf fulfilled No. of Restarts: 91 No. of Flips: 2722 time to process: 0 seconds.
uf250-04.cnf fulfilled No. of Restarts: 122 No. of Flips: 1710 time to process: 4 seconds.
uf250-04.cnf fulfilled No. of Restarts: 58 No. of Flips: 4934 time to process: 3 seconds.
uf250-04.cnf fulfilled No. of Restarts: 267 No. of Flips: 3451 time to process: 1 seconds.
uf250-04.cnf fulfilled No. of Restarts: 94 No. of Flips: 4015 time to process: 2 seconds.
uf250-04.cnf fulfilled No. of Restarts: 659 No. of Flips: 3003 time to process: 3 seconds.
uf250-04.cnf fulfilled No. of Restarts: 225 No. of Flips: 3217 time to process: 2 seconds.
uf250-04.cnf , deadline. Restarts: 950
uf250-04.cnf fulfilled No. of Restarts: 288 No. of Flips: 3974 time to process: 1 seconds.
uf250-04.cnf fulfilled No. of Restarts: 464 No. of Flips: 2684 time to process: 2 seconds.
uf250-04.cnf fulfilled No. of Restarts: 756 No. of Flips: 4766 time to process: 3 seconds.
uf250-04.cnf fulfilled No. of Restarts: 762 No. of Flips: 2673 time to process: 3 seconds.
uf250-04.cnf fulfilled No. of Restarts: 351 No. of Flips: 2351 time to process: 2 seconds.
uf250-04.cnf , deadline. Restarts: 950
uf250-04.cnf fulfilled No. of Restarts: 84 No. of Flips: 2042 time to process: 0 seconds.
uf250-04.cnf fulfilled No. of Restarts: 393 No. of Flips: 1872 time to process: 1 seconds.
uf250-04.cnf fulfilled No. of Restarts: 519 No. of Flips: 1090 time to process: 4 seconds.
uf250-04.cnf , deadline. Restarts: 950
uf250-04.cnf fulfilled No. of Restarts: 890 No. of Flips: 1102 time to process: 4 seconds.
uf250-04.cnf , deadline. Restarts: 950
uf250-04.cnf fulfilled No. of Restarts: 280 No. of Flips: 3298 time to process: 1 seconds.
uf250-04.cnf fulfilled No. of Restarts: 268 No. of Flips: 4777 time to process: 1 seconds.
uf250-04.cnf fulfilled No. of Restarts: 46 No. of Flips: 2952 time to process: 1 seconds.
uf250-04.cnf fulfilled No. of Restarts: 49 No. of Flips: 2542 time to process: 0 seconds.
uf250-04.cnf fulfilled No. of Restarts: 452 No. of Flips: 1686 time to process: 5 seconds.
uf250-04.cnf fulfilled No. of Restarts: 345 No. of Flips: 4548 time to process: 1 seconds.
uf250-04.cnf fulfilled No. of Restarts: 189 No. of Flips: 3478 time to process: 3 seconds.
uf250-04.cnf fulfilled No. of Restarts: 21 No. of Flips: 612 time to process: 0 seconds.
uf250-04.cnf fulfilled No. of Restarts: 449 No. of Flips: 4411 time to process: 5 seconds.
uf250-04.cnf fulfilled No. of Restarts: 117 No. of Flips: 4167 time to process: 0 seconds.
uf250-04.cnf fulfilled No. of Restarts: 778 No. of Flips: 4613 time to process: 3 seconds.
uf250-04.cnf fulfilled No. of Restarts: 452 No. of Flips: 3680 time to process: 2 seconds.
uf250-04.cnf fulfilled No. of Restarts: 356 No. of Flips: 3691 time to process: 3 seconds.
uf250-04.cnf fulfilled No. of Restarts: 209 No. of Flips: 1756 time to process: 4 seconds.
uf250-04.cnf fulfilled No. of Restarts: 574 No. of Flips: 4969 time to process: 2 seconds.
uf250-04.cnf , deadline. Restarts: 950
uf250-04.cnf fulfilled No. of Restarts: 146 No. of Flips: 4399 time to process: 0 seconds.
uf250-04.cnf fulfilled No. of Restarts: 140 No. of Flips: 3295 time to process: 4 seconds.
uf250-04.cnf , deadline. Restarts: 950
uf250-04.cnf fulfilled No. of Restarts: 99 No. of Flips: 3178 time to process: 0 seconds.
uf250-04.cnf , deadline. Restarts: 950
uf250-04.cnf , deadline. Restarts: 950
uf250-04.cnf , deadline. Restarts: 950
uf250-04.cnf , deadline. Restarts: 950
uf250-04.cnf fulfilled No. of Restarts: 271 No. of Flips: 2850 time to process: 1 seconds.
uf250-04.cnf fulfilled No. of Restarts: 100 No. of Flips: 1461 time to process: 1 seconds.
uf250-04.cnf , deadline. Restarts: 950
uf250-04.cnf fulfilled No. of Restarts: 378 No. of Flips: 4117 time to process: 1 seconds.
uf250-04.cnf fulfilled No. of Restarts: 43 No. of Flips: 4892 time to process: 2 seconds.
uf250-04.cnf fulfilled No. of Restarts: 537 No. of Flips: 2935 time to process: 6 seconds.
uf250-04.cnf fulfilled No. of Restarts: 421 No. of Flips: 2903 time to process: 1 seconds.
uf250-04.cnf fulfilled No. of Restarts: 107 No. of Flips: 4863 time to process: 0 seconds.
uf250-04.cnf fulfilled No. of Restarts: 234 No. of Flips: 2722 time to process: 5 seconds.
uf250-04.cnf , deadline. Restarts: 950
uf250-04.cnf fulfilled No. of Restarts: 659 No. of Flips: 888 time to process: 3 seconds.
uf250-04.cnf fulfilled No. of Restarts: 749 No. of Flips: 4616 time to process: 3 seconds.
uf250-04.cnf , deadline. Restarts: 950
uf250-04.cnf fulfilled No. of Restarts: 423 No. of Flips: 4955 time to process: 1 seconds.
uf250-04.cnf fulfilled No. of Restarts: 177 No. of Flips: 1332 time to process: 3 seconds.
uf250-04.cnf fulfilled No. of Restarts: 11 No. of Flips: 1987 time to process: 1 seconds.
uf250-04.cnf , deadline. Restarts: 950
uf250-04.cnf fulfilled No. of Restarts: 196 No. of Flips: 4696 time to process: 0 seconds.
uf250-04.cnf , deadline. Restarts: 950
uf250-04.cnf , deadline. Restarts: 950
uf250-04.cnf fulfilled No. of Restarts: 467 No. of Flips: 2332 time to process: 2 seconds.
uf250-04.cnf fulfilled No. of Restarts: 388 No. of Flips: 725 time to process: 3 seconds.
uf250-04.cnf fulfilled No. of Restarts: 923 No. of Flips: 3313 time to process: 6 seconds.
uf250-04.cnf fulfilled No. of Restarts: 128 No. of Flips: 767 time to process: 0 seconds.
uf250-04.cnf fulfilled No. of Restarts: 71 No. of Flips: 2128 time to process: 4 seconds.
uf250-04.cnf fulfilled No. of Restarts: 829 No. of Flips: 1967 time to process: 4 seconds.
uf250-04.cnf fulfilled No. of Restarts: 551 No. of Flips: 2903 time to process: 6 seconds.
uf250-04.cnf fulfilled No. of Restarts: 143 No. of Flips: 2669 time to process: 1 seconds.
uf250-04.cnf , deadline. Restarts: 950
uf250-04.cnf fulfilled No. of Restarts: 687 No. of Flips: 1741 time to process: 3 seconds.
uf250-04.cnf fulfilled No. of Restarts: 11 No. of Flips: 1580 time to process: 1 seconds.
uf250-04.cnf fulfilled No. of Restarts: 37 No. of Flips: 4295 time to process: 4 seconds.
uf250-04.cnf , deadline. Restarts: 950
uf250-04.cnf fulfilled No. of Restarts: 823 No. of Flips: 4340 time to process: 3 seconds.
uf250-04.cnf fulfilled No. of Restarts: 140 No. of Flips: 4111 time to process: 0 seconds.
uf250-04.cnf , deadline. Restarts: 950
uf250-04.cnf fulfilled No. of Restarts: 624 No. of Flips: 3281 time to process: 2 seconds.
uf250-04.cnf fulfilled No. of Restarts: 606 No. of Flips: 2287 time to process: 3 seconds.
uf250-04.cnf , deadline. Restarts: 950
uf250-04.cnf fulfilled No. of Restarts: 45 No. of Flips: 1509 time to process: 0 seconds.
uf250-04.cnf , deadline. Restarts: 950
uf250-04.cnf , deadline. Restarts: 950
uf250-04.cnf , deadline. Restarts: 950
uf250-04.cnf fulfilled No. of Restarts: 467 No. of Flips: 2700 time to process: 2 seconds.
uf250-04.cnf fulfilled No. of Restarts: 874 No. of Flips: 3327 time to process: 3 seconds.
uf250-04.cnf , deadline. Restarts: 950
uf250-04.cnf fulfilled No. of Restarts: 108 No. of Flips: 1093 time to process: 0 seconds.
uf250-04.cnf fulfilled No. of Restarts: 616 No. of Flips: 2672 time to process: 2 seconds.
uf250-04.cnf fulfilled No. of Restarts: 636 No. of Flips: 4999 time to process: 3 seconds.
uf250-04.cnf fulfilled No. of Restarts: 510 No. of Flips: 2745 time to process: 3 seconds.
uf250-04.cnf fulfilled No. of Restarts: 473 No. of Flips: 1470 time to process: 2 seconds.
uf250-04.cnf , deadline. Restarts: 950
uf250-04.cnf , deadline. Restarts: 950
uf250-04.cnf fulfilled No. of Restarts: 611 No. of Flips: 2662 time to process: 2 seconds.
uf250-04.cnf fulfilled No. of Restarts: 143 No. of Flips: 4019 time to process: 2 seconds.
uf250-04.cnf , deadline. Restarts: 950
uf250-04.cnf fulfilled No. of Restarts: 583 No. of Flips: 3467 time to process: 2 seconds.
uf250-04.cnf , deadline. Restarts: 950
uf250-04.cnf fulfilled No. of Restarts: 504 No. of Flips: 1029 time to process: 2 seconds.
uf250-04.cnf fulfilled No. of Restarts: 229 No. of Flips: 2128 time to process: 2 seconds.
uf250-04.cnf fulfilled No. of Restarts: 379 No. of Flips: 2657 time to process: 1 seconds.
uf250-04.cnf fulfilled No. of Restarts: 623 No. of Flips: 4457 time to process: 4 seconds.
uf250-04.cnf fulfilled No. of Restarts: 41 No. of Flips: 706 time to process: 3 seconds.
uf250-04.cnf , deadline. Restarts: 950
uf250-04.cnf fulfilled No. of Restarts: 777 No. of Flips: 3126 time to process: 3 seconds.
uf250-04.cnf , deadline. Restarts: 950
uf250-04.cnf , deadline. Restarts: 950
uf250-04.cnf fulfilled No. of Restarts: 223 No. of Flips: 1868 time to process: 1 seconds.
uf250-04.cnf , deadline. Restarts: 950
uf250-04.cnf fulfilled No. of Restarts: 31 No. of Flips: 1274 time to process: 0 seconds.
uf250-04.cnf , deadline. Restarts: 950
uf250-04.cnf fulfilled No. of Restarts: 845 No. of Flips: 3576 time to process: 3 seconds.
uf250-04.cnf fulfilled No. of Restarts: 325 No. of Flips: 1713 time to process: 1 seconds.
uf250-04.cnf fulfilled No. of Restarts: 940 No. of Flips: 1288 time to process: 6 seconds.
uf250-04.cnf , deadline. Restarts: 950
uf250-04.cnf fulfilled No. of Restarts: 791 No. of Flips: 2751 time to process: 3 seconds.
uf250-04.cnf , deadline. Restarts: 950
uf250-04.cnf , deadline. Restarts: 950
uf250-04.cnf fulfilled No. of Restarts: 414 No. of Flips: 2416 time to process: 1 seconds.
uf250-04.cnf fulfilled No. of Restarts: 352 No. of Flips: 4580 time to process: 1 seconds.
uf250-04.cnf fulfilled No. of Restarts: 221 No. of Flips: 2439 time to process: 2 seconds.
uf250-04.cnf , deadline. Restarts: 950
uf250-04.cnf fulfilled No. of Restarts: 31 No. of Flips: 3428 time to process: 0 seconds.
uf250-04.cnf , deadline. Restarts: 950
uf250-04.cnf , deadline. Restarts: 950
uf250-04.cnf fulfilled No. of Restarts: 376 No. of Flips: 1903 time to process: 1 seconds.
uf250-04.cnf , deadline. Restarts: 950
uf250-04.cnf , deadline. Restarts: 950
uf250-04.cnf fulfilled No. of Restarts: 471 No. of Flips: 4042 time to process: 2 seconds.
uf250-04.cnf , deadline. Restarts: 950
uf250-04.cnf fulfilled No. of Restarts: 893 No. of Flips: 3434 time to process: 4 seconds.
uf250-04.cnf , deadline. Restarts: 950
uf250-04.cnf fulfilled No. of Restarts: 231 No. of Flips: 3987 time to process: 1 seconds.
uf250-04.cnf fulfilled No. of Restarts: 66 No. of Flips: 2179 time to process: 3 seconds.
uf250-04.cnf fulfilled No. of Restarts: 118 No. of Flips: 1857 time to process: 1 seconds.
uf250-04.cnf fulfilled No. of Restarts: 506 No. of Flips: 2740 time to process: 5 seconds.
uf250-04.cnf fulfilled No. of Restarts: 197 No. of Flips: 2178 time to process: 2 seconds.
uf250-04.cnf fulfilled No. of Restarts: 695 No. of Flips: 4633 time to process: 3 seconds.
uf250-04.cnf , deadline. Restarts: 950
uf250-04.cnf fulfilled No. of Restarts: 458 No. of Flips: 3541 time to process: 2 seconds.
uf250-04.cnf , deadline. Restarts: 950
uf250-04.cnf fulfilled No. of Restarts: 12 No. of Flips: 1200 time to process: 0 seconds.
uf250-04.cnf fulfilled No. of Restarts: 368 No. of Flips: 2784 time to process: 5 seconds.
uf250-04.cnf , deadline. Restarts: 950
uf250-04.cnf fulfilled No. of Restarts: 333 No. of Flips: 1634 time to process: 1 seconds.
uf250-04.cnf fulfilled No. of Restarts: 173 No. of Flips: 2919 time to process: 3 seconds.
uf250-04.cnf fulfilled No. of Restarts: 191 No. of Flips: 3973 time to process: 0 seconds.
uf250-04.cnf fulfilled No. of Restarts: 638 No. of Flips: 1232 time to process: 6 seconds.
uf250-04.cnf fulfilled No. of Restarts: 633 No. of Flips: 4424 time to process: 3 seconds.
uf250-04.cnf fulfilled No. of Restarts: 829 No. of Flips: 1160 time to process: 4 seconds.
uf250-04.cnf , deadline. Restarts: 950
uf250-04.cnf , deadline. Restarts: 950
uf250-04.cnf fulfilled No. of Restarts: 838 No. of Flips: 3269 time to process: 3 seconds.
uf250-04.cnf , deadline. Restarts: 950
uf250-04.cnf fulfilled No. of Restarts: 758 No. of Flips: 4401 time to process: 3 seconds.
uf250-04.cnf , deadline. Restarts: 950
uf250-04.cnf , deadline. Restarts: 950
uf250-04.cnf , deadline. Restarts: 950
uf250-04.cnf fulfilled No. of Restarts: 410 No. of Flips: 3876 time to process: 1 seconds.
uf250-04.cnf , deadline. Restarts: 950
