# Supplementary material for: Completion Probabilities and Parallel Restart Strategies under an Imposed Deadline
Source: PLoS One. 2016 Oct 12;11(10):e0164605. doi: 10.1371/journal.pone.0164605 (PMC5061357; doi:10.1371/journal.pone.0164605)
Supplement: S1 File — The file “S1_File.zip” is the data gathered from the experiments regarding completion probability. (ZIP) [file pone.0164605.s004.zip › results_Multi_r1050.844.txt]

uf250-04.cnf fulfilled No. of Restarts: 519 No. of Flips: 4567 time to process: 2 seconds.
uf250-04.cnf fulfilled No. of Restarts: 757 No. of Flips: 1487 time to process: 5 seconds.
uf250-04.cnf fulfilled No. of Restarts: 631 No. of Flips: 3456 time to process: 3 seconds.
uf250-04.cnf fulfilled No. of Restarts: 784 No. of Flips: 3389 time to process: 5 seconds.
uf250-04.cnf fulfilled No. of Restarts: 333 No. of Flips: 2339 time to process: 1 seconds.
uf250-04.cnf fulfilled No. of Restarts: 1039 No. of Flips: 3038 time to process: 7 seconds.
uf250-04.cnf fulfilled No. of Restarts: 41 No. of Flips: 2773 time to process: 0 seconds.
uf250-04.cnf fulfilled No. of Restarts: 197 No. of Flips: 4751 time to process: 1 seconds.
uf250-04.cnf fulfilled No. of Restarts: 923 No. of Flips: 4747 time to process: 7 seconds.
uf250-04.cnf fulfilled No. of Restarts: 397 No. of Flips: 1420 time to process: 1 seconds.
uf250-04.cnf fulfilled No. of Restarts: 854 No. of Flips: 4224 time to process: 8 seconds.
uf250-04.cnf fulfilled No. of Restarts: 494 No. of Flips: 1642 time to process: 2 seconds.
uf250-04.cnf , deadline. Restarts: 1050
uf250-04.cnf fulfilled No. of Restarts: 845 No. of Flips: 2817 time to process: 3 seconds.
uf250-04.cnf fulfilled No. of Restarts: 604 No. of Flips: 1646 time to process: 3 seconds.
uf250-04.cnf fulfilled No. of Restarts: 955 No. of Flips: 4503 time to process: 4 seconds.
uf250-04.cnf fulfilled No. of Restarts: 98 No. of Flips: 3904 time to process: 0 seconds.
uf250-04.cnf , deadline. Restarts: 1050
uf250-04.cnf fulfilled No. of Restarts: 586 No. of Flips: 1569 time to process: 2 seconds.
uf250-04.cnf , deadline. Restarts: 1050
uf250-04.cnf fulfilled No. of Restarts: 461 No. of Flips: 3641 time to process: 2 seconds.
uf250-04.cnf fulfilled No. of Restarts: 125 No. of Flips: 1703 time to process: 3 seconds.
uf250-04.cnf fulfilled No. of Restarts: 702 No. of Flips: 863 time to process: 3 seconds.
uf250-04.cnf fulfilled No. of Restarts: 933 No. of Flips: 3069 time to process: 4 seconds.
uf250-04.cnf , deadline. Restarts: 1050
uf250-04.cnf fulfilled No. of Restarts: 716 No. of Flips: 2524 time to process: 3 seconds.
uf250-04.cnf fulfilled No. of Restarts: 278 No. of Flips: 3518 time to process: 2 seconds.
uf250-04.cnf , deadline. Restarts: 1050
uf250-04.cnf fulfilled No. of Restarts: 118 No. of Flips: 3776 time to process: 0 seconds.
uf250-04.cnf fulfilled No. of Restarts: 760 No. of Flips: 4875 time to process: 3 seconds.
uf250-04.cnf fulfilled No. of Restarts: 703 No. of Flips: 2120 time to process: 3 seconds.
uf250-04.cnf , deadline. Restarts: 1050
uf250-04.cnf fulfilled No. of Restarts: 519 No. of Flips: 4930 time to process: 2 seconds.
uf250-04.cnf fulfilled No. of Restarts: 59 No. of Flips: 2757 time to process: 0 seconds.
uf250-04.cnf , deadline. Restarts: 1050
uf250-04.cnf fulfilled No. of Restarts: 286 No. of Flips: 1333 time to process: 1 seconds.
uf250-04.cnf fulfilled No. of Restarts: 883 No. of Flips: 2992 time to process: 3 seconds.
uf250-04.cnf fulfilled No. of Restarts: 776 No. of Flips: 2420 time to process: 7 seconds.
uf250-04.cnf fulfilled No. of Restarts: 401 No. of Flips: 1066 time to process: 1 seconds.
uf250-04.cnf fulfilled No. of Restarts: 657 No. of Flips: 2634 time to process: 2 seconds.
uf250-04.cnf fulfilled No. of Restarts: 186 No. of Flips: 3792 time to process: 1 seconds.
uf250-04.cnf fulfilled No. of Restarts: 444 No. of Flips: 4082 time to process: 4 seconds.
uf250-04.cnf fulfilled No. of Restarts: 868 No. of Flips: 3251 time to process: 5 seconds.
uf250-04.cnf fulfilled No. of Restarts: 652 No. of Flips: 3150 time to process: 2 seconds.
uf250-04.cnf , deadline. Restarts: 1050
uf250-04.cnf , deadline. Restarts: 1050
uf250-04.cnf fulfilled No. of Restarts: 679 No. of Flips: 4761 time to process: 3 seconds.
uf250-04.cnf fulfilled No. of Restarts: 504 No. of Flips: 3208 time to process: 3 seconds.
uf250-04.cnf fulfilled No. of Restarts: 62 No. of Flips: 4440 time to process: 0 seconds.
uf250-04.cnf , deadline. Restarts: 1050
uf250-04.cnf fulfilled No. of Restarts: 134 No. of Flips: 1832 time to process: 0 seconds.
uf250-04.cnf fulfilled No. of Restarts: 832 No. of Flips: 1886 time to process: 7 seconds.
uf250-04.cnf , deadline. Restarts: 1050
uf250-04.cnf , deadline. Restarts: 1050
uf250-04.cnf fulfilled No. of Restarts: 685 No. of Flips: 2811 time to process: 3 seconds.
uf250-04.cnf fulfilled No. of Restarts: 35 No. of Flips: 1852 time to process: 1 seconds.
uf250-04.cnf fulfilled No. of Restarts: 758 No. of Flips: 1882 time to process: 3 seconds.
uf250-04.cnf fulfilled No. of Restarts: 79 No. of Flips: 4907 time to process: 0 seconds.
uf250-04.cnf fulfilled No. of Restarts: 387 No. of Flips: 3301 time to process: 1 seconds.
uf250-04.cnf fulfilled No. of Restarts: 489 No. of Flips: 3849 time to process: 4 seconds.
uf250-04.cnf fulfilled No. of Restarts: 893 No. of Flips: 4322 time to process: 8 seconds.
uf250-04.cnf fulfilled No. of Restarts: 617 No. of Flips: 4815 time to process: 2 seconds.
uf250-04.cnf fulfilled No. of Restarts: 545 No. of Flips: 2494 time to process: 2 seconds.
uf250-04.cnf fulfilled No. of Restarts: 473 No. of Flips: 3384 time to process: 4 seconds.
uf250-04.cnf fulfilled No. of Restarts: 583 No. of Flips: 4913 time to process: 6 seconds.
uf250-04.cnf fulfilled No. of Restarts: 200 No. of Flips: 1507 time to process: 0 seconds.
uf250-04.cnf , deadline. Restarts: 1050
uf250-04.cnf fulfilled No. of Restarts: 474 No. of Flips: 555 time to process: 2 seconds.
uf250-04.cnf , deadline. Restarts: 1050
uf250-04.cnf fulfilled No. of Restarts: 76 No. of Flips: 4548 time to process: 0 seconds.
uf250-04.cnf fulfilled No. of Restarts: 539 No. of Flips: 1846 time to process: 6 seconds.
uf250-04.cnf fulfilled No. of Restarts: 677 No. of Flips: 1136 time to process: 3 seconds.
uf250-04.cnf , deadline. Restarts: 1050
uf250-04.cnf fulfilled No. of Restarts: 47 No. of Flips: 3943 time to process: 0 seconds.
uf250-04.cnf , deadline. Restarts: 1050
uf250-04.cnf fulfilled No. of Restarts: 130 No. of Flips: 1775 time to process: 0 seconds.
uf250-04.cnf fulfilled No. of Restarts: 40 No. of Flips: 1253 time to process: 3 seconds.
uf250-04.cnf , deadline. Restarts: 1050
uf250-04.cnf fulfilled No. of Restarts: 471 No. of Flips: 3743 time to process: 2 seconds.
uf250-04.cnf fulfilled No. of Restarts: 916 No. of Flips: 2451 time to process: 6 seconds.
uf250-04.cnf fulfilled No. of Restarts: 536 No. of Flips: 1712 time to process: 3 seconds.
uf250-04.cnf fulfilled No. of Restarts: 108 No. of Flips: 3915 time to process: 0 seconds.
uf250-04.cnf fulfilled No. of Restarts: 184 No. of Flips: 4033 time to process: 5 seconds.
uf250-04.cnf , deadline. Restarts: 1050
uf250-04.cnf , deadline. Restarts: 1050
uf250-04.cnf , deadline. Restarts: 1050
uf250-04.cnf fulfilled No. of Restarts: 232 No. of Flips: 1818 time to process: 1 seconds.
uf250-04.cnf fulfilled No. of Restarts: 348 No. of Flips: 2459 time to process: 5 seconds.
uf250-04.cnf fulfilled No. of Restarts: 800 No. of Flips: 1061 time to process: 3 seconds.
uf250-04.cnf fulfilled No. of Restarts: 494 No. of Flips: 4707 time to process: 3 seconds.
uf250-04.cnf fulfilled No. of Restarts: 428 No. of Flips: 3508 time to process: 1 seconds.
uf250-04.cnf fulfilled No. of Restarts: 69 No. of Flips: 3087 time to process: 0 seconds.
uf250-04.cnf fulfilled No. of Restarts: 376 No. of Flips: 816 time to process: 2 seconds.
uf250-04.cnf fulfilled No. of Restarts: 314 No. of Flips: 4488 time to process: 5 seconds.
uf250-04.cnf fulfilled No. of Restarts: 383 No. of Flips: 3032 time to process: 1 seconds.
uf250-04.cnf fulfilled No. of Restarts: 351 No. of Flips: 1993 time to process: 4 seconds.
uf250-04.cnf fulfilled No. of Restarts: 964 No. of Flips: 4787 time to process: 4 seconds.
uf250-04.cnf fulfilled No. of Restarts: 286 No. of Flips: 4715 time to process: 4 seconds.
uf250-04.cnf , deadline. Restarts: 1050
uf250-04.cnf , deadline. Restarts: 1050
uf250-04.cnf fulfilled No. of Restarts: 589 No. of Flips: 4988 time to process: 2 seconds.
uf250-04.cnf , deadline. Restarts: 1050
uf250-04.cnf fulfilled No. of Restarts: 679 No. of Flips: 2283 time to process: 3 seconds.
uf250-04.cnf , deadline. Restarts: 1050
uf250-04.cnf fulfilled No. of Restarts: 992 No. of Flips: 2941 time to process: 4 seconds.
uf250-04.cnf fulfilled No. of Restarts: 450 No. of Flips: 3557 time to process: 2 seconds.
uf250-04.cnf fulfilled No. of Restarts: 141 No. of Flips: 4561 time to process: 3 seconds.
uf250-04.cnf , deadline. Restarts: 1050
uf250-04.cnf fulfilled No. of Restarts: 19 No. of Flips: 4425 time to process: 0 seconds.
uf250-04.cnf fulfilled No. of Restarts: 263 No. of Flips: 4044 time to process: 1 seconds.
uf250-04.cnf fulfilled No. of Restarts: 496 No. of Flips: 3903 time to process: 6 seconds.
uf250-04.cnf fulfilled No. of Restarts: 988 No. of Flips: 3701 time to process: 4 seconds.
uf250-04.cnf , deadline. Restarts: 1050
uf250-04.cnf fulfilled No. of Restarts: 546 No. of Flips: 2188 time to process: 2 seconds.
uf250-04.cnf fulfilled No. of Restarts: 423 No. of Flips: 3865 time to process: 4 seconds.
uf250-04.cnf fulfilled No. of Restarts: 721 No. of Flips: 2149 time to process: 5 seconds.
uf250-04.cnf fulfilled No. of Restarts: 117 No. of Flips: 4727 time to process: 0 seconds.
uf250-04.cnf fulfilled No. of Restarts: 191 No. of Flips: 710 time to process: 4 seconds.
uf250-04.cnf fulfilled No. of Restarts: 142 No. of Flips: 4392 time to process: 0 seconds.
uf250-04.cnf fulfilled No. of Restarts: 485 No. of Flips: 4051 time to process: 5 seconds.
uf250-04.cnf fulfilled No. of Restarts: 372 No. of Flips: 4593 time to process: 1 seconds.
uf250-04.cnf fulfilled No. of Restarts: 3 No. of Flips: 4418 time to process: 1 seconds.
uf250-04.cnf fulfilled No. of Restarts: 724 No. of Flips: 4350 time to process: 5 seconds.
uf250-04.cnf , deadline. Restarts: 1050
uf250-04.cnf fulfilled No. of Restarts: 481 No. of Flips: 1735 time to process: 2 seconds.
uf250-04.cnf , deadline. Restarts: 1050
uf250-04.cnf fulfilled No. of Restarts: 104 No. of Flips: 2630 time to process: 0 seconds.
uf250-04.cnf fulfilled No. of Restarts: 740 No. of Flips: 1813 time to process: 3 seconds.
uf250-04.cnf , deadline. Restarts: 1050
uf250-04.cnf fulfilled No. of Restarts: 612 No. of Flips: 4139 time to process: 3 seconds.
uf250-04.cnf fulfilled No. of Restarts: 442 No. of Flips: 4789 time to process: 3 seconds.
uf250-04.cnf fulfilled No. of Restarts: 486 No. of Flips: 4970 time to process: 4 seconds.
uf250-04.cnf fulfilled No. of Restarts: 967 No. of Flips: 1706 time to process: 5 seconds.
uf250-04.cnf , deadline. Restarts: 1050
uf250-04.cnf fulfilled No. of Restarts: 420 No. of Flips: 4191 time to process: 2 seconds.
uf250-04.cnf , deadline. Restarts: 1050
uf250-04.cnf fulfilled No. of Restarts: 338 No. of Flips: 3338 time to process: 1 seconds.
uf250-04.cnf , deadline. Restarts: 1050
uf250-04.cnf fulfilled No. of Restarts: 277 No. of Flips: 3987 time to process: 1 seconds.
uf250-04.cnf , deadline. Restarts: 1050
uf250-04.cnf fulfilled No. of Restarts: 839 No. of Flips: 1565 time to process: 3 seconds.
uf250-04.cnf , deadline. Restarts: 1050
uf250-04.cnf , deadline. Restarts: 1050
uf250-04.cnf fulfilled No. of Restarts: 105 No. of Flips: 3924 time to process: 0 seconds.
uf250-04.cnf , deadline. Restarts: 1050
uf250-04.cnf , deadline. Restarts: 1050
uf250-04.cnf , deadline. Restarts: 1050
uf250-04.cnf fulfilled No. of Restarts: 444 No. of Flips: 2506 time to process: 2 seconds.
uf250-04.cnf fulfilled No. of Restarts: 303 No. of Flips: 3536 time to process: 3 seconds.
uf250-04.cnf fulfilled No. of Restarts: 43 No. of Flips: 4178 time to process: 0 seconds.
uf250-04.cnf fulfilled No. of Restarts: 515 No. of Flips: 2957 time to process: 2 seconds.
uf250-04.cnf , deadline. Restarts: 1050
uf250-04.cnf fulfilled No. of Restarts: 240 No. of Flips: 2127 time to process: 1 seconds.
uf250-04.cnf fulfilled No. of Restarts: 7 No. of Flips: 2169 time to process: 3 seconds.
uf250-04.cnf fulfilled No. of Restarts: 265 No. of Flips: 1975 time to process: 2 seconds.
uf250-04.cnf fulfilled No. of Restarts: 243 No. of Flips: 2064 time to process: 3 seconds.
uf250-04.cnf , deadline. Restarts: 1050
uf250-04.cnf fulfilled No. of Restarts: 30 No. of Flips: 3956 time to process: 0 seconds.
uf250-04.cnf fulfilled No. of Restarts: 336 No. of Flips: 1942 time to process: 5 seconds.
uf250-04.cnf fulfilled No. of Restarts: 142 No. of Flips: 4501 time to process: 0 seconds.
uf250-04.cnf fulfilled No. of Restarts: 412 No. of Flips: 3755 time to process: 4 seconds.
uf250-04.cnf fulfilled No. of Restarts: 597 No. of Flips: 2349 time to process: 3 seconds.
uf250-04.cnf fulfilled No. of Restarts: 915 No. of Flips: 4771 time to process: 5 seconds.
uf250-04.cnf fulfilled No. of Restarts: 509 No. of Flips: 4337 time to process: 2 seconds.
uf250-04.cnf fulfilled No. of Restarts: 407 No. of Flips: 2547 time to process: 2 seconds.
uf250-04.cnf fulfilled No. of Restarts: 36 No. of Flips: 4655 time to process: 4 seconds.
uf250-04.cnf fulfilled No. of Restarts: 160 No. of Flips: 3853 time to process: 0 seconds.
uf250-04.cnf fulfilled No. of Restarts: 533 No. of Flips: 4985 time to process: 3 seconds.
uf250-04.cnf fulfilled No. of Restarts: 200 No. of Flips: 4406 time to process: 5 seconds.
uf250-04.cnf , deadline. Restarts: 1050
uf250-04.cnf , deadline. Restarts: 1050
uf250-04.cnf fulfilled No. of Restarts: 497 No. of Flips: 4408 time to process: 2 seconds.
uf250-04.cnf fulfilled No. of Restarts: 13 No. of Flips: 2660 time to process: 2 seconds.
uf250-04.cnf , deadline. Restarts: 1050
uf250-04.cnf , deadline. Restarts: 1050
uf250-04.cnf fulfilled No. of Restarts: 703 No. of Flips: 1956 time to process: 3 seconds.
uf250-04.cnf , deadline. Restarts: 1050
uf250-04.cnf fulfilled No. of Restarts: 262 No. of Flips: 2110 time to process: 1 seconds.
uf250-04.cnf fulfilled No. of Restarts: 491 No. of Flips: 3254 time to process: 2 seconds.
uf250-04.cnf fulfilled No. of Restarts: 537 No. of Flips: 3087 time to process: 3 seconds.
uf250-04.cnf fulfilled No. of Restarts: 142 No. of Flips: 3478 time to process: 0 seconds.
uf250-04.cnf fulfilled No. of Restarts: 731 No. of Flips: 3622 time to process: 7 seconds.
uf250-04.cnf , deadline. Restarts: 1050
uf250-04.cnf , deadline. Restarts: 1050
uf250-04.cnf fulfilled No. of Restarts: 70 No. of Flips: 1270 time to process: 0 seconds.
uf250-04.cnf fulfilled No. of Restarts: 828 No. of Flips: 3853 time to process: 3 seconds.
uf250-04.cnf fulfilled No. of Restarts: 1044 No. of Flips: 2387 time to process: 5 seconds.
uf250-04.cnf fulfilled No. of Restarts: 759 No. of Flips: 3956 time to process: 3 seconds.
uf250-04.cnf , deadline. Restarts: 1050
uf250-04.cnf fulfilled No. of Restarts: 155 No. of Flips: 3564 time to process: 0 seconds.
uf250-04.cnf fulfilled No. of Restarts: 928 No. of Flips: 4788 time to process: 4 seconds.
uf250-04.cnf , deadline. Restarts: 1050
uf250-04.cnf , deadline. Restarts: 1050
uf250-04.cnf fulfilled No. of Restarts: 266 No. of Flips: 3778 time to process: 1 seconds.
uf250-04.cnf , deadline. Restarts: 1050
uf250-04.cnf fulfilled No. of Restarts: 145 No. of Flips: 2586 time to process: 0 seconds.
uf250-04.cnf fulfilled No. of Restarts: 807 No. of Flips: 1567 time to process: 4 seconds.
uf250-04.cnf fulfilled No. of Restarts: 488 No. of Flips: 2820 time to process: 2 seconds.
uf250-04.cnf fulfilled No. of Restarts: 388 No. of Flips: 3403 time to process: 2 seconds.
uf250-04.cnf fulfilled No. of Restarts: 240 No. of Flips: 2758 time to process: 2 seconds.
uf250-04.cnf , deadline. Restarts: 1050
uf250-04.cnf fulfilled No. of Restarts: 312 No. of Flips: 1782 time to process: 1 seconds.
uf250-04.cnf fulfilled No. of Restarts: 344 No. of Flips: 3616 time to process: 4 seconds.
uf250-04.cnf fulfilled No. of Restarts: 271 No. of Flips: 3748 time to process: 1 seconds.
uf250-04.cnf fulfilled No. of Restarts: 718 No. of Flips: 2676 time to process: 6 seconds.
uf250-04.cnf , deadline. Restarts: 1050
uf250-04.cnf fulfilled No. of Restarts: 68 No. of Flips: 3402 time to process: 0 seconds.
uf250-04.cnf fulfilled No. of Restarts: 118 No. of Flips: 3743 time to process: 2 seconds.
uf250-04.cnf , deadline. Restarts: 1050
uf250-04.cnf fulfilled No. of Restarts: 530 No. of Flips: 920 time to process: 2 seconds.
uf250-04.cnf , deadline. Restarts: 1050
uf250-04.cnf fulfilled No. of Restarts: 15 No. of Flips: 1720 time to process: 0 seconds.
uf250-04.cnf fulfilled No. of Restarts: 280 No. of Flips: 2247 time to process: 5 seconds.
uf250-04.cnf fulfilled No. of Restarts: 203 No. of Flips: 4231 time to process: 0 seconds.
uf250-04.cnf , deadline. Restarts: 1050
uf250-04.cnf fulfilled No. of Restarts: 25 No. of Flips: 1615 time to process: 0 seconds.
uf250-04.cnf fulfilled No. of Restarts: 292 No. of Flips: 2585 time to process: 1 seconds.
uf250-04.cnf fulfilled No. of Restarts: 76 No. of Flips: 3790 time to process: 0 seconds.
uf250-04.cnf , deadline. Restarts: 1050
uf250-04.cnf fulfilled No. of Restarts: 0 No. of Flips: 2648 time to process: 0 seconds.
uf250-04.cnf fulfilled No. of Restarts: 388 No. of Flips: 2368 time to process: 1 seconds.
uf250-04.cnf fulfilled No. of Restarts: 124 No. of Flips: 2127 time to process: 5 seconds.
uf250-04.cnf , deadline. Restarts: 1050
uf250-04.cnf fulfilled No. of Restarts: 986 No. of Flips: 4586 time to process: 4 seconds.
uf250-04.cnf fulfilled No. of Restarts: 805 No. of Flips: 3529 time to process: 3 seconds.
uf250-04.cnf fulfilled No. of Restarts: 448 No. of Flips: 4028 time to process: 2 seconds.
uf250-04.cnf fulfilled No. of Restarts: 190 No. of Flips: 937 time to process: 2 seconds.
uf250-04.cnf fulfilled No. of Restarts: 35 No. of Flips: 2113 time to process: 0 seconds.
uf250-04.cnf fulfilled No. of Restarts: 392 No. of Flips: 776 time to process: 2 seconds.
uf250-04.cnf , deadline. Restarts: 1050
uf250-04.cnf , deadline. Restarts: 1050
uf250-04.cnf , deadline. Restarts: 1050
uf250-04.cnf , deadline. Restarts: 1050
uf250-04.cnf fulfilled No. of Restarts: 599 No. of Flips: 2970 time to process: 2 seconds.
uf250-04.cnf fulfilled No. of Restarts: 81 No. of Flips: 2024 time to process: 2 seconds.
uf250-04.cnf fulfilled No. of Restarts: 497 No. of Flips: 3882 time to process: 4 seconds.
uf250-04.cnf fulfilled No. of Restarts: 163 No. of Flips: 3954 time to process: 0 seconds.
uf250-04.cnf , deadline. Restarts: 1050
uf250-04.cnf fulfilled No. of Restarts: 461 No. of Flips: 4047 time to process: 2 seconds.
uf250-04.cnf fulfilled No. of Restarts: 2 No. of Flips: 4965 time to process: 2 seconds.
uf250-04.cnf fulfilled No. of Restarts: 602 No. of Flips: 2933 time to process: 7 seconds.
uf250-04.cnf fulfilled No. of Restarts: 796 No. of Flips: 3050 time to process: 3 seconds.
uf250-04.cnf fulfilled No. of Restarts: 273 No. of Flips: 4070 time to process: 1 seconds.
uf250-04.cnf fulfilled No. of Restarts: 742 No. of Flips: 1355 time to process: 7 seconds.
uf250-04.cnf , deadline. Restarts: 1050
uf250-04.cnf fulfilled No. of Restarts: 658 No. of Flips: 4395 time to process: 3 seconds.
uf250-04.cnf , deadline. Restarts: 1050
uf250-04.cnf fulfilled No. of Restarts: 273 No. of Flips: 4305 time to process: 1 seconds.
uf250-04.cnf , deadline. Restarts: 1050
uf250-04.cnf , deadline. Restarts: 1050
uf250-04.cnf fulfilled No. of Restarts: 786 No. of Flips: 3626 time to process: 3 seconds.
uf250-04.cnf fulfilled No. of Restarts: 555 No. of Flips: 2517 time to process: 3 seconds.
uf250-04.cnf , deadline. Restarts: 1050
uf250-04.cnf fulfilled No. of Restarts: 280 No. of Flips: 4360 time to process: 1 seconds.
uf250-04.cnf , deadline. Restarts: 1050
uf250-04.cnf , deadline. Restarts: 1050
uf250-04.cnf fulfilled No. of Restarts: 116 No. of Flips: 4525 time to process: 0 seconds.
uf250-04.cnf fulfilled No. of Restarts: 71 No. of Flips: 3064 time to process: 4 seconds.
uf250-04.cnf fulfilled No. of Restarts: 223 No. of Flips: 2700 time to process: 1 seconds.
uf250-04.cnf fulfilled No. of Restarts: 875 No. of Flips: 3586 time to process: 6 seconds.
uf250-04.cnf fulfilled No. of Restarts: 324 No. of Flips: 4608 time to process: 3 seconds.
uf250-04.cnf fulfilled No. of Restarts: 201 No. of Flips: 4406 time to process: 1 seconds.
uf250-04.cnf fulfilled No. of Restarts: 135 No. of Flips: 4322 time to process: 0 seconds.
uf250-04.cnf fulfilled No. of Restarts: 507 No. of Flips: 3027 time to process: 5 seconds.
uf250-04.cnf fulfilled No. of Restarts: 776 No. of Flips: 1566 time to process: 5 seconds.
uf250-04.cnf fulfilled No. of Restarts: 505 No. of Flips: 1089 time to process: 2 seconds.
uf250-04.cnf fulfilled No. of Restarts: 417 No. of Flips: 4509 time to process: 2 seconds.
uf250-04.cnf , deadline. Restarts: 1050
uf250-04.cnf fulfilled No. of Restarts: 983 No. of Flips: 2061 time to process: 4 seconds.
uf250-04.cnf fulfilled No. of Restarts: 342 No. of Flips: 4913 time to process: 1 seconds.
uf250-04.cnf , deadline. Restarts: 1050
uf250-04.cnf fulfilled No. of Restarts: 495 No. of Flips: 3378 time to process: 2 seconds.
uf250-04.cnf , deadline. Restarts: 1050
uf250-04.cnf fulfilled No. of Restarts: 937 No. of Flips: 3378 time to process: 4 seconds.
uf250-04.cnf fulfilled No. of Restarts: 197 No. of Flips: 2823 time to process: 1 seconds.
uf250-04.cnf fulfilled No. of Restarts: 470 No. of Flips: 3321 time to process: 5 seconds.
uf250-04.cnf fulfilled No. of Restarts: 416 No. of Flips: 2075 time to process: 1 seconds.
uf250-04.cnf fulfilled No. of Restarts: 248 No. of Flips: 947 time to process: 1 seconds.
uf250-04.cnf fulfilled No. of Restarts: 151 No. of Flips: 3882 time to process: 2 seconds.
uf250-04.cnf fulfilled No. of Restarts: 21 No. of Flips: 1716 time to process: 3 seconds.
uf250-04.cnf fulfilled No. of Restarts: 72 No. of Flips: 984 time to process: 2 seconds.
uf250-04.cnf , deadline. Restarts: 1050
uf250-04.cnf fulfilled No. of Restarts: 486 No. of Flips: 2440 time to process: 2 seconds.
uf250-04.cnf fulfilled No. of Restarts: 694 No. of Flips: 2631 time to process: 5 seconds.
uf250-04.cnf , deadline. Restarts: 1050
uf250-04.cnf fulfilled No. of Restarts: 393 No. of Flips: 1519 time to process: 1 seconds.
uf250-04.cnf fulfilled No. of Restarts: 94 No. of Flips: 1594 time to process: 0 seconds.
uf250-04.cnf , deadline. Restarts: 1050
uf250-04.cnf fulfilled No. of Restarts: 517 No. of Flips: 1459 time to process: 2 seconds.
uf250-04.cnf fulfilled No. of Restarts: 166 No. of Flips: 875 time to process: 3 seconds.
uf250-04.cnf , deadline. Restarts: 1050
uf250-04.cnf fulfilled No. of Restarts: 895 No. of Flips: 4249 time to process: 3 seconds.
uf250-04.cnf , deadline. Restarts: 1050
uf250-04.cnf , deadline. Restarts: 1050
uf250-04.cnf fulfilled No. of Restarts: 262 No. of Flips: 4117 time to process: 1 seconds.
uf250-04.cnf fulfilled No. of Restarts: 311 No. of Flips: 2840 time to process: 1 seconds.
uf250-04.cnf fulfilled No. of Restarts: 578 No. of Flips: 4860 time to process: 4 seconds.
uf250-04.cnf fulfilled No. of Restarts: 445 No. of Flips: 2898 time to process: 5 seconds.
uf250-04.cnf , deadline. Restarts: 1050
uf250-04.cnf fulfilled No. of Restarts: 314 No. of Flips: 2346 time to process: 1 seconds.
uf250-04.cnf fulfilled No. of Restarts: 974 No. of Flips: 2266 time to process: 5 seconds.
uf250-04.cnf fulfilled No. of Restarts: 117 No. of Flips: 2433 time to process: 2 seconds.
uf250-04.cnf fulfilled No. of Restarts: 383 No. of Flips: 2431 time to process: 5 seconds.
uf250-04.cnf fulfilled No. of Restarts: 698 No. of Flips: 1419 time to process: 3 seconds.
uf250-04.cnf , deadline. Restarts: 1050
uf250-04.cnf fulfilled No. of Restarts: 409 No. of Flips: 3379 time to process: 1 seconds.
uf250-04.cnf fulfilled No. of Restarts: 135 No. of Flips: 3960 time to process: 3 seconds.
uf250-04.cnf fulfilled No. of Restarts: 125 No. of Flips: 2213 time to process: 4 seconds.
uf250-04.cnf fulfilled No. of Restarts: 60 No. of Flips: 617 time to process: 1 seconds.
uf250-04.cnf fulfilled No. of Restarts: 125 No. of Flips: 4941 time to process: 3 seconds.
uf250-04.cnf , deadline. Restarts: 1050
uf250-04.cnf , deadline. Restarts: 1050
uf250-04.cnf , deadline. Restarts: 1050
uf250-04.cnf fulfilled No. of Restarts: 113 No. of Flips: 1291 time to process: 0 seconds.
uf250-04.cnf fulfilled No. of Restarts: 883 No. of Flips: 3582 time to process: 8 seconds.
uf250-04.cnf fulfilled No. of Restarts: 453 No. of Flips: 3331 time to process: 2 seconds.
uf250-04.cnf , deadline. Restarts: 1050
uf250-04.cnf fulfilled No. of Restarts: 480 No. of Flips: 3075 time to process: 2 seconds.
uf250-04.cnf fulfilled No. of Restarts: 195 No. of Flips: 4086 time to process: 3 seconds.
uf250-04.cnf fulfilled No. of Restarts: 463 No. of Flips: 4562 time to process: 3 seconds.
uf250-04.cnf , deadline. Restarts: 1050
uf250-04.cnf fulfilled No. of Restarts: 278 No. of Flips: 4784 time to process: 1 seconds.
uf250-04.cnf fulfilled No. of Restarts: 750 No. of Flips: 3966 time to process: 3 seconds.
uf250-04.cnf , deadline. Restarts: 1050
uf250-04.cnf fulfilled No. of Restarts: 645 No. of Flips: 3034 time to process: 2 seconds.
uf250-04.cnf fulfilled No. of Restarts: 461 No. of Flips: 2740 time to process: 3 seconds.
uf250-04.cnf fulfilled No. of Restarts: 221 No. of Flips: 2709 time to process: 1 seconds.
uf250-04.cnf , deadline. Restarts: 1050
uf250-04.cnf fulfilled No. of Restarts: 653 No. of Flips: 4072 time to process: 2 seconds.
uf250-04.cnf fulfilled No. of Restarts: 635 No. of Flips: 2949 time to process: 4 seconds.
uf250-04.cnf fulfilled No. of Restarts: 447 No. of Flips: 3701 time to process: 3 seconds.
uf250-04.cnf , deadline. Restarts: 1050
uf250-04.cnf fulfilled No. of Restarts: 359 No. of Flips: 4595 time to process: 1 seconds.
uf250-04.cnf fulfilled No. of Restarts: 623 No. of Flips: 3930 time to process: 5 seconds.
uf250-04.cnf fulfilled No. of Restarts: 617 No. of Flips: 2692 time to process: 3 seconds.
uf250-04.cnf fulfilled No. of Restarts: 120 No. of Flips: 4202 time to process: 1 seconds.
uf250-04.cnf fulfilled No. of Restarts: 436 No. of Flips: 3646 time to process: 6 seconds.
uf250-04.cnf , deadline. Restarts: 1050
uf250-04.cnf fulfilled No. of Restarts: 26 No. of Flips: 2643 time to process: 0 seconds.
uf250-04.cnf fulfilled No. of Restarts: 40 No. of Flips: 4879 time to process: 4 seconds.
uf250-04.cnf fulfilled No. of Restarts: 625 No. of Flips: 2515 time to process: 2 seconds.
uf250-04.cnf fulfilled No. of Restarts: 87 No. of Flips: 4694 time to process: 4 seconds.
uf250-04.cnf fulfilled No. of Restarts: 401 No. of Flips: 2048 time to process: 1 seconds.
uf250-04.cnf , deadline. Restarts: 1050
uf250-04.cnf fulfilled No. of Restarts: 62 No. of Flips: 4876 time to process: 0 seconds.
uf250-04.cnf fulfilled No. of Restarts: 623 No. of Flips: 2042 time to process: 2 seconds.
uf250-04.cnf fulfilled No. of Restarts: 980 No. of Flips: 3754 time to process: 7 seconds.
uf250-04.cnf fulfilled No. of Restarts: 55 No. of Flips: 1666 time to process: 0 seconds.
uf250-04.cnf fulfilled No. of Restarts: 230 No. of Flips: 4473 time to process: 5 seconds.
uf250-04.cnf fulfilled No. of Restarts: 700 No. of Flips: 1319 time to process: 3 seconds.
uf250-04.cnf , deadline. Restarts: 1050
uf250-04.cnf fulfilled No. of Restarts: 67 No. of Flips: 4070 time to process: 0 seconds.
uf250-04.cnf fulfilled No. of Restarts: 858 No. of Flips: 2196 time to process: 3 seconds.
uf250-04.cnf fulfilled No. of Restarts: 282 No. of Flips: 2987 time to process: 1 seconds.
uf250-04.cnf , deadline. Restarts: 1050
uf250-04.cnf fulfilled No. of Restarts: 847 No. of Flips: 4170 time to process: 3 seconds.
uf250-04.cnf fulfilled No. of Restarts: 550 No. of Flips: 898 time to process: 3 seconds.
uf250-04.cnf fulfilled No. of Restarts: 359 No. of Flips: 3617 time to process: 3 seconds.
uf250-04.cnf fulfilled No. of Restarts: 734 No. of Flips: 1784 time to process: 3 seconds.
uf250-04.cnf fulfilled No. of Restarts: 615 No. of Flips: 1628 time to process: 2 seconds.
uf250-04.cnf fulfilled No. of Restarts: 17 No. of Flips: 4800 time to process: 3 seconds.
uf250-04.cnf , deadline. Restarts: 1050
uf250-04.cnf , deadline. Restarts: 1050
uf250-04.cnf fulfilled No. of Restarts: 251 No. of Flips: 4728 time to process: 1 seconds.
uf250-04.cnf fulfilled No. of Restarts: 820 No. of Flips: 3296 time to process: 6 seconds.
uf250-04.cnf fulfilled No. of Restarts: 245 No. of Flips: 1434 time to process: 1 seconds.
uf250-04.cnf fulfilled No. of Restarts: 903 No. of Flips: 1012 time to process: 4 seconds.
uf250-04.cnf , deadline. Restarts: 1050
uf250-04.cnf , deadline. Restarts: 1050
uf250-04.cnf fulfilled No. of Restarts: 367 No. of Flips: 3046 time to process: 1 seconds.
uf250-04.cnf fulfilled No. of Restarts: 305 No. of Flips: 3858 time to process: 4 seconds.
uf250-04.cnf fulfilled No. of Restarts: 499 No. of Flips: 2345 time to process: 2 seconds.
uf250-04.cnf fulfilled No. of Restarts: 513 No. of Flips: 1115 time to process: 2 seconds.
uf250-04.cnf , deadline. Restarts: 1050
uf250-04.cnf fulfilled No. of Restarts: 287 No. of Flips: 1424 time to process: 1 seconds.
uf250-04.cnf , deadline. Restarts: 1050
uf250-04.cnf , deadline. Restarts: 1050
uf250-04.cnf fulfilled No. of Restarts: 165 No. of Flips: 3491 time to process: 0 seconds.
uf250-04.cnf , deadline. Restarts: 1050
uf250-04.cnf fulfilled No. of Restarts: 469 No. of Flips: 3610 time to process: 2 seconds.
uf250-04.cnf fulfilled No. of Restarts: 553 No. of Flips: 2522 time to process: 2 seconds.
uf250-04.cnf fulfilled No. of Restarts: 556 No. of Flips: 4734 time to process: 2 seconds.
uf250-04.cnf , deadline. Restarts: 1050
uf250-04.cnf fulfilled No. of Restarts: 807 No. of Flips: 3047 time to process: 3 seconds.
uf250-04.cnf fulfilled No. of Restarts: 23 No. of Flips: 1944 time to process: 1 seconds.
uf250-04.cnf , deadline. Restarts: 1050
uf250-04.cnf fulfilled No. of Restarts: 560 No. of Flips: 3800 time to process: 2 seconds.
uf250-04.cnf , deadline. Restarts: 1050
uf250-04.cnf fulfilled No. of Restarts: 944 No. of Flips: 2570 time to process: 4 seconds.
uf250-04.cnf fulfilled No. of Restarts: 603 No. of Flips: 2317 time to process: 3 seconds.
uf250-04.cnf fulfilled No. of Restarts: 589 No. of Flips: 2995 time to process: 2 seconds.
uf250-04.cnf fulfilled No. of Restarts: 272 No. of Flips: 4101 time to process: 5 seconds.
uf250-04.cnf fulfilled No. of Restarts: 855 No. of Flips: 1345 time to process: 7 seconds.
uf250-04.cnf , deadline. Restarts: 1050
uf250-04.cnf , deadline. Restarts: 1050
uf250-04.cnf fulfilled No. of Restarts: 151 No. of Flips: 2436 time to process: 0 seconds.
uf250-04.cnf fulfilled No. of Restarts: 325 No. of Flips: 4704 time to process: 5 seconds.
uf250-04.cnf fulfilled No. of Restarts: 169 No. of Flips: 2758 time to process: 0 seconds.
uf250-04.cnf fulfilled No. of Restarts: 482 No. of Flips: 2021 time to process: 4 seconds.
uf250-04.cnf fulfilled No. of Restarts: 952 No. of Flips: 2254 time to process: 4 seconds.
uf250-04.cnf , deadline. Restarts: 1050
uf250-04.cnf fulfilled No. of Restarts: 1 No. of Flips: 732 time to process: 0 seconds.
uf250-04.cnf fulfilled No. of Restarts: 161 No. of Flips: 4293 time to process: 5 seconds.
uf250-04.cnf fulfilled No. of Restarts: 817 No. of Flips: 4090 time to process: 3 seconds.
uf250-04.cnf fulfilled No. of Restarts: 401 No. of Flips: 2866 time to process: 4 seconds.
uf250-04.cnf , deadline. Restarts: 1050
uf250-04.cnf fulfilled No. of Restarts: 697 No. of Flips: 3123 time to process: 3 seconds.
uf250-04.cnf fulfilled No. of Restarts: 283 No. of Flips: 3723 time to process: 2 seconds.
uf250-04.cnf fulfilled No. of Restarts: 148 No. of Flips: 1121 time to process: 0 seconds.
uf250-04.cnf fulfilled No. of Restarts: 933 No. of Flips: 1163 time to process: 8 seconds.
uf250-04.cnf fulfilled No. of Restarts: 775 No. of Flips: 4840 time to process: 3 seconds.
uf250-04.cnf fulfilled No. of Restarts: 49 No. of Flips: 4340 time to process: 1 seconds.
uf250-04.cnf fulfilled No. of Restarts: 597 No. of Flips: 4275 time to process: 3 seconds.
uf250-04.cnf fulfilled No. of Restarts: 962 No. of Flips: 1420 time to process: 8 seconds.
uf250-04.cnf fulfilled No. of Restarts: 344 No. of Flips: 1758 time to process: 1 seconds.
uf250-04.cnf , deadline. Restarts: 1050
uf250-04.cnf fulfilled No. of Restarts: 322 No. of Flips: 1600 time to process: 1 seconds.
uf250-04.cnf fulfilled No. of Restarts: 368 No. of Flips: 3125 time to process: 1 seconds.
uf250-04.cnf fulfilled No. of Restarts: 79 No. of Flips: 4927 time to process: 3 seconds.
uf250-04.cnf fulfilled No. of Restarts: 56 No. of Flips: 2920 time to process: 0 seconds.
uf250-04.cnf , deadline. Restarts: 1050
uf250-04.cnf fulfilled No. of Restarts: 1015 No. of Flips: 4326 time to process: 4 seconds.
uf250-04.cnf fulfilled No. of Restarts: 812 No. of Flips: 1107 time to process: 3 seconds.
uf250-04.cnf fulfilled No. of Restarts: 141 No. of Flips: 3880 time to process: 1 seconds.
uf250-04.cnf fulfilled No. of Restarts: 674 No. of Flips: 2674 time to process: 2 seconds.
uf250-04.cnf fulfilled No. of Restarts: 636 No. of Flips: 3985 time to process: 3 seconds.
uf250-04.cnf fulfilled No. of Restarts: 506 No. of Flips: 4445 time to process: 4 seconds.
uf250-04.cnf , deadline. Restarts: 1050
uf250-04.cnf fulfilled No. of Restarts: 138 No. of Flips: 4078 time to process: 0 seconds.
uf250-04.cnf fulfilled No. of Restarts: 76 No. of Flips: 3454 time to process: 1 seconds.
uf250-04.cnf fulfilled No. of Restarts: 128 No. of Flips: 3305 time to process: 2 seconds.
uf250-04.cnf fulfilled No. of Restarts: 130 No. of Flips: 2752 time to process: 3 seconds.
uf250-04.cnf , deadline. Restarts: 1050
uf250-04.cnf fulfilled No. of Restarts: 747 No. of Flips: 4609 time to process: 3 seconds.
uf250-04.cnf fulfilled No. of Restarts: 491 No. of Flips: 1624 time to process: 3 seconds.
uf250-04.cnf fulfilled No. of Restarts: 215 No. of Flips: 948 time to process: 2 seconds.
uf250-04.cnf , deadline. Restarts: 1050
uf250-04.cnf , deadline. Restarts: 1050
uf250-04.cnf , deadline. Restarts: 1050
uf250-04.cnf fulfilled No. of Restarts: 28 No. of Flips: 3813 time to process: 0 seconds.
uf250-04.cnf , deadline. Restarts: 1050
uf250-04.cnf fulfilled No. of Restarts: 777 No. of Flips: 3534 time to process: 3 seconds.
uf250-04.cnf , deadline. Restarts: 1050
uf250-04.cnf fulfilled No. of Restarts: 73 No. of Flips: 1505 time to process: 0 seconds.
uf250-04.cnf fulfilled No. of Restarts: 62 No. of Flips: 1090 time to process: 4 seconds.
uf250-04.cnf fulfilled No. of Restarts: 402 No. of Flips: 2657 time to process: 1 seconds.
uf250-04.cnf , deadline. Restarts: 1050
uf250-04.cnf , deadline. Restarts: 1050
uf250-04.cnf fulfilled No. of Restarts: 59 No. of Flips: 2425 time to process: 0 seconds.
uf250-04.cnf fulfilled No. of Restarts: 52 No. of Flips: 4797 time to process: 4 seconds.
uf250-04.cnf , deadline. Restarts: 1050
uf250-04.cnf , deadline. Restarts: 1050
uf250-04.cnf fulfilled No. of Restarts: 937 No. of Flips: 4664 time to process: 4 seconds.
uf250-04.cnf fulfilled No. of Restarts: 687 No. of Flips: 2821 time to process: 3 seconds.
uf250-04.cnf fulfilled No. of Restarts: 32 No. of Flips: 4183 time to process: 1 seconds.
uf250-04.cnf fulfilled No. of Restarts: 159 No. of Flips: 3836 time to process: 1 seconds.
uf250-04.cnf , deadline. Restarts: 1050
uf250-04.cnf , deadline. Restarts: 1050
uf250-04.cnf , deadline. Restarts: 1050
uf250-04.cnf fulfilled No. of Restarts: 319 No. of Flips: 4495 time to process: 1 seconds.
uf250-04.cnf fulfilled No. of Restarts: 264 No. of Flips: 3629 time to process: 4 seconds.
uf250-04.cnf , deadline. Restarts: 1050
uf250-04.cnf fulfilled No. of Restarts: 289 No. of Flips: 2924 time to process: 1 seconds.
uf250-04.cnf , deadline. Restarts: 1050
uf250-04.cnf fulfilled No. of Restarts: 985 No. of Flips: 4177 time to process: 4 seconds.
uf250-04.cnf , deadline. Restarts: 1050
uf250-04.cnf fulfilled No. of Restarts: 123 No. of Flips: 3626 time to process: 0 seconds.
uf250-04.cnf fulfilled No. of Restarts: 505 No. of Flips: 3505 time to process: 6 seconds.
uf250-04.cnf fulfilled No. of Restarts: 824 No. of Flips: 4376 time to process: 3 seconds.
uf250-04.cnf , deadline. Restarts: 1050
uf250-04.cnf fulfilled No. of Restarts: 477 No. of Flips: 4219 time to process: 2 seconds.
uf250-04.cnf , deadline. Restarts: 1050
uf250-04.cnf fulfilled No. of Restarts: 1010 No. of Flips: 2354 time to process: 4 seconds.
uf250-04.cnf , deadline. Restarts: 1050
uf250-04.cnf fulfilled No. of Restarts: 42 No. of Flips: 2916 time to process: 0 seconds.
uf250-04.cnf fulfilled No. of Restarts: 885 No. of Flips: 4226 time to process: 3 seconds.
uf250-04.cnf fulfilled No. of Restarts: 925 No. of Flips: 1528 time to process: 8 seconds.
uf250-04.cnf , deadline. Restarts: 1050
uf250-04.cnf , deadline. Restarts: 1050
uf250-04.cnf fulfilled No. of Restarts: 829 No. of Flips: 4395 time to process: 3 seconds.
uf250-04.cnf fulfilled No. of Restarts: 529 No. of Flips: 1823 time to process: 2 seconds.
uf250-04.cnf fulfilled No. of Restarts: 32 No. of Flips: 1087 time to process: 0 seconds.
uf250-04.cnf fulfilled No. of Restarts: 38 No. of Flips: 4219 time to process: 4 seconds.
uf250-04.cnf fulfilled No. of Restarts: 86 No. of Flips: 2146 time to process: 3 seconds.
uf250-04.cnf , deadline. Restarts: 1050
uf250-04.cnf fulfilled No. of Restarts: 878 No. of Flips: 4681 time to process: 3 seconds.
uf250-04.cnf , deadline. Restarts: 1050
uf250-04.cnf , deadline. Restarts: 1050
uf250-04.cnf fulfilled No. of Restarts: 412 No. of Flips: 742 time to process: 1 seconds.
uf250-04.cnf fulfilled No. of Restarts: 6 No. of Flips: 3114 time to process: 2 seconds.
uf250-04.cnf , deadline. Restarts: 1050
uf250-04.cnf , deadline. Restarts: 1050
uf250-04.cnf fulfilled No. of Restarts: 117 No. of Flips: 4065 time to process: 0 seconds.
uf250-04.cnf , deadline. Restarts: 1050
uf250-04.cnf fulfilled No. of Restarts: 309 No. of Flips: 1968 time to process: 1 seconds.
uf250-04.cnf fulfilled No. of Restarts: 3 No. of Flips: 3804 time to process: 0 seconds.
uf250-04.cnf fulfilled No. of Restarts: 128 No. of Flips: 2831 time to process: 3 seconds.
uf250-04.cnf , deadline. Restarts: 1050
uf250-04.cnf fulfilled No. of Restarts: 521 No. of Flips: 1051 time to process: 2 seconds.
uf250-04.cnf fulfilled No. of Restarts: 1043 No. of Flips: 4055 time to process: 4 seconds.
uf250-04.cnf , deadline. Restarts: 1050
uf250-04.cnf , deadline. Restarts: 1050
uf250-04.cnf fulfilled No. of Restarts: 704 No. of Flips: 2968 time to process: 3 seconds.
uf250-04.cnf fulfilled No. of Restarts: 895 No. of Flips: 4940 time to process: 5 seconds.
uf250-04.cnf , deadline. Restarts: 1050
uf250-04.cnf fulfilled No. of Restarts: 193 No. of Flips: 3845 time to process: 0 seconds.
uf250-04.cnf , deadline. Restarts: 1050
uf250-04.cnf fulfilled No. of Restarts: 104 No. of Flips: 2431 time to process: 0 seconds.
uf250-04.cnf fulfilled No. of Restarts: 427 No. of Flips: 3057 time to process: 1 seconds.
uf250-04.cnf , deadline. Restarts: 1050
uf250-04.cnf fulfilled No. of Restarts: 598 No. of Flips: 2929 time to process: 2 seconds.
uf250-04.cnf , deadline. Restarts: 1050
uf250-04.cnf fulfilled No. of Restarts: 497 No. of Flips: 4473 time to process: 2 seconds.
uf250-04.cnf fulfilled No. of Restarts: 684 No. of Flips: 4203 time to process: 3 seconds.
uf250-04.cnf fulfilled No. of Restarts: 148 No. of Flips: 4884 time to process: 4 seconds.
uf250-04.cnf fulfilled No. of Restarts: 1030 No. of Flips: 3052 time to process: 5 seconds.
uf250-04.cnf fulfilled No. of Restarts: 260 No. of Flips: 2900 time to process: 1 seconds.
uf250-04.cnf fulfilled No. of Restarts: 288 No. of Flips: 1770 time to process: 4 seconds.
uf250-04.cnf fulfilled No. of Restarts: 429 No. of Flips: 1510 time to process: 3 seconds.
uf250-04.cnf fulfilled No. of Restarts: 454 No. of Flips: 1908 time to process: 2 seconds.
uf250-04.cnf fulfilled No. of Restarts: 304 No. of Flips: 4081 time to process: 1 seconds.
uf250-04.cnf fulfilled No. of Restarts: 254 No. of Flips: 2709 time to process: 3 seconds.
uf250-04.cnf fulfilled No. of Restarts: 703 No. of Flips: 2062 time to process: 4 seconds.
uf250-04.cnf fulfilled No. of Restarts: 565 No. of Flips: 3910 time to process: 2 seconds.
uf250-04.cnf fulfilled No. of Restarts: 514 No. of Flips: 1847 time to process: 4 seconds.
uf250-04.cnf fulfilled No. of Restarts: 758 No. of Flips: 2700 time to process: 4 seconds.
uf250-04.cnf fulfilled No. of Restarts: 163 No. of Flips: 4920 time to process: 3 seconds.
uf250-04.cnf fulfilled No. of Restarts: 225 No. of Flips: 1708 time to process: 2 seconds.
uf250-04.cnf fulfilled No. of Restarts: 809 No. of Flips: 4975 time to process: 6 seconds.
uf250-04.cnf , deadline. Restarts: 1050
uf250-04.cnf fulfilled No. of Restarts: 223 No. of Flips: 4804 time to process: 1 seconds.
uf250-04.cnf fulfilled No. of Restarts: 920 No. of Flips: 4672 time to process: 4 seconds.
uf250-04.cnf , deadline. Restarts: 1050
uf250-04.cnf , deadline. Restarts: 1050
uf250-04.cnf fulfilled No. of Restarts: 980 No. of Flips: 1520 time to process: 4 seconds.
uf250-04.cnf , deadline. Restarts: 1050
uf250-04.cnf , deadline. Restarts: 1050
uf250-04.cnf fulfilled No. of Restarts: 294 No. of Flips: 3480 time to process: 1 seconds.
uf250-04.cnf fulfilled No. of Restarts: 806 No. of Flips: 2107 time to process: 4 seconds.
uf250-04.cnf fulfilled No. of Restarts: 1020 No. of Flips: 3936 time to process: 4 seconds.
uf250-04.cnf , deadline. Restarts: 1050
uf250-04.cnf fulfilled No. of Restarts: 3 No. of Flips: 1371 time to process: 0 seconds.
uf250-04.cnf fulfilled No. of Restarts: 516 No. of Flips: 2357 time to process: 2 seconds.
uf250-04.cnf fulfilled No. of Restarts: 438 No. of Flips: 4342 time to process: 4 seconds.
uf250-04.cnf fulfilled No. of Restarts: 852 No. of Flips: 4579 time to process: 7 seconds.
uf250-04.cnf fulfilled No. of Restarts: 898 No. of Flips: 3475 time to process: 3 seconds.
uf250-04.cnf fulfilled No. of Restarts: 83 No. of Flips: 4350 time to process: 2 seconds.
uf250-04.cnf , deadline. Restarts: 1050
uf250-04.cnf fulfilled No. of Restarts: 318 No. of Flips: 3727 time to process: 1 seconds.
uf250-04.cnf fulfilled No. of Restarts: 230 No. of Flips: 1183 time to process: 4 seconds.
uf250-04.cnf fulfilled No. of Restarts: 293 No. of Flips: 4142 time to process: 1 seconds.
uf250-04.cnf fulfilled No. of Restarts: 643 No. of Flips: 2543 time to process: 3 seconds.
uf250-04.cnf , deadline. Restarts: 1050
uf250-04.cnf fulfilled No. of Restarts: 120 No. of Flips: 3833 time to process: 0 seconds.
uf250-04.cnf fulfilled No. of Restarts: 57 No. of Flips: 2120 time to process: 4 seconds.
uf250-04.cnf fulfilled No. of Restarts: 806 No. of Flips: 2955 time to process: 3 seconds.
uf250-04.cnf , deadline. Restarts: 1050
uf250-04.cnf fulfilled No. of Restarts: 852 No. of Flips: 2431 time to process: 3 seconds.
uf250-04.cnf fulfilled No. of Restarts: 21 No. of Flips: 4766 time to process: 1 seconds.
uf250-04.cnf fulfilled No. of Restarts: 940 No. of Flips: 3953 time to process: 7 seconds.
uf250-04.cnf fulfilled No. of Restarts: 194 No. of Flips: 4043 time to process: 0 seconds.
uf250-04.cnf , deadline. Restarts: 1050
uf250-04.cnf fulfilled No. of Restarts: 13 No. of Flips: 4436 time to process: 0 seconds.
uf250-04.cnf fulfilled No. of Restarts: 973 No. of Flips: 4235 time to process: 8 seconds.
uf250-04.cnf fulfilled No. of Restarts: 205 No. of Flips: 4996 time to process: 0 seconds.
uf250-04.cnf , deadline. Restarts: 1050
uf250-04.cnf fulfilled No. of Restarts: 984 No. of Flips: 4790 time to process: 4 seconds.
uf250-04.cnf fulfilled No. of Restarts: 935 No. of Flips: 4070 time to process: 4 seconds.
uf250-04.cnf fulfilled No. of Restarts: 189 No. of Flips: 4132 time to process: 1 seconds.
uf250-04.cnf fulfilled No. of Restarts: 226 No. of Flips: 1869 time to process: 1 seconds.
uf250-04.cnf fulfilled No. of Restarts: 1048 No. of Flips: 4578 time to process: 5 seconds.
uf250-04.cnf fulfilled No. of Restarts: 197 No. of Flips: 1010 time to process: 1 seconds.
uf250-04.cnf fulfilled No. of Restarts: 249 No. of Flips: 3679 time to process: 3 seconds.
uf250-04.cnf fulfilled No. of Restarts: 224 No. of Flips: 4791 time to process: 3 seconds.
uf250-04.cnf fulfilled No. of Restarts: 120 No. of Flips: 2161 time to process: 3 seconds.
uf250-04.cnf , deadline. Restarts: 1050
uf250-04.cnf fulfilled No. of Restarts: 32 No. of Flips: 3958 time to process: 0 seconds.
uf250-04.cnf fulfilled No. of Restarts: 379 No. of Flips: 1924 time to process: 5 seconds.
uf250-04.cnf fulfilled No. of Restarts: 473 No. of Flips: 1010 time to process: 2 seconds.
uf250-04.cnf fulfilled No. of Restarts: 909 No. of Flips: 1577 time to process: 8 seconds.
uf250-04.cnf , deadline. Restarts: 1050
uf250-04.cnf , deadline. Restarts: 1050
uf250-04.cnf fulfilled No. of Restarts: 392 No. of Flips: 511 time to process: 1 seconds.
uf250-04.cnf , deadline. Restarts: 1050
uf250-04.cnf fulfilled No. of Restarts: 129 No. of Flips: 2498 time to process: 0 seconds.
uf250-04.cnf fulfilled No. of Restarts: 904 No. of Flips: 4487 time to process: 7 seconds.
uf250-04.cnf , deadline. Restarts: 1050
uf250-04.cnf , deadline. Restarts: 1050
uf250-04.cnf , deadline. Restarts: 1050
uf250-04.cnf fulfilled No. of Restarts: 98 No. of Flips: 4964 time to process: 0 seconds.
uf250-04.cnf fulfilled No. of Restarts: 1009 No. of Flips: 3781 time to process: 8 seconds.
uf250-04.cnf , deadline. Restarts: 1050
uf250-04.cnf fulfilled No. of Restarts: 34 No. of Flips: 1631 time to process: 0 seconds.
uf250-04.cnf fulfilled No. of Restarts: 130 No. of Flips: 4644 time to process: 0 seconds.
uf250-04.cnf , deadline. Restarts: 1050
uf250-04.cnf , deadline. Restarts: 1050
uf250-04.cnf fulfilled No. of Restarts: 117 No. of Flips: 3950 time to process: 0 seconds.
uf250-04.cnf , deadline. Restarts: 1050
uf250-04.cnf fulfilled No. of Restarts: 670 No. of Flips: 4576 time to process: 2 seconds.
uf250-04.cnf , deadline. Restarts: 1050
uf250-04.cnf , deadline. Restarts: 1050
uf250-04.cnf fulfilled No. of Restarts: 826 No. of Flips: 4449 time to process: 3 seconds.
uf250-04.cnf fulfilled No. of Restarts: 145 No. of Flips: 2018 time to process: 0 seconds.
uf250-04.cnf fulfilled No. of Restarts: 133 No. of Flips: 4413 time to process: 0 seconds.
uf250-04.cnf , deadline. Restarts: 1050
uf250-04.cnf , deadline. Restarts: 1050
uf250-04.cnf , deadline. Restarts: 1050
uf250-04.cnf , deadline. Restarts: 1050
uf250-04.cnf fulfilled No. of Restarts: 410 No. of Flips: 3836 time to process: 1 seconds.
uf250-04.cnf , deadline. Restarts: 1050
uf250-04.cnf fulfilled No. of Restarts: 669 No. of Flips: 895 time to process: 2 seconds.
uf250-04.cnf , deadline. Restarts: 1050
uf250-04.cnf , deadline. Restarts: 1050
uf250-04.cnf fulfilled No. of Restarts: 116 No. of Flips: 2067 time to process: 0 seconds.
uf250-04.cnf , deadline. Restarts: 1050
uf250-04.cnf , deadline. Restarts: 1050
uf250-04.cnf fulfilled No. of Restarts: 121 No. of Flips: 1876 time to process: 0 seconds.
uf250-04.cnf , deadline. Restarts: 1050
uf250-04.cnf , deadline. Restarts: 1050
uf250-04.cnf fulfilled No. of Restarts: 120 No. of Flips: 3489 time to process: 0 seconds.
uf250-04.cnf fulfilled No. of Restarts: 62 No. of Flips: 3583 time to process: 3 seconds.
uf250-04.cnf , deadline. Restarts: 1050
uf250-04.cnf fulfilled No. of Restarts: 795 No. of Flips: 3871 time to process: 3 seconds.
uf250-04.cnf fulfilled No. of Restarts: 526 No. of Flips: 2383 time to process: 2 seconds.
uf250-04.cnf , deadline. Restarts: 1050
uf250-04.cnf , deadline. Restarts: 1050
uf250-04.cnf fulfilled No. of Restarts: 197 No. of Flips: 3927 time to process: 0 seconds.
uf250-04.cnf fulfilled No. of Restarts: 395 No. of Flips: 3924 time to process: 5 seconds.
uf250-04.cnf fulfilled No. of Restarts: 167 No. of Flips: 2414 time to process: 3 seconds.
uf250-04.cnf fulfilled No. of Restarts: 364 No. of Flips: 4480 time to process: 2 seconds.
uf250-04.cnf fulfilled No. of Restarts: 857 No. of Flips: 3013 time to process: 6 seconds.
uf250-04.cnf fulfilled No. of Restarts: 106 No. of Flips: 1665 time to process: 0 seconds.
uf250-04.cnf fulfilled No. of Restarts: 226 No. of Flips: 3193 time to process: 2 seconds.
uf250-04.cnf fulfilled No. of Restarts: 784 No. of Flips: 1601 time to process: 4 seconds.
uf250-04.cnf fulfilled No. of Restarts: 627 No. of Flips: 4577 time to process: 2 seconds.
uf250-04.cnf , deadline. Restarts: 1050
uf250-04.cnf fulfilled No. of Restarts: 786 No. of Flips: 2753 time to process: 3 seconds.
uf250-04.cnf fulfilled No. of Restarts: 351 No. of Flips: 4389 time to process: 2 seconds.
uf250-04.cnf , deadline. Restarts: 1050
uf250-04.cnf fulfilled No. of Restarts: 1021 No. of Flips: 4980 time to process: 4 seconds.
uf250-04.cnf fulfilled No. of Restarts: 238 No. of Flips: 1419 time to process: 1 seconds.
uf250-04.cnf , deadline. Restarts: 1050
uf250-04.cnf fulfilled No. of Restarts: 689 No. of Flips: 1756 time to process: 2 seconds.
uf250-04.cnf fulfilled No. of Restarts: 470 No. of Flips: 4229 time to process: 1 seconds.
uf250-04.cnf fulfilled No. of Restarts: 130 No. of Flips: 4018 time to process: 0 seconds.
uf250-04.cnf fulfilled No. of Restarts: 555 No. of Flips: 4015 time to process: 5 seconds.
uf250-04.cnf fulfilled No. of Restarts: 845 No. of Flips: 4598 time to process: 6 seconds.
uf250-04.cnf fulfilled No. of Restarts: 26 No. of Flips: 4117 time to process: 0 seconds.
uf250-04.cnf fulfilled No. of Restarts: 265 No. of Flips: 2454 time to process: 5 seconds.
uf250-04.cnf fulfilled No. of Restarts: 660 No. of Flips: 2282 time to process: 2 seconds.
uf250-04.cnf , deadline. Restarts: 1050
uf250-04.cnf fulfilled No. of Restarts: 755 No. of Flips: 3823 time to process: 3 seconds.
uf250-04.cnf fulfilled No. of Restarts: 14 No. of Flips: 4513 time to process: 1 seconds.
uf250-04.cnf fulfilled No. of Restarts: 73 No. of Flips: 902 time to process: 3 seconds.
uf250-04.cnf , deadline. Restarts: 1050
uf250-04.cnf fulfilled No. of Restarts: 203 No. of Flips: 3157 time to process: 0 seconds.
uf250-04.cnf fulfilled No. of Restarts: 196 No. of Flips: 2086 time to process: 4 seconds.
uf250-04.cnf , deadline. Restarts: 1050
uf250-04.cnf fulfilled No. of Restarts: 52 No. of Flips: 4111 time to process: 0 seconds.
uf250-04.cnf fulfilled No. of Restarts: 471 No. of Flips: 2245 time to process: 2 seconds.
uf250-04.cnf , deadline. Restarts: 1050
uf250-04.cnf fulfilled No. of Restarts: 269 No. of Flips: 2566 time to process: 1 seconds.
uf250-04.cnf , deadline. Restarts: 1050
uf250-04.cnf , deadline. Restarts: 1050
uf250-04.cnf fulfilled No. of Restarts: 253 No. of Flips: 2190 time to process: 1 seconds.
uf250-04.cnf fulfilled No. of Restarts: 269 No. of Flips: 3079 time to process: 4 seconds.
uf250-04.cnf fulfilled No. of Restarts: 672 No. of Flips: 2624 time to process: 3 seconds.
uf250-04.cnf fulfilled No. of Restarts: 908 No. of Flips: 3897 time to process: 5 seconds.
uf250-04.cnf , deadline. Restarts: 1050
uf250-04.cnf fulfilled No. of Restarts: 463 No. of Flips: 2577 time to process: 2 seconds.
uf250-04.cnf fulfilled No. of Restarts: 739 No. of Flips: 1950 time to process: 3 seconds.
uf250-04.cnf fulfilled No. of Restarts: 600 No. of Flips: 2565 time to process: 3 seconds.
uf250-04.cnf fulfilled No. of Restarts: 203 No. of Flips: 4985 time to process: 3 seconds.
uf250-04.cnf fulfilled No. of Restarts: 175 No. of Flips: 2090 time to process: 1 seconds.
uf250-04.cnf , deadline. Restarts: 1050
uf250-04.cnf fulfilled No. of Restarts: 119 No. of Flips: 1620 time to process: 0 seconds.
uf250-04.cnf fulfilled No. of Restarts: 871 No. of Flips: 2735 time to process: 3 seconds.
uf250-04.cnf fulfilled No. of Restarts: 409 No. of Flips: 4172 time to process: 1 seconds.
uf250-04.cnf fulfilled No. of Restarts: 80 No. of Flips: 2892 time to process: 2 seconds.
uf250-04.cnf , deadline. Restarts: 1050
uf250-04.cnf fulfilled No. of Restarts: 50 No. of Flips: 3375 time to process: 0 seconds.
uf250-04.cnf fulfilled No. of Restarts: 640 No. of Flips: 3363 time to process: 6 seconds.
uf250-04.cnf fulfilled No. of Restarts: 213 No. of Flips: 3100 time to process: 0 seconds.
uf250-04.cnf fulfilled No. of Restarts: 621 No. of Flips: 2307 time to process: 6 seconds.
uf250-04.cnf , deadline. Restarts: 1050
uf250-04.cnf , deadline. Restarts: 1050
uf250-04.cnf , deadline. Restarts: 1050
uf250-04.cnf fulfilled No. of Restarts: 920 No. of Flips: 2204 time to process: 3 seconds.
uf250-04.cnf fulfilled No. of Restarts: 378 No. of Flips: 3285 time to process: 1 seconds.
uf250-04.cnf , deadline. Restarts: 1050
uf250-04.cnf fulfilled No. of Restarts: 537 No. of Flips: 2078 time to process: 2 seconds.
uf250-04.cnf , deadline. Restarts: 1050
uf250-04.cnf , deadline. Restarts: 1050
uf250-04.cnf , deadline. Restarts: 1050
uf250-04.cnf , deadline. Restarts: 1050
uf250-04.cnf fulfilled No. of Restarts: 574 No. of Flips: 4344 time to process: 2 seconds.
uf250-04.cnf fulfilled No. of Restarts: 543 No. of Flips: 2442 time to process: 4 seconds.
uf250-04.cnf , deadline. Restarts: 1050
uf250-04.cnf , deadline. Restarts: 1050
uf250-04.cnf fulfilled No. of Restarts: 738 No. of Flips: 3000 time to process: 3 seconds.
uf250-04.cnf fulfilled No. of Restarts: 677 No. of Flips: 3974 time to process: 2 seconds.
uf250-04.cnf , deadline. Restarts: 1050
uf250-04.cnf , deadline. Restarts: 1050
uf250-04.cnf fulfilled No. of Restarts: 421 No. of Flips: 3623 time to process: 1 seconds.
uf250-04.cnf , deadline. Restarts: 1050
uf250-04.cnf fulfilled No. of Restarts: 262 No. of Flips: 1365 time to process: 1 seconds.
uf250-04.cnf fulfilled No. of Restarts: 302 No. of Flips: 2817 time to process: 4 seconds.
uf250-04.cnf fulfilled No. of Restarts: 369 No. of Flips: 4056 time to process: 4 seconds.
uf250-04.cnf fulfilled No. of Restarts: 637 No. of Flips: 4881 time to process: 2 seconds.
uf250-04.cnf fulfilled No. of Restarts: 860 No. of Flips: 3478 time to process: 3 seconds.
uf250-04.cnf fulfilled No. of Restarts: 477 No. of Flips: 2923 time to process: 4 seconds.
uf250-04.cnf fulfilled No. of Restarts: 204 No. of Flips: 4482 time to process: 3 seconds.
uf250-04.cnf fulfilled No. of Restarts: 208 No. of Flips: 3622 time to process: 0 seconds.
uf250-04.cnf fulfilled No. of Restarts: 695 No. of Flips: 1220 time to process: 3 seconds.
uf250-04.cnf fulfilled No. of Restarts: 46 No. of Flips: 2254 time to process: 1 seconds.
uf250-04.cnf fulfilled No. of Restarts: 329 No. of Flips: 4335 time to process: 4 seconds.
uf250-04.cnf , deadline. Restarts: 1050
uf250-04.cnf fulfilled No. of Restarts: 400 No. of Flips: 3835 time to process: 1 seconds.
uf250-04.cnf fulfilled No. of Restarts: 1007 No. of Flips: 2584 time to process: 5 seconds.
uf250-04.cnf , deadline. Restarts: 1050
uf250-04.cnf fulfilled No. of Restarts: 279 No. of Flips: 2061 time to process: 1 seconds.
uf250-04.cnf fulfilled No. of Restarts: 541 No. of Flips: 3283 time to process: 5 seconds.
uf250-04.cnf fulfilled No. of Restarts: 346 No. of Flips: 1260 time to process: 1 seconds.
uf250-04.cnf fulfilled No. of Restarts: 895 No. of Flips: 4762 time to process: 8 seconds.
uf250-04.cnf , deadline. Restarts: 1050
uf250-04.cnf fulfilled No. of Restarts: 525 No. of Flips: 2423 time to process: 2 seconds.
uf250-04.cnf , deadline. Restarts: 1050
uf250-04.cnf fulfilled No. of Restarts: 622 No. of Flips: 733 time to process: 2 seconds.
uf250-04.cnf fulfilled No. of Restarts: 914 No. of Flips: 3268 time to process: 5 seconds.
uf250-04.cnf , deadline. Restarts: 1050
uf250-04.cnf fulfilled No. of Restarts: 32 No. of Flips: 3588 time to process: 0 seconds.
uf250-04.cnf , deadline. Restarts: 1050
uf250-04.cnf , deadline. Restarts: 1050
uf250-04.cnf fulfilled No. of Restarts: 443 No. of Flips: 2902 time to process: 1 seconds.
uf250-04.cnf fulfilled No. of Restarts: 497 No. of Flips: 777 time to process: 4 seconds.
uf250-04.cnf fulfilled No. of Restarts: 458 No. of Flips: 2366 time to process: 1 seconds.
uf250-04.cnf fulfilled No. of Restarts: 406 No. of Flips: 1855 time to process: 2 seconds.
uf250-04.cnf fulfilled No. of Restarts: 883 No. of Flips: 4801 time to process: 4 seconds.
uf250-04.cnf fulfilled No. of Restarts: 560 No. of Flips: 4507 time to process: 4 seconds.
uf250-04.cnf , deadline. Restarts: 1050
uf250-04.cnf fulfilled No. of Restarts: 567 No. of Flips: 2781 time to process: 2 seconds.
uf250-04.cnf fulfilled No. of Restarts: 282 No. of Flips: 940 time to process: 3 seconds.
uf250-04.cnf fulfilled No. of Restarts: 483 No. of Flips: 2492 time to process: 5 seconds.
uf250-04.cnf , deadline. Restarts: 1050
uf250-04.cnf , deadline. Restarts: 1050
uf250-04.cnf , deadline. Restarts: 1050
uf250-04.cnf , deadline. Restarts: 1050
uf250-04.cnf fulfilled No. of Restarts: 475 No. of Flips: 4491 time to process: 2 seconds.
uf250-04.cnf fulfilled No. of Restarts: 192 No. of Flips: 1817 time to process: 3 seconds.
uf250-04.cnf , deadline. Restarts: 1050
uf250-04.cnf , deadline. Restarts: 1050
uf250-04.cnf fulfilled No. of Restarts: 242 No. of Flips: 1467 time to process: 1 seconds.
uf250-04.cnf fulfilled No. of Restarts: 902 No. of Flips: 2995 time to process: 7 seconds.
uf250-04.cnf fulfilled No. of Restarts: 622 No. of Flips: 4084 time to process: 2 seconds.
uf250-04.cnf fulfilled No. of Restarts: 108 No. of Flips: 4893 time to process: 2 seconds.
uf250-04.cnf , deadline. Restarts: 1050
uf250-04.cnf fulfilled No. of Restarts: 363 No. of Flips: 3898 time to process: 1 seconds.
uf250-04.cnf , deadline. Restarts: 1050
uf250-04.cnf fulfilled No. of Restarts: 31 No. of Flips: 4199 time to process: 0 seconds.
uf250-04.cnf fulfilled No. of Restarts: 473 No. of Flips: 3153 time to process: 3 seconds.
uf250-04.cnf fulfilled No. of Restarts: 103 No. of Flips: 2517 time to process: 1 seconds.
uf250-04.cnf , deadline. Restarts: 1050
uf250-04.cnf fulfilled No. of Restarts: 665 No. of Flips: 2707 time to process: 2 seconds.
uf250-04.cnf fulfilled No. of Restarts: 1 No. of Flips: 2948 time to process: 0 seconds.
uf250-04.cnf fulfilled No. of Restarts: 21 No. of Flips: 4056 time to process: 1 seconds.
uf250-04.cnf fulfilled No. of Restarts: 655 No. of Flips: 3986 time to process: 6 seconds.
uf250-04.cnf fulfilled No. of Restarts: 620 No. of Flips: 3969 time to process: 3 seconds.
uf250-04.cnf fulfilled No. of Restarts: 625 No. of Flips: 3143 time to process: 3 seconds.
uf250-04.cnf fulfilled No. of Restarts: 684 No. of Flips: 3603 time to process: 5 seconds.
uf250-04.cnf fulfilled No. of Restarts: 370 No. of Flips: 2380 time to process: 1 seconds.
uf250-04.cnf fulfilled No. of Restarts: 983 No. of Flips: 2421 time to process: 6 seconds.
uf250-04.cnf fulfilled No. of Restarts: 595 No. of Flips: 1627 time to process: 2 seconds.
uf250-04.cnf fulfilled No. of Restarts: 799 No. of Flips: 4326 time to process: 5 seconds.
uf250-04.cnf fulfilled No. of Restarts: 65 No. of Flips: 2099 time to process: 0 seconds.
uf250-04.cnf fulfilled No. of Restarts: 760 No. of Flips: 4185 time to process: 7 seconds.
uf250-04.cnf fulfilled No. of Restarts: 252 No. of Flips: 3182 time to process: 1 seconds.
uf250-04.cnf fulfilled No. of Restarts: 223 No. of Flips: 3706 time to process: 4 seconds.
uf250-04.cnf fulfilled No. of Restarts: 262 No. of Flips: 4175 time to process: 4 seconds.
uf250-04.cnf fulfilled No. of Restarts: 684 No. of Flips: 1842 time to process: 3 seconds.
uf250-04.cnf fulfilled No. of Restarts: 50 No. of Flips: 1472 time to process: 1 seconds.
uf250-04.cnf , deadline. Restarts: 1050
uf250-04.cnf fulfilled No. of Restarts: 31 No. of Flips: 3468 time to process: 0 seconds.
uf250-04.cnf , deadline. Restarts: 1050
uf250-04.cnf fulfilled No. of Restarts: 367 No. of Flips: 4471 time to process: 1 seconds.
uf250-04.cnf fulfilled No. of Restarts: 447 No. of Flips: 4614 time to process: 4 seconds.
uf250-04.cnf fulfilled No. of Restarts: 462 No. of Flips: 4382 time to process: 2 seconds.
uf250-04.cnf fulfilled No. of Restarts: 116 No. of Flips: 3646 time to process: 2 seconds.
uf250-04.cnf fulfilled No. of Restarts: 165 No. of Flips: 1213 time to process: 2 seconds.
uf250-04.cnf fulfilled No. of Restarts: 549 No. of Flips: 2580 time to process: 6 seconds.
uf250-04.cnf fulfilled No. of Restarts: 35 No. of Flips: 733 time to process: 0 seconds.
uf250-04.cnf , deadline. Restarts: 1050
uf250-04.cnf , deadline. Restarts: 1050
uf250-04.cnf fulfilled No. of Restarts: 374 No. of Flips: 4831 time to process: 1 seconds.
uf250-04.cnf fulfilled No. of Restarts: 498 No. of Flips: 2065 time to process: 5 seconds.
uf250-04.cnf fulfilled No. of Restarts: 289 No. of Flips: 1360 time to process: 1 seconds.
uf250-04.cnf fulfilled No. of Restarts: 157 No. of Flips: 1190 time to process: 1 seconds.
uf250-04.cnf , deadline. Restarts: 1050
uf250-04.cnf fulfilled No. of Restarts: 272 No. of Flips: 3098 time to process: 1 seconds.
uf250-04.cnf fulfilled No. of Restarts: 416 No. of Flips: 4659 time to process: 5 seconds.
uf250-04.cnf fulfilled No. of Restarts: 926 No. of Flips: 2084 time to process: 3 seconds.
uf250-04.cnf fulfilled No. of Restarts: 420 No. of Flips: 3140 time to process: 2 seconds.
uf250-04.cnf fulfilled No. of Restarts: 597 No. of Flips: 1625 time to process: 2 seconds.
uf250-04.cnf fulfilled No. of Restarts: 1027 No. of Flips: 3513 time to process: 8 seconds.
uf250-04.cnf fulfilled No. of Restarts: 664 No. of Flips: 4724 time to process: 2 seconds.
uf250-04.cnf , deadline. Restarts: 1050
uf250-04.cnf fulfilled No. of Restarts: 212 No. of Flips: 2265 time to process: 0 seconds.
uf250-04.cnf fulfilled No. of Restarts: 884 No. of Flips: 1564 time to process: 7 seconds.
uf250-04.cnf , deadline. Restarts: 1050
uf250-04.cnf fulfilled No. of Restarts: 121 No. of Flips: 3111 time to process: 0 seconds.
uf250-04.cnf , deadline. Restarts: 1050
uf250-04.cnf fulfilled No. of Restarts: 463 No. of Flips: 926 time to process: 2 seconds.
uf250-04.cnf fulfilled No. of Restarts: 974 No. of Flips: 1656 time to process: 6 seconds.
uf250-04.cnf fulfilled No. of Restarts: 683 No. of Flips: 4700 time to process: 3 seconds.
uf250-04.cnf , deadline. Restarts: 1050
uf250-04.cnf fulfilled No. of Restarts: 448 No. of Flips: 1298 time to process: 2 seconds.
uf250-04.cnf , deadline. Restarts: 1050
uf250-04.cnf fulfilled No. of Restarts: 326 No. of Flips: 4476 time to process: 1 seconds.
uf250-04.cnf fulfilled No. of Restarts: 179 No. of Flips: 3800 time to process: 0 seconds.
uf250-04.cnf fulfilled No. of Restarts: 931 No. of Flips: 1602 time to process: 8 seconds.
uf250-04.cnf fulfilled No. of Restarts: 50 No. of Flips: 2967 time to process: 0 seconds.
uf250-04.cnf , deadline. Restarts: 1050
uf250-04.cnf fulfilled No. of Restarts: 775 No. of Flips: 3809 time to process: 3 seconds.
uf250-04.cnf fulfilled No. of Restarts: 220 No. of Flips: 2905 time to process: 2 seconds.
uf250-04.cnf fulfilled No. of Restarts: 856 No. of Flips: 2888 time to process: 6 seconds.
uf250-04.cnf , deadline. Restarts: 1050
uf250-04.cnf , deadline. Restarts: 1050
uf250-04.cnf , deadline. Restarts: 1050
uf250-04.cnf fulfilled No. of Restarts: 89 No. of Flips: 3916 time to process: 0 seconds.
uf250-04.cnf , deadline. Restarts: 1050
uf250-04.cnf , deadline. Restarts: 1050
uf250-04.cnf fulfilled No. of Restarts: 202 No. of Flips: 1006 time to process: 0 seconds.
uf250-04.cnf fulfilled No. of Restarts: 217 No. of Flips: 4012 time to process: 1 seconds.
uf250-04.cnf , deadline. Restarts: 1050
uf250-04.cnf , deadline. Restarts: 1050
uf250-04.cnf fulfilled No. of Restarts: 571 No. of Flips: 3018 time to process: 2 seconds.
uf250-04.cnf fulfilled No. of Restarts: 344 No. of Flips: 4942 time to process: 3 seconds.
uf250-04.cnf fulfilled No. of Restarts: 118 No. of Flips: 3941 time to process: 0 seconds.
uf250-04.cnf fulfilled No. of Restarts: 218 No. of Flips: 1266 time to process: 3 seconds.
uf250-04.cnf fulfilled No. of Restarts: 586 No. of Flips: 1543 time to process: 4 seconds.
uf250-04.cnf fulfilled No. of Restarts: 556 No. of Flips: 3114 time to process: 2 seconds.
uf250-04.cnf fulfilled No. of Restarts: 135 No. of Flips: 4317 time to process: 3 seconds.
uf250-04.cnf , deadline. Restarts: 1050
uf250-04.cnf fulfilled No. of Restarts: 585 No. of Flips: 1419 time to process: 2 seconds.
uf250-04.cnf fulfilled No. of Restarts: 302 No. of Flips: 2368 time to process: 1 seconds.
uf250-04.cnf fulfilled No. of Restarts: 207 No. of Flips: 3202 time to process: 0 seconds.
uf250-04.cnf fulfilled No. of Restarts: 507 No. of Flips: 4212 time to process: 2 seconds.
uf250-04.cnf fulfilled No. of Restarts: 745 No. of Flips: 4956 time to process: 4 seconds.
uf250-04.cnf fulfilled No. of Restarts: 781 No. of Flips: 2057 time to process: 6 seconds.
uf250-04.cnf fulfilled No. of Restarts: 733 No. of Flips: 3211 time to process: 3 seconds.
uf250-04.cnf fulfilled No. of Restarts: 58 No. of Flips: 2826 time to process: 1 seconds.
uf250-04.cnf fulfilled No. of Restarts: 251 No. of Flips: 4602 time to process: 5 seconds.
uf250-04.cnf fulfilled No. of Restarts: 621 No. of Flips: 993 time to process: 2 seconds.
uf250-04.cnf , deadline. Restarts: 1050
uf250-04.cnf fulfilled No. of Restarts: 644 No. of Flips: 4068 time to process: 2 seconds.
uf250-04.cnf , deadline. Restarts: 1050
uf250-04.cnf , deadline. Restarts: 1050
uf250-04.cnf fulfilled No. of Restarts: 184 No. of Flips: 1711 time to process: 0 seconds.
uf250-04.cnf fulfilled No. of Restarts: 22 No. of Flips: 2566 time to process: 1 seconds.
uf250-04.cnf fulfilled No. of Restarts: 938 No. of Flips: 3195 time to process: 6 seconds.
uf250-04.cnf fulfilled No. of Restarts: 432 No. of Flips: 4052 time to process: 3 seconds.
uf250-04.cnf fulfilled No. of Restarts: 860 No. of Flips: 3283 time to process: 5 seconds.
uf250-04.cnf fulfilled No. of Restarts: 221 No. of Flips: 4716 time to process: 2 seconds.
uf250-04.cnf fulfilled No. of Restarts: 949 No. of Flips: 2872 time to process: 5 seconds.
uf250-04.cnf , deadline. Restarts: 1050
uf250-04.cnf fulfilled No. of Restarts: 442 No. of Flips: 3437 time to process: 2 seconds.
uf250-04.cnf , deadline. Restarts: 1050
uf250-04.cnf fulfilled No. of Restarts: 33 No. of Flips: 1658 time to process: 0 seconds.
uf250-04.cnf fulfilled No. of Restarts: 319 No. of Flips: 3192 time to process: 5 seconds.
uf250-04.cnf fulfilled No. of Restarts: 632 No. of Flips: 4028 time to process: 2 seconds.
uf250-04.cnf , deadline. Restarts: 1050
uf250-04.cnf , deadline. Restarts: 1050
uf250-04.cnf fulfilled No. of Restarts: 4 No. of Flips: 3311 time to process: 0 seconds.
uf250-04.cnf fulfilled No. of Restarts: 96 No. of Flips: 4908 time to process: 0 seconds.
uf250-04.cnf fulfilled No. of Restarts: 96 No. of Flips: 2525 time to process: 0 seconds.
uf250-04.cnf fulfilled No. of Restarts: 617 No. of Flips: 2558 time to process: 5 seconds.
uf250-04.cnf , deadline. Restarts: 1050
uf250-04.cnf , deadline. Restarts: 1050
uf250-04.cnf , deadline. Restarts: 1050
uf250-04.cnf fulfilled No. of Restarts: 358 No. of Flips: 2180 time to process: 1 seconds.
uf250-04.cnf fulfilled No. of Restarts: 938 No. of Flips: 4458 time to process: 7 seconds.
uf250-04.cnf fulfilled No. of Restarts: 223 No. of Flips: 2067 time to process: 1 seconds.
uf250-04.cnf fulfilled No. of Restarts: 424 No. of Flips: 2793 time to process: 2 seconds.
uf250-04.cnf fulfilled No. of Restarts: 785 No. of Flips: 3673 time to process: 4 seconds.
uf250-04.cnf fulfilled No. of Restarts: 882 No. of Flips: 4535 time to process: 5 seconds.
uf250-04.cnf fulfilled No. of Restarts: 387 No. of Flips: 2622 time to process: 1 seconds.
uf250-04.cnf , deadline. Restarts: 1050
uf250-04.cnf , deadline. Restarts: 1050
uf250-04.cnf fulfilled No. of Restarts: 308 No. of Flips: 4923 time to process: 1 seconds.
uf250-04.cnf , deadline. Restarts: 1050
uf250-04.cnf fulfilled No. of Restarts: 1023 No. of Flips: 2920 time to process: 4 seconds.
uf250-04.cnf fulfilled No. of Restarts: 605 No. of Flips: 1299 time to process: 2 seconds.
uf250-04.cnf fulfilled No. of Restarts: 70 No. of Flips: 1327 time to process: 2 seconds.
uf250-04.cnf fulfilled No. of Restarts: 345 No. of Flips: 3492 time to process: 3 seconds.
uf250-04.cnf fulfilled No. of Restarts: 187 No. of Flips: 3736 time to process: 1 seconds.
uf250-04.cnf fulfilled No. of Restarts: 918 No. of Flips: 4844 time to process: 4 seconds.
uf250-04.cnf fulfilled No. of Restarts: 790 No. of Flips: 3699 time to process: 3 seconds.
uf250-04.cnf fulfilled No. of Restarts: 679 No. of Flips: 4772 time to process: 2 seconds.
uf250-04.cnf fulfilled No. of Restarts: 382 No. of Flips: 4119 time to process: 3 seconds.
uf250-04.cnf fulfilled No. of Restarts: 276 No. of Flips: 2920 time to process: 1 seconds.
uf250-04.cnf fulfilled No. of Restarts: 910 No. of Flips: 3854 time to process: 8 seconds.
uf250-04.cnf fulfilled No. of Restarts: 386 No. of Flips: 4964 time to process: 1 seconds.
uf250-04.cnf , deadline. Restarts: 1050
uf250-04.cnf fulfilled No. of Restarts: 711 No. of Flips: 4712 time to process: 3 seconds.
uf250-04.cnf fulfilled No. of Restarts: 892 No. of Flips: 2774 time to process: 5 seconds.
uf250-04.cnf fulfilled No. of Restarts: 596 No. of Flips: 4547 time to process: 3 seconds.
uf250-04.cnf , deadline. Restarts: 1050
uf250-04.cnf , deadline. Restarts: 1050
uf250-04.cnf , deadline. Restarts: 1050
uf250-04.cnf fulfilled No. of Restarts: 703 No. of Flips: 592 time to process: 3 seconds.
uf250-04.cnf , deadline. Restarts: 1050
uf250-04.cnf fulfilled No. of Restarts: 770 No. of Flips: 3722 time to process: 3 seconds.
uf250-04.cnf fulfilled No. of Restarts: 193 No. of Flips: 2666 time to process: 0 seconds.
uf250-04.cnf , deadline. Restarts: 1050
uf250-04.cnf fulfilled No. of Restarts: 261 No. of Flips: 2290 time to process: 1 seconds.
uf250-04.cnf fulfilled No. of Restarts: 401 No. of Flips: 3058 time to process: 1 seconds.
uf250-04.cnf fulfilled No. of Restarts: 84 No. of Flips: 1813 time to process: 4 seconds.
uf250-04.cnf fulfilled No. of Restarts: 75 No. of Flips: 2429 time to process: 0 seconds.
uf250-04.cnf fulfilled No. of Restarts: 336 No. of Flips: 4396 time to process: 2 seconds.
uf250-04.cnf fulfilled No. of Restarts: 450 No. of Flips: 2889 time to process: 3 seconds.
uf250-04.cnf fulfilled No. of Restarts: 11 No. of Flips: 4041 time to process: 3 seconds.
uf250-04.cnf fulfilled No. of Restarts: 128 No. of Flips: 2717 time to process: 2 seconds.
uf250-04.cnf , deadline. Restarts: 1050
uf250-04.cnf fulfilled No. of Restarts: 551 No. of Flips: 3680 time to process: 2 seconds.
uf250-04.cnf fulfilled No. of Restarts: 449 No. of Flips: 2356 time to process: 2 seconds.
uf250-04.cnf fulfilled No. of Restarts: 456 No. of Flips: 1885 time to process: 2 seconds.
uf250-04.cnf fulfilled No. of Restarts: 226 No. of Flips: 580 time to process: 3 seconds.
uf250-04.cnf fulfilled No. of Restarts: 327 No. of Flips: 776 time to process: 3 seconds.
uf250-04.cnf fulfilled No. of Restarts: 639 No. of Flips: 1072 time to process: 5 seconds.
uf250-04.cnf fulfilled No. of Restarts: 314 No. of Flips: 3234 time to process: 1 seconds.
uf250-04.cnf , deadline. Restarts: 1050
uf250-04.cnf fulfilled No. of Restarts: 540 No. of Flips: 4111 time to process: 2 seconds.
uf250-04.cnf fulfilled No. of Restarts: 878 No. of Flips: 3949 time to process: 6 seconds.
uf250-04.cnf fulfilled No. of Restarts: 40 No. of Flips: 2394 time to process: 0 seconds.
uf250-04.cnf fulfilled No. of Restarts: 112 No. of Flips: 3850 time to process: 4 seconds.
uf250-04.cnf , deadline. Restarts: 1050
uf250-04.cnf , deadline. Restarts: 1050
uf250-04.cnf , deadline. Restarts: 1050
uf250-04.cnf fulfilled No. of Restarts: 319 No. of Flips: 1737 time to process: 1 seconds.
uf250-04.cnf fulfilled No. of Restarts: 454 No. of Flips: 2185 time to process: 5 seconds.
uf250-04.cnf fulfilled No. of Restarts: 359 No. of Flips: 2018 time to process: 2 seconds.
uf250-04.cnf fulfilled No. of Restarts: 838 No. of Flips: 4716 time to process: 7 seconds.
uf250-04.cnf fulfilled No. of Restarts: 120 No. of Flips: 4495 time to process: 0 seconds.
uf250-04.cnf fulfilled No. of Restarts: 328 No. of Flips: 4854 time to process: 5 seconds.
uf250-04.cnf fulfilled No. of Restarts: 228 No. of Flips: 3792 time to process: 1 seconds.
uf250-04.cnf , deadline. Restarts: 1050
uf250-04.cnf fulfilled No. of Restarts: 820 No. of Flips: 4230 time to process: 3 seconds.
uf250-04.cnf fulfilled No. of Restarts: 185 No. of Flips: 4525 time to process: 1 seconds.
uf250-04.cnf fulfilled No. of Restarts: 328 No. of Flips: 2773 time to process: 5 seconds.
uf250-04.cnf fulfilled No. of Restarts: 301 No. of Flips: 3998 time to process: 1 seconds.
uf250-04.cnf fulfilled No. of Restarts: 751 No. of Flips: 3635 time to process: 7 seconds.
uf250-04.cnf fulfilled No. of Restarts: 989 No. of Flips: 4413 time to process: 5 seconds.
uf250-04.cnf fulfilled No. of Restarts: 648 No. of Flips: 1786 time to process: 2 seconds.
uf250-04.cnf , deadline. Restarts: 1050
uf250-04.cnf fulfilled No. of Restarts: 639 No. of Flips: 3853 time to process: 2 seconds.
uf250-04.cnf fulfilled No. of Restarts: 355 No. of Flips: 2924 time to process: 1 seconds.
uf250-04.cnf , deadline. Restarts: 1050
uf250-04.cnf fulfilled No. of Restarts: 44 No. of Flips: 2405 time to process: 0 seconds.
uf250-04.cnf fulfilled No. of Restarts: 120 No. of Flips: 3191 time to process: 2 seconds.
uf250-04.cnf fulfilled No. of Restarts: 482 No. of Flips: 2654 time to process: 4 seconds.
uf250-04.cnf fulfilled No. of Restarts: 83 No. of Flips: 1778 time to process: 4 seconds.
uf250-04.cnf fulfilled No. of Restarts: 368 No. of Flips: 3235 time to process: 3 seconds.
uf250-04.cnf fulfilled No. of Restarts: 407 No. of Flips: 1454 time to process: 2 seconds.
uf250-04.cnf fulfilled No. of Restarts: 969 No. of Flips: 2335 time to process: 4 seconds.
uf250-04.cnf , deadline. Restarts: 1050
uf250-04.cnf fulfilled No. of Restarts: 931 No. of Flips: 1626 time to process: 4 seconds.
uf250-04.cnf , deadline. Restarts: 1050
uf250-04.cnf , deadline. Restarts: 1050
uf250-04.cnf fulfilled No. of Restarts: 242 No. of Flips: 3490 time to process: 1 seconds.
uf250-04.cnf fulfilled No. of Restarts: 439 No. of Flips: 3668 time to process: 2 seconds.
uf250-04.cnf fulfilled No. of Restarts: 341 No. of Flips: 3261 time to process: 2 seconds.
uf250-04.cnf , deadline. Restarts: 1050
uf250-04.cnf fulfilled No. of Restarts: 346 No. of Flips: 2713 time to process: 1 seconds.
uf250-04.cnf fulfilled No. of Restarts: 745 No. of Flips: 3349 time to process: 6 seconds.
uf250-04.cnf fulfilled No. of Restarts: 132 No. of Flips: 1449 time to process: 1 seconds.
uf250-04.cnf , deadline. Restarts: 1050
uf250-04.cnf , deadline. Restarts: 1050
uf250-04.cnf fulfilled No. of Restarts: 1006 No. of Flips: 1693 time to process: 4 seconds.
uf250-04.cnf , deadline. Restarts: 1050
uf250-04.cnf fulfilled No. of Restarts: 141 No. of Flips: 4985 time to process: 0 seconds.
uf250-04.cnf fulfilled No. of Restarts: 113 No. of Flips: 2718 time to process: 0 seconds.
uf250-04.cnf fulfilled No. of Restarts: 47 No. of Flips: 4068 time to process: 3 seconds.
uf250-04.cnf fulfilled No. of Restarts: 75 No. of Flips: 1071 time to process: 0 seconds.
uf250-04.cnf fulfilled No. of Restarts: 855 No. of Flips: 3395 time to process: 8 seconds.
uf250-04.cnf fulfilled No. of Restarts: 83 No. of Flips: 1632 time to process: 0 seconds.
uf250-04.cnf , deadline. Restarts: 1050
uf250-04.cnf fulfilled No. of Restarts: 700 No. of Flips: 1174 time to process: 3 seconds.
uf250-04.cnf , deadline. Restarts: 1050
uf250-04.cnf fulfilled No. of Restarts: 67 No. of Flips: 3772 time to process: 0 seconds.
uf250-04.cnf fulfilled No. of Restarts: 784 No. of Flips: 4920 time to process: 3 seconds.
uf250-04.cnf , deadline. Restarts: 1050
uf250-04.cnf fulfilled No. of Restarts: 225 No. of Flips: 3613 time to process: 1 seconds.
uf250-04.cnf fulfilled No. of Restarts: 235 No. of Flips: 1107 time to process: 1 seconds.
uf250-04.cnf fulfilled No. of Restarts: 769 No. of Flips: 1500 time to process: 4 seconds.
uf250-04.cnf fulfilled No. of Restarts: 639 No. of Flips: 4599 time to process: 2 seconds.
uf250-04.cnf fulfilled No. of Restarts: 350 No. of Flips: 920 time to process: 5 seconds.
uf250-04.cnf fulfilled No. of Restarts: 234 No. of Flips: 2145 time to process: 1 seconds.
uf250-04.cnf fulfilled No. of Restarts: 62 No. of Flips: 3090 time to process: 0 seconds.
uf250-04.cnf fulfilled No. of Restarts: 811 No. of Flips: 4844 time to process: 5 seconds.
uf250-04.cnf fulfilled No. of Restarts: 666 No. of Flips: 4806 time to process: 6 seconds.
uf250-04.cnf fulfilled No. of Restarts: 539 No. of Flips: 4279 time to process: 2 seconds.
