# Supplementary material for: Completion Probabilities and Parallel Restart Strategies under an Imposed Deadline
Source: PLoS One. 2016 Oct 12;11(10):e0164605. doi: 10.1371/journal.pone.0164605 (PMC5061357; doi:10.1371/journal.pone.0164605)
Supplement: S1 File — The file “S1_File.zip” is the data gathered from the experiments regarding completion probability. (ZIP) [file pone.0164605.s004.zip › results_Multi_r1150.944.txt]

uf250-04.cnf fulfilled No. of Restarts: 169 No. of Flips: 4504 time to process: 0 seconds.
uf250-04.cnf fulfilled No. of Restarts: 274 No. of Flips: 4891 time to process: 2 seconds.
uf250-04.cnf fulfilled No. of Restarts: 323 No. of Flips: 4315 time to process: 1 seconds.
uf250-04.cnf fulfilled No. of Restarts: 453 No. of Flips: 4683 time to process: 5 seconds.
uf250-04.cnf fulfilled No. of Restarts: 802 No. of Flips: 1902 time to process: 4 seconds.
uf250-04.cnf fulfilled No. of Restarts: 295 No. of Flips: 2596 time to process: 2 seconds.
uf250-04.cnf fulfilled No. of Restarts: 599 No. of Flips: 4166 time to process: 3 seconds.
uf250-04.cnf , deadline. Restarts: 1150
uf250-04.cnf , deadline. Restarts: 1150
uf250-04.cnf fulfilled No. of Restarts: 18 No. of Flips: 1119 time to process: 0 seconds.
uf250-04.cnf fulfilled No. of Restarts: 653 No. of Flips: 3617 time to process: 7 seconds.
uf250-04.cnf fulfilled No. of Restarts: 448 No. of Flips: 3631 time to process: 4 seconds.
uf250-04.cnf fulfilled No. of Restarts: 310 No. of Flips: 3182 time to process: 2 seconds.
uf250-04.cnf fulfilled No. of Restarts: 359 No. of Flips: 4051 time to process: 6 seconds.
uf250-04.cnf fulfilled No. of Restarts: 111 No. of Flips: 2857 time to process: 0 seconds.
uf250-04.cnf , deadline. Restarts: 1150
uf250-04.cnf fulfilled No. of Restarts: 30 No. of Flips: 1719 time to process: 0 seconds.
uf250-04.cnf fulfilled No. of Restarts: 207 No. of Flips: 2840 time to process: 5 seconds.
uf250-04.cnf fulfilled No. of Restarts: 749 No. of Flips: 3635 time to process: 7 seconds.
uf250-04.cnf fulfilled No. of Restarts: 1081 No. of Flips: 533 time to process: 4 seconds.
uf250-04.cnf , deadline. Restarts: 1150
uf250-04.cnf , deadline. Restarts: 1150
uf250-04.cnf fulfilled No. of Restarts: 443 No. of Flips: 2126 time to process: 1 seconds.
uf250-04.cnf fulfilled No. of Restarts: 884 No. of Flips: 1719 time to process: 6 seconds.
uf250-04.cnf , deadline. Restarts: 1150
uf250-04.cnf fulfilled No. of Restarts: 535 No. of Flips: 740 time to process: 2 seconds.
uf250-04.cnf , deadline. Restarts: 1150
uf250-04.cnf , deadline. Restarts: 1150
uf250-04.cnf , deadline. Restarts: 1150
uf250-04.cnf , deadline. Restarts: 1150
uf250-04.cnf fulfilled No. of Restarts: 78 No. of Flips: 4244 time to process: 0 seconds.
uf250-04.cnf , deadline. Restarts: 1150
uf250-04.cnf fulfilled No. of Restarts: 928 No. of Flips: 2220 time to process: 4 seconds.
uf250-04.cnf , deadline. Restarts: 1150
uf250-04.cnf fulfilled No. of Restarts: 558 No. of Flips: 3059 time to process: 2 seconds.
uf250-04.cnf fulfilled No. of Restarts: 492 No. of Flips: 3812 time to process: 2 seconds.
uf250-04.cnf fulfilled No. of Restarts: 644 No. of Flips: 4322 time to process: 3 seconds.
uf250-04.cnf , deadline. Restarts: 1150
uf250-04.cnf fulfilled No. of Restarts: 272 No. of Flips: 4780 time to process: 1 seconds.
uf250-04.cnf fulfilled No. of Restarts: 58 No. of Flips: 1562 time to process: 0 seconds.
uf250-04.cnf fulfilled No. of Restarts: 547 No. of Flips: 4249 time to process: 5 seconds.
uf250-04.cnf , deadline. Restarts: 1150
uf250-04.cnf , deadline. Restarts: 1150
uf250-04.cnf , deadline. Restarts: 1150
uf250-04.cnf fulfilled No. of Restarts: 405 No. of Flips: 2394 time to process: 1 seconds.
uf250-04.cnf , deadline. Restarts: 1150
uf250-04.cnf fulfilled No. of Restarts: 169 No. of Flips: 4111 time to process: 0 seconds.
uf250-04.cnf fulfilled No. of Restarts: 46 No. of Flips: 2641 time to process: 0 seconds.
uf250-04.cnf , deadline. Restarts: 1150
uf250-04.cnf , deadline. Restarts: 1150
uf250-04.cnf fulfilled No. of Restarts: 466 No. of Flips: 4429 time to process: 2 seconds.
uf250-04.cnf fulfilled No. of Restarts: 446 No. of Flips: 1023 time to process: 3 seconds.
uf250-04.cnf , deadline. Restarts: 1150
uf250-04.cnf , deadline. Restarts: 1150
uf250-04.cnf fulfilled No. of Restarts: 966 No. of Flips: 4972 time to process: 4 seconds.
uf250-04.cnf fulfilled No. of Restarts: 18 No. of Flips: 1794 time to process: 0 seconds.
uf250-04.cnf , deadline. Restarts: 1150
uf250-04.cnf fulfilled No. of Restarts: 415 No. of Flips: 3854 time to process: 1 seconds.
uf250-04.cnf , deadline. Restarts: 1150
uf250-04.cnf fulfilled No. of Restarts: 404 No. of Flips: 4447 time to process: 1 seconds.
uf250-04.cnf , deadline. Restarts: 1150
uf250-04.cnf , deadline. Restarts: 1150
uf250-04.cnf fulfilled No. of Restarts: 347 No. of Flips: 2123 time to process: 1 seconds.
uf250-04.cnf fulfilled No. of Restarts: 366 No. of Flips: 2632 time to process: 1 seconds.
uf250-04.cnf fulfilled No. of Restarts: 746 No. of Flips: 1620 time to process: 5 seconds.
uf250-04.cnf fulfilled No. of Restarts: 666 No. of Flips: 4045 time to process: 4 seconds.
uf250-04.cnf fulfilled No. of Restarts: 481 No. of Flips: 4313 time to process: 4 seconds.
uf250-04.cnf fulfilled No. of Restarts: 49 No. of Flips: 2514 time to process: 0 seconds.
uf250-04.cnf fulfilled No. of Restarts: 349 No. of Flips: 1158 time to process: 1 seconds.
uf250-04.cnf , deadline. Restarts: 1150
uf250-04.cnf , deadline. Restarts: 1150
uf250-04.cnf fulfilled No. of Restarts: 1032 No. of Flips: 3327 time to process: 4 seconds.
uf250-04.cnf fulfilled No. of Restarts: 284 No. of Flips: 3485 time to process: 1 seconds.
uf250-04.cnf fulfilled No. of Restarts: 840 No. of Flips: 4671 time to process: 4 seconds.
uf250-04.cnf fulfilled No. of Restarts: 76 No. of Flips: 3688 time to process: 2 seconds.
uf250-04.cnf , deadline. Restarts: 1150
uf250-04.cnf fulfilled No. of Restarts: 389 No. of Flips: 3141 time to process: 1 seconds.
uf250-04.cnf fulfilled No. of Restarts: 787 No. of Flips: 4322 time to process: 3 seconds.
uf250-04.cnf fulfilled No. of Restarts: 366 No. of Flips: 2699 time to process: 6 seconds.
uf250-04.cnf , deadline. Restarts: 1150
uf250-04.cnf , deadline. Restarts: 1150
uf250-04.cnf fulfilled No. of Restarts: 6 No. of Flips: 4932 time to process: 0 seconds.
uf250-04.cnf fulfilled No. of Restarts: 487 No. of Flips: 3110 time to process: 3 seconds.
uf250-04.cnf fulfilled No. of Restarts: 288 No. of Flips: 4827 time to process: 3 seconds.
uf250-04.cnf fulfilled No. of Restarts: 41 No. of Flips: 3313 time to process: 3 seconds.
uf250-04.cnf fulfilled No. of Restarts: 812 No. of Flips: 3799 time to process: 4 seconds.
uf250-04.cnf fulfilled No. of Restarts: 171 No. of Flips: 4295 time to process: 1 seconds.
uf250-04.cnf fulfilled No. of Restarts: 442 No. of Flips: 2014 time to process: 6 seconds.
uf250-04.cnf fulfilled No. of Restarts: 212 No. of Flips: 4554 time to process: 0 seconds.
uf250-04.cnf , deadline. Restarts: 1150
uf250-04.cnf fulfilled No. of Restarts: 70 No. of Flips: 2012 time to process: 0 seconds.
uf250-04.cnf fulfilled No. of Restarts: 491 No. of Flips: 1381 time to process: 2 seconds.
uf250-04.cnf fulfilled No. of Restarts: 1146 No. of Flips: 3570 time to process: 8 seconds.
uf250-04.cnf fulfilled No. of Restarts: 268 No. of Flips: 2971 time to process: 1 seconds.
uf250-04.cnf fulfilled No. of Restarts: 891 No. of Flips: 4469 time to process: 9 seconds.
uf250-04.cnf , deadline. Restarts: 1150
uf250-04.cnf , deadline. Restarts: 1150
uf250-04.cnf fulfilled No. of Restarts: 115 No. of Flips: 1967 time to process: 0 seconds.
uf250-04.cnf , deadline. Restarts: 1150
uf250-04.cnf fulfilled No. of Restarts: 341 No. of Flips: 4707 time to process: 1 seconds.
uf250-04.cnf fulfilled No. of Restarts: 874 No. of Flips: 3067 time to process: 7 seconds.
uf250-04.cnf fulfilled No. of Restarts: 100 No. of Flips: 4460 time to process: 1 seconds.
uf250-04.cnf fulfilled No. of Restarts: 984 No. of Flips: 4840 time to process: 7 seconds.
uf250-04.cnf fulfilled No. of Restarts: 695 No. of Flips: 2974 time to process: 3 seconds.
uf250-04.cnf , deadline. Restarts: 1150
uf250-04.cnf fulfilled No. of Restarts: 156 No. of Flips: 4868 time to process: 0 seconds.
uf250-04.cnf fulfilled No. of Restarts: 307 No. of Flips: 4419 time to process: 1 seconds.
uf250-04.cnf , deadline. Restarts: 1150
uf250-04.cnf , deadline. Restarts: 1150
uf250-04.cnf fulfilled No. of Restarts: 700 No. of Flips: 2231 time to process: 3 seconds.
uf250-04.cnf fulfilled No. of Restarts: 137 No. of Flips: 843 time to process: 2 seconds.
uf250-04.cnf , deadline. Restarts: 1150
uf250-04.cnf , deadline. Restarts: 1150
uf250-04.cnf fulfilled No. of Restarts: 618 No. of Flips: 4227 time to process: 2 seconds.
uf250-04.cnf fulfilled No. of Restarts: 160 No. of Flips: 1589 time to process: 2 seconds.
uf250-04.cnf fulfilled No. of Restarts: 264 No. of Flips: 2316 time to process: 1 seconds.
uf250-04.cnf fulfilled No. of Restarts: 550 No. of Flips: 4535 time to process: 7 seconds.
uf250-04.cnf fulfilled No. of Restarts: 173 No. of Flips: 3165 time to process: 0 seconds.
uf250-04.cnf fulfilled No. of Restarts: 50 No. of Flips: 2214 time to process: 0 seconds.
uf250-04.cnf fulfilled No. of Restarts: 158 No. of Flips: 2736 time to process: 2 seconds.
uf250-04.cnf fulfilled No. of Restarts: 1076 No. of Flips: 1859 time to process: 6 seconds.
uf250-04.cnf , deadline. Restarts: 1150
uf250-04.cnf fulfilled No. of Restarts: 225 No. of Flips: 3957 time to process: 1 seconds.
uf250-04.cnf fulfilled No. of Restarts: 450 No. of Flips: 1034 time to process: 2 seconds.
uf250-04.cnf , deadline. Restarts: 1150
uf250-04.cnf fulfilled No. of Restarts: 794 No. of Flips: 4934 time to process: 3 seconds.
uf250-04.cnf fulfilled No. of Restarts: 536 No. of Flips: 4827 time to process: 2 seconds.
uf250-04.cnf , deadline. Restarts: 1150
uf250-04.cnf fulfilled No. of Restarts: 311 No. of Flips: 2164 time to process: 1 seconds.
uf250-04.cnf fulfilled No. of Restarts: 170 No. of Flips: 3332 time to process: 4 seconds.
uf250-04.cnf fulfilled No. of Restarts: 817 No. of Flips: 3810 time to process: 4 seconds.
uf250-04.cnf , deadline. Restarts: 1150
uf250-04.cnf fulfilled No. of Restarts: 45 No. of Flips: 715 time to process: 0 seconds.
uf250-04.cnf fulfilled No. of Restarts: 510 No. of Flips: 2149 time to process: 2 seconds.
uf250-04.cnf fulfilled No. of Restarts: 350 No. of Flips: 2962 time to process: 3 seconds.
uf250-04.cnf fulfilled No. of Restarts: 1047 No. of Flips: 2890 time to process: 5 seconds.
uf250-04.cnf fulfilled No. of Restarts: 316 No. of Flips: 2951 time to process: 3 seconds.
uf250-04.cnf fulfilled No. of Restarts: 809 No. of Flips: 1770 time to process: 3 seconds.
uf250-04.cnf , deadline. Restarts: 1150
uf250-04.cnf fulfilled No. of Restarts: 153 No. of Flips: 3684 time to process: 0 seconds.
uf250-04.cnf fulfilled No. of Restarts: 151 No. of Flips: 3669 time to process: 3 seconds.
uf250-04.cnf fulfilled No. of Restarts: 493 No. of Flips: 4968 time to process: 2 seconds.
uf250-04.cnf , deadline. Restarts: 1150
uf250-04.cnf fulfilled No. of Restarts: 110 No. of Flips: 3610 time to process: 0 seconds.
uf250-04.cnf fulfilled No. of Restarts: 942 No. of Flips: 2538 time to process: 4 seconds.
uf250-04.cnf fulfilled No. of Restarts: 92 No. of Flips: 4912 time to process: 0 seconds.
uf250-04.cnf fulfilled No. of Restarts: 142 No. of Flips: 3687 time to process: 5 seconds.
uf250-04.cnf , deadline. Restarts: 1150
uf250-04.cnf fulfilled No. of Restarts: 295 No. of Flips: 4572 time to process: 1 seconds.
uf250-04.cnf fulfilled No. of Restarts: 39 No. of Flips: 2142 time to process: 3 seconds.
uf250-04.cnf , deadline. Restarts: 1150
uf250-04.cnf fulfilled No. of Restarts: 674 No. of Flips: 4868 time to process: 3 seconds.
uf250-04.cnf fulfilled No. of Restarts: 363 No. of Flips: 3957 time to process: 1 seconds.
uf250-04.cnf fulfilled No. of Restarts: 48 No. of Flips: 4003 time to process: 0 seconds.
uf250-04.cnf fulfilled No. of Restarts: 802 No. of Flips: 3577 time to process: 8 seconds.
uf250-04.cnf , deadline. Restarts: 1150
uf250-04.cnf fulfilled No. of Restarts: 188 No. of Flips: 4659 time to process: 0 seconds.
uf250-04.cnf fulfilled No. of Restarts: 326 No. of Flips: 3058 time to process: 5 seconds.
uf250-04.cnf , deadline. Restarts: 1150
uf250-04.cnf fulfilled No. of Restarts: 101 No. of Flips: 3976 time to process: 0 seconds.
uf250-04.cnf fulfilled No. of Restarts: 218 No. of Flips: 1199 time to process: 5 seconds.
uf250-04.cnf fulfilled No. of Restarts: 11 No. of Flips: 2213 time to process: 0 seconds.
uf250-04.cnf fulfilled No. of Restarts: 210 No. of Flips: 4053 time to process: 4 seconds.
uf250-04.cnf fulfilled No. of Restarts: 338 No. of Flips: 4132 time to process: 3 seconds.
uf250-04.cnf fulfilled No. of Restarts: 254 No. of Flips: 3726 time to process: 2 seconds.
uf250-04.cnf , deadline. Restarts: 1150
uf250-04.cnf , deadline. Restarts: 1150
uf250-04.cnf fulfilled No. of Restarts: 792 No. of Flips: 4199 time to process: 3 seconds.
uf250-04.cnf fulfilled No. of Restarts: 111 No. of Flips: 1409 time to process: 0 seconds.
uf250-04.cnf fulfilled No. of Restarts: 692 No. of Flips: 3069 time to process: 4 seconds.
uf250-04.cnf fulfilled No. of Restarts: 1013 No. of Flips: 2461 time to process: 5 seconds.
uf250-04.cnf fulfilled No. of Restarts: 35 No. of Flips: 979 time to process: 1 seconds.
uf250-04.cnf fulfilled No. of Restarts: 194 No. of Flips: 4578 time to process: 1 seconds.
uf250-04.cnf fulfilled No. of Restarts: 266 No. of Flips: 4247 time to process: 6 seconds.
uf250-04.cnf fulfilled No. of Restarts: 33 No. of Flips: 1414 time to process: 1 seconds.
uf250-04.cnf fulfilled No. of Restarts: 401 No. of Flips: 3384 time to process: 4 seconds.
uf250-04.cnf fulfilled No. of Restarts: 182 No. of Flips: 3262 time to process: 2 seconds.
uf250-04.cnf , deadline. Restarts: 1150
uf250-04.cnf , deadline. Restarts: 1150
uf250-04.cnf fulfilled No. of Restarts: 430 No. of Flips: 3418 time to process: 1 seconds.
uf250-04.cnf fulfilled No. of Restarts: 409 No. of Flips: 1063 time to process: 1 seconds.
uf250-04.cnf fulfilled No. of Restarts: 988 No. of Flips: 4241 time to process: 8 seconds.
uf250-04.cnf , deadline. Restarts: 1150
uf250-04.cnf fulfilled No. of Restarts: 31 No. of Flips: 4898 time to process: 0 seconds.
uf250-04.cnf fulfilled No. of Restarts: 623 No. of Flips: 1607 time to process: 7 seconds.
uf250-04.cnf fulfilled No. of Restarts: 32 No. of Flips: 1134 time to process: 0 seconds.
uf250-04.cnf , deadline. Restarts: 1150
uf250-04.cnf fulfilled No. of Restarts: 833 No. of Flips: 2509 time to process: 3 seconds.
uf250-04.cnf , deadline. Restarts: 1150
uf250-04.cnf fulfilled No. of Restarts: 10 No. of Flips: 1781 time to process: 0 seconds.
uf250-04.cnf fulfilled No. of Restarts: 1088 No. of Flips: 2512 time to process: 4 seconds.
uf250-04.cnf fulfilled No. of Restarts: 131 No. of Flips: 3369 time to process: 5 seconds.
uf250-04.cnf fulfilled No. of Restarts: 655 No. of Flips: 2528 time to process: 2 seconds.
uf250-04.cnf fulfilled No. of Restarts: 633 No. of Flips: 3214 time to process: 4 seconds.
uf250-04.cnf fulfilled No. of Restarts: 380 No. of Flips: 1436 time to process: 1 seconds.
uf250-04.cnf fulfilled No. of Restarts: 605 No. of Flips: 3018 time to process: 3 seconds.
uf250-04.cnf fulfilled No. of Restarts: 731 No. of Flips: 1664 time to process: 3 seconds.
uf250-04.cnf fulfilled No. of Restarts: 230 No. of Flips: 736 time to process: 1 seconds.
uf250-04.cnf fulfilled No. of Restarts: 1058 No. of Flips: 4110 time to process: 7 seconds.
uf250-04.cnf fulfilled No. of Restarts: 166 No. of Flips: 1774 time to process: 0 seconds.
uf250-04.cnf , deadline. Restarts: 1150
uf250-04.cnf fulfilled No. of Restarts: 4 No. of Flips: 4815 time to process: 0 seconds.
uf250-04.cnf , deadline. Restarts: 1150
uf250-04.cnf fulfilled No. of Restarts: 891 No. of Flips: 2034 time to process: 3 seconds.
uf250-04.cnf fulfilled No. of Restarts: 429 No. of Flips: 3736 time to process: 1 seconds.
uf250-04.cnf fulfilled No. of Restarts: 360 No. of Flips: 2925 time to process: 6 seconds.
uf250-04.cnf fulfilled No. of Restarts: 758 No. of Flips: 2412 time to process: 6 seconds.
uf250-04.cnf , deadline. Restarts: 1150
uf250-04.cnf , deadline. Restarts: 1150
uf250-04.cnf fulfilled No. of Restarts: 31 No. of Flips: 4250 time to process: 0 seconds.
uf250-04.cnf fulfilled No. of Restarts: 725 No. of Flips: 4854 time to process: 4 seconds.
uf250-04.cnf fulfilled No. of Restarts: 1108 No. of Flips: 4189 time to process: 5 seconds.
uf250-04.cnf fulfilled No. of Restarts: 341 No. of Flips: 3816 time to process: 1 seconds.
uf250-04.cnf fulfilled No. of Restarts: 645 No. of Flips: 4981 time to process: 6 seconds.
uf250-04.cnf fulfilled No. of Restarts: 740 No. of Flips: 1657 time to process: 6 seconds.
uf250-04.cnf fulfilled No. of Restarts: 779 No. of Flips: 1992 time to process: 3 seconds.
uf250-04.cnf fulfilled No. of Restarts: 412 No. of Flips: 1955 time to process: 3 seconds.
uf250-04.cnf fulfilled No. of Restarts: 1129 No. of Flips: 1631 time to process: 6 seconds.
uf250-04.cnf , deadline. Restarts: 1150
uf250-04.cnf fulfilled No. of Restarts: 195 No. of Flips: 4146 time to process: 0 seconds.
uf250-04.cnf fulfilled No. of Restarts: 227 No. of Flips: 4455 time to process: 1 seconds.
uf250-04.cnf fulfilled No. of Restarts: 724 No. of Flips: 3966 time to process: 6 seconds.
uf250-04.cnf fulfilled No. of Restarts: 298 No. of Flips: 4227 time to process: 1 seconds.
uf250-04.cnf , deadline. Restarts: 1150
uf250-04.cnf , deadline. Restarts: 1150
uf250-04.cnf , deadline. Restarts: 1150
uf250-04.cnf fulfilled No. of Restarts: 742 No. of Flips: 1330 time to process: 3 seconds.
uf250-04.cnf fulfilled No. of Restarts: 664 No. of Flips: 3057 time to process: 3 seconds.
uf250-04.cnf fulfilled No. of Restarts: 403 No. of Flips: 1240 time to process: 3 seconds.
uf250-04.cnf , deadline. Restarts: 1150
uf250-04.cnf fulfilled No. of Restarts: 196 No. of Flips: 3663 time to process: 0 seconds.
uf250-04.cnf fulfilled No. of Restarts: 59 No. of Flips: 2466 time to process: 4 seconds.
uf250-04.cnf fulfilled No. of Restarts: 331 No. of Flips: 4143 time to process: 2 seconds.
uf250-04.cnf fulfilled No. of Restarts: 693 No. of Flips: 2487 time to process: 7 seconds.
uf250-04.cnf fulfilled No. of Restarts: 132 No. of Flips: 1901 time to process: 0 seconds.
uf250-04.cnf , deadline. Restarts: 1150
uf250-04.cnf fulfilled No. of Restarts: 689 No. of Flips: 4565 time to process: 3 seconds.
uf250-04.cnf fulfilled No. of Restarts: 991 No. of Flips: 1288 time to process: 6 seconds.
uf250-04.cnf fulfilled No. of Restarts: 727 No. of Flips: 3308 time to process: 3 seconds.
uf250-04.cnf fulfilled No. of Restarts: 243 No. of Flips: 4185 time to process: 2 seconds.
uf250-04.cnf fulfilled No. of Restarts: 362 No. of Flips: 4053 time to process: 5 seconds.
uf250-04.cnf fulfilled No. of Restarts: 729 No. of Flips: 479 time to process: 4 seconds.
uf250-04.cnf fulfilled No. of Restarts: 405 No. of Flips: 4973 time to process: 2 seconds.
uf250-04.cnf fulfilled No. of Restarts: 194 No. of Flips: 2595 time to process: 1 seconds.
uf250-04.cnf fulfilled No. of Restarts: 137 No. of Flips: 4051 time to process: 1 seconds.
uf250-04.cnf fulfilled No. of Restarts: 43 No. of Flips: 4255 time to process: 3 seconds.
uf250-04.cnf fulfilled No. of Restarts: 1070 No. of Flips: 3920 time to process: 9 seconds.
uf250-04.cnf , deadline. Restarts: 1150
uf250-04.cnf , deadline. Restarts: 1150
uf250-04.cnf fulfilled No. of Restarts: 475 No. of Flips: 1148 time to process: 2 seconds.
uf250-04.cnf , deadline. Restarts: 1150
uf250-04.cnf fulfilled No. of Restarts: 962 No. of Flips: 4175 time to process: 4 seconds.
uf250-04.cnf fulfilled No. of Restarts: 359 No. of Flips: 1392 time to process: 2 seconds.
uf250-04.cnf fulfilled No. of Restarts: 81 No. of Flips: 3121 time to process: 0 seconds.
uf250-04.cnf fulfilled No. of Restarts: 720 No. of Flips: 3588 time to process: 6 seconds.
uf250-04.cnf fulfilled No. of Restarts: 759 No. of Flips: 3138 time to process: 4 seconds.
uf250-04.cnf fulfilled No. of Restarts: 332 No. of Flips: 1777 time to process: 2 seconds.
uf250-04.cnf fulfilled No. of Restarts: 831 No. of Flips: 2002 time to process: 4 seconds.
uf250-04.cnf , deadline. Restarts: 1150
uf250-04.cnf fulfilled No. of Restarts: 526 No. of Flips: 1254 time to process: 2 seconds.
uf250-04.cnf fulfilled No. of Restarts: 1148 No. of Flips: 4405 time to process: 7 seconds.
uf250-04.cnf fulfilled No. of Restarts: 953 No. of Flips: 4210 time to process: 4 seconds.
uf250-04.cnf fulfilled No. of Restarts: 437 No. of Flips: 2083 time to process: 2 seconds.
uf250-04.cnf fulfilled No. of Restarts: 447 No. of Flips: 2460 time to process: 5 seconds.
uf250-04.cnf , deadline. Restarts: 1150
uf250-04.cnf fulfilled No. of Restarts: 481 No. of Flips: 4212 time to process: 2 seconds.
uf250-04.cnf fulfilled No. of Restarts: 244 No. of Flips: 3425 time to process: 3 seconds.
uf250-04.cnf , deadline. Restarts: 1150
uf250-04.cnf fulfilled No. of Restarts: 119 No. of Flips: 4342 time to process: 0 seconds.
uf250-04.cnf , deadline. Restarts: 1150
uf250-04.cnf , deadline. Restarts: 1150
uf250-04.cnf , deadline. Restarts: 1150
uf250-04.cnf fulfilled No. of Restarts: 288 No. of Flips: 1543 time to process: 1 seconds.
uf250-04.cnf fulfilled No. of Restarts: 235 No. of Flips: 1498 time to process: 1 seconds.
uf250-04.cnf fulfilled No. of Restarts: 180 No. of Flips: 3063 time to process: 3 seconds.
uf250-04.cnf fulfilled No. of Restarts: 124 No. of Flips: 3189 time to process: 5 seconds.
uf250-04.cnf fulfilled No. of Restarts: 913 No. of Flips: 3266 time to process: 5 seconds.
uf250-04.cnf , deadline. Restarts: 1150
uf250-04.cnf fulfilled No. of Restarts: 49 No. of Flips: 4607 time to process: 0 seconds.
uf250-04.cnf fulfilled No. of Restarts: 768 No. of Flips: 2904 time to process: 3 seconds.
uf250-04.cnf fulfilled No. of Restarts: 898 No. of Flips: 3160 time to process: 6 seconds.
uf250-04.cnf , deadline. Restarts: 1150
uf250-04.cnf fulfilled No. of Restarts: 838 No. of Flips: 2418 time to process: 3 seconds.
uf250-04.cnf , deadline. Restarts: 1150
uf250-04.cnf fulfilled No. of Restarts: 1042 No. of Flips: 2775 time to process: 4 seconds.
uf250-04.cnf fulfilled No. of Restarts: 584 No. of Flips: 2091 time to process: 3 seconds.
uf250-04.cnf fulfilled No. of Restarts: 115 No. of Flips: 2603 time to process: 2 seconds.
uf250-04.cnf fulfilled No. of Restarts: 460 No. of Flips: 1852 time to process: 6 seconds.
uf250-04.cnf , deadline. Restarts: 1150
uf250-04.cnf , deadline. Restarts: 1150
uf250-04.cnf fulfilled No. of Restarts: 216 No. of Flips: 3634 time to process: 0 seconds.
uf250-04.cnf fulfilled No. of Restarts: 399 No. of Flips: 2220 time to process: 5 seconds.
uf250-04.cnf , deadline. Restarts: 1150
uf250-04.cnf fulfilled No. of Restarts: 987 No. of Flips: 3210 time to process: 4 seconds.
uf250-04.cnf fulfilled No. of Restarts: 69 No. of Flips: 4431 time to process: 1 seconds.
uf250-04.cnf fulfilled No. of Restarts: 332 No. of Flips: 4888 time to process: 1 seconds.
uf250-04.cnf fulfilled No. of Restarts: 554 No. of Flips: 1475 time to process: 2 seconds.
uf250-04.cnf , deadline. Restarts: 1150
uf250-04.cnf fulfilled No. of Restarts: 845 No. of Flips: 2903 time to process: 3 seconds.
uf250-04.cnf fulfilled No. of Restarts: 457 No. of Flips: 2491 time to process: 3 seconds.
uf250-04.cnf , deadline. Restarts: 1150
uf250-04.cnf fulfilled No. of Restarts: 326 No. of Flips: 4167 time to process: 1 seconds.
uf250-04.cnf , deadline. Restarts: 1150
uf250-04.cnf fulfilled No. of Restarts: 131 No. of Flips: 2160 time to process: 0 seconds.
uf250-04.cnf fulfilled No. of Restarts: 403 No. of Flips: 1499 time to process: 1 seconds.
uf250-04.cnf fulfilled No. of Restarts: 880 No. of Flips: 4525 time to process: 6 seconds.
uf250-04.cnf fulfilled No. of Restarts: 769 No. of Flips: 3809 time to process: 5 seconds.
uf250-04.cnf fulfilled No. of Restarts: 583 No. of Flips: 3673 time to process: 4 seconds.
uf250-04.cnf fulfilled No. of Restarts: 421 No. of Flips: 3012 time to process: 4 seconds.
uf250-04.cnf fulfilled No. of Restarts: 962 No. of Flips: 943 time to process: 4 seconds.
uf250-04.cnf fulfilled No. of Restarts: 234 No. of Flips: 3644 time to process: 3 seconds.
uf250-04.cnf fulfilled No. of Restarts: 643 No. of Flips: 2414 time to process: 6 seconds.
uf250-04.cnf fulfilled No. of Restarts: 11 No. of Flips: 1762 time to process: 0 seconds.
uf250-04.cnf fulfilled No. of Restarts: 193 No. of Flips: 2680 time to process: 5 seconds.
uf250-04.cnf fulfilled No. of Restarts: 197 No. of Flips: 4265 time to process: 0 seconds.
uf250-04.cnf fulfilled No. of Restarts: 311 No. of Flips: 3758 time to process: 3 seconds.
uf250-04.cnf fulfilled No. of Restarts: 694 No. of Flips: 4858 time to process: 7 seconds.
uf250-04.cnf fulfilled No. of Restarts: 294 No. of Flips: 4338 time to process: 1 seconds.
uf250-04.cnf fulfilled No. of Restarts: 41 No. of Flips: 2102 time to process: 4 seconds.
uf250-04.cnf fulfilled No. of Restarts: 480 No. of Flips: 4598 time to process: 3 seconds.
uf250-04.cnf , deadline. Restarts: 1150
uf250-04.cnf fulfilled No. of Restarts: 688 No. of Flips: 2270 time to process: 3 seconds.
uf250-04.cnf fulfilled No. of Restarts: 486 No. of Flips: 1847 time to process: 4 seconds.
uf250-04.cnf fulfilled No. of Restarts: 68 No. of Flips: 1398 time to process: 3 seconds.
uf250-04.cnf fulfilled No. of Restarts: 598 No. of Flips: 1758 time to process: 2 seconds.
uf250-04.cnf fulfilled No. of Restarts: 801 No. of Flips: 2018 time to process: 3 seconds.
uf250-04.cnf fulfilled No. of Restarts: 447 No. of Flips: 4548 time to process: 4 seconds.
uf250-04.cnf , deadline. Restarts: 1150
uf250-04.cnf fulfilled No. of Restarts: 562 No. of Flips: 1929 time to process: 2 seconds.
uf250-04.cnf fulfilled No. of Restarts: 273 No. of Flips: 4534 time to process: 3 seconds.
uf250-04.cnf fulfilled No. of Restarts: 548 No. of Flips: 4510 time to process: 2 seconds.
uf250-04.cnf fulfilled No. of Restarts: 251 No. of Flips: 3596 time to process: 1 seconds.
uf250-04.cnf fulfilled No. of Restarts: 356 No. of Flips: 4617 time to process: 1 seconds.
uf250-04.cnf fulfilled No. of Restarts: 358 No. of Flips: 3469 time to process: 2 seconds.
uf250-04.cnf fulfilled No. of Restarts: 399 No. of Flips: 2161 time to process: 5 seconds.
uf250-04.cnf fulfilled No. of Restarts: 102 No. of Flips: 3852 time to process: 0 seconds.
uf250-04.cnf fulfilled No. of Restarts: 239 No. of Flips: 3324 time to process: 4 seconds.
uf250-04.cnf fulfilled No. of Restarts: 1032 No. of Flips: 721 time to process: 6 seconds.
uf250-04.cnf fulfilled No. of Restarts: 425 No. of Flips: 2908 time to process: 2 seconds.
uf250-04.cnf fulfilled No. of Restarts: 381 No. of Flips: 2528 time to process: 2 seconds.
uf250-04.cnf fulfilled No. of Restarts: 374 No. of Flips: 4941 time to process: 6 seconds.
uf250-04.cnf fulfilled No. of Restarts: 728 No. of Flips: 802 time to process: 3 seconds.
uf250-04.cnf , deadline. Restarts: 1150
uf250-04.cnf fulfilled No. of Restarts: 492 No. of Flips: 3936 time to process: 2 seconds.
uf250-04.cnf fulfilled No. of Restarts: 575 No. of Flips: 2352 time to process: 5 seconds.
uf250-04.cnf fulfilled No. of Restarts: 58 No. of Flips: 4609 time to process: 0 seconds.
uf250-04.cnf fulfilled No. of Restarts: 246 No. of Flips: 3293 time to process: 5 seconds.
uf250-04.cnf fulfilled No. of Restarts: 251 No. of Flips: 3871 time to process: 4 seconds.
uf250-04.cnf fulfilled No. of Restarts: 46 No. of Flips: 4890 time to process: 2 seconds.
uf250-04.cnf fulfilled No. of Restarts: 62 No. of Flips: 2361 time to process: 0 seconds.
uf250-04.cnf fulfilled No. of Restarts: 877 No. of Flips: 2025 time to process: 3 seconds.
uf250-04.cnf fulfilled No. of Restarts: 529 No. of Flips: 2738 time to process: 7 seconds.
uf250-04.cnf fulfilled No. of Restarts: 553 No. of Flips: 3951 time to process: 2 seconds.
uf250-04.cnf , deadline. Restarts: 1150
uf250-04.cnf fulfilled No. of Restarts: 43 No. of Flips: 4462 time to process: 0 seconds.
uf250-04.cnf fulfilled No. of Restarts: 451 No. of Flips: 1344 time to process: 2 seconds.
uf250-04.cnf , deadline. Restarts: 1150
uf250-04.cnf , deadline. Restarts: 1150
uf250-04.cnf fulfilled No. of Restarts: 741 No. of Flips: 4872 time to process: 3 seconds.
uf250-04.cnf , deadline. Restarts: 1150
uf250-04.cnf fulfilled No. of Restarts: 455 No. of Flips: 4084 time to process: 2 seconds.
uf250-04.cnf fulfilled No. of Restarts: 167 No. of Flips: 4392 time to process: 0 seconds.
uf250-04.cnf fulfilled No. of Restarts: 430 No. of Flips: 1003 time to process: 4 seconds.
uf250-04.cnf fulfilled No. of Restarts: 1042 No. of Flips: 1999 time to process: 9 seconds.
uf250-04.cnf fulfilled No. of Restarts: 23 No. of Flips: 2717 time to process: 0 seconds.
uf250-04.cnf , deadline. Restarts: 1150
uf250-04.cnf fulfilled No. of Restarts: 564 No. of Flips: 4270 time to process: 2 seconds.
uf250-04.cnf fulfilled No. of Restarts: 47 No. of Flips: 2768 time to process: 2 seconds.
uf250-04.cnf fulfilled No. of Restarts: 1112 No. of Flips: 2893 time to process: 4 seconds.
uf250-04.cnf , deadline. Restarts: 1150
uf250-04.cnf fulfilled No. of Restarts: 1141 No. of Flips: 1639 time to process: 5 seconds.
uf250-04.cnf , deadline. Restarts: 1150
uf250-04.cnf , deadline. Restarts: 1150
uf250-04.cnf fulfilled No. of Restarts: 309 No. of Flips: 4701 time to process: 1 seconds.
uf250-04.cnf fulfilled No. of Restarts: 155 No. of Flips: 4827 time to process: 4 seconds.
uf250-04.cnf fulfilled No. of Restarts: 78 No. of Flips: 4499 time to process: 1 seconds.
uf250-04.cnf fulfilled No. of Restarts: 587 No. of Flips: 3565 time to process: 5 seconds.
uf250-04.cnf fulfilled No. of Restarts: 477 No. of Flips: 2711 time to process: 2 seconds.
uf250-04.cnf fulfilled No. of Restarts: 712 No. of Flips: 2450 time to process: 6 seconds.
uf250-04.cnf , deadline. Restarts: 1150
uf250-04.cnf fulfilled No. of Restarts: 550 No. of Flips: 1768 time to process: 2 seconds.
uf250-04.cnf fulfilled No. of Restarts: 484 No. of Flips: 4013 time to process: 4 seconds.
uf250-04.cnf , deadline. Restarts: 1150
uf250-04.cnf fulfilled No. of Restarts: 832 No. of Flips: 2132 time to process: 3 seconds.
uf250-04.cnf , deadline. Restarts: 1150
uf250-04.cnf fulfilled No. of Restarts: 335 No. of Flips: 3454 time to process: 1 seconds.
uf250-04.cnf , deadline. Restarts: 1150
uf250-04.cnf fulfilled No. of Restarts: 414 No. of Flips: 3685 time to process: 1 seconds.
uf250-04.cnf fulfilled No. of Restarts: 721 No. of Flips: 2568 time to process: 6 seconds.
uf250-04.cnf fulfilled No. of Restarts: 52 No. of Flips: 3058 time to process: 0 seconds.
uf250-04.cnf fulfilled No. of Restarts: 15 No. of Flips: 1085 time to process: 5 seconds.
uf250-04.cnf , deadline. Restarts: 1150
uf250-04.cnf fulfilled No. of Restarts: 518 No. of Flips: 4788 time to process: 2 seconds.
uf250-04.cnf fulfilled No. of Restarts: 316 No. of Flips: 2790 time to process: 4 seconds.
uf250-04.cnf fulfilled No. of Restarts: 1046 No. of Flips: 3126 time to process: 4 seconds.
uf250-04.cnf fulfilled No. of Restarts: 759 No. of Flips: 3642 time to process: 7 seconds.
uf250-04.cnf fulfilled No. of Restarts: 203 No. of Flips: 2735 time to process: 0 seconds.
uf250-04.cnf , deadline. Restarts: 1150
uf250-04.cnf fulfilled No. of Restarts: 479 No. of Flips: 2351 time to process: 2 seconds.
uf250-04.cnf , deadline. Restarts: 1150
uf250-04.cnf , deadline. Restarts: 1150
uf250-04.cnf fulfilled No. of Restarts: 399 No. of Flips: 4764 time to process: 1 seconds.
uf250-04.cnf fulfilled No. of Restarts: 483 No. of Flips: 3797 time to process: 2 seconds.
uf250-04.cnf fulfilled No. of Restarts: 679 No. of Flips: 3777 time to process: 4 seconds.
uf250-04.cnf fulfilled No. of Restarts: 61 No. of Flips: 4040 time to process: 1 seconds.
uf250-04.cnf fulfilled No. of Restarts: 481 No. of Flips: 4108 time to process: 4 seconds.
uf250-04.cnf fulfilled No. of Restarts: 679 No. of Flips: 4404 time to process: 3 seconds.
uf250-04.cnf fulfilled No. of Restarts: 4 No. of Flips: 2753 time to process: 0 seconds.
uf250-04.cnf fulfilled No. of Restarts: 733 No. of Flips: 2793 time to process: 3 seconds.
uf250-04.cnf fulfilled No. of Restarts: 157 No. of Flips: 3033 time to process: 2 seconds.
uf250-04.cnf fulfilled No. of Restarts: 718 No. of Flips: 2432 time to process: 8 seconds.
uf250-04.cnf , deadline. Restarts: 1150
uf250-04.cnf fulfilled No. of Restarts: 688 No. of Flips: 1903 time to process: 3 seconds.
uf250-04.cnf fulfilled No. of Restarts: 869 No. of Flips: 4137 time to process: 3 seconds.
uf250-04.cnf fulfilled No. of Restarts: 122 No. of Flips: 3707 time to process: 0 seconds.
uf250-04.cnf , deadline. Restarts: 1150
uf250-04.cnf , deadline. Restarts: 1150
uf250-04.cnf fulfilled No. of Restarts: 297 No. of Flips: 2630 time to process: 1 seconds.
uf250-04.cnf fulfilled No. of Restarts: 204 No. of Flips: 2306 time to process: 4 seconds.
uf250-04.cnf , deadline. Restarts: 1150
uf250-04.cnf fulfilled No. of Restarts: 36 No. of Flips: 3180 time to process: 0 seconds.
uf250-04.cnf fulfilled No. of Restarts: 302 No. of Flips: 2828 time to process: 6 seconds.
uf250-04.cnf fulfilled No. of Restarts: 721 No. of Flips: 2962 time to process: 4 seconds.
uf250-04.cnf , deadline. Restarts: 1150
uf250-04.cnf fulfilled No. of Restarts: 927 No. of Flips: 2869 time to process: 4 seconds.
uf250-04.cnf fulfilled No. of Restarts: 587 No. of Flips: 4363 time to process: 2 seconds.
uf250-04.cnf fulfilled No. of Restarts: 789 No. of Flips: 1102 time to process: 5 seconds.
uf250-04.cnf , deadline. Restarts: 1150
uf250-04.cnf , deadline. Restarts: 1150
uf250-04.cnf , deadline. Restarts: 1150
uf250-04.cnf fulfilled No. of Restarts: 727 No. of Flips: 3522 time to process: 3 seconds.
uf250-04.cnf , deadline. Restarts: 1150
uf250-04.cnf fulfilled No. of Restarts: 483 No. of Flips: 1968 time to process: 2 seconds.
uf250-04.cnf fulfilled No. of Restarts: 544 No. of Flips: 2136 time to process: 5 seconds.
uf250-04.cnf , deadline. Restarts: 1150
uf250-04.cnf , deadline. Restarts: 1150
uf250-04.cnf fulfilled No. of Restarts: 70 No. of Flips: 1886 time to process: 0 seconds.
uf250-04.cnf , deadline. Restarts: 1150
uf250-04.cnf fulfilled No. of Restarts: 1004 No. of Flips: 4041 time to process: 4 seconds.
uf250-04.cnf , deadline. Restarts: 1150
uf250-04.cnf fulfilled No. of Restarts: 447 No. of Flips: 4206 time to process: 2 seconds.
uf250-04.cnf , deadline. Restarts: 1150
uf250-04.cnf fulfilled No. of Restarts: 11 No. of Flips: 1566 time to process: 0 seconds.
uf250-04.cnf fulfilled No. of Restarts: 91 No. of Flips: 3569 time to process: 0 seconds.
uf250-04.cnf fulfilled No. of Restarts: 921 No. of Flips: 1906 time to process: 8 seconds.
uf250-04.cnf fulfilled No. of Restarts: 448 No. of Flips: 1781 time to process: 2 seconds.
uf250-04.cnf fulfilled No. of Restarts: 470 No. of Flips: 2628 time to process: 2 seconds.
uf250-04.cnf fulfilled No. of Restarts: 151 No. of Flips: 4612 time to process: 1 seconds.
uf250-04.cnf fulfilled No. of Restarts: 7 No. of Flips: 3880 time to process: 1 seconds.
uf250-04.cnf fulfilled No. of Restarts: 55 No. of Flips: 4889 time to process: 2 seconds.
uf250-04.cnf , deadline. Restarts: 1150
uf250-04.cnf fulfilled No. of Restarts: 188 No. of Flips: 1560 time to process: 0 seconds.
uf250-04.cnf fulfilled No. of Restarts: 116 No. of Flips: 4246 time to process: 0 seconds.
uf250-04.cnf fulfilled No. of Restarts: 866 No. of Flips: 4747 time to process: 5 seconds.
uf250-04.cnf fulfilled No. of Restarts: 414 No. of Flips: 4716 time to process: 4 seconds.
uf250-04.cnf fulfilled No. of Restarts: 19 No. of Flips: 1987 time to process: 0 seconds.
uf250-04.cnf fulfilled No. of Restarts: 118 No. of Flips: 2099 time to process: 4 seconds.
uf250-04.cnf fulfilled No. of Restarts: 500 No. of Flips: 4634 time to process: 6 seconds.
uf250-04.cnf fulfilled No. of Restarts: 187 No. of Flips: 2381 time to process: 0 seconds.
uf250-04.cnf fulfilled No. of Restarts: 134 No. of Flips: 3310 time to process: 0 seconds.
uf250-04.cnf , deadline. Restarts: 1150
uf250-04.cnf , deadline. Restarts: 1150
uf250-04.cnf fulfilled No. of Restarts: 146 No. of Flips: 767 time to process: 0 seconds.
uf250-04.cnf fulfilled No. of Restarts: 115 No. of Flips: 3876 time to process: 5 seconds.
uf250-04.cnf fulfilled No. of Restarts: 595 No. of Flips: 4245 time to process: 2 seconds.
uf250-04.cnf , deadline. Restarts: 1150
uf250-04.cnf fulfilled No. of Restarts: 531 No. of Flips: 4782 time to process: 2 seconds.
uf250-04.cnf fulfilled No. of Restarts: 632 No. of Flips: 2990 time to process: 3 seconds.
uf250-04.cnf fulfilled No. of Restarts: 157 No. of Flips: 4899 time to process: 0 seconds.
uf250-04.cnf , deadline. Restarts: 1150
uf250-04.cnf , deadline. Restarts: 1150
uf250-04.cnf fulfilled No. of Restarts: 759 No. of Flips: 2887 time to process: 3 seconds.
uf250-04.cnf fulfilled No. of Restarts: 378 No. of Flips: 3070 time to process: 3 seconds.
uf250-04.cnf fulfilled No. of Restarts: 1103 No. of Flips: 1855 time to process: 5 seconds.
uf250-04.cnf fulfilled No. of Restarts: 95 No. of Flips: 4223 time to process: 3 seconds.
uf250-04.cnf fulfilled No. of Restarts: 1110 No. of Flips: 4196 time to process: 5 seconds.
uf250-04.cnf fulfilled No. of Restarts: 822 No. of Flips: 4413 time to process: 3 seconds.
uf250-04.cnf fulfilled No. of Restarts: 162 No. of Flips: 3630 time to process: 1 seconds.
uf250-04.cnf fulfilled No. of Restarts: 192 No. of Flips: 4127 time to process: 3 seconds.
uf250-04.cnf , deadline. Restarts: 1150
uf250-04.cnf fulfilled No. of Restarts: 948 No. of Flips: 2876 time to process: 4 seconds.
uf250-04.cnf fulfilled No. of Restarts: 1114 No. of Flips: 4882 time to process: 5 seconds.
uf250-04.cnf fulfilled No. of Restarts: 1027 No. of Flips: 4319 time to process: 4 seconds.
uf250-04.cnf fulfilled No. of Restarts: 777 No. of Flips: 4834 time to process: 4 seconds.
uf250-04.cnf , deadline. Restarts: 1150
uf250-04.cnf fulfilled No. of Restarts: 237 No. of Flips: 1692 time to process: 1 seconds.
uf250-04.cnf fulfilled No. of Restarts: 771 No. of Flips: 1686 time to process: 4 seconds.
uf250-04.cnf fulfilled No. of Restarts: 589 No. of Flips: 3403 time to process: 4 seconds.
uf250-04.cnf , deadline. Restarts: 1150
uf250-04.cnf fulfilled No. of Restarts: 715 No. of Flips: 3890 time to process: 3 seconds.
uf250-04.cnf , deadline. Restarts: 1150
uf250-04.cnf fulfilled No. of Restarts: 50 No. of Flips: 3385 time to process: 0 seconds.
uf250-04.cnf fulfilled No. of Restarts: 487 No. of Flips: 2446 time to process: 6 seconds.
uf250-04.cnf fulfilled No. of Restarts: 736 No. of Flips: 4930 time to process: 3 seconds.
uf250-04.cnf fulfilled No. of Restarts: 937 No. of Flips: 2487 time to process: 7 seconds.
uf250-04.cnf , deadline. Restarts: 1150
uf250-04.cnf fulfilled No. of Restarts: 131 No. of Flips: 3541 time to process: 0 seconds.
uf250-04.cnf , deadline. Restarts: 1150
uf250-04.cnf fulfilled No. of Restarts: 935 No. of Flips: 3011 time to process: 4 seconds.
uf250-04.cnf fulfilled No. of Restarts: 391 No. of Flips: 2735 time to process: 2 seconds.
uf250-04.cnf fulfilled No. of Restarts: 913 No. of Flips: 2095 time to process: 9 seconds.
uf250-04.cnf fulfilled No. of Restarts: 284 No. of Flips: 4160 time to process: 1 seconds.
uf250-04.cnf fulfilled No. of Restarts: 498 No. of Flips: 2322 time to process: 6 seconds.
uf250-04.cnf , deadline. Restarts: 1150
uf250-04.cnf fulfilled No. of Restarts: 683 No. of Flips: 1194 time to process: 2 seconds.
uf250-04.cnf , deadline. Restarts: 1150
uf250-04.cnf fulfilled No. of Restarts: 794 No. of Flips: 4349 time to process: 3 seconds.
uf250-04.cnf fulfilled No. of Restarts: 335 No. of Flips: 2838 time to process: 2 seconds.
uf250-04.cnf fulfilled No. of Restarts: 1020 No. of Flips: 4296 time to process: 9 seconds.
uf250-04.cnf , deadline. Restarts: 1150
uf250-04.cnf fulfilled No. of Restarts: 53 No. of Flips: 3748 time to process: 0 seconds.
uf250-04.cnf fulfilled No. of Restarts: 121 No. of Flips: 1914 time to process: 0 seconds.
uf250-04.cnf fulfilled No. of Restarts: 57 No. of Flips: 2409 time to process: 1 seconds.
uf250-04.cnf fulfilled No. of Restarts: 272 No. of Flips: 2091 time to process: 4 seconds.
uf250-04.cnf fulfilled No. of Restarts: 397 No. of Flips: 1893 time to process: 6 seconds.
uf250-04.cnf fulfilled No. of Restarts: 907 No. of Flips: 2440 time to process: 4 seconds.
uf250-04.cnf fulfilled No. of Restarts: 559 No. of Flips: 999 time to process: 3 seconds.
uf250-04.cnf fulfilled No. of Restarts: 384 No. of Flips: 2366 time to process: 5 seconds.
uf250-04.cnf fulfilled No. of Restarts: 317 No. of Flips: 3774 time to process: 1 seconds.
uf250-04.cnf , deadline. Restarts: 1150
uf250-04.cnf , deadline. Restarts: 1150
uf250-04.cnf fulfilled No. of Restarts: 795 No. of Flips: 2537 time to process: 3 seconds.
uf250-04.cnf fulfilled No. of Restarts: 578 No. of Flips: 2824 time to process: 2 seconds.
uf250-04.cnf fulfilled No. of Restarts: 377 No. of Flips: 2773 time to process: 2 seconds.
uf250-04.cnf , deadline. Restarts: 1150
uf250-04.cnf , deadline. Restarts: 1150
uf250-04.cnf fulfilled No. of Restarts: 910 No. of Flips: 1192 time to process: 4 seconds.
uf250-04.cnf , deadline. Restarts: 1150
uf250-04.cnf , deadline. Restarts: 1150
uf250-04.cnf , deadline. Restarts: 1150
uf250-04.cnf fulfilled No. of Restarts: 698 No. of Flips: 2841 time to process: 3 seconds.
uf250-04.cnf fulfilled No. of Restarts: 462 No. of Flips: 3590 time to process: 1 seconds.
uf250-04.cnf , deadline. Restarts: 1150
uf250-04.cnf fulfilled No. of Restarts: 151 No. of Flips: 2817 time to process: 0 seconds.
uf250-04.cnf fulfilled No. of Restarts: 1021 No. of Flips: 3797 time to process: 5 seconds.
uf250-04.cnf fulfilled No. of Restarts: 569 No. of Flips: 4143 time to process: 2 seconds.
uf250-04.cnf , deadline. Restarts: 1150
uf250-04.cnf fulfilled No. of Restarts: 420 No. of Flips: 3490 time to process: 1 seconds.
uf250-04.cnf fulfilled No. of Restarts: 20 No. of Flips: 1554 time to process: 3 seconds.
uf250-04.cnf fulfilled No. of Restarts: 28 No. of Flips: 4011 time to process: 1 seconds.
uf250-04.cnf , deadline. Restarts: 1150
uf250-04.cnf fulfilled No. of Restarts: 128 No. of Flips: 1707 time to process: 0 seconds.
uf250-04.cnf , deadline. Restarts: 1150
uf250-04.cnf fulfilled No. of Restarts: 3 No. of Flips: 4038 time to process: 0 seconds.
uf250-04.cnf fulfilled No. of Restarts: 71 No. of Flips: 1527 time to process: 0 seconds.
uf250-04.cnf fulfilled No. of Restarts: 492 No. of Flips: 4382 time to process: 6 seconds.
uf250-04.cnf , deadline. Restarts: 1150
uf250-04.cnf fulfilled No. of Restarts: 760 No. of Flips: 4031 time to process: 3 seconds.
uf250-04.cnf , deadline. Restarts: 1150
uf250-04.cnf fulfilled No. of Restarts: 55 No. of Flips: 3737 time to process: 0 seconds.
uf250-04.cnf fulfilled No. of Restarts: 288 No. of Flips: 2577 time to process: 2 seconds.
uf250-04.cnf fulfilled No. of Restarts: 170 No. of Flips: 3730 time to process: 1 seconds.
uf250-04.cnf fulfilled No. of Restarts: 393 No. of Flips: 3951 time to process: 5 seconds.
uf250-04.cnf , deadline. Restarts: 1150
uf250-04.cnf fulfilled No. of Restarts: 175 No. of Flips: 2782 time to process: 0 seconds.
uf250-04.cnf fulfilled No. of Restarts: 3 No. of Flips: 4165 time to process: 4 seconds.
uf250-04.cnf fulfilled No. of Restarts: 101 No. of Flips: 3031 time to process: 1 seconds.
uf250-04.cnf fulfilled No. of Restarts: 25 No. of Flips: 3895 time to process: 3 seconds.
uf250-04.cnf fulfilled No. of Restarts: 156 No. of Flips: 4620 time to process: 5 seconds.
uf250-04.cnf fulfilled No. of Restarts: 284 No. of Flips: 2038 time to process: 1 seconds.
uf250-04.cnf fulfilled No. of Restarts: 619 No. of Flips: 2282 time to process: 6 seconds.
uf250-04.cnf fulfilled No. of Restarts: 319 No. of Flips: 3322 time to process: 3 seconds.
uf250-04.cnf fulfilled No. of Restarts: 908 No. of Flips: 3286 time to process: 4 seconds.
uf250-04.cnf fulfilled No. of Restarts: 73 No. of Flips: 1126 time to process: 3 seconds.
uf250-04.cnf fulfilled No. of Restarts: 222 No. of Flips: 2733 time to process: 2 seconds.
uf250-04.cnf fulfilled No. of Restarts: 684 No. of Flips: 2070 time to process: 5 seconds.
uf250-04.cnf fulfilled No. of Restarts: 1077 No. of Flips: 3073 time to process: 6 seconds.
uf250-04.cnf fulfilled No. of Restarts: 64 No. of Flips: 1947 time to process: 1 seconds.
uf250-04.cnf , deadline. Restarts: 1150
uf250-04.cnf fulfilled No. of Restarts: 710 No. of Flips: 3362 time to process: 3 seconds.
uf250-04.cnf fulfilled No. of Restarts: 495 No. of Flips: 1417 time to process: 4 seconds.
uf250-04.cnf fulfilled No. of Restarts: 736 No. of Flips: 2043 time to process: 6 seconds.
uf250-04.cnf fulfilled No. of Restarts: 185 No. of Flips: 1545 time to process: 0 seconds.
uf250-04.cnf , deadline. Restarts: 1150
uf250-04.cnf , deadline. Restarts: 1150
uf250-04.cnf fulfilled No. of Restarts: 259 No. of Flips: 2974 time to process: 1 seconds.
uf250-04.cnf fulfilled No. of Restarts: 625 No. of Flips: 1390 time to process: 2 seconds.
uf250-04.cnf fulfilled No. of Restarts: 1031 No. of Flips: 4320 time to process: 5 seconds.
uf250-04.cnf fulfilled No. of Restarts: 165 No. of Flips: 3199 time to process: 1 seconds.
uf250-04.cnf , deadline. Restarts: 1150
uf250-04.cnf fulfilled No. of Restarts: 379 No. of Flips: 4020 time to process: 1 seconds.
uf250-04.cnf fulfilled No. of Restarts: 1079 No. of Flips: 1525 time to process: 4 seconds.
uf250-04.cnf fulfilled No. of Restarts: 38 No. of Flips: 3291 time to process: 3 seconds.
uf250-04.cnf fulfilled No. of Restarts: 149 No. of Flips: 2037 time to process: 0 seconds.
uf250-04.cnf fulfilled No. of Restarts: 282 No. of Flips: 2914 time to process: 4 seconds.
uf250-04.cnf , deadline. Restarts: 1150
uf250-04.cnf , deadline. Restarts: 1150
uf250-04.cnf fulfilled No. of Restarts: 46 No. of Flips: 3848 time to process: 0 seconds.
uf250-04.cnf , deadline. Restarts: 1150
uf250-04.cnf fulfilled No. of Restarts: 1148 No. of Flips: 4863 time to process: 5 seconds.
uf250-04.cnf , deadline. Restarts: 1150
uf250-04.cnf fulfilled No. of Restarts: 202 No. of Flips: 4039 time to process: 0 seconds.
uf250-04.cnf fulfilled No. of Restarts: 767 No. of Flips: 3477 time to process: 3 seconds.
uf250-04.cnf fulfilled No. of Restarts: 196 No. of Flips: 4068 time to process: 1 seconds.
uf250-04.cnf fulfilled No. of Restarts: 244 No. of Flips: 2850 time to process: 6 seconds.
uf250-04.cnf fulfilled No. of Restarts: 103 No. of Flips: 1374 time to process: 0 seconds.
uf250-04.cnf fulfilled No. of Restarts: 321 No. of Flips: 2883 time to process: 3 seconds.
uf250-04.cnf fulfilled No. of Restarts: 159 No. of Flips: 4301 time to process: 0 seconds.
uf250-04.cnf fulfilled No. of Restarts: 132 No. of Flips: 1740 time to process: 5 seconds.
uf250-04.cnf fulfilled No. of Restarts: 589 No. of Flips: 953 time to process: 5 seconds.
uf250-04.cnf fulfilled No. of Restarts: 352 No. of Flips: 4401 time to process: 2 seconds.
uf250-04.cnf , deadline. Restarts: 1150
uf250-04.cnf , deadline. Restarts: 1150
uf250-04.cnf fulfilled No. of Restarts: 47 No. of Flips: 1329 time to process: 0 seconds.
uf250-04.cnf fulfilled No. of Restarts: 120 No. of Flips: 3545 time to process: 5 seconds.
uf250-04.cnf , deadline. Restarts: 1150
uf250-04.cnf fulfilled No. of Restarts: 431 No. of Flips: 4805 time to process: 2 seconds.
uf250-04.cnf , deadline. Restarts: 1150
uf250-04.cnf , deadline. Restarts: 1150
uf250-04.cnf fulfilled No. of Restarts: 1028 No. of Flips: 2643 time to process: 4 seconds.
uf250-04.cnf fulfilled No. of Restarts: 719 No. of Flips: 3936 time to process: 3 seconds.
uf250-04.cnf , deadline. Restarts: 1150
uf250-04.cnf fulfilled No. of Restarts: 642 No. of Flips: 3513 time to process: 2 seconds.
uf250-04.cnf fulfilled No. of Restarts: 442 No. of Flips: 2901 time to process: 4 seconds.
uf250-04.cnf fulfilled No. of Restarts: 203 No. of Flips: 4546 time to process: 3 seconds.
uf250-04.cnf fulfilled No. of Restarts: 623 No. of Flips: 4987 time to process: 3 seconds.
uf250-04.cnf fulfilled No. of Restarts: 990 No. of Flips: 3248 time to process: 9 seconds.
uf250-04.cnf fulfilled No. of Restarts: 236 No. of Flips: 1995 time to process: 1 seconds.
uf250-04.cnf fulfilled No. of Restarts: 736 No. of Flips: 4351 time to process: 7 seconds.
uf250-04.cnf fulfilled No. of Restarts: 875 No. of Flips: 3670 time to process: 5 seconds.
uf250-04.cnf fulfilled No. of Restarts: 199 No. of Flips: 4158 time to process: 0 seconds.
uf250-04.cnf fulfilled No. of Restarts: 283 No. of Flips: 2974 time to process: 5 seconds.
uf250-04.cnf fulfilled No. of Restarts: 496 No. of Flips: 4446 time to process: 2 seconds.
uf250-04.cnf fulfilled No. of Restarts: 402 No. of Flips: 4140 time to process: 3 seconds.
uf250-04.cnf fulfilled No. of Restarts: 229 No. of Flips: 2589 time to process: 4 seconds.
uf250-04.cnf , deadline. Restarts: 1150
uf250-04.cnf , deadline. Restarts: 1150
uf250-04.cnf fulfilled No. of Restarts: 155 No. of Flips: 2486 time to process: 0 seconds.
uf250-04.cnf fulfilled No. of Restarts: 550 No. of Flips: 4869 time to process: 6 seconds.
uf250-04.cnf , deadline. Restarts: 1150
uf250-04.cnf fulfilled No. of Restarts: 238 No. of Flips: 2935 time to process: 1 seconds.
uf250-04.cnf , deadline. Restarts: 1150
uf250-04.cnf fulfilled No. of Restarts: 11 No. of Flips: 1743 time to process: 0 seconds.
uf250-04.cnf fulfilled No. of Restarts: 239 No. of Flips: 1610 time to process: 6 seconds.
uf250-04.cnf fulfilled No. of Restarts: 261 No. of Flips: 3952 time to process: 2 seconds.
uf250-04.cnf fulfilled No. of Restarts: 542 No. of Flips: 560 time to process: 5 seconds.
uf250-04.cnf fulfilled No. of Restarts: 357 No. of Flips: 2820 time to process: 2 seconds.
uf250-04.cnf fulfilled No. of Restarts: 714 No. of Flips: 2875 time to process: 8 seconds.
uf250-04.cnf , deadline. Restarts: 1150
uf250-04.cnf , deadline. Restarts: 1150
uf250-04.cnf , deadline. Restarts: 1150
uf250-04.cnf , deadline. Restarts: 1150
uf250-04.cnf , deadline. Restarts: 1150
uf250-04.cnf , deadline. Restarts: 1150
uf250-04.cnf fulfilled No. of Restarts: 312 No. of Flips: 1481 time to process: 1 seconds.
uf250-04.cnf , deadline. Restarts: 1150
uf250-04.cnf fulfilled No. of Restarts: 850 No. of Flips: 2599 time to process: 3 seconds.
uf250-04.cnf fulfilled No. of Restarts: 371 No. of Flips: 3081 time to process: 3 seconds.
uf250-04.cnf fulfilled No. of Restarts: 475 No. of Flips: 3224 time to process: 5 seconds.
uf250-04.cnf fulfilled No. of Restarts: 1073 No. of Flips: 1555 time to process: 6 seconds.
uf250-04.cnf fulfilled No. of Restarts: 637 No. of Flips: 2936 time to process: 2 seconds.
uf250-04.cnf fulfilled No. of Restarts: 1143 No. of Flips: 3881 time to process: 7 seconds.
uf250-04.cnf fulfilled No. of Restarts: 142 No. of Flips: 1237 time to process: 0 seconds.
uf250-04.cnf , deadline. Restarts: 1150
uf250-04.cnf , deadline. Restarts: 1150
uf250-04.cnf fulfilled No. of Restarts: 594 No. of Flips: 3471 time to process: 2 seconds.
uf250-04.cnf , deadline. Restarts: 1150
uf250-04.cnf fulfilled No. of Restarts: 354 No. of Flips: 3979 time to process: 1 seconds.
uf250-04.cnf fulfilled No. of Restarts: 30 No. of Flips: 2045 time to process: 3 seconds.
uf250-04.cnf fulfilled No. of Restarts: 974 No. of Flips: 1926 time to process: 9 seconds.
uf250-04.cnf fulfilled No. of Restarts: 449 No. of Flips: 1311 time to process: 2 seconds.
uf250-04.cnf fulfilled No. of Restarts: 458 No. of Flips: 3864 time to process: 5 seconds.
uf250-04.cnf fulfilled No. of Restarts: 413 No. of Flips: 4226 time to process: 1 seconds.
uf250-04.cnf , deadline. Restarts: 1150
uf250-04.cnf fulfilled No. of Restarts: 185 No. of Flips: 3296 time to process: 0 seconds.
uf250-04.cnf fulfilled No. of Restarts: 294 No. of Flips: 2968 time to process: 4 seconds.
uf250-04.cnf fulfilled No. of Restarts: 969 No. of Flips: 2780 time to process: 5 seconds.
uf250-04.cnf , deadline. Restarts: 1150
uf250-04.cnf fulfilled No. of Restarts: 788 No. of Flips: 1507 time to process: 3 seconds.
uf250-04.cnf , deadline. Restarts: 1150
uf250-04.cnf , deadline. Restarts: 1150
uf250-04.cnf , deadline. Restarts: 1150
uf250-04.cnf , deadline. Restarts: 1150
uf250-04.cnf , deadline. Restarts: 1150
uf250-04.cnf fulfilled No. of Restarts: 221 No. of Flips: 3759 time to process: 1 seconds.
uf250-04.cnf fulfilled No. of Restarts: 109 No. of Flips: 4309 time to process: 0 seconds.
uf250-04.cnf fulfilled No. of Restarts: 393 No. of Flips: 1496 time to process: 6 seconds.
uf250-04.cnf fulfilled No. of Restarts: 904 No. of Flips: 3861 time to process: 7 seconds.
uf250-04.cnf fulfilled No. of Restarts: 265 No. of Flips: 1975 time to process: 1 seconds.
uf250-04.cnf fulfilled No. of Restarts: 1041 No. of Flips: 1143 time to process: 6 seconds.
uf250-04.cnf , deadline. Restarts: 1150
uf250-04.cnf fulfilled No. of Restarts: 700 No. of Flips: 848 time to process: 3 seconds.
uf250-04.cnf fulfilled No. of Restarts: 490 No. of Flips: 1579 time to process: 4 seconds.
uf250-04.cnf fulfilled No. of Restarts: 90 No. of Flips: 2399 time to process: 0 seconds.
uf250-04.cnf fulfilled No. of Restarts: 1027 No. of Flips: 1142 time to process: 4 seconds.
uf250-04.cnf , deadline. Restarts: 1150
uf250-04.cnf fulfilled No. of Restarts: 204 No. of Flips: 2425 time to process: 0 seconds.
uf250-04.cnf fulfilled No. of Restarts: 880 No. of Flips: 1588 time to process: 5 seconds.
uf250-04.cnf fulfilled No. of Restarts: 734 No. of Flips: 3428 time to process: 6 seconds.
uf250-04.cnf fulfilled No. of Restarts: 53 No. of Flips: 3320 time to process: 2 seconds.
uf250-04.cnf fulfilled No. of Restarts: 387 No. of Flips: 3741 time to process: 4 seconds.
uf250-04.cnf fulfilled No. of Restarts: 803 No. of Flips: 3205 time to process: 3 seconds.
uf250-04.cnf fulfilled No. of Restarts: 304 No. of Flips: 1409 time to process: 6 seconds.
uf250-04.cnf fulfilled No. of Restarts: 641 No. of Flips: 1326 time to process: 3 seconds.
uf250-04.cnf fulfilled No. of Restarts: 18 No. of Flips: 2875 time to process: 5 seconds.
uf250-04.cnf fulfilled No. of Restarts: 727 No. of Flips: 2860 time to process: 3 seconds.
uf250-04.cnf , deadline. Restarts: 1150
uf250-04.cnf , deadline. Restarts: 1150
uf250-04.cnf fulfilled No. of Restarts: 53 No. of Flips: 3811 time to process: 0 seconds.
uf250-04.cnf fulfilled No. of Restarts: 232 No. of Flips: 4533 time to process: 5 seconds.
uf250-04.cnf fulfilled No. of Restarts: 935 No. of Flips: 4896 time to process: 4 seconds.
uf250-04.cnf fulfilled No. of Restarts: 674 No. of Flips: 4762 time to process: 3 seconds.
uf250-04.cnf , deadline. Restarts: 1150
uf250-04.cnf fulfilled No. of Restarts: 381 No. of Flips: 1386 time to process: 1 seconds.
uf250-04.cnf fulfilled No. of Restarts: 149 No. of Flips: 3190 time to process: 0 seconds.
uf250-04.cnf fulfilled No. of Restarts: 449 No. of Flips: 3845 time to process: 4 seconds.
uf250-04.cnf fulfilled No. of Restarts: 341 No. of Flips: 1824 time to process: 1 seconds.
uf250-04.cnf fulfilled No. of Restarts: 644 No. of Flips: 4730 time to process: 3 seconds.
uf250-04.cnf fulfilled No. of Restarts: 801 No. of Flips: 3098 time to process: 7 seconds.
uf250-04.cnf fulfilled No. of Restarts: 569 No. of Flips: 3354 time to process: 2 seconds.
uf250-04.cnf fulfilled No. of Restarts: 653 No. of Flips: 4563 time to process: 5 seconds.
uf250-04.cnf fulfilled No. of Restarts: 89 No. of Flips: 4120 time to process: 0 seconds.
uf250-04.cnf fulfilled No. of Restarts: 129 No. of Flips: 4312 time to process: 5 seconds.
uf250-04.cnf fulfilled No. of Restarts: 413 No. of Flips: 4547 time to process: 1 seconds.
uf250-04.cnf fulfilled No. of Restarts: 392 No. of Flips: 1102 time to process: 6 seconds.
uf250-04.cnf fulfilled No. of Restarts: 109 No. of Flips: 4346 time to process: 2 seconds.
uf250-04.cnf , deadline. Restarts: 1150
uf250-04.cnf fulfilled No. of Restarts: 39 No. of Flips: 3832 time to process: 0 seconds.
uf250-04.cnf fulfilled No. of Restarts: 953 No. of Flips: 3314 time to process: 4 seconds.
uf250-04.cnf fulfilled No. of Restarts: 861 No. of Flips: 1466 time to process: 8 seconds.
uf250-04.cnf fulfilled No. of Restarts: 340 No. of Flips: 1587 time to process: 1 seconds.
uf250-04.cnf fulfilled No. of Restarts: 247 No. of Flips: 4163 time to process: 4 seconds.
uf250-04.cnf fulfilled No. of Restarts: 259 No. of Flips: 2372 time to process: 4 seconds.
uf250-04.cnf fulfilled No. of Restarts: 43 No. of Flips: 3850 time to process: 4 seconds.
uf250-04.cnf fulfilled No. of Restarts: 490 No. of Flips: 2077 time to process: 3 seconds.
uf250-04.cnf , deadline. Restarts: 1150
uf250-04.cnf , deadline. Restarts: 1150
uf250-04.cnf fulfilled No. of Restarts: 257 No. of Flips: 3432 time to process: 1 seconds.
uf250-04.cnf fulfilled No. of Restarts: 513 No. of Flips: 3631 time to process: 6 seconds.
uf250-04.cnf fulfilled No. of Restarts: 711 No. of Flips: 2848 time to process: 3 seconds.
uf250-04.cnf , deadline. Restarts: 1150
uf250-04.cnf fulfilled No. of Restarts: 461 No. of Flips: 1873 time to process: 2 seconds.
uf250-04.cnf fulfilled No. of Restarts: 357 No. of Flips: 2864 time to process: 1 seconds.
uf250-04.cnf fulfilled No. of Restarts: 588 No. of Flips: 2492 time to process: 7 seconds.
uf250-04.cnf fulfilled No. of Restarts: 914 No. of Flips: 4755 time to process: 4 seconds.
uf250-04.cnf fulfilled No. of Restarts: 1032 No. of Flips: 1502 time to process: 4 seconds.
uf250-04.cnf fulfilled No. of Restarts: 28 No. of Flips: 3447 time to process: 1 seconds.
uf250-04.cnf , deadline. Restarts: 1150
uf250-04.cnf fulfilled No. of Restarts: 297 No. of Flips: 2421 time to process: 1 seconds.
uf250-04.cnf fulfilled No. of Restarts: 945 No. of Flips: 2779 time to process: 4 seconds.
uf250-04.cnf fulfilled No. of Restarts: 83 No. of Flips: 2237 time to process: 4 seconds.
uf250-04.cnf fulfilled No. of Restarts: 76 No. of Flips: 2217 time to process: 0 seconds.
uf250-04.cnf fulfilled No. of Restarts: 282 No. of Flips: 2193 time to process: 3 seconds.
uf250-04.cnf fulfilled No. of Restarts: 443 No. of Flips: 3912 time to process: 3 seconds.
uf250-04.cnf fulfilled No. of Restarts: 99 No. of Flips: 1911 time to process: 1 seconds.
uf250-04.cnf , deadline. Restarts: 1150
uf250-04.cnf fulfilled No. of Restarts: 155 No. of Flips: 2832 time to process: 0 seconds.
uf250-04.cnf fulfilled No. of Restarts: 858 No. of Flips: 2341 time to process: 8 seconds.
uf250-04.cnf fulfilled No. of Restarts: 1082 No. of Flips: 2974 time to process: 4 seconds.
uf250-04.cnf fulfilled No. of Restarts: 833 No. of Flips: 4980 time to process: 3 seconds.
uf250-04.cnf fulfilled No. of Restarts: 381 No. of Flips: 1748 time to process: 4 seconds.
uf250-04.cnf fulfilled No. of Restarts: 34 No. of Flips: 3895 time to process: 0 seconds.
uf250-04.cnf fulfilled No. of Restarts: 1011 No. of Flips: 3045 time to process: 9 seconds.
uf250-04.cnf , deadline. Restarts: 1150
uf250-04.cnf fulfilled No. of Restarts: 473 No. of Flips: 4877 time to process: 2 seconds.
uf250-04.cnf fulfilled No. of Restarts: 154 No. of Flips: 2631 time to process: 3 seconds.
uf250-04.cnf fulfilled No. of Restarts: 1037 No. of Flips: 1617 time to process: 8 seconds.
uf250-04.cnf fulfilled No. of Restarts: 204 No. of Flips: 561 time to process: 0 seconds.
uf250-04.cnf , deadline. Restarts: 1150
uf250-04.cnf fulfilled No. of Restarts: 472 No. of Flips: 4667 time to process: 2 seconds.
uf250-04.cnf fulfilled No. of Restarts: 355 No. of Flips: 4250 time to process: 1 seconds.
uf250-04.cnf fulfilled No. of Restarts: 349 No. of Flips: 1239 time to process: 3 seconds.
uf250-04.cnf fulfilled No. of Restarts: 575 No. of Flips: 2701 time to process: 2 seconds.
uf250-04.cnf fulfilled No. of Restarts: 432 No. of Flips: 3186 time to process: 4 seconds.
uf250-04.cnf , deadline. Restarts: 1150
uf250-04.cnf fulfilled No. of Restarts: 500 No. of Flips: 2977 time to process: 2 seconds.
uf250-04.cnf fulfilled No. of Restarts: 921 No. of Flips: 2597 time to process: 6 seconds.
uf250-04.cnf , deadline. Restarts: 1150
uf250-04.cnf fulfilled No. of Restarts: 112 No. of Flips: 3228 time to process: 0 seconds.
uf250-04.cnf fulfilled No. of Restarts: 443 No. of Flips: 1692 time to process: 6 seconds.
uf250-04.cnf fulfilled No. of Restarts: 719 No. of Flips: 2237 time to process: 3 seconds.
uf250-04.cnf fulfilled No. of Restarts: 844 No. of Flips: 3237 time to process: 8 seconds.
uf250-04.cnf fulfilled No. of Restarts: 305 No. of Flips: 4301 time to process: 1 seconds.
uf250-04.cnf fulfilled No. of Restarts: 429 No. of Flips: 3676 time to process: 5 seconds.
uf250-04.cnf , deadline. Restarts: 1150
uf250-04.cnf fulfilled No. of Restarts: 773 No. of Flips: 3950 time to process: 3 seconds.
uf250-04.cnf fulfilled No. of Restarts: 29 No. of Flips: 1116 time to process: 0 seconds.
uf250-04.cnf fulfilled No. of Restarts: 720 No. of Flips: 659 time to process: 4 seconds.
uf250-04.cnf , deadline. Restarts: 1150
uf250-04.cnf fulfilled No. of Restarts: 921 No. of Flips: 1990 time to process: 3 seconds.
uf250-04.cnf fulfilled No. of Restarts: 444 No. of Flips: 4226 time to process: 1 seconds.
uf250-04.cnf , deadline. Restarts: 1150
uf250-04.cnf fulfilled No. of Restarts: 22 No. of Flips: 4813 time to process: 0 seconds.
uf250-04.cnf fulfilled No. of Restarts: 596 No. of Flips: 3628 time to process: 5 seconds.
uf250-04.cnf fulfilled No. of Restarts: 1060 No. of Flips: 3443 time to process: 4 seconds.
uf250-04.cnf fulfilled No. of Restarts: 48 No. of Flips: 3450 time to process: 0 seconds.
uf250-04.cnf , deadline. Restarts: 1150
uf250-04.cnf fulfilled No. of Restarts: 386 No. of Flips: 2752 time to process: 1 seconds.
uf250-04.cnf fulfilled No. of Restarts: 29 No. of Flips: 3112 time to process: 0 seconds.
uf250-04.cnf fulfilled No. of Restarts: 42 No. of Flips: 1061 time to process: 1 seconds.
uf250-04.cnf , deadline. Restarts: 1150
uf250-04.cnf fulfilled No. of Restarts: 699 No. of Flips: 2667 time to process: 3 seconds.
uf250-04.cnf , deadline. Restarts: 1150
uf250-04.cnf fulfilled No. of Restarts: 389 No. of Flips: 3893 time to process: 1 seconds.
uf250-04.cnf fulfilled No. of Restarts: 667 No. of Flips: 3975 time to process: 6 seconds.
uf250-04.cnf fulfilled No. of Restarts: 507 No. of Flips: 3489 time to process: 4 seconds.
uf250-04.cnf fulfilled No. of Restarts: 802 No. of Flips: 2540 time to process: 4 seconds.
uf250-04.cnf , deadline. Restarts: 1150
uf250-04.cnf fulfilled No. of Restarts: 514 No. of Flips: 3999 time to process: 2 seconds.
uf250-04.cnf fulfilled No. of Restarts: 561 No. of Flips: 1802 time to process: 5 seconds.
uf250-04.cnf fulfilled No. of Restarts: 1041 No. of Flips: 3340 time to process: 4 seconds.
uf250-04.cnf , deadline. Restarts: 1150
uf250-04.cnf fulfilled No. of Restarts: 440 No. of Flips: 1979 time to process: 1 seconds.
uf250-04.cnf , deadline. Restarts: 1150
uf250-04.cnf , deadline. Restarts: 1150
uf250-04.cnf fulfilled No. of Restarts: 203 No. of Flips: 2979 time to process: 0 seconds.
uf250-04.cnf fulfilled No. of Restarts: 203 No. of Flips: 904 time to process: 5 seconds.
uf250-04.cnf , deadline. Restarts: 1150
uf250-04.cnf fulfilled No. of Restarts: 384 No. of Flips: 4477 time to process: 1 seconds.
uf250-04.cnf fulfilled No. of Restarts: 342 No. of Flips: 3276 time to process: 1 seconds.
uf250-04.cnf fulfilled No. of Restarts: 59 No. of Flips: 2144 time to process: 2 seconds.
uf250-04.cnf fulfilled No. of Restarts: 464 No. of Flips: 1981 time to process: 5 seconds.
uf250-04.cnf fulfilled No. of Restarts: 1084 No. of Flips: 1635 time to process: 7 seconds.
uf250-04.cnf fulfilled No. of Restarts: 767 No. of Flips: 4081 time to process: 3 seconds.
uf250-04.cnf , deadline. Restarts: 1150
uf250-04.cnf fulfilled No. of Restarts: 493 No. of Flips: 2840 time to process: 2 seconds.
uf250-04.cnf , deadline. Restarts: 1150
uf250-04.cnf fulfilled No. of Restarts: 123 No. of Flips: 2901 time to process: 0 seconds.
uf250-04.cnf , deadline. Restarts: 1150
uf250-04.cnf fulfilled No. of Restarts: 418 No. of Flips: 4668 time to process: 1 seconds.
uf250-04.cnf fulfilled No. of Restarts: 75 No. of Flips: 2427 time to process: 0 seconds.
uf250-04.cnf , deadline. Restarts: 1150
uf250-04.cnf fulfilled No. of Restarts: 601 No. of Flips: 1690 time to process: 2 seconds.
uf250-04.cnf , deadline. Restarts: 1150
uf250-04.cnf fulfilled No. of Restarts: 446 No. of Flips: 1287 time to process: 2 seconds.
uf250-04.cnf fulfilled No. of Restarts: 136 No. of Flips: 4439 time to process: 3 seconds.
uf250-04.cnf , deadline. Restarts: 1150
uf250-04.cnf fulfilled No. of Restarts: 347 No. of Flips: 3058 time to process: 1 seconds.
uf250-04.cnf fulfilled No. of Restarts: 410 No. of Flips: 2035 time to process: 2 seconds.
uf250-04.cnf fulfilled No. of Restarts: 616 No. of Flips: 3398 time to process: 3 seconds.
uf250-04.cnf fulfilled No. of Restarts: 638 No. of Flips: 2949 time to process: 5 seconds.
uf250-04.cnf fulfilled No. of Restarts: 511 No. of Flips: 757 time to process: 3 seconds.
uf250-04.cnf fulfilled No. of Restarts: 113 No. of Flips: 1157 time to process: 5 seconds.
uf250-04.cnf fulfilled No. of Restarts: 408 No. of Flips: 3032 time to process: 1 seconds.
uf250-04.cnf fulfilled No. of Restarts: 66 No. of Flips: 2937 time to process: 3 seconds.
uf250-04.cnf fulfilled No. of Restarts: 792 No. of Flips: 2122 time to process: 4 seconds.
uf250-04.cnf fulfilled No. of Restarts: 614 No. of Flips: 1942 time to process: 2 seconds.
uf250-04.cnf fulfilled No. of Restarts: 628 No. of Flips: 4430 time to process: 4 seconds.
uf250-04.cnf fulfilled No. of Restarts: 965 No. of Flips: 4600 time to process: 8 seconds.
uf250-04.cnf fulfilled No. of Restarts: 286 No. of Flips: 3261 time to process: 1 seconds.
uf250-04.cnf fulfilled No. of Restarts: 88 No. of Flips: 1500 time to process: 3 seconds.
uf250-04.cnf fulfilled No. of Restarts: 306 No. of Flips: 2901 time to process: 1 seconds.
uf250-04.cnf fulfilled No. of Restarts: 1063 No. of Flips: 4524 time to process: 8 seconds.
uf250-04.cnf fulfilled No. of Restarts: 788 No. of Flips: 689 time to process: 4 seconds.
uf250-04.cnf fulfilled No. of Restarts: 52 No. of Flips: 3059 time to process: 0 seconds.
uf250-04.cnf fulfilled No. of Restarts: 1113 No. of Flips: 3814 time to process: 5 seconds.
uf250-04.cnf fulfilled No. of Restarts: 438 No. of Flips: 4562 time to process: 3 seconds.
uf250-04.cnf fulfilled No. of Restarts: 69 No. of Flips: 4112 time to process: 2 seconds.
uf250-04.cnf , deadline. Restarts: 1150
uf250-04.cnf fulfilled No. of Restarts: 77 No. of Flips: 3063 time to process: 0 seconds.
uf250-04.cnf fulfilled No. of Restarts: 1060 No. of Flips: 3008 time to process: 9 seconds.
uf250-04.cnf fulfilled No. of Restarts: 0 No. of Flips: 2567 time to process: 0 seconds.
uf250-04.cnf , deadline. Restarts: 1150
uf250-04.cnf fulfilled No. of Restarts: 23 No. of Flips: 3003 time to process: 0 seconds.
uf250-04.cnf , deadline. Restarts: 1150
uf250-04.cnf fulfilled No. of Restarts: 627 No. of Flips: 1416 time to process: 2 seconds.
uf250-04.cnf , deadline. Restarts: 1150
uf250-04.cnf , deadline. Restarts: 1150
uf250-04.cnf fulfilled No. of Restarts: 232 No. of Flips: 1941 time to process: 1 seconds.
uf250-04.cnf fulfilled No. of Restarts: 219 No. of Flips: 4608 time to process: 1 seconds.
uf250-04.cnf fulfilled No. of Restarts: 378 No. of Flips: 840 time to process: 4 seconds.
uf250-04.cnf fulfilled No. of Restarts: 625 No. of Flips: 4170 time to process: 5 seconds.
uf250-04.cnf fulfilled No. of Restarts: 52 No. of Flips: 1982 time to process: 0 seconds.
uf250-04.cnf fulfilled No. of Restarts: 815 No. of Flips: 3856 time to process: 4 seconds.
uf250-04.cnf , deadline. Restarts: 1150
uf250-04.cnf fulfilled No. of Restarts: 96 No. of Flips: 1780 time to process: 0 seconds.
uf250-04.cnf , deadline. Restarts: 1150
uf250-04.cnf fulfilled No. of Restarts: 454 No. of Flips: 2264 time to process: 2 seconds.
uf250-04.cnf fulfilled No. of Restarts: 998 No. of Flips: 4716 time to process: 7 seconds.
uf250-04.cnf fulfilled No. of Restarts: 1117 No. of Flips: 2827 time to process: 6 seconds.
uf250-04.cnf fulfilled No. of Restarts: 361 No. of Flips: 4051 time to process: 3 seconds.
uf250-04.cnf fulfilled No. of Restarts: 143 No. of Flips: 2859 time to process: 0 seconds.
uf250-04.cnf , deadline. Restarts: 1150
uf250-04.cnf fulfilled No. of Restarts: 214 No. of Flips: 1419 time to process: 1 seconds.
uf250-04.cnf , deadline. Restarts: 1150
uf250-04.cnf fulfilled No. of Restarts: 1107 No. of Flips: 3160 time to process: 7 seconds.
uf250-04.cnf , deadline. Restarts: 1150
uf250-04.cnf fulfilled No. of Restarts: 236 No. of Flips: 4583 time to process: 1 seconds.
uf250-04.cnf fulfilled No. of Restarts: 725 No. of Flips: 3260 time to process: 7 seconds.
uf250-04.cnf fulfilled No. of Restarts: 4 No. of Flips: 1907 time to process: 0 seconds.
uf250-04.cnf fulfilled No. of Restarts: 401 No. of Flips: 4057 time to process: 6 seconds.
uf250-04.cnf fulfilled No. of Restarts: 465 No. of Flips: 1647 time to process: 2 seconds.
uf250-04.cnf fulfilled No. of Restarts: 338 No. of Flips: 1181 time to process: 6 seconds.
uf250-04.cnf fulfilled No. of Restarts: 938 No. of Flips: 4517 time to process: 4 seconds.
uf250-04.cnf fulfilled No. of Restarts: 998 No. of Flips: 749 time to process: 6 seconds.
uf250-04.cnf fulfilled No. of Restarts: 319 No. of Flips: 4097 time to process: 1 seconds.
uf250-04.cnf fulfilled No. of Restarts: 298 No. of Flips: 2771 time to process: 4 seconds.
uf250-04.cnf fulfilled No. of Restarts: 506 No. of Flips: 2546 time to process: 6 seconds.
uf250-04.cnf fulfilled No. of Restarts: 264 No. of Flips: 2986 time to process: 1 seconds.
uf250-04.cnf fulfilled No. of Restarts: 931 No. of Flips: 4941 time to process: 4 seconds.
uf250-04.cnf , deadline. Restarts: 1150
uf250-04.cnf fulfilled No. of Restarts: 748 No. of Flips: 3126 time to process: 3 seconds.
uf250-04.cnf fulfilled No. of Restarts: 885 No. of Flips: 2548 time to process: 5 seconds.
uf250-04.cnf fulfilled No. of Restarts: 492 No. of Flips: 1901 time to process: 2 seconds.
uf250-04.cnf fulfilled No. of Restarts: 196 No. of Flips: 1640 time to process: 3 seconds.
uf250-04.cnf fulfilled No. of Restarts: 519 No. of Flips: 3826 time to process: 2 seconds.
uf250-04.cnf fulfilled No. of Restarts: 873 No. of Flips: 1893 time to process: 4 seconds.
uf250-04.cnf fulfilled No. of Restarts: 966 No. of Flips: 3807 time to process: 4 seconds.
uf250-04.cnf fulfilled No. of Restarts: 538 No. of Flips: 2836 time to process: 2 seconds.
uf250-04.cnf , deadline. Restarts: 1150
uf250-04.cnf fulfilled No. of Restarts: 532 No. of Flips: 1978 time to process: 2 seconds.
uf250-04.cnf fulfilled No. of Restarts: 718 No. of Flips: 1834 time to process: 3 seconds.
uf250-04.cnf fulfilled No. of Restarts: 434 No. of Flips: 4951 time to process: 2 seconds.
uf250-04.cnf , deadline. Restarts: 1150
uf250-04.cnf , deadline. Restarts: 1150
uf250-04.cnf fulfilled No. of Restarts: 932 No. of Flips: 3475 time to process: 4 seconds.
uf250-04.cnf fulfilled No. of Restarts: 475 No. of Flips: 2977 time to process: 2 seconds.
uf250-04.cnf fulfilled No. of Restarts: 967 No. of Flips: 2507 time to process: 6 seconds.
uf250-04.cnf fulfilled No. of Restarts: 67 No. of Flips: 4148 time to process: 0 seconds.
uf250-04.cnf fulfilled No. of Restarts: 753 No. of Flips: 2689 time to process: 4 seconds.
uf250-04.cnf , deadline. Restarts: 1150
uf250-04.cnf fulfilled No. of Restarts: 53 No. of Flips: 4826 time to process: 0 seconds.
uf250-04.cnf fulfilled No. of Restarts: 248 No. of Flips: 3898 time to process: 1 seconds.
uf250-04.cnf fulfilled No. of Restarts: 444 No. of Flips: 4588 time to process: 2 seconds.
uf250-04.cnf fulfilled No. of Restarts: 29 No. of Flips: 3968 time to process: 0 seconds.
uf250-04.cnf fulfilled No. of Restarts: 556 No. of Flips: 2906 time to process: 2 seconds.
uf250-04.cnf fulfilled No. of Restarts: 855 No. of Flips: 4728 time to process: 8 seconds.
uf250-04.cnf fulfilled No. of Restarts: 440 No. of Flips: 2243 time to process: 2 seconds.
uf250-04.cnf , deadline. Restarts: 1150
uf250-04.cnf fulfilled No. of Restarts: 1061 No. of Flips: 2778 time to process: 4 seconds.
uf250-04.cnf fulfilled No. of Restarts: 466 No. of Flips: 3701 time to process: 2 seconds.
uf250-04.cnf , deadline. Restarts: 1150
uf250-04.cnf fulfilled No. of Restarts: 612 No. of Flips: 2683 time to process: 2 seconds.
uf250-04.cnf , deadline. Restarts: 1150
uf250-04.cnf , deadline. Restarts: 1150
uf250-04.cnf fulfilled No. of Restarts: 59 No. of Flips: 1138 time to process: 0 seconds.
uf250-04.cnf , deadline. Restarts: 1150
uf250-04.cnf fulfilled No. of Restarts: 879 No. of Flips: 3921 time to process: 3 seconds.
uf250-04.cnf fulfilled No. of Restarts: 161 No. of Flips: 2186 time to process: 1 seconds.
uf250-04.cnf fulfilled No. of Restarts: 519 No. of Flips: 3535 time to process: 6 seconds.
uf250-04.cnf , deadline. Restarts: 1150
uf250-04.cnf , deadline. Restarts: 1150
uf250-04.cnf fulfilled No. of Restarts: 785 No. of Flips: 2915 time to process: 3 seconds.
uf250-04.cnf fulfilled No. of Restarts: 794 No. of Flips: 4396 time to process: 3 seconds.
uf250-04.cnf fulfilled No. of Restarts: 38 No. of Flips: 3242 time to process: 0 seconds.
uf250-04.cnf , deadline. Restarts: 1150
uf250-04.cnf fulfilled No. of Restarts: 528 No. of Flips: 1392 time to process: 2 seconds.
uf250-04.cnf fulfilled No. of Restarts: 679 No. of Flips: 3197 time to process: 3 seconds.
uf250-04.cnf , deadline. Restarts: 1150
uf250-04.cnf fulfilled No. of Restarts: 223 No. of Flips: 2615 time to process: 1 seconds.
uf250-04.cnf fulfilled No. of Restarts: 147 No. of Flips: 1341 time to process: 4 seconds.
uf250-04.cnf fulfilled No. of Restarts: 424 No. of Flips: 3850 time to process: 1 seconds.
uf250-04.cnf fulfilled No. of Restarts: 622 No. of Flips: 3578 time to process: 6 seconds.
uf250-04.cnf fulfilled No. of Restarts: 680 No. of Flips: 2628 time to process: 4 seconds.
uf250-04.cnf fulfilled No. of Restarts: 582 No. of Flips: 1282 time to process: 2 seconds.
uf250-04.cnf fulfilled No. of Restarts: 342 No. of Flips: 1039 time to process: 4 seconds.
uf250-04.cnf , deadline. Restarts: 1150
uf250-04.cnf fulfilled No. of Restarts: 688 No. of Flips: 2910 time to process: 3 seconds.
uf250-04.cnf fulfilled No. of Restarts: 423 No. of Flips: 1905 time to process: 3 seconds.
uf250-04.cnf , deadline. Restarts: 1150
uf250-04.cnf fulfilled No. of Restarts: 76 No. of Flips: 1694 time to process: 0 seconds.
uf250-04.cnf fulfilled No. of Restarts: 81 No. of Flips: 2211 time to process: 0 seconds.
uf250-04.cnf fulfilled No. of Restarts: 538 No. of Flips: 4445 time to process: 7 seconds.
uf250-04.cnf fulfilled No. of Restarts: 309 No. of Flips: 1703 time to process: 3 seconds.
uf250-04.cnf fulfilled No. of Restarts: 16 No. of Flips: 3335 time to process: 0 seconds.
uf250-04.cnf fulfilled No. of Restarts: 1040 No. of Flips: 4401 time to process: 6 seconds.
uf250-04.cnf fulfilled No. of Restarts: 310 No. of Flips: 3188 time to process: 3 seconds.
uf250-04.cnf , deadline. Restarts: 1150
uf250-04.cnf fulfilled No. of Restarts: 25 No. of Flips: 1301 time to process: 0 seconds.
uf250-04.cnf fulfilled No. of Restarts: 665 No. of Flips: 2064 time to process: 3 seconds.
uf250-04.cnf fulfilled No. of Restarts: 879 No. of Flips: 2059 time to process: 5 seconds.
uf250-04.cnf fulfilled No. of Restarts: 331 No. of Flips: 2125 time to process: 1 seconds.
uf250-04.cnf fulfilled No. of Restarts: 726 No. of Flips: 1523 time to process: 8 seconds.
uf250-04.cnf fulfilled No. of Restarts: 236 No. of Flips: 453 time to process: 1 seconds.
uf250-04.cnf fulfilled No. of Restarts: 137 No. of Flips: 3542 time to process: 4 seconds.
uf250-04.cnf fulfilled No. of Restarts: 903 No. of Flips: 4887 time to process: 8 seconds.
uf250-04.cnf fulfilled No. of Restarts: 152 No. of Flips: 3986 time to process: 0 seconds.
uf250-04.cnf , deadline. Restarts: 1150
uf250-04.cnf fulfilled No. of Restarts: 1142 No. of Flips: 4804 time to process: 4 seconds.
uf250-04.cnf fulfilled No. of Restarts: 46 No. of Flips: 3741 time to process: 0 seconds.
uf250-04.cnf fulfilled No. of Restarts: 1017 No. of Flips: 3759 time to process: 9 seconds.
uf250-04.cnf fulfilled No. of Restarts: 728 No. of Flips: 2642 time to process: 3 seconds.
uf250-04.cnf fulfilled No. of Restarts: 89 No. of Flips: 4654 time to process: 0 seconds.
uf250-04.cnf , deadline. Restarts: 1150
uf250-04.cnf fulfilled No. of Restarts: 1094 No. of Flips: 4218 time to process: 4 seconds.
uf250-04.cnf fulfilled No. of Restarts: 149 No. of Flips: 4362 time to process: 0 seconds.
uf250-04.cnf fulfilled No. of Restarts: 265 No. of Flips: 737 time to process: 1 seconds.
uf250-04.cnf fulfilled No. of Restarts: 230 No. of Flips: 3538 time to process: 3 seconds.
uf250-04.cnf fulfilled No. of Restarts: 70 No. of Flips: 1384 time to process: 1 seconds.
uf250-04.cnf , deadline. Restarts: 1150
uf250-04.cnf fulfilled No. of Restarts: 79 No. of Flips: 4459 time to process: 0 seconds.
uf250-04.cnf , deadline. Restarts: 1150
uf250-04.cnf , deadline. Restarts: 1150
uf250-04.cnf , deadline. Restarts: 1150
uf250-04.cnf , deadline. Restarts: 1150
uf250-04.cnf fulfilled No. of Restarts: 603 No. of Flips: 3147 time to process: 2 seconds.
uf250-04.cnf fulfilled No. of Restarts: 88 No. of Flips: 4554 time to process: 0 seconds.
uf250-04.cnf fulfilled No. of Restarts: 481 No. of Flips: 4991 time to process: 4 seconds.
uf250-04.cnf fulfilled No. of Restarts: 683 No. of Flips: 4966 time to process: 4 seconds.
uf250-04.cnf , deadline. Restarts: 1150
uf250-04.cnf fulfilled No. of Restarts: 452 No. of Flips: 1844 time to process: 1 seconds.
uf250-04.cnf fulfilled No. of Restarts: 118 No. of Flips: 3107 time to process: 0 seconds.
uf250-04.cnf fulfilled No. of Restarts: 178 No. of Flips: 4612 time to process: 3 seconds.
uf250-04.cnf fulfilled No. of Restarts: 136 No. of Flips: 2708 time to process: 3 seconds.
uf250-04.cnf fulfilled No. of Restarts: 127 No. of Flips: 1465 time to process: 3 seconds.
uf250-04.cnf fulfilled No. of Restarts: 218 No. of Flips: 3804 time to process: 1 seconds.
uf250-04.cnf fulfilled No. of Restarts: 144 No. of Flips: 2393 time to process: 5 seconds.
uf250-04.cnf fulfilled No. of Restarts: 294 No. of Flips: 3220 time to process: 2 seconds.
uf250-04.cnf fulfilled No. of Restarts: 863 No. of Flips: 3102 time to process: 8 seconds.
uf250-04.cnf , deadline. Restarts: 1150
