# Supplementary material for: Completion Probabilities and Parallel Restart Strategies under an Imposed Deadline
Source: PLoS One. 2016 Oct 12;11(10):e0164605. doi: 10.1371/journal.pone.0164605 (PMC5061357; doi:10.1371/journal.pone.0164605)
Supplement: S1 File — The file “S1_File.zip” is the data gathered from the experiments regarding completion probability. (ZIP) [file pone.0164605.s004.zip › results_Multi_r1251.0439999999999.txt]

uf250-04.cnf fulfilled No. of Restarts: 1104 No. of Flips: 2803 time to process: 4 seconds.
uf250-04.cnf fulfilled No. of Restarts: 1092 No. of Flips: 2152 time to process: 5 seconds.
uf250-04.cnf fulfilled No. of Restarts: 188 No. of Flips: 1753 time to process: 1 seconds.
uf250-04.cnf fulfilled No. of Restarts: 68 No. of Flips: 3219 time to process: 0 seconds.
uf250-04.cnf fulfilled No. of Restarts: 535 No. of Flips: 4139 time to process: 6 seconds.
uf250-04.cnf fulfilled No. of Restarts: 42 No. of Flips: 4667 time to process: 3 seconds.
uf250-04.cnf fulfilled No. of Restarts: 656 No. of Flips: 1143 time to process: 3 seconds.
uf250-04.cnf fulfilled No. of Restarts: 806 No. of Flips: 1702 time to process: 3 seconds.
uf250-04.cnf fulfilled No. of Restarts: 497 No. of Flips: 2326 time to process: 3 seconds.
uf250-04.cnf , deadline. Restarts: 1251
uf250-04.cnf , deadline. Restarts: 1251
uf250-04.cnf , deadline. Restarts: 1251
uf250-04.cnf fulfilled No. of Restarts: 26 No. of Flips: 3495 time to process: 0 seconds.
uf250-04.cnf , deadline. Restarts: 1251
uf250-04.cnf fulfilled No. of Restarts: 186 No. of Flips: 2072 time to process: 0 seconds.
uf250-04.cnf fulfilled No. of Restarts: 274 No. of Flips: 2875 time to process: 1 seconds.
uf250-04.cnf fulfilled No. of Restarts: 961 No. of Flips: 2683 time to process: 4 seconds.
uf250-04.cnf fulfilled No. of Restarts: 484 No. of Flips: 1638 time to process: 7 seconds.
uf250-04.cnf fulfilled No. of Restarts: 40 No. of Flips: 3218 time to process: 0 seconds.
uf250-04.cnf fulfilled No. of Restarts: 862 No. of Flips: 4163 time to process: 4 seconds.
uf250-04.cnf , deadline. Restarts: 1251
uf250-04.cnf fulfilled No. of Restarts: 248 No. of Flips: 3172 time to process: 1 seconds.
uf250-04.cnf fulfilled No. of Restarts: 874 No. of Flips: 1640 time to process: 3 seconds.
uf250-04.cnf , deadline. Restarts: 1251
uf250-04.cnf , deadline. Restarts: 1251
uf250-04.cnf fulfilled No. of Restarts: 530 No. of Flips: 1647 time to process: 2 seconds.
uf250-04.cnf , deadline. Restarts: 1251
uf250-04.cnf fulfilled No. of Restarts: 82 No. of Flips: 3401 time to process: 0 seconds.
uf250-04.cnf fulfilled No. of Restarts: 246 No. of Flips: 3924 time to process: 2 seconds.
uf250-04.cnf fulfilled No. of Restarts: 526 No. of Flips: 4514 time to process: 2 seconds.
uf250-04.cnf fulfilled No. of Restarts: 328 No. of Flips: 1704 time to process: 2 seconds.
uf250-04.cnf fulfilled No. of Restarts: 778 No. of Flips: 4211 time to process: 6 seconds.
uf250-04.cnf fulfilled No. of Restarts: 453 No. of Flips: 1360 time to process: 2 seconds.
uf250-04.cnf fulfilled No. of Restarts: 347 No. of Flips: 2937 time to process: 6 seconds.
uf250-04.cnf fulfilled No. of Restarts: 431 No. of Flips: 2903 time to process: 3 seconds.
uf250-04.cnf , deadline. Restarts: 1251
uf250-04.cnf fulfilled No. of Restarts: 587 No. of Flips: 2561 time to process: 2 seconds.
uf250-04.cnf fulfilled No. of Restarts: 371 No. of Flips: 4339 time to process: 4 seconds.
uf250-04.cnf fulfilled No. of Restarts: 370 No. of Flips: 2690 time to process: 2 seconds.
uf250-04.cnf fulfilled No. of Restarts: 404 No. of Flips: 4577 time to process: 6 seconds.
uf250-04.cnf fulfilled No. of Restarts: 65 No. of Flips: 2732 time to process: 0 seconds.
uf250-04.cnf fulfilled No. of Restarts: 1047 No. of Flips: 3027 time to process: 4 seconds.
uf250-04.cnf fulfilled No. of Restarts: 599 No. of Flips: 4148 time to process: 3 seconds.
uf250-04.cnf fulfilled No. of Restarts: 1123 No. of Flips: 2418 time to process: 7 seconds.
uf250-04.cnf fulfilled No. of Restarts: 467 No. of Flips: 3718 time to process: 3 seconds.
uf250-04.cnf fulfilled No. of Restarts: 312 No. of Flips: 1258 time to process: 1 seconds.
uf250-04.cnf fulfilled No. of Restarts: 131 No. of Flips: 1317 time to process: 0 seconds.
uf250-04.cnf fulfilled No. of Restarts: 190 No. of Flips: 2686 time to process: 2 seconds.
uf250-04.cnf fulfilled No. of Restarts: 433 No. of Flips: 3640 time to process: 4 seconds.
uf250-04.cnf , deadline. Restarts: 1251
uf250-04.cnf fulfilled No. of Restarts: 396 No. of Flips: 3049 time to process: 1 seconds.
uf250-04.cnf , deadline. Restarts: 1251
uf250-04.cnf fulfilled No. of Restarts: 423 No. of Flips: 4029 time to process: 1 seconds.
uf250-04.cnf fulfilled No. of Restarts: 594 No. of Flips: 2779 time to process: 3 seconds.
uf250-04.cnf , deadline. Restarts: 1251
uf250-04.cnf fulfilled No. of Restarts: 432 No. of Flips: 3618 time to process: 1 seconds.
uf250-04.cnf fulfilled No. of Restarts: 806 No. of Flips: 4355 time to process: 7 seconds.
uf250-04.cnf , deadline. Restarts: 1251
uf250-04.cnf fulfilled No. of Restarts: 691 No. of Flips: 3550 time to process: 3 seconds.
uf250-04.cnf fulfilled No. of Restarts: 391 No. of Flips: 3552 time to process: 4 seconds.
uf250-04.cnf fulfilled No. of Restarts: 261 No. of Flips: 1846 time to process: 2 seconds.
uf250-04.cnf fulfilled No. of Restarts: 304 No. of Flips: 2649 time to process: 6 seconds.
uf250-04.cnf , deadline. Restarts: 1251
uf250-04.cnf fulfilled No. of Restarts: 703 No. of Flips: 4791 time to process: 3 seconds.
uf250-04.cnf , deadline. Restarts: 1251
uf250-04.cnf fulfilled No. of Restarts: 309 No. of Flips: 2411 time to process: 1 seconds.
uf250-04.cnf fulfilled No. of Restarts: 366 No. of Flips: 3588 time to process: 5 seconds.
uf250-04.cnf fulfilled No. of Restarts: 20 No. of Flips: 969 time to process: 0 seconds.
uf250-04.cnf , deadline. Restarts: 1251
uf250-04.cnf fulfilled No. of Restarts: 379 No. of Flips: 1092 time to process: 1 seconds.
uf250-04.cnf fulfilled No. of Restarts: 311 No. of Flips: 3810 time to process: 5 seconds.
uf250-04.cnf fulfilled No. of Restarts: 1039 No. of Flips: 4963 time to process: 4 seconds.
uf250-04.cnf fulfilled No. of Restarts: 941 No. of Flips: 3750 time to process: 5 seconds.
uf250-04.cnf fulfilled No. of Restarts: 361 No. of Flips: 4929 time to process: 1 seconds.
uf250-04.cnf fulfilled No. of Restarts: 511 No. of Flips: 2619 time to process: 3 seconds.
uf250-04.cnf , deadline. Restarts: 1251
uf250-04.cnf , deadline. Restarts: 1251
uf250-04.cnf fulfilled No. of Restarts: 528 No. of Flips: 3354 time to process: 2 seconds.
uf250-04.cnf fulfilled No. of Restarts: 378 No. of Flips: 4727 time to process: 1 seconds.
uf250-04.cnf , deadline. Restarts: 1251
uf250-04.cnf fulfilled No. of Restarts: 111 No. of Flips: 2974 time to process: 0 seconds.
uf250-04.cnf , deadline. Restarts: 1251
uf250-04.cnf fulfilled No. of Restarts: 61 No. of Flips: 1754 time to process: 0 seconds.
uf250-04.cnf fulfilled No. of Restarts: 83 No. of Flips: 3138 time to process: 0 seconds.
uf250-04.cnf , deadline. Restarts: 1251
uf250-04.cnf fulfilled No. of Restarts: 119 No. of Flips: 4407 time to process: 0 seconds.
uf250-04.cnf , deadline. Restarts: 1251
uf250-04.cnf , deadline. Restarts: 1251
uf250-04.cnf fulfilled No. of Restarts: 519 No. of Flips: 1155 time to process: 2 seconds.
uf250-04.cnf fulfilled No. of Restarts: 922 No. of Flips: 2069 time to process: 4 seconds.
uf250-04.cnf fulfilled No. of Restarts: 682 No. of Flips: 4974 time to process: 7 seconds.
uf250-04.cnf , deadline. Restarts: 1251
uf250-04.cnf fulfilled No. of Restarts: 374 No. of Flips: 3781 time to process: 1 seconds.
uf250-04.cnf fulfilled No. of Restarts: 199 No. of Flips: 4000 time to process: 0 seconds.
uf250-04.cnf fulfilled No. of Restarts: 109 No. of Flips: 3234 time to process: 3 seconds.
uf250-04.cnf fulfilled No. of Restarts: 274 No. of Flips: 2336 time to process: 6 seconds.
uf250-04.cnf fulfilled No. of Restarts: 547 No. of Flips: 2338 time to process: 2 seconds.
uf250-04.cnf , deadline. Restarts: 1251
uf250-04.cnf fulfilled No. of Restarts: 161 No. of Flips: 3625 time to process: 0 seconds.
uf250-04.cnf fulfilled No. of Restarts: 40 No. of Flips: 1660 time to process: 1 seconds.
uf250-04.cnf fulfilled No. of Restarts: 903 No. of Flips: 1134 time to process: 5 seconds.
uf250-04.cnf fulfilled No. of Restarts: 888 No. of Flips: 4150 time to process: 7 seconds.
uf250-04.cnf fulfilled No. of Restarts: 732 No. of Flips: 4086 time to process: 4 seconds.
uf250-04.cnf fulfilled No. of Restarts: 221 No. of Flips: 2604 time to process: 1 seconds.
uf250-04.cnf fulfilled No. of Restarts: 344 No. of Flips: 4532 time to process: 6 seconds.
uf250-04.cnf , deadline. Restarts: 1251
uf250-04.cnf fulfilled No. of Restarts: 1047 No. of Flips: 2198 time to process: 4 seconds.
uf250-04.cnf fulfilled No. of Restarts: 778 No. of Flips: 2760 time to process: 4 seconds.
uf250-04.cnf fulfilled No. of Restarts: 275 No. of Flips: 4989 time to process: 2 seconds.
uf250-04.cnf fulfilled No. of Restarts: 950 No. of Flips: 4571 time to process: 7 seconds.
uf250-04.cnf fulfilled No. of Restarts: 128 No. of Flips: 4464 time to process: 0 seconds.
uf250-04.cnf fulfilled No. of Restarts: 1093 No. of Flips: 4019 time to process: 9 seconds.
uf250-04.cnf fulfilled No. of Restarts: 518 No. of Flips: 3306 time to process: 2 seconds.
uf250-04.cnf fulfilled No. of Restarts: 328 No. of Flips: 1220 time to process: 4 seconds.
uf250-04.cnf fulfilled No. of Restarts: 558 No. of Flips: 1200 time to process: 3 seconds.
uf250-04.cnf fulfilled No. of Restarts: 842 No. of Flips: 1910 time to process: 8 seconds.
uf250-04.cnf fulfilled No. of Restarts: 508 No. of Flips: 2642 time to process: 2 seconds.
uf250-04.cnf fulfilled No. of Restarts: 826 No. of Flips: 2821 time to process: 3 seconds.
uf250-04.cnf fulfilled No. of Restarts: 755 No. of Flips: 1807 time to process: 8 seconds.
uf250-04.cnf fulfilled No. of Restarts: 809 No. of Flips: 2424 time to process: 3 seconds.
uf250-04.cnf fulfilled No. of Restarts: 1204 No. of Flips: 1482 time to process: 5 seconds.
uf250-04.cnf fulfilled No. of Restarts: 487 No. of Flips: 1534 time to process: 2 seconds.
uf250-04.cnf fulfilled No. of Restarts: 1132 No. of Flips: 4679 time to process: 7 seconds.
uf250-04.cnf fulfilled No. of Restarts: 204 No. of Flips: 2079 time to process: 0 seconds.
uf250-04.cnf , deadline. Restarts: 1251
uf250-04.cnf fulfilled No. of Restarts: 158 No. of Flips: 2358 time to process: 0 seconds.
uf250-04.cnf fulfilled No. of Restarts: 713 No. of Flips: 4607 time to process: 3 seconds.
uf250-04.cnf , deadline. Restarts: 1251
uf250-04.cnf fulfilled No. of Restarts: 366 No. of Flips: 3636 time to process: 1 seconds.
uf250-04.cnf fulfilled No. of Restarts: 399 No. of Flips: 4128 time to process: 5 seconds.
uf250-04.cnf fulfilled No. of Restarts: 773 No. of Flips: 4286 time to process: 3 seconds.
uf250-04.cnf , deadline. Restarts: 1251
uf250-04.cnf fulfilled No. of Restarts: 76 No. of Flips: 4311 time to process: 0 seconds.
uf250-04.cnf fulfilled No. of Restarts: 681 No. of Flips: 4351 time to process: 2 seconds.
uf250-04.cnf fulfilled No. of Restarts: 173 No. of Flips: 1311 time to process: 2 seconds.
uf250-04.cnf fulfilled No. of Restarts: 285 No. of Flips: 3940 time to process: 3 seconds.
uf250-04.cnf fulfilled No. of Restarts: 204 No. of Flips: 1417 time to process: 0 seconds.
uf250-04.cnf fulfilled No. of Restarts: 770 No. of Flips: 3055 time to process: 5 seconds.
uf250-04.cnf fulfilled No. of Restarts: 530 No. of Flips: 3550 time to process: 7 seconds.
uf250-04.cnf fulfilled No. of Restarts: 489 No. of Flips: 4606 time to process: 5 seconds.
uf250-04.cnf fulfilled No. of Restarts: 327 No. of Flips: 2186 time to process: 1 seconds.
uf250-04.cnf fulfilled No. of Restarts: 214 No. of Flips: 4263 time to process: 5 seconds.
uf250-04.cnf fulfilled No. of Restarts: 950 No. of Flips: 3102 time to process: 4 seconds.
uf250-04.cnf fulfilled No. of Restarts: 1206 No. of Flips: 1580 time to process: 6 seconds.
uf250-04.cnf , deadline. Restarts: 1251
uf250-04.cnf , deadline. Restarts: 1251
uf250-04.cnf , deadline. Restarts: 1251
uf250-04.cnf fulfilled No. of Restarts: 301 No. of Flips: 1537 time to process: 1 seconds.
uf250-04.cnf , deadline. Restarts: 1251
uf250-04.cnf fulfilled No. of Restarts: 1173 No. of Flips: 1880 time to process: 5 seconds.
uf250-04.cnf fulfilled No. of Restarts: 22 No. of Flips: 3989 time to process: 0 seconds.
uf250-04.cnf , deadline. Restarts: 1251
uf250-04.cnf fulfilled No. of Restarts: 792 No. of Flips: 3624 time to process: 3 seconds.
uf250-04.cnf fulfilled No. of Restarts: 608 No. of Flips: 1464 time to process: 4 seconds.
uf250-04.cnf fulfilled No. of Restarts: 904 No. of Flips: 1868 time to process: 6 seconds.
uf250-04.cnf fulfilled No. of Restarts: 338 No. of Flips: 931 time to process: 1 seconds.
uf250-04.cnf fulfilled No. of Restarts: 223 No. of Flips: 3557 time to process: 1 seconds.
uf250-04.cnf fulfilled No. of Restarts: 808 No. of Flips: 2544 time to process: 6 seconds.
uf250-04.cnf fulfilled No. of Restarts: 1185 No. of Flips: 2237 time to process: 5 seconds.
uf250-04.cnf fulfilled No. of Restarts: 462 No. of Flips: 2484 time to process: 2 seconds.
uf250-04.cnf , deadline. Restarts: 1251
uf250-04.cnf fulfilled No. of Restarts: 831 No. of Flips: 3763 time to process: 3 seconds.
uf250-04.cnf fulfilled No. of Restarts: 122 No. of Flips: 2377 time to process: 2 seconds.
uf250-04.cnf fulfilled No. of Restarts: 907 No. of Flips: 3769 time to process: 3 seconds.
uf250-04.cnf , deadline. Restarts: 1251
uf250-04.cnf , deadline. Restarts: 1251
uf250-04.cnf fulfilled No. of Restarts: 139 No. of Flips: 4224 time to process: 0 seconds.
uf250-04.cnf fulfilled No. of Restarts: 56 No. of Flips: 904 time to process: 0 seconds.
uf250-04.cnf fulfilled No. of Restarts: 541 No. of Flips: 3504 time to process: 6 seconds.
uf250-04.cnf , deadline. Restarts: 1251
uf250-04.cnf , deadline. Restarts: 1251
uf250-04.cnf fulfilled No. of Restarts: 244 No. of Flips: 2420 time to process: 1 seconds.
uf250-04.cnf fulfilled No. of Restarts: 704 No. of Flips: 1499 time to process: 7 seconds.
uf250-04.cnf fulfilled No. of Restarts: 566 No. of Flips: 4156 time to process: 2 seconds.
uf250-04.cnf , deadline. Restarts: 1251
uf250-04.cnf fulfilled No. of Restarts: 50 No. of Flips: 4481 time to process: 0 seconds.
uf250-04.cnf fulfilled No. of Restarts: 338 No. of Flips: 2837 time to process: 1 seconds.
uf250-04.cnf fulfilled No. of Restarts: 169 No. of Flips: 1226 time to process: 4 seconds.
uf250-04.cnf fulfilled No. of Restarts: 531 No. of Flips: 4503 time to process: 3 seconds.
uf250-04.cnf fulfilled No. of Restarts: 921 No. of Flips: 4687 time to process: 5 seconds.
uf250-04.cnf fulfilled No. of Restarts: 539 No. of Flips: 3941 time to process: 5 seconds.
uf250-04.cnf , deadline. Restarts: 1251
uf250-04.cnf , deadline. Restarts: 1251
uf250-04.cnf fulfilled No. of Restarts: 913 No. of Flips: 3461 time to process: 3 seconds.
uf250-04.cnf fulfilled No. of Restarts: 132 No. of Flips: 1189 time to process: 2 seconds.
uf250-04.cnf , deadline. Restarts: 1251
uf250-04.cnf , deadline. Restarts: 1251
uf250-04.cnf fulfilled No. of Restarts: 37 No. of Flips: 2398 time to process: 0 seconds.
uf250-04.cnf fulfilled No. of Restarts: 456 No. of Flips: 1834 time to process: 2 seconds.
uf250-04.cnf fulfilled No. of Restarts: 171 No. of Flips: 2256 time to process: 6 seconds.
uf250-04.cnf fulfilled No. of Restarts: 229 No. of Flips: 1942 time to process: 1 seconds.
uf250-04.cnf fulfilled No. of Restarts: 707 No. of Flips: 1491 time to process: 4 seconds.
uf250-04.cnf fulfilled No. of Restarts: 449 No. of Flips: 1714 time to process: 7 seconds.
uf250-04.cnf fulfilled No. of Restarts: 1229 No. of Flips: 1181 time to process: 5 seconds.
uf250-04.cnf fulfilled No. of Restarts: 1161 No. of Flips: 4095 time to process: 5 seconds.
uf250-04.cnf fulfilled No. of Restarts: 785 No. of Flips: 3046 time to process: 3 seconds.
uf250-04.cnf fulfilled No. of Restarts: 1013 No. of Flips: 3214 time to process: 9 seconds.
uf250-04.cnf fulfilled No. of Restarts: 988 No. of Flips: 2892 time to process: 4 seconds.
uf250-04.cnf fulfilled No. of Restarts: 430 No. of Flips: 2599 time to process: 2 seconds.
uf250-04.cnf fulfilled No. of Restarts: 661 No. of Flips: 3502 time to process: 5 seconds.
uf250-04.cnf fulfilled No. of Restarts: 1026 No. of Flips: 1656 time to process: 4 seconds.
uf250-04.cnf fulfilled No. of Restarts: 25 No. of Flips: 3669 time to process: 1 seconds.
uf250-04.cnf fulfilled No. of Restarts: 840 No. of Flips: 2010 time to process: 3 seconds.
uf250-04.cnf fulfilled No. of Restarts: 1074 No. of Flips: 2461 time to process: 6 seconds.
uf250-04.cnf , deadline. Restarts: 1251
uf250-04.cnf fulfilled No. of Restarts: 200 No. of Flips: 2997 time to process: 0 seconds.
uf250-04.cnf fulfilled No. of Restarts: 166 No. of Flips: 4016 time to process: 5 seconds.
uf250-04.cnf fulfilled No. of Restarts: 641 No. of Flips: 1874 time to process: 2 seconds.
uf250-04.cnf fulfilled No. of Restarts: 730 No. of Flips: 2054 time to process: 5 seconds.
uf250-04.cnf , deadline. Restarts: 1251
uf250-04.cnf fulfilled No. of Restarts: 8 No. of Flips: 1456 time to process: 0 seconds.
uf250-04.cnf fulfilled No. of Restarts: 525 No. of Flips: 3546 time to process: 2 seconds.
uf250-04.cnf fulfilled No. of Restarts: 262 No. of Flips: 4187 time to process: 5 seconds.
uf250-04.cnf fulfilled No. of Restarts: 845 No. of Flips: 2102 time to process: 3 seconds.
uf250-04.cnf fulfilled No. of Restarts: 748 No. of Flips: 1812 time to process: 5 seconds.
uf250-04.cnf fulfilled No. of Restarts: 1063 No. of Flips: 2176 time to process: 4 seconds.
uf250-04.cnf , deadline. Restarts: 1251
uf250-04.cnf fulfilled No. of Restarts: 124 No. of Flips: 3258 time to process: 0 seconds.
uf250-04.cnf fulfilled No. of Restarts: 556 No. of Flips: 2503 time to process: 7 seconds.
uf250-04.cnf fulfilled No. of Restarts: 878 No. of Flips: 2420 time to process: 3 seconds.
uf250-04.cnf fulfilled No. of Restarts: 784 No. of Flips: 3390 time to process: 4 seconds.
uf250-04.cnf fulfilled No. of Restarts: 40 No. of Flips: 3102 time to process: 0 seconds.
uf250-04.cnf fulfilled No. of Restarts: 655 No. of Flips: 2859 time to process: 3 seconds.
uf250-04.cnf , deadline. Restarts: 1251
uf250-04.cnf fulfilled No. of Restarts: 851 No. of Flips: 3718 time to process: 3 seconds.
uf250-04.cnf , deadline. Restarts: 1251
uf250-04.cnf fulfilled No. of Restarts: 887 No. of Flips: 3661 time to process: 3 seconds.
uf250-04.cnf fulfilled No. of Restarts: 769 No. of Flips: 1076 time to process: 3 seconds.
uf250-04.cnf , deadline. Restarts: 1251
uf250-04.cnf , deadline. Restarts: 1251
uf250-04.cnf fulfilled No. of Restarts: 734 No. of Flips: 3546 time to process: 3 seconds.
uf250-04.cnf fulfilled No. of Restarts: 405 No. of Flips: 1447 time to process: 4 seconds.
uf250-04.cnf , deadline. Restarts: 1251
uf250-04.cnf , deadline. Restarts: 1251
uf250-04.cnf , deadline. Restarts: 1251
uf250-04.cnf , deadline. Restarts: 1251
uf250-04.cnf fulfilled No. of Restarts: 916 No. of Flips: 2445 time to process: 4 seconds.
uf250-04.cnf fulfilled No. of Restarts: 289 No. of Flips: 2144 time to process: 2 seconds.
uf250-04.cnf fulfilled No. of Restarts: 1072 No. of Flips: 1841 time to process: 4 seconds.
uf250-04.cnf , deadline. Restarts: 1251
uf250-04.cnf fulfilled No. of Restarts: 562 No. of Flips: 4721 time to process: 2 seconds.
uf250-04.cnf fulfilled No. of Restarts: 134 No. of Flips: 2616 time to process: 3 seconds.
uf250-04.cnf fulfilled No. of Restarts: 413 No. of Flips: 1049 time to process: 6 seconds.
uf250-04.cnf fulfilled No. of Restarts: 182 No. of Flips: 4166 time to process: 1 seconds.
uf250-04.cnf , deadline. Restarts: 1251
uf250-04.cnf fulfilled No. of Restarts: 2 No. of Flips: 4791 time to process: 0 seconds.
uf250-04.cnf , deadline. Restarts: 1251
uf250-04.cnf , deadline. Restarts: 1251
uf250-04.cnf , deadline. Restarts: 1251
uf250-04.cnf fulfilled No. of Restarts: 150 No. of Flips: 1723 time to process: 0 seconds.
uf250-04.cnf fulfilled No. of Restarts: 1000 No. of Flips: 1379 time to process: 4 seconds.
uf250-04.cnf fulfilled No. of Restarts: 378 No. of Flips: 3318 time to process: 2 seconds.
uf250-04.cnf fulfilled No. of Restarts: 97 No. of Flips: 3086 time to process: 3 seconds.
uf250-04.cnf , deadline. Restarts: 1251
uf250-04.cnf fulfilled No. of Restarts: 977 No. of Flips: 1644 time to process: 4 seconds.
uf250-04.cnf fulfilled No. of Restarts: 684 No. of Flips: 3052 time to process: 4 seconds.
uf250-04.cnf fulfilled No. of Restarts: 570 No. of Flips: 3398 time to process: 4 seconds.
uf250-04.cnf fulfilled No. of Restarts: 601 No. of Flips: 4755 time to process: 3 seconds.
uf250-04.cnf , deadline. Restarts: 1251
uf250-04.cnf , deadline. Restarts: 1251
uf250-04.cnf fulfilled No. of Restarts: 341 No. of Flips: 3388 time to process: 1 seconds.
uf250-04.cnf fulfilled No. of Restarts: 902 No. of Flips: 1671 time to process: 6 seconds.
uf250-04.cnf fulfilled No. of Restarts: 555 No. of Flips: 3931 time to process: 4 seconds.
uf250-04.cnf fulfilled No. of Restarts: 795 No. of Flips: 1880 time to process: 4 seconds.
uf250-04.cnf , deadline. Restarts: 1251
uf250-04.cnf fulfilled No. of Restarts: 770 No. of Flips: 4001 time to process: 3 seconds.
uf250-04.cnf fulfilled No. of Restarts: 178 No. of Flips: 1874 time to process: 0 seconds.
uf250-04.cnf fulfilled No. of Restarts: 885 No. of Flips: 1610 time to process: 5 seconds.
uf250-04.cnf fulfilled No. of Restarts: 541 No. of Flips: 1094 time to process: 2 seconds.
uf250-04.cnf fulfilled No. of Restarts: 37 No. of Flips: 3998 time to process: 1 seconds.
uf250-04.cnf fulfilled No. of Restarts: 207 No. of Flips: 4428 time to process: 2 seconds.
uf250-04.cnf fulfilled No. of Restarts: 715 No. of Flips: 1902 time to process: 3 seconds.
uf250-04.cnf fulfilled No. of Restarts: 372 No. of Flips: 1230 time to process: 3 seconds.
uf250-04.cnf fulfilled No. of Restarts: 1013 No. of Flips: 4533 time to process: 9 seconds.
uf250-04.cnf fulfilled No. of Restarts: 346 No. of Flips: 3079 time to process: 1 seconds.
uf250-04.cnf fulfilled No. of Restarts: 597 No. of Flips: 1546 time to process: 6 seconds.
uf250-04.cnf fulfilled No. of Restarts: 557 No. of Flips: 1449 time to process: 2 seconds.
uf250-04.cnf fulfilled No. of Restarts: 368 No. of Flips: 1951 time to process: 2 seconds.
uf250-04.cnf , deadline. Restarts: 1251
uf250-04.cnf fulfilled No. of Restarts: 77 No. of Flips: 3695 time to process: 0 seconds.
uf250-04.cnf fulfilled No. of Restarts: 475 No. of Flips: 3290 time to process: 7 seconds.
uf250-04.cnf fulfilled No. of Restarts: 649 No. of Flips: 4644 time to process: 2 seconds.
uf250-04.cnf fulfilled No. of Restarts: 1138 No. of Flips: 1989 time to process: 5 seconds.
uf250-04.cnf , deadline. Restarts: 1251
uf250-04.cnf fulfilled No. of Restarts: 822 No. of Flips: 4906 time to process: 3 seconds.
uf250-04.cnf fulfilled No. of Restarts: 66 No. of Flips: 3166 time to process: 2 seconds.
uf250-04.cnf fulfilled No. of Restarts: 489 No. of Flips: 3089 time to process: 2 seconds.
uf250-04.cnf , deadline. Restarts: 1251
uf250-04.cnf , deadline. Restarts: 1251
uf250-04.cnf fulfilled No. of Restarts: 688 No. of Flips: 3500 time to process: 3 seconds.
uf250-04.cnf fulfilled No. of Restarts: 793 No. of Flips: 2092 time to process: 3 seconds.
uf250-04.cnf fulfilled No. of Restarts: 833 No. of Flips: 1099 time to process: 3 seconds.
uf250-04.cnf fulfilled No. of Restarts: 93 No. of Flips: 1160 time to process: 1 seconds.
uf250-04.cnf fulfilled No. of Restarts: 98 No. of Flips: 1601 time to process: 5 seconds.
uf250-04.cnf fulfilled No. of Restarts: 361 No. of Flips: 1893 time to process: 5 seconds.
uf250-04.cnf fulfilled No. of Restarts: 183 No. of Flips: 4791 time to process: 0 seconds.
uf250-04.cnf fulfilled No. of Restarts: 202 No. of Flips: 2230 time to process: 3 seconds.
uf250-04.cnf fulfilled No. of Restarts: 1042 No. of Flips: 2703 time to process: 7 seconds.
uf250-04.cnf , deadline. Restarts: 1251
uf250-04.cnf fulfilled No. of Restarts: 997 No. of Flips: 985 time to process: 4 seconds.
uf250-04.cnf fulfilled No. of Restarts: 915 No. of Flips: 4146 time to process: 5 seconds.
uf250-04.cnf , deadline. Restarts: 1251
uf250-04.cnf , deadline. Restarts: 1251
uf250-04.cnf fulfilled No. of Restarts: 8 No. of Flips: 2589 time to process: 0 seconds.
uf250-04.cnf fulfilled No. of Restarts: 640 No. of Flips: 2263 time to process: 8 seconds.
uf250-04.cnf fulfilled No. of Restarts: 125 No. of Flips: 1008 time to process: 0 seconds.
uf250-04.cnf fulfilled No. of Restarts: 212 No. of Flips: 3076 time to process: 2 seconds.
uf250-04.cnf fulfilled No. of Restarts: 742 No. of Flips: 1781 time to process: 5 seconds.
uf250-04.cnf fulfilled No. of Restarts: 48 No. of Flips: 2978 time to process: 2 seconds.
uf250-04.cnf fulfilled No. of Restarts: 86 No. of Flips: 1108 time to process: 5 seconds.
uf250-04.cnf fulfilled No. of Restarts: 430 No. of Flips: 4768 time to process: 2 seconds.
uf250-04.cnf fulfilled No. of Restarts: 191 No. of Flips: 888 time to process: 3 seconds.
uf250-04.cnf fulfilled No. of Restarts: 842 No. of Flips: 2217 time to process: 5 seconds.
uf250-04.cnf fulfilled No. of Restarts: 85 No. of Flips: 3657 time to process: 2 seconds.
uf250-04.cnf fulfilled No. of Restarts: 4 No. of Flips: 3018 time to process: 2 seconds.
uf250-04.cnf fulfilled No. of Restarts: 159 No. of Flips: 1321 time to process: 1 seconds.
uf250-04.cnf fulfilled No. of Restarts: 623 No. of Flips: 3898 time to process: 7 seconds.
uf250-04.cnf fulfilled No. of Restarts: 167 No. of Flips: 1756 time to process: 2 seconds.
uf250-04.cnf , deadline. Restarts: 1251
uf250-04.cnf fulfilled No. of Restarts: 455 No. of Flips: 2931 time to process: 2 seconds.
uf250-04.cnf fulfilled No. of Restarts: 479 No. of Flips: 1935 time to process: 2 seconds.
uf250-04.cnf fulfilled No. of Restarts: 39 No. of Flips: 3370 time to process: 5 seconds.
uf250-04.cnf , deadline. Restarts: 1251
uf250-04.cnf fulfilled No. of Restarts: 7 No. of Flips: 3447 time to process: 0 seconds.
uf250-04.cnf fulfilled No. of Restarts: 1111 No. of Flips: 4419 time to process: 10 seconds.
uf250-04.cnf fulfilled No. of Restarts: 336 No. of Flips: 2666 time to process: 1 seconds.
uf250-04.cnf fulfilled No. of Restarts: 275 No. of Flips: 3713 time to process: 5 seconds.
uf250-04.cnf fulfilled No. of Restarts: 596 No. of Flips: 987 time to process: 2 seconds.
uf250-04.cnf fulfilled No. of Restarts: 456 No. of Flips: 3448 time to process: 3 seconds.
uf250-04.cnf , deadline. Restarts: 1251
uf250-04.cnf fulfilled No. of Restarts: 327 No. of Flips: 1660 time to process: 2 seconds.
uf250-04.cnf fulfilled No. of Restarts: 233 No. of Flips: 4100 time to process: 2 seconds.
uf250-04.cnf fulfilled No. of Restarts: 1 No. of Flips: 4873 time to process: 3 seconds.
uf250-04.cnf , deadline. Restarts: 1251
uf250-04.cnf fulfilled No. of Restarts: 1017 No. of Flips: 3494 time to process: 4 seconds.
uf250-04.cnf fulfilled No. of Restarts: 233 No. of Flips: 1195 time to process: 1 seconds.
uf250-04.cnf fulfilled No. of Restarts: 1017 No. of Flips: 1394 time to process: 9 seconds.
uf250-04.cnf fulfilled No. of Restarts: 217 No. of Flips: 3559 time to process: 1 seconds.
uf250-04.cnf fulfilled No. of Restarts: 1178 No. of Flips: 2706 time to process: 10 seconds.
uf250-04.cnf , deadline. Restarts: 1251
uf250-04.cnf fulfilled No. of Restarts: 226 No. of Flips: 4425 time to process: 1 seconds.
uf250-04.cnf fulfilled No. of Restarts: 801 No. of Flips: 4544 time to process: 3 seconds.
uf250-04.cnf fulfilled No. of Restarts: 681 No. of Flips: 1234 time to process: 3 seconds.
uf250-04.cnf , deadline. Restarts: 1251
uf250-04.cnf , deadline. Restarts: 1251
uf250-04.cnf fulfilled No. of Restarts: 720 No. of Flips: 1258 time to process: 3 seconds.
uf250-04.cnf fulfilled No. of Restarts: 847 No. of Flips: 1730 time to process: 4 seconds.
uf250-04.cnf , deadline. Restarts: 1251
uf250-04.cnf fulfilled No. of Restarts: 90 No. of Flips: 1029 time to process: 0 seconds.
uf250-04.cnf , deadline. Restarts: 1251
uf250-04.cnf fulfilled No. of Restarts: 204 No. of Flips: 1391 time to process: 0 seconds.
uf250-04.cnf , deadline. Restarts: 1251
uf250-04.cnf fulfilled No. of Restarts: 206 No. of Flips: 3095 time to process: 0 seconds.
uf250-04.cnf fulfilled No. of Restarts: 558 No. of Flips: 4873 time to process: 6 seconds.
uf250-04.cnf fulfilled No. of Restarts: 744 No. of Flips: 2581 time to process: 3 seconds.
uf250-04.cnf fulfilled No. of Restarts: 1185 No. of Flips: 964 time to process: 7 seconds.
uf250-04.cnf fulfilled No. of Restarts: 124 No. of Flips: 1961 time to process: 1 seconds.
uf250-04.cnf fulfilled No. of Restarts: 1204 No. of Flips: 4702 time to process: 5 seconds.
uf250-04.cnf fulfilled No. of Restarts: 30 No. of Flips: 3219 time to process: 0 seconds.
uf250-04.cnf , deadline. Restarts: 1251
uf250-04.cnf fulfilled No. of Restarts: 321 No. of Flips: 3633 time to process: 1 seconds.
uf250-04.cnf fulfilled No. of Restarts: 299 No. of Flips: 991 time to process: 1 seconds.
uf250-04.cnf fulfilled No. of Restarts: 661 No. of Flips: 4393 time to process: 8 seconds.
uf250-04.cnf fulfilled No. of Restarts: 454 No. of Flips: 1227 time to process: 3 seconds.
uf250-04.cnf , deadline. Restarts: 1251
uf250-04.cnf fulfilled No. of Restarts: 145 No. of Flips: 3614 time to process: 0 seconds.
uf250-04.cnf fulfilled No. of Restarts: 284 No. of Flips: 2757 time to process: 6 seconds.
uf250-04.cnf fulfilled No. of Restarts: 32 No. of Flips: 2889 time to process: 4 seconds.
uf250-04.cnf fulfilled No. of Restarts: 399 No. of Flips: 1883 time to process: 2 seconds.
uf250-04.cnf fulfilled No. of Restarts: 166 No. of Flips: 441 time to process: 3 seconds.
uf250-04.cnf fulfilled No. of Restarts: 930 No. of Flips: 3264 time to process: 6 seconds.
uf250-04.cnf fulfilled No. of Restarts: 519 No. of Flips: 4327 time to process: 2 seconds.
uf250-04.cnf fulfilled No. of Restarts: 801 No. of Flips: 3073 time to process: 5 seconds.
uf250-04.cnf , deadline. Restarts: 1251
uf250-04.cnf fulfilled No. of Restarts: 212 No. of Flips: 1778 time to process: 0 seconds.
uf250-04.cnf fulfilled No. of Restarts: 138 No. of Flips: 2245 time to process: 0 seconds.
uf250-04.cnf fulfilled No. of Restarts: 785 No. of Flips: 2554 time to process: 4 seconds.
uf250-04.cnf fulfilled No. of Restarts: 168 No. of Flips: 4508 time to process: 2 seconds.
uf250-04.cnf fulfilled No. of Restarts: 79 No. of Flips: 1129 time to process: 3 seconds.
uf250-04.cnf fulfilled No. of Restarts: 534 No. of Flips: 613 time to process: 3 seconds.
uf250-04.cnf , deadline. Restarts: 1251
uf250-04.cnf fulfilled No. of Restarts: 967 No. of Flips: 4585 time to process: 4 seconds.
uf250-04.cnf , deadline. Restarts: 1251
uf250-04.cnf fulfilled No. of Restarts: 491 No. of Flips: 4224 time to process: 2 seconds.
uf250-04.cnf , deadline. Restarts: 1251
uf250-04.cnf fulfilled No. of Restarts: 475 No. of Flips: 3485 time to process: 2 seconds.
uf250-04.cnf fulfilled No. of Restarts: 899 No. of Flips: 4564 time to process: 7 seconds.
uf250-04.cnf fulfilled No. of Restarts: 156 No. of Flips: 5000 time to process: 0 seconds.
uf250-04.cnf fulfilled No. of Restarts: 190 No. of Flips: 4997 time to process: 1 seconds.
uf250-04.cnf fulfilled No. of Restarts: 555 No. of Flips: 1123 time to process: 7 seconds.
uf250-04.cnf fulfilled No. of Restarts: 421 No. of Flips: 2548 time to process: 2 seconds.
uf250-04.cnf , deadline. Restarts: 1251
uf250-04.cnf , deadline. Restarts: 1251
uf250-04.cnf , deadline. Restarts: 1251
uf250-04.cnf fulfilled No. of Restarts: 625 No. of Flips: 3061 time to process: 2 seconds.
uf250-04.cnf fulfilled No. of Restarts: 965 No. of Flips: 3380 time to process: 4 seconds.
uf250-04.cnf fulfilled No. of Restarts: 604 No. of Flips: 3016 time to process: 6 seconds.
uf250-04.cnf fulfilled No. of Restarts: 803 No. of Flips: 2682 time to process: 3 seconds.
uf250-04.cnf fulfilled No. of Restarts: 233 No. of Flips: 4454 time to process: 2 seconds.
uf250-04.cnf fulfilled No. of Restarts: 329 No. of Flips: 1654 time to process: 3 seconds.
uf250-04.cnf fulfilled No. of Restarts: 226 No. of Flips: 2929 time to process: 6 seconds.
uf250-04.cnf fulfilled No. of Restarts: 889 No. of Flips: 2831 time to process: 5 seconds.
uf250-04.cnf , deadline. Restarts: 1251
uf250-04.cnf , deadline. Restarts: 1251
uf250-04.cnf fulfilled No. of Restarts: 427 No. of Flips: 1598 time to process: 1 seconds.
uf250-04.cnf fulfilled No. of Restarts: 320 No. of Flips: 1960 time to process: 4 seconds.
uf250-04.cnf fulfilled No. of Restarts: 983 No. of Flips: 1271 time to process: 5 seconds.
uf250-04.cnf fulfilled No. of Restarts: 633 No. of Flips: 4289 time to process: 2 seconds.
uf250-04.cnf fulfilled No. of Restarts: 99 No. of Flips: 2937 time to process: 2 seconds.
uf250-04.cnf fulfilled No. of Restarts: 882 No. of Flips: 4791 time to process: 3 seconds.
uf250-04.cnf fulfilled No. of Restarts: 568 No. of Flips: 2425 time to process: 3 seconds.
uf250-04.cnf , deadline. Restarts: 1251
uf250-04.cnf fulfilled No. of Restarts: 145 No. of Flips: 1266 time to process: 0 seconds.
uf250-04.cnf fulfilled No. of Restarts: 1080 No. of Flips: 4758 time to process: 9 seconds.
uf250-04.cnf fulfilled No. of Restarts: 99 No. of Flips: 2912 time to process: 0 seconds.
uf250-04.cnf fulfilled No. of Restarts: 983 No. of Flips: 3075 time to process: 8 seconds.
uf250-04.cnf fulfilled No. of Restarts: 713 No. of Flips: 4612 time to process: 3 seconds.
uf250-04.cnf fulfilled No. of Restarts: 641 No. of Flips: 3704 time to process: 2 seconds.
uf250-04.cnf fulfilled No. of Restarts: 484 No. of Flips: 3203 time to process: 6 seconds.
uf250-04.cnf fulfilled No. of Restarts: 971 No. of Flips: 1806 time to process: 4 seconds.
uf250-04.cnf fulfilled No. of Restarts: 207 No. of Flips: 3987 time to process: 0 seconds.
uf250-04.cnf fulfilled No. of Restarts: 152 No. of Flips: 4640 time to process: 0 seconds.
uf250-04.cnf fulfilled No. of Restarts: 1062 No. of Flips: 3694 time to process: 7 seconds.
uf250-04.cnf , deadline. Restarts: 1251
uf250-04.cnf fulfilled No. of Restarts: 1180 No. of Flips: 4790 time to process: 5 seconds.
uf250-04.cnf , deadline. Restarts: 1251
uf250-04.cnf fulfilled No. of Restarts: 362 No. of Flips: 1424 time to process: 1 seconds.
uf250-04.cnf fulfilled No. of Restarts: 313 No. of Flips: 3007 time to process: 1 seconds.
uf250-04.cnf fulfilled No. of Restarts: 102 No. of Flips: 1889 time to process: 2 seconds.
uf250-04.cnf fulfilled No. of Restarts: 610 No. of Flips: 4935 time to process: 7 seconds.
uf250-04.cnf fulfilled No. of Restarts: 674 No. of Flips: 3149 time to process: 2 seconds.
uf250-04.cnf fulfilled No. of Restarts: 474 No. of Flips: 4121 time to process: 4 seconds.
uf250-04.cnf fulfilled No. of Restarts: 812 No. of Flips: 4602 time to process: 4 seconds.
uf250-04.cnf fulfilled No. of Restarts: 680 No. of Flips: 1350 time to process: 7 seconds.
uf250-04.cnf fulfilled No. of Restarts: 295 No. of Flips: 2543 time to process: 1 seconds.
uf250-04.cnf , deadline. Restarts: 1251
uf250-04.cnf fulfilled No. of Restarts: 1079 No. of Flips: 4025 time to process: 4 seconds.
uf250-04.cnf fulfilled No. of Restarts: 135 No. of Flips: 1552 time to process: 0 seconds.
uf250-04.cnf fulfilled No. of Restarts: 1031 No. of Flips: 3055 time to process: 4 seconds.
uf250-04.cnf fulfilled No. of Restarts: 32 No. of Flips: 3741 time to process: 0 seconds.
uf250-04.cnf fulfilled No. of Restarts: 142 No. of Flips: 3870 time to process: 0 seconds.
uf250-04.cnf fulfilled No. of Restarts: 378 No. of Flips: 2662 time to process: 6 seconds.
uf250-04.cnf fulfilled No. of Restarts: 1240 No. of Flips: 2225 time to process: 5 seconds.
uf250-04.cnf , deadline. Restarts: 1251
uf250-04.cnf fulfilled No. of Restarts: 312 No. of Flips: 1666 time to process: 1 seconds.
uf250-04.cnf fulfilled No. of Restarts: 218 No. of Flips: 3377 time to process: 5 seconds.
uf250-04.cnf fulfilled No. of Restarts: 520 No. of Flips: 3039 time to process: 6 seconds.
uf250-04.cnf , deadline. Restarts: 1251
uf250-04.cnf fulfilled No. of Restarts: 931 No. of Flips: 4051 time to process: 4 seconds.
uf250-04.cnf fulfilled No. of Restarts: 224 No. of Flips: 4467 time to process: 2 seconds.
uf250-04.cnf fulfilled No. of Restarts: 611 No. of Flips: 2675 time to process: 7 seconds.
uf250-04.cnf , deadline. Restarts: 1251
uf250-04.cnf , deadline. Restarts: 1251
uf250-04.cnf fulfilled No. of Restarts: 1244 No. of Flips: 4722 time to process: 5 seconds.
uf250-04.cnf fulfilled No. of Restarts: 244 No. of Flips: 1097 time to process: 1 seconds.
uf250-04.cnf fulfilled No. of Restarts: 97 No. of Flips: 1140 time to process: 1 seconds.
uf250-04.cnf fulfilled No. of Restarts: 58 No. of Flips: 1268 time to process: 4 seconds.
uf250-04.cnf fulfilled No. of Restarts: 720 No. of Flips: 1015 time to process: 6 seconds.
uf250-04.cnf fulfilled No. of Restarts: 26 No. of Flips: 1982 time to process: 5 seconds.
uf250-04.cnf fulfilled No. of Restarts: 854 No. of Flips: 4367 time to process: 3 seconds.
uf250-04.cnf fulfilled No. of Restarts: 413 No. of Flips: 414 time to process: 1 seconds.
uf250-04.cnf fulfilled No. of Restarts: 760 No. of Flips: 3321 time to process: 8 seconds.
uf250-04.cnf fulfilled No. of Restarts: 146 No. of Flips: 4825 time to process: 0 seconds.
uf250-04.cnf fulfilled No. of Restarts: 893 No. of Flips: 4923 time to process: 8 seconds.
uf250-04.cnf fulfilled No. of Restarts: 834 No. of Flips: 2158 time to process: 3 seconds.
uf250-04.cnf , deadline. Restarts: 1251
uf250-04.cnf fulfilled No. of Restarts: 763 No. of Flips: 3772 time to process: 3 seconds.
uf250-04.cnf fulfilled No. of Restarts: 361 No. of Flips: 2538 time to process: 3 seconds.
uf250-04.cnf fulfilled No. of Restarts: 12 No. of Flips: 2431 time to process: 3 seconds.
uf250-04.cnf fulfilled No. of Restarts: 1035 No. of Flips: 2827 time to process: 5 seconds.
uf250-04.cnf fulfilled No. of Restarts: 627 No. of Flips: 2069 time to process: 5 seconds.
uf250-04.cnf fulfilled No. of Restarts: 69 No. of Flips: 2085 time to process: 0 seconds.
uf250-04.cnf fulfilled No. of Restarts: 54 No. of Flips: 2423 time to process: 5 seconds.
uf250-04.cnf fulfilled No. of Restarts: 1097 No. of Flips: 2288 time to process: 4 seconds.
uf250-04.cnf , deadline. Restarts: 1251
uf250-04.cnf , deadline. Restarts: 1251
uf250-04.cnf fulfilled No. of Restarts: 227 No. of Flips: 2728 time to process: 1 seconds.
uf250-04.cnf fulfilled No. of Restarts: 269 No. of Flips: 4126 time to process: 1 seconds.
uf250-04.cnf fulfilled No. of Restarts: 426 No. of Flips: 3754 time to process: 9 seconds.
uf250-04.cnf fulfilled No. of Restarts: 862 No. of Flips: 4592 time to process: 3 seconds.
uf250-04.cnf fulfilled No. of Restarts: 24 No. of Flips: 3643 time to process: 3 seconds.
uf250-04.cnf fulfilled No. of Restarts: 244 No. of Flips: 4202 time to process: 4 seconds.
uf250-04.cnf fulfilled No. of Restarts: 598 No. of Flips: 1325 time to process: 3 seconds.
uf250-04.cnf fulfilled No. of Restarts: 458 No. of Flips: 2670 time to process: 4 seconds.
uf250-04.cnf fulfilled No. of Restarts: 704 No. of Flips: 4083 time to process: 4 seconds.
uf250-04.cnf fulfilled No. of Restarts: 313 No. of Flips: 2585 time to process: 3 seconds.
uf250-04.cnf fulfilled No. of Restarts: 85 No. of Flips: 3069 time to process: 2 seconds.
uf250-04.cnf fulfilled No. of Restarts: 4 No. of Flips: 1796 time to process: 0 seconds.
uf250-04.cnf fulfilled No. of Restarts: 248 No. of Flips: 2897 time to process: 3 seconds.
uf250-04.cnf , deadline. Restarts: 1251
uf250-04.cnf fulfilled No. of Restarts: 365 No. of Flips: 2469 time to process: 1 seconds.
uf250-04.cnf fulfilled No. of Restarts: 730 No. of Flips: 3310 time to process: 6 seconds.
uf250-04.cnf fulfilled No. of Restarts: 769 No. of Flips: 3780 time to process: 3 seconds.
uf250-04.cnf fulfilled No. of Restarts: 8 No. of Flips: 1087 time to process: 2 seconds.
uf250-04.cnf fulfilled No. of Restarts: 392 No. of Flips: 3076 time to process: 7 seconds.
uf250-04.cnf fulfilled No. of Restarts: 519 No. of Flips: 1093 time to process: 2 seconds.
uf250-04.cnf fulfilled No. of Restarts: 791 No. of Flips: 2878 time to process: 3 seconds.
uf250-04.cnf fulfilled No. of Restarts: 722 No. of Flips: 1547 time to process: 3 seconds.
uf250-04.cnf fulfilled No. of Restarts: 281 No. of Flips: 3759 time to process: 3 seconds.
uf250-04.cnf fulfilled No. of Restarts: 2 No. of Flips: 3905 time to process: 2 seconds.
uf250-04.cnf fulfilled No. of Restarts: 685 No. of Flips: 3218 time to process: 3 seconds.
uf250-04.cnf , deadline. Restarts: 1251
uf250-04.cnf fulfilled No. of Restarts: 629 No. of Flips: 3989 time to process: 2 seconds.
uf250-04.cnf , deadline. Restarts: 1251
uf250-04.cnf fulfilled No. of Restarts: 119 No. of Flips: 4572 time to process: 0 seconds.
uf250-04.cnf , deadline. Restarts: 1251
uf250-04.cnf fulfilled No. of Restarts: 810 No. of Flips: 4816 time to process: 3 seconds.
uf250-04.cnf fulfilled No. of Restarts: 1063 No. of Flips: 2142 time to process: 4 seconds.
uf250-04.cnf fulfilled No. of Restarts: 322 No. of Flips: 3541 time to process: 2 seconds.
uf250-04.cnf fulfilled No. of Restarts: 130 No. of Flips: 2762 time to process: 3 seconds.
uf250-04.cnf fulfilled No. of Restarts: 774 No. of Flips: 4940 time to process: 8 seconds.
uf250-04.cnf fulfilled No. of Restarts: 175 No. of Flips: 1271 time to process: 0 seconds.
uf250-04.cnf fulfilled No. of Restarts: 168 No. of Flips: 1327 time to process: 5 seconds.
uf250-04.cnf fulfilled No. of Restarts: 378 No. of Flips: 4631 time to process: 3 seconds.
uf250-04.cnf fulfilled No. of Restarts: 1208 No. of Flips: 2931 time to process: 10 seconds.
uf250-04.cnf fulfilled No. of Restarts: 405 No. of Flips: 3179 time to process: 1 seconds.
uf250-04.cnf fulfilled No. of Restarts: 204 No. of Flips: 4018 time to process: 4 seconds.
uf250-04.cnf fulfilled No. of Restarts: 90 No. of Flips: 2406 time to process: 4 seconds.
uf250-04.cnf fulfilled No. of Restarts: 251 No. of Flips: 3998 time to process: 2 seconds.
uf250-04.cnf fulfilled No. of Restarts: 197 No. of Flips: 2861 time to process: 2 seconds.
uf250-04.cnf fulfilled No. of Restarts: 277 No. of Flips: 1258 time to process: 6 seconds.
uf250-04.cnf fulfilled No. of Restarts: 1142 No. of Flips: 4700 time to process: 4 seconds.
uf250-04.cnf fulfilled No. of Restarts: 511 No. of Flips: 4808 time to process: 2 seconds.
uf250-04.cnf fulfilled No. of Restarts: 198 No. of Flips: 4051 time to process: 3 seconds.
uf250-04.cnf fulfilled No. of Restarts: 626 No. of Flips: 1088 time to process: 3 seconds.
uf250-04.cnf fulfilled No. of Restarts: 1026 No. of Flips: 4965 time to process: 6 seconds.
uf250-04.cnf , deadline. Restarts: 1251
uf250-04.cnf fulfilled No. of Restarts: 10 No. of Flips: 1322 time to process: 0 seconds.
uf250-04.cnf fulfilled No. of Restarts: 434 No. of Flips: 2744 time to process: 7 seconds.
uf250-04.cnf fulfilled No. of Restarts: 223 No. of Flips: 2046 time to process: 1 seconds.
uf250-04.cnf fulfilled No. of Restarts: 756 No. of Flips: 2597 time to process: 4 seconds.
uf250-04.cnf fulfilled No. of Restarts: 989 No. of Flips: 3715 time to process: 9 seconds.
uf250-04.cnf fulfilled No. of Restarts: 29 No. of Flips: 4665 time to process: 0 seconds.
uf250-04.cnf fulfilled No. of Restarts: 29 No. of Flips: 994 time to process: 0 seconds.
uf250-04.cnf , deadline. Restarts: 1251
uf250-04.cnf fulfilled No. of Restarts: 95 No. of Flips: 4962 time to process: 0 seconds.
uf250-04.cnf fulfilled No. of Restarts: 352 No. of Flips: 4113 time to process: 4 seconds.
uf250-04.cnf , deadline. Restarts: 1251
uf250-04.cnf fulfilled No. of Restarts: 632 No. of Flips: 4020 time to process: 2 seconds.
uf250-04.cnf fulfilled No. of Restarts: 367 No. of Flips: 1878 time to process: 4 seconds.
uf250-04.cnf fulfilled No. of Restarts: 286 No. of Flips: 3188 time to process: 1 seconds.
uf250-04.cnf fulfilled No. of Restarts: 604 No. of Flips: 1210 time to process: 2 seconds.
uf250-04.cnf fulfilled No. of Restarts: 579 No. of Flips: 2727 time to process: 5 seconds.
uf250-04.cnf , deadline. Restarts: 1251
uf250-04.cnf fulfilled No. of Restarts: 67 No. of Flips: 2342 time to process: 0 seconds.
uf250-04.cnf fulfilled No. of Restarts: 60 No. of Flips: 1321 time to process: 1 seconds.
uf250-04.cnf fulfilled No. of Restarts: 739 No. of Flips: 1983 time to process: 4 seconds.
uf250-04.cnf , deadline. Restarts: 1251
uf250-04.cnf fulfilled No. of Restarts: 882 No. of Flips: 3971 time to process: 3 seconds.
uf250-04.cnf fulfilled No. of Restarts: 344 No. of Flips: 2485 time to process: 3 seconds.
uf250-04.cnf fulfilled No. of Restarts: 184 No. of Flips: 4796 time to process: 3 seconds.
uf250-04.cnf , deadline. Restarts: 1251
uf250-04.cnf fulfilled No. of Restarts: 795 No. of Flips: 2158 time to process: 3 seconds.
uf250-04.cnf , deadline. Restarts: 1251
uf250-04.cnf fulfilled No. of Restarts: 39 No. of Flips: 1939 time to process: 0 seconds.
uf250-04.cnf fulfilled No. of Restarts: 281 No. of Flips: 3011 time to process: 6 seconds.
uf250-04.cnf fulfilled No. of Restarts: 358 No. of Flips: 1079 time to process: 1 seconds.
uf250-04.cnf , deadline. Restarts: 1251
uf250-04.cnf fulfilled No. of Restarts: 116 No. of Flips: 1469 time to process: 0 seconds.
uf250-04.cnf fulfilled No. of Restarts: 663 No. of Flips: 3821 time to process: 2 seconds.
uf250-04.cnf fulfilled No. of Restarts: 814 No. of Flips: 1924 time to process: 4 seconds.
uf250-04.cnf fulfilled No. of Restarts: 21 No. of Flips: 2923 time to process: 0 seconds.
uf250-04.cnf fulfilled No. of Restarts: 582 No. of Flips: 3726 time to process: 5 seconds.
uf250-04.cnf fulfilled No. of Restarts: 268 No. of Flips: 4513 time to process: 6 seconds.
uf250-04.cnf fulfilled No. of Restarts: 478 No. of Flips: 2944 time to process: 2 seconds.
uf250-04.cnf fulfilled No. of Restarts: 195 No. of Flips: 1130 time to process: 5 seconds.
uf250-04.cnf fulfilled No. of Restarts: 702 No. of Flips: 1241 time to process: 4 seconds.
uf250-04.cnf fulfilled No. of Restarts: 412 No. of Flips: 4136 time to process: 3 seconds.
uf250-04.cnf fulfilled No. of Restarts: 252 No. of Flips: 2759 time to process: 4 seconds.
uf250-04.cnf fulfilled No. of Restarts: 140 No. of Flips: 2687 time to process: 0 seconds.
uf250-04.cnf fulfilled No. of Restarts: 292 No. of Flips: 1021 time to process: 2 seconds.
uf250-04.cnf fulfilled No. of Restarts: 379 No. of Flips: 4449 time to process: 6 seconds.
uf250-04.cnf fulfilled No. of Restarts: 340 No. of Flips: 1169 time to process: 2 seconds.
uf250-04.cnf fulfilled No. of Restarts: 76 No. of Flips: 2583 time to process: 3 seconds.
uf250-04.cnf fulfilled No. of Restarts: 173 No. of Flips: 4080 time to process: 3 seconds.
uf250-04.cnf fulfilled No. of Restarts: 443 No. of Flips: 3342 time to process: 4 seconds.
uf250-04.cnf , deadline. Restarts: 1251
uf250-04.cnf fulfilled No. of Restarts: 976 No. of Flips: 2259 time to process: 4 seconds.
uf250-04.cnf fulfilled No. of Restarts: 1152 No. of Flips: 4200 time to process: 6 seconds.
uf250-04.cnf fulfilled No. of Restarts: 816 No. of Flips: 4081 time to process: 4 seconds.
uf250-04.cnf fulfilled No. of Restarts: 1019 No. of Flips: 4086 time to process: 4 seconds.
uf250-04.cnf fulfilled No. of Restarts: 1126 No. of Flips: 1495 time to process: 4 seconds.
uf250-04.cnf fulfilled No. of Restarts: 1210 No. of Flips: 4789 time to process: 8 seconds.
uf250-04.cnf , deadline. Restarts: 1251
uf250-04.cnf fulfilled No. of Restarts: 598 No. of Flips: 3337 time to process: 2 seconds.
uf250-04.cnf fulfilled No. of Restarts: 177 No. of Flips: 1624 time to process: 0 seconds.
uf250-04.cnf fulfilled No. of Restarts: 587 No. of Flips: 1822 time to process: 7 seconds.
uf250-04.cnf fulfilled No. of Restarts: 52 No. of Flips: 3199 time to process: 0 seconds.
uf250-04.cnf fulfilled No. of Restarts: 173 No. of Flips: 1352 time to process: 6 seconds.
uf250-04.cnf fulfilled No. of Restarts: 1125 No. of Flips: 3265 time to process: 4 seconds.
uf250-04.cnf fulfilled No. of Restarts: 981 No. of Flips: 4706 time to process: 4 seconds.
uf250-04.cnf fulfilled No. of Restarts: 301 No. of Flips: 2939 time to process: 2 seconds.
uf250-04.cnf fulfilled No. of Restarts: 722 No. of Flips: 2581 time to process: 8 seconds.
uf250-04.cnf fulfilled No. of Restarts: 1106 No. of Flips: 4096 time to process: 5 seconds.
uf250-04.cnf fulfilled No. of Restarts: 492 No. of Flips: 4249 time to process: 3 seconds.
uf250-04.cnf fulfilled No. of Restarts: 909 No. of Flips: 2945 time to process: 4 seconds.
uf250-04.cnf fulfilled No. of Restarts: 691 No. of Flips: 2969 time to process: 3 seconds.
uf250-04.cnf , deadline. Restarts: 1251
uf250-04.cnf fulfilled No. of Restarts: 727 No. of Flips: 3508 time to process: 3 seconds.
uf250-04.cnf fulfilled No. of Restarts: 948 No. of Flips: 2993 time to process: 4 seconds.
uf250-04.cnf fulfilled No. of Restarts: 52 No. of Flips: 3328 time to process: 3 seconds.
uf250-04.cnf , deadline. Restarts: 1251
uf250-04.cnf fulfilled No. of Restarts: 242 No. of Flips: 2893 time to process: 1 seconds.
uf250-04.cnf fulfilled No. of Restarts: 1241 No. of Flips: 1216 time to process: 5 seconds.
uf250-04.cnf fulfilled No. of Restarts: 495 No. of Flips: 1201 time to process: 6 seconds.
uf250-04.cnf fulfilled No. of Restarts: 794 No. of Flips: 3482 time to process: 6 seconds.
uf250-04.cnf , deadline. Restarts: 1251
uf250-04.cnf , deadline. Restarts: 1251
uf250-04.cnf , deadline. Restarts: 1251
uf250-04.cnf , deadline. Restarts: 1251
uf250-04.cnf , deadline. Restarts: 1251
uf250-04.cnf fulfilled No. of Restarts: 379 No. of Flips: 4841 time to process: 1 seconds.
uf250-04.cnf fulfilled No. of Restarts: 927 No. of Flips: 669 time to process: 4 seconds.
uf250-04.cnf fulfilled No. of Restarts: 495 No. of Flips: 4365 time to process: 2 seconds.
uf250-04.cnf fulfilled No. of Restarts: 63 No. of Flips: 1209 time to process: 3 seconds.
uf250-04.cnf fulfilled No. of Restarts: 1071 No. of Flips: 4247 time to process: 6 seconds.
uf250-04.cnf fulfilled No. of Restarts: 461 No. of Flips: 2270 time to process: 3 seconds.
uf250-04.cnf fulfilled No. of Restarts: 2 No. of Flips: 1070 time to process: 2 seconds.
uf250-04.cnf fulfilled No. of Restarts: 374 No. of Flips: 4443 time to process: 1 seconds.
uf250-04.cnf fulfilled No. of Restarts: 232 No. of Flips: 3952 time to process: 4 seconds.
uf250-04.cnf fulfilled No. of Restarts: 351 No. of Flips: 3229 time to process: 2 seconds.
uf250-04.cnf fulfilled No. of Restarts: 120 No. of Flips: 4048 time to process: 4 seconds.
uf250-04.cnf fulfilled No. of Restarts: 178 No. of Flips: 3261 time to process: 1 seconds.
uf250-04.cnf fulfilled No. of Restarts: 542 No. of Flips: 2217 time to process: 7 seconds.
uf250-04.cnf , deadline. Restarts: 1251
uf250-04.cnf , deadline. Restarts: 1251
uf250-04.cnf fulfilled No. of Restarts: 323 No. of Flips: 4106 time to process: 1 seconds.
uf250-04.cnf fulfilled No. of Restarts: 698 No. of Flips: 1660 time to process: 3 seconds.
uf250-04.cnf fulfilled No. of Restarts: 555 No. of Flips: 3128 time to process: 2 seconds.
uf250-04.cnf fulfilled No. of Restarts: 998 No. of Flips: 3952 time to process: 6 seconds.
uf250-04.cnf fulfilled No. of Restarts: 1059 No. of Flips: 3742 time to process: 4 seconds.
uf250-04.cnf fulfilled No. of Restarts: 673 No. of Flips: 2342 time to process: 3 seconds.
uf250-04.cnf , deadline. Restarts: 1251
uf250-04.cnf fulfilled No. of Restarts: 194 No. of Flips: 1363 time to process: 0 seconds.
uf250-04.cnf fulfilled No. of Restarts: 1057 No. of Flips: 3292 time to process: 4 seconds.
uf250-04.cnf fulfilled No. of Restarts: 134 No. of Flips: 4905 time to process: 0 seconds.
uf250-04.cnf fulfilled No. of Restarts: 15 No. of Flips: 4295 time to process: 4 seconds.
uf250-04.cnf fulfilled No. of Restarts: 843 No. of Flips: 3244 time to process: 8 seconds.
uf250-04.cnf fulfilled No. of Restarts: 1168 No. of Flips: 3944 time to process: 5 seconds.
uf250-04.cnf fulfilled No. of Restarts: 923 No. of Flips: 3829 time to process: 4 seconds.
uf250-04.cnf fulfilled No. of Restarts: 462 No. of Flips: 1026 time to process: 3 seconds.
uf250-04.cnf fulfilled No. of Restarts: 137 No. of Flips: 4289 time to process: 5 seconds.
uf250-04.cnf fulfilled No. of Restarts: 964 No. of Flips: 981 time to process: 6 seconds.
uf250-04.cnf fulfilled No. of Restarts: 892 No. of Flips: 4350 time to process: 4 seconds.
uf250-04.cnf fulfilled No. of Restarts: 458 No. of Flips: 1107 time to process: 2 seconds.
uf250-04.cnf fulfilled No. of Restarts: 182 No. of Flips: 2417 time to process: 0 seconds.
uf250-04.cnf fulfilled No. of Restarts: 610 No. of Flips: 3191 time to process: 6 seconds.
uf250-04.cnf fulfilled No. of Restarts: 416 No. of Flips: 3623 time to process: 1 seconds.
uf250-04.cnf fulfilled No. of Restarts: 1181 No. of Flips: 1348 time to process: 5 seconds.
uf250-04.cnf fulfilled No. of Restarts: 417 No. of Flips: 4638 time to process: 2 seconds.
uf250-04.cnf , deadline. Restarts: 1251
uf250-04.cnf fulfilled No. of Restarts: 828 No. of Flips: 4284 time to process: 3 seconds.
uf250-04.cnf fulfilled No. of Restarts: 474 No. of Flips: 2190 time to process: 3 seconds.
uf250-04.cnf fulfilled No. of Restarts: 854 No. of Flips: 4100 time to process: 3 seconds.
uf250-04.cnf fulfilled No. of Restarts: 1171 No. of Flips: 4487 time to process: 9 seconds.
uf250-04.cnf , deadline. Restarts: 1251
uf250-04.cnf fulfilled No. of Restarts: 192 No. of Flips: 4376 time to process: 0 seconds.
uf250-04.cnf fulfilled No. of Restarts: 894 No. of Flips: 807 time to process: 8 seconds.
uf250-04.cnf fulfilled No. of Restarts: 228 No. of Flips: 3849 time to process: 1 seconds.
uf250-04.cnf fulfilled No. of Restarts: 814 No. of Flips: 1501 time to process: 8 seconds.
uf250-04.cnf , deadline. Restarts: 1251
uf250-04.cnf , deadline. Restarts: 1251
uf250-04.cnf , deadline. Restarts: 1251
uf250-04.cnf fulfilled No. of Restarts: 975 No. of Flips: 4018 time to process: 4 seconds.
uf250-04.cnf fulfilled No. of Restarts: 132 No. of Flips: 3285 time to process: 0 seconds.
uf250-04.cnf fulfilled No. of Restarts: 37 No. of Flips: 2670 time to process: 0 seconds.
uf250-04.cnf fulfilled No. of Restarts: 530 No. of Flips: 2551 time to process: 2 seconds.
uf250-04.cnf fulfilled No. of Restarts: 858 No. of Flips: 4239 time to process: 6 seconds.
uf250-04.cnf fulfilled No. of Restarts: 202 No. of Flips: 4370 time to process: 2 seconds.
uf250-04.cnf fulfilled No. of Restarts: 176 No. of Flips: 3140 time to process: 2 seconds.
uf250-04.cnf fulfilled No. of Restarts: 755 No. of Flips: 3006 time to process: 6 seconds.
uf250-04.cnf fulfilled No. of Restarts: 148 No. of Flips: 4605 time to process: 1 seconds.
uf250-04.cnf , deadline. Restarts: 1251
uf250-04.cnf fulfilled No. of Restarts: 724 No. of Flips: 4843 time to process: 3 seconds.
uf250-04.cnf fulfilled No. of Restarts: 90 No. of Flips: 2082 time to process: 2 seconds.
uf250-04.cnf fulfilled No. of Restarts: 379 No. of Flips: 4578 time to process: 1 seconds.
uf250-04.cnf fulfilled No. of Restarts: 1117 No. of Flips: 1391 time to process: 6 seconds.
uf250-04.cnf fulfilled No. of Restarts: 706 No. of Flips: 3927 time to process: 6 seconds.
uf250-04.cnf fulfilled No. of Restarts: 353 No. of Flips: 4236 time to process: 2 seconds.
uf250-04.cnf , deadline. Restarts: 1251
uf250-04.cnf , deadline. Restarts: 1251
uf250-04.cnf fulfilled No. of Restarts: 65 No. of Flips: 3451 time to process: 0 seconds.
uf250-04.cnf fulfilled No. of Restarts: 324 No. of Flips: 3347 time to process: 6 seconds.
uf250-04.cnf fulfilled No. of Restarts: 572 No. of Flips: 500 time to process: 2 seconds.
uf250-04.cnf fulfilled No. of Restarts: 46 No. of Flips: 3090 time to process: 1 seconds.
uf250-04.cnf fulfilled No. of Restarts: 688 No. of Flips: 4649 time to process: 6 seconds.
uf250-04.cnf fulfilled No. of Restarts: 145 No. of Flips: 995 time to process: 4 seconds.
uf250-04.cnf fulfilled No. of Restarts: 968 No. of Flips: 3159 time to process: 5 seconds.
uf250-04.cnf fulfilled No. of Restarts: 666 No. of Flips: 2337 time to process: 3 seconds.
uf250-04.cnf fulfilled No. of Restarts: 101 No. of Flips: 1444 time to process: 2 seconds.
uf250-04.cnf fulfilled No. of Restarts: 1011 No. of Flips: 2000 time to process: 4 seconds.
uf250-04.cnf fulfilled No. of Restarts: 263 No. of Flips: 1142 time to process: 6 seconds.
uf250-04.cnf fulfilled No. of Restarts: 215 No. of Flips: 1994 time to process: 3 seconds.
uf250-04.cnf fulfilled No. of Restarts: 242 No. of Flips: 3371 time to process: 6 seconds.
uf250-04.cnf fulfilled No. of Restarts: 5 No. of Flips: 2141 time to process: 0 seconds.
uf250-04.cnf fulfilled No. of Restarts: 798 No. of Flips: 4074 time to process: 7 seconds.
uf250-04.cnf fulfilled No. of Restarts: 114 No. of Flips: 2483 time to process: 0 seconds.
uf250-04.cnf , deadline. Restarts: 1251
uf250-04.cnf fulfilled No. of Restarts: 745 No. of Flips: 1018 time to process: 3 seconds.
uf250-04.cnf fulfilled No. of Restarts: 260 No. of Flips: 3060 time to process: 1 seconds.
uf250-04.cnf fulfilled No. of Restarts: 1085 No. of Flips: 3420 time to process: 5 seconds.
uf250-04.cnf fulfilled No. of Restarts: 1163 No. of Flips: 3634 time to process: 5 seconds.
uf250-04.cnf , deadline. Restarts: 1251
uf250-04.cnf fulfilled No. of Restarts: 878 No. of Flips: 1551 time to process: 3 seconds.
uf250-04.cnf , deadline. Restarts: 1251
uf250-04.cnf fulfilled No. of Restarts: 505 No. of Flips: 4584 time to process: 2 seconds.
uf250-04.cnf fulfilled No. of Restarts: 176 No. of Flips: 4023 time to process: 4 seconds.
uf250-04.cnf fulfilled No. of Restarts: 281 No. of Flips: 2092 time to process: 1 seconds.
uf250-04.cnf fulfilled No. of Restarts: 981 No. of Flips: 1567 time to process: 4 seconds.
uf250-04.cnf fulfilled No. of Restarts: 205 No. of Flips: 2836 time to process: 5 seconds.
uf250-04.cnf fulfilled No. of Restarts: 207 No. of Flips: 1308 time to process: 2 seconds.
uf250-04.cnf fulfilled No. of Restarts: 812 No. of Flips: 2298 time to process: 5 seconds.
uf250-04.cnf fulfilled No. of Restarts: 999 No. of Flips: 3215 time to process: 8 seconds.
uf250-04.cnf fulfilled No. of Restarts: 457 No. of Flips: 4055 time to process: 2 seconds.
uf250-04.cnf , deadline. Restarts: 1251
uf250-04.cnf fulfilled No. of Restarts: 33 No. of Flips: 4487 time to process: 0 seconds.
uf250-04.cnf fulfilled No. of Restarts: 556 No. of Flips: 4764 time to process: 7 seconds.
uf250-04.cnf fulfilled No. of Restarts: 117 No. of Flips: 3257 time to process: 0 seconds.
uf250-04.cnf fulfilled No. of Restarts: 674 No. of Flips: 4642 time to process: 7 seconds.
uf250-04.cnf fulfilled No. of Restarts: 1000 No. of Flips: 3048 time to process: 4 seconds.
uf250-04.cnf fulfilled No. of Restarts: 511 No. of Flips: 1507 time to process: 5 seconds.
uf250-04.cnf fulfilled No. of Restarts: 354 No. of Flips: 4072 time to process: 2 seconds.
uf250-04.cnf , deadline. Restarts: 1251
uf250-04.cnf fulfilled No. of Restarts: 34 No. of Flips: 2656 time to process: 0 seconds.
uf250-04.cnf , deadline. Restarts: 1251
uf250-04.cnf fulfilled No. of Restarts: 445 No. of Flips: 2789 time to process: 1 seconds.
uf250-04.cnf fulfilled No. of Restarts: 487 No. of Flips: 2505 time to process: 5 seconds.
uf250-04.cnf fulfilled No. of Restarts: 1080 No. of Flips: 2746 time to process: 4 seconds.
uf250-04.cnf , deadline. Restarts: 1251
uf250-04.cnf , deadline. Restarts: 1251
uf250-04.cnf fulfilled No. of Restarts: 694 No. of Flips: 3315 time to process: 3 seconds.
uf250-04.cnf , deadline. Restarts: 1251
uf250-04.cnf fulfilled No. of Restarts: 845 No. of Flips: 4934 time to process: 3 seconds.
uf250-04.cnf fulfilled No. of Restarts: 886 No. of Flips: 716 time to process: 3 seconds.
uf250-04.cnf , deadline. Restarts: 1251
uf250-04.cnf fulfilled No. of Restarts: 355 No. of Flips: 3814 time to process: 1 seconds.
uf250-04.cnf fulfilled No. of Restarts: 450 No. of Flips: 1502 time to process: 2 seconds.
uf250-04.cnf fulfilled No. of Restarts: 308 No. of Flips: 3177 time to process: 3 seconds.
uf250-04.cnf fulfilled No. of Restarts: 796 No. of Flips: 4168 time to process: 7 seconds.
uf250-04.cnf fulfilled No. of Restarts: 220 No. of Flips: 4138 time to process: 1 seconds.
uf250-04.cnf , deadline. Restarts: 1251
uf250-04.cnf fulfilled No. of Restarts: 495 No. of Flips: 3927 time to process: 2 seconds.
uf250-04.cnf , deadline. Restarts: 1251
uf250-04.cnf fulfilled No. of Restarts: 781 No. of Flips: 4872 time to process: 3 seconds.
uf250-04.cnf , deadline. Restarts: 1251
uf250-04.cnf fulfilled No. of Restarts: 293 No. of Flips: 2717 time to process: 1 seconds.
uf250-04.cnf fulfilled No. of Restarts: 533 No. of Flips: 2032 time to process: 4 seconds.
uf250-04.cnf fulfilled No. of Restarts: 945 No. of Flips: 3422 time to process: 4 seconds.
uf250-04.cnf fulfilled No. of Restarts: 245 No. of Flips: 4621 time to process: 3 seconds.
uf250-04.cnf fulfilled No. of Restarts: 986 No. of Flips: 4419 time to process: 9 seconds.
uf250-04.cnf fulfilled No. of Restarts: 1196 No. of Flips: 4065 time to process: 5 seconds.
uf250-04.cnf fulfilled No. of Restarts: 185 No. of Flips: 696 time to process: 1 seconds.
uf250-04.cnf fulfilled No. of Restarts: 6 No. of Flips: 745 time to process: 0 seconds.
uf250-04.cnf fulfilled No. of Restarts: 196 No. of Flips: 2645 time to process: 5 seconds.
uf250-04.cnf fulfilled No. of Restarts: 516 No. of Flips: 2802 time to process: 6 seconds.
uf250-04.cnf fulfilled No. of Restarts: 287 No. of Flips: 4073 time to process: 4 seconds.
uf250-04.cnf , deadline. Restarts: 1251
uf250-04.cnf fulfilled No. of Restarts: 85 No. of Flips: 4715 time to process: 0 seconds.
uf250-04.cnf , deadline. Restarts: 1251
uf250-04.cnf , deadline. Restarts: 1251
uf250-04.cnf fulfilled No. of Restarts: 319 No. of Flips: 4950 time to process: 1 seconds.
uf250-04.cnf fulfilled No. of Restarts: 36 No. of Flips: 2443 time to process: 4 seconds.
uf250-04.cnf fulfilled No. of Restarts: 179 No. of Flips: 1030 time to process: 1 seconds.
uf250-04.cnf , deadline. Restarts: 1251
uf250-04.cnf fulfilled No. of Restarts: 371 No. of Flips: 2440 time to process: 1 seconds.
uf250-04.cnf fulfilled No. of Restarts: 281 No. of Flips: 4681 time to process: 1 seconds.
uf250-04.cnf , deadline. Restarts: 1251
uf250-04.cnf fulfilled No. of Restarts: 1029 No. of Flips: 4519 time to process: 4 seconds.
uf250-04.cnf fulfilled No. of Restarts: 847 No. of Flips: 4629 time to process: 4 seconds.
uf250-04.cnf , deadline. Restarts: 1251
uf250-04.cnf fulfilled No. of Restarts: 591 No. of Flips: 3288 time to process: 2 seconds.
uf250-04.cnf fulfilled No. of Restarts: 283 No. of Flips: 2501 time to process: 2 seconds.
uf250-04.cnf fulfilled No. of Restarts: 634 No. of Flips: 2538 time to process: 5 seconds.
uf250-04.cnf , deadline. Restarts: 1251
uf250-04.cnf fulfilled No. of Restarts: 515 No. of Flips: 4682 time to process: 2 seconds.
uf250-04.cnf fulfilled No. of Restarts: 129 No. of Flips: 4623 time to process: 1 seconds.
uf250-04.cnf fulfilled No. of Restarts: 654 No. of Flips: 3460 time to process: 4 seconds.
uf250-04.cnf fulfilled No. of Restarts: 905 No. of Flips: 3950 time to process: 9 seconds.
uf250-04.cnf , deadline. Restarts: 1251
uf250-04.cnf fulfilled No. of Restarts: 612 No. of Flips: 4907 time to process: 2 seconds.
uf250-04.cnf fulfilled No. of Restarts: 1232 No. of Flips: 3005 time to process: 7 seconds.
uf250-04.cnf fulfilled No. of Restarts: 554 No. of Flips: 2124 time to process: 2 seconds.
uf250-04.cnf fulfilled No. of Restarts: 758 No. of Flips: 1124 time to process: 6 seconds.
uf250-04.cnf fulfilled No. of Restarts: 1037 No. of Flips: 2602 time to process: 4 seconds.
uf250-04.cnf fulfilled No. of Restarts: 966 No. of Flips: 3330 time to process: 4 seconds.
uf250-04.cnf , deadline. Restarts: 1251
uf250-04.cnf , deadline. Restarts: 1251
uf250-04.cnf fulfilled No. of Restarts: 53 No. of Flips: 4677 time to process: 0 seconds.
uf250-04.cnf fulfilled No. of Restarts: 395 No. of Flips: 2777 time to process: 1 seconds.
uf250-04.cnf fulfilled No. of Restarts: 168 No. of Flips: 1071 time to process: 4 seconds.
uf250-04.cnf fulfilled No. of Restarts: 68 No. of Flips: 3570 time to process: 0 seconds.
uf250-04.cnf fulfilled No. of Restarts: 325 No. of Flips: 1658 time to process: 1 seconds.
uf250-04.cnf , deadline. Restarts: 1251
uf250-04.cnf fulfilled No. of Restarts: 11 No. of Flips: 1098 time to process: 0 seconds.
uf250-04.cnf fulfilled No. of Restarts: 1196 No. of Flips: 3224 time to process: 5 seconds.
uf250-04.cnf , deadline. Restarts: 1251
uf250-04.cnf fulfilled No. of Restarts: 118 No. of Flips: 1772 time to process: 0 seconds.
uf250-04.cnf fulfilled No. of Restarts: 972 No. of Flips: 2724 time to process: 4 seconds.
uf250-04.cnf , deadline. Restarts: 1251
uf250-04.cnf , deadline. Restarts: 1251
uf250-04.cnf , deadline. Restarts: 1251
uf250-04.cnf , deadline. Restarts: 1251
uf250-04.cnf fulfilled No. of Restarts: 319 No. of Flips: 4588 time to process: 1 seconds.
uf250-04.cnf fulfilled No. of Restarts: 977 No. of Flips: 2020 time to process: 4 seconds.
uf250-04.cnf fulfilled No. of Restarts: 338 No. of Flips: 1570 time to process: 4 seconds.
uf250-04.cnf fulfilled No. of Restarts: 117 No. of Flips: 3692 time to process: 0 seconds.
uf250-04.cnf fulfilled No. of Restarts: 78 No. of Flips: 4411 time to process: 3 seconds.
uf250-04.cnf , deadline. Restarts: 1251
uf250-04.cnf fulfilled No. of Restarts: 156 No. of Flips: 4667 time to process: 0 seconds.
uf250-04.cnf fulfilled No. of Restarts: 56 No. of Flips: 3138 time to process: 0 seconds.
uf250-04.cnf fulfilled No. of Restarts: 837 No. of Flips: 1753 time to process: 7 seconds.
uf250-04.cnf fulfilled No. of Restarts: 521 No. of Flips: 4597 time to process: 4 seconds.
uf250-04.cnf , deadline. Restarts: 1251
uf250-04.cnf fulfilled No. of Restarts: 1011 No. of Flips: 4437 time to process: 4 seconds.
uf250-04.cnf fulfilled No. of Restarts: 218 No. of Flips: 3650 time to process: 1 seconds.
uf250-04.cnf , deadline. Restarts: 1251
uf250-04.cnf , deadline. Restarts: 1251
uf250-04.cnf , deadline. Restarts: 1251
uf250-04.cnf fulfilled No. of Restarts: 26 No. of Flips: 3344 time to process: 0 seconds.
uf250-04.cnf fulfilled No. of Restarts: 799 No. of Flips: 2817 time to process: 4 seconds.
uf250-04.cnf fulfilled No. of Restarts: 650 No. of Flips: 3795 time to process: 3 seconds.
uf250-04.cnf , deadline. Restarts: 1251
uf250-04.cnf fulfilled No. of Restarts: 202 No. of Flips: 4925 time to process: 0 seconds.
uf250-04.cnf fulfilled No. of Restarts: 811 No. of Flips: 1918 time to process: 3 seconds.
uf250-04.cnf fulfilled No. of Restarts: 134 No. of Flips: 4020 time to process: 3 seconds.
uf250-04.cnf , deadline. Restarts: 1251
uf250-04.cnf fulfilled No. of Restarts: 226 No. of Flips: 2255 time to process: 1 seconds.
uf250-04.cnf , deadline. Restarts: 1251
uf250-04.cnf fulfilled No. of Restarts: 368 No. of Flips: 4842 time to process: 1 seconds.
uf250-04.cnf fulfilled No. of Restarts: 13 No. of Flips: 3554 time to process: 0 seconds.
uf250-04.cnf fulfilled No. of Restarts: 1189 No. of Flips: 4671 time to process: 4 seconds.
uf250-04.cnf fulfilled No. of Restarts: 319 No. of Flips: 4883 time to process: 6 seconds.
uf250-04.cnf fulfilled No. of Restarts: 296 No. of Flips: 3938 time to process: 1 seconds.
uf250-04.cnf fulfilled No. of Restarts: 889 No. of Flips: 4222 time to process: 8 seconds.
uf250-04.cnf , deadline. Restarts: 1251
uf250-04.cnf fulfilled No. of Restarts: 221 No. of Flips: 1896 time to process: 0 seconds.
uf250-04.cnf fulfilled No. of Restarts: 723 No. of Flips: 4440 time to process: 3 seconds.
uf250-04.cnf fulfilled No. of Restarts: 601 No. of Flips: 2840 time to process: 3 seconds.
uf250-04.cnf fulfilled No. of Restarts: 703 No. of Flips: 1713 time to process: 5 seconds.
uf250-04.cnf fulfilled No. of Restarts: 250 No. of Flips: 1696 time to process: 5 seconds.
uf250-04.cnf , deadline. Restarts: 1251
uf250-04.cnf fulfilled No. of Restarts: 4 No. of Flips: 3210 time to process: 0 seconds.
uf250-04.cnf fulfilled No. of Restarts: 1214 No. of Flips: 4591 time to process: 8 seconds.
uf250-04.cnf , deadline. Restarts: 1251
uf250-04.cnf fulfilled No. of Restarts: 832 No. of Flips: 4728 time to process: 3 seconds.
uf250-04.cnf fulfilled No. of Restarts: 260 No. of Flips: 2385 time to process: 1 seconds.
uf250-04.cnf fulfilled No. of Restarts: 80 No. of Flips: 4573 time to process: 0 seconds.
uf250-04.cnf fulfilled No. of Restarts: 271 No. of Flips: 1226 time to process: 4 seconds.
uf250-04.cnf fulfilled No. of Restarts: 439 No. of Flips: 4666 time to process: 2 seconds.
uf250-04.cnf fulfilled No. of Restarts: 839 No. of Flips: 4408 time to process: 6 seconds.
uf250-04.cnf , deadline. Restarts: 1251
uf250-04.cnf , deadline. Restarts: 1251
uf250-04.cnf fulfilled No. of Restarts: 736 No. of Flips: 3017 time to process: 3 seconds.
uf250-04.cnf fulfilled No. of Restarts: 1099 No. of Flips: 1292 time to process: 4 seconds.
uf250-04.cnf fulfilled No. of Restarts: 185 No. of Flips: 4193 time to process: 0 seconds.
uf250-04.cnf fulfilled No. of Restarts: 32 No. of Flips: 2038 time to process: 1 seconds.
uf250-04.cnf fulfilled No. of Restarts: 264 No. of Flips: 2129 time to process: 3 seconds.
uf250-04.cnf fulfilled No. of Restarts: 137 No. of Flips: 2899 time to process: 3 seconds.
uf250-04.cnf fulfilled No. of Restarts: 867 No. of Flips: 2695 time to process: 6 seconds.
uf250-04.cnf fulfilled No. of Restarts: 20 No. of Flips: 1557 time to process: 2 seconds.
uf250-04.cnf fulfilled No. of Restarts: 1200 No. of Flips: 3549 time to process: 8 seconds.
uf250-04.cnf fulfilled No. of Restarts: 197 No. of Flips: 3295 time to process: 0 seconds.
uf250-04.cnf fulfilled No. of Restarts: 583 No. of Flips: 4807 time to process: 7 seconds.
uf250-04.cnf fulfilled No. of Restarts: 344 No. of Flips: 3829 time to process: 1 seconds.
uf250-04.cnf fulfilled No. of Restarts: 889 No. of Flips: 4087 time to process: 4 seconds.
uf250-04.cnf fulfilled No. of Restarts: 509 No. of Flips: 1531 time to process: 3 seconds.
uf250-04.cnf fulfilled No. of Restarts: 844 No. of Flips: 2628 time to process: 6 seconds.
uf250-04.cnf fulfilled No. of Restarts: 53 No. of Flips: 2030 time to process: 0 seconds.
uf250-04.cnf , deadline. Restarts: 1251
uf250-04.cnf fulfilled No. of Restarts: 581 No. of Flips: 3326 time to process: 2 seconds.
uf250-04.cnf fulfilled No. of Restarts: 95 No. of Flips: 2583 time to process: 3 seconds.
uf250-04.cnf fulfilled No. of Restarts: 259 No. of Flips: 696 time to process: 1 seconds.
uf250-04.cnf fulfilled No. of Restarts: 314 No. of Flips: 4349 time to process: 3 seconds.
uf250-04.cnf fulfilled No. of Restarts: 48 No. of Flips: 3274 time to process: 0 seconds.
uf250-04.cnf fulfilled No. of Restarts: 1176 No. of Flips: 2242 time to process: 6 seconds.
uf250-04.cnf fulfilled No. of Restarts: 470 No. of Flips: 4357 time to process: 1 seconds.
uf250-04.cnf fulfilled No. of Restarts: 159 No. of Flips: 1231 time to process: 1 seconds.
uf250-04.cnf fulfilled No. of Restarts: 258 No. of Flips: 2806 time to process: 1 seconds.
uf250-04.cnf , deadline. Restarts: 1251
uf250-04.cnf fulfilled No. of Restarts: 574 No. of Flips: 4605 time to process: 2 seconds.
uf250-04.cnf fulfilled No. of Restarts: 164 No. of Flips: 4731 time to process: 3 seconds.
uf250-04.cnf fulfilled No. of Restarts: 78 No. of Flips: 3444 time to process: 2 seconds.
uf250-04.cnf fulfilled No. of Restarts: 196 No. of Flips: 2623 time to process: 3 seconds.
uf250-04.cnf fulfilled No. of Restarts: 26 No. of Flips: 4478 time to process: 5 seconds.
uf250-04.cnf fulfilled No. of Restarts: 966 No. of Flips: 4328 time to process: 6 seconds.
uf250-04.cnf fulfilled No. of Restarts: 17 No. of Flips: 4447 time to process: 2 seconds.
uf250-04.cnf fulfilled No. of Restarts: 749 No. of Flips: 3691 time to process: 3 seconds.
uf250-04.cnf fulfilled No. of Restarts: 311 No. of Flips: 2523 time to process: 3 seconds.
uf250-04.cnf , deadline. Restarts: 1251
uf250-04.cnf fulfilled No. of Restarts: 123 No. of Flips: 1110 time to process: 0 seconds.
uf250-04.cnf fulfilled No. of Restarts: 1069 No. of Flips: 3789 time to process: 6 seconds.
uf250-04.cnf fulfilled No. of Restarts: 210 No. of Flips: 3384 time to process: 0 seconds.
uf250-04.cnf fulfilled No. of Restarts: 406 No. of Flips: 2681 time to process: 4 seconds.
uf250-04.cnf fulfilled No. of Restarts: 449 No. of Flips: 4929 time to process: 6 seconds.
uf250-04.cnf fulfilled No. of Restarts: 46 No. of Flips: 4026 time to process: 0 seconds.
uf250-04.cnf fulfilled No. of Restarts: 533 No. of Flips: 4021 time to process: 6 seconds.
uf250-04.cnf , deadline. Restarts: 1251
uf250-04.cnf fulfilled No. of Restarts: 660 No. of Flips: 4028 time to process: 2 seconds.
uf250-04.cnf fulfilled No. of Restarts: 101 No. of Flips: 4376 time to process: 0 seconds.
uf250-04.cnf fulfilled No. of Restarts: 874 No. of Flips: 4294 time to process: 5 seconds.
uf250-04.cnf fulfilled No. of Restarts: 65 No. of Flips: 2682 time to process: 3 seconds.
uf250-04.cnf fulfilled No. of Restarts: 146 No. of Flips: 2920 time to process: 0 seconds.
uf250-04.cnf fulfilled No. of Restarts: 786 No. of Flips: 4393 time to process: 3 seconds.
uf250-04.cnf fulfilled No. of Restarts: 507 No. of Flips: 663 time to process: 4 seconds.
uf250-04.cnf fulfilled No. of Restarts: 706 No. of Flips: 2630 time to process: 3 seconds.
uf250-04.cnf fulfilled No. of Restarts: 104 No. of Flips: 2760 time to process: 0 seconds.
uf250-04.cnf fulfilled No. of Restarts: 934 No. of Flips: 3119 time to process: 4 seconds.
uf250-04.cnf fulfilled No. of Restarts: 85 No. of Flips: 4372 time to process: 0 seconds.
uf250-04.cnf fulfilled No. of Restarts: 1219 No. of Flips: 4570 time to process: 7 seconds.
uf250-04.cnf fulfilled No. of Restarts: 713 No. of Flips: 2753 time to process: 3 seconds.
uf250-04.cnf fulfilled No. of Restarts: 1183 No. of Flips: 4328 time to process: 5 seconds.
uf250-04.cnf , deadline. Restarts: 1251
uf250-04.cnf fulfilled No. of Restarts: 97 No. of Flips: 3380 time to process: 0 seconds.
uf250-04.cnf fulfilled No. of Restarts: 331 No. of Flips: 3055 time to process: 4 seconds.
uf250-04.cnf fulfilled No. of Restarts: 963 No. of Flips: 2148 time to process: 4 seconds.
uf250-04.cnf fulfilled No. of Restarts: 616 No. of Flips: 2828 time to process: 3 seconds.
uf250-04.cnf fulfilled No. of Restarts: 240 No. of Flips: 1468 time to process: 1 seconds.
uf250-04.cnf fulfilled No. of Restarts: 722 No. of Flips: 3760 time to process: 6 seconds.
uf250-04.cnf fulfilled No. of Restarts: 609 No. of Flips: 4227 time to process: 2 seconds.
uf250-04.cnf , deadline. Restarts: 1251
uf250-04.cnf fulfilled No. of Restarts: 1166 No. of Flips: 3052 time to process: 4 seconds.
uf250-04.cnf fulfilled No. of Restarts: 356 No. of Flips: 4791 time to process: 1 seconds.
uf250-04.cnf fulfilled No. of Restarts: 141 No. of Flips: 1987 time to process: 4 seconds.
uf250-04.cnf fulfilled No. of Restarts: 149 No. of Flips: 3616 time to process: 1 seconds.
uf250-04.cnf fulfilled No. of Restarts: 979 No. of Flips: 763 time to process: 4 seconds.
uf250-04.cnf fulfilled No. of Restarts: 19 No. of Flips: 737 time to process: 3 seconds.
uf250-04.cnf fulfilled No. of Restarts: 272 No. of Flips: 2553 time to process: 3 seconds.
uf250-04.cnf fulfilled No. of Restarts: 13 No. of Flips: 2678 time to process: 0 seconds.
uf250-04.cnf fulfilled No. of Restarts: 965 No. of Flips: 2747 time to process: 7 seconds.
uf250-04.cnf fulfilled No. of Restarts: 721 No. of Flips: 1911 time to process: 3 seconds.
uf250-04.cnf fulfilled No. of Restarts: 1238 No. of Flips: 4288 time to process: 9 seconds.
uf250-04.cnf fulfilled No. of Restarts: 612 No. of Flips: 3992 time to process: 2 seconds.
uf250-04.cnf fulfilled No. of Restarts: 1052 No. of Flips: 4820 time to process: 7 seconds.
uf250-04.cnf fulfilled No. of Restarts: 396 No. of Flips: 3514 time to process: 2 seconds.
uf250-04.cnf , deadline. Restarts: 1251
uf250-04.cnf , deadline. Restarts: 1251
uf250-04.cnf , deadline. Restarts: 1251
uf250-04.cnf fulfilled No. of Restarts: 1211 No. of Flips: 4392 time to process: 5 seconds.
uf250-04.cnf fulfilled No. of Restarts: 301 No. of Flips: 3172 time to process: 1 seconds.
uf250-04.cnf fulfilled No. of Restarts: 294 No. of Flips: 1047 time to process: 5 seconds.
uf250-04.cnf fulfilled No. of Restarts: 490 No. of Flips: 4806 time to process: 4 seconds.
uf250-04.cnf , deadline. Restarts: 1251
uf250-04.cnf , deadline. Restarts: 1251
uf250-04.cnf fulfilled No. of Restarts: 1232 No. of Flips: 2364 time to process: 5 seconds.
uf250-04.cnf fulfilled No. of Restarts: 547 No. of Flips: 3568 time to process: 2 seconds.
uf250-04.cnf fulfilled No. of Restarts: 135 No. of Flips: 3780 time to process: 3 seconds.
uf250-04.cnf fulfilled No. of Restarts: 175 No. of Flips: 2550 time to process: 5 seconds.
uf250-04.cnf fulfilled No. of Restarts: 113 No. of Flips: 1572 time to process: 0 seconds.
uf250-04.cnf fulfilled No. of Restarts: 733 No. of Flips: 1353 time to process: 4 seconds.
uf250-04.cnf , deadline. Restarts: 1251
uf250-04.cnf fulfilled No. of Restarts: 844 No. of Flips: 1215 time to process: 3 seconds.
uf250-04.cnf fulfilled No. of Restarts: 1062 No. of Flips: 2495 time to process: 4 seconds.
uf250-04.cnf fulfilled No. of Restarts: 345 No. of Flips: 4428 time to process: 3 seconds.
uf250-04.cnf fulfilled No. of Restarts: 143 No. of Flips: 2136 time to process: 4 seconds.
uf250-04.cnf , deadline. Restarts: 1251
uf250-04.cnf fulfilled No. of Restarts: 379 No. of Flips: 2791 time to process: 1 seconds.
uf250-04.cnf fulfilled No. of Restarts: 627 No. of Flips: 3498 time to process: 6 seconds.
uf250-04.cnf fulfilled No. of Restarts: 295 No. of Flips: 3246 time to process: 1 seconds.
uf250-04.cnf fulfilled No. of Restarts: 125 No. of Flips: 2379 time to process: 5 seconds.
uf250-04.cnf fulfilled No. of Restarts: 1078 No. of Flips: 1148 time to process: 5 seconds.
uf250-04.cnf fulfilled No. of Restarts: 495 No. of Flips: 3071 time to process: 2 seconds.
uf250-04.cnf fulfilled No. of Restarts: 123 No. of Flips: 907 time to process: 5 seconds.
uf250-04.cnf fulfilled No. of Restarts: 357 No. of Flips: 2141 time to process: 2 seconds.
uf250-04.cnf fulfilled No. of Restarts: 1086 No. of Flips: 3377 time to process: 4 seconds.
uf250-04.cnf fulfilled No. of Restarts: 651 No. of Flips: 2539 time to process: 5 seconds.
uf250-04.cnf fulfilled No. of Restarts: 503 No. of Flips: 1963 time to process: 2 seconds.
uf250-04.cnf , deadline. Restarts: 1251
uf250-04.cnf fulfilled No. of Restarts: 383 No. of Flips: 3893 time to process: 1 seconds.
uf250-04.cnf fulfilled No. of Restarts: 240 No. of Flips: 4530 time to process: 4 seconds.
uf250-04.cnf fulfilled No. of Restarts: 219 No. of Flips: 2254 time to process: 2 seconds.
uf250-04.cnf , deadline. Restarts: 1251
uf250-04.cnf fulfilled No. of Restarts: 179 No. of Flips: 3048 time to process: 0 seconds.
uf250-04.cnf , deadline. Restarts: 1251
uf250-04.cnf fulfilled No. of Restarts: 186 No. of Flips: 2778 time to process: 0 seconds.
uf250-04.cnf fulfilled No. of Restarts: 332 No. of Flips: 4854 time to process: 5 seconds.
uf250-04.cnf fulfilled No. of Restarts: 222 No. of Flips: 1700 time to process: 0 seconds.
uf250-04.cnf fulfilled No. of Restarts: 587 No. of Flips: 3300 time to process: 6 seconds.
uf250-04.cnf fulfilled No. of Restarts: 298 No. of Flips: 3216 time to process: 1 seconds.
uf250-04.cnf fulfilled No. of Restarts: 154 No. of Flips: 3223 time to process: 2 seconds.
uf250-04.cnf , deadline. Restarts: 1251
uf250-04.cnf fulfilled No. of Restarts: 324 No. of Flips: 3598 time to process: 1 seconds.
uf250-04.cnf , deadline. Restarts: 1251
uf250-04.cnf , deadline. Restarts: 1251
uf250-04.cnf fulfilled No. of Restarts: 530 No. of Flips: 1651 time to process: 2 seconds.
uf250-04.cnf fulfilled No. of Restarts: 1058 No. of Flips: 3058 time to process: 7 seconds.
uf250-04.cnf fulfilled No. of Restarts: 1109 No. of Flips: 1563 time to process: 4 seconds.
uf250-04.cnf fulfilled No. of Restarts: 61 No. of Flips: 2417 time to process: 0 seconds.
uf250-04.cnf fulfilled No. of Restarts: 432 No. of Flips: 3442 time to process: 2 seconds.
uf250-04.cnf fulfilled No. of Restarts: 966 No. of Flips: 4057 time to process: 6 seconds.
uf250-04.cnf fulfilled No. of Restarts: 1105 No. of Flips: 4722 time to process: 5 seconds.
uf250-04.cnf fulfilled No. of Restarts: 732 No. of Flips: 3769 time to process: 3 seconds.
uf250-04.cnf fulfilled No. of Restarts: 648 No. of Flips: 3146 time to process: 5 seconds.
uf250-04.cnf fulfilled No. of Restarts: 424 No. of Flips: 3784 time to process: 1 seconds.
uf250-04.cnf fulfilled No. of Restarts: 169 No. of Flips: 4435 time to process: 4 seconds.
uf250-04.cnf fulfilled No. of Restarts: 868 No. of Flips: 3272 time to process: 4 seconds.
uf250-04.cnf , deadline. Restarts: 1251
uf250-04.cnf fulfilled No. of Restarts: 1127 No. of Flips: 3756 time to process: 4 seconds.
uf250-04.cnf fulfilled No. of Restarts: 279 No. of Flips: 1181 time to process: 1 seconds.
uf250-04.cnf , deadline. Restarts: 1251
uf250-04.cnf fulfilled No. of Restarts: 797 No. of Flips: 4095 time to process: 3 seconds.
