# Supplementary material for: Completion Probabilities and Parallel Restart Strategies under an Imposed Deadline
Source: PLoS One. 2016 Oct 12;11(10):e0164605. doi: 10.1371/journal.pone.0164605 (PMC5061357; doi:10.1371/journal.pone.0164605)
Supplement: S1 File — The file “S1_File.zip” is the data gathered from the experiments regarding completion probability. (ZIP) [file pone.0164605.s004.zip › results_Multi_r1350.144.txt]

uf250-04.cnf fulfilled No. of Restarts: 288 No. of Flips: 2869 time to process: 1 seconds.
uf250-04.cnf fulfilled No. of Restarts: 879 No. of Flips: 4096 time to process: 3 seconds.
uf250-04.cnf , deadline. Restarts: 1350
uf250-04.cnf fulfilled No. of Restarts: 801 No. of Flips: 4398 time to process: 3 seconds.
uf250-04.cnf fulfilled No. of Restarts: 580 No. of Flips: 4063 time to process: 2 seconds.
uf250-04.cnf , deadline. Restarts: 1350
uf250-04.cnf fulfilled No. of Restarts: 846 No. of Flips: 1509 time to process: 3 seconds.
uf250-04.cnf fulfilled No. of Restarts: 3 No. of Flips: 2582 time to process: 2 seconds.
uf250-04.cnf fulfilled No. of Restarts: 889 No. of Flips: 1835 time to process: 7 seconds.
uf250-04.cnf fulfilled No. of Restarts: 45 No. of Flips: 2373 time to process: 0 seconds.
uf250-04.cnf fulfilled No. of Restarts: 331 No. of Flips: 841 time to process: 6 seconds.
uf250-04.cnf fulfilled No. of Restarts: 293 No. of Flips: 4295 time to process: 5 seconds.
uf250-04.cnf fulfilled No. of Restarts: 91 No. of Flips: 4469 time to process: 0 seconds.
uf250-04.cnf , deadline. Restarts: 1350
uf250-04.cnf , deadline. Restarts: 1350
uf250-04.cnf fulfilled No. of Restarts: 730 No. of Flips: 2031 time to process: 3 seconds.
uf250-04.cnf fulfilled No. of Restarts: 117 No. of Flips: 1910 time to process: 3 seconds.
uf250-04.cnf fulfilled No. of Restarts: 74 No. of Flips: 1877 time to process: 5 seconds.
uf250-04.cnf fulfilled No. of Restarts: 200 No. of Flips: 3887 time to process: 1 seconds.
uf250-04.cnf fulfilled No. of Restarts: 153 No. of Flips: 2863 time to process: 6 seconds.
uf250-04.cnf fulfilled No. of Restarts: 235 No. of Flips: 4863 time to process: 3 seconds.
uf250-04.cnf fulfilled No. of Restarts: 333 No. of Flips: 3533 time to process: 2 seconds.
uf250-04.cnf , deadline. Restarts: 1350
uf250-04.cnf , deadline. Restarts: 1350
uf250-04.cnf fulfilled No. of Restarts: 1103 No. of Flips: 2391 time to process: 4 seconds.
uf250-04.cnf fulfilled No. of Restarts: 1235 No. of Flips: 3997 time to process: 5 seconds.
uf250-04.cnf fulfilled No. of Restarts: 353 No. of Flips: 1119 time to process: 2 seconds.
uf250-04.cnf fulfilled No. of Restarts: 166 No. of Flips: 2640 time to process: 0 seconds.
uf250-04.cnf fulfilled No. of Restarts: 274 No. of Flips: 4927 time to process: 2 seconds.
uf250-04.cnf fulfilled No. of Restarts: 1108 No. of Flips: 3091 time to process: 6 seconds.
uf250-04.cnf fulfilled No. of Restarts: 541 No. of Flips: 3043 time to process: 2 seconds.
uf250-04.cnf fulfilled No. of Restarts: 512 No. of Flips: 3695 time to process: 4 seconds.
uf250-04.cnf fulfilled No. of Restarts: 70 No. of Flips: 3350 time to process: 1 seconds.
uf250-04.cnf fulfilled No. of Restarts: 382 No. of Flips: 2663 time to process: 7 seconds.
uf250-04.cnf fulfilled No. of Restarts: 679 No. of Flips: 3231 time to process: 2 seconds.
uf250-04.cnf fulfilled No. of Restarts: 198 No. of Flips: 3404 time to process: 1 seconds.
uf250-04.cnf fulfilled No. of Restarts: 68 No. of Flips: 2997 time to process: 4 seconds.
uf250-04.cnf fulfilled No. of Restarts: 18 No. of Flips: 3431 time to process: 5 seconds.
uf250-04.cnf , deadline. Restarts: 1350
uf250-04.cnf fulfilled No. of Restarts: 395 No. of Flips: 1289 time to process: 1 seconds.
uf250-04.cnf fulfilled No. of Restarts: 440 No. of Flips: 4766 time to process: 6 seconds.
uf250-04.cnf fulfilled No. of Restarts: 841 No. of Flips: 3568 time to process: 3 seconds.
uf250-04.cnf , deadline. Restarts: 1350
uf250-04.cnf , deadline. Restarts: 1350
uf250-04.cnf fulfilled No. of Restarts: 1036 No. of Flips: 4625 time to process: 4 seconds.
uf250-04.cnf fulfilled No. of Restarts: 355 No. of Flips: 2365 time to process: 2 seconds.
uf250-04.cnf fulfilled No. of Restarts: 360 No. of Flips: 2840 time to process: 5 seconds.
uf250-04.cnf fulfilled No. of Restarts: 657 No. of Flips: 1678 time to process: 2 seconds.
uf250-04.cnf fulfilled No. of Restarts: 637 No. of Flips: 2481 time to process: 5 seconds.
uf250-04.cnf fulfilled No. of Restarts: 1061 No. of Flips: 4049 time to process: 4 seconds.
uf250-04.cnf fulfilled No. of Restarts: 314 No. of Flips: 1785 time to process: 2 seconds.
uf250-04.cnf fulfilled No. of Restarts: 1168 No. of Flips: 1295 time to process: 5 seconds.
uf250-04.cnf fulfilled No. of Restarts: 534 No. of Flips: 4458 time to process: 2 seconds.
uf250-04.cnf fulfilled No. of Restarts: 594 No. of Flips: 4092 time to process: 5 seconds.
uf250-04.cnf , deadline. Restarts: 1350
uf250-04.cnf fulfilled No. of Restarts: 195 No. of Flips: 3453 time to process: 0 seconds.
uf250-04.cnf , deadline. Restarts: 1350
uf250-04.cnf fulfilled No. of Restarts: 56 No. of Flips: 1495 time to process: 0 seconds.
uf250-04.cnf fulfilled No. of Restarts: 85 No. of Flips: 4981 time to process: 0 seconds.
uf250-04.cnf fulfilled No. of Restarts: 632 No. of Flips: 2548 time to process: 4 seconds.
uf250-04.cnf , deadline. Restarts: 1350
uf250-04.cnf fulfilled No. of Restarts: 1056 No. of Flips: 4811 time to process: 4 seconds.
uf250-04.cnf fulfilled No. of Restarts: 1260 No. of Flips: 3204 time to process: 5 seconds.
uf250-04.cnf fulfilled No. of Restarts: 1190 No. of Flips: 4256 time to process: 6 seconds.
uf250-04.cnf fulfilled No. of Restarts: 359 No. of Flips: 2451 time to process: 1 seconds.
uf250-04.cnf fulfilled No. of Restarts: 1230 No. of Flips: 964 time to process: 5 seconds.
uf250-04.cnf , deadline. Restarts: 1350
uf250-04.cnf fulfilled No. of Restarts: 493 No. of Flips: 4821 time to process: 2 seconds.
uf250-04.cnf fulfilled No. of Restarts: 38 No. of Flips: 4046 time to process: 0 seconds.
uf250-04.cnf fulfilled No. of Restarts: 115 No. of Flips: 688 time to process: 0 seconds.
uf250-04.cnf fulfilled No. of Restarts: 465 No. of Flips: 3276 time to process: 4 seconds.
uf250-04.cnf fulfilled No. of Restarts: 145 No. of Flips: 3027 time to process: 2 seconds.
uf250-04.cnf , deadline. Restarts: 1350
uf250-04.cnf fulfilled No. of Restarts: 380 No. of Flips: 4964 time to process: 1 seconds.
uf250-04.cnf fulfilled No. of Restarts: 422 No. of Flips: 3069 time to process: 5 seconds.
uf250-04.cnf fulfilled No. of Restarts: 682 No. of Flips: 927 time to process: 3 seconds.
uf250-04.cnf , deadline. Restarts: 1350
uf250-04.cnf fulfilled No. of Restarts: 663 No. of Flips: 2019 time to process: 3 seconds.
uf250-04.cnf fulfilled No. of Restarts: 982 No. of Flips: 4102 time to process: 4 seconds.
uf250-04.cnf fulfilled No. of Restarts: 456 No. of Flips: 3332 time to process: 6 seconds.
uf250-04.cnf fulfilled No. of Restarts: 1316 No. of Flips: 4416 time to process: 9 seconds.
uf250-04.cnf fulfilled No. of Restarts: 593 No. of Flips: 4604 time to process: 2 seconds.
uf250-04.cnf fulfilled No. of Restarts: 1091 No. of Flips: 3668 time to process: 6 seconds.
uf250-04.cnf fulfilled No. of Restarts: 1246 No. of Flips: 1380 time to process: 8 seconds.
uf250-04.cnf fulfilled No. of Restarts: 501 No. of Flips: 2153 time to process: 2 seconds.
uf250-04.cnf fulfilled No. of Restarts: 634 No. of Flips: 2196 time to process: 2 seconds.
uf250-04.cnf fulfilled No. of Restarts: 282 No. of Flips: 2215 time to process: 1 seconds.
uf250-04.cnf fulfilled No. of Restarts: 578 No. of Flips: 4413 time to process: 6 seconds.
uf250-04.cnf fulfilled No. of Restarts: 426 No. of Flips: 4385 time to process: 1 seconds.
uf250-04.cnf , deadline. Restarts: 1350
uf250-04.cnf fulfilled No. of Restarts: 398 No. of Flips: 740 time to process: 1 seconds.
uf250-04.cnf fulfilled No. of Restarts: 705 No. of Flips: 4232 time to process: 6 seconds.
uf250-04.cnf fulfilled No. of Restarts: 874 No. of Flips: 3496 time to process: 4 seconds.
uf250-04.cnf fulfilled No. of Restarts: 187 No. of Flips: 4501 time to process: 0 seconds.
uf250-04.cnf fulfilled No. of Restarts: 43 No. of Flips: 1115 time to process: 0 seconds.
uf250-04.cnf fulfilled No. of Restarts: 711 No. of Flips: 2473 time to process: 5 seconds.
uf250-04.cnf fulfilled No. of Restarts: 936 No. of Flips: 1899 time to process: 5 seconds.
uf250-04.cnf fulfilled No. of Restarts: 530 No. of Flips: 2320 time to process: 2 seconds.
uf250-04.cnf , deadline. Restarts: 1350
uf250-04.cnf fulfilled No. of Restarts: 715 No. of Flips: 4344 time to process: 3 seconds.
uf250-04.cnf fulfilled No. of Restarts: 899 No. of Flips: 4003 time to process: 3 seconds.
uf250-04.cnf , deadline. Restarts: 1350
uf250-04.cnf fulfilled No. of Restarts: 589 No. of Flips: 2846 time to process: 2 seconds.
uf250-04.cnf fulfilled No. of Restarts: 945 No. of Flips: 4021 time to process: 7 seconds.
uf250-04.cnf fulfilled No. of Restarts: 625 No. of Flips: 3384 time to process: 2 seconds.
uf250-04.cnf fulfilled No. of Restarts: 480 No. of Flips: 3876 time to process: 2 seconds.
uf250-04.cnf fulfilled No. of Restarts: 248 No. of Flips: 2556 time to process: 2 seconds.
uf250-04.cnf fulfilled No. of Restarts: 158 No. of Flips: 1699 time to process: 4 seconds.
uf250-04.cnf fulfilled No. of Restarts: 581 No. of Flips: 3618 time to process: 8 seconds.
uf250-04.cnf , deadline. Restarts: 1350
uf250-04.cnf fulfilled No. of Restarts: 311 No. of Flips: 4778 time to process: 1 seconds.
uf250-04.cnf fulfilled No. of Restarts: 1203 No. of Flips: 2696 time to process: 9 seconds.
uf250-04.cnf fulfilled No. of Restarts: 477 No. of Flips: 3606 time to process: 2 seconds.
uf250-04.cnf fulfilled No. of Restarts: 255 No. of Flips: 2280 time to process: 1 seconds.
uf250-04.cnf fulfilled No. of Restarts: 448 No. of Flips: 2913 time to process: 4 seconds.
uf250-04.cnf fulfilled No. of Restarts: 122 No. of Flips: 3028 time to process: 2 seconds.
uf250-04.cnf , deadline. Restarts: 1350
uf250-04.cnf fulfilled No. of Restarts: 1039 No. of Flips: 3311 time to process: 4 seconds.
uf250-04.cnf fulfilled No. of Restarts: 89 No. of Flips: 3725 time to process: 0 seconds.
uf250-04.cnf fulfilled No. of Restarts: 81 No. of Flips: 1606 time to process: 1 seconds.
uf250-04.cnf fulfilled No. of Restarts: 274 No. of Flips: 4948 time to process: 1 seconds.
uf250-04.cnf fulfilled No. of Restarts: 444 No. of Flips: 3607 time to process: 4 seconds.
uf250-04.cnf fulfilled No. of Restarts: 780 No. of Flips: 1300 time to process: 7 seconds.
uf250-04.cnf fulfilled No. of Restarts: 78 No. of Flips: 1144 time to process: 0 seconds.
uf250-04.cnf fulfilled No. of Restarts: 0 No. of Flips: 3583 time to process: 1 seconds.
uf250-04.cnf fulfilled No. of Restarts: 931 No. of Flips: 3608 time to process: 4 seconds.
uf250-04.cnf fulfilled No. of Restarts: 510 No. of Flips: 1221 time to process: 3 seconds.
uf250-04.cnf fulfilled No. of Restarts: 1343 No. of Flips: 2741 time to process: 7 seconds.
uf250-04.cnf , deadline. Restarts: 1350
uf250-04.cnf , deadline. Restarts: 1350
uf250-04.cnf fulfilled No. of Restarts: 1040 No. of Flips: 2103 time to process: 4 seconds.
uf250-04.cnf fulfilled No. of Restarts: 570 No. of Flips: 4061 time to process: 3 seconds.
uf250-04.cnf fulfilled No. of Restarts: 508 No. of Flips: 3874 time to process: 2 seconds.
uf250-04.cnf fulfilled No. of Restarts: 1304 No. of Flips: 4759 time to process: 6 seconds.
uf250-04.cnf , deadline. Restarts: 1350
uf250-04.cnf fulfilled No. of Restarts: 6 No. of Flips: 3491 time to process: 0 seconds.
uf250-04.cnf fulfilled No. of Restarts: 422 No. of Flips: 2697 time to process: 1 seconds.
uf250-04.cnf fulfilled No. of Restarts: 1304 No. of Flips: 2300 time to process: 8 seconds.
uf250-04.cnf fulfilled No. of Restarts: 117 No. of Flips: 3891 time to process: 1 seconds.
uf250-04.cnf fulfilled No. of Restarts: 156 No. of Flips: 3182 time to process: 0 seconds.
uf250-04.cnf fulfilled No. of Restarts: 1166 No. of Flips: 4797 time to process: 8 seconds.
uf250-04.cnf fulfilled No. of Restarts: 181 No. of Flips: 2506 time to process: 2 seconds.
uf250-04.cnf fulfilled No. of Restarts: 617 No. of Flips: 2779 time to process: 7 seconds.
uf250-04.cnf fulfilled No. of Restarts: 377 No. of Flips: 2508 time to process: 4 seconds.
uf250-04.cnf fulfilled No. of Restarts: 86 No. of Flips: 602 time to process: 0 seconds.
uf250-04.cnf fulfilled No. of Restarts: 320 No. of Flips: 1307 time to process: 2 seconds.
uf250-04.cnf fulfilled No. of Restarts: 588 No. of Flips: 3678 time to process: 5 seconds.
uf250-04.cnf fulfilled No. of Restarts: 317 No. of Flips: 4129 time to process: 5 seconds.
uf250-04.cnf , deadline. Restarts: 1350
uf250-04.cnf , deadline. Restarts: 1350
uf250-04.cnf fulfilled No. of Restarts: 124 No. of Flips: 1037 time to process: 0 seconds.
uf250-04.cnf fulfilled No. of Restarts: 929 No. of Flips: 1622 time to process: 7 seconds.
uf250-04.cnf fulfilled No. of Restarts: 478 No. of Flips: 2274 time to process: 2 seconds.
uf250-04.cnf fulfilled No. of Restarts: 1193 No. of Flips: 1120 time to process: 6 seconds.
uf250-04.cnf fulfilled No. of Restarts: 1048 No. of Flips: 4674 time to process: 9 seconds.
uf250-04.cnf , deadline. Restarts: 1350
uf250-04.cnf fulfilled No. of Restarts: 189 No. of Flips: 2080 time to process: 0 seconds.
uf250-04.cnf fulfilled No. of Restarts: 1127 No. of Flips: 4543 time to process: 5 seconds.
uf250-04.cnf fulfilled No. of Restarts: 836 No. of Flips: 2756 time to process: 3 seconds.
uf250-04.cnf , deadline. Restarts: 1350
uf250-04.cnf , deadline. Restarts: 1350
uf250-04.cnf fulfilled No. of Restarts: 27 No. of Flips: 3841 time to process: 0 seconds.
uf250-04.cnf fulfilled No. of Restarts: 1063 No. of Flips: 4579 time to process: 4 seconds.
uf250-04.cnf fulfilled No. of Restarts: 564 No. of Flips: 3948 time to process: 3 seconds.
uf250-04.cnf fulfilled No. of Restarts: 1125 No. of Flips: 2312 time to process: 6 seconds.
uf250-04.cnf fulfilled No. of Restarts: 195 No. of Flips: 2773 time to process: 0 seconds.
uf250-04.cnf , deadline. Restarts: 1350
uf250-04.cnf fulfilled No. of Restarts: 152 No. of Flips: 1611 time to process: 0 seconds.
uf250-04.cnf fulfilled No. of Restarts: 46 No. of Flips: 1754 time to process: 0 seconds.
uf250-04.cnf fulfilled No. of Restarts: 392 No. of Flips: 2886 time to process: 6 seconds.
uf250-04.cnf , deadline. Restarts: 1350
uf250-04.cnf fulfilled No. of Restarts: 815 No. of Flips: 2928 time to process: 3 seconds.
uf250-04.cnf fulfilled No. of Restarts: 17 No. of Flips: 3025 time to process: 2 seconds.
uf250-04.cnf fulfilled No. of Restarts: 165 No. of Flips: 1786 time to process: 3 seconds.
uf250-04.cnf fulfilled No. of Restarts: 7 No. of Flips: 2571 time to process: 1 seconds.
uf250-04.cnf fulfilled No. of Restarts: 620 No. of Flips: 1124 time to process: 8 seconds.
uf250-04.cnf fulfilled No. of Restarts: 788 No. of Flips: 2046 time to process: 3 seconds.
uf250-04.cnf fulfilled No. of Restarts: 151 No. of Flips: 4930 time to process: 0 seconds.
uf250-04.cnf , deadline. Restarts: 1350
uf250-04.cnf fulfilled No. of Restarts: 478 No. of Flips: 4573 time to process: 2 seconds.
uf250-04.cnf fulfilled No. of Restarts: 496 No. of Flips: 853 time to process: 6 seconds.
uf250-04.cnf fulfilled No. of Restarts: 705 No. of Flips: 2696 time to process: 3 seconds.
uf250-04.cnf , deadline. Restarts: 1350
uf250-04.cnf , deadline. Restarts: 1350
uf250-04.cnf fulfilled No. of Restarts: 346 No. of Flips: 4320 time to process: 1 seconds.
uf250-04.cnf fulfilled No. of Restarts: 1037 No. of Flips: 4171 time to process: 4 seconds.
uf250-04.cnf fulfilled No. of Restarts: 282 No. of Flips: 2918 time to process: 4 seconds.
uf250-04.cnf , deadline. Restarts: 1350
uf250-04.cnf fulfilled No. of Restarts: 296 No. of Flips: 3470 time to process: 1 seconds.
uf250-04.cnf fulfilled No. of Restarts: 562 No. of Flips: 944 time to process: 3 seconds.
uf250-04.cnf , deadline. Restarts: 1350
uf250-04.cnf fulfilled No. of Restarts: 435 No. of Flips: 4442 time to process: 1 seconds.
uf250-04.cnf fulfilled No. of Restarts: 253 No. of Flips: 2089 time to process: 1 seconds.
uf250-04.cnf fulfilled No. of Restarts: 968 No. of Flips: 2854 time to process: 6 seconds.
uf250-04.cnf , deadline. Restarts: 1350
uf250-04.cnf fulfilled No. of Restarts: 81 No. of Flips: 4898 time to process: 0 seconds.
uf250-04.cnf fulfilled No. of Restarts: 671 No. of Flips: 3859 time to process: 8 seconds.
uf250-04.cnf fulfilled No. of Restarts: 410 No. of Flips: 3991 time to process: 1 seconds.
uf250-04.cnf fulfilled No. of Restarts: 256 No. of Flips: 2556 time to process: 1 seconds.
uf250-04.cnf fulfilled No. of Restarts: 350 No. of Flips: 4919 time to process: 4 seconds.
uf250-04.cnf fulfilled No. of Restarts: 280 No. of Flips: 3056 time to process: 2 seconds.
uf250-04.cnf fulfilled No. of Restarts: 209 No. of Flips: 2902 time to process: 2 seconds.
uf250-04.cnf fulfilled No. of Restarts: 489 No. of Flips: 3169 time to process: 3 seconds.
uf250-04.cnf fulfilled No. of Restarts: 663 No. of Flips: 2080 time to process: 4 seconds.
uf250-04.cnf fulfilled No. of Restarts: 1029 No. of Flips: 3165 time to process: 5 seconds.
uf250-04.cnf fulfilled No. of Restarts: 425 No. of Flips: 3594 time to process: 2 seconds.
uf250-04.cnf fulfilled No. of Restarts: 220 No. of Flips: 1035 time to process: 1 seconds.
uf250-04.cnf fulfilled No. of Restarts: 935 No. of Flips: 2995 time to process: 4 seconds.
uf250-04.cnf fulfilled No. of Restarts: 70 No. of Flips: 2351 time to process: 4 seconds.
uf250-04.cnf fulfilled No. of Restarts: 1049 No. of Flips: 2952 time to process: 6 seconds.
uf250-04.cnf fulfilled No. of Restarts: 662 No. of Flips: 4712 time to process: 3 seconds.
uf250-04.cnf fulfilled No. of Restarts: 113 No. of Flips: 3089 time to process: 5 seconds.
uf250-04.cnf fulfilled No. of Restarts: 17 No. of Flips: 2101 time to process: 3 seconds.
uf250-04.cnf fulfilled No. of Restarts: 1246 No. of Flips: 4125 time to process: 5 seconds.
uf250-04.cnf fulfilled No. of Restarts: 559 No. of Flips: 4264 time to process: 4 seconds.
uf250-04.cnf fulfilled No. of Restarts: 647 No. of Flips: 3512 time to process: 3 seconds.
uf250-04.cnf , deadline. Restarts: 1350
uf250-04.cnf fulfilled No. of Restarts: 74 No. of Flips: 541 time to process: 0 seconds.
uf250-04.cnf fulfilled No. of Restarts: 633 No. of Flips: 3640 time to process: 6 seconds.
uf250-04.cnf fulfilled No. of Restarts: 96 No. of Flips: 2458 time to process: 0 seconds.
uf250-04.cnf fulfilled No. of Restarts: 1065 No. of Flips: 1679 time to process: 8 seconds.
uf250-04.cnf fulfilled No. of Restarts: 267 No. of Flips: 3761 time to process: 1 seconds.
uf250-04.cnf fulfilled No. of Restarts: 339 No. of Flips: 4093 time to process: 6 seconds.
uf250-04.cnf fulfilled No. of Restarts: 396 No. of Flips: 1509 time to process: 1 seconds.
uf250-04.cnf , deadline. Restarts: 1350
uf250-04.cnf fulfilled No. of Restarts: 883 No. of Flips: 4468 time to process: 3 seconds.
uf250-04.cnf , deadline. Restarts: 1350
uf250-04.cnf fulfilled No. of Restarts: 5 No. of Flips: 1123 time to process: 0 seconds.
uf250-04.cnf , deadline. Restarts: 1350
uf250-04.cnf fulfilled No. of Restarts: 134 No. of Flips: 884 time to process: 0 seconds.
uf250-04.cnf , deadline. Restarts: 1350
uf250-04.cnf fulfilled No. of Restarts: 693 No. of Flips: 4600 time to process: 3 seconds.
uf250-04.cnf fulfilled No. of Restarts: 58 No. of Flips: 2993 time to process: 0 seconds.
uf250-04.cnf fulfilled No. of Restarts: 614 No. of Flips: 4899 time to process: 5 seconds.
uf250-04.cnf fulfilled No. of Restarts: 654 No. of Flips: 3686 time to process: 8 seconds.
uf250-04.cnf fulfilled No. of Restarts: 374 No. of Flips: 2466 time to process: 2 seconds.
uf250-04.cnf fulfilled No. of Restarts: 544 No. of Flips: 3449 time to process: 2 seconds.
uf250-04.cnf fulfilled No. of Restarts: 879 No. of Flips: 3521 time to process: 5 seconds.
uf250-04.cnf fulfilled No. of Restarts: 126 No. of Flips: 2553 time to process: 0 seconds.
uf250-04.cnf fulfilled No. of Restarts: 1084 No. of Flips: 3383 time to process: 5 seconds.
uf250-04.cnf fulfilled No. of Restarts: 491 No. of Flips: 2945 time to process: 2 seconds.
uf250-04.cnf fulfilled No. of Restarts: 768 No. of Flips: 1977 time to process: 8 seconds.
uf250-04.cnf fulfilled No. of Restarts: 112 No. of Flips: 4256 time to process: 0 seconds.
uf250-04.cnf fulfilled No. of Restarts: 658 No. of Flips: 2517 time to process: 5 seconds.
uf250-04.cnf , deadline. Restarts: 1350
uf250-04.cnf fulfilled No. of Restarts: 123 No. of Flips: 1555 time to process: 0 seconds.
uf250-04.cnf fulfilled No. of Restarts: 570 No. of Flips: 4930 time to process: 2 seconds.
uf250-04.cnf , deadline. Restarts: 1350
uf250-04.cnf fulfilled No. of Restarts: 268 No. of Flips: 3097 time to process: 1 seconds.
uf250-04.cnf fulfilled No. of Restarts: 163 No. of Flips: 3315 time to process: 5 seconds.
uf250-04.cnf fulfilled No. of Restarts: 587 No. of Flips: 2239 time to process: 7 seconds.
uf250-04.cnf , deadline. Restarts: 1350
uf250-04.cnf fulfilled No. of Restarts: 162 No. of Flips: 4004 time to process: 0 seconds.
uf250-04.cnf fulfilled No. of Restarts: 231 No. of Flips: 4580 time to process: 1 seconds.
uf250-04.cnf fulfilled No. of Restarts: 736 No. of Flips: 4657 time to process: 6 seconds.
uf250-04.cnf fulfilled No. of Restarts: 508 No. of Flips: 4013 time to process: 2 seconds.
uf250-04.cnf fulfilled No. of Restarts: 331 No. of Flips: 1249 time to process: 1 seconds.
uf250-04.cnf fulfilled No. of Restarts: 733 No. of Flips: 4466 time to process: 4 seconds.
uf250-04.cnf fulfilled No. of Restarts: 204 No. of Flips: 2159 time to process: 3 seconds.
uf250-04.cnf fulfilled No. of Restarts: 999 No. of Flips: 2412 time to process: 7 seconds.
uf250-04.cnf , deadline. Restarts: 1350
uf250-04.cnf fulfilled No. of Restarts: 538 No. of Flips: 3144 time to process: 2 seconds.
uf250-04.cnf , deadline. Restarts: 1350
uf250-04.cnf fulfilled No. of Restarts: 996 No. of Flips: 2103 time to process: 4 seconds.
uf250-04.cnf fulfilled No. of Restarts: 674 No. of Flips: 2589 time to process: 3 seconds.
uf250-04.cnf fulfilled No. of Restarts: 27 No. of Flips: 4896 time to process: 0 seconds.
uf250-04.cnf , deadline. Restarts: 1350
uf250-04.cnf fulfilled No. of Restarts: 133 No. of Flips: 1259 time to process: 0 seconds.
uf250-04.cnf fulfilled No. of Restarts: 530 No. of Flips: 2578 time to process: 7 seconds.
uf250-04.cnf fulfilled No. of Restarts: 564 No. of Flips: 1652 time to process: 2 seconds.
uf250-04.cnf fulfilled No. of Restarts: 284 No. of Flips: 896 time to process: 1 seconds.
uf250-04.cnf fulfilled No. of Restarts: 310 No. of Flips: 3106 time to process: 3 seconds.
uf250-04.cnf fulfilled No. of Restarts: 602 No. of Flips: 2277 time to process: 3 seconds.
uf250-04.cnf fulfilled No. of Restarts: 461 No. of Flips: 1966 time to process: 2 seconds.
uf250-04.cnf , deadline. Restarts: 1350
uf250-04.cnf , deadline. Restarts: 1350
uf250-04.cnf fulfilled No. of Restarts: 699 No. of Flips: 4970 time to process: 3 seconds.
uf250-04.cnf , deadline. Restarts: 1350
uf250-04.cnf fulfilled No. of Restarts: 912 No. of Flips: 1447 time to process: 4 seconds.
uf250-04.cnf fulfilled No. of Restarts: 795 No. of Flips: 4729 time to process: 5 seconds.
uf250-04.cnf , deadline. Restarts: 1350
uf250-04.cnf fulfilled No. of Restarts: 279 No. of Flips: 3112 time to process: 1 seconds.
uf250-04.cnf , deadline. Restarts: 1350
uf250-04.cnf fulfilled No. of Restarts: 495 No. of Flips: 4190 time to process: 2 seconds.
uf250-04.cnf fulfilled No. of Restarts: 1156 No. of Flips: 4209 time to process: 4 seconds.
uf250-04.cnf fulfilled No. of Restarts: 182 No. of Flips: 3202 time to process: 5 seconds.
uf250-04.cnf , deadline. Restarts: 1350
uf250-04.cnf , deadline. Restarts: 1350
uf250-04.cnf , deadline. Restarts: 1350
uf250-04.cnf fulfilled No. of Restarts: 535 No. of Flips: 2084 time to process: 2 seconds.
uf250-04.cnf , deadline. Restarts: 1350
uf250-04.cnf fulfilled No. of Restarts: 37 No. of Flips: 3958 time to process: 0 seconds.
uf250-04.cnf fulfilled No. of Restarts: 866 No. of Flips: 2649 time to process: 9 seconds.
uf250-04.cnf fulfilled No. of Restarts: 525 No. of Flips: 3838 time to process: 3 seconds.
uf250-04.cnf fulfilled No. of Restarts: 505 No. of Flips: 2224 time to process: 2 seconds.
uf250-04.cnf fulfilled No. of Restarts: 1029 No. of Flips: 2865 time to process: 8 seconds.
uf250-04.cnf fulfilled No. of Restarts: 206 No. of Flips: 4883 time to process: 0 seconds.
uf250-04.cnf , deadline. Restarts: 1350
uf250-04.cnf , deadline. Restarts: 1350
uf250-04.cnf , deadline. Restarts: 1350
uf250-04.cnf fulfilled No. of Restarts: 286 No. of Flips: 3734 time to process: 1 seconds.
uf250-04.cnf fulfilled No. of Restarts: 597 No. of Flips: 2850 time to process: 5 seconds.
uf250-04.cnf fulfilled No. of Restarts: 298 No. of Flips: 2151 time to process: 1 seconds.
uf250-04.cnf fulfilled No. of Restarts: 225 No. of Flips: 1529 time to process: 6 seconds.
uf250-04.cnf fulfilled No. of Restarts: 129 No. of Flips: 3964 time to process: 1 seconds.
uf250-04.cnf , deadline. Restarts: 1350
uf250-04.cnf fulfilled No. of Restarts: 732 No. of Flips: 2093 time to process: 3 seconds.
uf250-04.cnf fulfilled No. of Restarts: 366 No. of Flips: 3221 time to process: 4 seconds.
uf250-04.cnf fulfilled No. of Restarts: 748 No. of Flips: 1242 time to process: 3 seconds.
uf250-04.cnf fulfilled No. of Restarts: 305 No. of Flips: 3429 time to process: 1 seconds.
uf250-04.cnf fulfilled No. of Restarts: 1060 No. of Flips: 2998 time to process: 6 seconds.
uf250-04.cnf fulfilled No. of Restarts: 1130 No. of Flips: 1376 time to process: 8 seconds.
uf250-04.cnf , deadline. Restarts: 1350
uf250-04.cnf fulfilled No. of Restarts: 1338 No. of Flips: 1552 time to process: 5 seconds.
uf250-04.cnf , deadline. Restarts: 1350
uf250-04.cnf fulfilled No. of Restarts: 862 No. of Flips: 1848 time to process: 3 seconds.
uf250-04.cnf fulfilled No. of Restarts: 462 No. of Flips: 4175 time to process: 3 seconds.
uf250-04.cnf , deadline. Restarts: 1350
uf250-04.cnf , deadline. Restarts: 1350
uf250-04.cnf fulfilled No. of Restarts: 153 No. of Flips: 1521 time to process: 0 seconds.
uf250-04.cnf , deadline. Restarts: 1350
uf250-04.cnf fulfilled No. of Restarts: 23 No. of Flips: 1780 time to process: 0 seconds.
uf250-04.cnf fulfilled No. of Restarts: 94 No. of Flips: 4296 time to process: 5 seconds.
uf250-04.cnf fulfilled No. of Restarts: 25 No. of Flips: 2044 time to process: 0 seconds.
uf250-04.cnf fulfilled No. of Restarts: 777 No. of Flips: 3732 time to process: 4 seconds.
uf250-04.cnf fulfilled No. of Restarts: 117 No. of Flips: 1736 time to process: 1 seconds.
uf250-04.cnf fulfilled No. of Restarts: 634 No. of Flips: 4028 time to process: 4 seconds.
uf250-04.cnf , deadline. Restarts: 1350
uf250-04.cnf , deadline. Restarts: 1350
uf250-04.cnf fulfilled No. of Restarts: 677 No. of Flips: 4238 time to process: 3 seconds.
uf250-04.cnf fulfilled No. of Restarts: 251 No. of Flips: 2308 time to process: 3 seconds.
uf250-04.cnf fulfilled No. of Restarts: 335 No. of Flips: 3430 time to process: 3 seconds.
uf250-04.cnf fulfilled No. of Restarts: 0 No. of Flips: 1785 time to process: 0 seconds.
uf250-04.cnf fulfilled No. of Restarts: 46 No. of Flips: 3480 time to process: 1 seconds.
uf250-04.cnf fulfilled No. of Restarts: 410 No. of Flips: 1887 time to process: 4 seconds.
uf250-04.cnf fulfilled No. of Restarts: 90 No. of Flips: 3903 time to process: 0 seconds.
uf250-04.cnf fulfilled No. of Restarts: 622 No. of Flips: 1443 time to process: 6 seconds.
uf250-04.cnf fulfilled No. of Restarts: 1102 No. of Flips: 2624 time to process: 4 seconds.
uf250-04.cnf fulfilled No. of Restarts: 558 No. of Flips: 2095 time to process: 4 seconds.
uf250-04.cnf fulfilled No. of Restarts: 474 No. of Flips: 1537 time to process: 2 seconds.
uf250-04.cnf , deadline. Restarts: 1350
uf250-04.cnf fulfilled No. of Restarts: 511 No. of Flips: 1665 time to process: 2 seconds.
uf250-04.cnf fulfilled No. of Restarts: 423 No. of Flips: 4948 time to process: 5 seconds.
uf250-04.cnf , deadline. Restarts: 1350
uf250-04.cnf fulfilled No. of Restarts: 409 No. of Flips: 4242 time to process: 1 seconds.
uf250-04.cnf , deadline. Restarts: 1350
uf250-04.cnf fulfilled No. of Restarts: 57 No. of Flips: 1769 time to process: 0 seconds.
uf250-04.cnf fulfilled No. of Restarts: 841 No. of Flips: 2796 time to process: 9 seconds.
uf250-04.cnf fulfilled No. of Restarts: 786 No. of Flips: 4537 time to process: 3 seconds.
uf250-04.cnf , deadline. Restarts: 1350
uf250-04.cnf fulfilled No. of Restarts: 443 No. of Flips: 4182 time to process: 2 seconds.
uf250-04.cnf fulfilled No. of Restarts: 503 No. of Flips: 2084 time to process: 3 seconds.
uf250-04.cnf fulfilled No. of Restarts: 326 No. of Flips: 2090 time to process: 2 seconds.
uf250-04.cnf fulfilled No. of Restarts: 256 No. of Flips: 1298 time to process: 5 seconds.
uf250-04.cnf fulfilled No. of Restarts: 162 No. of Flips: 2283 time to process: 5 seconds.
uf250-04.cnf , deadline. Restarts: 1350
uf250-04.cnf fulfilled No. of Restarts: 166 No. of Flips: 4927 time to process: 0 seconds.
uf250-04.cnf fulfilled No. of Restarts: 1274 No. of Flips: 1269 time to process: 7 seconds.
uf250-04.cnf fulfilled No. of Restarts: 410 No. of Flips: 2244 time to process: 3 seconds.
uf250-04.cnf fulfilled No. of Restarts: 100 No. of Flips: 1954 time to process: 1 seconds.
uf250-04.cnf fulfilled No. of Restarts: 439 No. of Flips: 3925 time to process: 2 seconds.
uf250-04.cnf fulfilled No. of Restarts: 719 No. of Flips: 4470 time to process: 4 seconds.
uf250-04.cnf fulfilled No. of Restarts: 959 No. of Flips: 3700 time to process: 5 seconds.
uf250-04.cnf fulfilled No. of Restarts: 675 No. of Flips: 2241 time to process: 4 seconds.
uf250-04.cnf fulfilled No. of Restarts: 980 No. of Flips: 1755 time to process: 6 seconds.
uf250-04.cnf fulfilled No. of Restarts: 332 No. of Flips: 4071 time to process: 1 seconds.
uf250-04.cnf fulfilled No. of Restarts: 1135 No. of Flips: 4118 time to process: 8 seconds.
uf250-04.cnf fulfilled No. of Restarts: 236 No. of Flips: 2169 time to process: 1 seconds.
uf250-04.cnf fulfilled No. of Restarts: 363 No. of Flips: 2460 time to process: 7 seconds.
uf250-04.cnf fulfilled No. of Restarts: 517 No. of Flips: 3795 time to process: 5 seconds.
uf250-04.cnf fulfilled No. of Restarts: 396 No. of Flips: 4681 time to process: 2 seconds.
uf250-04.cnf fulfilled No. of Restarts: 540 No. of Flips: 1786 time to process: 3 seconds.
uf250-04.cnf fulfilled No. of Restarts: 474 No. of Flips: 2008 time to process: 7 seconds.
uf250-04.cnf fulfilled No. of Restarts: 93 No. of Flips: 1727 time to process: 1 seconds.
uf250-04.cnf , deadline. Restarts: 1350
uf250-04.cnf fulfilled No. of Restarts: 294 No. of Flips: 2165 time to process: 1 seconds.
uf250-04.cnf fulfilled No. of Restarts: 1048 No. of Flips: 3502 time to process: 9 seconds.
uf250-04.cnf fulfilled No. of Restarts: 216 No. of Flips: 4081 time to process: 0 seconds.
uf250-04.cnf fulfilled No. of Restarts: 197 No. of Flips: 4411 time to process: 1 seconds.
uf250-04.cnf fulfilled No. of Restarts: 79 No. of Flips: 2134 time to process: 5 seconds.
uf250-04.cnf fulfilled No. of Restarts: 445 No. of Flips: 2806 time to process: 1 seconds.
uf250-04.cnf fulfilled No. of Restarts: 277 No. of Flips: 1735 time to process: 3 seconds.
uf250-04.cnf fulfilled No. of Restarts: 26 No. of Flips: 960 time to process: 5 seconds.
uf250-04.cnf fulfilled No. of Restarts: 793 No. of Flips: 3593 time to process: 4 seconds.
uf250-04.cnf fulfilled No. of Restarts: 618 No. of Flips: 4008 time to process: 8 seconds.
uf250-04.cnf fulfilled No. of Restarts: 796 No. of Flips: 4726 time to process: 3 seconds.
uf250-04.cnf fulfilled No. of Restarts: 273 No. of Flips: 2533 time to process: 3 seconds.
uf250-04.cnf fulfilled No. of Restarts: 419 No. of Flips: 2417 time to process: 2 seconds.
uf250-04.cnf fulfilled No. of Restarts: 423 No. of Flips: 2555 time to process: 2 seconds.
uf250-04.cnf , deadline. Restarts: 1350
uf250-04.cnf fulfilled No. of Restarts: 348 No. of Flips: 1373 time to process: 1 seconds.
uf250-04.cnf fulfilled No. of Restarts: 1223 No. of Flips: 4025 time to process: 5 seconds.
uf250-04.cnf fulfilled No. of Restarts: 647 No. of Flips: 2633 time to process: 7 seconds.
uf250-04.cnf , deadline. Restarts: 1350
uf250-04.cnf fulfilled No. of Restarts: 16 No. of Flips: 2032 time to process: 0 seconds.
uf250-04.cnf , deadline. Restarts: 1350
uf250-04.cnf fulfilled No. of Restarts: 594 No. of Flips: 2338 time to process: 2 seconds.
uf250-04.cnf fulfilled No. of Restarts: 424 No. of Flips: 1694 time to process: 1 seconds.
uf250-04.cnf , deadline. Restarts: 1350
uf250-04.cnf fulfilled No. of Restarts: 191 No. of Flips: 4945 time to process: 0 seconds.
uf250-04.cnf , deadline. Restarts: 1350
uf250-04.cnf fulfilled No. of Restarts: 155 No. of Flips: 1501 time to process: 0 seconds.
uf250-04.cnf , deadline. Restarts: 1350
uf250-04.cnf fulfilled No. of Restarts: 299 No. of Flips: 4474 time to process: 1 seconds.
uf250-04.cnf fulfilled No. of Restarts: 19 No. of Flips: 3535 time to process: 0 seconds.
uf250-04.cnf fulfilled No. of Restarts: 12 No. of Flips: 3065 time to process: 5 seconds.
uf250-04.cnf , deadline. Restarts: 1350
uf250-04.cnf , deadline. Restarts: 1350
uf250-04.cnf fulfilled No. of Restarts: 228 No. of Flips: 2209 time to process: 1 seconds.
uf250-04.cnf fulfilled No. of Restarts: 674 No. of Flips: 3059 time to process: 2 seconds.
uf250-04.cnf fulfilled No. of Restarts: 1163 No. of Flips: 1484 time to process: 7 seconds.
uf250-04.cnf fulfilled No. of Restarts: 779 No. of Flips: 4093 time to process: 4 seconds.
uf250-04.cnf fulfilled No. of Restarts: 322 No. of Flips: 1673 time to process: 1 seconds.
uf250-04.cnf fulfilled No. of Restarts: 799 No. of Flips: 1628 time to process: 6 seconds.
uf250-04.cnf fulfilled No. of Restarts: 202 No. of Flips: 994 time to process: 0 seconds.
uf250-04.cnf fulfilled No. of Restarts: 141 No. of Flips: 3610 time to process: 5 seconds.
uf250-04.cnf fulfilled No. of Restarts: 770 No. of Flips: 3121 time to process: 4 seconds.
uf250-04.cnf fulfilled No. of Restarts: 727 No. of Flips: 1854 time to process: 3 seconds.
uf250-04.cnf fulfilled No. of Restarts: 104 No. of Flips: 4016 time to process: 0 seconds.
uf250-04.cnf , deadline. Restarts: 1350
uf250-04.cnf fulfilled No. of Restarts: 174 No. of Flips: 2474 time to process: 0 seconds.
uf250-04.cnf fulfilled No. of Restarts: 208 No. of Flips: 1470 time to process: 0 seconds.
uf250-04.cnf fulfilled No. of Restarts: 223 No. of Flips: 3160 time to process: 3 seconds.
uf250-04.cnf fulfilled No. of Restarts: 1109 No. of Flips: 2408 time to process: 5 seconds.
uf250-04.cnf fulfilled No. of Restarts: 366 No. of Flips: 4618 time to process: 1 seconds.
uf250-04.cnf fulfilled No. of Restarts: 800 No. of Flips: 1933 time to process: 9 seconds.
uf250-04.cnf fulfilled No. of Restarts: 525 No. of Flips: 3759 time to process: 2 seconds.
uf250-04.cnf fulfilled No. of Restarts: 155 No. of Flips: 1470 time to process: 4 seconds.
uf250-04.cnf fulfilled No. of Restarts: 396 No. of Flips: 2711 time to process: 4 seconds.
uf250-04.cnf fulfilled No. of Restarts: 374 No. of Flips: 689 time to process: 2 seconds.
uf250-04.cnf fulfilled No. of Restarts: 137 No. of Flips: 3874 time to process: 0 seconds.
uf250-04.cnf fulfilled No. of Restarts: 341 No. of Flips: 3070 time to process: 6 seconds.
uf250-04.cnf fulfilled No. of Restarts: 753 No. of Flips: 4435 time to process: 6 seconds.
uf250-04.cnf fulfilled No. of Restarts: 708 No. of Flips: 3048 time to process: 3 seconds.
uf250-04.cnf fulfilled No. of Restarts: 420 No. of Flips: 3803 time to process: 1 seconds.
uf250-04.cnf fulfilled No. of Restarts: 123 No. of Flips: 4185 time to process: 1 seconds.
uf250-04.cnf fulfilled No. of Restarts: 221 No. of Flips: 3019 time to process: 4 seconds.
uf250-04.cnf fulfilled No. of Restarts: 812 No. of Flips: 4404 time to process: 7 seconds.
uf250-04.cnf fulfilled No. of Restarts: 293 No. of Flips: 4126 time to process: 1 seconds.
uf250-04.cnf fulfilled No. of Restarts: 456 No. of Flips: 4779 time to process: 3 seconds.
uf250-04.cnf fulfilled No. of Restarts: 1077 No. of Flips: 4173 time to process: 5 seconds.
uf250-04.cnf fulfilled No. of Restarts: 158 No. of Flips: 2958 time to process: 1 seconds.
uf250-04.cnf , deadline. Restarts: 1350
uf250-04.cnf fulfilled No. of Restarts: 1169 No. of Flips: 1132 time to process: 5 seconds.
uf250-04.cnf , deadline. Restarts: 1350
uf250-04.cnf , deadline. Restarts: 1350
uf250-04.cnf fulfilled No. of Restarts: 679 No. of Flips: 3137 time to process: 2 seconds.
uf250-04.cnf fulfilled No. of Restarts: 558 No. of Flips: 4857 time to process: 5 seconds.
uf250-04.cnf fulfilled No. of Restarts: 158 No. of Flips: 4405 time to process: 1 seconds.
uf250-04.cnf fulfilled No. of Restarts: 1169 No. of Flips: 2784 time to process: 7 seconds.
uf250-04.cnf fulfilled No. of Restarts: 431 No. of Flips: 3843 time to process: 1 seconds.
uf250-04.cnf , deadline. Restarts: 1350
uf250-04.cnf fulfilled No. of Restarts: 566 No. of Flips: 4847 time to process: 2 seconds.
uf250-04.cnf fulfilled No. of Restarts: 157 No. of Flips: 3821 time to process: 0 seconds.
uf250-04.cnf fulfilled No. of Restarts: 181 No. of Flips: 3228 time to process: 1 seconds.
uf250-04.cnf fulfilled No. of Restarts: 115 No. of Flips: 2579 time to process: 4 seconds.
uf250-04.cnf , deadline. Restarts: 1350
uf250-04.cnf , deadline. Restarts: 1350
uf250-04.cnf fulfilled No. of Restarts: 8 No. of Flips: 3417 time to process: 0 seconds.
uf250-04.cnf fulfilled No. of Restarts: 211 No. of Flips: 1861 time to process: 3 seconds.
uf250-04.cnf fulfilled No. of Restarts: 144 No. of Flips: 4614 time to process: 4 seconds.
uf250-04.cnf fulfilled No. of Restarts: 360 No. of Flips: 4663 time to process: 5 seconds.
uf250-04.cnf fulfilled No. of Restarts: 1090 No. of Flips: 2146 time to process: 4 seconds.
uf250-04.cnf fulfilled No. of Restarts: 556 No. of Flips: 3670 time to process: 2 seconds.
uf250-04.cnf fulfilled No. of Restarts: 1118 No. of Flips: 3158 time to process: 5 seconds.
uf250-04.cnf fulfilled No. of Restarts: 799 No. of Flips: 4605 time to process: 8 seconds.
uf250-04.cnf fulfilled No. of Restarts: 394 No. of Flips: 2363 time to process: 1 seconds.
uf250-04.cnf fulfilled No. of Restarts: 319 No. of Flips: 3772 time to process: 5 seconds.
uf250-04.cnf fulfilled No. of Restarts: 301 No. of Flips: 4668 time to process: 5 seconds.
uf250-04.cnf fulfilled No. of Restarts: 244 No. of Flips: 1080 time to process: 1 seconds.
uf250-04.cnf fulfilled No. of Restarts: 1324 No. of Flips: 4165 time to process: 10 seconds.
uf250-04.cnf fulfilled No. of Restarts: 67 No. of Flips: 1589 time to process: 0 seconds.
uf250-04.cnf fulfilled No. of Restarts: 318 No. of Flips: 3473 time to process: 6 seconds.
uf250-04.cnf fulfilled No. of Restarts: 1298 No. of Flips: 4259 time to process: 5 seconds.
uf250-04.cnf fulfilled No. of Restarts: 932 No. of Flips: 3144 time to process: 6 seconds.
uf250-04.cnf fulfilled No. of Restarts: 621 No. of Flips: 4436 time to process: 2 seconds.
uf250-04.cnf fulfilled No. of Restarts: 195 No. of Flips: 2370 time to process: 2 seconds.
uf250-04.cnf fulfilled No. of Restarts: 364 No. of Flips: 4805 time to process: 2 seconds.
uf250-04.cnf fulfilled No. of Restarts: 724 No. of Flips: 1882 time to process: 4 seconds.
uf250-04.cnf fulfilled No. of Restarts: 176 No. of Flips: 4595 time to process: 0 seconds.
uf250-04.cnf fulfilled No. of Restarts: 1100 No. of Flips: 4058 time to process: 6 seconds.
uf250-04.cnf fulfilled No. of Restarts: 329 No. of Flips: 3518 time to process: 1 seconds.
uf250-04.cnf fulfilled No. of Restarts: 890 No. of Flips: 4716 time to process: 7 seconds.
uf250-04.cnf fulfilled No. of Restarts: 953 No. of Flips: 2785 time to process: 4 seconds.
uf250-04.cnf fulfilled No. of Restarts: 555 No. of Flips: 1873 time to process: 2 seconds.
uf250-04.cnf fulfilled No. of Restarts: 72 No. of Flips: 4096 time to process: 3 seconds.
uf250-04.cnf fulfilled No. of Restarts: 1022 No. of Flips: 4124 time to process: 5 seconds.
uf250-04.cnf fulfilled No. of Restarts: 1015 No. of Flips: 847 time to process: 5 seconds.
uf250-04.cnf , deadline. Restarts: 1350
uf250-04.cnf fulfilled No. of Restarts: 179 No. of Flips: 3482 time to process: 0 seconds.
uf250-04.cnf fulfilled No. of Restarts: 1262 No. of Flips: 3851 time to process: 5 seconds.
uf250-04.cnf fulfilled No. of Restarts: 211 No. of Flips: 3411 time to process: 3 seconds.
uf250-04.cnf , deadline. Restarts: 1350
uf250-04.cnf , deadline. Restarts: 1350
uf250-04.cnf fulfilled No. of Restarts: 492 No. of Flips: 2382 time to process: 2 seconds.
uf250-04.cnf fulfilled No. of Restarts: 346 No. of Flips: 4036 time to process: 3 seconds.
uf250-04.cnf fulfilled No. of Restarts: 485 No. of Flips: 3876 time to process: 2 seconds.
uf250-04.cnf fulfilled No. of Restarts: 152 No. of Flips: 3475 time to process: 3 seconds.
uf250-04.cnf fulfilled No. of Restarts: 73 No. of Flips: 4793 time to process: 5 seconds.
uf250-04.cnf fulfilled No. of Restarts: 781 No. of Flips: 3147 time to process: 4 seconds.
uf250-04.cnf , deadline. Restarts: 1350
uf250-04.cnf fulfilled No. of Restarts: 954 No. of Flips: 3931 time to process: 4 seconds.
uf250-04.cnf fulfilled No. of Restarts: 695 No. of Flips: 2216 time to process: 4 seconds.
uf250-04.cnf fulfilled No. of Restarts: 1261 No. of Flips: 2508 time to process: 6 seconds.
uf250-04.cnf fulfilled No. of Restarts: 837 No. of Flips: 4026 time to process: 3 seconds.
uf250-04.cnf , deadline. Restarts: 1350
uf250-04.cnf , deadline. Restarts: 1350
uf250-04.cnf fulfilled No. of Restarts: 427 No. of Flips: 3427 time to process: 1 seconds.
uf250-04.cnf fulfilled No. of Restarts: 738 No. of Flips: 4108 time to process: 6 seconds.
uf250-04.cnf fulfilled No. of Restarts: 109 No. of Flips: 1191 time to process: 2 seconds.
uf250-04.cnf fulfilled No. of Restarts: 665 No. of Flips: 3152 time to process: 4 seconds.
uf250-04.cnf fulfilled No. of Restarts: 245 No. of Flips: 1832 time to process: 1 seconds.
uf250-04.cnf , deadline. Restarts: 1350
uf250-04.cnf , deadline. Restarts: 1350
uf250-04.cnf fulfilled No. of Restarts: 720 No. of Flips: 2436 time to process: 3 seconds.
uf250-04.cnf fulfilled No. of Restarts: 433 No. of Flips: 3077 time to process: 4 seconds.
uf250-04.cnf fulfilled No. of Restarts: 506 No. of Flips: 3007 time to process: 3 seconds.
uf250-04.cnf fulfilled No. of Restarts: 601 No. of Flips: 2725 time to process: 2 seconds.
uf250-04.cnf , deadline. Restarts: 1350
uf250-04.cnf , deadline. Restarts: 1350
uf250-04.cnf fulfilled No. of Restarts: 1008 No. of Flips: 1786 time to process: 4 seconds.
uf250-04.cnf fulfilled No. of Restarts: 1109 No. of Flips: 4563 time to process: 6 seconds.
uf250-04.cnf fulfilled No. of Restarts: 954 No. of Flips: 3508 time to process: 4 seconds.
uf250-04.cnf , deadline. Restarts: 1350
uf250-04.cnf , deadline. Restarts: 1350
uf250-04.cnf fulfilled No. of Restarts: 164 No. of Flips: 1091 time to process: 0 seconds.
uf250-04.cnf , deadline. Restarts: 1350
uf250-04.cnf fulfilled No. of Restarts: 81 No. of Flips: 2661 time to process: 0 seconds.
uf250-04.cnf fulfilled No. of Restarts: 224 No. of Flips: 1397 time to process: 6 seconds.
uf250-04.cnf fulfilled No. of Restarts: 973 No. of Flips: 1999 time to process: 6 seconds.
uf250-04.cnf fulfilled No. of Restarts: 943 No. of Flips: 2164 time to process: 4 seconds.
uf250-04.cnf fulfilled No. of Restarts: 702 No. of Flips: 2927 time to process: 3 seconds.
uf250-04.cnf fulfilled No. of Restarts: 557 No. of Flips: 2649 time to process: 6 seconds.
uf250-04.cnf fulfilled No. of Restarts: 334 No. of Flips: 1710 time to process: 1 seconds.
uf250-04.cnf fulfilled No. of Restarts: 1156 No. of Flips: 4262 time to process: 5 seconds.
uf250-04.cnf fulfilled No. of Restarts: 15 No. of Flips: 3900 time to process: 0 seconds.
uf250-04.cnf fulfilled No. of Restarts: 983 No. of Flips: 2464 time to process: 9 seconds.
uf250-04.cnf fulfilled No. of Restarts: 236 No. of Flips: 3784 time to process: 1 seconds.
uf250-04.cnf , deadline. Restarts: 1350
uf250-04.cnf fulfilled No. of Restarts: 263 No. of Flips: 2821 time to process: 1 seconds.
uf250-04.cnf fulfilled No. of Restarts: 1016 No. of Flips: 2489 time to process: 9 seconds.
uf250-04.cnf fulfilled No. of Restarts: 49 No. of Flips: 2835 time to process: 0 seconds.
uf250-04.cnf fulfilled No. of Restarts: 1005 No. of Flips: 3502 time to process: 5 seconds.
uf250-04.cnf fulfilled No. of Restarts: 763 No. of Flips: 3505 time to process: 8 seconds.
uf250-04.cnf fulfilled No. of Restarts: 374 No. of Flips: 3968 time to process: 1 seconds.
uf250-04.cnf , deadline. Restarts: 1350
uf250-04.cnf fulfilled No. of Restarts: 38 No. of Flips: 4040 time to process: 0 seconds.
uf250-04.cnf fulfilled No. of Restarts: 273 No. of Flips: 1945 time to process: 6 seconds.
uf250-04.cnf fulfilled No. of Restarts: 865 No. of Flips: 4815 time to process: 3 seconds.
uf250-04.cnf fulfilled No. of Restarts: 867 No. of Flips: 4284 time to process: 9 seconds.
uf250-04.cnf , deadline. Restarts: 1350
uf250-04.cnf fulfilled No. of Restarts: 439 No. of Flips: 3919 time to process: 2 seconds.
uf250-04.cnf fulfilled No. of Restarts: 1210 No. of Flips: 2289 time to process: 5 seconds.
uf250-04.cnf , deadline. Restarts: 1350
uf250-04.cnf fulfilled No. of Restarts: 271 No. of Flips: 1776 time to process: 1 seconds.
uf250-04.cnf , deadline. Restarts: 1350
uf250-04.cnf fulfilled No. of Restarts: 850 No. of Flips: 1318 time to process: 3 seconds.
uf250-04.cnf fulfilled No. of Restarts: 207 No. of Flips: 4592 time to process: 3 seconds.
uf250-04.cnf fulfilled No. of Restarts: 64 No. of Flips: 2036 time to process: 5 seconds.
uf250-04.cnf fulfilled No. of Restarts: 1270 No. of Flips: 3995 time to process: 10 seconds.
uf250-04.cnf fulfilled No. of Restarts: 964 No. of Flips: 3775 time to process: 4 seconds.
uf250-04.cnf fulfilled No. of Restarts: 750 No. of Flips: 2147 time to process: 4 seconds.
uf250-04.cnf fulfilled No. of Restarts: 525 No. of Flips: 4926 time to process: 5 seconds.
uf250-04.cnf fulfilled No. of Restarts: 1006 No. of Flips: 958 time to process: 4 seconds.
uf250-04.cnf , deadline. Restarts: 1350
uf250-04.cnf fulfilled No. of Restarts: 448 No. of Flips: 2018 time to process: 2 seconds.
uf250-04.cnf fulfilled No. of Restarts: 949 No. of Flips: 1819 time to process: 7 seconds.
uf250-04.cnf fulfilled No. of Restarts: 1131 No. of Flips: 3801 time to process: 5 seconds.
uf250-04.cnf fulfilled No. of Restarts: 488 No. of Flips: 1434 time to process: 2 seconds.
uf250-04.cnf fulfilled No. of Restarts: 276 No. of Flips: 2275 time to process: 1 seconds.
uf250-04.cnf fulfilled No. of Restarts: 1150 No. of Flips: 1810 time to process: 5 seconds.
uf250-04.cnf , deadline. Restarts: 1350
uf250-04.cnf fulfilled No. of Restarts: 159 No. of Flips: 3661 time to process: 0 seconds.
uf250-04.cnf fulfilled No. of Restarts: 1292 No. of Flips: 3284 time to process: 5 seconds.
uf250-04.cnf fulfilled No. of Restarts: 241 No. of Flips: 3295 time to process: 1 seconds.
uf250-04.cnf fulfilled No. of Restarts: 496 No. of Flips: 4688 time to process: 6 seconds.
uf250-04.cnf fulfilled No. of Restarts: 17 No. of Flips: 4973 time to process: 1 seconds.
uf250-04.cnf fulfilled No. of Restarts: 589 No. of Flips: 4847 time to process: 5 seconds.
uf250-04.cnf fulfilled No. of Restarts: 439 No. of Flips: 3341 time to process: 1 seconds.
uf250-04.cnf fulfilled No. of Restarts: 39 No. of Flips: 1350 time to process: 2 seconds.
uf250-04.cnf fulfilled No. of Restarts: 746 No. of Flips: 3102 time to process: 6 seconds.
uf250-04.cnf fulfilled No. of Restarts: 812 No. of Flips: 1664 time to process: 3 seconds.
uf250-04.cnf fulfilled No. of Restarts: 524 No. of Flips: 3329 time to process: 5 seconds.
uf250-04.cnf fulfilled No. of Restarts: 814 No. of Flips: 3620 time to process: 7 seconds.
uf250-04.cnf fulfilled No. of Restarts: 1022 No. of Flips: 1553 time to process: 4 seconds.
uf250-04.cnf fulfilled No. of Restarts: 882 No. of Flips: 1857 time to process: 3 seconds.
uf250-04.cnf fulfilled No. of Restarts: 1115 No. of Flips: 3669 time to process: 8 seconds.
uf250-04.cnf fulfilled No. of Restarts: 612 No. of Flips: 1775 time to process: 2 seconds.
uf250-04.cnf fulfilled No. of Restarts: 291 No. of Flips: 2679 time to process: 1 seconds.
uf250-04.cnf fulfilled No. of Restarts: 970 No. of Flips: 2875 time to process: 8 seconds.
uf250-04.cnf fulfilled No. of Restarts: 370 No. of Flips: 1690 time to process: 1 seconds.
uf250-04.cnf fulfilled No. of Restarts: 906 No. of Flips: 1896 time to process: 8 seconds.
uf250-04.cnf fulfilled No. of Restarts: 896 No. of Flips: 3123 time to process: 3 seconds.
uf250-04.cnf fulfilled No. of Restarts: 399 No. of Flips: 1098 time to process: 5 seconds.
uf250-04.cnf fulfilled No. of Restarts: 29 No. of Flips: 3531 time to process: 0 seconds.
uf250-04.cnf , deadline. Restarts: 1350
uf250-04.cnf , deadline. Restarts: 1350
uf250-04.cnf , deadline. Restarts: 1350
uf250-04.cnf , deadline. Restarts: 1350
uf250-04.cnf fulfilled No. of Restarts: 332 No. of Flips: 3274 time to process: 1 seconds.
uf250-04.cnf fulfilled No. of Restarts: 1347 No. of Flips: 3264 time to process: 10 seconds.
uf250-04.cnf , deadline. Restarts: 1350
uf250-04.cnf , deadline. Restarts: 1350
uf250-04.cnf fulfilled No. of Restarts: 104 No. of Flips: 4759 time to process: 0 seconds.
uf250-04.cnf fulfilled No. of Restarts: 914 No. of Flips: 1279 time to process: 9 seconds.
uf250-04.cnf fulfilled No. of Restarts: 348 No. of Flips: 1615 time to process: 1 seconds.
uf250-04.cnf fulfilled No. of Restarts: 699 No. of Flips: 3676 time to process: 3 seconds.
uf250-04.cnf fulfilled No. of Restarts: 616 No. of Flips: 2940 time to process: 4 seconds.
uf250-04.cnf fulfilled No. of Restarts: 112 No. of Flips: 3512 time to process: 1 seconds.
uf250-04.cnf fulfilled No. of Restarts: 88 No. of Flips: 4775 time to process: 4 seconds.
uf250-04.cnf fulfilled No. of Restarts: 13 No. of Flips: 2636 time to process: 5 seconds.
uf250-04.cnf fulfilled No. of Restarts: 204 No. of Flips: 4777 time to process: 0 seconds.
uf250-04.cnf , deadline. Restarts: 1350
uf250-04.cnf fulfilled No. of Restarts: 502 No. of Flips: 3616 time to process: 2 seconds.
uf250-04.cnf fulfilled No. of Restarts: 747 No. of Flips: 3401 time to process: 3 seconds.
uf250-04.cnf , deadline. Restarts: 1350
uf250-04.cnf fulfilled No. of Restarts: 160 No. of Flips: 3226 time to process: 0 seconds.
uf250-04.cnf fulfilled No. of Restarts: 585 No. of Flips: 4255 time to process: 7 seconds.
uf250-04.cnf , deadline. Restarts: 1350
uf250-04.cnf , deadline. Restarts: 1350
uf250-04.cnf fulfilled No. of Restarts: 384 No. of Flips: 3496 time to process: 1 seconds.
uf250-04.cnf fulfilled No. of Restarts: 1123 No. of Flips: 3909 time to process: 8 seconds.
uf250-04.cnf fulfilled No. of Restarts: 636 No. of Flips: 1716 time to process: 2 seconds.
uf250-04.cnf fulfilled No. of Restarts: 348 No. of Flips: 3646 time to process: 4 seconds.
uf250-04.cnf , deadline. Restarts: 1350
uf250-04.cnf , deadline. Restarts: 1350
uf250-04.cnf fulfilled No. of Restarts: 446 No. of Flips: 3423 time to process: 2 seconds.
uf250-04.cnf fulfilled No. of Restarts: 866 No. of Flips: 4035 time to process: 7 seconds.
uf250-04.cnf fulfilled No. of Restarts: 721 No. of Flips: 4542 time to process: 3 seconds.
uf250-04.cnf fulfilled No. of Restarts: 409 No. of Flips: 4713 time to process: 4 seconds.
uf250-04.cnf fulfilled No. of Restarts: 262 No. of Flips: 4439 time to process: 2 seconds.
uf250-04.cnf , deadline. Restarts: 1350
uf250-04.cnf fulfilled No. of Restarts: 149 No. of Flips: 830 time to process: 0 seconds.
uf250-04.cnf fulfilled No. of Restarts: 1139 No. of Flips: 2078 time to process: 9 seconds.
uf250-04.cnf fulfilled No. of Restarts: 266 No. of Flips: 4196 time to process: 1 seconds.
uf250-04.cnf fulfilled No. of Restarts: 1002 No. of Flips: 2228 time to process: 8 seconds.
uf250-04.cnf fulfilled No. of Restarts: 771 No. of Flips: 1672 time to process: 3 seconds.
uf250-04.cnf fulfilled No. of Restarts: 234 No. of Flips: 4047 time to process: 4 seconds.
uf250-04.cnf fulfilled No. of Restarts: 262 No. of Flips: 1432 time to process: 1 seconds.
uf250-04.cnf fulfilled No. of Restarts: 234 No. of Flips: 2878 time to process: 4 seconds.
uf250-04.cnf fulfilled No. of Restarts: 615 No. of Flips: 4151 time to process: 3 seconds.
uf250-04.cnf fulfilled No. of Restarts: 338 No. of Flips: 4766 time to process: 3 seconds.
uf250-04.cnf fulfilled No. of Restarts: 1149 No. of Flips: 2213 time to process: 5 seconds.
uf250-04.cnf fulfilled No. of Restarts: 1142 No. of Flips: 4763 time to process: 4 seconds.
uf250-04.cnf fulfilled No. of Restarts: 539 No. of Flips: 2460 time to process: 5 seconds.
uf250-04.cnf fulfilled No. of Restarts: 1035 No. of Flips: 827 time to process: 5 seconds.
uf250-04.cnf , deadline. Restarts: 1350
uf250-04.cnf fulfilled No. of Restarts: 5 No. of Flips: 1719 time to process: 0 seconds.
uf250-04.cnf fulfilled No. of Restarts: 966 No. of Flips: 1136 time to process: 9 seconds.
uf250-04.cnf fulfilled No. of Restarts: 508 No. of Flips: 4863 time to process: 2 seconds.
uf250-04.cnf , deadline. Restarts: 1350
uf250-04.cnf fulfilled No. of Restarts: 1187 No. of Flips: 4766 time to process: 5 seconds.
uf250-04.cnf fulfilled No. of Restarts: 315 No. of Flips: 1258 time to process: 2 seconds.
uf250-04.cnf fulfilled No. of Restarts: 308 No. of Flips: 4765 time to process: 5 seconds.
uf250-04.cnf fulfilled No. of Restarts: 823 No. of Flips: 2673 time to process: 3 seconds.
uf250-04.cnf fulfilled No. of Restarts: 782 No. of Flips: 1984 time to process: 5 seconds.
uf250-04.cnf fulfilled No. of Restarts: 942 No. of Flips: 1769 time to process: 8 seconds.
uf250-04.cnf fulfilled No. of Restarts: 326 No. of Flips: 1768 time to process: 1 seconds.
uf250-04.cnf fulfilled No. of Restarts: 321 No. of Flips: 3911 time to process: 1 seconds.
uf250-04.cnf fulfilled No. of Restarts: 487 No. of Flips: 3312 time to process: 2 seconds.
uf250-04.cnf fulfilled No. of Restarts: 143 No. of Flips: 3842 time to process: 5 seconds.
uf250-04.cnf , deadline. Restarts: 1350
uf250-04.cnf fulfilled No. of Restarts: 582 No. of Flips: 2168 time to process: 2 seconds.
uf250-04.cnf fulfilled No. of Restarts: 324 No. of Flips: 4286 time to process: 1 seconds.
uf250-04.cnf fulfilled No. of Restarts: 103 No. of Flips: 2013 time to process: 2 seconds.
uf250-04.cnf fulfilled No. of Restarts: 29 No. of Flips: 3329 time to process: 5 seconds.
uf250-04.cnf fulfilled No. of Restarts: 1020 No. of Flips: 1991 time to process: 7 seconds.
uf250-04.cnf fulfilled No. of Restarts: 257 No. of Flips: 2036 time to process: 2 seconds.
uf250-04.cnf fulfilled No. of Restarts: 659 No. of Flips: 4249 time to process: 6 seconds.
uf250-04.cnf , deadline. Restarts: 1350
uf250-04.cnf , deadline. Restarts: 1350
uf250-04.cnf fulfilled No. of Restarts: 324 No. of Flips: 1450 time to process: 1 seconds.
uf250-04.cnf fulfilled No. of Restarts: 138 No. of Flips: 2384 time to process: 4 seconds.
uf250-04.cnf fulfilled No. of Restarts: 859 No. of Flips: 4525 time to process: 4 seconds.
uf250-04.cnf fulfilled No. of Restarts: 980 No. of Flips: 2537 time to process: 5 seconds.
uf250-04.cnf fulfilled No. of Restarts: 702 No. of Flips: 4421 time to process: 3 seconds.
uf250-04.cnf fulfilled No. of Restarts: 938 No. of Flips: 1968 time to process: 7 seconds.
uf250-04.cnf fulfilled No. of Restarts: 736 No. of Flips: 4664 time to process: 3 seconds.
uf250-04.cnf fulfilled No. of Restarts: 347 No. of Flips: 4724 time to process: 2 seconds.
uf250-04.cnf fulfilled No. of Restarts: 1330 No. of Flips: 4222 time to process: 6 seconds.
uf250-04.cnf fulfilled No. of Restarts: 366 No. of Flips: 4047 time to process: 2 seconds.
uf250-04.cnf , deadline. Restarts: 1350
uf250-04.cnf fulfilled No. of Restarts: 212 No. of Flips: 3126 time to process: 0 seconds.
uf250-04.cnf fulfilled No. of Restarts: 897 No. of Flips: 1582 time to process: 3 seconds.
uf250-04.cnf fulfilled No. of Restarts: 988 No. of Flips: 2330 time to process: 5 seconds.
uf250-04.cnf fulfilled No. of Restarts: 442 No. of Flips: 4830 time to process: 3 seconds.
uf250-04.cnf fulfilled No. of Restarts: 181 No. of Flips: 2802 time to process: 4 seconds.
uf250-04.cnf fulfilled No. of Restarts: 1136 No. of Flips: 4043 time to process: 7 seconds.
uf250-04.cnf fulfilled No. of Restarts: 116 No. of Flips: 3888 time to process: 2 seconds.
uf250-04.cnf fulfilled No. of Restarts: 122 No. of Flips: 569 time to process: 3 seconds.
uf250-04.cnf , deadline. Restarts: 1350
uf250-04.cnf fulfilled No. of Restarts: 1144 No. of Flips: 3185 time to process: 4 seconds.
uf250-04.cnf fulfilled No. of Restarts: 358 No. of Flips: 2577 time to process: 1 seconds.
uf250-04.cnf , deadline. Restarts: 1350
uf250-04.cnf , deadline. Restarts: 1350
uf250-04.cnf , deadline. Restarts: 1350
uf250-04.cnf fulfilled No. of Restarts: 906 No. of Flips: 2187 time to process: 3 seconds.
uf250-04.cnf , deadline. Restarts: 1350
uf250-04.cnf fulfilled No. of Restarts: 1222 No. of Flips: 4426 time to process: 5 seconds.
uf250-04.cnf fulfilled No. of Restarts: 806 No. of Flips: 4517 time to process: 3 seconds.
uf250-04.cnf fulfilled No. of Restarts: 761 No. of Flips: 3984 time to process: 5 seconds.
uf250-04.cnf fulfilled No. of Restarts: 661 No. of Flips: 4679 time to process: 3 seconds.
uf250-04.cnf fulfilled No. of Restarts: 1101 No. of Flips: 4025 time to process: 4 seconds.
uf250-04.cnf fulfilled No. of Restarts: 1047 No. of Flips: 2718 time to process: 6 seconds.
uf250-04.cnf fulfilled No. of Restarts: 713 No. of Flips: 3928 time to process: 3 seconds.
uf250-04.cnf , deadline. Restarts: 1350
uf250-04.cnf fulfilled No. of Restarts: 826 No. of Flips: 1399 time to process: 3 seconds.
uf250-04.cnf fulfilled No. of Restarts: 139 No. of Flips: 4655 time to process: 2 seconds.
uf250-04.cnf fulfilled No. of Restarts: 1125 No. of Flips: 723 time to process: 4 seconds.
uf250-04.cnf fulfilled No. of Restarts: 530 No. of Flips: 1406 time to process: 3 seconds.
uf250-04.cnf fulfilled No. of Restarts: 147 No. of Flips: 3949 time to process: 2 seconds.
uf250-04.cnf fulfilled No. of Restarts: 80 No. of Flips: 1820 time to process: 3 seconds.
uf250-04.cnf fulfilled No. of Restarts: 157 No. of Flips: 3895 time to process: 1 seconds.
uf250-04.cnf fulfilled No. of Restarts: 239 No. of Flips: 2008 time to process: 1 seconds.
uf250-04.cnf , deadline. Restarts: 1350
uf250-04.cnf , deadline. Restarts: 1350
uf250-04.cnf fulfilled No. of Restarts: 594 No. of Flips: 3868 time to process: 2 seconds.
uf250-04.cnf fulfilled No. of Restarts: 262 No. of Flips: 4799 time to process: 1 seconds.
uf250-04.cnf fulfilled No. of Restarts: 862 No. of Flips: 2540 time to process: 5 seconds.
uf250-04.cnf fulfilled No. of Restarts: 393 No. of Flips: 3316 time to process: 2 seconds.
uf250-04.cnf fulfilled No. of Restarts: 973 No. of Flips: 4177 time to process: 6 seconds.
uf250-04.cnf fulfilled No. of Restarts: 152 No. of Flips: 2860 time to process: 1 seconds.
uf250-04.cnf fulfilled No. of Restarts: 84 No. of Flips: 4247 time to process: 3 seconds.
uf250-04.cnf fulfilled No. of Restarts: 1310 No. of Flips: 4050 time to process: 6 seconds.
uf250-04.cnf fulfilled No. of Restarts: 151 No. of Flips: 2969 time to process: 0 seconds.
uf250-04.cnf , deadline. Restarts: 1350
uf250-04.cnf fulfilled No. of Restarts: 126 No. of Flips: 3461 time to process: 0 seconds.
uf250-04.cnf , deadline. Restarts: 1350
uf250-04.cnf fulfilled No. of Restarts: 414 No. of Flips: 1609 time to process: 1 seconds.
uf250-04.cnf fulfilled No. of Restarts: 240 No. of Flips: 1719 time to process: 3 seconds.
uf250-04.cnf fulfilled No. of Restarts: 1099 No. of Flips: 3654 time to process: 5 seconds.
uf250-04.cnf , deadline. Restarts: 1350
uf250-04.cnf fulfilled No. of Restarts: 248 No. of Flips: 4165 time to process: 1 seconds.
uf250-04.cnf fulfilled No. of Restarts: 1198 No. of Flips: 3551 time to process: 9 seconds.
uf250-04.cnf fulfilled No. of Restarts: 512 No. of Flips: 3884 time to process: 2 seconds.
uf250-04.cnf fulfilled No. of Restarts: 81 No. of Flips: 1669 time to process: 0 seconds.
uf250-04.cnf fulfilled No. of Restarts: 182 No. of Flips: 4666 time to process: 2 seconds.
uf250-04.cnf fulfilled No. of Restarts: 711 No. of Flips: 3905 time to process: 4 seconds.
uf250-04.cnf fulfilled No. of Restarts: 51 No. of Flips: 1967 time to process: 5 seconds.
uf250-04.cnf fulfilled No. of Restarts: 337 No. of Flips: 2953 time to process: 4 seconds.
uf250-04.cnf fulfilled No. of Restarts: 805 No. of Flips: 4649 time to process: 3 seconds.
uf250-04.cnf fulfilled No. of Restarts: 841 No. of Flips: 1884 time to process: 7 seconds.
uf250-04.cnf fulfilled No. of Restarts: 904 No. of Flips: 1735 time to process: 6 seconds.
uf250-04.cnf fulfilled No. of Restarts: 703 No. of Flips: 2967 time to process: 3 seconds.
uf250-04.cnf fulfilled No. of Restarts: 254 No. of Flips: 2785 time to process: 2 seconds.
uf250-04.cnf fulfilled No. of Restarts: 534 No. of Flips: 3645 time to process: 2 seconds.
uf250-04.cnf fulfilled No. of Restarts: 259 No. of Flips: 4651 time to process: 3 seconds.
uf250-04.cnf fulfilled No. of Restarts: 198 No. of Flips: 2822 time to process: 3 seconds.
uf250-04.cnf fulfilled No. of Restarts: 1195 No. of Flips: 3383 time to process: 7 seconds.
uf250-04.cnf fulfilled No. of Restarts: 1337 No. of Flips: 4156 time to process: 5 seconds.
uf250-04.cnf fulfilled No. of Restarts: 28 No. of Flips: 3932 time to process: 0 seconds.
uf250-04.cnf , deadline. Restarts: 1350
uf250-04.cnf , deadline. Restarts: 1350
uf250-04.cnf , deadline. Restarts: 1350
uf250-04.cnf fulfilled No. of Restarts: 241 No. of Flips: 1032 time to process: 1 seconds.
uf250-04.cnf , deadline. Restarts: 1350
uf250-04.cnf , deadline. Restarts: 1350
uf250-04.cnf fulfilled No. of Restarts: 720 No. of Flips: 3666 time to process: 3 seconds.
uf250-04.cnf fulfilled No. of Restarts: 1287 No. of Flips: 1476 time to process: 8 seconds.
uf250-04.cnf fulfilled No. of Restarts: 637 No. of Flips: 4175 time to process: 2 seconds.
uf250-04.cnf fulfilled No. of Restarts: 923 No. of Flips: 2397 time to process: 4 seconds.
uf250-04.cnf fulfilled No. of Restarts: 77 No. of Flips: 3202 time to process: 0 seconds.
uf250-04.cnf , deadline. Restarts: 1350
uf250-04.cnf fulfilled No. of Restarts: 1215 No. of Flips: 2015 time to process: 5 seconds.
uf250-04.cnf fulfilled No. of Restarts: 1125 No. of Flips: 4601 time to process: 5 seconds.
uf250-04.cnf fulfilled No. of Restarts: 854 No. of Flips: 4460 time to process: 4 seconds.
uf250-04.cnf fulfilled No. of Restarts: 1342 No. of Flips: 1032 time to process: 5 seconds.
uf250-04.cnf , deadline. Restarts: 1350
uf250-04.cnf fulfilled No. of Restarts: 1098 No. of Flips: 1701 time to process: 4 seconds.
uf250-04.cnf fulfilled No. of Restarts: 14 No. of Flips: 3133 time to process: 0 seconds.
uf250-04.cnf fulfilled No. of Restarts: 677 No. of Flips: 3878 time to process: 4 seconds.
uf250-04.cnf fulfilled No. of Restarts: 808 No. of Flips: 1590 time to process: 3 seconds.
uf250-04.cnf fulfilled No. of Restarts: 368 No. of Flips: 2021 time to process: 4 seconds.
uf250-04.cnf fulfilled No. of Restarts: 89 No. of Flips: 2926 time to process: 3 seconds.
uf250-04.cnf fulfilled No. of Restarts: 1150 No. of Flips: 4068 time to process: 7 seconds.
uf250-04.cnf fulfilled No. of Restarts: 372 No. of Flips: 4634 time to process: 2 seconds.
uf250-04.cnf fulfilled No. of Restarts: 1283 No. of Flips: 1605 time to process: 6 seconds.
uf250-04.cnf fulfilled No. of Restarts: 322 No. of Flips: 2281 time to process: 1 seconds.
uf250-04.cnf fulfilled No. of Restarts: 890 No. of Flips: 1940 time to process: 4 seconds.
uf250-04.cnf fulfilled No. of Restarts: 239 No. of Flips: 3003 time to process: 2 seconds.
uf250-04.cnf fulfilled No. of Restarts: 939 No. of Flips: 2724 time to process: 6 seconds.
uf250-04.cnf fulfilled No. of Restarts: 99 No. of Flips: 2155 time to process: 0 seconds.
uf250-04.cnf , deadline. Restarts: 1350
uf250-04.cnf fulfilled No. of Restarts: 31 No. of Flips: 1620 time to process: 0 seconds.
uf250-04.cnf , deadline. Restarts: 1350
uf250-04.cnf fulfilled No. of Restarts: 1046 No. of Flips: 4773 time to process: 4 seconds.
uf250-04.cnf fulfilled No. of Restarts: 621 No. of Flips: 2238 time to process: 3 seconds.
uf250-04.cnf , deadline. Restarts: 1350
uf250-04.cnf fulfilled No. of Restarts: 1303 No. of Flips: 4170 time to process: 5 seconds.
uf250-04.cnf fulfilled No. of Restarts: 459 No. of Flips: 4192 time to process: 2 seconds.
uf250-04.cnf fulfilled No. of Restarts: 792 No. of Flips: 2280 time to process: 3 seconds.
uf250-04.cnf fulfilled No. of Restarts: 457 No. of Flips: 1639 time to process: 2 seconds.
uf250-04.cnf fulfilled No. of Restarts: 275 No. of Flips: 3755 time to process: 4 seconds.
uf250-04.cnf fulfilled No. of Restarts: 376 No. of Flips: 1580 time to process: 7 seconds.
uf250-04.cnf fulfilled No. of Restarts: 1008 No. of Flips: 2735 time to process: 4 seconds.
uf250-04.cnf fulfilled No. of Restarts: 771 No. of Flips: 1656 time to process: 4 seconds.
uf250-04.cnf , deadline. Restarts: 1350
uf250-04.cnf fulfilled No. of Restarts: 257 No. of Flips: 1624 time to process: 1 seconds.
uf250-04.cnf fulfilled No. of Restarts: 334 No. of Flips: 4566 time to process: 6 seconds.
uf250-04.cnf fulfilled No. of Restarts: 24 No. of Flips: 4616 time to process: 0 seconds.
uf250-04.cnf fulfilled No. of Restarts: 572 No. of Flips: 2477 time to process: 2 seconds.
uf250-04.cnf fulfilled No. of Restarts: 671 No. of Flips: 4837 time to process: 5 seconds.
uf250-04.cnf fulfilled No. of Restarts: 294 No. of Flips: 1836 time to process: 3 seconds.
uf250-04.cnf fulfilled No. of Restarts: 413 No. of Flips: 2281 time to process: 3 seconds.
uf250-04.cnf fulfilled No. of Restarts: 18 No. of Flips: 3803 time to process: 4 seconds.
uf250-04.cnf fulfilled No. of Restarts: 463 No. of Flips: 1046 time to process: 2 seconds.
uf250-04.cnf fulfilled No. of Restarts: 618 No. of Flips: 3400 time to process: 7 seconds.
uf250-04.cnf fulfilled No. of Restarts: 302 No. of Flips: 3766 time to process: 2 seconds.
uf250-04.cnf fulfilled No. of Restarts: 639 No. of Flips: 3413 time to process: 4 seconds.
uf250-04.cnf fulfilled No. of Restarts: 545 No. of Flips: 2384 time to process: 6 seconds.
uf250-04.cnf fulfilled No. of Restarts: 1198 No. of Flips: 2130 time to process: 5 seconds.
uf250-04.cnf fulfilled No. of Restarts: 531 No. of Flips: 2852 time to process: 2 seconds.
uf250-04.cnf fulfilled No. of Restarts: 917 No. of Flips: 748 time to process: 6 seconds.
uf250-04.cnf fulfilled No. of Restarts: 474 No. of Flips: 1576 time to process: 4 seconds.
uf250-04.cnf fulfilled No. of Restarts: 574 No. of Flips: 2026 time to process: 3 seconds.
uf250-04.cnf , deadline. Restarts: 1350
uf250-04.cnf , deadline. Restarts: 1350
uf250-04.cnf fulfilled No. of Restarts: 638 No. of Flips: 2883 time to process: 2 seconds.
uf250-04.cnf fulfilled No. of Restarts: 523 No. of Flips: 1803 time to process: 2 seconds.
uf250-04.cnf fulfilled No. of Restarts: 940 No. of Flips: 779 time to process: 4 seconds.
uf250-04.cnf fulfilled No. of Restarts: 150 No. of Flips: 3568 time to process: 2 seconds.
uf250-04.cnf fulfilled No. of Restarts: 212 No. of Flips: 1403 time to process: 3 seconds.
uf250-04.cnf fulfilled No. of Restarts: 424 No. of Flips: 2300 time to process: 3 seconds.
uf250-04.cnf , deadline. Restarts: 1350
uf250-04.cnf fulfilled No. of Restarts: 547 No. of Flips: 1899 time to process: 2 seconds.
uf250-04.cnf fulfilled No. of Restarts: 284 No. of Flips: 2956 time to process: 4 seconds.
uf250-04.cnf , deadline. Restarts: 1350
uf250-04.cnf fulfilled No. of Restarts: 334 No. of Flips: 842 time to process: 1 seconds.
uf250-04.cnf , deadline. Restarts: 1350
uf250-04.cnf , deadline. Restarts: 1350
uf250-04.cnf fulfilled No. of Restarts: 306 No. of Flips: 3375 time to process: 1 seconds.
uf250-04.cnf fulfilled No. of Restarts: 884 No. of Flips: 4118 time to process: 8 seconds.
uf250-04.cnf fulfilled No. of Restarts: 181 No. of Flips: 2755 time to process: 2 seconds.
uf250-04.cnf fulfilled No. of Restarts: 1237 No. of Flips: 3483 time to process: 8 seconds.
uf250-04.cnf , deadline. Restarts: 1350
uf250-04.cnf fulfilled No. of Restarts: 920 No. of Flips: 4356 time to process: 4 seconds.
uf250-04.cnf fulfilled No. of Restarts: 403 No. of Flips: 1439 time to process: 1 seconds.
uf250-04.cnf fulfilled No. of Restarts: 225 No. of Flips: 2494 time to process: 1 seconds.
uf250-04.cnf fulfilled No. of Restarts: 875 No. of Flips: 4138 time to process: 8 seconds.
uf250-04.cnf fulfilled No. of Restarts: 217 No. of Flips: 1713 time to process: 3 seconds.
uf250-04.cnf fulfilled No. of Restarts: 1294 No. of Flips: 4625 time to process: 5 seconds.
uf250-04.cnf fulfilled No. of Restarts: 1037 No. of Flips: 2994 time to process: 4 seconds.
uf250-04.cnf , deadline. Restarts: 1350
uf250-04.cnf fulfilled No. of Restarts: 2 No. of Flips: 3397 time to process: 0 seconds.
uf250-04.cnf fulfilled No. of Restarts: 74 No. of Flips: 3503 time to process: 3 seconds.
uf250-04.cnf , deadline. Restarts: 1350
uf250-04.cnf fulfilled No. of Restarts: 628 No. of Flips: 2330 time to process: 2 seconds.
uf250-04.cnf , deadline. Restarts: 1350
uf250-04.cnf fulfilled No. of Restarts: 79 No. of Flips: 4147 time to process: 0 seconds.
uf250-04.cnf fulfilled No. of Restarts: 1052 No. of Flips: 3941 time to process: 4 seconds.
uf250-04.cnf fulfilled No. of Restarts: 314 No. of Flips: 2624 time to process: 2 seconds.
uf250-04.cnf fulfilled No. of Restarts: 1135 No. of Flips: 3972 time to process: 9 seconds.
uf250-04.cnf fulfilled No. of Restarts: 988 No. of Flips: 4553 time to process: 4 seconds.
uf250-04.cnf fulfilled No. of Restarts: 105 No. of Flips: 3937 time to process: 4 seconds.
uf250-04.cnf fulfilled No. of Restarts: 166 No. of Flips: 3248 time to process: 3 seconds.
uf250-04.cnf , deadline. Restarts: 1350
uf250-04.cnf , deadline. Restarts: 1350
uf250-04.cnf fulfilled No. of Restarts: 372 No. of Flips: 4020 time to process: 1 seconds.
uf250-04.cnf fulfilled No. of Restarts: 186 No. of Flips: 990 time to process: 4 seconds.
uf250-04.cnf fulfilled No. of Restarts: 1191 No. of Flips: 2511 time to process: 6 seconds.
uf250-04.cnf fulfilled No. of Restarts: 479 No. of Flips: 4904 time to process: 2 seconds.
uf250-04.cnf fulfilled No. of Restarts: 136 No. of Flips: 3499 time to process: 1 seconds.
uf250-04.cnf , deadline. Restarts: 1350
uf250-04.cnf fulfilled No. of Restarts: 808 No. of Flips: 1664 time to process: 3 seconds.
uf250-04.cnf fulfilled No. of Restarts: 210 No. of Flips: 3805 time to process: 1 seconds.
uf250-04.cnf fulfilled No. of Restarts: 376 No. of Flips: 4412 time to process: 5 seconds.
uf250-04.cnf fulfilled No. of Restarts: 668 No. of Flips: 3611 time to process: 2 seconds.
uf250-04.cnf fulfilled No. of Restarts: 77 No. of Flips: 1573 time to process: 2 seconds.
uf250-04.cnf fulfilled No. of Restarts: 293 No. of Flips: 4041 time to process: 5 seconds.
uf250-04.cnf fulfilled No. of Restarts: 123 No. of Flips: 2966 time to process: 1 seconds.
uf250-04.cnf fulfilled No. of Restarts: 649 No. of Flips: 933 time to process: 3 seconds.
uf250-04.cnf fulfilled No. of Restarts: 1135 No. of Flips: 4108 time to process: 4 seconds.
uf250-04.cnf fulfilled No. of Restarts: 737 No. of Flips: 4687 time to process: 4 seconds.
uf250-04.cnf fulfilled No. of Restarts: 657 No. of Flips: 2735 time to process: 2 seconds.
uf250-04.cnf fulfilled No. of Restarts: 56 No. of Flips: 4893 time to process: 2 seconds.
uf250-04.cnf , deadline. Restarts: 1350
uf250-04.cnf fulfilled No. of Restarts: 829 No. of Flips: 4084 time to process: 3 seconds.
uf250-04.cnf fulfilled No. of Restarts: 181 No. of Flips: 1036 time to process: 2 seconds.
uf250-04.cnf , deadline. Restarts: 1350
uf250-04.cnf , deadline. Restarts: 1350
uf250-04.cnf fulfilled No. of Restarts: 72 No. of Flips: 1836 time to process: 0 seconds.
uf250-04.cnf fulfilled No. of Restarts: 289 No. of Flips: 3823 time to process: 5 seconds.
uf250-04.cnf fulfilled No. of Restarts: 838 No. of Flips: 3324 time to process: 4 seconds.
uf250-04.cnf fulfilled No. of Restarts: 427 No. of Flips: 4593 time to process: 1 seconds.
uf250-04.cnf fulfilled No. of Restarts: 951 No. of Flips: 4535 time to process: 9 seconds.
uf250-04.cnf fulfilled No. of Restarts: 954 No. of Flips: 4031 time to process: 4 seconds.
uf250-04.cnf fulfilled No. of Restarts: 378 No. of Flips: 4490 time to process: 4 seconds.
uf250-04.cnf fulfilled No. of Restarts: 335 No. of Flips: 1904 time to process: 4 seconds.
uf250-04.cnf fulfilled No. of Restarts: 465 No. of Flips: 3427 time to process: 2 seconds.
uf250-04.cnf fulfilled No. of Restarts: 364 No. of Flips: 2670 time to process: 4 seconds.
uf250-04.cnf fulfilled No. of Restarts: 1239 No. of Flips: 2157 time to process: 6 seconds.
uf250-04.cnf fulfilled No. of Restarts: 844 No. of Flips: 1678 time to process: 3 seconds.
uf250-04.cnf fulfilled No. of Restarts: 219 No. of Flips: 3617 time to process: 3 seconds.
uf250-04.cnf fulfilled No. of Restarts: 754 No. of Flips: 3459 time to process: 4 seconds.
uf250-04.cnf fulfilled No. of Restarts: 242 No. of Flips: 2420 time to process: 1 seconds.
uf250-04.cnf , deadline. Restarts: 1350
uf250-04.cnf fulfilled No. of Restarts: 526 No. of Flips: 3375 time to process: 2 seconds.
uf250-04.cnf fulfilled No. of Restarts: 374 No. of Flips: 3984 time to process: 5 seconds.
uf250-04.cnf fulfilled No. of Restarts: 347 No. of Flips: 3476 time to process: 2 seconds.
uf250-04.cnf fulfilled No. of Restarts: 913 No. of Flips: 2259 time to process: 7 seconds.
uf250-04.cnf fulfilled No. of Restarts: 718 No. of Flips: 2079 time to process: 3 seconds.
uf250-04.cnf fulfilled No. of Restarts: 1250 No. of Flips: 2017 time to process: 6 seconds.
uf250-04.cnf fulfilled No. of Restarts: 620 No. of Flips: 4315 time to process: 4 seconds.
uf250-04.cnf fulfilled No. of Restarts: 231 No. of Flips: 1467 time to process: 4 seconds.
uf250-04.cnf fulfilled No. of Restarts: 389 No. of Flips: 1683 time to process: 4 seconds.
uf250-04.cnf fulfilled No. of Restarts: 208 No. of Flips: 4002 time to process: 6 seconds.
uf250-04.cnf fulfilled No. of Restarts: 643 No. of Flips: 1227 time to process: 5 seconds.
uf250-04.cnf fulfilled No. of Restarts: 357 No. of Flips: 4030 time to process: 1 seconds.
uf250-04.cnf fulfilled No. of Restarts: 341 No. of Flips: 2774 time to process: 5 seconds.
uf250-04.cnf fulfilled No. of Restarts: 512 No. of Flips: 2279 time to process: 2 seconds.
uf250-04.cnf fulfilled No. of Restarts: 1217 No. of Flips: 1320 time to process: 6 seconds.
uf250-04.cnf , deadline. Restarts: 1350
uf250-04.cnf fulfilled No. of Restarts: 509 No. of Flips: 4556 time to process: 2 seconds.
uf250-04.cnf fulfilled No. of Restarts: 1173 No. of Flips: 2616 time to process: 7 seconds.
uf250-04.cnf fulfilled No. of Restarts: 509 No. of Flips: 3734 time to process: 3 seconds.
uf250-04.cnf fulfilled No. of Restarts: 524 No. of Flips: 885 time to process: 4 seconds.
uf250-04.cnf fulfilled No. of Restarts: 2 No. of Flips: 2790 time to process: 0 seconds.
uf250-04.cnf fulfilled No. of Restarts: 302 No. of Flips: 3551 time to process: 7 seconds.
uf250-04.cnf fulfilled No. of Restarts: 1319 No. of Flips: 2540 time to process: 5 seconds.
uf250-04.cnf fulfilled No. of Restarts: 1129 No. of Flips: 3274 time to process: 5 seconds.
uf250-04.cnf fulfilled No. of Restarts: 1105 No. of Flips: 1025 time to process: 4 seconds.
uf250-04.cnf fulfilled No. of Restarts: 309 No. of Flips: 1623 time to process: 2 seconds.
uf250-04.cnf fulfilled No. of Restarts: 1164 No. of Flips: 2041 time to process: 5 seconds.
uf250-04.cnf fulfilled No. of Restarts: 1249 No. of Flips: 1688 time to process: 11 seconds.
uf250-04.cnf , deadline. Restarts: 1350
uf250-04.cnf fulfilled No. of Restarts: 706 No. of Flips: 570 time to process: 3 seconds.
uf250-04.cnf fulfilled No. of Restarts: 32 No. of Flips: 4362 time to process: 0 seconds.
uf250-04.cnf fulfilled No. of Restarts: 605 No. of Flips: 2784 time to process: 5 seconds.
uf250-04.cnf fulfilled No. of Restarts: 445 No. of Flips: 2111 time to process: 2 seconds.
uf250-04.cnf fulfilled No. of Restarts: 649 No. of Flips: 1044 time to process: 3 seconds.
uf250-04.cnf fulfilled No. of Restarts: 474 No. of Flips: 3239 time to process: 5 seconds.
uf250-04.cnf fulfilled No. of Restarts: 663 No. of Flips: 2007 time to process: 3 seconds.
uf250-04.cnf fulfilled No. of Restarts: 488 No. of Flips: 4916 time to process: 4 seconds.
uf250-04.cnf fulfilled No. of Restarts: 402 No. of Flips: 2122 time to process: 2 seconds.
uf250-04.cnf fulfilled No. of Restarts: 881 No. of Flips: 4211 time to process: 6 seconds.
uf250-04.cnf fulfilled No. of Restarts: 33 No. of Flips: 2518 time to process: 4 seconds.
uf250-04.cnf fulfilled No. of Restarts: 743 No. of Flips: 2489 time to process: 3 seconds.
uf250-04.cnf , deadline. Restarts: 1350
uf250-04.cnf , deadline. Restarts: 1350
uf250-04.cnf fulfilled No. of Restarts: 853 No. of Flips: 2172 time to process: 5 seconds.
uf250-04.cnf fulfilled No. of Restarts: 806 No. of Flips: 4708 time to process: 4 seconds.
uf250-04.cnf fulfilled No. of Restarts: 21 No. of Flips: 1650 time to process: 3 seconds.
uf250-04.cnf fulfilled No. of Restarts: 97 No. of Flips: 3037 time to process: 5 seconds.
uf250-04.cnf , deadline. Restarts: 1350
uf250-04.cnf fulfilled No. of Restarts: 687 No. of Flips: 3526 time to process: 2 seconds.
uf250-04.cnf , deadline. Restarts: 1350
uf250-04.cnf fulfilled No. of Restarts: 438 No. of Flips: 4976 time to process: 2 seconds.
uf250-04.cnf , deadline. Restarts: 1350
uf250-04.cnf fulfilled No. of Restarts: 64 No. of Flips: 4172 time to process: 0 seconds.
uf250-04.cnf fulfilled No. of Restarts: 535 No. of Flips: 2895 time to process: 4 seconds.
uf250-04.cnf fulfilled No. of Restarts: 246 No. of Flips: 4073 time to process: 2 seconds.
uf250-04.cnf fulfilled No. of Restarts: 823 No. of Flips: 1492 time to process: 6 seconds.
uf250-04.cnf fulfilled No. of Restarts: 325 No. of Flips: 3262 time to process: 6 seconds.
uf250-04.cnf fulfilled No. of Restarts: 174 No. of Flips: 1022 time to process: 0 seconds.
uf250-04.cnf fulfilled No. of Restarts: 855 No. of Flips: 2766 time to process: 9 seconds.
uf250-04.cnf fulfilled No. of Restarts: 576 No. of Flips: 2488 time to process: 2 seconds.
uf250-04.cnf fulfilled No. of Restarts: 262 No. of Flips: 947 time to process: 5 seconds.
uf250-04.cnf fulfilled No. of Restarts: 511 No. of Flips: 1224 time to process: 2 seconds.
uf250-04.cnf fulfilled No. of Restarts: 162 No. of Flips: 4935 time to process: 1 seconds.
uf250-04.cnf fulfilled No. of Restarts: 455 No. of Flips: 2463 time to process: 3 seconds.
uf250-04.cnf fulfilled No. of Restarts: 309 No. of Flips: 2045 time to process: 5 seconds.
uf250-04.cnf fulfilled No. of Restarts: 290 No. of Flips: 2896 time to process: 1 seconds.
uf250-04.cnf fulfilled No. of Restarts: 558 No. of Flips: 3835 time to process: 2 seconds.
uf250-04.cnf fulfilled No. of Restarts: 1296 No. of Flips: 3555 time to process: 7 seconds.
uf250-04.cnf fulfilled No. of Restarts: 1220 No. of Flips: 1689 time to process: 5 seconds.
uf250-04.cnf fulfilled No. of Restarts: 78 No. of Flips: 3170 time to process: 1 seconds.
uf250-04.cnf fulfilled No. of Restarts: 548 No. of Flips: 3657 time to process: 4 seconds.
uf250-04.cnf fulfilled No. of Restarts: 618 No. of Flips: 4920 time to process: 3 seconds.
uf250-04.cnf fulfilled No. of Restarts: 489 No. of Flips: 3761 time to process: 4 seconds.
uf250-04.cnf , deadline. Restarts: 1350
uf250-04.cnf fulfilled No. of Restarts: 1124 No. of Flips: 4320 time to process: 4 seconds.
uf250-04.cnf , deadline. Restarts: 1350
uf250-04.cnf fulfilled No. of Restarts: 896 No. of Flips: 4770 time to process: 3 seconds.
uf250-04.cnf fulfilled No. of Restarts: 107 No. of Flips: 1234 time to process: 0 seconds.
uf250-04.cnf fulfilled No. of Restarts: 915 No. of Flips: 4291 time to process: 5 seconds.
uf250-04.cnf fulfilled No. of Restarts: 1035 No. of Flips: 3932 time to process: 4 seconds.
uf250-04.cnf fulfilled No. of Restarts: 27 No. of Flips: 2379 time to process: 2 seconds.
uf250-04.cnf fulfilled No. of Restarts: 262 No. of Flips: 1743 time to process: 6 seconds.
uf250-04.cnf fulfilled No. of Restarts: 631 No. of Flips: 2729 time to process: 7 seconds.
uf250-04.cnf fulfilled No. of Restarts: 141 No. of Flips: 2004 time to process: 0 seconds.
uf250-04.cnf fulfilled No. of Restarts: 254 No. of Flips: 2746 time to process: 1 seconds.
uf250-04.cnf fulfilled No. of Restarts: 603 No. of Flips: 2401 time to process: 4 seconds.
uf250-04.cnf fulfilled No. of Restarts: 825 No. of Flips: 4272 time to process: 8 seconds.
uf250-04.cnf , deadline. Restarts: 1350
uf250-04.cnf fulfilled No. of Restarts: 1046 No. of Flips: 4765 time to process: 4 seconds.
uf250-04.cnf fulfilled No. of Restarts: 148 No. of Flips: 4833 time to process: 1 seconds.
uf250-04.cnf fulfilled No. of Restarts: 513 No. of Flips: 3452 time to process: 2 seconds.
uf250-04.cnf fulfilled No. of Restarts: 1022 No. of Flips: 2942 time to process: 4 seconds.
uf250-04.cnf fulfilled No. of Restarts: 1187 No. of Flips: 3857 time to process: 6 seconds.
uf250-04.cnf fulfilled No. of Restarts: 138 No. of Flips: 1279 time to process: 5 seconds.
uf250-04.cnf fulfilled No. of Restarts: 1208 No. of Flips: 4827 time to process: 5 seconds.
uf250-04.cnf fulfilled No. of Restarts: 187 No. of Flips: 2283 time to process: 1 seconds.
uf250-04.cnf fulfilled No. of Restarts: 168 No. of Flips: 697 time to process: 3 seconds.
uf250-04.cnf fulfilled No. of Restarts: 814 No. of Flips: 4217 time to process: 5 seconds.
uf250-04.cnf fulfilled No. of Restarts: 113 No. of Flips: 4923 time to process: 1 seconds.
uf250-04.cnf , deadline. Restarts: 1350
uf250-04.cnf , deadline. Restarts: 1350
uf250-04.cnf , deadline. Restarts: 1350
uf250-04.cnf fulfilled No. of Restarts: 209 No. of Flips: 2683 time to process: 0 seconds.
uf250-04.cnf , deadline. Restarts: 1350
