# Supplementary material for: Completion Probabilities and Parallel Restart Strategies under an Imposed Deadline
Source: PLoS One. 2016 Oct 12;11(10):e0164605. doi: 10.1371/journal.pone.0164605 (PMC5061357; doi:10.1371/journal.pone.0164605)
Supplement: S1 File — The file “S1_File.zip” is the data gathered from the experiments regarding completion probability. (ZIP) [file pone.0164605.s004.zip › results_Multi_r1450.244.txt]

uf250-04.cnf fulfilled No. of Restarts: 738 No. of Flips: 2829 time to process: 3 seconds.
uf250-04.cnf fulfilled No. of Restarts: 49 No. of Flips: 4574 time to process: 3 seconds.
uf250-04.cnf fulfilled No. of Restarts: 691 No. of Flips: 1895 time to process: 9 seconds.
uf250-04.cnf fulfilled No. of Restarts: 204 No. of Flips: 3588 time to process: 0 seconds.
uf250-04.cnf fulfilled No. of Restarts: 1210 No. of Flips: 2121 time to process: 11 seconds.
uf250-04.cnf fulfilled No. of Restarts: 283 No. of Flips: 1963 time to process: 1 seconds.
uf250-04.cnf , deadline. Restarts: 1450
uf250-04.cnf fulfilled No. of Restarts: 1424 No. of Flips: 2520 time to process: 6 seconds.
uf250-04.cnf fulfilled No. of Restarts: 232 No. of Flips: 2364 time to process: 1 seconds.
uf250-04.cnf fulfilled No. of Restarts: 1370 No. of Flips: 4698 time to process: 5 seconds.
uf250-04.cnf fulfilled No. of Restarts: 674 No. of Flips: 4098 time to process: 2 seconds.
uf250-04.cnf , deadline. Restarts: 1450
uf250-04.cnf fulfilled No. of Restarts: 102 No. of Flips: 4369 time to process: 0 seconds.
uf250-04.cnf fulfilled No. of Restarts: 67 No. of Flips: 3523 time to process: 6 seconds.
uf250-04.cnf fulfilled No. of Restarts: 1137 No. of Flips: 4041 time to process: 5 seconds.
uf250-04.cnf fulfilled No. of Restarts: 252 No. of Flips: 3618 time to process: 2 seconds.
uf250-04.cnf fulfilled No. of Restarts: 657 No. of Flips: 2769 time to process: 3 seconds.
uf250-04.cnf , deadline. Restarts: 1450
uf250-04.cnf fulfilled No. of Restarts: 420 No. of Flips: 2868 time to process: 1 seconds.
uf250-04.cnf fulfilled No. of Restarts: 776 No. of Flips: 3015 time to process: 3 seconds.
uf250-04.cnf fulfilled No. of Restarts: 183 No. of Flips: 2572 time to process: 1 seconds.
uf250-04.cnf fulfilled No. of Restarts: 536 No. of Flips: 1918 time to process: 2 seconds.
uf250-04.cnf , deadline. Restarts: 1450
uf250-04.cnf fulfilled No. of Restarts: 207 No. of Flips: 4737 time to process: 1 seconds.
uf250-04.cnf fulfilled No. of Restarts: 379 No. of Flips: 2588 time to process: 7 seconds.
uf250-04.cnf , deadline. Restarts: 1450
uf250-04.cnf fulfilled No. of Restarts: 148 No. of Flips: 1184 time to process: 0 seconds.
uf250-04.cnf , deadline. Restarts: 1450
uf250-04.cnf fulfilled No. of Restarts: 629 No. of Flips: 2746 time to process: 2 seconds.
uf250-04.cnf , deadline. Restarts: 1450
uf250-04.cnf fulfilled No. of Restarts: 562 No. of Flips: 4590 time to process: 2 seconds.
uf250-04.cnf fulfilled No. of Restarts: 1068 No. of Flips: 1176 time to process: 4 seconds.
uf250-04.cnf fulfilled No. of Restarts: 127 No. of Flips: 1174 time to process: 0 seconds.
uf250-04.cnf fulfilled No. of Restarts: 38 No. of Flips: 632 time to process: 2 seconds.
uf250-04.cnf fulfilled No. of Restarts: 743 No. of Flips: 4879 time to process: 6 seconds.
uf250-04.cnf , deadline. Restarts: 1450
uf250-04.cnf fulfilled No. of Restarts: 145 No. of Flips: 1666 time to process: 0 seconds.
uf250-04.cnf fulfilled No. of Restarts: 157 No. of Flips: 4590 time to process: 6 seconds.
uf250-04.cnf fulfilled No. of Restarts: 154 No. of Flips: 2567 time to process: 0 seconds.
uf250-04.cnf fulfilled No. of Restarts: 581 No. of Flips: 1794 time to process: 5 seconds.
uf250-04.cnf fulfilled No. of Restarts: 524 No. of Flips: 4786 time to process: 2 seconds.
uf250-04.cnf , deadline. Restarts: 1450
uf250-04.cnf fulfilled No. of Restarts: 91 No. of Flips: 2929 time to process: 0 seconds.
uf250-04.cnf fulfilled No. of Restarts: 1368 No. of Flips: 4017 time to process: 11 seconds.
uf250-04.cnf fulfilled No. of Restarts: 367 No. of Flips: 4858 time to process: 2 seconds.
uf250-04.cnf fulfilled No. of Restarts: 345 No. of Flips: 3545 time to process: 2 seconds.
uf250-04.cnf , deadline. Restarts: 1450
uf250-04.cnf fulfilled No. of Restarts: 1130 No. of Flips: 4357 time to process: 5 seconds.
uf250-04.cnf fulfilled No. of Restarts: 357 No. of Flips: 2668 time to process: 3 seconds.
uf250-04.cnf , deadline. Restarts: 1450
uf250-04.cnf fulfilled No. of Restarts: 226 No. of Flips: 2453 time to process: 1 seconds.
uf250-04.cnf fulfilled No. of Restarts: 798 No. of Flips: 2137 time to process: 9 seconds.
uf250-04.cnf fulfilled No. of Restarts: 7 No. of Flips: 4879 time to process: 0 seconds.
uf250-04.cnf fulfilled No. of Restarts: 456 No. of Flips: 1723 time to process: 8 seconds.
uf250-04.cnf , deadline. Restarts: 1450
uf250-04.cnf fulfilled No. of Restarts: 614 No. of Flips: 2198 time to process: 2 seconds.
uf250-04.cnf fulfilled No. of Restarts: 986 No. of Flips: 1671 time to process: 6 seconds.
uf250-04.cnf fulfilled No. of Restarts: 350 No. of Flips: 771 time to process: 4 seconds.
uf250-04.cnf , deadline. Restarts: 1450
uf250-04.cnf , deadline. Restarts: 1450
uf250-04.cnf fulfilled No. of Restarts: 13 No. of Flips: 3781 time to process: 0 seconds.
uf250-04.cnf fulfilled No. of Restarts: 1059 No. of Flips: 3912 time to process: 4 seconds.
uf250-04.cnf fulfilled No. of Restarts: 657 No. of Flips: 3850 time to process: 9 seconds.
uf250-04.cnf fulfilled No. of Restarts: 1044 No. of Flips: 4076 time to process: 5 seconds.
uf250-04.cnf fulfilled No. of Restarts: 419 No. of Flips: 2117 time to process: 5 seconds.
uf250-04.cnf fulfilled No. of Restarts: 188 No. of Flips: 2347 time to process: 2 seconds.
uf250-04.cnf fulfilled No. of Restarts: 1099 No. of Flips: 3332 time to process: 7 seconds.
uf250-04.cnf fulfilled No. of Restarts: 1201 No. of Flips: 4237 time to process: 10 seconds.
uf250-04.cnf fulfilled No. of Restarts: 652 No. of Flips: 3501 time to process: 2 seconds.
uf250-04.cnf , deadline. Restarts: 1450
uf250-04.cnf , deadline. Restarts: 1450
uf250-04.cnf fulfilled No. of Restarts: 1127 No. of Flips: 1286 time to process: 5 seconds.
uf250-04.cnf fulfilled No. of Restarts: 125 No. of Flips: 3880 time to process: 0 seconds.
uf250-04.cnf , deadline. Restarts: 1450
uf250-04.cnf , deadline. Restarts: 1450
uf250-04.cnf fulfilled No. of Restarts: 392 No. of Flips: 3064 time to process: 1 seconds.
uf250-04.cnf fulfilled No. of Restarts: 234 No. of Flips: 4642 time to process: 4 seconds.
uf250-04.cnf fulfilled No. of Restarts: 30 No. of Flips: 1992 time to process: 1 seconds.
uf250-04.cnf , deadline. Restarts: 1450
uf250-04.cnf fulfilled No. of Restarts: 1306 No. of Flips: 3484 time to process: 5 seconds.
uf250-04.cnf fulfilled No. of Restarts: 35 No. of Flips: 2957 time to process: 0 seconds.
uf250-04.cnf fulfilled No. of Restarts: 476 No. of Flips: 3368 time to process: 2 seconds.
uf250-04.cnf fulfilled No. of Restarts: 150 No. of Flips: 3196 time to process: 4 seconds.
uf250-04.cnf fulfilled No. of Restarts: 1442 No. of Flips: 4958 time to process: 6 seconds.
uf250-04.cnf fulfilled No. of Restarts: 920 No. of Flips: 4056 time to process: 4 seconds.
uf250-04.cnf fulfilled No. of Restarts: 838 No. of Flips: 4645 time to process: 3 seconds.
uf250-04.cnf fulfilled No. of Restarts: 416 No. of Flips: 4916 time to process: 5 seconds.
uf250-04.cnf fulfilled No. of Restarts: 421 No. of Flips: 2173 time to process: 2 seconds.
uf250-04.cnf fulfilled No. of Restarts: 1002 No. of Flips: 3350 time to process: 4 seconds.
uf250-04.cnf fulfilled No. of Restarts: 524 No. of Flips: 4344 time to process: 3 seconds.
uf250-04.cnf , deadline. Restarts: 1450
uf250-04.cnf fulfilled No. of Restarts: 119 No. of Flips: 2693 time to process: 0 seconds.
uf250-04.cnf , deadline. Restarts: 1450
uf250-04.cnf , deadline. Restarts: 1450
uf250-04.cnf fulfilled No. of Restarts: 57 No. of Flips: 4602 time to process: 0 seconds.
uf250-04.cnf fulfilled No. of Restarts: 1341 No. of Flips: 3682 time to process: 11 seconds.
uf250-04.cnf fulfilled No. of Restarts: 845 No. of Flips: 4432 time to process: 3 seconds.
uf250-04.cnf fulfilled No. of Restarts: 227 No. of Flips: 4773 time to process: 3 seconds.
uf250-04.cnf fulfilled No. of Restarts: 631 No. of Flips: 2764 time to process: 5 seconds.
uf250-04.cnf fulfilled No. of Restarts: 1033 No. of Flips: 1558 time to process: 4 seconds.
uf250-04.cnf fulfilled No. of Restarts: 136 No. of Flips: 1292 time to process: 0 seconds.
uf250-04.cnf fulfilled No. of Restarts: 352 No. of Flips: 1382 time to process: 3 seconds.
uf250-04.cnf fulfilled No. of Restarts: 725 No. of Flips: 4694 time to process: 3 seconds.
uf250-04.cnf fulfilled No. of Restarts: 205 No. of Flips: 3439 time to process: 6 seconds.
uf250-04.cnf fulfilled No. of Restarts: 4 No. of Flips: 2740 time to process: 0 seconds.
uf250-04.cnf fulfilled No. of Restarts: 463 No. of Flips: 4951 time to process: 6 seconds.
uf250-04.cnf fulfilled No. of Restarts: 735 No. of Flips: 1660 time to process: 6 seconds.
uf250-04.cnf fulfilled No. of Restarts: 105 No. of Flips: 1736 time to process: 0 seconds.
uf250-04.cnf fulfilled No. of Restarts: 1403 No. of Flips: 2618 time to process: 12 seconds.
uf250-04.cnf , deadline. Restarts: 1450
uf250-04.cnf , deadline. Restarts: 1450
uf250-04.cnf fulfilled No. of Restarts: 48 No. of Flips: 488 time to process: 0 seconds.
uf250-04.cnf fulfilled No. of Restarts: 546 No. of Flips: 4633 time to process: 4 seconds.
uf250-04.cnf fulfilled No. of Restarts: 186 No. of Flips: 3053 time to process: 2 seconds.
uf250-04.cnf fulfilled No. of Restarts: 341 No. of Flips: 4585 time to process: 6 seconds.
uf250-04.cnf fulfilled No. of Restarts: 1422 No. of Flips: 1544 time to process: 6 seconds.
uf250-04.cnf fulfilled No. of Restarts: 339 No. of Flips: 4518 time to process: 2 seconds.
uf250-04.cnf fulfilled No. of Restarts: 210 No. of Flips: 1445 time to process: 1 seconds.
uf250-04.cnf fulfilled No. of Restarts: 323 No. of Flips: 4518 time to process: 5 seconds.
uf250-04.cnf fulfilled No. of Restarts: 748 No. of Flips: 2239 time to process: 3 seconds.
uf250-04.cnf fulfilled No. of Restarts: 307 No. of Flips: 1281 time to process: 3 seconds.
uf250-04.cnf fulfilled No. of Restarts: 478 No. of Flips: 4026 time to process: 3 seconds.
uf250-04.cnf fulfilled No. of Restarts: 88 No. of Flips: 3836 time to process: 3 seconds.
uf250-04.cnf fulfilled No. of Restarts: 463 No. of Flips: 3342 time to process: 2 seconds.
uf250-04.cnf fulfilled No. of Restarts: 282 No. of Flips: 4873 time to process: 2 seconds.
uf250-04.cnf , deadline. Restarts: 1450
uf250-04.cnf , deadline. Restarts: 1450
uf250-04.cnf fulfilled No. of Restarts: 20 No. of Flips: 4104 time to process: 0 seconds.
uf250-04.cnf fulfilled No. of Restarts: 562 No. of Flips: 3994 time to process: 2 seconds.
uf250-04.cnf fulfilled No. of Restarts: 626 No. of Flips: 1567 time to process: 6 seconds.
uf250-04.cnf fulfilled No. of Restarts: 1260 No. of Flips: 4605 time to process: 6 seconds.
uf250-04.cnf , deadline. Restarts: 1450
uf250-04.cnf fulfilled No. of Restarts: 800 No. of Flips: 2539 time to process: 3 seconds.
uf250-04.cnf , deadline. Restarts: 1450
uf250-04.cnf fulfilled No. of Restarts: 1099 No. of Flips: 3527 time to process: 4 seconds.
uf250-04.cnf fulfilled No. of Restarts: 258 No. of Flips: 1579 time to process: 2 seconds.
uf250-04.cnf fulfilled No. of Restarts: 513 No. of Flips: 4402 time to process: 5 seconds.
uf250-04.cnf fulfilled No. of Restarts: 991 No. of Flips: 893 time to process: 4 seconds.
uf250-04.cnf fulfilled No. of Restarts: 292 No. of Flips: 1929 time to process: 1 seconds.
uf250-04.cnf fulfilled No. of Restarts: 843 No. of Flips: 4561 time to process: 4 seconds.
uf250-04.cnf fulfilled No. of Restarts: 161 No. of Flips: 3239 time to process: 3 seconds.
uf250-04.cnf fulfilled No. of Restarts: 429 No. of Flips: 2734 time to process: 5 seconds.
uf250-04.cnf fulfilled No. of Restarts: 199 No. of Flips: 2067 time to process: 3 seconds.
uf250-04.cnf fulfilled No. of Restarts: 333 No. of Flips: 872 time to process: 7 seconds.
uf250-04.cnf fulfilled No. of Restarts: 491 No. of Flips: 1308 time to process: 2 seconds.
uf250-04.cnf fulfilled No. of Restarts: 1433 No. of Flips: 3401 time to process: 6 seconds.
uf250-04.cnf fulfilled No. of Restarts: 680 No. of Flips: 2845 time to process: 3 seconds.
uf250-04.cnf fulfilled No. of Restarts: 162 No. of Flips: 2879 time to process: 2 seconds.
uf250-04.cnf fulfilled No. of Restarts: 55 No. of Flips: 2651 time to process: 2 seconds.
uf250-04.cnf fulfilled No. of Restarts: 1044 No. of Flips: 3495 time to process: 5 seconds.
uf250-04.cnf fulfilled No. of Restarts: 1306 No. of Flips: 4091 time to process: 6 seconds.
uf250-04.cnf fulfilled No. of Restarts: 852 No. of Flips: 2313 time to process: 3 seconds.
uf250-04.cnf fulfilled No. of Restarts: 680 No. of Flips: 4848 time to process: 5 seconds.
uf250-04.cnf fulfilled No. of Restarts: 1305 No. of Flips: 3383 time to process: 5 seconds.
uf250-04.cnf fulfilled No. of Restarts: 823 No. of Flips: 2882 time to process: 4 seconds.
uf250-04.cnf fulfilled No. of Restarts: 207 No. of Flips: 3285 time to process: 2 seconds.
uf250-04.cnf fulfilled No. of Restarts: 13 No. of Flips: 1859 time to process: 3 seconds.
uf250-04.cnf , deadline. Restarts: 1450
uf250-04.cnf fulfilled No. of Restarts: 737 No. of Flips: 2581 time to process: 3 seconds.
uf250-04.cnf fulfilled No. of Restarts: 185 No. of Flips: 3555 time to process: 3 seconds.
uf250-04.cnf fulfilled No. of Restarts: 416 No. of Flips: 4292 time to process: 2 seconds.
uf250-04.cnf , deadline. Restarts: 1450
uf250-04.cnf fulfilled No. of Restarts: 62 No. of Flips: 4163 time to process: 0 seconds.
uf250-04.cnf fulfilled No. of Restarts: 389 No. of Flips: 3355 time to process: 4 seconds.
uf250-04.cnf fulfilled No. of Restarts: 221 No. of Flips: 1746 time to process: 2 seconds.
uf250-04.cnf fulfilled No. of Restarts: 714 No. of Flips: 3971 time to process: 5 seconds.
uf250-04.cnf fulfilled No. of Restarts: 522 No. of Flips: 2191 time to process: 6 seconds.
uf250-04.cnf fulfilled No. of Restarts: 629 No. of Flips: 2552 time to process: 2 seconds.
uf250-04.cnf , deadline. Restarts: 1450
uf250-04.cnf fulfilled No. of Restarts: 334 No. of Flips: 2548 time to process: 1 seconds.
uf250-04.cnf fulfilled No. of Restarts: 72 No. of Flips: 2622 time to process: 5 seconds.
uf250-04.cnf fulfilled No. of Restarts: 97 No. of Flips: 3698 time to process: 0 seconds.
uf250-04.cnf , deadline. Restarts: 1450
uf250-04.cnf fulfilled No. of Restarts: 738 No. of Flips: 2493 time to process: 3 seconds.
uf250-04.cnf fulfilled No. of Restarts: 806 No. of Flips: 2606 time to process: 6 seconds.
uf250-04.cnf fulfilled No. of Restarts: 62 No. of Flips: 1206 time to process: 3 seconds.
uf250-04.cnf , deadline. Restarts: 1450
uf250-04.cnf fulfilled No. of Restarts: 370 No. of Flips: 4135 time to process: 1 seconds.
uf250-04.cnf , deadline. Restarts: 1450
uf250-04.cnf fulfilled No. of Restarts: 324 No. of Flips: 2529 time to process: 1 seconds.
uf250-04.cnf , deadline. Restarts: 1450
uf250-04.cnf , deadline. Restarts: 1450
uf250-04.cnf fulfilled No. of Restarts: 216 No. of Flips: 1533 time to process: 0 seconds.
uf250-04.cnf fulfilled No. of Restarts: 1326 No. of Flips: 3294 time to process: 6 seconds.
uf250-04.cnf fulfilled No. of Restarts: 670 No. of Flips: 1325 time to process: 3 seconds.
uf250-04.cnf fulfilled No. of Restarts: 1100 No. of Flips: 4518 time to process: 6 seconds.
uf250-04.cnf fulfilled No. of Restarts: 1416 No. of Flips: 4039 time to process: 6 seconds.
uf250-04.cnf , deadline. Restarts: 1450
uf250-04.cnf fulfilled No. of Restarts: 257 No. of Flips: 1237 time to process: 1 seconds.
uf250-04.cnf fulfilled No. of Restarts: 293 No. of Flips: 1259 time to process: 1 seconds.
uf250-04.cnf fulfilled No. of Restarts: 556 No. of Flips: 3798 time to process: 5 seconds.
uf250-04.cnf fulfilled No. of Restarts: 277 No. of Flips: 1538 time to process: 1 seconds.
uf250-04.cnf fulfilled No. of Restarts: 206 No. of Flips: 2637 time to process: 2 seconds.
uf250-04.cnf fulfilled No. of Restarts: 232 No. of Flips: 4980 time to process: 7 seconds.
uf250-04.cnf , deadline. Restarts: 1450
uf250-04.cnf fulfilled No. of Restarts: 988 No. of Flips: 2305 time to process: 4 seconds.
uf250-04.cnf fulfilled No. of Restarts: 594 No. of Flips: 2099 time to process: 4 seconds.
uf250-04.cnf fulfilled No. of Restarts: 433 No. of Flips: 3700 time to process: 1 seconds.
uf250-04.cnf fulfilled No. of Restarts: 1147 No. of Flips: 3875 time to process: 5 seconds.
uf250-04.cnf fulfilled No. of Restarts: 122 No. of Flips: 2542 time to process: 6 seconds.
uf250-04.cnf , deadline. Restarts: 1450
uf250-04.cnf fulfilled No. of Restarts: 5 No. of Flips: 4161 time to process: 0 seconds.
uf250-04.cnf fulfilled No. of Restarts: 998 No. of Flips: 1515 time to process: 4 seconds.
uf250-04.cnf fulfilled No. of Restarts: 1094 No. of Flips: 4778 time to process: 5 seconds.
uf250-04.cnf fulfilled No. of Restarts: 415 No. of Flips: 2271 time to process: 1 seconds.
uf250-04.cnf fulfilled No. of Restarts: 444 No. of Flips: 4010 time to process: 7 seconds.
uf250-04.cnf , deadline. Restarts: 1450
uf250-04.cnf fulfilled No. of Restarts: 847 No. of Flips: 1895 time to process: 3 seconds.
uf250-04.cnf fulfilled No. of Restarts: 672 No. of Flips: 4209 time to process: 3 seconds.
uf250-04.cnf , deadline. Restarts: 1450
uf250-04.cnf fulfilled No. of Restarts: 467 No. of Flips: 3385 time to process: 2 seconds.
uf250-04.cnf fulfilled No. of Restarts: 906 No. of Flips: 1281 time to process: 3 seconds.
uf250-04.cnf , deadline. Restarts: 1450
uf250-04.cnf fulfilled No. of Restarts: 1409 No. of Flips: 4967 time to process: 6 seconds.
uf250-04.cnf , deadline. Restarts: 1450
uf250-04.cnf fulfilled No. of Restarts: 704 No. of Flips: 3686 time to process: 3 seconds.
uf250-04.cnf fulfilled No. of Restarts: 1360 No. of Flips: 3132 time to process: 6 seconds.
uf250-04.cnf fulfilled No. of Restarts: 109 No. of Flips: 3417 time to process: 3 seconds.
uf250-04.cnf fulfilled No. of Restarts: 404 No. of Flips: 2722 time to process: 1 seconds.
uf250-04.cnf , deadline. Restarts: 1450
uf250-04.cnf , deadline. Restarts: 1450
uf250-04.cnf fulfilled No. of Restarts: 1398 No. of Flips: 1361 time to process: 6 seconds.
uf250-04.cnf fulfilled No. of Restarts: 735 No. of Flips: 2723 time to process: 3 seconds.
uf250-04.cnf fulfilled No. of Restarts: 987 No. of Flips: 1875 time to process: 7 seconds.
uf250-04.cnf fulfilled No. of Restarts: 190 No. of Flips: 3708 time to process: 0 seconds.
uf250-04.cnf fulfilled No. of Restarts: 1200 No. of Flips: 1130 time to process: 6 seconds.
uf250-04.cnf fulfilled No. of Restarts: 214 No. of Flips: 1003 time to process: 6 seconds.
uf250-04.cnf fulfilled No. of Restarts: 290 No. of Flips: 1426 time to process: 1 seconds.
uf250-04.cnf fulfilled No. of Restarts: 983 No. of Flips: 4111 time to process: 8 seconds.
uf250-04.cnf fulfilled No. of Restarts: 402 No. of Flips: 3985 time to process: 1 seconds.
uf250-04.cnf fulfilled No. of Restarts: 317 No. of Flips: 3307 time to process: 1 seconds.
uf250-04.cnf fulfilled No. of Restarts: 586 No. of Flips: 1752 time to process: 5 seconds.
uf250-04.cnf fulfilled No. of Restarts: 174 No. of Flips: 3594 time to process: 0 seconds.
uf250-04.cnf fulfilled No. of Restarts: 191 No. of Flips: 2306 time to process: 1 seconds.
uf250-04.cnf fulfilled No. of Restarts: 840 No. of Flips: 1707 time to process: 8 seconds.
uf250-04.cnf fulfilled No. of Restarts: 190 No. of Flips: 2105 time to process: 0 seconds.
uf250-04.cnf fulfilled No. of Restarts: 574 No. of Flips: 4591 time to process: 4 seconds.
uf250-04.cnf fulfilled No. of Restarts: 758 No. of Flips: 4668 time to process: 8 seconds.
uf250-04.cnf , deadline. Restarts: 1450
uf250-04.cnf fulfilled No. of Restarts: 365 No. of Flips: 3238 time to process: 1 seconds.
uf250-04.cnf fulfilled No. of Restarts: 1102 No. of Flips: 4032 time to process: 4 seconds.
uf250-04.cnf fulfilled No. of Restarts: 213 No. of Flips: 4519 time to process: 4 seconds.
uf250-04.cnf fulfilled No. of Restarts: 500 No. of Flips: 1204 time to process: 4 seconds.
uf250-04.cnf , deadline. Restarts: 1450
uf250-04.cnf fulfilled No. of Restarts: 296 No. of Flips: 4601 time to process: 1 seconds.
uf250-04.cnf fulfilled No. of Restarts: 51 No. of Flips: 2391 time to process: 5 seconds.
uf250-04.cnf fulfilled No. of Restarts: 64 No. of Flips: 3416 time to process: 0 seconds.
uf250-04.cnf fulfilled No. of Restarts: 964 No. of Flips: 2117 time to process: 5 seconds.
uf250-04.cnf fulfilled No. of Restarts: 136 No. of Flips: 2261 time to process: 1 seconds.
uf250-04.cnf , deadline. Restarts: 1450
uf250-04.cnf fulfilled No. of Restarts: 236 No. of Flips: 4978 time to process: 1 seconds.
uf250-04.cnf fulfilled No. of Restarts: 83 No. of Flips: 1977 time to process: 4 seconds.
uf250-04.cnf , deadline. Restarts: 1450
uf250-04.cnf fulfilled No. of Restarts: 920 No. of Flips: 3920 time to process: 4 seconds.
uf250-04.cnf fulfilled No. of Restarts: 858 No. of Flips: 4324 time to process: 5 seconds.
uf250-04.cnf fulfilled No. of Restarts: 679 No. of Flips: 4403 time to process: 5 seconds.
uf250-04.cnf fulfilled No. of Restarts: 465 No. of Flips: 1558 time to process: 2 seconds.
uf250-04.cnf fulfilled No. of Restarts: 651 No. of Flips: 1529 time to process: 8 seconds.
uf250-04.cnf fulfilled No. of Restarts: 257 No. of Flips: 1269 time to process: 1 seconds.
uf250-04.cnf , deadline. Restarts: 1450
uf250-04.cnf fulfilled No. of Restarts: 38 No. of Flips: 1553 time to process: 0 seconds.
uf250-04.cnf fulfilled No. of Restarts: 466 No. of Flips: 2744 time to process: 2 seconds.
uf250-04.cnf fulfilled No. of Restarts: 1219 No. of Flips: 4117 time to process: 11 seconds.
uf250-04.cnf fulfilled No. of Restarts: 649 No. of Flips: 1452 time to process: 2 seconds.
uf250-04.cnf fulfilled No. of Restarts: 325 No. of Flips: 2347 time to process: 4 seconds.
uf250-04.cnf fulfilled No. of Restarts: 440 No. of Flips: 3049 time to process: 2 seconds.
uf250-04.cnf fulfilled No. of Restarts: 316 No. of Flips: 4757 time to process: 7 seconds.
uf250-04.cnf fulfilled No. of Restarts: 816 No. of Flips: 1940 time to process: 5 seconds.
uf250-04.cnf fulfilled No. of Restarts: 123 No. of Flips: 3639 time to process: 1 seconds.
uf250-04.cnf , deadline. Restarts: 1450
uf250-04.cnf fulfilled No. of Restarts: 32 No. of Flips: 4675 time to process: 0 seconds.
uf250-04.cnf fulfilled No. of Restarts: 1019 No. of Flips: 4208 time to process: 8 seconds.
uf250-04.cnf fulfilled No. of Restarts: 620 No. of Flips: 4912 time to process: 2 seconds.
uf250-04.cnf , deadline. Restarts: 1450
uf250-04.cnf fulfilled No. of Restarts: 623 No. of Flips: 4775 time to process: 2 seconds.
uf250-04.cnf fulfilled No. of Restarts: 675 No. of Flips: 4120 time to process: 6 seconds.
uf250-04.cnf fulfilled No. of Restarts: 575 No. of Flips: 4635 time to process: 4 seconds.
uf250-04.cnf fulfilled No. of Restarts: 905 No. of Flips: 1116 time to process: 8 seconds.
uf250-04.cnf fulfilled No. of Restarts: 232 No. of Flips: 4133 time to process: 1 seconds.
uf250-04.cnf fulfilled No. of Restarts: 444 No. of Flips: 4966 time to process: 1 seconds.
uf250-04.cnf fulfilled No. of Restarts: 844 No. of Flips: 2933 time to process: 4 seconds.
uf250-04.cnf fulfilled No. of Restarts: 808 No. of Flips: 2579 time to process: 6 seconds.
uf250-04.cnf fulfilled No. of Restarts: 1243 No. of Flips: 3505 time to process: 7 seconds.
uf250-04.cnf fulfilled No. of Restarts: 984 No. of Flips: 3882 time to process: 4 seconds.
uf250-04.cnf fulfilled No. of Restarts: 1398 No. of Flips: 1731 time to process: 7 seconds.
uf250-04.cnf fulfilled No. of Restarts: 1239 No. of Flips: 3902 time to process: 7 seconds.
uf250-04.cnf fulfilled No. of Restarts: 1078 No. of Flips: 3420 time to process: 4 seconds.
uf250-04.cnf fulfilled No. of Restarts: 1330 No. of Flips: 1207 time to process: 7 seconds.
uf250-04.cnf fulfilled No. of Restarts: 1312 No. of Flips: 2336 time to process: 5 seconds.
uf250-04.cnf , deadline. Restarts: 1450
uf250-04.cnf fulfilled No. of Restarts: 568 No. of Flips: 2778 time to process: 2 seconds.
uf250-04.cnf fulfilled No. of Restarts: 659 No. of Flips: 2583 time to process: 4 seconds.
uf250-04.cnf fulfilled No. of Restarts: 1429 No. of Flips: 1454 time to process: 6 seconds.
uf250-04.cnf fulfilled No. of Restarts: 1103 No. of Flips: 1608 time to process: 5 seconds.
uf250-04.cnf fulfilled No. of Restarts: 17 No. of Flips: 2571 time to process: 0 seconds.
uf250-04.cnf fulfilled No. of Restarts: 246 No. of Flips: 3920 time to process: 1 seconds.
uf250-04.cnf fulfilled No. of Restarts: 540 No. of Flips: 3341 time to process: 5 seconds.
uf250-04.cnf fulfilled No. of Restarts: 366 No. of Flips: 2080 time to process: 8 seconds.
uf250-04.cnf , deadline. Restarts: 1450
uf250-04.cnf fulfilled No. of Restarts: 593 No. of Flips: 4895 time to process: 2 seconds.
uf250-04.cnf fulfilled No. of Restarts: 820 No. of Flips: 2406 time to process: 7 seconds.
uf250-04.cnf fulfilled No. of Restarts: 648 No. of Flips: 3285 time to process: 5 seconds.
uf250-04.cnf fulfilled No. of Restarts: 713 No. of Flips: 3968 time to process: 3 seconds.
uf250-04.cnf , deadline. Restarts: 1450
uf250-04.cnf fulfilled No. of Restarts: 308 No. of Flips: 4306 time to process: 1 seconds.
uf250-04.cnf fulfilled No. of Restarts: 809 No. of Flips: 904 time to process: 3 seconds.
uf250-04.cnf fulfilled No. of Restarts: 684 No. of Flips: 1638 time to process: 4 seconds.
uf250-04.cnf fulfilled No. of Restarts: 450 No. of Flips: 4316 time to process: 3 seconds.
uf250-04.cnf , deadline. Restarts: 1450
uf250-04.cnf fulfilled No. of Restarts: 18 No. of Flips: 2940 time to process: 0 seconds.
uf250-04.cnf , deadline. Restarts: 1450
uf250-04.cnf fulfilled No. of Restarts: 524 No. of Flips: 2503 time to process: 2 seconds.
uf250-04.cnf fulfilled No. of Restarts: 1061 No. of Flips: 2473 time to process: 8 seconds.
uf250-04.cnf fulfilled No. of Restarts: 1058 No. of Flips: 3743 time to process: 4 seconds.
uf250-04.cnf , deadline. Restarts: 1450
uf250-04.cnf fulfilled No. of Restarts: 295 No. of Flips: 2746 time to process: 1 seconds.
uf250-04.cnf fulfilled No. of Restarts: 542 No. of Flips: 1764 time to process: 4 seconds.
uf250-04.cnf fulfilled No. of Restarts: 929 No. of Flips: 2187 time to process: 4 seconds.
uf250-04.cnf fulfilled No. of Restarts: 392 No. of Flips: 527 time to process: 2 seconds.
uf250-04.cnf fulfilled No. of Restarts: 463 No. of Flips: 1972 time to process: 2 seconds.
uf250-04.cnf fulfilled No. of Restarts: 591 No. of Flips: 4312 time to process: 8 seconds.
uf250-04.cnf , deadline. Restarts: 1450
uf250-04.cnf fulfilled No. of Restarts: 488 No. of Flips: 1650 time to process: 2 seconds.
uf250-04.cnf fulfilled No. of Restarts: 88 No. of Flips: 3312 time to process: 4 seconds.
uf250-04.cnf fulfilled No. of Restarts: 1070 No. of Flips: 2074 time to process: 4 seconds.
uf250-04.cnf fulfilled No. of Restarts: 298 No. of Flips: 3385 time to process: 2 seconds.
uf250-04.cnf , deadline. Restarts: 1450
uf250-04.cnf fulfilled No. of Restarts: 670 No. of Flips: 3185 time to process: 3 seconds.
uf250-04.cnf fulfilled No. of Restarts: 26 No. of Flips: 2781 time to process: 3 seconds.
uf250-04.cnf fulfilled No. of Restarts: 16 No. of Flips: 1937 time to process: 7 seconds.
uf250-04.cnf fulfilled No. of Restarts: 1303 No. of Flips: 2117 time to process: 5 seconds.
uf250-04.cnf fulfilled No. of Restarts: 705 No. of Flips: 1890 time to process: 3 seconds.
uf250-04.cnf fulfilled No. of Restarts: 68 No. of Flips: 2561 time to process: 6 seconds.
uf250-04.cnf fulfilled No. of Restarts: 397 No. of Flips: 3808 time to process: 1 seconds.
uf250-04.cnf fulfilled No. of Restarts: 680 No. of Flips: 4567 time to process: 8 seconds.
uf250-04.cnf fulfilled No. of Restarts: 172 No. of Flips: 3661 time to process: 0 seconds.
uf250-04.cnf , deadline. Restarts: 1450
uf250-04.cnf , deadline. Restarts: 1450
uf250-04.cnf fulfilled No. of Restarts: 538 No. of Flips: 4269 time to process: 2 seconds.
uf250-04.cnf fulfilled No. of Restarts: 1232 No. of Flips: 4035 time to process: 9 seconds.
uf250-04.cnf fulfilled No. of Restarts: 312 No. of Flips: 3479 time to process: 2 seconds.
uf250-04.cnf fulfilled No. of Restarts: 1019 No. of Flips: 3863 time to process: 4 seconds.
uf250-04.cnf fulfilled No. of Restarts: 1423 No. of Flips: 924 time to process: 11 seconds.
uf250-04.cnf fulfilled No. of Restarts: 513 No. of Flips: 4244 time to process: 2 seconds.
uf250-04.cnf fulfilled No. of Restarts: 151 No. of Flips: 4309 time to process: 1 seconds.
uf250-04.cnf fulfilled No. of Restarts: 382 No. of Flips: 1473 time to process: 4 seconds.
uf250-04.cnf fulfilled No. of Restarts: 959 No. of Flips: 4259 time to process: 8 seconds.
uf250-04.cnf fulfilled No. of Restarts: 209 No. of Flips: 3047 time to process: 0 seconds.
uf250-04.cnf , deadline. Restarts: 1450
uf250-04.cnf fulfilled No. of Restarts: 1083 No. of Flips: 3856 time to process: 4 seconds.
uf250-04.cnf fulfilled No. of Restarts: 108 No. of Flips: 4227 time to process: 2 seconds.
uf250-04.cnf fulfilled No. of Restarts: 833 No. of Flips: 628 time to process: 7 seconds.
uf250-04.cnf fulfilled No. of Restarts: 62 No. of Flips: 3091 time to process: 0 seconds.
uf250-04.cnf fulfilled No. of Restarts: 642 No. of Flips: 802 time to process: 6 seconds.
uf250-04.cnf fulfilled No. of Restarts: 216 No. of Flips: 3254 time to process: 5 seconds.
uf250-04.cnf fulfilled No. of Restarts: 765 No. of Flips: 2243 time to process: 4 seconds.
uf250-04.cnf fulfilled No. of Restarts: 419 No. of Flips: 2750 time to process: 4 seconds.
uf250-04.cnf fulfilled No. of Restarts: 263 No. of Flips: 3218 time to process: 4 seconds.
uf250-04.cnf , deadline. Restarts: 1450
uf250-04.cnf fulfilled No. of Restarts: 263 No. of Flips: 1902 time to process: 1 seconds.
uf250-04.cnf fulfilled No. of Restarts: 907 No. of Flips: 2550 time to process: 6 seconds.
uf250-04.cnf fulfilled No. of Restarts: 231 No. of Flips: 4428 time to process: 1 seconds.
uf250-04.cnf fulfilled No. of Restarts: 511 No. of Flips: 2509 time to process: 6 seconds.
uf250-04.cnf fulfilled No. of Restarts: 778 No. of Flips: 4194 time to process: 9 seconds.
uf250-04.cnf fulfilled No. of Restarts: 1364 No. of Flips: 763 time to process: 5 seconds.
uf250-04.cnf fulfilled No. of Restarts: 253 No. of Flips: 2508 time to process: 1 seconds.
uf250-04.cnf fulfilled No. of Restarts: 523 No. of Flips: 4161 time to process: 2 seconds.
uf250-04.cnf fulfilled No. of Restarts: 724 No. of Flips: 4976 time to process: 5 seconds.
uf250-04.cnf , deadline. Restarts: 1450
uf250-04.cnf fulfilled No. of Restarts: 1063 No. of Flips: 4043 time to process: 4 seconds.
uf250-04.cnf fulfilled No. of Restarts: 796 No. of Flips: 3490 time to process: 5 seconds.
uf250-04.cnf fulfilled No. of Restarts: 287 No. of Flips: 2339 time to process: 4 seconds.
uf250-04.cnf , deadline. Restarts: 1450
uf250-04.cnf fulfilled No. of Restarts: 863 No. of Flips: 3827 time to process: 3 seconds.
uf250-04.cnf fulfilled No. of Restarts: 244 No. of Flips: 4208 time to process: 1 seconds.
uf250-04.cnf fulfilled No. of Restarts: 650 No. of Flips: 1401 time to process: 3 seconds.
uf250-04.cnf fulfilled No. of Restarts: 607 No. of Flips: 4888 time to process: 6 seconds.
uf250-04.cnf fulfilled No. of Restarts: 167 No. of Flips: 2846 time to process: 0 seconds.
uf250-04.cnf , deadline. Restarts: 1450
uf250-04.cnf fulfilled No. of Restarts: 781 No. of Flips: 2790 time to process: 3 seconds.
uf250-04.cnf fulfilled No. of Restarts: 713 No. of Flips: 1973 time to process: 3 seconds.
uf250-04.cnf fulfilled No. of Restarts: 792 No. of Flips: 2514 time to process: 7 seconds.
uf250-04.cnf fulfilled No. of Restarts: 1057 No. of Flips: 2327 time to process: 4 seconds.
uf250-04.cnf , deadline. Restarts: 1450
uf250-04.cnf fulfilled No. of Restarts: 857 No. of Flips: 3258 time to process: 4 seconds.
uf250-04.cnf , deadline. Restarts: 1450
uf250-04.cnf fulfilled No. of Restarts: 140 No. of Flips: 4534 time to process: 0 seconds.
uf250-04.cnf , deadline. Restarts: 1450
uf250-04.cnf fulfilled No. of Restarts: 1431 No. of Flips: 4425 time to process: 6 seconds.
uf250-04.cnf fulfilled No. of Restarts: 1431 No. of Flips: 4300 time to process: 6 seconds.
uf250-04.cnf fulfilled No. of Restarts: 186 No. of Flips: 1835 time to process: 0 seconds.
uf250-04.cnf fulfilled No. of Restarts: 711 No. of Flips: 2505 time to process: 3 seconds.
uf250-04.cnf fulfilled No. of Restarts: 437 No. of Flips: 3753 time to process: 2 seconds.
uf250-04.cnf , deadline. Restarts: 1450
uf250-04.cnf , deadline. Restarts: 1450
uf250-04.cnf fulfilled No. of Restarts: 272 No. of Flips: 4364 time to process: 1 seconds.
uf250-04.cnf fulfilled No. of Restarts: 91 No. of Flips: 4020 time to process: 0 seconds.
uf250-04.cnf fulfilled No. of Restarts: 471 No. of Flips: 1287 time to process: 6 seconds.
uf250-04.cnf fulfilled No. of Restarts: 1294 No. of Flips: 3839 time to process: 5 seconds.
uf250-04.cnf fulfilled No. of Restarts: 613 No. of Flips: 3968 time to process: 2 seconds.
uf250-04.cnf fulfilled No. of Restarts: 94 No. of Flips: 4063 time to process: 2 seconds.
uf250-04.cnf , deadline. Restarts: 1450
uf250-04.cnf fulfilled No. of Restarts: 21 No. of Flips: 2023 time to process: 0 seconds.
uf250-04.cnf fulfilled No. of Restarts: 1397 No. of Flips: 4261 time to process: 6 seconds.
uf250-04.cnf fulfilled No. of Restarts: 499 No. of Flips: 1895 time to process: 2 seconds.
uf250-04.cnf fulfilled No. of Restarts: 546 No. of Flips: 3088 time to process: 8 seconds.
uf250-04.cnf fulfilled No. of Restarts: 41 No. of Flips: 1492 time to process: 1 seconds.
uf250-04.cnf fulfilled No. of Restarts: 1117 No. of Flips: 1594 time to process: 4 seconds.
uf250-04.cnf fulfilled No. of Restarts: 915 No. of Flips: 672 time to process: 10 seconds.
uf250-04.cnf fulfilled No. of Restarts: 911 No. of Flips: 1885 time to process: 4 seconds.
uf250-04.cnf fulfilled No. of Restarts: 1265 No. of Flips: 3038 time to process: 9 seconds.
uf250-04.cnf fulfilled No. of Restarts: 8 No. of Flips: 1993 time to process: 0 seconds.
uf250-04.cnf fulfilled No. of Restarts: 992 No. of Flips: 3263 time to process: 10 seconds.
uf250-04.cnf fulfilled No. of Restarts: 796 No. of Flips: 3703 time to process: 5 seconds.
uf250-04.cnf , deadline. Restarts: 1450
uf250-04.cnf fulfilled No. of Restarts: 1179 No. of Flips: 4022 time to process: 5 seconds.
uf250-04.cnf fulfilled No. of Restarts: 4 No. of Flips: 2900 time to process: 0 seconds.
uf250-04.cnf fulfilled No. of Restarts: 703 No. of Flips: 4793 time to process: 5 seconds.
uf250-04.cnf , deadline. Restarts: 1450
uf250-04.cnf , deadline. Restarts: 1450
uf250-04.cnf fulfilled No. of Restarts: 421 No. of Flips: 3387 time to process: 1 seconds.
uf250-04.cnf fulfilled No. of Restarts: 995 No. of Flips: 1709 time to process: 4 seconds.
uf250-04.cnf fulfilled No. of Restarts: 776 No. of Flips: 3450 time to process: 3 seconds.
uf250-04.cnf , deadline. Restarts: 1450
uf250-04.cnf fulfilled No. of Restarts: 396 No. of Flips: 4410 time to process: 1 seconds.
uf250-04.cnf fulfilled No. of Restarts: 997 No. of Flips: 1081 time to process: 8 seconds.
uf250-04.cnf fulfilled No. of Restarts: 741 No. of Flips: 3033 time to process: 3 seconds.
uf250-04.cnf fulfilled No. of Restarts: 991 No. of Flips: 4671 time to process: 4 seconds.
uf250-04.cnf , deadline. Restarts: 1450
uf250-04.cnf fulfilled No. of Restarts: 1018 No. of Flips: 2911 time to process: 4 seconds.
uf250-04.cnf fulfilled No. of Restarts: 1281 No. of Flips: 1591 time to process: 5 seconds.
uf250-04.cnf , deadline. Restarts: 1450
uf250-04.cnf fulfilled No. of Restarts: 171 No. of Flips: 2584 time to process: 0 seconds.
uf250-04.cnf fulfilled No. of Restarts: 920 No. of Flips: 3799 time to process: 5 seconds.
uf250-04.cnf fulfilled No. of Restarts: 233 No. of Flips: 2553 time to process: 1 seconds.
uf250-04.cnf fulfilled No. of Restarts: 210 No. of Flips: 1947 time to process: 7 seconds.
uf250-04.cnf fulfilled No. of Restarts: 1051 No. of Flips: 3286 time to process: 8 seconds.
uf250-04.cnf fulfilled No. of Restarts: 43 No. of Flips: 4665 time to process: 0 seconds.
uf250-04.cnf fulfilled No. of Restarts: 1051 No. of Flips: 1582 time to process: 6 seconds.
uf250-04.cnf fulfilled No. of Restarts: 319 No. of Flips: 2152 time to process: 3 seconds.
uf250-04.cnf fulfilled No. of Restarts: 252 No. of Flips: 2763 time to process: 4 seconds.
uf250-04.cnf fulfilled No. of Restarts: 25 No. of Flips: 3566 time to process: 4 seconds.
uf250-04.cnf fulfilled No. of Restarts: 1095 No. of Flips: 2908 time to process: 6 seconds.
uf250-04.cnf fulfilled No. of Restarts: 280 No. of Flips: 3566 time to process: 1 seconds.
uf250-04.cnf fulfilled No. of Restarts: 1310 No. of Flips: 1421 time to process: 10 seconds.
uf250-04.cnf fulfilled No. of Restarts: 117 No. of Flips: 4798 time to process: 0 seconds.
uf250-04.cnf , deadline. Restarts: 1450
uf250-04.cnf fulfilled No. of Restarts: 988 No. of Flips: 4220 time to process: 4 seconds.
uf250-04.cnf fulfilled No. of Restarts: 195 No. of Flips: 3884 time to process: 0 seconds.
uf250-04.cnf fulfilled No. of Restarts: 627 No. of Flips: 3064 time to process: 8 seconds.
uf250-04.cnf fulfilled No. of Restarts: 32 No. of Flips: 1832 time to process: 0 seconds.
uf250-04.cnf fulfilled No. of Restarts: 441 No. of Flips: 2015 time to process: 2 seconds.
uf250-04.cnf fulfilled No. of Restarts: 1281 No. of Flips: 4288 time to process: 9 seconds.
uf250-04.cnf , deadline. Restarts: 1450
uf250-04.cnf fulfilled No. of Restarts: 444 No. of Flips: 1829 time to process: 1 seconds.
uf250-04.cnf fulfilled No. of Restarts: 244 No. of Flips: 3079 time to process: 2 seconds.
uf250-04.cnf fulfilled No. of Restarts: 1374 No. of Flips: 3054 time to process: 7 seconds.
uf250-04.cnf fulfilled No. of Restarts: 808 No. of Flips: 3882 time to process: 3 seconds.
uf250-04.cnf , deadline. Restarts: 1450
uf250-04.cnf fulfilled No. of Restarts: 782 No. of Flips: 4612 time to process: 3 seconds.
uf250-04.cnf fulfilled No. of Restarts: 1277 No. of Flips: 1309 time to process: 5 seconds.
uf250-04.cnf fulfilled No. of Restarts: 147 No. of Flips: 3727 time to process: 4 seconds.
uf250-04.cnf fulfilled No. of Restarts: 990 No. of Flips: 2022 time to process: 8 seconds.
uf250-04.cnf fulfilled No. of Restarts: 382 No. of Flips: 3917 time to process: 1 seconds.
uf250-04.cnf fulfilled No. of Restarts: 620 No. of Flips: 1389 time to process: 7 seconds.
uf250-04.cnf fulfilled No. of Restarts: 1295 No. of Flips: 1158 time to process: 5 seconds.
uf250-04.cnf fulfilled No. of Restarts: 93 No. of Flips: 3918 time to process: 3 seconds.
uf250-04.cnf fulfilled No. of Restarts: 9 No. of Flips: 3108 time to process: 2 seconds.
uf250-04.cnf , deadline. Restarts: 1450
uf250-04.cnf fulfilled No. of Restarts: 0 No. of Flips: 807 time to process: 0 seconds.
uf250-04.cnf fulfilled No. of Restarts: 233 No. of Flips: 2819 time to process: 1 seconds.
uf250-04.cnf fulfilled No. of Restarts: 147 No. of Flips: 4696 time to process: 2 seconds.
uf250-04.cnf fulfilled No. of Restarts: 90 No. of Flips: 4729 time to process: 3 seconds.
uf250-04.cnf , deadline. Restarts: 1450
uf250-04.cnf , deadline. Restarts: 1450
uf250-04.cnf fulfilled No. of Restarts: 279 No. of Flips: 3550 time to process: 1 seconds.
uf250-04.cnf fulfilled No. of Restarts: 567 No. of Flips: 540 time to process: 2 seconds.
uf250-04.cnf , deadline. Restarts: 1450
uf250-04.cnf fulfilled No. of Restarts: 157 No. of Flips: 3947 time to process: 0 seconds.
uf250-04.cnf fulfilled No. of Restarts: 412 No. of Flips: 2871 time to process: 5 seconds.
uf250-04.cnf fulfilled No. of Restarts: 41 No. of Flips: 4521 time to process: 0 seconds.
uf250-04.cnf fulfilled No. of Restarts: 480 No. of Flips: 977 time to process: 3 seconds.
uf250-04.cnf fulfilled No. of Restarts: 282 No. of Flips: 3475 time to process: 4 seconds.
uf250-04.cnf , deadline. Restarts: 1450
uf250-04.cnf fulfilled No. of Restarts: 649 No. of Flips: 4915 time to process: 2 seconds.
uf250-04.cnf , deadline. Restarts: 1450
uf250-04.cnf fulfilled No. of Restarts: 940 No. of Flips: 3922 time to process: 4 seconds.
uf250-04.cnf fulfilled No. of Restarts: 95 No. of Flips: 4599 time to process: 2 seconds.
uf250-04.cnf fulfilled No. of Restarts: 1161 No. of Flips: 4215 time to process: 8 seconds.
uf250-04.cnf , deadline. Restarts: 1450
uf250-04.cnf fulfilled No. of Restarts: 952 No. of Flips: 2450 time to process: 4 seconds.
uf250-04.cnf fulfilled No. of Restarts: 310 No. of Flips: 4162 time to process: 1 seconds.
uf250-04.cnf fulfilled No. of Restarts: 490 No. of Flips: 4182 time to process: 7 seconds.
uf250-04.cnf fulfilled No. of Restarts: 580 No. of Flips: 3144 time to process: 2 seconds.
uf250-04.cnf fulfilled No. of Restarts: 4 No. of Flips: 3770 time to process: 3 seconds.
uf250-04.cnf , deadline. Restarts: 1450
uf250-04.cnf , deadline. Restarts: 1450
uf250-04.cnf fulfilled No. of Restarts: 633 No. of Flips: 4979 time to process: 2 seconds.
uf250-04.cnf fulfilled No. of Restarts: 183 No. of Flips: 4341 time to process: 4 seconds.
uf250-04.cnf fulfilled No. of Restarts: 847 No. of Flips: 4608 time to process: 3 seconds.
uf250-04.cnf fulfilled No. of Restarts: 158 No. of Flips: 2154 time to process: 2 seconds.
uf250-04.cnf fulfilled No. of Restarts: 535 No. of Flips: 2655 time to process: 3 seconds.
uf250-04.cnf , deadline. Restarts: 1450
uf250-04.cnf fulfilled No. of Restarts: 88 No. of Flips: 4911 time to process: 0 seconds.
uf250-04.cnf fulfilled No. of Restarts: 587 No. of Flips: 1974 time to process: 5 seconds.
uf250-04.cnf fulfilled No. of Restarts: 982 No. of Flips: 3653 time to process: 5 seconds.
uf250-04.cnf fulfilled No. of Restarts: 32 No. of Flips: 3903 time to process: 1 seconds.
uf250-04.cnf fulfilled No. of Restarts: 106 No. of Flips: 4530 time to process: 5 seconds.
uf250-04.cnf fulfilled No. of Restarts: 258 No. of Flips: 4595 time to process: 2 seconds.
uf250-04.cnf fulfilled No. of Restarts: 216 No. of Flips: 3897 time to process: 3 seconds.
uf250-04.cnf fulfilled No. of Restarts: 550 No. of Flips: 2832 time to process: 6 seconds.
uf250-04.cnf fulfilled No. of Restarts: 106 No. of Flips: 2837 time to process: 0 seconds.
uf250-04.cnf fulfilled No. of Restarts: 273 No. of Flips: 2629 time to process: 7 seconds.
uf250-04.cnf fulfilled No. of Restarts: 156 No. of Flips: 2154 time to process: 1 seconds.
uf250-04.cnf , deadline. Restarts: 1450
uf250-04.cnf fulfilled No. of Restarts: 488 No. of Flips: 1821 time to process: 2 seconds.
uf250-04.cnf fulfilled No. of Restarts: 1321 No. of Flips: 4683 time to process: 9 seconds.
uf250-04.cnf fulfilled No. of Restarts: 109 No. of Flips: 3203 time to process: 0 seconds.
uf250-04.cnf fulfilled No. of Restarts: 103 No. of Flips: 3057 time to process: 0 seconds.
uf250-04.cnf fulfilled No. of Restarts: 524 No. of Flips: 3946 time to process: 8 seconds.
uf250-04.cnf fulfilled No. of Restarts: 1344 No. of Flips: 1813 time to process: 9 seconds.
uf250-04.cnf fulfilled No. of Restarts: 1382 No. of Flips: 1659 time to process: 5 seconds.
uf250-04.cnf fulfilled No. of Restarts: 324 No. of Flips: 4784 time to process: 1 seconds.
uf250-04.cnf fulfilled No. of Restarts: 217 No. of Flips: 3187 time to process: 1 seconds.
uf250-04.cnf fulfilled No. of Restarts: 564 No. of Flips: 1077 time to process: 5 seconds.
uf250-04.cnf , deadline. Restarts: 1450
uf250-04.cnf fulfilled No. of Restarts: 886 No. of Flips: 4668 time to process: 3 seconds.
uf250-04.cnf , deadline. Restarts: 1450
uf250-04.cnf fulfilled No. of Restarts: 1091 No. of Flips: 4194 time to process: 4 seconds.
uf250-04.cnf fulfilled No. of Restarts: 263 No. of Flips: 2850 time to process: 2 seconds.
uf250-04.cnf fulfilled No. of Restarts: 78 No. of Flips: 3822 time to process: 5 seconds.
uf250-04.cnf fulfilled No. of Restarts: 525 No. of Flips: 3298 time to process: 6 seconds.
uf250-04.cnf fulfilled No. of Restarts: 587 No. of Flips: 3052 time to process: 2 seconds.
uf250-04.cnf fulfilled No. of Restarts: 704 No. of Flips: 4092 time to process: 6 seconds.
uf250-04.cnf fulfilled No. of Restarts: 246 No. of Flips: 3948 time to process: 1 seconds.
uf250-04.cnf , deadline. Restarts: 1450
uf250-04.cnf , deadline. Restarts: 1450
uf250-04.cnf , deadline. Restarts: 1450
uf250-04.cnf fulfilled No. of Restarts: 65 No. of Flips: 1988 time to process: 0 seconds.
uf250-04.cnf , deadline. Restarts: 1450
uf250-04.cnf fulfilled No. of Restarts: 849 No. of Flips: 4350 time to process: 3 seconds.
uf250-04.cnf fulfilled No. of Restarts: 716 No. of Flips: 1935 time to process: 3 seconds.
uf250-04.cnf fulfilled No. of Restarts: 979 No. of Flips: 2183 time to process: 9 seconds.
uf250-04.cnf fulfilled No. of Restarts: 823 No. of Flips: 2747 time to process: 3 seconds.
uf250-04.cnf fulfilled No. of Restarts: 216 No. of Flips: 4334 time to process: 3 seconds.
uf250-04.cnf fulfilled No. of Restarts: 430 No. of Flips: 4212 time to process: 7 seconds.
uf250-04.cnf fulfilled No. of Restarts: 449 No. of Flips: 1398 time to process: 4 seconds.
uf250-04.cnf fulfilled No. of Restarts: 236 No. of Flips: 3457 time to process: 2 seconds.
uf250-04.cnf fulfilled No. of Restarts: 289 No. of Flips: 4563 time to process: 1 seconds.
uf250-04.cnf , deadline. Restarts: 1450
uf250-04.cnf , deadline. Restarts: 1450
uf250-04.cnf fulfilled No. of Restarts: 664 No. of Flips: 2717 time to process: 2 seconds.
uf250-04.cnf fulfilled No. of Restarts: 442 No. of Flips: 4460 time to process: 5 seconds.
uf250-04.cnf fulfilled No. of Restarts: 404 No. of Flips: 2639 time to process: 2 seconds.
uf250-04.cnf fulfilled No. of Restarts: 1411 No. of Flips: 2576 time to process: 9 seconds.
uf250-04.cnf fulfilled No. of Restarts: 261 No. of Flips: 2491 time to process: 1 seconds.
uf250-04.cnf fulfilled No. of Restarts: 1262 No. of Flips: 1520 time to process: 9 seconds.
uf250-04.cnf fulfilled No. of Restarts: 362 No. of Flips: 3852 time to process: 1 seconds.
uf250-04.cnf , deadline. Restarts: 1450
uf250-04.cnf fulfilled No. of Restarts: 89 No. of Flips: 4970 time to process: 0 seconds.
uf250-04.cnf fulfilled No. of Restarts: 385 No. of Flips: 2046 time to process: 3 seconds.
uf250-04.cnf fulfilled No. of Restarts: 980 No. of Flips: 3855 time to process: 7 seconds.
uf250-04.cnf , deadline. Restarts: 1450
uf250-04.cnf fulfilled No. of Restarts: 569 No. of Flips: 3587 time to process: 2 seconds.
uf250-04.cnf fulfilled No. of Restarts: 671 No. of Flips: 2818 time to process: 6 seconds.
uf250-04.cnf fulfilled No. of Restarts: 665 No. of Flips: 3598 time to process: 2 seconds.
uf250-04.cnf fulfilled No. of Restarts: 754 No. of Flips: 4281 time to process: 3 seconds.
uf250-04.cnf fulfilled No. of Restarts: 980 No. of Flips: 4448 time to process: 5 seconds.
uf250-04.cnf fulfilled No. of Restarts: 591 No. of Flips: 1494 time to process: 3 seconds.
uf250-04.cnf fulfilled No. of Restarts: 889 No. of Flips: 4325 time to process: 9 seconds.
uf250-04.cnf fulfilled No. of Restarts: 16 No. of Flips: 4937 time to process: 0 seconds.
uf250-04.cnf fulfilled No. of Restarts: 73 No. of Flips: 1134 time to process: 0 seconds.
uf250-04.cnf fulfilled No. of Restarts: 4 No. of Flips: 1507 time to process: 4 seconds.
uf250-04.cnf fulfilled No. of Restarts: 858 No. of Flips: 3648 time to process: 5 seconds.
uf250-04.cnf fulfilled No. of Restarts: 296 No. of Flips: 4623 time to process: 2 seconds.
uf250-04.cnf fulfilled No. of Restarts: 292 No. of Flips: 4996 time to process: 1 seconds.
uf250-04.cnf fulfilled No. of Restarts: 148 No. of Flips: 3260 time to process: 4 seconds.
uf250-04.cnf fulfilled No. of Restarts: 847 No. of Flips: 2041 time to process: 4 seconds.
uf250-04.cnf fulfilled No. of Restarts: 15 No. of Flips: 2132 time to process: 0 seconds.
uf250-04.cnf fulfilled No. of Restarts: 1421 No. of Flips: 2887 time to process: 8 seconds.
uf250-04.cnf fulfilled No. of Restarts: 36 No. of Flips: 1775 time to process: 0 seconds.
uf250-04.cnf fulfilled No. of Restarts: 418 No. of Flips: 4301 time to process: 4 seconds.
uf250-04.cnf fulfilled No. of Restarts: 141 No. of Flips: 3796 time to process: 1 seconds.
uf250-04.cnf fulfilled No. of Restarts: 1119 No. of Flips: 1850 time to process: 5 seconds.
uf250-04.cnf fulfilled No. of Restarts: 324 No. of Flips: 1601 time to process: 2 seconds.
uf250-04.cnf fulfilled No. of Restarts: 59 No. of Flips: 3563 time to process: 6 seconds.
uf250-04.cnf fulfilled No. of Restarts: 873 No. of Flips: 1891 time to process: 7 seconds.
uf250-04.cnf fulfilled No. of Restarts: 298 No. of Flips: 3310 time to process: 1 seconds.
uf250-04.cnf fulfilled No. of Restarts: 970 No. of Flips: 3184 time to process: 4 seconds.
uf250-04.cnf fulfilled No. of Restarts: 484 No. of Flips: 1817 time to process: 2 seconds.
uf250-04.cnf , deadline. Restarts: 1450
uf250-04.cnf fulfilled No. of Restarts: 624 No. of Flips: 4693 time to process: 2 seconds.
uf250-04.cnf fulfilled No. of Restarts: 54 No. of Flips: 3402 time to process: 2 seconds.
uf250-04.cnf fulfilled No. of Restarts: 328 No. of Flips: 2963 time to process: 5 seconds.
uf250-04.cnf fulfilled No. of Restarts: 477 No. of Flips: 1703 time to process: 3 seconds.
uf250-04.cnf fulfilled No. of Restarts: 140 No. of Flips: 3566 time to process: 3 seconds.
uf250-04.cnf fulfilled No. of Restarts: 907 No. of Flips: 4381 time to process: 4 seconds.
uf250-04.cnf fulfilled No. of Restarts: 233 No. of Flips: 1450 time to process: 1 seconds.
uf250-04.cnf fulfilled No. of Restarts: 658 No. of Flips: 3558 time to process: 4 seconds.
uf250-04.cnf fulfilled No. of Restarts: 587 No. of Flips: 2642 time to process: 2 seconds.
uf250-04.cnf fulfilled No. of Restarts: 95 No. of Flips: 4897 time to process: 4 seconds.
uf250-04.cnf fulfilled No. of Restarts: 792 No. of Flips: 2600 time to process: 8 seconds.
uf250-04.cnf fulfilled No. of Restarts: 20 No. of Flips: 3718 time to process: 0 seconds.
uf250-04.cnf fulfilled No. of Restarts: 600 No. of Flips: 4531 time to process: 6 seconds.
uf250-04.cnf , deadline. Restarts: 1450
uf250-04.cnf fulfilled No. of Restarts: 57 No. of Flips: 3149 time to process: 0 seconds.
uf250-04.cnf fulfilled No. of Restarts: 247 No. of Flips: 3842 time to process: 6 seconds.
uf250-04.cnf fulfilled No. of Restarts: 727 No. of Flips: 1287 time to process: 3 seconds.
uf250-04.cnf fulfilled No. of Restarts: 211 No. of Flips: 3584 time to process: 4 seconds.
uf250-04.cnf fulfilled No. of Restarts: 846 No. of Flips: 1656 time to process: 8 seconds.
uf250-04.cnf fulfilled No. of Restarts: 912 No. of Flips: 4630 time to process: 5 seconds.
uf250-04.cnf fulfilled No. of Restarts: 750 No. of Flips: 4751 time to process: 6 seconds.
uf250-04.cnf fulfilled No. of Restarts: 338 No. of Flips: 4826 time to process: 2 seconds.
uf250-04.cnf fulfilled No. of Restarts: 351 No. of Flips: 4183 time to process: 1 seconds.
uf250-04.cnf fulfilled No. of Restarts: 53 No. of Flips: 2943 time to process: 2 seconds.
uf250-04.cnf fulfilled No. of Restarts: 362 No. of Flips: 4193 time to process: 7 seconds.
uf250-04.cnf fulfilled No. of Restarts: 380 No. of Flips: 4341 time to process: 1 seconds.
uf250-04.cnf fulfilled No. of Restarts: 310 No. of Flips: 3334 time to process: 1 seconds.
uf250-04.cnf fulfilled No. of Restarts: 189 No. of Flips: 2995 time to process: 2 seconds.
uf250-04.cnf , deadline. Restarts: 1450
uf250-04.cnf fulfilled No. of Restarts: 1257 No. of Flips: 889 time to process: 5 seconds.
uf250-04.cnf , deadline. Restarts: 1450
uf250-04.cnf fulfilled No. of Restarts: 796 No. of Flips: 1580 time to process: 3 seconds.
uf250-04.cnf fulfilled No. of Restarts: 77 No. of Flips: 1687 time to process: 0 seconds.
uf250-04.cnf , deadline. Restarts: 1450
uf250-04.cnf fulfilled No. of Restarts: 667 No. of Flips: 1092 time to process: 3 seconds.
uf250-04.cnf , deadline. Restarts: 1450
uf250-04.cnf fulfilled No. of Restarts: 1242 No. of Flips: 1500 time to process: 5 seconds.
uf250-04.cnf fulfilled No. of Restarts: 94 No. of Flips: 4125 time to process: 0 seconds.
uf250-04.cnf fulfilled No. of Restarts: 1276 No. of Flips: 2075 time to process: 5 seconds.
uf250-04.cnf fulfilled No. of Restarts: 1336 No. of Flips: 2023 time to process: 11 seconds.
uf250-04.cnf fulfilled No. of Restarts: 1228 No. of Flips: 4600 time to process: 6 seconds.
uf250-04.cnf fulfilled No. of Restarts: 199 No. of Flips: 2339 time to process: 0 seconds.
uf250-04.cnf fulfilled No. of Restarts: 1018 No. of Flips: 1443 time to process: 4 seconds.
uf250-04.cnf fulfilled No. of Restarts: 83 No. of Flips: 4855 time to process: 2 seconds.
uf250-04.cnf , deadline. Restarts: 1450
uf250-04.cnf fulfilled No. of Restarts: 41 No. of Flips: 1806 time to process: 0 seconds.
uf250-04.cnf fulfilled No. of Restarts: 858 No. of Flips: 4142 time to process: 9 seconds.
uf250-04.cnf fulfilled No. of Restarts: 372 No. of Flips: 3936 time to process: 1 seconds.
uf250-04.cnf fulfilled No. of Restarts: 482 No. of Flips: 4533 time to process: 6 seconds.
uf250-04.cnf fulfilled No. of Restarts: 1378 No. of Flips: 4614 time to process: 6 seconds.
uf250-04.cnf fulfilled No. of Restarts: 667 No. of Flips: 3877 time to process: 6 seconds.
uf250-04.cnf fulfilled No. of Restarts: 938 No. of Flips: 1022 time to process: 9 seconds.
uf250-04.cnf , deadline. Restarts: 1450
uf250-04.cnf fulfilled No. of Restarts: 670 No. of Flips: 1253 time to process: 2 seconds.
uf250-04.cnf fulfilled No. of Restarts: 361 No. of Flips: 4337 time to process: 4 seconds.
uf250-04.cnf fulfilled No. of Restarts: 916 No. of Flips: 1255 time to process: 4 seconds.
uf250-04.cnf fulfilled No. of Restarts: 1159 No. of Flips: 1693 time to process: 4 seconds.
uf250-04.cnf fulfilled No. of Restarts: 697 No. of Flips: 4906 time to process: 5 seconds.
uf250-04.cnf fulfilled No. of Restarts: 1035 No. of Flips: 1556 time to process: 5 seconds.
uf250-04.cnf fulfilled No. of Restarts: 886 No. of Flips: 2757 time to process: 3 seconds.
uf250-04.cnf fulfilled No. of Restarts: 37 No. of Flips: 4998 time to process: 3 seconds.
uf250-04.cnf , deadline. Restarts: 1450
uf250-04.cnf fulfilled No. of Restarts: 44 No. of Flips: 3217 time to process: 0 seconds.
uf250-04.cnf fulfilled No. of Restarts: 399 No. of Flips: 4905 time to process: 7 seconds.
uf250-04.cnf fulfilled No. of Restarts: 685 No. of Flips: 3732 time to process: 2 seconds.
uf250-04.cnf fulfilled No. of Restarts: 995 No. of Flips: 3272 time to process: 7 seconds.
uf250-04.cnf fulfilled No. of Restarts: 35 No. of Flips: 3469 time to process: 0 seconds.
uf250-04.cnf fulfilled No. of Restarts: 155 No. of Flips: 2580 time to process: 5 seconds.
uf250-04.cnf fulfilled No. of Restarts: 1075 No. of Flips: 1246 time to process: 5 seconds.
uf250-04.cnf fulfilled No. of Restarts: 99 No. of Flips: 1418 time to process: 2 seconds.
uf250-04.cnf , deadline. Restarts: 1450
uf250-04.cnf fulfilled No. of Restarts: 168 No. of Flips: 2273 time to process: 0 seconds.
uf250-04.cnf fulfilled No. of Restarts: 1161 No. of Flips: 4725 time to process: 4 seconds.
uf250-04.cnf fulfilled No. of Restarts: 799 No. of Flips: 767 time to process: 3 seconds.
uf250-04.cnf fulfilled No. of Restarts: 781 No. of Flips: 1074 time to process: 9 seconds.
uf250-04.cnf fulfilled No. of Restarts: 481 No. of Flips: 4451 time to process: 2 seconds.
uf250-04.cnf fulfilled No. of Restarts: 276 No. of Flips: 1172 time to process: 5 seconds.
uf250-04.cnf fulfilled No. of Restarts: 569 No. of Flips: 1574 time to process: 2 seconds.
uf250-04.cnf fulfilled No. of Restarts: 1252 No. of Flips: 4455 time to process: 7 seconds.
uf250-04.cnf fulfilled No. of Restarts: 146 No. of Flips: 1503 time to process: 0 seconds.
uf250-04.cnf fulfilled No. of Restarts: 527 No. of Flips: 4512 time to process: 5 seconds.
uf250-04.cnf fulfilled No. of Restarts: 409 No. of Flips: 935 time to process: 5 seconds.
uf250-04.cnf fulfilled No. of Restarts: 220 No. of Flips: 2852 time to process: 1 seconds.
uf250-04.cnf fulfilled No. of Restarts: 718 No. of Flips: 2056 time to process: 6 seconds.
uf250-04.cnf fulfilled No. of Restarts: 1083 No. of Flips: 2210 time to process: 4 seconds.
uf250-04.cnf fulfilled No. of Restarts: 282 No. of Flips: 4898 time to process: 2 seconds.
uf250-04.cnf fulfilled No. of Restarts: 130 No. of Flips: 3844 time to process: 3 seconds.
uf250-04.cnf fulfilled No. of Restarts: 183 No. of Flips: 4467 time to process: 1 seconds.
uf250-04.cnf fulfilled No. of Restarts: 111 No. of Flips: 4292 time to process: 1 seconds.
uf250-04.cnf , deadline. Restarts: 1450
uf250-04.cnf fulfilled No. of Restarts: 187 No. of Flips: 2196 time to process: 0 seconds.
uf250-04.cnf fulfilled No. of Restarts: 827 No. of Flips: 1194 time to process: 3 seconds.
uf250-04.cnf fulfilled No. of Restarts: 335 No. of Flips: 2975 time to process: 3 seconds.
uf250-04.cnf fulfilled No. of Restarts: 330 No. of Flips: 4028 time to process: 6 seconds.
uf250-04.cnf fulfilled No. of Restarts: 925 No. of Flips: 3641 time to process: 7 seconds.
uf250-04.cnf fulfilled No. of Restarts: 186 No. of Flips: 1892 time to process: 0 seconds.
uf250-04.cnf , deadline. Restarts: 1450
uf250-04.cnf fulfilled No. of Restarts: 5 No. of Flips: 2613 time to process: 0 seconds.
uf250-04.cnf , deadline. Restarts: 1450
uf250-04.cnf fulfilled No. of Restarts: 779 No. of Flips: 4188 time to process: 3 seconds.
uf250-04.cnf fulfilled No. of Restarts: 559 No. of Flips: 2772 time to process: 5 seconds.
uf250-04.cnf fulfilled No. of Restarts: 612 No. of Flips: 2387 time to process: 6 seconds.
uf250-04.cnf fulfilled No. of Restarts: 525 No. of Flips: 3779 time to process: 5 seconds.
uf250-04.cnf fulfilled No. of Restarts: 254 No. of Flips: 2793 time to process: 1 seconds.
uf250-04.cnf fulfilled No. of Restarts: 643 No. of Flips: 1913 time to process: 7 seconds.
uf250-04.cnf fulfilled No. of Restarts: 1112 No. of Flips: 2928 time to process: 4 seconds.
uf250-04.cnf , deadline. Restarts: 1450
uf250-04.cnf fulfilled No. of Restarts: 672 No. of Flips: 2656 time to process: 2 seconds.
uf250-04.cnf , deadline. Restarts: 1450
uf250-04.cnf fulfilled No. of Restarts: 44 No. of Flips: 4756 time to process: 0 seconds.
uf250-04.cnf fulfilled No. of Restarts: 217 No. of Flips: 4733 time to process: 0 seconds.
uf250-04.cnf fulfilled No. of Restarts: 965 No. of Flips: 3092 time to process: 4 seconds.
uf250-04.cnf fulfilled No. of Restarts: 1396 No. of Flips: 4118 time to process: 6 seconds.
uf250-04.cnf fulfilled No. of Restarts: 559 No. of Flips: 4552 time to process: 8 seconds.
uf250-04.cnf fulfilled No. of Restarts: 282 No. of Flips: 1469 time to process: 1 seconds.
uf250-04.cnf fulfilled No. of Restarts: 391 No. of Flips: 4199 time to process: 4 seconds.
uf250-04.cnf , deadline. Restarts: 1450
uf250-04.cnf , deadline. Restarts: 1450
uf250-04.cnf fulfilled No. of Restarts: 73 No. of Flips: 3303 time to process: 0 seconds.
uf250-04.cnf , deadline. Restarts: 1450
uf250-04.cnf fulfilled No. of Restarts: 1236 No. of Flips: 2462 time to process: 5 seconds.
uf250-04.cnf fulfilled No. of Restarts: 538 No. of Flips: 4222 time to process: 3 seconds.
uf250-04.cnf , deadline. Restarts: 1450
uf250-04.cnf fulfilled No. of Restarts: 435 No. of Flips: 787 time to process: 1 seconds.
uf250-04.cnf fulfilled No. of Restarts: 377 No. of Flips: 2181 time to process: 1 seconds.
uf250-04.cnf , deadline. Restarts: 1450
uf250-04.cnf fulfilled No. of Restarts: 482 No. of Flips: 2539 time to process: 2 seconds.
uf250-04.cnf fulfilled No. of Restarts: 163 No. of Flips: 4539 time to process: 4 seconds.
uf250-04.cnf fulfilled No. of Restarts: 566 No. of Flips: 4182 time to process: 7 seconds.
uf250-04.cnf , deadline. Restarts: 1450
uf250-04.cnf fulfilled No. of Restarts: 698 No. of Flips: 811 time to process: 3 seconds.
uf250-04.cnf fulfilled No. of Restarts: 508 No. of Flips: 4078 time to process: 5 seconds.
uf250-04.cnf fulfilled No. of Restarts: 483 No. of Flips: 3859 time to process: 5 seconds.
uf250-04.cnf fulfilled No. of Restarts: 458 No. of Flips: 4634 time to process: 3 seconds.
uf250-04.cnf fulfilled No. of Restarts: 352 No. of Flips: 4857 time to process: 4 seconds.
uf250-04.cnf fulfilled No. of Restarts: 1185 No. of Flips: 4564 time to process: 4 seconds.
uf250-04.cnf fulfilled No. of Restarts: 679 No. of Flips: 4577 time to process: 3 seconds.
uf250-04.cnf fulfilled No. of Restarts: 15 No. of Flips: 4111 time to process: 4 seconds.
uf250-04.cnf fulfilled No. of Restarts: 206 No. of Flips: 2236 time to process: 4 seconds.
uf250-04.cnf fulfilled No. of Restarts: 708 No. of Flips: 2237 time to process: 5 seconds.
uf250-04.cnf fulfilled No. of Restarts: 295 No. of Flips: 1345 time to process: 2 seconds.
uf250-04.cnf fulfilled No. of Restarts: 655 No. of Flips: 3765 time to process: 5 seconds.
uf250-04.cnf fulfilled No. of Restarts: 640 No. of Flips: 4019 time to process: 7 seconds.
uf250-04.cnf , deadline. Restarts: 1450
uf250-04.cnf fulfilled No. of Restarts: 458 No. of Flips: 2145 time to process: 1 seconds.
uf250-04.cnf fulfilled No. of Restarts: 48 No. of Flips: 4706 time to process: 0 seconds.
uf250-04.cnf fulfilled No. of Restarts: 951 No. of Flips: 1714 time to process: 4 seconds.
uf250-04.cnf fulfilled No. of Restarts: 637 No. of Flips: 4797 time to process: 4 seconds.
uf250-04.cnf fulfilled No. of Restarts: 565 No. of Flips: 4145 time to process: 3 seconds.
uf250-04.cnf fulfilled No. of Restarts: 88 No. of Flips: 2584 time to process: 0 seconds.
uf250-04.cnf fulfilled No. of Restarts: 46 No. of Flips: 2028 time to process: 1 seconds.
uf250-04.cnf fulfilled No. of Restarts: 1033 No. of Flips: 4784 time to process: 5 seconds.
uf250-04.cnf fulfilled No. of Restarts: 817 No. of Flips: 1819 time to process: 7 seconds.
uf250-04.cnf , deadline. Restarts: 1450
uf250-04.cnf fulfilled No. of Restarts: 1035 No. of Flips: 3311 time to process: 4 seconds.
uf250-04.cnf fulfilled No. of Restarts: 7 No. of Flips: 4165 time to process: 0 seconds.
uf250-04.cnf fulfilled No. of Restarts: 185 No. of Flips: 4451 time to process: 0 seconds.
uf250-04.cnf fulfilled No. of Restarts: 628 No. of Flips: 2375 time to process: 7 seconds.
uf250-04.cnf , deadline. Restarts: 1450
uf250-04.cnf fulfilled No. of Restarts: 432 No. of Flips: 2488 time to process: 1 seconds.
uf250-04.cnf fulfilled No. of Restarts: 365 No. of Flips: 2983 time to process: 5 seconds.
uf250-04.cnf fulfilled No. of Restarts: 411 No. of Flips: 4294 time to process: 2 seconds.
uf250-04.cnf fulfilled No. of Restarts: 857 No. of Flips: 4642 time to process: 7 seconds.
uf250-04.cnf , deadline. Restarts: 1450
uf250-04.cnf fulfilled No. of Restarts: 229 No. of Flips: 2650 time to process: 1 seconds.
uf250-04.cnf , deadline. Restarts: 1450
uf250-04.cnf , deadline. Restarts: 1450
uf250-04.cnf , deadline. Restarts: 1450
uf250-04.cnf fulfilled No. of Restarts: 391 No. of Flips: 4182 time to process: 1 seconds.
uf250-04.cnf fulfilled No. of Restarts: 59 No. of Flips: 4107 time to process: 0 seconds.
uf250-04.cnf fulfilled No. of Restarts: 927 No. of Flips: 3724 time to process: 7 seconds.
uf250-04.cnf fulfilled No. of Restarts: 8 No. of Flips: 2625 time to process: 0 seconds.
uf250-04.cnf fulfilled No. of Restarts: 1036 No. of Flips: 2487 time to process: 6 seconds.
uf250-04.cnf , deadline. Restarts: 1450
uf250-04.cnf fulfilled No. of Restarts: 1278 No. of Flips: 3079 time to process: 5 seconds.
uf250-04.cnf fulfilled No. of Restarts: 1433 No. of Flips: 4696 time to process: 6 seconds.
uf250-04.cnf fulfilled No. of Restarts: 1187 No. of Flips: 3253 time to process: 5 seconds.
uf250-04.cnf fulfilled No. of Restarts: 608 No. of Flips: 1600 time to process: 2 seconds.
uf250-04.cnf fulfilled No. of Restarts: 909 No. of Flips: 1419 time to process: 4 seconds.
uf250-04.cnf fulfilled No. of Restarts: 992 No. of Flips: 834 time to process: 9 seconds.
uf250-04.cnf fulfilled No. of Restarts: 159 No. of Flips: 3686 time to process: 0 seconds.
uf250-04.cnf fulfilled No. of Restarts: 628 No. of Flips: 1268 time to process: 4 seconds.
uf250-04.cnf fulfilled No. of Restarts: 739 No. of Flips: 2922 time to process: 6 seconds.
uf250-04.cnf fulfilled No. of Restarts: 170 No. of Flips: 2338 time to process: 2 seconds.
uf250-04.cnf fulfilled No. of Restarts: 1272 No. of Flips: 3188 time to process: 9 seconds.
uf250-04.cnf fulfilled No. of Restarts: 720 No. of Flips: 2572 time to process: 3 seconds.
uf250-04.cnf fulfilled No. of Restarts: 1432 No. of Flips: 3158 time to process: 8 seconds.
uf250-04.cnf fulfilled No. of Restarts: 347 No. of Flips: 1301 time to process: 1 seconds.
uf250-04.cnf fulfilled No. of Restarts: 649 No. of Flips: 2943 time to process: 2 seconds.
uf250-04.cnf , deadline. Restarts: 1450
uf250-04.cnf fulfilled No. of Restarts: 16 No. of Flips: 2445 time to process: 0 seconds.
uf250-04.cnf , deadline. Restarts: 1450
uf250-04.cnf fulfilled No. of Restarts: 704 No. of Flips: 4468 time to process: 3 seconds.
uf250-04.cnf fulfilled No. of Restarts: 813 No. of Flips: 3833 time to process: 3 seconds.
uf250-04.cnf fulfilled No. of Restarts: 532 No. of Flips: 2160 time to process: 2 seconds.
uf250-04.cnf fulfilled No. of Restarts: 387 No. of Flips: 4494 time to process: 7 seconds.
uf250-04.cnf fulfilled No. of Restarts: 1257 No. of Flips: 4048 time to process: 7 seconds.
uf250-04.cnf fulfilled No. of Restarts: 345 No. of Flips: 4127 time to process: 2 seconds.
uf250-04.cnf fulfilled No. of Restarts: 441 No. of Flips: 2006 time to process: 7 seconds.
uf250-04.cnf fulfilled No. of Restarts: 354 No. of Flips: 4656 time to process: 1 seconds.
uf250-04.cnf fulfilled No. of Restarts: 1447 No. of Flips: 2809 time to process: 7 seconds.
uf250-04.cnf fulfilled No. of Restarts: 136 No. of Flips: 2140 time to process: 0 seconds.
uf250-04.cnf , deadline. Restarts: 1450
uf250-04.cnf , deadline. Restarts: 1450
uf250-04.cnf fulfilled No. of Restarts: 232 No. of Flips: 4562 time to process: 1 seconds.
uf250-04.cnf fulfilled No. of Restarts: 183 No. of Flips: 1089 time to process: 0 seconds.
uf250-04.cnf fulfilled No. of Restarts: 1056 No. of Flips: 2369 time to process: 5 seconds.
uf250-04.cnf fulfilled No. of Restarts: 106 No. of Flips: 4669 time to process: 5 seconds.
uf250-04.cnf , deadline. Restarts: 1450
uf250-04.cnf , deadline. Restarts: 1450
uf250-04.cnf fulfilled No. of Restarts: 884 No. of Flips: 3410 time to process: 3 seconds.
uf250-04.cnf fulfilled No. of Restarts: 493 No. of Flips: 3940 time to process: 4 seconds.
uf250-04.cnf , deadline. Restarts: 1450
uf250-04.cnf fulfilled No. of Restarts: 1071 No. of Flips: 2783 time to process: 4 seconds.
uf250-04.cnf , deadline. Restarts: 1450
uf250-04.cnf , deadline. Restarts: 1450
uf250-04.cnf fulfilled No. of Restarts: 479 No. of Flips: 1853 time to process: 2 seconds.
uf250-04.cnf fulfilled No. of Restarts: 219 No. of Flips: 3644 time to process: 3 seconds.
uf250-04.cnf fulfilled No. of Restarts: 39 No. of Flips: 1979 time to process: 6 seconds.
uf250-04.cnf fulfilled No. of Restarts: 396 No. of Flips: 814 time to process: 1 seconds.
uf250-04.cnf fulfilled No. of Restarts: 899 No. of Flips: 3756 time to process: 6 seconds.
uf250-04.cnf fulfilled No. of Restarts: 113 No. of Flips: 4411 time to process: 2 seconds.
uf250-04.cnf fulfilled No. of Restarts: 29 No. of Flips: 2818 time to process: 4 seconds.
uf250-04.cnf fulfilled No. of Restarts: 223 No. of Flips: 3873 time to process: 1 seconds.
uf250-04.cnf , deadline. Restarts: 1450
uf250-04.cnf fulfilled No. of Restarts: 393 No. of Flips: 1247 time to process: 1 seconds.
uf250-04.cnf fulfilled No. of Restarts: 1007 No. of Flips: 2752 time to process: 4 seconds.
uf250-04.cnf fulfilled No. of Restarts: 519 No. of Flips: 2591 time to process: 2 seconds.
uf250-04.cnf fulfilled No. of Restarts: 482 No. of Flips: 1720 time to process: 2 seconds.
uf250-04.cnf fulfilled No. of Restarts: 1226 No. of Flips: 4319 time to process: 7 seconds.
uf250-04.cnf , deadline. Restarts: 1450
uf250-04.cnf fulfilled No. of Restarts: 947 No. of Flips: 1952 time to process: 4 seconds.
uf250-04.cnf fulfilled No. of Restarts: 1248 No. of Flips: 1842 time to process: 5 seconds.
uf250-04.cnf fulfilled No. of Restarts: 386 No. of Flips: 1298 time to process: 4 seconds.
uf250-04.cnf fulfilled No. of Restarts: 576 No. of Flips: 2364 time to process: 4 seconds.
uf250-04.cnf fulfilled No. of Restarts: 303 No. of Flips: 1409 time to process: 1 seconds.
uf250-04.cnf fulfilled No. of Restarts: 1340 No. of Flips: 2614 time to process: 6 seconds.
uf250-04.cnf fulfilled No. of Restarts: 908 No. of Flips: 2775 time to process: 4 seconds.
uf250-04.cnf fulfilled No. of Restarts: 1302 No. of Flips: 3182 time to process: 11 seconds.
uf250-04.cnf fulfilled No. of Restarts: 19 No. of Flips: 3450 time to process: 0 seconds.
uf250-04.cnf fulfilled No. of Restarts: 761 No. of Flips: 3933 time to process: 9 seconds.
uf250-04.cnf fulfilled No. of Restarts: 425 No. of Flips: 2493 time to process: 1 seconds.
uf250-04.cnf fulfilled No. of Restarts: 181 No. of Flips: 3932 time to process: 5 seconds.
uf250-04.cnf , deadline. Restarts: 1450
uf250-04.cnf fulfilled No. of Restarts: 87 No. of Flips: 3541 time to process: 0 seconds.
uf250-04.cnf fulfilled No. of Restarts: 756 No. of Flips: 725 time to process: 3 seconds.
uf250-04.cnf fulfilled No. of Restarts: 437 No. of Flips: 4834 time to process: 4 seconds.
uf250-04.cnf fulfilled No. of Restarts: 693 No. of Flips: 1553 time to process: 3 seconds.
uf250-04.cnf fulfilled No. of Restarts: 309 No. of Flips: 3633 time to process: 2 seconds.
uf250-04.cnf fulfilled No. of Restarts: 961 No. of Flips: 2852 time to process: 6 seconds.
uf250-04.cnf fulfilled No. of Restarts: 114 No. of Flips: 3442 time to process: 4 seconds.
uf250-04.cnf , deadline. Restarts: 1450
uf250-04.cnf fulfilled No. of Restarts: 292 No. of Flips: 2052 time to process: 1 seconds.
uf250-04.cnf fulfilled No. of Restarts: 662 No. of Flips: 4380 time to process: 2 seconds.
uf250-04.cnf fulfilled No. of Restarts: 640 No. of Flips: 4032 time to process: 2 seconds.
uf250-04.cnf , deadline. Restarts: 1450
uf250-04.cnf , deadline. Restarts: 1450
uf250-04.cnf , deadline. Restarts: 1450
uf250-04.cnf fulfilled No. of Restarts: 650 No. of Flips: 3869 time to process: 2 seconds.
uf250-04.cnf , deadline. Restarts: 1450
uf250-04.cnf fulfilled No. of Restarts: 1259 No. of Flips: 4779 time to process: 5 seconds.
uf250-04.cnf fulfilled No. of Restarts: 394 No. of Flips: 4750 time to process: 2 seconds.
uf250-04.cnf fulfilled No. of Restarts: 1436 No. of Flips: 4570 time to process: 6 seconds.
uf250-04.cnf fulfilled No. of Restarts: 426 No. of Flips: 3376 time to process: 5 seconds.
uf250-04.cnf fulfilled No. of Restarts: 172 No. of Flips: 4027 time to process: 1 seconds.
uf250-04.cnf fulfilled No. of Restarts: 499 No. of Flips: 4017 time to process: 4 seconds.
uf250-04.cnf fulfilled No. of Restarts: 398 No. of Flips: 3200 time to process: 1 seconds.
uf250-04.cnf fulfilled No. of Restarts: 1195 No. of Flips: 3487 time to process: 5 seconds.
uf250-04.cnf fulfilled No. of Restarts: 1075 No. of Flips: 2138 time to process: 4 seconds.
uf250-04.cnf fulfilled No. of Restarts: 22 No. of Flips: 1983 time to process: 1 seconds.
uf250-04.cnf fulfilled No. of Restarts: 10 No. of Flips: 4050 time to process: 4 seconds.
uf250-04.cnf fulfilled No. of Restarts: 110 No. of Flips: 4143 time to process: 2 seconds.
uf250-04.cnf , deadline. Restarts: 1450
uf250-04.cnf fulfilled No. of Restarts: 82 No. of Flips: 4949 time to process: 0 seconds.
uf250-04.cnf , deadline. Restarts: 1450
uf250-04.cnf fulfilled No. of Restarts: 675 No. of Flips: 4715 time to process: 2 seconds.
uf250-04.cnf fulfilled No. of Restarts: 973 No. of Flips: 4400 time to process: 5 seconds.
uf250-04.cnf fulfilled No. of Restarts: 491 No. of Flips: 4305 time to process: 2 seconds.
uf250-04.cnf , deadline. Restarts: 1450
uf250-04.cnf fulfilled No. of Restarts: 137 No. of Flips: 2406 time to process: 0 seconds.
uf250-04.cnf fulfilled No. of Restarts: 712 No. of Flips: 3864 time to process: 3 seconds.
uf250-04.cnf , deadline. Restarts: 1450
uf250-04.cnf fulfilled No. of Restarts: 993 No. of Flips: 2203 time to process: 4 seconds.
uf250-04.cnf fulfilled No. of Restarts: 1203 No. of Flips: 1538 time to process: 7 seconds.
uf250-04.cnf , deadline. Restarts: 1450
uf250-04.cnf fulfilled No. of Restarts: 887 No. of Flips: 3340 time to process: 3 seconds.
uf250-04.cnf fulfilled No. of Restarts: 191 No. of Flips: 2455 time to process: 3 seconds.
uf250-04.cnf fulfilled No. of Restarts: 903 No. of Flips: 4776 time to process: 6 seconds.
uf250-04.cnf fulfilled No. of Restarts: 731 No. of Flips: 3708 time to process: 3 seconds.
uf250-04.cnf fulfilled No. of Restarts: 132 No. of Flips: 2686 time to process: 3 seconds.
uf250-04.cnf , deadline. Restarts: 1450
uf250-04.cnf fulfilled No. of Restarts: 464 No. of Flips: 586 time to process: 2 seconds.
uf250-04.cnf fulfilled No. of Restarts: 574 No. of Flips: 4731 time to process: 6 seconds.
uf250-04.cnf fulfilled No. of Restarts: 721 No. of Flips: 1315 time to process: 3 seconds.
uf250-04.cnf fulfilled No. of Restarts: 430 No. of Flips: 3565 time to process: 5 seconds.
uf250-04.cnf fulfilled No. of Restarts: 177 No. of Flips: 672 time to process: 2 seconds.
uf250-04.cnf fulfilled No. of Restarts: 445 No. of Flips: 1326 time to process: 7 seconds.
uf250-04.cnf fulfilled No. of Restarts: 510 No. of Flips: 2706 time to process: 2 seconds.
uf250-04.cnf fulfilled No. of Restarts: 401 No. of Flips: 4846 time to process: 6 seconds.
uf250-04.cnf fulfilled No. of Restarts: 1373 No. of Flips: 3253 time to process: 6 seconds.
uf250-04.cnf fulfilled No. of Restarts: 303 No. of Flips: 4039 time to process: 1 seconds.
uf250-04.cnf , deadline. Restarts: 1450
uf250-04.cnf fulfilled No. of Restarts: 557 No. of Flips: 4174 time to process: 2 seconds.
uf250-04.cnf fulfilled No. of Restarts: 797 No. of Flips: 4508 time to process: 6 seconds.
uf250-04.cnf fulfilled No. of Restarts: 1166 No. of Flips: 1330 time to process: 4 seconds.
uf250-04.cnf fulfilled No. of Restarts: 695 No. of Flips: 803 time to process: 6 seconds.
uf250-04.cnf fulfilled No. of Restarts: 340 No. of Flips: 3903 time to process: 4 seconds.
uf250-04.cnf fulfilled No. of Restarts: 336 No. of Flips: 1016 time to process: 3 seconds.
uf250-04.cnf fulfilled No. of Restarts: 132 No. of Flips: 1898 time to process: 4 seconds.
uf250-04.cnf fulfilled No. of Restarts: 1005 No. of Flips: 3656 time to process: 5 seconds.
uf250-04.cnf fulfilled No. of Restarts: 198 No. of Flips: 2861 time to process: 1 seconds.
uf250-04.cnf fulfilled No. of Restarts: 626 No. of Flips: 3724 time to process: 8 seconds.
uf250-04.cnf fulfilled No. of Restarts: 829 No. of Flips: 2998 time to process: 4 seconds.
uf250-04.cnf fulfilled No. of Restarts: 871 No. of Flips: 3589 time to process: 5 seconds.
uf250-04.cnf fulfilled No. of Restarts: 728 No. of Flips: 3008 time to process: 3 seconds.
uf250-04.cnf fulfilled No. of Restarts: 106 No. of Flips: 700 time to process: 6 seconds.
uf250-04.cnf fulfilled No. of Restarts: 323 No. of Flips: 4781 time to process: 4 seconds.
uf250-04.cnf fulfilled No. of Restarts: 158 No. of Flips: 3298 time to process: 4 seconds.
uf250-04.cnf fulfilled No. of Restarts: 340 No. of Flips: 4568 time to process: 5 seconds.
uf250-04.cnf , deadline. Restarts: 1450
uf250-04.cnf fulfilled No. of Restarts: 1010 No. of Flips: 4376 time to process: 4 seconds.
uf250-04.cnf , deadline. Restarts: 1450
uf250-04.cnf , deadline. Restarts: 1450
uf250-04.cnf fulfilled No. of Restarts: 671 No. of Flips: 3798 time to process: 2 seconds.
uf250-04.cnf fulfilled No. of Restarts: 4 No. of Flips: 1553 time to process: 3 seconds.
uf250-04.cnf fulfilled No. of Restarts: 1346 No. of Flips: 2285 time to process: 8 seconds.
uf250-04.cnf fulfilled No. of Restarts: 281 No. of Flips: 1074 time to process: 1 seconds.
uf250-04.cnf fulfilled No. of Restarts: 1367 No. of Flips: 1556 time to process: 11 seconds.
uf250-04.cnf fulfilled No. of Restarts: 690 No. of Flips: 1527 time to process: 2 seconds.
uf250-04.cnf fulfilled No. of Restarts: 447 No. of Flips: 2680 time to process: 1 seconds.
uf250-04.cnf fulfilled No. of Restarts: 510 No. of Flips: 4305 time to process: 4 seconds.
uf250-04.cnf , deadline. Restarts: 1450
uf250-04.cnf fulfilled No. of Restarts: 514 No. of Flips: 4686 time to process: 2 seconds.
uf250-04.cnf fulfilled No. of Restarts: 1077 No. of Flips: 2041 time to process: 8 seconds.
uf250-04.cnf , deadline. Restarts: 1450
uf250-04.cnf fulfilled No. of Restarts: 960 No. of Flips: 1718 time to process: 4 seconds.
uf250-04.cnf fulfilled No. of Restarts: 14 No. of Flips: 936 time to process: 2 seconds.
uf250-04.cnf fulfilled No. of Restarts: 664 No. of Flips: 4901 time to process: 2 seconds.
uf250-04.cnf fulfilled No. of Restarts: 972 No. of Flips: 2612 time to process: 5 seconds.
uf250-04.cnf fulfilled No. of Restarts: 1099 No. of Flips: 3035 time to process: 8 seconds.
uf250-04.cnf fulfilled No. of Restarts: 373 No. of Flips: 2040 time to process: 1 seconds.
uf250-04.cnf fulfilled No. of Restarts: 212 No. of Flips: 2726 time to process: 2 seconds.
uf250-04.cnf fulfilled No. of Restarts: 497 No. of Flips: 2756 time to process: 8 seconds.
uf250-04.cnf , deadline. Restarts: 1450
uf250-04.cnf fulfilled No. of Restarts: 451 No. of Flips: 2417 time to process: 2 seconds.
uf250-04.cnf fulfilled No. of Restarts: 711 No. of Flips: 3618 time to process: 3 seconds.
uf250-04.cnf fulfilled No. of Restarts: 1300 No. of Flips: 4339 time to process: 7 seconds.
uf250-04.cnf fulfilled No. of Restarts: 568 No. of Flips: 2691 time to process: 4 seconds.
uf250-04.cnf , deadline. Restarts: 1450
uf250-04.cnf , deadline. Restarts: 1450
uf250-04.cnf fulfilled No. of Restarts: 521 No. of Flips: 1958 time to process: 2 seconds.
uf250-04.cnf fulfilled No. of Restarts: 259 No. of Flips: 3559 time to process: 4 seconds.
uf250-04.cnf , deadline. Restarts: 1450
uf250-04.cnf fulfilled No. of Restarts: 302 No. of Flips: 4844 time to process: 1 seconds.
uf250-04.cnf , deadline. Restarts: 1450
uf250-04.cnf fulfilled No. of Restarts: 381 No. of Flips: 2280 time to process: 1 seconds.
uf250-04.cnf fulfilled No. of Restarts: 1080 No. of Flips: 4309 time to process: 9 seconds.
uf250-04.cnf fulfilled No. of Restarts: 457 No. of Flips: 1448 time to process: 3 seconds.
uf250-04.cnf fulfilled No. of Restarts: 212 No. of Flips: 3813 time to process: 3 seconds.
uf250-04.cnf fulfilled No. of Restarts: 20 No. of Flips: 2170 time to process: 3 seconds.
uf250-04.cnf , deadline. Restarts: 1450
uf250-04.cnf fulfilled No. of Restarts: 1027 No. of Flips: 4159 time to process: 4 seconds.
uf250-04.cnf fulfilled No. of Restarts: 347 No. of Flips: 3888 time to process: 3 seconds.
uf250-04.cnf fulfilled No. of Restarts: 810 No. of Flips: 3175 time to process: 6 seconds.
uf250-04.cnf fulfilled No. of Restarts: 653 No. of Flips: 3192 time to process: 2 seconds.
uf250-04.cnf fulfilled No. of Restarts: 160 No. of Flips: 4122 time to process: 2 seconds.
uf250-04.cnf fulfilled No. of Restarts: 23 No. of Flips: 2531 time to process: 4 seconds.
uf250-04.cnf fulfilled No. of Restarts: 653 No. of Flips: 2836 time to process: 3 seconds.
uf250-04.cnf fulfilled No. of Restarts: 227 No. of Flips: 3741 time to process: 1 seconds.
uf250-04.cnf , deadline. Restarts: 1450
uf250-04.cnf fulfilled No. of Restarts: 793 No. of Flips: 3397 time to process: 3 seconds.
uf250-04.cnf fulfilled No. of Restarts: 443 No. of Flips: 2369 time to process: 1 seconds.
uf250-04.cnf fulfilled No. of Restarts: 600 No. of Flips: 2627 time to process: 3 seconds.
uf250-04.cnf fulfilled No. of Restarts: 337 No. of Flips: 4958 time to process: 5 seconds.
uf250-04.cnf fulfilled No. of Restarts: 217 No. of Flips: 2889 time to process: 2 seconds.
uf250-04.cnf fulfilled No. of Restarts: 364 No. of Flips: 1072 time to process: 3 seconds.
uf250-04.cnf , deadline. Restarts: 1450
uf250-04.cnf fulfilled No. of Restarts: 1332 No. of Flips: 2784 time to process: 5 seconds.
uf250-04.cnf fulfilled No. of Restarts: 1140 No. of Flips: 3037 time to process: 5 seconds.
uf250-04.cnf fulfilled No. of Restarts: 168 No. of Flips: 1314 time to process: 1 seconds.
uf250-04.cnf , deadline. Restarts: 1450
uf250-04.cnf fulfilled No. of Restarts: 400 No. of Flips: 832 time to process: 1 seconds.
uf250-04.cnf fulfilled No. of Restarts: 632 No. of Flips: 2671 time to process: 2 seconds.
uf250-04.cnf fulfilled No. of Restarts: 939 No. of Flips: 3015 time to process: 5 seconds.
uf250-04.cnf fulfilled No. of Restarts: 52 No. of Flips: 2864 time to process: 0 seconds.
uf250-04.cnf fulfilled No. of Restarts: 1109 No. of Flips: 1161 time to process: 6 seconds.
uf250-04.cnf fulfilled No. of Restarts: 782 No. of Flips: 967 time to process: 3 seconds.
uf250-04.cnf fulfilled No. of Restarts: 242 No. of Flips: 2714 time to process: 7 seconds.
uf250-04.cnf fulfilled No. of Restarts: 1270 No. of Flips: 4379 time to process: 5 seconds.
uf250-04.cnf , deadline. Restarts: 1450
uf250-04.cnf , deadline. Restarts: 1450
uf250-04.cnf fulfilled No. of Restarts: 364 No. of Flips: 2608 time to process: 1 seconds.
uf250-04.cnf , deadline. Restarts: 1450
uf250-04.cnf fulfilled No. of Restarts: 129 No. of Flips: 3335 time to process: 0 seconds.
uf250-04.cnf fulfilled No. of Restarts: 243 No. of Flips: 1845 time to process: 6 seconds.
uf250-04.cnf fulfilled No. of Restarts: 1089 No. of Flips: 3382 time to process: 5 seconds.
uf250-04.cnf fulfilled No. of Restarts: 1022 No. of Flips: 3577 time to process: 4 seconds.
uf250-04.cnf fulfilled No. of Restarts: 42 No. of Flips: 3123 time to process: 1 seconds.
uf250-04.cnf fulfilled No. of Restarts: 457 No. of Flips: 1412 time to process: 3 seconds.
uf250-04.cnf fulfilled No. of Restarts: 1287 No. of Flips: 3383 time to process: 8 seconds.
uf250-04.cnf fulfilled No. of Restarts: 382 No. of Flips: 3379 time to process: 1 seconds.
uf250-04.cnf fulfilled No. of Restarts: 643 No. of Flips: 2400 time to process: 4 seconds.
uf250-04.cnf fulfilled No. of Restarts: 668 No. of Flips: 3515 time to process: 5 seconds.
uf250-04.cnf fulfilled No. of Restarts: 471 No. of Flips: 3282 time to process: 2 seconds.
uf250-04.cnf fulfilled No. of Restarts: 644 No. of Flips: 2858 time to process: 8 seconds.
uf250-04.cnf fulfilled No. of Restarts: 1183 No. of Flips: 3146 time to process: 6 seconds.
uf250-04.cnf fulfilled No. of Restarts: 937 No. of Flips: 3321 time to process: 7 seconds.
uf250-04.cnf , deadline. Restarts: 1450
uf250-04.cnf fulfilled No. of Restarts: 471 No. of Flips: 3850 time to process: 2 seconds.
