# Supplementary material for: Completion Probabilities and Parallel Restart Strategies under an Imposed Deadline
Source: PLoS One. 2016 Oct 12;11(10):e0164605. doi: 10.1371/journal.pone.0164605 (PMC5061357; doi:10.1371/journal.pone.0164605)
Supplement: S1 File — The file “S1_File.zip” is the data gathered from the experiments regarding completion probability. (ZIP) [file pone.0164605.s004.zip › results_Multi_r1550.344.txt]

uf250-04.cnf fulfilled No. of Restarts: 627 No. of Flips: 2829 time to process: 2 seconds.
uf250-04.cnf fulfilled No. of Restarts: 1159 No. of Flips: 1627 time to process: 5 seconds.
uf250-04.cnf fulfilled No. of Restarts: 721 No. of Flips: 2868 time to process: 4 seconds.
uf250-04.cnf , deadline. Restarts: 1550
uf250-04.cnf fulfilled No. of Restarts: 987 No. of Flips: 1146 time to process: 4 seconds.
uf250-04.cnf fulfilled No. of Restarts: 1458 No. of Flips: 2908 time to process: 6 seconds.
uf250-04.cnf fulfilled No. of Restarts: 1488 No. of Flips: 3035 time to process: 8 seconds.
uf250-04.cnf , deadline. Restarts: 1550
uf250-04.cnf fulfilled No. of Restarts: 48 No. of Flips: 4524 time to process: 0 seconds.
uf250-04.cnf fulfilled No. of Restarts: 425 No. of Flips: 4850 time to process: 1 seconds.
uf250-04.cnf fulfilled No. of Restarts: 594 No. of Flips: 3499 time to process: 6 seconds.
uf250-04.cnf fulfilled No. of Restarts: 1039 No. of Flips: 3299 time to process: 7 seconds.
uf250-04.cnf fulfilled No. of Restarts: 1193 No. of Flips: 3373 time to process: 4 seconds.
uf250-04.cnf , deadline. Restarts: 1550
uf250-04.cnf fulfilled No. of Restarts: 794 No. of Flips: 4953 time to process: 3 seconds.
uf250-04.cnf fulfilled No. of Restarts: 295 No. of Flips: 4213 time to process: 1 seconds.
uf250-04.cnf fulfilled No. of Restarts: 509 No. of Flips: 1869 time to process: 3 seconds.
uf250-04.cnf fulfilled No. of Restarts: 285 No. of Flips: 3871 time to process: 3 seconds.
uf250-04.cnf fulfilled No. of Restarts: 129 No. of Flips: 4101 time to process: 3 seconds.
uf250-04.cnf fulfilled No. of Restarts: 233 No. of Flips: 2258 time to process: 2 seconds.
uf250-04.cnf fulfilled No. of Restarts: 261 No. of Flips: 3380 time to process: 2 seconds.
uf250-04.cnf fulfilled No. of Restarts: 1017 No. of Flips: 2283 time to process: 10 seconds.
uf250-04.cnf fulfilled No. of Restarts: 1 No. of Flips: 4997 time to process: 0 seconds.
uf250-04.cnf fulfilled No. of Restarts: 341 No. of Flips: 1906 time to process: 1 seconds.
uf250-04.cnf fulfilled No. of Restarts: 1224 No. of Flips: 4273 time to process: 7 seconds.
uf250-04.cnf fulfilled No. of Restarts: 787 No. of Flips: 4284 time to process: 3 seconds.
uf250-04.cnf fulfilled No. of Restarts: 541 No. of Flips: 2120 time to process: 2 seconds.
uf250-04.cnf , deadline. Restarts: 1550
uf250-04.cnf , deadline. Restarts: 1550
uf250-04.cnf fulfilled No. of Restarts: 1376 No. of Flips: 3384 time to process: 5 seconds.
uf250-04.cnf fulfilled No. of Restarts: 1441 No. of Flips: 4935 time to process: 6 seconds.
uf250-04.cnf fulfilled No. of Restarts: 80 No. of Flips: 4186 time to process: 0 seconds.
uf250-04.cnf fulfilled No. of Restarts: 89 No. of Flips: 2256 time to process: 2 seconds.
uf250-04.cnf fulfilled No. of Restarts: 454 No. of Flips: 3841 time to process: 2 seconds.
uf250-04.cnf fulfilled No. of Restarts: 977 No. of Flips: 3754 time to process: 4 seconds.
uf250-04.cnf fulfilled No. of Restarts: 648 No. of Flips: 2023 time to process: 2 seconds.
uf250-04.cnf fulfilled No. of Restarts: 645 No. of Flips: 1276 time to process: 2 seconds.
uf250-04.cnf fulfilled No. of Restarts: 265 No. of Flips: 4624 time to process: 7 seconds.
uf250-04.cnf fulfilled No. of Restarts: 1334 No. of Flips: 2062 time to process: 6 seconds.
uf250-04.cnf fulfilled No. of Restarts: 677 No. of Flips: 3532 time to process: 2 seconds.
uf250-04.cnf , deadline. Restarts: 1550
uf250-04.cnf , deadline. Restarts: 1550
uf250-04.cnf fulfilled No. of Restarts: 308 No. of Flips: 2246 time to process: 1 seconds.
uf250-04.cnf fulfilled No. of Restarts: 1145 No. of Flips: 1392 time to process: 4 seconds.
uf250-04.cnf fulfilled No. of Restarts: 685 No. of Flips: 3865 time to process: 3 seconds.
uf250-04.cnf , deadline. Restarts: 1550
uf250-04.cnf fulfilled No. of Restarts: 285 No. of Flips: 2582 time to process: 1 seconds.
uf250-04.cnf fulfilled No. of Restarts: 709 No. of Flips: 3869 time to process: 3 seconds.
uf250-04.cnf fulfilled No. of Restarts: 85 No. of Flips: 2371 time to process: 2 seconds.
uf250-04.cnf fulfilled No. of Restarts: 1222 No. of Flips: 2136 time to process: 6 seconds.
uf250-04.cnf fulfilled No. of Restarts: 829 No. of Flips: 1955 time to process: 9 seconds.
uf250-04.cnf , deadline. Restarts: 1550
uf250-04.cnf fulfilled No. of Restarts: 444 No. of Flips: 4774 time to process: 1 seconds.
uf250-04.cnf , deadline. Restarts: 1550
uf250-04.cnf fulfilled No. of Restarts: 1275 No. of Flips: 3893 time to process: 5 seconds.
uf250-04.cnf fulfilled No. of Restarts: 26 No. of Flips: 2903 time to process: 1 seconds.
uf250-04.cnf fulfilled No. of Restarts: 1020 No. of Flips: 2727 time to process: 6 seconds.
uf250-04.cnf , deadline. Restarts: 1550
uf250-04.cnf fulfilled No. of Restarts: 467 No. of Flips: 853 time to process: 2 seconds.
uf250-04.cnf fulfilled No. of Restarts: 1516 No. of Flips: 4780 time to process: 6 seconds.
uf250-04.cnf fulfilled No. of Restarts: 415 No. of Flips: 3081 time to process: 5 seconds.
uf250-04.cnf fulfilled No. of Restarts: 556 No. of Flips: 2172 time to process: 3 seconds.
uf250-04.cnf fulfilled No. of Restarts: 777 No. of Flips: 4298 time to process: 8 seconds.
uf250-04.cnf fulfilled No. of Restarts: 1279 No. of Flips: 972 time to process: 5 seconds.
uf250-04.cnf fulfilled No. of Restarts: 210 No. of Flips: 1894 time to process: 2 seconds.
uf250-04.cnf fulfilled No. of Restarts: 557 No. of Flips: 3434 time to process: 5 seconds.
uf250-04.cnf fulfilled No. of Restarts: 1078 No. of Flips: 2059 time to process: 4 seconds.
uf250-04.cnf , deadline. Restarts: 1550
uf250-04.cnf fulfilled No. of Restarts: 532 No. of Flips: 3252 time to process: 2 seconds.
uf250-04.cnf , deadline. Restarts: 1550
uf250-04.cnf fulfilled No. of Restarts: 1017 No. of Flips: 3169 time to process: 6 seconds.
uf250-04.cnf fulfilled No. of Restarts: 314 No. of Flips: 3036 time to process: 1 seconds.
uf250-04.cnf fulfilled No. of Restarts: 858 No. of Flips: 4683 time to process: 4 seconds.
uf250-04.cnf fulfilled No. of Restarts: 266 No. of Flips: 1386 time to process: 1 seconds.
uf250-04.cnf fulfilled No. of Restarts: 90 No. of Flips: 1882 time to process: 0 seconds.
uf250-04.cnf fulfilled No. of Restarts: 1085 No. of Flips: 2693 time to process: 8 seconds.
uf250-04.cnf fulfilled No. of Restarts: 95 No. of Flips: 1644 time to process: 0 seconds.
uf250-04.cnf fulfilled No. of Restarts: 844 No. of Flips: 4830 time to process: 6 seconds.
uf250-04.cnf fulfilled No. of Restarts: 69 No. of Flips: 3083 time to process: 0 seconds.
uf250-04.cnf , deadline. Restarts: 1550
uf250-04.cnf fulfilled No. of Restarts: 1473 No. of Flips: 4484 time to process: 6 seconds.
uf250-04.cnf fulfilled No. of Restarts: 879 No. of Flips: 1711 time to process: 3 seconds.
uf250-04.cnf fulfilled No. of Restarts: 57 No. of Flips: 1367 time to process: 1 seconds.
uf250-04.cnf fulfilled No. of Restarts: 305 No. of Flips: 957 time to process: 1 seconds.
uf250-04.cnf fulfilled No. of Restarts: 158 No. of Flips: 1798 time to process: 6 seconds.
uf250-04.cnf fulfilled No. of Restarts: 347 No. of Flips: 2652 time to process: 2 seconds.
uf250-04.cnf fulfilled No. of Restarts: 1115 No. of Flips: 1527 time to process: 6 seconds.
uf250-04.cnf fulfilled No. of Restarts: 1227 No. of Flips: 4904 time to process: 5 seconds.
uf250-04.cnf fulfilled No. of Restarts: 1193 No. of Flips: 3012 time to process: 6 seconds.
uf250-04.cnf fulfilled No. of Restarts: 359 No. of Flips: 4168 time to process: 2 seconds.
uf250-04.cnf fulfilled No. of Restarts: 263 No. of Flips: 4079 time to process: 2 seconds.
uf250-04.cnf fulfilled No. of Restarts: 687 No. of Flips: 4296 time to process: 6 seconds.
uf250-04.cnf , deadline. Restarts: 1550
uf250-04.cnf fulfilled No. of Restarts: 1333 No. of Flips: 2056 time to process: 5 seconds.
uf250-04.cnf fulfilled No. of Restarts: 1124 No. of Flips: 2935 time to process: 5 seconds.
uf250-04.cnf fulfilled No. of Restarts: 1165 No. of Flips: 4890 time to process: 6 seconds.
uf250-04.cnf fulfilled No. of Restarts: 98 No. of Flips: 3608 time to process: 0 seconds.
uf250-04.cnf fulfilled No. of Restarts: 196 No. of Flips: 1994 time to process: 0 seconds.
uf250-04.cnf fulfilled No. of Restarts: 949 No. of Flips: 3466 time to process: 4 seconds.
uf250-04.cnf fulfilled No. of Restarts: 127 No. of Flips: 699 time to process: 1 seconds.
uf250-04.cnf fulfilled No. of Restarts: 747 No. of Flips: 2289 time to process: 9 seconds.
uf250-04.cnf , deadline. Restarts: 1550
uf250-04.cnf fulfilled No. of Restarts: 162 No. of Flips: 1645 time to process: 0 seconds.
uf250-04.cnf , deadline. Restarts: 1550
uf250-04.cnf fulfilled No. of Restarts: 157 No. of Flips: 2435 time to process: 0 seconds.
uf250-04.cnf fulfilled No. of Restarts: 782 No. of Flips: 4623 time to process: 4 seconds.
uf250-04.cnf fulfilled No. of Restarts: 1046 No. of Flips: 1471 time to process: 5 seconds.
uf250-04.cnf fulfilled No. of Restarts: 436 No. of Flips: 4385 time to process: 2 seconds.
uf250-04.cnf fulfilled No. of Restarts: 1053 No. of Flips: 3217 time to process: 10 seconds.
uf250-04.cnf fulfilled No. of Restarts: 859 No. of Flips: 1536 time to process: 3 seconds.
uf250-04.cnf fulfilled No. of Restarts: 327 No. of Flips: 4750 time to process: 2 seconds.
uf250-04.cnf fulfilled No. of Restarts: 600 No. of Flips: 1205 time to process: 3 seconds.
uf250-04.cnf fulfilled No. of Restarts: 119 No. of Flips: 1550 time to process: 0 seconds.
uf250-04.cnf fulfilled No. of Restarts: 327 No. of Flips: 1555 time to process: 3 seconds.
uf250-04.cnf fulfilled No. of Restarts: 1161 No. of Flips: 4048 time to process: 5 seconds.
uf250-04.cnf fulfilled No. of Restarts: 801 No. of Flips: 2769 time to process: 3 seconds.
uf250-04.cnf fulfilled No. of Restarts: 10 No. of Flips: 2752 time to process: 1 seconds.
uf250-04.cnf fulfilled No. of Restarts: 374 No. of Flips: 3335 time to process: 4 seconds.
uf250-04.cnf fulfilled No. of Restarts: 1531 No. of Flips: 4094 time to process: 7 seconds.
uf250-04.cnf fulfilled No. of Restarts: 262 No. of Flips: 4307 time to process: 1 seconds.
uf250-04.cnf , deadline. Restarts: 1550
uf250-04.cnf fulfilled No. of Restarts: 1312 No. of Flips: 1741 time to process: 5 seconds.
uf250-04.cnf fulfilled No. of Restarts: 957 No. of Flips: 2213 time to process: 5 seconds.
uf250-04.cnf fulfilled No. of Restarts: 364 No. of Flips: 3810 time to process: 3 seconds.
uf250-04.cnf fulfilled No. of Restarts: 561 No. of Flips: 3297 time to process: 2 seconds.
uf250-04.cnf fulfilled No. of Restarts: 954 No. of Flips: 3987 time to process: 7 seconds.
uf250-04.cnf fulfilled No. of Restarts: 1436 No. of Flips: 1739 time to process: 11 seconds.
uf250-04.cnf , deadline. Restarts: 1550
uf250-04.cnf fulfilled No. of Restarts: 346 No. of Flips: 4948 time to process: 1 seconds.
uf250-04.cnf fulfilled No. of Restarts: 1508 No. of Flips: 4377 time to process: 11 seconds.
uf250-04.cnf fulfilled No. of Restarts: 169 No. of Flips: 3366 time to process: 0 seconds.
uf250-04.cnf fulfilled No. of Restarts: 112 No. of Flips: 2123 time to process: 5 seconds.
uf250-04.cnf fulfilled No. of Restarts: 376 No. of Flips: 1209 time to process: 2 seconds.
uf250-04.cnf fulfilled No. of Restarts: 1090 No. of Flips: 4106 time to process: 4 seconds.
uf250-04.cnf fulfilled No. of Restarts: 775 No. of Flips: 2641 time to process: 9 seconds.
uf250-04.cnf fulfilled No. of Restarts: 182 No. of Flips: 1889 time to process: 0 seconds.
uf250-04.cnf fulfilled No. of Restarts: 96 No. of Flips: 891 time to process: 3 seconds.
uf250-04.cnf fulfilled No. of Restarts: 192 No. of Flips: 1176 time to process: 2 seconds.
uf250-04.cnf fulfilled No. of Restarts: 350 No. of Flips: 2729 time to process: 1 seconds.
uf250-04.cnf fulfilled No. of Restarts: 681 No. of Flips: 1476 time to process: 4 seconds.
uf250-04.cnf fulfilled No. of Restarts: 466 No. of Flips: 2693 time to process: 2 seconds.
uf250-04.cnf fulfilled No. of Restarts: 74 No. of Flips: 2416 time to process: 1 seconds.
uf250-04.cnf fulfilled No. of Restarts: 550 No. of Flips: 3342 time to process: 3 seconds.
uf250-04.cnf fulfilled No. of Restarts: 922 No. of Flips: 1313 time to process: 4 seconds.
uf250-04.cnf fulfilled No. of Restarts: 654 No. of Flips: 1457 time to process: 7 seconds.
uf250-04.cnf fulfilled No. of Restarts: 1121 No. of Flips: 1674 time to process: 10 seconds.
uf250-04.cnf fulfilled No. of Restarts: 200 No. of Flips: 4250 time to process: 0 seconds.
uf250-04.cnf fulfilled No. of Restarts: 221 No. of Flips: 3731 time to process: 6 seconds.
uf250-04.cnf fulfilled No. of Restarts: 227 No. of Flips: 4719 time to process: 1 seconds.
uf250-04.cnf fulfilled No. of Restarts: 1170 No. of Flips: 3323 time to process: 6 seconds.
uf250-04.cnf fulfilled No. of Restarts: 458 No. of Flips: 3623 time to process: 1 seconds.
uf250-04.cnf fulfilled No. of Restarts: 625 No. of Flips: 2309 time to process: 3 seconds.
uf250-04.cnf fulfilled No. of Restarts: 1214 No. of Flips: 4999 time to process: 6 seconds.
uf250-04.cnf , deadline. Restarts: 1550
uf250-04.cnf , deadline. Restarts: 1550
uf250-04.cnf fulfilled No. of Restarts: 900 No. of Flips: 1027 time to process: 4 seconds.
uf250-04.cnf fulfilled No. of Restarts: 935 No. of Flips: 4506 time to process: 4 seconds.
uf250-04.cnf fulfilled No. of Restarts: 271 No. of Flips: 2855 time to process: 1 seconds.
uf250-04.cnf fulfilled No. of Restarts: 1395 No. of Flips: 2673 time to process: 9 seconds.
uf250-04.cnf fulfilled No. of Restarts: 640 No. of Flips: 1926 time to process: 6 seconds.
uf250-04.cnf , deadline. Restarts: 1550
uf250-04.cnf , deadline. Restarts: 1550
uf250-04.cnf fulfilled No. of Restarts: 401 No. of Flips: 1041 time to process: 1 seconds.
uf250-04.cnf fulfilled No. of Restarts: 186 No. of Flips: 2246 time to process: 5 seconds.
uf250-04.cnf fulfilled No. of Restarts: 1057 No. of Flips: 4158 time to process: 6 seconds.
uf250-04.cnf fulfilled No. of Restarts: 1033 No. of Flips: 1815 time to process: 4 seconds.
uf250-04.cnf fulfilled No. of Restarts: 1526 No. of Flips: 1711 time to process: 7 seconds.
uf250-04.cnf , deadline. Restarts: 1550
uf250-04.cnf fulfilled No. of Restarts: 296 No. of Flips: 1238 time to process: 1 seconds.
uf250-04.cnf fulfilled No. of Restarts: 416 No. of Flips: 4765 time to process: 1 seconds.
uf250-04.cnf fulfilled No. of Restarts: 505 No. of Flips: 4823 time to process: 5 seconds.
uf250-04.cnf fulfilled No. of Restarts: 13 No. of Flips: 4446 time to process: 2 seconds.
uf250-04.cnf fulfilled No. of Restarts: 1230 No. of Flips: 4778 time to process: 8 seconds.
uf250-04.cnf , deadline. Restarts: 1550
uf250-04.cnf fulfilled No. of Restarts: 332 No. of Flips: 2428 time to process: 1 seconds.
uf250-04.cnf fulfilled No. of Restarts: 712 No. of Flips: 1693 time to process: 8 seconds.
uf250-04.cnf fulfilled No. of Restarts: 425 No. of Flips: 3851 time to process: 1 seconds.
uf250-04.cnf fulfilled No. of Restarts: 539 No. of Flips: 2725 time to process: 3 seconds.
uf250-04.cnf fulfilled No. of Restarts: 412 No. of Flips: 1730 time to process: 4 seconds.
uf250-04.cnf fulfilled No. of Restarts: 49 No. of Flips: 2715 time to process: 2 seconds.
uf250-04.cnf fulfilled No. of Restarts: 281 No. of Flips: 4533 time to process: 3 seconds.
uf250-04.cnf fulfilled No. of Restarts: 806 No. of Flips: 1823 time to process: 4 seconds.
uf250-04.cnf fulfilled No. of Restarts: 582 No. of Flips: 3479 time to process: 7 seconds.
uf250-04.cnf fulfilled No. of Restarts: 175 No. of Flips: 3220 time to process: 0 seconds.
uf250-04.cnf fulfilled No. of Restarts: 1051 No. of Flips: 2458 time to process: 7 seconds.
uf250-04.cnf fulfilled No. of Restarts: 1048 No. of Flips: 3169 time to process: 6 seconds.
uf250-04.cnf fulfilled No. of Restarts: 409 No. of Flips: 1743 time to process: 2 seconds.
uf250-04.cnf fulfilled No. of Restarts: 899 No. of Flips: 4311 time to process: 8 seconds.
uf250-04.cnf fulfilled No. of Restarts: 157 No. of Flips: 4110 time to process: 1 seconds.
uf250-04.cnf fulfilled No. of Restarts: 1464 No. of Flips: 1972 time to process: 11 seconds.
uf250-04.cnf fulfilled No. of Restarts: 366 No. of Flips: 2526 time to process: 1 seconds.
uf250-04.cnf fulfilled No. of Restarts: 1297 No. of Flips: 4467 time to process: 7 seconds.
uf250-04.cnf fulfilled No. of Restarts: 95 No. of Flips: 4684 time to process: 0 seconds.
uf250-04.cnf fulfilled No. of Restarts: 110 No. of Flips: 3532 time to process: 6 seconds.
uf250-04.cnf , deadline. Restarts: 1550
uf250-04.cnf fulfilled No. of Restarts: 970 No. of Flips: 4947 time to process: 4 seconds.
uf250-04.cnf fulfilled No. of Restarts: 1082 No. of Flips: 3161 time to process: 4 seconds.
uf250-04.cnf fulfilled No. of Restarts: 893 No. of Flips: 3699 time to process: 4 seconds.
uf250-04.cnf fulfilled No. of Restarts: 1453 No. of Flips: 931 time to process: 6 seconds.
uf250-04.cnf fulfilled No. of Restarts: 90 No. of Flips: 3306 time to process: 0 seconds.
uf250-04.cnf fulfilled No. of Restarts: 400 No. of Flips: 4495 time to process: 7 seconds.
uf250-04.cnf , deadline. Restarts: 1550
uf250-04.cnf fulfilled No. of Restarts: 390 No. of Flips: 4803 time to process: 1 seconds.
uf250-04.cnf , deadline. Restarts: 1550
uf250-04.cnf fulfilled No. of Restarts: 666 No. of Flips: 4770 time to process: 2 seconds.
uf250-04.cnf fulfilled No. of Restarts: 608 No. of Flips: 2952 time to process: 2 seconds.
uf250-04.cnf fulfilled No. of Restarts: 488 No. of Flips: 3510 time to process: 3 seconds.
uf250-04.cnf fulfilled No. of Restarts: 33 No. of Flips: 1369 time to process: 6 seconds.
uf250-04.cnf fulfilled No. of Restarts: 1314 No. of Flips: 2854 time to process: 5 seconds.
uf250-04.cnf fulfilled No. of Restarts: 1002 No. of Flips: 3499 time to process: 4 seconds.
uf250-04.cnf fulfilled No. of Restarts: 19 No. of Flips: 1198 time to process: 3 seconds.
uf250-04.cnf fulfilled No. of Restarts: 329 No. of Flips: 4039 time to process: 7 seconds.
uf250-04.cnf fulfilled No. of Restarts: 66 No. of Flips: 4021 time to process: 0 seconds.
uf250-04.cnf fulfilled No. of Restarts: 102 No. of Flips: 2158 time to process: 6 seconds.
uf250-04.cnf , deadline. Restarts: 1550
uf250-04.cnf , deadline. Restarts: 1550
uf250-04.cnf , deadline. Restarts: 1550
uf250-04.cnf fulfilled No. of Restarts: 745 No. of Flips: 3302 time to process: 3 seconds.
uf250-04.cnf , deadline. Restarts: 1550
uf250-04.cnf fulfilled No. of Restarts: 279 No. of Flips: 2111 time to process: 1 seconds.
uf250-04.cnf fulfilled No. of Restarts: 211 No. of Flips: 2168 time to process: 1 seconds.
uf250-04.cnf fulfilled No. of Restarts: 628 No. of Flips: 3974 time to process: 6 seconds.
uf250-04.cnf fulfilled No. of Restarts: 983 No. of Flips: 2220 time to process: 7 seconds.
uf250-04.cnf , deadline. Restarts: 1550
uf250-04.cnf fulfilled No. of Restarts: 394 No. of Flips: 4001 time to process: 1 seconds.
uf250-04.cnf fulfilled No. of Restarts: 750 No. of Flips: 2912 time to process: 3 seconds.
uf250-04.cnf fulfilled No. of Restarts: 259 No. of Flips: 2616 time to process: 2 seconds.
uf250-04.cnf fulfilled No. of Restarts: 705 No. of Flips: 1278 time to process: 9 seconds.
uf250-04.cnf fulfilled No. of Restarts: 518 No. of Flips: 3546 time to process: 2 seconds.
uf250-04.cnf , deadline. Restarts: 1550
uf250-04.cnf fulfilled No. of Restarts: 401 No. of Flips: 3704 time to process: 1 seconds.
uf250-04.cnf , deadline. Restarts: 1550
uf250-04.cnf , deadline. Restarts: 1550
uf250-04.cnf fulfilled No. of Restarts: 709 No. of Flips: 3764 time to process: 3 seconds.
uf250-04.cnf fulfilled No. of Restarts: 569 No. of Flips: 2197 time to process: 5 seconds.
uf250-04.cnf fulfilled No. of Restarts: 815 No. of Flips: 4485 time to process: 4 seconds.
uf250-04.cnf fulfilled No. of Restarts: 584 No. of Flips: 1004 time to process: 2 seconds.
uf250-04.cnf , deadline. Restarts: 1550
uf250-04.cnf fulfilled No. of Restarts: 741 No. of Flips: 1422 time to process: 3 seconds.
uf250-04.cnf fulfilled No. of Restarts: 1450 No. of Flips: 3384 time to process: 8 seconds.
uf250-04.cnf fulfilled No. of Restarts: 716 No. of Flips: 2702 time to process: 3 seconds.
uf250-04.cnf fulfilled No. of Restarts: 619 No. of Flips: 3464 time to process: 5 seconds.
uf250-04.cnf , deadline. Restarts: 1550
uf250-04.cnf fulfilled No. of Restarts: 1167 No. of Flips: 4553 time to process: 5 seconds.
uf250-04.cnf fulfilled No. of Restarts: 598 No. of Flips: 2185 time to process: 2 seconds.
uf250-04.cnf fulfilled No. of Restarts: 1484 No. of Flips: 1768 time to process: 11 seconds.
uf250-04.cnf fulfilled No. of Restarts: 14 No. of Flips: 636 time to process: 0 seconds.
uf250-04.cnf fulfilled No. of Restarts: 255 No. of Flips: 2468 time to process: 1 seconds.
uf250-04.cnf fulfilled No. of Restarts: 376 No. of Flips: 4345 time to process: 6 seconds.
uf250-04.cnf fulfilled No. of Restarts: 519 No. of Flips: 4080 time to process: 7 seconds.
uf250-04.cnf , deadline. Restarts: 1550
uf250-04.cnf fulfilled No. of Restarts: 489 No. of Flips: 4441 time to process: 2 seconds.
uf250-04.cnf fulfilled No. of Restarts: 109 No. of Flips: 2589 time to process: 4 seconds.
uf250-04.cnf fulfilled No. of Restarts: 404 No. of Flips: 2615 time to process: 5 seconds.
uf250-04.cnf fulfilled No. of Restarts: 545 No. of Flips: 1437 time to process: 3 seconds.
uf250-04.cnf fulfilled No. of Restarts: 1003 No. of Flips: 2015 time to process: 7 seconds.
uf250-04.cnf fulfilled No. of Restarts: 180 No. of Flips: 3787 time to process: 0 seconds.
uf250-04.cnf , deadline. Restarts: 1550
uf250-04.cnf fulfilled No. of Restarts: 1086 No. of Flips: 4353 time to process: 4 seconds.
uf250-04.cnf fulfilled No. of Restarts: 288 No. of Flips: 1752 time to process: 3 seconds.
uf250-04.cnf , deadline. Restarts: 1550
uf250-04.cnf fulfilled No. of Restarts: 1535 No. of Flips: 3747 time to process: 6 seconds.
uf250-04.cnf , deadline. Restarts: 1550
uf250-04.cnf fulfilled No. of Restarts: 698 No. of Flips: 3030 time to process: 3 seconds.
uf250-04.cnf fulfilled No. of Restarts: 31 No. of Flips: 2107 time to process: 3 seconds.
uf250-04.cnf fulfilled No. of Restarts: 565 No. of Flips: 4365 time to process: 2 seconds.
uf250-04.cnf fulfilled No. of Restarts: 610 No. of Flips: 980 time to process: 9 seconds.
uf250-04.cnf , deadline. Restarts: 1550
uf250-04.cnf fulfilled No. of Restarts: 266 No. of Flips: 2621 time to process: 1 seconds.
uf250-04.cnf fulfilled No. of Restarts: 39 No. of Flips: 4299 time to process: 4 seconds.
uf250-04.cnf , deadline. Restarts: 1550
uf250-04.cnf fulfilled No. of Restarts: 828 No. of Flips: 2371 time to process: 3 seconds.
uf250-04.cnf fulfilled No. of Restarts: 585 No. of Flips: 1024 time to process: 5 seconds.
uf250-04.cnf , deadline. Restarts: 1550
uf250-04.cnf fulfilled No. of Restarts: 1171 No. of Flips: 3079 time to process: 5 seconds.
uf250-04.cnf fulfilled No. of Restarts: 889 No. of Flips: 3600 time to process: 3 seconds.
uf250-04.cnf fulfilled No. of Restarts: 608 No. of Flips: 2181 time to process: 2 seconds.
uf250-04.cnf fulfilled No. of Restarts: 403 No. of Flips: 3720 time to process: 3 seconds.
uf250-04.cnf fulfilled No. of Restarts: 29 No. of Flips: 2377 time to process: 0 seconds.
uf250-04.cnf fulfilled No. of Restarts: 857 No. of Flips: 4085 time to process: 6 seconds.
uf250-04.cnf , deadline. Restarts: 1550
uf250-04.cnf fulfilled No. of Restarts: 1207 No. of Flips: 3635 time to process: 5 seconds.
uf250-04.cnf fulfilled No. of Restarts: 155 No. of Flips: 1631 time to process: 2 seconds.
uf250-04.cnf fulfilled No. of Restarts: 658 No. of Flips: 4150 time to process: 3 seconds.
uf250-04.cnf fulfilled No. of Restarts: 215 No. of Flips: 2408 time to process: 4 seconds.
uf250-04.cnf fulfilled No. of Restarts: 384 No. of Flips: 4289 time to process: 4 seconds.
uf250-04.cnf , deadline. Restarts: 1550
uf250-04.cnf fulfilled No. of Restarts: 961 No. of Flips: 3143 time to process: 4 seconds.
uf250-04.cnf fulfilled No. of Restarts: 131 No. of Flips: 3394 time to process: 3 seconds.
uf250-04.cnf fulfilled No. of Restarts: 19 No. of Flips: 4411 time to process: 0 seconds.
uf250-04.cnf fulfilled No. of Restarts: 359 No. of Flips: 2419 time to process: 3 seconds.
uf250-04.cnf fulfilled No. of Restarts: 692 No. of Flips: 1951 time to process: 5 seconds.
uf250-04.cnf fulfilled No. of Restarts: 384 No. of Flips: 3156 time to process: 4 seconds.
uf250-04.cnf fulfilled No. of Restarts: 350 No. of Flips: 3603 time to process: 4 seconds.
uf250-04.cnf fulfilled No. of Restarts: 141 No. of Flips: 1609 time to process: 0 seconds.
uf250-04.cnf fulfilled No. of Restarts: 959 No. of Flips: 2279 time to process: 9 seconds.
uf250-04.cnf fulfilled No. of Restarts: 1004 No. of Flips: 1174 time to process: 7 seconds.
uf250-04.cnf fulfilled No. of Restarts: 47 No. of Flips: 2131 time to process: 0 seconds.
uf250-04.cnf fulfilled No. of Restarts: 348 No. of Flips: 830 time to process: 7 seconds.
uf250-04.cnf fulfilled No. of Restarts: 605 No. of Flips: 2401 time to process: 2 seconds.
uf250-04.cnf , deadline. Restarts: 1550
uf250-04.cnf , deadline. Restarts: 1550
uf250-04.cnf fulfilled No. of Restarts: 1443 No. of Flips: 4525 time to process: 6 seconds.
uf250-04.cnf fulfilled No. of Restarts: 1035 No. of Flips: 3263 time to process: 4 seconds.
uf250-04.cnf fulfilled No. of Restarts: 103 No. of Flips: 4052 time to process: 2 seconds.
uf250-04.cnf fulfilled No. of Restarts: 86 No. of Flips: 2793 time to process: 1 seconds.
uf250-04.cnf fulfilled No. of Restarts: 1102 No. of Flips: 3443 time to process: 7 seconds.
uf250-04.cnf fulfilled No. of Restarts: 472 No. of Flips: 3946 time to process: 6 seconds.
uf250-04.cnf fulfilled No. of Restarts: 1453 No. of Flips: 3917 time to process: 9 seconds.
uf250-04.cnf fulfilled No. of Restarts: 1070 No. of Flips: 2109 time to process: 4 seconds.
uf250-04.cnf fulfilled No. of Restarts: 207 No. of Flips: 3607 time to process: 0 seconds.
uf250-04.cnf fulfilled No. of Restarts: 299 No. of Flips: 3392 time to process: 2 seconds.
uf250-04.cnf fulfilled No. of Restarts: 86 No. of Flips: 3624 time to process: 3 seconds.
uf250-04.cnf fulfilled No. of Restarts: 1493 No. of Flips: 3127 time to process: 7 seconds.
uf250-04.cnf fulfilled No. of Restarts: 671 No. of Flips: 4681 time to process: 3 seconds.
uf250-04.cnf fulfilled No. of Restarts: 1299 No. of Flips: 2657 time to process: 9 seconds.
uf250-04.cnf fulfilled No. of Restarts: 945 No. of Flips: 3295 time to process: 3 seconds.
uf250-04.cnf fulfilled No. of Restarts: 311 No. of Flips: 3949 time to process: 3 seconds.
uf250-04.cnf fulfilled No. of Restarts: 313 No. of Flips: 4299 time to process: 4 seconds.
uf250-04.cnf fulfilled No. of Restarts: 721 No. of Flips: 4307 time to process: 3 seconds.
uf250-04.cnf , deadline. Restarts: 1550
uf250-04.cnf fulfilled No. of Restarts: 745 No. of Flips: 4742 time to process: 3 seconds.
uf250-04.cnf fulfilled No. of Restarts: 733 No. of Flips: 1187 time to process: 3 seconds.
uf250-04.cnf fulfilled No. of Restarts: 1128 No. of Flips: 4261 time to process: 5 seconds.
uf250-04.cnf fulfilled No. of Restarts: 124 No. of Flips: 4593 time to process: 1 seconds.
uf250-04.cnf fulfilled No. of Restarts: 226 No. of Flips: 3346 time to process: 1 seconds.
uf250-04.cnf fulfilled No. of Restarts: 274 No. of Flips: 3025 time to process: 4 seconds.
uf250-04.cnf fulfilled No. of Restarts: 195 No. of Flips: 2738 time to process: 1 seconds.
uf250-04.cnf fulfilled No. of Restarts: 202 No. of Flips: 2919 time to process: 1 seconds.
uf250-04.cnf fulfilled No. of Restarts: 1158 No. of Flips: 687 time to process: 9 seconds.
uf250-04.cnf fulfilled No. of Restarts: 354 No. of Flips: 3119 time to process: 1 seconds.
uf250-04.cnf fulfilled No. of Restarts: 100 No. of Flips: 3966 time to process: 5 seconds.
uf250-04.cnf fulfilled No. of Restarts: 144 No. of Flips: 4620 time to process: 1 seconds.
uf250-04.cnf fulfilled No. of Restarts: 1451 No. of Flips: 1457 time to process: 6 seconds.
uf250-04.cnf fulfilled No. of Restarts: 247 No. of Flips: 1967 time to process: 5 seconds.
uf250-04.cnf fulfilled No. of Restarts: 696 No. of Flips: 861 time to process: 4 seconds.
uf250-04.cnf fulfilled No. of Restarts: 756 No. of Flips: 1304 time to process: 4 seconds.
uf250-04.cnf fulfilled No. of Restarts: 498 No. of Flips: 3430 time to process: 5 seconds.
uf250-04.cnf fulfilled No. of Restarts: 753 No. of Flips: 4310 time to process: 3 seconds.
uf250-04.cnf fulfilled No. of Restarts: 1375 No. of Flips: 4802 time to process: 8 seconds.
uf250-04.cnf fulfilled No. of Restarts: 712 No. of Flips: 3122 time to process: 3 seconds.
uf250-04.cnf fulfilled No. of Restarts: 554 No. of Flips: 3707 time to process: 7 seconds.
uf250-04.cnf fulfilled No. of Restarts: 589 No. of Flips: 914 time to process: 2 seconds.
uf250-04.cnf fulfilled No. of Restarts: 1377 No. of Flips: 1407 time to process: 5 seconds.
uf250-04.cnf fulfilled No. of Restarts: 454 No. of Flips: 4578 time to process: 6 seconds.
uf250-04.cnf fulfilled No. of Restarts: 867 No. of Flips: 3533 time to process: 3 seconds.
uf250-04.cnf , deadline. Restarts: 1550
uf250-04.cnf fulfilled No. of Restarts: 296 No. of Flips: 1456 time to process: 1 seconds.
uf250-04.cnf fulfilled No. of Restarts: 567 No. of Flips: 2863 time to process: 7 seconds.
uf250-04.cnf , deadline. Restarts: 1550
uf250-04.cnf fulfilled No. of Restarts: 343 No. of Flips: 1420 time to process: 1 seconds.
uf250-04.cnf , deadline. Restarts: 1550
uf250-04.cnf fulfilled No. of Restarts: 163 No. of Flips: 2122 time to process: 0 seconds.
uf250-04.cnf fulfilled No. of Restarts: 1518 No. of Flips: 1787 time to process: 7 seconds.
uf250-04.cnf fulfilled No. of Restarts: 1472 No. of Flips: 2975 time to process: 10 seconds.
uf250-04.cnf fulfilled No. of Restarts: 91 No. of Flips: 3981 time to process: 0 seconds.
uf250-04.cnf , deadline. Restarts: 1550
uf250-04.cnf fulfilled No. of Restarts: 333 No. of Flips: 4064 time to process: 1 seconds.
uf250-04.cnf , deadline. Restarts: 1550
uf250-04.cnf fulfilled No. of Restarts: 340 No. of Flips: 4423 time to process: 1 seconds.
uf250-04.cnf fulfilled No. of Restarts: 278 No. of Flips: 3488 time to process: 2 seconds.
uf250-04.cnf fulfilled No. of Restarts: 753 No. of Flips: 4075 time to process: 6 seconds.
uf250-04.cnf fulfilled No. of Restarts: 453 No. of Flips: 2611 time to process: 2 seconds.
uf250-04.cnf , deadline. Restarts: 1550
uf250-04.cnf fulfilled No. of Restarts: 377 No. of Flips: 3127 time to process: 1 seconds.
uf250-04.cnf fulfilled No. of Restarts: 641 No. of Flips: 1701 time to process: 2 seconds.
uf250-04.cnf , deadline. Restarts: 1550
uf250-04.cnf fulfilled No. of Restarts: 157 No. of Flips: 3814 time to process: 0 seconds.
uf250-04.cnf fulfilled No. of Restarts: 1134 No. of Flips: 4692 time to process: 10 seconds.
uf250-04.cnf fulfilled No. of Restarts: 238 No. of Flips: 4600 time to process: 1 seconds.
uf250-04.cnf , deadline. Restarts: 1550
uf250-04.cnf fulfilled No. of Restarts: 337 No. of Flips: 4886 time to process: 1 seconds.
uf250-04.cnf fulfilled No. of Restarts: 1119 No. of Flips: 1193 time to process: 4 seconds.
uf250-04.cnf fulfilled No. of Restarts: 362 No. of Flips: 3648 time to process: 2 seconds.
uf250-04.cnf fulfilled No. of Restarts: 312 No. of Flips: 3240 time to process: 6 seconds.
uf250-04.cnf , deadline. Restarts: 1550
uf250-04.cnf fulfilled No. of Restarts: 731 No. of Flips: 4572 time to process: 3 seconds.
uf250-04.cnf fulfilled No. of Restarts: 859 No. of Flips: 3510 time to process: 6 seconds.
uf250-04.cnf fulfilled No. of Restarts: 1182 No. of Flips: 1760 time to process: 5 seconds.
uf250-04.cnf fulfilled No. of Restarts: 89 No. of Flips: 3223 time to process: 1 seconds.
uf250-04.cnf , deadline. Restarts: 1550
uf250-04.cnf fulfilled No. of Restarts: 486 No. of Flips: 4128 time to process: 2 seconds.
uf250-04.cnf fulfilled No. of Restarts: 330 No. of Flips: 3038 time to process: 1 seconds.
uf250-04.cnf fulfilled No. of Restarts: 216 No. of Flips: 4825 time to process: 1 seconds.
uf250-04.cnf fulfilled No. of Restarts: 267 No. of Flips: 3777 time to process: 4 seconds.
uf250-04.cnf fulfilled No. of Restarts: 326 No. of Flips: 3490 time to process: 3 seconds.
uf250-04.cnf fulfilled No. of Restarts: 804 No. of Flips: 4216 time to process: 3 seconds.
uf250-04.cnf fulfilled No. of Restarts: 1128 No. of Flips: 3989 time to process: 7 seconds.
uf250-04.cnf fulfilled No. of Restarts: 188 No. of Flips: 3024 time to process: 2 seconds.
uf250-04.cnf fulfilled No. of Restarts: 717 No. of Flips: 1520 time to process: 7 seconds.
uf250-04.cnf , deadline. Restarts: 1550
uf250-04.cnf fulfilled No. of Restarts: 1048 No. of Flips: 2262 time to process: 4 seconds.
uf250-04.cnf fulfilled No. of Restarts: 61 No. of Flips: 1690 time to process: 1 seconds.
uf250-04.cnf fulfilled No. of Restarts: 33 No. of Flips: 4929 time to process: 0 seconds.
uf250-04.cnf fulfilled No. of Restarts: 128 No. of Flips: 4317 time to process: 4 seconds.
uf250-04.cnf fulfilled No. of Restarts: 289 No. of Flips: 3644 time to process: 4 seconds.
uf250-04.cnf fulfilled No. of Restarts: 693 No. of Flips: 2357 time to process: 4 seconds.
uf250-04.cnf fulfilled No. of Restarts: 1542 No. of Flips: 2396 time to process: 7 seconds.
uf250-04.cnf fulfilled No. of Restarts: 613 No. of Flips: 3043 time to process: 3 seconds.
uf250-04.cnf , deadline. Restarts: 1550
uf250-04.cnf fulfilled No. of Restarts: 129 No. of Flips: 1839 time to process: 0 seconds.
uf250-04.cnf fulfilled No. of Restarts: 1210 No. of Flips: 4199 time to process: 5 seconds.
uf250-04.cnf fulfilled No. of Restarts: 705 No. of Flips: 4813 time to process: 6 seconds.
uf250-04.cnf , deadline. Restarts: 1550
uf250-04.cnf , deadline. Restarts: 1550
uf250-04.cnf fulfilled No. of Restarts: 67 No. of Flips: 4963 time to process: 0 seconds.
uf250-04.cnf fulfilled No. of Restarts: 1000 No. of Flips: 1841 time to process: 4 seconds.
uf250-04.cnf fulfilled No. of Restarts: 927 No. of Flips: 1351 time to process: 4 seconds.
uf250-04.cnf fulfilled No. of Restarts: 433 No. of Flips: 3923 time to process: 3 seconds.
uf250-04.cnf fulfilled No. of Restarts: 1089 No. of Flips: 1141 time to process: 7 seconds.
uf250-04.cnf fulfilled No. of Restarts: 78 No. of Flips: 1192 time to process: 0 seconds.
uf250-04.cnf fulfilled No. of Restarts: 638 No. of Flips: 4624 time to process: 6 seconds.
uf250-04.cnf fulfilled No. of Restarts: 132 No. of Flips: 2637 time to process: 6 seconds.
uf250-04.cnf fulfilled No. of Restarts: 1531 No. of Flips: 4838 time to process: 11 seconds.
uf250-04.cnf fulfilled No. of Restarts: 505 No. of Flips: 4343 time to process: 2 seconds.
uf250-04.cnf fulfilled No. of Restarts: 1152 No. of Flips: 4869 time to process: 5 seconds.
uf250-04.cnf fulfilled No. of Restarts: 1400 No. of Flips: 4177 time to process: 11 seconds.
uf250-04.cnf fulfilled No. of Restarts: 16 No. of Flips: 1721 time to process: 1 seconds.
uf250-04.cnf fulfilled No. of Restarts: 134 No. of Flips: 2240 time to process: 6 seconds.
uf250-04.cnf fulfilled No. of Restarts: 126 No. of Flips: 2908 time to process: 0 seconds.
uf250-04.cnf , deadline. Restarts: 1550
uf250-04.cnf fulfilled No. of Restarts: 220 No. of Flips: 2344 time to process: 0 seconds.
uf250-04.cnf , deadline. Restarts: 1550
uf250-04.cnf fulfilled No. of Restarts: 181 No. of Flips: 4200 time to process: 0 seconds.
uf250-04.cnf , deadline. Restarts: 1550
uf250-04.cnf fulfilled No. of Restarts: 441 No. of Flips: 4883 time to process: 1 seconds.
uf250-04.cnf fulfilled No. of Restarts: 658 No. of Flips: 983 time to process: 7 seconds.
uf250-04.cnf fulfilled No. of Restarts: 745 No. of Flips: 4151 time to process: 3 seconds.
uf250-04.cnf , deadline. Restarts: 1550
uf250-04.cnf fulfilled No. of Restarts: 620 No. of Flips: 3194 time to process: 2 seconds.
uf250-04.cnf fulfilled No. of Restarts: 593 No. of Flips: 1196 time to process: 6 seconds.
uf250-04.cnf , deadline. Restarts: 1550
uf250-04.cnf fulfilled No. of Restarts: 85 No. of Flips: 4807 time to process: 0 seconds.
uf250-04.cnf fulfilled No. of Restarts: 4 No. of Flips: 3965 time to process: 6 seconds.
uf250-04.cnf fulfilled No. of Restarts: 844 No. of Flips: 1906 time to process: 6 seconds.
uf250-04.cnf , deadline. Restarts: 1550
uf250-04.cnf , deadline. Restarts: 1550
uf250-04.cnf fulfilled No. of Restarts: 380 No. of Flips: 1269 time to process: 1 seconds.
uf250-04.cnf fulfilled No. of Restarts: 857 No. of Flips: 2961 time to process: 4 seconds.
uf250-04.cnf fulfilled No. of Restarts: 186 No. of Flips: 2446 time to process: 7 seconds.
uf250-04.cnf fulfilled No. of Restarts: 966 No. of Flips: 1845 time to process: 4 seconds.
uf250-04.cnf fulfilled No. of Restarts: 914 No. of Flips: 3949 time to process: 7 seconds.
uf250-04.cnf fulfilled No. of Restarts: 931 No. of Flips: 4521 time to process: 5 seconds.
uf250-04.cnf fulfilled No. of Restarts: 1173 No. of Flips: 4401 time to process: 6 seconds.
uf250-04.cnf fulfilled No. of Restarts: 1279 No. of Flips: 2818 time to process: 5 seconds.
uf250-04.cnf fulfilled No. of Restarts: 1046 No. of Flips: 2603 time to process: 7 seconds.
uf250-04.cnf fulfilled No. of Restarts: 738 No. of Flips: 4669 time to process: 3 seconds.
uf250-04.cnf fulfilled No. of Restarts: 558 No. of Flips: 3977 time to process: 2 seconds.
uf250-04.cnf , deadline. Restarts: 1550
uf250-04.cnf fulfilled No. of Restarts: 70 No. of Flips: 2778 time to process: 0 seconds.
uf250-04.cnf , deadline. Restarts: 1550
uf250-04.cnf , deadline. Restarts: 1550
uf250-04.cnf fulfilled No. of Restarts: 109 No. of Flips: 4165 time to process: 0 seconds.
uf250-04.cnf , deadline. Restarts: 1550
uf250-04.cnf fulfilled No. of Restarts: 6 No. of Flips: 4422 time to process: 0 seconds.
uf250-04.cnf fulfilled No. of Restarts: 349 No. of Flips: 2840 time to process: 3 seconds.
uf250-04.cnf fulfilled No. of Restarts: 423 No. of Flips: 3268 time to process: 4 seconds.
uf250-04.cnf fulfilled No. of Restarts: 98 No. of Flips: 4696 time to process: 1 seconds.
uf250-04.cnf fulfilled No. of Restarts: 272 No. of Flips: 1448 time to process: 3 seconds.
uf250-04.cnf fulfilled No. of Restarts: 488 No. of Flips: 558 time to process: 8 seconds.
uf250-04.cnf fulfilled No. of Restarts: 161 No. of Flips: 2094 time to process: 0 seconds.
uf250-04.cnf fulfilled No. of Restarts: 1070 No. of Flips: 3719 time to process: 10 seconds.
uf250-04.cnf fulfilled No. of Restarts: 436 No. of Flips: 4111 time to process: 1 seconds.
uf250-04.cnf fulfilled No. of Restarts: 837 No. of Flips: 2956 time to process: 8 seconds.
uf250-04.cnf fulfilled No. of Restarts: 513 No. of Flips: 2712 time to process: 2 seconds.
uf250-04.cnf fulfilled No. of Restarts: 414 No. of Flips: 2397 time to process: 4 seconds.
uf250-04.cnf fulfilled No. of Restarts: 825 No. of Flips: 3202 time to process: 6 seconds.
uf250-04.cnf fulfilled No. of Restarts: 91 No. of Flips: 1125 time to process: 2 seconds.
uf250-04.cnf fulfilled No. of Restarts: 866 No. of Flips: 1690 time to process: 4 seconds.
uf250-04.cnf fulfilled No. of Restarts: 112 No. of Flips: 3330 time to process: 6 seconds.
uf250-04.cnf fulfilled No. of Restarts: 300 No. of Flips: 4429 time to process: 4 seconds.
uf250-04.cnf fulfilled No. of Restarts: 202 No. of Flips: 4356 time to process: 3 seconds.
uf250-04.cnf fulfilled No. of Restarts: 424 No. of Flips: 4299 time to process: 3 seconds.
uf250-04.cnf , deadline. Restarts: 1550
uf250-04.cnf fulfilled No. of Restarts: 442 No. of Flips: 2673 time to process: 1 seconds.
uf250-04.cnf fulfilled No. of Restarts: 13 No. of Flips: 3552 time to process: 4 seconds.
uf250-04.cnf fulfilled No. of Restarts: 1434 No. of Flips: 1300 time to process: 11 seconds.
uf250-04.cnf fulfilled No. of Restarts: 283 No. of Flips: 4978 time to process: 1 seconds.
uf250-04.cnf fulfilled No. of Restarts: 253 No. of Flips: 4278 time to process: 1 seconds.
uf250-04.cnf fulfilled No. of Restarts: 103 No. of Flips: 2941 time to process: 6 seconds.
uf250-04.cnf fulfilled No. of Restarts: 824 No. of Flips: 2995 time to process: 3 seconds.
uf250-04.cnf fulfilled No. of Restarts: 1114 No. of Flips: 3947 time to process: 4 seconds.
uf250-04.cnf fulfilled No. of Restarts: 489 No. of Flips: 4286 time to process: 4 seconds.
uf250-04.cnf fulfilled No. of Restarts: 1486 No. of Flips: 1786 time to process: 9 seconds.
uf250-04.cnf fulfilled No. of Restarts: 1429 No. of Flips: 4837 time to process: 6 seconds.
uf250-04.cnf fulfilled No. of Restarts: 591 No. of Flips: 4976 time to process: 2 seconds.
uf250-04.cnf fulfilled No. of Restarts: 1089 No. of Flips: 1613 time to process: 9 seconds.
uf250-04.cnf , deadline. Restarts: 1550
uf250-04.cnf fulfilled No. of Restarts: 991 No. of Flips: 3440 time to process: 4 seconds.
uf250-04.cnf fulfilled No. of Restarts: 389 No. of Flips: 2952 time to process: 4 seconds.
uf250-04.cnf fulfilled No. of Restarts: 427 No. of Flips: 4711 time to process: 1 seconds.
uf250-04.cnf fulfilled No. of Restarts: 1027 No. of Flips: 4871 time to process: 5 seconds.
uf250-04.cnf fulfilled No. of Restarts: 409 No. of Flips: 4494 time to process: 4 seconds.
uf250-04.cnf , deadline. Restarts: 1550
uf250-04.cnf , deadline. Restarts: 1550
uf250-04.cnf fulfilled No. of Restarts: 45 No. of Flips: 3660 time to process: 0 seconds.
uf250-04.cnf fulfilled No. of Restarts: 803 No. of Flips: 2250 time to process: 9 seconds.
uf250-04.cnf fulfilled No. of Restarts: 217 No. of Flips: 3535 time to process: 0 seconds.
uf250-04.cnf , deadline. Restarts: 1550
uf250-04.cnf fulfilled No. of Restarts: 574 No. of Flips: 2843 time to process: 2 seconds.
uf250-04.cnf fulfilled No. of Restarts: 239 No. of Flips: 887 time to process: 3 seconds.
uf250-04.cnf fulfilled No. of Restarts: 41 No. of Flips: 2044 time to process: 0 seconds.
uf250-04.cnf fulfilled No. of Restarts: 911 No. of Flips: 1323 time to process: 9 seconds.
uf250-04.cnf fulfilled No. of Restarts: 868 No. of Flips: 1712 time to process: 3 seconds.
uf250-04.cnf fulfilled No. of Restarts: 718 No. of Flips: 4045 time to process: 5 seconds.
uf250-04.cnf fulfilled No. of Restarts: 352 No. of Flips: 1282 time to process: 1 seconds.
uf250-04.cnf , deadline. Restarts: 1550
uf250-04.cnf fulfilled No. of Restarts: 403 No. of Flips: 3254 time to process: 1 seconds.
uf250-04.cnf fulfilled No. of Restarts: 1463 No. of Flips: 1995 time to process: 7 seconds.
uf250-04.cnf fulfilled No. of Restarts: 427 No. of Flips: 2922 time to process: 5 seconds.
uf250-04.cnf , deadline. Restarts: 1550
uf250-04.cnf fulfilled No. of Restarts: 1527 No. of Flips: 2679 time to process: 6 seconds.
uf250-04.cnf fulfilled No. of Restarts: 992 No. of Flips: 4368 time to process: 4 seconds.
uf250-04.cnf fulfilled No. of Restarts: 489 No. of Flips: 2610 time to process: 4 seconds.
uf250-04.cnf fulfilled No. of Restarts: 101 No. of Flips: 1709 time to process: 0 seconds.
uf250-04.cnf fulfilled No. of Restarts: 1230 No. of Flips: 4167 time to process: 9 seconds.
uf250-04.cnf , deadline. Restarts: 1550
uf250-04.cnf fulfilled No. of Restarts: 377 No. of Flips: 3988 time to process: 1 seconds.
uf250-04.cnf fulfilled No. of Restarts: 1264 No. of Flips: 3113 time to process: 5 seconds.
uf250-04.cnf fulfilled No. of Restarts: 246 No. of Flips: 4747 time to process: 1 seconds.
uf250-04.cnf fulfilled No. of Restarts: 511 No. of Flips: 1715 time to process: 6 seconds.
uf250-04.cnf fulfilled No. of Restarts: 783 No. of Flips: 3970 time to process: 4 seconds.
uf250-04.cnf fulfilled No. of Restarts: 942 No. of Flips: 2728 time to process: 5 seconds.
uf250-04.cnf fulfilled No. of Restarts: 647 No. of Flips: 1822 time to process: 5 seconds.
uf250-04.cnf fulfilled No. of Restarts: 292 No. of Flips: 4613 time to process: 1 seconds.
uf250-04.cnf fulfilled No. of Restarts: 336 No. of Flips: 2964 time to process: 2 seconds.
uf250-04.cnf fulfilled No. of Restarts: 1300 No. of Flips: 2595 time to process: 11 seconds.
uf250-04.cnf fulfilled No. of Restarts: 1037 No. of Flips: 3930 time to process: 4 seconds.
uf250-04.cnf fulfilled No. of Restarts: 474 No. of Flips: 4438 time to process: 4 seconds.
uf250-04.cnf fulfilled No. of Restarts: 711 No. of Flips: 3043 time to process: 5 seconds.
uf250-04.cnf fulfilled No. of Restarts: 1016 No. of Flips: 1832 time to process: 7 seconds.
uf250-04.cnf fulfilled No. of Restarts: 1295 No. of Flips: 1399 time to process: 5 seconds.
uf250-04.cnf fulfilled No. of Restarts: 195 No. of Flips: 4839 time to process: 1 seconds.
uf250-04.cnf , deadline. Restarts: 1550
uf250-04.cnf fulfilled No. of Restarts: 1254 No. of Flips: 2730 time to process: 5 seconds.
uf250-04.cnf fulfilled No. of Restarts: 1304 No. of Flips: 2127 time to process: 6 seconds.
uf250-04.cnf fulfilled No. of Restarts: 409 No. of Flips: 2417 time to process: 1 seconds.
uf250-04.cnf fulfilled No. of Restarts: 863 No. of Flips: 1837 time to process: 3 seconds.
uf250-04.cnf fulfilled No. of Restarts: 743 No. of Flips: 1742 time to process: 5 seconds.
uf250-04.cnf , deadline. Restarts: 1550
uf250-04.cnf , deadline. Restarts: 1550
uf250-04.cnf , deadline. Restarts: 1550
uf250-04.cnf fulfilled No. of Restarts: 178 No. of Flips: 4647 time to process: 0 seconds.
uf250-04.cnf fulfilled No. of Restarts: 72 No. of Flips: 4391 time to process: 6 seconds.
uf250-04.cnf fulfilled No. of Restarts: 493 No. of Flips: 1986 time to process: 6 seconds.
uf250-04.cnf fulfilled No. of Restarts: 517 No. of Flips: 4883 time to process: 2 seconds.
uf250-04.cnf fulfilled No. of Restarts: 540 No. of Flips: 3922 time to process: 4 seconds.
uf250-04.cnf fulfilled No. of Restarts: 937 No. of Flips: 4296 time to process: 5 seconds.
uf250-04.cnf , deadline. Restarts: 1550
uf250-04.cnf , deadline. Restarts: 1550
uf250-04.cnf , deadline. Restarts: 1550
uf250-04.cnf fulfilled No. of Restarts: 642 No. of Flips: 3398 time to process: 2 seconds.
uf250-04.cnf fulfilled No. of Restarts: 1028 No. of Flips: 2220 time to process: 4 seconds.
uf250-04.cnf fulfilled No. of Restarts: 821 No. of Flips: 4404 time to process: 3 seconds.
uf250-04.cnf fulfilled No. of Restarts: 653 No. of Flips: 4473 time to process: 8 seconds.
uf250-04.cnf fulfilled No. of Restarts: 1393 No. of Flips: 3178 time to process: 5 seconds.
uf250-04.cnf fulfilled No. of Restarts: 319 No. of Flips: 2856 time to process: 2 seconds.
uf250-04.cnf fulfilled No. of Restarts: 992 No. of Flips: 3954 time to process: 6 seconds.
uf250-04.cnf fulfilled No. of Restarts: 190 No. of Flips: 3408 time to process: 3 seconds.
uf250-04.cnf fulfilled No. of Restarts: 404 No. of Flips: 4162 time to process: 4 seconds.
uf250-04.cnf fulfilled No. of Restarts: 331 No. of Flips: 2111 time to process: 4 seconds.
uf250-04.cnf fulfilled No. of Restarts: 683 No. of Flips: 2980 time to process: 2 seconds.
uf250-04.cnf fulfilled No. of Restarts: 444 No. of Flips: 3874 time to process: 3 seconds.
uf250-04.cnf fulfilled No. of Restarts: 1381 No. of Flips: 3951 time to process: 6 seconds.
uf250-04.cnf fulfilled No. of Restarts: 1122 No. of Flips: 3696 time to process: 7 seconds.
uf250-04.cnf fulfilled No. of Restarts: 526 No. of Flips: 4576 time to process: 2 seconds.
uf250-04.cnf fulfilled No. of Restarts: 426 No. of Flips: 3911 time to process: 2 seconds.
uf250-04.cnf fulfilled No. of Restarts: 239 No. of Flips: 2993 time to process: 4 seconds.
uf250-04.cnf fulfilled No. of Restarts: 1037 No. of Flips: 1794 time to process: 6 seconds.
uf250-04.cnf fulfilled No. of Restarts: 9 No. of Flips: 4999 time to process: 3 seconds.
uf250-04.cnf , deadline. Restarts: 1550
uf250-04.cnf fulfilled No. of Restarts: 817 No. of Flips: 2741 time to process: 3 seconds.
uf250-04.cnf , deadline. Restarts: 1550
uf250-04.cnf fulfilled No. of Restarts: 109 No. of Flips: 3327 time to process: 0 seconds.
uf250-04.cnf fulfilled No. of Restarts: 237 No. of Flips: 2139 time to process: 6 seconds.
uf250-04.cnf fulfilled No. of Restarts: 959 No. of Flips: 2345 time to process: 4 seconds.
uf250-04.cnf fulfilled No. of Restarts: 210 No. of Flips: 2563 time to process: 1 seconds.
uf250-04.cnf fulfilled No. of Restarts: 444 No. of Flips: 3489 time to process: 2 seconds.
uf250-04.cnf fulfilled No. of Restarts: 730 No. of Flips: 3006 time to process: 5 seconds.
uf250-04.cnf fulfilled No. of Restarts: 128 No. of Flips: 1929 time to process: 1 seconds.
uf250-04.cnf , deadline. Restarts: 1550
uf250-04.cnf fulfilled No. of Restarts: 318 No. of Flips: 2101 time to process: 1 seconds.
uf250-04.cnf fulfilled No. of Restarts: 616 No. of Flips: 2322 time to process: 3 seconds.
uf250-04.cnf fulfilled No. of Restarts: 867 No. of Flips: 2169 time to process: 5 seconds.
uf250-04.cnf fulfilled No. of Restarts: 581 No. of Flips: 3783 time to process: 2 seconds.
uf250-04.cnf , deadline. Restarts: 1550
uf250-04.cnf fulfilled No. of Restarts: 521 No. of Flips: 4485 time to process: 2 seconds.
uf250-04.cnf fulfilled No. of Restarts: 1461 No. of Flips: 3859 time to process: 6 seconds.
uf250-04.cnf fulfilled No. of Restarts: 53 No. of Flips: 1393 time to process: 4 seconds.
uf250-04.cnf fulfilled No. of Restarts: 1155 No. of Flips: 4791 time to process: 5 seconds.
uf250-04.cnf fulfilled No. of Restarts: 137 No. of Flips: 2857 time to process: 1 seconds.
uf250-04.cnf fulfilled No. of Restarts: 390 No. of Flips: 4543 time to process: 8 seconds.
uf250-04.cnf fulfilled No. of Restarts: 455 No. of Flips: 4839 time to process: 1 seconds.
uf250-04.cnf fulfilled No. of Restarts: 288 No. of Flips: 2873 time to process: 3 seconds.
uf250-04.cnf fulfilled No. of Restarts: 1138 No. of Flips: 4008 time to process: 4 seconds.
uf250-04.cnf fulfilled No. of Restarts: 364 No. of Flips: 4361 time to process: 6 seconds.
uf250-04.cnf fulfilled No. of Restarts: 768 No. of Flips: 3395 time to process: 7 seconds.
uf250-04.cnf , deadline. Restarts: 1550
uf250-04.cnf fulfilled No. of Restarts: 1096 No. of Flips: 3330 time to process: 4 seconds.
uf250-04.cnf fulfilled No. of Restarts: 1187 No. of Flips: 4527 time to process: 5 seconds.
uf250-04.cnf fulfilled No. of Restarts: 492 No. of Flips: 3074 time to process: 2 seconds.
uf250-04.cnf , deadline. Restarts: 1550
uf250-04.cnf fulfilled No. of Restarts: 1004 No. of Flips: 2391 time to process: 4 seconds.
uf250-04.cnf fulfilled No. of Restarts: 745 No. of Flips: 3529 time to process: 5 seconds.
uf250-04.cnf fulfilled No. of Restarts: 533 No. of Flips: 1387 time to process: 2 seconds.
uf250-04.cnf fulfilled No. of Restarts: 840 No. of Flips: 3760 time to process: 4 seconds.
uf250-04.cnf fulfilled No. of Restarts: 964 No. of Flips: 4390 time to process: 4 seconds.
uf250-04.cnf fulfilled No. of Restarts: 1523 No. of Flips: 4282 time to process: 6 seconds.
uf250-04.cnf fulfilled No. of Restarts: 507 No. of Flips: 2930 time to process: 2 seconds.
uf250-04.cnf , deadline. Restarts: 1550
uf250-04.cnf fulfilled No. of Restarts: 480 No. of Flips: 1360 time to process: 2 seconds.
uf250-04.cnf fulfilled No. of Restarts: 960 No. of Flips: 1888 time to process: 4 seconds.
uf250-04.cnf fulfilled No. of Restarts: 1206 No. of Flips: 1575 time to process: 10 seconds.
uf250-04.cnf fulfilled No. of Restarts: 1472 No. of Flips: 2938 time to process: 6 seconds.
uf250-04.cnf fulfilled No. of Restarts: 892 No. of Flips: 876 time to process: 4 seconds.
uf250-04.cnf fulfilled No. of Restarts: 364 No. of Flips: 3176 time to process: 4 seconds.
uf250-04.cnf fulfilled No. of Restarts: 697 No. of Flips: 4501 time to process: 3 seconds.
uf250-04.cnf fulfilled No. of Restarts: 627 No. of Flips: 1433 time to process: 4 seconds.
uf250-04.cnf fulfilled No. of Restarts: 1360 No. of Flips: 3969 time to process: 10 seconds.
uf250-04.cnf fulfilled No. of Restarts: 1348 No. of Flips: 1228 time to process: 5 seconds.
uf250-04.cnf , deadline. Restarts: 1550
uf250-04.cnf fulfilled No. of Restarts: 976 No. of Flips: 4841 time to process: 4 seconds.
uf250-04.cnf fulfilled No. of Restarts: 506 No. of Flips: 4618 time to process: 4 seconds.
uf250-04.cnf fulfilled No. of Restarts: 10 No. of Flips: 3303 time to process: 0 seconds.
uf250-04.cnf fulfilled No. of Restarts: 975 No. of Flips: 4565 time to process: 5 seconds.
uf250-04.cnf fulfilled No. of Restarts: 1274 No. of Flips: 1451 time to process: 10 seconds.
uf250-04.cnf fulfilled No. of Restarts: 135 No. of Flips: 2744 time to process: 0 seconds.
uf250-04.cnf fulfilled No. of Restarts: 734 No. of Flips: 3689 time to process: 9 seconds.
uf250-04.cnf fulfilled No. of Restarts: 153 No. of Flips: 1848 time to process: 0 seconds.
uf250-04.cnf fulfilled No. of Restarts: 468 No. of Flips: 2430 time to process: 5 seconds.
uf250-04.cnf fulfilled No. of Restarts: 264 No. of Flips: 1362 time to process: 1 seconds.
uf250-04.cnf fulfilled No. of Restarts: 857 No. of Flips: 2550 time to process: 12 seconds.
uf250-04.cnf fulfilled No. of Restarts: 587 No. of Flips: 4267 time to process: 2 seconds.
uf250-04.cnf fulfilled No. of Restarts: 968 No. of Flips: 3260 time to process: 4 seconds.
uf250-04.cnf , deadline. Restarts: 1550
uf250-04.cnf fulfilled No. of Restarts: 193 No. of Flips: 3817 time to process: 0 seconds.
uf250-04.cnf fulfilled No. of Restarts: 501 No. of Flips: 3223 time to process: 7 seconds.
uf250-04.cnf fulfilled No. of Restarts: 968 No. of Flips: 2574 time to process: 4 seconds.
uf250-04.cnf fulfilled No. of Restarts: 1290 No. of Flips: 4963 time to process: 8 seconds.
uf250-04.cnf fulfilled No. of Restarts: 448 No. of Flips: 4051 time to process: 1 seconds.
uf250-04.cnf fulfilled No. of Restarts: 1174 No. of Flips: 1371 time to process: 5 seconds.
uf250-04.cnf fulfilled No. of Restarts: 316 No. of Flips: 3247 time to process: 2 seconds.
uf250-04.cnf fulfilled No. of Restarts: 1010 No. of Flips: 1850 time to process: 5 seconds.
uf250-04.cnf fulfilled No. of Restarts: 113 No. of Flips: 986 time to process: 3 seconds.
uf250-04.cnf fulfilled No. of Restarts: 880 No. of Flips: 2290 time to process: 7 seconds.
uf250-04.cnf fulfilled No. of Restarts: 1414 No. of Flips: 3897 time to process: 10 seconds.
uf250-04.cnf fulfilled No. of Restarts: 39 No. of Flips: 2375 time to process: 0 seconds.
uf250-04.cnf , deadline. Restarts: 1550
uf250-04.cnf fulfilled No. of Restarts: 55 No. of Flips: 3431 time to process: 0 seconds.
uf250-04.cnf fulfilled No. of Restarts: 1311 No. of Flips: 2591 time to process: 5 seconds.
uf250-04.cnf , deadline. Restarts: 1550
uf250-04.cnf , deadline. Restarts: 1550
uf250-04.cnf , deadline. Restarts: 1550
uf250-04.cnf fulfilled No. of Restarts: 900 No. of Flips: 4113 time to process: 3 seconds.
uf250-04.cnf fulfilled No. of Restarts: 82 No. of Flips: 4976 time to process: 3 seconds.
uf250-04.cnf fulfilled No. of Restarts: 644 No. of Flips: 2132 time to process: 2 seconds.
uf250-04.cnf fulfilled No. of Restarts: 1214 No. of Flips: 4120 time to process: 5 seconds.
uf250-04.cnf fulfilled No. of Restarts: 1030 No. of Flips: 4297 time to process: 5 seconds.
uf250-04.cnf fulfilled No. of Restarts: 856 No. of Flips: 4888 time to process: 5 seconds.
uf250-04.cnf fulfilled No. of Restarts: 11 No. of Flips: 2887 time to process: 6 seconds.
uf250-04.cnf , deadline. Restarts: 1550
uf250-04.cnf fulfilled No. of Restarts: 246 No. of Flips: 3498 time to process: 1 seconds.
uf250-04.cnf fulfilled No. of Restarts: 353 No. of Flips: 4665 time to process: 1 seconds.
uf250-04.cnf fulfilled No. of Restarts: 135 No. of Flips: 4101 time to process: 4 seconds.
uf250-04.cnf fulfilled No. of Restarts: 291 No. of Flips: 1495 time to process: 3 seconds.
uf250-04.cnf fulfilled No. of Restarts: 749 No. of Flips: 3402 time to process: 4 seconds.
uf250-04.cnf fulfilled No. of Restarts: 185 No. of Flips: 4283 time to process: 5 seconds.
uf250-04.cnf fulfilled No. of Restarts: 917 No. of Flips: 2864 time to process: 5 seconds.
uf250-04.cnf fulfilled No. of Restarts: 1052 No. of Flips: 2996 time to process: 6 seconds.
uf250-04.cnf fulfilled No. of Restarts: 372 No. of Flips: 2972 time to process: 2 seconds.
uf250-04.cnf fulfilled No. of Restarts: 851 No. of Flips: 1902 time to process: 4 seconds.
uf250-04.cnf fulfilled No. of Restarts: 907 No. of Flips: 1417 time to process: 4 seconds.
uf250-04.cnf , deadline. Restarts: 1550
uf250-04.cnf fulfilled No. of Restarts: 146 No. of Flips: 1320 time to process: 0 seconds.
uf250-04.cnf fulfilled No. of Restarts: 360 No. of Flips: 4728 time to process: 1 seconds.
uf250-04.cnf fulfilled No. of Restarts: 229 No. of Flips: 4238 time to process: 5 seconds.
uf250-04.cnf fulfilled No. of Restarts: 474 No. of Flips: 934 time to process: 4 seconds.
uf250-04.cnf fulfilled No. of Restarts: 1469 No. of Flips: 3183 time to process: 12 seconds.
uf250-04.cnf fulfilled No. of Restarts: 88 No. of Flips: 3365 time to process: 0 seconds.
uf250-04.cnf fulfilled No. of Restarts: 1118 No. of Flips: 1602 time to process: 4 seconds.
uf250-04.cnf fulfilled No. of Restarts: 1453 No. of Flips: 3127 time to process: 12 seconds.
uf250-04.cnf fulfilled No. of Restarts: 314 No. of Flips: 1943 time to process: 1 seconds.
uf250-04.cnf fulfilled No. of Restarts: 792 No. of Flips: 1099 time to process: 3 seconds.
uf250-04.cnf fulfilled No. of Restarts: 270 No. of Flips: 4186 time to process: 3 seconds.
uf250-04.cnf fulfilled No. of Restarts: 1039 No. of Flips: 2584 time to process: 6 seconds.
uf250-04.cnf , deadline. Restarts: 1550
uf250-04.cnf fulfilled No. of Restarts: 182 No. of Flips: 3903 time to process: 0 seconds.
uf250-04.cnf fulfilled No. of Restarts: 579 No. of Flips: 4894 time to process: 3 seconds.
uf250-04.cnf fulfilled No. of Restarts: 831 No. of Flips: 3786 time to process: 5 seconds.
uf250-04.cnf fulfilled No. of Restarts: 407 No. of Flips: 1670 time to process: 2 seconds.
uf250-04.cnf fulfilled No. of Restarts: 585 No. of Flips: 2370 time to process: 2 seconds.
uf250-04.cnf fulfilled No. of Restarts: 879 No. of Flips: 4767 time to process: 6 seconds.
uf250-04.cnf fulfilled No. of Restarts: 184 No. of Flips: 2129 time to process: 3 seconds.
uf250-04.cnf fulfilled No. of Restarts: 338 No. of Flips: 3280 time to process: 4 seconds.
uf250-04.cnf fulfilled No. of Restarts: 249 No. of Flips: 4428 time to process: 4 seconds.
uf250-04.cnf fulfilled No. of Restarts: 434 No. of Flips: 4731 time to process: 2 seconds.
uf250-04.cnf fulfilled No. of Restarts: 589 No. of Flips: 1020 time to process: 6 seconds.
uf250-04.cnf fulfilled No. of Restarts: 394 No. of Flips: 3423 time to process: 2 seconds.
uf250-04.cnf fulfilled No. of Restarts: 215 No. of Flips: 992 time to process: 5 seconds.
uf250-04.cnf fulfilled No. of Restarts: 812 No. of Flips: 4589 time to process: 4 seconds.
uf250-04.cnf fulfilled No. of Restarts: 178 No. of Flips: 4503 time to process: 1 seconds.
uf250-04.cnf fulfilled No. of Restarts: 166 No. of Flips: 4456 time to process: 0 seconds.
uf250-04.cnf fulfilled No. of Restarts: 35 No. of Flips: 1680 time to process: 6 seconds.
uf250-04.cnf fulfilled No. of Restarts: 1179 No. of Flips: 4312 time to process: 5 seconds.
uf250-04.cnf fulfilled No. of Restarts: 1447 No. of Flips: 1150 time to process: 12 seconds.
uf250-04.cnf fulfilled No. of Restarts: 582 No. of Flips: 2273 time to process: 2 seconds.
uf250-04.cnf fulfilled No. of Restarts: 145 No. of Flips: 3544 time to process: 0 seconds.
uf250-04.cnf , deadline. Restarts: 1550
uf250-04.cnf fulfilled No. of Restarts: 635 No. of Flips: 4000 time to process: 2 seconds.
uf250-04.cnf fulfilled No. of Restarts: 802 No. of Flips: 3608 time to process: 3 seconds.
uf250-04.cnf fulfilled No. of Restarts: 945 No. of Flips: 4436 time to process: 5 seconds.
uf250-04.cnf fulfilled No. of Restarts: 37 No. of Flips: 2743 time to process: 4 seconds.
uf250-04.cnf fulfilled No. of Restarts: 632 No. of Flips: 3727 time to process: 5 seconds.
uf250-04.cnf fulfilled No. of Restarts: 731 No. of Flips: 2737 time to process: 4 seconds.
uf250-04.cnf fulfilled No. of Restarts: 197 No. of Flips: 2197 time to process: 0 seconds.
uf250-04.cnf fulfilled No. of Restarts: 613 No. of Flips: 3645 time to process: 2 seconds.
uf250-04.cnf , deadline. Restarts: 1550
uf250-04.cnf fulfilled No. of Restarts: 507 No. of Flips: 3434 time to process: 2 seconds.
uf250-04.cnf fulfilled No. of Restarts: 1270 No. of Flips: 3152 time to process: 5 seconds.
uf250-04.cnf fulfilled No. of Restarts: 1419 No. of Flips: 2097 time to process: 6 seconds.
uf250-04.cnf fulfilled No. of Restarts: 31 No. of Flips: 4022 time to process: 0 seconds.
uf250-04.cnf fulfilled No. of Restarts: 1007 No. of Flips: 1461 time to process: 9 seconds.
uf250-04.cnf fulfilled No. of Restarts: 1155 No. of Flips: 4234 time to process: 6 seconds.
uf250-04.cnf fulfilled No. of Restarts: 1217 No. of Flips: 3117 time to process: 7 seconds.
uf250-04.cnf fulfilled No. of Restarts: 767 No. of Flips: 2733 time to process: 3 seconds.
uf250-04.cnf fulfilled No. of Restarts: 1469 No. of Flips: 4371 time to process: 6 seconds.
uf250-04.cnf fulfilled No. of Restarts: 1040 No. of Flips: 1520 time to process: 4 seconds.
uf250-04.cnf fulfilled No. of Restarts: 1314 No. of Flips: 1051 time to process: 11 seconds.
uf250-04.cnf fulfilled No. of Restarts: 1072 No. of Flips: 4806 time to process: 4 seconds.
uf250-04.cnf , deadline. Restarts: 1550
uf250-04.cnf fulfilled No. of Restarts: 375 No. of Flips: 1837 time to process: 1 seconds.
uf250-04.cnf fulfilled No. of Restarts: 625 No. of Flips: 4573 time to process: 2 seconds.
uf250-04.cnf fulfilled No. of Restarts: 802 No. of Flips: 3558 time to process: 5 seconds.
uf250-04.cnf fulfilled No. of Restarts: 1502 No. of Flips: 2204 time to process: 6 seconds.
uf250-04.cnf fulfilled No. of Restarts: 329 No. of Flips: 4219 time to process: 1 seconds.
uf250-04.cnf fulfilled No. of Restarts: 33 No. of Flips: 2976 time to process: 4 seconds.
uf250-04.cnf , deadline. Restarts: 1550
uf250-04.cnf fulfilled No. of Restarts: 11 No. of Flips: 825 time to process: 0 seconds.
uf250-04.cnf fulfilled No. of Restarts: 1443 No. of Flips: 3683 time to process: 12 seconds.
uf250-04.cnf fulfilled No. of Restarts: 728 No. of Flips: 2158 time to process: 3 seconds.
uf250-04.cnf fulfilled No. of Restarts: 56 No. of Flips: 1077 time to process: 0 seconds.
uf250-04.cnf , deadline. Restarts: 1550
uf250-04.cnf fulfilled No. of Restarts: 60 No. of Flips: 2463 time to process: 0 seconds.
uf250-04.cnf fulfilled No. of Restarts: 277 No. of Flips: 3678 time to process: 7 seconds.
uf250-04.cnf fulfilled No. of Restarts: 658 No. of Flips: 2428 time to process: 3 seconds.
uf250-04.cnf fulfilled No. of Restarts: 1406 No. of Flips: 4023 time to process: 11 seconds.
uf250-04.cnf fulfilled No. of Restarts: 421 No. of Flips: 3072 time to process: 1 seconds.
uf250-04.cnf fulfilled No. of Restarts: 1509 No. of Flips: 2547 time to process: 6 seconds.
uf250-04.cnf fulfilled No. of Restarts: 61 No. of Flips: 1703 time to process: 0 seconds.
uf250-04.cnf fulfilled No. of Restarts: 1082 No. of Flips: 4729 time to process: 4 seconds.
uf250-04.cnf fulfilled No. of Restarts: 40 No. of Flips: 4046 time to process: 2 seconds.
uf250-04.cnf , deadline. Restarts: 1550
uf250-04.cnf fulfilled No. of Restarts: 765 No. of Flips: 2492 time to process: 3 seconds.
uf250-04.cnf fulfilled No. of Restarts: 1185 No. of Flips: 1079 time to process: 7 seconds.
uf250-04.cnf fulfilled No. of Restarts: 270 No. of Flips: 1670 time to process: 1 seconds.
uf250-04.cnf fulfilled No. of Restarts: 945 No. of Flips: 2205 time to process: 4 seconds.
uf250-04.cnf fulfilled No. of Restarts: 20 No. of Flips: 1409 time to process: 6 seconds.
uf250-04.cnf fulfilled No. of Restarts: 1019 No. of Flips: 4376 time to process: 4 seconds.
uf250-04.cnf fulfilled No. of Restarts: 197 No. of Flips: 861 time to process: 4 seconds.
uf250-04.cnf fulfilled No. of Restarts: 253 No. of Flips: 4198 time to process: 1 seconds.
uf250-04.cnf fulfilled No. of Restarts: 201 No. of Flips: 4209 time to process: 3 seconds.
uf250-04.cnf fulfilled No. of Restarts: 1414 No. of Flips: 4532 time to process: 8 seconds.
uf250-04.cnf fulfilled No. of Restarts: 35 No. of Flips: 1531 time to process: 0 seconds.
uf250-04.cnf fulfilled No. of Restarts: 331 No. of Flips: 3472 time to process: 3 seconds.
uf250-04.cnf fulfilled No. of Restarts: 538 No. of Flips: 3987 time to process: 5 seconds.
uf250-04.cnf fulfilled No. of Restarts: 116 No. of Flips: 4632 time to process: 7 seconds.
uf250-04.cnf fulfilled No. of Restarts: 440 No. of Flips: 1142 time to process: 5 seconds.
uf250-04.cnf fulfilled No. of Restarts: 1341 No. of Flips: 3839 time to process: 5 seconds.
uf250-04.cnf fulfilled No. of Restarts: 195 No. of Flips: 4766 time to process: 0 seconds.
uf250-04.cnf , deadline. Restarts: 1550
uf250-04.cnf , deadline. Restarts: 1550
uf250-04.cnf fulfilled No. of Restarts: 945 No. of Flips: 2189 time to process: 3 seconds.
uf250-04.cnf fulfilled No. of Restarts: 546 No. of Flips: 2345 time to process: 2 seconds.
uf250-04.cnf fulfilled No. of Restarts: 533 No. of Flips: 2168 time to process: 2 seconds.
uf250-04.cnf fulfilled No. of Restarts: 1516 No. of Flips: 2025 time to process: 10 seconds.
uf250-04.cnf , deadline. Restarts: 1550
uf250-04.cnf fulfilled No. of Restarts: 545 No. of Flips: 4291 time to process: 2 seconds.
uf250-04.cnf fulfilled No. of Restarts: 1026 No. of Flips: 3346 time to process: 8 seconds.
uf250-04.cnf fulfilled No. of Restarts: 698 No. of Flips: 3672 time to process: 5 seconds.
uf250-04.cnf fulfilled No. of Restarts: 564 No. of Flips: 4564 time to process: 3 seconds.
uf250-04.cnf fulfilled No. of Restarts: 481 No. of Flips: 4994 time to process: 6 seconds.
uf250-04.cnf fulfilled No. of Restarts: 211 No. of Flips: 2484 time to process: 0 seconds.
uf250-04.cnf fulfilled No. of Restarts: 1298 No. of Flips: 4636 time to process: 6 seconds.
uf250-04.cnf fulfilled No. of Restarts: 518 No. of Flips: 3114 time to process: 2 seconds.
uf250-04.cnf fulfilled No. of Restarts: 277 No. of Flips: 2351 time to process: 7 seconds.
uf250-04.cnf fulfilled No. of Restarts: 852 No. of Flips: 1576 time to process: 6 seconds.
uf250-04.cnf fulfilled No. of Restarts: 58 No. of Flips: 2698 time to process: 0 seconds.
uf250-04.cnf fulfilled No. of Restarts: 990 No. of Flips: 4746 time to process: 10 seconds.
uf250-04.cnf fulfilled No. of Restarts: 912 No. of Flips: 1515 time to process: 6 seconds.
uf250-04.cnf fulfilled No. of Restarts: 58 No. of Flips: 3640 time to process: 0 seconds.
uf250-04.cnf , deadline. Restarts: 1550
uf250-04.cnf , deadline. Restarts: 1550
uf250-04.cnf fulfilled No. of Restarts: 1175 No. of Flips: 4124 time to process: 5 seconds.
uf250-04.cnf fulfilled No. of Restarts: 36 No. of Flips: 3875 time to process: 1 seconds.
uf250-04.cnf fulfilled No. of Restarts: 1397 No. of Flips: 2317 time to process: 5 seconds.
uf250-04.cnf fulfilled No. of Restarts: 553 No. of Flips: 3739 time to process: 7 seconds.
uf250-04.cnf fulfilled No. of Restarts: 1217 No. of Flips: 1288 time to process: 5 seconds.
uf250-04.cnf fulfilled No. of Restarts: 669 No. of Flips: 993 time to process: 4 seconds.
uf250-04.cnf fulfilled No. of Restarts: 281 No. of Flips: 1824 time to process: 3 seconds.
uf250-04.cnf fulfilled No. of Restarts: 388 No. of Flips: 3963 time to process: 2 seconds.
uf250-04.cnf fulfilled No. of Restarts: 163 No. of Flips: 3351 time to process: 6 seconds.
uf250-04.cnf fulfilled No. of Restarts: 785 No. of Flips: 2970 time to process: 3 seconds.
uf250-04.cnf fulfilled No. of Restarts: 1366 No. of Flips: 2002 time to process: 9 seconds.
uf250-04.cnf fulfilled No. of Restarts: 387 No. of Flips: 2449 time to process: 1 seconds.
uf250-04.cnf fulfilled No. of Restarts: 975 No. of Flips: 4914 time to process: 4 seconds.
uf250-04.cnf fulfilled No. of Restarts: 47 No. of Flips: 2751 time to process: 0 seconds.
uf250-04.cnf fulfilled No. of Restarts: 156 No. of Flips: 3166 time to process: 3 seconds.
uf250-04.cnf fulfilled No. of Restarts: 693 No. of Flips: 2412 time to process: 6 seconds.
uf250-04.cnf , deadline. Restarts: 1550
uf250-04.cnf , deadline. Restarts: 1550
uf250-04.cnf , deadline. Restarts: 1550
uf250-04.cnf fulfilled No. of Restarts: 426 No. of Flips: 4377 time to process: 1 seconds.
uf250-04.cnf fulfilled No. of Restarts: 271 No. of Flips: 1320 time to process: 1 seconds.
uf250-04.cnf fulfilled No. of Restarts: 233 No. of Flips: 1844 time to process: 4 seconds.
uf250-04.cnf fulfilled No. of Restarts: 671 No. of Flips: 4987 time to process: 4 seconds.
uf250-04.cnf , deadline. Restarts: 1550
uf250-04.cnf fulfilled No. of Restarts: 80 No. of Flips: 4524 time to process: 0 seconds.
uf250-04.cnf , deadline. Restarts: 1550
uf250-04.cnf fulfilled No. of Restarts: 250 No. of Flips: 1104 time to process: 1 seconds.
uf250-04.cnf fulfilled No. of Restarts: 547 No. of Flips: 2744 time to process: 2 seconds.
uf250-04.cnf fulfilled No. of Restarts: 128 No. of Flips: 4696 time to process: 1 seconds.
uf250-04.cnf , deadline. Restarts: 1550
uf250-04.cnf fulfilled No. of Restarts: 216 No. of Flips: 2590 time to process: 0 seconds.
uf250-04.cnf fulfilled No. of Restarts: 855 No. of Flips: 1701 time to process: 7 seconds.
uf250-04.cnf fulfilled No. of Restarts: 154 No. of Flips: 3978 time to process: 0 seconds.
uf250-04.cnf fulfilled No. of Restarts: 973 No. of Flips: 2890 time to process: 5 seconds.
uf250-04.cnf fulfilled No. of Restarts: 637 No. of Flips: 4067 time to process: 3 seconds.
uf250-04.cnf fulfilled No. of Restarts: 1 No. of Flips: 1933 time to process: 4 seconds.
uf250-04.cnf fulfilled No. of Restarts: 1278 No. of Flips: 3124 time to process: 10 seconds.
uf250-04.cnf , deadline. Restarts: 1550
uf250-04.cnf , deadline. Restarts: 1550
uf250-04.cnf fulfilled No. of Restarts: 1073 No. of Flips: 4141 time to process: 4 seconds.
uf250-04.cnf fulfilled No. of Restarts: 339 No. of Flips: 3533 time to process: 3 seconds.
uf250-04.cnf fulfilled No. of Restarts: 502 No. of Flips: 1226 time to process: 2 seconds.
uf250-04.cnf fulfilled No. of Restarts: 420 No. of Flips: 4021 time to process: 4 seconds.
uf250-04.cnf fulfilled No. of Restarts: 35 No. of Flips: 4040 time to process: 4 seconds.
uf250-04.cnf fulfilled No. of Restarts: 1330 No. of Flips: 3397 time to process: 5 seconds.
uf250-04.cnf fulfilled No. of Restarts: 10 No. of Flips: 3241 time to process: 6 seconds.
uf250-04.cnf , deadline. Restarts: 1550
uf250-04.cnf , deadline. Restarts: 1550
uf250-04.cnf fulfilled No. of Restarts: 40 No. of Flips: 1128 time to process: 0 seconds.
uf250-04.cnf fulfilled No. of Restarts: 382 No. of Flips: 4602 time to process: 1 seconds.
uf250-04.cnf fulfilled No. of Restarts: 1066 No. of Flips: 3168 time to process: 7 seconds.
uf250-04.cnf fulfilled No. of Restarts: 583 No. of Flips: 3589 time to process: 6 seconds.
uf250-04.cnf fulfilled No. of Restarts: 452 No. of Flips: 907 time to process: 2 seconds.
uf250-04.cnf fulfilled No. of Restarts: 1118 No. of Flips: 871 time to process: 5 seconds.
uf250-04.cnf fulfilled No. of Restarts: 820 No. of Flips: 970 time to process: 5 seconds.
uf250-04.cnf fulfilled No. of Restarts: 304 No. of Flips: 2082 time to process: 1 seconds.
uf250-04.cnf fulfilled No. of Restarts: 863 No. of Flips: 3543 time to process: 5 seconds.
uf250-04.cnf fulfilled No. of Restarts: 1046 No. of Flips: 3168 time to process: 8 seconds.
uf250-04.cnf fulfilled No. of Restarts: 510 No. of Flips: 2851 time to process: 2 seconds.
uf250-04.cnf , deadline. Restarts: 1550
uf250-04.cnf , deadline. Restarts: 1550
uf250-04.cnf fulfilled No. of Restarts: 219 No. of Flips: 3660 time to process: 0 seconds.
uf250-04.cnf fulfilled No. of Restarts: 1479 No. of Flips: 4204 time to process: 6 seconds.
uf250-04.cnf fulfilled No. of Restarts: 175 No. of Flips: 4503 time to process: 3 seconds.
uf250-04.cnf , deadline. Restarts: 1550
uf250-04.cnf fulfilled No. of Restarts: 814 No. of Flips: 2009 time to process: 3 seconds.
uf250-04.cnf fulfilled No. of Restarts: 844 No. of Flips: 4630 time to process: 6 seconds.
uf250-04.cnf fulfilled No. of Restarts: 1118 No. of Flips: 3660 time to process: 4 seconds.
uf250-04.cnf fulfilled No. of Restarts: 702 No. of Flips: 2596 time to process: 7 seconds.
uf250-04.cnf fulfilled No. of Restarts: 867 No. of Flips: 4549 time to process: 3 seconds.
uf250-04.cnf fulfilled No. of Restarts: 726 No. of Flips: 2241 time to process: 5 seconds.
uf250-04.cnf , deadline. Restarts: 1550
uf250-04.cnf fulfilled No. of Restarts: 304 No. of Flips: 641 time to process: 1 seconds.
uf250-04.cnf fulfilled No. of Restarts: 575 No. of Flips: 2463 time to process: 3 seconds.
uf250-04.cnf fulfilled No. of Restarts: 25 No. of Flips: 3323 time to process: 2 seconds.
uf250-04.cnf fulfilled No. of Restarts: 1014 No. of Flips: 4971 time to process: 5 seconds.
uf250-04.cnf fulfilled No. of Restarts: 5 No. of Flips: 3485 time to process: 0 seconds.
uf250-04.cnf , deadline. Restarts: 1550
uf250-04.cnf fulfilled No. of Restarts: 756 No. of Flips: 3039 time to process: 3 seconds.
uf250-04.cnf fulfilled No. of Restarts: 382 No. of Flips: 3611 time to process: 4 seconds.
uf250-04.cnf , deadline. Restarts: 1550
uf250-04.cnf fulfilled No. of Restarts: 1028 No. of Flips: 3582 time to process: 4 seconds.
uf250-04.cnf fulfilled No. of Restarts: 359 No. of Flips: 2604 time to process: 3 seconds.
uf250-04.cnf fulfilled No. of Restarts: 596 No. of Flips: 2223 time to process: 2 seconds.
uf250-04.cnf fulfilled No. of Restarts: 659 No. of Flips: 4963 time to process: 7 seconds.
uf250-04.cnf fulfilled No. of Restarts: 652 No. of Flips: 4032 time to process: 2 seconds.
uf250-04.cnf fulfilled No. of Restarts: 821 No. of Flips: 4033 time to process: 6 seconds.
uf250-04.cnf fulfilled No. of Restarts: 667 No. of Flips: 1597 time to process: 4 seconds.
uf250-04.cnf fulfilled No. of Restarts: 1538 No. of Flips: 3236 time to process: 8 seconds.
uf250-04.cnf fulfilled No. of Restarts: 1295 No. of Flips: 4335 time to process: 5 seconds.
uf250-04.cnf fulfilled No. of Restarts: 640 No. of Flips: 4319 time to process: 3 seconds.
uf250-04.cnf fulfilled No. of Restarts: 196 No. of Flips: 1263 time to process: 0 seconds.
uf250-04.cnf fulfilled No. of Restarts: 1467 No. of Flips: 4591 time to process: 8 seconds.
uf250-04.cnf , deadline. Restarts: 1550
uf250-04.cnf fulfilled No. of Restarts: 743 No. of Flips: 3082 time to process: 3 seconds.
uf250-04.cnf fulfilled No. of Restarts: 487 No. of Flips: 1182 time to process: 5 seconds.
uf250-04.cnf fulfilled No. of Restarts: 149 No. of Flips: 3536 time to process: 1 seconds.
uf250-04.cnf fulfilled No. of Restarts: 24 No. of Flips: 3064 time to process: 6 seconds.
uf250-04.cnf , deadline. Restarts: 1550
uf250-04.cnf fulfilled No. of Restarts: 406 No. of Flips: 717 time to process: 1 seconds.
uf250-04.cnf , deadline. Restarts: 1550
uf250-04.cnf fulfilled No. of Restarts: 530 No. of Flips: 2557 time to process: 2 seconds.
uf250-04.cnf fulfilled No. of Restarts: 83 No. of Flips: 1835 time to process: 0 seconds.
uf250-04.cnf , deadline. Restarts: 1550
uf250-04.cnf fulfilled No. of Restarts: 644 No. of Flips: 2420 time to process: 2 seconds.
uf250-04.cnf fulfilled No. of Restarts: 11 No. of Flips: 2051 time to process: 3 seconds.
uf250-04.cnf fulfilled No. of Restarts: 140 No. of Flips: 2351 time to process: 6 seconds.
uf250-04.cnf , deadline. Restarts: 1550
uf250-04.cnf fulfilled No. of Restarts: 63 No. of Flips: 2834 time to process: 0 seconds.
uf250-04.cnf fulfilled No. of Restarts: 510 No. of Flips: 1736 time to process: 8 seconds.
uf250-04.cnf fulfilled No. of Restarts: 1070 No. of Flips: 2561 time to process: 8 seconds.
uf250-04.cnf fulfilled No. of Restarts: 1075 No. of Flips: 4501 time to process: 4 seconds.
uf250-04.cnf fulfilled No. of Restarts: 458 No. of Flips: 2522 time to process: 1 seconds.
uf250-04.cnf fulfilled No. of Restarts: 782 No. of Flips: 4493 time to process: 5 seconds.
uf250-04.cnf fulfilled No. of Restarts: 1118 No. of Flips: 2598 time to process: 6 seconds.
uf250-04.cnf fulfilled No. of Restarts: 542 No. of Flips: 1793 time to process: 4 seconds.
uf250-04.cnf fulfilled No. of Restarts: 1194 No. of Flips: 4056 time to process: 7 seconds.
uf250-04.cnf , deadline. Restarts: 1550
uf250-04.cnf fulfilled No. of Restarts: 136 No. of Flips: 1181 time to process: 0 seconds.
uf250-04.cnf , deadline. Restarts: 1550
uf250-04.cnf fulfilled No. of Restarts: 437 No. of Flips: 2823 time to process: 1 seconds.
uf250-04.cnf fulfilled No. of Restarts: 182 No. of Flips: 1637 time to process: 5 seconds.
uf250-04.cnf fulfilled No. of Restarts: 564 No. of Flips: 2369 time to process: 2 seconds.
uf250-04.cnf fulfilled No. of Restarts: 593 No. of Flips: 1273 time to process: 5 seconds.
uf250-04.cnf fulfilled No. of Restarts: 237 No. of Flips: 2590 time to process: 3 seconds.
uf250-04.cnf fulfilled No. of Restarts: 558 No. of Flips: 1133 time to process: 6 seconds.
uf250-04.cnf fulfilled No. of Restarts: 216 No. of Flips: 3815 time to process: 7 seconds.
uf250-04.cnf fulfilled No. of Restarts: 556 No. of Flips: 4708 time to process: 2 seconds.
uf250-04.cnf fulfilled No. of Restarts: 883 No. of Flips: 3824 time to process: 3 seconds.
uf250-04.cnf fulfilled No. of Restarts: 195 No. of Flips: 2622 time to process: 5 seconds.
uf250-04.cnf fulfilled No. of Restarts: 874 No. of Flips: 1568 time to process: 6 seconds.
uf250-04.cnf fulfilled No. of Restarts: 304 No. of Flips: 1670 time to process: 1 seconds.
uf250-04.cnf fulfilled No. of Restarts: 254 No. of Flips: 1982 time to process: 7 seconds.
uf250-04.cnf fulfilled No. of Restarts: 231 No. of Flips: 4980 time to process: 1 seconds.
uf250-04.cnf , deadline. Restarts: 1550
uf250-04.cnf fulfilled No. of Restarts: 931 No. of Flips: 2620 time to process: 4 seconds.
uf250-04.cnf fulfilled No. of Restarts: 333 No. of Flips: 4477 time to process: 1 seconds.
uf250-04.cnf fulfilled No. of Restarts: 194 No. of Flips: 2692 time to process: 1 seconds.
uf250-04.cnf fulfilled No. of Restarts: 715 No. of Flips: 3777 time to process: 7 seconds.
uf250-04.cnf fulfilled No. of Restarts: 1274 No. of Flips: 4945 time to process: 9 seconds.
uf250-04.cnf fulfilled No. of Restarts: 1288 No. of Flips: 2200 time to process: 5 seconds.
uf250-04.cnf fulfilled No. of Restarts: 237 No. of Flips: 4219 time to process: 2 seconds.
uf250-04.cnf fulfilled No. of Restarts: 1212 No. of Flips: 2214 time to process: 8 seconds.
uf250-04.cnf fulfilled No. of Restarts: 39 No. of Flips: 4747 time to process: 0 seconds.
uf250-04.cnf , deadline. Restarts: 1550
uf250-04.cnf fulfilled No. of Restarts: 312 No. of Flips: 4177 time to process: 1 seconds.
uf250-04.cnf , deadline. Restarts: 1550
uf250-04.cnf fulfilled No. of Restarts: 1244 No. of Flips: 4422 time to process: 5 seconds.
uf250-04.cnf , deadline. Restarts: 1550
uf250-04.cnf fulfilled No. of Restarts: 574 No. of Flips: 2216 time to process: 2 seconds.
uf250-04.cnf fulfilled No. of Restarts: 805 No. of Flips: 3727 time to process: 5 seconds.
uf250-04.cnf , deadline. Restarts: 1550
uf250-04.cnf , deadline. Restarts: 1550
uf250-04.cnf fulfilled No. of Restarts: 304 No. of Flips: 4813 time to process: 1 seconds.
uf250-04.cnf fulfilled No. of Restarts: 197 No. of Flips: 3095 time to process: 1 seconds.
uf250-04.cnf fulfilled No. of Restarts: 430 No. of Flips: 4324 time to process: 2 seconds.
uf250-04.cnf fulfilled No. of Restarts: 955 No. of Flips: 2195 time to process: 4 seconds.
uf250-04.cnf fulfilled No. of Restarts: 201 No. of Flips: 1436 time to process: 0 seconds.
uf250-04.cnf fulfilled No. of Restarts: 804 No. of Flips: 1113 time to process: 3 seconds.
uf250-04.cnf , deadline. Restarts: 1550
uf250-04.cnf fulfilled No. of Restarts: 126 No. of Flips: 2330 time to process: 0 seconds.
uf250-04.cnf fulfilled No. of Restarts: 571 No. of Flips: 2327 time to process: 2 seconds.
uf250-04.cnf fulfilled No. of Restarts: 200 No. of Flips: 4553 time to process: 4 seconds.
uf250-04.cnf fulfilled No. of Restarts: 1201 No. of Flips: 2132 time to process: 7 seconds.
uf250-04.cnf fulfilled No. of Restarts: 149 No. of Flips: 4254 time to process: 0 seconds.
uf250-04.cnf fulfilled No. of Restarts: 1028 No. of Flips: 1487 time to process: 10 seconds.
uf250-04.cnf fulfilled No. of Restarts: 244 No. of Flips: 3567 time to process: 1 seconds.
uf250-04.cnf fulfilled No. of Restarts: 106 No. of Flips: 2631 time to process: 0 seconds.
uf250-04.cnf fulfilled No. of Restarts: 727 No. of Flips: 4984 time to process: 5 seconds.
uf250-04.cnf , deadline. Restarts: 1550
uf250-04.cnf , deadline. Restarts: 1550
uf250-04.cnf , deadline. Restarts: 1550
uf250-04.cnf fulfilled No. of Restarts: 1500 No. of Flips: 4899 time to process: 6 seconds.
uf250-04.cnf , deadline. Restarts: 1550
uf250-04.cnf fulfilled No. of Restarts: 233 No. of Flips: 4653 time to process: 1 seconds.
uf250-04.cnf fulfilled No. of Restarts: 739 No. of Flips: 2836 time to process: 3 seconds.
uf250-04.cnf fulfilled No. of Restarts: 142 No. of Flips: 1527 time to process: 3 seconds.
uf250-04.cnf , deadline. Restarts: 1550
uf250-04.cnf fulfilled No. of Restarts: 71 No. of Flips: 4761 time to process: 0 seconds.
uf250-04.cnf fulfilled No. of Restarts: 86 No. of Flips: 4401 time to process: 0 seconds.
uf250-04.cnf fulfilled No. of Restarts: 518 No. of Flips: 2974 time to process: 3 seconds.
uf250-04.cnf fulfilled No. of Restarts: 1006 No. of Flips: 4589 time to process: 5 seconds.
uf250-04.cnf , deadline. Restarts: 1550
uf250-04.cnf fulfilled No. of Restarts: 177 No. of Flips: 1539 time to process: 0 seconds.
uf250-04.cnf fulfilled No. of Restarts: 510 No. of Flips: 2113 time to process: 8 seconds.
uf250-04.cnf , deadline. Restarts: 1550
uf250-04.cnf fulfilled No. of Restarts: 466 No. of Flips: 3088 time to process: 2 seconds.
uf250-04.cnf fulfilled No. of Restarts: 72 No. of Flips: 3862 time to process: 0 seconds.
uf250-04.cnf fulfilled No. of Restarts: 1372 No. of Flips: 3370 time to process: 12 seconds.
uf250-04.cnf fulfilled No. of Restarts: 57 No. of Flips: 2230 time to process: 1 seconds.
uf250-04.cnf , deadline. Restarts: 1550
uf250-04.cnf fulfilled No. of Restarts: 878 No. of Flips: 3777 time to process: 3 seconds.
uf250-04.cnf fulfilled No. of Restarts: 24 No. of Flips: 1301 time to process: 2 seconds.
uf250-04.cnf fulfilled No. of Restarts: 251 No. of Flips: 4393 time to process: 1 seconds.
uf250-04.cnf fulfilled No. of Restarts: 53 No. of Flips: 1272 time to process: 6 seconds.
uf250-04.cnf fulfilled No. of Restarts: 781 No. of Flips: 3847 time to process: 5 seconds.
uf250-04.cnf , deadline. Restarts: 1550
uf250-04.cnf fulfilled No. of Restarts: 1026 No. of Flips: 2769 time to process: 4 seconds.
uf250-04.cnf fulfilled No. of Restarts: 461 No. of Flips: 4728 time to process: 2 seconds.
uf250-04.cnf fulfilled No. of Restarts: 1307 No. of Flips: 2536 time to process: 5 seconds.
uf250-04.cnf fulfilled No. of Restarts: 1265 No. of Flips: 1791 time to process: 6 seconds.
uf250-04.cnf fulfilled No. of Restarts: 89 No. of Flips: 1196 time to process: 1 seconds.
uf250-04.cnf fulfilled No. of Restarts: 1202 No. of Flips: 3109 time to process: 10 seconds.
uf250-04.cnf fulfilled No. of Restarts: 1342 No. of Flips: 3187 time to process: 5 seconds.
uf250-04.cnf fulfilled No. of Restarts: 1324 No. of Flips: 3959 time to process: 8 seconds.
uf250-04.cnf fulfilled No. of Restarts: 224 No. of Flips: 2151 time to process: 0 seconds.
uf250-04.cnf fulfilled No. of Restarts: 1312 No. of Flips: 4073 time to process: 10 seconds.
uf250-04.cnf fulfilled No. of Restarts: 149 No. of Flips: 2777 time to process: 0 seconds.
