# Supplementary material for: Completion Probabilities and Parallel Restart Strategies under an Imposed Deadline
Source: PLoS One. 2016 Oct 12;11(10):e0164605. doi: 10.1371/journal.pone.0164605 (PMC5061357; doi:10.1371/journal.pone.0164605)
Supplement: S1 File — The file “S1_File.zip” is the data gathered from the experiments regarding completion probability. (ZIP) [file pone.0164605.s004.zip › results_Multi_r1650.444.txt]

uf250-04.cnf fulfilled No. of Restarts: 764 No. of Flips: 2685 time to process: 3 seconds.
uf250-04.cnf fulfilled No. of Restarts: 556 No. of Flips: 4040 time to process: 2 seconds.
uf250-04.cnf fulfilled No. of Restarts: 527 No. of Flips: 2919 time to process: 3 seconds.
uf250-04.cnf fulfilled No. of Restarts: 625 No. of Flips: 1560 time to process: 5 seconds.
uf250-04.cnf fulfilled No. of Restarts: 79 No. of Flips: 1299 time to process: 1 seconds.
uf250-04.cnf fulfilled No. of Restarts: 430 No. of Flips: 3241 time to process: 6 seconds.
uf250-04.cnf , deadline. Restarts: 1650
uf250-04.cnf fulfilled No. of Restarts: 1091 No. of Flips: 2629 time to process: 4 seconds.
uf250-04.cnf fulfilled No. of Restarts: 444 No. of Flips: 3876 time to process: 2 seconds.
uf250-04.cnf fulfilled No. of Restarts: 204 No. of Flips: 4506 time to process: 5 seconds.
uf250-04.cnf fulfilled No. of Restarts: 1237 No. of Flips: 2700 time to process: 6 seconds.
uf250-04.cnf , deadline. Restarts: 1650
uf250-04.cnf fulfilled No. of Restarts: 11 No. of Flips: 1117 time to process: 0 seconds.
uf250-04.cnf fulfilled No. of Restarts: 456 No. of Flips: 2759 time to process: 2 seconds.
uf250-04.cnf , deadline. Restarts: 1650
uf250-04.cnf fulfilled No. of Restarts: 500 No. of Flips: 3756 time to process: 2 seconds.
uf250-04.cnf fulfilled No. of Restarts: 1522 No. of Flips: 3986 time to process: 11 seconds.
uf250-04.cnf fulfilled No. of Restarts: 1519 No. of Flips: 2250 time to process: 6 seconds.
uf250-04.cnf fulfilled No. of Restarts: 887 No. of Flips: 4227 time to process: 4 seconds.
uf250-04.cnf fulfilled No. of Restarts: 419 No. of Flips: 4680 time to process: 1 seconds.
uf250-04.cnf fulfilled No. of Restarts: 843 No. of Flips: 4392 time to process: 4 seconds.
uf250-04.cnf fulfilled No. of Restarts: 259 No. of Flips: 1011 time to process: 4 seconds.
uf250-04.cnf fulfilled No. of Restarts: 35 No. of Flips: 4158 time to process: 4 seconds.
uf250-04.cnf fulfilled No. of Restarts: 113 No. of Flips: 1891 time to process: 5 seconds.
uf250-04.cnf fulfilled No. of Restarts: 1374 No. of Flips: 2379 time to process: 6 seconds.
uf250-04.cnf fulfilled No. of Restarts: 365 No. of Flips: 3127 time to process: 2 seconds.
uf250-04.cnf fulfilled No. of Restarts: 332 No. of Flips: 3776 time to process: 3 seconds.
uf250-04.cnf , deadline. Restarts: 1650
uf250-04.cnf fulfilled No. of Restarts: 778 No. of Flips: 1875 time to process: 3 seconds.
uf250-04.cnf , deadline. Restarts: 1650
uf250-04.cnf fulfilled No. of Restarts: 1165 No. of Flips: 4832 time to process: 5 seconds.
uf250-04.cnf fulfilled No. of Restarts: 116 No. of Flips: 3936 time to process: 2 seconds.
uf250-04.cnf fulfilled No. of Restarts: 1572 No. of Flips: 2505 time to process: 11 seconds.
uf250-04.cnf fulfilled No. of Restarts: 959 No. of Flips: 4272 time to process: 4 seconds.
uf250-04.cnf fulfilled No. of Restarts: 1012 No. of Flips: 1326 time to process: 5 seconds.
uf250-04.cnf fulfilled No. of Restarts: 521 No. of Flips: 1616 time to process: 2 seconds.
uf250-04.cnf fulfilled No. of Restarts: 221 No. of Flips: 4467 time to process: 7 seconds.
uf250-04.cnf fulfilled No. of Restarts: 12 No. of Flips: 4504 time to process: 0 seconds.
uf250-04.cnf fulfilled No. of Restarts: 178 No. of Flips: 3631 time to process: 7 seconds.
uf250-04.cnf fulfilled No. of Restarts: 118 No. of Flips: 4533 time to process: 0 seconds.
uf250-04.cnf fulfilled No. of Restarts: 290 No. of Flips: 2682 time to process: 1 seconds.
uf250-04.cnf , deadline. Restarts: 1650
uf250-04.cnf fulfilled No. of Restarts: 669 No. of Flips: 2950 time to process: 2 seconds.
uf250-04.cnf , deadline. Restarts: 1650
uf250-04.cnf fulfilled No. of Restarts: 166 No. of Flips: 3722 time to process: 0 seconds.
uf250-04.cnf , deadline. Restarts: 1650
uf250-04.cnf , deadline. Restarts: 1650
uf250-04.cnf fulfilled No. of Restarts: 1037 No. of Flips: 3299 time to process: 4 seconds.
uf250-04.cnf fulfilled No. of Restarts: 222 No. of Flips: 3807 time to process: 3 seconds.
uf250-04.cnf fulfilled No. of Restarts: 1037 No. of Flips: 2686 time to process: 4 seconds.
uf250-04.cnf fulfilled No. of Restarts: 107 No. of Flips: 4078 time to process: 1 seconds.
uf250-04.cnf fulfilled No. of Restarts: 897 No. of Flips: 4669 time to process: 5 seconds.
uf250-04.cnf fulfilled No. of Restarts: 245 No. of Flips: 3389 time to process: 1 seconds.
uf250-04.cnf fulfilled No. of Restarts: 699 No. of Flips: 1822 time to process: 7 seconds.
uf250-04.cnf fulfilled No. of Restarts: 118 No. of Flips: 3023 time to process: 0 seconds.
uf250-04.cnf fulfilled No. of Restarts: 707 No. of Flips: 4380 time to process: 8 seconds.
uf250-04.cnf fulfilled No. of Restarts: 242 No. of Flips: 4195 time to process: 1 seconds.
uf250-04.cnf fulfilled No. of Restarts: 249 No. of Flips: 2181 time to process: 8 seconds.
uf250-04.cnf fulfilled No. of Restarts: 361 No. of Flips: 4385 time to process: 1 seconds.
uf250-04.cnf fulfilled No. of Restarts: 273 No. of Flips: 3371 time to process: 7 seconds.
uf250-04.cnf fulfilled No. of Restarts: 94 No. of Flips: 3116 time to process: 0 seconds.
uf250-04.cnf fulfilled No. of Restarts: 519 No. of Flips: 3255 time to process: 2 seconds.
uf250-04.cnf fulfilled No. of Restarts: 1028 No. of Flips: 4167 time to process: 5 seconds.
uf250-04.cnf , deadline. Restarts: 1650
uf250-04.cnf fulfilled No. of Restarts: 405 No. of Flips: 2187 time to process: 1 seconds.
uf250-04.cnf , deadline. Restarts: 1650
uf250-04.cnf fulfilled No. of Restarts: 115 No. of Flips: 3501 time to process: 0 seconds.
uf250-04.cnf , deadline. Restarts: 1650
uf250-04.cnf fulfilled No. of Restarts: 622 No. of Flips: 693 time to process: 2 seconds.
uf250-04.cnf fulfilled No. of Restarts: 1367 No. of Flips: 4933 time to process: 10 seconds.
uf250-04.cnf fulfilled No. of Restarts: 726 No. of Flips: 4718 time to process: 3 seconds.
uf250-04.cnf fulfilled No. of Restarts: 529 No. of Flips: 1689 time to process: 2 seconds.
uf250-04.cnf fulfilled No. of Restarts: 115 No. of Flips: 4455 time to process: 3 seconds.
uf250-04.cnf , deadline. Restarts: 1650
uf250-04.cnf fulfilled No. of Restarts: 15 No. of Flips: 1811 time to process: 0 seconds.
uf250-04.cnf fulfilled No. of Restarts: 501 No. of Flips: 1472 time to process: 2 seconds.
uf250-04.cnf fulfilled No. of Restarts: 590 No. of Flips: 4432 time to process: 9 seconds.
uf250-04.cnf fulfilled No. of Restarts: 996 No. of Flips: 2376 time to process: 4 seconds.
uf250-04.cnf , deadline. Restarts: 1650
uf250-04.cnf fulfilled No. of Restarts: 676 No. of Flips: 2368 time to process: 2 seconds.
uf250-04.cnf fulfilled No. of Restarts: 932 No. of Flips: 1812 time to process: 4 seconds.
uf250-04.cnf fulfilled No. of Restarts: 749 No. of Flips: 1308 time to process: 4 seconds.
uf250-04.cnf , deadline. Restarts: 1650
uf250-04.cnf fulfilled No. of Restarts: 58 No. of Flips: 1824 time to process: 0 seconds.
uf250-04.cnf , deadline. Restarts: 1650
uf250-04.cnf fulfilled No. of Restarts: 677 No. of Flips: 4283 time to process: 2 seconds.
uf250-04.cnf , deadline. Restarts: 1650
uf250-04.cnf fulfilled No. of Restarts: 914 No. of Flips: 2107 time to process: 4 seconds.
uf250-04.cnf fulfilled No. of Restarts: 1023 No. of Flips: 1007 time to process: 5 seconds.
uf250-04.cnf fulfilled No. of Restarts: 163 No. of Flips: 3559 time to process: 0 seconds.
uf250-04.cnf fulfilled No. of Restarts: 300 No. of Flips: 3107 time to process: 2 seconds.
uf250-04.cnf fulfilled No. of Restarts: 539 No. of Flips: 2304 time to process: 3 seconds.
uf250-04.cnf fulfilled No. of Restarts: 552 No. of Flips: 3804 time to process: 2 seconds.
uf250-04.cnf fulfilled No. of Restarts: 1327 No. of Flips: 3587 time to process: 9 seconds.
uf250-04.cnf fulfilled No. of Restarts: 754 No. of Flips: 1250 time to process: 4 seconds.
uf250-04.cnf fulfilled No. of Restarts: 480 No. of Flips: 2567 time to process: 2 seconds.
uf250-04.cnf fulfilled No. of Restarts: 37 No. of Flips: 4494 time to process: 2 seconds.
uf250-04.cnf fulfilled No. of Restarts: 1612 No. of Flips: 2707 time to process: 8 seconds.
uf250-04.cnf , deadline. Restarts: 1650
uf250-04.cnf fulfilled No. of Restarts: 1120 No. of Flips: 2091 time to process: 4 seconds.
uf250-04.cnf fulfilled No. of Restarts: 443 No. of Flips: 1559 time to process: 4 seconds.
uf250-04.cnf fulfilled No. of Restarts: 198 No. of Flips: 2950 time to process: 0 seconds.
uf250-04.cnf fulfilled No. of Restarts: 693 No. of Flips: 2940 time to process: 8 seconds.
uf250-04.cnf , deadline. Restarts: 1650
uf250-04.cnf fulfilled No. of Restarts: 244 No. of Flips: 1701 time to process: 1 seconds.
uf250-04.cnf fulfilled No. of Restarts: 117 No. of Flips: 3383 time to process: 6 seconds.
uf250-04.cnf fulfilled No. of Restarts: 511 No. of Flips: 3177 time to process: 2 seconds.
uf250-04.cnf fulfilled No. of Restarts: 276 No. of Flips: 4389 time to process: 5 seconds.
uf250-04.cnf fulfilled No. of Restarts: 542 No. of Flips: 1287 time to process: 6 seconds.
uf250-04.cnf fulfilled No. of Restarts: 49 No. of Flips: 3750 time to process: 1 seconds.
uf250-04.cnf fulfilled No. of Restarts: 909 No. of Flips: 2639 time to process: 9 seconds.
uf250-04.cnf fulfilled No. of Restarts: 365 No. of Flips: 3864 time to process: 1 seconds.
uf250-04.cnf fulfilled No. of Restarts: 93 No. of Flips: 4539 time to process: 6 seconds.
uf250-04.cnf fulfilled No. of Restarts: 637 No. of Flips: 4593 time to process: 2 seconds.
uf250-04.cnf fulfilled No. of Restarts: 486 No. of Flips: 3517 time to process: 6 seconds.
uf250-04.cnf fulfilled No. of Restarts: 799 No. of Flips: 888 time to process: 3 seconds.
uf250-04.cnf fulfilled No. of Restarts: 722 No. of Flips: 4336 time to process: 6 seconds.
uf250-04.cnf fulfilled No. of Restarts: 423 No. of Flips: 2261 time to process: 4 seconds.
uf250-04.cnf fulfilled No. of Restarts: 119 No. of Flips: 2124 time to process: 3 seconds.
uf250-04.cnf fulfilled No. of Restarts: 610 No. of Flips: 2262 time to process: 9 seconds.
uf250-04.cnf fulfilled No. of Restarts: 882 No. of Flips: 4039 time to process: 4 seconds.
uf250-04.cnf fulfilled No. of Restarts: 191 No. of Flips: 1890 time to process: 1 seconds.
uf250-04.cnf fulfilled No. of Restarts: 1359 No. of Flips: 4494 time to process: 8 seconds.
uf250-04.cnf fulfilled No. of Restarts: 153 No. of Flips: 1951 time to process: 0 seconds.
uf250-04.cnf fulfilled No. of Restarts: 526 No. of Flips: 652 time to process: 9 seconds.
uf250-04.cnf fulfilled No. of Restarts: 444 No. of Flips: 748 time to process: 1 seconds.
uf250-04.cnf fulfilled No. of Restarts: 134 No. of Flips: 4379 time to process: 8 seconds.
uf250-04.cnf fulfilled No. of Restarts: 762 No. of Flips: 1262 time to process: 3 seconds.
uf250-04.cnf fulfilled No. of Restarts: 1406 No. of Flips: 3293 time to process: 6 seconds.
uf250-04.cnf fulfilled No. of Restarts: 1473 No. of Flips: 2980 time to process: 9 seconds.
uf250-04.cnf , deadline. Restarts: 1650
uf250-04.cnf fulfilled No. of Restarts: 662 No. of Flips: 2674 time to process: 2 seconds.
uf250-04.cnf fulfilled No. of Restarts: 775 No. of Flips: 3846 time to process: 6 seconds.
uf250-04.cnf fulfilled No. of Restarts: 63 No. of Flips: 1580 time to process: 1 seconds.
uf250-04.cnf fulfilled No. of Restarts: 5 No. of Flips: 1709 time to process: 0 seconds.
uf250-04.cnf fulfilled No. of Restarts: 719 No. of Flips: 4379 time to process: 8 seconds.
uf250-04.cnf fulfilled No. of Restarts: 1293 No. of Flips: 4755 time to process: 9 seconds.
uf250-04.cnf fulfilled No. of Restarts: 162 No. of Flips: 3803 time to process: 0 seconds.
uf250-04.cnf fulfilled No. of Restarts: 934 No. of Flips: 1357 time to process: 5 seconds.
uf250-04.cnf fulfilled No. of Restarts: 841 No. of Flips: 3712 time to process: 3 seconds.
uf250-04.cnf fulfilled No. of Restarts: 845 No. of Flips: 1310 time to process: 3 seconds.
uf250-04.cnf fulfilled No. of Restarts: 1087 No. of Flips: 3164 time to process: 11 seconds.
uf250-04.cnf , deadline. Restarts: 1650
uf250-04.cnf fulfilled No. of Restarts: 1173 No. of Flips: 2688 time to process: 5 seconds.
uf250-04.cnf , deadline. Restarts: 1650
uf250-04.cnf fulfilled No. of Restarts: 756 No. of Flips: 4493 time to process: 3 seconds.
uf250-04.cnf fulfilled No. of Restarts: 758 No. of Flips: 1919 time to process: 5 seconds.
uf250-04.cnf fulfilled No. of Restarts: 127 No. of Flips: 3785 time to process: 0 seconds.
uf250-04.cnf fulfilled No. of Restarts: 449 No. of Flips: 3348 time to process: 3 seconds.
uf250-04.cnf , deadline. Restarts: 1650
uf250-04.cnf fulfilled No. of Restarts: 593 No. of Flips: 4396 time to process: 2 seconds.
uf250-04.cnf fulfilled No. of Restarts: 1461 No. of Flips: 3383 time to process: 10 seconds.
uf250-04.cnf fulfilled No. of Restarts: 984 No. of Flips: 2050 time to process: 5 seconds.
uf250-04.cnf , deadline. Restarts: 1650
uf250-04.cnf fulfilled No. of Restarts: 44 No. of Flips: 4736 time to process: 0 seconds.
uf250-04.cnf fulfilled No. of Restarts: 671 No. of Flips: 4748 time to process: 3 seconds.
uf250-04.cnf fulfilled No. of Restarts: 231 No. of Flips: 2274 time to process: 4 seconds.
uf250-04.cnf fulfilled No. of Restarts: 596 No. of Flips: 1080 time to process: 5 seconds.
uf250-04.cnf , deadline. Restarts: 1650
uf250-04.cnf fulfilled No. of Restarts: 158 No. of Flips: 3149 time to process: 0 seconds.
uf250-04.cnf , deadline. Restarts: 1650
uf250-04.cnf fulfilled No. of Restarts: 728 No. of Flips: 3036 time to process: 3 seconds.
uf250-04.cnf fulfilled No. of Restarts: 195 No. of Flips: 4605 time to process: 2 seconds.
uf250-04.cnf fulfilled No. of Restarts: 57 No. of Flips: 2325 time to process: 1 seconds.
uf250-04.cnf fulfilled No. of Restarts: 797 No. of Flips: 3484 time to process: 5 seconds.
uf250-04.cnf fulfilled No. of Restarts: 21 No. of Flips: 4213 time to process: 1 seconds.
uf250-04.cnf fulfilled No. of Restarts: 1152 No. of Flips: 3418 time to process: 6 seconds.
uf250-04.cnf fulfilled No. of Restarts: 589 No. of Flips: 4485 time to process: 6 seconds.
uf250-04.cnf fulfilled No. of Restarts: 882 No. of Flips: 2024 time to process: 3 seconds.
uf250-04.cnf , deadline. Restarts: 1650
uf250-04.cnf fulfilled No. of Restarts: 422 No. of Flips: 1850 time to process: 1 seconds.
uf250-04.cnf fulfilled No. of Restarts: 166 No. of Flips: 1445 time to process: 0 seconds.
uf250-04.cnf fulfilled No. of Restarts: 617 No. of Flips: 2357 time to process: 7 seconds.
uf250-04.cnf fulfilled No. of Restarts: 1240 No. of Flips: 4669 time to process: 5 seconds.
uf250-04.cnf fulfilled No. of Restarts: 1126 No. of Flips: 3069 time to process: 6 seconds.
uf250-04.cnf fulfilled No. of Restarts: 456 No. of Flips: 2118 time to process: 8 seconds.
uf250-04.cnf fulfilled No. of Restarts: 151 No. of Flips: 2950 time to process: 2 seconds.
uf250-04.cnf , deadline. Restarts: 1650
uf250-04.cnf fulfilled No. of Restarts: 1155 No. of Flips: 1205 time to process: 5 seconds.
uf250-04.cnf fulfilled No. of Restarts: 76 No. of Flips: 1998 time to process: 2 seconds.
uf250-04.cnf fulfilled No. of Restarts: 978 No. of Flips: 3064 time to process: 8 seconds.
uf250-04.cnf fulfilled No. of Restarts: 686 No. of Flips: 1984 time to process: 2 seconds.
uf250-04.cnf , deadline. Restarts: 1650
uf250-04.cnf fulfilled No. of Restarts: 210 No. of Flips: 4118 time to process: 0 seconds.
uf250-04.cnf fulfilled No. of Restarts: 921 No. of Flips: 1984 time to process: 3 seconds.
uf250-04.cnf fulfilled No. of Restarts: 280 No. of Flips: 2081 time to process: 1 seconds.
uf250-04.cnf fulfilled No. of Restarts: 284 No. of Flips: 3395 time to process: 2 seconds.
uf250-04.cnf fulfilled No. of Restarts: 594 No. of Flips: 2158 time to process: 2 seconds.
uf250-04.cnf fulfilled No. of Restarts: 429 No. of Flips: 3962 time to process: 5 seconds.
uf250-04.cnf fulfilled No. of Restarts: 676 No. of Flips: 1464 time to process: 3 seconds.
uf250-04.cnf fulfilled No. of Restarts: 840 No. of Flips: 4729 time to process: 5 seconds.
uf250-04.cnf , deadline. Restarts: 1650
uf250-04.cnf , deadline. Restarts: 1650
uf250-04.cnf fulfilled No. of Restarts: 65 No. of Flips: 2461 time to process: 0 seconds.
uf250-04.cnf fulfilled No. of Restarts: 398 No. of Flips: 2019 time to process: 8 seconds.
uf250-04.cnf fulfilled No. of Restarts: 559 No. of Flips: 2655 time to process: 2 seconds.
uf250-04.cnf fulfilled No. of Restarts: 1574 No. of Flips: 4379 time to process: 11 seconds.
uf250-04.cnf fulfilled No. of Restarts: 717 No. of Flips: 2093 time to process: 3 seconds.
uf250-04.cnf fulfilled No. of Restarts: 1060 No. of Flips: 4352 time to process: 7 seconds.
uf250-04.cnf fulfilled No. of Restarts: 1605 No. of Flips: 2165 time to process: 7 seconds.
uf250-04.cnf fulfilled No. of Restarts: 58 No. of Flips: 910 time to process: 0 seconds.
uf250-04.cnf fulfilled No. of Restarts: 280 No. of Flips: 4045 time to process: 8 seconds.
uf250-04.cnf fulfilled No. of Restarts: 523 No. of Flips: 2966 time to process: 2 seconds.
uf250-04.cnf fulfilled No. of Restarts: 994 No. of Flips: 2819 time to process: 9 seconds.
uf250-04.cnf fulfilled No. of Restarts: 331 No. of Flips: 1770 time to process: 2 seconds.
uf250-04.cnf fulfilled No. of Restarts: 825 No. of Flips: 1623 time to process: 8 seconds.
uf250-04.cnf fulfilled No. of Restarts: 1081 No. of Flips: 3666 time to process: 4 seconds.
uf250-04.cnf , deadline. Restarts: 1650
uf250-04.cnf fulfilled No. of Restarts: 812 No. of Flips: 4886 time to process: 3 seconds.
uf250-04.cnf fulfilled No. of Restarts: 621 No. of Flips: 4635 time to process: 6 seconds.
uf250-04.cnf fulfilled No. of Restarts: 144 No. of Flips: 2510 time to process: 0 seconds.
uf250-04.cnf fulfilled No. of Restarts: 89 No. of Flips: 1530 time to process: 1 seconds.
uf250-04.cnf fulfilled No. of Restarts: 1318 No. of Flips: 3406 time to process: 11 seconds.
uf250-04.cnf fulfilled No. of Restarts: 363 No. of Flips: 1508 time to process: 1 seconds.
uf250-04.cnf fulfilled No. of Restarts: 352 No. of Flips: 4002 time to process: 7 seconds.
uf250-04.cnf , deadline. Restarts: 1650
uf250-04.cnf , deadline. Restarts: 1650
uf250-04.cnf fulfilled No. of Restarts: 253 No. of Flips: 2621 time to process: 1 seconds.
uf250-04.cnf fulfilled No. of Restarts: 1475 No. of Flips: 2515 time to process: 6 seconds.
uf250-04.cnf fulfilled No. of Restarts: 174 No. of Flips: 4032 time to process: 2 seconds.
uf250-04.cnf , deadline. Restarts: 1650
uf250-04.cnf , deadline. Restarts: 1650
uf250-04.cnf fulfilled No. of Restarts: 25 No. of Flips: 1956 time to process: 0 seconds.
uf250-04.cnf , deadline. Restarts: 1650
uf250-04.cnf fulfilled No. of Restarts: 445 No. of Flips: 1694 time to process: 2 seconds.
uf250-04.cnf fulfilled No. of Restarts: 944 No. of Flips: 4291 time to process: 4 seconds.
uf250-04.cnf , deadline. Restarts: 1650
uf250-04.cnf fulfilled No. of Restarts: 388 No. of Flips: 3458 time to process: 1 seconds.
uf250-04.cnf fulfilled No. of Restarts: 1048 No. of Flips: 2663 time to process: 9 seconds.
uf250-04.cnf fulfilled No. of Restarts: 198 No. of Flips: 3354 time to process: 0 seconds.
uf250-04.cnf fulfilled No. of Restarts: 1151 No. of Flips: 3528 time to process: 6 seconds.
uf250-04.cnf fulfilled No. of Restarts: 574 No. of Flips: 2259 time to process: 4 seconds.
uf250-04.cnf , deadline. Restarts: 1650
uf250-04.cnf fulfilled No. of Restarts: 546 No. of Flips: 3125 time to process: 3 seconds.
uf250-04.cnf fulfilled No. of Restarts: 50 No. of Flips: 2754 time to process: 4 seconds.
uf250-04.cnf fulfilled No. of Restarts: 189 No. of Flips: 3224 time to process: 7 seconds.
uf250-04.cnf fulfilled No. of Restarts: 24 No. of Flips: 3608 time to process: 2 seconds.
uf250-04.cnf fulfilled No. of Restarts: 388 No. of Flips: 4623 time to process: 1 seconds.
uf250-04.cnf fulfilled No. of Restarts: 708 No. of Flips: 2775 time to process: 4 seconds.
uf250-04.cnf fulfilled No. of Restarts: 583 No. of Flips: 4254 time to process: 6 seconds.
uf250-04.cnf fulfilled No. of Restarts: 684 No. of Flips: 4433 time to process: 5 seconds.
uf250-04.cnf fulfilled No. of Restarts: 1593 No. of Flips: 4686 time to process: 8 seconds.
uf250-04.cnf fulfilled No. of Restarts: 164 No. of Flips: 4863 time to process: 0 seconds.
uf250-04.cnf fulfilled No. of Restarts: 535 No. of Flips: 1538 time to process: 9 seconds.
uf250-04.cnf fulfilled No. of Restarts: 156 No. of Flips: 1066 time to process: 2 seconds.
uf250-04.cnf fulfilled No. of Restarts: 131 No. of Flips: 3990 time to process: 5 seconds.
uf250-04.cnf , deadline. Restarts: 1650
uf250-04.cnf , deadline. Restarts: 1650
uf250-04.cnf fulfilled No. of Restarts: 129 No. of Flips: 4802 time to process: 0 seconds.
uf250-04.cnf fulfilled No. of Restarts: 471 No. of Flips: 2608 time to process: 2 seconds.
uf250-04.cnf fulfilled No. of Restarts: 263 No. of Flips: 1028 time to process: 4 seconds.
uf250-04.cnf fulfilled No. of Restarts: 350 No. of Flips: 1881 time to process: 3 seconds.
uf250-04.cnf fulfilled No. of Restarts: 976 No. of Flips: 4972 time to process: 9 seconds.
uf250-04.cnf fulfilled No. of Restarts: 304 No. of Flips: 2625 time to process: 1 seconds.
uf250-04.cnf fulfilled No. of Restarts: 652 No. of Flips: 1639 time to process: 7 seconds.
uf250-04.cnf fulfilled No. of Restarts: 129 No. of Flips: 4617 time to process: 0 seconds.
uf250-04.cnf fulfilled No. of Restarts: 1418 No. of Flips: 3532 time to process: 13 seconds.
uf250-04.cnf fulfilled No. of Restarts: 480 No. of Flips: 4103 time to process: 2 seconds.
uf250-04.cnf fulfilled No. of Restarts: 600 No. of Flips: 2496 time to process: 2 seconds.
uf250-04.cnf fulfilled No. of Restarts: 412 No. of Flips: 1804 time to process: 3 seconds.
uf250-04.cnf fulfilled No. of Restarts: 853 No. of Flips: 1364 time to process: 7 seconds.
uf250-04.cnf fulfilled No. of Restarts: 805 No. of Flips: 4157 time to process: 3 seconds.
uf250-04.cnf fulfilled No. of Restarts: 1039 No. of Flips: 2322 time to process: 8 seconds.
uf250-04.cnf fulfilled No. of Restarts: 15 No. of Flips: 3893 time to process: 2 seconds.
uf250-04.cnf , deadline. Restarts: 1650
uf250-04.cnf fulfilled No. of Restarts: 272 No. of Flips: 3663 time to process: 1 seconds.
uf250-04.cnf fulfilled No. of Restarts: 551 No. of Flips: 3714 time to process: 3 seconds.
uf250-04.cnf fulfilled No. of Restarts: 90 No. of Flips: 3644 time to process: 4 seconds.
uf250-04.cnf fulfilled No. of Restarts: 1202 No. of Flips: 2763 time to process: 12 seconds.
uf250-04.cnf fulfilled No. of Restarts: 70 No. of Flips: 1746 time to process: 0 seconds.
uf250-04.cnf fulfilled No. of Restarts: 1510 No. of Flips: 2725 time to process: 6 seconds.
uf250-04.cnf fulfilled No. of Restarts: 289 No. of Flips: 2661 time to process: 1 seconds.
uf250-04.cnf , deadline. Restarts: 1650
uf250-04.cnf fulfilled No. of Restarts: 211 No. of Flips: 4218 time to process: 1 seconds.
uf250-04.cnf fulfilled No. of Restarts: 359 No. of Flips: 2680 time to process: 6 seconds.
uf250-04.cnf , deadline. Restarts: 1650
uf250-04.cnf fulfilled No. of Restarts: 348 No. of Flips: 4084 time to process: 1 seconds.
uf250-04.cnf , deadline. Restarts: 1650
uf250-04.cnf fulfilled No. of Restarts: 552 No. of Flips: 3358 time to process: 2 seconds.
uf250-04.cnf fulfilled No. of Restarts: 912 No. of Flips: 2200 time to process: 8 seconds.
uf250-04.cnf fulfilled No. of Restarts: 1080 No. of Flips: 4308 time to process: 4 seconds.
uf250-04.cnf , deadline. Restarts: 1650
uf250-04.cnf fulfilled No. of Restarts: 511 No. of Flips: 2590 time to process: 2 seconds.
uf250-04.cnf fulfilled No. of Restarts: 533 No. of Flips: 2271 time to process: 6 seconds.
uf250-04.cnf , deadline. Restarts: 1650
uf250-04.cnf fulfilled No. of Restarts: 58 No. of Flips: 1014 time to process: 0 seconds.
uf250-04.cnf fulfilled No. of Restarts: 26 No. of Flips: 2497 time to process: 7 seconds.
uf250-04.cnf fulfilled No. of Restarts: 1036 No. of Flips: 4648 time to process: 4 seconds.
uf250-04.cnf fulfilled No. of Restarts: 29 No. of Flips: 4938 time to process: 2 seconds.
uf250-04.cnf fulfilled No. of Restarts: 520 No. of Flips: 4477 time to process: 6 seconds.
uf250-04.cnf fulfilled No. of Restarts: 291 No. of Flips: 3899 time to process: 8 seconds.
uf250-04.cnf , deadline. Restarts: 1650
uf250-04.cnf fulfilled No. of Restarts: 1522 No. of Flips: 3548 time to process: 6 seconds.
uf250-04.cnf fulfilled No. of Restarts: 687 No. of Flips: 4312 time to process: 3 seconds.
uf250-04.cnf fulfilled No. of Restarts: 297 No. of Flips: 4923 time to process: 1 seconds.
uf250-04.cnf fulfilled No. of Restarts: 862 No. of Flips: 4623 time to process: 6 seconds.
uf250-04.cnf fulfilled No. of Restarts: 1353 No. of Flips: 1398 time to process: 6 seconds.
uf250-04.cnf fulfilled No. of Restarts: 280 No. of Flips: 2764 time to process: 1 seconds.
uf250-04.cnf fulfilled No. of Restarts: 79 No. of Flips: 3622 time to process: 6 seconds.
uf250-04.cnf fulfilled No. of Restarts: 487 No. of Flips: 3962 time to process: 2 seconds.
uf250-04.cnf fulfilled No. of Restarts: 347 No. of Flips: 1270 time to process: 6 seconds.
uf250-04.cnf fulfilled No. of Restarts: 664 No. of Flips: 2596 time to process: 5 seconds.
uf250-04.cnf fulfilled No. of Restarts: 428 No. of Flips: 2955 time to process: 2 seconds.
uf250-04.cnf fulfilled No. of Restarts: 456 No. of Flips: 3356 time to process: 6 seconds.
uf250-04.cnf , deadline. Restarts: 1650
uf250-04.cnf fulfilled No. of Restarts: 352 No. of Flips: 2494 time to process: 1 seconds.
uf250-04.cnf fulfilled No. of Restarts: 593 No. of Flips: 4790 time to process: 2 seconds.
uf250-04.cnf fulfilled No. of Restarts: 514 No. of Flips: 1734 time to process: 5 seconds.
uf250-04.cnf fulfilled No. of Restarts: 751 No. of Flips: 3486 time to process: 8 seconds.
uf250-04.cnf fulfilled No. of Restarts: 17 No. of Flips: 916 time to process: 2 seconds.
uf250-04.cnf fulfilled No. of Restarts: 882 No. of Flips: 2191 time to process: 7 seconds.
uf250-04.cnf fulfilled No. of Restarts: 1455 No. of Flips: 1945 time to process: 6 seconds.
uf250-04.cnf fulfilled No. of Restarts: 747 No. of Flips: 1628 time to process: 3 seconds.
uf250-04.cnf fulfilled No. of Restarts: 1373 No. of Flips: 2448 time to process: 9 seconds.
uf250-04.cnf , deadline. Restarts: 1650
uf250-04.cnf fulfilled No. of Restarts: 1519 No. of Flips: 4322 time to process: 6 seconds.
uf250-04.cnf , deadline. Restarts: 1650
uf250-04.cnf fulfilled No. of Restarts: 96 No. of Flips: 3841 time to process: 0 seconds.
uf250-04.cnf fulfilled No. of Restarts: 712 No. of Flips: 2862 time to process: 3 seconds.
uf250-04.cnf fulfilled No. of Restarts: 1263 No. of Flips: 4099 time to process: 7 seconds.
uf250-04.cnf fulfilled No. of Restarts: 138 No. of Flips: 2998 time to process: 3 seconds.
uf250-04.cnf fulfilled No. of Restarts: 463 No. of Flips: 2970 time to process: 8 seconds.
uf250-04.cnf fulfilled No. of Restarts: 235 No. of Flips: 4466 time to process: 1 seconds.
uf250-04.cnf fulfilled No. of Restarts: 40 No. of Flips: 1236 time to process: 0 seconds.
uf250-04.cnf fulfilled No. of Restarts: 320 No. of Flips: 2822 time to process: 2 seconds.
uf250-04.cnf fulfilled No. of Restarts: 1235 No. of Flips: 1770 time to process: 10 seconds.
uf250-04.cnf fulfilled No. of Restarts: 529 No. of Flips: 3367 time to process: 2 seconds.
uf250-04.cnf fulfilled No. of Restarts: 587 No. of Flips: 1847 time to process: 3 seconds.
uf250-04.cnf fulfilled No. of Restarts: 590 No. of Flips: 3172 time to process: 2 seconds.
uf250-04.cnf fulfilled No. of Restarts: 215 No. of Flips: 2147 time to process: 4 seconds.
uf250-04.cnf fulfilled No. of Restarts: 595 No. of Flips: 4954 time to process: 4 seconds.
uf250-04.cnf fulfilled No. of Restarts: 409 No. of Flips: 3692 time to process: 2 seconds.
uf250-04.cnf fulfilled No. of Restarts: 790 No. of Flips: 3669 time to process: 3 seconds.
uf250-04.cnf fulfilled No. of Restarts: 659 No. of Flips: 1367 time to process: 2 seconds.
uf250-04.cnf fulfilled No. of Restarts: 329 No. of Flips: 2230 time to process: 5 seconds.
uf250-04.cnf fulfilled No. of Restarts: 1575 No. of Flips: 4305 time to process: 11 seconds.
uf250-04.cnf fulfilled No. of Restarts: 369 No. of Flips: 2509 time to process: 1 seconds.
uf250-04.cnf fulfilled No. of Restarts: 1251 No. of Flips: 3827 time to process: 6 seconds.
uf250-04.cnf , deadline. Restarts: 1650
uf250-04.cnf fulfilled No. of Restarts: 245 No. of Flips: 2448 time to process: 1 seconds.
uf250-04.cnf fulfilled No. of Restarts: 626 No. of Flips: 4087 time to process: 2 seconds.
uf250-04.cnf , deadline. Restarts: 1650
uf250-04.cnf fulfilled No. of Restarts: 76 No. of Flips: 3980 time to process: 0 seconds.
uf250-04.cnf fulfilled No. of Restarts: 861 No. of Flips: 3200 time to process: 3 seconds.
uf250-04.cnf fulfilled No. of Restarts: 431 No. of Flips: 1975 time to process: 2 seconds.
uf250-04.cnf , deadline. Restarts: 1650
uf250-04.cnf fulfilled No. of Restarts: 222 No. of Flips: 2909 time to process: 0 seconds.
uf250-04.cnf , deadline. Restarts: 1650
uf250-04.cnf fulfilled No. of Restarts: 18 No. of Flips: 4882 time to process: 0 seconds.
uf250-04.cnf fulfilled No. of Restarts: 557 No. of Flips: 4314 time to process: 2 seconds.
uf250-04.cnf fulfilled No. of Restarts: 259 No. of Flips: 4462 time to process: 2 seconds.
uf250-04.cnf fulfilled No. of Restarts: 624 No. of Flips: 1607 time to process: 4 seconds.
uf250-04.cnf fulfilled No. of Restarts: 974 No. of Flips: 2832 time to process: 9 seconds.
uf250-04.cnf , deadline. Restarts: 1650
uf250-04.cnf fulfilled No. of Restarts: 1231 No. of Flips: 1227 time to process: 5 seconds.
uf250-04.cnf fulfilled No. of Restarts: 1165 No. of Flips: 1840 time to process: 5 seconds.
uf250-04.cnf fulfilled No. of Restarts: 60 No. of Flips: 3684 time to process: 3 seconds.
uf250-04.cnf fulfilled No. of Restarts: 550 No. of Flips: 1109 time to process: 3 seconds.
uf250-04.cnf , deadline. Restarts: 1650
uf250-04.cnf fulfilled No. of Restarts: 498 No. of Flips: 1715 time to process: 2 seconds.
uf250-04.cnf fulfilled No. of Restarts: 733 No. of Flips: 4755 time to process: 3 seconds.
uf250-04.cnf fulfilled No. of Restarts: 440 No. of Flips: 3964 time to process: 3 seconds.
uf250-04.cnf fulfilled No. of Restarts: 792 No. of Flips: 1449 time to process: 4 seconds.
uf250-04.cnf fulfilled No. of Restarts: 926 No. of Flips: 2080 time to process: 4 seconds.
uf250-04.cnf , deadline. Restarts: 1650
uf250-04.cnf fulfilled No. of Restarts: 590 No. of Flips: 3741 time to process: 2 seconds.
uf250-04.cnf fulfilled No. of Restarts: 367 No. of Flips: 3808 time to process: 3 seconds.
uf250-04.cnf fulfilled No. of Restarts: 36 No. of Flips: 1595 time to process: 0 seconds.
uf250-04.cnf fulfilled No. of Restarts: 591 No. of Flips: 2208 time to process: 3 seconds.
uf250-04.cnf fulfilled No. of Restarts: 820 No. of Flips: 3374 time to process: 7 seconds.
uf250-04.cnf fulfilled No. of Restarts: 368 No. of Flips: 3811 time to process: 3 seconds.
uf250-04.cnf , deadline. Restarts: 1650
uf250-04.cnf fulfilled No. of Restarts: 1049 No. of Flips: 4646 time to process: 4 seconds.
uf250-04.cnf fulfilled No. of Restarts: 911 No. of Flips: 2210 time to process: 6 seconds.
uf250-04.cnf fulfilled No. of Restarts: 1536 No. of Flips: 4036 time to process: 8 seconds.
uf250-04.cnf fulfilled No. of Restarts: 162 No. of Flips: 4656 time to process: 0 seconds.
uf250-04.cnf fulfilled No. of Restarts: 180 No. of Flips: 4508 time to process: 0 seconds.
uf250-04.cnf fulfilled No. of Restarts: 869 No. of Flips: 3233 time to process: 9 seconds.
uf250-04.cnf fulfilled No. of Restarts: 80 No. of Flips: 2290 time to process: 0 seconds.
uf250-04.cnf fulfilled No. of Restarts: 904 No. of Flips: 3213 time to process: 6 seconds.
uf250-04.cnf fulfilled No. of Restarts: 535 No. of Flips: 1326 time to process: 3 seconds.
uf250-04.cnf fulfilled No. of Restarts: 412 No. of Flips: 3798 time to process: 5 seconds.
uf250-04.cnf fulfilled No. of Restarts: 32 No. of Flips: 2087 time to process: 5 seconds.
uf250-04.cnf fulfilled No. of Restarts: 129 No. of Flips: 2897 time to process: 2 seconds.
uf250-04.cnf fulfilled No. of Restarts: 362 No. of Flips: 2761 time to process: 8 seconds.
uf250-04.cnf fulfilled No. of Restarts: 1326 No. of Flips: 4754 time to process: 6 seconds.
uf250-04.cnf , deadline. Restarts: 1650
uf250-04.cnf fulfilled No. of Restarts: 651 No. of Flips: 1493 time to process: 2 seconds.
uf250-04.cnf fulfilled No. of Restarts: 467 No. of Flips: 2531 time to process: 6 seconds.
uf250-04.cnf fulfilled No. of Restarts: 357 No. of Flips: 1326 time to process: 1 seconds.
uf250-04.cnf fulfilled No. of Restarts: 1308 No. of Flips: 4725 time to process: 9 seconds.
uf250-04.cnf fulfilled No. of Restarts: 103 No. of Flips: 4359 time to process: 3 seconds.
uf250-04.cnf fulfilled No. of Restarts: 1065 No. of Flips: 3071 time to process: 9 seconds.
uf250-04.cnf fulfilled No. of Restarts: 1602 No. of Flips: 1926 time to process: 7 seconds.
uf250-04.cnf fulfilled No. of Restarts: 452 No. of Flips: 2163 time to process: 3 seconds.
uf250-04.cnf fulfilled No. of Restarts: 878 No. of Flips: 4117 time to process: 3 seconds.
uf250-04.cnf fulfilled No. of Restarts: 767 No. of Flips: 4362 time to process: 3 seconds.
uf250-04.cnf fulfilled No. of Restarts: 199 No. of Flips: 4853 time to process: 2 seconds.
uf250-04.cnf fulfilled No. of Restarts: 484 No. of Flips: 3895 time to process: 5 seconds.
uf250-04.cnf fulfilled No. of Restarts: 313 No. of Flips: 2747 time to process: 3 seconds.
uf250-04.cnf fulfilled No. of Restarts: 1300 No. of Flips: 1718 time to process: 5 seconds.
uf250-04.cnf fulfilled No. of Restarts: 967 No. of Flips: 2508 time to process: 5 seconds.
uf250-04.cnf fulfilled No. of Restarts: 808 No. of Flips: 4450 time to process: 6 seconds.
uf250-04.cnf fulfilled No. of Restarts: 554 No. of Flips: 2017 time to process: 5 seconds.
uf250-04.cnf fulfilled No. of Restarts: 905 No. of Flips: 1915 time to process: 5 seconds.
uf250-04.cnf fulfilled No. of Restarts: 211 No. of Flips: 3704 time to process: 0 seconds.
uf250-04.cnf fulfilled No. of Restarts: 360 No. of Flips: 2314 time to process: 3 seconds.
uf250-04.cnf fulfilled No. of Restarts: 1440 No. of Flips: 2240 time to process: 6 seconds.
uf250-04.cnf fulfilled No. of Restarts: 1356 No. of Flips: 3139 time to process: 6 seconds.
uf250-04.cnf fulfilled No. of Restarts: 1637 No. of Flips: 4131 time to process: 11 seconds.
uf250-04.cnf fulfilled No. of Restarts: 30 No. of Flips: 622 time to process: 0 seconds.
uf250-04.cnf , deadline. Restarts: 1650
uf250-04.cnf fulfilled No. of Restarts: 341 No. of Flips: 4053 time to process: 1 seconds.
uf250-04.cnf fulfilled No. of Restarts: 143 No. of Flips: 1100 time to process: 5 seconds.
uf250-04.cnf fulfilled No. of Restarts: 557 No. of Flips: 4641 time to process: 2 seconds.
uf250-04.cnf fulfilled No. of Restarts: 631 No. of Flips: 970 time to process: 7 seconds.
uf250-04.cnf fulfilled No. of Restarts: 617 No. of Flips: 4117 time to process: 2 seconds.
uf250-04.cnf fulfilled No. of Restarts: 90 No. of Flips: 4697 time to process: 1 seconds.
uf250-04.cnf fulfilled No. of Restarts: 300 No. of Flips: 3242 time to process: 4 seconds.
uf250-04.cnf , deadline. Restarts: 1650
uf250-04.cnf fulfilled No. of Restarts: 972 No. of Flips: 2561 time to process: 4 seconds.
uf250-04.cnf fulfilled No. of Restarts: 652 No. of Flips: 2071 time to process: 2 seconds.
uf250-04.cnf , deadline. Restarts: 1650
uf250-04.cnf fulfilled No. of Restarts: 994 No. of Flips: 1592 time to process: 4 seconds.
uf250-04.cnf fulfilled No. of Restarts: 297 No. of Flips: 1532 time to process: 4 seconds.
uf250-04.cnf fulfilled No. of Restarts: 535 No. of Flips: 2647 time to process: 2 seconds.
uf250-04.cnf fulfilled No. of Restarts: 1402 No. of Flips: 581 time to process: 6 seconds.
uf250-04.cnf fulfilled No. of Restarts: 522 No. of Flips: 1944 time to process: 3 seconds.
uf250-04.cnf fulfilled No. of Restarts: 218 No. of Flips: 4926 time to process: 4 seconds.
uf250-04.cnf fulfilled No. of Restarts: 34 No. of Flips: 2450 time to process: 1 seconds.
uf250-04.cnf fulfilled No. of Restarts: 1178 No. of Flips: 4120 time to process: 10 seconds.
uf250-04.cnf fulfilled No. of Restarts: 686 No. of Flips: 1743 time to process: 6 seconds.
uf250-04.cnf fulfilled No. of Restarts: 49 No. of Flips: 1088 time to process: 1 seconds.
uf250-04.cnf fulfilled No. of Restarts: 1004 No. of Flips: 3483 time to process: 4 seconds.
uf250-04.cnf fulfilled No. of Restarts: 665 No. of Flips: 2469 time to process: 4 seconds.
uf250-04.cnf fulfilled No. of Restarts: 43 No. of Flips: 3218 time to process: 4 seconds.
uf250-04.cnf fulfilled No. of Restarts: 558 No. of Flips: 2333 time to process: 3 seconds.
uf250-04.cnf fulfilled No. of Restarts: 456 No. of Flips: 3839 time to process: 4 seconds.
uf250-04.cnf fulfilled No. of Restarts: 1211 No. of Flips: 1522 time to process: 9 seconds.
uf250-04.cnf fulfilled No. of Restarts: 44 No. of Flips: 2400 time to process: 2 seconds.
uf250-04.cnf fulfilled No. of Restarts: 681 No. of Flips: 2847 time to process: 7 seconds.
uf250-04.cnf fulfilled No. of Restarts: 1385 No. of Flips: 2421 time to process: 7 seconds.
uf250-04.cnf fulfilled No. of Restarts: 949 No. of Flips: 2977 time to process: 4 seconds.
uf250-04.cnf fulfilled No. of Restarts: 171 No. of Flips: 3842 time to process: 3 seconds.
uf250-04.cnf fulfilled No. of Restarts: 785 No. of Flips: 4832 time to process: 5 seconds.
uf250-04.cnf fulfilled No. of Restarts: 1343 No. of Flips: 2182 time to process: 12 seconds.
uf250-04.cnf fulfilled No. of Restarts: 372 No. of Flips: 2001 time to process: 1 seconds.
uf250-04.cnf fulfilled No. of Restarts: 20 No. of Flips: 4046 time to process: 4 seconds.
uf250-04.cnf fulfilled No. of Restarts: 438 No. of Flips: 1225 time to process: 6 seconds.
uf250-04.cnf , deadline. Restarts: 1650
uf250-04.cnf fulfilled No. of Restarts: 1621 No. of Flips: 4082 time to process: 7 seconds.
uf250-04.cnf fulfilled No. of Restarts: 131 No. of Flips: 2680 time to process: 0 seconds.
uf250-04.cnf fulfilled No. of Restarts: 359 No. of Flips: 1832 time to process: 1 seconds.
uf250-04.cnf fulfilled No. of Restarts: 407 No. of Flips: 3330 time to process: 5 seconds.
uf250-04.cnf fulfilled No. of Restarts: 900 No. of Flips: 1560 time to process: 5 seconds.
uf250-04.cnf fulfilled No. of Restarts: 982 No. of Flips: 3209 time to process: 6 seconds.
uf250-04.cnf fulfilled No. of Restarts: 1113 No. of Flips: 4832 time to process: 6 seconds.
uf250-04.cnf fulfilled No. of Restarts: 366 No. of Flips: 4840 time to process: 1 seconds.
uf250-04.cnf fulfilled No. of Restarts: 65 No. of Flips: 4455 time to process: 2 seconds.
uf250-04.cnf , deadline. Restarts: 1650
uf250-04.cnf fulfilled No. of Restarts: 543 No. of Flips: 2622 time to process: 2 seconds.
uf250-04.cnf fulfilled No. of Restarts: 887 No. of Flips: 4698 time to process: 3 seconds.
uf250-04.cnf fulfilled No. of Restarts: 691 No. of Flips: 2254 time to process: 3 seconds.
uf250-04.cnf fulfilled No. of Restarts: 495 No. of Flips: 4789 time to process: 5 seconds.
uf250-04.cnf , deadline. Restarts: 1650
uf250-04.cnf fulfilled No. of Restarts: 310 No. of Flips: 4307 time to process: 1 seconds.
uf250-04.cnf fulfilled No. of Restarts: 120 No. of Flips: 2132 time to process: 1 seconds.
uf250-04.cnf fulfilled No. of Restarts: 698 No. of Flips: 3810 time to process: 3 seconds.
uf250-04.cnf fulfilled No. of Restarts: 281 No. of Flips: 4877 time to process: 4 seconds.
uf250-04.cnf , deadline. Restarts: 1650
uf250-04.cnf , deadline. Restarts: 1650
uf250-04.cnf fulfilled No. of Restarts: 426 No. of Flips: 2839 time to process: 1 seconds.
uf250-04.cnf fulfilled No. of Restarts: 1467 No. of Flips: 1987 time to process: 6 seconds.
uf250-04.cnf fulfilled No. of Restarts: 1334 No. of Flips: 2092 time to process: 5 seconds.
uf250-04.cnf fulfilled No. of Restarts: 695 No. of Flips: 3415 time to process: 5 seconds.
uf250-04.cnf , deadline. Restarts: 1650
uf250-04.cnf fulfilled No. of Restarts: 229 No. of Flips: 3793 time to process: 1 seconds.
uf250-04.cnf fulfilled No. of Restarts: 407 No. of Flips: 2815 time to process: 1 seconds.
uf250-04.cnf fulfilled No. of Restarts: 1468 No. of Flips: 3238 time to process: 9 seconds.
uf250-04.cnf fulfilled No. of Restarts: 385 No. of Flips: 2475 time to process: 1 seconds.
uf250-04.cnf fulfilled No. of Restarts: 244 No. of Flips: 3116 time to process: 4 seconds.
uf250-04.cnf fulfilled No. of Restarts: 257 No. of Flips: 2736 time to process: 5 seconds.
uf250-04.cnf fulfilled No. of Restarts: 646 No. of Flips: 2154 time to process: 6 seconds.
uf250-04.cnf fulfilled No. of Restarts: 1002 No. of Flips: 1971 time to process: 4 seconds.
uf250-04.cnf fulfilled No. of Restarts: 750 No. of Flips: 3575 time to process: 3 seconds.
uf250-04.cnf , deadline. Restarts: 1650
uf250-04.cnf fulfilled No. of Restarts: 1163 No. of Flips: 1138 time to process: 5 seconds.
uf250-04.cnf fulfilled No. of Restarts: 70 No. of Flips: 2483 time to process: 0 seconds.
uf250-04.cnf fulfilled No. of Restarts: 1117 No. of Flips: 4611 time to process: 7 seconds.
uf250-04.cnf fulfilled No. of Restarts: 910 No. of Flips: 3662 time to process: 4 seconds.
uf250-04.cnf fulfilled No. of Restarts: 1578 No. of Flips: 4758 time to process: 8 seconds.
uf250-04.cnf fulfilled No. of Restarts: 593 No. of Flips: 2920 time to process: 2 seconds.
uf250-04.cnf fulfilled No. of Restarts: 152 No. of Flips: 3269 time to process: 7 seconds.
uf250-04.cnf fulfilled No. of Restarts: 395 No. of Flips: 3328 time to process: 1 seconds.
uf250-04.cnf fulfilled No. of Restarts: 166 No. of Flips: 3364 time to process: 1 seconds.
uf250-04.cnf fulfilled No. of Restarts: 162 No. of Flips: 1462 time to process: 6 seconds.
uf250-04.cnf fulfilled No. of Restarts: 765 No. of Flips: 2797 time to process: 6 seconds.
uf250-04.cnf fulfilled No. of Restarts: 469 No. of Flips: 1731 time to process: 3 seconds.
uf250-04.cnf fulfilled No. of Restarts: 338 No. of Flips: 2826 time to process: 5 seconds.
uf250-04.cnf fulfilled No. of Restarts: 149 No. of Flips: 3123 time to process: 3 seconds.
uf250-04.cnf , deadline. Restarts: 1650
uf250-04.cnf fulfilled No. of Restarts: 323 No. of Flips: 2284 time to process: 1 seconds.
uf250-04.cnf fulfilled No. of Restarts: 144 No. of Flips: 2493 time to process: 5 seconds.
uf250-04.cnf fulfilled No. of Restarts: 828 No. of Flips: 3873 time to process: 11 seconds.
uf250-04.cnf fulfilled No. of Restarts: 1239 No. of Flips: 4511 time to process: 6 seconds.
uf250-04.cnf fulfilled No. of Restarts: 168 No. of Flips: 4707 time to process: 1 seconds.
uf250-04.cnf fulfilled No. of Restarts: 104 No. of Flips: 2705 time to process: 5 seconds.
uf250-04.cnf fulfilled No. of Restarts: 620 No. of Flips: 3469 time to process: 3 seconds.
uf250-04.cnf fulfilled No. of Restarts: 1237 No. of Flips: 3699 time to process: 9 seconds.
uf250-04.cnf fulfilled No. of Restarts: 1067 No. of Flips: 4323 time to process: 5 seconds.
uf250-04.cnf , deadline. Restarts: 1650
uf250-04.cnf fulfilled No. of Restarts: 648 No. of Flips: 3058 time to process: 2 seconds.
uf250-04.cnf fulfilled No. of Restarts: 7 No. of Flips: 2727 time to process: 0 seconds.
uf250-04.cnf , deadline. Restarts: 1650
uf250-04.cnf , deadline. Restarts: 1650
uf250-04.cnf fulfilled No. of Restarts: 1606 No. of Flips: 1657 time to process: 6 seconds.
uf250-04.cnf fulfilled No. of Restarts: 12 No. of Flips: 3529 time to process: 0 seconds.
uf250-04.cnf fulfilled No. of Restarts: 178 No. of Flips: 3840 time to process: 0 seconds.
uf250-04.cnf fulfilled No. of Restarts: 587 No. of Flips: 1832 time to process: 8 seconds.
uf250-04.cnf fulfilled No. of Restarts: 698 No. of Flips: 1608 time to process: 8 seconds.
uf250-04.cnf fulfilled No. of Restarts: 166 No. of Flips: 2783 time to process: 0 seconds.
uf250-04.cnf fulfilled No. of Restarts: 52 No. of Flips: 2281 time to process: 2 seconds.
uf250-04.cnf , deadline. Restarts: 1650
uf250-04.cnf fulfilled No. of Restarts: 273 No. of Flips: 1322 time to process: 1 seconds.
uf250-04.cnf fulfilled No. of Restarts: 182 No. of Flips: 2831 time to process: 6 seconds.
uf250-04.cnf fulfilled No. of Restarts: 224 No. of Flips: 4279 time to process: 1 seconds.
uf250-04.cnf fulfilled No. of Restarts: 1204 No. of Flips: 4966 time to process: 6 seconds.
uf250-04.cnf fulfilled No. of Restarts: 307 No. of Flips: 4931 time to process: 2 seconds.
uf250-04.cnf fulfilled No. of Restarts: 1385 No. of Flips: 3762 time to process: 9 seconds.
uf250-04.cnf fulfilled No. of Restarts: 617 No. of Flips: 4246 time to process: 4 seconds.
uf250-04.cnf fulfilled No. of Restarts: 390 No. of Flips: 2487 time to process: 1 seconds.
uf250-04.cnf fulfilled No. of Restarts: 355 No. of Flips: 3183 time to process: 2 seconds.
uf250-04.cnf fulfilled No. of Restarts: 640 No. of Flips: 1673 time to process: 3 seconds.
uf250-04.cnf , deadline. Restarts: 1650
uf250-04.cnf fulfilled No. of Restarts: 19 No. of Flips: 1705 time to process: 0 seconds.
uf250-04.cnf fulfilled No. of Restarts: 243 No. of Flips: 974 time to process: 1 seconds.
uf250-04.cnf fulfilled No. of Restarts: 1585 No. of Flips: 3221 time to process: 11 seconds.
uf250-04.cnf fulfilled No. of Restarts: 1311 No. of Flips: 3066 time to process: 5 seconds.
uf250-04.cnf fulfilled No. of Restarts: 667 No. of Flips: 3913 time to process: 2 seconds.
uf250-04.cnf , deadline. Restarts: 1650
uf250-04.cnf fulfilled No. of Restarts: 600 No. of Flips: 4317 time to process: 2 seconds.
uf250-04.cnf , deadline. Restarts: 1650
uf250-04.cnf fulfilled No. of Restarts: 1426 No. of Flips: 3291 time to process: 6 seconds.
uf250-04.cnf , deadline. Restarts: 1650
uf250-04.cnf fulfilled No. of Restarts: 1388 No. of Flips: 1857 time to process: 6 seconds.
uf250-04.cnf , deadline. Restarts: 1650
uf250-04.cnf , deadline. Restarts: 1650
uf250-04.cnf fulfilled No. of Restarts: 542 No. of Flips: 2964 time to process: 2 seconds.
uf250-04.cnf fulfilled No. of Restarts: 1336 No. of Flips: 1159 time to process: 6 seconds.
uf250-04.cnf fulfilled No. of Restarts: 1641 No. of Flips: 3197 time to process: 7 seconds.
uf250-04.cnf fulfilled No. of Restarts: 358 No. of Flips: 1564 time to process: 1 seconds.
uf250-04.cnf , deadline. Restarts: 1650
uf250-04.cnf , deadline. Restarts: 1650
uf250-04.cnf , deadline. Restarts: 1650
uf250-04.cnf fulfilled No. of Restarts: 234 No. of Flips: 2999 time to process: 1 seconds.
uf250-04.cnf fulfilled No. of Restarts: 14 No. of Flips: 4524 time to process: 4 seconds.
uf250-04.cnf , deadline. Restarts: 1650
uf250-04.cnf fulfilled No. of Restarts: 334 No. of Flips: 4194 time to process: 1 seconds.
uf250-04.cnf fulfilled No. of Restarts: 898 No. of Flips: 2207 time to process: 8 seconds.
uf250-04.cnf fulfilled No. of Restarts: 835 No. of Flips: 4966 time to process: 3 seconds.
uf250-04.cnf fulfilled No. of Restarts: 318 No. of Flips: 3647 time to process: 4 seconds.
uf250-04.cnf fulfilled No. of Restarts: 366 No. of Flips: 2256 time to process: 8 seconds.
uf250-04.cnf , deadline. Restarts: 1650
uf250-04.cnf fulfilled No. of Restarts: 530 No. of Flips: 4141 time to process: 2 seconds.
uf250-04.cnf fulfilled No. of Restarts: 341 No. of Flips: 2360 time to process: 2 seconds.
uf250-04.cnf fulfilled No. of Restarts: 1139 No. of Flips: 3142 time to process: 7 seconds.
uf250-04.cnf fulfilled No. of Restarts: 1039 No. of Flips: 2530 time to process: 6 seconds.
uf250-04.cnf fulfilled No. of Restarts: 234 No. of Flips: 3671 time to process: 1 seconds.
uf250-04.cnf fulfilled No. of Restarts: 227 No. of Flips: 4764 time to process: 4 seconds.
uf250-04.cnf fulfilled No. of Restarts: 288 No. of Flips: 1422 time to process: 1 seconds.
uf250-04.cnf fulfilled No. of Restarts: 404 No. of Flips: 1237 time to process: 1 seconds.
uf250-04.cnf , deadline. Restarts: 1650
uf250-04.cnf fulfilled No. of Restarts: 732 No. of Flips: 2109 time to process: 3 seconds.
uf250-04.cnf fulfilled No. of Restarts: 1480 No. of Flips: 4002 time to process: 6 seconds.
uf250-04.cnf fulfilled No. of Restarts: 937 No. of Flips: 1096 time to process: 4 seconds.
uf250-04.cnf fulfilled No. of Restarts: 1270 No. of Flips: 4826 time to process: 5 seconds.
uf250-04.cnf fulfilled No. of Restarts: 53 No. of Flips: 4102 time to process: 5 seconds.
uf250-04.cnf fulfilled No. of Restarts: 570 No. of Flips: 1671 time to process: 4 seconds.
uf250-04.cnf fulfilled No. of Restarts: 891 No. of Flips: 1631 time to process: 4 seconds.
uf250-04.cnf fulfilled No. of Restarts: 618 No. of Flips: 1844 time to process: 6 seconds.
uf250-04.cnf fulfilled No. of Restarts: 158 No. of Flips: 3555 time to process: 3 seconds.
uf250-04.cnf fulfilled No. of Restarts: 936 No. of Flips: 853 time to process: 7 seconds.
uf250-04.cnf fulfilled No. of Restarts: 148 No. of Flips: 3705 time to process: 0 seconds.
uf250-04.cnf fulfilled No. of Restarts: 194 No. of Flips: 4820 time to process: 3 seconds.
uf250-04.cnf fulfilled No. of Restarts: 771 No. of Flips: 2185 time to process: 6 seconds.
uf250-04.cnf fulfilled No. of Restarts: 755 No. of Flips: 3664 time to process: 4 seconds.
uf250-04.cnf fulfilled No. of Restarts: 40 No. of Flips: 1720 time to process: 1 seconds.
uf250-04.cnf fulfilled No. of Restarts: 168 No. of Flips: 1152 time to process: 2 seconds.
uf250-04.cnf , deadline. Restarts: 1650
uf250-04.cnf fulfilled No. of Restarts: 673 No. of Flips: 1601 time to process: 2 seconds.
uf250-04.cnf fulfilled No. of Restarts: 687 No. of Flips: 1499 time to process: 2 seconds.
uf250-04.cnf fulfilled No. of Restarts: 56 No. of Flips: 2180 time to process: 1 seconds.
uf250-04.cnf fulfilled No. of Restarts: 548 No. of Flips: 4030 time to process: 7 seconds.
uf250-04.cnf fulfilled No. of Restarts: 769 No. of Flips: 3833 time to process: 9 seconds.
uf250-04.cnf fulfilled No. of Restarts: 333 No. of Flips: 3703 time to process: 1 seconds.
uf250-04.cnf fulfilled No. of Restarts: 59 No. of Flips: 3754 time to process: 3 seconds.
uf250-04.cnf fulfilled No. of Restarts: 1085 No. of Flips: 2936 time to process: 9 seconds.
uf250-04.cnf fulfilled No. of Restarts: 67 No. of Flips: 4775 time to process: 0 seconds.
uf250-04.cnf fulfilled No. of Restarts: 19 No. of Flips: 4006 time to process: 6 seconds.
uf250-04.cnf fulfilled No. of Restarts: 502 No. of Flips: 2568 time to process: 2 seconds.
uf250-04.cnf , deadline. Restarts: 1650
uf250-04.cnf fulfilled No. of Restarts: 976 No. of Flips: 1838 time to process: 4 seconds.
uf250-04.cnf fulfilled No. of Restarts: 979 No. of Flips: 692 time to process: 7 seconds.
uf250-04.cnf fulfilled No. of Restarts: 483 No. of Flips: 2474 time to process: 4 seconds.
uf250-04.cnf fulfilled No. of Restarts: 1003 No. of Flips: 1892 time to process: 4 seconds.
uf250-04.cnf fulfilled No. of Restarts: 711 No. of Flips: 4209 time to process: 3 seconds.
uf250-04.cnf fulfilled No. of Restarts: 626 No. of Flips: 2795 time to process: 4 seconds.
uf250-04.cnf fulfilled No. of Restarts: 439 No. of Flips: 3426 time to process: 1 seconds.
uf250-04.cnf fulfilled No. of Restarts: 450 No. of Flips: 1143 time to process: 4 seconds.
uf250-04.cnf fulfilled No. of Restarts: 378 No. of Flips: 3633 time to process: 4 seconds.
uf250-04.cnf fulfilled No. of Restarts: 471 No. of Flips: 2672 time to process: 6 seconds.
uf250-04.cnf fulfilled No. of Restarts: 574 No. of Flips: 2975 time to process: 5 seconds.
uf250-04.cnf fulfilled No. of Restarts: 1216 No. of Flips: 3767 time to process: 5 seconds.
uf250-04.cnf fulfilled No. of Restarts: 467 No. of Flips: 2195 time to process: 2 seconds.
uf250-04.cnf fulfilled No. of Restarts: 537 No. of Flips: 3935 time to process: 4 seconds.
uf250-04.cnf fulfilled No. of Restarts: 533 No. of Flips: 1552 time to process: 2 seconds.
uf250-04.cnf fulfilled No. of Restarts: 314 No. of Flips: 3653 time to process: 2 seconds.
uf250-04.cnf fulfilled No. of Restarts: 1369 No. of Flips: 3507 time to process: 11 seconds.
uf250-04.cnf fulfilled No. of Restarts: 71 No. of Flips: 2739 time to process: 0 seconds.
uf250-04.cnf fulfilled No. of Restarts: 153 No. of Flips: 3069 time to process: 0 seconds.
uf250-04.cnf fulfilled No. of Restarts: 745 No. of Flips: 1215 time to process: 9 seconds.
uf250-04.cnf fulfilled No. of Restarts: 1077 No. of Flips: 1340 time to process: 9 seconds.
uf250-04.cnf fulfilled No. of Restarts: 271 No. of Flips: 2700 time to process: 1 seconds.
uf250-04.cnf fulfilled No. of Restarts: 1290 No. of Flips: 2406 time to process: 6 seconds.
uf250-04.cnf fulfilled No. of Restarts: 97 No. of Flips: 2660 time to process: 1 seconds.
uf250-04.cnf fulfilled No. of Restarts: 287 No. of Flips: 1272 time to process: 6 seconds.
uf250-04.cnf fulfilled No. of Restarts: 257 No. of Flips: 3165 time to process: 4 seconds.
uf250-04.cnf fulfilled No. of Restarts: 433 No. of Flips: 4564 time to process: 8 seconds.
uf250-04.cnf fulfilled No. of Restarts: 1136 No. of Flips: 2197 time to process: 6 seconds.
uf250-04.cnf , deadline. Restarts: 1650
uf250-04.cnf fulfilled No. of Restarts: 932 No. of Flips: 4999 time to process: 3 seconds.
uf250-04.cnf fulfilled No. of Restarts: 92 No. of Flips: 3802 time to process: 0 seconds.
uf250-04.cnf fulfilled No. of Restarts: 289 No. of Flips: 1253 time to process: 3 seconds.
uf250-04.cnf fulfilled No. of Restarts: 58 No. of Flips: 2973 time to process: 6 seconds.
uf250-04.cnf fulfilled No. of Restarts: 299 No. of Flips: 4547 time to process: 4 seconds.
uf250-04.cnf fulfilled No. of Restarts: 131 No. of Flips: 2220 time to process: 1 seconds.
uf250-04.cnf fulfilled No. of Restarts: 1290 No. of Flips: 3140 time to process: 11 seconds.
uf250-04.cnf fulfilled No. of Restarts: 1280 No. of Flips: 3561 time to process: 5 seconds.
uf250-04.cnf , deadline. Restarts: 1650
uf250-04.cnf fulfilled No. of Restarts: 535 No. of Flips: 2549 time to process: 2 seconds.
uf250-04.cnf fulfilled No. of Restarts: 648 No. of Flips: 4676 time to process: 7 seconds.
uf250-04.cnf fulfilled No. of Restarts: 365 No. of Flips: 3180 time to process: 2 seconds.
uf250-04.cnf fulfilled No. of Restarts: 592 No. of Flips: 2060 time to process: 2 seconds.
uf250-04.cnf fulfilled No. of Restarts: 792 No. of Flips: 1605 time to process: 3 seconds.
uf250-04.cnf fulfilled No. of Restarts: 523 No. of Flips: 2710 time to process: 2 seconds.
uf250-04.cnf fulfilled No. of Restarts: 468 No. of Flips: 4159 time to process: 9 seconds.
uf250-04.cnf fulfilled No. of Restarts: 1585 No. of Flips: 4026 time to process: 8 seconds.
uf250-04.cnf fulfilled No. of Restarts: 214 No. of Flips: 4402 time to process: 0 seconds.
uf250-04.cnf fulfilled No. of Restarts: 502 No. of Flips: 1568 time to process: 8 seconds.
uf250-04.cnf , deadline. Restarts: 1650
uf250-04.cnf fulfilled No. of Restarts: 151 No. of Flips: 4465 time to process: 0 seconds.
uf250-04.cnf fulfilled No. of Restarts: 646 No. of Flips: 4486 time to process: 2 seconds.
uf250-04.cnf fulfilled No. of Restarts: 298 No. of Flips: 4691 time to process: 5 seconds.
uf250-04.cnf fulfilled No. of Restarts: 266 No. of Flips: 1681 time to process: 1 seconds.
uf250-04.cnf fulfilled No. of Restarts: 1086 No. of Flips: 1558 time to process: 6 seconds.
uf250-04.cnf fulfilled No. of Restarts: 1404 No. of Flips: 3040 time to process: 6 seconds.
uf250-04.cnf fulfilled No. of Restarts: 833 No. of Flips: 3847 time to process: 4 seconds.
uf250-04.cnf fulfilled No. of Restarts: 87 No. of Flips: 2797 time to process: 5 seconds.
uf250-04.cnf fulfilled No. of Restarts: 334 No. of Flips: 3318 time to process: 3 seconds.
uf250-04.cnf fulfilled No. of Restarts: 1050 No. of Flips: 2699 time to process: 9 seconds.
uf250-04.cnf fulfilled No. of Restarts: 303 No. of Flips: 1440 time to process: 4 seconds.
uf250-04.cnf fulfilled No. of Restarts: 1547 No. of Flips: 1463 time to process: 9 seconds.
uf250-04.cnf fulfilled No. of Restarts: 464 No. of Flips: 2486 time to process: 5 seconds.
uf250-04.cnf , deadline. Restarts: 1650
uf250-04.cnf fulfilled No. of Restarts: 405 No. of Flips: 1923 time to process: 1 seconds.
uf250-04.cnf fulfilled No. of Restarts: 370 No. of Flips: 4788 time to process: 1 seconds.
uf250-04.cnf fulfilled No. of Restarts: 975 No. of Flips: 3954 time to process: 7 seconds.
uf250-04.cnf fulfilled No. of Restarts: 1240 No. of Flips: 1709 time to process: 8 seconds.
uf250-04.cnf fulfilled No. of Restarts: 219 No. of Flips: 3765 time to process: 0 seconds.
uf250-04.cnf fulfilled No. of Restarts: 651 No. of Flips: 3946 time to process: 3 seconds.
uf250-04.cnf , deadline. Restarts: 1650
uf250-04.cnf , deadline. Restarts: 1650
uf250-04.cnf fulfilled No. of Restarts: 953 No. of Flips: 3888 time to process: 4 seconds.
uf250-04.cnf fulfilled No. of Restarts: 904 No. of Flips: 2850 time to process: 6 seconds.
uf250-04.cnf fulfilled No. of Restarts: 86 No. of Flips: 1392 time to process: 3 seconds.
uf250-04.cnf fulfilled No. of Restarts: 1087 No. of Flips: 4089 time to process: 8 seconds.
uf250-04.cnf fulfilled No. of Restarts: 14 No. of Flips: 1615 time to process: 0 seconds.
uf250-04.cnf fulfilled No. of Restarts: 399 No. of Flips: 2433 time to process: 5 seconds.
uf250-04.cnf fulfilled No. of Restarts: 200 No. of Flips: 4040 time to process: 1 seconds.
uf250-04.cnf fulfilled No. of Restarts: 264 No. of Flips: 1506 time to process: 8 seconds.
uf250-04.cnf fulfilled No. of Restarts: 1429 No. of Flips: 3163 time to process: 7 seconds.
uf250-04.cnf fulfilled No. of Restarts: 1403 No. of Flips: 2180 time to process: 6 seconds.
uf250-04.cnf fulfilled No. of Restarts: 973 No. of Flips: 3290 time to process: 5 seconds.
uf250-04.cnf fulfilled No. of Restarts: 276 No. of Flips: 4927 time to process: 1 seconds.
uf250-04.cnf fulfilled No. of Restarts: 610 No. of Flips: 3481 time to process: 8 seconds.
uf250-04.cnf fulfilled No. of Restarts: 1603 No. of Flips: 2512 time to process: 12 seconds.
uf250-04.cnf fulfilled No. of Restarts: 732 No. of Flips: 2606 time to process: 3 seconds.
uf250-04.cnf fulfilled No. of Restarts: 1310 No. of Flips: 1508 time to process: 5 seconds.
uf250-04.cnf , deadline. Restarts: 1650
uf250-04.cnf fulfilled No. of Restarts: 134 No. of Flips: 3406 time to process: 0 seconds.
uf250-04.cnf fulfilled No. of Restarts: 990 No. of Flips: 1732 time to process: 6 seconds.
uf250-04.cnf fulfilled No. of Restarts: 1243 No. of Flips: 4703 time to process: 5 seconds.
uf250-04.cnf fulfilled No. of Restarts: 594 No. of Flips: 3702 time to process: 3 seconds.
uf250-04.cnf fulfilled No. of Restarts: 396 No. of Flips: 1454 time to process: 2 seconds.
uf250-04.cnf fulfilled No. of Restarts: 76 No. of Flips: 3083 time to process: 3 seconds.
uf250-04.cnf fulfilled No. of Restarts: 35 No. of Flips: 1848 time to process: 4 seconds.
uf250-04.cnf fulfilled No. of Restarts: 359 No. of Flips: 3387 time to process: 4 seconds.
uf250-04.cnf , deadline. Restarts: 1650
uf250-04.cnf fulfilled No. of Restarts: 165 No. of Flips: 3050 time to process: 0 seconds.
uf250-04.cnf fulfilled No. of Restarts: 395 No. of Flips: 4277 time to process: 7 seconds.
uf250-04.cnf fulfilled No. of Restarts: 116 No. of Flips: 771 time to process: 0 seconds.
uf250-04.cnf fulfilled No. of Restarts: 113 No. of Flips: 2119 time to process: 7 seconds.
uf250-04.cnf fulfilled No. of Restarts: 322 No. of Flips: 2369 time to process: 8 seconds.
uf250-04.cnf fulfilled No. of Restarts: 360 No. of Flips: 3510 time to process: 1 seconds.
uf250-04.cnf fulfilled No. of Restarts: 931 No. of Flips: 2468 time to process: 5 seconds.
uf250-04.cnf fulfilled No. of Restarts: 295 No. of Flips: 2288 time to process: 1 seconds.
uf250-04.cnf fulfilled No. of Restarts: 146 No. of Flips: 1906 time to process: 4 seconds.
uf250-04.cnf fulfilled No. of Restarts: 352 No. of Flips: 4182 time to process: 2 seconds.
uf250-04.cnf fulfilled No. of Restarts: 657 No. of Flips: 2770 time to process: 3 seconds.
uf250-04.cnf fulfilled No. of Restarts: 384 No. of Flips: 3664 time to process: 4 seconds.
uf250-04.cnf , deadline. Restarts: 1650
uf250-04.cnf fulfilled No. of Restarts: 1493 No. of Flips: 4853 time to process: 6 seconds.
uf250-04.cnf fulfilled No. of Restarts: 167 No. of Flips: 3030 time to process: 1 seconds.
uf250-04.cnf fulfilled No. of Restarts: 649 No. of Flips: 2394 time to process: 2 seconds.
uf250-04.cnf fulfilled No. of Restarts: 354 No. of Flips: 3985 time to process: 4 seconds.
uf250-04.cnf fulfilled No. of Restarts: 247 No. of Flips: 1318 time to process: 2 seconds.
uf250-04.cnf fulfilled No. of Restarts: 179 No. of Flips: 4818 time to process: 4 seconds.
uf250-04.cnf fulfilled No. of Restarts: 88 No. of Flips: 3027 time to process: 2 seconds.
uf250-04.cnf fulfilled No. of Restarts: 194 No. of Flips: 4663 time to process: 5 seconds.
uf250-04.cnf fulfilled No. of Restarts: 642 No. of Flips: 1716 time to process: 4 seconds.
uf250-04.cnf fulfilled No. of Restarts: 73 No. of Flips: 3801 time to process: 2 seconds.
uf250-04.cnf fulfilled No. of Restarts: 531 No. of Flips: 4473 time to process: 7 seconds.
uf250-04.cnf fulfilled No. of Restarts: 811 No. of Flips: 4889 time to process: 3 seconds.
uf250-04.cnf fulfilled No. of Restarts: 1275 No. of Flips: 4312 time to process: 6 seconds.
uf250-04.cnf fulfilled No. of Restarts: 378 No. of Flips: 1127 time to process: 6 seconds.
uf250-04.cnf fulfilled No. of Restarts: 61 No. of Flips: 3429 time to process: 0 seconds.
uf250-04.cnf fulfilled No. of Restarts: 1346 No. of Flips: 3750 time to process: 10 seconds.
uf250-04.cnf fulfilled No. of Restarts: 985 No. of Flips: 3192 time to process: 4 seconds.
uf250-04.cnf fulfilled No. of Restarts: 49 No. of Flips: 872 time to process: 5 seconds.
uf250-04.cnf fulfilled No. of Restarts: 298 No. of Flips: 2650 time to process: 1 seconds.
uf250-04.cnf fulfilled No. of Restarts: 5 No. of Flips: 3669 time to process: 2 seconds.
uf250-04.cnf fulfilled No. of Restarts: 170 No. of Flips: 4456 time to process: 0 seconds.
uf250-04.cnf fulfilled No. of Restarts: 375 No. of Flips: 3053 time to process: 5 seconds.
uf250-04.cnf , deadline. Restarts: 1650
uf250-04.cnf , deadline. Restarts: 1650
uf250-04.cnf fulfilled No. of Restarts: 568 No. of Flips: 4138 time to process: 2 seconds.
uf250-04.cnf fulfilled No. of Restarts: 999 No. of Flips: 3964 time to process: 4 seconds.
uf250-04.cnf fulfilled No. of Restarts: 1304 No. of Flips: 2859 time to process: 5 seconds.
uf250-04.cnf fulfilled No. of Restarts: 1252 No. of Flips: 2402 time to process: 11 seconds.
uf250-04.cnf fulfilled No. of Restarts: 578 No. of Flips: 2065 time to process: 2 seconds.
uf250-04.cnf , deadline. Restarts: 1650
uf250-04.cnf fulfilled No. of Restarts: 50 No. of Flips: 2010 time to process: 0 seconds.
uf250-04.cnf , deadline. Restarts: 1650
uf250-04.cnf fulfilled No. of Restarts: 981 No. of Flips: 3583 time to process: 4 seconds.
uf250-04.cnf fulfilled No. of Restarts: 1245 No. of Flips: 4595 time to process: 8 seconds.
uf250-04.cnf fulfilled No. of Restarts: 101 No. of Flips: 2868 time to process: 0 seconds.
uf250-04.cnf fulfilled No. of Restarts: 968 No. of Flips: 3035 time to process: 5 seconds.
uf250-04.cnf fulfilled No. of Restarts: 447 No. of Flips: 1360 time to process: 7 seconds.
uf250-04.cnf fulfilled No. of Restarts: 9 No. of Flips: 2840 time to process: 2 seconds.
uf250-04.cnf fulfilled No. of Restarts: 132 No. of Flips: 2718 time to process: 4 seconds.
uf250-04.cnf fulfilled No. of Restarts: 697 No. of Flips: 3729 time to process: 5 seconds.
uf250-04.cnf fulfilled No. of Restarts: 806 No. of Flips: 2303 time to process: 4 seconds.
uf250-04.cnf fulfilled No. of Restarts: 162 No. of Flips: 3664 time to process: 1 seconds.
uf250-04.cnf fulfilled No. of Restarts: 9 No. of Flips: 2158 time to process: 5 seconds.
uf250-04.cnf fulfilled No. of Restarts: 658 No. of Flips: 3832 time to process: 7 seconds.
uf250-04.cnf fulfilled No. of Restarts: 1155 No. of Flips: 1275 time to process: 5 seconds.
uf250-04.cnf fulfilled No. of Restarts: 457 No. of Flips: 3286 time to process: 2 seconds.
uf250-04.cnf fulfilled No. of Restarts: 346 No. of Flips: 4909 time to process: 2 seconds.
uf250-04.cnf , deadline. Restarts: 1650
uf250-04.cnf fulfilled No. of Restarts: 817 No. of Flips: 2002 time to process: 3 seconds.
uf250-04.cnf fulfilled No. of Restarts: 128 No. of Flips: 4786 time to process: 3 seconds.
uf250-04.cnf fulfilled No. of Restarts: 361 No. of Flips: 4339 time to process: 5 seconds.
uf250-04.cnf fulfilled No. of Restarts: 932 No. of Flips: 3980 time to process: 5 seconds.
uf250-04.cnf fulfilled No. of Restarts: 479 No. of Flips: 4029 time to process: 4 seconds.
uf250-04.cnf fulfilled No. of Restarts: 957 No. of Flips: 744 time to process: 4 seconds.
uf250-04.cnf fulfilled No. of Restarts: 470 No. of Flips: 2372 time to process: 2 seconds.
uf250-04.cnf fulfilled No. of Restarts: 526 No. of Flips: 1130 time to process: 2 seconds.
uf250-04.cnf fulfilled No. of Restarts: 278 No. of Flips: 2900 time to process: 1 seconds.
uf250-04.cnf fulfilled No. of Restarts: 482 No. of Flips: 3798 time to process: 3 seconds.
uf250-04.cnf fulfilled No. of Restarts: 633 No. of Flips: 1594 time to process: 7 seconds.
uf250-04.cnf fulfilled No. of Restarts: 1261 No. of Flips: 2805 time to process: 5 seconds.
uf250-04.cnf fulfilled No. of Restarts: 566 No. of Flips: 3552 time to process: 7 seconds.
uf250-04.cnf , deadline. Restarts: 1650
uf250-04.cnf fulfilled No. of Restarts: 543 No. of Flips: 3101 time to process: 2 seconds.
uf250-04.cnf fulfilled No. of Restarts: 55 No. of Flips: 1078 time to process: 4 seconds.
uf250-04.cnf fulfilled No. of Restarts: 465 No. of Flips: 2832 time to process: 4 seconds.
uf250-04.cnf , deadline. Restarts: 1650
uf250-04.cnf fulfilled No. of Restarts: 699 No. of Flips: 4716 time to process: 3 seconds.
uf250-04.cnf fulfilled No. of Restarts: 1241 No. of Flips: 1742 time to process: 9 seconds.
uf250-04.cnf fulfilled No. of Restarts: 311 No. of Flips: 3388 time to process: 1 seconds.
uf250-04.cnf fulfilled No. of Restarts: 880 No. of Flips: 3474 time to process: 4 seconds.
uf250-04.cnf , deadline. Restarts: 1650
uf250-04.cnf fulfilled No. of Restarts: 308 No. of Flips: 3239 time to process: 1 seconds.
uf250-04.cnf fulfilled No. of Restarts: 1009 No. of Flips: 2681 time to process: 4 seconds.
uf250-04.cnf , deadline. Restarts: 1650
uf250-04.cnf fulfilled No. of Restarts: 110 No. of Flips: 1808 time to process: 0 seconds.
uf250-04.cnf fulfilled No. of Restarts: 769 No. of Flips: 3883 time to process: 7 seconds.
uf250-04.cnf fulfilled No. of Restarts: 363 No. of Flips: 711 time to process: 1 seconds.
uf250-04.cnf fulfilled No. of Restarts: 1621 No. of Flips: 2350 time to process: 8 seconds.
uf250-04.cnf fulfilled No. of Restarts: 977 No. of Flips: 2413 time to process: 9 seconds.
uf250-04.cnf , deadline. Restarts: 1650
uf250-04.cnf fulfilled No. of Restarts: 14 No. of Flips: 3343 time to process: 0 seconds.
uf250-04.cnf fulfilled No. of Restarts: 777 No. of Flips: 4619 time to process: 10 seconds.
uf250-04.cnf fulfilled No. of Restarts: 661 No. of Flips: 3024 time to process: 2 seconds.
uf250-04.cnf fulfilled No. of Restarts: 501 No. of Flips: 1645 time to process: 3 seconds.
uf250-04.cnf , deadline. Restarts: 1650
uf250-04.cnf fulfilled No. of Restarts: 68 No. of Flips: 2275 time to process: 0 seconds.
uf250-04.cnf , deadline. Restarts: 1650
uf250-04.cnf fulfilled No. of Restarts: 566 No. of Flips: 4634 time to process: 2 seconds.
uf250-04.cnf fulfilled No. of Restarts: 23 No. of Flips: 4954 time to process: 4 seconds.
uf250-04.cnf fulfilled No. of Restarts: 432 No. of Flips: 1358 time to process: 2 seconds.
uf250-04.cnf , deadline. Restarts: 1650
uf250-04.cnf fulfilled No. of Restarts: 1575 No. of Flips: 1793 time to process: 6 seconds.
uf250-04.cnf fulfilled No. of Restarts: 1086 No. of Flips: 3966 time to process: 5 seconds.
uf250-04.cnf fulfilled No. of Restarts: 1002 No. of Flips: 4359 time to process: 4 seconds.
uf250-04.cnf fulfilled No. of Restarts: 1459 No. of Flips: 1388 time to process: 7 seconds.
uf250-04.cnf fulfilled No. of Restarts: 1373 No. of Flips: 1813 time to process: 6 seconds.
uf250-04.cnf fulfilled No. of Restarts: 1638 No. of Flips: 3715 time to process: 8 seconds.
uf250-04.cnf , deadline. Restarts: 1650
uf250-04.cnf fulfilled No. of Restarts: 374 No. of Flips: 3117 time to process: 1 seconds.
uf250-04.cnf fulfilled No. of Restarts: 528 No. of Flips: 4900 time to process: 2 seconds.
uf250-04.cnf fulfilled No. of Restarts: 1423 No. of Flips: 2976 time to process: 8 seconds.
uf250-04.cnf fulfilled No. of Restarts: 762 No. of Flips: 1912 time to process: 3 seconds.
uf250-04.cnf fulfilled No. of Restarts: 243 No. of Flips: 2510 time to process: 1 seconds.
uf250-04.cnf fulfilled No. of Restarts: 6 No. of Flips: 3462 time to process: 7 seconds.
uf250-04.cnf fulfilled No. of Restarts: 134 No. of Flips: 2750 time to process: 5 seconds.
uf250-04.cnf fulfilled No. of Restarts: 136 No. of Flips: 2280 time to process: 0 seconds.
uf250-04.cnf fulfilled No. of Restarts: 14 No. of Flips: 4267 time to process: 6 seconds.
uf250-04.cnf fulfilled No. of Restarts: 537 No. of Flips: 1107 time to process: 3 seconds.
uf250-04.cnf , deadline. Restarts: 1650
uf250-04.cnf fulfilled No. of Restarts: 21 No. of Flips: 1954 time to process: 0 seconds.
uf250-04.cnf fulfilled No. of Restarts: 325 No. of Flips: 2706 time to process: 4 seconds.
uf250-04.cnf fulfilled No. of Restarts: 346 No. of Flips: 4784 time to process: 4 seconds.
uf250-04.cnf fulfilled No. of Restarts: 1361 No. of Flips: 2022 time to process: 8 seconds.
uf250-04.cnf fulfilled No. of Restarts: 1648 No. of Flips: 4234 time to process: 11 seconds.
uf250-04.cnf , deadline. Restarts: 1650
uf250-04.cnf fulfilled No. of Restarts: 14 No. of Flips: 4312 time to process: 0 seconds.
uf250-04.cnf fulfilled No. of Restarts: 661 No. of Flips: 2585 time to process: 2 seconds.
uf250-04.cnf , deadline. Restarts: 1650
uf250-04.cnf fulfilled No. of Restarts: 281 No. of Flips: 2888 time to process: 1 seconds.
uf250-04.cnf fulfilled No. of Restarts: 554 No. of Flips: 1903 time to process: 8 seconds.
uf250-04.cnf fulfilled No. of Restarts: 105 No. of Flips: 4182 time to process: 0 seconds.
uf250-04.cnf fulfilled No. of Restarts: 572 No. of Flips: 1807 time to process: 5 seconds.
uf250-04.cnf fulfilled No. of Restarts: 355 No. of Flips: 3802 time to process: 3 seconds.
uf250-04.cnf fulfilled No. of Restarts: 262 No. of Flips: 4223 time to process: 3 seconds.
uf250-04.cnf fulfilled No. of Restarts: 118 No. of Flips: 4009 time to process: 3 seconds.
uf250-04.cnf fulfilled No. of Restarts: 234 No. of Flips: 3021 time to process: 8 seconds.
uf250-04.cnf fulfilled No. of Restarts: 80 No. of Flips: 3976 time to process: 2 seconds.
uf250-04.cnf fulfilled No. of Restarts: 234 No. of Flips: 1171 time to process: 3 seconds.
uf250-04.cnf fulfilled No. of Restarts: 1529 No. of Flips: 2939 time to process: 8 seconds.
uf250-04.cnf fulfilled No. of Restarts: 448 No. of Flips: 4418 time to process: 1 seconds.
uf250-04.cnf fulfilled No. of Restarts: 1178 No. of Flips: 4213 time to process: 11 seconds.
uf250-04.cnf fulfilled No. of Restarts: 139 No. of Flips: 4235 time to process: 1 seconds.
uf250-04.cnf fulfilled No. of Restarts: 1637 No. of Flips: 666 time to process: 15 seconds.
uf250-04.cnf fulfilled No. of Restarts: 606 No. of Flips: 1720 time to process: 2 seconds.
uf250-04.cnf fulfilled No. of Restarts: 653 No. of Flips: 3263 time to process: 9 seconds.
uf250-04.cnf fulfilled No. of Restarts: 543 No. of Flips: 2839 time to process: 2 seconds.
uf250-04.cnf fulfilled No. of Restarts: 1170 No. of Flips: 3611 time to process: 4 seconds.
uf250-04.cnf fulfilled No. of Restarts: 184 No. of Flips: 3014 time to process: 2 seconds.
uf250-04.cnf fulfilled No. of Restarts: 220 No. of Flips: 4564 time to process: 1 seconds.
uf250-04.cnf fulfilled No. of Restarts: 908 No. of Flips: 1974 time to process: 10 seconds.
uf250-04.cnf , deadline. Restarts: 1650
uf250-04.cnf fulfilled No. of Restarts: 972 No. of Flips: 3977 time to process: 4 seconds.
uf250-04.cnf fulfilled No. of Restarts: 885 No. of Flips: 1275 time to process: 6 seconds.
uf250-04.cnf fulfilled No. of Restarts: 455 No. of Flips: 1294 time to process: 2 seconds.
uf250-04.cnf fulfilled No. of Restarts: 1097 No. of Flips: 3675 time to process: 6 seconds.
uf250-04.cnf fulfilled No. of Restarts: 1113 No. of Flips: 1447 time to process: 7 seconds.
uf250-04.cnf fulfilled No. of Restarts: 493 No. of Flips: 4110 time to process: 2 seconds.
uf250-04.cnf fulfilled No. of Restarts: 326 No. of Flips: 3869 time to process: 4 seconds.
uf250-04.cnf fulfilled No. of Restarts: 1592 No. of Flips: 3224 time to process: 8 seconds.
uf250-04.cnf fulfilled No. of Restarts: 410 No. of Flips: 4812 time to process: 1 seconds.
uf250-04.cnf fulfilled No. of Restarts: 614 No. of Flips: 3584 time to process: 5 seconds.
uf250-04.cnf , deadline. Restarts: 1650
uf250-04.cnf , deadline. Restarts: 1650
uf250-04.cnf fulfilled No. of Restarts: 623 No. of Flips: 2821 time to process: 2 seconds.
uf250-04.cnf , deadline. Restarts: 1650
uf250-04.cnf fulfilled No. of Restarts: 963 No. of Flips: 1632 time to process: 4 seconds.
uf250-04.cnf fulfilled No. of Restarts: 161 No. of Flips: 2707 time to process: 3 seconds.
uf250-04.cnf fulfilled No. of Restarts: 981 No. of Flips: 2053 time to process: 10 seconds.
uf250-04.cnf fulfilled No. of Restarts: 952 No. of Flips: 2903 time to process: 4 seconds.
uf250-04.cnf fulfilled No. of Restarts: 1449 No. of Flips: 2605 time to process: 6 seconds.
uf250-04.cnf fulfilled No. of Restarts: 112 No. of Flips: 3127 time to process: 4 seconds.
uf250-04.cnf fulfilled No. of Restarts: 895 No. of Flips: 3878 time to process: 6 seconds.
uf250-04.cnf fulfilled No. of Restarts: 83 No. of Flips: 2731 time to process: 0 seconds.
uf250-04.cnf fulfilled No. of Restarts: 301 No. of Flips: 2408 time to process: 5 seconds.
uf250-04.cnf fulfilled No. of Restarts: 1169 No. of Flips: 2932 time to process: 9 seconds.
uf250-04.cnf fulfilled No. of Restarts: 291 No. of Flips: 4703 time to process: 1 seconds.
uf250-04.cnf fulfilled No. of Restarts: 844 No. of Flips: 1927 time to process: 3 seconds.
uf250-04.cnf fulfilled No. of Restarts: 122 No. of Flips: 1963 time to process: 3 seconds.
uf250-04.cnf fulfilled No. of Restarts: 394 No. of Flips: 3381 time to process: 6 seconds.
uf250-04.cnf , deadline. Restarts: 1650
uf250-04.cnf fulfilled No. of Restarts: 65 No. of Flips: 1301 time to process: 0 seconds.
uf250-04.cnf fulfilled No. of Restarts: 808 No. of Flips: 4271 time to process: 3 seconds.
uf250-04.cnf fulfilled No. of Restarts: 47 No. of Flips: 4646 time to process: 2 seconds.
uf250-04.cnf fulfilled No. of Restarts: 1465 No. of Flips: 3219 time to process: 7 seconds.
uf250-04.cnf fulfilled No. of Restarts: 690 No. of Flips: 1254 time to process: 2 seconds.
uf250-04.cnf fulfilled No. of Restarts: 1505 No. of Flips: 1568 time to process: 11 seconds.
uf250-04.cnf fulfilled No. of Restarts: 327 No. of Flips: 4313 time to process: 2 seconds.
uf250-04.cnf fulfilled No. of Restarts: 439 No. of Flips: 2673 time to process: 6 seconds.
uf250-04.cnf fulfilled No. of Restarts: 1139 No. of Flips: 2568 time to process: 4 seconds.
uf250-04.cnf fulfilled No. of Restarts: 1431 No. of Flips: 3638 time to process: 11 seconds.
uf250-04.cnf fulfilled No. of Restarts: 1108 No. of Flips: 4167 time to process: 4 seconds.
uf250-04.cnf fulfilled No. of Restarts: 63 No. of Flips: 1212 time to process: 0 seconds.
uf250-04.cnf , deadline. Restarts: 1650
uf250-04.cnf fulfilled No. of Restarts: 44 No. of Flips: 4611 time to process: 0 seconds.
uf250-04.cnf fulfilled No. of Restarts: 171 No. of Flips: 1436 time to process: 0 seconds.
uf250-04.cnf fulfilled No. of Restarts: 1049 No. of Flips: 2632 time to process: 8 seconds.
uf250-04.cnf fulfilled No. of Restarts: 878 No. of Flips: 3234 time to process: 3 seconds.
uf250-04.cnf , deadline. Restarts: 1650
uf250-04.cnf fulfilled No. of Restarts: 1517 No. of Flips: 1753 time to process: 6 seconds.
uf250-04.cnf fulfilled No. of Restarts: 1276 No. of Flips: 4648 time to process: 6 seconds.
uf250-04.cnf fulfilled No. of Restarts: 535 No. of Flips: 1790 time to process: 2 seconds.
uf250-04.cnf , deadline. Restarts: 1650
uf250-04.cnf fulfilled No. of Restarts: 887 No. of Flips: 1579 time to process: 3 seconds.
uf250-04.cnf fulfilled No. of Restarts: 1590 No. of Flips: 4336 time to process: 8 seconds.
uf250-04.cnf fulfilled No. of Restarts: 1475 No. of Flips: 4305 time to process: 6 seconds.
uf250-04.cnf , deadline. Restarts: 1650
uf250-04.cnf fulfilled No. of Restarts: 693 No. of Flips: 2705 time to process: 3 seconds.
uf250-04.cnf fulfilled No. of Restarts: 157 No. of Flips: 2970 time to process: 0 seconds.
uf250-04.cnf fulfilled No. of Restarts: 11 No. of Flips: 4430 time to process: 3 seconds.
uf250-04.cnf fulfilled No. of Restarts: 396 No. of Flips: 1828 time to process: 5 seconds.
uf250-04.cnf fulfilled No. of Restarts: 1106 No. of Flips: 2374 time to process: 9 seconds.
uf250-04.cnf fulfilled No. of Restarts: 244 No. of Flips: 4373 time to process: 1 seconds.
uf250-04.cnf fulfilled No. of Restarts: 558 No. of Flips: 3524 time to process: 8 seconds.
uf250-04.cnf fulfilled No. of Restarts: 454 No. of Flips: 4701 time to process: 6 seconds.
uf250-04.cnf fulfilled No. of Restarts: 602 No. of Flips: 2443 time to process: 3 seconds.
uf250-04.cnf fulfilled No. of Restarts: 1610 No. of Flips: 1058 time to process: 6 seconds.
uf250-04.cnf , deadline. Restarts: 1650
uf250-04.cnf fulfilled No. of Restarts: 434 No. of Flips: 2419 time to process: 1 seconds.
uf250-04.cnf fulfilled No. of Restarts: 352 No. of Flips: 4370 time to process: 1 seconds.
uf250-04.cnf fulfilled No. of Restarts: 1046 No. of Flips: 2149 time to process: 7 seconds.
uf250-04.cnf fulfilled No. of Restarts: 784 No. of Flips: 3713 time to process: 4 seconds.
uf250-04.cnf fulfilled No. of Restarts: 1362 No. of Flips: 4812 time to process: 8 seconds.
uf250-04.cnf , deadline. Restarts: 1650
uf250-04.cnf fulfilled No. of Restarts: 1048 No. of Flips: 3774 time to process: 4 seconds.
uf250-04.cnf fulfilled No. of Restarts: 653 No. of Flips: 3373 time to process: 2 seconds.
uf250-04.cnf fulfilled No. of Restarts: 1621 No. of Flips: 4506 time to process: 13 seconds.
uf250-04.cnf fulfilled No. of Restarts: 354 No. of Flips: 4244 time to process: 1 seconds.
uf250-04.cnf fulfilled No. of Restarts: 1223 No. of Flips: 3076 time to process: 5 seconds.
uf250-04.cnf fulfilled No. of Restarts: 237 No. of Flips: 4557 time to process: 1 seconds.
uf250-04.cnf fulfilled No. of Restarts: 390 No. of Flips: 3784 time to process: 3 seconds.
uf250-04.cnf fulfilled No. of Restarts: 930 No. of Flips: 4030 time to process: 5 seconds.
uf250-04.cnf fulfilled No. of Restarts: 853 No. of Flips: 2825 time to process: 4 seconds.
uf250-04.cnf , deadline. Restarts: 1650
uf250-04.cnf fulfilled No. of Restarts: 176 No. of Flips: 3226 time to process: 0 seconds.
uf250-04.cnf fulfilled No. of Restarts: 508 No. of Flips: 1721 time to process: 2 seconds.
uf250-04.cnf fulfilled No. of Restarts: 169 No. of Flips: 3129 time to process: 1 seconds.
uf250-04.cnf , deadline. Restarts: 1650
uf250-04.cnf fulfilled No. of Restarts: 150 No. of Flips: 4214 time to process: 0 seconds.
uf250-04.cnf fulfilled No. of Restarts: 1279 No. of Flips: 1443 time to process: 5 seconds.
uf250-04.cnf fulfilled No. of Restarts: 723 No. of Flips: 3954 time to process: 4 seconds.
uf250-04.cnf fulfilled No. of Restarts: 460 No. of Flips: 3321 time to process: 2 seconds.
uf250-04.cnf , deadline. Restarts: 1650
uf250-04.cnf fulfilled No. of Restarts: 829 No. of Flips: 1692 time to process: 3 seconds.
uf250-04.cnf fulfilled No. of Restarts: 1 No. of Flips: 3505 time to process: 3 seconds.
uf250-04.cnf fulfilled No. of Restarts: 418 No. of Flips: 3375 time to process: 1 seconds.
uf250-04.cnf fulfilled No. of Restarts: 1207 No. of Flips: 1817 time to process: 9 seconds.
uf250-04.cnf fulfilled No. of Restarts: 532 No. of Flips: 2388 time to process: 2 seconds.
uf250-04.cnf fulfilled No. of Restarts: 213 No. of Flips: 4767 time to process: 1 seconds.
uf250-04.cnf fulfilled No. of Restarts: 360 No. of Flips: 2351 time to process: 1 seconds.
uf250-04.cnf , deadline. Restarts: 1650
uf250-04.cnf fulfilled No. of Restarts: 1056 No. of Flips: 3801 time to process: 4 seconds.
uf250-04.cnf fulfilled No. of Restarts: 944 No. of Flips: 1944 time to process: 4 seconds.
uf250-04.cnf fulfilled No. of Restarts: 92 No. of Flips: 2778 time to process: 0 seconds.
uf250-04.cnf fulfilled No. of Restarts: 424 No. of Flips: 2615 time to process: 7 seconds.
uf250-04.cnf fulfilled No. of Restarts: 367 No. of Flips: 2539 time to process: 1 seconds.
uf250-04.cnf fulfilled No. of Restarts: 1043 No. of Flips: 1193 time to process: 6 seconds.
uf250-04.cnf fulfilled No. of Restarts: 204 No. of Flips: 2786 time to process: 4 seconds.
uf250-04.cnf fulfilled No. of Restarts: 54 No. of Flips: 1775 time to process: 2 seconds.
uf250-04.cnf fulfilled No. of Restarts: 718 No. of Flips: 4383 time to process: 3 seconds.
uf250-04.cnf fulfilled No. of Restarts: 356 No. of Flips: 2327 time to process: 2 seconds.
uf250-04.cnf fulfilled No. of Restarts: 9 No. of Flips: 3642 time to process: 1 seconds.
uf250-04.cnf fulfilled No. of Restarts: 1560 No. of Flips: 4220 time to process: 9 seconds.
uf250-04.cnf , deadline. Restarts: 1650
uf250-04.cnf fulfilled No. of Restarts: 1556 No. of Flips: 3262 time to process: 6 seconds.
uf250-04.cnf fulfilled No. of Restarts: 209 No. of Flips: 3651 time to process: 1 seconds.
uf250-04.cnf , deadline. Restarts: 1650
uf250-04.cnf fulfilled No. of Restarts: 85 No. of Flips: 2381 time to process: 0 seconds.
uf250-04.cnf fulfilled No. of Restarts: 632 No. of Flips: 3383 time to process: 2 seconds.
uf250-04.cnf , deadline. Restarts: 1650
uf250-04.cnf fulfilled No. of Restarts: 260 No. of Flips: 3598 time to process: 1 seconds.
uf250-04.cnf fulfilled No. of Restarts: 1342 No. of Flips: 1099 time to process: 5 seconds.
uf250-04.cnf fulfilled No. of Restarts: 319 No. of Flips: 1501 time to process: 5 seconds.
uf250-04.cnf fulfilled No. of Restarts: 180 No. of Flips: 1890 time to process: 4 seconds.
uf250-04.cnf fulfilled No. of Restarts: 479 No. of Flips: 3513 time to process: 5 seconds.
uf250-04.cnf fulfilled No. of Restarts: 318 No. of Flips: 4395 time to process: 2 seconds.
uf250-04.cnf fulfilled No. of Restarts: 1158 No. of Flips: 3567 time to process: 9 seconds.
uf250-04.cnf fulfilled No. of Restarts: 657 No. of Flips: 4704 time to process: 2 seconds.
uf250-04.cnf fulfilled No. of Restarts: 150 No. of Flips: 4185 time to process: 2 seconds.
uf250-04.cnf fulfilled No. of Restarts: 912 No. of Flips: 1672 time to process: 10 seconds.
uf250-04.cnf fulfilled No. of Restarts: 527 No. of Flips: 1808 time to process: 2 seconds.
uf250-04.cnf fulfilled No. of Restarts: 37 No. of Flips: 4560 time to process: 2 seconds.
uf250-04.cnf , deadline. Restarts: 1650
uf250-04.cnf fulfilled No. of Restarts: 443 No. of Flips: 1729 time to process: 1 seconds.
uf250-04.cnf fulfilled No. of Restarts: 740 No. of Flips: 3250 time to process: 7 seconds.
uf250-04.cnf fulfilled No. of Restarts: 714 No. of Flips: 1471 time to process: 3 seconds.
uf250-04.cnf fulfilled No. of Restarts: 53 No. of Flips: 2906 time to process: 1 seconds.
uf250-04.cnf fulfilled No. of Restarts: 1597 No. of Flips: 1858 time to process: 13 seconds.
uf250-04.cnf fulfilled No. of Restarts: 873 No. of Flips: 1615 time to process: 3 seconds.
uf250-04.cnf fulfilled No. of Restarts: 392 No. of Flips: 3219 time to process: 5 seconds.
uf250-04.cnf fulfilled No. of Restarts: 432 No. of Flips: 4614 time to process: 3 seconds.
uf250-04.cnf fulfilled No. of Restarts: 628 No. of Flips: 2384 time to process: 4 seconds.
uf250-04.cnf fulfilled No. of Restarts: 354 No. of Flips: 1784 time to process: 4 seconds.
uf250-04.cnf , deadline. Restarts: 1650
uf250-04.cnf fulfilled No. of Restarts: 1525 No. of Flips: 1410 time to process: 6 seconds.
uf250-04.cnf fulfilled No. of Restarts: 1073 No. of Flips: 4705 time to process: 5 seconds.
uf250-04.cnf fulfilled No. of Restarts: 1045 No. of Flips: 2756 time to process: 4 seconds.
uf250-04.cnf fulfilled No. of Restarts: 154 No. of Flips: 4045 time to process: 0 seconds.
uf250-04.cnf fulfilled No. of Restarts: 494 No. of Flips: 3866 time to process: 6 seconds.
uf250-04.cnf , deadline. Restarts: 1650
