# Supplementary material for: Completion Probabilities and Parallel Restart Strategies under an Imposed Deadline
Source: PLoS One. 2016 Oct 12;11(10):e0164605. doi: 10.1371/journal.pone.0164605 (PMC5061357; doi:10.1371/journal.pone.0164605)
Supplement: S1 File — The file “S1_File.zip” is the data gathered from the experiments regarding completion probability. (ZIP) [file pone.0164605.s004.zip › results_Multi_r1750.5439999999999.txt]

uf250-04.cnf fulfilled No. of Restarts: 1093 No. of Flips: 4666 time to process: 4 seconds.
uf250-04.cnf fulfilled No. of Restarts: 184 No. of Flips: 1509 time to process: 3 seconds.
uf250-04.cnf fulfilled No. of Restarts: 795 No. of Flips: 4787 time to process: 3 seconds.
uf250-04.cnf fulfilled No. of Restarts: 1490 No. of Flips: 4863 time to process: 8 seconds.
uf250-04.cnf fulfilled No. of Restarts: 1736 No. of Flips: 2672 time to process: 7 seconds.
uf250-04.cnf fulfilled No. of Restarts: 653 No. of Flips: 1346 time to process: 3 seconds.
uf250-04.cnf fulfilled No. of Restarts: 1609 No. of Flips: 4678 time to process: 9 seconds.
uf250-04.cnf fulfilled No. of Restarts: 902 No. of Flips: 4404 time to process: 6 seconds.
uf250-04.cnf fulfilled No. of Restarts: 1164 No. of Flips: 3063 time to process: 5 seconds.
uf250-04.cnf fulfilled No. of Restarts: 551 No. of Flips: 2626 time to process: 2 seconds.
uf250-04.cnf fulfilled No. of Restarts: 272 No. of Flips: 4176 time to process: 8 seconds.
uf250-04.cnf fulfilled No. of Restarts: 1136 No. of Flips: 3864 time to process: 4 seconds.
uf250-04.cnf fulfilled No. of Restarts: 41 No. of Flips: 2727 time to process: 6 seconds.
uf250-04.cnf fulfilled No. of Restarts: 617 No. of Flips: 1276 time to process: 5 seconds.
uf250-04.cnf fulfilled No. of Restarts: 1303 No. of Flips: 4909 time to process: 7 seconds.
uf250-04.cnf , deadline. Restarts: 1750
uf250-04.cnf fulfilled No. of Restarts: 648 No. of Flips: 2601 time to process: 2 seconds.
uf250-04.cnf fulfilled No. of Restarts: 916 No. of Flips: 1779 time to process: 3 seconds.
uf250-04.cnf fulfilled No. of Restarts: 1027 No. of Flips: 1496 time to process: 5 seconds.
uf250-04.cnf fulfilled No. of Restarts: 93 No. of Flips: 4974 time to process: 2 seconds.
uf250-04.cnf fulfilled No. of Restarts: 102 No. of Flips: 3480 time to process: 4 seconds.
uf250-04.cnf fulfilled No. of Restarts: 1049 No. of Flips: 3517 time to process: 11 seconds.
uf250-04.cnf fulfilled No. of Restarts: 1623 No. of Flips: 2798 time to process: 6 seconds.
uf250-04.cnf fulfilled No. of Restarts: 541 No. of Flips: 4192 time to process: 2 seconds.
uf250-04.cnf fulfilled No. of Restarts: 125 No. of Flips: 3284 time to process: 0 seconds.
uf250-04.cnf fulfilled No. of Restarts: 320 No. of Flips: 771 time to process: 1 seconds.
uf250-04.cnf fulfilled No. of Restarts: 814 No. of Flips: 1711 time to process: 10 seconds.
uf250-04.cnf fulfilled No. of Restarts: 344 No. of Flips: 1384 time to process: 1 seconds.
uf250-04.cnf fulfilled No. of Restarts: 1617 No. of Flips: 3091 time to process: 8 seconds.
uf250-04.cnf fulfilled No. of Restarts: 1711 No. of Flips: 1329 time to process: 7 seconds.
uf250-04.cnf fulfilled No. of Restarts: 1308 No. of Flips: 4257 time to process: 5 seconds.
uf250-04.cnf fulfilled No. of Restarts: 46 No. of Flips: 3256 time to process: 0 seconds.
uf250-04.cnf fulfilled No. of Restarts: 1230 No. of Flips: 2990 time to process: 7 seconds.
uf250-04.cnf fulfilled No. of Restarts: 600 No. of Flips: 1498 time to process: 7 seconds.
uf250-04.cnf fulfilled No. of Restarts: 921 No. of Flips: 4350 time to process: 3 seconds.
uf250-04.cnf fulfilled No. of Restarts: 276 No. of Flips: 920 time to process: 5 seconds.
uf250-04.cnf fulfilled No. of Restarts: 658 No. of Flips: 4416 time to process: 7 seconds.
uf250-04.cnf fulfilled No. of Restarts: 38 No. of Flips: 3204 time to process: 0 seconds.
uf250-04.cnf fulfilled No. of Restarts: 157 No. of Flips: 1911 time to process: 1 seconds.
uf250-04.cnf fulfilled No. of Restarts: 240 No. of Flips: 2539 time to process: 4 seconds.
uf250-04.cnf , deadline. Restarts: 1750
uf250-04.cnf fulfilled No. of Restarts: 513 No. of Flips: 4761 time to process: 2 seconds.
uf250-04.cnf fulfilled No. of Restarts: 1613 No. of Flips: 3575 time to process: 11 seconds.
uf250-04.cnf fulfilled No. of Restarts: 403 No. of Flips: 3762 time to process: 1 seconds.
uf250-04.cnf fulfilled No. of Restarts: 473 No. of Flips: 4428 time to process: 8 seconds.
uf250-04.cnf fulfilled No. of Restarts: 767 No. of Flips: 2523 time to process: 8 seconds.
uf250-04.cnf fulfilled No. of Restarts: 602 No. of Flips: 1064 time to process: 2 seconds.
uf250-04.cnf fulfilled No. of Restarts: 1490 No. of Flips: 3719 time to process: 7 seconds.
uf250-04.cnf fulfilled No. of Restarts: 1433 No. of Flips: 1215 time to process: 13 seconds.
uf250-04.cnf fulfilled No. of Restarts: 260 No. of Flips: 1208 time to process: 1 seconds.
uf250-04.cnf fulfilled No. of Restarts: 992 No. of Flips: 4563 time to process: 4 seconds.
uf250-04.cnf fulfilled No. of Restarts: 32 No. of Flips: 3876 time to process: 5 seconds.
uf250-04.cnf fulfilled No. of Restarts: 785 No. of Flips: 2180 time to process: 6 seconds.
uf250-04.cnf fulfilled No. of Restarts: 1512 No. of Flips: 1335 time to process: 8 seconds.
uf250-04.cnf fulfilled No. of Restarts: 1145 No. of Flips: 3481 time to process: 4 seconds.
uf250-04.cnf fulfilled No. of Restarts: 25 No. of Flips: 1747 time to process: 2 seconds.
uf250-04.cnf fulfilled No. of Restarts: 972 No. of Flips: 1375 time to process: 6 seconds.
uf250-04.cnf fulfilled No. of Restarts: 354 No. of Flips: 4115 time to process: 2 seconds.
uf250-04.cnf fulfilled No. of Restarts: 999 No. of Flips: 3021 time to process: 9 seconds.
uf250-04.cnf , deadline. Restarts: 1750
uf250-04.cnf fulfilled No. of Restarts: 106 No. of Flips: 2666 time to process: 0 seconds.
uf250-04.cnf fulfilled No. of Restarts: 736 No. of Flips: 3170 time to process: 3 seconds.
uf250-04.cnf fulfilled No. of Restarts: 1359 No. of Flips: 4041 time to process: 9 seconds.
uf250-04.cnf , deadline. Restarts: 1750
uf250-04.cnf fulfilled No. of Restarts: 196 No. of Flips: 2639 time to process: 0 seconds.
uf250-04.cnf fulfilled No. of Restarts: 692 No. of Flips: 4156 time to process: 9 seconds.
uf250-04.cnf , deadline. Restarts: 1750
uf250-04.cnf fulfilled No. of Restarts: 1139 No. of Flips: 814 time to process: 4 seconds.
uf250-04.cnf fulfilled No. of Restarts: 1197 No. of Flips: 4117 time to process: 7 seconds.
uf250-04.cnf fulfilled No. of Restarts: 250 No. of Flips: 4520 time to process: 1 seconds.
uf250-04.cnf fulfilled No. of Restarts: 30 No. of Flips: 3127 time to process: 2 seconds.
uf250-04.cnf fulfilled No. of Restarts: 88 No. of Flips: 4457 time to process: 0 seconds.
uf250-04.cnf , deadline. Restarts: 1750
uf250-04.cnf fulfilled No. of Restarts: 334 No. of Flips: 2268 time to process: 1 seconds.
uf250-04.cnf fulfilled No. of Restarts: 1173 No. of Flips: 4520 time to process: 5 seconds.
uf250-04.cnf , deadline. Restarts: 1750
uf250-04.cnf fulfilled No. of Restarts: 289 No. of Flips: 3704 time to process: 1 seconds.
uf250-04.cnf fulfilled No. of Restarts: 949 No. of Flips: 1827 time to process: 9 seconds.
uf250-04.cnf fulfilled No. of Restarts: 73 No. of Flips: 4862 time to process: 1 seconds.
uf250-04.cnf , deadline. Restarts: 1750
uf250-04.cnf fulfilled No. of Restarts: 1479 No. of Flips: 3218 time to process: 6 seconds.
uf250-04.cnf fulfilled No. of Restarts: 1219 No. of Flips: 2880 time to process: 6 seconds.
uf250-04.cnf fulfilled No. of Restarts: 1165 No. of Flips: 3586 time to process: 6 seconds.
uf250-04.cnf , deadline. Restarts: 1750
uf250-04.cnf fulfilled No. of Restarts: 64 No. of Flips: 3563 time to process: 0 seconds.
uf250-04.cnf fulfilled No. of Restarts: 1308 No. of Flips: 3785 time to process: 10 seconds.
uf250-04.cnf fulfilled No. of Restarts: 1200 No. of Flips: 4103 time to process: 5 seconds.
uf250-04.cnf fulfilled No. of Restarts: 595 No. of Flips: 1812 time to process: 2 seconds.
uf250-04.cnf fulfilled No. of Restarts: 736 No. of Flips: 4877 time to process: 3 seconds.
uf250-04.cnf fulfilled No. of Restarts: 561 No. of Flips: 4442 time to process: 8 seconds.
uf250-04.cnf fulfilled No. of Restarts: 440 No. of Flips: 3815 time to process: 1 seconds.
uf250-04.cnf fulfilled No. of Restarts: 1101 No. of Flips: 2768 time to process: 5 seconds.
uf250-04.cnf fulfilled No. of Restarts: 1575 No. of Flips: 1075 time to process: 9 seconds.
uf250-04.cnf fulfilled No. of Restarts: 1425 No. of Flips: 1942 time to process: 6 seconds.
uf250-04.cnf fulfilled No. of Restarts: 882 No. of Flips: 3225 time to process: 4 seconds.
uf250-04.cnf fulfilled No. of Restarts: 313 No. of Flips: 1528 time to process: 2 seconds.
uf250-04.cnf fulfilled No. of Restarts: 501 No. of Flips: 4881 time to process: 2 seconds.
uf250-04.cnf fulfilled No. of Restarts: 1660 No. of Flips: 2764 time to process: 8 seconds.
uf250-04.cnf fulfilled No. of Restarts: 668 No. of Flips: 1144 time to process: 4 seconds.
uf250-04.cnf , deadline. Restarts: 1750
uf250-04.cnf fulfilled No. of Restarts: 958 No. of Flips: 1771 time to process: 4 seconds.
uf250-04.cnf fulfilled No. of Restarts: 541 No. of Flips: 1935 time to process: 5 seconds.
uf250-04.cnf fulfilled No. of Restarts: 823 No. of Flips: 3030 time to process: 6 seconds.
uf250-04.cnf fulfilled No. of Restarts: 208 No. of Flips: 2882 time to process: 2 seconds.
uf250-04.cnf fulfilled No. of Restarts: 1142 No. of Flips: 1838 time to process: 5 seconds.
uf250-04.cnf fulfilled No. of Restarts: 1747 No. of Flips: 3947 time to process: 9 seconds.
uf250-04.cnf fulfilled No. of Restarts: 638 No. of Flips: 2695 time to process: 4 seconds.
uf250-04.cnf fulfilled No. of Restarts: 1012 No. of Flips: 2027 time to process: 6 seconds.
uf250-04.cnf fulfilled No. of Restarts: 212 No. of Flips: 4437 time to process: 1 seconds.
uf250-04.cnf fulfilled No. of Restarts: 56 No. of Flips: 1089 time to process: 0 seconds.
uf250-04.cnf fulfilled No. of Restarts: 54 No. of Flips: 3988 time to process: 3 seconds.
uf250-04.cnf fulfilled No. of Restarts: 1477 No. of Flips: 4480 time to process: 7 seconds.
uf250-04.cnf fulfilled No. of Restarts: 525 No. of Flips: 2642 time to process: 2 seconds.
uf250-04.cnf fulfilled No. of Restarts: 955 No. of Flips: 4794 time to process: 4 seconds.
uf250-04.cnf fulfilled No. of Restarts: 170 No. of Flips: 2086 time to process: 1 seconds.
uf250-04.cnf fulfilled No. of Restarts: 1171 No. of Flips: 2613 time to process: 8 seconds.
uf250-04.cnf fulfilled No. of Restarts: 614 No. of Flips: 2284 time to process: 2 seconds.
uf250-04.cnf , deadline. Restarts: 1750
uf250-04.cnf fulfilled No. of Restarts: 378 No. of Flips: 1972 time to process: 1 seconds.
uf250-04.cnf fulfilled No. of Restarts: 306 No. of Flips: 2784 time to process: 2 seconds.
uf250-04.cnf fulfilled No. of Restarts: 375 No. of Flips: 4010 time to process: 8 seconds.
uf250-04.cnf fulfilled No. of Restarts: 542 No. of Flips: 3093 time to process: 4 seconds.
uf250-04.cnf fulfilled No. of Restarts: 705 No. of Flips: 1355 time to process: 7 seconds.
uf250-04.cnf fulfilled No. of Restarts: 1281 No. of Flips: 1554 time to process: 7 seconds.
uf250-04.cnf , deadline. Restarts: 1750
uf250-04.cnf fulfilled No. of Restarts: 182 No. of Flips: 4509 time to process: 0 seconds.
uf250-04.cnf fulfilled No. of Restarts: 43 No. of Flips: 4705 time to process: 0 seconds.
uf250-04.cnf fulfilled No. of Restarts: 30 No. of Flips: 3295 time to process: 6 seconds.
uf250-04.cnf fulfilled No. of Restarts: 554 No. of Flips: 2893 time to process: 2 seconds.
uf250-04.cnf fulfilled No. of Restarts: 494 No. of Flips: 2109 time to process: 7 seconds.
uf250-04.cnf fulfilled No. of Restarts: 349 No. of Flips: 2345 time to process: 3 seconds.
uf250-04.cnf fulfilled No. of Restarts: 3 No. of Flips: 2611 time to process: 3 seconds.
uf250-04.cnf fulfilled No. of Restarts: 1389 No. of Flips: 4771 time to process: 9 seconds.
uf250-04.cnf fulfilled No. of Restarts: 1146 No. of Flips: 3241 time to process: 4 seconds.
uf250-04.cnf fulfilled No. of Restarts: 1553 No. of Flips: 1940 time to process: 6 seconds.
uf250-04.cnf , deadline. Restarts: 1750
uf250-04.cnf fulfilled No. of Restarts: 1096 No. of Flips: 1967 time to process: 4 seconds.
uf250-04.cnf fulfilled No. of Restarts: 5 No. of Flips: 3807 time to process: 2 seconds.
uf250-04.cnf , deadline. Restarts: 1750
uf250-04.cnf fulfilled No. of Restarts: 1518 No. of Flips: 4274 time to process: 6 seconds.
uf250-04.cnf fulfilled No. of Restarts: 76 No. of Flips: 2278 time to process: 1 seconds.
uf250-04.cnf fulfilled No. of Restarts: 486 No. of Flips: 3116 time to process: 3 seconds.
uf250-04.cnf fulfilled No. of Restarts: 1071 No. of Flips: 1853 time to process: 8 seconds.
uf250-04.cnf fulfilled No. of Restarts: 687 No. of Flips: 3758 time to process: 2 seconds.
uf250-04.cnf fulfilled No. of Restarts: 489 No. of Flips: 4206 time to process: 8 seconds.
uf250-04.cnf fulfilled No. of Restarts: 218 No. of Flips: 2373 time to process: 0 seconds.
uf250-04.cnf fulfilled No. of Restarts: 326 No. of Flips: 2554 time to process: 3 seconds.
uf250-04.cnf fulfilled No. of Restarts: 461 No. of Flips: 4020 time to process: 4 seconds.
uf250-04.cnf fulfilled No. of Restarts: 344 No. of Flips: 3328 time to process: 4 seconds.
uf250-04.cnf fulfilled No. of Restarts: 209 No. of Flips: 4601 time to process: 4 seconds.
uf250-04.cnf fulfilled No. of Restarts: 1213 No. of Flips: 1633 time to process: 6 seconds.
uf250-04.cnf fulfilled No. of Restarts: 672 No. of Flips: 1615 time to process: 4 seconds.
uf250-04.cnf fulfilled No. of Restarts: 48 No. of Flips: 1194 time to process: 4 seconds.
uf250-04.cnf fulfilled No. of Restarts: 74 No. of Flips: 4288 time to process: 1 seconds.
uf250-04.cnf fulfilled No. of Restarts: 415 No. of Flips: 1699 time to process: 6 seconds.
uf250-04.cnf , deadline. Restarts: 1750
uf250-04.cnf , deadline. Restarts: 1750
uf250-04.cnf fulfilled No. of Restarts: 110 No. of Flips: 2690 time to process: 0 seconds.
uf250-04.cnf fulfilled No. of Restarts: 130 No. of Flips: 767 time to process: 5 seconds.
uf250-04.cnf fulfilled No. of Restarts: 1138 No. of Flips: 2920 time to process: 5 seconds.
uf250-04.cnf fulfilled No. of Restarts: 1707 No. of Flips: 1456 time to process: 7 seconds.
uf250-04.cnf fulfilled No. of Restarts: 422 No. of Flips: 3724 time to process: 2 seconds.
uf250-04.cnf fulfilled No. of Restarts: 300 No. of Flips: 2328 time to process: 5 seconds.
uf250-04.cnf fulfilled No. of Restarts: 1553 No. of Flips: 4523 time to process: 7 seconds.
uf250-04.cnf fulfilled No. of Restarts: 1560 No. of Flips: 4877 time to process: 6 seconds.
uf250-04.cnf fulfilled No. of Restarts: 824 No. of Flips: 3656 time to process: 3 seconds.
uf250-04.cnf , deadline. Restarts: 1750
uf250-04.cnf fulfilled No. of Restarts: 57 No. of Flips: 2347 time to process: 0 seconds.
uf250-04.cnf fulfilled No. of Restarts: 184 No. of Flips: 4744 time to process: 7 seconds.
uf250-04.cnf fulfilled No. of Restarts: 65 No. of Flips: 3689 time to process: 0 seconds.
uf250-04.cnf fulfilled No. of Restarts: 1531 No. of Flips: 3882 time to process: 7 seconds.
uf250-04.cnf fulfilled No. of Restarts: 333 No. of Flips: 2465 time to process: 1 seconds.
uf250-04.cnf fulfilled No. of Restarts: 289 No. of Flips: 3334 time to process: 2 seconds.
uf250-04.cnf fulfilled No. of Restarts: 879 No. of Flips: 3432 time to process: 5 seconds.
uf250-04.cnf fulfilled No. of Restarts: 473 No. of Flips: 2406 time to process: 3 seconds.
uf250-04.cnf fulfilled No. of Restarts: 401 No. of Flips: 2295 time to process: 5 seconds.
uf250-04.cnf , deadline. Restarts: 1750
uf250-04.cnf fulfilled No. of Restarts: 92 No. of Flips: 1304 time to process: 0 seconds.
uf250-04.cnf fulfilled No. of Restarts: 806 No. of Flips: 1620 time to process: 10 seconds.
uf250-04.cnf , deadline. Restarts: 1750
uf250-04.cnf fulfilled No. of Restarts: 944 No. of Flips: 3775 time to process: 4 seconds.
uf250-04.cnf fulfilled No. of Restarts: 1381 No. of Flips: 4034 time to process: 8 seconds.
uf250-04.cnf fulfilled No. of Restarts: 338 No. of Flips: 3407 time to process: 2 seconds.
uf250-04.cnf fulfilled No. of Restarts: 432 No. of Flips: 1802 time to process: 1 seconds.
uf250-04.cnf fulfilled No. of Restarts: 1056 No. of Flips: 1395 time to process: 8 seconds.
uf250-04.cnf fulfilled No. of Restarts: 1057 No. of Flips: 2082 time to process: 5 seconds.
uf250-04.cnf , deadline. Restarts: 1750
uf250-04.cnf fulfilled No. of Restarts: 179 No. of Flips: 2762 time to process: 0 seconds.
uf250-04.cnf fulfilled No. of Restarts: 1496 No. of Flips: 2561 time to process: 12 seconds.
uf250-04.cnf fulfilled No. of Restarts: 674 No. of Flips: 1908 time to process: 2 seconds.
uf250-04.cnf fulfilled No. of Restarts: 453 No. of Flips: 1549 time to process: 6 seconds.
uf250-04.cnf , deadline. Restarts: 1750
uf250-04.cnf , deadline. Restarts: 1750
uf250-04.cnf fulfilled No. of Restarts: 1097 No. of Flips: 1563 time to process: 4 seconds.
uf250-04.cnf fulfilled No. of Restarts: 218 No. of Flips: 781 time to process: 0 seconds.
uf250-04.cnf fulfilled No. of Restarts: 672 No. of Flips: 1502 time to process: 4 seconds.
uf250-04.cnf fulfilled No. of Restarts: 59 No. of Flips: 2647 time to process: 4 seconds.
uf250-04.cnf fulfilled No. of Restarts: 182 No. of Flips: 1492 time to process: 1 seconds.
uf250-04.cnf fulfilled No. of Restarts: 362 No. of Flips: 3293 time to process: 3 seconds.
uf250-04.cnf fulfilled No. of Restarts: 1012 No. of Flips: 2242 time to process: 8 seconds.
uf250-04.cnf , deadline. Restarts: 1750
uf250-04.cnf , deadline. Restarts: 1750
uf250-04.cnf fulfilled No. of Restarts: 323 No. of Flips: 4709 time to process: 1 seconds.
uf250-04.cnf fulfilled No. of Restarts: 1010 No. of Flips: 3175 time to process: 9 seconds.
uf250-04.cnf fulfilled No. of Restarts: 1147 No. of Flips: 4273 time to process: 4 seconds.
uf250-04.cnf fulfilled No. of Restarts: 373 No. of Flips: 3143 time to process: 2 seconds.
uf250-04.cnf , deadline. Restarts: 1750
uf250-04.cnf fulfilled No. of Restarts: 1538 No. of Flips: 3780 time to process: 6 seconds.
uf250-04.cnf fulfilled No. of Restarts: 236 No. of Flips: 1574 time to process: 1 seconds.
uf250-04.cnf fulfilled No. of Restarts: 80 No. of Flips: 4926 time to process: 5 seconds.
uf250-04.cnf fulfilled No. of Restarts: 391 No. of Flips: 2855 time to process: 2 seconds.
uf250-04.cnf fulfilled No. of Restarts: 125 No. of Flips: 4087 time to process: 0 seconds.
uf250-04.cnf fulfilled No. of Restarts: 1289 No. of Flips: 1936 time to process: 9 seconds.
uf250-04.cnf , deadline. Restarts: 1750
uf250-04.cnf fulfilled No. of Restarts: 608 No. of Flips: 3150 time to process: 2 seconds.
uf250-04.cnf fulfilled No. of Restarts: 279 No. of Flips: 3828 time to process: 5 seconds.
uf250-04.cnf fulfilled No. of Restarts: 308 No. of Flips: 2735 time to process: 7 seconds.
uf250-04.cnf fulfilled No. of Restarts: 424 No. of Flips: 3436 time to process: 2 seconds.
uf250-04.cnf fulfilled No. of Restarts: 303 No. of Flips: 2439 time to process: 7 seconds.
uf250-04.cnf fulfilled No. of Restarts: 357 No. of Flips: 2731 time to process: 1 seconds.
uf250-04.cnf fulfilled No. of Restarts: 117 No. of Flips: 4786 time to process: 7 seconds.
uf250-04.cnf fulfilled No. of Restarts: 98 No. of Flips: 3973 time to process: 7 seconds.
uf250-04.cnf fulfilled No. of Restarts: 223 No. of Flips: 2175 time to process: 1 seconds.
uf250-04.cnf fulfilled No. of Restarts: 928 No. of Flips: 2267 time to process: 8 seconds.
uf250-04.cnf fulfilled No. of Restarts: 430 No. of Flips: 1410 time to process: 1 seconds.
uf250-04.cnf fulfilled No. of Restarts: 202 No. of Flips: 1320 time to process: 8 seconds.
uf250-04.cnf fulfilled No. of Restarts: 698 No. of Flips: 2580 time to process: 3 seconds.
uf250-04.cnf fulfilled No. of Restarts: 1084 No. of Flips: 3632 time to process: 10 seconds.
uf250-04.cnf fulfilled No. of Restarts: 285 No. of Flips: 4355 time to process: 2 seconds.
uf250-04.cnf fulfilled No. of Restarts: 85 No. of Flips: 2263 time to process: 4 seconds.
uf250-04.cnf fulfilled No. of Restarts: 616 No. of Flips: 1505 time to process: 2 seconds.
uf250-04.cnf fulfilled No. of Restarts: 1742 No. of Flips: 2797 time to process: 8 seconds.
uf250-04.cnf fulfilled No. of Restarts: 654 No. of Flips: 2151 time to process: 2 seconds.
uf250-04.cnf fulfilled No. of Restarts: 53 No. of Flips: 3756 time to process: 2 seconds.
uf250-04.cnf fulfilled No. of Restarts: 563 No. of Flips: 4088 time to process: 4 seconds.
uf250-04.cnf fulfilled No. of Restarts: 1196 No. of Flips: 3248 time to process: 5 seconds.
uf250-04.cnf fulfilled No. of Restarts: 354 No. of Flips: 1047 time to process: 1 seconds.
uf250-04.cnf fulfilled No. of Restarts: 517 No. of Flips: 3277 time to process: 7 seconds.
uf250-04.cnf fulfilled No. of Restarts: 1133 No. of Flips: 4250 time to process: 4 seconds.
uf250-04.cnf fulfilled No. of Restarts: 1228 No. of Flips: 2571 time to process: 10 seconds.
uf250-04.cnf fulfilled No. of Restarts: 1034 No. of Flips: 4526 time to process: 4 seconds.
uf250-04.cnf fulfilled No. of Restarts: 1028 No. of Flips: 390 time to process: 7 seconds.
uf250-04.cnf , deadline. Restarts: 1750
uf250-04.cnf , deadline. Restarts: 1750
uf250-04.cnf fulfilled No. of Restarts: 540 No. of Flips: 3534 time to process: 2 seconds.
uf250-04.cnf fulfilled No. of Restarts: 206 No. of Flips: 3765 time to process: 5 seconds.
uf250-04.cnf fulfilled No. of Restarts: 1055 No. of Flips: 1720 time to process: 5 seconds.
uf250-04.cnf fulfilled No. of Restarts: 1236 No. of Flips: 2268 time to process: 6 seconds.
uf250-04.cnf fulfilled No. of Restarts: 555 No. of Flips: 2976 time to process: 4 seconds.
uf250-04.cnf , deadline. Restarts: 1750
uf250-04.cnf fulfilled No. of Restarts: 1261 No. of Flips: 4688 time to process: 5 seconds.
uf250-04.cnf fulfilled No. of Restarts: 515 No. of Flips: 1787 time to process: 2 seconds.
uf250-04.cnf fulfilled No. of Restarts: 481 No. of Flips: 970 time to process: 2 seconds.
uf250-04.cnf fulfilled No. of Restarts: 738 No. of Flips: 3084 time to process: 7 seconds.
uf250-04.cnf fulfilled No. of Restarts: 423 No. of Flips: 1536 time to process: 1 seconds.
uf250-04.cnf , deadline. Restarts: 1750
uf250-04.cnf fulfilled No. of Restarts: 627 No. of Flips: 3116 time to process: 2 seconds.
uf250-04.cnf fulfilled No. of Restarts: 1188 No. of Flips: 2891 time to process: 6 seconds.
uf250-04.cnf fulfilled No. of Restarts: 167 No. of Flips: 4544 time to process: 0 seconds.
uf250-04.cnf fulfilled No. of Restarts: 182 No. of Flips: 4667 time to process: 0 seconds.
uf250-04.cnf fulfilled No. of Restarts: 167 No. of Flips: 2798 time to process: 7 seconds.
uf250-04.cnf fulfilled No. of Restarts: 581 No. of Flips: 4998 time to process: 2 seconds.
uf250-04.cnf fulfilled No. of Restarts: 907 No. of Flips: 1843 time to process: 3 seconds.
uf250-04.cnf fulfilled No. of Restarts: 406 No. of Flips: 1365 time to process: 8 seconds.
uf250-04.cnf fulfilled No. of Restarts: 182 No. of Flips: 2168 time to process: 2 seconds.
uf250-04.cnf fulfilled No. of Restarts: 1060 No. of Flips: 4509 time to process: 9 seconds.
uf250-04.cnf fulfilled No. of Restarts: 278 No. of Flips: 4045 time to process: 1 seconds.
uf250-04.cnf fulfilled No. of Restarts: 1015 No. of Flips: 4458 time to process: 11 seconds.
uf250-04.cnf , deadline. Restarts: 1750
uf250-04.cnf fulfilled No. of Restarts: 421 No. of Flips: 4862 time to process: 1 seconds.
uf250-04.cnf fulfilled No. of Restarts: 244 No. of Flips: 1974 time to process: 1 seconds.
uf250-04.cnf , deadline. Restarts: 1750
uf250-04.cnf fulfilled No. of Restarts: 1641 No. of Flips: 3946 time to process: 6 seconds.
uf250-04.cnf fulfilled No. of Restarts: 910 No. of Flips: 4413 time to process: 4 seconds.
uf250-04.cnf fulfilled No. of Restarts: 89 No. of Flips: 3915 time to process: 3 seconds.
uf250-04.cnf fulfilled No. of Restarts: 1345 No. of Flips: 4469 time to process: 9 seconds.
uf250-04.cnf fulfilled No. of Restarts: 217 No. of Flips: 4801 time to process: 4 seconds.
uf250-04.cnf fulfilled No. of Restarts: 996 No. of Flips: 4713 time to process: 4 seconds.
uf250-04.cnf fulfilled No. of Restarts: 912 No. of Flips: 3828 time to process: 9 seconds.
uf250-04.cnf fulfilled No. of Restarts: 52 No. of Flips: 4799 time to process: 0 seconds.
uf250-04.cnf fulfilled No. of Restarts: 553 No. of Flips: 4054 time to process: 3 seconds.
uf250-04.cnf fulfilled No. of Restarts: 255 No. of Flips: 2138 time to process: 1 seconds.
uf250-04.cnf fulfilled No. of Restarts: 1689 No. of Flips: 2997 time to process: 9 seconds.
uf250-04.cnf , deadline. Restarts: 1750
uf250-04.cnf fulfilled No. of Restarts: 63 No. of Flips: 4695 time to process: 0 seconds.
uf250-04.cnf fulfilled No. of Restarts: 176 No. of Flips: 1904 time to process: 0 seconds.
uf250-04.cnf fulfilled No. of Restarts: 1294 No. of Flips: 3820 time to process: 6 seconds.
uf250-04.cnf fulfilled No. of Restarts: 322 No. of Flips: 4326 time to process: 2 seconds.
uf250-04.cnf fulfilled No. of Restarts: 1061 No. of Flips: 2212 time to process: 7 seconds.
uf250-04.cnf fulfilled No. of Restarts: 1088 No. of Flips: 980 time to process: 4 seconds.
uf250-04.cnf fulfilled No. of Restarts: 849 No. of Flips: 1770 time to process: 6 seconds.
uf250-04.cnf fulfilled No. of Restarts: 764 No. of Flips: 1300 time to process: 3 seconds.
uf250-04.cnf fulfilled No. of Restarts: 121 No. of Flips: 3352 time to process: 0 seconds.
uf250-04.cnf fulfilled No. of Restarts: 53 No. of Flips: 3171 time to process: 2 seconds.
uf250-04.cnf fulfilled No. of Restarts: 850 No. of Flips: 1986 time to process: 7 seconds.
uf250-04.cnf fulfilled No. of Restarts: 1029 No. of Flips: 3199 time to process: 5 seconds.
uf250-04.cnf fulfilled No. of Restarts: 185 No. of Flips: 3555 time to process: 1 seconds.
uf250-04.cnf fulfilled No. of Restarts: 269 No. of Flips: 4982 time to process: 1 seconds.
uf250-04.cnf fulfilled No. of Restarts: 218 No. of Flips: 4653 time to process: 6 seconds.
uf250-04.cnf fulfilled No. of Restarts: 556 No. of Flips: 4899 time to process: 5 seconds.
uf250-04.cnf fulfilled No. of Restarts: 1255 No. of Flips: 1038 time to process: 6 seconds.
uf250-04.cnf fulfilled No. of Restarts: 269 No. of Flips: 1410 time to process: 1 seconds.
uf250-04.cnf fulfilled No. of Restarts: 607 No. of Flips: 1174 time to process: 6 seconds.
uf250-04.cnf fulfilled No. of Restarts: 320 No. of Flips: 2277 time to process: 1 seconds.
uf250-04.cnf fulfilled No. of Restarts: 491 No. of Flips: 3370 time to process: 3 seconds.
uf250-04.cnf fulfilled No. of Restarts: 136 No. of Flips: 2845 time to process: 4 seconds.
uf250-04.cnf fulfilled No. of Restarts: 1226 No. of Flips: 4700 time to process: 12 seconds.
uf250-04.cnf fulfilled No. of Restarts: 530 No. of Flips: 2407 time to process: 2 seconds.
uf250-04.cnf fulfilled No. of Restarts: 1733 No. of Flips: 3164 time to process: 12 seconds.
uf250-04.cnf fulfilled No. of Restarts: 104 No. of Flips: 2626 time to process: 0 seconds.
uf250-04.cnf fulfilled No. of Restarts: 417 No. of Flips: 4371 time to process: 1 seconds.
uf250-04.cnf fulfilled No. of Restarts: 1198 No. of Flips: 3166 time to process: 7 seconds.
uf250-04.cnf fulfilled No. of Restarts: 908 No. of Flips: 1479 time to process: 5 seconds.
uf250-04.cnf fulfilled No. of Restarts: 728 No. of Flips: 1164 time to process: 5 seconds.
uf250-04.cnf fulfilled No. of Restarts: 408 No. of Flips: 4547 time to process: 5 seconds.
uf250-04.cnf , deadline. Restarts: 1750
uf250-04.cnf fulfilled No. of Restarts: 30 No. of Flips: 2969 time to process: 0 seconds.
uf250-04.cnf fulfilled No. of Restarts: 819 No. of Flips: 4094 time to process: 3 seconds.
uf250-04.cnf fulfilled No. of Restarts: 581 No. of Flips: 3875 time to process: 5 seconds.
uf250-04.cnf fulfilled No. of Restarts: 789 No. of Flips: 4300 time to process: 4 seconds.
uf250-04.cnf fulfilled No. of Restarts: 165 No. of Flips: 2422 time to process: 7 seconds.
uf250-04.cnf fulfilled No. of Restarts: 23 No. of Flips: 2049 time to process: 0 seconds.
uf250-04.cnf , deadline. Restarts: 1750
uf250-04.cnf fulfilled No. of Restarts: 609 No. of Flips: 4686 time to process: 2 seconds.
uf250-04.cnf , deadline. Restarts: 1750
uf250-04.cnf fulfilled No. of Restarts: 415 No. of Flips: 3787 time to process: 1 seconds.
uf250-04.cnf fulfilled No. of Restarts: 10 No. of Flips: 4295 time to process: 0 seconds.
uf250-04.cnf fulfilled No. of Restarts: 1479 No. of Flips: 3786 time to process: 11 seconds.
uf250-04.cnf fulfilled No. of Restarts: 1176 No. of Flips: 2918 time to process: 4 seconds.
uf250-04.cnf , deadline. Restarts: 1750
uf250-04.cnf fulfilled No. of Restarts: 378 No. of Flips: 2961 time to process: 1 seconds.
uf250-04.cnf fulfilled No. of Restarts: 586 No. of Flips: 3233 time to process: 2 seconds.
uf250-04.cnf fulfilled No. of Restarts: 1468 No. of Flips: 3080 time to process: 13 seconds.
uf250-04.cnf fulfilled No. of Restarts: 264 No. of Flips: 4705 time to process: 1 seconds.
uf250-04.cnf fulfilled No. of Restarts: 1458 No. of Flips: 1372 time to process: 9 seconds.
uf250-04.cnf , deadline. Restarts: 1750
uf250-04.cnf fulfilled No. of Restarts: 255 No. of Flips: 3222 time to process: 1 seconds.
uf250-04.cnf fulfilled No. of Restarts: 1537 No. of Flips: 2150 time to process: 6 seconds.
uf250-04.cnf fulfilled No. of Restarts: 462 No. of Flips: 1144 time to process: 1 seconds.
uf250-04.cnf fulfilled No. of Restarts: 848 No. of Flips: 4919 time to process: 6 seconds.
uf250-04.cnf fulfilled No. of Restarts: 392 No. of Flips: 1686 time to process: 3 seconds.
uf250-04.cnf fulfilled No. of Restarts: 20 No. of Flips: 2043 time to process: 4 seconds.
uf250-04.cnf fulfilled No. of Restarts: 1211 No. of Flips: 2801 time to process: 11 seconds.
uf250-04.cnf fulfilled No. of Restarts: 531 No. of Flips: 1389 time to process: 2 seconds.
uf250-04.cnf fulfilled No. of Restarts: 367 No. of Flips: 4855 time to process: 2 seconds.
uf250-04.cnf fulfilled No. of Restarts: 513 No. of Flips: 4665 time to process: 3 seconds.
uf250-04.cnf fulfilled No. of Restarts: 66 No. of Flips: 4230 time to process: 3 seconds.
uf250-04.cnf fulfilled No. of Restarts: 54 No. of Flips: 3386 time to process: 0 seconds.
uf250-04.cnf fulfilled No. of Restarts: 256 No. of Flips: 1971 time to process: 3 seconds.
uf250-04.cnf , deadline. Restarts: 1750
uf250-04.cnf fulfilled No. of Restarts: 586 No. of Flips: 1870 time to process: 2 seconds.
uf250-04.cnf , deadline. Restarts: 1750
uf250-04.cnf fulfilled No. of Restarts: 817 No. of Flips: 3293 time to process: 3 seconds.
uf250-04.cnf fulfilled No. of Restarts: 1025 No. of Flips: 2765 time to process: 4 seconds.
uf250-04.cnf fulfilled No. of Restarts: 994 No. of Flips: 1928 time to process: 4 seconds.
uf250-04.cnf fulfilled No. of Restarts: 1111 No. of Flips: 2076 time to process: 6 seconds.
uf250-04.cnf fulfilled No. of Restarts: 227 No. of Flips: 3138 time to process: 2 seconds.
uf250-04.cnf fulfilled No. of Restarts: 700 No. of Flips: 3017 time to process: 3 seconds.
uf250-04.cnf fulfilled No. of Restarts: 146 No. of Flips: 3230 time to process: 4 seconds.
uf250-04.cnf fulfilled No. of Restarts: 1403 No. of Flips: 3242 time to process: 7 seconds.
uf250-04.cnf fulfilled No. of Restarts: 462 No. of Flips: 2042 time to process: 2 seconds.
uf250-04.cnf fulfilled No. of Restarts: 132 No. of Flips: 2435 time to process: 1 seconds.
uf250-04.cnf fulfilled No. of Restarts: 676 No. of Flips: 3970 time to process: 5 seconds.
uf250-04.cnf fulfilled No. of Restarts: 1036 No. of Flips: 4158 time to process: 6 seconds.
uf250-04.cnf fulfilled No. of Restarts: 1139 No. of Flips: 1107 time to process: 4 seconds.
uf250-04.cnf fulfilled No. of Restarts: 702 No. of Flips: 3527 time to process: 7 seconds.
uf250-04.cnf fulfilled No. of Restarts: 11 No. of Flips: 2101 time to process: 5 seconds.
uf250-04.cnf fulfilled No. of Restarts: 894 No. of Flips: 3513 time to process: 5 seconds.
uf250-04.cnf fulfilled No. of Restarts: 630 No. of Flips: 2889 time to process: 2 seconds.
uf250-04.cnf fulfilled No. of Restarts: 1450 No. of Flips: 1195 time to process: 11 seconds.
uf250-04.cnf fulfilled No. of Restarts: 1082 No. of Flips: 4710 time to process: 4 seconds.
uf250-04.cnf fulfilled No. of Restarts: 574 No. of Flips: 3999 time to process: 2 seconds.
uf250-04.cnf , deadline. Restarts: 1750
uf250-04.cnf , deadline. Restarts: 1750
uf250-04.cnf fulfilled No. of Restarts: 615 No. of Flips: 3849 time to process: 2 seconds.
uf250-04.cnf fulfilled No. of Restarts: 1710 No. of Flips: 724 time to process: 10 seconds.
uf250-04.cnf , deadline. Restarts: 1750
uf250-04.cnf fulfilled No. of Restarts: 350 No. of Flips: 2258 time to process: 1 seconds.
uf250-04.cnf fulfilled No. of Restarts: 164 No. of Flips: 2314 time to process: 0 seconds.
uf250-04.cnf , deadline. Restarts: 1750
uf250-04.cnf fulfilled No. of Restarts: 69 No. of Flips: 4888 time to process: 0 seconds.
uf250-04.cnf fulfilled No. of Restarts: 1464 No. of Flips: 3502 time to process: 5 seconds.
uf250-04.cnf fulfilled No. of Restarts: 127 No. of Flips: 2301 time to process: 2 seconds.
uf250-04.cnf fulfilled No. of Restarts: 788 No. of Flips: 4486 time to process: 9 seconds.
uf250-04.cnf fulfilled No. of Restarts: 503 No. of Flips: 3461 time to process: 2 seconds.
uf250-04.cnf fulfilled No. of Restarts: 386 No. of Flips: 3051 time to process: 3 seconds.
uf250-04.cnf fulfilled No. of Restarts: 33 No. of Flips: 4124 time to process: 1 seconds.
uf250-04.cnf fulfilled No. of Restarts: 856 No. of Flips: 2583 time to process: 10 seconds.
uf250-04.cnf fulfilled No. of Restarts: 291 No. of Flips: 2382 time to process: 5 seconds.
uf250-04.cnf fulfilled No. of Restarts: 1377 No. of Flips: 1440 time to process: 7 seconds.
uf250-04.cnf fulfilled No. of Restarts: 101 No. of Flips: 3908 time to process: 0 seconds.
uf250-04.cnf fulfilled No. of Restarts: 83 No. of Flips: 4663 time to process: 1 seconds.
uf250-04.cnf fulfilled No. of Restarts: 288 No. of Flips: 1760 time to process: 2 seconds.
uf250-04.cnf fulfilled No. of Restarts: 884 No. of Flips: 3891 time to process: 4 seconds.
uf250-04.cnf fulfilled No. of Restarts: 2 No. of Flips: 4351 time to process: 0 seconds.
uf250-04.cnf fulfilled No. of Restarts: 101 No. of Flips: 3244 time to process: 1 seconds.
uf250-04.cnf fulfilled No. of Restarts: 980 No. of Flips: 1932 time to process: 7 seconds.
uf250-04.cnf fulfilled No. of Restarts: 310 No. of Flips: 961 time to process: 1 seconds.
uf250-04.cnf fulfilled No. of Restarts: 1200 No. of Flips: 4228 time to process: 8 seconds.
uf250-04.cnf fulfilled No. of Restarts: 1500 No. of Flips: 3165 time to process: 6 seconds.
uf250-04.cnf fulfilled No. of Restarts: 113 No. of Flips: 4513 time to process: 0 seconds.
uf250-04.cnf , deadline. Restarts: 1750
uf250-04.cnf fulfilled No. of Restarts: 720 No. of Flips: 4549 time to process: 3 seconds.
uf250-04.cnf , deadline. Restarts: 1750
uf250-04.cnf , deadline. Restarts: 1750
uf250-04.cnf fulfilled No. of Restarts: 340 No. of Flips: 1769 time to process: 1 seconds.
uf250-04.cnf fulfilled No. of Restarts: 722 No. of Flips: 3827 time to process: 7 seconds.
uf250-04.cnf fulfilled No. of Restarts: 670 No. of Flips: 2786 time to process: 4 seconds.
uf250-04.cnf fulfilled No. of Restarts: 805 No. of Flips: 3287 time to process: 3 seconds.
uf250-04.cnf fulfilled No. of Restarts: 1136 No. of Flips: 2530 time to process: 5 seconds.
uf250-04.cnf fulfilled No. of Restarts: 867 No. of Flips: 1882 time to process: 5 seconds.
uf250-04.cnf , deadline. Restarts: 1750
uf250-04.cnf , deadline. Restarts: 1750
uf250-04.cnf fulfilled No. of Restarts: 359 No. of Flips: 3006 time to process: 1 seconds.
uf250-04.cnf , deadline. Restarts: 1750
uf250-04.cnf fulfilled No. of Restarts: 1571 No. of Flips: 3769 time to process: 6 seconds.
uf250-04.cnf fulfilled No. of Restarts: 1190 No. of Flips: 3347 time to process: 5 seconds.
uf250-04.cnf fulfilled No. of Restarts: 172 No. of Flips: 3527 time to process: 0 seconds.
uf250-04.cnf fulfilled No. of Restarts: 639 No. of Flips: 4093 time to process: 4 seconds.
uf250-04.cnf fulfilled No. of Restarts: 1210 No. of Flips: 3144 time to process: 7 seconds.
uf250-04.cnf fulfilled No. of Restarts: 117 No. of Flips: 4508 time to process: 7 seconds.
uf250-04.cnf fulfilled No. of Restarts: 27 No. of Flips: 2183 time to process: 0 seconds.
uf250-04.cnf fulfilled No. of Restarts: 1296 No. of Flips: 1816 time to process: 12 seconds.
uf250-04.cnf fulfilled No. of Restarts: 741 No. of Flips: 4124 time to process: 3 seconds.
uf250-04.cnf fulfilled No. of Restarts: 978 No. of Flips: 871 time to process: 8 seconds.
uf250-04.cnf fulfilled No. of Restarts: 119 No. of Flips: 2480 time to process: 0 seconds.
uf250-04.cnf , deadline. Restarts: 1750
uf250-04.cnf fulfilled No. of Restarts: 244 No. of Flips: 4129 time to process: 1 seconds.
uf250-04.cnf fulfilled No. of Restarts: 57 No. of Flips: 4124 time to process: 0 seconds.
uf250-04.cnf fulfilled No. of Restarts: 440 No. of Flips: 3149 time to process: 7 seconds.
uf250-04.cnf fulfilled No. of Restarts: 59 No. of Flips: 4251 time to process: 0 seconds.
uf250-04.cnf fulfilled No. of Restarts: 502 No. of Flips: 1261 time to process: 2 seconds.
uf250-04.cnf fulfilled No. of Restarts: 381 No. of Flips: 1988 time to process: 6 seconds.
uf250-04.cnf , deadline. Restarts: 1750
uf250-04.cnf fulfilled No. of Restarts: 1325 No. of Flips: 2711 time to process: 5 seconds.
uf250-04.cnf fulfilled No. of Restarts: 55 No. of Flips: 2475 time to process: 1 seconds.
uf250-04.cnf fulfilled No. of Restarts: 1038 No. of Flips: 4498 time to process: 4 seconds.
uf250-04.cnf , deadline. Restarts: 1750
uf250-04.cnf fulfilled No. of Restarts: 251 No. of Flips: 4013 time to process: 1 seconds.
uf250-04.cnf fulfilled No. of Restarts: 342 No. of Flips: 4937 time to process: 1 seconds.
uf250-04.cnf fulfilled No. of Restarts: 578 No. of Flips: 3751 time to process: 7 seconds.
uf250-04.cnf fulfilled No. of Restarts: 785 No. of Flips: 1398 time to process: 10 seconds.
uf250-04.cnf fulfilled No. of Restarts: 976 No. of Flips: 2624 time to process: 4 seconds.
uf250-04.cnf fulfilled No. of Restarts: 1554 No. of Flips: 2652 time to process: 6 seconds.
uf250-04.cnf , deadline. Restarts: 1750
uf250-04.cnf fulfilled No. of Restarts: 764 No. of Flips: 2876 time to process: 3 seconds.
uf250-04.cnf , deadline. Restarts: 1750
uf250-04.cnf fulfilled No. of Restarts: 140 No. of Flips: 672 time to process: 0 seconds.
uf250-04.cnf fulfilled No. of Restarts: 1141 No. of Flips: 3947 time to process: 11 seconds.
uf250-04.cnf fulfilled No. of Restarts: 569 No. of Flips: 1892 time to process: 2 seconds.
uf250-04.cnf , deadline. Restarts: 1750
uf250-04.cnf , deadline. Restarts: 1750
uf250-04.cnf fulfilled No. of Restarts: 1734 No. of Flips: 2025 time to process: 7 seconds.
uf250-04.cnf , deadline. Restarts: 1750
uf250-04.cnf fulfilled No. of Restarts: 280 No. of Flips: 4606 time to process: 1 seconds.
uf250-04.cnf fulfilled No. of Restarts: 1468 No. of Flips: 3099 time to process: 6 seconds.
uf250-04.cnf , deadline. Restarts: 1750
uf250-04.cnf fulfilled No. of Restarts: 1402 No. of Flips: 1613 time to process: 5 seconds.
uf250-04.cnf fulfilled No. of Restarts: 674 No. of Flips: 4861 time to process: 2 seconds.
uf250-04.cnf fulfilled No. of Restarts: 313 No. of Flips: 2618 time to process: 2 seconds.
uf250-04.cnf fulfilled No. of Restarts: 625 No. of Flips: 3556 time to process: 6 seconds.
uf250-04.cnf fulfilled No. of Restarts: 1057 No. of Flips: 4629 time to process: 10 seconds.
uf250-04.cnf fulfilled No. of Restarts: 466 No. of Flips: 3360 time to process: 2 seconds.
uf250-04.cnf fulfilled No. of Restarts: 544 No. of Flips: 4441 time to process: 2 seconds.
uf250-04.cnf fulfilled No. of Restarts: 37 No. of Flips: 1559 time to process: 3 seconds.
uf250-04.cnf fulfilled No. of Restarts: 872 No. of Flips: 4308 time to process: 4 seconds.
uf250-04.cnf fulfilled No. of Restarts: 765 No. of Flips: 4977 time to process: 5 seconds.
uf250-04.cnf , deadline. Restarts: 1750
uf250-04.cnf fulfilled No. of Restarts: 687 No. of Flips: 1522 time to process: 2 seconds.
uf250-04.cnf fulfilled No. of Restarts: 662 No. of Flips: 2796 time to process: 2 seconds.
uf250-04.cnf fulfilled No. of Restarts: 820 No. of Flips: 4756 time to process: 10 seconds.
uf250-04.cnf fulfilled No. of Restarts: 890 No. of Flips: 1736 time to process: 3 seconds.
uf250-04.cnf fulfilled No. of Restarts: 1316 No. of Flips: 4306 time to process: 9 seconds.
uf250-04.cnf fulfilled No. of Restarts: 1390 No. of Flips: 4802 time to process: 7 seconds.
uf250-04.cnf fulfilled No. of Restarts: 664 No. of Flips: 1774 time to process: 2 seconds.
uf250-04.cnf fulfilled No. of Restarts: 1081 No. of Flips: 1174 time to process: 4 seconds.
uf250-04.cnf fulfilled No. of Restarts: 131 No. of Flips: 3803 time to process: 0 seconds.
uf250-04.cnf , deadline. Restarts: 1750
uf250-04.cnf fulfilled No. of Restarts: 624 No. of Flips: 2679 time to process: 2 seconds.
uf250-04.cnf fulfilled No. of Restarts: 1262 No. of Flips: 2530 time to process: 8 seconds.
uf250-04.cnf , deadline. Restarts: 1750
uf250-04.cnf fulfilled No. of Restarts: 446 No. of Flips: 1416 time to process: 1 seconds.
uf250-04.cnf fulfilled No. of Restarts: 514 No. of Flips: 3633 time to process: 7 seconds.
uf250-04.cnf fulfilled No. of Restarts: 112 No. of Flips: 4245 time to process: 2 seconds.
uf250-04.cnf fulfilled No. of Restarts: 1114 No. of Flips: 1495 time to process: 9 seconds.
uf250-04.cnf fulfilled No. of Restarts: 1153 No. of Flips: 810 time to process: 4 seconds.
uf250-04.cnf fulfilled No. of Restarts: 491 No. of Flips: 2443 time to process: 4 seconds.
uf250-04.cnf fulfilled No. of Restarts: 1046 No. of Flips: 3524 time to process: 9 seconds.
uf250-04.cnf fulfilled No. of Restarts: 626 No. of Flips: 2123 time to process: 7 seconds.
uf250-04.cnf fulfilled No. of Restarts: 733 No. of Flips: 4284 time to process: 3 seconds.
uf250-04.cnf fulfilled No. of Restarts: 127 No. of Flips: 2365 time to process: 4 seconds.
uf250-04.cnf fulfilled No. of Restarts: 1260 No. of Flips: 4854 time to process: 5 seconds.
uf250-04.cnf fulfilled No. of Restarts: 450 No. of Flips: 2248 time to process: 6 seconds.
uf250-04.cnf fulfilled No. of Restarts: 1347 No. of Flips: 2939 time to process: 7 seconds.
uf250-04.cnf fulfilled No. of Restarts: 1064 No. of Flips: 4135 time to process: 4 seconds.
uf250-04.cnf fulfilled No. of Restarts: 569 No. of Flips: 2650 time to process: 5 seconds.
uf250-04.cnf fulfilled No. of Restarts: 1073 No. of Flips: 3951 time to process: 6 seconds.
uf250-04.cnf fulfilled No. of Restarts: 196 No. of Flips: 4789 time to process: 3 seconds.
uf250-04.cnf , deadline. Restarts: 1750
uf250-04.cnf fulfilled No. of Restarts: 818 No. of Flips: 4128 time to process: 3 seconds.
uf250-04.cnf fulfilled No. of Restarts: 929 No. of Flips: 835 time to process: 3 seconds.
uf250-04.cnf fulfilled No. of Restarts: 927 No. of Flips: 4185 time to process: 8 seconds.
uf250-04.cnf fulfilled No. of Restarts: 689 No. of Flips: 3364 time to process: 2 seconds.
uf250-04.cnf fulfilled No. of Restarts: 1567 No. of Flips: 2112 time to process: 10 seconds.
uf250-04.cnf fulfilled No. of Restarts: 529 No. of Flips: 1329 time to process: 2 seconds.
uf250-04.cnf fulfilled No. of Restarts: 557 No. of Flips: 4694 time to process: 2 seconds.
uf250-04.cnf fulfilled No. of Restarts: 494 No. of Flips: 3013 time to process: 6 seconds.
uf250-04.cnf fulfilled No. of Restarts: 171 No. of Flips: 2580 time to process: 1 seconds.
uf250-04.cnf fulfilled No. of Restarts: 282 No. of Flips: 4365 time to process: 6 seconds.
uf250-04.cnf , deadline. Restarts: 1750
uf250-04.cnf fulfilled No. of Restarts: 186 No. of Flips: 4252 time to process: 0 seconds.
uf250-04.cnf fulfilled No. of Restarts: 263 No. of Flips: 3551 time to process: 2 seconds.
uf250-04.cnf fulfilled No. of Restarts: 321 No. of Flips: 2414 time to process: 6 seconds.
uf250-04.cnf fulfilled No. of Restarts: 578 No. of Flips: 3125 time to process: 7 seconds.
uf250-04.cnf fulfilled No. of Restarts: 309 No. of Flips: 1968 time to process: 3 seconds.
uf250-04.cnf fulfilled No. of Restarts: 260 No. of Flips: 3246 time to process: 1 seconds.
uf250-04.cnf fulfilled No. of Restarts: 461 No. of Flips: 4213 time to process: 4 seconds.
uf250-04.cnf fulfilled No. of Restarts: 183 No. of Flips: 4422 time to process: 3 seconds.
uf250-04.cnf fulfilled No. of Restarts: 525 No. of Flips: 3285 time to process: 8 seconds.
uf250-04.cnf fulfilled No. of Restarts: 1556 No. of Flips: 4984 time to process: 6 seconds.
uf250-04.cnf fulfilled No. of Restarts: 163 No. of Flips: 1345 time to process: 0 seconds.
uf250-04.cnf fulfilled No. of Restarts: 1313 No. of Flips: 2652 time to process: 8 seconds.
uf250-04.cnf fulfilled No. of Restarts: 68 No. of Flips: 1456 time to process: 6 seconds.
uf250-04.cnf , deadline. Restarts: 1750
uf250-04.cnf fulfilled No. of Restarts: 534 No. of Flips: 4885 time to process: 2 seconds.
uf250-04.cnf , deadline. Restarts: 1750
uf250-04.cnf , deadline. Restarts: 1750
uf250-04.cnf , deadline. Restarts: 1750
uf250-04.cnf fulfilled No. of Restarts: 482 No. of Flips: 3059 time to process: 2 seconds.
uf250-04.cnf fulfilled No. of Restarts: 601 No. of Flips: 822 time to process: 6 seconds.
uf250-04.cnf fulfilled No. of Restarts: 167 No. of Flips: 1708 time to process: 0 seconds.
uf250-04.cnf fulfilled No. of Restarts: 1400 No. of Flips: 1232 time to process: 5 seconds.
uf250-04.cnf fulfilled No. of Restarts: 78 No. of Flips: 977 time to process: 4 seconds.
uf250-04.cnf fulfilled No. of Restarts: 1038 No. of Flips: 4348 time to process: 4 seconds.
uf250-04.cnf fulfilled No. of Restarts: 414 No. of Flips: 998 time to process: 2 seconds.
uf250-04.cnf fulfilled No. of Restarts: 338 No. of Flips: 4936 time to process: 1 seconds.
uf250-04.cnf fulfilled No. of Restarts: 626 No. of Flips: 3754 time to process: 4 seconds.
uf250-04.cnf fulfilled No. of Restarts: 601 No. of Flips: 4367 time to process: 3 seconds.
uf250-04.cnf fulfilled No. of Restarts: 1015 No. of Flips: 3289 time to process: 4 seconds.
uf250-04.cnf fulfilled No. of Restarts: 51 No. of Flips: 1719 time to process: 3 seconds.
uf250-04.cnf fulfilled No. of Restarts: 554 No. of Flips: 2753 time to process: 3 seconds.
uf250-04.cnf fulfilled No. of Restarts: 136 No. of Flips: 791 time to process: 1 seconds.
uf250-04.cnf fulfilled No. of Restarts: 536 No. of Flips: 4373 time to process: 5 seconds.
uf250-04.cnf fulfilled No. of Restarts: 897 No. of Flips: 2666 time to process: 3 seconds.
uf250-04.cnf fulfilled No. of Restarts: 147 No. of Flips: 1484 time to process: 3 seconds.
uf250-04.cnf fulfilled No. of Restarts: 473 No. of Flips: 1984 time to process: 5 seconds.
uf250-04.cnf , deadline. Restarts: 1750
uf250-04.cnf fulfilled No. of Restarts: 1481 No. of Flips: 4397 time to process: 6 seconds.
uf250-04.cnf fulfilled No. of Restarts: 547 No. of Flips: 2861 time to process: 3 seconds.
uf250-04.cnf fulfilled No. of Restarts: 1684 No. of Flips: 2346 time to process: 6 seconds.
uf250-04.cnf fulfilled No. of Restarts: 193 No. of Flips: 2127 time to process: 5 seconds.
uf250-04.cnf fulfilled No. of Restarts: 972 No. of Flips: 547 time to process: 4 seconds.
uf250-04.cnf fulfilled No. of Restarts: 1061 No. of Flips: 2996 time to process: 5 seconds.
uf250-04.cnf fulfilled No. of Restarts: 236 No. of Flips: 4758 time to process: 1 seconds.
uf250-04.cnf fulfilled No. of Restarts: 137 No. of Flips: 1910 time to process: 7 seconds.
uf250-04.cnf fulfilled No. of Restarts: 100 No. of Flips: 2451 time to process: 1 seconds.
uf250-04.cnf fulfilled No. of Restarts: 1377 No. of Flips: 2908 time to process: 12 seconds.
uf250-04.cnf fulfilled No. of Restarts: 1031 No. of Flips: 2101 time to process: 4 seconds.
uf250-04.cnf fulfilled No. of Restarts: 429 No. of Flips: 1181 time to process: 4 seconds.
uf250-04.cnf , deadline. Restarts: 1750
uf250-04.cnf fulfilled No. of Restarts: 376 No. of Flips: 3169 time to process: 1 seconds.
uf250-04.cnf fulfilled No. of Restarts: 1501 No. of Flips: 2714 time to process: 8 seconds.
uf250-04.cnf fulfilled No. of Restarts: 549 No. of Flips: 2916 time to process: 2 seconds.
uf250-04.cnf fulfilled No. of Restarts: 1463 No. of Flips: 1548 time to process: 10 seconds.
uf250-04.cnf fulfilled No. of Restarts: 483 No. of Flips: 2798 time to process: 2 seconds.
uf250-04.cnf fulfilled No. of Restarts: 1094 No. of Flips: 1245 time to process: 4 seconds.
uf250-04.cnf , deadline. Restarts: 1750
uf250-04.cnf fulfilled No. of Restarts: 282 No. of Flips: 3602 time to process: 1 seconds.
uf250-04.cnf fulfilled No. of Restarts: 1151 No. of Flips: 2101 time to process: 10 seconds.
uf250-04.cnf fulfilled No. of Restarts: 340 No. of Flips: 4854 time to process: 1 seconds.
uf250-04.cnf fulfilled No. of Restarts: 177 No. of Flips: 3924 time to process: 0 seconds.
uf250-04.cnf fulfilled No. of Restarts: 331 No. of Flips: 2073 time to process: 8 seconds.
uf250-04.cnf , deadline. Restarts: 1750
uf250-04.cnf fulfilled No. of Restarts: 1152 No. of Flips: 2249 time to process: 4 seconds.
uf250-04.cnf fulfilled No. of Restarts: 874 No. of Flips: 2989 time to process: 3 seconds.
uf250-04.cnf , deadline. Restarts: 1750
uf250-04.cnf fulfilled No. of Restarts: 163 No. of Flips: 2347 time to process: 0 seconds.
uf250-04.cnf fulfilled No. of Restarts: 778 No. of Flips: 1349 time to process: 5 seconds.
uf250-04.cnf , deadline. Restarts: 1750
uf250-04.cnf fulfilled No. of Restarts: 977 No. of Flips: 3641 time to process: 4 seconds.
uf250-04.cnf fulfilled No. of Restarts: 188 No. of Flips: 3530 time to process: 0 seconds.
uf250-04.cnf , deadline. Restarts: 1750
uf250-04.cnf fulfilled No. of Restarts: 1339 No. of Flips: 2079 time to process: 5 seconds.
uf250-04.cnf fulfilled No. of Restarts: 56 No. of Flips: 2184 time to process: 1 seconds.
uf250-04.cnf fulfilled No. of Restarts: 1559 No. of Flips: 2691 time to process: 11 seconds.
uf250-04.cnf fulfilled No. of Restarts: 300 No. of Flips: 1478 time to process: 1 seconds.
uf250-04.cnf fulfilled No. of Restarts: 1375 No. of Flips: 3200 time to process: 11 seconds.
uf250-04.cnf fulfilled No. of Restarts: 1061 No. of Flips: 4218 time to process: 6 seconds.
uf250-04.cnf fulfilled No. of Restarts: 447 No. of Flips: 4794 time to process: 3 seconds.
uf250-04.cnf fulfilled No. of Restarts: 317 No. of Flips: 3574 time to process: 5 seconds.
uf250-04.cnf fulfilled No. of Restarts: 395 No. of Flips: 3325 time to process: 1 seconds.
uf250-04.cnf fulfilled No. of Restarts: 737 No. of Flips: 4406 time to process: 6 seconds.
uf250-04.cnf , deadline. Restarts: 1750
uf250-04.cnf , deadline. Restarts: 1750
uf250-04.cnf fulfilled No. of Restarts: 1669 No. of Flips: 3978 time to process: 7 seconds.
uf250-04.cnf fulfilled No. of Restarts: 723 No. of Flips: 2374 time to process: 3 seconds.
uf250-04.cnf fulfilled No. of Restarts: 234 No. of Flips: 2309 time to process: 2 seconds.
uf250-04.cnf , deadline. Restarts: 1750
uf250-04.cnf fulfilled No. of Restarts: 121 No. of Flips: 1791 time to process: 0 seconds.
uf250-04.cnf fulfilled No. of Restarts: 1257 No. of Flips: 4059 time to process: 5 seconds.
uf250-04.cnf fulfilled No. of Restarts: 1028 No. of Flips: 3860 time to process: 6 seconds.
uf250-04.cnf fulfilled No. of Restarts: 942 No. of Flips: 2285 time to process: 6 seconds.
uf250-04.cnf fulfilled No. of Restarts: 1316 No. of Flips: 3703 time to process: 6 seconds.
uf250-04.cnf , deadline. Restarts: 1750
uf250-04.cnf fulfilled No. of Restarts: 1548 No. of Flips: 708 time to process: 6 seconds.
uf250-04.cnf fulfilled No. of Restarts: 575 No. of Flips: 2873 time to process: 3 seconds.
uf250-04.cnf fulfilled No. of Restarts: 591 No. of Flips: 4100 time to process: 2 seconds.
uf250-04.cnf fulfilled No. of Restarts: 301 No. of Flips: 3848 time to process: 1 seconds.
uf250-04.cnf fulfilled No. of Restarts: 619 No. of Flips: 4999 time to process: 2 seconds.
uf250-04.cnf , deadline. Restarts: 1750
uf250-04.cnf fulfilled No. of Restarts: 550 No. of Flips: 3991 time to process: 2 seconds.
uf250-04.cnf fulfilled No. of Restarts: 1161 No. of Flips: 1919 time to process: 5 seconds.
uf250-04.cnf fulfilled No. of Restarts: 675 No. of Flips: 2795 time to process: 3 seconds.
uf250-04.cnf fulfilled No. of Restarts: 1456 No. of Flips: 3880 time to process: 8 seconds.
uf250-04.cnf fulfilled No. of Restarts: 1459 No. of Flips: 797 time to process: 6 seconds.
uf250-04.cnf fulfilled No. of Restarts: 614 No. of Flips: 2035 time to process: 3 seconds.
uf250-04.cnf fulfilled No. of Restarts: 174 No. of Flips: 3106 time to process: 3 seconds.
uf250-04.cnf fulfilled No. of Restarts: 1436 No. of Flips: 4571 time to process: 6 seconds.
uf250-04.cnf fulfilled No. of Restarts: 524 No. of Flips: 4408 time to process: 3 seconds.
uf250-04.cnf fulfilled No. of Restarts: 890 No. of Flips: 3064 time to process: 5 seconds.
uf250-04.cnf fulfilled No. of Restarts: 84 No. of Flips: 2649 time to process: 6 seconds.
uf250-04.cnf fulfilled No. of Restarts: 667 No. of Flips: 3366 time to process: 2 seconds.
uf250-04.cnf fulfilled No. of Restarts: 189 No. of Flips: 3167 time to process: 5 seconds.
uf250-04.cnf , deadline. Restarts: 1750
uf250-04.cnf fulfilled No. of Restarts: 594 No. of Flips: 1259 time to process: 2 seconds.
uf250-04.cnf fulfilled No. of Restarts: 481 No. of Flips: 4879 time to process: 2 seconds.
uf250-04.cnf fulfilled No. of Restarts: 1182 No. of Flips: 3748 time to process: 6 seconds.
uf250-04.cnf fulfilled No. of Restarts: 305 No. of Flips: 3014 time to process: 1 seconds.
uf250-04.cnf fulfilled No. of Restarts: 350 No. of Flips: 2833 time to process: 2 seconds.
uf250-04.cnf fulfilled No. of Restarts: 941 No. of Flips: 1987 time to process: 9 seconds.
uf250-04.cnf fulfilled No. of Restarts: 177 No. of Flips: 4612 time to process: 0 seconds.
uf250-04.cnf fulfilled No. of Restarts: 200 No. of Flips: 4550 time to process: 2 seconds.
uf250-04.cnf fulfilled No. of Restarts: 608 No. of Flips: 2877 time to process: 6 seconds.
uf250-04.cnf fulfilled No. of Restarts: 237 No. of Flips: 1786 time to process: 3 seconds.
uf250-04.cnf fulfilled No. of Restarts: 524 No. of Flips: 4530 time to process: 7 seconds.
uf250-04.cnf fulfilled No. of Restarts: 1045 No. of Flips: 3239 time to process: 8 seconds.
uf250-04.cnf , deadline. Restarts: 1750
uf250-04.cnf fulfilled No. of Restarts: 54 No. of Flips: 3248 time to process: 0 seconds.
uf250-04.cnf , deadline. Restarts: 1750
uf250-04.cnf fulfilled No. of Restarts: 697 No. of Flips: 3516 time to process: 3 seconds.
uf250-04.cnf fulfilled No. of Restarts: 682 No. of Flips: 2660 time to process: 3 seconds.
uf250-04.cnf fulfilled No. of Restarts: 1619 No. of Flips: 3774 time to process: 8 seconds.
uf250-04.cnf fulfilled No. of Restarts: 1063 No. of Flips: 4248 time to process: 4 seconds.
uf250-04.cnf fulfilled No. of Restarts: 330 No. of Flips: 2370 time to process: 1 seconds.
uf250-04.cnf fulfilled No. of Restarts: 273 No. of Flips: 2302 time to process: 2 seconds.
uf250-04.cnf fulfilled No. of Restarts: 281 No. of Flips: 3248 time to process: 5 seconds.
uf250-04.cnf fulfilled No. of Restarts: 1213 No. of Flips: 3039 time to process: 5 seconds.
uf250-04.cnf fulfilled No. of Restarts: 865 No. of Flips: 4908 time to process: 5 seconds.
uf250-04.cnf fulfilled No. of Restarts: 36 No. of Flips: 4940 time to process: 1 seconds.
uf250-04.cnf , deadline. Restarts: 1750
uf250-04.cnf fulfilled No. of Restarts: 341 No. of Flips: 3114 time to process: 1 seconds.
uf250-04.cnf fulfilled No. of Restarts: 756 No. of Flips: 3157 time to process: 9 seconds.
uf250-04.cnf fulfilled No. of Restarts: 801 No. of Flips: 3741 time to process: 6 seconds.
uf250-04.cnf fulfilled No. of Restarts: 70 No. of Flips: 4777 time to process: 1 seconds.
uf250-04.cnf fulfilled No. of Restarts: 1099 No. of Flips: 3430 time to process: 11 seconds.
uf250-04.cnf fulfilled No. of Restarts: 197 No. of Flips: 4949 time to process: 0 seconds.
uf250-04.cnf fulfilled No. of Restarts: 1311 No. of Flips: 3915 time to process: 13 seconds.
uf250-04.cnf fulfilled No. of Restarts: 1409 No. of Flips: 4602 time to process: 6 seconds.
uf250-04.cnf fulfilled No. of Restarts: 402 No. of Flips: 1830 time to process: 3 seconds.
uf250-04.cnf fulfilled No. of Restarts: 1595 No. of Flips: 1420 time to process: 6 seconds.
uf250-04.cnf fulfilled No. of Restarts: 98 No. of Flips: 998 time to process: 2 seconds.
uf250-04.cnf fulfilled No. of Restarts: 624 No. of Flips: 2116 time to process: 4 seconds.
uf250-04.cnf fulfilled No. of Restarts: 87 No. of Flips: 2635 time to process: 7 seconds.
uf250-04.cnf fulfilled No. of Restarts: 1510 No. of Flips: 2633 time to process: 7 seconds.
uf250-04.cnf fulfilled No. of Restarts: 311 No. of Flips: 4184 time to process: 7 seconds.
uf250-04.cnf , deadline. Restarts: 1750
uf250-04.cnf fulfilled No. of Restarts: 528 No. of Flips: 2657 time to process: 2 seconds.
uf250-04.cnf , deadline. Restarts: 1750
uf250-04.cnf fulfilled No. of Restarts: 666 No. of Flips: 3082 time to process: 2 seconds.
uf250-04.cnf fulfilled No. of Restarts: 511 No. of Flips: 758 time to process: 2 seconds.
uf250-04.cnf fulfilled No. of Restarts: 186 No. of Flips: 4563 time to process: 3 seconds.
uf250-04.cnf fulfilled No. of Restarts: 112 No. of Flips: 4721 time to process: 2 seconds.
uf250-04.cnf fulfilled No. of Restarts: 616 No. of Flips: 3089 time to process: 4 seconds.
uf250-04.cnf fulfilled No. of Restarts: 933 No. of Flips: 3256 time to process: 7 seconds.
uf250-04.cnf fulfilled No. of Restarts: 115 No. of Flips: 4404 time to process: 0 seconds.
uf250-04.cnf , deadline. Restarts: 1750
uf250-04.cnf , deadline. Restarts: 1750
uf250-04.cnf fulfilled No. of Restarts: 467 No. of Flips: 915 time to process: 2 seconds.
uf250-04.cnf fulfilled No. of Restarts: 54 No. of Flips: 3879 time to process: 5 seconds.
uf250-04.cnf fulfilled No. of Restarts: 397 No. of Flips: 2695 time to process: 1 seconds.
uf250-04.cnf fulfilled No. of Restarts: 325 No. of Flips: 3380 time to process: 5 seconds.
uf250-04.cnf , deadline. Restarts: 1750
uf250-04.cnf fulfilled No. of Restarts: 310 No. of Flips: 2901 time to process: 1 seconds.
uf250-04.cnf fulfilled No. of Restarts: 170 No. of Flips: 4683 time to process: 0 seconds.
uf250-04.cnf fulfilled No. of Restarts: 14 No. of Flips: 3009 time to process: 4 seconds.
uf250-04.cnf fulfilled No. of Restarts: 84 No. of Flips: 3782 time to process: 1 seconds.
uf250-04.cnf fulfilled No. of Restarts: 72 No. of Flips: 3660 time to process: 3 seconds.
uf250-04.cnf fulfilled No. of Restarts: 1023 No. of Flips: 3686 time to process: 8 seconds.
uf250-04.cnf fulfilled No. of Restarts: 548 No. of Flips: 1706 time to process: 6 seconds.
uf250-04.cnf fulfilled No. of Restarts: 816 No. of Flips: 1838 time to process: 6 seconds.
uf250-04.cnf fulfilled No. of Restarts: 481 No. of Flips: 1890 time to process: 3 seconds.
uf250-04.cnf fulfilled No. of Restarts: 473 No. of Flips: 4224 time to process: 2 seconds.
uf250-04.cnf fulfilled No. of Restarts: 787 No. of Flips: 3297 time to process: 6 seconds.
uf250-04.cnf fulfilled No. of Restarts: 182 No. of Flips: 2299 time to process: 2 seconds.
uf250-04.cnf fulfilled No. of Restarts: 569 No. of Flips: 3194 time to process: 7 seconds.
uf250-04.cnf fulfilled No. of Restarts: 36 No. of Flips: 2680 time to process: 6 seconds.
uf250-04.cnf fulfilled No. of Restarts: 1366 No. of Flips: 1806 time to process: 6 seconds.
uf250-04.cnf fulfilled No. of Restarts: 1113 No. of Flips: 2598 time to process: 7 seconds.
uf250-04.cnf fulfilled No. of Restarts: 68 No. of Flips: 2190 time to process: 0 seconds.
uf250-04.cnf fulfilled No. of Restarts: 1423 No. of Flips: 1383 time to process: 13 seconds.
uf250-04.cnf fulfilled No. of Restarts: 262 No. of Flips: 1535 time to process: 1 seconds.
uf250-04.cnf fulfilled No. of Restarts: 112 No. of Flips: 1911 time to process: 2 seconds.
uf250-04.cnf fulfilled No. of Restarts: 1691 No. of Flips: 1237 time to process: 8 seconds.
uf250-04.cnf fulfilled No. of Restarts: 300 No. of Flips: 4416 time to process: 4 seconds.
uf250-04.cnf fulfilled No. of Restarts: 1231 No. of Flips: 2417 time to process: 5 seconds.
uf250-04.cnf fulfilled No. of Restarts: 524 No. of Flips: 1621 time to process: 2 seconds.
uf250-04.cnf fulfilled No. of Restarts: 1038 No. of Flips: 2916 time to process: 10 seconds.
uf250-04.cnf fulfilled No. of Restarts: 1183 No. of Flips: 2679 time to process: 5 seconds.
uf250-04.cnf fulfilled No. of Restarts: 285 No. of Flips: 3709 time to process: 5 seconds.
uf250-04.cnf fulfilled No. of Restarts: 59 No. of Flips: 3338 time to process: 2 seconds.
uf250-04.cnf , deadline. Restarts: 1750
uf250-04.cnf fulfilled No. of Restarts: 387 No. of Flips: 4362 time to process: 1 seconds.
uf250-04.cnf fulfilled No. of Restarts: 466 No. of Flips: 3344 time to process: 2 seconds.
uf250-04.cnf fulfilled No. of Restarts: 1132 No. of Flips: 2955 time to process: 4 seconds.
uf250-04.cnf fulfilled No. of Restarts: 1221 No. of Flips: 2406 time to process: 11 seconds.
uf250-04.cnf fulfilled No. of Restarts: 523 No. of Flips: 1844 time to process: 4 seconds.
uf250-04.cnf fulfilled No. of Restarts: 205 No. of Flips: 3652 time to process: 3 seconds.
uf250-04.cnf fulfilled No. of Restarts: 551 No. of Flips: 3360 time to process: 2 seconds.
uf250-04.cnf fulfilled No. of Restarts: 1701 No. of Flips: 4323 time to process: 8 seconds.
uf250-04.cnf fulfilled No. of Restarts: 347 No. of Flips: 1591 time to process: 1 seconds.
uf250-04.cnf fulfilled No. of Restarts: 610 No. of Flips: 3858 time to process: 4 seconds.
uf250-04.cnf fulfilled No. of Restarts: 247 No. of Flips: 721 time to process: 1 seconds.
uf250-04.cnf fulfilled No. of Restarts: 820 No. of Flips: 1398 time to process: 3 seconds.
uf250-04.cnf fulfilled No. of Restarts: 767 No. of Flips: 2236 time to process: 3 seconds.
uf250-04.cnf fulfilled No. of Restarts: 1595 No. of Flips: 899 time to process: 6 seconds.
uf250-04.cnf fulfilled No. of Restarts: 155 No. of Flips: 2757 time to process: 0 seconds.
uf250-04.cnf fulfilled No. of Restarts: 1276 No. of Flips: 3925 time to process: 6 seconds.
uf250-04.cnf fulfilled No. of Restarts: 1314 No. of Flips: 2731 time to process: 7 seconds.
uf250-04.cnf fulfilled No. of Restarts: 1162 No. of Flips: 3956 time to process: 4 seconds.
uf250-04.cnf fulfilled No. of Restarts: 1058 No. of Flips: 3652 time to process: 6 seconds.
uf250-04.cnf fulfilled No. of Restarts: 140 No. of Flips: 4555 time to process: 2 seconds.
uf250-04.cnf fulfilled No. of Restarts: 264 No. of Flips: 2734 time to process: 6 seconds.
uf250-04.cnf , deadline. Restarts: 1750
uf250-04.cnf fulfilled No. of Restarts: 583 No. of Flips: 2620 time to process: 2 seconds.
uf250-04.cnf fulfilled No. of Restarts: 231 No. of Flips: 2420 time to process: 1 seconds.
uf250-04.cnf fulfilled No. of Restarts: 682 No. of Flips: 4970 time to process: 6 seconds.
uf250-04.cnf fulfilled No. of Restarts: 1539 No. of Flips: 3637 time to process: 13 seconds.
uf250-04.cnf fulfilled No. of Restarts: 63 No. of Flips: 3623 time to process: 0 seconds.
uf250-04.cnf fulfilled No. of Restarts: 794 No. of Flips: 2701 time to process: 3 seconds.
uf250-04.cnf , deadline. Restarts: 1750
uf250-04.cnf fulfilled No. of Restarts: 484 No. of Flips: 1432 time to process: 2 seconds.
uf250-04.cnf fulfilled No. of Restarts: 1017 No. of Flips: 2701 time to process: 9 seconds.
uf250-04.cnf fulfilled No. of Restarts: 922 No. of Flips: 2877 time to process: 3 seconds.
uf250-04.cnf fulfilled No. of Restarts: 146 No. of Flips: 2410 time to process: 1 seconds.
uf250-04.cnf fulfilled No. of Restarts: 918 No. of Flips: 3642 time to process: 5 seconds.
uf250-04.cnf fulfilled No. of Restarts: 483 No. of Flips: 4890 time to process: 6 seconds.
uf250-04.cnf fulfilled No. of Restarts: 392 No. of Flips: 4063 time to process: 2 seconds.
uf250-04.cnf fulfilled No. of Restarts: 847 No. of Flips: 1551 time to process: 3 seconds.
uf250-04.cnf fulfilled No. of Restarts: 821 No. of Flips: 2391 time to process: 7 seconds.
uf250-04.cnf fulfilled No. of Restarts: 77 No. of Flips: 2145 time to process: 0 seconds.
uf250-04.cnf fulfilled No. of Restarts: 1036 No. of Flips: 3450 time to process: 5 seconds.
uf250-04.cnf fulfilled No. of Restarts: 181 No. of Flips: 3525 time to process: 1 seconds.
uf250-04.cnf fulfilled No. of Restarts: 113 No. of Flips: 3480 time to process: 1 seconds.
uf250-04.cnf fulfilled No. of Restarts: 1264 No. of Flips: 1828 time to process: 5 seconds.
uf250-04.cnf fulfilled No. of Restarts: 993 No. of Flips: 2133 time to process: 5 seconds.
uf250-04.cnf fulfilled No. of Restarts: 113 No. of Flips: 1776 time to process: 3 seconds.
uf250-04.cnf , deadline. Restarts: 1750
uf250-04.cnf fulfilled No. of Restarts: 503 No. of Flips: 2755 time to process: 2 seconds.
uf250-04.cnf fulfilled No. of Restarts: 778 No. of Flips: 1226 time to process: 3 seconds.
uf250-04.cnf fulfilled No. of Restarts: 1565 No. of Flips: 2530 time to process: 8 seconds.
uf250-04.cnf fulfilled No. of Restarts: 264 No. of Flips: 1203 time to process: 7 seconds.
uf250-04.cnf fulfilled No. of Restarts: 1471 No. of Flips: 4253 time to process: 9 seconds.
uf250-04.cnf fulfilled No. of Restarts: 345 No. of Flips: 4048 time to process: 1 seconds.
uf250-04.cnf fulfilled No. of Restarts: 505 No. of Flips: 2119 time to process: 8 seconds.
uf250-04.cnf fulfilled No. of Restarts: 1061 No. of Flips: 2149 time to process: 4 seconds.
uf250-04.cnf fulfilled No. of Restarts: 222 No. of Flips: 2750 time to process: 1 seconds.
uf250-04.cnf fulfilled No. of Restarts: 169 No. of Flips: 2210 time to process: 7 seconds.
uf250-04.cnf fulfilled No. of Restarts: 662 No. of Flips: 4515 time to process: 7 seconds.
uf250-04.cnf fulfilled No. of Restarts: 1420 No. of Flips: 4725 time to process: 6 seconds.
uf250-04.cnf , deadline. Restarts: 1750
uf250-04.cnf fulfilled No. of Restarts: 442 No. of Flips: 3362 time to process: 1 seconds.
uf250-04.cnf fulfilled No. of Restarts: 1135 No. of Flips: 3031 time to process: 6 seconds.
uf250-04.cnf fulfilled No. of Restarts: 470 No. of Flips: 4856 time to process: 7 seconds.
uf250-04.cnf fulfilled No. of Restarts: 247 No. of Flips: 848 time to process: 1 seconds.
uf250-04.cnf fulfilled No. of Restarts: 185 No. of Flips: 1246 time to process: 0 seconds.
uf250-04.cnf fulfilled No. of Restarts: 194 No. of Flips: 3770 time to process: 4 seconds.
uf250-04.cnf fulfilled No. of Restarts: 1233 No. of Flips: 2103 time to process: 9 seconds.
uf250-04.cnf fulfilled No. of Restarts: 430 No. of Flips: 2137 time to process: 1 seconds.
uf250-04.cnf fulfilled No. of Restarts: 206 No. of Flips: 4504 time to process: 4 seconds.
uf250-04.cnf fulfilled No. of Restarts: 662 No. of Flips: 2217 time to process: 5 seconds.
uf250-04.cnf , deadline. Restarts: 1750
uf250-04.cnf fulfilled No. of Restarts: 203 No. of Flips: 3000 time to process: 0 seconds.
uf250-04.cnf fulfilled No. of Restarts: 174 No. of Flips: 3125 time to process: 2 seconds.
uf250-04.cnf fulfilled No. of Restarts: 671 No. of Flips: 2589 time to process: 10 seconds.
uf250-04.cnf fulfilled No. of Restarts: 956 No. of Flips: 3859 time to process: 6 seconds.
uf250-04.cnf fulfilled No. of Restarts: 551 No. of Flips: 4441 time to process: 3 seconds.
uf250-04.cnf , deadline. Restarts: 1750
uf250-04.cnf , deadline. Restarts: 1750
uf250-04.cnf fulfilled No. of Restarts: 45 No. of Flips: 2614 time to process: 0 seconds.
uf250-04.cnf fulfilled No. of Restarts: 1301 No. of Flips: 3183 time to process: 5 seconds.
uf250-04.cnf fulfilled No. of Restarts: 184 No. of Flips: 1097 time to process: 2 seconds.
uf250-04.cnf fulfilled No. of Restarts: 493 No. of Flips: 2924 time to process: 6 seconds.
uf250-04.cnf fulfilled No. of Restarts: 1555 No. of Flips: 3478 time to process: 7 seconds.
uf250-04.cnf fulfilled No. of Restarts: 418 No. of Flips: 4242 time to process: 2 seconds.
uf250-04.cnf fulfilled No. of Restarts: 258 No. of Flips: 4439 time to process: 5 seconds.
uf250-04.cnf fulfilled No. of Restarts: 920 No. of Flips: 3639 time to process: 5 seconds.
uf250-04.cnf fulfilled No. of Restarts: 324 No. of Flips: 1603 time to process: 1 seconds.
uf250-04.cnf fulfilled No. of Restarts: 612 No. of Flips: 1775 time to process: 4 seconds.
uf250-04.cnf fulfilled No. of Restarts: 1311 No. of Flips: 997 time to process: 9 seconds.
uf250-04.cnf fulfilled No. of Restarts: 1006 No. of Flips: 3140 time to process: 5 seconds.
uf250-04.cnf fulfilled No. of Restarts: 667 No. of Flips: 3163 time to process: 3 seconds.
uf250-04.cnf fulfilled No. of Restarts: 403 No. of Flips: 3819 time to process: 4 seconds.
uf250-04.cnf fulfilled No. of Restarts: 369 No. of Flips: 1164 time to process: 1 seconds.
uf250-04.cnf fulfilled No. of Restarts: 98 No. of Flips: 3787 time to process: 1 seconds.
uf250-04.cnf fulfilled No. of Restarts: 79 No. of Flips: 1372 time to process: 6 seconds.
uf250-04.cnf fulfilled No. of Restarts: 1389 No. of Flips: 2023 time to process: 8 seconds.
uf250-04.cnf fulfilled No. of Restarts: 166 No. of Flips: 3132 time to process: 0 seconds.
uf250-04.cnf fulfilled No. of Restarts: 330 No. of Flips: 2716 time to process: 3 seconds.
uf250-04.cnf fulfilled No. of Restarts: 610 No. of Flips: 4218 time to process: 7 seconds.
uf250-04.cnf fulfilled No. of Restarts: 1154 No. of Flips: 3485 time to process: 9 seconds.
uf250-04.cnf fulfilled No. of Restarts: 299 No. of Flips: 2150 time to process: 1 seconds.
uf250-04.cnf fulfilled No. of Restarts: 607 No. of Flips: 1046 time to process: 2 seconds.
uf250-04.cnf fulfilled No. of Restarts: 911 No. of Flips: 756 time to process: 4 seconds.
uf250-04.cnf fulfilled No. of Restarts: 81 No. of Flips: 2157 time to process: 3 seconds.
uf250-04.cnf fulfilled No. of Restarts: 676 No. of Flips: 2782 time to process: 5 seconds.
uf250-04.cnf , deadline. Restarts: 1750
uf250-04.cnf , deadline. Restarts: 1750
uf250-04.cnf fulfilled No. of Restarts: 208 No. of Flips: 1958 time to process: 0 seconds.
uf250-04.cnf fulfilled No. of Restarts: 246 No. of Flips: 2114 time to process: 7 seconds.
uf250-04.cnf fulfilled No. of Restarts: 773 No. of Flips: 2349 time to process: 3 seconds.
uf250-04.cnf fulfilled No. of Restarts: 959 No. of Flips: 3483 time to process: 8 seconds.
uf250-04.cnf fulfilled No. of Restarts: 686 No. of Flips: 4558 time to process: 4 seconds.
uf250-04.cnf fulfilled No. of Restarts: 597 No. of Flips: 1325 time to process: 3 seconds.
uf250-04.cnf fulfilled No. of Restarts: 582 No. of Flips: 3750 time to process: 8 seconds.
uf250-04.cnf fulfilled No. of Restarts: 209 No. of Flips: 3692 time to process: 0 seconds.
uf250-04.cnf fulfilled No. of Restarts: 379 No. of Flips: 4282 time to process: 8 seconds.
uf250-04.cnf fulfilled No. of Restarts: 739 No. of Flips: 3476 time to process: 3 seconds.
uf250-04.cnf fulfilled No. of Restarts: 90 No. of Flips: 2680 time to process: 7 seconds.
uf250-04.cnf fulfilled No. of Restarts: 270 No. of Flips: 4041 time to process: 4 seconds.
uf250-04.cnf fulfilled No. of Restarts: 699 No. of Flips: 3980 time to process: 3 seconds.
uf250-04.cnf , deadline. Restarts: 1750
uf250-04.cnf fulfilled No. of Restarts: 260 No. of Flips: 2957 time to process: 1 seconds.
uf250-04.cnf fulfilled No. of Restarts: 253 No. of Flips: 4978 time to process: 1 seconds.
uf250-04.cnf fulfilled No. of Restarts: 147 No. of Flips: 1102 time to process: 2 seconds.
uf250-04.cnf , deadline. Restarts: 1750
uf250-04.cnf fulfilled No. of Restarts: 123 No. of Flips: 3923 time to process: 0 seconds.
uf250-04.cnf , deadline. Restarts: 1750
uf250-04.cnf fulfilled No. of Restarts: 409 No. of Flips: 2857 time to process: 1 seconds.
uf250-04.cnf fulfilled No. of Restarts: 761 No. of Flips: 3059 time to process: 3 seconds.
uf250-04.cnf fulfilled No. of Restarts: 1399 No. of Flips: 2745 time to process: 6 seconds.
uf250-04.cnf fulfilled No. of Restarts: 63 No. of Flips: 3203 time to process: 7 seconds.
uf250-04.cnf fulfilled No. of Restarts: 487 No. of Flips: 3400 time to process: 3 seconds.
uf250-04.cnf fulfilled No. of Restarts: 768 No. of Flips: 3508 time to process: 3 seconds.
uf250-04.cnf fulfilled No. of Restarts: 907 No. of Flips: 3117 time to process: 3 seconds.
uf250-04.cnf fulfilled No. of Restarts: 681 No. of Flips: 4111 time to process: 5 seconds.
uf250-04.cnf fulfilled No. of Restarts: 352 No. of Flips: 3876 time to process: 5 seconds.
uf250-04.cnf fulfilled No. of Restarts: 436 No. of Flips: 4799 time to process: 3 seconds.
uf250-04.cnf fulfilled No. of Restarts: 317 No. of Flips: 2691 time to process: 1 seconds.
uf250-04.cnf fulfilled No. of Restarts: 446 No. of Flips: 2207 time to process: 6 seconds.
uf250-04.cnf fulfilled No. of Restarts: 8 No. of Flips: 4587 time to process: 7 seconds.
uf250-04.cnf fulfilled No. of Restarts: 184 No. of Flips: 2872 time to process: 0 seconds.
uf250-04.cnf fulfilled No. of Restarts: 180 No. of Flips: 1615 time to process: 2 seconds.
uf250-04.cnf fulfilled No. of Restarts: 666 No. of Flips: 4022 time to process: 10 seconds.
uf250-04.cnf fulfilled No. of Restarts: 771 No. of Flips: 960 time to process: 3 seconds.
uf250-04.cnf fulfilled No. of Restarts: 861 No. of Flips: 4485 time to process: 7 seconds.
uf250-04.cnf fulfilled No. of Restarts: 45 No. of Flips: 4226 time to process: 0 seconds.
uf250-04.cnf fulfilled No. of Restarts: 589 No. of Flips: 1882 time to process: 3 seconds.
uf250-04.cnf fulfilled No. of Restarts: 27 No. of Flips: 1070 time to process: 3 seconds.
uf250-04.cnf fulfilled No. of Restarts: 1554 No. of Flips: 1906 time to process: 12 seconds.
uf250-04.cnf fulfilled No. of Restarts: 830 No. of Flips: 1305 time to process: 3 seconds.
uf250-04.cnf fulfilled No. of Restarts: 1031 No. of Flips: 4850 time to process: 4 seconds.
uf250-04.cnf fulfilled No. of Restarts: 1097 No. of Flips: 4012 time to process: 5 seconds.
uf250-04.cnf fulfilled No. of Restarts: 933 No. of Flips: 4326 time to process: 5 seconds.
uf250-04.cnf fulfilled No. of Restarts: 784 No. of Flips: 2381 time to process: 4 seconds.
uf250-04.cnf fulfilled No. of Restarts: 578 No. of Flips: 1322 time to process: 8 seconds.
uf250-04.cnf , deadline. Restarts: 1750
uf250-04.cnf , deadline. Restarts: 1750
uf250-04.cnf fulfilled No. of Restarts: 503 No. of Flips: 3712 time to process: 2 seconds.
uf250-04.cnf fulfilled No. of Restarts: 1417 No. of Flips: 1672 time to process: 6 seconds.
uf250-04.cnf fulfilled No. of Restarts: 1032 No. of Flips: 2062 time to process: 10 seconds.
uf250-04.cnf fulfilled No. of Restarts: 618 No. of Flips: 2287 time to process: 2 seconds.
uf250-04.cnf fulfilled No. of Restarts: 1217 No. of Flips: 2659 time to process: 5 seconds.
uf250-04.cnf fulfilled No. of Restarts: 522 No. of Flips: 1656 time to process: 5 seconds.
uf250-04.cnf fulfilled No. of Restarts: 1555 No. of Flips: 1900 time to process: 8 seconds.
uf250-04.cnf fulfilled No. of Restarts: 137 No. of Flips: 4930 time to process: 7 seconds.
uf250-04.cnf fulfilled No. of Restarts: 790 No. of Flips: 1925 time to process: 7 seconds.
uf250-04.cnf fulfilled No. of Restarts: 985 No. of Flips: 1908 time to process: 4 seconds.
uf250-04.cnf fulfilled No. of Restarts: 40 No. of Flips: 494 time to process: 0 seconds.
uf250-04.cnf fulfilled No. of Restarts: 102 No. of Flips: 4211 time to process: 4 seconds.
uf250-04.cnf , deadline. Restarts: 1750
uf250-04.cnf fulfilled No. of Restarts: 298 No. of Flips: 4996 time to process: 1 seconds.
uf250-04.cnf , deadline. Restarts: 1750
uf250-04.cnf fulfilled No. of Restarts: 224 No. of Flips: 3856 time to process: 1 seconds.
uf250-04.cnf fulfilled No. of Restarts: 221 No. of Flips: 3812 time to process: 0 seconds.
uf250-04.cnf fulfilled No. of Restarts: 1130 No. of Flips: 2975 time to process: 5 seconds.
uf250-04.cnf fulfilled No. of Restarts: 172 No. of Flips: 4060 time to process: 0 seconds.
uf250-04.cnf , deadline. Restarts: 1750
uf250-04.cnf fulfilled No. of Restarts: 211 No. of Flips: 1812 time to process: 0 seconds.
uf250-04.cnf , deadline. Restarts: 1750
uf250-04.cnf fulfilled No. of Restarts: 254 No. of Flips: 3423 time to process: 1 seconds.
uf250-04.cnf fulfilled No. of Restarts: 961 No. of Flips: 4001 time to process: 4 seconds.
uf250-04.cnf fulfilled No. of Restarts: 756 No. of Flips: 2372 time to process: 10 seconds.
uf250-04.cnf fulfilled No. of Restarts: 200 No. of Flips: 4296 time to process: 1 seconds.
uf250-04.cnf fulfilled No. of Restarts: 328 No. of Flips: 3514 time to process: 4 seconds.
uf250-04.cnf fulfilled No. of Restarts: 67 No. of Flips: 4177 time to process: 2 seconds.
uf250-04.cnf , deadline. Restarts: 1750
uf250-04.cnf fulfilled No. of Restarts: 745 No. of Flips: 3548 time to process: 3 seconds.
uf250-04.cnf fulfilled No. of Restarts: 1534 No. of Flips: 4137 time to process: 6 seconds.
uf250-04.cnf fulfilled No. of Restarts: 710 No. of Flips: 3234 time to process: 7 seconds.
uf250-04.cnf fulfilled No. of Restarts: 103 No. of Flips: 1733 time to process: 1 seconds.
uf250-04.cnf fulfilled No. of Restarts: 871 No. of Flips: 1687 time to process: 6 seconds.
uf250-04.cnf , deadline. Restarts: 1750
uf250-04.cnf , deadline. Restarts: 1750
uf250-04.cnf fulfilled No. of Restarts: 573 No. of Flips: 1064 time to process: 2 seconds.
uf250-04.cnf , deadline. Restarts: 1750
uf250-04.cnf fulfilled No. of Restarts: 338 No. of Flips: 4213 time to process: 1 seconds.
uf250-04.cnf , deadline. Restarts: 1750
uf250-04.cnf fulfilled No. of Restarts: 746 No. of Flips: 4948 time to process: 3 seconds.
uf250-04.cnf fulfilled No. of Restarts: 1020 No. of Flips: 2925 time to process: 8 seconds.
uf250-04.cnf fulfilled No. of Restarts: 849 No. of Flips: 3204 time to process: 6 seconds.
uf250-04.cnf fulfilled No. of Restarts: 111 No. of Flips: 4093 time to process: 1 seconds.
uf250-04.cnf fulfilled No. of Restarts: 1472 No. of Flips: 3538 time to process: 11 seconds.
uf250-04.cnf , deadline. Restarts: 1750
uf250-04.cnf fulfilled No. of Restarts: 551 No. of Flips: 1613 time to process: 2 seconds.
uf250-04.cnf fulfilled No. of Restarts: 112 No. of Flips: 4089 time to process: 5 seconds.
uf250-04.cnf fulfilled No. of Restarts: 541 No. of Flips: 3329 time to process: 4 seconds.
uf250-04.cnf , deadline. Restarts: 1750
uf250-04.cnf fulfilled No. of Restarts: 418 No. of Flips: 3690 time to process: 1 seconds.
uf250-04.cnf fulfilled No. of Restarts: 14 No. of Flips: 1742 time to process: 0 seconds.
uf250-04.cnf fulfilled No. of Restarts: 117 No. of Flips: 4847 time to process: 4 seconds.
uf250-04.cnf fulfilled No. of Restarts: 705 No. of Flips: 2875 time to process: 7 seconds.
uf250-04.cnf fulfilled No. of Restarts: 1550 No. of Flips: 4044 time to process: 8 seconds.
uf250-04.cnf fulfilled No. of Restarts: 565 No. of Flips: 4594 time to process: 2 seconds.
uf250-04.cnf fulfilled No. of Restarts: 1398 No. of Flips: 2648 time to process: 5 seconds.
uf250-04.cnf fulfilled No. of Restarts: 1047 No. of Flips: 4427 time to process: 10 seconds.
uf250-04.cnf fulfilled No. of Restarts: 889 No. of Flips: 4707 time to process: 3 seconds.
uf250-04.cnf fulfilled No. of Restarts: 703 No. of Flips: 2126 time to process: 6 seconds.
uf250-04.cnf fulfilled No. of Restarts: 369 No. of Flips: 1482 time to process: 2 seconds.
uf250-04.cnf fulfilled No. of Restarts: 521 No. of Flips: 3026 time to process: 7 seconds.
uf250-04.cnf fulfilled No. of Restarts: 1300 No. of Flips: 4616 time to process: 5 seconds.
uf250-04.cnf fulfilled No. of Restarts: 642 No. of Flips: 4123 time to process: 6 seconds.
uf250-04.cnf fulfilled No. of Restarts: 753 No. of Flips: 857 time to process: 3 seconds.
uf250-04.cnf fulfilled No. of Restarts: 347 No. of Flips: 3757 time to process: 6 seconds.
uf250-04.cnf fulfilled No. of Restarts: 249 No. of Flips: 3677 time to process: 2 seconds.
uf250-04.cnf , deadline. Restarts: 1750
uf250-04.cnf fulfilled No. of Restarts: 19 No. of Flips: 4604 time to process: 0 seconds.
uf250-04.cnf , deadline. Restarts: 1750
uf250-04.cnf fulfilled No. of Restarts: 371 No. of Flips: 3022 time to process: 1 seconds.
uf250-04.cnf fulfilled No. of Restarts: 484 No. of Flips: 4622 time to process: 2 seconds.
uf250-04.cnf fulfilled No. of Restarts: 711 No. of Flips: 3791 time to process: 6 seconds.
uf250-04.cnf fulfilled No. of Restarts: 165 No. of Flips: 2702 time to process: 0 seconds.
uf250-04.cnf fulfilled No. of Restarts: 107 No. of Flips: 2127 time to process: 7 seconds.
uf250-04.cnf fulfilled No. of Restarts: 1423 No. of Flips: 973 time to process: 8 seconds.
uf250-04.cnf fulfilled No. of Restarts: 1252 No. of Flips: 4633 time to process: 5 seconds.
uf250-04.cnf fulfilled No. of Restarts: 544 No. of Flips: 4474 time to process: 2 seconds.
uf250-04.cnf fulfilled No. of Restarts: 284 No. of Flips: 2445 time to process: 6 seconds.
uf250-04.cnf fulfilled No. of Restarts: 750 No. of Flips: 4993 time to process: 4 seconds.
uf250-04.cnf fulfilled No. of Restarts: 248 No. of Flips: 1870 time to process: 8 seconds.
uf250-04.cnf fulfilled No. of Restarts: 1536 No. of Flips: 1179 time to process: 6 seconds.
uf250-04.cnf fulfilled No. of Restarts: 1493 No. of Flips: 4403 time to process: 8 seconds.
uf250-04.cnf fulfilled No. of Restarts: 270 No. of Flips: 4444 time to process: 1 seconds.
uf250-04.cnf fulfilled No. of Restarts: 1263 No. of Flips: 4332 time to process: 5 seconds.
uf250-04.cnf fulfilled No. of Restarts: 1190 No. of Flips: 2266 time to process: 6 seconds.
uf250-04.cnf fulfilled No. of Restarts: 53 No. of Flips: 4821 time to process: 1 seconds.
uf250-04.cnf fulfilled No. of Restarts: 500 No. of Flips: 4895 time to process: 8 seconds.
uf250-04.cnf fulfilled No. of Restarts: 569 No. of Flips: 1212 time to process: 4 seconds.
uf250-04.cnf fulfilled No. of Restarts: 705 No. of Flips: 2758 time to process: 5 seconds.
uf250-04.cnf fulfilled No. of Restarts: 888 No. of Flips: 1636 time to process: 8 seconds.
uf250-04.cnf fulfilled No. of Restarts: 689 No. of Flips: 2610 time to process: 3 seconds.
uf250-04.cnf fulfilled No. of Restarts: 126 No. of Flips: 2974 time to process: 1 seconds.
uf250-04.cnf fulfilled No. of Restarts: 102 No. of Flips: 3071 time to process: 2 seconds.
uf250-04.cnf , deadline. Restarts: 1750
uf250-04.cnf fulfilled No. of Restarts: 1536 No. of Flips: 3421 time to process: 6 seconds.
uf250-04.cnf fulfilled No. of Restarts: 207 No. of Flips: 4374 time to process: 2 seconds.
uf250-04.cnf fulfilled No. of Restarts: 322 No. of Flips: 4021 time to process: 4 seconds.
uf250-04.cnf fulfilled No. of Restarts: 57 No. of Flips: 3822 time to process: 0 seconds.
uf250-04.cnf fulfilled No. of Restarts: 12 No. of Flips: 1693 time to process: 2 seconds.
uf250-04.cnf fulfilled No. of Restarts: 1085 No. of Flips: 3979 time to process: 6 seconds.
uf250-04.cnf fulfilled No. of Restarts: 830 No. of Flips: 1749 time to process: 6 seconds.
uf250-04.cnf fulfilled No. of Restarts: 319 No. of Flips: 4107 time to process: 2 seconds.
uf250-04.cnf fulfilled No. of Restarts: 1067 No. of Flips: 1330 time to process: 11 seconds.
uf250-04.cnf fulfilled No. of Restarts: 212 No. of Flips: 3280 time to process: 2 seconds.
uf250-04.cnf fulfilled No. of Restarts: 1380 No. of Flips: 3445 time to process: 6 seconds.
uf250-04.cnf fulfilled No. of Restarts: 725 No. of Flips: 1193 time to process: 10 seconds.
uf250-04.cnf fulfilled No. of Restarts: 1158 No. of Flips: 2667 time to process: 9 seconds.
uf250-04.cnf fulfilled No. of Restarts: 776 No. of Flips: 1416 time to process: 3 seconds.
uf250-04.cnf fulfilled No. of Restarts: 950 No. of Flips: 1649 time to process: 4 seconds.
uf250-04.cnf fulfilled No. of Restarts: 543 No. of Flips: 2595 time to process: 2 seconds.
uf250-04.cnf fulfilled No. of Restarts: 696 No. of Flips: 2036 time to process: 5 seconds.
uf250-04.cnf fulfilled No. of Restarts: 1014 No. of Flips: 2460 time to process: 6 seconds.
uf250-04.cnf fulfilled No. of Restarts: 240 No. of Flips: 889 time to process: 1 seconds.
uf250-04.cnf , deadline. Restarts: 1750
uf250-04.cnf , deadline. Restarts: 1750
uf250-04.cnf fulfilled No. of Restarts: 82 No. of Flips: 4552 time to process: 0 seconds.
uf250-04.cnf fulfilled No. of Restarts: 89 No. of Flips: 2117 time to process: 7 seconds.
uf250-04.cnf fulfilled No. of Restarts: 1011 No. of Flips: 3353 time to process: 4 seconds.
uf250-04.cnf fulfilled No. of Restarts: 99 No. of Flips: 2293 time to process: 4 seconds.
uf250-04.cnf fulfilled No. of Restarts: 1415 No. of Flips: 3369 time to process: 10 seconds.
uf250-04.cnf fulfilled No. of Restarts: 79 No. of Flips: 3720 time to process: 0 seconds.
uf250-04.cnf fulfilled No. of Restarts: 947 No. of Flips: 4015 time to process: 9 seconds.
uf250-04.cnf fulfilled No. of Restarts: 581 No. of Flips: 4788 time to process: 2 seconds.
uf250-04.cnf fulfilled No. of Restarts: 1223 No. of Flips: 3356 time to process: 13 seconds.
uf250-04.cnf fulfilled No. of Restarts: 950 No. of Flips: 4927 time to process: 4 seconds.
uf250-04.cnf fulfilled No. of Restarts: 147 No. of Flips: 4583 time to process: 3 seconds.
uf250-04.cnf fulfilled No. of Restarts: 1430 No. of Flips: 3570 time to process: 16 seconds.
uf250-04.cnf fulfilled No. of Restarts: 1199 No. of Flips: 4017 time to process: 5 seconds.
uf250-04.cnf fulfilled No. of Restarts: 602 No. of Flips: 2230 time to process: 2 seconds.
uf250-04.cnf fulfilled No. of Restarts: 422 No. of Flips: 2570 time to process: 8 seconds.
uf250-04.cnf fulfilled No. of Restarts: 407 No. of Flips: 2042 time to process: 5 seconds.
uf250-04.cnf fulfilled No. of Restarts: 1275 No. of Flips: 2164 time to process: 9 seconds.
