# Supplementary material for: Completion Probabilities and Parallel Restart Strategies under an Imposed Deadline
Source: PLoS One. 2016 Oct 12;11(10):e0164605. doi: 10.1371/journal.pone.0164605 (PMC5061357; doi:10.1371/journal.pone.0164605)
Supplement: S1 File — The file “S1_File.zip” is the data gathered from the experiments regarding completion probability. (ZIP) [file pone.0164605.s004.zip › results_Multi_r1850.6439999999998.txt]

uf250-04.cnf fulfilled No. of Restarts: 451 No. of Flips: 2243 time to process: 2 seconds.
uf250-04.cnf fulfilled No. of Restarts: 197 No. of Flips: 3451 time to process: 3 seconds.
uf250-04.cnf fulfilled No. of Restarts: 1025 No. of Flips: 2943 time to process: 5 seconds.
uf250-04.cnf fulfilled No. of Restarts: 238 No. of Flips: 3054 time to process: 1 seconds.
uf250-04.cnf fulfilled No. of Restarts: 465 No. of Flips: 3207 time to process: 5 seconds.
uf250-04.cnf fulfilled No. of Restarts: 409 No. of Flips: 3544 time to process: 4 seconds.
uf250-04.cnf fulfilled No. of Restarts: 437 No. of Flips: 1809 time to process: 4 seconds.
uf250-04.cnf fulfilled No. of Restarts: 362 No. of Flips: 2198 time to process: 5 seconds.
uf250-04.cnf , deadline. Restarts: 1850
uf250-04.cnf fulfilled No. of Restarts: 1130 No. of Flips: 3807 time to process: 4 seconds.
uf250-04.cnf fulfilled No. of Restarts: 748 No. of Flips: 1419 time to process: 3 seconds.
uf250-04.cnf fulfilled No. of Restarts: 118 No. of Flips: 2717 time to process: 6 seconds.
uf250-04.cnf fulfilled No. of Restarts: 1738 No. of Flips: 2910 time to process: 8 seconds.
uf250-04.cnf , deadline. Restarts: 1850
uf250-04.cnf , deadline. Restarts: 1850
uf250-04.cnf fulfilled No. of Restarts: 248 No. of Flips: 4738 time to process: 1 seconds.
uf250-04.cnf fulfilled No. of Restarts: 130 No. of Flips: 3274 time to process: 4 seconds.
uf250-04.cnf fulfilled No. of Restarts: 134 No. of Flips: 1260 time to process: 3 seconds.
uf250-04.cnf fulfilled No. of Restarts: 469 No. of Flips: 4789 time to process: 3 seconds.
uf250-04.cnf fulfilled No. of Restarts: 50 No. of Flips: 1465 time to process: 8 seconds.
uf250-04.cnf fulfilled No. of Restarts: 318 No. of Flips: 1398 time to process: 1 seconds.
uf250-04.cnf fulfilled No. of Restarts: 980 No. of Flips: 3086 time to process: 8 seconds.
uf250-04.cnf fulfilled No. of Restarts: 159 No. of Flips: 3130 time to process: 1 seconds.
uf250-04.cnf fulfilled No. of Restarts: 1100 No. of Flips: 1305 time to process: 5 seconds.
uf250-04.cnf fulfilled No. of Restarts: 500 No. of Flips: 4191 time to process: 6 seconds.
uf250-04.cnf , deadline. Restarts: 1850
uf250-04.cnf fulfilled No. of Restarts: 248 No. of Flips: 3703 time to process: 1 seconds.
uf250-04.cnf fulfilled No. of Restarts: 1759 No. of Flips: 1767 time to process: 14 seconds.
uf250-04.cnf fulfilled No. of Restarts: 138 No. of Flips: 4219 time to process: 1 seconds.
uf250-04.cnf fulfilled No. of Restarts: 1038 No. of Flips: 4739 time to process: 4 seconds.
uf250-04.cnf fulfilled No. of Restarts: 421 No. of Flips: 1475 time to process: 4 seconds.
uf250-04.cnf fulfilled No. of Restarts: 1040 No. of Flips: 2591 time to process: 8 seconds.
uf250-04.cnf fulfilled No. of Restarts: 324 No. of Flips: 3573 time to process: 1 seconds.
uf250-04.cnf fulfilled No. of Restarts: 301 No. of Flips: 1068 time to process: 2 seconds.
uf250-04.cnf fulfilled No. of Restarts: 1006 No. of Flips: 2004 time to process: 12 seconds.
uf250-04.cnf fulfilled No. of Restarts: 361 No. of Flips: 1825 time to process: 1 seconds.
uf250-04.cnf , deadline. Restarts: 1850
uf250-04.cnf fulfilled No. of Restarts: 1426 No. of Flips: 3540 time to process: 6 seconds.
uf250-04.cnf fulfilled No. of Restarts: 715 No. of Flips: 3436 time to process: 4 seconds.
uf250-04.cnf , deadline. Restarts: 1850
uf250-04.cnf fulfilled No. of Restarts: 1787 No. of Flips: 4330 time to process: 7 seconds.
uf250-04.cnf fulfilled No. of Restarts: 499 No. of Flips: 4072 time to process: 2 seconds.
uf250-04.cnf fulfilled No. of Restarts: 820 No. of Flips: 4797 time to process: 5 seconds.
uf250-04.cnf fulfilled No. of Restarts: 1687 No. of Flips: 4049 time to process: 14 seconds.
uf250-04.cnf fulfilled No. of Restarts: 499 No. of Flips: 1875 time to process: 2 seconds.
uf250-04.cnf fulfilled No. of Restarts: 1109 No. of Flips: 2949 time to process: 4 seconds.
uf250-04.cnf fulfilled No. of Restarts: 65 No. of Flips: 4006 time to process: 6 seconds.
uf250-04.cnf fulfilled No. of Restarts: 243 No. of Flips: 4808 time to process: 2 seconds.
uf250-04.cnf fulfilled No. of Restarts: 476 No. of Flips: 4130 time to process: 6 seconds.
uf250-04.cnf fulfilled No. of Restarts: 263 No. of Flips: 2912 time to process: 2 seconds.
uf250-04.cnf fulfilled No. of Restarts: 10 No. of Flips: 2039 time to process: 5 seconds.
uf250-04.cnf , deadline. Restarts: 1850
uf250-04.cnf fulfilled No. of Restarts: 847 No. of Flips: 1278 time to process: 3 seconds.
uf250-04.cnf fulfilled No. of Restarts: 2 No. of Flips: 3635 time to process: 4 seconds.
uf250-04.cnf , deadline. Restarts: 1850
uf250-04.cnf fulfilled No. of Restarts: 1299 No. of Flips: 2953 time to process: 5 seconds.
uf250-04.cnf fulfilled No. of Restarts: 429 No. of Flips: 3422 time to process: 4 seconds.
uf250-04.cnf fulfilled No. of Restarts: 383 No. of Flips: 4706 time to process: 1 seconds.
uf250-04.cnf fulfilled No. of Restarts: 361 No. of Flips: 3498 time to process: 9 seconds.
uf250-04.cnf , deadline. Restarts: 1850
uf250-04.cnf fulfilled No. of Restarts: 1305 No. of Flips: 1255 time to process: 5 seconds.
uf250-04.cnf fulfilled No. of Restarts: 691 No. of Flips: 4111 time to process: 3 seconds.
uf250-04.cnf fulfilled No. of Restarts: 515 No. of Flips: 4459 time to process: 9 seconds.
uf250-04.cnf fulfilled No. of Restarts: 516 No. of Flips: 2213 time to process: 6 seconds.
uf250-04.cnf fulfilled No. of Restarts: 1073 No. of Flips: 3127 time to process: 11 seconds.
uf250-04.cnf fulfilled No. of Restarts: 367 No. of Flips: 3977 time to process: 1 seconds.
uf250-04.cnf fulfilled No. of Restarts: 380 No. of Flips: 3619 time to process: 5 seconds.
uf250-04.cnf fulfilled No. of Restarts: 820 No. of Flips: 3922 time to process: 4 seconds.
uf250-04.cnf fulfilled No. of Restarts: 198 No. of Flips: 1601 time to process: 3 seconds.
uf250-04.cnf fulfilled No. of Restarts: 1601 No. of Flips: 2820 time to process: 7 seconds.
uf250-04.cnf fulfilled No. of Restarts: 467 No. of Flips: 2584 time to process: 2 seconds.
uf250-04.cnf , deadline. Restarts: 1850
uf250-04.cnf fulfilled No. of Restarts: 29 No. of Flips: 2263 time to process: 0 seconds.
uf250-04.cnf fulfilled No. of Restarts: 735 No. of Flips: 3830 time to process: 10 seconds.
uf250-04.cnf fulfilled No. of Restarts: 816 No. of Flips: 1593 time to process: 3 seconds.
uf250-04.cnf fulfilled No. of Restarts: 988 No. of Flips: 2602 time to process: 6 seconds.
uf250-04.cnf fulfilled No. of Restarts: 274 No. of Flips: 3131 time to process: 2 seconds.
uf250-04.cnf fulfilled No. of Restarts: 260 No. of Flips: 4611 time to process: 1 seconds.
uf250-04.cnf fulfilled No. of Restarts: 177 No. of Flips: 4535 time to process: 7 seconds.
uf250-04.cnf fulfilled No. of Restarts: 1234 No. of Flips: 2145 time to process: 5 seconds.
uf250-04.cnf fulfilled No. of Restarts: 650 No. of Flips: 3152 time to process: 3 seconds.
uf250-04.cnf fulfilled No. of Restarts: 1213 No. of Flips: 3679 time to process: 11 seconds.
uf250-04.cnf , deadline. Restarts: 1850
uf250-04.cnf fulfilled No. of Restarts: 656 No. of Flips: 3145 time to process: 2 seconds.
uf250-04.cnf fulfilled No. of Restarts: 328 No. of Flips: 2237 time to process: 6 seconds.
uf250-04.cnf fulfilled No. of Restarts: 876 No. of Flips: 2915 time to process: 4 seconds.
uf250-04.cnf fulfilled No. of Restarts: 505 No. of Flips: 1255 time to process: 5 seconds.
uf250-04.cnf fulfilled No. of Restarts: 1053 No. of Flips: 4185 time to process: 6 seconds.
uf250-04.cnf fulfilled No. of Restarts: 284 No. of Flips: 3029 time to process: 2 seconds.
uf250-04.cnf fulfilled No. of Restarts: 93 No. of Flips: 3812 time to process: 3 seconds.
uf250-04.cnf , deadline. Restarts: 1850
uf250-04.cnf fulfilled No. of Restarts: 533 No. of Flips: 1088 time to process: 2 seconds.
uf250-04.cnf fulfilled No. of Restarts: 107 No. of Flips: 1394 time to process: 3 seconds.
uf250-04.cnf fulfilled No. of Restarts: 140 No. of Flips: 2479 time to process: 4 seconds.
uf250-04.cnf fulfilled No. of Restarts: 662 No. of Flips: 4070 time to process: 3 seconds.
uf250-04.cnf fulfilled No. of Restarts: 1215 No. of Flips: 4076 time to process: 9 seconds.
uf250-04.cnf fulfilled No. of Restarts: 798 No. of Flips: 3402 time to process: 3 seconds.
uf250-04.cnf fulfilled No. of Restarts: 960 No. of Flips: 2143 time to process: 4 seconds.
uf250-04.cnf fulfilled No. of Restarts: 623 No. of Flips: 2367 time to process: 2 seconds.
uf250-04.cnf fulfilled No. of Restarts: 485 No. of Flips: 2977 time to process: 4 seconds.
uf250-04.cnf fulfilled No. of Restarts: 418 No. of Flips: 2388 time to process: 4 seconds.
uf250-04.cnf fulfilled No. of Restarts: 151 No. of Flips: 4101 time to process: 4 seconds.
uf250-04.cnf fulfilled No. of Restarts: 613 No. of Flips: 4815 time to process: 7 seconds.
uf250-04.cnf fulfilled No. of Restarts: 1111 No. of Flips: 4201 time to process: 5 seconds.
uf250-04.cnf fulfilled No. of Restarts: 224 No. of Flips: 3269 time to process: 2 seconds.
uf250-04.cnf fulfilled No. of Restarts: 562 No. of Flips: 4430 time to process: 8 seconds.
uf250-04.cnf fulfilled No. of Restarts: 300 No. of Flips: 851 time to process: 2 seconds.
uf250-04.cnf , deadline. Restarts: 1850
uf250-04.cnf fulfilled No. of Restarts: 17 No. of Flips: 2769 time to process: 0 seconds.
uf250-04.cnf fulfilled No. of Restarts: 104 No. of Flips: 4583 time to process: 8 seconds.
uf250-04.cnf fulfilled No. of Restarts: 145 No. of Flips: 3806 time to process: 0 seconds.
uf250-04.cnf fulfilled No. of Restarts: 546 No. of Flips: 4777 time to process: 2 seconds.
uf250-04.cnf fulfilled No. of Restarts: 350 No. of Flips: 3832 time to process: 6 seconds.
uf250-04.cnf fulfilled No. of Restarts: 1183 No. of Flips: 950 time to process: 5 seconds.
uf250-04.cnf fulfilled No. of Restarts: 1001 No. of Flips: 1843 time to process: 5 seconds.
uf250-04.cnf fulfilled No. of Restarts: 1109 No. of Flips: 1888 time to process: 6 seconds.
uf250-04.cnf fulfilled No. of Restarts: 1099 No. of Flips: 2922 time to process: 6 seconds.
uf250-04.cnf fulfilled No. of Restarts: 784 No. of Flips: 4113 time to process: 5 seconds.
uf250-04.cnf fulfilled No. of Restarts: 352 No. of Flips: 3772 time to process: 6 seconds.
uf250-04.cnf fulfilled No. of Restarts: 115 No. of Flips: 786 time to process: 2 seconds.
uf250-04.cnf fulfilled No. of Restarts: 277 No. of Flips: 4386 time to process: 2 seconds.
uf250-04.cnf fulfilled No. of Restarts: 421 No. of Flips: 2695 time to process: 8 seconds.
uf250-04.cnf fulfilled No. of Restarts: 647 No. of Flips: 2584 time to process: 2 seconds.
uf250-04.cnf fulfilled No. of Restarts: 85 No. of Flips: 4775 time to process: 2 seconds.
uf250-04.cnf fulfilled No. of Restarts: 1694 No. of Flips: 3120 time to process: 12 seconds.
uf250-04.cnf fulfilled No. of Restarts: 71 No. of Flips: 2112 time to process: 2 seconds.
uf250-04.cnf fulfilled No. of Restarts: 374 No. of Flips: 963 time to process: 1 seconds.
uf250-04.cnf fulfilled No. of Restarts: 320 No. of Flips: 2192 time to process: 4 seconds.
uf250-04.cnf fulfilled No. of Restarts: 1104 No. of Flips: 1420 time to process: 6 seconds.
uf250-04.cnf fulfilled No. of Restarts: 1314 No. of Flips: 4296 time to process: 13 seconds.
uf250-04.cnf fulfilled No. of Restarts: 966 No. of Flips: 4187 time to process: 4 seconds.
uf250-04.cnf fulfilled No. of Restarts: 4 No. of Flips: 3667 time to process: 1 seconds.
uf250-04.cnf fulfilled No. of Restarts: 1717 No. of Flips: 3410 time to process: 8 seconds.
uf250-04.cnf fulfilled No. of Restarts: 1808 No. of Flips: 4288 time to process: 11 seconds.
uf250-04.cnf , deadline. Restarts: 1850
uf250-04.cnf fulfilled No. of Restarts: 1234 No. of Flips: 4328 time to process: 5 seconds.
uf250-04.cnf , deadline. Restarts: 1850
uf250-04.cnf fulfilled No. of Restarts: 881 No. of Flips: 2495 time to process: 4 seconds.
uf250-04.cnf fulfilled No. of Restarts: 1108 No. of Flips: 2191 time to process: 8 seconds.
uf250-04.cnf fulfilled No. of Restarts: 1631 No. of Flips: 3340 time to process: 6 seconds.
uf250-04.cnf fulfilled No. of Restarts: 1298 No. of Flips: 3429 time to process: 7 seconds.
uf250-04.cnf fulfilled No. of Restarts: 1158 No. of Flips: 4454 time to process: 5 seconds.
uf250-04.cnf fulfilled No. of Restarts: 449 No. of Flips: 3094 time to process: 4 seconds.
uf250-04.cnf fulfilled No. of Restarts: 775 No. of Flips: 1959 time to process: 7 seconds.
uf250-04.cnf fulfilled No. of Restarts: 102 No. of Flips: 2128 time to process: 1 seconds.
uf250-04.cnf fulfilled No. of Restarts: 317 No. of Flips: 3506 time to process: 3 seconds.
uf250-04.cnf fulfilled No. of Restarts: 607 No. of Flips: 1101 time to process: 5 seconds.
uf250-04.cnf fulfilled No. of Restarts: 1787 No. of Flips: 2579 time to process: 13 seconds.
uf250-04.cnf fulfilled No. of Restarts: 24 No. of Flips: 3802 time to process: 0 seconds.
uf250-04.cnf fulfilled No. of Restarts: 842 No. of Flips: 4881 time to process: 3 seconds.
uf250-04.cnf fulfilled No. of Restarts: 934 No. of Flips: 4660 time to process: 5 seconds.
uf250-04.cnf fulfilled No. of Restarts: 1150 No. of Flips: 4347 time to process: 10 seconds.
uf250-04.cnf fulfilled No. of Restarts: 232 No. of Flips: 3719 time to process: 1 seconds.
uf250-04.cnf fulfilled No. of Restarts: 1260 No. of Flips: 4533 time to process: 6 seconds.
uf250-04.cnf fulfilled No. of Restarts: 517 No. of Flips: 4455 time to process: 2 seconds.
uf250-04.cnf fulfilled No. of Restarts: 126 No. of Flips: 1281 time to process: 7 seconds.
uf250-04.cnf fulfilled No. of Restarts: 537 No. of Flips: 2155 time to process: 2 seconds.
uf250-04.cnf fulfilled No. of Restarts: 429 No. of Flips: 1930 time to process: 3 seconds.
uf250-04.cnf , deadline. Restarts: 1850
uf250-04.cnf fulfilled No. of Restarts: 551 No. of Flips: 4287 time to process: 2 seconds.
uf250-04.cnf fulfilled No. of Restarts: 1562 No. of Flips: 4026 time to process: 6 seconds.
uf250-04.cnf fulfilled No. of Restarts: 1620 No. of Flips: 4884 time to process: 7 seconds.
uf250-04.cnf fulfilled No. of Restarts: 615 No. of Flips: 1868 time to process: 4 seconds.
uf250-04.cnf fulfilled No. of Restarts: 71 No. of Flips: 3514 time to process: 0 seconds.
uf250-04.cnf fulfilled No. of Restarts: 434 No. of Flips: 4066 time to process: 6 seconds.
uf250-04.cnf fulfilled No. of Restarts: 356 No. of Flips: 2251 time to process: 1 seconds.
uf250-04.cnf fulfilled No. of Restarts: 868 No. of Flips: 3233 time to process: 5 seconds.
uf250-04.cnf fulfilled No. of Restarts: 1592 No. of Flips: 2278 time to process: 8 seconds.
uf250-04.cnf fulfilled No. of Restarts: 66 No. of Flips: 2281 time to process: 3 seconds.
uf250-04.cnf fulfilled No. of Restarts: 1664 No. of Flips: 4577 time to process: 10 seconds.
uf250-04.cnf fulfilled No. of Restarts: 938 No. of Flips: 2254 time to process: 7 seconds.
uf250-04.cnf fulfilled No. of Restarts: 785 No. of Flips: 429 time to process: 3 seconds.
uf250-04.cnf fulfilled No. of Restarts: 517 No. of Flips: 835 time to process: 5 seconds.
uf250-04.cnf fulfilled No. of Restarts: 1713 No. of Flips: 3624 time to process: 7 seconds.
uf250-04.cnf fulfilled No. of Restarts: 80 No. of Flips: 4216 time to process: 0 seconds.
uf250-04.cnf fulfilled No. of Restarts: 631 No. of Flips: 3953 time to process: 10 seconds.
uf250-04.cnf fulfilled No. of Restarts: 1142 No. of Flips: 2654 time to process: 4 seconds.
uf250-04.cnf fulfilled No. of Restarts: 407 No. of Flips: 2755 time to process: 4 seconds.
uf250-04.cnf fulfilled No. of Restarts: 1568 No. of Flips: 2273 time to process: 8 seconds.
uf250-04.cnf fulfilled No. of Restarts: 441 No. of Flips: 1007 time to process: 3 seconds.
uf250-04.cnf fulfilled No. of Restarts: 1534 No. of Flips: 1858 time to process: 14 seconds.
uf250-04.cnf fulfilled No. of Restarts: 18 No. of Flips: 4745 time to process: 0 seconds.
uf250-04.cnf fulfilled No. of Restarts: 1771 No. of Flips: 4058 time to process: 7 seconds.
uf250-04.cnf , deadline. Restarts: 1850
uf250-04.cnf fulfilled No. of Restarts: 1348 No. of Flips: 2960 time to process: 5 seconds.
uf250-04.cnf , deadline. Restarts: 1850
uf250-04.cnf fulfilled No. of Restarts: 299 No. of Flips: 4321 time to process: 1 seconds.
uf250-04.cnf fulfilled No. of Restarts: 44 No. of Flips: 4607 time to process: 0 seconds.
uf250-04.cnf fulfilled No. of Restarts: 51 No. of Flips: 1471 time to process: 6 seconds.
uf250-04.cnf fulfilled No. of Restarts: 242 No. of Flips: 1035 time to process: 2 seconds.
uf250-04.cnf fulfilled No. of Restarts: 561 No. of Flips: 4442 time to process: 7 seconds.
uf250-04.cnf fulfilled No. of Restarts: 273 No. of Flips: 923 time to process: 2 seconds.
uf250-04.cnf fulfilled No. of Restarts: 556 No. of Flips: 2482 time to process: 5 seconds.
uf250-04.cnf fulfilled No. of Restarts: 589 No. of Flips: 4673 time to process: 4 seconds.
uf250-04.cnf fulfilled No. of Restarts: 288 No. of Flips: 3876 time to process: 1 seconds.
uf250-04.cnf fulfilled No. of Restarts: 920 No. of Flips: 2490 time to process: 6 seconds.
uf250-04.cnf , deadline. Restarts: 1850
uf250-04.cnf , deadline. Restarts: 1850
uf250-04.cnf fulfilled No. of Restarts: 918 No. of Flips: 1476 time to process: 3 seconds.
uf250-04.cnf fulfilled No. of Restarts: 67 No. of Flips: 2370 time to process: 4 seconds.
uf250-04.cnf fulfilled No. of Restarts: 1663 No. of Flips: 4677 time to process: 10 seconds.
uf250-04.cnf fulfilled No. of Restarts: 390 No. of Flips: 1640 time to process: 3 seconds.
uf250-04.cnf fulfilled No. of Restarts: 516 No. of Flips: 3323 time to process: 3 seconds.
uf250-04.cnf fulfilled No. of Restarts: 396 No. of Flips: 2907 time to process: 3 seconds.
uf250-04.cnf , deadline. Restarts: 1850
uf250-04.cnf fulfilled No. of Restarts: 1225 No. of Flips: 1113 time to process: 5 seconds.
uf250-04.cnf fulfilled No. of Restarts: 1424 No. of Flips: 3598 time to process: 6 seconds.
uf250-04.cnf fulfilled No. of Restarts: 810 No. of Flips: 2770 time to process: 7 seconds.
uf250-04.cnf fulfilled No. of Restarts: 1389 No. of Flips: 4603 time to process: 6 seconds.
uf250-04.cnf fulfilled No. of Restarts: 973 No. of Flips: 2294 time to process: 9 seconds.
uf250-04.cnf fulfilled No. of Restarts: 213 No. of Flips: 1482 time to process: 3 seconds.
uf250-04.cnf fulfilled No. of Restarts: 982 No. of Flips: 2965 time to process: 9 seconds.
uf250-04.cnf fulfilled No. of Restarts: 998 No. of Flips: 811 time to process: 5 seconds.
uf250-04.cnf fulfilled No. of Restarts: 1007 No. of Flips: 4609 time to process: 8 seconds.
uf250-04.cnf fulfilled No. of Restarts: 142 No. of Flips: 4281 time to process: 4 seconds.
uf250-04.cnf fulfilled No. of Restarts: 887 No. of Flips: 3269 time to process: 7 seconds.
uf250-04.cnf fulfilled No. of Restarts: 1497 No. of Flips: 2541 time to process: 6 seconds.
uf250-04.cnf fulfilled No. of Restarts: 135 No. of Flips: 2123 time to process: 1 seconds.
uf250-04.cnf fulfilled No. of Restarts: 621 No. of Flips: 4258 time to process: 5 seconds.
uf250-04.cnf fulfilled No. of Restarts: 435 No. of Flips: 4785 time to process: 4 seconds.
uf250-04.cnf fulfilled No. of Restarts: 1286 No. of Flips: 3746 time to process: 6 seconds.
uf250-04.cnf fulfilled No. of Restarts: 69 No. of Flips: 3090 time to process: 3 seconds.
uf250-04.cnf , deadline. Restarts: 1850
uf250-04.cnf fulfilled No. of Restarts: 1468 No. of Flips: 4438 time to process: 6 seconds.
uf250-04.cnf fulfilled No. of Restarts: 279 No. of Flips: 1454 time to process: 1 seconds.
uf250-04.cnf fulfilled No. of Restarts: 118 No. of Flips: 3631 time to process: 8 seconds.
uf250-04.cnf fulfilled No. of Restarts: 398 No. of Flips: 1426 time to process: 1 seconds.
uf250-04.cnf fulfilled No. of Restarts: 950 No. of Flips: 4597 time to process: 4 seconds.
uf250-04.cnf fulfilled No. of Restarts: 54 No. of Flips: 861 time to process: 6 seconds.
uf250-04.cnf fulfilled No. of Restarts: 1238 No. of Flips: 2706 time to process: 5 seconds.
uf250-04.cnf , deadline. Restarts: 1850
uf250-04.cnf fulfilled No. of Restarts: 1033 No. of Flips: 2216 time to process: 4 seconds.
uf250-04.cnf , deadline. Restarts: 1850
uf250-04.cnf fulfilled No. of Restarts: 1383 No. of Flips: 1895 time to process: 5 seconds.
uf250-04.cnf fulfilled No. of Restarts: 1290 No. of Flips: 2186 time to process: 7 seconds.
uf250-04.cnf fulfilled No. of Restarts: 532 No. of Flips: 4036 time to process: 2 seconds.
uf250-04.cnf fulfilled No. of Restarts: 1046 No. of Flips: 1286 time to process: 9 seconds.
uf250-04.cnf fulfilled No. of Restarts: 1187 No. of Flips: 2768 time to process: 10 seconds.
uf250-04.cnf fulfilled No. of Restarts: 784 No. of Flips: 3373 time to process: 3 seconds.
uf250-04.cnf fulfilled No. of Restarts: 869 No. of Flips: 4642 time to process: 8 seconds.
uf250-04.cnf , deadline. Restarts: 1850
uf250-04.cnf fulfilled No. of Restarts: 430 No. of Flips: 3797 time to process: 2 seconds.
uf250-04.cnf fulfilled No. of Restarts: 561 No. of Flips: 920 time to process: 4 seconds.
uf250-04.cnf fulfilled No. of Restarts: 437 No. of Flips: 3228 time to process: 2 seconds.
uf250-04.cnf fulfilled No. of Restarts: 287 No. of Flips: 4450 time to process: 6 seconds.
uf250-04.cnf fulfilled No. of Restarts: 1013 No. of Flips: 2969 time to process: 10 seconds.
uf250-04.cnf fulfilled No. of Restarts: 62 No. of Flips: 4405 time to process: 0 seconds.
uf250-04.cnf fulfilled No. of Restarts: 176 No. of Flips: 4555 time to process: 2 seconds.
uf250-04.cnf fulfilled No. of Restarts: 1310 No. of Flips: 2755 time to process: 11 seconds.
uf250-04.cnf fulfilled No. of Restarts: 571 No. of Flips: 4134 time to process: 2 seconds.
uf250-04.cnf , deadline. Restarts: 1850
uf250-04.cnf fulfilled No. of Restarts: 685 No. of Flips: 1173 time to process: 3 seconds.
uf250-04.cnf fulfilled No. of Restarts: 466 No. of Flips: 1054 time to process: 1 seconds.
uf250-04.cnf , deadline. Restarts: 1850
uf250-04.cnf fulfilled No. of Restarts: 377 No. of Flips: 4178 time to process: 1 seconds.
uf250-04.cnf fulfilled No. of Restarts: 63 No. of Flips: 4115 time to process: 6 seconds.
uf250-04.cnf fulfilled No. of Restarts: 501 No. of Flips: 1663 time to process: 3 seconds.
uf250-04.cnf fulfilled No. of Restarts: 1785 No. of Flips: 1747 time to process: 11 seconds.
uf250-04.cnf fulfilled No. of Restarts: 963 No. of Flips: 4372 time to process: 6 seconds.
uf250-04.cnf fulfilled No. of Restarts: 352 No. of Flips: 1874 time to process: 2 seconds.
uf250-04.cnf fulfilled No. of Restarts: 510 No. of Flips: 812 time to process: 2 seconds.
uf250-04.cnf fulfilled No. of Restarts: 568 No. of Flips: 3589 time to process: 5 seconds.
uf250-04.cnf fulfilled No. of Restarts: 596 No. of Flips: 4735 time to process: 6 seconds.
uf250-04.cnf fulfilled No. of Restarts: 515 No. of Flips: 3258 time to process: 5 seconds.
uf250-04.cnf fulfilled No. of Restarts: 919 No. of Flips: 3563 time to process: 5 seconds.
uf250-04.cnf fulfilled No. of Restarts: 1376 No. of Flips: 2561 time to process: 13 seconds.
uf250-04.cnf , deadline. Restarts: 1850
uf250-04.cnf fulfilled No. of Restarts: 802 No. of Flips: 3721 time to process: 3 seconds.
uf250-04.cnf fulfilled No. of Restarts: 1456 No. of Flips: 1792 time to process: 10 seconds.
uf250-04.cnf , deadline. Restarts: 1850
uf250-04.cnf fulfilled No. of Restarts: 854 No. of Flips: 2392 time to process: 3 seconds.
uf250-04.cnf fulfilled No. of Restarts: 1718 No. of Flips: 4020 time to process: 7 seconds.
uf250-04.cnf fulfilled No. of Restarts: 108 No. of Flips: 4306 time to process: 5 seconds.
uf250-04.cnf fulfilled No. of Restarts: 50 No. of Flips: 3652 time to process: 0 seconds.
uf250-04.cnf fulfilled No. of Restarts: 748 No. of Flips: 2556 time to process: 4 seconds.
uf250-04.cnf fulfilled No. of Restarts: 804 No. of Flips: 4260 time to process: 5 seconds.
uf250-04.cnf fulfilled No. of Restarts: 1325 No. of Flips: 3116 time to process: 9 seconds.
uf250-04.cnf fulfilled No. of Restarts: 292 No. of Flips: 3601 time to process: 1 seconds.
uf250-04.cnf fulfilled No. of Restarts: 1371 No. of Flips: 3005 time to process: 10 seconds.
uf250-04.cnf , deadline. Restarts: 1850
uf250-04.cnf fulfilled No. of Restarts: 208 No. of Flips: 4594 time to process: 0 seconds.
uf250-04.cnf fulfilled No. of Restarts: 357 No. of Flips: 4670 time to process: 1 seconds.
uf250-04.cnf fulfilled No. of Restarts: 1292 No. of Flips: 4895 time to process: 7 seconds.
uf250-04.cnf fulfilled No. of Restarts: 1474 No. of Flips: 1994 time to process: 11 seconds.
uf250-04.cnf fulfilled No. of Restarts: 142 No. of Flips: 2108 time to process: 4 seconds.
uf250-04.cnf , deadline. Restarts: 1850
uf250-04.cnf fulfilled No. of Restarts: 824 No. of Flips: 1344 time to process: 3 seconds.
uf250-04.cnf fulfilled No. of Restarts: 745 No. of Flips: 3700 time to process: 3 seconds.
uf250-04.cnf fulfilled No. of Restarts: 212 No. of Flips: 1897 time to process: 2 seconds.
uf250-04.cnf , deadline. Restarts: 1850
uf250-04.cnf fulfilled No. of Restarts: 1537 No. of Flips: 1970 time to process: 6 seconds.
uf250-04.cnf fulfilled No. of Restarts: 377 No. of Flips: 3294 time to process: 1 seconds.
uf250-04.cnf fulfilled No. of Restarts: 894 No. of Flips: 2212 time to process: 6 seconds.
uf250-04.cnf , deadline. Restarts: 1850
uf250-04.cnf fulfilled No. of Restarts: 513 No. of Flips: 2884 time to process: 2 seconds.
uf250-04.cnf fulfilled No. of Restarts: 10 No. of Flips: 4823 time to process: 2 seconds.
uf250-04.cnf , deadline. Restarts: 1850
uf250-04.cnf fulfilled No. of Restarts: 697 No. of Flips: 2032 time to process: 2 seconds.
uf250-04.cnf fulfilled No. of Restarts: 1062 No. of Flips: 2183 time to process: 9 seconds.
uf250-04.cnf fulfilled No. of Restarts: 474 No. of Flips: 2393 time to process: 5 seconds.
uf250-04.cnf fulfilled No. of Restarts: 601 No. of Flips: 929 time to process: 2 seconds.
uf250-04.cnf fulfilled No. of Restarts: 919 No. of Flips: 3949 time to process: 4 seconds.
uf250-04.cnf fulfilled No. of Restarts: 207 No. of Flips: 2354 time to process: 6 seconds.
uf250-04.cnf fulfilled No. of Restarts: 918 No. of Flips: 4151 time to process: 4 seconds.
uf250-04.cnf fulfilled No. of Restarts: 644 No. of Flips: 2145 time to process: 5 seconds.
uf250-04.cnf fulfilled No. of Restarts: 336 No. of Flips: 4291 time to process: 3 seconds.
uf250-04.cnf fulfilled No. of Restarts: 1284 No. of Flips: 1452 time to process: 9 seconds.
uf250-04.cnf fulfilled No. of Restarts: 984 No. of Flips: 3193 time to process: 6 seconds.
uf250-04.cnf fulfilled No. of Restarts: 675 No. of Flips: 4400 time to process: 3 seconds.
uf250-04.cnf fulfilled No. of Restarts: 925 No. of Flips: 1205 time to process: 3 seconds.
uf250-04.cnf fulfilled No. of Restarts: 998 No. of Flips: 4119 time to process: 10 seconds.
uf250-04.cnf , deadline. Restarts: 1850
uf250-04.cnf fulfilled No. of Restarts: 241 No. of Flips: 1913 time to process: 1 seconds.
uf250-04.cnf fulfilled No. of Restarts: 358 No. of Flips: 2331 time to process: 1 seconds.
uf250-04.cnf , deadline. Restarts: 1850
uf250-04.cnf fulfilled No. of Restarts: 1840 No. of Flips: 4793 time to process: 7 seconds.
uf250-04.cnf fulfilled No. of Restarts: 466 No. of Flips: 2063 time to process: 2 seconds.
uf250-04.cnf fulfilled No. of Restarts: 549 No. of Flips: 1109 time to process: 3 seconds.
uf250-04.cnf fulfilled No. of Restarts: 97 No. of Flips: 4836 time to process: 1 seconds.
uf250-04.cnf fulfilled No. of Restarts: 9 No. of Flips: 3076 time to process: 0 seconds.
uf250-04.cnf fulfilled No. of Restarts: 102 No. of Flips: 4129 time to process: 7 seconds.
uf250-04.cnf fulfilled No. of Restarts: 220 No. of Flips: 1152 time to process: 3 seconds.
uf250-04.cnf fulfilled No. of Restarts: 233 No. of Flips: 3187 time to process: 5 seconds.
uf250-04.cnf fulfilled No. of Restarts: 1599 No. of Flips: 2919 time to process: 6 seconds.
uf250-04.cnf fulfilled No. of Restarts: 1628 No. of Flips: 3154 time to process: 6 seconds.
uf250-04.cnf fulfilled No. of Restarts: 1408 No. of Flips: 2724 time to process: 6 seconds.
uf250-04.cnf fulfilled No. of Restarts: 453 No. of Flips: 1784 time to process: 9 seconds.
uf250-04.cnf fulfilled No. of Restarts: 463 No. of Flips: 2145 time to process: 2 seconds.
uf250-04.cnf fulfilled No. of Restarts: 599 No. of Flips: 1673 time to process: 2 seconds.
uf250-04.cnf fulfilled No. of Restarts: 1121 No. of Flips: 4332 time to process: 7 seconds.
uf250-04.cnf fulfilled No. of Restarts: 255 No. of Flips: 1386 time to process: 3 seconds.
uf250-04.cnf fulfilled No. of Restarts: 778 No. of Flips: 2423 time to process: 3 seconds.
uf250-04.cnf , deadline. Restarts: 1850
uf250-04.cnf fulfilled No. of Restarts: 840 No. of Flips: 3140 time to process: 3 seconds.
uf250-04.cnf fulfilled No. of Restarts: 686 No. of Flips: 2141 time to process: 6 seconds.
uf250-04.cnf fulfilled No. of Restarts: 490 No. of Flips: 1377 time to process: 7 seconds.
uf250-04.cnf fulfilled No. of Restarts: 365 No. of Flips: 1433 time to process: 1 seconds.
uf250-04.cnf fulfilled No. of Restarts: 658 No. of Flips: 3135 time to process: 4 seconds.
uf250-04.cnf fulfilled No. of Restarts: 902 No. of Flips: 4071 time to process: 3 seconds.
uf250-04.cnf fulfilled No. of Restarts: 234 No. of Flips: 4205 time to process: 4 seconds.
uf250-04.cnf fulfilled No. of Restarts: 1164 No. of Flips: 2043 time to process: 9 seconds.
uf250-04.cnf fulfilled No. of Restarts: 88 No. of Flips: 3717 time to process: 4 seconds.
uf250-04.cnf fulfilled No. of Restarts: 162 No. of Flips: 3074 time to process: 4 seconds.
uf250-04.cnf fulfilled No. of Restarts: 148 No. of Flips: 1731 time to process: 3 seconds.
uf250-04.cnf fulfilled No. of Restarts: 403 No. of Flips: 4255 time to process: 1 seconds.
uf250-04.cnf , deadline. Restarts: 1850
uf250-04.cnf fulfilled No. of Restarts: 885 No. of Flips: 2396 time to process: 3 seconds.
uf250-04.cnf fulfilled No. of Restarts: 578 No. of Flips: 3697 time to process: 2 seconds.
uf250-04.cnf fulfilled No. of Restarts: 117 No. of Flips: 2219 time to process: 2 seconds.
uf250-04.cnf fulfilled No. of Restarts: 989 No. of Flips: 4161 time to process: 6 seconds.
uf250-04.cnf fulfilled No. of Restarts: 579 No. of Flips: 3783 time to process: 4 seconds.
uf250-04.cnf fulfilled No. of Restarts: 899 No. of Flips: 4551 time to process: 7 seconds.
uf250-04.cnf fulfilled No. of Restarts: 1414 No. of Flips: 4750 time to process: 11 seconds.
uf250-04.cnf fulfilled No. of Restarts: 390 No. of Flips: 2140 time to process: 1 seconds.
uf250-04.cnf fulfilled No. of Restarts: 705 No. of Flips: 4161 time to process: 9 seconds.
uf250-04.cnf , deadline. Restarts: 1850
uf250-04.cnf fulfilled No. of Restarts: 162 No. of Flips: 4474 time to process: 0 seconds.
uf250-04.cnf fulfilled No. of Restarts: 864 No. of Flips: 4796 time to process: 3 seconds.
uf250-04.cnf fulfilled No. of Restarts: 101 No. of Flips: 997 time to process: 3 seconds.
uf250-04.cnf fulfilled No. of Restarts: 381 No. of Flips: 2960 time to process: 1 seconds.
uf250-04.cnf fulfilled No. of Restarts: 120 No. of Flips: 1807 time to process: 2 seconds.
uf250-04.cnf fulfilled No. of Restarts: 425 No. of Flips: 2408 time to process: 4 seconds.
uf250-04.cnf fulfilled No. of Restarts: 104 No. of Flips: 780 time to process: 3 seconds.
uf250-04.cnf fulfilled No. of Restarts: 731 No. of Flips: 2740 time to process: 3 seconds.
uf250-04.cnf fulfilled No. of Restarts: 1469 No. of Flips: 2637 time to process: 10 seconds.
uf250-04.cnf fulfilled No. of Restarts: 1446 No. of Flips: 3699 time to process: 6 seconds.
uf250-04.cnf fulfilled No. of Restarts: 72 No. of Flips: 4768 time to process: 1 seconds.
uf250-04.cnf fulfilled No. of Restarts: 219 No. of Flips: 1640 time to process: 3 seconds.
uf250-04.cnf fulfilled No. of Restarts: 104 No. of Flips: 1730 time to process: 5 seconds.
uf250-04.cnf fulfilled No. of Restarts: 831 No. of Flips: 1602 time to process: 4 seconds.
uf250-04.cnf fulfilled No. of Restarts: 725 No. of Flips: 889 time to process: 10 seconds.
uf250-04.cnf fulfilled No. of Restarts: 1410 No. of Flips: 3425 time to process: 6 seconds.
uf250-04.cnf fulfilled No. of Restarts: 519 No. of Flips: 2971 time to process: 4 seconds.
uf250-04.cnf fulfilled No. of Restarts: 553 No. of Flips: 3468 time to process: 4 seconds.
uf250-04.cnf fulfilled No. of Restarts: 1230 No. of Flips: 4599 time to process: 5 seconds.
uf250-04.cnf , deadline. Restarts: 1850
uf250-04.cnf , deadline. Restarts: 1850
uf250-04.cnf fulfilled No. of Restarts: 1392 No. of Flips: 1313 time to process: 5 seconds.
uf250-04.cnf fulfilled No. of Restarts: 1370 No. of Flips: 3973 time to process: 7 seconds.
uf250-04.cnf fulfilled No. of Restarts: 456 No. of Flips: 1729 time to process: 2 seconds.
uf250-04.cnf fulfilled No. of Restarts: 1217 No. of Flips: 3365 time to process: 10 seconds.
uf250-04.cnf fulfilled No. of Restarts: 1631 No. of Flips: 3780 time to process: 11 seconds.
uf250-04.cnf fulfilled No. of Restarts: 1078 No. of Flips: 2670 time to process: 4 seconds.
uf250-04.cnf fulfilled No. of Restarts: 135 No. of Flips: 1069 time to process: 0 seconds.
uf250-04.cnf fulfilled No. of Restarts: 1413 No. of Flips: 4407 time to process: 15 seconds.
uf250-04.cnf fulfilled No. of Restarts: 1377 No. of Flips: 3690 time to process: 5 seconds.
uf250-04.cnf fulfilled No. of Restarts: 785 No. of Flips: 2261 time to process: 5 seconds.
uf250-04.cnf fulfilled No. of Restarts: 71 No. of Flips: 1082 time to process: 2 seconds.
uf250-04.cnf , deadline. Restarts: 1850
uf250-04.cnf fulfilled No. of Restarts: 778 No. of Flips: 1375 time to process: 3 seconds.
uf250-04.cnf , deadline. Restarts: 1850
uf250-04.cnf fulfilled No. of Restarts: 910 No. of Flips: 2829 time to process: 3 seconds.
uf250-04.cnf fulfilled No. of Restarts: 922 No. of Flips: 2278 time to process: 7 seconds.
uf250-04.cnf fulfilled No. of Restarts: 166 No. of Flips: 1502 time to process: 2 seconds.
uf250-04.cnf fulfilled No. of Restarts: 547 No. of Flips: 4737 time to process: 3 seconds.
uf250-04.cnf fulfilled No. of Restarts: 1164 No. of Flips: 720 time to process: 6 seconds.
uf250-04.cnf fulfilled No. of Restarts: 1682 No. of Flips: 3939 time to process: 10 seconds.
uf250-04.cnf fulfilled No. of Restarts: 300 No. of Flips: 3437 time to process: 1 seconds.
uf250-04.cnf fulfilled No. of Restarts: 641 No. of Flips: 4827 time to process: 6 seconds.
uf250-04.cnf fulfilled No. of Restarts: 761 No. of Flips: 3871 time to process: 4 seconds.
uf250-04.cnf fulfilled No. of Restarts: 1305 No. of Flips: 2424 time to process: 12 seconds.
uf250-04.cnf fulfilled No. of Restarts: 944 No. of Flips: 1819 time to process: 4 seconds.
uf250-04.cnf fulfilled No. of Restarts: 833 No. of Flips: 4575 time to process: 4 seconds.
uf250-04.cnf fulfilled No. of Restarts: 1106 No. of Flips: 3150 time to process: 6 seconds.
uf250-04.cnf fulfilled No. of Restarts: 819 No. of Flips: 2212 time to process: 4 seconds.
uf250-04.cnf , deadline. Restarts: 1850
uf250-04.cnf fulfilled No. of Restarts: 934 No. of Flips: 4670 time to process: 3 seconds.
uf250-04.cnf fulfilled No. of Restarts: 248 No. of Flips: 4872 time to process: 3 seconds.
uf250-04.cnf fulfilled No. of Restarts: 151 No. of Flips: 2068 time to process: 5 seconds.
uf250-04.cnf , deadline. Restarts: 1850
uf250-04.cnf fulfilled No. of Restarts: 37 No. of Flips: 2189 time to process: 0 seconds.
uf250-04.cnf , deadline. Restarts: 1850
uf250-04.cnf fulfilled No. of Restarts: 451 No. of Flips: 1470 time to process: 2 seconds.
uf250-04.cnf fulfilled No. of Restarts: 497 No. of Flips: 3662 time to process: 2 seconds.
uf250-04.cnf fulfilled No. of Restarts: 93 No. of Flips: 3834 time to process: 8 seconds.
uf250-04.cnf fulfilled No. of Restarts: 983 No. of Flips: 3383 time to process: 4 seconds.
uf250-04.cnf fulfilled No. of Restarts: 313 No. of Flips: 3999 time to process: 1 seconds.
uf250-04.cnf fulfilled No. of Restarts: 1526 No. of Flips: 4001 time to process: 11 seconds.
uf250-04.cnf fulfilled No. of Restarts: 484 No. of Flips: 2799 time to process: 3 seconds.
uf250-04.cnf fulfilled No. of Restarts: 1376 No. of Flips: 1343 time to process: 6 seconds.
uf250-04.cnf fulfilled No. of Restarts: 322 No. of Flips: 4163 time to process: 6 seconds.
uf250-04.cnf fulfilled No. of Restarts: 751 No. of Flips: 4925 time to process: 5 seconds.
uf250-04.cnf fulfilled No. of Restarts: 238 No. of Flips: 3231 time to process: 8 seconds.
uf250-04.cnf fulfilled No. of Restarts: 1260 No. of Flips: 2972 time to process: 5 seconds.
uf250-04.cnf fulfilled No. of Restarts: 718 No. of Flips: 2045 time to process: 5 seconds.
uf250-04.cnf fulfilled No. of Restarts: 1059 No. of Flips: 3878 time to process: 9 seconds.
uf250-04.cnf fulfilled No. of Restarts: 1669 No. of Flips: 4939 time to process: 8 seconds.
uf250-04.cnf fulfilled No. of Restarts: 1583 No. of Flips: 4313 time to process: 10 seconds.
uf250-04.cnf fulfilled No. of Restarts: 1406 No. of Flips: 4538 time to process: 6 seconds.
uf250-04.cnf fulfilled No. of Restarts: 899 No. of Flips: 4330 time to process: 4 seconds.
uf250-04.cnf fulfilled No. of Restarts: 836 No. of Flips: 4860 time to process: 3 seconds.
uf250-04.cnf fulfilled No. of Restarts: 127 No. of Flips: 1929 time to process: 2 seconds.
uf250-04.cnf fulfilled No. of Restarts: 1028 No. of Flips: 4728 time to process: 4 seconds.
uf250-04.cnf fulfilled No. of Restarts: 238 No. of Flips: 2947 time to process: 2 seconds.
uf250-04.cnf fulfilled No. of Restarts: 1842 No. of Flips: 3006 time to process: 12 seconds.
uf250-04.cnf fulfilled No. of Restarts: 1376 No. of Flips: 3992 time to process: 6 seconds.
uf250-04.cnf fulfilled No. of Restarts: 857 No. of Flips: 4239 time to process: 5 seconds.
uf250-04.cnf fulfilled No. of Restarts: 111 No. of Flips: 2722 time to process: 6 seconds.
uf250-04.cnf fulfilled No. of Restarts: 1338 No. of Flips: 2205 time to process: 6 seconds.
uf250-04.cnf fulfilled No. of Restarts: 239 No. of Flips: 4065 time to process: 2 seconds.
uf250-04.cnf fulfilled No. of Restarts: 227 No. of Flips: 2289 time to process: 3 seconds.
uf250-04.cnf fulfilled No. of Restarts: 572 No. of Flips: 1698 time to process: 4 seconds.
uf250-04.cnf fulfilled No. of Restarts: 450 No. of Flips: 2969 time to process: 8 seconds.
uf250-04.cnf fulfilled No. of Restarts: 94 No. of Flips: 4180 time to process: 0 seconds.
uf250-04.cnf fulfilled No. of Restarts: 1750 No. of Flips: 1819 time to process: 7 seconds.
uf250-04.cnf fulfilled No. of Restarts: 160 No. of Flips: 4220 time to process: 0 seconds.
uf250-04.cnf fulfilled No. of Restarts: 113 No. of Flips: 3205 time to process: 1 seconds.
uf250-04.cnf fulfilled No. of Restarts: 1149 No. of Flips: 4834 time to process: 11 seconds.
uf250-04.cnf fulfilled No. of Restarts: 143 No. of Flips: 3678 time to process: 0 seconds.
uf250-04.cnf , deadline. Restarts: 1850
uf250-04.cnf fulfilled No. of Restarts: 25 No. of Flips: 1716 time to process: 0 seconds.
uf250-04.cnf fulfilled No. of Restarts: 819 No. of Flips: 3315 time to process: 3 seconds.
uf250-04.cnf fulfilled No. of Restarts: 112 No. of Flips: 2583 time to process: 4 seconds.
uf250-04.cnf fulfilled No. of Restarts: 679 No. of Flips: 1015 time to process: 10 seconds.
uf250-04.cnf , deadline. Restarts: 1850
uf250-04.cnf fulfilled No. of Restarts: 140 No. of Flips: 1887 time to process: 0 seconds.
uf250-04.cnf fulfilled No. of Restarts: 139 No. of Flips: 4363 time to process: 0 seconds.
uf250-04.cnf fulfilled No. of Restarts: 260 No. of Flips: 2378 time to process: 7 seconds.
uf250-04.cnf fulfilled No. of Restarts: 1276 No. of Flips: 3953 time to process: 5 seconds.
uf250-04.cnf fulfilled No. of Restarts: 967 No. of Flips: 2097 time to process: 8 seconds.
uf250-04.cnf fulfilled No. of Restarts: 1537 No. of Flips: 4326 time to process: 6 seconds.
uf250-04.cnf fulfilled No. of Restarts: 1177 No. of Flips: 1524 time to process: 6 seconds.
uf250-04.cnf fulfilled No. of Restarts: 335 No. of Flips: 4240 time to process: 2 seconds.
uf250-04.cnf , deadline. Restarts: 1850
uf250-04.cnf fulfilled No. of Restarts: 601 No. of Flips: 3911 time to process: 2 seconds.
uf250-04.cnf fulfilled No. of Restarts: 392 No. of Flips: 2107 time to process: 1 seconds.
uf250-04.cnf fulfilled No. of Restarts: 1023 No. of Flips: 4265 time to process: 7 seconds.
uf250-04.cnf fulfilled No. of Restarts: 580 No. of Flips: 2023 time to process: 2 seconds.
uf250-04.cnf fulfilled No. of Restarts: 512 No. of Flips: 4227 time to process: 3 seconds.
uf250-04.cnf fulfilled No. of Restarts: 141 No. of Flips: 1439 time to process: 5 seconds.
uf250-04.cnf fulfilled No. of Restarts: 449 No. of Flips: 713 time to process: 2 seconds.
uf250-04.cnf fulfilled No. of Restarts: 292 No. of Flips: 4203 time to process: 6 seconds.
uf250-04.cnf fulfilled No. of Restarts: 834 No. of Flips: 4337 time to process: 8 seconds.
uf250-04.cnf fulfilled No. of Restarts: 839 No. of Flips: 2152 time to process: 3 seconds.
uf250-04.cnf fulfilled No. of Restarts: 1073 No. of Flips: 4138 time to process: 4 seconds.
uf250-04.cnf fulfilled No. of Restarts: 323 No. of Flips: 2185 time to process: 3 seconds.
uf250-04.cnf fulfilled No. of Restarts: 118 No. of Flips: 2289 time to process: 4 seconds.
uf250-04.cnf fulfilled No. of Restarts: 114 No. of Flips: 4214 time to process: 1 seconds.
uf250-04.cnf fulfilled No. of Restarts: 94 No. of Flips: 3155 time to process: 6 seconds.
uf250-04.cnf fulfilled No. of Restarts: 1763 No. of Flips: 3717 time to process: 8 seconds.
uf250-04.cnf fulfilled No. of Restarts: 1504 No. of Flips: 2416 time to process: 6 seconds.
uf250-04.cnf fulfilled No. of Restarts: 1288 No. of Flips: 1727 time to process: 7 seconds.
uf250-04.cnf fulfilled No. of Restarts: 107 No. of Flips: 3292 time to process: 0 seconds.
uf250-04.cnf , deadline. Restarts: 1850
uf250-04.cnf fulfilled No. of Restarts: 469 No. of Flips: 3332 time to process: 2 seconds.
uf250-04.cnf fulfilled No. of Restarts: 109 No. of Flips: 2278 time to process: 0 seconds.
uf250-04.cnf , deadline. Restarts: 1850
uf250-04.cnf fulfilled No. of Restarts: 142 No. of Flips: 3120 time to process: 0 seconds.
uf250-04.cnf fulfilled No. of Restarts: 1286 No. of Flips: 3486 time to process: 12 seconds.
uf250-04.cnf fulfilled No. of Restarts: 296 No. of Flips: 3392 time to process: 1 seconds.
uf250-04.cnf fulfilled No. of Restarts: 940 No. of Flips: 2934 time to process: 10 seconds.
uf250-04.cnf fulfilled No. of Restarts: 1060 No. of Flips: 3900 time to process: 9 seconds.
uf250-04.cnf fulfilled No. of Restarts: 277 No. of Flips: 4681 time to process: 3 seconds.
uf250-04.cnf fulfilled No. of Restarts: 571 No. of Flips: 4960 time to process: 3 seconds.
uf250-04.cnf fulfilled No. of Restarts: 986 No. of Flips: 2227 time to process: 7 seconds.
uf250-04.cnf fulfilled No. of Restarts: 369 No. of Flips: 3016 time to process: 1 seconds.
uf250-04.cnf fulfilled No. of Restarts: 180 No. of Flips: 3304 time to process: 3 seconds.
uf250-04.cnf fulfilled No. of Restarts: 1472 No. of Flips: 4122 time to process: 8 seconds.
uf250-04.cnf fulfilled No. of Restarts: 306 No. of Flips: 3234 time to process: 5 seconds.
uf250-04.cnf , deadline. Restarts: 1850
uf250-04.cnf fulfilled No. of Restarts: 1417 No. of Flips: 4471 time to process: 6 seconds.
uf250-04.cnf fulfilled No. of Restarts: 3 No. of Flips: 2880 time to process: 1 seconds.
uf250-04.cnf fulfilled No. of Restarts: 1631 No. of Flips: 2560 time to process: 14 seconds.
uf250-04.cnf fulfilled No. of Restarts: 200 No. of Flips: 2246 time to process: 0 seconds.
uf250-04.cnf fulfilled No. of Restarts: 1183 No. of Flips: 1660 time to process: 5 seconds.
uf250-04.cnf fulfilled No. of Restarts: 362 No. of Flips: 1166 time to process: 4 seconds.
uf250-04.cnf fulfilled No. of Restarts: 1052 No. of Flips: 3831 time to process: 9 seconds.
uf250-04.cnf fulfilled No. of Restarts: 832 No. of Flips: 3110 time to process: 3 seconds.
uf250-04.cnf , deadline. Restarts: 1850
uf250-04.cnf , deadline. Restarts: 1850
uf250-04.cnf fulfilled No. of Restarts: 21 No. of Flips: 3516 time to process: 0 seconds.
uf250-04.cnf fulfilled No. of Restarts: 368 No. of Flips: 4016 time to process: 1 seconds.
uf250-04.cnf fulfilled No. of Restarts: 916 No. of Flips: 2231 time to process: 10 seconds.
uf250-04.cnf , deadline. Restarts: 1850
uf250-04.cnf fulfilled No. of Restarts: 611 No. of Flips: 2674 time to process: 2 seconds.
uf250-04.cnf fulfilled No. of Restarts: 889 No. of Flips: 918 time to process: 3 seconds.
uf250-04.cnf fulfilled No. of Restarts: 280 No. of Flips: 689 time to process: 1 seconds.
uf250-04.cnf fulfilled No. of Restarts: 1228 No. of Flips: 1627 time to process: 12 seconds.
uf250-04.cnf fulfilled No. of Restarts: 941 No. of Flips: 2062 time to process: 4 seconds.
uf250-04.cnf fulfilled No. of Restarts: 2 No. of Flips: 2679 time to process: 0 seconds.
uf250-04.cnf fulfilled No. of Restarts: 278 No. of Flips: 3854 time to process: 4 seconds.
uf250-04.cnf fulfilled No. of Restarts: 1583 No. of Flips: 2054 time to process: 10 seconds.
uf250-04.cnf fulfilled No. of Restarts: 1407 No. of Flips: 1881 time to process: 6 seconds.
uf250-04.cnf fulfilled No. of Restarts: 76 No. of Flips: 4494 time to process: 2 seconds.
uf250-04.cnf fulfilled No. of Restarts: 762 No. of Flips: 2974 time to process: 4 seconds.
uf250-04.cnf fulfilled No. of Restarts: 1200 No. of Flips: 3856 time to process: 13 seconds.
uf250-04.cnf fulfilled No. of Restarts: 775 No. of Flips: 3042 time to process: 3 seconds.
uf250-04.cnf fulfilled No. of Restarts: 373 No. of Flips: 3798 time to process: 1 seconds.
uf250-04.cnf fulfilled No. of Restarts: 1223 No. of Flips: 4335 time to process: 8 seconds.
uf250-04.cnf fulfilled No. of Restarts: 100 No. of Flips: 1544 time to process: 0 seconds.
uf250-04.cnf fulfilled No. of Restarts: 1568 No. of Flips: 3085 time to process: 8 seconds.
uf250-04.cnf fulfilled No. of Restarts: 460 No. of Flips: 1491 time to process: 3 seconds.
uf250-04.cnf , deadline. Restarts: 1850
uf250-04.cnf fulfilled No. of Restarts: 392 No. of Flips: 1985 time to process: 1 seconds.
uf250-04.cnf fulfilled No. of Restarts: 1645 No. of Flips: 2544 time to process: 7 seconds.
uf250-04.cnf fulfilled No. of Restarts: 60 No. of Flips: 4912 time to process: 0 seconds.
uf250-04.cnf fulfilled No. of Restarts: 992 No. of Flips: 4444 time to process: 12 seconds.
uf250-04.cnf fulfilled No. of Restarts: 1400 No. of Flips: 2211 time to process: 6 seconds.
uf250-04.cnf fulfilled No. of Restarts: 312 No. of Flips: 3425 time to process: 3 seconds.
uf250-04.cnf fulfilled No. of Restarts: 1116 No. of Flips: 916 time to process: 4 seconds.
uf250-04.cnf fulfilled No. of Restarts: 152 No. of Flips: 4502 time to process: 2 seconds.
uf250-04.cnf fulfilled No. of Restarts: 258 No. of Flips: 1205 time to process: 8 seconds.
uf250-04.cnf fulfilled No. of Restarts: 1049 No. of Flips: 1852 time to process: 8 seconds.
uf250-04.cnf , deadline. Restarts: 1850
uf250-04.cnf fulfilled No. of Restarts: 195 No. of Flips: 4843 time to process: 0 seconds.
uf250-04.cnf fulfilled No. of Restarts: 607 No. of Flips: 4900 time to process: 2 seconds.
uf250-04.cnf fulfilled No. of Restarts: 742 No. of Flips: 4069 time to process: 7 seconds.
uf250-04.cnf fulfilled No. of Restarts: 307 No. of Flips: 2910 time to process: 1 seconds.
uf250-04.cnf fulfilled No. of Restarts: 1200 No. of Flips: 880 time to process: 11 seconds.
uf250-04.cnf fulfilled No. of Restarts: 1150 No. of Flips: 2696 time to process: 4 seconds.
uf250-04.cnf fulfilled No. of Restarts: 767 No. of Flips: 4099 time to process: 6 seconds.
uf250-04.cnf , deadline. Restarts: 1850
uf250-04.cnf , deadline. Restarts: 1850
uf250-04.cnf fulfilled No. of Restarts: 147 No. of Flips: 1374 time to process: 0 seconds.
uf250-04.cnf , deadline. Restarts: 1850
uf250-04.cnf fulfilled No. of Restarts: 1053 No. of Flips: 4179 time to process: 4 seconds.
uf250-04.cnf , deadline. Restarts: 1850
uf250-04.cnf fulfilled No. of Restarts: 189 No. of Flips: 1816 time to process: 0 seconds.
uf250-04.cnf fulfilled No. of Restarts: 601 No. of Flips: 2237 time to process: 2 seconds.
uf250-04.cnf fulfilled No. of Restarts: 672 No. of Flips: 3948 time to process: 7 seconds.
uf250-04.cnf fulfilled No. of Restarts: 1029 No. of Flips: 2175 time to process: 4 seconds.
uf250-04.cnf fulfilled No. of Restarts: 604 No. of Flips: 3616 time to process: 5 seconds.
uf250-04.cnf , deadline. Restarts: 1850
uf250-04.cnf fulfilled No. of Restarts: 319 No. of Flips: 1625 time to process: 1 seconds.
uf250-04.cnf fulfilled No. of Restarts: 64 No. of Flips: 1544 time to process: 5 seconds.
uf250-04.cnf , deadline. Restarts: 1850
uf250-04.cnf fulfilled No. of Restarts: 1407 No. of Flips: 2542 time to process: 6 seconds.
uf250-04.cnf fulfilled No. of Restarts: 217 No. of Flips: 3004 time to process: 0 seconds.
uf250-04.cnf fulfilled No. of Restarts: 54 No. of Flips: 4790 time to process: 1 seconds.
uf250-04.cnf fulfilled No. of Restarts: 266 No. of Flips: 4474 time to process: 7 seconds.
uf250-04.cnf fulfilled No. of Restarts: 1620 No. of Flips: 4296 time to process: 8 seconds.
uf250-04.cnf , deadline. Restarts: 1850
uf250-04.cnf fulfilled No. of Restarts: 50 No. of Flips: 4063 time to process: 0 seconds.
uf250-04.cnf fulfilled No. of Restarts: 574 No. of Flips: 4770 time to process: 10 seconds.
uf250-04.cnf fulfilled No. of Restarts: 1602 No. of Flips: 1120 time to process: 6 seconds.
uf250-04.cnf fulfilled No. of Restarts: 1174 No. of Flips: 2026 time to process: 10 seconds.
uf250-04.cnf fulfilled No. of Restarts: 956 No. of Flips: 3186 time to process: 4 seconds.
uf250-04.cnf fulfilled No. of Restarts: 547 No. of Flips: 2177 time to process: 2 seconds.
uf250-04.cnf fulfilled No. of Restarts: 394 No. of Flips: 1358 time to process: 2 seconds.
uf250-04.cnf fulfilled No. of Restarts: 1831 No. of Flips: 4899 time to process: 12 seconds.
uf250-04.cnf fulfilled No. of Restarts: 894 No. of Flips: 3236 time to process: 4 seconds.
uf250-04.cnf fulfilled No. of Restarts: 1665 No. of Flips: 2225 time to process: 6 seconds.
uf250-04.cnf fulfilled No. of Restarts: 700 No. of Flips: 1099 time to process: 5 seconds.
uf250-04.cnf fulfilled No. of Restarts: 360 No. of Flips: 1370 time to process: 1 seconds.
uf250-04.cnf fulfilled No. of Restarts: 962 No. of Flips: 2017 time to process: 5 seconds.
uf250-04.cnf fulfilled No. of Restarts: 594 No. of Flips: 4349 time to process: 8 seconds.
uf250-04.cnf fulfilled No. of Restarts: 766 No. of Flips: 2463 time to process: 3 seconds.
uf250-04.cnf fulfilled No. of Restarts: 1588 No. of Flips: 3510 time to process: 6 seconds.
uf250-04.cnf fulfilled No. of Restarts: 649 No. of Flips: 4582 time to process: 2 seconds.
uf250-04.cnf fulfilled No. of Restarts: 548 No. of Flips: 1032 time to process: 4 seconds.
uf250-04.cnf fulfilled No. of Restarts: 282 No. of Flips: 3689 time to process: 2 seconds.
uf250-04.cnf fulfilled No. of Restarts: 31 No. of Flips: 4959 time to process: 5 seconds.
uf250-04.cnf fulfilled No. of Restarts: 513 No. of Flips: 2197 time to process: 2 seconds.
uf250-04.cnf fulfilled No. of Restarts: 1 No. of Flips: 3550 time to process: 0 seconds.
uf250-04.cnf , deadline. Restarts: 1850
uf250-04.cnf fulfilled No. of Restarts: 100 No. of Flips: 2315 time to process: 0 seconds.
uf250-04.cnf fulfilled No. of Restarts: 1117 No. of Flips: 3542 time to process: 12 seconds.
uf250-04.cnf , deadline. Restarts: 1850
uf250-04.cnf fulfilled No. of Restarts: 93 No. of Flips: 3301 time to process: 0 seconds.
uf250-04.cnf fulfilled No. of Restarts: 173 No. of Flips: 3190 time to process: 0 seconds.
uf250-04.cnf fulfilled No. of Restarts: 961 No. of Flips: 3516 time to process: 4 seconds.
uf250-04.cnf fulfilled No. of Restarts: 61 No. of Flips: 3433 time to process: 3 seconds.
uf250-04.cnf , deadline. Restarts: 1850
uf250-04.cnf fulfilled No. of Restarts: 300 No. of Flips: 4679 time to process: 1 seconds.
uf250-04.cnf fulfilled No. of Restarts: 556 No. of Flips: 1803 time to process: 2 seconds.
uf250-04.cnf fulfilled No. of Restarts: 776 No. of Flips: 2621 time to process: 7 seconds.
uf250-04.cnf , deadline. Restarts: 1850
uf250-04.cnf fulfilled No. of Restarts: 898 No. of Flips: 4355 time to process: 4 seconds.
uf250-04.cnf fulfilled No. of Restarts: 204 No. of Flips: 3808 time to process: 0 seconds.
uf250-04.cnf fulfilled No. of Restarts: 1278 No. of Flips: 1985 time to process: 8 seconds.
uf250-04.cnf fulfilled No. of Restarts: 373 No. of Flips: 1062 time to process: 4 seconds.
uf250-04.cnf fulfilled No. of Restarts: 1203 No. of Flips: 4606 time to process: 11 seconds.
uf250-04.cnf fulfilled No. of Restarts: 788 No. of Flips: 1976 time to process: 3 seconds.
uf250-04.cnf fulfilled No. of Restarts: 241 No. of Flips: 3467 time to process: 1 seconds.
uf250-04.cnf fulfilled No. of Restarts: 752 No. of Flips: 2416 time to process: 11 seconds.
uf250-04.cnf fulfilled No. of Restarts: 973 No. of Flips: 4228 time to process: 4 seconds.
uf250-04.cnf fulfilled No. of Restarts: 1119 No. of Flips: 3351 time to process: 5 seconds.
uf250-04.cnf fulfilled No. of Restarts: 1291 No. of Flips: 2823 time to process: 11 seconds.
uf250-04.cnf fulfilled No. of Restarts: 116 No. of Flips: 2967 time to process: 4 seconds.
uf250-04.cnf fulfilled No. of Restarts: 1440 No. of Flips: 1731 time to process: 8 seconds.
uf250-04.cnf , deadline. Restarts: 1850
uf250-04.cnf fulfilled No. of Restarts: 152 No. of Flips: 2942 time to process: 0 seconds.
uf250-04.cnf fulfilled No. of Restarts: 1123 No. of Flips: 2582 time to process: 12 seconds.
uf250-04.cnf fulfilled No. of Restarts: 772 No. of Flips: 4223 time to process: 3 seconds.
uf250-04.cnf fulfilled No. of Restarts: 1414 No. of Flips: 1741 time to process: 6 seconds.
uf250-04.cnf fulfilled No. of Restarts: 242 No. of Flips: 3793 time to process: 1 seconds.
uf250-04.cnf fulfilled No. of Restarts: 697 No. of Flips: 2646 time to process: 6 seconds.
uf250-04.cnf fulfilled No. of Restarts: 738 No. of Flips: 1734 time to process: 3 seconds.
uf250-04.cnf fulfilled No. of Restarts: 1187 No. of Flips: 3365 time to process: 9 seconds.
uf250-04.cnf fulfilled No. of Restarts: 1720 No. of Flips: 2093 time to process: 7 seconds.
uf250-04.cnf fulfilled No. of Restarts: 1484 No. of Flips: 3114 time to process: 10 seconds.
uf250-04.cnf fulfilled No. of Restarts: 850 No. of Flips: 2025 time to process: 7 seconds.
uf250-04.cnf fulfilled No. of Restarts: 1225 No. of Flips: 1643 time to process: 5 seconds.
uf250-04.cnf fulfilled No. of Restarts: 421 No. of Flips: 693 time to process: 1 seconds.
uf250-04.cnf fulfilled No. of Restarts: 388 No. of Flips: 1676 time to process: 1 seconds.
uf250-04.cnf , deadline. Restarts: 1850
uf250-04.cnf fulfilled No. of Restarts: 502 No. of Flips: 4234 time to process: 2 seconds.
uf250-04.cnf fulfilled No. of Restarts: 448 No. of Flips: 2120 time to process: 2 seconds.
uf250-04.cnf , deadline. Restarts: 1850
uf250-04.cnf fulfilled No. of Restarts: 732 No. of Flips: 4229 time to process: 3 seconds.
uf250-04.cnf fulfilled No. of Restarts: 1043 No. of Flips: 4237 time to process: 4 seconds.
uf250-04.cnf fulfilled No. of Restarts: 792 No. of Flips: 4224 time to process: 3 seconds.
uf250-04.cnf fulfilled No. of Restarts: 644 No. of Flips: 2161 time to process: 2 seconds.
uf250-04.cnf fulfilled No. of Restarts: 125 No. of Flips: 3157 time to process: 1 seconds.
uf250-04.cnf fulfilled No. of Restarts: 259 No. of Flips: 4043 time to process: 7 seconds.
uf250-04.cnf fulfilled No. of Restarts: 230 No. of Flips: 622 time to process: 8 seconds.
uf250-04.cnf fulfilled No. of Restarts: 53 No. of Flips: 1758 time to process: 0 seconds.
uf250-04.cnf fulfilled No. of Restarts: 152 No. of Flips: 3553 time to process: 4 seconds.
uf250-04.cnf fulfilled No. of Restarts: 1073 No. of Flips: 3838 time to process: 5 seconds.
uf250-04.cnf fulfilled No. of Restarts: 412 No. of Flips: 4712 time to process: 4 seconds.
uf250-04.cnf fulfilled No. of Restarts: 1036 No. of Flips: 4582 time to process: 8 seconds.
uf250-04.cnf fulfilled No. of Restarts: 59 No. of Flips: 4483 time to process: 1 seconds.
uf250-04.cnf fulfilled No. of Restarts: 570 No. of Flips: 4313 time to process: 3 seconds.
uf250-04.cnf fulfilled No. of Restarts: 989 No. of Flips: 928 time to process: 4 seconds.
uf250-04.cnf fulfilled No. of Restarts: 302 No. of Flips: 3208 time to process: 1 seconds.
uf250-04.cnf fulfilled No. of Restarts: 199 No. of Flips: 4441 time to process: 2 seconds.
uf250-04.cnf fulfilled No. of Restarts: 300 No. of Flips: 1700 time to process: 1 seconds.
uf250-04.cnf fulfilled No. of Restarts: 1819 No. of Flips: 2866 time to process: 9 seconds.
uf250-04.cnf fulfilled No. of Restarts: 874 No. of Flips: 4420 time to process: 3 seconds.
uf250-04.cnf fulfilled No. of Restarts: 426 No. of Flips: 4752 time to process: 4 seconds.
uf250-04.cnf fulfilled No. of Restarts: 627 No. of Flips: 3548 time to process: 2 seconds.
uf250-04.cnf fulfilled No. of Restarts: 62 No. of Flips: 4919 time to process: 4 seconds.
uf250-04.cnf fulfilled No. of Restarts: 1391 No. of Flips: 849 time to process: 5 seconds.
uf250-04.cnf fulfilled No. of Restarts: 523 No. of Flips: 1693 time to process: 2 seconds.
uf250-04.cnf fulfilled No. of Restarts: 538 No. of Flips: 2950 time to process: 3 seconds.
uf250-04.cnf fulfilled No. of Restarts: 176 No. of Flips: 2317 time to process: 2 seconds.
uf250-04.cnf fulfilled No. of Restarts: 125 No. of Flips: 4176 time to process: 2 seconds.
uf250-04.cnf fulfilled No. of Restarts: 1365 No. of Flips: 4707 time to process: 6 seconds.
uf250-04.cnf fulfilled No. of Restarts: 139 No. of Flips: 3873 time to process: 5 seconds.
uf250-04.cnf , deadline. Restarts: 1850
uf250-04.cnf fulfilled No. of Restarts: 1177 No. of Flips: 970 time to process: 5 seconds.
uf250-04.cnf fulfilled No. of Restarts: 264 No. of Flips: 4489 time to process: 1 seconds.
uf250-04.cnf fulfilled No. of Restarts: 1376 No. of Flips: 4994 time to process: 7 seconds.
uf250-04.cnf fulfilled No. of Restarts: 71 No. of Flips: 1706 time to process: 0 seconds.
uf250-04.cnf fulfilled No. of Restarts: 4 No. of Flips: 2636 time to process: 1 seconds.
uf250-04.cnf fulfilled No. of Restarts: 1747 No. of Flips: 3851 time to process: 13 seconds.
uf250-04.cnf fulfilled No. of Restarts: 727 No. of Flips: 4643 time to process: 3 seconds.
uf250-04.cnf fulfilled No. of Restarts: 803 No. of Flips: 3539 time to process: 4 seconds.
uf250-04.cnf , deadline. Restarts: 1850
uf250-04.cnf fulfilled No. of Restarts: 593 No. of Flips: 3888 time to process: 2 seconds.
uf250-04.cnf fulfilled No. of Restarts: 1335 No. of Flips: 3748 time to process: 6 seconds.
uf250-04.cnf fulfilled No. of Restarts: 696 No. of Flips: 4492 time to process: 9 seconds.
uf250-04.cnf fulfilled No. of Restarts: 636 No. of Flips: 2489 time to process: 2 seconds.
uf250-04.cnf fulfilled No. of Restarts: 94 No. of Flips: 3448 time to process: 2 seconds.
uf250-04.cnf fulfilled No. of Restarts: 244 No. of Flips: 3793 time to process: 3 seconds.
uf250-04.cnf fulfilled No. of Restarts: 203 No. of Flips: 4111 time to process: 1 seconds.
uf250-04.cnf fulfilled No. of Restarts: 1847 No. of Flips: 3307 time to process: 15 seconds.
uf250-04.cnf fulfilled No. of Restarts: 211 No. of Flips: 4423 time to process: 0 seconds.
uf250-04.cnf fulfilled No. of Restarts: 1348 No. of Flips: 4716 time to process: 10 seconds.
uf250-04.cnf fulfilled No. of Restarts: 487 No. of Flips: 2410 time to process: 6 seconds.
uf250-04.cnf fulfilled No. of Restarts: 1687 No. of Flips: 4232 time to process: 8 seconds.
uf250-04.cnf fulfilled No. of Restarts: 1290 No. of Flips: 2077 time to process: 5 seconds.
uf250-04.cnf , deadline. Restarts: 1850
uf250-04.cnf fulfilled No. of Restarts: 665 No. of Flips: 4222 time to process: 2 seconds.
uf250-04.cnf fulfilled No. of Restarts: 856 No. of Flips: 1061 time to process: 3 seconds.
uf250-04.cnf fulfilled No. of Restarts: 418 No. of Flips: 935 time to process: 2 seconds.
uf250-04.cnf fulfilled No. of Restarts: 886 No. of Flips: 2690 time to process: 10 seconds.
uf250-04.cnf fulfilled No. of Restarts: 1655 No. of Flips: 2404 time to process: 9 seconds.
uf250-04.cnf fulfilled No. of Restarts: 684 No. of Flips: 4757 time to process: 2 seconds.
uf250-04.cnf fulfilled No. of Restarts: 172 No. of Flips: 4369 time to process: 1 seconds.
uf250-04.cnf fulfilled No. of Restarts: 1764 No. of Flips: 1533 time to process: 10 seconds.
uf250-04.cnf fulfilled No. of Restarts: 1685 No. of Flips: 4851 time to process: 7 seconds.
uf250-04.cnf fulfilled No. of Restarts: 510 No. of Flips: 2230 time to process: 3 seconds.
uf250-04.cnf fulfilled No. of Restarts: 183 No. of Flips: 4042 time to process: 3 seconds.
uf250-04.cnf , deadline. Restarts: 1850
uf250-04.cnf , deadline. Restarts: 1850
uf250-04.cnf fulfilled No. of Restarts: 196 No. of Flips: 1851 time to process: 1 seconds.
uf250-04.cnf fulfilled No. of Restarts: 29 No. of Flips: 1305 time to process: 7 seconds.
uf250-04.cnf fulfilled No. of Restarts: 1505 No. of Flips: 4407 time to process: 11 seconds.
uf250-04.cnf fulfilled No. of Restarts: 1094 No. of Flips: 4608 time to process: 4 seconds.
uf250-04.cnf fulfilled No. of Restarts: 558 No. of Flips: 4791 time to process: 5 seconds.
uf250-04.cnf fulfilled No. of Restarts: 1133 No. of Flips: 2603 time to process: 6 seconds.
uf250-04.cnf fulfilled No. of Restarts: 140 No. of Flips: 4647 time to process: 0 seconds.
uf250-04.cnf , deadline. Restarts: 1850
uf250-04.cnf , deadline. Restarts: 1850
uf250-04.cnf fulfilled No. of Restarts: 123 No. of Flips: 4767 time to process: 0 seconds.
uf250-04.cnf fulfilled No. of Restarts: 273 No. of Flips: 2344 time to process: 3 seconds.
uf250-04.cnf fulfilled No. of Restarts: 1770 No. of Flips: 4708 time to process: 12 seconds.
uf250-04.cnf fulfilled No. of Restarts: 223 No. of Flips: 1750 time to process: 1 seconds.
uf250-04.cnf fulfilled No. of Restarts: 551 No. of Flips: 3864 time to process: 9 seconds.
uf250-04.cnf fulfilled No. of Restarts: 178 No. of Flips: 3963 time to process: 0 seconds.
uf250-04.cnf fulfilled No. of Restarts: 116 No. of Flips: 3697 time to process: 7 seconds.
uf250-04.cnf fulfilled No. of Restarts: 999 No. of Flips: 1219 time to process: 4 seconds.
uf250-04.cnf , deadline. Restarts: 1850
uf250-04.cnf fulfilled No. of Restarts: 73 No. of Flips: 1900 time to process: 0 seconds.
uf250-04.cnf fulfilled No. of Restarts: 624 No. of Flips: 2560 time to process: 2 seconds.
uf250-04.cnf fulfilled No. of Restarts: 290 No. of Flips: 4096 time to process: 6 seconds.
uf250-04.cnf fulfilled No. of Restarts: 740 No. of Flips: 1489 time to process: 9 seconds.
uf250-04.cnf fulfilled No. of Restarts: 391 No. of Flips: 2248 time to process: 1 seconds.
uf250-04.cnf fulfilled No. of Restarts: 855 No. of Flips: 3052 time to process: 6 seconds.
uf250-04.cnf , deadline. Restarts: 1850
uf250-04.cnf fulfilled No. of Restarts: 225 No. of Flips: 3408 time to process: 1 seconds.
uf250-04.cnf fulfilled No. of Restarts: 512 No. of Flips: 3779 time to process: 3 seconds.
uf250-04.cnf , deadline. Restarts: 1850
uf250-04.cnf fulfilled No. of Restarts: 1096 No. of Flips: 2845 time to process: 4 seconds.
uf250-04.cnf fulfilled No. of Restarts: 774 No. of Flips: 4831 time to process: 4 seconds.
uf250-04.cnf fulfilled No. of Restarts: 54 No. of Flips: 4296 time to process: 0 seconds.
uf250-04.cnf , deadline. Restarts: 1850
uf250-04.cnf fulfilled No. of Restarts: 3 No. of Flips: 2216 time to process: 0 seconds.
uf250-04.cnf fulfilled No. of Restarts: 992 No. of Flips: 4990 time to process: 4 seconds.
uf250-04.cnf fulfilled No. of Restarts: 895 No. of Flips: 2731 time to process: 7 seconds.
uf250-04.cnf fulfilled No. of Restarts: 1580 No. of Flips: 2873 time to process: 8 seconds.
uf250-04.cnf fulfilled No. of Restarts: 323 No. of Flips: 4281 time to process: 1 seconds.
uf250-04.cnf fulfilled No. of Restarts: 1533 No. of Flips: 967 time to process: 8 seconds.
uf250-04.cnf fulfilled No. of Restarts: 721 No. of Flips: 1896 time to process: 3 seconds.
uf250-04.cnf , deadline. Restarts: 1850
uf250-04.cnf fulfilled No. of Restarts: 145 No. of Flips: 1912 time to process: 0 seconds.
uf250-04.cnf fulfilled No. of Restarts: 425 No. of Flips: 4486 time to process: 1 seconds.
uf250-04.cnf fulfilled No. of Restarts: 646 No. of Flips: 4985 time to process: 4 seconds.
uf250-04.cnf fulfilled No. of Restarts: 195 No. of Flips: 2382 time to process: 1 seconds.
uf250-04.cnf fulfilled No. of Restarts: 261 No. of Flips: 3716 time to process: 8 seconds.
uf250-04.cnf fulfilled No. of Restarts: 551 No. of Flips: 4061 time to process: 2 seconds.
uf250-04.cnf fulfilled No. of Restarts: 126 No. of Flips: 3832 time to process: 1 seconds.
uf250-04.cnf fulfilled No. of Restarts: 565 No. of Flips: 1996 time to process: 7 seconds.
uf250-04.cnf fulfilled No. of Restarts: 207 No. of Flips: 4102 time to process: 0 seconds.
uf250-04.cnf fulfilled No. of Restarts: 1 No. of Flips: 2853 time to process: 1 seconds.
uf250-04.cnf fulfilled No. of Restarts: 1239 No. of Flips: 3026 time to process: 13 seconds.
uf250-04.cnf fulfilled No. of Restarts: 246 No. of Flips: 4518 time to process: 1 seconds.
uf250-04.cnf fulfilled No. of Restarts: 932 No. of Flips: 4662 time to process: 5 seconds.
uf250-04.cnf fulfilled No. of Restarts: 366 No. of Flips: 2796 time to process: 4 seconds.
uf250-04.cnf fulfilled No. of Restarts: 1238 No. of Flips: 2192 time to process: 6 seconds.
uf250-04.cnf fulfilled No. of Restarts: 355 No. of Flips: 1339 time to process: 8 seconds.
uf250-04.cnf fulfilled No. of Restarts: 495 No. of Flips: 4100 time to process: 2 seconds.
uf250-04.cnf fulfilled No. of Restarts: 583 No. of Flips: 4308 time to process: 4 seconds.
uf250-04.cnf fulfilled No. of Restarts: 200 No. of Flips: 1605 time to process: 6 seconds.
uf250-04.cnf fulfilled No. of Restarts: 503 No. of Flips: 3829 time to process: 6 seconds.
uf250-04.cnf fulfilled No. of Restarts: 709 No. of Flips: 2290 time to process: 10 seconds.
uf250-04.cnf fulfilled No. of Restarts: 412 No. of Flips: 3275 time to process: 1 seconds.
uf250-04.cnf fulfilled No. of Restarts: 474 No. of Flips: 1814 time to process: 2 seconds.
uf250-04.cnf fulfilled No. of Restarts: 1468 No. of Flips: 3285 time to process: 9 seconds.
uf250-04.cnf fulfilled No. of Restarts: 820 No. of Flips: 4704 time to process: 9 seconds.
uf250-04.cnf , deadline. Restarts: 1850
uf250-04.cnf fulfilled No. of Restarts: 266 No. of Flips: 4362 time to process: 1 seconds.
uf250-04.cnf fulfilled No. of Restarts: 31 No. of Flips: 1259 time to process: 6 seconds.
uf250-04.cnf , deadline. Restarts: 1850
uf250-04.cnf , deadline. Restarts: 1850
uf250-04.cnf fulfilled No. of Restarts: 190 No. of Flips: 754 time to process: 0 seconds.
uf250-04.cnf fulfilled No. of Restarts: 905 No. of Flips: 1264 time to process: 4 seconds.
uf250-04.cnf , deadline. Restarts: 1850
uf250-04.cnf fulfilled No. of Restarts: 759 No. of Flips: 4491 time to process: 3 seconds.
uf250-04.cnf fulfilled No. of Restarts: 1182 No. of Flips: 1324 time to process: 9 seconds.
uf250-04.cnf fulfilled No. of Restarts: 203 No. of Flips: 1799 time to process: 0 seconds.
uf250-04.cnf fulfilled No. of Restarts: 1039 No. of Flips: 4057 time to process: 6 seconds.
uf250-04.cnf fulfilled No. of Restarts: 238 No. of Flips: 2718 time to process: 2 seconds.
uf250-04.cnf fulfilled No. of Restarts: 75 No. of Flips: 4617 time to process: 5 seconds.
uf250-04.cnf fulfilled No. of Restarts: 1523 No. of Flips: 2930 time to process: 8 seconds.
uf250-04.cnf fulfilled No. of Restarts: 28 No. of Flips: 2417 time to process: 4 seconds.
uf250-04.cnf fulfilled No. of Restarts: 935 No. of Flips: 3713 time to process: 7 seconds.
uf250-04.cnf , deadline. Restarts: 1850
uf250-04.cnf , deadline. Restarts: 1850
uf250-04.cnf fulfilled No. of Restarts: 957 No. of Flips: 1278 time to process: 4 seconds.
uf250-04.cnf fulfilled No. of Restarts: 210 No. of Flips: 762 time to process: 0 seconds.
uf250-04.cnf fulfilled No. of Restarts: 1184 No. of Flips: 2412 time to process: 8 seconds.
uf250-04.cnf fulfilled No. of Restarts: 145 No. of Flips: 1982 time to process: 3 seconds.
uf250-04.cnf fulfilled No. of Restarts: 672 No. of Flips: 2375 time to process: 2 seconds.
uf250-04.cnf fulfilled No. of Restarts: 144 No. of Flips: 1069 time to process: 4 seconds.
uf250-04.cnf fulfilled No. of Restarts: 1805 No. of Flips: 2887 time to process: 12 seconds.
uf250-04.cnf , deadline. Restarts: 1850
uf250-04.cnf fulfilled No. of Restarts: 12 No. of Flips: 3218 time to process: 0 seconds.
uf250-04.cnf fulfilled No. of Restarts: 1271 No. of Flips: 3102 time to process: 5 seconds.
uf250-04.cnf fulfilled No. of Restarts: 429 No. of Flips: 4012 time to process: 4 seconds.
uf250-04.cnf fulfilled No. of Restarts: 60 No. of Flips: 2774 time to process: 6 seconds.
uf250-04.cnf fulfilled No. of Restarts: 373 No. of Flips: 4403 time to process: 3 seconds.
uf250-04.cnf fulfilled No. of Restarts: 896 No. of Flips: 2516 time to process: 5 seconds.
uf250-04.cnf fulfilled No. of Restarts: 648 No. of Flips: 4787 time to process: 6 seconds.
uf250-04.cnf fulfilled No. of Restarts: 316 No. of Flips: 3917 time to process: 3 seconds.
uf250-04.cnf fulfilled No. of Restarts: 1438 No. of Flips: 2160 time to process: 11 seconds.
uf250-04.cnf fulfilled No. of Restarts: 671 No. of Flips: 4776 time to process: 2 seconds.
uf250-04.cnf fulfilled No. of Restarts: 1532 No. of Flips: 3706 time to process: 6 seconds.
uf250-04.cnf fulfilled No. of Restarts: 464 No. of Flips: 2266 time to process: 2 seconds.
uf250-04.cnf , deadline. Restarts: 1850
uf250-04.cnf fulfilled No. of Restarts: 965 No. of Flips: 4385 time to process: 4 seconds.
uf250-04.cnf fulfilled No. of Restarts: 22 No. of Flips: 3866 time to process: 3 seconds.
uf250-04.cnf fulfilled No. of Restarts: 628 No. of Flips: 978 time to process: 7 seconds.
uf250-04.cnf fulfilled No. of Restarts: 925 No. of Flips: 2754 time to process: 4 seconds.
uf250-04.cnf , deadline. Restarts: 1850
uf250-04.cnf fulfilled No. of Restarts: 1556 No. of Flips: 2524 time to process: 6 seconds.
uf250-04.cnf fulfilled No. of Restarts: 923 No. of Flips: 1154 time to process: 3 seconds.
uf250-04.cnf fulfilled No. of Restarts: 1789 No. of Flips: 1859 time to process: 12 seconds.
uf250-04.cnf , deadline. Restarts: 1850
uf250-04.cnf fulfilled No. of Restarts: 163 No. of Flips: 3913 time to process: 0 seconds.
uf250-04.cnf fulfilled No. of Restarts: 1729 No. of Flips: 1103 time to process: 14 seconds.
uf250-04.cnf fulfilled No. of Restarts: 222 No. of Flips: 798 time to process: 1 seconds.
uf250-04.cnf fulfilled No. of Restarts: 777 No. of Flips: 1183 time to process: 3 seconds.
uf250-04.cnf fulfilled No. of Restarts: 803 No. of Flips: 4764 time to process: 10 seconds.
uf250-04.cnf fulfilled No. of Restarts: 223 No. of Flips: 2452 time to process: 2 seconds.
uf250-04.cnf fulfilled No. of Restarts: 1530 No. of Flips: 4777 time to process: 6 seconds.
uf250-04.cnf fulfilled No. of Restarts: 1225 No. of Flips: 1976 time to process: 12 seconds.
uf250-04.cnf fulfilled No. of Restarts: 76 No. of Flips: 4307 time to process: 0 seconds.
uf250-04.cnf fulfilled No. of Restarts: 1646 No. of Flips: 2599 time to process: 7 seconds.
uf250-04.cnf fulfilled No. of Restarts: 392 No. of Flips: 2909 time to process: 4 seconds.
uf250-04.cnf fulfilled No. of Restarts: 88 No. of Flips: 4525 time to process: 3 seconds.
uf250-04.cnf , deadline. Restarts: 1850
uf250-04.cnf , deadline. Restarts: 1850
uf250-04.cnf , deadline. Restarts: 1850
uf250-04.cnf , deadline. Restarts: 1850
uf250-04.cnf fulfilled No. of Restarts: 1352 No. of Flips: 2638 time to process: 5 seconds.
uf250-04.cnf fulfilled No. of Restarts: 514 No. of Flips: 4097 time to process: 2 seconds.
uf250-04.cnf fulfilled No. of Restarts: 167 No. of Flips: 2705 time to process: 6 seconds.
uf250-04.cnf fulfilled No. of Restarts: 1384 No. of Flips: 4857 time to process: 7 seconds.
uf250-04.cnf fulfilled No. of Restarts: 1800 No. of Flips: 2093 time to process: 7 seconds.
uf250-04.cnf fulfilled No. of Restarts: 487 No. of Flips: 3362 time to process: 2 seconds.
uf250-04.cnf fulfilled No. of Restarts: 1103 No. of Flips: 4855 time to process: 12 seconds.
uf250-04.cnf , deadline. Restarts: 1850
uf250-04.cnf fulfilled No. of Restarts: 63 No. of Flips: 4274 time to process: 0 seconds.
uf250-04.cnf , deadline. Restarts: 1850
uf250-04.cnf fulfilled No. of Restarts: 921 No. of Flips: 1223 time to process: 4 seconds.
uf250-04.cnf fulfilled No. of Restarts: 902 No. of Flips: 2193 time to process: 7 seconds.
uf250-04.cnf fulfilled No. of Restarts: 64 No. of Flips: 3471 time to process: 0 seconds.
uf250-04.cnf fulfilled No. of Restarts: 177 No. of Flips: 2440 time to process: 0 seconds.
uf250-04.cnf , deadline. Restarts: 1850
uf250-04.cnf fulfilled No. of Restarts: 679 No. of Flips: 4879 time to process: 2 seconds.
uf250-04.cnf fulfilled No. of Restarts: 1663 No. of Flips: 1349 time to process: 7 seconds.
uf250-04.cnf fulfilled No. of Restarts: 1305 No. of Flips: 4552 time to process: 11 seconds.
uf250-04.cnf fulfilled No. of Restarts: 829 No. of Flips: 3039 time to process: 3 seconds.
uf250-04.cnf fulfilled No. of Restarts: 428 No. of Flips: 1416 time to process: 7 seconds.
uf250-04.cnf fulfilled No. of Restarts: 142 No. of Flips: 4906 time to process: 1 seconds.
uf250-04.cnf fulfilled No. of Restarts: 218 No. of Flips: 3488 time to process: 7 seconds.
uf250-04.cnf fulfilled No. of Restarts: 412 No. of Flips: 1737 time to process: 1 seconds.
uf250-04.cnf fulfilled No. of Restarts: 499 No. of Flips: 4087 time to process: 3 seconds.
uf250-04.cnf , deadline. Restarts: 1850
uf250-04.cnf fulfilled No. of Restarts: 929 No. of Flips: 3700 time to process: 4 seconds.
uf250-04.cnf fulfilled No. of Restarts: 377 No. of Flips: 2646 time to process: 1 seconds.
uf250-04.cnf fulfilled No. of Restarts: 274 No. of Flips: 4248 time to process: 9 seconds.
uf250-04.cnf , deadline. Restarts: 1850
uf250-04.cnf , deadline. Restarts: 1850
uf250-04.cnf fulfilled No. of Restarts: 102 No. of Flips: 4728 time to process: 0 seconds.
uf250-04.cnf fulfilled No. of Restarts: 1667 No. of Flips: 3666 time to process: 14 seconds.
uf250-04.cnf fulfilled No. of Restarts: 186 No. of Flips: 3927 time to process: 1 seconds.
uf250-04.cnf , deadline. Restarts: 1850
uf250-04.cnf fulfilled No. of Restarts: 991 No. of Flips: 4038 time to process: 4 seconds.
uf250-04.cnf fulfilled No. of Restarts: 206 No. of Flips: 1598 time to process: 0 seconds.
uf250-04.cnf fulfilled No. of Restarts: 554 No. of Flips: 2530 time to process: 5 seconds.
uf250-04.cnf fulfilled No. of Restarts: 149 No. of Flips: 4092 time to process: 5 seconds.
uf250-04.cnf fulfilled No. of Restarts: 155 No. of Flips: 3410 time to process: 4 seconds.
uf250-04.cnf fulfilled No. of Restarts: 594 No. of Flips: 4938 time to process: 6 seconds.
uf250-04.cnf fulfilled No. of Restarts: 55 No. of Flips: 594 time to process: 2 seconds.
uf250-04.cnf fulfilled No. of Restarts: 605 No. of Flips: 2031 time to process: 10 seconds.
uf250-04.cnf fulfilled No. of Restarts: 1610 No. of Flips: 2919 time to process: 11 seconds.
uf250-04.cnf , deadline. Restarts: 1850
uf250-04.cnf fulfilled No. of Restarts: 210 No. of Flips: 2468 time to process: 0 seconds.
uf250-04.cnf , deadline. Restarts: 1850
uf250-04.cnf fulfilled No. of Restarts: 878 No. of Flips: 1469 time to process: 3 seconds.
uf250-04.cnf fulfilled No. of Restarts: 707 No. of Flips: 1867 time to process: 7 seconds.
uf250-04.cnf fulfilled No. of Restarts: 744 No. of Flips: 762 time to process: 3 seconds.
uf250-04.cnf , deadline. Restarts: 1850
uf250-04.cnf fulfilled No. of Restarts: 295 No. of Flips: 1450 time to process: 1 seconds.
uf250-04.cnf fulfilled No. of Restarts: 34 No. of Flips: 2092 time to process: 1 seconds.
uf250-04.cnf fulfilled No. of Restarts: 1313 No. of Flips: 1441 time to process: 8 seconds.
uf250-04.cnf fulfilled No. of Restarts: 1351 No. of Flips: 708 time to process: 8 seconds.
uf250-04.cnf fulfilled No. of Restarts: 252 No. of Flips: 2614 time to process: 1 seconds.
uf250-04.cnf fulfilled No. of Restarts: 362 No. of Flips: 4648 time to process: 1 seconds.
uf250-04.cnf fulfilled No. of Restarts: 19 No. of Flips: 4867 time to process: 7 seconds.
uf250-04.cnf fulfilled No. of Restarts: 1638 No. of Flips: 1386 time to process: 8 seconds.
uf250-04.cnf fulfilled No. of Restarts: 276 No. of Flips: 3519 time to process: 1 seconds.
uf250-04.cnf fulfilled No. of Restarts: 439 No. of Flips: 4831 time to process: 10 seconds.
uf250-04.cnf fulfilled No. of Restarts: 448 No. of Flips: 1707 time to process: 4 seconds.
uf250-04.cnf fulfilled No. of Restarts: 1066 No. of Flips: 3307 time to process: 4 seconds.
uf250-04.cnf fulfilled No. of Restarts: 1552 No. of Flips: 1139 time to process: 6 seconds.
uf250-04.cnf fulfilled No. of Restarts: 185 No. of Flips: 4736 time to process: 3 seconds.
uf250-04.cnf , deadline. Restarts: 1850
uf250-04.cnf fulfilled No. of Restarts: 400 No. of Flips: 4105 time to process: 1 seconds.
uf250-04.cnf , deadline. Restarts: 1850
uf250-04.cnf fulfilled No. of Restarts: 34 No. of Flips: 4014 time to process: 0 seconds.
uf250-04.cnf fulfilled No. of Restarts: 588 No. of Flips: 3304 time to process: 2 seconds.
uf250-04.cnf fulfilled No. of Restarts: 569 No. of Flips: 3347 time to process: 7 seconds.
uf250-04.cnf fulfilled No. of Restarts: 1305 No. of Flips: 1377 time to process: 6 seconds.
uf250-04.cnf fulfilled No. of Restarts: 981 No. of Flips: 1353 time to process: 5 seconds.
uf250-04.cnf fulfilled No. of Restarts: 1333 No. of Flips: 4680 time to process: 7 seconds.
uf250-04.cnf , deadline. Restarts: 1850
uf250-04.cnf fulfilled No. of Restarts: 49 No. of Flips: 1529 time to process: 0 seconds.
uf250-04.cnf fulfilled No. of Restarts: 550 No. of Flips: 2524 time to process: 2 seconds.
uf250-04.cnf fulfilled No. of Restarts: 852 No. of Flips: 2924 time to process: 4 seconds.
uf250-04.cnf fulfilled No. of Restarts: 122 No. of Flips: 1837 time to process: 0 seconds.
uf250-04.cnf fulfilled No. of Restarts: 183 No. of Flips: 2495 time to process: 3 seconds.
uf250-04.cnf fulfilled No. of Restarts: 974 No. of Flips: 1258 time to process: 9 seconds.
uf250-04.cnf fulfilled No. of Restarts: 96 No. of Flips: 1625 time to process: 0 seconds.
uf250-04.cnf fulfilled No. of Restarts: 87 No. of Flips: 4951 time to process: 2 seconds.
uf250-04.cnf , deadline. Restarts: 1850
uf250-04.cnf fulfilled No. of Restarts: 290 No. of Flips: 3222 time to process: 1 seconds.
uf250-04.cnf fulfilled No. of Restarts: 371 No. of Flips: 3701 time to process: 8 seconds.
uf250-04.cnf fulfilled No. of Restarts: 1356 No. of Flips: 4045 time to process: 5 seconds.
uf250-04.cnf fulfilled No. of Restarts: 630 No. of Flips: 1386 time to process: 2 seconds.
uf250-04.cnf fulfilled No. of Restarts: 96 No. of Flips: 4416 time to process: 7 seconds.
uf250-04.cnf fulfilled No. of Restarts: 1604 No. of Flips: 4113 time to process: 7 seconds.
uf250-04.cnf fulfilled No. of Restarts: 274 No. of Flips: 4689 time to process: 8 seconds.
uf250-04.cnf fulfilled No. of Restarts: 116 No. of Flips: 2926 time to process: 0 seconds.
uf250-04.cnf fulfilled No. of Restarts: 506 No. of Flips: 1837 time to process: 4 seconds.
uf250-04.cnf fulfilled No. of Restarts: 36 No. of Flips: 3523 time to process: 4 seconds.
uf250-04.cnf fulfilled No. of Restarts: 1546 No. of Flips: 4345 time to process: 10 seconds.
uf250-04.cnf fulfilled No. of Restarts: 492 No. of Flips: 2690 time to process: 6 seconds.
uf250-04.cnf fulfilled No. of Restarts: 654 No. of Flips: 2624 time to process: 4 seconds.
uf250-04.cnf fulfilled No. of Restarts: 1777 No. of Flips: 3321 time to process: 10 seconds.
uf250-04.cnf fulfilled No. of Restarts: 1194 No. of Flips: 3080 time to process: 5 seconds.
uf250-04.cnf fulfilled No. of Restarts: 1002 No. of Flips: 4766 time to process: 4 seconds.
uf250-04.cnf fulfilled No. of Restarts: 576 No. of Flips: 2244 time to process: 5 seconds.
uf250-04.cnf fulfilled No. of Restarts: 291 No. of Flips: 1508 time to process: 1 seconds.
uf250-04.cnf fulfilled No. of Restarts: 1061 No. of Flips: 2897 time to process: 7 seconds.
uf250-04.cnf fulfilled No. of Restarts: 873 No. of Flips: 2857 time to process: 9 seconds.
uf250-04.cnf fulfilled No. of Restarts: 992 No. of Flips: 3384 time to process: 4 seconds.
uf250-04.cnf fulfilled No. of Restarts: 1755 No. of Flips: 4711 time to process: 8 seconds.
uf250-04.cnf fulfilled No. of Restarts: 452 No. of Flips: 2408 time to process: 2 seconds.
uf250-04.cnf fulfilled No. of Restarts: 184 No. of Flips: 3288 time to process: 6 seconds.
uf250-04.cnf fulfilled No. of Restarts: 923 No. of Flips: 1367 time to process: 6 seconds.
uf250-04.cnf fulfilled No. of Restarts: 1352 No. of Flips: 1587 time to process: 6 seconds.
uf250-04.cnf fulfilled No. of Restarts: 516 No. of Flips: 4593 time to process: 5 seconds.
uf250-04.cnf fulfilled No. of Restarts: 191 No. of Flips: 2507 time to process: 4 seconds.
uf250-04.cnf fulfilled No. of Restarts: 585 No. of Flips: 1417 time to process: 4 seconds.
uf250-04.cnf fulfilled No. of Restarts: 959 No. of Flips: 2322 time to process: 7 seconds.
uf250-04.cnf fulfilled No. of Restarts: 97 No. of Flips: 2113 time to process: 3 seconds.
uf250-04.cnf fulfilled No. of Restarts: 1201 No. of Flips: 4636 time to process: 5 seconds.
uf250-04.cnf , deadline. Restarts: 1850
uf250-04.cnf fulfilled No. of Restarts: 423 No. of Flips: 1294 time to process: 1 seconds.
uf250-04.cnf fulfilled No. of Restarts: 9 No. of Flips: 4700 time to process: 0 seconds.
uf250-04.cnf , deadline. Restarts: 1850
uf250-04.cnf fulfilled No. of Restarts: 51 No. of Flips: 4165 time to process: 0 seconds.
uf250-04.cnf fulfilled No. of Restarts: 1833 No. of Flips: 4261 time to process: 7 seconds.
uf250-04.cnf fulfilled No. of Restarts: 1645 No. of Flips: 2882 time to process: 13 seconds.
uf250-04.cnf fulfilled No. of Restarts: 1617 No. of Flips: 1932 time to process: 8 seconds.
uf250-04.cnf fulfilled No. of Restarts: 584 No. of Flips: 3335 time to process: 2 seconds.
uf250-04.cnf fulfilled No. of Restarts: 541 No. of Flips: 2802 time to process: 7 seconds.
uf250-04.cnf fulfilled No. of Restarts: 4 No. of Flips: 1562 time to process: 0 seconds.
uf250-04.cnf fulfilled No. of Restarts: 47 No. of Flips: 2220 time to process: 0 seconds.
uf250-04.cnf fulfilled No. of Restarts: 711 No. of Flips: 4085 time to process: 3 seconds.
uf250-04.cnf fulfilled No. of Restarts: 1365 No. of Flips: 2458 time to process: 6 seconds.
uf250-04.cnf fulfilled No. of Restarts: 372 No. of Flips: 4962 time to process: 4 seconds.
uf250-04.cnf fulfilled No. of Restarts: 1705 No. of Flips: 1772 time to process: 8 seconds.
uf250-04.cnf fulfilled No. of Restarts: 1129 No. of Flips: 1856 time to process: 8 seconds.
uf250-04.cnf , deadline. Restarts: 1850
uf250-04.cnf fulfilled No. of Restarts: 397 No. of Flips: 1811 time to process: 1 seconds.
uf250-04.cnf fulfilled No. of Restarts: 377 No. of Flips: 4165 time to process: 7 seconds.
uf250-04.cnf fulfilled No. of Restarts: 302 No. of Flips: 4739 time to process: 1 seconds.
uf250-04.cnf fulfilled No. of Restarts: 269 No. of Flips: 4277 time to process: 5 seconds.
uf250-04.cnf fulfilled No. of Restarts: 291 No. of Flips: 2739 time to process: 2 seconds.
uf250-04.cnf fulfilled No. of Restarts: 1 No. of Flips: 1642 time to process: 1 seconds.
uf250-04.cnf fulfilled No. of Restarts: 873 No. of Flips: 2483 time to process: 7 seconds.
uf250-04.cnf fulfilled No. of Restarts: 643 No. of Flips: 3258 time to process: 6 seconds.
uf250-04.cnf fulfilled No. of Restarts: 638 No. of Flips: 3859 time to process: 7 seconds.
uf250-04.cnf fulfilled No. of Restarts: 1110 No. of Flips: 2883 time to process: 4 seconds.
uf250-04.cnf fulfilled No. of Restarts: 1843 No. of Flips: 1668 time to process: 14 seconds.
uf250-04.cnf fulfilled No. of Restarts: 1045 No. of Flips: 4863 time to process: 4 seconds.
uf250-04.cnf fulfilled No. of Restarts: 708 No. of Flips: 1666 time to process: 3 seconds.
uf250-04.cnf fulfilled No. of Restarts: 233 No. of Flips: 2946 time to process: 1 seconds.
uf250-04.cnf fulfilled No. of Restarts: 275 No. of Flips: 1206 time to process: 1 seconds.
uf250-04.cnf fulfilled No. of Restarts: 401 No. of Flips: 2815 time to process: 7 seconds.
uf250-04.cnf fulfilled No. of Restarts: 23 No. of Flips: 1384 time to process: 0 seconds.
uf250-04.cnf fulfilled No. of Restarts: 496 No. of Flips: 4528 time to process: 2 seconds.
uf250-04.cnf , deadline. Restarts: 1850
uf250-04.cnf fulfilled No. of Restarts: 1451 No. of Flips: 4413 time to process: 6 seconds.
uf250-04.cnf fulfilled No. of Restarts: 269 No. of Flips: 3703 time to process: 2 seconds.
uf250-04.cnf fulfilled No. of Restarts: 1354 No. of Flips: 4858 time to process: 5 seconds.
uf250-04.cnf fulfilled No. of Restarts: 404 No. of Flips: 4145 time to process: 2 seconds.
uf250-04.cnf fulfilled No. of Restarts: 1755 No. of Flips: 811 time to process: 7 seconds.
uf250-04.cnf fulfilled No. of Restarts: 21 No. of Flips: 1873 time to process: 0 seconds.
uf250-04.cnf fulfilled No. of Restarts: 922 No. of Flips: 2185 time to process: 6 seconds.
uf250-04.cnf fulfilled No. of Restarts: 275 No. of Flips: 3681 time to process: 1 seconds.
uf250-04.cnf fulfilled No. of Restarts: 426 No. of Flips: 1664 time to process: 9 seconds.
uf250-04.cnf fulfilled No. of Restarts: 1628 No. of Flips: 3724 time to process: 7 seconds.
uf250-04.cnf fulfilled No. of Restarts: 708 No. of Flips: 1415 time to process: 3 seconds.
uf250-04.cnf fulfilled No. of Restarts: 858 No. of Flips: 1095 time to process: 3 seconds.
