# Supplementary material for: Completion Probabilities and Parallel Restart Strategies under an Imposed Deadline
Source: PLoS One. 2016 Oct 12;11(10):e0164605. doi: 10.1371/journal.pone.0164605 (PMC5061357; doi:10.1371/journal.pone.0164605)
Supplement: S1 File — The file “S1_File.zip” is the data gathered from the experiments regarding completion probability. (ZIP) [file pone.0164605.s004.zip › results_Multi_r1950.7439999999997.txt]

uf250-04.cnf fulfilled No. of Restarts: 412 No. of Flips: 3222 time to process: 1 seconds.
uf250-04.cnf fulfilled No. of Restarts: 1004 No. of Flips: 4649 time to process: 5 seconds.
uf250-04.cnf fulfilled No. of Restarts: 95 No. of Flips: 1712 time to process: 8 seconds.
uf250-04.cnf fulfilled No. of Restarts: 338 No. of Flips: 4876 time to process: 7 seconds.
uf250-04.cnf fulfilled No. of Restarts: 372 No. of Flips: 2689 time to process: 1 seconds.
uf250-04.cnf fulfilled No. of Restarts: 1668 No. of Flips: 3670 time to process: 8 seconds.
uf250-04.cnf fulfilled No. of Restarts: 687 No. of Flips: 2799 time to process: 3 seconds.
uf250-04.cnf fulfilled No. of Restarts: 904 No. of Flips: 4165 time to process: 8 seconds.
uf250-04.cnf fulfilled No. of Restarts: 526 No. of Flips: 2103 time to process: 3 seconds.
uf250-04.cnf fulfilled No. of Restarts: 8 No. of Flips: 1167 time to process: 3 seconds.
uf250-04.cnf fulfilled No. of Restarts: 153 No. of Flips: 663 time to process: 1 seconds.
uf250-04.cnf fulfilled No. of Restarts: 641 No. of Flips: 1141 time to process: 3 seconds.
uf250-04.cnf fulfilled No. of Restarts: 322 No. of Flips: 3461 time to process: 2 seconds.
uf250-04.cnf fulfilled No. of Restarts: 1794 No. of Flips: 3757 time to process: 9 seconds.
uf250-04.cnf fulfilled No. of Restarts: 458 No. of Flips: 3240 time to process: 8 seconds.
uf250-04.cnf fulfilled No. of Restarts: 1149 No. of Flips: 4567 time to process: 4 seconds.
uf250-04.cnf fulfilled No. of Restarts: 1391 No. of Flips: 4221 time to process: 5 seconds.
uf250-04.cnf fulfilled No. of Restarts: 991 No. of Flips: 1666 time to process: 4 seconds.
uf250-04.cnf fulfilled No. of Restarts: 1929 No. of Flips: 764 time to process: 10 seconds.
uf250-04.cnf fulfilled No. of Restarts: 126 No. of Flips: 3383 time to process: 0 seconds.
uf250-04.cnf fulfilled No. of Restarts: 677 No. of Flips: 3550 time to process: 4 seconds.
uf250-04.cnf , deadline. Restarts: 1950
uf250-04.cnf fulfilled No. of Restarts: 527 No. of Flips: 2177 time to process: 2 seconds.
uf250-04.cnf fulfilled No. of Restarts: 451 No. of Flips: 3954 time to process: 7 seconds.
uf250-04.cnf fulfilled No. of Restarts: 304 No. of Flips: 3590 time to process: 1 seconds.
uf250-04.cnf , deadline. Restarts: 1950
uf250-04.cnf fulfilled No. of Restarts: 207 No. of Flips: 3830 time to process: 0 seconds.
uf250-04.cnf , deadline. Restarts: 1950
uf250-04.cnf , deadline. Restarts: 1950
uf250-04.cnf , deadline. Restarts: 1950
uf250-04.cnf fulfilled No. of Restarts: 633 No. of Flips: 1642 time to process: 2 seconds.
uf250-04.cnf fulfilled No. of Restarts: 12 No. of Flips: 2738 time to process: 0 seconds.
uf250-04.cnf fulfilled No. of Restarts: 246 No. of Flips: 1765 time to process: 4 seconds.
uf250-04.cnf fulfilled No. of Restarts: 355 No. of Flips: 4123 time to process: 2 seconds.
uf250-04.cnf fulfilled No. of Restarts: 1321 No. of Flips: 4985 time to process: 6 seconds.
uf250-04.cnf fulfilled No. of Restarts: 1253 No. of Flips: 3894 time to process: 12 seconds.
uf250-04.cnf fulfilled No. of Restarts: 162 No. of Flips: 4337 time to process: 0 seconds.
uf250-04.cnf fulfilled No. of Restarts: 1800 No. of Flips: 4910 time to process: 8 seconds.
uf250-04.cnf fulfilled No. of Restarts: 1360 No. of Flips: 4391 time to process: 5 seconds.
uf250-04.cnf fulfilled No. of Restarts: 852 No. of Flips: 3018 time to process: 8 seconds.
uf250-04.cnf fulfilled No. of Restarts: 172 No. of Flips: 2975 time to process: 2 seconds.
uf250-04.cnf fulfilled No. of Restarts: 576 No. of Flips: 3178 time to process: 4 seconds.
uf250-04.cnf fulfilled No. of Restarts: 14 No. of Flips: 4730 time to process: 4 seconds.
uf250-04.cnf fulfilled No. of Restarts: 176 No. of Flips: 3509 time to process: 4 seconds.
uf250-04.cnf fulfilled No. of Restarts: 36 No. of Flips: 1891 time to process: 0 seconds.
uf250-04.cnf fulfilled No. of Restarts: 992 No. of Flips: 1193 time to process: 11 seconds.
uf250-04.cnf fulfilled No. of Restarts: 842 No. of Flips: 2178 time to process: 3 seconds.
uf250-04.cnf fulfilled No. of Restarts: 368 No. of Flips: 4814 time to process: 4 seconds.
uf250-04.cnf fulfilled No. of Restarts: 818 No. of Flips: 4821 time to process: 6 seconds.
uf250-04.cnf fulfilled No. of Restarts: 667 No. of Flips: 3444 time to process: 4 seconds.
uf250-04.cnf fulfilled No. of Restarts: 883 No. of Flips: 2778 time to process: 7 seconds.
uf250-04.cnf fulfilled No. of Restarts: 53 No. of Flips: 4241 time to process: 1 seconds.
uf250-04.cnf fulfilled No. of Restarts: 436 No. of Flips: 2304 time to process: 7 seconds.
uf250-04.cnf , deadline. Restarts: 1950
uf250-04.cnf fulfilled No. of Restarts: 640 No. of Flips: 1881 time to process: 2 seconds.
uf250-04.cnf fulfilled No. of Restarts: 257 No. of Flips: 2066 time to process: 1 seconds.
uf250-04.cnf fulfilled No. of Restarts: 1597 No. of Flips: 3966 time to process: 15 seconds.
uf250-04.cnf fulfilled No. of Restarts: 731 No. of Flips: 3834 time to process: 3 seconds.
uf250-04.cnf fulfilled No. of Restarts: 745 No. of Flips: 1855 time to process: 3 seconds.
uf250-04.cnf fulfilled No. of Restarts: 444 No. of Flips: 1387 time to process: 3 seconds.
uf250-04.cnf fulfilled No. of Restarts: 1172 No. of Flips: 2343 time to process: 9 seconds.
uf250-04.cnf fulfilled No. of Restarts: 440 No. of Flips: 4252 time to process: 2 seconds.
uf250-04.cnf fulfilled No. of Restarts: 1045 No. of Flips: 1369 time to process: 6 seconds.
uf250-04.cnf fulfilled No. of Restarts: 424 No. of Flips: 4796 time to process: 5 seconds.
uf250-04.cnf fulfilled No. of Restarts: 1055 No. of Flips: 4075 time to process: 4 seconds.
uf250-04.cnf fulfilled No. of Restarts: 153 No. of Flips: 2132 time to process: 8 seconds.
uf250-04.cnf fulfilled No. of Restarts: 178 No. of Flips: 2179 time to process: 0 seconds.
uf250-04.cnf fulfilled No. of Restarts: 1106 No. of Flips: 3222 time to process: 7 seconds.
uf250-04.cnf fulfilled No. of Restarts: 128 No. of Flips: 3566 time to process: 2 seconds.
uf250-04.cnf fulfilled No. of Restarts: 1709 No. of Flips: 3518 time to process: 14 seconds.
uf250-04.cnf fulfilled No. of Restarts: 456 No. of Flips: 1538 time to process: 1 seconds.
uf250-04.cnf fulfilled No. of Restarts: 904 No. of Flips: 1880 time to process: 5 seconds.
uf250-04.cnf fulfilled No. of Restarts: 1750 No. of Flips: 3992 time to process: 15 seconds.
uf250-04.cnf fulfilled No. of Restarts: 720 No. of Flips: 1428 time to process: 3 seconds.
uf250-04.cnf fulfilled No. of Restarts: 1316 No. of Flips: 884 time to process: 10 seconds.
uf250-04.cnf fulfilled No. of Restarts: 125 No. of Flips: 889 time to process: 0 seconds.
uf250-04.cnf fulfilled No. of Restarts: 183 No. of Flips: 2730 time to process: 1 seconds.
uf250-04.cnf , deadline. Restarts: 1950
uf250-04.cnf fulfilled No. of Restarts: 430 No. of Flips: 2582 time to process: 1 seconds.
uf250-04.cnf fulfilled No. of Restarts: 1105 No. of Flips: 3510 time to process: 6 seconds.
uf250-04.cnf , deadline. Restarts: 1950
uf250-04.cnf fulfilled No. of Restarts: 354 No. of Flips: 1377 time to process: 1 seconds.
uf250-04.cnf fulfilled No. of Restarts: 1289 No. of Flips: 2676 time to process: 5 seconds.
uf250-04.cnf fulfilled No. of Restarts: 360 No. of Flips: 3089 time to process: 2 seconds.
uf250-04.cnf fulfilled No. of Restarts: 480 No. of Flips: 1414 time to process: 2 seconds.
uf250-04.cnf fulfilled No. of Restarts: 205 No. of Flips: 3590 time to process: 7 seconds.
uf250-04.cnf fulfilled No. of Restarts: 1838 No. of Flips: 3131 time to process: 11 seconds.
uf250-04.cnf fulfilled No. of Restarts: 936 No. of Flips: 2067 time to process: 4 seconds.
uf250-04.cnf fulfilled No. of Restarts: 1208 No. of Flips: 4334 time to process: 5 seconds.
uf250-04.cnf fulfilled No. of Restarts: 224 No. of Flips: 2156 time to process: 4 seconds.
uf250-04.cnf fulfilled No. of Restarts: 1408 No. of Flips: 3893 time to process: 8 seconds.
uf250-04.cnf fulfilled No. of Restarts: 177 No. of Flips: 4740 time to process: 4 seconds.
uf250-04.cnf , deadline. Restarts: 1950
uf250-04.cnf fulfilled No. of Restarts: 75 No. of Flips: 2756 time to process: 0 seconds.
uf250-04.cnf fulfilled No. of Restarts: 212 No. of Flips: 3548 time to process: 8 seconds.
uf250-04.cnf fulfilled No. of Restarts: 129 No. of Flips: 1302 time to process: 2 seconds.
uf250-04.cnf fulfilled No. of Restarts: 989 No. of Flips: 1654 time to process: 8 seconds.
uf250-04.cnf fulfilled No. of Restarts: 237 No. of Flips: 4344 time to process: 1 seconds.
uf250-04.cnf fulfilled No. of Restarts: 1490 No. of Flips: 4032 time to process: 7 seconds.
uf250-04.cnf fulfilled No. of Restarts: 970 No. of Flips: 1439 time to process: 4 seconds.
uf250-04.cnf fulfilled No. of Restarts: 299 No. of Flips: 1252 time to process: 4 seconds.
uf250-04.cnf fulfilled No. of Restarts: 319 No. of Flips: 1817 time to process: 1 seconds.
uf250-04.cnf fulfilled No. of Restarts: 119 No. of Flips: 4802 time to process: 4 seconds.
uf250-04.cnf fulfilled No. of Restarts: 820 No. of Flips: 4984 time to process: 5 seconds.
uf250-04.cnf , deadline. Restarts: 1950
uf250-04.cnf fulfilled No. of Restarts: 117 No. of Flips: 4528 time to process: 0 seconds.
uf250-04.cnf fulfilled No. of Restarts: 467 No. of Flips: 4553 time to process: 9 seconds.
uf250-04.cnf fulfilled No. of Restarts: 1042 No. of Flips: 3859 time to process: 4 seconds.
uf250-04.cnf fulfilled No. of Restarts: 1688 No. of Flips: 4692 time to process: 8 seconds.
uf250-04.cnf fulfilled No. of Restarts: 1186 No. of Flips: 4234 time to process: 10 seconds.
uf250-04.cnf , deadline. Restarts: 1950
uf250-04.cnf fulfilled No. of Restarts: 166 No. of Flips: 1692 time to process: 0 seconds.
uf250-04.cnf fulfilled No. of Restarts: 62 No. of Flips: 4003 time to process: 0 seconds.
uf250-04.cnf fulfilled No. of Restarts: 269 No. of Flips: 3441 time to process: 9 seconds.
uf250-04.cnf , deadline. Restarts: 1950
uf250-04.cnf fulfilled No. of Restarts: 153 No. of Flips: 4379 time to process: 0 seconds.
uf250-04.cnf fulfilled No. of Restarts: 566 No. of Flips: 1535 time to process: 10 seconds.
uf250-04.cnf fulfilled No. of Restarts: 569 No. of Flips: 4680 time to process: 2 seconds.
uf250-04.cnf , deadline. Restarts: 1950
uf250-04.cnf fulfilled No. of Restarts: 327 No. of Flips: 3817 time to process: 1 seconds.
uf250-04.cnf fulfilled No. of Restarts: 1292 No. of Flips: 3284 time to process: 5 seconds.
uf250-04.cnf fulfilled No. of Restarts: 1369 No. of Flips: 3059 time to process: 6 seconds.
uf250-04.cnf fulfilled No. of Restarts: 260 No. of Flips: 1822 time to process: 4 seconds.
uf250-04.cnf fulfilled No. of Restarts: 267 No. of Flips: 3134 time to process: 6 seconds.
uf250-04.cnf fulfilled No. of Restarts: 12 No. of Flips: 3308 time to process: 0 seconds.
uf250-04.cnf fulfilled No. of Restarts: 55 No. of Flips: 4823 time to process: 8 seconds.
uf250-04.cnf , deadline. Restarts: 1950
uf250-04.cnf fulfilled No. of Restarts: 337 No. of Flips: 3080 time to process: 1 seconds.
uf250-04.cnf fulfilled No. of Restarts: 764 No. of Flips: 1713 time to process: 10 seconds.
uf250-04.cnf fulfilled No. of Restarts: 98 No. of Flips: 2013 time to process: 3 seconds.
uf250-04.cnf fulfilled No. of Restarts: 886 No. of Flips: 2698 time to process: 8 seconds.
uf250-04.cnf fulfilled No. of Restarts: 525 No. of Flips: 4710 time to process: 5 seconds.
uf250-04.cnf fulfilled No. of Restarts: 55 No. of Flips: 3918 time to process: 4 seconds.
uf250-04.cnf fulfilled No. of Restarts: 250 No. of Flips: 4034 time to process: 1 seconds.
uf250-04.cnf fulfilled No. of Restarts: 319 No. of Flips: 1399 time to process: 9 seconds.
uf250-04.cnf fulfilled No. of Restarts: 125 No. of Flips: 1694 time to process: 0 seconds.
uf250-04.cnf fulfilled No. of Restarts: 92 No. of Flips: 1254 time to process: 4 seconds.
uf250-04.cnf fulfilled No. of Restarts: 586 No. of Flips: 4636 time to process: 7 seconds.
uf250-04.cnf fulfilled No. of Restarts: 1668 No. of Flips: 4996 time to process: 7 seconds.
uf250-04.cnf fulfilled No. of Restarts: 437 No. of Flips: 2263 time to process: 2 seconds.
uf250-04.cnf fulfilled No. of Restarts: 464 No. of Flips: 971 time to process: 5 seconds.
uf250-04.cnf fulfilled No. of Restarts: 1726 No. of Flips: 855 time to process: 7 seconds.
uf250-04.cnf fulfilled No. of Restarts: 1019 No. of Flips: 2439 time to process: 4 seconds.
uf250-04.cnf fulfilled No. of Restarts: 1858 No. of Flips: 2734 time to process: 16 seconds.
uf250-04.cnf , deadline. Restarts: 1950
uf250-04.cnf fulfilled No. of Restarts: 304 No. of Flips: 3619 time to process: 1 seconds.
uf250-04.cnf fulfilled No. of Restarts: 305 No. of Flips: 3604 time to process: 6 seconds.
uf250-04.cnf , deadline. Restarts: 1950
uf250-04.cnf fulfilled No. of Restarts: 626 No. of Flips: 1886 time to process: 2 seconds.
uf250-04.cnf fulfilled No. of Restarts: 383 No. of Flips: 683 time to process: 4 seconds.
uf250-04.cnf fulfilled No. of Restarts: 959 No. of Flips: 4602 time to process: 5 seconds.
uf250-04.cnf , deadline. Restarts: 1950
uf250-04.cnf fulfilled No. of Restarts: 1766 No. of Flips: 3109 time to process: 7 seconds.
uf250-04.cnf fulfilled No. of Restarts: 835 No. of Flips: 2247 time to process: 3 seconds.
uf250-04.cnf fulfilled No. of Restarts: 1109 No. of Flips: 4624 time to process: 4 seconds.
uf250-04.cnf fulfilled No. of Restarts: 426 No. of Flips: 1599 time to process: 10 seconds.
uf250-04.cnf fulfilled No. of Restarts: 121 No. of Flips: 3048 time to process: 0 seconds.
uf250-04.cnf fulfilled No. of Restarts: 529 No. of Flips: 2476 time to process: 2 seconds.
uf250-04.cnf , deadline. Restarts: 1950
uf250-04.cnf , deadline. Restarts: 1950
uf250-04.cnf fulfilled No. of Restarts: 285 No. of Flips: 1783 time to process: 1 seconds.
uf250-04.cnf fulfilled No. of Restarts: 1329 No. of Flips: 2000 time to process: 5 seconds.
uf250-04.cnf fulfilled No. of Restarts: 456 No. of Flips: 3287 time to process: 2 seconds.
uf250-04.cnf fulfilled No. of Restarts: 92 No. of Flips: 1720 time to process: 6 seconds.
uf250-04.cnf fulfilled No. of Restarts: 1457 No. of Flips: 2223 time to process: 14 seconds.
uf250-04.cnf , deadline. Restarts: 1950
uf250-04.cnf fulfilled No. of Restarts: 199 No. of Flips: 2880 time to process: 0 seconds.
uf250-04.cnf fulfilled No. of Restarts: 1283 No. of Flips: 2505 time to process: 5 seconds.
uf250-04.cnf fulfilled No. of Restarts: 758 No. of Flips: 3679 time to process: 5 seconds.
uf250-04.cnf fulfilled No. of Restarts: 1603 No. of Flips: 4743 time to process: 14 seconds.
uf250-04.cnf fulfilled No. of Restarts: 413 No. of Flips: 4757 time to process: 1 seconds.
uf250-04.cnf fulfilled No. of Restarts: 625 No. of Flips: 1954 time to process: 2 seconds.
uf250-04.cnf fulfilled No. of Restarts: 969 No. of Flips: 4364 time to process: 4 seconds.
uf250-04.cnf fulfilled No. of Restarts: 73 No. of Flips: 4923 time to process: 2 seconds.
uf250-04.cnf fulfilled No. of Restarts: 1278 No. of Flips: 1142 time to process: 10 seconds.
uf250-04.cnf fulfilled No. of Restarts: 1325 No. of Flips: 2834 time to process: 5 seconds.
uf250-04.cnf fulfilled No. of Restarts: 443 No. of Flips: 3224 time to process: 2 seconds.
uf250-04.cnf fulfilled No. of Restarts: 964 No. of Flips: 3245 time to process: 4 seconds.
uf250-04.cnf fulfilled No. of Restarts: 911 No. of Flips: 4230 time to process: 4 seconds.
uf250-04.cnf , deadline. Restarts: 1950
uf250-04.cnf fulfilled No. of Restarts: 177 No. of Flips: 3227 time to process: 0 seconds.
uf250-04.cnf fulfilled No. of Restarts: 1202 No. of Flips: 3888 time to process: 12 seconds.
uf250-04.cnf fulfilled No. of Restarts: 1459 No. of Flips: 1122 time to process: 6 seconds.
uf250-04.cnf fulfilled No. of Restarts: 1908 No. of Flips: 1798 time to process: 10 seconds.
uf250-04.cnf fulfilled No. of Restarts: 730 No. of Flips: 4279 time to process: 3 seconds.
uf250-04.cnf fulfilled No. of Restarts: 602 No. of Flips: 4030 time to process: 2 seconds.
uf250-04.cnf fulfilled No. of Restarts: 1898 No. of Flips: 4026 time to process: 15 seconds.
uf250-04.cnf fulfilled No. of Restarts: 312 No. of Flips: 3769 time to process: 1 seconds.
uf250-04.cnf fulfilled No. of Restarts: 692 No. of Flips: 2396 time to process: 3 seconds.
uf250-04.cnf fulfilled No. of Restarts: 393 No. of Flips: 4798 time to process: 6 seconds.
uf250-04.cnf fulfilled No. of Restarts: 1861 No. of Flips: 2671 time to process: 8 seconds.
uf250-04.cnf fulfilled No. of Restarts: 562 No. of Flips: 746 time to process: 7 seconds.
uf250-04.cnf fulfilled No. of Restarts: 256 No. of Flips: 1770 time to process: 1 seconds.
uf250-04.cnf fulfilled No. of Restarts: 1040 No. of Flips: 2407 time to process: 4 seconds.
uf250-04.cnf fulfilled No. of Restarts: 33 No. of Flips: 3546 time to process: 2 seconds.
uf250-04.cnf fulfilled No. of Restarts: 695 No. of Flips: 3690 time to process: 4 seconds.
uf250-04.cnf , deadline. Restarts: 1950
uf250-04.cnf fulfilled No. of Restarts: 584 No. of Flips: 4691 time to process: 2 seconds.
uf250-04.cnf fulfilled No. of Restarts: 1530 No. of Flips: 4036 time to process: 6 seconds.
uf250-04.cnf , deadline. Restarts: 1950
uf250-04.cnf fulfilled No. of Restarts: 1304 No. of Flips: 4457 time to process: 5 seconds.
uf250-04.cnf fulfilled No. of Restarts: 858 No. of Flips: 4196 time to process: 3 seconds.
uf250-04.cnf fulfilled No. of Restarts: 793 No. of Flips: 2624 time to process: 5 seconds.
uf250-04.cnf fulfilled No. of Restarts: 333 No. of Flips: 3560 time to process: 2 seconds.
uf250-04.cnf fulfilled No. of Restarts: 96 No. of Flips: 4553 time to process: 2 seconds.
uf250-04.cnf fulfilled No. of Restarts: 813 No. of Flips: 1354 time to process: 10 seconds.
uf250-04.cnf fulfilled No. of Restarts: 1156 No. of Flips: 1603 time to process: 5 seconds.
uf250-04.cnf fulfilled No. of Restarts: 492 No. of Flips: 4288 time to process: 2 seconds.
uf250-04.cnf fulfilled No. of Restarts: 1273 No. of Flips: 4535 time to process: 7 seconds.
uf250-04.cnf , deadline. Restarts: 1950
uf250-04.cnf , deadline. Restarts: 1950
uf250-04.cnf fulfilled No. of Restarts: 112 No. of Flips: 1727 time to process: 0 seconds.
uf250-04.cnf fulfilled No. of Restarts: 71 No. of Flips: 4109 time to process: 8 seconds.
uf250-04.cnf fulfilled No. of Restarts: 1668 No. of Flips: 1939 time to process: 13 seconds.
uf250-04.cnf , deadline. Restarts: 1950
uf250-04.cnf fulfilled No. of Restarts: 350 No. of Flips: 3971 time to process: 1 seconds.
uf250-04.cnf fulfilled No. of Restarts: 10 No. of Flips: 2891 time to process: 1 seconds.
uf250-04.cnf fulfilled No. of Restarts: 682 No. of Flips: 4967 time to process: 8 seconds.
uf250-04.cnf fulfilled No. of Restarts: 464 No. of Flips: 3197 time to process: 9 seconds.
uf250-04.cnf fulfilled No. of Restarts: 32 No. of Flips: 2087 time to process: 2 seconds.
uf250-04.cnf fulfilled No. of Restarts: 426 No. of Flips: 2448 time to process: 7 seconds.
uf250-04.cnf fulfilled No. of Restarts: 127 No. of Flips: 3658 time to process: 3 seconds.
uf250-04.cnf fulfilled No. of Restarts: 217 No. of Flips: 2075 time to process: 9 seconds.
uf250-04.cnf , deadline. Restarts: 1950
uf250-04.cnf fulfilled No. of Restarts: 157 No. of Flips: 1116 time to process: 0 seconds.
uf250-04.cnf fulfilled No. of Restarts: 52 No. of Flips: 3219 time to process: 7 seconds.
uf250-04.cnf fulfilled No. of Restarts: 136 No. of Flips: 1524 time to process: 0 seconds.
uf250-04.cnf fulfilled No. of Restarts: 169 No. of Flips: 892 time to process: 8 seconds.
uf250-04.cnf fulfilled No. of Restarts: 1215 No. of Flips: 4007 time to process: 5 seconds.
uf250-04.cnf fulfilled No. of Restarts: 179 No. of Flips: 3213 time to process: 1 seconds.
uf250-04.cnf fulfilled No. of Restarts: 359 No. of Flips: 1901 time to process: 5 seconds.
uf250-04.cnf fulfilled No. of Restarts: 375 No. of Flips: 2450 time to process: 3 seconds.
uf250-04.cnf , deadline. Restarts: 1950
uf250-04.cnf fulfilled No. of Restarts: 49 No. of Flips: 2229 time to process: 0 seconds.
uf250-04.cnf fulfilled No. of Restarts: 132 No. of Flips: 2147 time to process: 6 seconds.
uf250-04.cnf fulfilled No. of Restarts: 31 No. of Flips: 1677 time to process: 2 seconds.
uf250-04.cnf , deadline. Restarts: 1950
uf250-04.cnf fulfilled No. of Restarts: 806 No. of Flips: 4208 time to process: 3 seconds.
uf250-04.cnf fulfilled No. of Restarts: 307 No. of Flips: 3588 time to process: 6 seconds.
uf250-04.cnf fulfilled No. of Restarts: 491 No. of Flips: 3354 time to process: 2 seconds.
uf250-04.cnf fulfilled No. of Restarts: 880 No. of Flips: 1219 time to process: 7 seconds.
uf250-04.cnf fulfilled No. of Restarts: 1002 No. of Flips: 4952 time to process: 5 seconds.
uf250-04.cnf fulfilled No. of Restarts: 120 No. of Flips: 1441 time to process: 7 seconds.
uf250-04.cnf fulfilled No. of Restarts: 862 No. of Flips: 2305 time to process: 3 seconds.
uf250-04.cnf fulfilled No. of Restarts: 62 No. of Flips: 4010 time to process: 7 seconds.
uf250-04.cnf , deadline. Restarts: 1950
uf250-04.cnf fulfilled No. of Restarts: 373 No. of Flips: 4667 time to process: 1 seconds.
uf250-04.cnf fulfilled No. of Restarts: 782 No. of Flips: 3827 time to process: 3 seconds.
uf250-04.cnf fulfilled No. of Restarts: 1384 No. of Flips: 2270 time to process: 6 seconds.
uf250-04.cnf fulfilled No. of Restarts: 303 No. of Flips: 4974 time to process: 1 seconds.
uf250-04.cnf fulfilled No. of Restarts: 677 No. of Flips: 1369 time to process: 11 seconds.
uf250-04.cnf fulfilled No. of Restarts: 1024 No. of Flips: 4359 time to process: 4 seconds.
uf250-04.cnf fulfilled No. of Restarts: 960 No. of Flips: 3142 time to process: 4 seconds.
uf250-04.cnf fulfilled No. of Restarts: 967 No. of Flips: 4951 time to process: 8 seconds.
uf250-04.cnf fulfilled No. of Restarts: 862 No. of Flips: 2639 time to process: 4 seconds.
uf250-04.cnf fulfilled No. of Restarts: 481 No. of Flips: 932 time to process: 6 seconds.
uf250-04.cnf fulfilled No. of Restarts: 217 No. of Flips: 2249 time to process: 2 seconds.
uf250-04.cnf fulfilled No. of Restarts: 435 No. of Flips: 524 time to process: 2 seconds.
uf250-04.cnf fulfilled No. of Restarts: 1629 No. of Flips: 1095 time to process: 8 seconds.
uf250-04.cnf fulfilled No. of Restarts: 975 No. of Flips: 1189 time to process: 4 seconds.
uf250-04.cnf fulfilled No. of Restarts: 320 No. of Flips: 1602 time to process: 7 seconds.
uf250-04.cnf fulfilled No. of Restarts: 739 No. of Flips: 4451 time to process: 4 seconds.
uf250-04.cnf fulfilled No. of Restarts: 1741 No. of Flips: 1091 time to process: 7 seconds.
uf250-04.cnf fulfilled No. of Restarts: 1465 No. of Flips: 3776 time to process: 7 seconds.
uf250-04.cnf fulfilled No. of Restarts: 774 No. of Flips: 4310 time to process: 4 seconds.
uf250-04.cnf fulfilled No. of Restarts: 565 No. of Flips: 3045 time to process: 6 seconds.
uf250-04.cnf , deadline. Restarts: 1950
uf250-04.cnf fulfilled No. of Restarts: 830 No. of Flips: 2381 time to process: 3 seconds.
uf250-04.cnf fulfilled No. of Restarts: 993 No. of Flips: 2072 time to process: 4 seconds.
uf250-04.cnf fulfilled No. of Restarts: 211 No. of Flips: 3931 time to process: 1 seconds.
uf250-04.cnf fulfilled No. of Restarts: 1228 No. of Flips: 3504 time to process: 8 seconds.
uf250-04.cnf fulfilled No. of Restarts: 588 No. of Flips: 1874 time to process: 2 seconds.
uf250-04.cnf fulfilled No. of Restarts: 68 No. of Flips: 4868 time to process: 2 seconds.
uf250-04.cnf fulfilled No. of Restarts: 1031 No. of Flips: 1493 time to process: 11 seconds.
uf250-04.cnf , deadline. Restarts: 1950
uf250-04.cnf fulfilled No. of Restarts: 361 No. of Flips: 2635 time to process: 1 seconds.
uf250-04.cnf fulfilled No. of Restarts: 887 No. of Flips: 1703 time to process: 3 seconds.
uf250-04.cnf , deadline. Restarts: 1950
uf250-04.cnf fulfilled No. of Restarts: 236 No. of Flips: 1836 time to process: 1 seconds.
uf250-04.cnf , deadline. Restarts: 1950
uf250-04.cnf fulfilled No. of Restarts: 191 No. of Flips: 3560 time to process: 0 seconds.
uf250-04.cnf fulfilled No. of Restarts: 124 No. of Flips: 4092 time to process: 8 seconds.
uf250-04.cnf , deadline. Restarts: 1950
uf250-04.cnf fulfilled No. of Restarts: 233 No. of Flips: 2595 time to process: 1 seconds.
uf250-04.cnf fulfilled No. of Restarts: 135 No. of Flips: 3900 time to process: 7 seconds.
uf250-04.cnf fulfilled No. of Restarts: 925 No. of Flips: 2734 time to process: 5 seconds.
uf250-04.cnf fulfilled No. of Restarts: 856 No. of Flips: 3011 time to process: 5 seconds.
uf250-04.cnf fulfilled No. of Restarts: 302 No. of Flips: 1887 time to process: 7 seconds.
uf250-04.cnf fulfilled No. of Restarts: 859 No. of Flips: 1833 time to process: 5 seconds.
uf250-04.cnf fulfilled No. of Restarts: 788 No. of Flips: 3888 time to process: 3 seconds.
uf250-04.cnf , deadline. Restarts: 1950
uf250-04.cnf fulfilled No. of Restarts: 1252 No. of Flips: 2281 time to process: 5 seconds.
uf250-04.cnf fulfilled No. of Restarts: 661 No. of Flips: 3481 time to process: 5 seconds.
uf250-04.cnf fulfilled No. of Restarts: 1469 No. of Flips: 2732 time to process: 9 seconds.
uf250-04.cnf fulfilled No. of Restarts: 1661 No. of Flips: 3371 time to process: 7 seconds.
uf250-04.cnf fulfilled No. of Restarts: 578 No. of Flips: 2366 time to process: 2 seconds.
uf250-04.cnf fulfilled No. of Restarts: 530 No. of Flips: 3103 time to process: 2 seconds.
uf250-04.cnf fulfilled No. of Restarts: 1131 No. of Flips: 2259 time to process: 5 seconds.
uf250-04.cnf fulfilled No. of Restarts: 612 No. of Flips: 1313 time to process: 3 seconds.
uf250-04.cnf , deadline. Restarts: 1950
uf250-04.cnf fulfilled No. of Restarts: 356 No. of Flips: 3303 time to process: 1 seconds.
uf250-04.cnf fulfilled No. of Restarts: 30 No. of Flips: 3863 time to process: 5 seconds.
uf250-04.cnf fulfilled No. of Restarts: 55 No. of Flips: 1506 time to process: 0 seconds.
uf250-04.cnf fulfilled No. of Restarts: 1084 No. of Flips: 3128 time to process: 7 seconds.
uf250-04.cnf fulfilled No. of Restarts: 814 No. of Flips: 3038 time to process: 4 seconds.
uf250-04.cnf fulfilled No. of Restarts: 696 No. of Flips: 3878 time to process: 4 seconds.
uf250-04.cnf fulfilled No. of Restarts: 681 No. of Flips: 3394 time to process: 4 seconds.
uf250-04.cnf , deadline. Restarts: 1950
uf250-04.cnf fulfilled No. of Restarts: 230 No. of Flips: 1870 time to process: 1 seconds.
uf250-04.cnf fulfilled No. of Restarts: 736 No. of Flips: 914 time to process: 7 seconds.
uf250-04.cnf fulfilled No. of Restarts: 1589 No. of Flips: 1526 time to process: 14 seconds.
uf250-04.cnf fulfilled No. of Restarts: 1802 No. of Flips: 4156 time to process: 7 seconds.
uf250-04.cnf , deadline. Restarts: 1950
uf250-04.cnf fulfilled No. of Restarts: 693 No. of Flips: 2783 time to process: 2 seconds.
uf250-04.cnf fulfilled No. of Restarts: 96 No. of Flips: 2414 time to process: 2 seconds.
uf250-04.cnf fulfilled No. of Restarts: 1641 No. of Flips: 2765 time to process: 10 seconds.
uf250-04.cnf fulfilled No. of Restarts: 128 No. of Flips: 1339 time to process: 0 seconds.
uf250-04.cnf fulfilled No. of Restarts: 1255 No. of Flips: 2902 time to process: 8 seconds.
uf250-04.cnf fulfilled No. of Restarts: 119 No. of Flips: 2630 time to process: 1 seconds.
uf250-04.cnf fulfilled No. of Restarts: 801 No. of Flips: 4187 time to process: 9 seconds.
uf250-04.cnf fulfilled No. of Restarts: 677 No. of Flips: 2529 time to process: 3 seconds.
uf250-04.cnf , deadline. Restarts: 1950
uf250-04.cnf fulfilled No. of Restarts: 85 No. of Flips: 4781 time to process: 0 seconds.
uf250-04.cnf fulfilled No. of Restarts: 1897 No. of Flips: 4008 time to process: 8 seconds.
uf250-04.cnf , deadline. Restarts: 1950
uf250-04.cnf fulfilled No. of Restarts: 480 No. of Flips: 4982 time to process: 2 seconds.
uf250-04.cnf , deadline. Restarts: 1950
uf250-04.cnf fulfilled No. of Restarts: 70 No. of Flips: 1370 time to process: 0 seconds.
uf250-04.cnf fulfilled No. of Restarts: 1566 No. of Flips: 1306 time to process: 14 seconds.
uf250-04.cnf fulfilled No. of Restarts: 1282 No. of Flips: 4906 time to process: 6 seconds.
uf250-04.cnf fulfilled No. of Restarts: 1503 No. of Flips: 4617 time to process: 7 seconds.
uf250-04.cnf fulfilled No. of Restarts: 1451 No. of Flips: 1757 time to process: 6 seconds.
uf250-04.cnf fulfilled No. of Restarts: 469 No. of Flips: 2787 time to process: 2 seconds.
uf250-04.cnf fulfilled No. of Restarts: 629 No. of Flips: 810 time to process: 4 seconds.
uf250-04.cnf fulfilled No. of Restarts: 417 No. of Flips: 4166 time to process: 1 seconds.
uf250-04.cnf fulfilled No. of Restarts: 1527 No. of Flips: 2232 time to process: 9 seconds.
uf250-04.cnf fulfilled No. of Restarts: 442 No. of Flips: 4946 time to process: 3 seconds.
uf250-04.cnf fulfilled No. of Restarts: 724 No. of Flips: 1930 time to process: 8 seconds.
uf250-04.cnf fulfilled No. of Restarts: 1167 No. of Flips: 925 time to process: 6 seconds.
uf250-04.cnf fulfilled No. of Restarts: 728 No. of Flips: 4910 time to process: 4 seconds.
uf250-04.cnf , deadline. Restarts: 1950
uf250-04.cnf fulfilled No. of Restarts: 524 No. of Flips: 2845 time to process: 2 seconds.
uf250-04.cnf fulfilled No. of Restarts: 187 No. of Flips: 4565 time to process: 3 seconds.
uf250-04.cnf fulfilled No. of Restarts: 432 No. of Flips: 3371 time to process: 2 seconds.
uf250-04.cnf fulfilled No. of Restarts: 171 No. of Flips: 2992 time to process: 3 seconds.
uf250-04.cnf fulfilled No. of Restarts: 47 No. of Flips: 4798 time to process: 7 seconds.
uf250-04.cnf fulfilled No. of Restarts: 502 No. of Flips: 3399 time to process: 7 seconds.
uf250-04.cnf fulfilled No. of Restarts: 1760 No. of Flips: 4370 time to process: 9 seconds.
uf250-04.cnf , deadline. Restarts: 1950
uf250-04.cnf fulfilled No. of Restarts: 1308 No. of Flips: 2254 time to process: 5 seconds.
uf250-04.cnf fulfilled No. of Restarts: 921 No. of Flips: 4994 time to process: 4 seconds.
uf250-04.cnf fulfilled No. of Restarts: 26 No. of Flips: 4433 time to process: 0 seconds.
uf250-04.cnf fulfilled No. of Restarts: 848 No. of Flips: 1777 time to process: 10 seconds.
uf250-04.cnf fulfilled No. of Restarts: 300 No. of Flips: 1940 time to process: 1 seconds.
uf250-04.cnf fulfilled No. of Restarts: 142 No. of Flips: 3778 time to process: 4 seconds.
uf250-04.cnf fulfilled No. of Restarts: 895 No. of Flips: 4325 time to process: 4 seconds.
uf250-04.cnf fulfilled No. of Restarts: 521 No. of Flips: 3316 time to process: 2 seconds.
uf250-04.cnf fulfilled No. of Restarts: 1596 No. of Flips: 4534 time to process: 9 seconds.
uf250-04.cnf fulfilled No. of Restarts: 474 No. of Flips: 4455 time to process: 3 seconds.
uf250-04.cnf fulfilled No. of Restarts: 1329 No. of Flips: 2446 time to process: 8 seconds.
uf250-04.cnf fulfilled No. of Restarts: 21 No. of Flips: 3084 time to process: 4 seconds.
uf250-04.cnf fulfilled No. of Restarts: 483 No. of Flips: 4319 time to process: 6 seconds.
uf250-04.cnf , deadline. Restarts: 1950
uf250-04.cnf fulfilled No. of Restarts: 415 No. of Flips: 4468 time to process: 1 seconds.
uf250-04.cnf fulfilled No. of Restarts: 1797 No. of Flips: 3577 time to process: 8 seconds.
uf250-04.cnf fulfilled No. of Restarts: 1024 No. of Flips: 1349 time to process: 5 seconds.
uf250-04.cnf fulfilled No. of Restarts: 1646 No. of Flips: 1623 time to process: 10 seconds.
uf250-04.cnf fulfilled No. of Restarts: 282 No. of Flips: 3421 time to process: 1 seconds.
uf250-04.cnf , deadline. Restarts: 1950
uf250-04.cnf fulfilled No. of Restarts: 666 No. of Flips: 2068 time to process: 2 seconds.
uf250-04.cnf fulfilled No. of Restarts: 199 No. of Flips: 2990 time to process: 0 seconds.
uf250-04.cnf fulfilled No. of Restarts: 813 No. of Flips: 3413 time to process: 7 seconds.
uf250-04.cnf , deadline. Restarts: 1950
uf250-04.cnf fulfilled No. of Restarts: 222 No. of Flips: 2403 time to process: 1 seconds.
uf250-04.cnf fulfilled No. of Restarts: 322 No. of Flips: 1269 time to process: 8 seconds.
uf250-04.cnf fulfilled No. of Restarts: 439 No. of Flips: 3325 time to process: 6 seconds.
uf250-04.cnf fulfilled No. of Restarts: 150 No. of Flips: 1950 time to process: 0 seconds.
uf250-04.cnf fulfilled No. of Restarts: 1567 No. of Flips: 3136 time to process: 7 seconds.
uf250-04.cnf fulfilled No. of Restarts: 1801 No. of Flips: 3630 time to process: 9 seconds.
uf250-04.cnf fulfilled No. of Restarts: 26 No. of Flips: 1273 time to process: 0 seconds.
uf250-04.cnf fulfilled No. of Restarts: 337 No. of Flips: 3737 time to process: 6 seconds.
uf250-04.cnf fulfilled No. of Restarts: 9 No. of Flips: 2153 time to process: 0 seconds.
uf250-04.cnf fulfilled No. of Restarts: 630 No. of Flips: 3661 time to process: 2 seconds.
uf250-04.cnf fulfilled No. of Restarts: 91 No. of Flips: 2397 time to process: 7 seconds.
uf250-04.cnf fulfilled No. of Restarts: 308 No. of Flips: 1958 time to process: 9 seconds.
uf250-04.cnf fulfilled No. of Restarts: 1319 No. of Flips: 2662 time to process: 6 seconds.
uf250-04.cnf fulfilled No. of Restarts: 82 No. of Flips: 2078 time to process: 8 seconds.
uf250-04.cnf fulfilled No. of Restarts: 764 No. of Flips: 3479 time to process: 4 seconds.
uf250-04.cnf fulfilled No. of Restarts: 1643 No. of Flips: 2760 time to process: 6 seconds.
uf250-04.cnf fulfilled No. of Restarts: 200 No. of Flips: 4873 time to process: 3 seconds.
uf250-04.cnf fulfilled No. of Restarts: 1409 No. of Flips: 4532 time to process: 7 seconds.
uf250-04.cnf fulfilled No. of Restarts: 66 No. of Flips: 1130 time to process: 3 seconds.
uf250-04.cnf fulfilled No. of Restarts: 1232 No. of Flips: 2921 time to process: 6 seconds.
uf250-04.cnf fulfilled No. of Restarts: 435 No. of Flips: 4141 time to process: 3 seconds.
uf250-04.cnf fulfilled No. of Restarts: 276 No. of Flips: 2722 time to process: 9 seconds.
uf250-04.cnf , deadline. Restarts: 1950
uf250-04.cnf fulfilled No. of Restarts: 239 No. of Flips: 4566 time to process: 1 seconds.
uf250-04.cnf fulfilled No. of Restarts: 1400 No. of Flips: 4269 time to process: 13 seconds.
uf250-04.cnf fulfilled No. of Restarts: 59 No. of Flips: 5000 time to process: 0 seconds.
uf250-04.cnf fulfilled No. of Restarts: 588 No. of Flips: 4722 time to process: 4 seconds.
uf250-04.cnf fulfilled No. of Restarts: 748 No. of Flips: 3718 time to process: 5 seconds.
uf250-04.cnf fulfilled No. of Restarts: 391 No. of Flips: 1121 time to process: 7 seconds.
uf250-04.cnf fulfilled No. of Restarts: 31 No. of Flips: 3788 time to process: 2 seconds.
uf250-04.cnf fulfilled No. of Restarts: 453 No. of Flips: 2123 time to process: 2 seconds.
uf250-04.cnf fulfilled No. of Restarts: 148 No. of Flips: 3962 time to process: 0 seconds.
uf250-04.cnf fulfilled No. of Restarts: 1607 No. of Flips: 2133 time to process: 9 seconds.
uf250-04.cnf fulfilled No. of Restarts: 1453 No. of Flips: 4473 time to process: 8 seconds.
uf250-04.cnf fulfilled No. of Restarts: 1002 No. of Flips: 3773 time to process: 4 seconds.
uf250-04.cnf fulfilled No. of Restarts: 1542 No. of Flips: 4406 time to process: 6 seconds.
uf250-04.cnf fulfilled No. of Restarts: 755 No. of Flips: 4689 time to process: 3 seconds.
uf250-04.cnf fulfilled No. of Restarts: 940 No. of Flips: 2265 time to process: 5 seconds.
uf250-04.cnf fulfilled No. of Restarts: 1428 No. of Flips: 2042 time to process: 7 seconds.
uf250-04.cnf fulfilled No. of Restarts: 111 No. of Flips: 4784 time to process: 3 seconds.
uf250-04.cnf fulfilled No. of Restarts: 500 No. of Flips: 2767 time to process: 3 seconds.
uf250-04.cnf fulfilled No. of Restarts: 316 No. of Flips: 2186 time to process: 2 seconds.
uf250-04.cnf fulfilled No. of Restarts: 171 No. of Flips: 1466 time to process: 1 seconds.
uf250-04.cnf fulfilled No. of Restarts: 204 No. of Flips: 4941 time to process: 5 seconds.
uf250-04.cnf fulfilled No. of Restarts: 568 No. of Flips: 1468 time to process: 4 seconds.
uf250-04.cnf fulfilled No. of Restarts: 1213 No. of Flips: 3973 time to process: 7 seconds.
uf250-04.cnf , deadline. Restarts: 1950
uf250-04.cnf fulfilled No. of Restarts: 910 No. of Flips: 3103 time to process: 4 seconds.
uf250-04.cnf fulfilled No. of Restarts: 1142 No. of Flips: 2522 time to process: 9 seconds.
uf250-04.cnf fulfilled No. of Restarts: 56 No. of Flips: 2230 time to process: 0 seconds.
uf250-04.cnf fulfilled No. of Restarts: 661 No. of Flips: 1435 time to process: 5 seconds.
uf250-04.cnf fulfilled No. of Restarts: 1291 No. of Flips: 2064 time to process: 8 seconds.
uf250-04.cnf fulfilled No. of Restarts: 609 No. of Flips: 4460 time to process: 10 seconds.
uf250-04.cnf fulfilled No. of Restarts: 1389 No. of Flips: 1556 time to process: 5 seconds.
uf250-04.cnf fulfilled No. of Restarts: 1671 No. of Flips: 4510 time to process: 7 seconds.
uf250-04.cnf fulfilled No. of Restarts: 898 No. of Flips: 3037 time to process: 7 seconds.
uf250-04.cnf fulfilled No. of Restarts: 125 No. of Flips: 4623 time to process: 1 seconds.
uf250-04.cnf fulfilled No. of Restarts: 48 No. of Flips: 2174 time to process: 2 seconds.
uf250-04.cnf , deadline. Restarts: 1950
uf250-04.cnf fulfilled No. of Restarts: 450 No. of Flips: 4045 time to process: 2 seconds.
uf250-04.cnf , deadline. Restarts: 1950
uf250-04.cnf fulfilled No. of Restarts: 1070 No. of Flips: 4357 time to process: 4 seconds.
uf250-04.cnf fulfilled No. of Restarts: 627 No. of Flips: 2714 time to process: 2 seconds.
uf250-04.cnf , deadline. Restarts: 1950
uf250-04.cnf fulfilled No. of Restarts: 538 No. of Flips: 4230 time to process: 2 seconds.
uf250-04.cnf fulfilled No. of Restarts: 1198 No. of Flips: 4675 time to process: 5 seconds.
uf250-04.cnf fulfilled No. of Restarts: 784 No. of Flips: 2545 time to process: 7 seconds.
uf250-04.cnf fulfilled No. of Restarts: 524 No. of Flips: 2198 time to process: 3 seconds.
uf250-04.cnf fulfilled No. of Restarts: 251 No. of Flips: 3619 time to process: 7 seconds.
uf250-04.cnf fulfilled No. of Restarts: 569 No. of Flips: 4501 time to process: 3 seconds.
uf250-04.cnf fulfilled No. of Restarts: 323 No. of Flips: 4954 time to process: 10 seconds.
uf250-04.cnf fulfilled No. of Restarts: 584 No. of Flips: 1747 time to process: 4 seconds.
uf250-04.cnf , deadline. Restarts: 1950
uf250-04.cnf fulfilled No. of Restarts: 307 No. of Flips: 3454 time to process: 1 seconds.
uf250-04.cnf fulfilled No. of Restarts: 365 No. of Flips: 3147 time to process: 3 seconds.
uf250-04.cnf fulfilled No. of Restarts: 275 No. of Flips: 1523 time to process: 7 seconds.
uf250-04.cnf , deadline. Restarts: 1950
uf250-04.cnf fulfilled No. of Restarts: 639 No. of Flips: 2120 time to process: 2 seconds.
uf250-04.cnf fulfilled No. of Restarts: 1107 No. of Flips: 1629 time to process: 4 seconds.
uf250-04.cnf fulfilled No. of Restarts: 944 No. of Flips: 2503 time to process: 4 seconds.
uf250-04.cnf fulfilled No. of Restarts: 71 No. of Flips: 3919 time to process: 2 seconds.
uf250-04.cnf fulfilled No. of Restarts: 992 No. of Flips: 3245 time to process: 5 seconds.
uf250-04.cnf fulfilled No. of Restarts: 469 No. of Flips: 1456 time to process: 2 seconds.
uf250-04.cnf fulfilled No. of Restarts: 432 No. of Flips: 1742 time to process: 8 seconds.
uf250-04.cnf fulfilled No. of Restarts: 1806 No. of Flips: 4779 time to process: 7 seconds.
uf250-04.cnf fulfilled No. of Restarts: 173 No. of Flips: 3370 time to process: 1 seconds.
uf250-04.cnf fulfilled No. of Restarts: 879 No. of Flips: 3116 time to process: 5 seconds.
uf250-04.cnf fulfilled No. of Restarts: 20 No. of Flips: 1559 time to process: 0 seconds.
uf250-04.cnf fulfilled No. of Restarts: 635 No. of Flips: 3935 time to process: 5 seconds.
uf250-04.cnf fulfilled No. of Restarts: 61 No. of Flips: 2201 time to process: 4 seconds.
uf250-04.cnf fulfilled No. of Restarts: 1664 No. of Flips: 1313 time to process: 11 seconds.
uf250-04.cnf fulfilled No. of Restarts: 363 No. of Flips: 4086 time to process: 1 seconds.
uf250-04.cnf fulfilled No. of Restarts: 618 No. of Flips: 3392 time to process: 6 seconds.
uf250-04.cnf fulfilled No. of Restarts: 917 No. of Flips: 1648 time to process: 5 seconds.
uf250-04.cnf fulfilled No. of Restarts: 191 No. of Flips: 2258 time to process: 1 seconds.
uf250-04.cnf fulfilled No. of Restarts: 585 No. of Flips: 4547 time to process: 4 seconds.
uf250-04.cnf fulfilled No. of Restarts: 201 No. of Flips: 1582 time to process: 1 seconds.
uf250-04.cnf fulfilled No. of Restarts: 553 No. of Flips: 2354 time to process: 8 seconds.
uf250-04.cnf , deadline. Restarts: 1950
uf250-04.cnf fulfilled No. of Restarts: 290 No. of Flips: 3498 time to process: 1 seconds.
uf250-04.cnf fulfilled No. of Restarts: 484 No. of Flips: 4657 time to process: 9 seconds.
uf250-04.cnf fulfilled No. of Restarts: 1049 No. of Flips: 2505 time to process: 4 seconds.
uf250-04.cnf fulfilled No. of Restarts: 346 No. of Flips: 1044 time to process: 3 seconds.
uf250-04.cnf fulfilled No. of Restarts: 61 No. of Flips: 4583 time to process: 4 seconds.
uf250-04.cnf fulfilled No. of Restarts: 495 No. of Flips: 4417 time to process: 2 seconds.
uf250-04.cnf , deadline. Restarts: 1950
uf250-04.cnf fulfilled No. of Restarts: 1320 No. of Flips: 3743 time to process: 5 seconds.
uf250-04.cnf fulfilled No. of Restarts: 1711 No. of Flips: 4804 time to process: 9 seconds.
uf250-04.cnf fulfilled No. of Restarts: 508 No. of Flips: 1251 time to process: 3 seconds.
uf250-04.cnf fulfilled No. of Restarts: 822 No. of Flips: 1892 time to process: 3 seconds.
uf250-04.cnf fulfilled No. of Restarts: 1169 No. of Flips: 3286 time to process: 6 seconds.
uf250-04.cnf fulfilled No. of Restarts: 69 No. of Flips: 4355 time to process: 3 seconds.
uf250-04.cnf , deadline. Restarts: 1950
uf250-04.cnf fulfilled No. of Restarts: 159 No. of Flips: 4383 time to process: 0 seconds.
uf250-04.cnf fulfilled No. of Restarts: 152 No. of Flips: 4917 time to process: 5 seconds.
uf250-04.cnf fulfilled No. of Restarts: 1211 No. of Flips: 4781 time to process: 5 seconds.
uf250-04.cnf fulfilled No. of Restarts: 630 No. of Flips: 4025 time to process: 4 seconds.
uf250-04.cnf fulfilled No. of Restarts: 670 No. of Flips: 4489 time to process: 3 seconds.
uf250-04.cnf fulfilled No. of Restarts: 292 No. of Flips: 2358 time to process: 4 seconds.
uf250-04.cnf fulfilled No. of Restarts: 545 No. of Flips: 3723 time to process: 3 seconds.
uf250-04.cnf fulfilled No. of Restarts: 1276 No. of Flips: 2935 time to process: 12 seconds.
uf250-04.cnf fulfilled No. of Restarts: 480 No. of Flips: 3950 time to process: 3 seconds.
uf250-04.cnf fulfilled No. of Restarts: 849 No. of Flips: 2889 time to process: 3 seconds.
uf250-04.cnf fulfilled No. of Restarts: 78 No. of Flips: 3380 time to process: 7 seconds.
uf250-04.cnf fulfilled No. of Restarts: 927 No. of Flips: 2758 time to process: 6 seconds.
uf250-04.cnf fulfilled No. of Restarts: 1529 No. of Flips: 2028 time to process: 8 seconds.
uf250-04.cnf fulfilled No. of Restarts: 289 No. of Flips: 1296 time to process: 1 seconds.
uf250-04.cnf fulfilled No. of Restarts: 409 No. of Flips: 4095 time to process: 4 seconds.
uf250-04.cnf fulfilled No. of Restarts: 1454 No. of Flips: 2412 time to process: 7 seconds.
uf250-04.cnf fulfilled No. of Restarts: 310 No. of Flips: 2710 time to process: 2 seconds.
uf250-04.cnf fulfilled No. of Restarts: 384 No. of Flips: 4388 time to process: 10 seconds.
uf250-04.cnf fulfilled No. of Restarts: 1748 No. of Flips: 2051 time to process: 11 seconds.
uf250-04.cnf fulfilled No. of Restarts: 489 No. of Flips: 1918 time to process: 2 seconds.
uf250-04.cnf fulfilled No. of Restarts: 244 No. of Flips: 4580 time to process: 7 seconds.
uf250-04.cnf fulfilled No. of Restarts: 294 No. of Flips: 1524 time to process: 2 seconds.
uf250-04.cnf fulfilled No. of Restarts: 410 No. of Flips: 2205 time to process: 5 seconds.
uf250-04.cnf fulfilled No. of Restarts: 1070 No. of Flips: 920 time to process: 7 seconds.
uf250-04.cnf fulfilled No. of Restarts: 454 No. of Flips: 3338 time to process: 3 seconds.
uf250-04.cnf fulfilled No. of Restarts: 1541 No. of Flips: 706 time to process: 6 seconds.
uf250-04.cnf fulfilled No. of Restarts: 1093 No. of Flips: 3398 time to process: 4 seconds.
uf250-04.cnf fulfilled No. of Restarts: 154 No. of Flips: 4043 time to process: 8 seconds.
uf250-04.cnf fulfilled No. of Restarts: 701 No. of Flips: 2429 time to process: 3 seconds.
uf250-04.cnf fulfilled No. of Restarts: 579 No. of Flips: 3018 time to process: 4 seconds.
uf250-04.cnf , deadline. Restarts: 1950
uf250-04.cnf fulfilled No. of Restarts: 220 No. of Flips: 3690 time to process: 0 seconds.
uf250-04.cnf fulfilled No. of Restarts: 705 No. of Flips: 1240 time to process: 10 seconds.
uf250-04.cnf fulfilled No. of Restarts: 760 No. of Flips: 4178 time to process: 8 seconds.
uf250-04.cnf fulfilled No. of Restarts: 1376 No. of Flips: 2823 time to process: 6 seconds.
uf250-04.cnf fulfilled No. of Restarts: 434 No. of Flips: 2823 time to process: 5 seconds.
uf250-04.cnf fulfilled No. of Restarts: 202 No. of Flips: 2835 time to process: 1 seconds.
uf250-04.cnf fulfilled No. of Restarts: 697 No. of Flips: 2553 time to process: 4 seconds.
uf250-04.cnf fulfilled No. of Restarts: 1921 No. of Flips: 1910 time to process: 11 seconds.
uf250-04.cnf fulfilled No. of Restarts: 229 No. of Flips: 1898 time to process: 1 seconds.
uf250-04.cnf fulfilled No. of Restarts: 1016 No. of Flips: 2857 time to process: 12 seconds.
uf250-04.cnf fulfilled No. of Restarts: 1574 No. of Flips: 4096 time to process: 6 seconds.
uf250-04.cnf fulfilled No. of Restarts: 690 No. of Flips: 2767 time to process: 4 seconds.
uf250-04.cnf fulfilled No. of Restarts: 456 No. of Flips: 3548 time to process: 7 seconds.
uf250-04.cnf fulfilled No. of Restarts: 1262 No. of Flips: 1299 time to process: 5 seconds.
uf250-04.cnf fulfilled No. of Restarts: 145 No. of Flips: 4826 time to process: 2 seconds.
uf250-04.cnf fulfilled No. of Restarts: 1265 No. of Flips: 3991 time to process: 8 seconds.
uf250-04.cnf fulfilled No. of Restarts: 182 No. of Flips: 2718 time to process: 5 seconds.
uf250-04.cnf fulfilled No. of Restarts: 658 No. of Flips: 4718 time to process: 2 seconds.
uf250-04.cnf fulfilled No. of Restarts: 1053 No. of Flips: 1496 time to process: 12 seconds.
uf250-04.cnf fulfilled No. of Restarts: 6 No. of Flips: 2294 time to process: 0 seconds.
uf250-04.cnf fulfilled No. of Restarts: 1319 No. of Flips: 812 time to process: 13 seconds.
uf250-04.cnf fulfilled No. of Restarts: 494 No. of Flips: 2344 time to process: 4 seconds.
uf250-04.cnf fulfilled No. of Restarts: 171 No. of Flips: 4688 time to process: 4 seconds.
uf250-04.cnf fulfilled No. of Restarts: 1289 No. of Flips: 4879 time to process: 6 seconds.
uf250-04.cnf fulfilled No. of Restarts: 1072 No. of Flips: 1998 time to process: 10 seconds.
uf250-04.cnf fulfilled No. of Restarts: 404 No. of Flips: 3835 time to process: 10 seconds.
uf250-04.cnf fulfilled No. of Restarts: 1347 No. of Flips: 4448 time to process: 5 seconds.
uf250-04.cnf , deadline. Restarts: 1950
uf250-04.cnf fulfilled No. of Restarts: 190 No. of Flips: 4551 time to process: 1 seconds.
uf250-04.cnf fulfilled No. of Restarts: 1435 No. of Flips: 2520 time to process: 6 seconds.
uf250-04.cnf fulfilled No. of Restarts: 74 No. of Flips: 4444 time to process: 0 seconds.
uf250-04.cnf fulfilled No. of Restarts: 912 No. of Flips: 4833 time to process: 4 seconds.
uf250-04.cnf fulfilled No. of Restarts: 1210 No. of Flips: 1598 time to process: 9 seconds.
uf250-04.cnf fulfilled No. of Restarts: 649 No. of Flips: 4354 time to process: 4 seconds.
uf250-04.cnf fulfilled No. of Restarts: 708 No. of Flips: 3501 time to process: 6 seconds.
uf250-04.cnf fulfilled No. of Restarts: 130 No. of Flips: 1460 time to process: 2 seconds.
uf250-04.cnf fulfilled No. of Restarts: 1930 No. of Flips: 1862 time to process: 8 seconds.
uf250-04.cnf fulfilled No. of Restarts: 381 No. of Flips: 2849 time to process: 8 seconds.
uf250-04.cnf fulfilled No. of Restarts: 629 No. of Flips: 2551 time to process: 2 seconds.
uf250-04.cnf fulfilled No. of Restarts: 215 No. of Flips: 4879 time to process: 2 seconds.
uf250-04.cnf fulfilled No. of Restarts: 457 No. of Flips: 1533 time to process: 5 seconds.
uf250-04.cnf fulfilled No. of Restarts: 1710 No. of Flips: 3023 time to process: 13 seconds.
uf250-04.cnf fulfilled No. of Restarts: 375 No. of Flips: 4291 time to process: 1 seconds.
uf250-04.cnf fulfilled No. of Restarts: 1393 No. of Flips: 3808 time to process: 5 seconds.
uf250-04.cnf , deadline. Restarts: 1950
uf250-04.cnf , deadline. Restarts: 1950
uf250-04.cnf fulfilled No. of Restarts: 309 No. of Flips: 4136 time to process: 1 seconds.
uf250-04.cnf fulfilled No. of Restarts: 33 No. of Flips: 2037 time to process: 0 seconds.
uf250-04.cnf fulfilled No. of Restarts: 1843 No. of Flips: 2598 time to process: 14 seconds.
uf250-04.cnf fulfilled No. of Restarts: 98 No. of Flips: 1759 time to process: 0 seconds.
uf250-04.cnf , deadline. Restarts: 1950
uf250-04.cnf fulfilled No. of Restarts: 647 No. of Flips: 3499 time to process: 2 seconds.
uf250-04.cnf fulfilled No. of Restarts: 1197 No. of Flips: 1860 time to process: 5 seconds.
uf250-04.cnf , deadline. Restarts: 1950
uf250-04.cnf , deadline. Restarts: 1950
uf250-04.cnf fulfilled No. of Restarts: 165 No. of Flips: 2646 time to process: 0 seconds.
uf250-04.cnf fulfilled No. of Restarts: 328 No. of Flips: 1909 time to process: 2 seconds.
uf250-04.cnf fulfilled No. of Restarts: 1247 No. of Flips: 1884 time to process: 10 seconds.
uf250-04.cnf fulfilled No. of Restarts: 1505 No. of Flips: 2776 time to process: 9 seconds.
uf250-04.cnf fulfilled No. of Restarts: 1339 No. of Flips: 4349 time to process: 5 seconds.
uf250-04.cnf fulfilled No. of Restarts: 870 No. of Flips: 2388 time to process: 6 seconds.
uf250-04.cnf fulfilled No. of Restarts: 699 No. of Flips: 3834 time to process: 5 seconds.
uf250-04.cnf fulfilled No. of Restarts: 591 No. of Flips: 1297 time to process: 10 seconds.
uf250-04.cnf fulfilled No. of Restarts: 552 No. of Flips: 4984 time to process: 2 seconds.
uf250-04.cnf fulfilled No. of Restarts: 49 No. of Flips: 1428 time to process: 2 seconds.
uf250-04.cnf fulfilled No. of Restarts: 79 No. of Flips: 3658 time to process: 4 seconds.
uf250-04.cnf fulfilled No. of Restarts: 190 No. of Flips: 3421 time to process: 7 seconds.
uf250-04.cnf fulfilled No. of Restarts: 656 No. of Flips: 3395 time to process: 10 seconds.
uf250-04.cnf fulfilled No. of Restarts: 317 No. of Flips: 2101 time to process: 1 seconds.
uf250-04.cnf fulfilled No. of Restarts: 282 No. of Flips: 4495 time to process: 2 seconds.
uf250-04.cnf , deadline. Restarts: 1950
uf250-04.cnf fulfilled No. of Restarts: 515 No. of Flips: 885 time to process: 2 seconds.
uf250-04.cnf fulfilled No. of Restarts: 102 No. of Flips: 3411 time to process: 6 seconds.
uf250-04.cnf fulfilled No. of Restarts: 218 No. of Flips: 4099 time to process: 0 seconds.
uf250-04.cnf , deadline. Restarts: 1950
uf250-04.cnf , deadline. Restarts: 1950
uf250-04.cnf fulfilled No. of Restarts: 756 No. of Flips: 1675 time to process: 3 seconds.
uf250-04.cnf fulfilled No. of Restarts: 421 No. of Flips: 2652 time to process: 1 seconds.
uf250-04.cnf fulfilled No. of Restarts: 231 No. of Flips: 3269 time to process: 4 seconds.
uf250-04.cnf fulfilled No. of Restarts: 259 No. of Flips: 2553 time to process: 7 seconds.
uf250-04.cnf fulfilled No. of Restarts: 1164 No. of Flips: 4003 time to process: 5 seconds.
uf250-04.cnf fulfilled No. of Restarts: 521 No. of Flips: 4956 time to process: 4 seconds.
uf250-04.cnf fulfilled No. of Restarts: 200 No. of Flips: 4000 time to process: 0 seconds.
uf250-04.cnf fulfilled No. of Restarts: 797 No. of Flips: 2991 time to process: 5 seconds.
uf250-04.cnf fulfilled No. of Restarts: 477 No. of Flips: 1370 time to process: 4 seconds.
uf250-04.cnf , deadline. Restarts: 1950
uf250-04.cnf fulfilled No. of Restarts: 357 No. of Flips: 3751 time to process: 1 seconds.
uf250-04.cnf fulfilled No. of Restarts: 166 No. of Flips: 2321 time to process: 0 seconds.
uf250-04.cnf fulfilled No. of Restarts: 125 No. of Flips: 2356 time to process: 6 seconds.
uf250-04.cnf fulfilled No. of Restarts: 429 No. of Flips: 1131 time to process: 6 seconds.
uf250-04.cnf fulfilled No. of Restarts: 51 No. of Flips: 1839 time to process: 3 seconds.
uf250-04.cnf fulfilled No. of Restarts: 94 No. of Flips: 2228 time to process: 2 seconds.
uf250-04.cnf fulfilled No. of Restarts: 656 No. of Flips: 3079 time to process: 5 seconds.
uf250-04.cnf , deadline. Restarts: 1950
uf250-04.cnf fulfilled No. of Restarts: 572 No. of Flips: 2320 time to process: 2 seconds.
uf250-04.cnf fulfilled No. of Restarts: 414 No. of Flips: 4793 time to process: 4 seconds.
uf250-04.cnf fulfilled No. of Restarts: 127 No. of Flips: 3080 time to process: 4 seconds.
uf250-04.cnf , deadline. Restarts: 1950
uf250-04.cnf fulfilled No. of Restarts: 1351 No. of Flips: 4181 time to process: 5 seconds.
uf250-04.cnf fulfilled No. of Restarts: 1070 No. of Flips: 3839 time to process: 6 seconds.
uf250-04.cnf fulfilled No. of Restarts: 1015 No. of Flips: 2767 time to process: 4 seconds.
uf250-04.cnf fulfilled No. of Restarts: 1628 No. of Flips: 1616 time to process: 14 seconds.
uf250-04.cnf fulfilled No. of Restarts: 933 No. of Flips: 2189 time to process: 4 seconds.
uf250-04.cnf fulfilled No. of Restarts: 851 No. of Flips: 4363 time to process: 7 seconds.
uf250-04.cnf fulfilled No. of Restarts: 121 No. of Flips: 1751 time to process: 1 seconds.
uf250-04.cnf fulfilled No. of Restarts: 59 No. of Flips: 3387 time to process: 8 seconds.
uf250-04.cnf fulfilled No. of Restarts: 646 No. of Flips: 2206 time to process: 2 seconds.
uf250-04.cnf fulfilled No. of Restarts: 78 No. of Flips: 4929 time to process: 8 seconds.
uf250-04.cnf fulfilled No. of Restarts: 112 No. of Flips: 4003 time to process: 1 seconds.
uf250-04.cnf fulfilled No. of Restarts: 1696 No. of Flips: 1762 time to process: 9 seconds.
uf250-04.cnf fulfilled No. of Restarts: 982 No. of Flips: 2109 time to process: 9 seconds.
uf250-04.cnf fulfilled No. of Restarts: 266 No. of Flips: 4878 time to process: 1 seconds.
uf250-04.cnf fulfilled No. of Restarts: 576 No. of Flips: 3802 time to process: 3 seconds.
uf250-04.cnf fulfilled No. of Restarts: 730 No. of Flips: 2279 time to process: 3 seconds.
uf250-04.cnf fulfilled No. of Restarts: 721 No. of Flips: 3057 time to process: 3 seconds.
uf250-04.cnf , deadline. Restarts: 1950
uf250-04.cnf fulfilled No. of Restarts: 1767 No. of Flips: 4694 time to process: 7 seconds.
uf250-04.cnf fulfilled No. of Restarts: 230 No. of Flips: 1707 time to process: 1 seconds.
uf250-04.cnf fulfilled No. of Restarts: 442 No. of Flips: 4993 time to process: 1 seconds.
uf250-04.cnf , deadline. Restarts: 1950
uf250-04.cnf , deadline. Restarts: 1950
uf250-04.cnf fulfilled No. of Restarts: 408 No. of Flips: 2974 time to process: 1 seconds.
uf250-04.cnf fulfilled No. of Restarts: 452 No. of Flips: 1867 time to process: 2 seconds.
uf250-04.cnf fulfilled No. of Restarts: 609 No. of Flips: 3552 time to process: 10 seconds.
uf250-04.cnf , deadline. Restarts: 1950
uf250-04.cnf fulfilled No. of Restarts: 1174 No. of Flips: 2137 time to process: 5 seconds.
uf250-04.cnf fulfilled No. of Restarts: 88 No. of Flips: 4817 time to process: 3 seconds.
uf250-04.cnf fulfilled No. of Restarts: 464 No. of Flips: 4727 time to process: 2 seconds.
uf250-04.cnf fulfilled No. of Restarts: 775 No. of Flips: 4553 time to process: 6 seconds.
uf250-04.cnf fulfilled No. of Restarts: 1592 No. of Flips: 4927 time to process: 13 seconds.
uf250-04.cnf fulfilled No. of Restarts: 1599 No. of Flips: 2940 time to process: 7 seconds.
uf250-04.cnf fulfilled No. of Restarts: 654 No. of Flips: 2691 time to process: 5 seconds.
uf250-04.cnf fulfilled No. of Restarts: 1157 No. of Flips: 3356 time to process: 5 seconds.
uf250-04.cnf fulfilled No. of Restarts: 1610 No. of Flips: 2555 time to process: 6 seconds.
uf250-04.cnf , deadline. Restarts: 1950
uf250-04.cnf fulfilled No. of Restarts: 837 No. of Flips: 3190 time to process: 3 seconds.
uf250-04.cnf fulfilled No. of Restarts: 1287 No. of Flips: 2175 time to process: 6 seconds.
uf250-04.cnf fulfilled No. of Restarts: 285 No. of Flips: 972 time to process: 1 seconds.
uf250-04.cnf fulfilled No. of Restarts: 1653 No. of Flips: 4984 time to process: 7 seconds.
uf250-04.cnf fulfilled No. of Restarts: 1618 No. of Flips: 3176 time to process: 12 seconds.
uf250-04.cnf fulfilled No. of Restarts: 1095 No. of Flips: 1608 time to process: 4 seconds.
uf250-04.cnf fulfilled No. of Restarts: 619 No. of Flips: 3859 time to process: 6 seconds.
uf250-04.cnf fulfilled No. of Restarts: 66 No. of Flips: 3298 time to process: 1 seconds.
uf250-04.cnf fulfilled No. of Restarts: 216 No. of Flips: 1064 time to process: 5 seconds.
uf250-04.cnf fulfilled No. of Restarts: 333 No. of Flips: 3872 time to process: 5 seconds.
uf250-04.cnf fulfilled No. of Restarts: 229 No. of Flips: 4995 time to process: 1 seconds.
uf250-04.cnf fulfilled No. of Restarts: 180 No. of Flips: 4524 time to process: 2 seconds.
uf250-04.cnf fulfilled No. of Restarts: 242 No. of Flips: 2042 time to process: 5 seconds.
uf250-04.cnf fulfilled No. of Restarts: 1853 No. of Flips: 1531 time to process: 7 seconds.
uf250-04.cnf fulfilled No. of Restarts: 63 No. of Flips: 3578 time to process: 3 seconds.
uf250-04.cnf fulfilled No. of Restarts: 460 No. of Flips: 4197 time to process: 7 seconds.
uf250-04.cnf fulfilled No. of Restarts: 1058 No. of Flips: 3272 time to process: 5 seconds.
uf250-04.cnf fulfilled No. of Restarts: 488 No. of Flips: 1562 time to process: 3 seconds.
uf250-04.cnf fulfilled No. of Restarts: 656 No. of Flips: 4470 time to process: 10 seconds.
uf250-04.cnf fulfilled No. of Restarts: 907 No. of Flips: 2960 time to process: 3 seconds.
uf250-04.cnf fulfilled No. of Restarts: 1616 No. of Flips: 1700 time to process: 9 seconds.
uf250-04.cnf fulfilled No. of Restarts: 1046 No. of Flips: 2861 time to process: 4 seconds.
uf250-04.cnf fulfilled No. of Restarts: 29 No. of Flips: 1100 time to process: 5 seconds.
uf250-04.cnf , deadline. Restarts: 1950
uf250-04.cnf fulfilled No. of Restarts: 349 No. of Flips: 2793 time to process: 1 seconds.
uf250-04.cnf fulfilled No. of Restarts: 1248 No. of Flips: 3109 time to process: 8 seconds.
uf250-04.cnf fulfilled No. of Restarts: 751 No. of Flips: 1053 time to process: 3 seconds.
uf250-04.cnf fulfilled No. of Restarts: 664 No. of Flips: 2473 time to process: 2 seconds.
uf250-04.cnf fulfilled No. of Restarts: 1676 No. of Flips: 1092 time to process: 8 seconds.
uf250-04.cnf fulfilled No. of Restarts: 1699 No. of Flips: 1127 time to process: 7 seconds.
uf250-04.cnf fulfilled No. of Restarts: 323 No. of Flips: 4724 time to process: 2 seconds.
uf250-04.cnf fulfilled No. of Restarts: 460 No. of Flips: 4221 time to process: 4 seconds.
uf250-04.cnf fulfilled No. of Restarts: 620 No. of Flips: 1413 time to process: 4 seconds.
uf250-04.cnf fulfilled No. of Restarts: 1819 No. of Flips: 3642 time to process: 9 seconds.
uf250-04.cnf fulfilled No. of Restarts: 82 No. of Flips: 4379 time to process: 0 seconds.
uf250-04.cnf fulfilled No. of Restarts: 1444 No. of Flips: 3128 time to process: 6 seconds.
uf250-04.cnf fulfilled No. of Restarts: 1629 No. of Flips: 1219 time to process: 14 seconds.
uf250-04.cnf fulfilled No. of Restarts: 274 No. of Flips: 3486 time to process: 1 seconds.
uf250-04.cnf fulfilled No. of Restarts: 629 No. of Flips: 1842 time to process: 2 seconds.
uf250-04.cnf fulfilled No. of Restarts: 1241 No. of Flips: 1717 time to process: 8 seconds.
uf250-04.cnf fulfilled No. of Restarts: 386 No. of Flips: 1948 time to process: 1 seconds.
uf250-04.cnf fulfilled No. of Restarts: 1461 No. of Flips: 3012 time to process: 14 seconds.
uf250-04.cnf fulfilled No. of Restarts: 196 No. of Flips: 4890 time to process: 0 seconds.
uf250-04.cnf fulfilled No. of Restarts: 370 No. of Flips: 3247 time to process: 2 seconds.
uf250-04.cnf fulfilled No. of Restarts: 354 No. of Flips: 3300 time to process: 6 seconds.
uf250-04.cnf fulfilled No. of Restarts: 1113 No. of Flips: 2816 time to process: 6 seconds.
uf250-04.cnf fulfilled No. of Restarts: 449 No. of Flips: 3635 time to process: 2 seconds.
uf250-04.cnf , deadline. Restarts: 1950
uf250-04.cnf fulfilled No. of Restarts: 778 No. of Flips: 3259 time to process: 3 seconds.
uf250-04.cnf fulfilled No. of Restarts: 1053 No. of Flips: 2061 time to process: 4 seconds.
uf250-04.cnf , deadline. Restarts: 1950
uf250-04.cnf fulfilled No. of Restarts: 228 No. of Flips: 1947 time to process: 1 seconds.
uf250-04.cnf fulfilled No. of Restarts: 1034 No. of Flips: 2608 time to process: 4 seconds.
uf250-04.cnf fulfilled No. of Restarts: 790 No. of Flips: 3019 time to process: 11 seconds.
uf250-04.cnf fulfilled No. of Restarts: 1545 No. of Flips: 3493 time to process: 6 seconds.
uf250-04.cnf fulfilled No. of Restarts: 320 No. of Flips: 2220 time to process: 3 seconds.
uf250-04.cnf fulfilled No. of Restarts: 899 No. of Flips: 4200 time to process: 4 seconds.
uf250-04.cnf fulfilled No. of Restarts: 744 No. of Flips: 4860 time to process: 5 seconds.
uf250-04.cnf , deadline. Restarts: 1950
uf250-04.cnf fulfilled No. of Restarts: 18 No. of Flips: 2890 time to process: 0 seconds.
uf250-04.cnf fulfilled No. of Restarts: 1204 No. of Flips: 3033 time to process: 8 seconds.
uf250-04.cnf fulfilled No. of Restarts: 1770 No. of Flips: 4358 time to process: 7 seconds.
uf250-04.cnf fulfilled No. of Restarts: 994 No. of Flips: 2236 time to process: 4 seconds.
uf250-04.cnf fulfilled No. of Restarts: 894 No. of Flips: 588 time to process: 3 seconds.
uf250-04.cnf fulfilled No. of Restarts: 108 No. of Flips: 1743 time to process: 0 seconds.
uf250-04.cnf fulfilled No. of Restarts: 656 No. of Flips: 4453 time to process: 6 seconds.
uf250-04.cnf fulfilled No. of Restarts: 1336 No. of Flips: 2350 time to process: 7 seconds.
uf250-04.cnf fulfilled No. of Restarts: 234 No. of Flips: 3479 time to process: 2 seconds.
uf250-04.cnf fulfilled No. of Restarts: 857 No. of Flips: 1966 time to process: 3 seconds.
uf250-04.cnf fulfilled No. of Restarts: 1276 No. of Flips: 2682 time to process: 10 seconds.
uf250-04.cnf fulfilled No. of Restarts: 462 No. of Flips: 4188 time to process: 2 seconds.
uf250-04.cnf fulfilled No. of Restarts: 451 No. of Flips: 4468 time to process: 5 seconds.
uf250-04.cnf fulfilled No. of Restarts: 1243 No. of Flips: 4051 time to process: 6 seconds.
uf250-04.cnf fulfilled No. of Restarts: 1042 No. of Flips: 3309 time to process: 6 seconds.
uf250-04.cnf , deadline. Restarts: 1950
uf250-04.cnf , deadline. Restarts: 1950
uf250-04.cnf , deadline. Restarts: 1950
uf250-04.cnf fulfilled No. of Restarts: 350 No. of Flips: 4071 time to process: 1 seconds.
uf250-04.cnf fulfilled No. of Restarts: 1224 No. of Flips: 1816 time to process: 11 seconds.
uf250-04.cnf fulfilled No. of Restarts: 20 No. of Flips: 2402 time to process: 0 seconds.
uf250-04.cnf fulfilled No. of Restarts: 1653 No. of Flips: 2294 time to process: 9 seconds.
uf250-04.cnf fulfilled No. of Restarts: 21 No. of Flips: 3925 time to process: 0 seconds.
uf250-04.cnf fulfilled No. of Restarts: 1220 No. of Flips: 4151 time to process: 10 seconds.
uf250-04.cnf fulfilled No. of Restarts: 92 No. of Flips: 4819 time to process: 3 seconds.
uf250-04.cnf fulfilled No. of Restarts: 1624 No. of Flips: 2154 time to process: 7 seconds.
uf250-04.cnf fulfilled No. of Restarts: 659 No. of Flips: 2072 time to process: 3 seconds.
uf250-04.cnf fulfilled No. of Restarts: 946 No. of Flips: 2671 time to process: 6 seconds.
uf250-04.cnf fulfilled No. of Restarts: 144 No. of Flips: 4584 time to process: 3 seconds.
uf250-04.cnf fulfilled No. of Restarts: 287 No. of Flips: 2914 time to process: 1 seconds.
uf250-04.cnf fulfilled No. of Restarts: 7 No. of Flips: 4658 time to process: 0 seconds.
uf250-04.cnf fulfilled No. of Restarts: 503 No. of Flips: 3714 time to process: 7 seconds.
uf250-04.cnf fulfilled No. of Restarts: 1641 No. of Flips: 1946 time to process: 14 seconds.
uf250-04.cnf , deadline. Restarts: 1950
uf250-04.cnf fulfilled No. of Restarts: 159 No. of Flips: 3376 time to process: 0 seconds.
uf250-04.cnf fulfilled No. of Restarts: 759 No. of Flips: 2171 time to process: 3 seconds.
uf250-04.cnf fulfilled No. of Restarts: 858 No. of Flips: 3301 time to process: 7 seconds.
uf250-04.cnf fulfilled No. of Restarts: 1818 No. of Flips: 4955 time to process: 12 seconds.
uf250-04.cnf , deadline. Restarts: 1950
uf250-04.cnf fulfilled No. of Restarts: 1182 No. of Flips: 1767 time to process: 5 seconds.
uf250-04.cnf fulfilled No. of Restarts: 1250 No. of Flips: 2956 time to process: 5 seconds.
uf250-04.cnf fulfilled No. of Restarts: 63 No. of Flips: 959 time to process: 3 seconds.
uf250-04.cnf fulfilled No. of Restarts: 306 No. of Flips: 2688 time to process: 1 seconds.
uf250-04.cnf fulfilled No. of Restarts: 984 No. of Flips: 1795 time to process: 7 seconds.
uf250-04.cnf fulfilled No. of Restarts: 16 No. of Flips: 3715 time to process: 0 seconds.
uf250-04.cnf fulfilled No. of Restarts: 480 No. of Flips: 2064 time to process: 10 seconds.
uf250-04.cnf , deadline. Restarts: 1950
uf250-04.cnf fulfilled No. of Restarts: 1176 No. of Flips: 2962 time to process: 5 seconds.
uf250-04.cnf fulfilled No. of Restarts: 385 No. of Flips: 3319 time to process: 1 seconds.
uf250-04.cnf fulfilled No. of Restarts: 156 No. of Flips: 2432 time to process: 2 seconds.
uf250-04.cnf fulfilled No. of Restarts: 600 No. of Flips: 2809 time to process: 10 seconds.
uf250-04.cnf fulfilled No. of Restarts: 161 No. of Flips: 1934 time to process: 0 seconds.
uf250-04.cnf fulfilled No. of Restarts: 653 No. of Flips: 3164 time to process: 3 seconds.
uf250-04.cnf fulfilled No. of Restarts: 189 No. of Flips: 4945 time to process: 1 seconds.
uf250-04.cnf fulfilled No. of Restarts: 197 No. of Flips: 2347 time to process: 4 seconds.
uf250-04.cnf fulfilled No. of Restarts: 270 No. of Flips: 4191 time to process: 5 seconds.
uf250-04.cnf fulfilled No. of Restarts: 243 No. of Flips: 4519 time to process: 6 seconds.
uf250-04.cnf , deadline. Restarts: 1950
uf250-04.cnf fulfilled No. of Restarts: 19 No. of Flips: 2205 time to process: 0 seconds.
uf250-04.cnf fulfilled No. of Restarts: 1302 No. of Flips: 4241 time to process: 13 seconds.
uf250-04.cnf fulfilled No. of Restarts: 82 No. of Flips: 4909 time to process: 3 seconds.
uf250-04.cnf fulfilled No. of Restarts: 1129 No. of Flips: 2532 time to process: 4 seconds.
uf250-04.cnf fulfilled No. of Restarts: 533 No. of Flips: 2392 time to process: 2 seconds.
uf250-04.cnf , deadline. Restarts: 1950
uf250-04.cnf fulfilled No. of Restarts: 1917 No. of Flips: 2681 time to process: 8 seconds.
uf250-04.cnf fulfilled No. of Restarts: 1309 No. of Flips: 3348 time to process: 5 seconds.
uf250-04.cnf fulfilled No. of Restarts: 68 No. of Flips: 1068 time to process: 0 seconds.
uf250-04.cnf fulfilled No. of Restarts: 145 No. of Flips: 1539 time to process: 3 seconds.
uf250-04.cnf fulfilled No. of Restarts: 197 No. of Flips: 4997 time to process: 5 seconds.
uf250-04.cnf fulfilled No. of Restarts: 21 No. of Flips: 565 time to process: 2 seconds.
uf250-04.cnf , deadline. Restarts: 1950
uf250-04.cnf fulfilled No. of Restarts: 214 No. of Flips: 2980 time to process: 0 seconds.
uf250-04.cnf fulfilled No. of Restarts: 124 No. of Flips: 2456 time to process: 7 seconds.
uf250-04.cnf fulfilled No. of Restarts: 1539 No. of Flips: 3209 time to process: 11 seconds.
uf250-04.cnf fulfilled No. of Restarts: 1158 No. of Flips: 836 time to process: 4 seconds.
uf250-04.cnf fulfilled No. of Restarts: 999 No. of Flips: 934 time to process: 4 seconds.
uf250-04.cnf fulfilled No. of Restarts: 938 No. of Flips: 2686 time to process: 5 seconds.
uf250-04.cnf fulfilled No. of Restarts: 459 No. of Flips: 4228 time to process: 3 seconds.
uf250-04.cnf fulfilled No. of Restarts: 1172 No. of Flips: 1863 time to process: 9 seconds.
uf250-04.cnf fulfilled No. of Restarts: 435 No. of Flips: 2625 time to process: 1 seconds.
uf250-04.cnf fulfilled No. of Restarts: 1004 No. of Flips: 1974 time to process: 8 seconds.
uf250-04.cnf fulfilled No. of Restarts: 0 No. of Flips: 4339 time to process: 3 seconds.
uf250-04.cnf fulfilled No. of Restarts: 1274 No. of Flips: 4202 time to process: 10 seconds.
uf250-04.cnf fulfilled No. of Restarts: 41 No. of Flips: 4555 time to process: 1 seconds.
uf250-04.cnf fulfilled No. of Restarts: 750 No. of Flips: 3677 time to process: 5 seconds.
uf250-04.cnf fulfilled No. of Restarts: 86 No. of Flips: 1133 time to process: 3 seconds.
uf250-04.cnf fulfilled No. of Restarts: 668 No. of Flips: 2338 time to process: 7 seconds.
uf250-04.cnf fulfilled No. of Restarts: 1688 No. of Flips: 1716 time to process: 7 seconds.
uf250-04.cnf fulfilled No. of Restarts: 221 No. of Flips: 4369 time to process: 7 seconds.
uf250-04.cnf fulfilled No. of Restarts: 242 No. of Flips: 2109 time to process: 7 seconds.
uf250-04.cnf fulfilled No. of Restarts: 875 No. of Flips: 2176 time to process: 4 seconds.
uf250-04.cnf fulfilled No. of Restarts: 1804 No. of Flips: 2263 time to process: 12 seconds.
uf250-04.cnf fulfilled No. of Restarts: 438 No. of Flips: 3857 time to process: 3 seconds.
uf250-04.cnf , deadline. Restarts: 1950
uf250-04.cnf fulfilled No. of Restarts: 704 No. of Flips: 2067 time to process: 3 seconds.
uf250-04.cnf fulfilled No. of Restarts: 325 No. of Flips: 3254 time to process: 6 seconds.
uf250-04.cnf fulfilled No. of Restarts: 176 No. of Flips: 4854 time to process: 2 seconds.
uf250-04.cnf fulfilled No. of Restarts: 1119 No. of Flips: 3045 time to process: 8 seconds.
uf250-04.cnf fulfilled No. of Restarts: 996 No. of Flips: 2918 time to process: 6 seconds.
uf250-04.cnf fulfilled No. of Restarts: 719 No. of Flips: 3068 time to process: 7 seconds.
uf250-04.cnf fulfilled No. of Restarts: 481 No. of Flips: 1379 time to process: 3 seconds.
uf250-04.cnf fulfilled No. of Restarts: 1358 No. of Flips: 4059 time to process: 10 seconds.
uf250-04.cnf fulfilled No. of Restarts: 195 No. of Flips: 2313 time to process: 0 seconds.
uf250-04.cnf fulfilled No. of Restarts: 437 No. of Flips: 4057 time to process: 3 seconds.
uf250-04.cnf , deadline. Restarts: 1950
uf250-04.cnf fulfilled No. of Restarts: 1585 No. of Flips: 3530 time to process: 6 seconds.
uf250-04.cnf fulfilled No. of Restarts: 851 No. of Flips: 2530 time to process: 4 seconds.
uf250-04.cnf fulfilled No. of Restarts: 17 No. of Flips: 2246 time to process: 0 seconds.
uf250-04.cnf fulfilled No. of Restarts: 819 No. of Flips: 3450 time to process: 6 seconds.
uf250-04.cnf fulfilled No. of Restarts: 495 No. of Flips: 1804 time to process: 3 seconds.
uf250-04.cnf fulfilled No. of Restarts: 313 No. of Flips: 3735 time to process: 3 seconds.
uf250-04.cnf fulfilled No. of Restarts: 758 No. of Flips: 4242 time to process: 11 seconds.
uf250-04.cnf fulfilled No. of Restarts: 157 No. of Flips: 2844 time to process: 0 seconds.
uf250-04.cnf fulfilled No. of Restarts: 499 No. of Flips: 1418 time to process: 2 seconds.
uf250-04.cnf fulfilled No. of Restarts: 203 No. of Flips: 3287 time to process: 1 seconds.
uf250-04.cnf fulfilled No. of Restarts: 118 No. of Flips: 3412 time to process: 5 seconds.
uf250-04.cnf , deadline. Restarts: 1950
uf250-04.cnf fulfilled No. of Restarts: 1350 No. of Flips: 1395 time to process: 5 seconds.
uf250-04.cnf fulfilled No. of Restarts: 1422 No. of Flips: 3099 time to process: 8 seconds.
uf250-04.cnf fulfilled No. of Restarts: 478 No. of Flips: 2531 time to process: 2 seconds.
uf250-04.cnf fulfilled No. of Restarts: 140 No. of Flips: 2743 time to process: 0 seconds.
uf250-04.cnf , deadline. Restarts: 1950
uf250-04.cnf fulfilled No. of Restarts: 1208 No. of Flips: 1897 time to process: 5 seconds.
uf250-04.cnf fulfilled No. of Restarts: 1570 No. of Flips: 3722 time to process: 6 seconds.
uf250-04.cnf fulfilled No. of Restarts: 1151 No. of Flips: 2307 time to process: 5 seconds.
uf250-04.cnf fulfilled No. of Restarts: 963 No. of Flips: 3078 time to process: 4 seconds.
uf250-04.cnf fulfilled No. of Restarts: 1667 No. of Flips: 1630 time to process: 8 seconds.
uf250-04.cnf fulfilled No. of Restarts: 1646 No. of Flips: 3917 time to process: 7 seconds.
uf250-04.cnf fulfilled No. of Restarts: 1090 No. of Flips: 2936 time to process: 8 seconds.
uf250-04.cnf , deadline. Restarts: 1950
uf250-04.cnf fulfilled No. of Restarts: 689 No. of Flips: 1528 time to process: 2 seconds.
uf250-04.cnf fulfilled No. of Restarts: 1313 No. of Flips: 3012 time to process: 6 seconds.
uf250-04.cnf fulfilled No. of Restarts: 367 No. of Flips: 2322 time to process: 1 seconds.
uf250-04.cnf fulfilled No. of Restarts: 5 No. of Flips: 3218 time to process: 0 seconds.
uf250-04.cnf fulfilled No. of Restarts: 745 No. of Flips: 4685 time to process: 5 seconds.
uf250-04.cnf fulfilled No. of Restarts: 1053 No. of Flips: 4483 time to process: 10 seconds.
uf250-04.cnf fulfilled No. of Restarts: 133 No. of Flips: 4070 time to process: 1 seconds.
uf250-04.cnf fulfilled No. of Restarts: 1434 No. of Flips: 3921 time to process: 13 seconds.
uf250-04.cnf fulfilled No. of Restarts: 126 No. of Flips: 1989 time to process: 0 seconds.
uf250-04.cnf fulfilled No. of Restarts: 724 No. of Flips: 3286 time to process: 3 seconds.
uf250-04.cnf fulfilled No. of Restarts: 355 No. of Flips: 2541 time to process: 5 seconds.
uf250-04.cnf fulfilled No. of Restarts: 678 No. of Flips: 4499 time to process: 7 seconds.
uf250-04.cnf , deadline. Restarts: 1950
uf250-04.cnf fulfilled No. of Restarts: 1221 No. of Flips: 2754 time to process: 5 seconds.
uf250-04.cnf , deadline. Restarts: 1950
uf250-04.cnf fulfilled No. of Restarts: 423 No. of Flips: 4548 time to process: 1 seconds.
uf250-04.cnf fulfilled No. of Restarts: 517 No. of Flips: 3707 time to process: 8 seconds.
uf250-04.cnf fulfilled No. of Restarts: 873 No. of Flips: 4874 time to process: 9 seconds.
uf250-04.cnf fulfilled No. of Restarts: 213 No. of Flips: 3871 time to process: 0 seconds.
uf250-04.cnf fulfilled No. of Restarts: 18 No. of Flips: 1071 time to process: 7 seconds.
uf250-04.cnf fulfilled No. of Restarts: 196 No. of Flips: 4425 time to process: 3 seconds.
uf250-04.cnf fulfilled No. of Restarts: 920 No. of Flips: 3404 time to process: 3 seconds.
uf250-04.cnf , deadline. Restarts: 1950
uf250-04.cnf fulfilled No. of Restarts: 1271 No. of Flips: 3921 time to process: 5 seconds.
uf250-04.cnf fulfilled No. of Restarts: 1713 No. of Flips: 1236 time to process: 9 seconds.
uf250-04.cnf fulfilled No. of Restarts: 337 No. of Flips: 4844 time to process: 2 seconds.
uf250-04.cnf fulfilled No. of Restarts: 610 No. of Flips: 2116 time to process: 5 seconds.
uf250-04.cnf fulfilled No. of Restarts: 1449 No. of Flips: 4372 time to process: 6 seconds.
uf250-04.cnf fulfilled No. of Restarts: 117 No. of Flips: 588 time to process: 3 seconds.
uf250-04.cnf fulfilled No. of Restarts: 745 No. of Flips: 3474 time to process: 3 seconds.
uf250-04.cnf fulfilled No. of Restarts: 300 No. of Flips: 2048 time to process: 1 seconds.
uf250-04.cnf fulfilled No. of Restarts: 370 No. of Flips: 2507 time to process: 9 seconds.
uf250-04.cnf fulfilled No. of Restarts: 1498 No. of Flips: 3540 time to process: 6 seconds.
uf250-04.cnf fulfilled No. of Restarts: 1114 No. of Flips: 3217 time to process: 6 seconds.
uf250-04.cnf fulfilled No. of Restarts: 976 No. of Flips: 4412 time to process: 4 seconds.
uf250-04.cnf fulfilled No. of Restarts: 804 No. of Flips: 4341 time to process: 5 seconds.
uf250-04.cnf fulfilled No. of Restarts: 370 No. of Flips: 1122 time to process: 2 seconds.
uf250-04.cnf fulfilled No. of Restarts: 1755 No. of Flips: 4095 time to process: 9 seconds.
uf250-04.cnf fulfilled No. of Restarts: 795 No. of Flips: 3147 time to process: 3 seconds.
uf250-04.cnf fulfilled No. of Restarts: 291 No. of Flips: 4968 time to process: 5 seconds.
uf250-04.cnf fulfilled No. of Restarts: 21 No. of Flips: 2087 time to process: 6 seconds.
uf250-04.cnf , deadline. Restarts: 1950
uf250-04.cnf fulfilled No. of Restarts: 1274 No. of Flips: 4073 time to process: 5 seconds.
uf250-04.cnf fulfilled No. of Restarts: 568 No. of Flips: 3324 time to process: 2 seconds.
uf250-04.cnf , deadline. Restarts: 1950
uf250-04.cnf fulfilled No. of Restarts: 417 No. of Flips: 2139 time to process: 1 seconds.
uf250-04.cnf fulfilled No. of Restarts: 926 No. of Flips: 3922 time to process: 10 seconds.
uf250-04.cnf fulfilled No. of Restarts: 850 No. of Flips: 2356 time to process: 3 seconds.
uf250-04.cnf fulfilled No. of Restarts: 1107 No. of Flips: 4110 time to process: 5 seconds.
uf250-04.cnf fulfilled No. of Restarts: 544 No. of Flips: 3607 time to process: 9 seconds.
uf250-04.cnf fulfilled No. of Restarts: 1262 No. of Flips: 2164 time to process: 11 seconds.
uf250-04.cnf fulfilled No. of Restarts: 262 No. of Flips: 1180 time to process: 1 seconds.
uf250-04.cnf fulfilled No. of Restarts: 1000 No. of Flips: 3583 time to process: 12 seconds.
uf250-04.cnf fulfilled No. of Restarts: 1155 No. of Flips: 1138 time to process: 4 seconds.
uf250-04.cnf fulfilled No. of Restarts: 305 No. of Flips: 3052 time to process: 1 seconds.
uf250-04.cnf , deadline. Restarts: 1950
uf250-04.cnf fulfilled No. of Restarts: 264 No. of Flips: 3162 time to process: 1 seconds.
uf250-04.cnf fulfilled No. of Restarts: 1350 No. of Flips: 1595 time to process: 5 seconds.
uf250-04.cnf fulfilled No. of Restarts: 1824 No. of Flips: 3355 time to process: 8 seconds.
uf250-04.cnf fulfilled No. of Restarts: 1328 No. of Flips: 2882 time to process: 5 seconds.
uf250-04.cnf fulfilled No. of Restarts: 315 No. of Flips: 1352 time to process: 1 seconds.
uf250-04.cnf fulfilled No. of Restarts: 1215 No. of Flips: 3036 time to process: 6 seconds.
uf250-04.cnf fulfilled No. of Restarts: 477 No. of Flips: 2799 time to process: 4 seconds.
uf250-04.cnf , deadline. Restarts: 1950
uf250-04.cnf fulfilled No. of Restarts: 7 No. of Flips: 4021 time to process: 0 seconds.
uf250-04.cnf fulfilled No. of Restarts: 481 No. of Flips: 976 time to process: 2 seconds.
uf250-04.cnf fulfilled No. of Restarts: 908 No. of Flips: 4098 time to process: 5 seconds.
uf250-04.cnf fulfilled No. of Restarts: 1393 No. of Flips: 3791 time to process: 5 seconds.
uf250-04.cnf fulfilled No. of Restarts: 198 No. of Flips: 3658 time to process: 2 seconds.
uf250-04.cnf fulfilled No. of Restarts: 1941 No. of Flips: 3573 time to process: 8 seconds.
uf250-04.cnf fulfilled No. of Restarts: 1127 No. of Flips: 1534 time to process: 10 seconds.
uf250-04.cnf fulfilled No. of Restarts: 701 No. of Flips: 2273 time to process: 3 seconds.
uf250-04.cnf fulfilled No. of Restarts: 530 No. of Flips: 1477 time to process: 2 seconds.
uf250-04.cnf fulfilled No. of Restarts: 630 No. of Flips: 1295 time to process: 5 seconds.
uf250-04.cnf fulfilled No. of Restarts: 388 No. of Flips: 4246 time to process: 3 seconds.
uf250-04.cnf fulfilled No. of Restarts: 435 No. of Flips: 2176 time to process: 5 seconds.
uf250-04.cnf , deadline. Restarts: 1950
uf250-04.cnf , deadline. Restarts: 1950
uf250-04.cnf fulfilled No. of Restarts: 384 No. of Flips: 3038 time to process: 1 seconds.
uf250-04.cnf fulfilled No. of Restarts: 1576 No. of Flips: 2522 time to process: 6 seconds.
uf250-04.cnf fulfilled No. of Restarts: 1722 No. of Flips: 4434 time to process: 7 seconds.
uf250-04.cnf fulfilled No. of Restarts: 601 No. of Flips: 4872 time to process: 3 seconds.
uf250-04.cnf fulfilled No. of Restarts: 456 No. of Flips: 4549 time to process: 5 seconds.
uf250-04.cnf fulfilled No. of Restarts: 159 No. of Flips: 1935 time to process: 3 seconds.
uf250-04.cnf fulfilled No. of Restarts: 952 No. of Flips: 3694 time to process: 5 seconds.
uf250-04.cnf fulfilled No. of Restarts: 1609 No. of Flips: 2166 time to process: 8 seconds.
uf250-04.cnf fulfilled No. of Restarts: 1123 No. of Flips: 1034 time to process: 4 seconds.
uf250-04.cnf fulfilled No. of Restarts: 180 No. of Flips: 3811 time to process: 3 seconds.
uf250-04.cnf fulfilled No. of Restarts: 320 No. of Flips: 1892 time to process: 1 seconds.
uf250-04.cnf , deadline. Restarts: 1950
uf250-04.cnf fulfilled No. of Restarts: 923 No. of Flips: 4111 time to process: 3 seconds.
uf250-04.cnf fulfilled No. of Restarts: 22 No. of Flips: 1723 time to process: 4 seconds.
uf250-04.cnf fulfilled No. of Restarts: 133 No. of Flips: 4411 time to process: 4 seconds.
uf250-04.cnf , deadline. Restarts: 1950
uf250-04.cnf fulfilled No. of Restarts: 433 No. of Flips: 4748 time to process: 1 seconds.
uf250-04.cnf fulfilled No. of Restarts: 516 No. of Flips: 3389 time to process: 8 seconds.
uf250-04.cnf fulfilled No. of Restarts: 1789 No. of Flips: 1000 time to process: 7 seconds.
uf250-04.cnf fulfilled No. of Restarts: 1493 No. of Flips: 4690 time to process: 6 seconds.
uf250-04.cnf fulfilled No. of Restarts: 234 No. of Flips: 1239 time to process: 1 seconds.
uf250-04.cnf fulfilled No. of Restarts: 60 No. of Flips: 1684 time to process: 3 seconds.
uf250-04.cnf fulfilled No. of Restarts: 359 No. of Flips: 3500 time to process: 6 seconds.
uf250-04.cnf fulfilled No. of Restarts: 1020 No. of Flips: 3392 time to process: 4 seconds.
uf250-04.cnf fulfilled No. of Restarts: 242 No. of Flips: 4382 time to process: 2 seconds.
uf250-04.cnf fulfilled No. of Restarts: 982 No. of Flips: 4947 time to process: 7 seconds.
uf250-04.cnf fulfilled No. of Restarts: 196 No. of Flips: 2298 time to process: 3 seconds.
uf250-04.cnf fulfilled No. of Restarts: 1433 No. of Flips: 4140 time to process: 8 seconds.
uf250-04.cnf fulfilled No. of Restarts: 836 No. of Flips: 2591 time to process: 3 seconds.
uf250-04.cnf fulfilled No. of Restarts: 1470 No. of Flips: 3883 time to process: 10 seconds.
uf250-04.cnf fulfilled No. of Restarts: 1262 No. of Flips: 3040 time to process: 6 seconds.
uf250-04.cnf fulfilled No. of Restarts: 267 No. of Flips: 3332 time to process: 1 seconds.
uf250-04.cnf fulfilled No. of Restarts: 224 No. of Flips: 1077 time to process: 1 seconds.
uf250-04.cnf fulfilled No. of Restarts: 479 No. of Flips: 4571 time to process: 10 seconds.
uf250-04.cnf fulfilled No. of Restarts: 472 No. of Flips: 1885 time to process: 2 seconds.
uf250-04.cnf fulfilled No. of Restarts: 607 No. of Flips: 3229 time to process: 7 seconds.
uf250-04.cnf fulfilled No. of Restarts: 366 No. of Flips: 3945 time to process: 1 seconds.
uf250-04.cnf fulfilled No. of Restarts: 1767 No. of Flips: 1630 time to process: 13 seconds.
uf250-04.cnf fulfilled No. of Restarts: 148 No. of Flips: 790 time to process: 0 seconds.
uf250-04.cnf fulfilled No. of Restarts: 1540 No. of Flips: 4042 time to process: 14 seconds.
uf250-04.cnf fulfilled No. of Restarts: 941 No. of Flips: 3298 time to process: 4 seconds.
uf250-04.cnf fulfilled No. of Restarts: 457 No. of Flips: 1688 time to process: 2 seconds.
uf250-04.cnf fulfilled No. of Restarts: 1230 No. of Flips: 2218 time to process: 7 seconds.
uf250-04.cnf fulfilled No. of Restarts: 270 No. of Flips: 4074 time to process: 9 seconds.
uf250-04.cnf fulfilled No. of Restarts: 401 No. of Flips: 3414 time to process: 2 seconds.
uf250-04.cnf fulfilled No. of Restarts: 267 No. of Flips: 1628 time to process: 7 seconds.
uf250-04.cnf fulfilled No. of Restarts: 591 No. of Flips: 4472 time to process: 9 seconds.
uf250-04.cnf fulfilled No. of Restarts: 1894 No. of Flips: 779 time to process: 8 seconds.
uf250-04.cnf , deadline. Restarts: 1950
uf250-04.cnf fulfilled No. of Restarts: 335 No. of Flips: 3570 time to process: 1 seconds.
uf250-04.cnf fulfilled No. of Restarts: 896 No. of Flips: 1301 time to process: 3 seconds.
uf250-04.cnf fulfilled No. of Restarts: 1406 No. of Flips: 2868 time to process: 8 seconds.
uf250-04.cnf , deadline. Restarts: 1950
uf250-04.cnf fulfilled No. of Restarts: 112 No. of Flips: 1228 time to process: 0 seconds.
uf250-04.cnf fulfilled No. of Restarts: 1603 No. of Flips: 1403 time to process: 6 seconds.
uf250-04.cnf fulfilled No. of Restarts: 556 No. of Flips: 4424 time to process: 3 seconds.
uf250-04.cnf fulfilled No. of Restarts: 1366 No. of Flips: 4130 time to process: 11 seconds.
uf250-04.cnf fulfilled No. of Restarts: 233 No. of Flips: 1443 time to process: 1 seconds.
uf250-04.cnf fulfilled No. of Restarts: 100 No. of Flips: 3083 time to process: 1 seconds.
uf250-04.cnf fulfilled No. of Restarts: 995 No. of Flips: 3806 time to process: 10 seconds.
uf250-04.cnf fulfilled No. of Restarts: 396 No. of Flips: 3637 time to process: 2 seconds.
uf250-04.cnf fulfilled No. of Restarts: 468 No. of Flips: 1203 time to process: 4 seconds.
uf250-04.cnf fulfilled No. of Restarts: 71 No. of Flips: 4913 time to process: 1 seconds.
uf250-04.cnf fulfilled No. of Restarts: 756 No. of Flips: 1335 time to process: 6 seconds.
uf250-04.cnf fulfilled No. of Restarts: 732 No. of Flips: 3212 time to process: 4 seconds.
uf250-04.cnf fulfilled No. of Restarts: 654 No. of Flips: 2341 time to process: 2 seconds.
uf250-04.cnf fulfilled No. of Restarts: 813 No. of Flips: 4995 time to process: 4 seconds.
uf250-04.cnf fulfilled No. of Restarts: 923 No. of Flips: 4622 time to process: 4 seconds.
uf250-04.cnf fulfilled No. of Restarts: 517 No. of Flips: 4229 time to process: 5 seconds.
uf250-04.cnf fulfilled No. of Restarts: 168 No. of Flips: 4637 time to process: 7 seconds.
uf250-04.cnf fulfilled No. of Restarts: 1806 No. of Flips: 2312 time to process: 7 seconds.
uf250-04.cnf fulfilled No. of Restarts: 668 No. of Flips: 964 time to process: 2 seconds.
uf250-04.cnf fulfilled No. of Restarts: 11 No. of Flips: 3664 time to process: 2 seconds.
uf250-04.cnf fulfilled No. of Restarts: 1222 No. of Flips: 3517 time to process: 5 seconds.
uf250-04.cnf fulfilled No. of Restarts: 20 No. of Flips: 4607 time to process: 0 seconds.
uf250-04.cnf fulfilled No. of Restarts: 108 No. of Flips: 4482 time to process: 2 seconds.
uf250-04.cnf fulfilled No. of Restarts: 1541 No. of Flips: 4781 time to process: 11 seconds.
uf250-04.cnf fulfilled No. of Restarts: 411 No. of Flips: 2524 time to process: 2 seconds.
uf250-04.cnf fulfilled No. of Restarts: 1405 No. of Flips: 4921 time to process: 6 seconds.
uf250-04.cnf fulfilled No. of Restarts: 884 No. of Flips: 1747 time to process: 4 seconds.
uf250-04.cnf fulfilled No. of Restarts: 562 No. of Flips: 2549 time to process: 3 seconds.
