# Supplementary material for: Completion Probabilities and Parallel Restart Strategies under an Imposed Deadline
Source: PLoS One. 2016 Oct 12;11(10):e0164605. doi: 10.1371/journal.pone.0164605 (PMC5061357; doi:10.1371/journal.pone.0164605)
Supplement: S1 File — The file “S1_File.zip” is the data gathered from the experiments regarding completion probability. (ZIP) [file pone.0164605.s004.zip › results_Multi_r2050.8439999999996.txt]

uf250-04.cnf fulfilled No. of Restarts: 208 No. of Flips: 3061 time to process: 0 seconds.
uf250-04.cnf fulfilled No. of Restarts: 330 No. of Flips: 3833 time to process: 5 seconds.
uf250-04.cnf fulfilled No. of Restarts: 1707 No. of Flips: 300 time to process: 9 seconds.
uf250-04.cnf fulfilled No. of Restarts: 1917 No. of Flips: 4395 time to process: 8 seconds.
uf250-04.cnf fulfilled No. of Restarts: 372 No. of Flips: 3140 time to process: 1 seconds.
uf250-04.cnf fulfilled No. of Restarts: 450 No. of Flips: 4528 time to process: 3 seconds.
uf250-04.cnf fulfilled No. of Restarts: 191 No. of Flips: 1453 time to process: 6 seconds.
uf250-04.cnf fulfilled No. of Restarts: 629 No. of Flips: 1687 time to process: 9 seconds.
uf250-04.cnf , deadline. Restarts: 2050
uf250-04.cnf fulfilled No. of Restarts: 2036 No. of Flips: 3839 time to process: 8 seconds.
uf250-04.cnf fulfilled No. of Restarts: 1831 No. of Flips: 4123 time to process: 7 seconds.
uf250-04.cnf fulfilled No. of Restarts: 1095 No. of Flips: 1309 time to process: 5 seconds.
uf250-04.cnf fulfilled No. of Restarts: 1317 No. of Flips: 3546 time to process: 5 seconds.
uf250-04.cnf fulfilled No. of Restarts: 112 No. of Flips: 1971 time to process: 0 seconds.
uf250-04.cnf fulfilled No. of Restarts: 1170 No. of Flips: 2540 time to process: 11 seconds.
uf250-04.cnf fulfilled No. of Restarts: 464 No. of Flips: 3144 time to process: 7 seconds.
uf250-04.cnf fulfilled No. of Restarts: 449 No. of Flips: 2259 time to process: 2 seconds.
uf250-04.cnf fulfilled No. of Restarts: 515 No. of Flips: 4631 time to process: 8 seconds.
uf250-04.cnf fulfilled No. of Restarts: 245 No. of Flips: 3596 time to process: 2 seconds.
uf250-04.cnf fulfilled No. of Restarts: 999 No. of Flips: 4665 time to process: 10 seconds.
uf250-04.cnf fulfilled No. of Restarts: 221 No. of Flips: 3208 time to process: 0 seconds.
uf250-04.cnf fulfilled No. of Restarts: 92 No. of Flips: 3571 time to process: 1 seconds.
uf250-04.cnf fulfilled No. of Restarts: 494 No. of Flips: 2904 time to process: 3 seconds.
uf250-04.cnf fulfilled No. of Restarts: 1759 No. of Flips: 3608 time to process: 15 seconds.
uf250-04.cnf fulfilled No. of Restarts: 901 No. of Flips: 1276 time to process: 3 seconds.
uf250-04.cnf fulfilled No. of Restarts: 1443 No. of Flips: 3852 time to process: 10 seconds.
uf250-04.cnf fulfilled No. of Restarts: 4 No. of Flips: 1664 time to process: 0 seconds.
uf250-04.cnf fulfilled No. of Restarts: 77 No. of Flips: 2973 time to process: 2 seconds.
uf250-04.cnf fulfilled No. of Restarts: 1259 No. of Flips: 4117 time to process: 10 seconds.
uf250-04.cnf fulfilled No. of Restarts: 596 No. of Flips: 3043 time to process: 5 seconds.
uf250-04.cnf fulfilled No. of Restarts: 150 No. of Flips: 2309 time to process: 0 seconds.
uf250-04.cnf fulfilled No. of Restarts: 609 No. of Flips: 3125 time to process: 4 seconds.
uf250-04.cnf , deadline. Restarts: 2050
uf250-04.cnf fulfilled No. of Restarts: 359 No. of Flips: 4915 time to process: 1 seconds.
uf250-04.cnf fulfilled No. of Restarts: 732 No. of Flips: 3074 time to process: 3 seconds.
uf250-04.cnf fulfilled No. of Restarts: 458 No. of Flips: 1080 time to process: 4 seconds.
uf250-04.cnf fulfilled No. of Restarts: 97 No. of Flips: 2364 time to process: 2 seconds.
uf250-04.cnf fulfilled No. of Restarts: 669 No. of Flips: 1718 time to process: 11 seconds.
uf250-04.cnf fulfilled No. of Restarts: 1506 No. of Flips: 3766 time to process: 6 seconds.
uf250-04.cnf fulfilled No. of Restarts: 510 No. of Flips: 3627 time to process: 4 seconds.
uf250-04.cnf fulfilled No. of Restarts: 891 No. of Flips: 983 time to process: 4 seconds.
uf250-04.cnf fulfilled No. of Restarts: 463 No. of Flips: 2501 time to process: 2 seconds.
uf250-04.cnf fulfilled No. of Restarts: 176 No. of Flips: 2514 time to process: 6 seconds.
uf250-04.cnf , deadline. Restarts: 2050
uf250-04.cnf fulfilled No. of Restarts: 611 No. of Flips: 2478 time to process: 2 seconds.
uf250-04.cnf , deadline. Restarts: 2050
uf250-04.cnf fulfilled No. of Restarts: 198 No. of Flips: 4795 time to process: 0 seconds.
uf250-04.cnf fulfilled No. of Restarts: 1427 No. of Flips: 4919 time to process: 5 seconds.
uf250-04.cnf fulfilled No. of Restarts: 119 No. of Flips: 1511 time to process: 8 seconds.
uf250-04.cnf fulfilled No. of Restarts: 1477 No. of Flips: 4312 time to process: 6 seconds.
uf250-04.cnf fulfilled No. of Restarts: 1823 No. of Flips: 1243 time to process: 8 seconds.
uf250-04.cnf fulfilled No. of Restarts: 570 No. of Flips: 2177 time to process: 2 seconds.
uf250-04.cnf fulfilled No. of Restarts: 1322 No. of Flips: 4761 time to process: 10 seconds.
uf250-04.cnf fulfilled No. of Restarts: 662 No. of Flips: 4528 time to process: 2 seconds.
uf250-04.cnf fulfilled No. of Restarts: 722 No. of Flips: 1509 time to process: 3 seconds.
uf250-04.cnf fulfilled No. of Restarts: 1265 No. of Flips: 3195 time to process: 5 seconds.
uf250-04.cnf fulfilled No. of Restarts: 167 No. of Flips: 4191 time to process: 6 seconds.
uf250-04.cnf fulfilled No. of Restarts: 952 No. of Flips: 4783 time to process: 4 seconds.
uf250-04.cnf fulfilled No. of Restarts: 716 No. of Flips: 1813 time to process: 6 seconds.
uf250-04.cnf fulfilled No. of Restarts: 770 No. of Flips: 2602 time to process: 10 seconds.
uf250-04.cnf fulfilled No. of Restarts: 1452 No. of Flips: 4093 time to process: 6 seconds.
uf250-04.cnf fulfilled No. of Restarts: 666 No. of Flips: 573 time to process: 5 seconds.
uf250-04.cnf fulfilled No. of Restarts: 154 No. of Flips: 2623 time to process: 3 seconds.
uf250-04.cnf , deadline. Restarts: 2050
uf250-04.cnf fulfilled No. of Restarts: 991 No. of Flips: 3186 time to process: 4 seconds.
uf250-04.cnf fulfilled No. of Restarts: 1357 No. of Flips: 3239 time to process: 5 seconds.
uf250-04.cnf fulfilled No. of Restarts: 872 No. of Flips: 4705 time to process: 3 seconds.
uf250-04.cnf fulfilled No. of Restarts: 1844 No. of Flips: 4393 time to process: 11 seconds.
uf250-04.cnf fulfilled No. of Restarts: 258 No. of Flips: 4317 time to process: 2 seconds.
uf250-04.cnf fulfilled No. of Restarts: 1236 No. of Flips: 1833 time to process: 9 seconds.
uf250-04.cnf fulfilled No. of Restarts: 568 No. of Flips: 4760 time to process: 2 seconds.
uf250-04.cnf fulfilled No. of Restarts: 538 No. of Flips: 2097 time to process: 2 seconds.
uf250-04.cnf fulfilled No. of Restarts: 45 No. of Flips: 2248 time to process: 8 seconds.
uf250-04.cnf fulfilled No. of Restarts: 489 No. of Flips: 4097 time to process: 3 seconds.
uf250-04.cnf , deadline. Restarts: 2050
uf250-04.cnf fulfilled No. of Restarts: 559 No. of Flips: 4968 time to process: 2 seconds.
uf250-04.cnf fulfilled No. of Restarts: 1089 No. of Flips: 4919 time to process: 10 seconds.
uf250-04.cnf fulfilled No. of Restarts: 632 No. of Flips: 4999 time to process: 7 seconds.
uf250-04.cnf fulfilled No. of Restarts: 256 No. of Flips: 1320 time to process: 2 seconds.
uf250-04.cnf , deadline. Restarts: 2050
uf250-04.cnf fulfilled No. of Restarts: 1351 No. of Flips: 2330 time to process: 5 seconds.
uf250-04.cnf fulfilled No. of Restarts: 48 No. of Flips: 4611 time to process: 3 seconds.
uf250-04.cnf fulfilled No. of Restarts: 2019 No. of Flips: 4464 time to process: 14 seconds.
uf250-04.cnf fulfilled No. of Restarts: 162 No. of Flips: 4243 time to process: 2 seconds.
uf250-04.cnf fulfilled No. of Restarts: 1374 No. of Flips: 725 time to process: 11 seconds.
uf250-04.cnf fulfilled No. of Restarts: 539 No. of Flips: 1220 time to process: 2 seconds.
uf250-04.cnf fulfilled No. of Restarts: 470 No. of Flips: 3848 time to process: 5 seconds.
uf250-04.cnf , deadline. Restarts: 2050
uf250-04.cnf , deadline. Restarts: 2050
uf250-04.cnf fulfilled No. of Restarts: 912 No. of Flips: 3686 time to process: 3 seconds.
uf250-04.cnf , deadline. Restarts: 2050
uf250-04.cnf fulfilled No. of Restarts: 110 No. of Flips: 1136 time to process: 0 seconds.
uf250-04.cnf fulfilled No. of Restarts: 419 No. of Flips: 2523 time to process: 1 seconds.
uf250-04.cnf fulfilled No. of Restarts: 144 No. of Flips: 3716 time to process: 7 seconds.
uf250-04.cnf fulfilled No. of Restarts: 1115 No. of Flips: 4349 time to process: 6 seconds.
uf250-04.cnf fulfilled No. of Restarts: 658 No. of Flips: 3661 time to process: 3 seconds.
uf250-04.cnf fulfilled No. of Restarts: 122 No. of Flips: 3457 time to process: 2 seconds.
uf250-04.cnf fulfilled No. of Restarts: 1357 No. of Flips: 3459 time to process: 14 seconds.
uf250-04.cnf fulfilled No. of Restarts: 167 No. of Flips: 1443 time to process: 0 seconds.
uf250-04.cnf fulfilled No. of Restarts: 5 No. of Flips: 1516 time to process: 0 seconds.
uf250-04.cnf fulfilled No. of Restarts: 787 No. of Flips: 4286 time to process: 5 seconds.
uf250-04.cnf fulfilled No. of Restarts: 767 No. of Flips: 4796 time to process: 9 seconds.
uf250-04.cnf , deadline. Restarts: 2050
uf250-04.cnf fulfilled No. of Restarts: 442 No. of Flips: 3579 time to process: 1 seconds.
uf250-04.cnf fulfilled No. of Restarts: 0 No. of Flips: 4395 time to process: 6 seconds.
uf250-04.cnf fulfilled No. of Restarts: 547 No. of Flips: 1689 time to process: 4 seconds.
uf250-04.cnf fulfilled No. of Restarts: 169 No. of Flips: 2399 time to process: 4 seconds.
uf250-04.cnf fulfilled No. of Restarts: 105 No. of Flips: 4998 time to process: 4 seconds.
uf250-04.cnf fulfilled No. of Restarts: 593 No. of Flips: 4944 time to process: 7 seconds.
uf250-04.cnf fulfilled No. of Restarts: 1305 No. of Flips: 1953 time to process: 6 seconds.
uf250-04.cnf fulfilled No. of Restarts: 1386 No. of Flips: 1341 time to process: 12 seconds.
uf250-04.cnf , deadline. Restarts: 2050
uf250-04.cnf , deadline. Restarts: 2050
uf250-04.cnf fulfilled No. of Restarts: 1520 No. of Flips: 4969 time to process: 6 seconds.
uf250-04.cnf fulfilled No. of Restarts: 1733 No. of Flips: 4991 time to process: 9 seconds.
uf250-04.cnf fulfilled No. of Restarts: 272 No. of Flips: 2468 time to process: 1 seconds.
uf250-04.cnf fulfilled No. of Restarts: 828 No. of Flips: 4115 time to process: 3 seconds.
uf250-04.cnf fulfilled No. of Restarts: 502 No. of Flips: 4467 time to process: 5 seconds.
uf250-04.cnf fulfilled No. of Restarts: 1093 No. of Flips: 1927 time to process: 4 seconds.
uf250-04.cnf fulfilled No. of Restarts: 1929 No. of Flips: 3165 time to process: 16 seconds.
uf250-04.cnf fulfilled No. of Restarts: 314 No. of Flips: 3148 time to process: 1 seconds.
uf250-04.cnf fulfilled No. of Restarts: 382 No. of Flips: 2401 time to process: 9 seconds.
uf250-04.cnf fulfilled No. of Restarts: 92 No. of Flips: 2479 time to process: 0 seconds.
uf250-04.cnf fulfilled No. of Restarts: 74 No. of Flips: 4157 time to process: 3 seconds.
uf250-04.cnf fulfilled No. of Restarts: 146 No. of Flips: 870 time to process: 9 seconds.
uf250-04.cnf fulfilled No. of Restarts: 148 No. of Flips: 2620 time to process: 0 seconds.
uf250-04.cnf fulfilled No. of Restarts: 210 No. of Flips: 3529 time to process: 8 seconds.
uf250-04.cnf fulfilled No. of Restarts: 859 No. of Flips: 4334 time to process: 3 seconds.
uf250-04.cnf fulfilled No. of Restarts: 417 No. of Flips: 1363 time to process: 7 seconds.
uf250-04.cnf fulfilled No. of Restarts: 1096 No. of Flips: 1622 time to process: 4 seconds.
uf250-04.cnf fulfilled No. of Restarts: 1339 No. of Flips: 4073 time to process: 9 seconds.
uf250-04.cnf , deadline. Restarts: 2050
uf250-04.cnf fulfilled No. of Restarts: 312 No. of Flips: 4475 time to process: 1 seconds.
uf250-04.cnf fulfilled No. of Restarts: 637 No. of Flips: 4354 time to process: 2 seconds.
uf250-04.cnf fulfilled No. of Restarts: 1709 No. of Flips: 4386 time to process: 7 seconds.
uf250-04.cnf fulfilled No. of Restarts: 403 No. of Flips: 4909 time to process: 6 seconds.
uf250-04.cnf fulfilled No. of Restarts: 113 No. of Flips: 3943 time to process: 0 seconds.
uf250-04.cnf fulfilled No. of Restarts: 313 No. of Flips: 3643 time to process: 3 seconds.
uf250-04.cnf fulfilled No. of Restarts: 244 No. of Flips: 1596 time to process: 4 seconds.
uf250-04.cnf fulfilled No. of Restarts: 1361 No. of Flips: 1451 time to process: 7 seconds.
uf250-04.cnf fulfilled No. of Restarts: 46 No. of Flips: 2735 time to process: 3 seconds.
uf250-04.cnf fulfilled No. of Restarts: 206 No. of Flips: 3737 time to process: 1 seconds.
uf250-04.cnf fulfilled No. of Restarts: 1819 No. of Flips: 3499 time to process: 9 seconds.
uf250-04.cnf fulfilled No. of Restarts: 133 No. of Flips: 2670 time to process: 1 seconds.
uf250-04.cnf fulfilled No. of Restarts: 1898 No. of Flips: 1803 time to process: 16 seconds.
uf250-04.cnf fulfilled No. of Restarts: 45 No. of Flips: 4295 time to process: 0 seconds.
uf250-04.cnf fulfilled No. of Restarts: 1129 No. of Flips: 4021 time to process: 6 seconds.
uf250-04.cnf fulfilled No. of Restarts: 372 No. of Flips: 4600 time to process: 3 seconds.
uf250-04.cnf , deadline. Restarts: 2050
uf250-04.cnf fulfilled No. of Restarts: 568 No. of Flips: 4414 time to process: 2 seconds.
uf250-04.cnf fulfilled No. of Restarts: 467 No. of Flips: 2685 time to process: 2 seconds.
uf250-04.cnf fulfilled No. of Restarts: 1091 No. of Flips: 1550 time to process: 8 seconds.
uf250-04.cnf fulfilled No. of Restarts: 1141 No. of Flips: 1951 time to process: 4 seconds.
uf250-04.cnf fulfilled No. of Restarts: 1026 No. of Flips: 2338 time to process: 5 seconds.
uf250-04.cnf fulfilled No. of Restarts: 614 No. of Flips: 1619 time to process: 4 seconds.
uf250-04.cnf fulfilled No. of Restarts: 1000 No. of Flips: 2377 time to process: 10 seconds.
uf250-04.cnf fulfilled No. of Restarts: 121 No. of Flips: 2114 time to process: 0 seconds.
uf250-04.cnf fulfilled No. of Restarts: 984 No. of Flips: 987 time to process: 12 seconds.
uf250-04.cnf fulfilled No. of Restarts: 159 No. of Flips: 848 time to process: 0 seconds.
uf250-04.cnf fulfilled No. of Restarts: 900 No. of Flips: 2971 time to process: 11 seconds.
uf250-04.cnf fulfilled No. of Restarts: 1836 No. of Flips: 4066 time to process: 7 seconds.
uf250-04.cnf fulfilled No. of Restarts: 567 No. of Flips: 4919 time to process: 3 seconds.
uf250-04.cnf fulfilled No. of Restarts: 736 No. of Flips: 3890 time to process: 8 seconds.
uf250-04.cnf fulfilled No. of Restarts: 1633 No. of Flips: 3196 time to process: 7 seconds.
uf250-04.cnf fulfilled No. of Restarts: 296 No. of Flips: 1414 time to process: 2 seconds.
uf250-04.cnf fulfilled No. of Restarts: 582 No. of Flips: 3119 time to process: 2 seconds.
uf250-04.cnf fulfilled No. of Restarts: 604 No. of Flips: 3656 time to process: 6 seconds.
uf250-04.cnf fulfilled No. of Restarts: 521 No. of Flips: 1042 time to process: 2 seconds.
uf250-04.cnf fulfilled No. of Restarts: 589 No. of Flips: 1788 time to process: 7 seconds.
uf250-04.cnf fulfilled No. of Restarts: 1451 No. of Flips: 2505 time to process: 7 seconds.
uf250-04.cnf , deadline. Restarts: 2050
uf250-04.cnf fulfilled No. of Restarts: 92 No. of Flips: 3288 time to process: 0 seconds.
uf250-04.cnf fulfilled No. of Restarts: 62 No. of Flips: 2830 time to process: 0 seconds.
uf250-04.cnf , deadline. Restarts: 2050
uf250-04.cnf fulfilled No. of Restarts: 943 No. of Flips: 2680 time to process: 4 seconds.
uf250-04.cnf fulfilled No. of Restarts: 228 No. of Flips: 3462 time to process: 4 seconds.
uf250-04.cnf , deadline. Restarts: 2050
uf250-04.cnf fulfilled No. of Restarts: 62 No. of Flips: 2307 time to process: 0 seconds.
uf250-04.cnf fulfilled No. of Restarts: 1488 No. of Flips: 4552 time to process: 6 seconds.
uf250-04.cnf fulfilled No. of Restarts: 297 No. of Flips: 2353 time to process: 6 seconds.
uf250-04.cnf fulfilled No. of Restarts: 1447 No. of Flips: 3616 time to process: 9 seconds.
uf250-04.cnf , deadline. Restarts: 2050
uf250-04.cnf fulfilled No. of Restarts: 449 No. of Flips: 4919 time to process: 1 seconds.
uf250-04.cnf fulfilled No. of Restarts: 37 No. of Flips: 4193 time to process: 6 seconds.
uf250-04.cnf fulfilled No. of Restarts: 1893 No. of Flips: 2326 time to process: 15 seconds.
uf250-04.cnf fulfilled No. of Restarts: 1722 No. of Flips: 3843 time to process: 7 seconds.
uf250-04.cnf fulfilled No. of Restarts: 102 No. of Flips: 3406 time to process: 1 seconds.
uf250-04.cnf fulfilled No. of Restarts: 363 No. of Flips: 2917 time to process: 9 seconds.
uf250-04.cnf fulfilled No. of Restarts: 578 No. of Flips: 3856 time to process: 2 seconds.
uf250-04.cnf , deadline. Restarts: 2050
uf250-04.cnf fulfilled No. of Restarts: 828 No. of Flips: 2153 time to process: 3 seconds.
uf250-04.cnf fulfilled No. of Restarts: 47 No. of Flips: 4251 time to process: 0 seconds.
uf250-04.cnf fulfilled No. of Restarts: 622 No. of Flips: 1403 time to process: 7 seconds.
uf250-04.cnf fulfilled No. of Restarts: 733 No. of Flips: 4142 time to process: 3 seconds.
uf250-04.cnf fulfilled No. of Restarts: 603 No. of Flips: 1862 time to process: 10 seconds.
uf250-04.cnf , deadline. Restarts: 2050
uf250-04.cnf fulfilled No. of Restarts: 1578 No. of Flips: 3192 time to process: 6 seconds.
uf250-04.cnf fulfilled No. of Restarts: 81 No. of Flips: 2058 time to process: 2 seconds.
uf250-04.cnf fulfilled No. of Restarts: 203 No. of Flips: 1620 time to process: 3 seconds.
uf250-04.cnf fulfilled No. of Restarts: 1445 No. of Flips: 3839 time to process: 8 seconds.
uf250-04.cnf , deadline. Restarts: 2050
uf250-04.cnf fulfilled No. of Restarts: 2 No. of Flips: 4195 time to process: 0 seconds.
uf250-04.cnf fulfilled No. of Restarts: 1847 No. of Flips: 3212 time to process: 15 seconds.
uf250-04.cnf fulfilled No. of Restarts: 660 No. of Flips: 1614 time to process: 2 seconds.
uf250-04.cnf fulfilled No. of Restarts: 1467 No. of Flips: 3817 time to process: 6 seconds.
uf250-04.cnf fulfilled No. of Restarts: 175 No. of Flips: 2730 time to process: 1 seconds.
uf250-04.cnf fulfilled No. of Restarts: 867 No. of Flips: 4630 time to process: 4 seconds.
uf250-04.cnf fulfilled No. of Restarts: 127 No. of Flips: 2732 time to process: 1 seconds.
uf250-04.cnf fulfilled No. of Restarts: 414 No. of Flips: 1241 time to process: 3 seconds.
uf250-04.cnf fulfilled No. of Restarts: 548 No. of Flips: 2395 time to process: 10 seconds.
uf250-04.cnf fulfilled No. of Restarts: 1302 No. of Flips: 3380 time to process: 7 seconds.
uf250-04.cnf fulfilled No. of Restarts: 1348 No. of Flips: 1994 time to process: 5 seconds.
uf250-04.cnf fulfilled No. of Restarts: 261 No. of Flips: 835 time to process: 2 seconds.
uf250-04.cnf fulfilled No. of Restarts: 163 No. of Flips: 4193 time to process: 8 seconds.
uf250-04.cnf fulfilled No. of Restarts: 11 No. of Flips: 856 time to process: 6 seconds.
uf250-04.cnf fulfilled No. of Restarts: 1562 No. of Flips: 2912 time to process: 14 seconds.
uf250-04.cnf fulfilled No. of Restarts: 1232 No. of Flips: 3553 time to process: 5 seconds.
uf250-04.cnf fulfilled No. of Restarts: 409 No. of Flips: 2615 time to process: 4 seconds.
uf250-04.cnf fulfilled No. of Restarts: 682 No. of Flips: 4295 time to process: 9 seconds.
uf250-04.cnf fulfilled No. of Restarts: 4 No. of Flips: 3677 time to process: 0 seconds.
uf250-04.cnf fulfilled No. of Restarts: 244 No. of Flips: 4573 time to process: 6 seconds.
uf250-04.cnf fulfilled No. of Restarts: 168 No. of Flips: 2367 time to process: 2 seconds.
uf250-04.cnf fulfilled No. of Restarts: 1683 No. of Flips: 4357 time to process: 8 seconds.
uf250-04.cnf fulfilled No. of Restarts: 1018 No. of Flips: 1498 time to process: 4 seconds.
uf250-04.cnf , deadline. Restarts: 2050
uf250-04.cnf fulfilled No. of Restarts: 891 No. of Flips: 3506 time to process: 3 seconds.
uf250-04.cnf fulfilled No. of Restarts: 37 No. of Flips: 2446 time to process: 3 seconds.
uf250-04.cnf fulfilled No. of Restarts: 891 No. of Flips: 4643 time to process: 5 seconds.
uf250-04.cnf fulfilled No. of Restarts: 211 No. of Flips: 1940 time to process: 0 seconds.
uf250-04.cnf fulfilled No. of Restarts: 497 No. of Flips: 4441 time to process: 4 seconds.
uf250-04.cnf fulfilled No. of Restarts: 1523 No. of Flips: 1442 time to process: 10 seconds.
uf250-04.cnf fulfilled No. of Restarts: 1455 No. of Flips: 3668 time to process: 7 seconds.
uf250-04.cnf fulfilled No. of Restarts: 880 No. of Flips: 3091 time to process: 3 seconds.
uf250-04.cnf fulfilled No. of Restarts: 765 No. of Flips: 2475 time to process: 3 seconds.
uf250-04.cnf fulfilled No. of Restarts: 127 No. of Flips: 2031 time to process: 8 seconds.
uf250-04.cnf fulfilled No. of Restarts: 429 No. of Flips: 752 time to process: 1 seconds.
uf250-04.cnf fulfilled No. of Restarts: 170 No. of Flips: 4849 time to process: 5 seconds.
uf250-04.cnf fulfilled No. of Restarts: 13 No. of Flips: 2046 time to process: 3 seconds.
uf250-04.cnf fulfilled No. of Restarts: 112 No. of Flips: 4851 time to process: 2 seconds.
uf250-04.cnf fulfilled No. of Restarts: 1016 No. of Flips: 3834 time to process: 4 seconds.
uf250-04.cnf fulfilled No. of Restarts: 0 No. of Flips: 4451 time to process: 4 seconds.
uf250-04.cnf fulfilled No. of Restarts: 189 No. of Flips: 2118 time to process: 9 seconds.
uf250-04.cnf fulfilled No. of Restarts: 872 No. of Flips: 2309 time to process: 3 seconds.
uf250-04.cnf fulfilled No. of Restarts: 1285 No. of Flips: 1956 time to process: 8 seconds.
uf250-04.cnf , deadline. Restarts: 2050
uf250-04.cnf fulfilled No. of Restarts: 304 No. of Flips: 3937 time to process: 1 seconds.
uf250-04.cnf fulfilled No. of Restarts: 294 No. of Flips: 1985 time to process: 4 seconds.
uf250-04.cnf fulfilled No. of Restarts: 402 No. of Flips: 1861 time to process: 4 seconds.
uf250-04.cnf fulfilled No. of Restarts: 61 No. of Flips: 652 time to process: 8 seconds.
uf250-04.cnf fulfilled No. of Restarts: 231 No. of Flips: 3747 time to process: 3 seconds.
uf250-04.cnf fulfilled No. of Restarts: 1469 No. of Flips: 838 time to process: 8 seconds.
uf250-04.cnf fulfilled No. of Restarts: 647 No. of Flips: 4100 time to process: 2 seconds.
uf250-04.cnf fulfilled No. of Restarts: 117 No. of Flips: 2955 time to process: 6 seconds.
uf250-04.cnf fulfilled No. of Restarts: 1141 No. of Flips: 865 time to process: 7 seconds.
uf250-04.cnf fulfilled No. of Restarts: 1447 No. of Flips: 3052 time to process: 6 seconds.
uf250-04.cnf fulfilled No. of Restarts: 447 No. of Flips: 1512 time to process: 3 seconds.
uf250-04.cnf fulfilled No. of Restarts: 105 No. of Flips: 2260 time to process: 1 seconds.
uf250-04.cnf fulfilled No. of Restarts: 755 No. of Flips: 4092 time to process: 9 seconds.
uf250-04.cnf fulfilled No. of Restarts: 1627 No. of Flips: 4665 time to process: 7 seconds.
uf250-04.cnf fulfilled No. of Restarts: 419 No. of Flips: 752 time to process: 3 seconds.
uf250-04.cnf fulfilled No. of Restarts: 246 No. of Flips: 3486 time to process: 1 seconds.
uf250-04.cnf fulfilled No. of Restarts: 140 No. of Flips: 1211 time to process: 4 seconds.
uf250-04.cnf fulfilled No. of Restarts: 280 No. of Flips: 1238 time to process: 7 seconds.
uf250-04.cnf fulfilled No. of Restarts: 285 No. of Flips: 2604 time to process: 2 seconds.
uf250-04.cnf fulfilled No. of Restarts: 1645 No. of Flips: 2741 time to process: 7 seconds.
uf250-04.cnf fulfilled No. of Restarts: 98 No. of Flips: 3830 time to process: 2 seconds.
uf250-04.cnf fulfilled No. of Restarts: 878 No. of Flips: 3634 time to process: 8 seconds.
uf250-04.cnf fulfilled No. of Restarts: 1033 No. of Flips: 4654 time to process: 4 seconds.
uf250-04.cnf fulfilled No. of Restarts: 482 No. of Flips: 4720 time to process: 6 seconds.
uf250-04.cnf fulfilled No. of Restarts: 1712 No. of Flips: 1714 time to process: 8 seconds.
uf250-04.cnf fulfilled No. of Restarts: 1578 No. of Flips: 2023 time to process: 8 seconds.
uf250-04.cnf fulfilled No. of Restarts: 423 No. of Flips: 3247 time to process: 2 seconds.
uf250-04.cnf fulfilled No. of Restarts: 1994 No. of Flips: 1755 time to process: 8 seconds.
uf250-04.cnf fulfilled No. of Restarts: 982 No. of Flips: 3480 time to process: 9 seconds.
uf250-04.cnf fulfilled No. of Restarts: 451 No. of Flips: 2426 time to process: 2 seconds.
uf250-04.cnf fulfilled No. of Restarts: 201 No. of Flips: 4692 time to process: 1 seconds.
uf250-04.cnf fulfilled No. of Restarts: 273 No. of Flips: 2356 time to process: 8 seconds.
uf250-04.cnf , deadline. Restarts: 2050
uf250-04.cnf fulfilled No. of Restarts: 140 No. of Flips: 3442 time to process: 0 seconds.
uf250-04.cnf fulfilled No. of Restarts: 110 No. of Flips: 3762 time to process: 6 seconds.
uf250-04.cnf fulfilled No. of Restarts: 1288 No. of Flips: 2521 time to process: 7 seconds.
uf250-04.cnf fulfilled No. of Restarts: 663 No. of Flips: 2524 time to process: 2 seconds.
uf250-04.cnf fulfilled No. of Restarts: 596 No. of Flips: 3444 time to process: 8 seconds.
uf250-04.cnf , deadline. Restarts: 2050
uf250-04.cnf fulfilled No. of Restarts: 570 No. of Flips: 4842 time to process: 2 seconds.
uf250-04.cnf fulfilled No. of Restarts: 425 No. of Flips: 1470 time to process: 3 seconds.
uf250-04.cnf fulfilled No. of Restarts: 892 No. of Flips: 2811 time to process: 6 seconds.
uf250-04.cnf , deadline. Restarts: 2050
uf250-04.cnf fulfilled No. of Restarts: 89 No. of Flips: 4688 time to process: 0 seconds.
uf250-04.cnf fulfilled No. of Restarts: 501 No. of Flips: 4326 time to process: 2 seconds.
uf250-04.cnf fulfilled No. of Restarts: 1524 No. of Flips: 1429 time to process: 6 seconds.
uf250-04.cnf fulfilled No. of Restarts: 991 No. of Flips: 3808 time to process: 4 seconds.
uf250-04.cnf fulfilled No. of Restarts: 1040 No. of Flips: 1477 time to process: 5 seconds.
uf250-04.cnf fulfilled No. of Restarts: 1981 No. of Flips: 3398 time to process: 14 seconds.
uf250-04.cnf fulfilled No. of Restarts: 1523 No. of Flips: 4026 time to process: 6 seconds.
uf250-04.cnf fulfilled No. of Restarts: 497 No. of Flips: 3796 time to process: 2 seconds.
uf250-04.cnf fulfilled No. of Restarts: 592 No. of Flips: 1547 time to process: 3 seconds.
uf250-04.cnf fulfilled No. of Restarts: 122 No. of Flips: 3109 time to process: 4 seconds.
uf250-04.cnf fulfilled No. of Restarts: 791 No. of Flips: 2392 time to process: 4 seconds.
uf250-04.cnf fulfilled No. of Restarts: 352 No. of Flips: 3063 time to process: 10 seconds.
uf250-04.cnf fulfilled No. of Restarts: 13 No. of Flips: 1457 time to process: 0 seconds.
uf250-04.cnf fulfilled No. of Restarts: 70 No. of Flips: 1473 time to process: 7 seconds.
uf250-04.cnf fulfilled No. of Restarts: 226 No. of Flips: 1171 time to process: 1 seconds.
uf250-04.cnf fulfilled No. of Restarts: 306 No. of Flips: 1314 time to process: 4 seconds.
uf250-04.cnf fulfilled No. of Restarts: 141 No. of Flips: 3113 time to process: 0 seconds.
uf250-04.cnf , deadline. Restarts: 2050
uf250-04.cnf fulfilled No. of Restarts: 259 No. of Flips: 4386 time to process: 1 seconds.
uf250-04.cnf fulfilled No. of Restarts: 87 No. of Flips: 1391 time to process: 7 seconds.
uf250-04.cnf fulfilled No. of Restarts: 1694 No. of Flips: 3088 time to process: 7 seconds.
uf250-04.cnf fulfilled No. of Restarts: 189 No. of Flips: 1772 time to process: 1 seconds.
uf250-04.cnf fulfilled No. of Restarts: 731 No. of Flips: 2969 time to process: 10 seconds.
uf250-04.cnf fulfilled No. of Restarts: 541 No. of Flips: 3477 time to process: 2 seconds.
uf250-04.cnf fulfilled No. of Restarts: 141 No. of Flips: 4419 time to process: 3 seconds.
uf250-04.cnf fulfilled No. of Restarts: 1415 No. of Flips: 4201 time to process: 11 seconds.
uf250-04.cnf fulfilled No. of Restarts: 563 No. of Flips: 4632 time to process: 2 seconds.
uf250-04.cnf fulfilled No. of Restarts: 465 No. of Flips: 3215 time to process: 10 seconds.
uf250-04.cnf fulfilled No. of Restarts: 950 No. of Flips: 2941 time to process: 7 seconds.
uf250-04.cnf fulfilled No. of Restarts: 846 No. of Flips: 3830 time to process: 4 seconds.
uf250-04.cnf fulfilled No. of Restarts: 1481 No. of Flips: 2362 time to process: 9 seconds.
uf250-04.cnf fulfilled No. of Restarts: 53 No. of Flips: 4973 time to process: 0 seconds.
uf250-04.cnf fulfilled No. of Restarts: 2035 No. of Flips: 3532 time to process: 16 seconds.
uf250-04.cnf , deadline. Restarts: 2050
uf250-04.cnf fulfilled No. of Restarts: 612 No. of Flips: 1878 time to process: 2 seconds.
uf250-04.cnf , deadline. Restarts: 2050
uf250-04.cnf fulfilled No. of Restarts: 1881 No. of Flips: 3742 time to process: 7 seconds.
uf250-04.cnf fulfilled No. of Restarts: 125 No. of Flips: 2365 time to process: 1 seconds.
uf250-04.cnf fulfilled No. of Restarts: 523 No. of Flips: 4769 time to process: 2 seconds.
uf250-04.cnf fulfilled No. of Restarts: 529 No. of Flips: 2909 time to process: 10 seconds.
uf250-04.cnf fulfilled No. of Restarts: 985 No. of Flips: 1390 time to process: 4 seconds.
uf250-04.cnf fulfilled No. of Restarts: 145 No. of Flips: 3508 time to process: 0 seconds.
uf250-04.cnf , deadline. Restarts: 2050
uf250-04.cnf , deadline. Restarts: 2050
uf250-04.cnf fulfilled No. of Restarts: 31 No. of Flips: 2817 time to process: 0 seconds.
uf250-04.cnf fulfilled No. of Restarts: 553 No. of Flips: 2112 time to process: 3 seconds.
uf250-04.cnf fulfilled No. of Restarts: 1370 No. of Flips: 4307 time to process: 11 seconds.
uf250-04.cnf fulfilled No. of Restarts: 1098 No. of Flips: 1728 time to process: 4 seconds.
uf250-04.cnf fulfilled No. of Restarts: 1558 No. of Flips: 4463 time to process: 6 seconds.
uf250-04.cnf fulfilled No. of Restarts: 1706 No. of Flips: 2911 time to process: 9 seconds.
uf250-04.cnf fulfilled No. of Restarts: 1320 No. of Flips: 4550 time to process: 6 seconds.
uf250-04.cnf fulfilled No. of Restarts: 919 No. of Flips: 4597 time to process: 3 seconds.
uf250-04.cnf fulfilled No. of Restarts: 1229 No. of Flips: 902 time to process: 12 seconds.
uf250-04.cnf fulfilled No. of Restarts: 308 No. of Flips: 3611 time to process: 1 seconds.
uf250-04.cnf fulfilled No. of Restarts: 535 No. of Flips: 876 time to process: 3 seconds.
uf250-04.cnf fulfilled No. of Restarts: 2 No. of Flips: 3982 time to process: 6 seconds.
uf250-04.cnf fulfilled No. of Restarts: 1634 No. of Flips: 4900 time to process: 6 seconds.
uf250-04.cnf fulfilled No. of Restarts: 1624 No. of Flips: 4272 time to process: 9 seconds.
uf250-04.cnf fulfilled No. of Restarts: 642 No. of Flips: 3108 time to process: 2 seconds.
uf250-04.cnf fulfilled No. of Restarts: 1889 No. of Flips: 3104 time to process: 8 seconds.
uf250-04.cnf fulfilled No. of Restarts: 734 No. of Flips: 4129 time to process: 3 seconds.
uf250-04.cnf fulfilled No. of Restarts: 251 No. of Flips: 2823 time to process: 3 seconds.
uf250-04.cnf fulfilled No. of Restarts: 340 No. of Flips: 4583 time to process: 2 seconds.
uf250-04.cnf fulfilled No. of Restarts: 617 No. of Flips: 3730 time to process: 8 seconds.
uf250-04.cnf fulfilled No. of Restarts: 1817 No. of Flips: 3450 time to process: 9 seconds.
uf250-04.cnf fulfilled No. of Restarts: 27 No. of Flips: 4340 time to process: 6 seconds.
uf250-04.cnf fulfilled No. of Restarts: 582 No. of Flips: 4921 time to process: 4 seconds.
uf250-04.cnf fulfilled No. of Restarts: 1758 No. of Flips: 3593 time to process: 9 seconds.
uf250-04.cnf fulfilled No. of Restarts: 912 No. of Flips: 4465 time to process: 8 seconds.
uf250-04.cnf fulfilled No. of Restarts: 484 No. of Flips: 1641 time to process: 4 seconds.
uf250-04.cnf fulfilled No. of Restarts: 642 No. of Flips: 4059 time to process: 2 seconds.
uf250-04.cnf fulfilled No. of Restarts: 1655 No. of Flips: 3250 time to process: 9 seconds.
uf250-04.cnf fulfilled No. of Restarts: 1384 No. of Flips: 1681 time to process: 6 seconds.
uf250-04.cnf fulfilled No. of Restarts: 19 No. of Flips: 4718 time to process: 0 seconds.
uf250-04.cnf fulfilled No. of Restarts: 1987 No. of Flips: 2941 time to process: 10 seconds.
uf250-04.cnf fulfilled No. of Restarts: 19 No. of Flips: 2254 time to process: 0 seconds.
uf250-04.cnf fulfilled No. of Restarts: 485 No. of Flips: 1645 time to process: 8 seconds.
uf250-04.cnf fulfilled No. of Restarts: 826 No. of Flips: 3499 time to process: 4 seconds.
uf250-04.cnf fulfilled No. of Restarts: 349 No. of Flips: 4891 time to process: 2 seconds.
uf250-04.cnf fulfilled No. of Restarts: 624 No. of Flips: 1424 time to process: 11 seconds.
uf250-04.cnf fulfilled No. of Restarts: 977 No. of Flips: 3108 time to process: 4 seconds.
uf250-04.cnf fulfilled No. of Restarts: 618 No. of Flips: 4696 time to process: 2 seconds.
uf250-04.cnf fulfilled No. of Restarts: 1401 No. of Flips: 2998 time to process: 7 seconds.
uf250-04.cnf fulfilled No. of Restarts: 288 No. of Flips: 4835 time to process: 3 seconds.
uf250-04.cnf fulfilled No. of Restarts: 928 No. of Flips: 3954 time to process: 12 seconds.
uf250-04.cnf fulfilled No. of Restarts: 291 No. of Flips: 3441 time to process: 3 seconds.
uf250-04.cnf fulfilled No. of Restarts: 1784 No. of Flips: 2605 time to process: 7 seconds.
uf250-04.cnf fulfilled No. of Restarts: 451 No. of Flips: 4498 time to process: 3 seconds.
uf250-04.cnf fulfilled No. of Restarts: 118 No. of Flips: 2135 time to process: 3 seconds.
uf250-04.cnf fulfilled No. of Restarts: 392 No. of Flips: 3723 time to process: 3 seconds.
uf250-04.cnf fulfilled No. of Restarts: 244 No. of Flips: 1974 time to process: 4 seconds.
uf250-04.cnf fulfilled No. of Restarts: 133 No. of Flips: 4706 time to process: 2 seconds.
uf250-04.cnf fulfilled No. of Restarts: 584 No. of Flips: 4228 time to process: 4 seconds.
uf250-04.cnf fulfilled No. of Restarts: 313 No. of Flips: 4091 time to process: 4 seconds.
uf250-04.cnf fulfilled No. of Restarts: 1287 No. of Flips: 2474 time to process: 6 seconds.
uf250-04.cnf fulfilled No. of Restarts: 365 No. of Flips: 4362 time to process: 3 seconds.
uf250-04.cnf fulfilled No. of Restarts: 619 No. of Flips: 3597 time to process: 4 seconds.
uf250-04.cnf fulfilled No. of Restarts: 733 No. of Flips: 4703 time to process: 11 seconds.
uf250-04.cnf fulfilled No. of Restarts: 248 No. of Flips: 3602 time to process: 1 seconds.
uf250-04.cnf fulfilled No. of Restarts: 281 No. of Flips: 4922 time to process: 6 seconds.
uf250-04.cnf fulfilled No. of Restarts: 1600 No. of Flips: 1537 time to process: 6 seconds.
uf250-04.cnf fulfilled No. of Restarts: 1136 No. of Flips: 2632 time to process: 8 seconds.
uf250-04.cnf fulfilled No. of Restarts: 62 No. of Flips: 3358 time to process: 0 seconds.
uf250-04.cnf , deadline. Restarts: 2050
uf250-04.cnf fulfilled No. of Restarts: 267 No. of Flips: 4609 time to process: 1 seconds.
uf250-04.cnf fulfilled No. of Restarts: 1621 No. of Flips: 1362 time to process: 6 seconds.
uf250-04.cnf , deadline. Restarts: 2050
uf250-04.cnf fulfilled No. of Restarts: 588 No. of Flips: 4041 time to process: 2 seconds.
uf250-04.cnf fulfilled No. of Restarts: 169 No. of Flips: 1648 time to process: 6 seconds.
uf250-04.cnf fulfilled No. of Restarts: 1130 No. of Flips: 4445 time to process: 5 seconds.
uf250-04.cnf fulfilled No. of Restarts: 836 No. of Flips: 1968 time to process: 6 seconds.
uf250-04.cnf fulfilled No. of Restarts: 619 No. of Flips: 3534 time to process: 5 seconds.
uf250-04.cnf fulfilled No. of Restarts: 231 No. of Flips: 1979 time to process: 1 seconds.
uf250-04.cnf fulfilled No. of Restarts: 1090 No. of Flips: 1839 time to process: 9 seconds.
uf250-04.cnf fulfilled No. of Restarts: 239 No. of Flips: 2227 time to process: 4 seconds.
uf250-04.cnf fulfilled No. of Restarts: 1157 No. of Flips: 3768 time to process: 4 seconds.
uf250-04.cnf fulfilled No. of Restarts: 627 No. of Flips: 1314 time to process: 4 seconds.
uf250-04.cnf fulfilled No. of Restarts: 271 No. of Flips: 2602 time to process: 3 seconds.
uf250-04.cnf fulfilled No. of Restarts: 905 No. of Flips: 3635 time to process: 5 seconds.
uf250-04.cnf fulfilled No. of Restarts: 781 No. of Flips: 4569 time to process: 5 seconds.
uf250-04.cnf fulfilled No. of Restarts: 265 No. of Flips: 2513 time to process: 3 seconds.
uf250-04.cnf fulfilled No. of Restarts: 1793 No. of Flips: 2883 time to process: 8 seconds.
uf250-04.cnf fulfilled No. of Restarts: 1695 No. of Flips: 2699 time to process: 11 seconds.
uf250-04.cnf fulfilled No. of Restarts: 201 No. of Flips: 3263 time to process: 6 seconds.
uf250-04.cnf fulfilled No. of Restarts: 908 No. of Flips: 2926 time to process: 6 seconds.
uf250-04.cnf fulfilled No. of Restarts: 1214 No. of Flips: 3922 time to process: 5 seconds.
uf250-04.cnf , deadline. Restarts: 2050
uf250-04.cnf fulfilled No. of Restarts: 476 No. of Flips: 3326 time to process: 2 seconds.
uf250-04.cnf fulfilled No. of Restarts: 320 No. of Flips: 3664 time to process: 1 seconds.
uf250-04.cnf fulfilled No. of Restarts: 381 No. of Flips: 2974 time to process: 6 seconds.
uf250-04.cnf fulfilled No. of Restarts: 878 No. of Flips: 3615 time to process: 4 seconds.
uf250-04.cnf fulfilled No. of Restarts: 1247 No. of Flips: 1261 time to process: 6 seconds.
uf250-04.cnf fulfilled No. of Restarts: 1539 No. of Flips: 815 time to process: 10 seconds.
uf250-04.cnf , deadline. Restarts: 2050
uf250-04.cnf fulfilled No. of Restarts: 174 No. of Flips: 2811 time to process: 0 seconds.
uf250-04.cnf fulfilled No. of Restarts: 62 No. of Flips: 1415 time to process: 0 seconds.
uf250-04.cnf fulfilled No. of Restarts: 196 No. of Flips: 2073 time to process: 8 seconds.
uf250-04.cnf fulfilled No. of Restarts: 358 No. of Flips: 4629 time to process: 3 seconds.
uf250-04.cnf fulfilled No. of Restarts: 911 No. of Flips: 4806 time to process: 12 seconds.
uf250-04.cnf fulfilled No. of Restarts: 171 No. of Flips: 4477 time to process: 2 seconds.
uf250-04.cnf , deadline. Restarts: 2050
uf250-04.cnf fulfilled No. of Restarts: 488 No. of Flips: 4782 time to process: 2 seconds.
uf250-04.cnf fulfilled No. of Restarts: 349 No. of Flips: 2460 time to process: 1 seconds.
uf250-04.cnf fulfilled No. of Restarts: 357 No. of Flips: 3166 time to process: 3 seconds.
uf250-04.cnf fulfilled No. of Restarts: 291 No. of Flips: 2536 time to process: 2 seconds.
uf250-04.cnf fulfilled No. of Restarts: 1311 No. of Flips: 3354 time to process: 12 seconds.
uf250-04.cnf fulfilled No. of Restarts: 1408 No. of Flips: 1195 time to process: 5 seconds.
uf250-04.cnf fulfilled No. of Restarts: 14 No. of Flips: 952 time to process: 4 seconds.
uf250-04.cnf fulfilled No. of Restarts: 1846 No. of Flips: 3748 time to process: 7 seconds.
uf250-04.cnf fulfilled No. of Restarts: 334 No. of Flips: 938 time to process: 1 seconds.
uf250-04.cnf fulfilled No. of Restarts: 841 No. of Flips: 2067 time to process: 5 seconds.
uf250-04.cnf fulfilled No. of Restarts: 379 No. of Flips: 1760 time to process: 5 seconds.
uf250-04.cnf fulfilled No. of Restarts: 150 No. of Flips: 3827 time to process: 3 seconds.
uf250-04.cnf fulfilled No. of Restarts: 1745 No. of Flips: 4838 time to process: 8 seconds.
uf250-04.cnf fulfilled No. of Restarts: 1662 No. of Flips: 3973 time to process: 7 seconds.
uf250-04.cnf fulfilled No. of Restarts: 980 No. of Flips: 3018 time to process: 6 seconds.
uf250-04.cnf fulfilled No. of Restarts: 1175 No. of Flips: 2086 time to process: 7 seconds.
uf250-04.cnf fulfilled No. of Restarts: 22 No. of Flips: 1211 time to process: 0 seconds.
uf250-04.cnf fulfilled No. of Restarts: 1233 No. of Flips: 2213 time to process: 9 seconds.
uf250-04.cnf fulfilled No. of Restarts: 564 No. of Flips: 2004 time to process: 2 seconds.
uf250-04.cnf fulfilled No. of Restarts: 1016 No. of Flips: 1263 time to process: 7 seconds.
uf250-04.cnf fulfilled No. of Restarts: 1913 No. of Flips: 4487 time to process: 8 seconds.
uf250-04.cnf fulfilled No. of Restarts: 1105 No. of Flips: 1906 time to process: 6 seconds.
uf250-04.cnf fulfilled No. of Restarts: 1069 No. of Flips: 2601 time to process: 6 seconds.
uf250-04.cnf fulfilled No. of Restarts: 3 No. of Flips: 4044 time to process: 2 seconds.
uf250-04.cnf fulfilled No. of Restarts: 1144 No. of Flips: 4912 time to process: 6 seconds.
uf250-04.cnf fulfilled No. of Restarts: 487 No. of Flips: 1207 time to process: 10 seconds.
uf250-04.cnf fulfilled No. of Restarts: 321 No. of Flips: 2501 time to process: 1 seconds.
uf250-04.cnf fulfilled No. of Restarts: 1742 No. of Flips: 2854 time to process: 7 seconds.
uf250-04.cnf fulfilled No. of Restarts: 320 No. of Flips: 857 time to process: 9 seconds.
uf250-04.cnf fulfilled No. of Restarts: 528 No. of Flips: 3891 time to process: 2 seconds.
uf250-04.cnf fulfilled No. of Restarts: 31 No. of Flips: 1038 time to process: 8 seconds.
uf250-04.cnf fulfilled No. of Restarts: 811 No. of Flips: 3966 time to process: 3 seconds.
uf250-04.cnf fulfilled No. of Restarts: 290 No. of Flips: 1971 time to process: 3 seconds.
uf250-04.cnf fulfilled No. of Restarts: 833 No. of Flips: 3787 time to process: 5 seconds.
uf250-04.cnf fulfilled No. of Restarts: 1791 No. of Flips: 755 time to process: 11 seconds.
uf250-04.cnf fulfilled No. of Restarts: 1413 No. of Flips: 1822 time to process: 5 seconds.
uf250-04.cnf fulfilled No. of Restarts: 1249 No. of Flips: 1245 time to process: 5 seconds.
uf250-04.cnf fulfilled No. of Restarts: 66 No. of Flips: 4778 time to process: 3 seconds.
uf250-04.cnf fulfilled No. of Restarts: 1552 No. of Flips: 3943 time to process: 8 seconds.
uf250-04.cnf fulfilled No. of Restarts: 220 No. of Flips: 4770 time to process: 6 seconds.
uf250-04.cnf fulfilled No. of Restarts: 277 No. of Flips: 2534 time to process: 2 seconds.
uf250-04.cnf fulfilled No. of Restarts: 774 No. of Flips: 3860 time to process: 11 seconds.
uf250-04.cnf fulfilled No. of Restarts: 592 No. of Flips: 2456 time to process: 3 seconds.
uf250-04.cnf fulfilled No. of Restarts: 554 No. of Flips: 2270 time to process: 2 seconds.
uf250-04.cnf fulfilled No. of Restarts: 603 No. of Flips: 3670 time to process: 5 seconds.
uf250-04.cnf fulfilled No. of Restarts: 787 No. of Flips: 2179 time to process: 5 seconds.
uf250-04.cnf fulfilled No. of Restarts: 226 No. of Flips: 3326 time to process: 1 seconds.
uf250-04.cnf fulfilled No. of Restarts: 1599 No. of Flips: 1984 time to process: 12 seconds.
uf250-04.cnf fulfilled No. of Restarts: 473 No. of Flips: 2420 time to process: 2 seconds.
uf250-04.cnf fulfilled No. of Restarts: 291 No. of Flips: 2433 time to process: 6 seconds.
uf250-04.cnf fulfilled No. of Restarts: 246 No. of Flips: 3042 time to process: 3 seconds.
uf250-04.cnf fulfilled No. of Restarts: 359 No. of Flips: 3311 time to process: 6 seconds.
uf250-04.cnf fulfilled No. of Restarts: 576 No. of Flips: 3744 time to process: 2 seconds.
uf250-04.cnf fulfilled No. of Restarts: 852 No. of Flips: 4865 time to process: 4 seconds.
uf250-04.cnf fulfilled No. of Restarts: 751 No. of Flips: 3010 time to process: 4 seconds.
uf250-04.cnf fulfilled No. of Restarts: 281 No. of Flips: 3495 time to process: 9 seconds.
uf250-04.cnf fulfilled No. of Restarts: 513 No. of Flips: 2488 time to process: 5 seconds.
uf250-04.cnf fulfilled No. of Restarts: 667 No. of Flips: 3968 time to process: 3 seconds.
uf250-04.cnf fulfilled No. of Restarts: 940 No. of Flips: 3771 time to process: 5 seconds.
uf250-04.cnf fulfilled No. of Restarts: 1555 No. of Flips: 2866 time to process: 9 seconds.
uf250-04.cnf fulfilled No. of Restarts: 2014 No. of Flips: 2685 time to process: 8 seconds.
uf250-04.cnf fulfilled No. of Restarts: 1507 No. of Flips: 4339 time to process: 6 seconds.
uf250-04.cnf fulfilled No. of Restarts: 630 No. of Flips: 1288 time to process: 4 seconds.
uf250-04.cnf fulfilled No. of Restarts: 185 No. of Flips: 4868 time to process: 4 seconds.
uf250-04.cnf fulfilled No. of Restarts: 458 No. of Flips: 2173 time to process: 3 seconds.
uf250-04.cnf fulfilled No. of Restarts: 222 No. of Flips: 872 time to process: 1 seconds.
uf250-04.cnf , deadline. Restarts: 2050
uf250-04.cnf fulfilled No. of Restarts: 344 No. of Flips: 3092 time to process: 1 seconds.
uf250-04.cnf , deadline. Restarts: 2050
uf250-04.cnf fulfilled No. of Restarts: 406 No. of Flips: 4955 time to process: 1 seconds.
uf250-04.cnf fulfilled No. of Restarts: 1322 No. of Flips: 2693 time to process: 5 seconds.
uf250-04.cnf fulfilled No. of Restarts: 546 No. of Flips: 2111 time to process: 3 seconds.
uf250-04.cnf fulfilled No. of Restarts: 151 No. of Flips: 3565 time to process: 6 seconds.
uf250-04.cnf fulfilled No. of Restarts: 877 No. of Flips: 4555 time to process: 8 seconds.
uf250-04.cnf fulfilled No. of Restarts: 1329 No. of Flips: 932 time to process: 5 seconds.
uf250-04.cnf fulfilled No. of Restarts: 371 No. of Flips: 2329 time to process: 7 seconds.
uf250-04.cnf fulfilled No. of Restarts: 277 No. of Flips: 2610 time to process: 1 seconds.
uf250-04.cnf fulfilled No. of Restarts: 780 No. of Flips: 2254 time to process: 7 seconds.
uf250-04.cnf fulfilled No. of Restarts: 1713 No. of Flips: 2101 time to process: 7 seconds.
uf250-04.cnf fulfilled No. of Restarts: 790 No. of Flips: 2637 time to process: 4 seconds.
uf250-04.cnf fulfilled No. of Restarts: 570 No. of Flips: 3467 time to process: 5 seconds.
uf250-04.cnf fulfilled No. of Restarts: 68 No. of Flips: 2254 time to process: 0 seconds.
uf250-04.cnf fulfilled No. of Restarts: 1556 No. of Flips: 3793 time to process: 9 seconds.
uf250-04.cnf fulfilled No. of Restarts: 670 No. of Flips: 2422 time to process: 6 seconds.
uf250-04.cnf fulfilled No. of Restarts: 369 No. of Flips: 3131 time to process: 1 seconds.
uf250-04.cnf fulfilled No. of Restarts: 181 No. of Flips: 4004 time to process: 2 seconds.
uf250-04.cnf fulfilled No. of Restarts: 1430 No. of Flips: 2984 time to process: 10 seconds.
uf250-04.cnf fulfilled No. of Restarts: 63 No. of Flips: 3190 time to process: 0 seconds.
uf250-04.cnf fulfilled No. of Restarts: 912 No. of Flips: 3007 time to process: 8 seconds.
uf250-04.cnf fulfilled No. of Restarts: 1573 No. of Flips: 3222 time to process: 12 seconds.
uf250-04.cnf fulfilled No. of Restarts: 1324 No. of Flips: 2841 time to process: 9 seconds.
uf250-04.cnf fulfilled No. of Restarts: 806 No. of Flips: 4422 time to process: 3 seconds.
uf250-04.cnf fulfilled No. of Restarts: 1500 No. of Flips: 1884 time to process: 11 seconds.
uf250-04.cnf fulfilled No. of Restarts: 483 No. of Flips: 2342 time to process: 2 seconds.
uf250-04.cnf fulfilled No. of Restarts: 1737 No. of Flips: 1965 time to process: 15 seconds.
uf250-04.cnf , deadline. Restarts: 2050
uf250-04.cnf fulfilled No. of Restarts: 674 No. of Flips: 2926 time to process: 2 seconds.
uf250-04.cnf fulfilled No. of Restarts: 731 No. of Flips: 2504 time to process: 3 seconds.
uf250-04.cnf fulfilled No. of Restarts: 1497 No. of Flips: 1999 time to process: 8 seconds.
uf250-04.cnf fulfilled No. of Restarts: 14 No. of Flips: 2457 time to process: 0 seconds.
uf250-04.cnf fulfilled No. of Restarts: 1786 No. of Flips: 3785 time to process: 10 seconds.
uf250-04.cnf fulfilled No. of Restarts: 74 No. of Flips: 1938 time to process: 0 seconds.
uf250-04.cnf fulfilled No. of Restarts: 136 No. of Flips: 2801 time to process: 5 seconds.
uf250-04.cnf fulfilled No. of Restarts: 1234 No. of Flips: 4081 time to process: 7 seconds.
uf250-04.cnf , deadline. Restarts: 2050
uf250-04.cnf fulfilled No. of Restarts: 999 No. of Flips: 3615 time to process: 4 seconds.
uf250-04.cnf fulfilled No. of Restarts: 461 No. of Flips: 1853 time to process: 6 seconds.
uf250-04.cnf fulfilled No. of Restarts: 1421 No. of Flips: 2712 time to process: 8 seconds.
uf250-04.cnf fulfilled No. of Restarts: 71 No. of Flips: 2292 time to process: 0 seconds.
uf250-04.cnf fulfilled No. of Restarts: 141 No. of Flips: 3671 time to process: 2 seconds.
uf250-04.cnf fulfilled No. of Restarts: 75 No. of Flips: 4980 time to process: 0 seconds.
uf250-04.cnf fulfilled No. of Restarts: 793 No. of Flips: 1065 time to process: 8 seconds.
uf250-04.cnf fulfilled No. of Restarts: 52 No. of Flips: 2693 time to process: 7 seconds.
uf250-04.cnf fulfilled No. of Restarts: 1326 No. of Flips: 4061 time to process: 6 seconds.
uf250-04.cnf , deadline. Restarts: 2050
uf250-04.cnf fulfilled No. of Restarts: 981 No. of Flips: 1989 time to process: 4 seconds.
uf250-04.cnf fulfilled No. of Restarts: 221 No. of Flips: 3581 time to process: 0 seconds.
uf250-04.cnf fulfilled No. of Restarts: 351 No. of Flips: 4230 time to process: 4 seconds.
uf250-04.cnf fulfilled No. of Restarts: 548 No. of Flips: 2022 time to process: 3 seconds.
uf250-04.cnf fulfilled No. of Restarts: 2004 No. of Flips: 2620 time to process: 11 seconds.
uf250-04.cnf fulfilled No. of Restarts: 497 No. of Flips: 4491 time to process: 2 seconds.
uf250-04.cnf fulfilled No. of Restarts: 888 No. of Flips: 2246 time to process: 7 seconds.
uf250-04.cnf fulfilled No. of Restarts: 990 No. of Flips: 4241 time to process: 12 seconds.
uf250-04.cnf fulfilled No. of Restarts: 1016 No. of Flips: 3652 time to process: 4 seconds.
uf250-04.cnf fulfilled No. of Restarts: 212 No. of Flips: 4277 time to process: 3 seconds.
uf250-04.cnf fulfilled No. of Restarts: 185 No. of Flips: 2724 time to process: 2 seconds.
uf250-04.cnf fulfilled No. of Restarts: 462 No. of Flips: 1609 time to process: 3 seconds.
uf250-04.cnf fulfilled No. of Restarts: 213 No. of Flips: 3530 time to process: 6 seconds.
uf250-04.cnf fulfilled No. of Restarts: 1456 No. of Flips: 3311 time to process: 7 seconds.
uf250-04.cnf fulfilled No. of Restarts: 815 No. of Flips: 1640 time to process: 4 seconds.
uf250-04.cnf fulfilled No. of Restarts: 921 No. of Flips: 3231 time to process: 5 seconds.
uf250-04.cnf fulfilled No. of Restarts: 1561 No. of Flips: 3923 time to process: 6 seconds.
uf250-04.cnf fulfilled No. of Restarts: 647 No. of Flips: 1641 time to process: 2 seconds.
uf250-04.cnf fulfilled No. of Restarts: 758 No. of Flips: 3007 time to process: 7 seconds.
uf250-04.cnf fulfilled No. of Restarts: 47 No. of Flips: 4841 time to process: 1 seconds.
uf250-04.cnf fulfilled No. of Restarts: 182 No. of Flips: 1771 time to process: 5 seconds.
uf250-04.cnf fulfilled No. of Restarts: 683 No. of Flips: 2145 time to process: 4 seconds.
uf250-04.cnf fulfilled No. of Restarts: 647 No. of Flips: 1004 time to process: 2 seconds.
uf250-04.cnf fulfilled No. of Restarts: 1243 No. of Flips: 4405 time to process: 8 seconds.
uf250-04.cnf fulfilled No. of Restarts: 1282 No. of Flips: 2360 time to process: 5 seconds.
uf250-04.cnf fulfilled No. of Restarts: 1534 No. of Flips: 1709 time to process: 6 seconds.
uf250-04.cnf fulfilled No. of Restarts: 893 No. of Flips: 2879 time to process: 4 seconds.
uf250-04.cnf fulfilled No. of Restarts: 15 No. of Flips: 1162 time to process: 3 seconds.
uf250-04.cnf fulfilled No. of Restarts: 466 No. of Flips: 4107 time to process: 6 seconds.
uf250-04.cnf fulfilled No. of Restarts: 303 No. of Flips: 4705 time to process: 5 seconds.
uf250-04.cnf fulfilled No. of Restarts: 1145 No. of Flips: 3365 time to process: 5 seconds.
uf250-04.cnf fulfilled No. of Restarts: 805 No. of Flips: 4248 time to process: 4 seconds.
uf250-04.cnf fulfilled No. of Restarts: 633 No. of Flips: 4394 time to process: 7 seconds.
uf250-04.cnf fulfilled No. of Restarts: 1809 No. of Flips: 3865 time to process: 8 seconds.
uf250-04.cnf fulfilled No. of Restarts: 1485 No. of Flips: 4232 time to process: 10 seconds.
uf250-04.cnf fulfilled No. of Restarts: 108 No. of Flips: 1680 time to process: 0 seconds.
uf250-04.cnf fulfilled No. of Restarts: 535 No. of Flips: 784 time to process: 10 seconds.
uf250-04.cnf fulfilled No. of Restarts: 1822 No. of Flips: 995 time to process: 13 seconds.
uf250-04.cnf fulfilled No. of Restarts: 1825 No. of Flips: 3516 time to process: 7 seconds.
uf250-04.cnf fulfilled No. of Restarts: 240 No. of Flips: 820 time to process: 1 seconds.
uf250-04.cnf fulfilled No. of Restarts: 772 No. of Flips: 1811 time to process: 3 seconds.
uf250-04.cnf fulfilled No. of Restarts: 896 No. of Flips: 3785 time to process: 7 seconds.
uf250-04.cnf fulfilled No. of Restarts: 72 No. of Flips: 1961 time to process: 5 seconds.
uf250-04.cnf fulfilled No. of Restarts: 366 No. of Flips: 4652 time to process: 5 seconds.
uf250-04.cnf fulfilled No. of Restarts: 161 No. of Flips: 1079 time to process: 0 seconds.
uf250-04.cnf fulfilled No. of Restarts: 1061 No. of Flips: 4311 time to process: 6 seconds.
uf250-04.cnf fulfilled No. of Restarts: 148 No. of Flips: 3479 time to process: 0 seconds.
uf250-04.cnf fulfilled No. of Restarts: 1633 No. of Flips: 4395 time to process: 15 seconds.
uf250-04.cnf fulfilled No. of Restarts: 1630 No. of Flips: 2103 time to process: 6 seconds.
uf250-04.cnf fulfilled No. of Restarts: 145 No. of Flips: 4793 time to process: 0 seconds.
uf250-04.cnf fulfilled No. of Restarts: 1333 No. of Flips: 4016 time to process: 6 seconds.
uf250-04.cnf fulfilled No. of Restarts: 196 No. of Flips: 4917 time to process: 1 seconds.
uf250-04.cnf fulfilled No. of Restarts: 864 No. of Flips: 2755 time to process: 4 seconds.
uf250-04.cnf fulfilled No. of Restarts: 649 No. of Flips: 1849 time to process: 7 seconds.
uf250-04.cnf fulfilled No. of Restarts: 1379 No. of Flips: 4671 time to process: 9 seconds.
uf250-04.cnf fulfilled No. of Restarts: 1410 No. of Flips: 1347 time to process: 5 seconds.
uf250-04.cnf , deadline. Restarts: 2050
uf250-04.cnf fulfilled No. of Restarts: 711 No. of Flips: 4862 time to process: 3 seconds.
uf250-04.cnf fulfilled No. of Restarts: 114 No. of Flips: 3459 time to process: 4 seconds.
uf250-04.cnf fulfilled No. of Restarts: 412 No. of Flips: 2597 time to process: 2 seconds.
uf250-04.cnf fulfilled No. of Restarts: 632 No. of Flips: 1445 time to process: 3 seconds.
uf250-04.cnf fulfilled No. of Restarts: 255 No. of Flips: 3148 time to process: 4 seconds.
uf250-04.cnf fulfilled No. of Restarts: 366 No. of Flips: 1938 time to process: 2 seconds.
uf250-04.cnf fulfilled No. of Restarts: 965 No. of Flips: 823 time to process: 7 seconds.
uf250-04.cnf fulfilled No. of Restarts: 8 No. of Flips: 3146 time to process: 1 seconds.
uf250-04.cnf fulfilled No. of Restarts: 530 No. of Flips: 4172 time to process: 3 seconds.
uf250-04.cnf fulfilled No. of Restarts: 1090 No. of Flips: 4325 time to process: 8 seconds.
uf250-04.cnf fulfilled No. of Restarts: 655 No. of Flips: 1594 time to process: 2 seconds.
uf250-04.cnf fulfilled No. of Restarts: 1683 No. of Flips: 4578 time to process: 8 seconds.
uf250-04.cnf fulfilled No. of Restarts: 1610 No. of Flips: 4715 time to process: 6 seconds.
uf250-04.cnf , deadline. Restarts: 2050
uf250-04.cnf fulfilled No. of Restarts: 304 No. of Flips: 2554 time to process: 1 seconds.
uf250-04.cnf fulfilled No. of Restarts: 85 No. of Flips: 3710 time to process: 1 seconds.
uf250-04.cnf fulfilled No. of Restarts: 870 No. of Flips: 4555 time to process: 4 seconds.
uf250-04.cnf fulfilled No. of Restarts: 1109 No. of Flips: 3997 time to process: 6 seconds.
uf250-04.cnf fulfilled No. of Restarts: 177 No. of Flips: 2253 time to process: 7 seconds.
uf250-04.cnf fulfilled No. of Restarts: 56 No. of Flips: 3187 time to process: 1 seconds.
uf250-04.cnf fulfilled No. of Restarts: 156 No. of Flips: 3839 time to process: 3 seconds.
uf250-04.cnf fulfilled No. of Restarts: 855 No. of Flips: 4136 time to process: 5 seconds.
uf250-04.cnf fulfilled No. of Restarts: 78 No. of Flips: 1019 time to process: 3 seconds.
uf250-04.cnf fulfilled No. of Restarts: 805 No. of Flips: 2259 time to process: 8 seconds.
uf250-04.cnf fulfilled No. of Restarts: 298 No. of Flips: 872 time to process: 4 seconds.
uf250-04.cnf fulfilled No. of Restarts: 1056 No. of Flips: 3134 time to process: 8 seconds.
uf250-04.cnf fulfilled No. of Restarts: 909 No. of Flips: 3282 time to process: 3 seconds.
uf250-04.cnf fulfilled No. of Restarts: 570 No. of Flips: 4256 time to process: 8 seconds.
uf250-04.cnf fulfilled No. of Restarts: 602 No. of Flips: 3631 time to process: 2 seconds.
uf250-04.cnf fulfilled No. of Restarts: 1134 No. of Flips: 3704 time to process: 8 seconds.
uf250-04.cnf , deadline. Restarts: 2050
uf250-04.cnf fulfilled No. of Restarts: 266 No. of Flips: 2939 time to process: 1 seconds.
uf250-04.cnf fulfilled No. of Restarts: 43 No. of Flips: 2149 time to process: 7 seconds.
uf250-04.cnf fulfilled No. of Restarts: 67 No. of Flips: 2992 time to process: 1 seconds.
uf250-04.cnf fulfilled No. of Restarts: 570 No. of Flips: 2049 time to process: 7 seconds.
uf250-04.cnf fulfilled No. of Restarts: 514 No. of Flips: 3839 time to process: 4 seconds.
uf250-04.cnf fulfilled No. of Restarts: 1986 No. of Flips: 4052 time to process: 12 seconds.
uf250-04.cnf fulfilled No. of Restarts: 1626 No. of Flips: 2899 time to process: 8 seconds.
uf250-04.cnf fulfilled No. of Restarts: 44 No. of Flips: 2498 time to process: 0 seconds.
uf250-04.cnf fulfilled No. of Restarts: 1920 No. of Flips: 2632 time to process: 16 seconds.
uf250-04.cnf fulfilled No. of Restarts: 749 No. of Flips: 3723 time to process: 3 seconds.
uf250-04.cnf fulfilled No. of Restarts: 192 No. of Flips: 2588 time to process: 0 seconds.
uf250-04.cnf fulfilled No. of Restarts: 884 No. of Flips: 1053 time to process: 12 seconds.
uf250-04.cnf fulfilled No. of Restarts: 486 No. of Flips: 3819 time to process: 2 seconds.
uf250-04.cnf fulfilled No. of Restarts: 664 No. of Flips: 3782 time to process: 2 seconds.
uf250-04.cnf fulfilled No. of Restarts: 400 No. of Flips: 2039 time to process: 9 seconds.
uf250-04.cnf fulfilled No. of Restarts: 90 No. of Flips: 3583 time to process: 0 seconds.
uf250-04.cnf fulfilled No. of Restarts: 985 No. of Flips: 2202 time to process: 8 seconds.
uf250-04.cnf , deadline. Restarts: 2050
uf250-04.cnf , deadline. Restarts: 2050
uf250-04.cnf fulfilled No. of Restarts: 1150 No. of Flips: 3702 time to process: 4 seconds.
uf250-04.cnf fulfilled No. of Restarts: 469 No. of Flips: 3555 time to process: 1 seconds.
uf250-04.cnf fulfilled No. of Restarts: 1765 No. of Flips: 2390 time to process: 9 seconds.
uf250-04.cnf fulfilled No. of Restarts: 1122 No. of Flips: 1523 time to process: 4 seconds.
uf250-04.cnf fulfilled No. of Restarts: 418 No. of Flips: 4864 time to process: 6 seconds.
uf250-04.cnf fulfilled No. of Restarts: 697 No. of Flips: 1757 time to process: 3 seconds.
uf250-04.cnf fulfilled No. of Restarts: 537 No. of Flips: 1962 time to process: 6 seconds.
uf250-04.cnf fulfilled No. of Restarts: 1857 No. of Flips: 4131 time to process: 9 seconds.
uf250-04.cnf fulfilled No. of Restarts: 524 No. of Flips: 1906 time to process: 2 seconds.
uf250-04.cnf fulfilled No. of Restarts: 454 No. of Flips: 950 time to process: 6 seconds.
uf250-04.cnf , deadline. Restarts: 2050
uf250-04.cnf fulfilled No. of Restarts: 838 No. of Flips: 2080 time to process: 3 seconds.
uf250-04.cnf fulfilled No. of Restarts: 1264 No. of Flips: 3647 time to process: 5 seconds.
uf250-04.cnf fulfilled No. of Restarts: 983 No. of Flips: 2202 time to process: 4 seconds.
uf250-04.cnf fulfilled No. of Restarts: 25 No. of Flips: 4285 time to process: 4 seconds.
uf250-04.cnf fulfilled No. of Restarts: 200 No. of Flips: 1009 time to process: 3 seconds.
uf250-04.cnf fulfilled No. of Restarts: 369 No. of Flips: 2839 time to process: 4 seconds.
uf250-04.cnf fulfilled No. of Restarts: 1410 No. of Flips: 4588 time to process: 11 seconds.
uf250-04.cnf fulfilled No. of Restarts: 49 No. of Flips: 4926 time to process: 0 seconds.
uf250-04.cnf fulfilled No. of Restarts: 515 No. of Flips: 4939 time to process: 3 seconds.
uf250-04.cnf fulfilled No. of Restarts: 1846 No. of Flips: 4554 time to process: 9 seconds.
uf250-04.cnf fulfilled No. of Restarts: 264 No. of Flips: 878 time to process: 1 seconds.
uf250-04.cnf fulfilled No. of Restarts: 140 No. of Flips: 4445 time to process: 2 seconds.
uf250-04.cnf fulfilled No. of Restarts: 1389 No. of Flips: 2538 time to process: 8 seconds.
uf250-04.cnf , deadline. Restarts: 2050
uf250-04.cnf fulfilled No. of Restarts: 122 No. of Flips: 3038 time to process: 0 seconds.
uf250-04.cnf fulfilled No. of Restarts: 1241 No. of Flips: 2042 time to process: 5 seconds.
uf250-04.cnf fulfilled No. of Restarts: 82 No. of Flips: 4193 time to process: 0 seconds.
uf250-04.cnf fulfilled No. of Restarts: 800 No. of Flips: 4545 time to process: 3 seconds.
uf250-04.cnf fulfilled No. of Restarts: 31 No. of Flips: 3693 time to process: 1 seconds.
uf250-04.cnf fulfilled No. of Restarts: 819 No. of Flips: 1721 time to process: 7 seconds.
uf250-04.cnf fulfilled No. of Restarts: 1263 No. of Flips: 3937 time to process: 5 seconds.
uf250-04.cnf fulfilled No. of Restarts: 448 No. of Flips: 3219 time to process: 1 seconds.
uf250-04.cnf fulfilled No. of Restarts: 83 No. of Flips: 1832 time to process: 5 seconds.
uf250-04.cnf fulfilled No. of Restarts: 340 No. of Flips: 2296 time to process: 1 seconds.
uf250-04.cnf , deadline. Restarts: 2050
uf250-04.cnf fulfilled No. of Restarts: 124 No. of Flips: 4528 time to process: 0 seconds.
uf250-04.cnf fulfilled No. of Restarts: 1943 No. of Flips: 4230 time to process: 8 seconds.
uf250-04.cnf fulfilled No. of Restarts: 1637 No. of Flips: 2312 time to process: 7 seconds.
uf250-04.cnf fulfilled No. of Restarts: 147 No. of Flips: 4329 time to process: 1 seconds.
uf250-04.cnf fulfilled No. of Restarts: 182 No. of Flips: 2187 time to process: 7 seconds.
uf250-04.cnf fulfilled No. of Restarts: 1998 No. of Flips: 4269 time to process: 9 seconds.
uf250-04.cnf , deadline. Restarts: 2050
uf250-04.cnf fulfilled No. of Restarts: 277 No. of Flips: 4287 time to process: 1 seconds.
uf250-04.cnf fulfilled No. of Restarts: 77 No. of Flips: 1366 time to process: 0 seconds.
uf250-04.cnf fulfilled No. of Restarts: 277 No. of Flips: 4360 time to process: 9 seconds.
uf250-04.cnf fulfilled No. of Restarts: 715 No. of Flips: 3297 time to process: 2 seconds.
uf250-04.cnf fulfilled No. of Restarts: 1785 No. of Flips: 3561 time to process: 10 seconds.
uf250-04.cnf fulfilled No. of Restarts: 1339 No. of Flips: 3188 time to process: 11 seconds.
uf250-04.cnf fulfilled No. of Restarts: 359 No. of Flips: 1269 time to process: 1 seconds.
uf250-04.cnf fulfilled No. of Restarts: 237 No. of Flips: 2936 time to process: 8 seconds.
uf250-04.cnf fulfilled No. of Restarts: 90 No. of Flips: 1610 time to process: 0 seconds.
uf250-04.cnf fulfilled No. of Restarts: 269 No. of Flips: 4524 time to process: 5 seconds.
uf250-04.cnf fulfilled No. of Restarts: 1571 No. of Flips: 4004 time to process: 11 seconds.
uf250-04.cnf fulfilled No. of Restarts: 750 No. of Flips: 4337 time to process: 3 seconds.
uf250-04.cnf fulfilled No. of Restarts: 1263 No. of Flips: 4026 time to process: 5 seconds.
uf250-04.cnf fulfilled No. of Restarts: 420 No. of Flips: 1517 time to process: 7 seconds.
uf250-04.cnf fulfilled No. of Restarts: 719 No. of Flips: 1201 time to process: 4 seconds.
uf250-04.cnf fulfilled No. of Restarts: 2015 No. of Flips: 3080 time to process: 12 seconds.
uf250-04.cnf fulfilled No. of Restarts: 1674 No. of Flips: 4133 time to process: 7 seconds.
uf250-04.cnf fulfilled No. of Restarts: 110 No. of Flips: 4248 time to process: 1 seconds.
uf250-04.cnf , deadline. Restarts: 2050
uf250-04.cnf fulfilled No. of Restarts: 427 No. of Flips: 4842 time to process: 1 seconds.
uf250-04.cnf fulfilled No. of Restarts: 659 No. of Flips: 2165 time to process: 3 seconds.
uf250-04.cnf fulfilled No. of Restarts: 385 No. of Flips: 3178 time to process: 3 seconds.
uf250-04.cnf fulfilled No. of Restarts: 17 No. of Flips: 2827 time to process: 2 seconds.
uf250-04.cnf fulfilled No. of Restarts: 751 No. of Flips: 3617 time to process: 5 seconds.
uf250-04.cnf fulfilled No. of Restarts: 1290 No. of Flips: 3858 time to process: 5 seconds.
uf250-04.cnf fulfilled No. of Restarts: 261 No. of Flips: 3999 time to process: 3 seconds.
uf250-04.cnf fulfilled No. of Restarts: 290 No. of Flips: 3741 time to process: 8 seconds.
uf250-04.cnf fulfilled No. of Restarts: 208 No. of Flips: 1474 time to process: 3 seconds.
uf250-04.cnf fulfilled No. of Restarts: 363 No. of Flips: 4061 time to process: 1 seconds.
uf250-04.cnf fulfilled No. of Restarts: 148 No. of Flips: 840 time to process: 3 seconds.
uf250-04.cnf fulfilled No. of Restarts: 610 No. of Flips: 3307 time to process: 7 seconds.
uf250-04.cnf fulfilled No. of Restarts: 1755 No. of Flips: 1075 time to process: 9 seconds.
uf250-04.cnf fulfilled No. of Restarts: 689 No. of Flips: 4151 time to process: 3 seconds.
uf250-04.cnf fulfilled No. of Restarts: 99 No. of Flips: 3735 time to process: 7 seconds.
uf250-04.cnf fulfilled No. of Restarts: 255 No. of Flips: 3886 time to process: 2 seconds.
uf250-04.cnf fulfilled No. of Restarts: 163 No. of Flips: 1718 time to process: 0 seconds.
uf250-04.cnf fulfilled No. of Restarts: 105 No. of Flips: 4356 time to process: 2 seconds.
uf250-04.cnf fulfilled No. of Restarts: 887 No. of Flips: 3661 time to process: 5 seconds.
uf250-04.cnf fulfilled No. of Restarts: 630 No. of Flips: 4438 time to process: 7 seconds.
uf250-04.cnf fulfilled No. of Restarts: 302 No. of Flips: 4544 time to process: 1 seconds.
uf250-04.cnf fulfilled No. of Restarts: 672 No. of Flips: 2956 time to process: 5 seconds.
uf250-04.cnf fulfilled No. of Restarts: 482 No. of Flips: 828 time to process: 3 seconds.
uf250-04.cnf fulfilled No. of Restarts: 1700 No. of Flips: 3543 time to process: 11 seconds.
uf250-04.cnf fulfilled No. of Restarts: 203 No. of Flips: 4158 time to process: 0 seconds.
uf250-04.cnf fulfilled No. of Restarts: 762 No. of Flips: 3654 time to process: 7 seconds.
uf250-04.cnf fulfilled No. of Restarts: 1451 No. of Flips: 4835 time to process: 6 seconds.
uf250-04.cnf fulfilled No. of Restarts: 172 No. of Flips: 2868 time to process: 2 seconds.
uf250-04.cnf fulfilled No. of Restarts: 51 No. of Flips: 2467 time to process: 6 seconds.
uf250-04.cnf fulfilled No. of Restarts: 875 No. of Flips: 3347 time to process: 6 seconds.
uf250-04.cnf , deadline. Restarts: 2050
uf250-04.cnf fulfilled No. of Restarts: 26 No. of Flips: 3992 time to process: 0 seconds.
uf250-04.cnf fulfilled No. of Restarts: 882 No. of Flips: 1352 time to process: 12 seconds.
uf250-04.cnf fulfilled No. of Restarts: 137 No. of Flips: 1275 time to process: 5 seconds.
uf250-04.cnf fulfilled No. of Restarts: 1001 No. of Flips: 4508 time to process: 6 seconds.
uf250-04.cnf , deadline. Restarts: 2050
uf250-04.cnf fulfilled No. of Restarts: 895 No. of Flips: 3617 time to process: 3 seconds.
uf250-04.cnf , deadline. Restarts: 2050
uf250-04.cnf fulfilled No. of Restarts: 220 No. of Flips: 4995 time to process: 0 seconds.
uf250-04.cnf fulfilled No. of Restarts: 974 No. of Flips: 3492 time to process: 4 seconds.
uf250-04.cnf fulfilled No. of Restarts: 358 No. of Flips: 3670 time to process: 4 seconds.
uf250-04.cnf fulfilled No. of Restarts: 16 No. of Flips: 3000 time to process: 0 seconds.
uf250-04.cnf fulfilled No. of Restarts: 1293 No. of Flips: 2959 time to process: 6 seconds.
uf250-04.cnf fulfilled No. of Restarts: 1566 No. of Flips: 3229 time to process: 8 seconds.
uf250-04.cnf fulfilled No. of Restarts: 107 No. of Flips: 2940 time to process: 1 seconds.
uf250-04.cnf fulfilled No. of Restarts: 386 No. of Flips: 1853 time to process: 8 seconds.
uf250-04.cnf fulfilled No. of Restarts: 1381 No. of Flips: 1050 time to process: 11 seconds.
uf250-04.cnf , deadline. Restarts: 2050
uf250-04.cnf fulfilled No. of Restarts: 871 No. of Flips: 4370 time to process: 3 seconds.
uf250-04.cnf fulfilled No. of Restarts: 1456 No. of Flips: 4777 time to process: 6 seconds.
uf250-04.cnf fulfilled No. of Restarts: 743 No. of Flips: 4652 time to process: 10 seconds.
uf250-04.cnf fulfilled No. of Restarts: 375 No. of Flips: 2348 time to process: 2 seconds.
uf250-04.cnf fulfilled No. of Restarts: 528 No. of Flips: 3989 time to process: 4 seconds.
uf250-04.cnf fulfilled No. of Restarts: 775 No. of Flips: 2134 time to process: 5 seconds.
uf250-04.cnf fulfilled No. of Restarts: 1011 No. of Flips: 4385 time to process: 5 seconds.
uf250-04.cnf fulfilled No. of Restarts: 494 No. of Flips: 3695 time to process: 5 seconds.
uf250-04.cnf fulfilled No. of Restarts: 71 No. of Flips: 4950 time to process: 1 seconds.
uf250-04.cnf fulfilled No. of Restarts: 310 No. of Flips: 1623 time to process: 7 seconds.
uf250-04.cnf fulfilled No. of Restarts: 692 No. of Flips: 2590 time to process: 5 seconds.
uf250-04.cnf fulfilled No. of Restarts: 468 No. of Flips: 3467 time to process: 3 seconds.
uf250-04.cnf fulfilled No. of Restarts: 2038 No. of Flips: 4943 time to process: 9 seconds.
uf250-04.cnf fulfilled No. of Restarts: 772 No. of Flips: 2153 time to process: 3 seconds.
uf250-04.cnf fulfilled No. of Restarts: 149 No. of Flips: 3889 time to process: 2 seconds.
uf250-04.cnf fulfilled No. of Restarts: 2028 No. of Flips: 2160 time to process: 13 seconds.
uf250-04.cnf fulfilled No. of Restarts: 414 No. of Flips: 4963 time to process: 1 seconds.
uf250-04.cnf fulfilled No. of Restarts: 43 No. of Flips: 1338 time to process: 4 seconds.
uf250-04.cnf fulfilled No. of Restarts: 1146 No. of Flips: 1524 time to process: 7 seconds.
uf250-04.cnf fulfilled No. of Restarts: 1149 No. of Flips: 4286 time to process: 5 seconds.
uf250-04.cnf fulfilled No. of Restarts: 157 No. of Flips: 3743 time to process: 3 seconds.
uf250-04.cnf fulfilled No. of Restarts: 251 No. of Flips: 2334 time to process: 1 seconds.
uf250-04.cnf fulfilled No. of Restarts: 1629 No. of Flips: 2784 time to process: 9 seconds.
uf250-04.cnf fulfilled No. of Restarts: 512 No. of Flips: 2062 time to process: 5 seconds.
uf250-04.cnf , deadline. Restarts: 2050
uf250-04.cnf , deadline. Restarts: 2050
uf250-04.cnf fulfilled No. of Restarts: 275 No. of Flips: 3375 time to process: 1 seconds.
uf250-04.cnf , deadline. Restarts: 2050
uf250-04.cnf fulfilled No. of Restarts: 580 No. of Flips: 1423 time to process: 2 seconds.
uf250-04.cnf fulfilled No. of Restarts: 534 No. of Flips: 4396 time to process: 8 seconds.
uf250-04.cnf fulfilled No. of Restarts: 438 No. of Flips: 3994 time to process: 8 seconds.
uf250-04.cnf , deadline. Restarts: 2050
uf250-04.cnf fulfilled No. of Restarts: 746 No. of Flips: 2665 time to process: 3 seconds.
uf250-04.cnf , deadline. Restarts: 2050
uf250-04.cnf fulfilled No. of Restarts: 274 No. of Flips: 4249 time to process: 1 seconds.
uf250-04.cnf fulfilled No. of Restarts: 679 No. of Flips: 1451 time to process: 3 seconds.
uf250-04.cnf fulfilled No. of Restarts: 393 No. of Flips: 4126 time to process: 6 seconds.
uf250-04.cnf fulfilled No. of Restarts: 416 No. of Flips: 4694 time to process: 1 seconds.
uf250-04.cnf fulfilled No. of Restarts: 624 No. of Flips: 2547 time to process: 4 seconds.
uf250-04.cnf fulfilled No. of Restarts: 172 No. of Flips: 1616 time to process: 1 seconds.
uf250-04.cnf fulfilled No. of Restarts: 1003 No. of Flips: 2389 time to process: 8 seconds.
uf250-04.cnf , deadline. Restarts: 2050
uf250-04.cnf fulfilled No. of Restarts: 944 No. of Flips: 3815 time to process: 4 seconds.
uf250-04.cnf fulfilled No. of Restarts: 880 No. of Flips: 4741 time to process: 8 seconds.
uf250-04.cnf fulfilled No. of Restarts: 1180 No. of Flips: 4108 time to process: 5 seconds.
uf250-04.cnf fulfilled No. of Restarts: 1057 No. of Flips: 3337 time to process: 11 seconds.
uf250-04.cnf fulfilled No. of Restarts: 1011 No. of Flips: 4428 time to process: 4 seconds.
uf250-04.cnf fulfilled No. of Restarts: 388 No. of Flips: 756 time to process: 7 seconds.
uf250-04.cnf , deadline. Restarts: 2050
uf250-04.cnf fulfilled No. of Restarts: 421 No. of Flips: 2516 time to process: 1 seconds.
uf250-04.cnf fulfilled No. of Restarts: 463 No. of Flips: 3027 time to process: 8 seconds.
uf250-04.cnf fulfilled No. of Restarts: 407 No. of Flips: 1190 time to process: 7 seconds.
uf250-04.cnf fulfilled No. of Restarts: 538 No. of Flips: 4593 time to process: 2 seconds.
uf250-04.cnf fulfilled No. of Restarts: 1692 No. of Flips: 2519 time to process: 7 seconds.
uf250-04.cnf fulfilled No. of Restarts: 553 No. of Flips: 1314 time to process: 5 seconds.
uf250-04.cnf fulfilled No. of Restarts: 2048 No. of Flips: 1451 time to process: 12 seconds.
uf250-04.cnf fulfilled No. of Restarts: 1256 No. of Flips: 1180 time to process: 5 seconds.
uf250-04.cnf fulfilled No. of Restarts: 1480 No. of Flips: 4579 time to process: 6 seconds.
uf250-04.cnf fulfilled No. of Restarts: 606 No. of Flips: 1475 time to process: 2 seconds.
uf250-04.cnf fulfilled No. of Restarts: 807 No. of Flips: 4025 time to process: 4 seconds.
uf250-04.cnf fulfilled No. of Restarts: 568 No. of Flips: 4498 time to process: 3 seconds.
uf250-04.cnf fulfilled No. of Restarts: 1516 No. of Flips: 3712 time to process: 6 seconds.
uf250-04.cnf fulfilled No. of Restarts: 570 No. of Flips: 2415 time to process: 2 seconds.
uf250-04.cnf fulfilled No. of Restarts: 844 No. of Flips: 2752 time to process: 4 seconds.
uf250-04.cnf , deadline. Restarts: 2050
uf250-04.cnf fulfilled No. of Restarts: 376 No. of Flips: 1413 time to process: 1 seconds.
uf250-04.cnf fulfilled No. of Restarts: 856 No. of Flips: 2776 time to process: 10 seconds.
uf250-04.cnf fulfilled No. of Restarts: 2 No. of Flips: 3297 time to process: 0 seconds.
uf250-04.cnf fulfilled No. of Restarts: 57 No. of Flips: 3328 time to process: 5 seconds.
uf250-04.cnf fulfilled No. of Restarts: 430 No. of Flips: 4437 time to process: 5 seconds.
uf250-04.cnf fulfilled No. of Restarts: 108 No. of Flips: 2536 time to process: 4 seconds.
uf250-04.cnf , deadline. Restarts: 2050
uf250-04.cnf fulfilled No. of Restarts: 12 No. of Flips: 3278 time to process: 0 seconds.
uf250-04.cnf fulfilled No. of Restarts: 65 No. of Flips: 4770 time to process: 1 seconds.
uf250-04.cnf fulfilled No. of Restarts: 384 No. of Flips: 2097 time to process: 7 seconds.
uf250-04.cnf fulfilled No. of Restarts: 15 No. of Flips: 1978 time to process: 0 seconds.
uf250-04.cnf fulfilled No. of Restarts: 389 No. of Flips: 3447 time to process: 3 seconds.
uf250-04.cnf fulfilled No. of Restarts: 234 No. of Flips: 1756 time to process: 3 seconds.
uf250-04.cnf fulfilled No. of Restarts: 357 No. of Flips: 2196 time to process: 4 seconds.
uf250-04.cnf fulfilled No. of Restarts: 1206 No. of Flips: 4000 time to process: 6 seconds.
uf250-04.cnf fulfilled No. of Restarts: 1124 No. of Flips: 1459 time to process: 4 seconds.
uf250-04.cnf fulfilled No. of Restarts: 75 No. of Flips: 4274 time to process: 0 seconds.
uf250-04.cnf fulfilled No. of Restarts: 495 No. of Flips: 2680 time to process: 3 seconds.
uf250-04.cnf , deadline. Restarts: 2050
uf250-04.cnf fulfilled No. of Restarts: 1218 No. of Flips: 4965 time to process: 5 seconds.
uf250-04.cnf fulfilled No. of Restarts: 35 No. of Flips: 3385 time to process: 2 seconds.
uf250-04.cnf fulfilled No. of Restarts: 776 No. of Flips: 4917 time to process: 4 seconds.
uf250-04.cnf fulfilled No. of Restarts: 333 No. of Flips: 3575 time to process: 1 seconds.
uf250-04.cnf fulfilled No. of Restarts: 852 No. of Flips: 4775 time to process: 5 seconds.
uf250-04.cnf fulfilled No. of Restarts: 79 No. of Flips: 1407 time to process: 3 seconds.
uf250-04.cnf fulfilled No. of Restarts: 518 No. of Flips: 3702 time to process: 4 seconds.
uf250-04.cnf fulfilled No. of Restarts: 642 No. of Flips: 2209 time to process: 10 seconds.
uf250-04.cnf fulfilled No. of Restarts: 824 No. of Flips: 2477 time to process: 3 seconds.
uf250-04.cnf fulfilled No. of Restarts: 1147 No. of Flips: 3288 time to process: 6 seconds.
uf250-04.cnf fulfilled No. of Restarts: 470 No. of Flips: 2195 time to process: 6 seconds.
uf250-04.cnf fulfilled No. of Restarts: 445 No. of Flips: 3968 time to process: 5 seconds.
uf250-04.cnf fulfilled No. of Restarts: 1013 No. of Flips: 1667 time to process: 4 seconds.
uf250-04.cnf fulfilled No. of Restarts: 1893 No. of Flips: 4209 time to process: 8 seconds.
uf250-04.cnf fulfilled No. of Restarts: 345 No. of Flips: 3099 time to process: 1 seconds.
uf250-04.cnf fulfilled No. of Restarts: 185 No. of Flips: 3629 time to process: 1 seconds.
uf250-04.cnf fulfilled No. of Restarts: 315 No. of Flips: 3772 time to process: 8 seconds.
uf250-04.cnf fulfilled No. of Restarts: 904 No. of Flips: 4187 time to process: 3 seconds.
uf250-04.cnf fulfilled No. of Restarts: 894 No. of Flips: 1358 time to process: 8 seconds.
uf250-04.cnf fulfilled No. of Restarts: 187 No. of Flips: 1138 time to process: 0 seconds.
uf250-04.cnf fulfilled No. of Restarts: 823 No. of Flips: 3167 time to process: 6 seconds.
uf250-04.cnf fulfilled No. of Restarts: 1431 No. of Flips: 2057 time to process: 10 seconds.
uf250-04.cnf fulfilled No. of Restarts: 722 No. of Flips: 1996 time to process: 3 seconds.
uf250-04.cnf fulfilled No. of Restarts: 1364 No. of Flips: 4745 time to process: 5 seconds.
uf250-04.cnf fulfilled No. of Restarts: 552 No. of Flips: 4887 time to process: 10 seconds.
uf250-04.cnf fulfilled No. of Restarts: 296 No. of Flips: 2019 time to process: 1 seconds.
uf250-04.cnf fulfilled No. of Restarts: 1248 No. of Flips: 2890 time to process: 10 seconds.
uf250-04.cnf fulfilled No. of Restarts: 1189 No. of Flips: 3684 time to process: 5 seconds.
uf250-04.cnf fulfilled No. of Restarts: 241 No. of Flips: 814 time to process: 1 seconds.
uf250-04.cnf fulfilled No. of Restarts: 1164 No. of Flips: 3701 time to process: 12 seconds.
uf250-04.cnf fulfilled No. of Restarts: 1267 No. of Flips: 1613 time to process: 5 seconds.
uf250-04.cnf fulfilled No. of Restarts: 180 No. of Flips: 3295 time to process: 3 seconds.
uf250-04.cnf fulfilled No. of Restarts: 1134 No. of Flips: 2520 time to process: 5 seconds.
uf250-04.cnf fulfilled No. of Restarts: 881 No. of Flips: 2775 time to process: 3 seconds.
uf250-04.cnf fulfilled No. of Restarts: 1019 No. of Flips: 2191 time to process: 10 seconds.
uf250-04.cnf fulfilled No. of Restarts: 530 No. of Flips: 4269 time to process: 6 seconds.
uf250-04.cnf fulfilled No. of Restarts: 1322 No. of Flips: 2512 time to process: 5 seconds.
uf250-04.cnf fulfilled No. of Restarts: 841 No. of Flips: 3680 time to process: 4 seconds.
uf250-04.cnf fulfilled No. of Restarts: 372 No. of Flips: 4199 time to process: 8 seconds.
uf250-04.cnf fulfilled No. of Restarts: 1046 No. of Flips: 4648 time to process: 5 seconds.
uf250-04.cnf fulfilled No. of Restarts: 1513 No. of Flips: 2715 time to process: 7 seconds.
uf250-04.cnf fulfilled No. of Restarts: 787 No. of Flips: 3193 time to process: 4 seconds.
uf250-04.cnf fulfilled No. of Restarts: 407 No. of Flips: 1351 time to process: 1 seconds.
uf250-04.cnf fulfilled No. of Restarts: 1856 No. of Flips: 2309 time to process: 8 seconds.
uf250-04.cnf fulfilled No. of Restarts: 650 No. of Flips: 4531 time to process: 3 seconds.
uf250-04.cnf , deadline. Restarts: 2050
uf250-04.cnf fulfilled No. of Restarts: 226 No. of Flips: 4830 time to process: 1 seconds.
uf250-04.cnf fulfilled No. of Restarts: 1579 No. of Flips: 3429 time to process: 12 seconds.
uf250-04.cnf fulfilled No. of Restarts: 420 No. of Flips: 899 time to process: 5 seconds.
uf250-04.cnf fulfilled No. of Restarts: 1454 No. of Flips: 2336 time to process: 6 seconds.
uf250-04.cnf fulfilled No. of Restarts: 947 No. of Flips: 2561 time to process: 4 seconds.
uf250-04.cnf fulfilled No. of Restarts: 144 No. of Flips: 3831 time to process: 4 seconds.
uf250-04.cnf fulfilled No. of Restarts: 468 No. of Flips: 2576 time to process: 6 seconds.
uf250-04.cnf fulfilled No. of Restarts: 1353 No. of Flips: 2539 time to process: 5 seconds.
uf250-04.cnf fulfilled No. of Restarts: 886 No. of Flips: 1056 time to process: 3 seconds.
uf250-04.cnf fulfilled No. of Restarts: 412 No. of Flips: 4759 time to process: 8 seconds.
uf250-04.cnf fulfilled No. of Restarts: 1638 No. of Flips: 2041 time to process: 7 seconds.
uf250-04.cnf fulfilled No. of Restarts: 557 No. of Flips: 4650 time to process: 3 seconds.
uf250-04.cnf fulfilled No. of Restarts: 513 No. of Flips: 997 time to process: 9 seconds.
uf250-04.cnf fulfilled No. of Restarts: 282 No. of Flips: 4874 time to process: 1 seconds.
uf250-04.cnf fulfilled No. of Restarts: 851 No. of Flips: 2752 time to process: 5 seconds.
uf250-04.cnf fulfilled No. of Restarts: 212 No. of Flips: 2285 time to process: 7 seconds.
uf250-04.cnf fulfilled No. of Restarts: 691 No. of Flips: 3350 time to process: 4 seconds.
uf250-04.cnf fulfilled No. of Restarts: 1256 No. of Flips: 2674 time to process: 5 seconds.
uf250-04.cnf fulfilled No. of Restarts: 117 No. of Flips: 4363 time to process: 8 seconds.
uf250-04.cnf fulfilled No. of Restarts: 547 No. of Flips: 1381 time to process: 3 seconds.
uf250-04.cnf fulfilled No. of Restarts: 1122 No. of Flips: 4353 time to process: 10 seconds.
uf250-04.cnf fulfilled No. of Restarts: 155 No. of Flips: 622 time to process: 0 seconds.
uf250-04.cnf fulfilled No. of Restarts: 670 No. of Flips: 4892 time to process: 4 seconds.
uf250-04.cnf fulfilled No. of Restarts: 144 No. of Flips: 1715 time to process: 1 seconds.
uf250-04.cnf fulfilled No. of Restarts: 171 No. of Flips: 1384 time to process: 2 seconds.
uf250-04.cnf fulfilled No. of Restarts: 1321 No. of Flips: 3382 time to process: 8 seconds.
uf250-04.cnf fulfilled No. of Restarts: 652 No. of Flips: 3673 time to process: 8 seconds.
uf250-04.cnf fulfilled No. of Restarts: 999 No. of Flips: 3003 time to process: 4 seconds.
uf250-04.cnf fulfilled No. of Restarts: 350 No. of Flips: 2722 time to process: 1 seconds.
uf250-04.cnf fulfilled No. of Restarts: 1636 No. of Flips: 3672 time to process: 14 seconds.
uf250-04.cnf fulfilled No. of Restarts: 702 No. of Flips: 2245 time to process: 3 seconds.
uf250-04.cnf fulfilled No. of Restarts: 8 No. of Flips: 4866 time to process: 5 seconds.
uf250-04.cnf fulfilled No. of Restarts: 1733 No. of Flips: 4504 time to process: 15 seconds.
uf250-04.cnf , deadline. Restarts: 2050
uf250-04.cnf fulfilled No. of Restarts: 553 No. of Flips: 4947 time to process: 2 seconds.
uf250-04.cnf fulfilled No. of Restarts: 110 No. of Flips: 2106 time to process: 6 seconds.
uf250-04.cnf fulfilled No. of Restarts: 7 No. of Flips: 4314 time to process: 1 seconds.
uf250-04.cnf fulfilled No. of Restarts: 1906 No. of Flips: 1913 time to process: 12 seconds.
uf250-04.cnf fulfilled No. of Restarts: 269 No. of Flips: 4894 time to process: 5 seconds.
uf250-04.cnf fulfilled No. of Restarts: 206 No. of Flips: 3628 time to process: 2 seconds.
uf250-04.cnf fulfilled No. of Restarts: 1573 No. of Flips: 2590 time to process: 12 seconds.
uf250-04.cnf fulfilled No. of Restarts: 1354 No. of Flips: 2341 time to process: 5 seconds.
uf250-04.cnf fulfilled No. of Restarts: 747 No. of Flips: 2195 time to process: 6 seconds.
uf250-04.cnf , deadline. Restarts: 2050
uf250-04.cnf fulfilled No. of Restarts: 1868 No. of Flips: 3760 time to process: 7 seconds.
uf250-04.cnf fulfilled No. of Restarts: 60 No. of Flips: 2223 time to process: 1 seconds.
uf250-04.cnf fulfilled No. of Restarts: 464 No. of Flips: 3697 time to process: 9 seconds.
uf250-04.cnf fulfilled No. of Restarts: 1910 No. of Flips: 2394 time to process: 8 seconds.
uf250-04.cnf fulfilled No. of Restarts: 120 No. of Flips: 3609 time to process: 1 seconds.
uf250-04.cnf fulfilled No. of Restarts: 683 No. of Flips: 1607 time to process: 11 seconds.
uf250-04.cnf fulfilled No. of Restarts: 962 No. of Flips: 3375 time to process: 5 seconds.
uf250-04.cnf fulfilled No. of Restarts: 603 No. of Flips: 3429 time to process: 2 seconds.
uf250-04.cnf fulfilled No. of Restarts: 191 No. of Flips: 3848 time to process: 2 seconds.
uf250-04.cnf fulfilled No. of Restarts: 1749 No. of Flips: 3169 time to process: 7 seconds.
uf250-04.cnf fulfilled No. of Restarts: 709 No. of Flips: 3457 time to process: 3 seconds.
uf250-04.cnf fulfilled No. of Restarts: 676 No. of Flips: 1932 time to process: 5 seconds.
uf250-04.cnf fulfilled No. of Restarts: 1329 No. of Flips: 3231 time to process: 7 seconds.
uf250-04.cnf fulfilled No. of Restarts: 1647 No. of Flips: 1526 time to process: 9 seconds.
uf250-04.cnf fulfilled No. of Restarts: 344 No. of Flips: 2269 time to process: 2 seconds.
uf250-04.cnf fulfilled No. of Restarts: 414 No. of Flips: 1832 time to process: 10 seconds.
uf250-04.cnf fulfilled No. of Restarts: 735 No. of Flips: 1335 time to process: 7 seconds.
uf250-04.cnf fulfilled No. of Restarts: 687 No. of Flips: 3700 time to process: 3 seconds.
uf250-04.cnf fulfilled No. of Restarts: 773 No. of Flips: 2372 time to process: 5 seconds.
uf250-04.cnf , deadline. Restarts: 2050
uf250-04.cnf fulfilled No. of Restarts: 76 No. of Flips: 3374 time to process: 0 seconds.
uf250-04.cnf , deadline. Restarts: 2050
uf250-04.cnf fulfilled No. of Restarts: 1695 No. of Flips: 1465 time to process: 7 seconds.
uf250-04.cnf fulfilled No. of Restarts: 48 No. of Flips: 1221 time to process: 1 seconds.
uf250-04.cnf fulfilled No. of Restarts: 83 No. of Flips: 2772 time to process: 5 seconds.
uf250-04.cnf fulfilled No. of Restarts: 843 No. of Flips: 4744 time to process: 8 seconds.
uf250-04.cnf , deadline. Restarts: 2050
uf250-04.cnf , deadline. Restarts: 2050
uf250-04.cnf fulfilled No. of Restarts: 151 No. of Flips: 1646 time to process: 0 seconds.
uf250-04.cnf fulfilled No. of Restarts: 559 No. of Flips: 2420 time to process: 5 seconds.
uf250-04.cnf fulfilled No. of Restarts: 96 No. of Flips: 4140 time to process: 3 seconds.
uf250-04.cnf fulfilled No. of Restarts: 2024 No. of Flips: 1588 time to process: 12 seconds.
uf250-04.cnf fulfilled No. of Restarts: 332 No. of Flips: 2883 time to process: 4 seconds.
uf250-04.cnf fulfilled No. of Restarts: 51 No. of Flips: 4949 time to process: 0 seconds.
uf250-04.cnf fulfilled No. of Restarts: 617 No. of Flips: 2496 time to process: 5 seconds.
uf250-04.cnf fulfilled No. of Restarts: 207 No. of Flips: 1551 time to process: 2 seconds.
uf250-04.cnf fulfilled No. of Restarts: 959 No. of Flips: 1300 time to process: 9 seconds.
uf250-04.cnf fulfilled No. of Restarts: 54 No. of Flips: 3796 time to process: 0 seconds.
uf250-04.cnf fulfilled No. of Restarts: 1153 No. of Flips: 2098 time to process: 6 seconds.
uf250-04.cnf fulfilled No. of Restarts: 292 No. of Flips: 3159 time to process: 8 seconds.
uf250-04.cnf fulfilled No. of Restarts: 1336 No. of Flips: 4914 time to process: 7 seconds.
uf250-04.cnf fulfilled No. of Restarts: 1784 No. of Flips: 2260 time to process: 8 seconds.
uf250-04.cnf , deadline. Restarts: 2050
uf250-04.cnf fulfilled No. of Restarts: 233 No. of Flips: 2021 time to process: 1 seconds.
uf250-04.cnf fulfilled No. of Restarts: 1780 No. of Flips: 3020 time to process: 17 seconds.
uf250-04.cnf fulfilled No. of Restarts: 561 No. of Flips: 4243 time to process: 2 seconds.
uf250-04.cnf fulfilled No. of Restarts: 354 No. of Flips: 2131 time to process: 1 seconds.
uf250-04.cnf fulfilled No. of Restarts: 41 No. of Flips: 3813 time to process: 4 seconds.
uf250-04.cnf fulfilled No. of Restarts: 2008 No. of Flips: 1735 time to process: 11 seconds.
uf250-04.cnf , deadline. Restarts: 2050
uf250-04.cnf fulfilled No. of Restarts: 248 No. of Flips: 2579 time to process: 1 seconds.
uf250-04.cnf , deadline. Restarts: 2050
uf250-04.cnf fulfilled No. of Restarts: 1221 No. of Flips: 2904 time to process: 5 seconds.
uf250-04.cnf fulfilled No. of Restarts: 332 No. of Flips: 980 time to process: 1 seconds.
uf250-04.cnf fulfilled No. of Restarts: 128 No. of Flips: 2175 time to process: 2 seconds.
uf250-04.cnf fulfilled No. of Restarts: 522 No. of Flips: 3583 time to process: 10 seconds.
uf250-04.cnf fulfilled No. of Restarts: 171 No. of Flips: 4022 time to process: 3 seconds.
uf250-04.cnf fulfilled No. of Restarts: 234 No. of Flips: 1972 time to process: 6 seconds.
uf250-04.cnf , deadline. Restarts: 2050
uf250-04.cnf fulfilled No. of Restarts: 262 No. of Flips: 1636 time to process: 1 seconds.
uf250-04.cnf fulfilled No. of Restarts: 1858 No. of Flips: 2886 time to process: 7 seconds.
uf250-04.cnf fulfilled No. of Restarts: 1012 No. of Flips: 3353 time to process: 4 seconds.
uf250-04.cnf , deadline. Restarts: 2050
uf250-04.cnf fulfilled No. of Restarts: 1658 No. of Flips: 3168 time to process: 7 seconds.
uf250-04.cnf fulfilled No. of Restarts: 716 No. of Flips: 823 time to process: 3 seconds.
