# Supplementary material for: Completion Probabilities and Parallel Restart Strategies under an Imposed Deadline
Source: PLoS One. 2016 Oct 12;11(10):e0164605. doi: 10.1371/journal.pone.0164605 (PMC5061357; doi:10.1371/journal.pone.0164605)
Supplement: S1 File — The file “S1_File.zip” is the data gathered from the experiments regarding completion probability. (ZIP) [file pone.0164605.s004.zip › results_Multi_r2150.9439999999995.txt]

uf250-04.cnf fulfilled No. of Restarts: 164 No. of Flips: 4804 time to process: 0 seconds.
uf250-04.cnf fulfilled No. of Restarts: 744 No. of Flips: 1541 time to process: 4 seconds.
uf250-04.cnf fulfilled No. of Restarts: 314 No. of Flips: 4765 time to process: 1 seconds.
uf250-04.cnf fulfilled No. of Restarts: 264 No. of Flips: 4440 time to process: 2 seconds.
uf250-04.cnf fulfilled No. of Restarts: 1967 No. of Flips: 2049 time to process: 8 seconds.
uf250-04.cnf fulfilled No. of Restarts: 1293 No. of Flips: 4411 time to process: 5 seconds.
uf250-04.cnf fulfilled No. of Restarts: 2056 No. of Flips: 3395 time to process: 8 seconds.
uf250-04.cnf fulfilled No. of Restarts: 256 No. of Flips: 1410 time to process: 4 seconds.
uf250-04.cnf , deadline. Restarts: 2150
uf250-04.cnf fulfilled No. of Restarts: 133 No. of Flips: 2862 time to process: 0 seconds.
uf250-04.cnf fulfilled No. of Restarts: 620 No. of Flips: 4006 time to process: 4 seconds.
uf250-04.cnf fulfilled No. of Restarts: 1289 No. of Flips: 4245 time to process: 9 seconds.
uf250-04.cnf fulfilled No. of Restarts: 758 No. of Flips: 4638 time to process: 7 seconds.
uf250-04.cnf fulfilled No. of Restarts: 1088 No. of Flips: 1588 time to process: 4 seconds.
uf250-04.cnf fulfilled No. of Restarts: 804 No. of Flips: 2536 time to process: 4 seconds.
uf250-04.cnf , deadline. Restarts: 2150
uf250-04.cnf , deadline. Restarts: 2150
uf250-04.cnf fulfilled No. of Restarts: 61 No. of Flips: 3757 time to process: 0 seconds.
uf250-04.cnf fulfilled No. of Restarts: 773 No. of Flips: 1492 time to process: 4 seconds.
uf250-04.cnf fulfilled No. of Restarts: 684 No. of Flips: 4824 time to process: 2 seconds.
uf250-04.cnf fulfilled No. of Restarts: 302 No. of Flips: 4211 time to process: 3 seconds.
uf250-04.cnf fulfilled No. of Restarts: 1084 No. of Flips: 3653 time to process: 4 seconds.
uf250-04.cnf fulfilled No. of Restarts: 22 No. of Flips: 3166 time to process: 0 seconds.
uf250-04.cnf fulfilled No. of Restarts: 426 No. of Flips: 2834 time to process: 9 seconds.
uf250-04.cnf fulfilled No. of Restarts: 843 No. of Flips: 4217 time to process: 6 seconds.
uf250-04.cnf fulfilled No. of Restarts: 462 No. of Flips: 1926 time to process: 2 seconds.
uf250-04.cnf fulfilled No. of Restarts: 141 No. of Flips: 4051 time to process: 1 seconds.
uf250-04.cnf fulfilled No. of Restarts: 1777 No. of Flips: 1706 time to process: 14 seconds.
uf250-04.cnf fulfilled No. of Restarts: 406 No. of Flips: 4393 time to process: 1 seconds.
uf250-04.cnf fulfilled No. of Restarts: 1461 No. of Flips: 4340 time to process: 8 seconds.
uf250-04.cnf , deadline. Restarts: 2150
uf250-04.cnf fulfilled No. of Restarts: 914 No. of Flips: 3100 time to process: 3 seconds.
uf250-04.cnf fulfilled No. of Restarts: 474 No. of Flips: 2352 time to process: 3 seconds.
uf250-04.cnf fulfilled No. of Restarts: 1793 No. of Flips: 4524 time to process: 7 seconds.
uf250-04.cnf fulfilled No. of Restarts: 285 No. of Flips: 1714 time to process: 6 seconds.
uf250-04.cnf fulfilled No. of Restarts: 521 No. of Flips: 1977 time to process: 7 seconds.
uf250-04.cnf , deadline. Restarts: 2150
uf250-04.cnf fulfilled No. of Restarts: 675 No. of Flips: 4266 time to process: 2 seconds.
uf250-04.cnf fulfilled No. of Restarts: 1465 No. of Flips: 2383 time to process: 11 seconds.
uf250-04.cnf fulfilled No. of Restarts: 375 No. of Flips: 2971 time to process: 1 seconds.
uf250-04.cnf fulfilled No. of Restarts: 1421 No. of Flips: 4749 time to process: 6 seconds.
uf250-04.cnf fulfilled No. of Restarts: 672 No. of Flips: 1656 time to process: 3 seconds.
uf250-04.cnf fulfilled No. of Restarts: 759 No. of Flips: 2542 time to process: 3 seconds.
uf250-04.cnf fulfilled No. of Restarts: 50 No. of Flips: 3625 time to process: 8 seconds.
uf250-04.cnf fulfilled No. of Restarts: 1066 No. of Flips: 2480 time to process: 4 seconds.
uf250-04.cnf , deadline. Restarts: 2150
uf250-04.cnf fulfilled No. of Restarts: 4 No. of Flips: 2884 time to process: 0 seconds.
uf250-04.cnf fulfilled No. of Restarts: 14 No. of Flips: 4661 time to process: 0 seconds.
uf250-04.cnf fulfilled No. of Restarts: 383 No. of Flips: 2776 time to process: 5 seconds.
uf250-04.cnf fulfilled No. of Restarts: 1058 No. of Flips: 794 time to process: 8 seconds.
uf250-04.cnf fulfilled No. of Restarts: 771 No. of Flips: 1309 time to process: 4 seconds.
uf250-04.cnf fulfilled No. of Restarts: 502 No. of Flips: 2731 time to process: 6 seconds.
uf250-04.cnf fulfilled No. of Restarts: 2028 No. of Flips: 2208 time to process: 9 seconds.
uf250-04.cnf fulfilled No. of Restarts: 1574 No. of Flips: 4978 time to process: 7 seconds.
uf250-04.cnf fulfilled No. of Restarts: 1027 No. of Flips: 1326 time to process: 5 seconds.
uf250-04.cnf fulfilled No. of Restarts: 876 No. of Flips: 3338 time to process: 5 seconds.
uf250-04.cnf fulfilled No. of Restarts: 266 No. of Flips: 1776 time to process: 2 seconds.
uf250-04.cnf fulfilled No. of Restarts: 975 No. of Flips: 4481 time to process: 7 seconds.
uf250-04.cnf fulfilled No. of Restarts: 1423 No. of Flips: 3167 time to process: 7 seconds.
uf250-04.cnf fulfilled No. of Restarts: 64 No. of Flips: 3886 time to process: 0 seconds.
uf250-04.cnf fulfilled No. of Restarts: 1215 No. of Flips: 1889 time to process: 12 seconds.
uf250-04.cnf fulfilled No. of Restarts: 531 No. of Flips: 1136 time to process: 2 seconds.
uf250-04.cnf fulfilled No. of Restarts: 480 No. of Flips: 2170 time to process: 4 seconds.
uf250-04.cnf fulfilled No. of Restarts: 1530 No. of Flips: 2690 time to process: 8 seconds.
uf250-04.cnf fulfilled No. of Restarts: 55 No. of Flips: 4698 time to process: 3 seconds.
uf250-04.cnf , deadline. Restarts: 2150
uf250-04.cnf fulfilled No. of Restarts: 229 No. of Flips: 2347 time to process: 0 seconds.
uf250-04.cnf fulfilled No. of Restarts: 1318 No. of Flips: 4352 time to process: 12 seconds.
uf250-04.cnf fulfilled No. of Restarts: 683 No. of Flips: 1013 time to process: 6 seconds.
uf250-04.cnf fulfilled No. of Restarts: 145 No. of Flips: 976 time to process: 2 seconds.
uf250-04.cnf fulfilled No. of Restarts: 166 No. of Flips: 4658 time to process: 6 seconds.
uf250-04.cnf fulfilled No. of Restarts: 605 No. of Flips: 2051 time to process: 5 seconds.
uf250-04.cnf fulfilled No. of Restarts: 1994 No. of Flips: 4215 time to process: 11 seconds.
uf250-04.cnf fulfilled No. of Restarts: 930 No. of Flips: 4653 time to process: 4 seconds.
uf250-04.cnf fulfilled No. of Restarts: 1242 No. of Flips: 2985 time to process: 9 seconds.
uf250-04.cnf fulfilled No. of Restarts: 446 No. of Flips: 2524 time to process: 1 seconds.
uf250-04.cnf fulfilled No. of Restarts: 231 No. of Flips: 2139 time to process: 1 seconds.
uf250-04.cnf fulfilled No. of Restarts: 642 No. of Flips: 3839 time to process: 9 seconds.
uf250-04.cnf fulfilled No. of Restarts: 1166 No. of Flips: 3796 time to process: 5 seconds.
uf250-04.cnf fulfilled No. of Restarts: 179 No. of Flips: 4992 time to process: 0 seconds.
uf250-04.cnf fulfilled No. of Restarts: 714 No. of Flips: 3610 time to process: 5 seconds.
uf250-04.cnf fulfilled No. of Restarts: 313 No. of Flips: 3434 time to process: 2 seconds.
uf250-04.cnf fulfilled No. of Restarts: 474 No. of Flips: 4737 time to process: 3 seconds.
uf250-04.cnf fulfilled No. of Restarts: 229 No. of Flips: 4427 time to process: 2 seconds.
uf250-04.cnf fulfilled No. of Restarts: 245 No. of Flips: 1087 time to process: 6 seconds.
uf250-04.cnf fulfilled No. of Restarts: 428 No. of Flips: 1320 time to process: 6 seconds.
uf250-04.cnf fulfilled No. of Restarts: 118 No. of Flips: 4838 time to process: 4 seconds.
uf250-04.cnf fulfilled No. of Restarts: 2071 No. of Flips: 3374 time to process: 8 seconds.
uf250-04.cnf fulfilled No. of Restarts: 1938 No. of Flips: 3020 time to process: 7 seconds.
uf250-04.cnf fulfilled No. of Restarts: 1128 No. of Flips: 4212 time to process: 4 seconds.
uf250-04.cnf fulfilled No. of Restarts: 1929 No. of Flips: 4576 time to process: 8 seconds.
uf250-04.cnf fulfilled No. of Restarts: 1068 No. of Flips: 3477 time to process: 4 seconds.
uf250-04.cnf fulfilled No. of Restarts: 219 No. of Flips: 2214 time to process: 9 seconds.
uf250-04.cnf fulfilled No. of Restarts: 1412 No. of Flips: 2269 time to process: 7 seconds.
uf250-04.cnf fulfilled No. of Restarts: 348 No. of Flips: 4550 time to process: 3 seconds.
uf250-04.cnf fulfilled No. of Restarts: 408 No. of Flips: 4173 time to process: 3 seconds.
uf250-04.cnf fulfilled No. of Restarts: 138 No. of Flips: 3680 time to process: 1 seconds.
uf250-04.cnf fulfilled No. of Restarts: 601 No. of Flips: 2202 time to process: 8 seconds.
uf250-04.cnf fulfilled No. of Restarts: 905 No. of Flips: 1841 time to process: 7 seconds.
uf250-04.cnf fulfilled No. of Restarts: 347 No. of Flips: 3928 time to process: 3 seconds.
uf250-04.cnf fulfilled No. of Restarts: 887 No. of Flips: 3061 time to process: 6 seconds.
uf250-04.cnf fulfilled No. of Restarts: 157 No. of Flips: 2347 time to process: 2 seconds.
uf250-04.cnf fulfilled No. of Restarts: 1258 No. of Flips: 2565 time to process: 13 seconds.
uf250-04.cnf fulfilled No. of Restarts: 259 No. of Flips: 4593 time to process: 1 seconds.
uf250-04.cnf fulfilled No. of Restarts: 166 No. of Flips: 1676 time to process: 0 seconds.
uf250-04.cnf fulfilled No. of Restarts: 113 No. of Flips: 4871 time to process: 9 seconds.
uf250-04.cnf fulfilled No. of Restarts: 1903 No. of Flips: 2460 time to process: 7 seconds.
uf250-04.cnf fulfilled No. of Restarts: 958 No. of Flips: 3219 time to process: 7 seconds.
uf250-04.cnf fulfilled No. of Restarts: 1136 No. of Flips: 4750 time to process: 5 seconds.
uf250-04.cnf fulfilled No. of Restarts: 1995 No. of Flips: 2668 time to process: 11 seconds.
uf250-04.cnf , deadline. Restarts: 2150
uf250-04.cnf fulfilled No. of Restarts: 59 No. of Flips: 4890 time to process: 0 seconds.
uf250-04.cnf fulfilled No. of Restarts: 272 No. of Flips: 3826 time to process: 5 seconds.
uf250-04.cnf fulfilled No. of Restarts: 1090 No. of Flips: 4786 time to process: 4 seconds.
uf250-04.cnf fulfilled No. of Restarts: 443 No. of Flips: 2396 time to process: 2 seconds.
uf250-04.cnf fulfilled No. of Restarts: 951 No. of Flips: 4926 time to process: 8 seconds.
uf250-04.cnf fulfilled No. of Restarts: 1273 No. of Flips: 3224 time to process: 5 seconds.
uf250-04.cnf fulfilled No. of Restarts: 585 No. of Flips: 4285 time to process: 6 seconds.
uf250-04.cnf fulfilled No. of Restarts: 213 No. of Flips: 1958 time to process: 0 seconds.
uf250-04.cnf fulfilled No. of Restarts: 664 No. of Flips: 1847 time to process: 5 seconds.
uf250-04.cnf fulfilled No. of Restarts: 278 No. of Flips: 3860 time to process: 6 seconds.
uf250-04.cnf , deadline. Restarts: 2150
uf250-04.cnf fulfilled No. of Restarts: 27 No. of Flips: 3907 time to process: 0 seconds.
uf250-04.cnf fulfilled No. of Restarts: 862 No. of Flips: 3920 time to process: 5 seconds.
uf250-04.cnf fulfilled No. of Restarts: 116 No. of Flips: 3097 time to process: 1 seconds.
uf250-04.cnf fulfilled No. of Restarts: 135 No. of Flips: 3309 time to process: 2 seconds.
uf250-04.cnf fulfilled No. of Restarts: 5 No. of Flips: 3671 time to process: 1 seconds.
uf250-04.cnf fulfilled No. of Restarts: 282 No. of Flips: 3406 time to process: 6 seconds.
uf250-04.cnf fulfilled No. of Restarts: 996 No. of Flips: 1370 time to process: 6 seconds.
uf250-04.cnf fulfilled No. of Restarts: 923 No. of Flips: 3980 time to process: 6 seconds.
uf250-04.cnf fulfilled No. of Restarts: 1896 No. of Flips: 3644 time to process: 10 seconds.
uf250-04.cnf fulfilled No. of Restarts: 42 No. of Flips: 4546 time to process: 0 seconds.
uf250-04.cnf , deadline. Restarts: 2150
uf250-04.cnf fulfilled No. of Restarts: 74 No. of Flips: 2040 time to process: 0 seconds.
uf250-04.cnf fulfilled No. of Restarts: 36 No. of Flips: 3055 time to process: 0 seconds.
uf250-04.cnf fulfilled No. of Restarts: 365 No. of Flips: 3447 time to process: 2 seconds.
uf250-04.cnf , deadline. Restarts: 2150
uf250-04.cnf fulfilled No. of Restarts: 596 No. of Flips: 4966 time to process: 2 seconds.
uf250-04.cnf fulfilled No. of Restarts: 298 No. of Flips: 1444 time to process: 2 seconds.
uf250-04.cnf fulfilled No. of Restarts: 1305 No. of Flips: 3119 time to process: 8 seconds.
uf250-04.cnf , deadline. Restarts: 2150
uf250-04.cnf fulfilled No. of Restarts: 375 No. of Flips: 2929 time to process: 1 seconds.
uf250-04.cnf fulfilled No. of Restarts: 286 No. of Flips: 3760 time to process: 1 seconds.
uf250-04.cnf , deadline. Restarts: 2150
uf250-04.cnf fulfilled No. of Restarts: 65 No. of Flips: 4865 time to process: 0 seconds.
uf250-04.cnf fulfilled No. of Restarts: 407 No. of Flips: 2827 time to process: 10 seconds.
uf250-04.cnf fulfilled No. of Restarts: 740 No. of Flips: 3817 time to process: 3 seconds.
uf250-04.cnf fulfilled No. of Restarts: 666 No. of Flips: 1249 time to process: 4 seconds.
uf250-04.cnf fulfilled No. of Restarts: 582 No. of Flips: 2005 time to process: 2 seconds.
uf250-04.cnf fulfilled No. of Restarts: 679 No. of Flips: 2875 time to process: 8 seconds.
uf250-04.cnf fulfilled No. of Restarts: 719 No. of Flips: 2181 time to process: 10 seconds.
uf250-04.cnf fulfilled No. of Restarts: 1067 No. of Flips: 2279 time to process: 4 seconds.
uf250-04.cnf fulfilled No. of Restarts: 684 No. of Flips: 3916 time to process: 2 seconds.
uf250-04.cnf fulfilled No. of Restarts: 1723 No. of Flips: 3779 time to process: 8 seconds.
uf250-04.cnf fulfilled No. of Restarts: 1256 No. of Flips: 2594 time to process: 6 seconds.
uf250-04.cnf fulfilled No. of Restarts: 1570 No. of Flips: 1654 time to process: 6 seconds.
uf250-04.cnf fulfilled No. of Restarts: 25 No. of Flips: 1816 time to process: 4 seconds.
uf250-04.cnf fulfilled No. of Restarts: 402 No. of Flips: 3764 time to process: 8 seconds.
uf250-04.cnf , deadline. Restarts: 2150
uf250-04.cnf fulfilled No. of Restarts: 1230 No. of Flips: 1952 time to process: 4 seconds.
uf250-04.cnf fulfilled No. of Restarts: 311 No. of Flips: 1656 time to process: 1 seconds.
uf250-04.cnf , deadline. Restarts: 2150
uf250-04.cnf fulfilled No. of Restarts: 1493 No. of Flips: 2610 time to process: 6 seconds.
uf250-04.cnf fulfilled No. of Restarts: 1800 No. of Flips: 4598 time to process: 9 seconds.
uf250-04.cnf , deadline. Restarts: 2150
uf250-04.cnf fulfilled No. of Restarts: 645 No. of Flips: 4802 time to process: 2 seconds.
uf250-04.cnf fulfilled No. of Restarts: 21 No. of Flips: 4150 time to process: 0 seconds.
uf250-04.cnf fulfilled No. of Restarts: 768 No. of Flips: 3583 time to process: 3 seconds.
uf250-04.cnf fulfilled No. of Restarts: 2135 No. of Flips: 2145 time to process: 16 seconds.
uf250-04.cnf fulfilled No. of Restarts: 539 No. of Flips: 738 time to process: 2 seconds.
uf250-04.cnf , deadline. Restarts: 2150
uf250-04.cnf fulfilled No. of Restarts: 126 No. of Flips: 4001 time to process: 0 seconds.
uf250-04.cnf fulfilled No. of Restarts: 39 No. of Flips: 3101 time to process: 8 seconds.
uf250-04.cnf fulfilled No. of Restarts: 19 No. of Flips: 3729 time to process: 2 seconds.
uf250-04.cnf fulfilled No. of Restarts: 1452 No. of Flips: 947 time to process: 6 seconds.
uf250-04.cnf fulfilled No. of Restarts: 1006 No. of Flips: 4090 time to process: 9 seconds.
uf250-04.cnf , deadline. Restarts: 2150
uf250-04.cnf fulfilled No. of Restarts: 2093 No. of Flips: 2821 time to process: 8 seconds.
uf250-04.cnf fulfilled No. of Restarts: 1231 No. of Flips: 3709 time to process: 5 seconds.
uf250-04.cnf fulfilled No. of Restarts: 1414 No. of Flips: 4944 time to process: 5 seconds.
uf250-04.cnf fulfilled No. of Restarts: 371 No. of Flips: 3909 time to process: 1 seconds.
uf250-04.cnf fulfilled No. of Restarts: 187 No. of Flips: 2932 time to process: 8 seconds.
uf250-04.cnf , deadline. Restarts: 2150
uf250-04.cnf fulfilled No. of Restarts: 88 No. of Flips: 4618 time to process: 0 seconds.
uf250-04.cnf fulfilled No. of Restarts: 35 No. of Flips: 2394 time to process: 0 seconds.
uf250-04.cnf fulfilled No. of Restarts: 111 No. of Flips: 3505 time to process: 0 seconds.
uf250-04.cnf fulfilled No. of Restarts: 1055 No. of Flips: 4470 time to process: 11 seconds.
uf250-04.cnf fulfilled No. of Restarts: 992 No. of Flips: 2267 time to process: 3 seconds.
uf250-04.cnf fulfilled No. of Restarts: 1108 No. of Flips: 2400 time to process: 8 seconds.
uf250-04.cnf fulfilled No. of Restarts: 1640 No. of Flips: 2847 time to process: 6 seconds.
uf250-04.cnf fulfilled No. of Restarts: 279 No. of Flips: 4358 time to process: 9 seconds.
uf250-04.cnf fulfilled No. of Restarts: 1696 No. of Flips: 2425 time to process: 6 seconds.
uf250-04.cnf fulfilled No. of Restarts: 134 No. of Flips: 3311 time to process: 0 seconds.
uf250-04.cnf fulfilled No. of Restarts: 555 No. of Flips: 2024 time to process: 2 seconds.
uf250-04.cnf fulfilled No. of Restarts: 1078 No. of Flips: 2021 time to process: 5 seconds.
uf250-04.cnf fulfilled No. of Restarts: 592 No. of Flips: 1410 time to process: 5 seconds.
uf250-04.cnf fulfilled No. of Restarts: 1708 No. of Flips: 2839 time to process: 10 seconds.
uf250-04.cnf fulfilled No. of Restarts: 1927 No. of Flips: 2098 time to process: 8 seconds.
uf250-04.cnf fulfilled No. of Restarts: 1069 No. of Flips: 2564 time to process: 5 seconds.
uf250-04.cnf fulfilled No. of Restarts: 757 No. of Flips: 3349 time to process: 3 seconds.
uf250-04.cnf fulfilled No. of Restarts: 1159 No. of Flips: 2674 time to process: 11 seconds.
uf250-04.cnf fulfilled No. of Restarts: 121 No. of Flips: 4923 time to process: 5 seconds.
uf250-04.cnf fulfilled No. of Restarts: 185 No. of Flips: 1874 time to process: 5 seconds.
uf250-04.cnf fulfilled No. of Restarts: 116 No. of Flips: 1612 time to process: 1 seconds.
uf250-04.cnf fulfilled No. of Restarts: 181 No. of Flips: 2477 time to process: 1 seconds.
uf250-04.cnf fulfilled No. of Restarts: 620 No. of Flips: 2657 time to process: 5 seconds.
uf250-04.cnf fulfilled No. of Restarts: 924 No. of Flips: 3474 time to process: 11 seconds.
uf250-04.cnf fulfilled No. of Restarts: 410 No. of Flips: 1926 time to process: 1 seconds.
uf250-04.cnf fulfilled No. of Restarts: 224 No. of Flips: 2170 time to process: 7 seconds.
uf250-04.cnf fulfilled No. of Restarts: 682 No. of Flips: 1883 time to process: 7 seconds.
uf250-04.cnf fulfilled No. of Restarts: 777 No. of Flips: 624 time to process: 3 seconds.
uf250-04.cnf fulfilled No. of Restarts: 426 No. of Flips: 2333 time to process: 1 seconds.
uf250-04.cnf fulfilled No. of Restarts: 321 No. of Flips: 1864 time to process: 5 seconds.
uf250-04.cnf fulfilled No. of Restarts: 235 No. of Flips: 3646 time to process: 0 seconds.
uf250-04.cnf fulfilled No. of Restarts: 17 No. of Flips: 1924 time to process: 3 seconds.
uf250-04.cnf fulfilled No. of Restarts: 98 No. of Flips: 2136 time to process: 5 seconds.
uf250-04.cnf , deadline. Restarts: 2150
uf250-04.cnf fulfilled No. of Restarts: 235 No. of Flips: 2249 time to process: 1 seconds.
uf250-04.cnf fulfilled No. of Restarts: 285 No. of Flips: 1291 time to process: 1 seconds.
uf250-04.cnf fulfilled No. of Restarts: 1162 No. of Flips: 2605 time to process: 6 seconds.
uf250-04.cnf fulfilled No. of Restarts: 75 No. of Flips: 2853 time to process: 1 seconds.
uf250-04.cnf fulfilled No. of Restarts: 621 No. of Flips: 4361 time to process: 8 seconds.
uf250-04.cnf fulfilled No. of Restarts: 526 No. of Flips: 2913 time to process: 2 seconds.
uf250-04.cnf fulfilled No. of Restarts: 539 No. of Flips: 3599 time to process: 9 seconds.
uf250-04.cnf , deadline. Restarts: 2150
uf250-04.cnf fulfilled No. of Restarts: 1632 No. of Flips: 4832 time to process: 6 seconds.
uf250-04.cnf fulfilled No. of Restarts: 36 No. of Flips: 1959 time to process: 2 seconds.
uf250-04.cnf fulfilled No. of Restarts: 295 No. of Flips: 2941 time to process: 1 seconds.
uf250-04.cnf fulfilled No. of Restarts: 315 No. of Flips: 4818 time to process: 6 seconds.
uf250-04.cnf fulfilled No. of Restarts: 850 No. of Flips: 2100 time to process: 3 seconds.
uf250-04.cnf fulfilled No. of Restarts: 526 No. of Flips: 2212 time to process: 3 seconds.
uf250-04.cnf fulfilled No. of Restarts: 341 No. of Flips: 4741 time to process: 3 seconds.
uf250-04.cnf fulfilled No. of Restarts: 948 No. of Flips: 817 time to process: 3 seconds.
uf250-04.cnf fulfilled No. of Restarts: 2020 No. of Flips: 1282 time to process: 12 seconds.
uf250-04.cnf fulfilled No. of Restarts: 970 No. of Flips: 2269 time to process: 3 seconds.
uf250-04.cnf fulfilled No. of Restarts: 240 No. of Flips: 1982 time to process: 5 seconds.
uf250-04.cnf fulfilled No. of Restarts: 149 No. of Flips: 4834 time to process: 0 seconds.
uf250-04.cnf fulfilled No. of Restarts: 469 No. of Flips: 1945 time to process: 3 seconds.
uf250-04.cnf fulfilled No. of Restarts: 969 No. of Flips: 3443 time to process: 12 seconds.
uf250-04.cnf fulfilled No. of Restarts: 546 No. of Flips: 2661 time to process: 2 seconds.
uf250-04.cnf fulfilled No. of Restarts: 31 No. of Flips: 4879 time to process: 6 seconds.
uf250-04.cnf fulfilled No. of Restarts: 1557 No. of Flips: 2762 time to process: 7 seconds.
uf250-04.cnf fulfilled No. of Restarts: 2030 No. of Flips: 1083 time to process: 9 seconds.
uf250-04.cnf fulfilled No. of Restarts: 799 No. of Flips: 4788 time to process: 3 seconds.
uf250-04.cnf fulfilled No. of Restarts: 930 No. of Flips: 4239 time to process: 8 seconds.
uf250-04.cnf fulfilled No. of Restarts: 97 No. of Flips: 961 time to process: 2 seconds.
uf250-04.cnf fulfilled No. of Restarts: 45 No. of Flips: 3505 time to process: 0 seconds.
uf250-04.cnf fulfilled No. of Restarts: 1862 No. of Flips: 2868 time to process: 8 seconds.
uf250-04.cnf fulfilled No. of Restarts: 1138 No. of Flips: 3111 time to process: 11 seconds.
uf250-04.cnf fulfilled No. of Restarts: 819 No. of Flips: 1520 time to process: 3 seconds.
uf250-04.cnf fulfilled No. of Restarts: 718 No. of Flips: 4240 time to process: 2 seconds.
uf250-04.cnf fulfilled No. of Restarts: 195 No. of Flips: 4056 time to process: 4 seconds.
uf250-04.cnf fulfilled No. of Restarts: 157 No. of Flips: 4879 time to process: 1 seconds.
uf250-04.cnf fulfilled No. of Restarts: 907 No. of Flips: 2922 time to process: 7 seconds.
uf250-04.cnf fulfilled No. of Restarts: 1047 No. of Flips: 3984 time to process: 4 seconds.
uf250-04.cnf fulfilled No. of Restarts: 586 No. of Flips: 2277 time to process: 6 seconds.
uf250-04.cnf fulfilled No. of Restarts: 47 No. of Flips: 2045 time to process: 2 seconds.
uf250-04.cnf fulfilled No. of Restarts: 514 No. of Flips: 4003 time to process: 4 seconds.
uf250-04.cnf fulfilled No. of Restarts: 821 No. of Flips: 2168 time to process: 8 seconds.
uf250-04.cnf fulfilled No. of Restarts: 1236 No. of Flips: 2112 time to process: 5 seconds.
uf250-04.cnf fulfilled No. of Restarts: 347 No. of Flips: 2549 time to process: 3 seconds.
uf250-04.cnf fulfilled No. of Restarts: 455 No. of Flips: 2083 time to process: 10 seconds.
uf250-04.cnf fulfilled No. of Restarts: 452 No. of Flips: 1126 time to process: 1 seconds.
uf250-04.cnf fulfilled No. of Restarts: 1254 No. of Flips: 3535 time to process: 6 seconds.
uf250-04.cnf fulfilled No. of Restarts: 1607 No. of Flips: 4811 time to process: 8 seconds.
uf250-04.cnf fulfilled No. of Restarts: 1185 No. of Flips: 4163 time to process: 4 seconds.
uf250-04.cnf fulfilled No. of Restarts: 534 No. of Flips: 4081 time to process: 2 seconds.
uf250-04.cnf fulfilled No. of Restarts: 961 No. of Flips: 4610 time to process: 6 seconds.
uf250-04.cnf fulfilled No. of Restarts: 707 No. of Flips: 1602 time to process: 4 seconds.
uf250-04.cnf fulfilled No. of Restarts: 1820 No. of Flips: 2846 time to process: 8 seconds.
uf250-04.cnf fulfilled No. of Restarts: 207 No. of Flips: 2331 time to process: 2 seconds.
uf250-04.cnf fulfilled No. of Restarts: 1067 No. of Flips: 2114 time to process: 5 seconds.
uf250-04.cnf fulfilled No. of Restarts: 366 No. of Flips: 2351 time to process: 1 seconds.
uf250-04.cnf fulfilled No. of Restarts: 512 No. of Flips: 2325 time to process: 5 seconds.
uf250-04.cnf fulfilled No. of Restarts: 54 No. of Flips: 3009 time to process: 1 seconds.
uf250-04.cnf fulfilled No. of Restarts: 509 No. of Flips: 4070 time to process: 7 seconds.
uf250-04.cnf fulfilled No. of Restarts: 624 No. of Flips: 3515 time to process: 3 seconds.
uf250-04.cnf fulfilled No. of Restarts: 1065 No. of Flips: 2063 time to process: 9 seconds.
uf250-04.cnf fulfilled No. of Restarts: 735 No. of Flips: 3150 time to process: 6 seconds.
uf250-04.cnf fulfilled No. of Restarts: 791 No. of Flips: 3942 time to process: 3 seconds.
uf250-04.cnf fulfilled No. of Restarts: 185 No. of Flips: 970 time to process: 4 seconds.
uf250-04.cnf fulfilled No. of Restarts: 1922 No. of Flips: 1740 time to process: 10 seconds.
uf250-04.cnf , deadline. Restarts: 2150
uf250-04.cnf fulfilled No. of Restarts: 91 No. of Flips: 1889 time to process: 0 seconds.
uf250-04.cnf fulfilled No. of Restarts: 1389 No. of Flips: 2044 time to process: 11 seconds.
uf250-04.cnf fulfilled No. of Restarts: 298 No. of Flips: 4362 time to process: 4 seconds.
uf250-04.cnf fulfilled No. of Restarts: 1312 No. of Flips: 2545 time to process: 9 seconds.
uf250-04.cnf fulfilled No. of Restarts: 425 No. of Flips: 1838 time to process: 3 seconds.
uf250-04.cnf fulfilled No. of Restarts: 667 No. of Flips: 2855 time to process: 3 seconds.
uf250-04.cnf fulfilled No. of Restarts: 1090 No. of Flips: 3173 time to process: 6 seconds.
uf250-04.cnf , deadline. Restarts: 2150
uf250-04.cnf fulfilled No. of Restarts: 4 No. of Flips: 3160 time to process: 0 seconds.
uf250-04.cnf fulfilled No. of Restarts: 505 No. of Flips: 1718 time to process: 10 seconds.
uf250-04.cnf fulfilled No. of Restarts: 1345 No. of Flips: 3883 time to process: 5 seconds.
uf250-04.cnf , deadline. Restarts: 2150
uf250-04.cnf fulfilled No. of Restarts: 844 No. of Flips: 1581 time to process: 3 seconds.
uf250-04.cnf fulfilled No. of Restarts: 207 No. of Flips: 1478 time to process: 6 seconds.
uf250-04.cnf fulfilled No. of Restarts: 1114 No. of Flips: 3108 time to process: 4 seconds.
uf250-04.cnf fulfilled No. of Restarts: 677 No. of Flips: 3045 time to process: 2 seconds.
uf250-04.cnf fulfilled No. of Restarts: 19 No. of Flips: 3981 time to process: 1 seconds.
uf250-04.cnf fulfilled No. of Restarts: 1193 No. of Flips: 1257 time to process: 7 seconds.
uf250-04.cnf fulfilled No. of Restarts: 2027 No. of Flips: 1576 time to process: 9 seconds.
uf250-04.cnf fulfilled No. of Restarts: 1495 No. of Flips: 1369 time to process: 8 seconds.
uf250-04.cnf fulfilled No. of Restarts: 1138 No. of Flips: 4433 time to process: 4 seconds.
uf250-04.cnf fulfilled No. of Restarts: 864 No. of Flips: 2851 time to process: 8 seconds.
uf250-04.cnf , deadline. Restarts: 2150
uf250-04.cnf , deadline. Restarts: 2150
uf250-04.cnf fulfilled No. of Restarts: 687 No. of Flips: 2972 time to process: 2 seconds.
uf250-04.cnf fulfilled No. of Restarts: 103 No. of Flips: 3002 time to process: 6 seconds.
uf250-04.cnf fulfilled No. of Restarts: 1312 No. of Flips: 2349 time to process: 5 seconds.
uf250-04.cnf fulfilled No. of Restarts: 139 No. of Flips: 3783 time to process: 9 seconds.
uf250-04.cnf fulfilled No. of Restarts: 153 No. of Flips: 3445 time to process: 2 seconds.
uf250-04.cnf fulfilled No. of Restarts: 1448 No. of Flips: 1273 time to process: 11 seconds.
uf250-04.cnf fulfilled No. of Restarts: 378 No. of Flips: 1154 time to process: 1 seconds.
uf250-04.cnf fulfilled No. of Restarts: 694 No. of Flips: 3120 time to process: 11 seconds.
uf250-04.cnf fulfilled No. of Restarts: 295 No. of Flips: 729 time to process: 2 seconds.
uf250-04.cnf fulfilled No. of Restarts: 1664 No. of Flips: 4488 time to process: 8 seconds.
uf250-04.cnf fulfilled No. of Restarts: 608 No. of Flips: 4645 time to process: 9 seconds.
uf250-04.cnf fulfilled No. of Restarts: 312 No. of Flips: 4209 time to process: 1 seconds.
uf250-04.cnf fulfilled No. of Restarts: 1873 No. of Flips: 4790 time to process: 7 seconds.
uf250-04.cnf fulfilled No. of Restarts: 1750 No. of Flips: 4809 time to process: 15 seconds.
uf250-04.cnf fulfilled No. of Restarts: 1712 No. of Flips: 1120 time to process: 8 seconds.
uf250-04.cnf fulfilled No. of Restarts: 136 No. of Flips: 4046 time to process: 0 seconds.
uf250-04.cnf fulfilled No. of Restarts: 306 No. of Flips: 1494 time to process: 1 seconds.
uf250-04.cnf fulfilled No. of Restarts: 386 No. of Flips: 3931 time to process: 1 seconds.
uf250-04.cnf fulfilled No. of Restarts: 1164 No. of Flips: 1397 time to process: 7 seconds.
uf250-04.cnf fulfilled No. of Restarts: 1610 No. of Flips: 3755 time to process: 12 seconds.
uf250-04.cnf fulfilled No. of Restarts: 4 No. of Flips: 4926 time to process: 0 seconds.
uf250-04.cnf fulfilled No. of Restarts: 56 No. of Flips: 2000 time to process: 2 seconds.
uf250-04.cnf fulfilled No. of Restarts: 551 No. of Flips: 4872 time to process: 11 seconds.
uf250-04.cnf fulfilled No. of Restarts: 589 No. of Flips: 1794 time to process: 2 seconds.
uf250-04.cnf fulfilled No. of Restarts: 1156 No. of Flips: 2137 time to process: 6 seconds.
uf250-04.cnf fulfilled No. of Restarts: 49 No. of Flips: 3671 time to process: 2 seconds.
uf250-04.cnf fulfilled No. of Restarts: 249 No. of Flips: 2413 time to process: 4 seconds.
uf250-04.cnf fulfilled No. of Restarts: 1436 No. of Flips: 2571 time to process: 9 seconds.
uf250-04.cnf fulfilled No. of Restarts: 534 No. of Flips: 1766 time to process: 2 seconds.
uf250-04.cnf fulfilled No. of Restarts: 173 No. of Flips: 3658 time to process: 3 seconds.
uf250-04.cnf fulfilled No. of Restarts: 968 No. of Flips: 3180 time to process: 7 seconds.
uf250-04.cnf fulfilled No. of Restarts: 722 No. of Flips: 2066 time to process: 7 seconds.
uf250-04.cnf fulfilled No. of Restarts: 427 No. of Flips: 4760 time to process: 1 seconds.
uf250-04.cnf , deadline. Restarts: 2150
uf250-04.cnf fulfilled No. of Restarts: 184 No. of Flips: 2931 time to process: 0 seconds.
uf250-04.cnf fulfilled No. of Restarts: 861 No. of Flips: 1894 time to process: 3 seconds.
uf250-04.cnf fulfilled No. of Restarts: 560 No. of Flips: 3563 time to process: 7 seconds.
uf250-04.cnf fulfilled No. of Restarts: 237 No. of Flips: 4088 time to process: 5 seconds.
uf250-04.cnf fulfilled No. of Restarts: 632 No. of Flips: 1844 time to process: 3 seconds.
uf250-04.cnf fulfilled No. of Restarts: 274 No. of Flips: 1385 time to process: 6 seconds.
uf250-04.cnf fulfilled No. of Restarts: 483 No. of Flips: 2489 time to process: 4 seconds.
uf250-04.cnf fulfilled No. of Restarts: 670 No. of Flips: 690 time to process: 2 seconds.
uf250-04.cnf fulfilled No. of Restarts: 280 No. of Flips: 3164 time to process: 2 seconds.
uf250-04.cnf fulfilled No. of Restarts: 483 No. of Flips: 3485 time to process: 5 seconds.
uf250-04.cnf fulfilled No. of Restarts: 1146 No. of Flips: 2703 time to process: 4 seconds.
uf250-04.cnf fulfilled No. of Restarts: 1779 No. of Flips: 3525 time to process: 7 seconds.
uf250-04.cnf fulfilled No. of Restarts: 1390 No. of Flips: 4768 time to process: 6 seconds.
uf250-04.cnf fulfilled No. of Restarts: 1186 No. of Flips: 2513 time to process: 5 seconds.
uf250-04.cnf fulfilled No. of Restarts: 561 No. of Flips: 1914 time to process: 5 seconds.
uf250-04.cnf fulfilled No. of Restarts: 200 No. of Flips: 2528 time to process: 3 seconds.
uf250-04.cnf fulfilled No. of Restarts: 1054 No. of Flips: 3344 time to process: 6 seconds.
uf250-04.cnf fulfilled No. of Restarts: 1881 No. of Flips: 2364 time to process: 7 seconds.
uf250-04.cnf fulfilled No. of Restarts: 323 No. of Flips: 1696 time to process: 1 seconds.
uf250-04.cnf fulfilled No. of Restarts: 1433 No. of Flips: 4191 time to process: 7 seconds.
uf250-04.cnf fulfilled No. of Restarts: 685 No. of Flips: 1220 time to process: 5 seconds.
uf250-04.cnf fulfilled No. of Restarts: 195 No. of Flips: 1544 time to process: 0 seconds.
uf250-04.cnf fulfilled No. of Restarts: 944 No. of Flips: 1387 time to process: 6 seconds.
uf250-04.cnf fulfilled No. of Restarts: 868 No. of Flips: 2220 time to process: 5 seconds.
uf250-04.cnf fulfilled No. of Restarts: 832 No. of Flips: 4829 time to process: 3 seconds.
uf250-04.cnf fulfilled No. of Restarts: 650 No. of Flips: 2627 time to process: 7 seconds.
uf250-04.cnf fulfilled No. of Restarts: 1546 No. of Flips: 2090 time to process: 8 seconds.
uf250-04.cnf fulfilled No. of Restarts: 1021 No. of Flips: 3447 time to process: 5 seconds.
uf250-04.cnf fulfilled No. of Restarts: 237 No. of Flips: 3443 time to process: 4 seconds.
uf250-04.cnf fulfilled No. of Restarts: 1098 No. of Flips: 3251 time to process: 4 seconds.
uf250-04.cnf fulfilled No. of Restarts: 844 No. of Flips: 3559 time to process: 4 seconds.
uf250-04.cnf fulfilled No. of Restarts: 8 No. of Flips: 1166 time to process: 8 seconds.
uf250-04.cnf fulfilled No. of Restarts: 291 No. of Flips: 4731 time to process: 5 seconds.
uf250-04.cnf fulfilled No. of Restarts: 359 No. of Flips: 3782 time to process: 6 seconds.
uf250-04.cnf fulfilled No. of Restarts: 457 No. of Flips: 4323 time to process: 2 seconds.
uf250-04.cnf fulfilled No. of Restarts: 1422 No. of Flips: 1699 time to process: 7 seconds.
uf250-04.cnf fulfilled No. of Restarts: 1158 No. of Flips: 2999 time to process: 7 seconds.
uf250-04.cnf fulfilled No. of Restarts: 214 No. of Flips: 3826 time to process: 4 seconds.
uf250-04.cnf fulfilled No. of Restarts: 1423 No. of Flips: 3581 time to process: 5 seconds.
uf250-04.cnf fulfilled No. of Restarts: 465 No. of Flips: 3646 time to process: 5 seconds.
uf250-04.cnf fulfilled No. of Restarts: 650 No. of Flips: 2766 time to process: 5 seconds.
uf250-04.cnf fulfilled No. of Restarts: 1026 No. of Flips: 1311 time to process: 6 seconds.
uf250-04.cnf fulfilled No. of Restarts: 203 No. of Flips: 2136 time to process: 0 seconds.
uf250-04.cnf fulfilled No. of Restarts: 588 No. of Flips: 3575 time to process: 6 seconds.
uf250-04.cnf fulfilled No. of Restarts: 1123 No. of Flips: 4954 time to process: 8 seconds.
uf250-04.cnf fulfilled No. of Restarts: 1075 No. of Flips: 4279 time to process: 4 seconds.
uf250-04.cnf fulfilled No. of Restarts: 964 No. of Flips: 4792 time to process: 8 seconds.
uf250-04.cnf fulfilled No. of Restarts: 2124 No. of Flips: 3698 time to process: 12 seconds.
uf250-04.cnf fulfilled No. of Restarts: 148 No. of Flips: 4597 time to process: 0 seconds.
uf250-04.cnf fulfilled No. of Restarts: 1366 No. of Flips: 3710 time to process: 8 seconds.
uf250-04.cnf fulfilled No. of Restarts: 483 No. of Flips: 3374 time to process: 2 seconds.
uf250-04.cnf fulfilled No. of Restarts: 1363 No. of Flips: 3340 time to process: 9 seconds.
uf250-04.cnf fulfilled No. of Restarts: 934 No. of Flips: 1745 time to process: 3 seconds.
uf250-04.cnf , deadline. Restarts: 2150
uf250-04.cnf fulfilled No. of Restarts: 218 No. of Flips: 3084 time to process: 0 seconds.
uf250-04.cnf fulfilled No. of Restarts: 1031 No. of Flips: 3699 time to process: 4 seconds.
uf250-04.cnf fulfilled No. of Restarts: 931 No. of Flips: 3844 time to process: 4 seconds.
uf250-04.cnf fulfilled No. of Restarts: 1976 No. of Flips: 2619 time to process: 14 seconds.
uf250-04.cnf fulfilled No. of Restarts: 357 No. of Flips: 4886 time to process: 1 seconds.
uf250-04.cnf fulfilled No. of Restarts: 1302 No. of Flips: 4349 time to process: 12 seconds.
uf250-04.cnf fulfilled No. of Restarts: 382 No. of Flips: 1984 time to process: 1 seconds.
uf250-04.cnf fulfilled No. of Restarts: 601 No. of Flips: 3793 time to process: 9 seconds.
uf250-04.cnf fulfilled No. of Restarts: 1257 No. of Flips: 1106 time to process: 5 seconds.
uf250-04.cnf , deadline. Restarts: 2150
uf250-04.cnf fulfilled No. of Restarts: 1854 No. of Flips: 4623 time to process: 7 seconds.
uf250-04.cnf fulfilled No. of Restarts: 156 No. of Flips: 2092 time to process: 0 seconds.
uf250-04.cnf fulfilled No. of Restarts: 490 No. of Flips: 949 time to process: 2 seconds.
uf250-04.cnf fulfilled No. of Restarts: 192 No. of Flips: 3138 time to process: 7 seconds.
uf250-04.cnf fulfilled No. of Restarts: 1839 No. of Flips: 3454 time to process: 7 seconds.
uf250-04.cnf fulfilled No. of Restarts: 716 No. of Flips: 4019 time to process: 3 seconds.
uf250-04.cnf fulfilled No. of Restarts: 402 No. of Flips: 2340 time to process: 1 seconds.
uf250-04.cnf fulfilled No. of Restarts: 791 No. of Flips: 1768 time to process: 6 seconds.
uf250-04.cnf fulfilled No. of Restarts: 1787 No. of Flips: 1404 time to process: 9 seconds.
uf250-04.cnf fulfilled No. of Restarts: 61 No. of Flips: 2436 time to process: 0 seconds.
uf250-04.cnf fulfilled No. of Restarts: 583 No. of Flips: 1400 time to process: 10 seconds.
uf250-04.cnf fulfilled No. of Restarts: 377 No. of Flips: 2246 time to process: 2 seconds.
uf250-04.cnf fulfilled No. of Restarts: 639 No. of Flips: 1170 time to process: 8 seconds.
uf250-04.cnf fulfilled No. of Restarts: 1165 No. of Flips: 4972 time to process: 5 seconds.
uf250-04.cnf fulfilled No. of Restarts: 820 No. of Flips: 4153 time to process: 3 seconds.
uf250-04.cnf fulfilled No. of Restarts: 78 No. of Flips: 3806 time to process: 1 seconds.
uf250-04.cnf fulfilled No. of Restarts: 1218 No. of Flips: 862 time to process: 9 seconds.
uf250-04.cnf fulfilled No. of Restarts: 53 No. of Flips: 1939 time to process: 0 seconds.
uf250-04.cnf fulfilled No. of Restarts: 160 No. of Flips: 2786 time to process: 2 seconds.
uf250-04.cnf fulfilled No. of Restarts: 1000 No. of Flips: 4667 time to process: 12 seconds.
uf250-04.cnf fulfilled No. of Restarts: 593 No. of Flips: 1553 time to process: 2 seconds.
uf250-04.cnf fulfilled No. of Restarts: 838 No. of Flips: 3283 time to process: 9 seconds.
uf250-04.cnf fulfilled No. of Restarts: 217 No. of Flips: 3688 time to process: 0 seconds.
uf250-04.cnf fulfilled No. of Restarts: 777 No. of Flips: 4135 time to process: 3 seconds.
uf250-04.cnf fulfilled No. of Restarts: 330 No. of Flips: 1664 time to process: 2 seconds.
uf250-04.cnf fulfilled No. of Restarts: 1929 No. of Flips: 1583 time to process: 9 seconds.
uf250-04.cnf fulfilled No. of Restarts: 547 No. of Flips: 2770 time to process: 2 seconds.
uf250-04.cnf fulfilled No. of Restarts: 33 No. of Flips: 894 time to process: 8 seconds.
uf250-04.cnf fulfilled No. of Restarts: 1649 No. of Flips: 2497 time to process: 6 seconds.
uf250-04.cnf fulfilled No. of Restarts: 1476 No. of Flips: 4904 time to process: 6 seconds.
uf250-04.cnf fulfilled No. of Restarts: 1005 No. of Flips: 3460 time to process: 4 seconds.
uf250-04.cnf fulfilled No. of Restarts: 1436 No. of Flips: 2960 time to process: 7 seconds.
uf250-04.cnf fulfilled No. of Restarts: 474 No. of Flips: 705 time to process: 2 seconds.
uf250-04.cnf fulfilled No. of Restarts: 1605 No. of Flips: 2864 time to process: 13 seconds.
uf250-04.cnf fulfilled No. of Restarts: 143 No. of Flips: 3993 time to process: 0 seconds.
uf250-04.cnf fulfilled No. of Restarts: 558 No. of Flips: 3349 time to process: 2 seconds.
uf250-04.cnf fulfilled No. of Restarts: 108 No. of Flips: 4074 time to process: 0 seconds.
uf250-04.cnf fulfilled No. of Restarts: 938 No. of Flips: 4159 time to process: 7 seconds.
uf250-04.cnf fulfilled No. of Restarts: 1034 No. of Flips: 1787 time to process: 4 seconds.
uf250-04.cnf fulfilled No. of Restarts: 1204 No. of Flips: 2249 time to process: 9 seconds.
uf250-04.cnf fulfilled No. of Restarts: 1977 No. of Flips: 1922 time to process: 15 seconds.
uf250-04.cnf fulfilled No. of Restarts: 561 No. of Flips: 2606 time to process: 2 seconds.
uf250-04.cnf fulfilled No. of Restarts: 25 No. of Flips: 2558 time to process: 0 seconds.
uf250-04.cnf fulfilled No. of Restarts: 444 No. of Flips: 4394 time to process: 7 seconds.
uf250-04.cnf fulfilled No. of Restarts: 1559 No. of Flips: 2709 time to process: 8 seconds.
uf250-04.cnf fulfilled No. of Restarts: 1612 No. of Flips: 981 time to process: 10 seconds.
uf250-04.cnf fulfilled No. of Restarts: 1011 No. of Flips: 4096 time to process: 4 seconds.
uf250-04.cnf fulfilled No. of Restarts: 547 No. of Flips: 2681 time to process: 7 seconds.
uf250-04.cnf fulfilled No. of Restarts: 1577 No. of Flips: 4635 time to process: 7 seconds.
uf250-04.cnf fulfilled No. of Restarts: 166 No. of Flips: 4272 time to process: 0 seconds.
uf250-04.cnf fulfilled No. of Restarts: 1300 No. of Flips: 2993 time to process: 13 seconds.
uf250-04.cnf fulfilled No. of Restarts: 1289 No. of Flips: 4144 time to process: 5 seconds.
uf250-04.cnf fulfilled No. of Restarts: 224 No. of Flips: 3051 time to process: 0 seconds.
uf250-04.cnf fulfilled No. of Restarts: 2065 No. of Flips: 3130 time to process: 13 seconds.
uf250-04.cnf fulfilled No. of Restarts: 1783 No. of Flips: 4647 time to process: 9 seconds.
uf250-04.cnf fulfilled No. of Restarts: 91 No. of Flips: 1920 time to process: 0 seconds.
uf250-04.cnf fulfilled No. of Restarts: 1993 No. of Flips: 3503 time to process: 8 seconds.
uf250-04.cnf , deadline. Restarts: 2150
uf250-04.cnf fulfilled No. of Restarts: 118 No. of Flips: 3772 time to process: 0 seconds.
uf250-04.cnf fulfilled No. of Restarts: 1253 No. of Flips: 2664 time to process: 13 seconds.
uf250-04.cnf fulfilled No. of Restarts: 896 No. of Flips: 1180 time to process: 3 seconds.
uf250-04.cnf fulfilled No. of Restarts: 933 No. of Flips: 1834 time to process: 6 seconds.
uf250-04.cnf , deadline. Restarts: 2150
uf250-04.cnf fulfilled No. of Restarts: 1637 No. of Flips: 3761 time to process: 6 seconds.
uf250-04.cnf fulfilled No. of Restarts: 379 No. of Flips: 1607 time to process: 3 seconds.
uf250-04.cnf fulfilled No. of Restarts: 264 No. of Flips: 4670 time to process: 8 seconds.
uf250-04.cnf fulfilled No. of Restarts: 1331 No. of Flips: 2565 time to process: 5 seconds.
uf250-04.cnf fulfilled No. of Restarts: 555 No. of Flips: 4849 time to process: 4 seconds.
uf250-04.cnf fulfilled No. of Restarts: 1442 No. of Flips: 804 time to process: 7 seconds.
uf250-04.cnf fulfilled No. of Restarts: 796 No. of Flips: 1505 time to process: 3 seconds.
uf250-04.cnf fulfilled No. of Restarts: 264 No. of Flips: 3110 time to process: 5 seconds.
uf250-04.cnf fulfilled No. of Restarts: 657 No. of Flips: 3212 time to process: 4 seconds.
uf250-04.cnf fulfilled No. of Restarts: 1344 No. of Flips: 2692 time to process: 8 seconds.
uf250-04.cnf fulfilled No. of Restarts: 607 No. of Flips: 3309 time to process: 2 seconds.
uf250-04.cnf fulfilled No. of Restarts: 67 No. of Flips: 2116 time to process: 7 seconds.
uf250-04.cnf fulfilled No. of Restarts: 2105 No. of Flips: 2853 time to process: 16 seconds.
uf250-04.cnf fulfilled No. of Restarts: 1935 No. of Flips: 2378 time to process: 7 seconds.
uf250-04.cnf fulfilled No. of Restarts: 225 No. of Flips: 3275 time to process: 2 seconds.
uf250-04.cnf fulfilled No. of Restarts: 484 No. of Flips: 2852 time to process: 1 seconds.
uf250-04.cnf fulfilled No. of Restarts: 353 No. of Flips: 3298 time to process: 1 seconds.
uf250-04.cnf fulfilled No. of Restarts: 503 No. of Flips: 1838 time to process: 4 seconds.
uf250-04.cnf fulfilled No. of Restarts: 364 No. of Flips: 4675 time to process: 3 seconds.
uf250-04.cnf fulfilled No. of Restarts: 64 No. of Flips: 4408 time to process: 2 seconds.
uf250-04.cnf fulfilled No. of Restarts: 1021 No. of Flips: 2819 time to process: 4 seconds.
uf250-04.cnf fulfilled No. of Restarts: 1153 No. of Flips: 972 time to process: 8 seconds.
uf250-04.cnf fulfilled No. of Restarts: 443 No. of Flips: 1557 time to process: 5 seconds.
uf250-04.cnf fulfilled No. of Restarts: 105 No. of Flips: 688 time to process: 4 seconds.
uf250-04.cnf fulfilled No. of Restarts: 1302 No. of Flips: 2620 time to process: 7 seconds.
uf250-04.cnf fulfilled No. of Restarts: 678 No. of Flips: 3341 time to process: 8 seconds.
uf250-04.cnf fulfilled No. of Restarts: 1181 No. of Flips: 2323 time to process: 10 seconds.
uf250-04.cnf fulfilled No. of Restarts: 1045 No. of Flips: 2199 time to process: 4 seconds.
uf250-04.cnf fulfilled No. of Restarts: 1687 No. of Flips: 3420 time to process: 7 seconds.
uf250-04.cnf , deadline. Restarts: 2150
uf250-04.cnf fulfilled No. of Restarts: 1548 No. of Flips: 1097 time to process: 6 seconds.
uf250-04.cnf , deadline. Restarts: 2150
uf250-04.cnf fulfilled No. of Restarts: 1617 No. of Flips: 836 time to process: 6 seconds.
uf250-04.cnf fulfilled No. of Restarts: 997 No. of Flips: 4938 time to process: 4 seconds.
uf250-04.cnf fulfilled No. of Restarts: 966 No. of Flips: 4247 time to process: 3 seconds.
uf250-04.cnf fulfilled No. of Restarts: 71 No. of Flips: 2015 time to process: 3 seconds.
uf250-04.cnf fulfilled No. of Restarts: 477 No. of Flips: 3370 time to process: 2 seconds.
uf250-04.cnf fulfilled No. of Restarts: 631 No. of Flips: 1935 time to process: 9 seconds.
uf250-04.cnf fulfilled No. of Restarts: 1102 No. of Flips: 2354 time to process: 4 seconds.
uf250-04.cnf fulfilled No. of Restarts: 62 No. of Flips: 4053 time to process: 7 seconds.
uf250-04.cnf fulfilled No. of Restarts: 735 No. of Flips: 2699 time to process: 5 seconds.
uf250-04.cnf fulfilled No. of Restarts: 1213 No. of Flips: 1869 time to process: 8 seconds.
uf250-04.cnf fulfilled No. of Restarts: 1030 No. of Flips: 4271 time to process: 5 seconds.
uf250-04.cnf fulfilled No. of Restarts: 166 No. of Flips: 2738 time to process: 0 seconds.
uf250-04.cnf fulfilled No. of Restarts: 1261 No. of Flips: 3305 time to process: 6 seconds.
uf250-04.cnf fulfilled No. of Restarts: 506 No. of Flips: 1580 time to process: 4 seconds.
uf250-04.cnf fulfilled No. of Restarts: 258 No. of Flips: 2471 time to process: 5 seconds.
uf250-04.cnf fulfilled No. of Restarts: 199 No. of Flips: 690 time to process: 1 seconds.
uf250-04.cnf fulfilled No. of Restarts: 557 No. of Flips: 508 time to process: 2 seconds.
uf250-04.cnf fulfilled No. of Restarts: 983 No. of Flips: 4360 time to process: 10 seconds.
uf250-04.cnf fulfilled No. of Restarts: 791 No. of Flips: 4589 time to process: 3 seconds.
uf250-04.cnf , deadline. Restarts: 2150
uf250-04.cnf fulfilled No. of Restarts: 102 No. of Flips: 2679 time to process: 0 seconds.
uf250-04.cnf , deadline. Restarts: 2150
uf250-04.cnf fulfilled No. of Restarts: 1660 No. of Flips: 2145 time to process: 6 seconds.
uf250-04.cnf fulfilled No. of Restarts: 521 No. of Flips: 1811 time to process: 2 seconds.
uf250-04.cnf fulfilled No. of Restarts: 667 No. of Flips: 4767 time to process: 11 seconds.
uf250-04.cnf fulfilled No. of Restarts: 388 No. of Flips: 1394 time to process: 1 seconds.
uf250-04.cnf fulfilled No. of Restarts: 114 No. of Flips: 3765 time to process: 4 seconds.
uf250-04.cnf fulfilled No. of Restarts: 1249 No. of Flips: 3416 time to process: 14 seconds.
uf250-04.cnf fulfilled No. of Restarts: 1712 No. of Flips: 1798 time to process: 7 seconds.
uf250-04.cnf fulfilled No. of Restarts: 233 No. of Flips: 4834 time to process: 1 seconds.
uf250-04.cnf fulfilled No. of Restarts: 1763 No. of Flips: 1499 time to process: 7 seconds.
uf250-04.cnf fulfilled No. of Restarts: 1397 No. of Flips: 3712 time to process: 6 seconds.
uf250-04.cnf fulfilled No. of Restarts: 654 No. of Flips: 4487 time to process: 3 seconds.
uf250-04.cnf , deadline. Restarts: 2150
uf250-04.cnf fulfilled No. of Restarts: 1381 No. of Flips: 4751 time to process: 5 seconds.
uf250-04.cnf fulfilled No. of Restarts: 78 No. of Flips: 1922 time to process: 3 seconds.
uf250-04.cnf fulfilled No. of Restarts: 91 No. of Flips: 3408 time to process: 2 seconds.
uf250-04.cnf fulfilled No. of Restarts: 1181 No. of Flips: 3429 time to process: 9 seconds.
uf250-04.cnf fulfilled No. of Restarts: 1023 No. of Flips: 1944 time to process: 11 seconds.
uf250-04.cnf fulfilled No. of Restarts: 795 No. of Flips: 3055 time to process: 3 seconds.
uf250-04.cnf fulfilled No. of Restarts: 492 No. of Flips: 3991 time to process: 2 seconds.
uf250-04.cnf fulfilled No. of Restarts: 535 No. of Flips: 2315 time to process: 5 seconds.
uf250-04.cnf fulfilled No. of Restarts: 156 No. of Flips: 626 time to process: 6 seconds.
uf250-04.cnf fulfilled No. of Restarts: 180 No. of Flips: 2016 time to process: 4 seconds.
uf250-04.cnf fulfilled No. of Restarts: 502 No. of Flips: 3175 time to process: 2 seconds.
uf250-04.cnf fulfilled No. of Restarts: 506 No. of Flips: 2692 time to process: 3 seconds.
uf250-04.cnf fulfilled No. of Restarts: 975 No. of Flips: 3630 time to process: 4 seconds.
uf250-04.cnf fulfilled No. of Restarts: 750 No. of Flips: 3294 time to process: 3 seconds.
uf250-04.cnf , deadline. Restarts: 2150
uf250-04.cnf fulfilled No. of Restarts: 122 No. of Flips: 3169 time to process: 0 seconds.
uf250-04.cnf fulfilled No. of Restarts: 545 No. of Flips: 3863 time to process: 2 seconds.
uf250-04.cnf fulfilled No. of Restarts: 171 No. of Flips: 1807 time to process: 4 seconds.
uf250-04.cnf fulfilled No. of Restarts: 730 No. of Flips: 3609 time to process: 3 seconds.
uf250-04.cnf fulfilled No. of Restarts: 141 No. of Flips: 2846 time to process: 2 seconds.
uf250-04.cnf fulfilled No. of Restarts: 1799 No. of Flips: 4546 time to process: 11 seconds.
uf250-04.cnf fulfilled No. of Restarts: 1762 No. of Flips: 3804 time to process: 12 seconds.
uf250-04.cnf fulfilled No. of Restarts: 263 No. of Flips: 1424 time to process: 1 seconds.
uf250-04.cnf fulfilled No. of Restarts: 193 No. of Flips: 3814 time to process: 1 seconds.
uf250-04.cnf fulfilled No. of Restarts: 61 No. of Flips: 4690 time to process: 7 seconds.
uf250-04.cnf fulfilled No. of Restarts: 521 No. of Flips: 3600 time to process: 3 seconds.
uf250-04.cnf fulfilled No. of Restarts: 52 No. of Flips: 812 time to process: 6 seconds.
uf250-04.cnf fulfilled No. of Restarts: 1125 No. of Flips: 4635 time to process: 12 seconds.
uf250-04.cnf fulfilled No. of Restarts: 483 No. of Flips: 1241 time to process: 1 seconds.
uf250-04.cnf , deadline. Restarts: 2150
uf250-04.cnf fulfilled No. of Restarts: 1236 No. of Flips: 1298 time to process: 5 seconds.
uf250-04.cnf fulfilled No. of Restarts: 861 No. of Flips: 2735 time to process: 3 seconds.
uf250-04.cnf fulfilled No. of Restarts: 1286 No. of Flips: 3456 time to process: 13 seconds.
uf250-04.cnf , deadline. Restarts: 2150
uf250-04.cnf fulfilled No. of Restarts: 1458 No. of Flips: 3148 time to process: 6 seconds.
uf250-04.cnf , deadline. Restarts: 2150
uf250-04.cnf fulfilled No. of Restarts: 473 No. of Flips: 3873 time to process: 2 seconds.
uf250-04.cnf fulfilled No. of Restarts: 745 No. of Flips: 2371 time to process: 5 seconds.
uf250-04.cnf , deadline. Restarts: 2150
uf250-04.cnf fulfilled No. of Restarts: 1805 No. of Flips: 3629 time to process: 7 seconds.
uf250-04.cnf fulfilled No. of Restarts: 850 No. of Flips: 3654 time to process: 3 seconds.
uf250-04.cnf fulfilled No. of Restarts: 2085 No. of Flips: 1774 time to process: 15 seconds.
uf250-04.cnf fulfilled No. of Restarts: 283 No. of Flips: 2048 time to process: 1 seconds.
uf250-04.cnf fulfilled No. of Restarts: 62 No. of Flips: 2633 time to process: 6 seconds.
uf250-04.cnf fulfilled No. of Restarts: 418 No. of Flips: 1878 time to process: 3 seconds.
uf250-04.cnf fulfilled No. of Restarts: 75 No. of Flips: 4153 time to process: 7 seconds.
uf250-04.cnf fulfilled No. of Restarts: 369 No. of Flips: 1898 time to process: 2 seconds.
uf250-04.cnf fulfilled No. of Restarts: 287 No. of Flips: 3377 time to process: 3 seconds.
uf250-04.cnf fulfilled No. of Restarts: 401 No. of Flips: 4033 time to process: 4 seconds.
uf250-04.cnf fulfilled No. of Restarts: 305 No. of Flips: 4231 time to process: 6 seconds.
uf250-04.cnf fulfilled No. of Restarts: 614 No. of Flips: 1792 time to process: 4 seconds.
uf250-04.cnf fulfilled No. of Restarts: 249 No. of Flips: 4233 time to process: 3 seconds.
uf250-04.cnf fulfilled No. of Restarts: 764 No. of Flips: 1851 time to process: 12 seconds.
uf250-04.cnf fulfilled No. of Restarts: 356 No. of Flips: 4805 time to process: 4 seconds.
uf250-04.cnf fulfilled No. of Restarts: 800 No. of Flips: 1708 time to process: 3 seconds.
uf250-04.cnf fulfilled No. of Restarts: 71 No. of Flips: 4768 time to process: 2 seconds.
uf250-04.cnf fulfilled No. of Restarts: 1251 No. of Flips: 3423 time to process: 11 seconds.
uf250-04.cnf fulfilled No. of Restarts: 1201 No. of Flips: 1543 time to process: 9 seconds.
uf250-04.cnf fulfilled No. of Restarts: 150 No. of Flips: 2093 time to process: 2 seconds.
uf250-04.cnf fulfilled No. of Restarts: 352 No. of Flips: 3842 time to process: 1 seconds.
uf250-04.cnf fulfilled No. of Restarts: 198 No. of Flips: 4050 time to process: 7 seconds.
uf250-04.cnf fulfilled No. of Restarts: 93 No. of Flips: 1812 time to process: 3 seconds.
uf250-04.cnf fulfilled No. of Restarts: 134 No. of Flips: 1676 time to process: 1 seconds.
uf250-04.cnf fulfilled No. of Restarts: 60 No. of Flips: 2741 time to process: 1 seconds.
uf250-04.cnf fulfilled No. of Restarts: 331 No. of Flips: 2751 time to process: 8 seconds.
uf250-04.cnf fulfilled No. of Restarts: 88 No. of Flips: 3534 time to process: 1 seconds.
uf250-04.cnf fulfilled No. of Restarts: 1043 No. of Flips: 2233 time to process: 12 seconds.
uf250-04.cnf fulfilled No. of Restarts: 1453 No. of Flips: 2348 time to process: 6 seconds.
uf250-04.cnf fulfilled No. of Restarts: 1163 No. of Flips: 3814 time to process: 4 seconds.
uf250-04.cnf fulfilled No. of Restarts: 679 No. of Flips: 907 time to process: 2 seconds.
uf250-04.cnf fulfilled No. of Restarts: 2 No. of Flips: 2152 time to process: 2 seconds.
uf250-04.cnf fulfilled No. of Restarts: 304 No. of Flips: 4209 time to process: 8 seconds.
uf250-04.cnf fulfilled No. of Restarts: 1938 No. of Flips: 2828 time to process: 8 seconds.
uf250-04.cnf , deadline. Restarts: 2150
uf250-04.cnf , deadline. Restarts: 2150
uf250-04.cnf fulfilled No. of Restarts: 226 No. of Flips: 1335 time to process: 0 seconds.
uf250-04.cnf fulfilled No. of Restarts: 211 No. of Flips: 2129 time to process: 5 seconds.
uf250-04.cnf fulfilled No. of Restarts: 449 No. of Flips: 4342 time to process: 5 seconds.
uf250-04.cnf fulfilled No. of Restarts: 1217 No. of Flips: 3375 time to process: 5 seconds.
uf250-04.cnf fulfilled No. of Restarts: 91 No. of Flips: 3706 time to process: 1 seconds.
uf250-04.cnf fulfilled No. of Restarts: 196 No. of Flips: 1534 time to process: 9 seconds.
uf250-04.cnf fulfilled No. of Restarts: 291 No. of Flips: 2348 time to process: 1 seconds.
uf250-04.cnf fulfilled No. of Restarts: 395 No. of Flips: 2408 time to process: 3 seconds.
uf250-04.cnf fulfilled No. of Restarts: 783 No. of Flips: 3733 time to process: 5 seconds.
uf250-04.cnf fulfilled No. of Restarts: 377 No. of Flips: 2905 time to process: 5 seconds.
uf250-04.cnf fulfilled No. of Restarts: 431 No. of Flips: 1894 time to process: 5 seconds.
uf250-04.cnf fulfilled No. of Restarts: 973 No. of Flips: 935 time to process: 4 seconds.
uf250-04.cnf fulfilled No. of Restarts: 91 No. of Flips: 1763 time to process: 4 seconds.
uf250-04.cnf fulfilled No. of Restarts: 1270 No. of Flips: 4233 time to process: 7 seconds.
uf250-04.cnf fulfilled No. of Restarts: 363 No. of Flips: 1793 time to process: 8 seconds.
uf250-04.cnf fulfilled No. of Restarts: 707 No. of Flips: 2522 time to process: 3 seconds.
uf250-04.cnf fulfilled No. of Restarts: 284 No. of Flips: 4116 time to process: 5 seconds.
uf250-04.cnf fulfilled No. of Restarts: 49 No. of Flips: 4963 time to process: 4 seconds.
uf250-04.cnf fulfilled No. of Restarts: 815 No. of Flips: 3961 time to process: 10 seconds.
uf250-04.cnf fulfilled No. of Restarts: 118 No. of Flips: 1696 time to process: 1 seconds.
uf250-04.cnf fulfilled No. of Restarts: 595 No. of Flips: 876 time to process: 9 seconds.
uf250-04.cnf fulfilled No. of Restarts: 558 No. of Flips: 914 time to process: 2 seconds.
uf250-04.cnf fulfilled No. of Restarts: 1328 No. of Flips: 1038 time to process: 14 seconds.
uf250-04.cnf fulfilled No. of Restarts: 927 No. of Flips: 4895 time to process: 4 seconds.
uf250-04.cnf fulfilled No. of Restarts: 1042 No. of Flips: 1175 time to process: 4 seconds.
uf250-04.cnf fulfilled No. of Restarts: 465 No. of Flips: 4127 time to process: 1 seconds.
uf250-04.cnf fulfilled No. of Restarts: 264 No. of Flips: 2243 time to process: 8 seconds.
uf250-04.cnf fulfilled No. of Restarts: 119 No. of Flips: 3232 time to process: 1 seconds.
uf250-04.cnf fulfilled No. of Restarts: 914 No. of Flips: 4701 time to process: 11 seconds.
uf250-04.cnf fulfilled No. of Restarts: 1359 No. of Flips: 1071 time to process: 5 seconds.
uf250-04.cnf fulfilled No. of Restarts: 2019 No. of Flips: 2443 time to process: 8 seconds.
uf250-04.cnf , deadline. Restarts: 2150
uf250-04.cnf fulfilled No. of Restarts: 41 No. of Flips: 3806 time to process: 0 seconds.
uf250-04.cnf fulfilled No. of Restarts: 361 No. of Flips: 4717 time to process: 10 seconds.
uf250-04.cnf fulfilled No. of Restarts: 1094 No. of Flips: 3796 time to process: 4 seconds.
uf250-04.cnf fulfilled No. of Restarts: 1860 No. of Flips: 3276 time to process: 10 seconds.
uf250-04.cnf fulfilled No. of Restarts: 776 No. of Flips: 1648 time to process: 10 seconds.
uf250-04.cnf fulfilled No. of Restarts: 524 No. of Flips: 2443 time to process: 2 seconds.
uf250-04.cnf fulfilled No. of Restarts: 956 No. of Flips: 2485 time to process: 3 seconds.
uf250-04.cnf fulfilled No. of Restarts: 469 No. of Flips: 2508 time to process: 4 seconds.
uf250-04.cnf fulfilled No. of Restarts: 192 No. of Flips: 2830 time to process: 7 seconds.
uf250-04.cnf fulfilled No. of Restarts: 652 No. of Flips: 2311 time to process: 3 seconds.
uf250-04.cnf fulfilled No. of Restarts: 1336 No. of Flips: 2358 time to process: 11 seconds.
uf250-04.cnf fulfilled No. of Restarts: 73 No. of Flips: 4560 time to process: 0 seconds.
uf250-04.cnf fulfilled No. of Restarts: 820 No. of Flips: 2803 time to process: 7 seconds.
uf250-04.cnf fulfilled No. of Restarts: 757 No. of Flips: 767 time to process: 6 seconds.
uf250-04.cnf fulfilled No. of Restarts: 761 No. of Flips: 1609 time to process: 3 seconds.
uf250-04.cnf fulfilled No. of Restarts: 32 No. of Flips: 2860 time to process: 0 seconds.
uf250-04.cnf fulfilled No. of Restarts: 1422 No. of Flips: 4914 time to process: 10 seconds.
uf250-04.cnf fulfilled No. of Restarts: 806 No. of Flips: 3630 time to process: 6 seconds.
uf250-04.cnf fulfilled No. of Restarts: 632 No. of Flips: 4483 time to process: 5 seconds.
uf250-04.cnf fulfilled No. of Restarts: 924 No. of Flips: 3116 time to process: 8 seconds.
uf250-04.cnf fulfilled No. of Restarts: 1111 No. of Flips: 2223 time to process: 6 seconds.
uf250-04.cnf fulfilled No. of Restarts: 676 No. of Flips: 3455 time to process: 5 seconds.
uf250-04.cnf fulfilled No. of Restarts: 1134 No. of Flips: 2245 time to process: 10 seconds.
uf250-04.cnf fulfilled No. of Restarts: 1950 No. of Flips: 2543 time to process: 13 seconds.
uf250-04.cnf fulfilled No. of Restarts: 43 No. of Flips: 2942 time to process: 0 seconds.
uf250-04.cnf fulfilled No. of Restarts: 837 No. of Flips: 2712 time to process: 12 seconds.
uf250-04.cnf fulfilled No. of Restarts: 606 No. of Flips: 3380 time to process: 2 seconds.
uf250-04.cnf , deadline. Restarts: 2150
uf250-04.cnf fulfilled No. of Restarts: 393 No. of Flips: 3953 time to process: 1 seconds.
uf250-04.cnf fulfilled No. of Restarts: 650 No. of Flips: 2445 time to process: 8 seconds.
uf250-04.cnf fulfilled No. of Restarts: 380 No. of Flips: 4152 time to process: 2 seconds.
uf250-04.cnf fulfilled No. of Restarts: 1153 No. of Flips: 783 time to process: 5 seconds.
uf250-04.cnf fulfilled No. of Restarts: 19 No. of Flips: 4474 time to process: 5 seconds.
uf250-04.cnf fulfilled No. of Restarts: 164 No. of Flips: 1098 time to process: 3 seconds.
uf250-04.cnf , deadline. Restarts: 2150
uf250-04.cnf fulfilled No. of Restarts: 255 No. of Flips: 1567 time to process: 1 seconds.
uf250-04.cnf fulfilled No. of Restarts: 12 No. of Flips: 1411 time to process: 7 seconds.
uf250-04.cnf fulfilled No. of Restarts: 397 No. of Flips: 3774 time to process: 5 seconds.
uf250-04.cnf fulfilled No. of Restarts: 1645 No. of Flips: 2210 time to process: 8 seconds.
uf250-04.cnf fulfilled No. of Restarts: 402 No. of Flips: 3039 time to process: 4 seconds.
uf250-04.cnf fulfilled No. of Restarts: 1038 No. of Flips: 1864 time to process: 5 seconds.
uf250-04.cnf fulfilled No. of Restarts: 405 No. of Flips: 4771 time to process: 1 seconds.
uf250-04.cnf fulfilled No. of Restarts: 1199 No. of Flips: 2345 time to process: 6 seconds.
uf250-04.cnf , deadline. Restarts: 2150
uf250-04.cnf fulfilled No. of Restarts: 751 No. of Flips: 4250 time to process: 3 seconds.
uf250-04.cnf fulfilled No. of Restarts: 1257 No. of Flips: 3947 time to process: 5 seconds.
uf250-04.cnf fulfilled No. of Restarts: 2132 No. of Flips: 3662 time to process: 17 seconds.
uf250-04.cnf fulfilled No. of Restarts: 1273 No. of Flips: 4759 time to process: 5 seconds.
uf250-04.cnf , deadline. Restarts: 2150
uf250-04.cnf fulfilled No. of Restarts: 161 No. of Flips: 2618 time to process: 0 seconds.
uf250-04.cnf fulfilled No. of Restarts: 1074 No. of Flips: 4317 time to process: 4 seconds.
uf250-04.cnf fulfilled No. of Restarts: 2140 No. of Flips: 1402 time to process: 14 seconds.
uf250-04.cnf , deadline. Restarts: 2150
uf250-04.cnf fulfilled No. of Restarts: 44 No. of Flips: 3160 time to process: 0 seconds.
uf250-04.cnf fulfilled No. of Restarts: 543 No. of Flips: 1539 time to process: 2 seconds.
uf250-04.cnf fulfilled No. of Restarts: 770 No. of Flips: 3964 time to process: 9 seconds.
uf250-04.cnf fulfilled No. of Restarts: 479 No. of Flips: 4074 time to process: 7 seconds.
uf250-04.cnf fulfilled No. of Restarts: 1539 No. of Flips: 3534 time to process: 8 seconds.
uf250-04.cnf fulfilled No. of Restarts: 1609 No. of Flips: 4707 time to process: 8 seconds.
uf250-04.cnf fulfilled No. of Restarts: 700 No. of Flips: 3499 time to process: 3 seconds.
uf250-04.cnf fulfilled No. of Restarts: 605 No. of Flips: 4834 time to process: 9 seconds.
uf250-04.cnf fulfilled No. of Restarts: 1324 No. of Flips: 4020 time to process: 7 seconds.
uf250-04.cnf fulfilled No. of Restarts: 221 No. of Flips: 3738 time to process: 5 seconds.
uf250-04.cnf fulfilled No. of Restarts: 332 No. of Flips: 3677 time to process: 1 seconds.
uf250-04.cnf fulfilled No. of Restarts: 348 No. of Flips: 4259 time to process: 3 seconds.
uf250-04.cnf fulfilled No. of Restarts: 1576 No. of Flips: 1004 time to process: 10 seconds.
uf250-04.cnf fulfilled No. of Restarts: 267 No. of Flips: 2356 time to process: 1 seconds.
uf250-04.cnf fulfilled No. of Restarts: 1088 No. of Flips: 4321 time to process: 8 seconds.
uf250-04.cnf fulfilled No. of Restarts: 475 No. of Flips: 2485 time to process: 3 seconds.
uf250-04.cnf , deadline. Restarts: 2150
uf250-04.cnf fulfilled No. of Restarts: 139 No. of Flips: 2037 time to process: 0 seconds.
uf250-04.cnf fulfilled No. of Restarts: 1068 No. of Flips: 3112 time to process: 13 seconds.
uf250-04.cnf fulfilled No. of Restarts: 635 No. of Flips: 2680 time to process: 2 seconds.
uf250-04.cnf fulfilled No. of Restarts: 75 No. of Flips: 4027 time to process: 2 seconds.
uf250-04.cnf fulfilled No. of Restarts: 134 No. of Flips: 3012 time to process: 4 seconds.
uf250-04.cnf fulfilled No. of Restarts: 1470 No. of Flips: 2245 time to process: 9 seconds.
uf250-04.cnf fulfilled No. of Restarts: 772 No. of Flips: 1239 time to process: 3 seconds.
uf250-04.cnf fulfilled No. of Restarts: 302 No. of Flips: 4315 time to process: 2 seconds.
uf250-04.cnf fulfilled No. of Restarts: 996 No. of Flips: 1234 time to process: 6 seconds.
uf250-04.cnf fulfilled No. of Restarts: 500 No. of Flips: 3680 time to process: 2 seconds.
uf250-04.cnf , deadline. Restarts: 2150
uf250-04.cnf fulfilled No. of Restarts: 312 No. of Flips: 1024 time to process: 1 seconds.
uf250-04.cnf fulfilled No. of Restarts: 265 No. of Flips: 4042 time to process: 1 seconds.
uf250-04.cnf fulfilled No. of Restarts: 46 No. of Flips: 4675 time to process: 0 seconds.
uf250-04.cnf fulfilled No. of Restarts: 106 No. of Flips: 2859 time to process: 6 seconds.
uf250-04.cnf fulfilled No. of Restarts: 1312 No. of Flips: 3824 time to process: 6 seconds.
uf250-04.cnf fulfilled No. of Restarts: 745 No. of Flips: 3497 time to process: 3 seconds.
uf250-04.cnf fulfilled No. of Restarts: 1003 No. of Flips: 3482 time to process: 6 seconds.
uf250-04.cnf fulfilled No. of Restarts: 132 No. of Flips: 3824 time to process: 4 seconds.
uf250-04.cnf fulfilled No. of Restarts: 126 No. of Flips: 1300 time to process: 0 seconds.
uf250-04.cnf fulfilled No. of Restarts: 1161 No. of Flips: 3905 time to process: 7 seconds.
uf250-04.cnf fulfilled No. of Restarts: 831 No. of Flips: 3310 time to process: 3 seconds.
uf250-04.cnf fulfilled No. of Restarts: 1660 No. of Flips: 3624 time to process: 8 seconds.
uf250-04.cnf fulfilled No. of Restarts: 1423 No. of Flips: 2662 time to process: 6 seconds.
uf250-04.cnf fulfilled No. of Restarts: 1117 No. of Flips: 3607 time to process: 7 seconds.
uf250-04.cnf fulfilled No. of Restarts: 1860 No. of Flips: 3874 time to process: 8 seconds.
uf250-04.cnf fulfilled No. of Restarts: 687 No. of Flips: 4317 time to process: 2 seconds.
uf250-04.cnf fulfilled No. of Restarts: 489 No. of Flips: 3711 time to process: 2 seconds.
uf250-04.cnf fulfilled No. of Restarts: 954 No. of Flips: 2213 time to process: 9 seconds.
uf250-04.cnf fulfilled No. of Restarts: 1421 No. of Flips: 3204 time to process: 6 seconds.
uf250-04.cnf fulfilled No. of Restarts: 700 No. of Flips: 2808 time to process: 3 seconds.
uf250-04.cnf , deadline. Restarts: 2150
uf250-04.cnf fulfilled No. of Restarts: 1433 No. of Flips: 3353 time to process: 6 seconds.
uf250-04.cnf fulfilled No. of Restarts: 1913 No. of Flips: 4970 time to process: 8 seconds.
uf250-04.cnf fulfilled No. of Restarts: 682 No. of Flips: 4920 time to process: 6 seconds.
uf250-04.cnf fulfilled No. of Restarts: 1353 No. of Flips: 4511 time to process: 5 seconds.
uf250-04.cnf fulfilled No. of Restarts: 1789 No. of Flips: 3051 time to process: 15 seconds.
uf250-04.cnf fulfilled No. of Restarts: 254 No. of Flips: 2840 time to process: 1 seconds.
uf250-04.cnf fulfilled No. of Restarts: 65 No. of Flips: 2377 time to process: 1 seconds.
uf250-04.cnf fulfilled No. of Restarts: 326 No. of Flips: 2046 time to process: 8 seconds.
uf250-04.cnf fulfilled No. of Restarts: 382 No. of Flips: 4377 time to process: 8 seconds.
uf250-04.cnf fulfilled No. of Restarts: 168 No. of Flips: 2108 time to process: 0 seconds.
uf250-04.cnf fulfilled No. of Restarts: 840 No. of Flips: 3470 time to process: 4 seconds.
uf250-04.cnf fulfilled No. of Restarts: 850 No. of Flips: 2488 time to process: 8 seconds.
uf250-04.cnf fulfilled No. of Restarts: 193 No. of Flips: 1755 time to process: 1 seconds.
uf250-04.cnf fulfilled No. of Restarts: 1354 No. of Flips: 4247 time to process: 10 seconds.
uf250-04.cnf fulfilled No. of Restarts: 1937 No. of Flips: 3936 time to process: 11 seconds.
uf250-04.cnf fulfilled No. of Restarts: 1256 No. of Flips: 636 time to process: 10 seconds.
uf250-04.cnf fulfilled No. of Restarts: 412 No. of Flips: 2383 time to process: 1 seconds.
uf250-04.cnf fulfilled No. of Restarts: 869 No. of Flips: 2890 time to process: 10 seconds.
uf250-04.cnf fulfilled No. of Restarts: 1464 No. of Flips: 2037 time to process: 6 seconds.
uf250-04.cnf fulfilled No. of Restarts: 382 No. of Flips: 4151 time to process: 2 seconds.
uf250-04.cnf fulfilled No. of Restarts: 728 No. of Flips: 4061 time to process: 12 seconds.
uf250-04.cnf fulfilled No. of Restarts: 1167 No. of Flips: 2137 time to process: 5 seconds.
uf250-04.cnf fulfilled No. of Restarts: 580 No. of Flips: 4764 time to process: 2 seconds.
uf250-04.cnf fulfilled No. of Restarts: 105 No. of Flips: 4939 time to process: 9 seconds.
uf250-04.cnf fulfilled No. of Restarts: 623 No. of Flips: 1731 time to process: 2 seconds.
uf250-04.cnf fulfilled No. of Restarts: 435 No. of Flips: 3896 time to process: 1 seconds.
uf250-04.cnf fulfilled No. of Restarts: 456 No. of Flips: 1475 time to process: 6 seconds.
uf250-04.cnf fulfilled No. of Restarts: 1859 No. of Flips: 1130 time to process: 15 seconds.
uf250-04.cnf fulfilled No. of Restarts: 300 No. of Flips: 2428 time to process: 3 seconds.
uf250-04.cnf fulfilled No. of Restarts: 1596 No. of Flips: 1442 time to process: 6 seconds.
uf250-04.cnf fulfilled No. of Restarts: 1702 No. of Flips: 1853 time to process: 7 seconds.
uf250-04.cnf fulfilled No. of Restarts: 1869 No. of Flips: 4656 time to process: 9 seconds.
uf250-04.cnf fulfilled No. of Restarts: 792 No. of Flips: 3159 time to process: 3 seconds.
uf250-04.cnf fulfilled No. of Restarts: 154 No. of Flips: 2981 time to process: 4 seconds.
uf250-04.cnf fulfilled No. of Restarts: 1067 No. of Flips: 4072 time to process: 9 seconds.
uf250-04.cnf fulfilled No. of Restarts: 1234 No. of Flips: 3862 time to process: 5 seconds.
uf250-04.cnf fulfilled No. of Restarts: 997 No. of Flips: 1587 time to process: 7 seconds.
uf250-04.cnf fulfilled No. of Restarts: 1173 No. of Flips: 4405 time to process: 5 seconds.
uf250-04.cnf fulfilled No. of Restarts: 1152 No. of Flips: 1795 time to process: 5 seconds.
uf250-04.cnf fulfilled No. of Restarts: 639 No. of Flips: 2147 time to process: 3 seconds.
uf250-04.cnf fulfilled No. of Restarts: 916 No. of Flips: 4464 time to process: 9 seconds.
uf250-04.cnf fulfilled No. of Restarts: 416 No. of Flips: 2073 time to process: 1 seconds.
uf250-04.cnf fulfilled No. of Restarts: 883 No. of Flips: 4164 time to process: 10 seconds.
uf250-04.cnf fulfilled No. of Restarts: 2060 No. of Flips: 1099 time to process: 8 seconds.
uf250-04.cnf fulfilled No. of Restarts: 308 No. of Flips: 2587 time to process: 1 seconds.
uf250-04.cnf fulfilled No. of Restarts: 1865 No. of Flips: 2995 time to process: 7 seconds.
uf250-04.cnf fulfilled No. of Restarts: 669 No. of Flips: 3440 time to process: 3 seconds.
uf250-04.cnf fulfilled No. of Restarts: 1714 No. of Flips: 3328 time to process: 12 seconds.
uf250-04.cnf , deadline. Restarts: 2150
uf250-04.cnf fulfilled No. of Restarts: 179 No. of Flips: 3623 time to process: 0 seconds.
uf250-04.cnf fulfilled No. of Restarts: 437 No. of Flips: 3751 time to process: 1 seconds.
uf250-04.cnf fulfilled No. of Restarts: 426 No. of Flips: 2183 time to process: 4 seconds.
uf250-04.cnf fulfilled No. of Restarts: 737 No. of Flips: 2236 time to process: 12 seconds.
uf250-04.cnf fulfilled No. of Restarts: 700 No. of Flips: 4026 time to process: 3 seconds.
uf250-04.cnf , deadline. Restarts: 2150
uf250-04.cnf fulfilled No. of Restarts: 1122 No. of Flips: 2094 time to process: 4 seconds.
uf250-04.cnf fulfilled No. of Restarts: 585 No. of Flips: 1665 time to process: 3 seconds.
uf250-04.cnf fulfilled No. of Restarts: 246 No. of Flips: 1373 time to process: 1 seconds.
uf250-04.cnf fulfilled No. of Restarts: 811 No. of Flips: 4457 time to process: 7 seconds.
uf250-04.cnf , deadline. Restarts: 2150
uf250-04.cnf , deadline. Restarts: 2150
uf250-04.cnf fulfilled No. of Restarts: 310 No. of Flips: 3903 time to process: 1 seconds.
uf250-04.cnf fulfilled No. of Restarts: 692 No. of Flips: 1637 time to process: 11 seconds.
uf250-04.cnf fulfilled No. of Restarts: 36 No. of Flips: 1077 time to process: 0 seconds.
uf250-04.cnf fulfilled No. of Restarts: 469 No. of Flips: 1608 time to process: 10 seconds.
uf250-04.cnf fulfilled No. of Restarts: 607 No. of Flips: 3387 time to process: 9 seconds.
uf250-04.cnf fulfilled No. of Restarts: 309 No. of Flips: 3894 time to process: 3 seconds.
uf250-04.cnf fulfilled No. of Restarts: 421 No. of Flips: 728 time to process: 7 seconds.
uf250-04.cnf fulfilled No. of Restarts: 1461 No. of Flips: 4478 time to process: 7 seconds.
uf250-04.cnf , deadline. Restarts: 2150
uf250-04.cnf fulfilled No. of Restarts: 7 No. of Flips: 3105 time to process: 0 seconds.
uf250-04.cnf fulfilled No. of Restarts: 1161 No. of Flips: 3820 time to process: 4 seconds.
uf250-04.cnf , deadline. Restarts: 2150
uf250-04.cnf fulfilled No. of Restarts: 407 No. of Flips: 4361 time to process: 1 seconds.
uf250-04.cnf fulfilled No. of Restarts: 154 No. of Flips: 1708 time to process: 0 seconds.
uf250-04.cnf fulfilled No. of Restarts: 100 No. of Flips: 2785 time to process: 1 seconds.
uf250-04.cnf fulfilled No. of Restarts: 58 No. of Flips: 3695 time to process: 3 seconds.
uf250-04.cnf fulfilled No. of Restarts: 1657 No. of Flips: 2079 time to process: 14 seconds.
uf250-04.cnf fulfilled No. of Restarts: 87 No. of Flips: 1968 time to process: 0 seconds.
uf250-04.cnf fulfilled No. of Restarts: 503 No. of Flips: 1922 time to process: 5 seconds.
uf250-04.cnf fulfilled No. of Restarts: 264 No. of Flips: 3309 time to process: 2 seconds.
uf250-04.cnf fulfilled No. of Restarts: 68 No. of Flips: 3732 time to process: 1 seconds.
uf250-04.cnf , deadline. Restarts: 2150
uf250-04.cnf , deadline. Restarts: 2150
uf250-04.cnf fulfilled No. of Restarts: 869 No. of Flips: 1308 time to process: 3 seconds.
uf250-04.cnf fulfilled No. of Restarts: 1500 No. of Flips: 1104 time to process: 6 seconds.
uf250-04.cnf fulfilled No. of Restarts: 121 No. of Flips: 1262 time to process: 7 seconds.
uf250-04.cnf fulfilled No. of Restarts: 1575 No. of Flips: 3242 time to process: 7 seconds.
uf250-04.cnf fulfilled No. of Restarts: 237 No. of Flips: 1844 time to process: 4 seconds.
uf250-04.cnf , deadline. Restarts: 2150
uf250-04.cnf fulfilled No. of Restarts: 575 No. of Flips: 3778 time to process: 2 seconds.
uf250-04.cnf fulfilled No. of Restarts: 1249 No. of Flips: 4817 time to process: 5 seconds.
uf250-04.cnf fulfilled No. of Restarts: 570 No. of Flips: 4460 time to process: 3 seconds.
uf250-04.cnf fulfilled No. of Restarts: 806 No. of Flips: 317 time to process: 8 seconds.
uf250-04.cnf fulfilled No. of Restarts: 713 No. of Flips: 2222 time to process: 3 seconds.
uf250-04.cnf fulfilled No. of Restarts: 981 No. of Flips: 1847 time to process: 13 seconds.
uf250-04.cnf fulfilled No. of Restarts: 98 No. of Flips: 2381 time to process: 0 seconds.
uf250-04.cnf fulfilled No. of Restarts: 512 No. of Flips: 4022 time to process: 11 seconds.
uf250-04.cnf fulfilled No. of Restarts: 335 No. of Flips: 1969 time to process: 8 seconds.
uf250-04.cnf fulfilled No. of Restarts: 15 No. of Flips: 2543 time to process: 0 seconds.
uf250-04.cnf fulfilled No. of Restarts: 109 No. of Flips: 1403 time to process: 1 seconds.
uf250-04.cnf fulfilled No. of Restarts: 1015 No. of Flips: 3026 time to process: 10 seconds.
uf250-04.cnf fulfilled No. of Restarts: 42 No. of Flips: 4505 time to process: 0 seconds.
uf250-04.cnf fulfilled No. of Restarts: 528 No. of Flips: 2446 time to process: 9 seconds.
uf250-04.cnf fulfilled No. of Restarts: 370 No. of Flips: 1777 time to process: 1 seconds.
uf250-04.cnf fulfilled No. of Restarts: 291 No. of Flips: 2257 time to process: 8 seconds.
uf250-04.cnf , deadline. Restarts: 2150
uf250-04.cnf fulfilled No. of Restarts: 110 No. of Flips: 1887 time to process: 0 seconds.
uf250-04.cnf fulfilled No. of Restarts: 1691 No. of Flips: 4674 time to process: 7 seconds.
uf250-04.cnf fulfilled No. of Restarts: 476 No. of Flips: 2756 time to process: 4 seconds.
uf250-04.cnf fulfilled No. of Restarts: 304 No. of Flips: 1344 time to process: 1 seconds.
uf250-04.cnf fulfilled No. of Restarts: 1295 No. of Flips: 2392 time to process: 14 seconds.
uf250-04.cnf fulfilled No. of Restarts: 245 No. of Flips: 3632 time to process: 1 seconds.
uf250-04.cnf fulfilled No. of Restarts: 77 No. of Flips: 4105 time to process: 8 seconds.
uf250-04.cnf , deadline. Restarts: 2150
uf250-04.cnf fulfilled No. of Restarts: 548 No. of Flips: 2640 time to process: 2 seconds.
uf250-04.cnf fulfilled No. of Restarts: 2055 No. of Flips: 3896 time to process: 15 seconds.
uf250-04.cnf fulfilled No. of Restarts: 398 No. of Flips: 1469 time to process: 2 seconds.
uf250-04.cnf fulfilled No. of Restarts: 469 No. of Flips: 3009 time to process: 9 seconds.
uf250-04.cnf , deadline. Restarts: 2150
uf250-04.cnf fulfilled No. of Restarts: 1192 No. of Flips: 1858 time to process: 5 seconds.
uf250-04.cnf fulfilled No. of Restarts: 1437 No. of Flips: 1445 time to process: 6 seconds.
uf250-04.cnf fulfilled No. of Restarts: 101 No. of Flips: 4005 time to process: 4 seconds.
uf250-04.cnf fulfilled No. of Restarts: 75 No. of Flips: 2420 time to process: 2 seconds.
uf250-04.cnf fulfilled No. of Restarts: 1344 No. of Flips: 3744 time to process: 12 seconds.
uf250-04.cnf fulfilled No. of Restarts: 591 No. of Flips: 4915 time to process: 3 seconds.
uf250-04.cnf fulfilled No. of Restarts: 807 No. of Flips: 4399 time to process: 9 seconds.
uf250-04.cnf fulfilled No. of Restarts: 785 No. of Flips: 2621 time to process: 9 seconds.
uf250-04.cnf fulfilled No. of Restarts: 1323 No. of Flips: 3355 time to process: 5 seconds.
uf250-04.cnf , deadline. Restarts: 2150
uf250-04.cnf fulfilled No. of Restarts: 75 No. of Flips: 1040 time to process: 0 seconds.
uf250-04.cnf fulfilled No. of Restarts: 1539 No. of Flips: 4562 time to process: 6 seconds.
uf250-04.cnf fulfilled No. of Restarts: 1950 No. of Flips: 3738 time to process: 12 seconds.
uf250-04.cnf fulfilled No. of Restarts: 55 No. of Flips: 2505 time to process: 2 seconds.
uf250-04.cnf fulfilled No. of Restarts: 2111 No. of Flips: 3647 time to process: 15 seconds.
uf250-04.cnf fulfilled No. of Restarts: 952 No. of Flips: 1348 time to process: 4 seconds.
uf250-04.cnf , deadline. Restarts: 2150
uf250-04.cnf fulfilled No. of Restarts: 645 No. of Flips: 2360 time to process: 2 seconds.
uf250-04.cnf fulfilled No. of Restarts: 49 No. of Flips: 3726 time to process: 6 seconds.
uf250-04.cnf fulfilled No. of Restarts: 994 No. of Flips: 4420 time to process: 4 seconds.
uf250-04.cnf fulfilled No. of Restarts: 1026 No. of Flips: 2400 time to process: 8 seconds.
uf250-04.cnf , deadline. Restarts: 2150
uf250-04.cnf fulfilled No. of Restarts: 28 No. of Flips: 2411 time to process: 0 seconds.
uf250-04.cnf fulfilled No. of Restarts: 219 No. of Flips: 602 time to process: 9 seconds.
uf250-04.cnf fulfilled No. of Restarts: 454 No. of Flips: 3812 time to process: 10 seconds.
uf250-04.cnf fulfilled No. of Restarts: 445 No. of Flips: 3526 time to process: 6 seconds.
uf250-04.cnf fulfilled No. of Restarts: 761 No. of Flips: 4137 time to process: 6 seconds.
uf250-04.cnf fulfilled No. of Restarts: 954 No. of Flips: 3319 time to process: 6 seconds.
uf250-04.cnf fulfilled No. of Restarts: 1699 No. of Flips: 3516 time to process: 9 seconds.
uf250-04.cnf fulfilled No. of Restarts: 670 No. of Flips: 4109 time to process: 2 seconds.
uf250-04.cnf fulfilled No. of Restarts: 346 No. of Flips: 4813 time to process: 7 seconds.
uf250-04.cnf fulfilled No. of Restarts: 405 No. of Flips: 4823 time to process: 3 seconds.
uf250-04.cnf fulfilled No. of Restarts: 495 No. of Flips: 2889 time to process: 6 seconds.
uf250-04.cnf fulfilled No. of Restarts: 502 No. of Flips: 3238 time to process: 2 seconds.
uf250-04.cnf fulfilled No. of Restarts: 74 No. of Flips: 3863 time to process: 2 seconds.
uf250-04.cnf fulfilled No. of Restarts: 1539 No. of Flips: 4788 time to process: 10 seconds.
uf250-04.cnf fulfilled No. of Restarts: 747 No. of Flips: 1307 time to process: 3 seconds.
uf250-04.cnf fulfilled No. of Restarts: 380 No. of Flips: 4462 time to process: 6 seconds.
uf250-04.cnf fulfilled No. of Restarts: 47 No. of Flips: 2585 time to process: 0 seconds.
uf250-04.cnf fulfilled No. of Restarts: 542 No. of Flips: 2715 time to process: 5 seconds.
uf250-04.cnf fulfilled No. of Restarts: 211 No. of Flips: 3039 time to process: 1 seconds.
uf250-04.cnf fulfilled No. of Restarts: 865 No. of Flips: 1895 time to process: 5 seconds.
uf250-04.cnf fulfilled No. of Restarts: 292 No. of Flips: 4399 time to process: 5 seconds.
uf250-04.cnf fulfilled No. of Restarts: 457 No. of Flips: 4519 time to process: 11 seconds.
uf250-04.cnf fulfilled No. of Restarts: 141 No. of Flips: 2253 time to process: 0 seconds.
uf250-04.cnf fulfilled No. of Restarts: 2030 No. of Flips: 3698 time to process: 9 seconds.
uf250-04.cnf fulfilled No. of Restarts: 56 No. of Flips: 1268 time to process: 0 seconds.
uf250-04.cnf fulfilled No. of Restarts: 1335 No. of Flips: 2988 time to process: 6 seconds.
uf250-04.cnf fulfilled No. of Restarts: 118 No. of Flips: 2762 time to process: 3 seconds.
uf250-04.cnf fulfilled No. of Restarts: 265 No. of Flips: 3981 time to process: 9 seconds.
uf250-04.cnf fulfilled No. of Restarts: 1741 No. of Flips: 3776 time to process: 7 seconds.
uf250-04.cnf fulfilled No. of Restarts: 461 No. of Flips: 4273 time to process: 2 seconds.
uf250-04.cnf fulfilled No. of Restarts: 622 No. of Flips: 3832 time to process: 5 seconds.
uf250-04.cnf fulfilled No. of Restarts: 293 No. of Flips: 1569 time to process: 4 seconds.
uf250-04.cnf fulfilled No. of Restarts: 969 No. of Flips: 1005 time to process: 4 seconds.
uf250-04.cnf fulfilled No. of Restarts: 1680 No. of Flips: 3077 time to process: 8 seconds.
uf250-04.cnf , deadline. Restarts: 2150
uf250-04.cnf , deadline. Restarts: 2150
uf250-04.cnf fulfilled No. of Restarts: 31 No. of Flips: 2476 time to process: 0 seconds.
uf250-04.cnf fulfilled No. of Restarts: 171 No. of Flips: 3769 time to process: 2 seconds.
uf250-04.cnf fulfilled No. of Restarts: 339 No. of Flips: 1265 time to process: 7 seconds.
uf250-04.cnf fulfilled No. of Restarts: 149 No. of Flips: 844 time to process: 1 seconds.
uf250-04.cnf fulfilled No. of Restarts: 767 No. of Flips: 1567 time to process: 11 seconds.
uf250-04.cnf fulfilled No. of Restarts: 1984 No. of Flips: 3848 time to process: 14 seconds.
uf250-04.cnf fulfilled No. of Restarts: 1526 No. of Flips: 3504 time to process: 6 seconds.
uf250-04.cnf fulfilled No. of Restarts: 433 No. of Flips: 4315 time to process: 4 seconds.
uf250-04.cnf fulfilled No. of Restarts: 86 No. of Flips: 1881 time to process: 4 seconds.
uf250-04.cnf fulfilled No. of Restarts: 667 No. of Flips: 2764 time to process: 10 seconds.
uf250-04.cnf fulfilled No. of Restarts: 538 No. of Flips: 4182 time to process: 2 seconds.
uf250-04.cnf fulfilled No. of Restarts: 878 No. of Flips: 2558 time to process: 4 seconds.
uf250-04.cnf fulfilled No. of Restarts: 880 No. of Flips: 4065 time to process: 8 seconds.
uf250-04.cnf fulfilled No. of Restarts: 516 No. of Flips: 3705 time to process: 2 seconds.
uf250-04.cnf fulfilled No. of Restarts: 110 No. of Flips: 1191 time to process: 1 seconds.
uf250-04.cnf fulfilled No. of Restarts: 1179 No. of Flips: 3374 time to process: 11 seconds.
uf250-04.cnf fulfilled No. of Restarts: 183 No. of Flips: 609 time to process: 0 seconds.
uf250-04.cnf fulfilled No. of Restarts: 226 No. of Flips: 3168 time to process: 3 seconds.
uf250-04.cnf fulfilled No. of Restarts: 1016 No. of Flips: 1202 time to process: 9 seconds.
uf250-04.cnf fulfilled No. of Restarts: 1352 No. of Flips: 2665 time to process: 5 seconds.
uf250-04.cnf fulfilled No. of Restarts: 758 No. of Flips: 4924 time to process: 10 seconds.
uf250-04.cnf fulfilled No. of Restarts: 416 No. of Flips: 1481 time to process: 1 seconds.
uf250-04.cnf fulfilled No. of Restarts: 1105 No. of Flips: 927 time to process: 4 seconds.
uf250-04.cnf fulfilled No. of Restarts: 1142 No. of Flips: 1103 time to process: 5 seconds.
uf250-04.cnf fulfilled No. of Restarts: 111 No. of Flips: 3272 time to process: 0 seconds.
uf250-04.cnf fulfilled No. of Restarts: 127 No. of Flips: 3306 time to process: 5 seconds.
uf250-04.cnf fulfilled No. of Restarts: 1135 No. of Flips: 3474 time to process: 6 seconds.
uf250-04.cnf fulfilled No. of Restarts: 1577 No. of Flips: 2288 time to process: 8 seconds.
uf250-04.cnf fulfilled No. of Restarts: 1520 No. of Flips: 2932 time to process: 7 seconds.
uf250-04.cnf fulfilled No. of Restarts: 74 No. of Flips: 4432 time to process: 2 seconds.
uf250-04.cnf fulfilled No. of Restarts: 412 No. of Flips: 4100 time to process: 11 seconds.
uf250-04.cnf fulfilled No. of Restarts: 557 No. of Flips: 2541 time to process: 7 seconds.
uf250-04.cnf fulfilled No. of Restarts: 104 No. of Flips: 2343 time to process: 0 seconds.
uf250-04.cnf fulfilled No. of Restarts: 716 No. of Flips: 4406 time to process: 3 seconds.
uf250-04.cnf fulfilled No. of Restarts: 1185 No. of Flips: 4396 time to process: 10 seconds.
uf250-04.cnf fulfilled No. of Restarts: 739 No. of Flips: 891 time to process: 3 seconds.
uf250-04.cnf fulfilled No. of Restarts: 626 No. of Flips: 4581 time to process: 3 seconds.
uf250-04.cnf fulfilled No. of Restarts: 164 No. of Flips: 4248 time to process: 8 seconds.
uf250-04.cnf fulfilled No. of Restarts: 140 No. of Flips: 4412 time to process: 1 seconds.
uf250-04.cnf fulfilled No. of Restarts: 884 No. of Flips: 4790 time to process: 6 seconds.
uf250-04.cnf fulfilled No. of Restarts: 1026 No. of Flips: 3369 time to process: 4 seconds.
uf250-04.cnf fulfilled No. of Restarts: 1802 No. of Flips: 2476 time to process: 14 seconds.
uf250-04.cnf , deadline. Restarts: 2150
uf250-04.cnf fulfilled No. of Restarts: 1537 No. of Flips: 4229 time to process: 6 seconds.
uf250-04.cnf fulfilled No. of Restarts: 360 No. of Flips: 4497 time to process: 4 seconds.
uf250-04.cnf fulfilled No. of Restarts: 559 No. of Flips: 1288 time to process: 2 seconds.
uf250-04.cnf fulfilled No. of Restarts: 659 No. of Flips: 1984 time to process: 6 seconds.
uf250-04.cnf fulfilled No. of Restarts: 612 No. of Flips: 931 time to process: 7 seconds.
uf250-04.cnf fulfilled No. of Restarts: 554 No. of Flips: 1394 time to process: 3 seconds.
uf250-04.cnf fulfilled No. of Restarts: 377 No. of Flips: 2417 time to process: 8 seconds.
uf250-04.cnf fulfilled No. of Restarts: 302 No. of Flips: 3061 time to process: 4 seconds.
uf250-04.cnf fulfilled No. of Restarts: 16 No. of Flips: 3247 time to process: 5 seconds.
uf250-04.cnf fulfilled No. of Restarts: 754 No. of Flips: 3331 time to process: 5 seconds.
uf250-04.cnf fulfilled No. of Restarts: 454 No. of Flips: 1366 time to process: 2 seconds.
uf250-04.cnf fulfilled No. of Restarts: 1345 No. of Flips: 4466 time to process: 12 seconds.
uf250-04.cnf fulfilled No. of Restarts: 463 No. of Flips: 933 time to process: 2 seconds.
uf250-04.cnf fulfilled No. of Restarts: 884 No. of Flips: 1144 time to process: 3 seconds.
uf250-04.cnf fulfilled No. of Restarts: 1427 No. of Flips: 4494 time to process: 9 seconds.
uf250-04.cnf fulfilled No. of Restarts: 591 No. of Flips: 2570 time to process: 5 seconds.
uf250-04.cnf fulfilled No. of Restarts: 1103 No. of Flips: 3017 time to process: 13 seconds.
uf250-04.cnf fulfilled No. of Restarts: 134 No. of Flips: 1695 time to process: 0 seconds.
uf250-04.cnf fulfilled No. of Restarts: 1017 No. of Flips: 2525 time to process: 6 seconds.
uf250-04.cnf fulfilled No. of Restarts: 1922 No. of Flips: 3229 time to process: 8 seconds.
uf250-04.cnf fulfilled No. of Restarts: 366 No. of Flips: 4016 time to process: 1 seconds.
uf250-04.cnf fulfilled No. of Restarts: 1741 No. of Flips: 4414 time to process: 10 seconds.
uf250-04.cnf fulfilled No. of Restarts: 153 No. of Flips: 3801 time to process: 0 seconds.
uf250-04.cnf fulfilled No. of Restarts: 1713 No. of Flips: 4372 time to process: 7 seconds.
uf250-04.cnf fulfilled No. of Restarts: 28 No. of Flips: 3743 time to process: 1 seconds.
uf250-04.cnf , deadline. Restarts: 2150
uf250-04.cnf fulfilled No. of Restarts: 13 No. of Flips: 3771 time to process: 0 seconds.
uf250-04.cnf fulfilled No. of Restarts: 1682 No. of Flips: 1880 time to process: 7 seconds.
uf250-04.cnf fulfilled No. of Restarts: 1835 No. of Flips: 3535 time to process: 9 seconds.
uf250-04.cnf , deadline. Restarts: 2150
uf250-04.cnf fulfilled No. of Restarts: 97 No. of Flips: 734 time to process: 0 seconds.
uf250-04.cnf fulfilled No. of Restarts: 1839 No. of Flips: 4041 time to process: 7 seconds.
uf250-04.cnf fulfilled No. of Restarts: 1041 No. of Flips: 4611 time to process: 5 seconds.
uf250-04.cnf fulfilled No. of Restarts: 349 No. of Flips: 3523 time to process: 5 seconds.
uf250-04.cnf fulfilled No. of Restarts: 1312 No. of Flips: 4192 time to process: 6 seconds.
uf250-04.cnf fulfilled No. of Restarts: 307 No. of Flips: 1604 time to process: 1 seconds.
