# Supplementary material for: Completion Probabilities and Parallel Restart Strategies under an Imposed Deadline
Source: PLoS One. 2016 Oct 12;11(10):e0164605. doi: 10.1371/journal.pone.0164605 (PMC5061357; doi:10.1371/journal.pone.0164605)
Supplement: S1 File — The file “S1_File.zip” is the data gathered from the experiments regarding completion probability. (ZIP) [file pone.0164605.s004.zip › results_Multi_r2251.0439999999994.txt]

uf250-04.cnf fulfilled No. of Restarts: 1223 No. of Flips: 4398 time to process: 5 seconds.
uf250-04.cnf fulfilled No. of Restarts: 470 No. of Flips: 2937 time to process: 6 seconds.
uf250-04.cnf fulfilled No. of Restarts: 907 No. of Flips: 2950 time to process: 3 seconds.
uf250-04.cnf fulfilled No. of Restarts: 1879 No. of Flips: 1920 time to process: 17 seconds.
uf250-04.cnf fulfilled No. of Restarts: 1002 No. of Flips: 2266 time to process: 4 seconds.
uf250-04.cnf , deadline. Restarts: 2251
uf250-04.cnf fulfilled No. of Restarts: 821 No. of Flips: 2544 time to process: 3 seconds.
uf250-04.cnf fulfilled No. of Restarts: 874 No. of Flips: 2792 time to process: 3 seconds.
uf250-04.cnf fulfilled No. of Restarts: 427 No. of Flips: 1962 time to process: 3 seconds.
uf250-04.cnf fulfilled No. of Restarts: 140 No. of Flips: 3667 time to process: 8 seconds.
uf250-04.cnf fulfilled No. of Restarts: 1798 No. of Flips: 3037 time to process: 13 seconds.
uf250-04.cnf fulfilled No. of Restarts: 747 No. of Flips: 2714 time to process: 3 seconds.
uf250-04.cnf fulfilled No. of Restarts: 397 No. of Flips: 3179 time to process: 7 seconds.
uf250-04.cnf fulfilled No. of Restarts: 1169 No. of Flips: 2762 time to process: 6 seconds.
uf250-04.cnf fulfilled No. of Restarts: 609 No. of Flips: 4707 time to process: 3 seconds.
uf250-04.cnf fulfilled No. of Restarts: 848 No. of Flips: 831 time to process: 9 seconds.
uf250-04.cnf fulfilled No. of Restarts: 1842 No. of Flips: 2596 time to process: 8 seconds.
uf250-04.cnf fulfilled No. of Restarts: 477 No. of Flips: 2109 time to process: 3 seconds.
uf250-04.cnf fulfilled No. of Restarts: 740 No. of Flips: 2004 time to process: 4 seconds.
uf250-04.cnf fulfilled No. of Restarts: 2067 No. of Flips: 3227 time to process: 11 seconds.
uf250-04.cnf fulfilled No. of Restarts: 1786 No. of Flips: 3375 time to process: 9 seconds.
uf250-04.cnf , deadline. Restarts: 2251
uf250-04.cnf fulfilled No. of Restarts: 1252 No. of Flips: 1832 time to process: 5 seconds.
uf250-04.cnf fulfilled No. of Restarts: 783 No. of Flips: 1704 time to process: 3 seconds.
uf250-04.cnf fulfilled No. of Restarts: 721 No. of Flips: 3297 time to process: 6 seconds.
uf250-04.cnf fulfilled No. of Restarts: 480 No. of Flips: 2455 time to process: 3 seconds.
uf250-04.cnf fulfilled No. of Restarts: 123 No. of Flips: 4345 time to process: 5 seconds.
uf250-04.cnf fulfilled No. of Restarts: 186 No. of Flips: 3249 time to process: 6 seconds.
uf250-04.cnf fulfilled No. of Restarts: 173 No. of Flips: 1094 time to process: 6 seconds.
uf250-04.cnf , deadline. Restarts: 2251
uf250-04.cnf fulfilled No. of Restarts: 84 No. of Flips: 3322 time to process: 0 seconds.
uf250-04.cnf fulfilled No. of Restarts: 1681 No. of Flips: 3919 time to process: 16 seconds.
uf250-04.cnf fulfilled No. of Restarts: 75 No. of Flips: 4013 time to process: 0 seconds.
uf250-04.cnf fulfilled No. of Restarts: 152 No. of Flips: 1942 time to process: 2 seconds.
uf250-04.cnf fulfilled No. of Restarts: 1225 No. of Flips: 3700 time to process: 5 seconds.
uf250-04.cnf fulfilled No. of Restarts: 586 No. of Flips: 2927 time to process: 3 seconds.
uf250-04.cnf fulfilled No. of Restarts: 178 No. of Flips: 3523 time to process: 3 seconds.
uf250-04.cnf fulfilled No. of Restarts: 2079 No. of Flips: 4853 time to process: 11 seconds.
uf250-04.cnf fulfilled No. of Restarts: 375 No. of Flips: 3078 time to process: 3 seconds.
uf250-04.cnf fulfilled No. of Restarts: 226 No. of Flips: 4298 time to process: 7 seconds.
uf250-04.cnf fulfilled No. of Restarts: 383 No. of Flips: 4408 time to process: 1 seconds.
uf250-04.cnf fulfilled No. of Restarts: 910 No. of Flips: 4635 time to process: 5 seconds.
uf250-04.cnf fulfilled No. of Restarts: 982 No. of Flips: 4775 time to process: 9 seconds.
uf250-04.cnf fulfilled No. of Restarts: 790 No. of Flips: 2619 time to process: 3 seconds.
uf250-04.cnf fulfilled No. of Restarts: 349 No. of Flips: 1733 time to process: 6 seconds.
uf250-04.cnf fulfilled No. of Restarts: 913 No. of Flips: 1662 time to process: 6 seconds.
uf250-04.cnf fulfilled No. of Restarts: 218 No. of Flips: 3442 time to process: 2 seconds.
uf250-04.cnf fulfilled No. of Restarts: 20 No. of Flips: 3656 time to process: 0 seconds.
uf250-04.cnf fulfilled No. of Restarts: 1039 No. of Flips: 811 time to process: 9 seconds.
uf250-04.cnf fulfilled No. of Restarts: 325 No. of Flips: 4573 time to process: 2 seconds.
uf250-04.cnf fulfilled No. of Restarts: 884 No. of Flips: 3808 time to process: 4 seconds.
uf250-04.cnf fulfilled No. of Restarts: 413 No. of Flips: 4582 time to process: 3 seconds.
uf250-04.cnf fulfilled No. of Restarts: 1646 No. of Flips: 3375 time to process: 15 seconds.
uf250-04.cnf , deadline. Restarts: 2251
uf250-04.cnf fulfilled No. of Restarts: 326 No. of Flips: 4226 time to process: 1 seconds.
uf250-04.cnf fulfilled No. of Restarts: 5 No. of Flips: 3334 time to process: 2 seconds.
uf250-04.cnf fulfilled No. of Restarts: 41 No. of Flips: 4434 time to process: 5 seconds.
uf250-04.cnf fulfilled No. of Restarts: 1013 No. of Flips: 4726 time to process: 13 seconds.
uf250-04.cnf fulfilled No. of Restarts: 327 No. of Flips: 3167 time to process: 6 seconds.
uf250-04.cnf fulfilled No. of Restarts: 1192 No. of Flips: 882 time to process: 5 seconds.
uf250-04.cnf fulfilled No. of Restarts: 2077 No. of Flips: 3772 time to process: 8 seconds.
uf250-04.cnf fulfilled No. of Restarts: 1310 No. of Flips: 2816 time to process: 5 seconds.
uf250-04.cnf fulfilled No. of Restarts: 801 No. of Flips: 3145 time to process: 3 seconds.
uf250-04.cnf fulfilled No. of Restarts: 29 No. of Flips: 3181 time to process: 4 seconds.
uf250-04.cnf fulfilled No. of Restarts: 1750 No. of Flips: 3440 time to process: 15 seconds.
uf250-04.cnf fulfilled No. of Restarts: 1347 No. of Flips: 3099 time to process: 5 seconds.
uf250-04.cnf , deadline. Restarts: 2251
uf250-04.cnf fulfilled No. of Restarts: 719 No. of Flips: 3463 time to process: 3 seconds.
uf250-04.cnf fulfilled No. of Restarts: 74 No. of Flips: 2729 time to process: 0 seconds.
uf250-04.cnf , deadline. Restarts: 2251
uf250-04.cnf fulfilled No. of Restarts: 192 No. of Flips: 2207 time to process: 0 seconds.
uf250-04.cnf fulfilled No. of Restarts: 834 No. of Flips: 2993 time to process: 12 seconds.
uf250-04.cnf fulfilled No. of Restarts: 723 No. of Flips: 2133 time to process: 3 seconds.
uf250-04.cnf fulfilled No. of Restarts: 432 No. of Flips: 3525 time to process: 11 seconds.
uf250-04.cnf fulfilled No. of Restarts: 1218 No. of Flips: 3036 time to process: 6 seconds.
uf250-04.cnf fulfilled No. of Restarts: 872 No. of Flips: 2136 time to process: 3 seconds.
uf250-04.cnf fulfilled No. of Restarts: 267 No. of Flips: 3558 time to process: 5 seconds.
uf250-04.cnf fulfilled No. of Restarts: 1309 No. of Flips: 1362 time to process: 6 seconds.
uf250-04.cnf fulfilled No. of Restarts: 1058 No. of Flips: 3605 time to process: 8 seconds.
uf250-04.cnf fulfilled No. of Restarts: 155 No. of Flips: 1801 time to process: 8 seconds.
uf250-04.cnf fulfilled No. of Restarts: 434 No. of Flips: 2025 time to process: 3 seconds.
uf250-04.cnf fulfilled No. of Restarts: 383 No. of Flips: 4129 time to process: 10 seconds.
uf250-04.cnf fulfilled No. of Restarts: 2119 No. of Flips: 3497 time to process: 8 seconds.
uf250-04.cnf fulfilled No. of Restarts: 946 No. of Flips: 4793 time to process: 4 seconds.
uf250-04.cnf fulfilled No. of Restarts: 1110 No. of Flips: 2553 time to process: 10 seconds.
uf250-04.cnf fulfilled No. of Restarts: 2072 No. of Flips: 4192 time to process: 8 seconds.
uf250-04.cnf fulfilled No. of Restarts: 1078 No. of Flips: 4905 time to process: 4 seconds.
uf250-04.cnf , deadline. Restarts: 2251
uf250-04.cnf fulfilled No. of Restarts: 1768 No. of Flips: 2184 time to process: 7 seconds.
uf250-04.cnf fulfilled No. of Restarts: 117 No. of Flips: 2843 time to process: 2 seconds.
uf250-04.cnf fulfilled No. of Restarts: 1648 No. of Flips: 1876 time to process: 13 seconds.
uf250-04.cnf fulfilled No. of Restarts: 1290 No. of Flips: 3306 time to process: 5 seconds.
uf250-04.cnf fulfilled No. of Restarts: 487 No. of Flips: 2373 time to process: 5 seconds.
uf250-04.cnf fulfilled No. of Restarts: 1307 No. of Flips: 3433 time to process: 7 seconds.
uf250-04.cnf fulfilled No. of Restarts: 779 No. of Flips: 3127 time to process: 3 seconds.
uf250-04.cnf fulfilled No. of Restarts: 18 No. of Flips: 2478 time to process: 5 seconds.
uf250-04.cnf fulfilled No. of Restarts: 255 No. of Flips: 1473 time to process: 1 seconds.
uf250-04.cnf fulfilled No. of Restarts: 620 No. of Flips: 4593 time to process: 6 seconds.
uf250-04.cnf fulfilled No. of Restarts: 282 No. of Flips: 4432 time to process: 3 seconds.
uf250-04.cnf fulfilled No. of Restarts: 76 No. of Flips: 2321 time to process: 6 seconds.
uf250-04.cnf , deadline. Restarts: 2251
uf250-04.cnf fulfilled No. of Restarts: 1254 No. of Flips: 4082 time to process: 5 seconds.
uf250-04.cnf fulfilled No. of Restarts: 960 No. of Flips: 4328 time to process: 7 seconds.
uf250-04.cnf fulfilled No. of Restarts: 1688 No. of Flips: 3338 time to process: 11 seconds.
uf250-04.cnf fulfilled No. of Restarts: 1274 No. of Flips: 3542 time to process: 5 seconds.
uf250-04.cnf , deadline. Restarts: 2251
uf250-04.cnf fulfilled No. of Restarts: 1114 No. of Flips: 1505 time to process: 4 seconds.
uf250-04.cnf , deadline. Restarts: 2251
uf250-04.cnf fulfilled No. of Restarts: 1964 No. of Flips: 1937 time to process: 8 seconds.
uf250-04.cnf fulfilled No. of Restarts: 34 No. of Flips: 1196 time to process: 1 seconds.
uf250-04.cnf fulfilled No. of Restarts: 1367 No. of Flips: 4805 time to process: 5 seconds.
uf250-04.cnf fulfilled No. of Restarts: 1005 No. of Flips: 4154 time to process: 7 seconds.
uf250-04.cnf fulfilled No. of Restarts: 1021 No. of Flips: 2242 time to process: 11 seconds.
uf250-04.cnf fulfilled No. of Restarts: 390 No. of Flips: 2777 time to process: 1 seconds.
uf250-04.cnf fulfilled No. of Restarts: 951 No. of Flips: 3305 time to process: 4 seconds.
uf250-04.cnf fulfilled No. of Restarts: 55 No. of Flips: 4186 time to process: 4 seconds.
uf250-04.cnf fulfilled No. of Restarts: 835 No. of Flips: 4665 time to process: 4 seconds.
uf250-04.cnf fulfilled No. of Restarts: 1411 No. of Flips: 3257 time to process: 6 seconds.
uf250-04.cnf fulfilled No. of Restarts: 1744 No. of Flips: 3922 time to process: 10 seconds.
uf250-04.cnf fulfilled No. of Restarts: 195 No. of Flips: 4016 time to process: 0 seconds.
uf250-04.cnf fulfilled No. of Restarts: 87 No. of Flips: 3602 time to process: 3 seconds.
uf250-04.cnf fulfilled No. of Restarts: 805 No. of Flips: 3789 time to process: 8 seconds.
uf250-04.cnf fulfilled No. of Restarts: 1592 No. of Flips: 1459 time to process: 6 seconds.
uf250-04.cnf fulfilled No. of Restarts: 61 No. of Flips: 2049 time to process: 7 seconds.
uf250-04.cnf , deadline. Restarts: 2251
uf250-04.cnf fulfilled No. of Restarts: 270 No. of Flips: 3323 time to process: 1 seconds.
uf250-04.cnf fulfilled No. of Restarts: 1080 No. of Flips: 1652 time to process: 4 seconds.
uf250-04.cnf fulfilled No. of Restarts: 273 No. of Flips: 1153 time to process: 10 seconds.
uf250-04.cnf fulfilled No. of Restarts: 1020 No. of Flips: 3604 time to process: 4 seconds.
uf250-04.cnf fulfilled No. of Restarts: 381 No. of Flips: 2745 time to process: 9 seconds.
uf250-04.cnf fulfilled No. of Restarts: 1194 No. of Flips: 4103 time to process: 5 seconds.
uf250-04.cnf fulfilled No. of Restarts: 1685 No. of Flips: 4916 time to process: 11 seconds.
uf250-04.cnf fulfilled No. of Restarts: 528 No. of Flips: 1801 time to process: 2 seconds.
uf250-04.cnf fulfilled No. of Restarts: 1233 No. of Flips: 678 time to process: 9 seconds.
uf250-04.cnf fulfilled No. of Restarts: 874 No. of Flips: 1301 time to process: 3 seconds.
uf250-04.cnf fulfilled No. of Restarts: 2101 No. of Flips: 2437 time to process: 11 seconds.
uf250-04.cnf fulfilled No. of Restarts: 1663 No. of Flips: 2786 time to process: 13 seconds.
uf250-04.cnf fulfilled No. of Restarts: 379 No. of Flips: 2620 time to process: 1 seconds.
uf250-04.cnf fulfilled No. of Restarts: 121 No. of Flips: 1693 time to process: 0 seconds.
uf250-04.cnf fulfilled No. of Restarts: 572 No. of Flips: 1790 time to process: 6 seconds.
uf250-04.cnf fulfilled No. of Restarts: 1565 No. of Flips: 4070 time to process: 6 seconds.
uf250-04.cnf fulfilled No. of Restarts: 482 No. of Flips: 1329 time to process: 2 seconds.
uf250-04.cnf fulfilled No. of Restarts: 2017 No. of Flips: 3130 time to process: 9 seconds.
uf250-04.cnf fulfilled No. of Restarts: 275 No. of Flips: 845 time to process: 1 seconds.
uf250-04.cnf fulfilled No. of Restarts: 645 No. of Flips: 4295 time to process: 5 seconds.
uf250-04.cnf fulfilled No. of Restarts: 165 No. of Flips: 1490 time to process: 2 seconds.
uf250-04.cnf fulfilled No. of Restarts: 607 No. of Flips: 3694 time to process: 11 seconds.
uf250-04.cnf fulfilled No. of Restarts: 2194 No. of Flips: 648 time to process: 9 seconds.
uf250-04.cnf fulfilled No. of Restarts: 826 No. of Flips: 4924 time to process: 3 seconds.
uf250-04.cnf fulfilled No. of Restarts: 52 No. of Flips: 4333 time to process: 6 seconds.
uf250-04.cnf fulfilled No. of Restarts: 585 No. of Flips: 3828 time to process: 2 seconds.
uf250-04.cnf fulfilled No. of Restarts: 786 No. of Flips: 3240 time to process: 5 seconds.
uf250-04.cnf fulfilled No. of Restarts: 300 No. of Flips: 1808 time to process: 5 seconds.
uf250-04.cnf fulfilled No. of Restarts: 744 No. of Flips: 4708 time to process: 11 seconds.
uf250-04.cnf fulfilled No. of Restarts: 2100 No. of Flips: 2652 time to process: 8 seconds.
uf250-04.cnf fulfilled No. of Restarts: 843 No. of Flips: 4418 time to process: 4 seconds.
uf250-04.cnf fulfilled No. of Restarts: 732 No. of Flips: 1212 time to process: 4 seconds.
uf250-04.cnf fulfilled No. of Restarts: 831 No. of Flips: 2502 time to process: 3 seconds.
uf250-04.cnf fulfilled No. of Restarts: 915 No. of Flips: 4006 time to process: 6 seconds.
uf250-04.cnf fulfilled No. of Restarts: 136 No. of Flips: 4728 time to process: 2 seconds.
uf250-04.cnf fulfilled No. of Restarts: 316 No. of Flips: 4926 time to process: 11 seconds.
uf250-04.cnf fulfilled No. of Restarts: 837 No. of Flips: 4032 time to process: 3 seconds.
uf250-04.cnf , deadline. Restarts: 2251
uf250-04.cnf fulfilled No. of Restarts: 1054 No. of Flips: 2326 time to process: 4 seconds.
uf250-04.cnf fulfilled No. of Restarts: 906 No. of Flips: 3782 time to process: 8 seconds.
uf250-04.cnf fulfilled No. of Restarts: 307 No. of Flips: 3949 time to process: 1 seconds.
uf250-04.cnf fulfilled No. of Restarts: 143 No. of Flips: 2960 time to process: 4 seconds.
uf250-04.cnf , deadline. Restarts: 2251
uf250-04.cnf fulfilled No. of Restarts: 81 No. of Flips: 2676 time to process: 0 seconds.
uf250-04.cnf fulfilled No. of Restarts: 1370 No. of Flips: 4698 time to process: 5 seconds.
uf250-04.cnf fulfilled No. of Restarts: 1001 No. of Flips: 2983 time to process: 7 seconds.
uf250-04.cnf fulfilled No. of Restarts: 843 No. of Flips: 1680 time to process: 5 seconds.
uf250-04.cnf fulfilled No. of Restarts: 234 No. of Flips: 3957 time to process: 1 seconds.
uf250-04.cnf fulfilled No. of Restarts: 1264 No. of Flips: 1374 time to process: 6 seconds.
uf250-04.cnf fulfilled No. of Restarts: 1879 No. of Flips: 3450 time to process: 18 seconds.
uf250-04.cnf fulfilled No. of Restarts: 897 No. of Flips: 3588 time to process: 3 seconds.
uf250-04.cnf fulfilled No. of Restarts: 1025 No. of Flips: 2760 time to process: 4 seconds.
uf250-04.cnf fulfilled No. of Restarts: 91 No. of Flips: 4912 time to process: 1 seconds.
uf250-04.cnf fulfilled No. of Restarts: 425 No. of Flips: 1380 time to process: 8 seconds.
uf250-04.cnf , deadline. Restarts: 2251
uf250-04.cnf fulfilled No. of Restarts: 553 No. of Flips: 3290 time to process: 2 seconds.
uf250-04.cnf fulfilled No. of Restarts: 615 No. of Flips: 2750 time to process: 2 seconds.
uf250-04.cnf fulfilled No. of Restarts: 182 No. of Flips: 2493 time to process: 4 seconds.
uf250-04.cnf fulfilled No. of Restarts: 470 No. of Flips: 4652 time to process: 6 seconds.
uf250-04.cnf fulfilled No. of Restarts: 768 No. of Flips: 3000 time to process: 5 seconds.
uf250-04.cnf fulfilled No. of Restarts: 567 No. of Flips: 3941 time to process: 6 seconds.
uf250-04.cnf fulfilled No. of Restarts: 1305 No. of Flips: 3340 time to process: 7 seconds.
uf250-04.cnf fulfilled No. of Restarts: 39 No. of Flips: 4510 time to process: 9 seconds.
uf250-04.cnf fulfilled No. of Restarts: 428 No. of Flips: 3742 time to process: 1 seconds.
uf250-04.cnf fulfilled No. of Restarts: 125 No. of Flips: 1699 time to process: 2 seconds.
uf250-04.cnf fulfilled No. of Restarts: 53 No. of Flips: 4879 time to process: 6 seconds.
uf250-04.cnf fulfilled No. of Restarts: 148 No. of Flips: 4085 time to process: 7 seconds.
uf250-04.cnf fulfilled No. of Restarts: 340 No. of Flips: 2378 time to process: 4 seconds.
uf250-04.cnf , deadline. Restarts: 2251
uf250-04.cnf fulfilled No. of Restarts: 19 No. of Flips: 2126 time to process: 0 seconds.
uf250-04.cnf fulfilled No. of Restarts: 58 No. of Flips: 3725 time to process: 0 seconds.
uf250-04.cnf fulfilled No. of Restarts: 532 No. of Flips: 1256 time to process: 11 seconds.
uf250-04.cnf fulfilled No. of Restarts: 679 No. of Flips: 1375 time to process: 5 seconds.
uf250-04.cnf fulfilled No. of Restarts: 1230 No. of Flips: 4043 time to process: 6 seconds.
uf250-04.cnf fulfilled No. of Restarts: 457 No. of Flips: 3370 time to process: 2 seconds.
uf250-04.cnf fulfilled No. of Restarts: 2216 No. of Flips: 3986 time to process: 10 seconds.
uf250-04.cnf fulfilled No. of Restarts: 1102 No. of Flips: 4897 time to process: 8 seconds.
uf250-04.cnf fulfilled No. of Restarts: 218 No. of Flips: 4076 time to process: 2 seconds.
uf250-04.cnf fulfilled No. of Restarts: 1230 No. of Flips: 4218 time to process: 6 seconds.
uf250-04.cnf fulfilled No. of Restarts: 1234 No. of Flips: 1935 time to process: 8 seconds.
uf250-04.cnf fulfilled No. of Restarts: 1906 No. of Flips: 4848 time to process: 9 seconds.
uf250-04.cnf fulfilled No. of Restarts: 35 No. of Flips: 663 time to process: 0 seconds.
uf250-04.cnf fulfilled No. of Restarts: 347 No. of Flips: 1948 time to process: 1 seconds.
uf250-04.cnf fulfilled No. of Restarts: 1943 No. of Flips: 4879 time to process: 14 seconds.
uf250-04.cnf fulfilled No. of Restarts: 1562 No. of Flips: 2216 time to process: 6 seconds.
uf250-04.cnf fulfilled No. of Restarts: 1926 No. of Flips: 4884 time to process: 11 seconds.
uf250-04.cnf fulfilled No. of Restarts: 846 No. of Flips: 4546 time to process: 3 seconds.
uf250-04.cnf fulfilled No. of Restarts: 198 No. of Flips: 1992 time to process: 2 seconds.
uf250-04.cnf fulfilled No. of Restarts: 472 No. of Flips: 2585 time to process: 6 seconds.
uf250-04.cnf fulfilled No. of Restarts: 470 No. of Flips: 1315 time to process: 2 seconds.
uf250-04.cnf fulfilled No. of Restarts: 1069 No. of Flips: 1500 time to process: 13 seconds.
uf250-04.cnf fulfilled No. of Restarts: 31 No. of Flips: 2280 time to process: 0 seconds.
uf250-04.cnf , deadline. Restarts: 2251
uf250-04.cnf fulfilled No. of Restarts: 1768 No. of Flips: 1942 time to process: 7 seconds.
uf250-04.cnf fulfilled No. of Restarts: 430 No. of Flips: 4864 time to process: 1 seconds.
uf250-04.cnf fulfilled No. of Restarts: 1343 No. of Flips: 2178 time to process: 5 seconds.
uf250-04.cnf fulfilled No. of Restarts: 686 No. of Flips: 2173 time to process: 5 seconds.
uf250-04.cnf fulfilled No. of Restarts: 431 No. of Flips: 2517 time to process: 6 seconds.
uf250-04.cnf fulfilled No. of Restarts: 29 No. of Flips: 4975 time to process: 1 seconds.
uf250-04.cnf fulfilled No. of Restarts: 200 No. of Flips: 4959 time to process: 5 seconds.
uf250-04.cnf fulfilled No. of Restarts: 821 No. of Flips: 4721 time to process: 6 seconds.
uf250-04.cnf fulfilled No. of Restarts: 1013 No. of Flips: 3090 time to process: 10 seconds.
uf250-04.cnf fulfilled No. of Restarts: 114 No. of Flips: 4052 time to process: 0 seconds.
uf250-04.cnf fulfilled No. of Restarts: 824 No. of Flips: 3672 time to process: 4 seconds.
uf250-04.cnf fulfilled No. of Restarts: 973 No. of Flips: 4231 time to process: 7 seconds.
uf250-04.cnf fulfilled No. of Restarts: 980 No. of Flips: 3895 time to process: 4 seconds.
uf250-04.cnf fulfilled No. of Restarts: 1271 No. of Flips: 3767 time to process: 5 seconds.
uf250-04.cnf fulfilled No. of Restarts: 160 No. of Flips: 600 time to process: 0 seconds.
uf250-04.cnf fulfilled No. of Restarts: 472 No. of Flips: 2501 time to process: 4 seconds.
uf250-04.cnf fulfilled No. of Restarts: 559 No. of Flips: 1842 time to process: 4 seconds.
uf250-04.cnf fulfilled No. of Restarts: 1730 No. of Flips: 1241 time to process: 7 seconds.
uf250-04.cnf fulfilled No. of Restarts: 2068 No. of Flips: 4423 time to process: 10 seconds.
uf250-04.cnf fulfilled No. of Restarts: 592 No. of Flips: 2187 time to process: 2 seconds.
uf250-04.cnf , deadline. Restarts: 2251
uf250-04.cnf fulfilled No. of Restarts: 759 No. of Flips: 2001 time to process: 3 seconds.
uf250-04.cnf , deadline. Restarts: 2251
uf250-04.cnf fulfilled No. of Restarts: 217 No. of Flips: 3151 time to process: 0 seconds.
uf250-04.cnf fulfilled No. of Restarts: 1582 No. of Flips: 2201 time to process: 6 seconds.
uf250-04.cnf fulfilled No. of Restarts: 1297 No. of Flips: 4300 time to process: 6 seconds.
uf250-04.cnf fulfilled No. of Restarts: 55 No. of Flips: 3046 time to process: 4 seconds.
uf250-04.cnf , deadline. Restarts: 2251
uf250-04.cnf fulfilled No. of Restarts: 2112 No. of Flips: 4280 time to process: 8 seconds.
uf250-04.cnf fulfilled No. of Restarts: 1698 No. of Flips: 2346 time to process: 7 seconds.
uf250-04.cnf fulfilled No. of Restarts: 302 No. of Flips: 4729 time to process: 3 seconds.
uf250-04.cnf fulfilled No. of Restarts: 1479 No. of Flips: 4358 time to process: 6 seconds.
uf250-04.cnf fulfilled No. of Restarts: 544 No. of Flips: 3598 time to process: 11 seconds.
uf250-04.cnf fulfilled No. of Restarts: 741 No. of Flips: 1149 time to process: 3 seconds.
uf250-04.cnf fulfilled No. of Restarts: 1719 No. of Flips: 3336 time to process: 13 seconds.
uf250-04.cnf fulfilled No. of Restarts: 65 No. of Flips: 1777 time to process: 0 seconds.
uf250-04.cnf fulfilled No. of Restarts: 23 No. of Flips: 1877 time to process: 0 seconds.
uf250-04.cnf fulfilled No. of Restarts: 273 No. of Flips: 3844 time to process: 10 seconds.
uf250-04.cnf fulfilled No. of Restarts: 369 No. of Flips: 2624 time to process: 1 seconds.
uf250-04.cnf fulfilled No. of Restarts: 776 No. of Flips: 3398 time to process: 3 seconds.
uf250-04.cnf fulfilled No. of Restarts: 255 No. of Flips: 3670 time to process: 3 seconds.
uf250-04.cnf fulfilled No. of Restarts: 1254 No. of Flips: 3839 time to process: 5 seconds.
uf250-04.cnf fulfilled No. of Restarts: 978 No. of Flips: 1434 time to process: 10 seconds.
uf250-04.cnf fulfilled No. of Restarts: 1625 No. of Flips: 2817 time to process: 6 seconds.
uf250-04.cnf fulfilled No. of Restarts: 208 No. of Flips: 2474 time to process: 0 seconds.
uf250-04.cnf fulfilled No. of Restarts: 390 No. of Flips: 2106 time to process: 4 seconds.
uf250-04.cnf fulfilled No. of Restarts: 332 No. of Flips: 1988 time to process: 9 seconds.
uf250-04.cnf fulfilled No. of Restarts: 775 No. of Flips: 3598 time to process: 3 seconds.
uf250-04.cnf fulfilled No. of Restarts: 193 No. of Flips: 4533 time to process: 3 seconds.
uf250-04.cnf fulfilled No. of Restarts: 272 No. of Flips: 3788 time to process: 6 seconds.
uf250-04.cnf fulfilled No. of Restarts: 1841 No. of Flips: 4855 time to process: 10 seconds.
uf250-04.cnf fulfilled No. of Restarts: 308 No. of Flips: 1890 time to process: 1 seconds.
uf250-04.cnf fulfilled No. of Restarts: 1506 No. of Flips: 3460 time to process: 6 seconds.
uf250-04.cnf fulfilled No. of Restarts: 1778 No. of Flips: 4263 time to process: 7 seconds.
uf250-04.cnf fulfilled No. of Restarts: 1330 No. of Flips: 2619 time to process: 12 seconds.
uf250-04.cnf fulfilled No. of Restarts: 501 No. of Flips: 4619 time to process: 4 seconds.
uf250-04.cnf fulfilled No. of Restarts: 224 No. of Flips: 1203 time to process: 1 seconds.
uf250-04.cnf fulfilled No. of Restarts: 340 No. of Flips: 3889 time to process: 11 seconds.
uf250-04.cnf fulfilled No. of Restarts: 491 No. of Flips: 2801 time to process: 4 seconds.
uf250-04.cnf fulfilled No. of Restarts: 1254 No. of Flips: 1643 time to process: 7 seconds.
uf250-04.cnf , deadline. Restarts: 2251
uf250-04.cnf fulfilled No. of Restarts: 280 No. of Flips: 4049 time to process: 1 seconds.
uf250-04.cnf fulfilled No. of Restarts: 1687 No. of Flips: 1833 time to process: 15 seconds.
uf250-04.cnf fulfilled No. of Restarts: 1571 No. of Flips: 1493 time to process: 6 seconds.
uf250-04.cnf fulfilled No. of Restarts: 58 No. of Flips: 3993 time to process: 3 seconds.
uf250-04.cnf fulfilled No. of Restarts: 462 No. of Flips: 3802 time to process: 10 seconds.
uf250-04.cnf fulfilled No. of Restarts: 1564 No. of Flips: 1460 time to process: 7 seconds.
uf250-04.cnf fulfilled No. of Restarts: 242 No. of Flips: 1405 time to process: 2 seconds.
uf250-04.cnf fulfilled No. of Restarts: 870 No. of Flips: 3948 time to process: 7 seconds.
uf250-04.cnf fulfilled No. of Restarts: 1060 No. of Flips: 3288 time to process: 8 seconds.
uf250-04.cnf fulfilled No. of Restarts: 1040 No. of Flips: 2663 time to process: 4 seconds.
uf250-04.cnf fulfilled No. of Restarts: 360 No. of Flips: 4822 time to process: 1 seconds.
uf250-04.cnf fulfilled No. of Restarts: 185 No. of Flips: 2702 time to process: 1 seconds.
uf250-04.cnf fulfilled No. of Restarts: 182 No. of Flips: 3650 time to process: 5 seconds.
uf250-04.cnf fulfilled No. of Restarts: 34 No. of Flips: 3740 time to process: 5 seconds.
uf250-04.cnf fulfilled No. of Restarts: 1562 No. of Flips: 3974 time to process: 8 seconds.
uf250-04.cnf fulfilled No. of Restarts: 1602 No. of Flips: 4627 time to process: 8 seconds.
uf250-04.cnf fulfilled No. of Restarts: 210 No. of Flips: 2901 time to process: 1 seconds.
uf250-04.cnf fulfilled No. of Restarts: 1087 No. of Flips: 1383 time to process: 10 seconds.
uf250-04.cnf fulfilled No. of Restarts: 117 No. of Flips: 1205 time to process: 2 seconds.
uf250-04.cnf fulfilled No. of Restarts: 1755 No. of Flips: 3231 time to process: 16 seconds.
uf250-04.cnf fulfilled No. of Restarts: 595 No. of Flips: 4740 time to process: 2 seconds.
uf250-04.cnf fulfilled No. of Restarts: 1099 No. of Flips: 2300 time to process: 8 seconds.
uf250-04.cnf , deadline. Restarts: 2251
uf250-04.cnf fulfilled No. of Restarts: 46 No. of Flips: 3445 time to process: 0 seconds.
uf250-04.cnf fulfilled No. of Restarts: 248 No. of Flips: 972 time to process: 3 seconds.
uf250-04.cnf fulfilled No. of Restarts: 567 No. of Flips: 2332 time to process: 5 seconds.
uf250-04.cnf fulfilled No. of Restarts: 15 No. of Flips: 2175 time to process: 6 seconds.
uf250-04.cnf fulfilled No. of Restarts: 1340 No. of Flips: 2216 time to process: 5 seconds.
uf250-04.cnf , deadline. Restarts: 2251
uf250-04.cnf fulfilled No. of Restarts: 60 No. of Flips: 1420 time to process: 0 seconds.
uf250-04.cnf fulfilled No. of Restarts: 1988 No. of Flips: 4365 time to process: 17 seconds.
uf250-04.cnf fulfilled No. of Restarts: 47 No. of Flips: 4232 time to process: 1 seconds.
uf250-04.cnf fulfilled No. of Restarts: 643 No. of Flips: 4138 time to process: 11 seconds.
uf250-04.cnf fulfilled No. of Restarts: 344 No. of Flips: 3214 time to process: 8 seconds.
uf250-04.cnf fulfilled No. of Restarts: 239 No. of Flips: 2905 time to process: 1 seconds.
uf250-04.cnf , deadline. Restarts: 2251
uf250-04.cnf fulfilled No. of Restarts: 1148 No. of Flips: 1246 time to process: 5 seconds.
uf250-04.cnf fulfilled No. of Restarts: 2184 No. of Flips: 4123 time to process: 10 seconds.
uf250-04.cnf fulfilled No. of Restarts: 854 No. of Flips: 3062 time to process: 3 seconds.
uf250-04.cnf fulfilled No. of Restarts: 1360 No. of Flips: 2018 time to process: 6 seconds.
uf250-04.cnf fulfilled No. of Restarts: 698 No. of Flips: 3854 time to process: 5 seconds.
uf250-04.cnf fulfilled No. of Restarts: 1669 No. of Flips: 885 time to process: 7 seconds.
uf250-04.cnf fulfilled No. of Restarts: 368 No. of Flips: 2823 time to process: 3 seconds.
uf250-04.cnf fulfilled No. of Restarts: 792 No. of Flips: 1581 time to process: 4 seconds.
uf250-04.cnf fulfilled No. of Restarts: 1111 No. of Flips: 3310 time to process: 6 seconds.
uf250-04.cnf fulfilled No. of Restarts: 1086 No. of Flips: 3451 time to process: 9 seconds.
uf250-04.cnf fulfilled No. of Restarts: 1465 No. of Flips: 2188 time to process: 6 seconds.
uf250-04.cnf fulfilled No. of Restarts: 723 No. of Flips: 3798 time to process: 3 seconds.
uf250-04.cnf fulfilled No. of Restarts: 1241 No. of Flips: 1698 time to process: 6 seconds.
uf250-04.cnf fulfilled No. of Restarts: 648 No. of Flips: 3891 time to process: 6 seconds.
uf250-04.cnf fulfilled No. of Restarts: 104 No. of Flips: 3603 time to process: 3 seconds.
uf250-04.cnf fulfilled No. of Restarts: 734 No. of Flips: 3351 time to process: 3 seconds.
uf250-04.cnf fulfilled No. of Restarts: 2029 No. of Flips: 3181 time to process: 12 seconds.
uf250-04.cnf , deadline. Restarts: 2251
uf250-04.cnf fulfilled No. of Restarts: 841 No. of Flips: 3300 time to process: 3 seconds.
uf250-04.cnf fulfilled No. of Restarts: 306 No. of Flips: 4492 time to process: 7 seconds.
uf250-04.cnf fulfilled No. of Restarts: 273 No. of Flips: 4946 time to process: 2 seconds.
uf250-04.cnf fulfilled No. of Restarts: 254 No. of Flips: 4581 time to process: 1 seconds.
uf250-04.cnf fulfilled No. of Restarts: 64 No. of Flips: 2374 time to process: 9 seconds.
uf250-04.cnf fulfilled No. of Restarts: 29 No. of Flips: 4210 time to process: 2 seconds.
uf250-04.cnf , deadline. Restarts: 2251
uf250-04.cnf fulfilled No. of Restarts: 860 No. of Flips: 1799 time to process: 3 seconds.
uf250-04.cnf fulfilled No. of Restarts: 985 No. of Flips: 3305 time to process: 10 seconds.
uf250-04.cnf fulfilled No. of Restarts: 117 No. of Flips: 2556 time to process: 0 seconds.
uf250-04.cnf fulfilled No. of Restarts: 847 No. of Flips: 4659 time to process: 6 seconds.
uf250-04.cnf fulfilled No. of Restarts: 115 No. of Flips: 4919 time to process: 3 seconds.
uf250-04.cnf fulfilled No. of Restarts: 399 No. of Flips: 2791 time to process: 1 seconds.
uf250-04.cnf fulfilled No. of Restarts: 1469 No. of Flips: 3169 time to process: 7 seconds.
uf250-04.cnf fulfilled No. of Restarts: 616 No. of Flips: 2527 time to process: 5 seconds.
uf250-04.cnf fulfilled No. of Restarts: 1379 No. of Flips: 1817 time to process: 8 seconds.
uf250-04.cnf fulfilled No. of Restarts: 1961 No. of Flips: 3238 time to process: 8 seconds.
uf250-04.cnf fulfilled No. of Restarts: 1107 No. of Flips: 2372 time to process: 4 seconds.
uf250-04.cnf fulfilled No. of Restarts: 420 No. of Flips: 2849 time to process: 1 seconds.
uf250-04.cnf fulfilled No. of Restarts: 1924 No. of Flips: 1929 time to process: 9 seconds.
uf250-04.cnf fulfilled No. of Restarts: 272 No. of Flips: 1043 time to process: 1 seconds.
uf250-04.cnf fulfilled No. of Restarts: 1001 No. of Flips: 3871 time to process: 10 seconds.
uf250-04.cnf fulfilled No. of Restarts: 345 No. of Flips: 2288 time to process: 4 seconds.
uf250-04.cnf fulfilled No. of Restarts: 1444 No. of Flips: 3454 time to process: 7 seconds.
uf250-04.cnf fulfilled No. of Restarts: 1169 No. of Flips: 2340 time to process: 5 seconds.
uf250-04.cnf fulfilled No. of Restarts: 219 No. of Flips: 1662 time to process: 2 seconds.
uf250-04.cnf fulfilled No. of Restarts: 104 No. of Flips: 2042 time to process: 7 seconds.
uf250-04.cnf fulfilled No. of Restarts: 369 No. of Flips: 1889 time to process: 5 seconds.
uf250-04.cnf fulfilled No. of Restarts: 881 No. of Flips: 1236 time to process: 5 seconds.
uf250-04.cnf fulfilled No. of Restarts: 1595 No. of Flips: 1134 time to process: 10 seconds.
uf250-04.cnf fulfilled No. of Restarts: 79 No. of Flips: 4416 time to process: 7 seconds.
uf250-04.cnf fulfilled No. of Restarts: 771 No. of Flips: 1849 time to process: 3 seconds.
uf250-04.cnf fulfilled No. of Restarts: 257 No. of Flips: 1484 time to process: 1 seconds.
uf250-04.cnf fulfilled No. of Restarts: 195 No. of Flips: 1665 time to process: 7 seconds.
uf250-04.cnf fulfilled No. of Restarts: 492 No. of Flips: 3841 time to process: 4 seconds.
uf250-04.cnf fulfilled No. of Restarts: 257 No. of Flips: 3285 time to process: 3 seconds.
uf250-04.cnf fulfilled No. of Restarts: 1831 No. of Flips: 4375 time to process: 9 seconds.
uf250-04.cnf fulfilled No. of Restarts: 1963 No. of Flips: 1771 time to process: 8 seconds.
uf250-04.cnf fulfilled No. of Restarts: 711 No. of Flips: 1530 time to process: 9 seconds.
uf250-04.cnf , deadline. Restarts: 2251
uf250-04.cnf fulfilled No. of Restarts: 1138 No. of Flips: 4992 time to process: 5 seconds.
uf250-04.cnf fulfilled No. of Restarts: 126 No. of Flips: 1645 time to process: 5 seconds.
uf250-04.cnf fulfilled No. of Restarts: 271 No. of Flips: 4922 time to process: 1 seconds.
uf250-04.cnf fulfilled No. of Restarts: 945 No. of Flips: 1969 time to process: 7 seconds.
uf250-04.cnf , deadline. Restarts: 2251
uf250-04.cnf fulfilled No. of Restarts: 1716 No. of Flips: 1444 time to process: 7 seconds.
uf250-04.cnf fulfilled No. of Restarts: 1171 No. of Flips: 4382 time to process: 7 seconds.
uf250-04.cnf fulfilled No. of Restarts: 1426 No. of Flips: 2940 time to process: 10 seconds.
uf250-04.cnf fulfilled No. of Restarts: 394 No. of Flips: 4445 time to process: 1 seconds.
uf250-04.cnf fulfilled No. of Restarts: 956 No. of Flips: 3799 time to process: 6 seconds.
uf250-04.cnf , deadline. Restarts: 2251
uf250-04.cnf fulfilled No. of Restarts: 899 No. of Flips: 3219 time to process: 3 seconds.
uf250-04.cnf fulfilled No. of Restarts: 72 No. of Flips: 1485 time to process: 2 seconds.
uf250-04.cnf fulfilled No. of Restarts: 329 No. of Flips: 3529 time to process: 4 seconds.
uf250-04.cnf fulfilled No. of Restarts: 1713 No. of Flips: 4519 time to process: 7 seconds.
uf250-04.cnf fulfilled No. of Restarts: 95 No. of Flips: 3448 time to process: 1 seconds.
uf250-04.cnf fulfilled No. of Restarts: 492 No. of Flips: 1821 time to process: 3 seconds.
uf250-04.cnf fulfilled No. of Restarts: 602 No. of Flips: 4886 time to process: 7 seconds.
uf250-04.cnf fulfilled No. of Restarts: 522 No. of Flips: 4376 time to process: 4 seconds.
uf250-04.cnf fulfilled No. of Restarts: 1389 No. of Flips: 1595 time to process: 15 seconds.
uf250-04.cnf fulfilled No. of Restarts: 97 No. of Flips: 949 time to process: 0 seconds.
uf250-04.cnf fulfilled No. of Restarts: 774 No. of Flips: 4039 time to process: 4 seconds.
uf250-04.cnf fulfilled No. of Restarts: 731 No. of Flips: 3518 time to process: 7 seconds.
uf250-04.cnf fulfilled No. of Restarts: 788 No. of Flips: 1569 time to process: 3 seconds.
uf250-04.cnf fulfilled No. of Restarts: 1463 No. of Flips: 4745 time to process: 6 seconds.
uf250-04.cnf fulfilled No. of Restarts: 945 No. of Flips: 2964 time to process: 7 seconds.
uf250-04.cnf fulfilled No. of Restarts: 66 No. of Flips: 3160 time to process: 6 seconds.
uf250-04.cnf fulfilled No. of Restarts: 233 No. of Flips: 1863 time to process: 4 seconds.
uf250-04.cnf fulfilled No. of Restarts: 63 No. of Flips: 4463 time to process: 1 seconds.
uf250-04.cnf fulfilled No. of Restarts: 153 No. of Flips: 3350 time to process: 10 seconds.
uf250-04.cnf fulfilled No. of Restarts: 247 No. of Flips: 4420 time to process: 1 seconds.
uf250-04.cnf fulfilled No. of Restarts: 242 No. of Flips: 3966 time to process: 5 seconds.
uf250-04.cnf fulfilled No. of Restarts: 113 No. of Flips: 476 time to process: 2 seconds.
uf250-04.cnf fulfilled No. of Restarts: 1033 No. of Flips: 4336 time to process: 8 seconds.
uf250-04.cnf fulfilled No. of Restarts: 721 No. of Flips: 3121 time to process: 9 seconds.
uf250-04.cnf fulfilled No. of Restarts: 81 No. of Flips: 1881 time to process: 1 seconds.
uf250-04.cnf fulfilled No. of Restarts: 317 No. of Flips: 1456 time to process: 3 seconds.
uf250-04.cnf fulfilled No. of Restarts: 191 No. of Flips: 2778 time to process: 5 seconds.
uf250-04.cnf fulfilled No. of Restarts: 253 No. of Flips: 1575 time to process: 3 seconds.
uf250-04.cnf fulfilled No. of Restarts: 1154 No. of Flips: 4666 time to process: 5 seconds.
uf250-04.cnf fulfilled No. of Restarts: 309 No. of Flips: 2149 time to process: 5 seconds.
uf250-04.cnf fulfilled No. of Restarts: 96 No. of Flips: 2400 time to process: 7 seconds.
uf250-04.cnf fulfilled No. of Restarts: 300 No. of Flips: 2077 time to process: 9 seconds.
uf250-04.cnf fulfilled No. of Restarts: 849 No. of Flips: 2316 time to process: 4 seconds.
uf250-04.cnf fulfilled No. of Restarts: 1205 No. of Flips: 2947 time to process: 8 seconds.
uf250-04.cnf fulfilled No. of Restarts: 1872 No. of Flips: 4524 time to process: 9 seconds.
uf250-04.cnf fulfilled No. of Restarts: 618 No. of Flips: 4383 time to process: 2 seconds.
uf250-04.cnf fulfilled No. of Restarts: 112 No. of Flips: 4273 time to process: 4 seconds.
uf250-04.cnf fulfilled No. of Restarts: 1124 No. of Flips: 4743 time to process: 9 seconds.
uf250-04.cnf fulfilled No. of Restarts: 108 No. of Flips: 2572 time to process: 2 seconds.
uf250-04.cnf fulfilled No. of Restarts: 1356 No. of Flips: 4391 time to process: 15 seconds.
uf250-04.cnf fulfilled No. of Restarts: 773 No. of Flips: 4702 time to process: 4 seconds.
uf250-04.cnf fulfilled No. of Restarts: 1563 No. of Flips: 4913 time to process: 6 seconds.
uf250-04.cnf fulfilled No. of Restarts: 681 No. of Flips: 2992 time to process: 10 seconds.
uf250-04.cnf fulfilled No. of Restarts: 683 No. of Flips: 1567 time to process: 2 seconds.
uf250-04.cnf fulfilled No. of Restarts: 207 No. of Flips: 3384 time to process: 1 seconds.
uf250-04.cnf fulfilled No. of Restarts: 277 No. of Flips: 659 time to process: 4 seconds.
uf250-04.cnf fulfilled No. of Restarts: 1626 No. of Flips: 1660 time to process: 14 seconds.
uf250-04.cnf fulfilled No. of Restarts: 1710 No. of Flips: 3515 time to process: 7 seconds.
uf250-04.cnf fulfilled No. of Restarts: 194 No. of Flips: 4930 time to process: 3 seconds.
uf250-04.cnf fulfilled No. of Restarts: 569 No. of Flips: 4318 time to process: 3 seconds.
uf250-04.cnf fulfilled No. of Restarts: 1852 No. of Flips: 3108 time to process: 8 seconds.
uf250-04.cnf fulfilled No. of Restarts: 92 No. of Flips: 1517 time to process: 4 seconds.
uf250-04.cnf fulfilled No. of Restarts: 482 No. of Flips: 4083 time to process: 2 seconds.
uf250-04.cnf fulfilled No. of Restarts: 1673 No. of Flips: 4945 time to process: 11 seconds.
uf250-04.cnf fulfilled No. of Restarts: 1821 No. of Flips: 1178 time to process: 8 seconds.
uf250-04.cnf fulfilled No. of Restarts: 108 No. of Flips: 2556 time to process: 3 seconds.
uf250-04.cnf fulfilled No. of Restarts: 179 No. of Flips: 3765 time to process: 9 seconds.
uf250-04.cnf fulfilled No. of Restarts: 1132 No. of Flips: 4031 time to process: 6 seconds.
uf250-04.cnf fulfilled No. of Restarts: 321 No. of Flips: 4386 time to process: 4 seconds.
uf250-04.cnf fulfilled No. of Restarts: 102 No. of Flips: 2331 time to process: 8 seconds.
uf250-04.cnf fulfilled No. of Restarts: 1459 No. of Flips: 4766 time to process: 11 seconds.
uf250-04.cnf fulfilled No. of Restarts: 2094 No. of Flips: 4423 time to process: 9 seconds.
uf250-04.cnf fulfilled No. of Restarts: 374 No. of Flips: 1727 time to process: 1 seconds.
uf250-04.cnf fulfilled No. of Restarts: 766 No. of Flips: 2355 time to process: 11 seconds.
uf250-04.cnf fulfilled No. of Restarts: 891 No. of Flips: 4533 time to process: 8 seconds.
uf250-04.cnf fulfilled No. of Restarts: 1179 No. of Flips: 1323 time to process: 6 seconds.
uf250-04.cnf fulfilled No. of Restarts: 866 No. of Flips: 4627 time to process: 3 seconds.
uf250-04.cnf fulfilled No. of Restarts: 487 No. of Flips: 2927 time to process: 7 seconds.
uf250-04.cnf fulfilled No. of Restarts: 163 No. of Flips: 3499 time to process: 4 seconds.
uf250-04.cnf fulfilled No. of Restarts: 376 No. of Flips: 4263 time to process: 1 seconds.
uf250-04.cnf fulfilled No. of Restarts: 861 No. of Flips: 4865 time to process: 8 seconds.
uf250-04.cnf fulfilled No. of Restarts: 910 No. of Flips: 3092 time to process: 4 seconds.
uf250-04.cnf fulfilled No. of Restarts: 86 No. of Flips: 3706 time to process: 9 seconds.
uf250-04.cnf fulfilled No. of Restarts: 350 No. of Flips: 2891 time to process: 2 seconds.
uf250-04.cnf fulfilled No. of Restarts: 655 No. of Flips: 1742 time to process: 4 seconds.
uf250-04.cnf fulfilled No. of Restarts: 451 No. of Flips: 3642 time to process: 6 seconds.
uf250-04.cnf fulfilled No. of Restarts: 539 No. of Flips: 2740 time to process: 2 seconds.
uf250-04.cnf fulfilled No. of Restarts: 214 No. of Flips: 3391 time to process: 6 seconds.
uf250-04.cnf fulfilled No. of Restarts: 270 No. of Flips: 1645 time to process: 10 seconds.
uf250-04.cnf fulfilled No. of Restarts: 197 No. of Flips: 3052 time to process: 3 seconds.
uf250-04.cnf fulfilled No. of Restarts: 8 No. of Flips: 3302 time to process: 4 seconds.
uf250-04.cnf fulfilled No. of Restarts: 113 No. of Flips: 1719 time to process: 2 seconds.
uf250-04.cnf fulfilled No. of Restarts: 394 No. of Flips: 2400 time to process: 2 seconds.
uf250-04.cnf fulfilled No. of Restarts: 2027 No. of Flips: 1735 time to process: 8 seconds.
uf250-04.cnf fulfilled No. of Restarts: 1039 No. of Flips: 4145 time to process: 5 seconds.
uf250-04.cnf fulfilled No. of Restarts: 332 No. of Flips: 3639 time to process: 2 seconds.
uf250-04.cnf fulfilled No. of Restarts: 20 No. of Flips: 2453 time to process: 6 seconds.
uf250-04.cnf fulfilled No. of Restarts: 606 No. of Flips: 4948 time to process: 6 seconds.
uf250-04.cnf fulfilled No. of Restarts: 891 No. of Flips: 4556 time to process: 7 seconds.
uf250-04.cnf fulfilled No. of Restarts: 959 No. of Flips: 4433 time to process: 11 seconds.
uf250-04.cnf fulfilled No. of Restarts: 426 No. of Flips: 4127 time to process: 4 seconds.
uf250-04.cnf fulfilled No. of Restarts: 170 No. of Flips: 3627 time to process: 5 seconds.
uf250-04.cnf fulfilled No. of Restarts: 155 No. of Flips: 1654 time to process: 4 seconds.
uf250-04.cnf fulfilled No. of Restarts: 366 No. of Flips: 3155 time to process: 2 seconds.
uf250-04.cnf , deadline. Restarts: 2251
uf250-04.cnf fulfilled No. of Restarts: 433 No. of Flips: 2550 time to process: 1 seconds.
uf250-04.cnf fulfilled No. of Restarts: 2145 No. of Flips: 2766 time to process: 17 seconds.
uf250-04.cnf fulfilled No. of Restarts: 277 No. of Flips: 4036 time to process: 1 seconds.
uf250-04.cnf fulfilled No. of Restarts: 871 No. of Flips: 1143 time to process: 4 seconds.
uf250-04.cnf fulfilled No. of Restarts: 2141 No. of Flips: 913 time to process: 13 seconds.
uf250-04.cnf fulfilled No. of Restarts: 299 No. of Flips: 2794 time to process: 1 seconds.
uf250-04.cnf fulfilled No. of Restarts: 288 No. of Flips: 2939 time to process: 1 seconds.
uf250-04.cnf fulfilled No. of Restarts: 1628 No. of Flips: 3832 time to process: 11 seconds.
uf250-04.cnf fulfilled No. of Restarts: 1285 No. of Flips: 4085 time to process: 10 seconds.
uf250-04.cnf fulfilled No. of Restarts: 1006 No. of Flips: 3694 time to process: 4 seconds.
uf250-04.cnf fulfilled No. of Restarts: 1273 No. of Flips: 3487 time to process: 7 seconds.
uf250-04.cnf , deadline. Restarts: 2251
uf250-04.cnf fulfilled No. of Restarts: 846 No. of Flips: 3098 time to process: 3 seconds.
uf250-04.cnf fulfilled No. of Restarts: 549 No. of Flips: 1596 time to process: 8 seconds.
uf250-04.cnf fulfilled No. of Restarts: 346 No. of Flips: 2324 time to process: 2 seconds.
uf250-04.cnf fulfilled No. of Restarts: 430 No. of Flips: 4810 time to process: 8 seconds.
uf250-04.cnf fulfilled No. of Restarts: 387 No. of Flips: 2287 time to process: 6 seconds.
uf250-04.cnf fulfilled No. of Restarts: 1 No. of Flips: 3684 time to process: 3 seconds.
uf250-04.cnf fulfilled No. of Restarts: 1381 No. of Flips: 3323 time to process: 10 seconds.
uf250-04.cnf fulfilled No. of Restarts: 1644 No. of Flips: 2400 time to process: 7 seconds.
uf250-04.cnf fulfilled No. of Restarts: 1893 No. of Flips: 2767 time to process: 14 seconds.
uf250-04.cnf , deadline. Restarts: 2251
uf250-04.cnf fulfilled No. of Restarts: 688 No. of Flips: 4125 time to process: 2 seconds.
uf250-04.cnf fulfilled No. of Restarts: 1491 No. of Flips: 4352 time to process: 6 seconds.
uf250-04.cnf fulfilled No. of Restarts: 288 No. of Flips: 2682 time to process: 1 seconds.
uf250-04.cnf fulfilled No. of Restarts: 209 No. of Flips: 3885 time to process: 6 seconds.
uf250-04.cnf fulfilled No. of Restarts: 1057 No. of Flips: 3043 time to process: 14 seconds.
uf250-04.cnf fulfilled No. of Restarts: 747 No. of Flips: 4657 time to process: 3 seconds.
uf250-04.cnf fulfilled No. of Restarts: 551 No. of Flips: 4436 time to process: 8 seconds.
uf250-04.cnf fulfilled No. of Restarts: 1349 No. of Flips: 1444 time to process: 13 seconds.
uf250-04.cnf fulfilled No. of Restarts: 231 No. of Flips: 4432 time to process: 1 seconds.
uf250-04.cnf fulfilled No. of Restarts: 1111 No. of Flips: 3257 time to process: 6 seconds.
uf250-04.cnf fulfilled No. of Restarts: 266 No. of Flips: 1843 time to process: 5 seconds.
uf250-04.cnf fulfilled No. of Restarts: 65 No. of Flips: 2685 time to process: 6 seconds.
uf250-04.cnf fulfilled No. of Restarts: 21 No. of Flips: 4317 time to process: 1 seconds.
uf250-04.cnf fulfilled No. of Restarts: 60 No. of Flips: 3911 time to process: 4 seconds.
uf250-04.cnf , deadline. Restarts: 2251
uf250-04.cnf fulfilled No. of Restarts: 1693 No. of Flips: 3812 time to process: 7 seconds.
uf250-04.cnf fulfilled No. of Restarts: 50 No. of Flips: 2860 time to process: 2 seconds.
uf250-04.cnf fulfilled No. of Restarts: 1174 No. of Flips: 4233 time to process: 13 seconds.
uf250-04.cnf fulfilled No. of Restarts: 1480 No. of Flips: 4906 time to process: 9 seconds.
uf250-04.cnf fulfilled No. of Restarts: 1234 No. of Flips: 3229 time to process: 5 seconds.
uf250-04.cnf fulfilled No. of Restarts: 162 No. of Flips: 3211 time to process: 0 seconds.
uf250-04.cnf fulfilled No. of Restarts: 18 No. of Flips: 2880 time to process: 5 seconds.
uf250-04.cnf fulfilled No. of Restarts: 312 No. of Flips: 4660 time to process: 5 seconds.
uf250-04.cnf fulfilled No. of Restarts: 895 No. of Flips: 4256 time to process: 5 seconds.
uf250-04.cnf fulfilled No. of Restarts: 641 No. of Flips: 1676 time to process: 2 seconds.
uf250-04.cnf fulfilled No. of Restarts: 1188 No. of Flips: 3374 time to process: 6 seconds.
uf250-04.cnf fulfilled No. of Restarts: 538 No. of Flips: 2286 time to process: 9 seconds.
uf250-04.cnf fulfilled No. of Restarts: 1218 No. of Flips: 3020 time to process: 5 seconds.
uf250-04.cnf fulfilled No. of Restarts: 1326 No. of Flips: 1135 time to process: 7 seconds.
uf250-04.cnf fulfilled No. of Restarts: 837 No. of Flips: 4923 time to process: 6 seconds.
uf250-04.cnf , deadline. Restarts: 2251
uf250-04.cnf fulfilled No. of Restarts: 491 No. of Flips: 4893 time to process: 2 seconds.
uf250-04.cnf fulfilled No. of Restarts: 1382 No. of Flips: 2838 time to process: 5 seconds.
uf250-04.cnf fulfilled No. of Restarts: 513 No. of Flips: 3741 time to process: 3 seconds.
uf250-04.cnf fulfilled No. of Restarts: 58 No. of Flips: 3772 time to process: 6 seconds.
uf250-04.cnf fulfilled No. of Restarts: 171 No. of Flips: 1873 time to process: 1 seconds.
uf250-04.cnf fulfilled No. of Restarts: 1617 No. of Flips: 3832 time to process: 16 seconds.
uf250-04.cnf fulfilled No. of Restarts: 725 No. of Flips: 3986 time to process: 5 seconds.
uf250-04.cnf fulfilled No. of Restarts: 1372 No. of Flips: 4395 time to process: 6 seconds.
uf250-04.cnf fulfilled No. of Restarts: 147 No. of Flips: 3464 time to process: 3 seconds.
uf250-04.cnf fulfilled No. of Restarts: 308 No. of Flips: 3301 time to process: 3 seconds.
uf250-04.cnf , deadline. Restarts: 2251
uf250-04.cnf fulfilled No. of Restarts: 336 No. of Flips: 3782 time to process: 1 seconds.
uf250-04.cnf fulfilled No. of Restarts: 519 No. of Flips: 3385 time to process: 10 seconds.
uf250-04.cnf , deadline. Restarts: 2251
uf250-04.cnf fulfilled No. of Restarts: 710 No. of Flips: 4238 time to process: 3 seconds.
uf250-04.cnf fulfilled No. of Restarts: 501 No. of Flips: 2477 time to process: 8 seconds.
uf250-04.cnf fulfilled No. of Restarts: 378 No. of Flips: 4554 time to process: 3 seconds.
uf250-04.cnf fulfilled No. of Restarts: 625 No. of Flips: 3089 time to process: 4 seconds.
uf250-04.cnf fulfilled No. of Restarts: 1230 No. of Flips: 4226 time to process: 14 seconds.
uf250-04.cnf fulfilled No. of Restarts: 669 No. of Flips: 1000 time to process: 7 seconds.
uf250-04.cnf fulfilled No. of Restarts: 198 No. of Flips: 2865 time to process: 3 seconds.
uf250-04.cnf fulfilled No. of Restarts: 853 No. of Flips: 2553 time to process: 5 seconds.
uf250-04.cnf fulfilled No. of Restarts: 787 No. of Flips: 2544 time to process: 7 seconds.
uf250-04.cnf fulfilled No. of Restarts: 466 No. of Flips: 3075 time to process: 10 seconds.
uf250-04.cnf fulfilled No. of Restarts: 1205 No. of Flips: 4198 time to process: 5 seconds.
uf250-04.cnf fulfilled No. of Restarts: 387 No. of Flips: 4024 time to process: 6 seconds.
uf250-04.cnf fulfilled No. of Restarts: 98 No. of Flips: 3209 time to process: 4 seconds.
uf250-04.cnf fulfilled No. of Restarts: 651 No. of Flips: 3527 time to process: 2 seconds.
uf250-04.cnf , deadline. Restarts: 2251
uf250-04.cnf fulfilled No. of Restarts: 38 No. of Flips: 4826 time to process: 0 seconds.
uf250-04.cnf fulfilled No. of Restarts: 625 No. of Flips: 2118 time to process: 2 seconds.
uf250-04.cnf fulfilled No. of Restarts: 150 No. of Flips: 612 time to process: 6 seconds.
uf250-04.cnf fulfilled No. of Restarts: 69 No. of Flips: 1510 time to process: 4 seconds.
uf250-04.cnf fulfilled No. of Restarts: 2 No. of Flips: 2379 time to process: 0 seconds.
uf250-04.cnf fulfilled No. of Restarts: 751 No. of Flips: 4509 time to process: 8 seconds.
uf250-04.cnf fulfilled No. of Restarts: 163 No. of Flips: 2776 time to process: 1 seconds.
uf250-04.cnf fulfilled No. of Restarts: 1184 No. of Flips: 2956 time to process: 5 seconds.
uf250-04.cnf fulfilled No. of Restarts: 16 No. of Flips: 4982 time to process: 5 seconds.
uf250-04.cnf fulfilled No. of Restarts: 542 No. of Flips: 4460 time to process: 4 seconds.
uf250-04.cnf fulfilled No. of Restarts: 1050 No. of Flips: 4503 time to process: 7 seconds.
uf250-04.cnf fulfilled No. of Restarts: 931 No. of Flips: 1106 time to process: 6 seconds.
uf250-04.cnf fulfilled No. of Restarts: 898 No. of Flips: 4795 time to process: 5 seconds.
uf250-04.cnf , deadline. Restarts: 2251
uf250-04.cnf fulfilled No. of Restarts: 1528 No. of Flips: 4719 time to process: 6 seconds.
uf250-04.cnf fulfilled No. of Restarts: 1042 No. of Flips: 2660 time to process: 7 seconds.
uf250-04.cnf fulfilled No. of Restarts: 394 No. of Flips: 1875 time to process: 1 seconds.
uf250-04.cnf fulfilled No. of Restarts: 210 No. of Flips: 4402 time to process: 4 seconds.
uf250-04.cnf fulfilled No. of Restarts: 490 No. of Flips: 4262 time to process: 6 seconds.
uf250-04.cnf fulfilled No. of Restarts: 111 No. of Flips: 3035 time to process: 1 seconds.
uf250-04.cnf fulfilled No. of Restarts: 1597 No. of Flips: 4882 time to process: 13 seconds.
uf250-04.cnf fulfilled No. of Restarts: 1908 No. of Flips: 3601 time to process: 11 seconds.
uf250-04.cnf fulfilled No. of Restarts: 145 No. of Flips: 1404 time to process: 0 seconds.
uf250-04.cnf fulfilled No. of Restarts: 1026 No. of Flips: 4558 time to process: 4 seconds.
uf250-04.cnf fulfilled No. of Restarts: 1077 No. of Flips: 2075 time to process: 12 seconds.
uf250-04.cnf fulfilled No. of Restarts: 531 No. of Flips: 2654 time to process: 4 seconds.
uf250-04.cnf fulfilled No. of Restarts: 1356 No. of Flips: 2085 time to process: 5 seconds.
uf250-04.cnf fulfilled No. of Restarts: 1879 No. of Flips: 3183 time to process: 8 seconds.
uf250-04.cnf fulfilled No. of Restarts: 264 No. of Flips: 1816 time to process: 2 seconds.
uf250-04.cnf fulfilled No. of Restarts: 255 No. of Flips: 3168 time to process: 4 seconds.
uf250-04.cnf fulfilled No. of Restarts: 2011 No. of Flips: 4017 time to process: 13 seconds.
uf250-04.cnf fulfilled No. of Restarts: 1131 No. of Flips: 1569 time to process: 5 seconds.
uf250-04.cnf fulfilled No. of Restarts: 705 No. of Flips: 1149 time to process: 3 seconds.
uf250-04.cnf fulfilled No. of Restarts: 1469 No. of Flips: 4806 time to process: 6 seconds.
uf250-04.cnf fulfilled No. of Restarts: 312 No. of Flips: 2783 time to process: 1 seconds.
uf250-04.cnf fulfilled No. of Restarts: 1324 No. of Flips: 3941 time to process: 8 seconds.
uf250-04.cnf fulfilled No. of Restarts: 459 No. of Flips: 2574 time to process: 2 seconds.
uf250-04.cnf fulfilled No. of Restarts: 285 No. of Flips: 3946 time to process: 2 seconds.
uf250-04.cnf fulfilled No. of Restarts: 2086 No. of Flips: 4419 time to process: 15 seconds.
uf250-04.cnf fulfilled No. of Restarts: 111 No. of Flips: 2031 time to process: 1 seconds.
uf250-04.cnf , deadline. Restarts: 2251
uf250-04.cnf fulfilled No. of Restarts: 1045 No. of Flips: 4551 time to process: 4 seconds.
uf250-04.cnf fulfilled No. of Restarts: 53 No. of Flips: 1731 time to process: 1 seconds.
uf250-04.cnf fulfilled No. of Restarts: 411 No. of Flips: 3050 time to process: 10 seconds.
uf250-04.cnf , deadline. Restarts: 2251
uf250-04.cnf fulfilled No. of Restarts: 411 No. of Flips: 1515 time to process: 1 seconds.
uf250-04.cnf fulfilled No. of Restarts: 793 No. of Flips: 3171 time to process: 11 seconds.
uf250-04.cnf , deadline. Restarts: 2251
uf250-04.cnf fulfilled No. of Restarts: 118 No. of Flips: 995 time to process: 0 seconds.
uf250-04.cnf , deadline. Restarts: 2251
uf250-04.cnf fulfilled No. of Restarts: 1314 No. of Flips: 1794 time to process: 5 seconds.
uf250-04.cnf fulfilled No. of Restarts: 239 No. of Flips: 4014 time to process: 5 seconds.
uf250-04.cnf fulfilled No. of Restarts: 783 No. of Flips: 2080 time to process: 3 seconds.
uf250-04.cnf fulfilled No. of Restarts: 1634 No. of Flips: 2269 time to process: 8 seconds.
uf250-04.cnf fulfilled No. of Restarts: 701 No. of Flips: 4431 time to process: 4 seconds.
uf250-04.cnf fulfilled No. of Restarts: 498 No. of Flips: 1773 time to process: 2 seconds.
uf250-04.cnf , deadline. Restarts: 2251
uf250-04.cnf fulfilled No. of Restarts: 705 No. of Flips: 4644 time to process: 3 seconds.
uf250-04.cnf fulfilled No. of Restarts: 480 No. of Flips: 4621 time to process: 4 seconds.
uf250-04.cnf fulfilled No. of Restarts: 989 No. of Flips: 4927 time to process: 4 seconds.
uf250-04.cnf fulfilled No. of Restarts: 895 No. of Flips: 2358 time to process: 4 seconds.
uf250-04.cnf fulfilled No. of Restarts: 1940 No. of Flips: 3937 time to process: 11 seconds.
uf250-04.cnf fulfilled No. of Restarts: 284 No. of Flips: 2689 time to process: 1 seconds.
uf250-04.cnf fulfilled No. of Restarts: 528 No. of Flips: 3856 time to process: 3 seconds.
uf250-04.cnf fulfilled No. of Restarts: 1978 No. of Flips: 1923 time to process: 10 seconds.
uf250-04.cnf fulfilled No. of Restarts: 1912 No. of Flips: 762 time to process: 8 seconds.
uf250-04.cnf fulfilled No. of Restarts: 1153 No. of Flips: 4405 time to process: 6 seconds.
uf250-04.cnf fulfilled No. of Restarts: 789 No. of Flips: 1544 time to process: 6 seconds.
uf250-04.cnf fulfilled No. of Restarts: 431 No. of Flips: 2580 time to process: 8 seconds.
uf250-04.cnf fulfilled No. of Restarts: 1192 No. of Flips: 1790 time to process: 5 seconds.
uf250-04.cnf fulfilled No. of Restarts: 403 No. of Flips: 4324 time to process: 10 seconds.
uf250-04.cnf fulfilled No. of Restarts: 991 No. of Flips: 1527 time to process: 4 seconds.
uf250-04.cnf fulfilled No. of Restarts: 400 No. of Flips: 573 time to process: 9 seconds.
uf250-04.cnf fulfilled No. of Restarts: 730 No. of Flips: 3993 time to process: 3 seconds.
uf250-04.cnf fulfilled No. of Restarts: 1717 No. of Flips: 3152 time to process: 9 seconds.
uf250-04.cnf fulfilled No. of Restarts: 1780 No. of Flips: 2533 time to process: 9 seconds.
uf250-04.cnf fulfilled No. of Restarts: 1358 No. of Flips: 2072 time to process: 5 seconds.
uf250-04.cnf fulfilled No. of Restarts: 1449 No. of Flips: 4174 time to process: 6 seconds.
uf250-04.cnf fulfilled No. of Restarts: 1964 No. of Flips: 3961 time to process: 9 seconds.
uf250-04.cnf fulfilled No. of Restarts: 1730 No. of Flips: 2507 time to process: 7 seconds.
uf250-04.cnf fulfilled No. of Restarts: 1026 No. of Flips: 2396 time to process: 4 seconds.
uf250-04.cnf fulfilled No. of Restarts: 515 No. of Flips: 2952 time to process: 11 seconds.
uf250-04.cnf fulfilled No. of Restarts: 101 No. of Flips: 4797 time to process: 0 seconds.
uf250-04.cnf fulfilled No. of Restarts: 1800 No. of Flips: 2127 time to process: 12 seconds.
uf250-04.cnf fulfilled No. of Restarts: 705 No. of Flips: 4816 time to process: 7 seconds.
uf250-04.cnf fulfilled No. of Restarts: 764 No. of Flips: 3624 time to process: 5 seconds.
uf250-04.cnf fulfilled No. of Restarts: 551 No. of Flips: 3288 time to process: 6 seconds.
uf250-04.cnf fulfilled No. of Restarts: 111 No. of Flips: 1948 time to process: 3 seconds.
uf250-04.cnf fulfilled No. of Restarts: 1261 No. of Flips: 3069 time to process: 11 seconds.
uf250-04.cnf fulfilled No. of Restarts: 560 No. of Flips: 2760 time to process: 2 seconds.
uf250-04.cnf fulfilled No. of Restarts: 189 No. of Flips: 2616 time to process: 3 seconds.
uf250-04.cnf fulfilled No. of Restarts: 1817 No. of Flips: 4501 time to process: 10 seconds.
uf250-04.cnf fulfilled No. of Restarts: 423 No. of Flips: 3379 time to process: 2 seconds.
uf250-04.cnf fulfilled No. of Restarts: 71 No. of Flips: 4267 time to process: 7 seconds.
uf250-04.cnf fulfilled No. of Restarts: 692 No. of Flips: 4031 time to process: 3 seconds.
uf250-04.cnf fulfilled No. of Restarts: 468 No. of Flips: 1035 time to process: 4 seconds.
uf250-04.cnf fulfilled No. of Restarts: 208 No. of Flips: 4566 time to process: 4 seconds.
uf250-04.cnf fulfilled No. of Restarts: 664 No. of Flips: 3124 time to process: 3 seconds.
uf250-04.cnf fulfilled No. of Restarts: 1403 No. of Flips: 4142 time to process: 6 seconds.
uf250-04.cnf fulfilled No. of Restarts: 1221 No. of Flips: 3558 time to process: 5 seconds.
uf250-04.cnf fulfilled No. of Restarts: 196 No. of Flips: 4516 time to process: 3 seconds.
uf250-04.cnf fulfilled No. of Restarts: 844 No. of Flips: 2089 time to process: 10 seconds.
uf250-04.cnf fulfilled No. of Restarts: 503 No. of Flips: 2188 time to process: 2 seconds.
uf250-04.cnf fulfilled No. of Restarts: 1365 No. of Flips: 3213 time to process: 8 seconds.
uf250-04.cnf fulfilled No. of Restarts: 424 No. of Flips: 2326 time to process: 6 seconds.
uf250-04.cnf fulfilled No. of Restarts: 899 No. of Flips: 4640 time to process: 5 seconds.
uf250-04.cnf fulfilled No. of Restarts: 631 No. of Flips: 2638 time to process: 7 seconds.
uf250-04.cnf fulfilled No. of Restarts: 1116 No. of Flips: 3921 time to process: 4 seconds.
uf250-04.cnf fulfilled No. of Restarts: 1221 No. of Flips: 2820 time to process: 11 seconds.
uf250-04.cnf fulfilled No. of Restarts: 1169 No. of Flips: 3210 time to process: 5 seconds.
uf250-04.cnf fulfilled No. of Restarts: 1524 No. of Flips: 3650 time to process: 6 seconds.
uf250-04.cnf fulfilled No. of Restarts: 678 No. of Flips: 1931 time to process: 7 seconds.
uf250-04.cnf fulfilled No. of Restarts: 1871 No. of Flips: 3583 time to process: 10 seconds.
uf250-04.cnf fulfilled No. of Restarts: 389 No. of Flips: 4266 time to process: 1 seconds.
uf250-04.cnf fulfilled No. of Restarts: 583 No. of Flips: 3640 time to process: 11 seconds.
uf250-04.cnf fulfilled No. of Restarts: 1291 No. of Flips: 4011 time to process: 5 seconds.
uf250-04.cnf fulfilled No. of Restarts: 188 No. of Flips: 3916 time to process: 10 seconds.
uf250-04.cnf , deadline. Restarts: 2251
uf250-04.cnf fulfilled No. of Restarts: 991 No. of Flips: 3184 time to process: 4 seconds.
uf250-04.cnf fulfilled No. of Restarts: 553 No. of Flips: 4072 time to process: 6 seconds.
uf250-04.cnf fulfilled No. of Restarts: 559 No. of Flips: 928 time to process: 2 seconds.
uf250-04.cnf fulfilled No. of Restarts: 253 No. of Flips: 4731 time to process: 6 seconds.
uf250-04.cnf fulfilled No. of Restarts: 1558 No. of Flips: 3382 time to process: 9 seconds.
uf250-04.cnf , deadline. Restarts: 2251
uf250-04.cnf fulfilled No. of Restarts: 855 No. of Flips: 3258 time to process: 3 seconds.
uf250-04.cnf fulfilled No. of Restarts: 2201 No. of Flips: 2174 time to process: 15 seconds.
uf250-04.cnf fulfilled No. of Restarts: 1372 No. of Flips: 948 time to process: 6 seconds.
uf250-04.cnf fulfilled No. of Restarts: 1669 No. of Flips: 4959 time to process: 7 seconds.
uf250-04.cnf fulfilled No. of Restarts: 1524 No. of Flips: 4292 time to process: 9 seconds.
uf250-04.cnf fulfilled No. of Restarts: 208 No. of Flips: 4181 time to process: 1 seconds.
uf250-04.cnf fulfilled No. of Restarts: 1050 No. of Flips: 3299 time to process: 4 seconds.
uf250-04.cnf , deadline. Restarts: 2251
uf250-04.cnf fulfilled No. of Restarts: 544 No. of Flips: 2556 time to process: 2 seconds.
uf250-04.cnf fulfilled No. of Restarts: 1086 No. of Flips: 4467 time to process: 4 seconds.
uf250-04.cnf fulfilled No. of Restarts: 1010 No. of Flips: 1599 time to process: 6 seconds.
uf250-04.cnf fulfilled No. of Restarts: 470 No. of Flips: 4999 time to process: 4 seconds.
uf250-04.cnf fulfilled No. of Restarts: 1401 No. of Flips: 4794 time to process: 6 seconds.
uf250-04.cnf , deadline. Restarts: 2251
uf250-04.cnf fulfilled No. of Restarts: 259 No. of Flips: 1092 time to process: 1 seconds.
uf250-04.cnf fulfilled No. of Restarts: 180 No. of Flips: 3644 time to process: 0 seconds.
uf250-04.cnf fulfilled No. of Restarts: 247 No. of Flips: 1055 time to process: 8 seconds.
uf250-04.cnf fulfilled No. of Restarts: 147 No. of Flips: 4698 time to process: 0 seconds.
uf250-04.cnf fulfilled No. of Restarts: 112 No. of Flips: 3574 time to process: 3 seconds.
uf250-04.cnf fulfilled No. of Restarts: 1006 No. of Flips: 3533 time to process: 5 seconds.
uf250-04.cnf , deadline. Restarts: 2251
uf250-04.cnf fulfilled No. of Restarts: 971 No. of Flips: 1765 time to process: 4 seconds.
uf250-04.cnf fulfilled No. of Restarts: 2011 No. of Flips: 3038 time to process: 8 seconds.
uf250-04.cnf fulfilled No. of Restarts: 238 No. of Flips: 4826 time to process: 2 seconds.
uf250-04.cnf fulfilled No. of Restarts: 780 No. of Flips: 2356 time to process: 4 seconds.
uf250-04.cnf fulfilled No. of Restarts: 309 No. of Flips: 4193 time to process: 5 seconds.
uf250-04.cnf fulfilled No. of Restarts: 131 No. of Flips: 4870 time to process: 3 seconds.
uf250-04.cnf fulfilled No. of Restarts: 1145 No. of Flips: 2066 time to process: 10 seconds.
uf250-04.cnf fulfilled No. of Restarts: 351 No. of Flips: 2968 time to process: 1 seconds.
uf250-04.cnf fulfilled No. of Restarts: 164 No. of Flips: 4456 time to process: 1 seconds.
uf250-04.cnf fulfilled No. of Restarts: 212 No. of Flips: 4900 time to process: 2 seconds.
uf250-04.cnf fulfilled No. of Restarts: 2054 No. of Flips: 2424 time to process: 8 seconds.
uf250-04.cnf fulfilled No. of Restarts: 670 No. of Flips: 3832 time to process: 8 seconds.
uf250-04.cnf fulfilled No. of Restarts: 863 No. of Flips: 2840 time to process: 3 seconds.
uf250-04.cnf fulfilled No. of Restarts: 1319 No. of Flips: 2184 time to process: 9 seconds.
uf250-04.cnf fulfilled No. of Restarts: 777 No. of Flips: 1562 time to process: 3 seconds.
uf250-04.cnf fulfilled No. of Restarts: 1321 No. of Flips: 2667 time to process: 10 seconds.
uf250-04.cnf fulfilled No. of Restarts: 136 No. of Flips: 1027 time to process: 3 seconds.
uf250-04.cnf , deadline. Restarts: 2251
uf250-04.cnf fulfilled No. of Restarts: 669 No. of Flips: 4245 time to process: 3 seconds.
uf250-04.cnf fulfilled No. of Restarts: 126 No. of Flips: 2637 time to process: 7 seconds.
uf250-04.cnf fulfilled No. of Restarts: 1500 No. of Flips: 3561 time to process: 10 seconds.
uf250-04.cnf fulfilled No. of Restarts: 1115 No. of Flips: 3422 time to process: 4 seconds.
uf250-04.cnf fulfilled No. of Restarts: 177 No. of Flips: 4677 time to process: 8 seconds.
uf250-04.cnf fulfilled No. of Restarts: 890 No. of Flips: 2787 time to process: 3 seconds.
uf250-04.cnf fulfilled No. of Restarts: 423 No. of Flips: 3742 time to process: 11 seconds.
uf250-04.cnf fulfilled No. of Restarts: 464 No. of Flips: 1565 time to process: 1 seconds.
uf250-04.cnf , deadline. Restarts: 2251
uf250-04.cnf fulfilled No. of Restarts: 1110 No. of Flips: 3495 time to process: 4 seconds.
uf250-04.cnf fulfilled No. of Restarts: 435 No. of Flips: 3109 time to process: 6 seconds.
uf250-04.cnf , deadline. Restarts: 2251
uf250-04.cnf fulfilled No. of Restarts: 469 No. of Flips: 3569 time to process: 2 seconds.
uf250-04.cnf fulfilled No. of Restarts: 177 No. of Flips: 3067 time to process: 0 seconds.
uf250-04.cnf fulfilled No. of Restarts: 927 No. of Flips: 1992 time to process: 5 seconds.
uf250-04.cnf fulfilled No. of Restarts: 1301 No. of Flips: 4738 time to process: 13 seconds.
uf250-04.cnf fulfilled No. of Restarts: 1402 No. of Flips: 4115 time to process: 6 seconds.
uf250-04.cnf fulfilled No. of Restarts: 167 No. of Flips: 1652 time to process: 4 seconds.
uf250-04.cnf fulfilled No. of Restarts: 566 No. of Flips: 1968 time to process: 5 seconds.
uf250-04.cnf fulfilled No. of Restarts: 215 No. of Flips: 4261 time to process: 3 seconds.
uf250-04.cnf fulfilled No. of Restarts: 800 No. of Flips: 2137 time to process: 12 seconds.
uf250-04.cnf fulfilled No. of Restarts: 1291 No. of Flips: 4224 time to process: 7 seconds.
uf250-04.cnf fulfilled No. of Restarts: 830 No. of Flips: 3052 time to process: 6 seconds.
uf250-04.cnf fulfilled No. of Restarts: 1144 No. of Flips: 4273 time to process: 8 seconds.
uf250-04.cnf fulfilled No. of Restarts: 641 No. of Flips: 2698 time to process: 2 seconds.
uf250-04.cnf fulfilled No. of Restarts: 647 No. of Flips: 3216 time to process: 3 seconds.
uf250-04.cnf fulfilled No. of Restarts: 312 No. of Flips: 1023 time to process: 4 seconds.
uf250-04.cnf fulfilled No. of Restarts: 380 No. of Flips: 1311 time to process: 7 seconds.
uf250-04.cnf fulfilled No. of Restarts: 235 No. of Flips: 1658 time to process: 3 seconds.
uf250-04.cnf fulfilled No. of Restarts: 1854 No. of Flips: 1133 time to process: 9 seconds.
uf250-04.cnf fulfilled No. of Restarts: 101 No. of Flips: 2564 time to process: 2 seconds.
uf250-04.cnf fulfilled No. of Restarts: 249 No. of Flips: 2626 time to process: 7 seconds.
uf250-04.cnf fulfilled No. of Restarts: 49 No. of Flips: 4304 time to process: 3 seconds.
uf250-04.cnf fulfilled No. of Restarts: 28 No. of Flips: 1345 time to process: 5 seconds.
uf250-04.cnf fulfilled No. of Restarts: 73 No. of Flips: 3902 time to process: 3 seconds.
uf250-04.cnf fulfilled No. of Restarts: 1652 No. of Flips: 3117 time to process: 7 seconds.
uf250-04.cnf fulfilled No. of Restarts: 55 No. of Flips: 953 time to process: 4 seconds.
uf250-04.cnf fulfilled No. of Restarts: 1095 No. of Flips: 3624 time to process: 4 seconds.
uf250-04.cnf fulfilled No. of Restarts: 613 No. of Flips: 4104 time to process: 4 seconds.
uf250-04.cnf fulfilled No. of Restarts: 153 No. of Flips: 4077 time to process: 1 seconds.
uf250-04.cnf fulfilled No. of Restarts: 940 No. of Flips: 4325 time to process: 9 seconds.
uf250-04.cnf , deadline. Restarts: 2251
uf250-04.cnf fulfilled No. of Restarts: 101 No. of Flips: 2393 time to process: 0 seconds.
uf250-04.cnf fulfilled No. of Restarts: 1425 No. of Flips: 3986 time to process: 15 seconds.
uf250-04.cnf fulfilled No. of Restarts: 40 No. of Flips: 4715 time to process: 0 seconds.
uf250-04.cnf fulfilled No. of Restarts: 604 No. of Flips: 1207 time to process: 12 seconds.
uf250-04.cnf fulfilled No. of Restarts: 943 No. of Flips: 2992 time to process: 4 seconds.
uf250-04.cnf fulfilled No. of Restarts: 818 No. of Flips: 2734 time to process: 6 seconds.
uf250-04.cnf fulfilled No. of Restarts: 1634 No. of Flips: 3029 time to process: 7 seconds.
uf250-04.cnf fulfilled No. of Restarts: 260 No. of Flips: 3855 time to process: 1 seconds.
uf250-04.cnf fulfilled No. of Restarts: 1383 No. of Flips: 2140 time to process: 10 seconds.
uf250-04.cnf , deadline. Restarts: 2251
uf250-04.cnf fulfilled No. of Restarts: 752 No. of Flips: 4409 time to process: 3 seconds.
uf250-04.cnf fulfilled No. of Restarts: 226 No. of Flips: 1067 time to process: 0 seconds.
uf250-04.cnf fulfilled No. of Restarts: 168 No. of Flips: 2727 time to process: 6 seconds.
uf250-04.cnf fulfilled No. of Restarts: 633 No. of Flips: 4799 time to process: 6 seconds.
uf250-04.cnf fulfilled No. of Restarts: 522 No. of Flips: 3660 time to process: 5 seconds.
uf250-04.cnf fulfilled No. of Restarts: 938 No. of Flips: 3064 time to process: 5 seconds.
uf250-04.cnf fulfilled No. of Restarts: 348 No. of Flips: 2446 time to process: 8 seconds.
uf250-04.cnf fulfilled No. of Restarts: 503 No. of Flips: 4991 time to process: 9 seconds.
uf250-04.cnf fulfilled No. of Restarts: 183 No. of Flips: 1870 time to process: 1 seconds.
uf250-04.cnf fulfilled No. of Restarts: 2038 No. of Flips: 2696 time to process: 8 seconds.
uf250-04.cnf fulfilled No. of Restarts: 253 No. of Flips: 4251 time to process: 1 seconds.
uf250-04.cnf fulfilled No. of Restarts: 184 No. of Flips: 730 time to process: 2 seconds.
uf250-04.cnf fulfilled No. of Restarts: 214 No. of Flips: 1694 time to process: 2 seconds.
uf250-04.cnf fulfilled No. of Restarts: 23 No. of Flips: 2324 time to process: 3 seconds.
uf250-04.cnf fulfilled No. of Restarts: 195 No. of Flips: 2667 time to process: 0 seconds.
uf250-04.cnf fulfilled No. of Restarts: 131 No. of Flips: 2912 time to process: 5 seconds.
uf250-04.cnf fulfilled No. of Restarts: 131 No. of Flips: 760 time to process: 5 seconds.
uf250-04.cnf fulfilled No. of Restarts: 1414 No. of Flips: 4415 time to process: 15 seconds.
uf250-04.cnf fulfilled No. of Restarts: 733 No. of Flips: 1353 time to process: 4 seconds.
uf250-04.cnf fulfilled No. of Restarts: 110 No. of Flips: 2391 time to process: 0 seconds.
uf250-04.cnf fulfilled No. of Restarts: 10 No. of Flips: 4797 time to process: 4 seconds.
uf250-04.cnf fulfilled No. of Restarts: 1359 No. of Flips: 1506 time to process: 12 seconds.
uf250-04.cnf fulfilled No. of Restarts: 1411 No. of Flips: 1968 time to process: 6 seconds.
uf250-04.cnf fulfilled No. of Restarts: 1887 No. of Flips: 4399 time to process: 8 seconds.
uf250-04.cnf fulfilled No. of Restarts: 1273 No. of Flips: 4437 time to process: 6 seconds.
uf250-04.cnf fulfilled No. of Restarts: 197 No. of Flips: 1133 time to process: 0 seconds.
uf250-04.cnf fulfilled No. of Restarts: 188 No. of Flips: 3972 time to process: 8 seconds.
uf250-04.cnf fulfilled No. of Restarts: 1441 No. of Flips: 4443 time to process: 13 seconds.
uf250-04.cnf fulfilled No. of Restarts: 1803 No. of Flips: 2118 time to process: 7 seconds.
uf250-04.cnf fulfilled No. of Restarts: 286 No. of Flips: 3277 time to process: 3 seconds.
uf250-04.cnf fulfilled No. of Restarts: 153 No. of Flips: 2323 time to process: 0 seconds.
uf250-04.cnf fulfilled No. of Restarts: 582 No. of Flips: 2983 time to process: 7 seconds.
uf250-04.cnf fulfilled No. of Restarts: 333 No. of Flips: 1682 time to process: 7 seconds.
uf250-04.cnf fulfilled No. of Restarts: 191 No. of Flips: 2600 time to process: 3 seconds.
uf250-04.cnf fulfilled No. of Restarts: 215 No. of Flips: 3463 time to process: 9 seconds.
uf250-04.cnf fulfilled No. of Restarts: 448 No. of Flips: 2038 time to process: 8 seconds.
uf250-04.cnf fulfilled No. of Restarts: 471 No. of Flips: 2188 time to process: 3 seconds.
uf250-04.cnf fulfilled No. of Restarts: 141 No. of Flips: 1654 time to process: 1 seconds.
uf250-04.cnf , deadline. Restarts: 2251
uf250-04.cnf fulfilled No. of Restarts: 235 No. of Flips: 4293 time to process: 1 seconds.
uf250-04.cnf fulfilled No. of Restarts: 1539 No. of Flips: 4136 time to process: 10 seconds.
uf250-04.cnf fulfilled No. of Restarts: 524 No. of Flips: 1409 time to process: 5 seconds.
uf250-04.cnf , deadline. Restarts: 2251
uf250-04.cnf fulfilled No. of Restarts: 115 No. of Flips: 763 time to process: 0 seconds.
uf250-04.cnf , deadline. Restarts: 2251
uf250-04.cnf fulfilled No. of Restarts: 12 No. of Flips: 3719 time to process: 0 seconds.
uf250-04.cnf fulfilled No. of Restarts: 1197 No. of Flips: 2835 time to process: 6 seconds.
uf250-04.cnf fulfilled No. of Restarts: 1012 No. of Flips: 3056 time to process: 6 seconds.
uf250-04.cnf , deadline. Restarts: 2251
uf250-04.cnf fulfilled No. of Restarts: 1767 No. of Flips: 3636 time to process: 7 seconds.
uf250-04.cnf fulfilled No. of Restarts: 697 No. of Flips: 1085 time to process: 5 seconds.
uf250-04.cnf fulfilled No. of Restarts: 1615 No. of Flips: 985 time to process: 11 seconds.
uf250-04.cnf fulfilled No. of Restarts: 1225 No. of Flips: 4038 time to process: 5 seconds.
uf250-04.cnf fulfilled No. of Restarts: 691 No. of Flips: 2201 time to process: 3 seconds.
uf250-04.cnf fulfilled No. of Restarts: 472 No. of Flips: 869 time to process: 3 seconds.
uf250-04.cnf fulfilled No. of Restarts: 1328 No. of Flips: 3226 time to process: 5 seconds.
uf250-04.cnf fulfilled No. of Restarts: 1011 No. of Flips: 4683 time to process: 4 seconds.
uf250-04.cnf fulfilled No. of Restarts: 316 No. of Flips: 3886 time to process: 10 seconds.
uf250-04.cnf fulfilled No. of Restarts: 699 No. of Flips: 4390 time to process: 3 seconds.
uf250-04.cnf fulfilled No. of Restarts: 38 No. of Flips: 2309 time to process: 1 seconds.
uf250-04.cnf fulfilled No. of Restarts: 1890 No. of Flips: 633 time to process: 13 seconds.
uf250-04.cnf fulfilled No. of Restarts: 739 No. of Flips: 742 time to process: 3 seconds.
uf250-04.cnf fulfilled No. of Restarts: 2160 No. of Flips: 1381 time to process: 9 seconds.
uf250-04.cnf fulfilled No. of Restarts: 1903 No. of Flips: 1796 time to process: 8 seconds.
uf250-04.cnf , deadline. Restarts: 2251
uf250-04.cnf , deadline. Restarts: 2251
uf250-04.cnf fulfilled No. of Restarts: 474 No. of Flips: 4146 time to process: 2 seconds.
uf250-04.cnf fulfilled No. of Restarts: 443 No. of Flips: 967 time to process: 9 seconds.
uf250-04.cnf fulfilled No. of Restarts: 1790 No. of Flips: 1413 time to process: 7 seconds.
uf250-04.cnf fulfilled No. of Restarts: 2202 No. of Flips: 4720 time to process: 16 seconds.
uf250-04.cnf fulfilled No. of Restarts: 798 No. of Flips: 4310 time to process: 3 seconds.
uf250-04.cnf fulfilled No. of Restarts: 565 No. of Flips: 4957 time to process: 3 seconds.
uf250-04.cnf fulfilled No. of Restarts: 823 No. of Flips: 3647 time to process: 3 seconds.
uf250-04.cnf fulfilled No. of Restarts: 1373 No. of Flips: 958 time to process: 6 seconds.
uf250-04.cnf fulfilled No. of Restarts: 732 No. of Flips: 1553 time to process: 5 seconds.
uf250-04.cnf , deadline. Restarts: 2251
uf250-04.cnf fulfilled No. of Restarts: 1600 No. of Flips: 2466 time to process: 6 seconds.
uf250-04.cnf fulfilled No. of Restarts: 368 No. of Flips: 4968 time to process: 4 seconds.
uf250-04.cnf fulfilled No. of Restarts: 1348 No. of Flips: 4579 time to process: 8 seconds.
uf250-04.cnf fulfilled No. of Restarts: 1943 No. of Flips: 2316 time to process: 8 seconds.
uf250-04.cnf fulfilled No. of Restarts: 559 No. of Flips: 3595 time to process: 9 seconds.
uf250-04.cnf fulfilled No. of Restarts: 349 No. of Flips: 1923 time to process: 2 seconds.
uf250-04.cnf fulfilled No. of Restarts: 1071 No. of Flips: 3855 time to process: 7 seconds.
uf250-04.cnf fulfilled No. of Restarts: 347 No. of Flips: 4555 time to process: 10 seconds.
uf250-04.cnf fulfilled No. of Restarts: 19 No. of Flips: 4929 time to process: 0 seconds.
uf250-04.cnf fulfilled No. of Restarts: 1243 No. of Flips: 3091 time to process: 7 seconds.
uf250-04.cnf fulfilled No. of Restarts: 53 No. of Flips: 3682 time to process: 0 seconds.
uf250-04.cnf fulfilled No. of Restarts: 153 No. of Flips: 4976 time to process: 3 seconds.
uf250-04.cnf fulfilled No. of Restarts: 145 No. of Flips: 2176 time to process: 1 seconds.
uf250-04.cnf fulfilled No. of Restarts: 282 No. of Flips: 3616 time to process: 5 seconds.
uf250-04.cnf fulfilled No. of Restarts: 759 No. of Flips: 4192 time to process: 3 seconds.
uf250-04.cnf fulfilled No. of Restarts: 18 No. of Flips: 3936 time to process: 0 seconds.
uf250-04.cnf fulfilled No. of Restarts: 450 No. of Flips: 3155 time to process: 2 seconds.
uf250-04.cnf fulfilled No. of Restarts: 393 No. of Flips: 4225 time to process: 9 seconds.
uf250-04.cnf fulfilled No. of Restarts: 371 No. of Flips: 3833 time to process: 1 seconds.
uf250-04.cnf fulfilled No. of Restarts: 742 No. of Flips: 4526 time to process: 8 seconds.
uf250-04.cnf fulfilled No. of Restarts: 355 No. of Flips: 1948 time to process: 5 seconds.
uf250-04.cnf fulfilled No. of Restarts: 963 No. of Flips: 4272 time to process: 10 seconds.
uf250-04.cnf fulfilled No. of Restarts: 1014 No. of Flips: 4081 time to process: 4 seconds.
uf250-04.cnf fulfilled No. of Restarts: 2039 No. of Flips: 3575 time to process: 8 seconds.
uf250-04.cnf fulfilled No. of Restarts: 655 No. of Flips: 3439 time to process: 3 seconds.
uf250-04.cnf , deadline. Restarts: 2251
uf250-04.cnf fulfilled No. of Restarts: 970 No. of Flips: 3383 time to process: 4 seconds.
uf250-04.cnf fulfilled No. of Restarts: 252 No. of Flips: 4523 time to process: 6 seconds.
uf250-04.cnf fulfilled No. of Restarts: 343 No. of Flips: 3889 time to process: 4 seconds.
uf250-04.cnf fulfilled No. of Restarts: 751 No. of Flips: 4638 time to process: 5 seconds.
uf250-04.cnf fulfilled No. of Restarts: 1236 No. of Flips: 1766 time to process: 13 seconds.
uf250-04.cnf fulfilled No. of Restarts: 511 No. of Flips: 4213 time to process: 2 seconds.
uf250-04.cnf , deadline. Restarts: 2251
uf250-04.cnf fulfilled No. of Restarts: 719 No. of Flips: 3321 time to process: 3 seconds.
uf250-04.cnf , deadline. Restarts: 2251
uf250-04.cnf fulfilled No. of Restarts: 820 No. of Flips: 3172 time to process: 3 seconds.
uf250-04.cnf fulfilled No. of Restarts: 1657 No. of Flips: 4387 time to process: 7 seconds.
uf250-04.cnf fulfilled No. of Restarts: 1845 No. of Flips: 807 time to process: 8 seconds.
uf250-04.cnf fulfilled No. of Restarts: 1527 No. of Flips: 4673 time to process: 7 seconds.
uf250-04.cnf fulfilled No. of Restarts: 372 No. of Flips: 3338 time to process: 1 seconds.
uf250-04.cnf fulfilled No. of Restarts: 1188 No. of Flips: 4052 time to process: 6 seconds.
uf250-04.cnf fulfilled No. of Restarts: 241 No. of Flips: 3827 time to process: 1 seconds.
uf250-04.cnf fulfilled No. of Restarts: 102 No. of Flips: 3718 time to process: 2 seconds.
uf250-04.cnf fulfilled No. of Restarts: 755 No. of Flips: 2327 time to process: 6 seconds.
uf250-04.cnf fulfilled No. of Restarts: 271 No. of Flips: 945 time to process: 2 seconds.
uf250-04.cnf fulfilled No. of Restarts: 337 No. of Flips: 2254 time to process: 3 seconds.
uf250-04.cnf , deadline. Restarts: 2251
uf250-04.cnf , deadline. Restarts: 2251
uf250-04.cnf fulfilled No. of Restarts: 537 No. of Flips: 3153 time to process: 2 seconds.
uf250-04.cnf fulfilled No. of Restarts: 807 No. of Flips: 2998 time to process: 3 seconds.
uf250-04.cnf , deadline. Restarts: 2251
uf250-04.cnf fulfilled No. of Restarts: 2210 No. of Flips: 947 time to process: 9 seconds.
uf250-04.cnf fulfilled No. of Restarts: 1718 No. of Flips: 2671 time to process: 7 seconds.
uf250-04.cnf fulfilled No. of Restarts: 459 No. of Flips: 1963 time to process: 2 seconds.
uf250-04.cnf fulfilled No. of Restarts: 1799 No. of Flips: 5000 time to process: 8 seconds.
uf250-04.cnf fulfilled No. of Restarts: 1011 No. of Flips: 3588 time to process: 13 seconds.
uf250-04.cnf fulfilled No. of Restarts: 951 No. of Flips: 4726 time to process: 4 seconds.
uf250-04.cnf fulfilled No. of Restarts: 1812 No. of Flips: 3582 time to process: 13 seconds.
uf250-04.cnf fulfilled No. of Restarts: 588 No. of Flips: 1604 time to process: 2 seconds.
uf250-04.cnf fulfilled No. of Restarts: 2089 No. of Flips: 2703 time to process: 15 seconds.
uf250-04.cnf fulfilled No. of Restarts: 1043 No. of Flips: 4337 time to process: 4 seconds.
uf250-04.cnf fulfilled No. of Restarts: 653 No. of Flips: 2435 time to process: 2 seconds.
uf250-04.cnf fulfilled No. of Restarts: 1911 No. of Flips: 3899 time to process: 11 seconds.
uf250-04.cnf fulfilled No. of Restarts: 35 No. of Flips: 1830 time to process: 0 seconds.
uf250-04.cnf fulfilled No. of Restarts: 1281 No. of Flips: 3206 time to process: 6 seconds.
uf250-04.cnf fulfilled No. of Restarts: 304 No. of Flips: 4928 time to process: 10 seconds.
uf250-04.cnf fulfilled No. of Restarts: 140 No. of Flips: 1650 time to process: 3 seconds.
uf250-04.cnf fulfilled No. of Restarts: 1297 No. of Flips: 4580 time to process: 13 seconds.
uf250-04.cnf fulfilled No. of Restarts: 70 No. of Flips: 2614 time to process: 0 seconds.
uf250-04.cnf fulfilled No. of Restarts: 1853 No. of Flips: 2798 time to process: 8 seconds.
uf250-04.cnf fulfilled No. of Restarts: 1171 No. of Flips: 1557 time to process: 6 seconds.
uf250-04.cnf fulfilled No. of Restarts: 530 No. of Flips: 3462 time to process: 2 seconds.
uf250-04.cnf fulfilled No. of Restarts: 248 No. of Flips: 4726 time to process: 1 seconds.
uf250-04.cnf , deadline. Restarts: 2251
uf250-04.cnf fulfilled No. of Restarts: 24 No. of Flips: 3809 time to process: 0 seconds.
uf250-04.cnf fulfilled No. of Restarts: 357 No. of Flips: 4605 time to process: 11 seconds.
uf250-04.cnf fulfilled No. of Restarts: 242 No. of Flips: 3889 time to process: 4 seconds.
uf250-04.cnf fulfilled No. of Restarts: 1070 No. of Flips: 3138 time to process: 10 seconds.
uf250-04.cnf fulfilled No. of Restarts: 129 No. of Flips: 4016 time to process: 4 seconds.
uf250-04.cnf fulfilled No. of Restarts: 1198 No. of Flips: 727 time to process: 6 seconds.
uf250-04.cnf fulfilled No. of Restarts: 435 No. of Flips: 3174 time to process: 5 seconds.
uf250-04.cnf fulfilled No. of Restarts: 18 No. of Flips: 3812 time to process: 4 seconds.
uf250-04.cnf fulfilled No. of Restarts: 403 No. of Flips: 4643 time to process: 6 seconds.
uf250-04.cnf fulfilled No. of Restarts: 362 No. of Flips: 1439 time to process: 4 seconds.
uf250-04.cnf fulfilled No. of Restarts: 64 No. of Flips: 1614 time to process: 9 seconds.
uf250-04.cnf fulfilled No. of Restarts: 209 No. of Flips: 3821 time to process: 0 seconds.
uf250-04.cnf fulfilled No. of Restarts: 2066 No. of Flips: 997 time to process: 10 seconds.
uf250-04.cnf fulfilled No. of Restarts: 345 No. of Flips: 1307 time to process: 1 seconds.
uf250-04.cnf fulfilled No. of Restarts: 1895 No. of Flips: 2491 time to process: 12 seconds.
uf250-04.cnf fulfilled No. of Restarts: 550 No. of Flips: 4361 time to process: 6 seconds.
uf250-04.cnf fulfilled No. of Restarts: 56 No. of Flips: 4689 time to process: 1 seconds.
uf250-04.cnf fulfilled No. of Restarts: 692 No. of Flips: 1288 time to process: 5 seconds.
uf250-04.cnf fulfilled No. of Restarts: 434 No. of Flips: 3244 time to process: 5 seconds.
uf250-04.cnf fulfilled No. of Restarts: 485 No. of Flips: 2929 time to process: 6 seconds.
uf250-04.cnf fulfilled No. of Restarts: 967 No. of Flips: 3771 time to process: 13 seconds.
uf250-04.cnf fulfilled No. of Restarts: 72 No. of Flips: 4965 time to process: 0 seconds.
uf250-04.cnf fulfilled No. of Restarts: 526 No. of Flips: 4548 time to process: 6 seconds.
uf250-04.cnf fulfilled No. of Restarts: 513 No. of Flips: 4748 time to process: 5 seconds.
uf250-04.cnf fulfilled No. of Restarts: 1273 No. of Flips: 1695 time to process: 13 seconds.
uf250-04.cnf fulfilled No. of Restarts: 1786 No. of Flips: 4833 time to process: 8 seconds.
uf250-04.cnf fulfilled No. of Restarts: 709 No. of Flips: 2349 time to process: 4 seconds.
uf250-04.cnf fulfilled No. of Restarts: 15 No. of Flips: 1357 time to process: 4 seconds.
uf250-04.cnf fulfilled No. of Restarts: 1026 No. of Flips: 2110 time to process: 4 seconds.
uf250-04.cnf fulfilled No. of Restarts: 1589 No. of Flips: 2049 time to process: 8 seconds.
uf250-04.cnf fulfilled No. of Restarts: 425 No. of Flips: 4946 time to process: 11 seconds.
uf250-04.cnf fulfilled No. of Restarts: 1152 No. of Flips: 2243 time to process: 4 seconds.
uf250-04.cnf fulfilled No. of Restarts: 170 No. of Flips: 1693 time to process: 7 seconds.
uf250-04.cnf fulfilled No. of Restarts: 132 No. of Flips: 1765 time to process: 1 seconds.
uf250-04.cnf , deadline. Restarts: 2251
uf250-04.cnf fulfilled No. of Restarts: 743 No. of Flips: 2078 time to process: 3 seconds.
uf250-04.cnf fulfilled No. of Restarts: 1012 No. of Flips: 3501 time to process: 4 seconds.
uf250-04.cnf fulfilled No. of Restarts: 1773 No. of Flips: 2158 time to process: 10 seconds.
uf250-04.cnf fulfilled No. of Restarts: 330 No. of Flips: 1480 time to process: 2 seconds.
uf250-04.cnf fulfilled No. of Restarts: 1736 No. of Flips: 1833 time to process: 7 seconds.
uf250-04.cnf fulfilled No. of Restarts: 857 No. of Flips: 2930 time to process: 4 seconds.
uf250-04.cnf , deadline. Restarts: 2251
uf250-04.cnf fulfilled No. of Restarts: 1656 No. of Flips: 1125 time to process: 6 seconds.
uf250-04.cnf fulfilled No. of Restarts: 508 No. of Flips: 829 time to process: 4 seconds.
uf250-04.cnf fulfilled No. of Restarts: 361 No. of Flips: 1857 time to process: 4 seconds.
uf250-04.cnf fulfilled No. of Restarts: 1849 No. of Flips: 3812 time to process: 11 seconds.
uf250-04.cnf fulfilled No. of Restarts: 217 No. of Flips: 1695 time to process: 0 seconds.
uf250-04.cnf fulfilled No. of Restarts: 1004 No. of Flips: 1022 time to process: 9 seconds.
uf250-04.cnf fulfilled No. of Restarts: 564 No. of Flips: 4705 time to process: 2 seconds.
uf250-04.cnf fulfilled No. of Restarts: 130 No. of Flips: 1753 time to process: 1 seconds.
uf250-04.cnf fulfilled No. of Restarts: 641 No. of Flips: 3812 time to process: 8 seconds.
uf250-04.cnf fulfilled No. of Restarts: 1588 No. of Flips: 2551 time to process: 10 seconds.
uf250-04.cnf fulfilled No. of Restarts: 129 No. of Flips: 1213 time to process: 0 seconds.
uf250-04.cnf fulfilled No. of Restarts: 317 No. of Flips: 4922 time to process: 3 seconds.
uf250-04.cnf fulfilled No. of Restarts: 625 No. of Flips: 3843 time to process: 9 seconds.
uf250-04.cnf fulfilled No. of Restarts: 58 No. of Flips: 2823 time to process: 0 seconds.
uf250-04.cnf fulfilled No. of Restarts: 1280 No. of Flips: 1852 time to process: 9 seconds.
uf250-04.cnf fulfilled No. of Restarts: 411 No. of Flips: 3794 time to process: 2 seconds.
uf250-04.cnf fulfilled No. of Restarts: 1608 No. of Flips: 1497 time to process: 11 seconds.
uf250-04.cnf fulfilled No. of Restarts: 807 No. of Flips: 2205 time to process: 3 seconds.
uf250-04.cnf fulfilled No. of Restarts: 282 No. of Flips: 3156 time to process: 2 seconds.
uf250-04.cnf fulfilled No. of Restarts: 139 No. of Flips: 3374 time to process: 1 seconds.
uf250-04.cnf fulfilled No. of Restarts: 621 No. of Flips: 2609 time to process: 6 seconds.
uf250-04.cnf , deadline. Restarts: 2251
uf250-04.cnf fulfilled No. of Restarts: 693 No. of Flips: 3852 time to process: 2 seconds.
uf250-04.cnf fulfilled No. of Restarts: 7 No. of Flips: 2727 time to process: 0 seconds.
uf250-04.cnf fulfilled No. of Restarts: 863 No. of Flips: 3369 time to process: 9 seconds.
uf250-04.cnf fulfilled No. of Restarts: 27 No. of Flips: 4726 time to process: 0 seconds.
uf250-04.cnf , deadline. Restarts: 2251
uf250-04.cnf , deadline. Restarts: 2251
uf250-04.cnf fulfilled No. of Restarts: 975 No. of Flips: 2136 time to process: 3 seconds.
uf250-04.cnf fulfilled No. of Restarts: 180 No. of Flips: 4231 time to process: 4 seconds.
uf250-04.cnf fulfilled No. of Restarts: 1242 No. of Flips: 3894 time to process: 6 seconds.
uf250-04.cnf fulfilled No. of Restarts: 373 No. of Flips: 2966 time to process: 5 seconds.
