# Supplementary material for: Completion Probabilities and Parallel Restart Strategies under an Imposed Deadline
Source: PLoS One. 2016 Oct 12;11(10):e0164605. doi: 10.1371/journal.pone.0164605 (PMC5061357; doi:10.1371/journal.pone.0164605)
Supplement: S1 File — The file “S1_File.zip” is the data gathered from the experiments regarding completion probability. (ZIP) [file pone.0164605.s004.zip › results_Multi_r2350.144.txt]

uf250-04.cnf fulfilled No. of Restarts: 32 No. of Flips: 4281 time to process: 0 seconds.
uf250-04.cnf , deadline. Restarts: 2350
uf250-04.cnf fulfilled No. of Restarts: 493 No. of Flips: 1308 time to process: 2 seconds.
uf250-04.cnf fulfilled No. of Restarts: 1288 No. of Flips: 2969 time to process: 13 seconds.
uf250-04.cnf fulfilled No. of Restarts: 136 No. of Flips: 3952 time to process: 0 seconds.
uf250-04.cnf fulfilled No. of Restarts: 272 No. of Flips: 1532 time to process: 5 seconds.
uf250-04.cnf fulfilled No. of Restarts: 206 No. of Flips: 4506 time to process: 10 seconds.
uf250-04.cnf fulfilled No. of Restarts: 656 No. of Flips: 976 time to process: 2 seconds.
uf250-04.cnf fulfilled No. of Restarts: 609 No. of Flips: 4651 time to process: 3 seconds.
uf250-04.cnf fulfilled No. of Restarts: 583 No. of Flips: 4407 time to process: 2 seconds.
uf250-04.cnf fulfilled No. of Restarts: 172 No. of Flips: 2824 time to process: 4 seconds.
uf250-04.cnf fulfilled No. of Restarts: 1168 No. of Flips: 3485 time to process: 9 seconds.
uf250-04.cnf fulfilled No. of Restarts: 198 No. of Flips: 2333 time to process: 0 seconds.
uf250-04.cnf fulfilled No. of Restarts: 555 No. of Flips: 2256 time to process: 7 seconds.
uf250-04.cnf fulfilled No. of Restarts: 993 No. of Flips: 2644 time to process: 12 seconds.
uf250-04.cnf fulfilled No. of Restarts: 283 No. of Flips: 4421 time to process: 5 seconds.
uf250-04.cnf fulfilled No. of Restarts: 578 No. of Flips: 682 time to process: 7 seconds.
uf250-04.cnf fulfilled No. of Restarts: 714 No. of Flips: 4541 time to process: 9 seconds.
uf250-04.cnf fulfilled No. of Restarts: 582 No. of Flips: 3581 time to process: 4 seconds.
uf250-04.cnf , deadline. Restarts: 2350
uf250-04.cnf fulfilled No. of Restarts: 45 No. of Flips: 942 time to process: 0 seconds.
uf250-04.cnf fulfilled No. of Restarts: 574 No. of Flips: 3179 time to process: 2 seconds.
uf250-04.cnf fulfilled No. of Restarts: 412 No. of Flips: 1631 time to process: 9 seconds.
uf250-04.cnf fulfilled No. of Restarts: 256 No. of Flips: 4477 time to process: 9 seconds.
uf250-04.cnf fulfilled No. of Restarts: 671 No. of Flips: 3748 time to process: 6 seconds.
uf250-04.cnf fulfilled No. of Restarts: 846 No. of Flips: 3654 time to process: 4 seconds.
uf250-04.cnf fulfilled No. of Restarts: 1010 No. of Flips: 3517 time to process: 5 seconds.
uf250-04.cnf fulfilled No. of Restarts: 1178 No. of Flips: 3779 time to process: 5 seconds.
uf250-04.cnf fulfilled No. of Restarts: 346 No. of Flips: 1939 time to process: 2 seconds.
uf250-04.cnf fulfilled No. of Restarts: 1928 No. of Flips: 2142 time to process: 8 seconds.
uf250-04.cnf fulfilled No. of Restarts: 371 No. of Flips: 4097 time to process: 3 seconds.
uf250-04.cnf fulfilled No. of Restarts: 601 No. of Flips: 2980 time to process: 5 seconds.
uf250-04.cnf fulfilled No. of Restarts: 642 No. of Flips: 3513 time to process: 4 seconds.
uf250-04.cnf fulfilled No. of Restarts: 1740 No. of Flips: 3783 time to process: 7 seconds.
uf250-04.cnf fulfilled No. of Restarts: 403 No. of Flips: 3943 time to process: 2 seconds.
uf250-04.cnf fulfilled No. of Restarts: 1271 No. of Flips: 2482 time to process: 9 seconds.
uf250-04.cnf fulfilled No. of Restarts: 643 No. of Flips: 2838 time to process: 7 seconds.
uf250-04.cnf fulfilled No. of Restarts: 1705 No. of Flips: 3503 time to process: 7 seconds.
uf250-04.cnf fulfilled No. of Restarts: 1157 No. of Flips: 2733 time to process: 12 seconds.
uf250-04.cnf fulfilled No. of Restarts: 1271 No. of Flips: 4800 time to process: 5 seconds.
uf250-04.cnf fulfilled No. of Restarts: 2133 No. of Flips: 2054 time to process: 9 seconds.
uf250-04.cnf fulfilled No. of Restarts: 277 No. of Flips: 3025 time to process: 1 seconds.
uf250-04.cnf , deadline. Restarts: 2350
uf250-04.cnf fulfilled No. of Restarts: 18 No. of Flips: 3592 time to process: 0 seconds.
uf250-04.cnf fulfilled No. of Restarts: 1317 No. of Flips: 2572 time to process: 11 seconds.
uf250-04.cnf fulfilled No. of Restarts: 695 No. of Flips: 975 time to process: 2 seconds.
uf250-04.cnf fulfilled No. of Restarts: 1948 No. of Flips: 4809 time to process: 14 seconds.
uf250-04.cnf fulfilled No. of Restarts: 466 No. of Flips: 2064 time to process: 3 seconds.
uf250-04.cnf fulfilled No. of Restarts: 498 No. of Flips: 1745 time to process: 8 seconds.
uf250-04.cnf fulfilled No. of Restarts: 1602 No. of Flips: 4775 time to process: 10 seconds.
uf250-04.cnf fulfilled No. of Restarts: 177 No. of Flips: 4806 time to process: 5 seconds.
uf250-04.cnf fulfilled No. of Restarts: 56 No. of Flips: 2747 time to process: 1 seconds.
uf250-04.cnf fulfilled No. of Restarts: 137 No. of Flips: 3648 time to process: 3 seconds.
uf250-04.cnf fulfilled No. of Restarts: 1500 No. of Flips: 3872 time to process: 9 seconds.
uf250-04.cnf fulfilled No. of Restarts: 1026 No. of Flips: 2743 time to process: 4 seconds.
uf250-04.cnf fulfilled No. of Restarts: 43 No. of Flips: 2754 time to process: 5 seconds.
uf250-04.cnf fulfilled No. of Restarts: 126 No. of Flips: 2903 time to process: 1 seconds.
uf250-04.cnf fulfilled No. of Restarts: 81 No. of Flips: 2293 time to process: 8 seconds.
uf250-04.cnf fulfilled No. of Restarts: 649 No. of Flips: 1536 time to process: 6 seconds.
uf250-04.cnf fulfilled No. of Restarts: 1049 No. of Flips: 4948 time to process: 4 seconds.
uf250-04.cnf fulfilled No. of Restarts: 857 No. of Flips: 1891 time to process: 3 seconds.
uf250-04.cnf fulfilled No. of Restarts: 1457 No. of Flips: 2749 time to process: 6 seconds.
uf250-04.cnf fulfilled No. of Restarts: 2026 No. of Flips: 4504 time to process: 11 seconds.
uf250-04.cnf fulfilled No. of Restarts: 589 No. of Flips: 4134 time to process: 7 seconds.
uf250-04.cnf fulfilled No. of Restarts: 1564 No. of Flips: 2857 time to process: 9 seconds.
uf250-04.cnf fulfilled No. of Restarts: 676 No. of Flips: 4752 time to process: 6 seconds.
uf250-04.cnf fulfilled No. of Restarts: 0 No. of Flips: 4691 time to process: 4 seconds.
uf250-04.cnf fulfilled No. of Restarts: 223 No. of Flips: 4399 time to process: 3 seconds.
uf250-04.cnf fulfilled No. of Restarts: 65 No. of Flips: 2629 time to process: 6 seconds.
uf250-04.cnf fulfilled No. of Restarts: 686 No. of Flips: 4378 time to process: 11 seconds.
uf250-04.cnf fulfilled No. of Restarts: 1905 No. of Flips: 4223 time to process: 8 seconds.
uf250-04.cnf fulfilled No. of Restarts: 391 No. of Flips: 3100 time to process: 4 seconds.
uf250-04.cnf fulfilled No. of Restarts: 233 No. of Flips: 3486 time to process: 8 seconds.
uf250-04.cnf fulfilled No. of Restarts: 198 No. of Flips: 4106 time to process: 7 seconds.
uf250-04.cnf fulfilled No. of Restarts: 157 No. of Flips: 4443 time to process: 0 seconds.
uf250-04.cnf fulfilled No. of Restarts: 109 No. of Flips: 2563 time to process: 2 seconds.
uf250-04.cnf fulfilled No. of Restarts: 1231 No. of Flips: 4373 time to process: 9 seconds.
uf250-04.cnf fulfilled No. of Restarts: 457 No. of Flips: 4354 time to process: 2 seconds.
uf250-04.cnf fulfilled No. of Restarts: 1217 No. of Flips: 4462 time to process: 8 seconds.
uf250-04.cnf fulfilled No. of Restarts: 2264 No. of Flips: 3651 time to process: 11 seconds.
uf250-04.cnf fulfilled No. of Restarts: 2127 No. of Flips: 2887 time to process: 9 seconds.
uf250-04.cnf fulfilled No. of Restarts: 1154 No. of Flips: 3056 time to process: 11 seconds.
uf250-04.cnf fulfilled No. of Restarts: 1620 No. of Flips: 2725 time to process: 6 seconds.
uf250-04.cnf fulfilled No. of Restarts: 1470 No. of Flips: 2005 time to process: 10 seconds.
uf250-04.cnf fulfilled No. of Restarts: 447 No. of Flips: 1325 time to process: 4 seconds.
uf250-04.cnf fulfilled No. of Restarts: 557 No. of Flips: 1542 time to process: 7 seconds.
uf250-04.cnf fulfilled No. of Restarts: 1649 No. of Flips: 3488 time to process: 15 seconds.
uf250-04.cnf fulfilled No. of Restarts: 54 No. of Flips: 3587 time to process: 0 seconds.
uf250-04.cnf fulfilled No. of Restarts: 53 No. of Flips: 4930 time to process: 0 seconds.
uf250-04.cnf fulfilled No. of Restarts: 1356 No. of Flips: 4324 time to process: 6 seconds.
uf250-04.cnf fulfilled No. of Restarts: 968 No. of Flips: 2722 time to process: 4 seconds.
uf250-04.cnf fulfilled No. of Restarts: 1527 No. of Flips: 4898 time to process: 6 seconds.
uf250-04.cnf fulfilled No. of Restarts: 1038 No. of Flips: 4961 time to process: 6 seconds.
uf250-04.cnf fulfilled No. of Restarts: 444 No. of Flips: 4981 time to process: 2 seconds.
uf250-04.cnf fulfilled No. of Restarts: 968 No. of Flips: 3657 time to process: 6 seconds.
uf250-04.cnf fulfilled No. of Restarts: 2143 No. of Flips: 3576 time to process: 12 seconds.
uf250-04.cnf fulfilled No. of Restarts: 163 No. of Flips: 2394 time to process: 0 seconds.
uf250-04.cnf fulfilled No. of Restarts: 370 No. of Flips: 1715 time to process: 3 seconds.
uf250-04.cnf fulfilled No. of Restarts: 1096 No. of Flips: 2409 time to process: 12 seconds.
uf250-04.cnf fulfilled No. of Restarts: 614 No. of Flips: 1040 time to process: 4 seconds.
uf250-04.cnf , deadline. Restarts: 2350
uf250-04.cnf , deadline. Restarts: 2350
uf250-04.cnf fulfilled No. of Restarts: 19 No. of Flips: 2659 time to process: 0 seconds.
uf250-04.cnf fulfilled No. of Restarts: 1831 No. of Flips: 3391 time to process: 7 seconds.
uf250-04.cnf fulfilled No. of Restarts: 179 No. of Flips: 2924 time to process: 2 seconds.
uf250-04.cnf fulfilled No. of Restarts: 332 No. of Flips: 1268 time to process: 7 seconds.
uf250-04.cnf fulfilled No. of Restarts: 725 No. of Flips: 2266 time to process: 5 seconds.
uf250-04.cnf fulfilled No. of Restarts: 606 No. of Flips: 1700 time to process: 4 seconds.
uf250-04.cnf fulfilled No. of Restarts: 1547 No. of Flips: 3968 time to process: 6 seconds.
uf250-04.cnf fulfilled No. of Restarts: 268 No. of Flips: 4379 time to process: 1 seconds.
uf250-04.cnf fulfilled No. of Restarts: 796 No. of Flips: 2999 time to process: 3 seconds.
uf250-04.cnf fulfilled No. of Restarts: 1779 No. of Flips: 2205 time to process: 10 seconds.
uf250-04.cnf fulfilled No. of Restarts: 552 No. of Flips: 1896 time to process: 8 seconds.
uf250-04.cnf fulfilled No. of Restarts: 623 No. of Flips: 1618 time to process: 3 seconds.
uf250-04.cnf fulfilled No. of Restarts: 295 No. of Flips: 2139 time to process: 10 seconds.
uf250-04.cnf fulfilled No. of Restarts: 731 No. of Flips: 2921 time to process: 3 seconds.
uf250-04.cnf fulfilled No. of Restarts: 919 No. of Flips: 1158 time to process: 8 seconds.
uf250-04.cnf , deadline. Restarts: 2350
uf250-04.cnf fulfilled No. of Restarts: 890 No. of Flips: 4665 time to process: 3 seconds.
uf250-04.cnf fulfilled No. of Restarts: 464 No. of Flips: 3080 time to process: 2 seconds.
uf250-04.cnf fulfilled No. of Restarts: 1256 No. of Flips: 3439 time to process: 6 seconds.
uf250-04.cnf fulfilled No. of Restarts: 1413 No. of Flips: 3925 time to process: 7 seconds.
uf250-04.cnf fulfilled No. of Restarts: 839 No. of Flips: 3154 time to process: 4 seconds.
uf250-04.cnf fulfilled No. of Restarts: 1071 No. of Flips: 4896 time to process: 5 seconds.
uf250-04.cnf fulfilled No. of Restarts: 1068 No. of Flips: 2260 time to process: 5 seconds.
uf250-04.cnf fulfilled No. of Restarts: 2116 No. of Flips: 3023 time to process: 14 seconds.
uf250-04.cnf fulfilled No. of Restarts: 862 No. of Flips: 3594 time to process: 5 seconds.
uf250-04.cnf fulfilled No. of Restarts: 537 No. of Flips: 810 time to process: 2 seconds.
uf250-04.cnf fulfilled No. of Restarts: 1689 No. of Flips: 4970 time to process: 9 seconds.
uf250-04.cnf fulfilled No. of Restarts: 500 No. of Flips: 3700 time to process: 5 seconds.
uf250-04.cnf fulfilled No. of Restarts: 469 No. of Flips: 1719 time to process: 3 seconds.
uf250-04.cnf fulfilled No. of Restarts: 103 No. of Flips: 4294 time to process: 2 seconds.
uf250-04.cnf fulfilled No. of Restarts: 179 No. of Flips: 3117 time to process: 5 seconds.
uf250-04.cnf fulfilled No. of Restarts: 17 No. of Flips: 4963 time to process: 3 seconds.
uf250-04.cnf fulfilled No. of Restarts: 885 No. of Flips: 1583 time to process: 3 seconds.
uf250-04.cnf fulfilled No. of Restarts: 1038 No. of Flips: 2031 time to process: 11 seconds.
uf250-04.cnf fulfilled No. of Restarts: 765 No. of Flips: 4966 time to process: 3 seconds.
uf250-04.cnf fulfilled No. of Restarts: 366 No. of Flips: 3814 time to process: 2 seconds.
uf250-04.cnf fulfilled No. of Restarts: 1110 No. of Flips: 4129 time to process: 4 seconds.
uf250-04.cnf fulfilled No. of Restarts: 415 No. of Flips: 3206 time to process: 6 seconds.
uf250-04.cnf fulfilled No. of Restarts: 791 No. of Flips: 2130 time to process: 6 seconds.
uf250-04.cnf fulfilled No. of Restarts: 368 No. of Flips: 3492 time to process: 5 seconds.
uf250-04.cnf fulfilled No. of Restarts: 1510 No. of Flips: 2351 time to process: 10 seconds.
uf250-04.cnf fulfilled No. of Restarts: 1029 No. of Flips: 3686 time to process: 5 seconds.
uf250-04.cnf fulfilled No. of Restarts: 377 No. of Flips: 3210 time to process: 1 seconds.
uf250-04.cnf fulfilled No. of Restarts: 1302 No. of Flips: 1387 time to process: 5 seconds.
uf250-04.cnf fulfilled No. of Restarts: 2043 No. of Flips: 4311 time to process: 12 seconds.
uf250-04.cnf , deadline. Restarts: 2350
uf250-04.cnf fulfilled No. of Restarts: 134 No. of Flips: 2209 time to process: 0 seconds.
uf250-04.cnf fulfilled No. of Restarts: 428 No. of Flips: 4849 time to process: 1 seconds.
uf250-04.cnf fulfilled No. of Restarts: 816 No. of Flips: 1391 time to process: 5 seconds.
uf250-04.cnf fulfilled No. of Restarts: 1173 No. of Flips: 2561 time to process: 7 seconds.
uf250-04.cnf fulfilled No. of Restarts: 553 No. of Flips: 2664 time to process: 3 seconds.
uf250-04.cnf fulfilled No. of Restarts: 69 No. of Flips: 3577 time to process: 5 seconds.
uf250-04.cnf fulfilled No. of Restarts: 2316 No. of Flips: 2898 time to process: 19 seconds.
uf250-04.cnf fulfilled No. of Restarts: 126 No. of Flips: 4388 time to process: 0 seconds.
uf250-04.cnf , deadline. Restarts: 2350
uf250-04.cnf fulfilled No. of Restarts: 353 No. of Flips: 2321 time to process: 1 seconds.
uf250-04.cnf fulfilled No. of Restarts: 1177 No. of Flips: 4620 time to process: 5 seconds.
uf250-04.cnf fulfilled No. of Restarts: 63 No. of Flips: 2897 time to process: 5 seconds.
uf250-04.cnf fulfilled No. of Restarts: 1431 No. of Flips: 3341 time to process: 8 seconds.
uf250-04.cnf fulfilled No. of Restarts: 65 No. of Flips: 1448 time to process: 2 seconds.
uf250-04.cnf fulfilled No. of Restarts: 217 No. of Flips: 4132 time to process: 6 seconds.
uf250-04.cnf , deadline. Restarts: 2350
uf250-04.cnf fulfilled No. of Restarts: 435 No. of Flips: 1001 time to process: 1 seconds.
uf250-04.cnf fulfilled No. of Restarts: 604 No. of Flips: 1820 time to process: 3 seconds.
uf250-04.cnf fulfilled No. of Restarts: 251 No. of Flips: 4771 time to process: 8 seconds.
uf250-04.cnf fulfilled No. of Restarts: 1960 No. of Flips: 4813 time to process: 8 seconds.
uf250-04.cnf fulfilled No. of Restarts: 590 No. of Flips: 3581 time to process: 11 seconds.
uf250-04.cnf fulfilled No. of Restarts: 1802 No. of Flips: 3334 time to process: 7 seconds.
uf250-04.cnf fulfilled No. of Restarts: 89 No. of Flips: 4518 time to process: 0 seconds.
uf250-04.cnf fulfilled No. of Restarts: 498 No. of Flips: 4722 time to process: 6 seconds.
uf250-04.cnf fulfilled No. of Restarts: 416 No. of Flips: 2748 time to process: 5 seconds.
uf250-04.cnf fulfilled No. of Restarts: 67 No. of Flips: 4811 time to process: 9 seconds.
uf250-04.cnf fulfilled No. of Restarts: 436 No. of Flips: 4842 time to process: 3 seconds.
uf250-04.cnf fulfilled No. of Restarts: 40 No. of Flips: 2741 time to process: 7 seconds.
uf250-04.cnf fulfilled No. of Restarts: 362 No. of Flips: 2016 time to process: 4 seconds.
uf250-04.cnf fulfilled No. of Restarts: 752 No. of Flips: 1792 time to process: 9 seconds.
uf250-04.cnf fulfilled No. of Restarts: 1155 No. of Flips: 4749 time to process: 5 seconds.
uf250-04.cnf fulfilled No. of Restarts: 1766 No. of Flips: 3626 time to process: 8 seconds.
uf250-04.cnf fulfilled No. of Restarts: 1368 No. of Flips: 4581 time to process: 11 seconds.
uf250-04.cnf , deadline. Restarts: 2350
uf250-04.cnf fulfilled No. of Restarts: 2123 No. of Flips: 2445 time to process: 9 seconds.
uf250-04.cnf fulfilled No. of Restarts: 1093 No. of Flips: 1580 time to process: 5 seconds.
uf250-04.cnf fulfilled No. of Restarts: 922 No. of Flips: 1555 time to process: 3 seconds.
uf250-04.cnf , deadline. Restarts: 2350
uf250-04.cnf fulfilled No. of Restarts: 104 No. of Flips: 3797 time to process: 0 seconds.
uf250-04.cnf fulfilled No. of Restarts: 2206 No. of Flips: 4628 time to process: 9 seconds.
uf250-04.cnf fulfilled No. of Restarts: 452 No. of Flips: 2014 time to process: 3 seconds.
uf250-04.cnf fulfilled No. of Restarts: 1936 No. of Flips: 4035 time to process: 8 seconds.
uf250-04.cnf fulfilled No. of Restarts: 18 No. of Flips: 3079 time to process: 0 seconds.
uf250-04.cnf fulfilled No. of Restarts: 1307 No. of Flips: 3191 time to process: 9 seconds.
uf250-04.cnf fulfilled No. of Restarts: 555 No. of Flips: 2702 time to process: 2 seconds.
uf250-04.cnf fulfilled No. of Restarts: 2032 No. of Flips: 4446 time to process: 9 seconds.
uf250-04.cnf fulfilled No. of Restarts: 1253 No. of Flips: 2650 time to process: 5 seconds.
uf250-04.cnf fulfilled No. of Restarts: 1083 No. of Flips: 3818 time to process: 7 seconds.
uf250-04.cnf fulfilled No. of Restarts: 1504 No. of Flips: 4712 time to process: 6 seconds.
uf250-04.cnf fulfilled No. of Restarts: 309 No. of Flips: 3311 time to process: 1 seconds.
uf250-04.cnf fulfilled No. of Restarts: 46 No. of Flips: 2322 time to process: 5 seconds.
uf250-04.cnf fulfilled No. of Restarts: 780 No. of Flips: 1259 time to process: 3 seconds.
uf250-04.cnf fulfilled No. of Restarts: 188 No. of Flips: 4504 time to process: 7 seconds.
uf250-04.cnf fulfilled No. of Restarts: 860 No. of Flips: 4370 time to process: 7 seconds.
uf250-04.cnf fulfilled No. of Restarts: 218 No. of Flips: 2958 time to process: 2 seconds.
uf250-04.cnf fulfilled No. of Restarts: 205 No. of Flips: 3153 time to process: 8 seconds.
uf250-04.cnf fulfilled No. of Restarts: 171 No. of Flips: 4350 time to process: 2 seconds.
uf250-04.cnf fulfilled No. of Restarts: 1442 No. of Flips: 4180 time to process: 6 seconds.
uf250-04.cnf fulfilled No. of Restarts: 2271 No. of Flips: 3014 time to process: 13 seconds.
uf250-04.cnf fulfilled No. of Restarts: 196 No. of Flips: 4510 time to process: 1 seconds.
uf250-04.cnf fulfilled No. of Restarts: 285 No. of Flips: 3854 time to process: 6 seconds.
uf250-04.cnf fulfilled No. of Restarts: 574 No. of Flips: 3898 time to process: 5 seconds.
uf250-04.cnf fulfilled No. of Restarts: 2129 No. of Flips: 4552 time to process: 15 seconds.
uf250-04.cnf fulfilled No. of Restarts: 278 No. of Flips: 1452 time to process: 2 seconds.
uf250-04.cnf fulfilled No. of Restarts: 1415 No. of Flips: 4130 time to process: 6 seconds.
uf250-04.cnf fulfilled No. of Restarts: 1044 No. of Flips: 986 time to process: 7 seconds.
uf250-04.cnf fulfilled No. of Restarts: 99 No. of Flips: 3412 time to process: 3 seconds.
uf250-04.cnf fulfilled No. of Restarts: 1020 No. of Flips: 669 time to process: 5 seconds.
uf250-04.cnf fulfilled No. of Restarts: 455 No. of Flips: 4508 time to process: 4 seconds.
uf250-04.cnf fulfilled No. of Restarts: 994 No. of Flips: 3099 time to process: 12 seconds.
uf250-04.cnf fulfilled No. of Restarts: 710 No. of Flips: 3552 time to process: 5 seconds.
uf250-04.cnf fulfilled No. of Restarts: 438 No. of Flips: 4008 time to process: 1 seconds.
uf250-04.cnf fulfilled No. of Restarts: 222 No. of Flips: 2286 time to process: 3 seconds.
uf250-04.cnf fulfilled No. of Restarts: 842 No. of Flips: 4360 time to process: 5 seconds.
uf250-04.cnf fulfilled No. of Restarts: 877 No. of Flips: 2779 time to process: 4 seconds.
uf250-04.cnf fulfilled No. of Restarts: 881 No. of Flips: 2355 time to process: 5 seconds.
uf250-04.cnf fulfilled No. of Restarts: 1151 No. of Flips: 1850 time to process: 9 seconds.
uf250-04.cnf fulfilled No. of Restarts: 750 No. of Flips: 1369 time to process: 3 seconds.
uf250-04.cnf fulfilled No. of Restarts: 1437 No. of Flips: 684 time to process: 6 seconds.
uf250-04.cnf fulfilled No. of Restarts: 298 No. of Flips: 3948 time to process: 2 seconds.
uf250-04.cnf fulfilled No. of Restarts: 728 No. of Flips: 2534 time to process: 11 seconds.
uf250-04.cnf fulfilled No. of Restarts: 1119 No. of Flips: 2428 time to process: 4 seconds.
uf250-04.cnf fulfilled No. of Restarts: 688 No. of Flips: 3634 time to process: 6 seconds.
uf250-04.cnf fulfilled No. of Restarts: 860 No. of Flips: 3750 time to process: 3 seconds.
uf250-04.cnf fulfilled No. of Restarts: 579 No. of Flips: 1927 time to process: 3 seconds.
uf250-04.cnf fulfilled No. of Restarts: 1499 No. of Flips: 4637 time to process: 12 seconds.
uf250-04.cnf fulfilled No. of Restarts: 430 No. of Flips: 3101 time to process: 3 seconds.
uf250-04.cnf , deadline. Restarts: 2350
uf250-04.cnf fulfilled No. of Restarts: 1341 No. of Flips: 4464 time to process: 5 seconds.
uf250-04.cnf fulfilled No. of Restarts: 610 No. of Flips: 2484 time to process: 6 seconds.
uf250-04.cnf fulfilled No. of Restarts: 503 No. of Flips: 3090 time to process: 7 seconds.
uf250-04.cnf fulfilled No. of Restarts: 917 No. of Flips: 3686 time to process: 4 seconds.
uf250-04.cnf , deadline. Restarts: 2350
uf250-04.cnf fulfilled No. of Restarts: 1042 No. of Flips: 1104 time to process: 4 seconds.
uf250-04.cnf fulfilled No. of Restarts: 288 No. of Flips: 2390 time to process: 1 seconds.
uf250-04.cnf fulfilled No. of Restarts: 431 No. of Flips: 3363 time to process: 6 seconds.
uf250-04.cnf fulfilled No. of Restarts: 919 No. of Flips: 2119 time to process: 5 seconds.
uf250-04.cnf fulfilled No. of Restarts: 832 No. of Flips: 2191 time to process: 4 seconds.
uf250-04.cnf fulfilled No. of Restarts: 247 No. of Flips: 1073 time to process: 8 seconds.
uf250-04.cnf fulfilled No. of Restarts: 1430 No. of Flips: 4293 time to process: 6 seconds.
uf250-04.cnf fulfilled No. of Restarts: 479 No. of Flips: 4656 time to process: 4 seconds.
uf250-04.cnf fulfilled No. of Restarts: 1152 No. of Flips: 3700 time to process: 5 seconds.
uf250-04.cnf fulfilled No. of Restarts: 1022 No. of Flips: 2456 time to process: 6 seconds.
uf250-04.cnf fulfilled No. of Restarts: 657 No. of Flips: 3362 time to process: 8 seconds.
uf250-04.cnf fulfilled No. of Restarts: 620 No. of Flips: 4604 time to process: 3 seconds.
uf250-04.cnf fulfilled No. of Restarts: 1392 No. of Flips: 2317 time to process: 10 seconds.
uf250-04.cnf fulfilled No. of Restarts: 822 No. of Flips: 4447 time to process: 3 seconds.
uf250-04.cnf fulfilled No. of Restarts: 341 No. of Flips: 2029 time to process: 4 seconds.
uf250-04.cnf fulfilled No. of Restarts: 509 No. of Flips: 1669 time to process: 12 seconds.
uf250-04.cnf fulfilled No. of Restarts: 1733 No. of Flips: 3441 time to process: 7 seconds.
uf250-04.cnf fulfilled No. of Restarts: 1558 No. of Flips: 4894 time to process: 6 seconds.
uf250-04.cnf , deadline. Restarts: 2350
uf250-04.cnf fulfilled No. of Restarts: 581 No. of Flips: 2425 time to process: 2 seconds.
uf250-04.cnf fulfilled No. of Restarts: 86 No. of Flips: 823 time to process: 0 seconds.
uf250-04.cnf fulfilled No. of Restarts: 451 No. of Flips: 3935 time to process: 8 seconds.
uf250-04.cnf fulfilled No. of Restarts: 554 No. of Flips: 3596 time to process: 6 seconds.
uf250-04.cnf fulfilled No. of Restarts: 601 No. of Flips: 3774 time to process: 2 seconds.
uf250-04.cnf fulfilled No. of Restarts: 535 No. of Flips: 3310 time to process: 3 seconds.
uf250-04.cnf fulfilled No. of Restarts: 458 No. of Flips: 4160 time to process: 4 seconds.
uf250-04.cnf fulfilled No. of Restarts: 1522 No. of Flips: 2076 time to process: 6 seconds.
uf250-04.cnf fulfilled No. of Restarts: 889 No. of Flips: 4154 time to process: 6 seconds.
uf250-04.cnf fulfilled No. of Restarts: 41 No. of Flips: 1397 time to process: 5 seconds.
uf250-04.cnf fulfilled No. of Restarts: 273 No. of Flips: 2407 time to process: 1 seconds.
uf250-04.cnf fulfilled No. of Restarts: 418 No. of Flips: 1590 time to process: 3 seconds.
uf250-04.cnf fulfilled No. of Restarts: 789 No. of Flips: 1071 time to process: 9 seconds.
uf250-04.cnf fulfilled No. of Restarts: 243 No. of Flips: 4813 time to process: 1 seconds.
uf250-04.cnf fulfilled No. of Restarts: 429 No. of Flips: 1539 time to process: 2 seconds.
uf250-04.cnf fulfilled No. of Restarts: 120 No. of Flips: 4655 time to process: 6 seconds.
uf250-04.cnf fulfilled No. of Restarts: 1692 No. of Flips: 2472 time to process: 8 seconds.
uf250-04.cnf fulfilled No. of Restarts: 794 No. of Flips: 4929 time to process: 11 seconds.
uf250-04.cnf fulfilled No. of Restarts: 429 No. of Flips: 4128 time to process: 1 seconds.
uf250-04.cnf fulfilled No. of Restarts: 532 No. of Flips: 3882 time to process: 4 seconds.
uf250-04.cnf , deadline. Restarts: 2350
uf250-04.cnf fulfilled No. of Restarts: 96 No. of Flips: 2459 time to process: 0 seconds.
uf250-04.cnf fulfilled No. of Restarts: 672 No. of Flips: 1783 time to process: 10 seconds.
uf250-04.cnf fulfilled No. of Restarts: 878 No. of Flips: 3703 time to process: 3 seconds.
uf250-04.cnf fulfilled No. of Restarts: 529 No. of Flips: 3226 time to process: 2 seconds.
uf250-04.cnf fulfilled No. of Restarts: 1965 No. of Flips: 4082 time to process: 11 seconds.
uf250-04.cnf fulfilled No. of Restarts: 2053 No. of Flips: 2559 time to process: 9 seconds.
uf250-04.cnf fulfilled No. of Restarts: 302 No. of Flips: 2247 time to process: 1 seconds.
uf250-04.cnf fulfilled No. of Restarts: 1272 No. of Flips: 4498 time to process: 10 seconds.
uf250-04.cnf fulfilled No. of Restarts: 558 No. of Flips: 4832 time to process: 4 seconds.
uf250-04.cnf fulfilled No. of Restarts: 2130 No. of Flips: 1490 time to process: 9 seconds.
uf250-04.cnf fulfilled No. of Restarts: 1525 No. of Flips: 1406 time to process: 12 seconds.
uf250-04.cnf fulfilled No. of Restarts: 1137 No. of Flips: 3619 time to process: 4 seconds.
uf250-04.cnf fulfilled No. of Restarts: 2238 No. of Flips: 4519 time to process: 11 seconds.
uf250-04.cnf fulfilled No. of Restarts: 920 No. of Flips: 1600 time to process: 3 seconds.
uf250-04.cnf fulfilled No. of Restarts: 5 No. of Flips: 940 time to process: 5 seconds.
uf250-04.cnf fulfilled No. of Restarts: 486 No. of Flips: 2097 time to process: 4 seconds.
uf250-04.cnf fulfilled No. of Restarts: 546 No. of Flips: 3678 time to process: 2 seconds.
uf250-04.cnf fulfilled No. of Restarts: 2072 No. of Flips: 4519 time to process: 9 seconds.
uf250-04.cnf fulfilled No. of Restarts: 597 No. of Flips: 4817 time to process: 3 seconds.
uf250-04.cnf fulfilled No. of Restarts: 1894 No. of Flips: 1292 time to process: 14 seconds.
uf250-04.cnf fulfilled No. of Restarts: 652 No. of Flips: 2287 time to process: 2 seconds.
uf250-04.cnf fulfilled No. of Restarts: 623 No. of Flips: 3233 time to process: 2 seconds.
uf250-04.cnf fulfilled No. of Restarts: 203 No. of Flips: 3397 time to process: 5 seconds.
uf250-04.cnf fulfilled No. of Restarts: 17 No. of Flips: 2952 time to process: 0 seconds.
uf250-04.cnf , deadline. Restarts: 2350
uf250-04.cnf fulfilled No. of Restarts: 406 No. of Flips: 2230 time to process: 1 seconds.
uf250-04.cnf fulfilled No. of Restarts: 204 No. of Flips: 2253 time to process: 9 seconds.
uf250-04.cnf fulfilled No. of Restarts: 1885 No. of Flips: 2617 time to process: 8 seconds.
uf250-04.cnf fulfilled No. of Restarts: 794 No. of Flips: 4449 time to process: 4 seconds.
uf250-04.cnf fulfilled No. of Restarts: 1151 No. of Flips: 1526 time to process: 7 seconds.
uf250-04.cnf fulfilled No. of Restarts: 533 No. of Flips: 3274 time to process: 2 seconds.
uf250-04.cnf fulfilled No. of Restarts: 292 No. of Flips: 3358 time to process: 6 seconds.
uf250-04.cnf fulfilled No. of Restarts: 799 No. of Flips: 2156 time to process: 8 seconds.
uf250-04.cnf fulfilled No. of Restarts: 11 No. of Flips: 1696 time to process: 0 seconds.
uf250-04.cnf fulfilled No. of Restarts: 157 No. of Flips: 4837 time to process: 3 seconds.
uf250-04.cnf fulfilled No. of Restarts: 236 No. of Flips: 3900 time to process: 5 seconds.
uf250-04.cnf fulfilled No. of Restarts: 53 No. of Flips: 3318 time to process: 1 seconds.
uf250-04.cnf fulfilled No. of Restarts: 914 No. of Flips: 1499 time to process: 4 seconds.
uf250-04.cnf fulfilled No. of Restarts: 327 No. of Flips: 3158 time to process: 2 seconds.
uf250-04.cnf fulfilled No. of Restarts: 499 No. of Flips: 3953 time to process: 7 seconds.
uf250-04.cnf fulfilled No. of Restarts: 2306 No. of Flips: 4553 time to process: 10 seconds.
uf250-04.cnf fulfilled No. of Restarts: 915 No. of Flips: 2718 time to process: 8 seconds.
uf250-04.cnf fulfilled No. of Restarts: 699 No. of Flips: 3174 time to process: 5 seconds.
uf250-04.cnf fulfilled No. of Restarts: 669 No. of Flips: 2942 time to process: 4 seconds.
uf250-04.cnf fulfilled No. of Restarts: 999 No. of Flips: 707 time to process: 10 seconds.
uf250-04.cnf fulfilled No. of Restarts: 1706 No. of Flips: 2566 time to process: 16 seconds.
uf250-04.cnf fulfilled No. of Restarts: 1073 No. of Flips: 1490 time to process: 4 seconds.
uf250-04.cnf fulfilled No. of Restarts: 134 No. of Flips: 2520 time to process: 6 seconds.
uf250-04.cnf fulfilled No. of Restarts: 1735 No. of Flips: 3403 time to process: 11 seconds.
uf250-04.cnf fulfilled No. of Restarts: 937 No. of Flips: 1757 time to process: 4 seconds.
uf250-04.cnf fulfilled No. of Restarts: 300 No. of Flips: 3168 time to process: 1 seconds.
uf250-04.cnf fulfilled No. of Restarts: 354 No. of Flips: 4214 time to process: 3 seconds.
uf250-04.cnf fulfilled No. of Restarts: 741 No. of Flips: 4805 time to process: 9 seconds.
uf250-04.cnf fulfilled No. of Restarts: 486 No. of Flips: 3765 time to process: 2 seconds.
uf250-04.cnf fulfilled No. of Restarts: 43 No. of Flips: 3420 time to process: 5 seconds.
uf250-04.cnf fulfilled No. of Restarts: 717 No. of Flips: 1166 time to process: 6 seconds.
uf250-04.cnf fulfilled No. of Restarts: 1209 No. of Flips: 4982 time to process: 5 seconds.
uf250-04.cnf fulfilled No. of Restarts: 941 No. of Flips: 1903 time to process: 14 seconds.
uf250-04.cnf fulfilled No. of Restarts: 1290 No. of Flips: 3005 time to process: 8 seconds.
uf250-04.cnf fulfilled No. of Restarts: 1058 No. of Flips: 3425 time to process: 4 seconds.
uf250-04.cnf fulfilled No. of Restarts: 2189 No. of Flips: 4041 time to process: 17 seconds.
uf250-04.cnf fulfilled No. of Restarts: 754 No. of Flips: 990 time to process: 3 seconds.
uf250-04.cnf fulfilled No. of Restarts: 39 No. of Flips: 4369 time to process: 8 seconds.
uf250-04.cnf fulfilled No. of Restarts: 868 No. of Flips: 2912 time to process: 6 seconds.
uf250-04.cnf fulfilled No. of Restarts: 147 No. of Flips: 2898 time to process: 4 seconds.
uf250-04.cnf , deadline. Restarts: 2350
uf250-04.cnf fulfilled No. of Restarts: 1087 No. of Flips: 3406 time to process: 4 seconds.
uf250-04.cnf fulfilled No. of Restarts: 784 No. of Flips: 4664 time to process: 3 seconds.
uf250-04.cnf fulfilled No. of Restarts: 791 No. of Flips: 2920 time to process: 5 seconds.
uf250-04.cnf fulfilled No. of Restarts: 2200 No. of Flips: 4547 time to process: 12 seconds.
uf250-04.cnf fulfilled No. of Restarts: 443 No. of Flips: 1917 time to process: 3 seconds.
uf250-04.cnf , deadline. Restarts: 2350
uf250-04.cnf fulfilled No. of Restarts: 946 No. of Flips: 3651 time to process: 4 seconds.
uf250-04.cnf fulfilled No. of Restarts: 547 No. of Flips: 3579 time to process: 4 seconds.
uf250-04.cnf fulfilled No. of Restarts: 635 No. of Flips: 1461 time to process: 4 seconds.
uf250-04.cnf fulfilled No. of Restarts: 625 No. of Flips: 4617 time to process: 4 seconds.
uf250-04.cnf fulfilled No. of Restarts: 1468 No. of Flips: 4383 time to process: 9 seconds.
uf250-04.cnf fulfilled No. of Restarts: 611 No. of Flips: 1427 time to process: 9 seconds.
uf250-04.cnf fulfilled No. of Restarts: 313 No. of Flips: 3592 time to process: 2 seconds.
uf250-04.cnf fulfilled No. of Restarts: 78 No. of Flips: 4532 time to process: 0 seconds.
uf250-04.cnf fulfilled No. of Restarts: 532 No. of Flips: 4070 time to process: 4 seconds.
uf250-04.cnf fulfilled No. of Restarts: 358 No. of Flips: 3362 time to process: 7 seconds.
uf250-04.cnf fulfilled No. of Restarts: 1057 No. of Flips: 3098 time to process: 6 seconds.
uf250-04.cnf fulfilled No. of Restarts: 803 No. of Flips: 2706 time to process: 3 seconds.
uf250-04.cnf fulfilled No. of Restarts: 266 No. of Flips: 2839 time to process: 5 seconds.
uf250-04.cnf fulfilled No. of Restarts: 743 No. of Flips: 1882 time to process: 7 seconds.
uf250-04.cnf fulfilled No. of Restarts: 1798 No. of Flips: 1346 time to process: 10 seconds.
uf250-04.cnf fulfilled No. of Restarts: 460 No. of Flips: 1638 time to process: 3 seconds.
uf250-04.cnf fulfilled No. of Restarts: 1859 No. of Flips: 1026 time to process: 8 seconds.
uf250-04.cnf fulfilled No. of Restarts: 719 No. of Flips: 3188 time to process: 5 seconds.
uf250-04.cnf fulfilled No. of Restarts: 91 No. of Flips: 1470 time to process: 6 seconds.
uf250-04.cnf fulfilled No. of Restarts: 1788 No. of Flips: 3114 time to process: 11 seconds.
uf250-04.cnf , deadline. Restarts: 2350
uf250-04.cnf fulfilled No. of Restarts: 329 No. of Flips: 2322 time to process: 1 seconds.
uf250-04.cnf fulfilled No. of Restarts: 67 No. of Flips: 4681 time to process: 5 seconds.
uf250-04.cnf fulfilled No. of Restarts: 1140 No. of Flips: 1679 time to process: 4 seconds.
uf250-04.cnf , deadline. Restarts: 2350
uf250-04.cnf fulfilled No. of Restarts: 1152 No. of Flips: 4863 time to process: 5 seconds.
uf250-04.cnf fulfilled No. of Restarts: 369 No. of Flips: 4698 time to process: 1 seconds.
uf250-04.cnf fulfilled No. of Restarts: 2011 No. of Flips: 1413 time to process: 12 seconds.
uf250-04.cnf fulfilled No. of Restarts: 589 No. of Flips: 4714 time to process: 2 seconds.
uf250-04.cnf fulfilled No. of Restarts: 479 No. of Flips: 2860 time to process: 2 seconds.
uf250-04.cnf , deadline. Restarts: 2350
uf250-04.cnf fulfilled No. of Restarts: 121 No. of Flips: 4101 time to process: 0 seconds.
uf250-04.cnf fulfilled No. of Restarts: 229 No. of Flips: 3480 time to process: 1 seconds.
uf250-04.cnf fulfilled No. of Restarts: 366 No. of Flips: 2990 time to process: 10 seconds.
uf250-04.cnf fulfilled No. of Restarts: 1471 No. of Flips: 3532 time to process: 6 seconds.
uf250-04.cnf fulfilled No. of Restarts: 1873 No. of Flips: 4832 time to process: 9 seconds.
uf250-04.cnf fulfilled No. of Restarts: 2137 No. of Flips: 4271 time to process: 12 seconds.
uf250-04.cnf fulfilled No. of Restarts: 1766 No. of Flips: 2443 time to process: 7 seconds.
uf250-04.cnf fulfilled No. of Restarts: 451 No. of Flips: 2569 time to process: 1 seconds.
uf250-04.cnf fulfilled No. of Restarts: 953 No. of Flips: 3797 time to process: 6 seconds.
uf250-04.cnf fulfilled No. of Restarts: 498 No. of Flips: 3280 time to process: 7 seconds.
uf250-04.cnf fulfilled No. of Restarts: 2175 No. of Flips: 3754 time to process: 13 seconds.
uf250-04.cnf fulfilled No. of Restarts: 1167 No. of Flips: 3617 time to process: 7 seconds.
uf250-04.cnf fulfilled No. of Restarts: 59 No. of Flips: 3463 time to process: 0 seconds.
uf250-04.cnf fulfilled No. of Restarts: 673 No. of Flips: 2234 time to process: 5 seconds.
uf250-04.cnf fulfilled No. of Restarts: 1167 No. of Flips: 2240 time to process: 9 seconds.
uf250-04.cnf fulfilled No. of Restarts: 45 No. of Flips: 3696 time to process: 1 seconds.
uf250-04.cnf fulfilled No. of Restarts: 1845 No. of Flips: 1752 time to process: 11 seconds.
uf250-04.cnf fulfilled No. of Restarts: 947 No. of Flips: 1931 time to process: 5 seconds.
uf250-04.cnf fulfilled No. of Restarts: 532 No. of Flips: 4289 time to process: 2 seconds.
uf250-04.cnf fulfilled No. of Restarts: 497 No. of Flips: 3799 time to process: 4 seconds.
uf250-04.cnf , deadline. Restarts: 2350
uf250-04.cnf fulfilled No. of Restarts: 582 No. of Flips: 3627 time to process: 2 seconds.
uf250-04.cnf fulfilled No. of Restarts: 2061 No. of Flips: 1196 time to process: 16 seconds.
uf250-04.cnf fulfilled No. of Restarts: 649 No. of Flips: 3576 time to process: 2 seconds.
uf250-04.cnf fulfilled No. of Restarts: 932 No. of Flips: 1427 time to process: 4 seconds.
uf250-04.cnf fulfilled No. of Restarts: 192 No. of Flips: 4441 time to process: 5 seconds.
uf250-04.cnf fulfilled No. of Restarts: 1276 No. of Flips: 3625 time to process: 14 seconds.
uf250-04.cnf fulfilled No. of Restarts: 335 No. of Flips: 4465 time to process: 1 seconds.
uf250-04.cnf fulfilled No. of Restarts: 471 No. of Flips: 4652 time to process: 2 seconds.
uf250-04.cnf fulfilled No. of Restarts: 1187 No. of Flips: 2610 time to process: 13 seconds.
uf250-04.cnf fulfilled No. of Restarts: 165 No. of Flips: 2395 time to process: 7 seconds.
uf250-04.cnf fulfilled No. of Restarts: 325 No. of Flips: 2797 time to process: 3 seconds.
uf250-04.cnf fulfilled No. of Restarts: 1536 No. of Flips: 2753 time to process: 7 seconds.
uf250-04.cnf fulfilled No. of Restarts: 564 No. of Flips: 2044 time to process: 4 seconds.
uf250-04.cnf fulfilled No. of Restarts: 1209 No. of Flips: 3997 time to process: 10 seconds.
uf250-04.cnf fulfilled No. of Restarts: 70 No. of Flips: 4132 time to process: 0 seconds.
uf250-04.cnf fulfilled No. of Restarts: 636 No. of Flips: 1364 time to process: 5 seconds.
uf250-04.cnf fulfilled No. of Restarts: 681 No. of Flips: 4484 time to process: 8 seconds.
uf250-04.cnf fulfilled No. of Restarts: 369 No. of Flips: 2415 time to process: 7 seconds.
uf250-04.cnf fulfilled No. of Restarts: 395 No. of Flips: 4651 time to process: 5 seconds.
uf250-04.cnf fulfilled No. of Restarts: 669 No. of Flips: 2114 time to process: 9 seconds.
uf250-04.cnf fulfilled No. of Restarts: 510 No. of Flips: 2949 time to process: 2 seconds.
uf250-04.cnf fulfilled No. of Restarts: 829 No. of Flips: 3647 time to process: 7 seconds.
uf250-04.cnf fulfilled No. of Restarts: 1944 No. of Flips: 4530 time to process: 9 seconds.
uf250-04.cnf fulfilled No. of Restarts: 886 No. of Flips: 3138 time to process: 5 seconds.
uf250-04.cnf fulfilled No. of Restarts: 276 No. of Flips: 2450 time to process: 4 seconds.
uf250-04.cnf fulfilled No. of Restarts: 847 No. of Flips: 3230 time to process: 11 seconds.
uf250-04.cnf fulfilled No. of Restarts: 1298 No. of Flips: 1972 time to process: 5 seconds.
uf250-04.cnf fulfilled No. of Restarts: 692 No. of Flips: 3234 time to process: 7 seconds.
uf250-04.cnf fulfilled No. of Restarts: 580 No. of Flips: 2882 time to process: 4 seconds.
uf250-04.cnf fulfilled No. of Restarts: 970 No. of Flips: 3205 time to process: 5 seconds.
uf250-04.cnf fulfilled No. of Restarts: 991 No. of Flips: 2193 time to process: 4 seconds.
uf250-04.cnf fulfilled No. of Restarts: 1074 No. of Flips: 2167 time to process: 11 seconds.
uf250-04.cnf fulfilled No. of Restarts: 1799 No. of Flips: 3691 time to process: 8 seconds.
uf250-04.cnf fulfilled No. of Restarts: 158 No. of Flips: 2782 time to process: 1 seconds.
uf250-04.cnf fulfilled No. of Restarts: 1800 No. of Flips: 3697 time to process: 8 seconds.
uf250-04.cnf fulfilled No. of Restarts: 1464 No. of Flips: 3047 time to process: 9 seconds.
uf250-04.cnf fulfilled No. of Restarts: 155 No. of Flips: 4624 time to process: 3 seconds.
uf250-04.cnf fulfilled No. of Restarts: 419 No. of Flips: 776 time to process: 6 seconds.
uf250-04.cnf fulfilled No. of Restarts: 860 No. of Flips: 1802 time to process: 6 seconds.
uf250-04.cnf fulfilled No. of Restarts: 1134 No. of Flips: 1152 time to process: 5 seconds.
uf250-04.cnf fulfilled No. of Restarts: 555 No. of Flips: 4481 time to process: 4 seconds.
uf250-04.cnf fulfilled No. of Restarts: 294 No. of Flips: 4182 time to process: 4 seconds.
uf250-04.cnf fulfilled No. of Restarts: 277 No. of Flips: 3055 time to process: 4 seconds.
uf250-04.cnf fulfilled No. of Restarts: 1336 No. of Flips: 2438 time to process: 11 seconds.
uf250-04.cnf fulfilled No. of Restarts: 53 No. of Flips: 2516 time to process: 0 seconds.
uf250-04.cnf fulfilled No. of Restarts: 720 No. of Flips: 1441 time to process: 13 seconds.
uf250-04.cnf fulfilled No. of Restarts: 1383 No. of Flips: 1592 time to process: 6 seconds.
uf250-04.cnf fulfilled No. of Restarts: 933 No. of Flips: 3833 time to process: 9 seconds.
uf250-04.cnf fulfilled No. of Restarts: 1047 No. of Flips: 4461 time to process: 4 seconds.
uf250-04.cnf fulfilled No. of Restarts: 1093 No. of Flips: 3927 time to process: 5 seconds.
uf250-04.cnf fulfilled No. of Restarts: 18 No. of Flips: 4645 time to process: 5 seconds.
uf250-04.cnf fulfilled No. of Restarts: 79 No. of Flips: 3806 time to process: 2 seconds.
uf250-04.cnf fulfilled No. of Restarts: 820 No. of Flips: 3231 time to process: 11 seconds.
uf250-04.cnf , deadline. Restarts: 2350
uf250-04.cnf fulfilled No. of Restarts: 1155 No. of Flips: 3979 time to process: 5 seconds.
uf250-04.cnf fulfilled No. of Restarts: 322 No. of Flips: 3147 time to process: 6 seconds.
uf250-04.cnf fulfilled No. of Restarts: 635 No. of Flips: 4013 time to process: 2 seconds.
uf250-04.cnf fulfilled No. of Restarts: 324 No. of Flips: 3285 time to process: 2 seconds.
uf250-04.cnf fulfilled No. of Restarts: 619 No. of Flips: 2336 time to process: 8 seconds.
uf250-04.cnf fulfilled No. of Restarts: 214 No. of Flips: 2709 time to process: 3 seconds.
uf250-04.cnf fulfilled No. of Restarts: 1750 No. of Flips: 4931 time to process: 12 seconds.
uf250-04.cnf fulfilled No. of Restarts: 1282 No. of Flips: 1901 time to process: 5 seconds.
uf250-04.cnf fulfilled No. of Restarts: 2243 No. of Flips: 2662 time to process: 11 seconds.
uf250-04.cnf fulfilled No. of Restarts: 666 No. of Flips: 4136 time to process: 2 seconds.
uf250-04.cnf fulfilled No. of Restarts: 900 No. of Flips: 3401 time to process: 4 seconds.
uf250-04.cnf fulfilled No. of Restarts: 47 No. of Flips: 3243 time to process: 10 seconds.
uf250-04.cnf fulfilled No. of Restarts: 683 No. of Flips: 3115 time to process: 5 seconds.
uf250-04.cnf fulfilled No. of Restarts: 1194 No. of Flips: 1000 time to process: 5 seconds.
uf250-04.cnf fulfilled No. of Restarts: 1977 No. of Flips: 4246 time to process: 9 seconds.
uf250-04.cnf fulfilled No. of Restarts: 390 No. of Flips: 4556 time to process: 2 seconds.
uf250-04.cnf fulfilled No. of Restarts: 546 No. of Flips: 4816 time to process: 8 seconds.
uf250-04.cnf fulfilled No. of Restarts: 197 No. of Flips: 671 time to process: 1 seconds.
uf250-04.cnf , deadline. Restarts: 2350
uf250-04.cnf fulfilled No. of Restarts: 2235 No. of Flips: 3289 time to process: 9 seconds.
uf250-04.cnf fulfilled No. of Restarts: 370 No. of Flips: 2874 time to process: 1 seconds.
uf250-04.cnf , deadline. Restarts: 2350
uf250-04.cnf fulfilled No. of Restarts: 227 No. of Flips: 4137 time to process: 1 seconds.
uf250-04.cnf fulfilled No. of Restarts: 1533 No. of Flips: 3879 time to process: 6 seconds.
uf250-04.cnf fulfilled No. of Restarts: 545 No. of Flips: 1908 time to process: 4 seconds.
uf250-04.cnf fulfilled No. of Restarts: 1750 No. of Flips: 4893 time to process: 12 seconds.
uf250-04.cnf fulfilled No. of Restarts: 142 No. of Flips: 1286 time to process: 5 seconds.
uf250-04.cnf fulfilled No. of Restarts: 266 No. of Flips: 3514 time to process: 3 seconds.
uf250-04.cnf fulfilled No. of Restarts: 44 No. of Flips: 1292 time to process: 0 seconds.
uf250-04.cnf fulfilled No. of Restarts: 593 No. of Flips: 3211 time to process: 5 seconds.
uf250-04.cnf fulfilled No. of Restarts: 221 No. of Flips: 4780 time to process: 7 seconds.
uf250-04.cnf fulfilled No. of Restarts: 1310 No. of Flips: 997 time to process: 9 seconds.
uf250-04.cnf fulfilled No. of Restarts: 861 No. of Flips: 4497 time to process: 5 seconds.
uf250-04.cnf fulfilled No. of Restarts: 366 No. of Flips: 4041 time to process: 11 seconds.
uf250-04.cnf fulfilled No. of Restarts: 856 No. of Flips: 4438 time to process: 3 seconds.
uf250-04.cnf fulfilled No. of Restarts: 68 No. of Flips: 1779 time to process: 1 seconds.
uf250-04.cnf fulfilled No. of Restarts: 674 No. of Flips: 4986 time to process: 6 seconds.
uf250-04.cnf fulfilled No. of Restarts: 718 No. of Flips: 748 time to process: 5 seconds.
uf250-04.cnf fulfilled No. of Restarts: 1735 No. of Flips: 1144 time to process: 9 seconds.
uf250-04.cnf fulfilled No. of Restarts: 26 No. of Flips: 2400 time to process: 0 seconds.
uf250-04.cnf fulfilled No. of Restarts: 773 No. of Flips: 1340 time to process: 7 seconds.
uf250-04.cnf fulfilled No. of Restarts: 24 No. of Flips: 1996 time to process: 5 seconds.
uf250-04.cnf fulfilled No. of Restarts: 693 No. of Flips: 2725 time to process: 3 seconds.
uf250-04.cnf fulfilled No. of Restarts: 273 No. of Flips: 4162 time to process: 5 seconds.
uf250-04.cnf fulfilled No. of Restarts: 1859 No. of Flips: 2558 time to process: 16 seconds.
uf250-04.cnf fulfilled No. of Restarts: 1301 No. of Flips: 866 time to process: 5 seconds.
uf250-04.cnf , deadline. Restarts: 2350
uf250-04.cnf fulfilled No. of Restarts: 186 No. of Flips: 4326 time to process: 0 seconds.
uf250-04.cnf fulfilled No. of Restarts: 597 No. of Flips: 2366 time to process: 2 seconds.
uf250-04.cnf fulfilled No. of Restarts: 102 No. of Flips: 4759 time to process: 10 seconds.
uf250-04.cnf fulfilled No. of Restarts: 790 No. of Flips: 1363 time to process: 3 seconds.
uf250-04.cnf fulfilled No. of Restarts: 632 No. of Flips: 4873 time to process: 10 seconds.
uf250-04.cnf fulfilled No. of Restarts: 1394 No. of Flips: 4839 time to process: 6 seconds.
uf250-04.cnf fulfilled No. of Restarts: 1873 No. of Flips: 3082 time to process: 9 seconds.
uf250-04.cnf fulfilled No. of Restarts: 666 No. of Flips: 2668 time to process: 3 seconds.
uf250-04.cnf fulfilled No. of Restarts: 547 No. of Flips: 3410 time to process: 11 seconds.
uf250-04.cnf fulfilled No. of Restarts: 1664 No. of Flips: 2619 time to process: 9 seconds.
uf250-04.cnf fulfilled No. of Restarts: 1242 No. of Flips: 1617 time to process: 7 seconds.
uf250-04.cnf fulfilled No. of Restarts: 605 No. of Flips: 3375 time to process: 2 seconds.
uf250-04.cnf fulfilled No. of Restarts: 214 No. of Flips: 3072 time to process: 6 seconds.
uf250-04.cnf fulfilled No. of Restarts: 467 No. of Flips: 4914 time to process: 3 seconds.
uf250-04.cnf fulfilled No. of Restarts: 81 No. of Flips: 4665 time to process: 4 seconds.
uf250-04.cnf fulfilled No. of Restarts: 142 No. of Flips: 4753 time to process: 6 seconds.
uf250-04.cnf fulfilled No. of Restarts: 1685 No. of Flips: 4972 time to process: 11 seconds.
uf250-04.cnf , deadline. Restarts: 2350
uf250-04.cnf fulfilled No. of Restarts: 822 No. of Flips: 3674 time to process: 3 seconds.
uf250-04.cnf fulfilled No. of Restarts: 249 No. of Flips: 3752 time to process: 7 seconds.
uf250-04.cnf fulfilled No. of Restarts: 1154 No. of Flips: 2297 time to process: 7 seconds.
uf250-04.cnf fulfilled No. of Restarts: 885 No. of Flips: 1988 time to process: 6 seconds.
uf250-04.cnf fulfilled No. of Restarts: 424 No. of Flips: 4489 time to process: 1 seconds.
uf250-04.cnf fulfilled No. of Restarts: 1126 No. of Flips: 2387 time to process: 8 seconds.
uf250-04.cnf fulfilled No. of Restarts: 187 No. of Flips: 4845 time to process: 2 seconds.
uf250-04.cnf fulfilled No. of Restarts: 977 No. of Flips: 1399 time to process: 7 seconds.
uf250-04.cnf fulfilled No. of Restarts: 645 No. of Flips: 2311 time to process: 6 seconds.
uf250-04.cnf fulfilled No. of Restarts: 2087 No. of Flips: 2888 time to process: 8 seconds.
uf250-04.cnf fulfilled No. of Restarts: 1047 No. of Flips: 1275 time to process: 4 seconds.
uf250-04.cnf fulfilled No. of Restarts: 1577 No. of Flips: 3010 time to process: 7 seconds.
uf250-04.cnf fulfilled No. of Restarts: 87 No. of Flips: 1653 time to process: 2 seconds.
uf250-04.cnf fulfilled No. of Restarts: 663 No. of Flips: 4622 time to process: 9 seconds.
uf250-04.cnf fulfilled No. of Restarts: 867 No. of Flips: 4022 time to process: 3 seconds.
uf250-04.cnf fulfilled No. of Restarts: 1569 No. of Flips: 3371 time to process: 8 seconds.
uf250-04.cnf fulfilled No. of Restarts: 275 No. of Flips: 2754 time to process: 3 seconds.
uf250-04.cnf fulfilled No. of Restarts: 1699 No. of Flips: 2285 time to process: 14 seconds.
uf250-04.cnf fulfilled No. of Restarts: 977 No. of Flips: 3917 time to process: 10 seconds.
uf250-04.cnf fulfilled No. of Restarts: 490 No. of Flips: 3298 time to process: 2 seconds.
uf250-04.cnf fulfilled No. of Restarts: 580 No. of Flips: 2493 time to process: 10 seconds.
uf250-04.cnf fulfilled No. of Restarts: 1059 No. of Flips: 4626 time to process: 5 seconds.
uf250-04.cnf fulfilled No. of Restarts: 1772 No. of Flips: 2326 time to process: 13 seconds.
uf250-04.cnf fulfilled No. of Restarts: 677 No. of Flips: 1015 time to process: 5 seconds.
uf250-04.cnf fulfilled No. of Restarts: 801 No. of Flips: 3439 time to process: 3 seconds.
uf250-04.cnf fulfilled No. of Restarts: 74 No. of Flips: 4834 time to process: 10 seconds.
uf250-04.cnf fulfilled No. of Restarts: 1879 No. of Flips: 1823 time to process: 8 seconds.
uf250-04.cnf fulfilled No. of Restarts: 493 No. of Flips: 2065 time to process: 4 seconds.
uf250-04.cnf , deadline. Restarts: 2350
uf250-04.cnf fulfilled No. of Restarts: 661 No. of Flips: 2946 time to process: 3 seconds.
uf250-04.cnf fulfilled No. of Restarts: 223 No. of Flips: 3195 time to process: 1 seconds.
uf250-04.cnf fulfilled No. of Restarts: 507 No. of Flips: 1820 time to process: 2 seconds.
uf250-04.cnf fulfilled No. of Restarts: 1247 No. of Flips: 4601 time to process: 15 seconds.
uf250-04.cnf fulfilled No. of Restarts: 44 No. of Flips: 3996 time to process: 0 seconds.
uf250-04.cnf fulfilled No. of Restarts: 349 No. of Flips: 1366 time to process: 1 seconds.
uf250-04.cnf , deadline. Restarts: 2350
uf250-04.cnf fulfilled No. of Restarts: 573 No. of Flips: 3463 time to process: 2 seconds.
uf250-04.cnf fulfilled No. of Restarts: 473 No. of Flips: 4274 time to process: 9 seconds.
uf250-04.cnf fulfilled No. of Restarts: 1375 No. of Flips: 915 time to process: 6 seconds.
uf250-04.cnf fulfilled No. of Restarts: 222 No. of Flips: 4360 time to process: 1 seconds.
uf250-04.cnf fulfilled No. of Restarts: 1926 No. of Flips: 2090 time to process: 9 seconds.
uf250-04.cnf fulfilled No. of Restarts: 748 No. of Flips: 2202 time to process: 4 seconds.
uf250-04.cnf fulfilled No. of Restarts: 678 No. of Flips: 2145 time to process: 3 seconds.
uf250-04.cnf fulfilled No. of Restarts: 1417 No. of Flips: 3487 time to process: 6 seconds.
uf250-04.cnf fulfilled No. of Restarts: 584 No. of Flips: 4064 time to process: 11 seconds.
uf250-04.cnf fulfilled No. of Restarts: 561 No. of Flips: 2339 time to process: 2 seconds.
uf250-04.cnf fulfilled No. of Restarts: 1562 No. of Flips: 4981 time to process: 11 seconds.
uf250-04.cnf fulfilled No. of Restarts: 135 No. of Flips: 4494 time to process: 0 seconds.
uf250-04.cnf fulfilled No. of Restarts: 514 No. of Flips: 1820 time to process: 5 seconds.
uf250-04.cnf fulfilled No. of Restarts: 1124 No. of Flips: 3483 time to process: 12 seconds.
uf250-04.cnf fulfilled No. of Restarts: 26 No. of Flips: 2093 time to process: 1 seconds.
uf250-04.cnf fulfilled No. of Restarts: 80 No. of Flips: 2340 time to process: 0 seconds.
uf250-04.cnf fulfilled No. of Restarts: 670 No. of Flips: 2054 time to process: 4 seconds.
uf250-04.cnf fulfilled No. of Restarts: 1798 No. of Flips: 4653 time to process: 7 seconds.
uf250-04.cnf fulfilled No. of Restarts: 1680 No. of Flips: 4424 time to process: 7 seconds.
uf250-04.cnf fulfilled No. of Restarts: 38 No. of Flips: 3297 time to process: 4 seconds.
uf250-04.cnf fulfilled No. of Restarts: 718 No. of Flips: 2926 time to process: 6 seconds.
uf250-04.cnf fulfilled No. of Restarts: 2093 No. of Flips: 2242 time to process: 9 seconds.
uf250-04.cnf , deadline. Restarts: 2350
uf250-04.cnf fulfilled No. of Restarts: 925 No. of Flips: 2012 time to process: 4 seconds.
uf250-04.cnf fulfilled No. of Restarts: 388 No. of Flips: 1383 time to process: 7 seconds.
uf250-04.cnf fulfilled No. of Restarts: 1721 No. of Flips: 3185 time to process: 7 seconds.
uf250-04.cnf fulfilled No. of Restarts: 1066 No. of Flips: 2040 time to process: 4 seconds.
uf250-04.cnf fulfilled No. of Restarts: 618 No. of Flips: 4435 time to process: 5 seconds.
uf250-04.cnf fulfilled No. of Restarts: 50 No. of Flips: 1494 time to process: 2 seconds.
uf250-04.cnf fulfilled No. of Restarts: 423 No. of Flips: 2116 time to process: 5 seconds.
uf250-04.cnf fulfilled No. of Restarts: 1122 No. of Flips: 2440 time to process: 6 seconds.
uf250-04.cnf fulfilled No. of Restarts: 1871 No. of Flips: 2400 time to process: 11 seconds.
uf250-04.cnf fulfilled No. of Restarts: 1091 No. of Flips: 4225 time to process: 4 seconds.
uf250-04.cnf fulfilled No. of Restarts: 1515 No. of Flips: 1027 time to process: 6 seconds.
uf250-04.cnf fulfilled No. of Restarts: 544 No. of Flips: 1833 time to process: 4 seconds.
uf250-04.cnf fulfilled No. of Restarts: 2345 No. of Flips: 2559 time to process: 10 seconds.
uf250-04.cnf fulfilled No. of Restarts: 292 No. of Flips: 968 time to process: 1 seconds.
uf250-04.cnf , deadline. Restarts: 2350
uf250-04.cnf fulfilled No. of Restarts: 50 No. of Flips: 3393 time to process: 0 seconds.
uf250-04.cnf fulfilled No. of Restarts: 106 No. of Flips: 3840 time to process: 0 seconds.
uf250-04.cnf fulfilled No. of Restarts: 1068 No. of Flips: 3412 time to process: 6 seconds.
uf250-04.cnf fulfilled No. of Restarts: 551 No. of Flips: 3506 time to process: 11 seconds.
uf250-04.cnf fulfilled No. of Restarts: 244 No. of Flips: 4944 time to process: 1 seconds.
uf250-04.cnf fulfilled No. of Restarts: 759 No. of Flips: 3111 time to process: 3 seconds.
uf250-04.cnf fulfilled No. of Restarts: 1362 No. of Flips: 4289 time to process: 12 seconds.
uf250-04.cnf fulfilled No. of Restarts: 287 No. of Flips: 2774 time to process: 1 seconds.
uf250-04.cnf fulfilled No. of Restarts: 646 No. of Flips: 2693 time to process: 3 seconds.
uf250-04.cnf fulfilled No. of Restarts: 436 No. of Flips: 1791 time to process: 7 seconds.
uf250-04.cnf fulfilled No. of Restarts: 84 No. of Flips: 1839 time to process: 9 seconds.
uf250-04.cnf fulfilled No. of Restarts: 227 No. of Flips: 3154 time to process: 1 seconds.
uf250-04.cnf fulfilled No. of Restarts: 1633 No. of Flips: 1405 time to process: 7 seconds.
uf250-04.cnf , deadline. Restarts: 2350
uf250-04.cnf fulfilled No. of Restarts: 896 No. of Flips: 1842 time to process: 4 seconds.
uf250-04.cnf fulfilled No. of Restarts: 1800 No. of Flips: 3489 time to process: 13 seconds.
uf250-04.cnf fulfilled No. of Restarts: 825 No. of Flips: 4606 time to process: 5 seconds.
uf250-04.cnf fulfilled No. of Restarts: 1118 No. of Flips: 1153 time to process: 4 seconds.
uf250-04.cnf fulfilled No. of Restarts: 179 No. of Flips: 2586 time to process: 3 seconds.
uf250-04.cnf fulfilled No. of Restarts: 1496 No. of Flips: 1999 time to process: 13 seconds.
uf250-04.cnf fulfilled No. of Restarts: 391 No. of Flips: 1912 time to process: 1 seconds.
uf250-04.cnf fulfilled No. of Restarts: 706 No. of Flips: 3649 time to process: 8 seconds.
uf250-04.cnf fulfilled No. of Restarts: 294 No. of Flips: 1681 time to process: 1 seconds.
uf250-04.cnf fulfilled No. of Restarts: 1315 No. of Flips: 3848 time to process: 12 seconds.
uf250-04.cnf fulfilled No. of Restarts: 1272 No. of Flips: 2110 time to process: 5 seconds.
uf250-04.cnf fulfilled No. of Restarts: 959 No. of Flips: 2360 time to process: 4 seconds.
uf250-04.cnf fulfilled No. of Restarts: 2115 No. of Flips: 3331 time to process: 16 seconds.
uf250-04.cnf fulfilled No. of Restarts: 207 No. of Flips: 4220 time to process: 1 seconds.
uf250-04.cnf fulfilled No. of Restarts: 417 No. of Flips: 2873 time to process: 4 seconds.
uf250-04.cnf fulfilled No. of Restarts: 912 No. of Flips: 3658 time to process: 6 seconds.
uf250-04.cnf fulfilled No. of Restarts: 736 No. of Flips: 4484 time to process: 3 seconds.
uf250-04.cnf fulfilled No. of Restarts: 605 No. of Flips: 1594 time to process: 9 seconds.
uf250-04.cnf fulfilled No. of Restarts: 251 No. of Flips: 1203 time to process: 2 seconds.
uf250-04.cnf fulfilled No. of Restarts: 318 No. of Flips: 3353 time to process: 1 seconds.
uf250-04.cnf fulfilled No. of Restarts: 1034 No. of Flips: 2884 time to process: 13 seconds.
uf250-04.cnf fulfilled No. of Restarts: 151 No. of Flips: 2372 time to process: 0 seconds.
uf250-04.cnf fulfilled No. of Restarts: 1915 No. of Flips: 4311 time to process: 10 seconds.
uf250-04.cnf fulfilled No. of Restarts: 1526 No. of Flips: 4070 time to process: 6 seconds.
uf250-04.cnf fulfilled No. of Restarts: 338 No. of Flips: 1575 time to process: 2 seconds.
uf250-04.cnf fulfilled No. of Restarts: 386 No. of Flips: 4837 time to process: 3 seconds.
uf250-04.cnf fulfilled No. of Restarts: 371 No. of Flips: 3742 time to process: 8 seconds.
uf250-04.cnf fulfilled No. of Restarts: 980 No. of Flips: 1321 time to process: 6 seconds.
uf250-04.cnf fulfilled No. of Restarts: 645 No. of Flips: 3292 time to process: 2 seconds.
uf250-04.cnf fulfilled No. of Restarts: 523 No. of Flips: 3395 time to process: 4 seconds.
uf250-04.cnf fulfilled No. of Restarts: 463 No. of Flips: 2364 time to process: 4 seconds.
uf250-04.cnf fulfilled No. of Restarts: 984 No. of Flips: 4436 time to process: 9 seconds.
uf250-04.cnf fulfilled No. of Restarts: 227 No. of Flips: 1492 time to process: 1 seconds.
uf250-04.cnf fulfilled No. of Restarts: 647 No. of Flips: 3616 time to process: 12 seconds.
uf250-04.cnf fulfilled No. of Restarts: 1790 No. of Flips: 2225 time to process: 13 seconds.
uf250-04.cnf fulfilled No. of Restarts: 966 No. of Flips: 1400 time to process: 4 seconds.
uf250-04.cnf fulfilled No. of Restarts: 1542 No. of Flips: 2896 time to process: 6 seconds.
uf250-04.cnf fulfilled No. of Restarts: 1967 No. of Flips: 1211 time to process: 8 seconds.
uf250-04.cnf fulfilled No. of Restarts: 2158 No. of Flips: 2741 time to process: 9 seconds.
uf250-04.cnf fulfilled No. of Restarts: 1383 No. of Flips: 970 time to process: 5 seconds.
uf250-04.cnf fulfilled No. of Restarts: 1089 No. of Flips: 2415 time to process: 5 seconds.
uf250-04.cnf , deadline. Restarts: 2350
uf250-04.cnf fulfilled No. of Restarts: 261 No. of Flips: 3924 time to process: 1 seconds.
uf250-04.cnf fulfilled No. of Restarts: 407 No. of Flips: 4560 time to process: 2 seconds.
uf250-04.cnf fulfilled No. of Restarts: 425 No. of Flips: 2170 time to process: 11 seconds.
uf250-04.cnf fulfilled No. of Restarts: 2207 No. of Flips: 4564 time to process: 11 seconds.
uf250-04.cnf fulfilled No. of Restarts: 290 No. of Flips: 1843 time to process: 2 seconds.
uf250-04.cnf fulfilled No. of Restarts: 898 No. of Flips: 2176 time to process: 11 seconds.
uf250-04.cnf fulfilled No. of Restarts: 259 No. of Flips: 2205 time to process: 1 seconds.
uf250-04.cnf fulfilled No. of Restarts: 96 No. of Flips: 2361 time to process: 5 seconds.
uf250-04.cnf fulfilled No. of Restarts: 181 No. of Flips: 2073 time to process: 2 seconds.
uf250-04.cnf fulfilled No. of Restarts: 1508 No. of Flips: 3334 time to process: 8 seconds.
uf250-04.cnf fulfilled No. of Restarts: 1268 No. of Flips: 4481 time to process: 7 seconds.
uf250-04.cnf fulfilled No. of Restarts: 1057 No. of Flips: 1594 time to process: 6 seconds.
uf250-04.cnf fulfilled No. of Restarts: 939 No. of Flips: 4741 time to process: 4 seconds.
uf250-04.cnf fulfilled No. of Restarts: 630 No. of Flips: 4671 time to process: 5 seconds.
uf250-04.cnf fulfilled No. of Restarts: 582 No. of Flips: 4908 time to process: 7 seconds.
uf250-04.cnf fulfilled No. of Restarts: 267 No. of Flips: 1674 time to process: 2 seconds.
uf250-04.cnf fulfilled No. of Restarts: 470 No. of Flips: 2674 time to process: 9 seconds.
uf250-04.cnf fulfilled No. of Restarts: 501 No. of Flips: 4012 time to process: 3 seconds.
uf250-04.cnf fulfilled No. of Restarts: 973 No. of Flips: 1359 time to process: 4 seconds.
uf250-04.cnf fulfilled No. of Restarts: 280 No. of Flips: 4076 time to process: 5 seconds.
uf250-04.cnf fulfilled No. of Restarts: 69 No. of Flips: 4776 time to process: 2 seconds.
uf250-04.cnf fulfilled No. of Restarts: 1611 No. of Flips: 4927 time to process: 9 seconds.
uf250-04.cnf fulfilled No. of Restarts: 78 No. of Flips: 4619 time to process: 0 seconds.
uf250-04.cnf fulfilled No. of Restarts: 1639 No. of Flips: 2700 time to process: 14 seconds.
uf250-04.cnf fulfilled No. of Restarts: 556 No. of Flips: 3311 time to process: 2 seconds.
uf250-04.cnf , deadline. Restarts: 2350
uf250-04.cnf fulfilled No. of Restarts: 455 No. of Flips: 4823 time to process: 2 seconds.
uf250-04.cnf fulfilled No. of Restarts: 1844 No. of Flips: 1937 time to process: 8 seconds.
uf250-04.cnf fulfilled No. of Restarts: 1233 No. of Flips: 3721 time to process: 5 seconds.
uf250-04.cnf fulfilled No. of Restarts: 1884 No. of Flips: 4756 time to process: 14 seconds.
uf250-04.cnf fulfilled No. of Restarts: 216 No. of Flips: 2875 time to process: 6 seconds.
uf250-04.cnf fulfilled No. of Restarts: 784 No. of Flips: 2661 time to process: 3 seconds.
uf250-04.cnf fulfilled No. of Restarts: 578 No. of Flips: 2945 time to process: 3 seconds.
uf250-04.cnf fulfilled No. of Restarts: 323 No. of Flips: 1633 time to process: 1 seconds.
uf250-04.cnf fulfilled No. of Restarts: 250 No. of Flips: 2931 time to process: 10 seconds.
uf250-04.cnf fulfilled No. of Restarts: 1049 No. of Flips: 2776 time to process: 4 seconds.
uf250-04.cnf fulfilled No. of Restarts: 1175 No. of Flips: 3662 time to process: 5 seconds.
uf250-04.cnf fulfilled No. of Restarts: 102 No. of Flips: 2429 time to process: 1 seconds.
uf250-04.cnf fulfilled No. of Restarts: 258 No. of Flips: 2326 time to process: 10 seconds.
uf250-04.cnf fulfilled No. of Restarts: 669 No. of Flips: 4033 time to process: 2 seconds.
uf250-04.cnf fulfilled No. of Restarts: 629 No. of Flips: 1207 time to process: 5 seconds.
uf250-04.cnf fulfilled No. of Restarts: 2134 No. of Flips: 4624 time to process: 13 seconds.
uf250-04.cnf fulfilled No. of Restarts: 348 No. of Flips: 1786 time to process: 1 seconds.
uf250-04.cnf fulfilled No. of Restarts: 425 No. of Flips: 3617 time to process: 4 seconds.
uf250-04.cnf fulfilled No. of Restarts: 242 No. of Flips: 2856 time to process: 1 seconds.
uf250-04.cnf fulfilled No. of Restarts: 723 No. of Flips: 4706 time to process: 6 seconds.
uf250-04.cnf fulfilled No. of Restarts: 368 No. of Flips: 3608 time to process: 4 seconds.
uf250-04.cnf fulfilled No. of Restarts: 323 No. of Flips: 2442 time to process: 2 seconds.
uf250-04.cnf fulfilled No. of Restarts: 2135 No. of Flips: 3355 time to process: 16 seconds.
uf250-04.cnf fulfilled No. of Restarts: 898 No. of Flips: 2928 time to process: 3 seconds.
uf250-04.cnf fulfilled No. of Restarts: 2209 No. of Flips: 4678 time to process: 10 seconds.
uf250-04.cnf fulfilled No. of Restarts: 2220 No. of Flips: 1552 time to process: 11 seconds.
uf250-04.cnf fulfilled No. of Restarts: 1017 No. of Flips: 4853 time to process: 4 seconds.
uf250-04.cnf fulfilled No. of Restarts: 1835 No. of Flips: 4759 time to process: 13 seconds.
uf250-04.cnf fulfilled No. of Restarts: 200 No. of Flips: 1962 time to process: 6 seconds.
uf250-04.cnf fulfilled No. of Restarts: 2240 No. of Flips: 3650 time to process: 13 seconds.
uf250-04.cnf fulfilled No. of Restarts: 287 No. of Flips: 1079 time to process: 3 seconds.
uf250-04.cnf fulfilled No. of Restarts: 1068 No. of Flips: 4589 time to process: 11 seconds.
uf250-04.cnf fulfilled No. of Restarts: 610 No. of Flips: 4501 time to process: 2 seconds.
uf250-04.cnf fulfilled No. of Restarts: 844 No. of Flips: 1700 time to process: 6 seconds.
uf250-04.cnf fulfilled No. of Restarts: 423 No. of Flips: 2891 time to process: 8 seconds.
uf250-04.cnf fulfilled No. of Restarts: 302 No. of Flips: 2323 time to process: 5 seconds.
uf250-04.cnf fulfilled No. of Restarts: 977 No. of Flips: 4367 time to process: 8 seconds.
uf250-04.cnf fulfilled No. of Restarts: 540 No. of Flips: 1780 time to process: 4 seconds.
uf250-04.cnf fulfilled No. of Restarts: 128 No. of Flips: 4029 time to process: 3 seconds.
uf250-04.cnf fulfilled No. of Restarts: 1173 No. of Flips: 1309 time to process: 11 seconds.
uf250-04.cnf fulfilled No. of Restarts: 1072 No. of Flips: 3077 time to process: 4 seconds.
uf250-04.cnf fulfilled No. of Restarts: 236 No. of Flips: 2415 time to process: 4 seconds.
uf250-04.cnf fulfilled No. of Restarts: 1070 No. of Flips: 4835 time to process: 4 seconds.
uf250-04.cnf fulfilled No. of Restarts: 224 No. of Flips: 1502 time to process: 2 seconds.
uf250-04.cnf fulfilled No. of Restarts: 1299 No. of Flips: 3646 time to process: 8 seconds.
uf250-04.cnf fulfilled No. of Restarts: 543 No. of Flips: 2398 time to process: 3 seconds.
uf250-04.cnf fulfilled No. of Restarts: 1649 No. of Flips: 4803 time to process: 15 seconds.
uf250-04.cnf fulfilled No. of Restarts: 284 No. of Flips: 2195 time to process: 1 seconds.
uf250-04.cnf fulfilled No. of Restarts: 950 No. of Flips: 4707 time to process: 13 seconds.
uf250-04.cnf fulfilled No. of Restarts: 2077 No. of Flips: 4327 time to process: 9 seconds.
uf250-04.cnf fulfilled No. of Restarts: 341 No. of Flips: 2023 time to process: 1 seconds.
uf250-04.cnf fulfilled No. of Restarts: 125 No. of Flips: 3432 time to process: 6 seconds.
uf250-04.cnf fulfilled No. of Restarts: 1324 No. of Flips: 4435 time to process: 9 seconds.
uf250-04.cnf fulfilled No. of Restarts: 508 No. of Flips: 3092 time to process: 3 seconds.
uf250-04.cnf fulfilled No. of Restarts: 2009 No. of Flips: 4768 time to process: 8 seconds.
uf250-04.cnf fulfilled No. of Restarts: 2020 No. of Flips: 1722 time to process: 12 seconds.
uf250-04.cnf fulfilled No. of Restarts: 1096 No. of Flips: 4899 time to process: 4 seconds.
uf250-04.cnf fulfilled No. of Restarts: 1220 No. of Flips: 2367 time to process: 5 seconds.
uf250-04.cnf , deadline. Restarts: 2350
uf250-04.cnf fulfilled No. of Restarts: 1972 No. of Flips: 2913 time to process: 8 seconds.
uf250-04.cnf fulfilled No. of Restarts: 1103 No. of Flips: 1946 time to process: 4 seconds.
uf250-04.cnf fulfilled No. of Restarts: 1591 No. of Flips: 2327 time to process: 10 seconds.
uf250-04.cnf fulfilled No. of Restarts: 291 No. of Flips: 2919 time to process: 1 seconds.
uf250-04.cnf fulfilled No. of Restarts: 162 No. of Flips: 4091 time to process: 8 seconds.
uf250-04.cnf fulfilled No. of Restarts: 2265 No. of Flips: 4623 time to process: 17 seconds.
uf250-04.cnf fulfilled No. of Restarts: 1333 No. of Flips: 4316 time to process: 5 seconds.
uf250-04.cnf fulfilled No. of Restarts: 352 No. of Flips: 4940 time to process: 5 seconds.
uf250-04.cnf fulfilled No. of Restarts: 414 No. of Flips: 3819 time to process: 10 seconds.
uf250-04.cnf fulfilled No. of Restarts: 1681 No. of Flips: 1691 time to process: 7 seconds.
uf250-04.cnf fulfilled No. of Restarts: 241 No. of Flips: 4532 time to process: 2 seconds.
uf250-04.cnf fulfilled No. of Restarts: 2063 No. of Flips: 2845 time to process: 16 seconds.
uf250-04.cnf , deadline. Restarts: 2350
uf250-04.cnf fulfilled No. of Restarts: 1076 No. of Flips: 2587 time to process: 4 seconds.
uf250-04.cnf fulfilled No. of Restarts: 1500 No. of Flips: 3510 time to process: 11 seconds.
uf250-04.cnf fulfilled No. of Restarts: 115 No. of Flips: 977 time to process: 3 seconds.
uf250-04.cnf fulfilled No. of Restarts: 181 No. of Flips: 1445 time to process: 0 seconds.
uf250-04.cnf fulfilled No. of Restarts: 2027 No. of Flips: 3902 time to process: 14 seconds.
uf250-04.cnf fulfilled No. of Restarts: 653 No. of Flips: 2845 time to process: 4 seconds.
uf250-04.cnf fulfilled No. of Restarts: 1955 No. of Flips: 537 time to process: 9 seconds.
uf250-04.cnf fulfilled No. of Restarts: 438 No. of Flips: 3784 time to process: 8 seconds.
uf250-04.cnf fulfilled No. of Restarts: 237 No. of Flips: 3108 time to process: 1 seconds.
uf250-04.cnf fulfilled No. of Restarts: 1736 No. of Flips: 2504 time to process: 9 seconds.
uf250-04.cnf fulfilled No. of Restarts: 192 No. of Flips: 4493 time to process: 2 seconds.
uf250-04.cnf fulfilled No. of Restarts: 85 No. of Flips: 4687 time to process: 2 seconds.
uf250-04.cnf fulfilled No. of Restarts: 338 No. of Flips: 4779 time to process: 2 seconds.
uf250-04.cnf fulfilled No. of Restarts: 671 No. of Flips: 4210 time to process: 5 seconds.
uf250-04.cnf fulfilled No. of Restarts: 1566 No. of Flips: 3965 time to process: 6 seconds.
uf250-04.cnf fulfilled No. of Restarts: 562 No. of Flips: 3284 time to process: 5 seconds.
uf250-04.cnf fulfilled No. of Restarts: 138 No. of Flips: 1879 time to process: 6 seconds.
uf250-04.cnf fulfilled No. of Restarts: 991 No. of Flips: 4646 time to process: 11 seconds.
uf250-04.cnf fulfilled No. of Restarts: 240 No. of Flips: 3523 time to process: 2 seconds.
uf250-04.cnf fulfilled No. of Restarts: 147 No. of Flips: 4487 time to process: 3 seconds.
uf250-04.cnf fulfilled No. of Restarts: 1293 No. of Flips: 4064 time to process: 8 seconds.
uf250-04.cnf fulfilled No. of Restarts: 757 No. of Flips: 4052 time to process: 4 seconds.
uf250-04.cnf fulfilled No. of Restarts: 536 No. of Flips: 1497 time to process: 8 seconds.
uf250-04.cnf fulfilled No. of Restarts: 1004 No. of Flips: 4208 time to process: 6 seconds.
uf250-04.cnf fulfilled No. of Restarts: 884 No. of Flips: 2051 time to process: 3 seconds.
uf250-04.cnf fulfilled No. of Restarts: 1706 No. of Flips: 2169 time to process: 8 seconds.
uf250-04.cnf , deadline. Restarts: 2350
uf250-04.cnf fulfilled No. of Restarts: 924 No. of Flips: 3067 time to process: 4 seconds.
uf250-04.cnf fulfilled No. of Restarts: 378 No. of Flips: 2813 time to process: 1 seconds.
uf250-04.cnf fulfilled No. of Restarts: 2310 No. of Flips: 3972 time to process: 14 seconds.
uf250-04.cnf fulfilled No. of Restarts: 1609 No. of Flips: 3780 time to process: 7 seconds.
uf250-04.cnf fulfilled No. of Restarts: 256 No. of Flips: 4760 time to process: 4 seconds.
uf250-04.cnf fulfilled No. of Restarts: 788 No. of Flips: 1954 time to process: 8 seconds.
uf250-04.cnf fulfilled No. of Restarts: 142 No. of Flips: 4098 time to process: 2 seconds.
uf250-04.cnf fulfilled No. of Restarts: 354 No. of Flips: 2885 time to process: 2 seconds.
uf250-04.cnf fulfilled No. of Restarts: 400 No. of Flips: 657 time to process: 4 seconds.
uf250-04.cnf fulfilled No. of Restarts: 1671 No. of Flips: 1002 time to process: 8 seconds.
uf250-04.cnf fulfilled No. of Restarts: 1360 No. of Flips: 2047 time to process: 9 seconds.
uf250-04.cnf fulfilled No. of Restarts: 215 No. of Flips: 1558 time to process: 2 seconds.
uf250-04.cnf fulfilled No. of Restarts: 2289 No. of Flips: 2468 time to process: 20 seconds.
uf250-04.cnf fulfilled No. of Restarts: 2139 No. of Flips: 3999 time to process: 9 seconds.
uf250-04.cnf , deadline. Restarts: 2350
uf250-04.cnf fulfilled No. of Restarts: 870 No. of Flips: 4680 time to process: 3 seconds.
uf250-04.cnf fulfilled No. of Restarts: 72 No. of Flips: 2717 time to process: 0 seconds.
uf250-04.cnf , deadline. Restarts: 2350
uf250-04.cnf fulfilled No. of Restarts: 1637 No. of Flips: 2241 time to process: 7 seconds.
uf250-04.cnf fulfilled No. of Restarts: 1621 No. of Flips: 4195 time to process: 7 seconds.
uf250-04.cnf fulfilled No. of Restarts: 1826 No. of Flips: 3975 time to process: 12 seconds.
uf250-04.cnf fulfilled No. of Restarts: 253 No. of Flips: 618 time to process: 3 seconds.
uf250-04.cnf fulfilled No. of Restarts: 778 No. of Flips: 3000 time to process: 6 seconds.
uf250-04.cnf fulfilled No. of Restarts: 576 No. of Flips: 2157 time to process: 3 seconds.
uf250-04.cnf fulfilled No. of Restarts: 281 No. of Flips: 4172 time to process: 1 seconds.
uf250-04.cnf fulfilled No. of Restarts: 181 No. of Flips: 3199 time to process: 2 seconds.
uf250-04.cnf fulfilled No. of Restarts: 1263 No. of Flips: 1610 time to process: 5 seconds.
uf250-04.cnf fulfilled No. of Restarts: 985 No. of Flips: 2359 time to process: 5 seconds.
uf250-04.cnf fulfilled No. of Restarts: 2071 No. of Flips: 1895 time to process: 8 seconds.
uf250-04.cnf fulfilled No. of Restarts: 419 No. of Flips: 4121 time to process: 6 seconds.
uf250-04.cnf fulfilled No. of Restarts: 937 No. of Flips: 4599 time to process: 8 seconds.
uf250-04.cnf fulfilled No. of Restarts: 1744 No. of Flips: 3350 time to process: 9 seconds.
uf250-04.cnf fulfilled No. of Restarts: 148 No. of Flips: 2831 time to process: 1 seconds.
uf250-04.cnf fulfilled No. of Restarts: 399 No. of Flips: 3017 time to process: 3 seconds.
uf250-04.cnf fulfilled No. of Restarts: 1626 No. of Flips: 985 time to process: 7 seconds.
uf250-04.cnf fulfilled No. of Restarts: 213 No. of Flips: 1207 time to process: 3 seconds.
uf250-04.cnf fulfilled No. of Restarts: 612 No. of Flips: 2274 time to process: 6 seconds.
uf250-04.cnf fulfilled No. of Restarts: 1384 No. of Flips: 1812 time to process: 10 seconds.
uf250-04.cnf fulfilled No. of Restarts: 1575 No. of Flips: 4065 time to process: 6 seconds.
uf250-04.cnf fulfilled No. of Restarts: 1220 No. of Flips: 3800 time to process: 7 seconds.
uf250-04.cnf fulfilled No. of Restarts: 313 No. of Flips: 1006 time to process: 2 seconds.
uf250-04.cnf fulfilled No. of Restarts: 952 No. of Flips: 3479 time to process: 8 seconds.
uf250-04.cnf fulfilled No. of Restarts: 457 No. of Flips: 2024 time to process: 2 seconds.
uf250-04.cnf fulfilled No. of Restarts: 1325 No. of Flips: 3527 time to process: 7 seconds.
uf250-04.cnf fulfilled No. of Restarts: 442 No. of Flips: 4723 time to process: 2 seconds.
uf250-04.cnf fulfilled No. of Restarts: 462 No. of Flips: 4628 time to process: 5 seconds.
uf250-04.cnf fulfilled No. of Restarts: 1129 No. of Flips: 1689 time to process: 7 seconds.
uf250-04.cnf fulfilled No. of Restarts: 616 No. of Flips: 1835 time to process: 3 seconds.
uf250-04.cnf fulfilled No. of Restarts: 296 No. of Flips: 3870 time to process: 2 seconds.
uf250-04.cnf fulfilled No. of Restarts: 342 No. of Flips: 2965 time to process: 3 seconds.
uf250-04.cnf fulfilled No. of Restarts: 393 No. of Flips: 3121 time to process: 5 seconds.
uf250-04.cnf fulfilled No. of Restarts: 162 No. of Flips: 4125 time to process: 0 seconds.
uf250-04.cnf fulfilled No. of Restarts: 1261 No. of Flips: 3364 time to process: 5 seconds.
uf250-04.cnf fulfilled No. of Restarts: 623 No. of Flips: 3606 time to process: 7 seconds.
uf250-04.cnf fulfilled No. of Restarts: 265 No. of Flips: 4019 time to process: 4 seconds.
uf250-04.cnf fulfilled No. of Restarts: 542 No. of Flips: 3100 time to process: 12 seconds.
uf250-04.cnf fulfilled No. of Restarts: 459 No. of Flips: 2655 time to process: 3 seconds.
uf250-04.cnf fulfilled No. of Restarts: 1819 No. of Flips: 3835 time to process: 12 seconds.
uf250-04.cnf fulfilled No. of Restarts: 1344 No. of Flips: 3946 time to process: 6 seconds.
uf250-04.cnf fulfilled No. of Restarts: 319 No. of Flips: 4385 time to process: 3 seconds.
uf250-04.cnf fulfilled No. of Restarts: 1990 No. of Flips: 3013 time to process: 11 seconds.
uf250-04.cnf fulfilled No. of Restarts: 548 No. of Flips: 4038 time to process: 2 seconds.
uf250-04.cnf fulfilled No. of Restarts: 418 No. of Flips: 1378 time to process: 7 seconds.
uf250-04.cnf fulfilled No. of Restarts: 1010 No. of Flips: 3521 time to process: 4 seconds.
uf250-04.cnf fulfilled No. of Restarts: 1357 No. of Flips: 4446 time to process: 14 seconds.
uf250-04.cnf fulfilled No. of Restarts: 757 No. of Flips: 3100 time to process: 4 seconds.
uf250-04.cnf fulfilled No. of Restarts: 876 No. of Flips: 4004 time to process: 3 seconds.
uf250-04.cnf fulfilled No. of Restarts: 461 No. of Flips: 4418 time to process: 4 seconds.
uf250-04.cnf fulfilled No. of Restarts: 1760 No. of Flips: 2963 time to process: 17 seconds.
uf250-04.cnf fulfilled No. of Restarts: 880 No. of Flips: 584 time to process: 4 seconds.
uf250-04.cnf fulfilled No. of Restarts: 543 No. of Flips: 4854 time to process: 2 seconds.
uf250-04.cnf fulfilled No. of Restarts: 1350 No. of Flips: 2222 time to process: 5 seconds.
uf250-04.cnf fulfilled No. of Restarts: 722 No. of Flips: 4191 time to process: 6 seconds.
uf250-04.cnf fulfilled No. of Restarts: 836 No. of Flips: 1303 time to process: 3 seconds.
uf250-04.cnf fulfilled No. of Restarts: 1989 No. of Flips: 4536 time to process: 13 seconds.
uf250-04.cnf fulfilled No. of Restarts: 215 No. of Flips: 2622 time to process: 0 seconds.
uf250-04.cnf fulfilled No. of Restarts: 831 No. of Flips: 4823 time to process: 7 seconds.
uf250-04.cnf fulfilled No. of Restarts: 34 No. of Flips: 4917 time to process: 8 seconds.
uf250-04.cnf fulfilled No. of Restarts: 358 No. of Flips: 1221 time to process: 11 seconds.
uf250-04.cnf fulfilled No. of Restarts: 1385 No. of Flips: 2873 time to process: 6 seconds.
uf250-04.cnf fulfilled No. of Restarts: 738 No. of Flips: 985 time to process: 3 seconds.
uf250-04.cnf fulfilled No. of Restarts: 690 No. of Flips: 2267 time to process: 5 seconds.
uf250-04.cnf fulfilled No. of Restarts: 800 No. of Flips: 2036 time to process: 3 seconds.
uf250-04.cnf fulfilled No. of Restarts: 122 No. of Flips: 961 time to process: 1 seconds.
uf250-04.cnf fulfilled No. of Restarts: 1042 No. of Flips: 3814 time to process: 14 seconds.
uf250-04.cnf fulfilled No. of Restarts: 808 No. of Flips: 3760 time to process: 3 seconds.
uf250-04.cnf fulfilled No. of Restarts: 678 No. of Flips: 4189 time to process: 8 seconds.
uf250-04.cnf fulfilled No. of Restarts: 649 No. of Flips: 1008 time to process: 4 seconds.
uf250-04.cnf fulfilled No. of Restarts: 298 No. of Flips: 3735 time to process: 2 seconds.
uf250-04.cnf fulfilled No. of Restarts: 1364 No. of Flips: 3392 time to process: 8 seconds.
uf250-04.cnf , deadline. Restarts: 2350
uf250-04.cnf fulfilled No. of Restarts: 44 No. of Flips: 3104 time to process: 0 seconds.
uf250-04.cnf fulfilled No. of Restarts: 388 No. of Flips: 4803 time to process: 11 seconds.
uf250-04.cnf fulfilled No. of Restarts: 695 No. of Flips: 1770 time to process: 3 seconds.
uf250-04.cnf fulfilled No. of Restarts: 98 No. of Flips: 2417 time to process: 5 seconds.
uf250-04.cnf fulfilled No. of Restarts: 456 No. of Flips: 2965 time to process: 3 seconds.
uf250-04.cnf fulfilled No. of Restarts: 130 No. of Flips: 2602 time to process: 1 seconds.
uf250-04.cnf fulfilled No. of Restarts: 404 No. of Flips: 3055 time to process: 10 seconds.
uf250-04.cnf fulfilled No. of Restarts: 548 No. of Flips: 1585 time to process: 2 seconds.
uf250-04.cnf fulfilled No. of Restarts: 562 No. of Flips: 825 time to process: 3 seconds.
uf250-04.cnf fulfilled No. of Restarts: 42 No. of Flips: 1469 time to process: 3 seconds.
uf250-04.cnf fulfilled No. of Restarts: 7 No. of Flips: 3876 time to process: 2 seconds.
uf250-04.cnf fulfilled No. of Restarts: 38 No. of Flips: 3732 time to process: 1 seconds.
uf250-04.cnf fulfilled No. of Restarts: 1127 No. of Flips: 3957 time to process: 5 seconds.
uf250-04.cnf fulfilled No. of Restarts: 1621 No. of Flips: 4271 time to process: 11 seconds.
uf250-04.cnf fulfilled No. of Restarts: 1130 No. of Flips: 3956 time to process: 4 seconds.
uf250-04.cnf fulfilled No. of Restarts: 854 No. of Flips: 2552 time to process: 13 seconds.
uf250-04.cnf fulfilled No. of Restarts: 1390 No. of Flips: 1975 time to process: 6 seconds.
uf250-04.cnf fulfilled No. of Restarts: 604 No. of Flips: 3869 time to process: 6 seconds.
uf250-04.cnf fulfilled No. of Restarts: 1052 No. of Flips: 4999 time to process: 8 seconds.
uf250-04.cnf fulfilled No. of Restarts: 553 No. of Flips: 2431 time to process: 2 seconds.
uf250-04.cnf fulfilled No. of Restarts: 633 No. of Flips: 3282 time to process: 3 seconds.
uf250-04.cnf fulfilled No. of Restarts: 37 No. of Flips: 2991 time to process: 6 seconds.
uf250-04.cnf fulfilled No. of Restarts: 32 No. of Flips: 2935 time to process: 2 seconds.
uf250-04.cnf fulfilled No. of Restarts: 1313 No. of Flips: 2440 time to process: 13 seconds.
uf250-04.cnf fulfilled No. of Restarts: 1817 No. of Flips: 3307 time to process: 11 seconds.
uf250-04.cnf fulfilled No. of Restarts: 1269 No. of Flips: 3645 time to process: 7 seconds.
uf250-04.cnf fulfilled No. of Restarts: 69 No. of Flips: 3746 time to process: 2 seconds.
uf250-04.cnf fulfilled No. of Restarts: 41 No. of Flips: 1981 time to process: 7 seconds.
uf250-04.cnf fulfilled No. of Restarts: 220 No. of Flips: 4295 time to process: 0 seconds.
uf250-04.cnf fulfilled No. of Restarts: 1612 No. of Flips: 4831 time to process: 8 seconds.
uf250-04.cnf fulfilled No. of Restarts: 973 No. of Flips: 3004 time to process: 5 seconds.
uf250-04.cnf fulfilled No. of Restarts: 608 No. of Flips: 2416 time to process: 7 seconds.
uf250-04.cnf fulfilled No. of Restarts: 16 No. of Flips: 3995 time to process: 0 seconds.
uf250-04.cnf fulfilled No. of Restarts: 326 No. of Flips: 1477 time to process: 7 seconds.
uf250-04.cnf fulfilled No. of Restarts: 1929 No. of Flips: 3239 time to process: 11 seconds.
uf250-04.cnf fulfilled No. of Restarts: 1674 No. of Flips: 2453 time to process: 7 seconds.
uf250-04.cnf fulfilled No. of Restarts: 435 No. of Flips: 2857 time to process: 3 seconds.
uf250-04.cnf fulfilled No. of Restarts: 1646 No. of Flips: 2784 time to process: 7 seconds.
uf250-04.cnf fulfilled No. of Restarts: 492 No. of Flips: 4821 time to process: 3 seconds.
uf250-04.cnf fulfilled No. of Restarts: 969 No. of Flips: 1872 time to process: 10 seconds.
uf250-04.cnf fulfilled No. of Restarts: 562 No. of Flips: 4965 time to process: 3 seconds.
uf250-04.cnf fulfilled No. of Restarts: 631 No. of Flips: 1536 time to process: 3 seconds.
uf250-04.cnf fulfilled No. of Restarts: 1209 No. of Flips: 4235 time to process: 7 seconds.
uf250-04.cnf fulfilled No. of Restarts: 1248 No. of Flips: 3738 time to process: 8 seconds.
uf250-04.cnf fulfilled No. of Restarts: 519 No. of Flips: 3975 time to process: 3 seconds.
uf250-04.cnf fulfilled No. of Restarts: 579 No. of Flips: 1539 time to process: 12 seconds.
uf250-04.cnf fulfilled No. of Restarts: 102 No. of Flips: 4611 time to process: 0 seconds.
uf250-04.cnf fulfilled No. of Restarts: 184 No. of Flips: 2034 time to process: 4 seconds.
uf250-04.cnf fulfilled No. of Restarts: 319 No. of Flips: 4405 time to process: 2 seconds.
uf250-04.cnf fulfilled No. of Restarts: 948 No. of Flips: 4374 time to process: 11 seconds.
uf250-04.cnf fulfilled No. of Restarts: 1209 No. of Flips: 2049 time to process: 13 seconds.
uf250-04.cnf fulfilled No. of Restarts: 848 No. of Flips: 2333 time to process: 3 seconds.
uf250-04.cnf fulfilled No. of Restarts: 47 No. of Flips: 3127 time to process: 0 seconds.
uf250-04.cnf fulfilled No. of Restarts: 946 No. of Flips: 3251 time to process: 10 seconds.
uf250-04.cnf fulfilled No. of Restarts: 1486 No. of Flips: 4635 time to process: 6 seconds.
uf250-04.cnf fulfilled No. of Restarts: 908 No. of Flips: 4852 time to process: 13 seconds.
uf250-04.cnf fulfilled No. of Restarts: 1163 No. of Flips: 4672 time to process: 5 seconds.
uf250-04.cnf fulfilled No. of Restarts: 227 No. of Flips: 3184 time to process: 1 seconds.
uf250-04.cnf fulfilled No. of Restarts: 167 No. of Flips: 2864 time to process: 5 seconds.
uf250-04.cnf fulfilled No. of Restarts: 375 No. of Flips: 4832 time to process: 11 seconds.
uf250-04.cnf fulfilled No. of Restarts: 1294 No. of Flips: 4056 time to process: 12 seconds.
uf250-04.cnf fulfilled No. of Restarts: 1246 No. of Flips: 3612 time to process: 5 seconds.
uf250-04.cnf fulfilled No. of Restarts: 1320 No. of Flips: 3235 time to process: 5 seconds.
uf250-04.cnf fulfilled No. of Restarts: 495 No. of Flips: 778 time to process: 6 seconds.
uf250-04.cnf , deadline. Restarts: 2350
uf250-04.cnf fulfilled No. of Restarts: 428 No. of Flips: 2305 time to process: 1 seconds.
uf250-04.cnf fulfilled No. of Restarts: 830 No. of Flips: 4854 time to process: 3 seconds.
uf250-04.cnf fulfilled No. of Restarts: 99 No. of Flips: 3177 time to process: 4 seconds.
uf250-04.cnf fulfilled No. of Restarts: 1702 No. of Flips: 3868 time to process: 12 seconds.
uf250-04.cnf fulfilled No. of Restarts: 1072 No. of Flips: 1779 time to process: 10 seconds.
uf250-04.cnf , deadline. Restarts: 2350
uf250-04.cnf , deadline. Restarts: 2350
uf250-04.cnf fulfilled No. of Restarts: 269 No. of Flips: 3688 time to process: 1 seconds.
uf250-04.cnf fulfilled No. of Restarts: 643 No. of Flips: 3620 time to process: 6 seconds.
uf250-04.cnf fulfilled No. of Restarts: 627 No. of Flips: 1016 time to process: 5 seconds.
uf250-04.cnf fulfilled No. of Restarts: 1073 No. of Flips: 4933 time to process: 4 seconds.
uf250-04.cnf fulfilled No. of Restarts: 767 No. of Flips: 2322 time to process: 10 seconds.
uf250-04.cnf fulfilled No. of Restarts: 394 No. of Flips: 4792 time to process: 1 seconds.
uf250-04.cnf fulfilled No. of Restarts: 1215 No. of Flips: 3684 time to process: 6 seconds.
uf250-04.cnf fulfilled No. of Restarts: 521 No. of Flips: 2658 time to process: 5 seconds.
uf250-04.cnf fulfilled No. of Restarts: 1384 No. of Flips: 3418 time to process: 6 seconds.
uf250-04.cnf fulfilled No. of Restarts: 369 No. of Flips: 2682 time to process: 4 seconds.
uf250-04.cnf fulfilled No. of Restarts: 1456 No. of Flips: 1187 time to process: 15 seconds.
uf250-04.cnf fulfilled No. of Restarts: 1984 No. of Flips: 1680 time to process: 8 seconds.
uf250-04.cnf fulfilled No. of Restarts: 287 No. of Flips: 3336 time to process: 1 seconds.
uf250-04.cnf fulfilled No. of Restarts: 121 No. of Flips: 3456 time to process: 0 seconds.
uf250-04.cnf fulfilled No. of Restarts: 1508 No. of Flips: 890 time to process: 8 seconds.
uf250-04.cnf fulfilled No. of Restarts: 1140 No. of Flips: 2995 time to process: 4 seconds.
uf250-04.cnf fulfilled No. of Restarts: 94 No. of Flips: 2731 time to process: 5 seconds.
uf250-04.cnf fulfilled No. of Restarts: 30 No. of Flips: 3723 time to process: 4 seconds.
uf250-04.cnf fulfilled No. of Restarts: 172 No. of Flips: 3108 time to process: 1 seconds.
uf250-04.cnf fulfilled No. of Restarts: 1110 No. of Flips: 4600 time to process: 5 seconds.
uf250-04.cnf fulfilled No. of Restarts: 1033 No. of Flips: 4062 time to process: 6 seconds.
uf250-04.cnf fulfilled No. of Restarts: 563 No. of Flips: 1584 time to process: 3 seconds.
uf250-04.cnf fulfilled No. of Restarts: 75 No. of Flips: 1064 time to process: 2 seconds.
uf250-04.cnf fulfilled No. of Restarts: 119 No. of Flips: 3682 time to process: 4 seconds.
uf250-04.cnf fulfilled No. of Restarts: 353 No. of Flips: 3018 time to process: 2 seconds.
uf250-04.cnf fulfilled No. of Restarts: 81 No. of Flips: 4271 time to process: 2 seconds.
uf250-04.cnf fulfilled No. of Restarts: 817 No. of Flips: 3665 time to process: 10 seconds.
uf250-04.cnf fulfilled No. of Restarts: 1007 No. of Flips: 3928 time to process: 4 seconds.
uf250-04.cnf fulfilled No. of Restarts: 548 No. of Flips: 3016 time to process: 12 seconds.
uf250-04.cnf fulfilled No. of Restarts: 197 No. of Flips: 1666 time to process: 1 seconds.
uf250-04.cnf fulfilled No. of Restarts: 396 No. of Flips: 3624 time to process: 1 seconds.
uf250-04.cnf fulfilled No. of Restarts: 500 No. of Flips: 2580 time to process: 10 seconds.
uf250-04.cnf fulfilled No. of Restarts: 335 No. of Flips: 1399 time to process: 2 seconds.
uf250-04.cnf fulfilled No. of Restarts: 2060 No. of Flips: 2984 time to process: 9 seconds.
uf250-04.cnf fulfilled No. of Restarts: 15 No. of Flips: 3449 time to process: 3 seconds.
uf250-04.cnf fulfilled No. of Restarts: 2075 No. of Flips: 3746 time to process: 14 seconds.
uf250-04.cnf fulfilled No. of Restarts: 1028 No. of Flips: 3062 time to process: 4 seconds.
uf250-04.cnf fulfilled No. of Restarts: 235 No. of Flips: 4142 time to process: 6 seconds.
uf250-04.cnf fulfilled No. of Restarts: 1719 No. of Flips: 3665 time to process: 11 seconds.
uf250-04.cnf fulfilled No. of Restarts: 427 No. of Flips: 4070 time to process: 1 seconds.
uf250-04.cnf fulfilled No. of Restarts: 759 No. of Flips: 4669 time to process: 13 seconds.
uf250-04.cnf fulfilled No. of Restarts: 356 No. of Flips: 3445 time to process: 3 seconds.
uf250-04.cnf fulfilled No. of Restarts: 2009 No. of Flips: 2933 time to process: 11 seconds.
uf250-04.cnf fulfilled No. of Restarts: 609 No. of Flips: 1983 time to process: 3 seconds.
uf250-04.cnf fulfilled No. of Restarts: 718 No. of Flips: 4449 time to process: 5 seconds.
uf250-04.cnf fulfilled No. of Restarts: 1287 No. of Flips: 4076 time to process: 6 seconds.
uf250-04.cnf fulfilled No. of Restarts: 219 No. of Flips: 1027 time to process: 5 seconds.
uf250-04.cnf fulfilled No. of Restarts: 704 No. of Flips: 3137 time to process: 4 seconds.
uf250-04.cnf fulfilled No. of Restarts: 1652 No. of Flips: 2247 time to process: 11 seconds.
uf250-04.cnf fulfilled No. of Restarts: 586 No. of Flips: 3736 time to process: 6 seconds.
uf250-04.cnf fulfilled No. of Restarts: 1369 No. of Flips: 2823 time to process: 6 seconds.
uf250-04.cnf fulfilled No. of Restarts: 1512 No. of Flips: 1244 time to process: 12 seconds.
uf250-04.cnf fulfilled No. of Restarts: 1449 No. of Flips: 999 time to process: 6 seconds.
uf250-04.cnf fulfilled No. of Restarts: 423 No. of Flips: 3515 time to process: 1 seconds.
uf250-04.cnf fulfilled No. of Restarts: 484 No. of Flips: 2960 time to process: 8 seconds.
uf250-04.cnf fulfilled No. of Restarts: 2183 No. of Flips: 3969 time to process: 9 seconds.
uf250-04.cnf fulfilled No. of Restarts: 674 No. of Flips: 4806 time to process: 2 seconds.
uf250-04.cnf fulfilled No. of Restarts: 948 No. of Flips: 2734 time to process: 5 seconds.
