# Supplementary material for: Completion Probabilities and Parallel Restart Strategies under an Imposed Deadline
Source: PLoS One. 2016 Oct 12;11(10):e0164605. doi: 10.1371/journal.pone.0164605 (PMC5061357; doi:10.1371/journal.pone.0164605)
Supplement: S1 File — The file “S1_File.zip” is the data gathered from the experiments regarding completion probability. (ZIP) [file pone.0164605.s004.zip › results_Multi_r2450.244.txt]

uf250-04.cnf fulfilled No. of Restarts: 1000 No. of Flips: 2747 time to process: 4 seconds.
uf250-04.cnf fulfilled No. of Restarts: 1316 No. of Flips: 3793 time to process: 9 seconds.
uf250-04.cnf fulfilled No. of Restarts: 333 No. of Flips: 4571 time to process: 2 seconds.
uf250-04.cnf fulfilled No. of Restarts: 976 No. of Flips: 2748 time to process: 7 seconds.
uf250-04.cnf fulfilled No. of Restarts: 860 No. of Flips: 2594 time to process: 3 seconds.
uf250-04.cnf fulfilled No. of Restarts: 629 No. of Flips: 3721 time to process: 3 seconds.
uf250-04.cnf fulfilled No. of Restarts: 1006 No. of Flips: 1329 time to process: 4 seconds.
uf250-04.cnf fulfilled No. of Restarts: 346 No. of Flips: 4300 time to process: 7 seconds.
uf250-04.cnf fulfilled No. of Restarts: 1252 No. of Flips: 2934 time to process: 7 seconds.
uf250-04.cnf fulfilled No. of Restarts: 879 No. of Flips: 734 time to process: 6 seconds.
uf250-04.cnf fulfilled No. of Restarts: 665 No. of Flips: 750 time to process: 5 seconds.
uf250-04.cnf , deadline. Restarts: 2450
uf250-04.cnf fulfilled No. of Restarts: 1684 No. of Flips: 4589 time to process: 6 seconds.
uf250-04.cnf fulfilled No. of Restarts: 519 No. of Flips: 1822 time to process: 5 seconds.
uf250-04.cnf fulfilled No. of Restarts: 95 No. of Flips: 3898 time to process: 5 seconds.
uf250-04.cnf fulfilled No. of Restarts: 228 No. of Flips: 4868 time to process: 3 seconds.
uf250-04.cnf fulfilled No. of Restarts: 906 No. of Flips: 2837 time to process: 4 seconds.
uf250-04.cnf fulfilled No. of Restarts: 443 No. of Flips: 3154 time to process: 3 seconds.
uf250-04.cnf fulfilled No. of Restarts: 584 No. of Flips: 1718 time to process: 6 seconds.
uf250-04.cnf , deadline. Restarts: 2450
uf250-04.cnf fulfilled No. of Restarts: 157 No. of Flips: 2238 time to process: 0 seconds.
uf250-04.cnf fulfilled No. of Restarts: 1680 No. of Flips: 3705 time to process: 15 seconds.
uf250-04.cnf fulfilled No. of Restarts: 229 No. of Flips: 2910 time to process: 0 seconds.
uf250-04.cnf fulfilled No. of Restarts: 326 No. of Flips: 4183 time to process: 2 seconds.
uf250-04.cnf fulfilled No. of Restarts: 834 No. of Flips: 2475 time to process: 10 seconds.
uf250-04.cnf fulfilled No. of Restarts: 280 No. of Flips: 2996 time to process: 7 seconds.
uf250-04.cnf fulfilled No. of Restarts: 50 No. of Flips: 1186 time to process: 2 seconds.
uf250-04.cnf fulfilled No. of Restarts: 1790 No. of Flips: 1512 time to process: 9 seconds.
uf250-04.cnf fulfilled No. of Restarts: 515 No. of Flips: 4194 time to process: 2 seconds.
uf250-04.cnf fulfilled No. of Restarts: 1262 No. of Flips: 4611 time to process: 7 seconds.
uf250-04.cnf , deadline. Restarts: 2450
uf250-04.cnf fulfilled No. of Restarts: 2015 No. of Flips: 1906 time to process: 8 seconds.
uf250-04.cnf fulfilled No. of Restarts: 48 No. of Flips: 2527 time to process: 1 seconds.
uf250-04.cnf , deadline. Restarts: 2450
uf250-04.cnf fulfilled No. of Restarts: 425 No. of Flips: 2265 time to process: 1 seconds.
uf250-04.cnf fulfilled No. of Restarts: 91 No. of Flips: 4780 time to process: 5 seconds.
uf250-04.cnf fulfilled No. of Restarts: 1783 No. of Flips: 4428 time to process: 11 seconds.
uf250-04.cnf fulfilled No. of Restarts: 517 No. of Flips: 3397 time to process: 2 seconds.
uf250-04.cnf fulfilled No. of Restarts: 50 No. of Flips: 1923 time to process: 6 seconds.
uf250-04.cnf fulfilled No. of Restarts: 106 No. of Flips: 4536 time to process: 3 seconds.
uf250-04.cnf fulfilled No. of Restarts: 1761 No. of Flips: 4105 time to process: 11 seconds.
uf250-04.cnf fulfilled No. of Restarts: 982 No. of Flips: 3721 time to process: 4 seconds.
uf250-04.cnf fulfilled No. of Restarts: 518 No. of Flips: 2330 time to process: 3 seconds.
uf250-04.cnf fulfilled No. of Restarts: 954 No. of Flips: 3407 time to process: 7 seconds.
uf250-04.cnf fulfilled No. of Restarts: 1152 No. of Flips: 2680 time to process: 6 seconds.
uf250-04.cnf fulfilled No. of Restarts: 784 No. of Flips: 2644 time to process: 3 seconds.
uf250-04.cnf fulfilled No. of Restarts: 1164 No. of Flips: 4842 time to process: 11 seconds.
uf250-04.cnf , deadline. Restarts: 2450
uf250-04.cnf fulfilled No. of Restarts: 673 No. of Flips: 1923 time to process: 2 seconds.
uf250-04.cnf fulfilled No. of Restarts: 63 No. of Flips: 4080 time to process: 0 seconds.
uf250-04.cnf fulfilled No. of Restarts: 266 No. of Flips: 1361 time to process: 8 seconds.
uf250-04.cnf fulfilled No. of Restarts: 1435 No. of Flips: 588 time to process: 6 seconds.
uf250-04.cnf fulfilled No. of Restarts: 615 No. of Flips: 1828 time to process: 5 seconds.
uf250-04.cnf fulfilled No. of Restarts: 1279 No. of Flips: 1079 time to process: 5 seconds.
uf250-04.cnf fulfilled No. of Restarts: 2288 No. of Flips: 1715 time to process: 9 seconds.
uf250-04.cnf fulfilled No. of Restarts: 1463 No. of Flips: 4077 time to process: 9 seconds.
uf250-04.cnf fulfilled No. of Restarts: 39 No. of Flips: 2571 time to process: 0 seconds.
uf250-04.cnf fulfilled No. of Restarts: 155 No. of Flips: 3091 time to process: 3 seconds.
uf250-04.cnf fulfilled No. of Restarts: 251 No. of Flips: 1695 time to process: 8 seconds.
uf250-04.cnf fulfilled No. of Restarts: 38 No. of Flips: 3402 time to process: 6 seconds.
uf250-04.cnf fulfilled No. of Restarts: 1805 No. of Flips: 3959 time to process: 9 seconds.
uf250-04.cnf fulfilled No. of Restarts: 1039 No. of Flips: 3404 time to process: 8 seconds.
uf250-04.cnf fulfilled No. of Restarts: 140 No. of Flips: 1152 time to process: 0 seconds.
uf250-04.cnf fulfilled No. of Restarts: 636 No. of Flips: 1670 time to process: 6 seconds.
uf250-04.cnf fulfilled No. of Restarts: 1842 No. of Flips: 1143 time to process: 11 seconds.
uf250-04.cnf fulfilled No. of Restarts: 398 No. of Flips: 3848 time to process: 6 seconds.
uf250-04.cnf fulfilled No. of Restarts: 715 No. of Flips: 3043 time to process: 7 seconds.
uf250-04.cnf fulfilled No. of Restarts: 519 No. of Flips: 3160 time to process: 2 seconds.
uf250-04.cnf fulfilled No. of Restarts: 489 No. of Flips: 3869 time to process: 4 seconds.
uf250-04.cnf fulfilled No. of Restarts: 1512 No. of Flips: 2240 time to process: 14 seconds.
uf250-04.cnf fulfilled No. of Restarts: 1484 No. of Flips: 4167 time to process: 6 seconds.
uf250-04.cnf fulfilled No. of Restarts: 239 No. of Flips: 3489 time to process: 4 seconds.
uf250-04.cnf fulfilled No. of Restarts: 1481 No. of Flips: 3130 time to process: 8 seconds.
uf250-04.cnf fulfilled No. of Restarts: 479 No. of Flips: 2310 time to process: 2 seconds.
uf250-04.cnf fulfilled No. of Restarts: 2163 No. of Flips: 3056 time to process: 11 seconds.
uf250-04.cnf fulfilled No. of Restarts: 366 No. of Flips: 1714 time to process: 1 seconds.
uf250-04.cnf fulfilled No. of Restarts: 149 No. of Flips: 3398 time to process: 9 seconds.
uf250-04.cnf fulfilled No. of Restarts: 272 No. of Flips: 2300 time to process: 2 seconds.
uf250-04.cnf fulfilled No. of Restarts: 448 No. of Flips: 2737 time to process: 8 seconds.
uf250-04.cnf fulfilled No. of Restarts: 363 No. of Flips: 3341 time to process: 4 seconds.
uf250-04.cnf fulfilled No. of Restarts: 2313 No. of Flips: 2432 time to process: 10 seconds.
uf250-04.cnf fulfilled No. of Restarts: 1631 No. of Flips: 2297 time to process: 12 seconds.
uf250-04.cnf fulfilled No. of Restarts: 976 No. of Flips: 3036 time to process: 4 seconds.
uf250-04.cnf fulfilled No. of Restarts: 541 No. of Flips: 3825 time to process: 9 seconds.
uf250-04.cnf fulfilled No. of Restarts: 885 No. of Flips: 2585 time to process: 7 seconds.
uf250-04.cnf fulfilled No. of Restarts: 298 No. of Flips: 1340 time to process: 1 seconds.
uf250-04.cnf fulfilled No. of Restarts: 851 No. of Flips: 4485 time to process: 5 seconds.
uf250-04.cnf fulfilled No. of Restarts: 492 No. of Flips: 4258 time to process: 9 seconds.
uf250-04.cnf fulfilled No. of Restarts: 329 No. of Flips: 3833 time to process: 2 seconds.
uf250-04.cnf fulfilled No. of Restarts: 655 No. of Flips: 3572 time to process: 5 seconds.
uf250-04.cnf fulfilled No. of Restarts: 82 No. of Flips: 4744 time to process: 0 seconds.
uf250-04.cnf fulfilled No. of Restarts: 1682 No. of Flips: 3862 time to process: 7 seconds.
uf250-04.cnf fulfilled No. of Restarts: 395 No. of Flips: 1123 time to process: 1 seconds.
uf250-04.cnf fulfilled No. of Restarts: 617 No. of Flips: 4076 time to process: 5 seconds.
uf250-04.cnf fulfilled No. of Restarts: 870 No. of Flips: 2606 time to process: 4 seconds.
uf250-04.cnf fulfilled No. of Restarts: 1717 No. of Flips: 1357 time to process: 10 seconds.
uf250-04.cnf fulfilled No. of Restarts: 1631 No. of Flips: 3886 time to process: 9 seconds.
uf250-04.cnf fulfilled No. of Restarts: 1700 No. of Flips: 4400 time to process: 7 seconds.
uf250-04.cnf fulfilled No. of Restarts: 469 No. of Flips: 2846 time to process: 7 seconds.
uf250-04.cnf fulfilled No. of Restarts: 126 No. of Flips: 3285 time to process: 5 seconds.
uf250-04.cnf fulfilled No. of Restarts: 1499 No. of Flips: 1112 time to process: 6 seconds.
uf250-04.cnf fulfilled No. of Restarts: 1825 No. of Flips: 780 time to process: 11 seconds.
uf250-04.cnf fulfilled No. of Restarts: 351 No. of Flips: 1815 time to process: 1 seconds.
uf250-04.cnf fulfilled No. of Restarts: 281 No. of Flips: 1280 time to process: 8 seconds.
uf250-04.cnf fulfilled No. of Restarts: 1092 No. of Flips: 1157 time to process: 9 seconds.
uf250-04.cnf , deadline. Restarts: 2450
uf250-04.cnf fulfilled No. of Restarts: 439 No. of Flips: 1850 time to process: 1 seconds.
uf250-04.cnf fulfilled No. of Restarts: 573 No. of Flips: 4781 time to process: 2 seconds.
uf250-04.cnf fulfilled No. of Restarts: 656 No. of Flips: 930 time to process: 3 seconds.
uf250-04.cnf fulfilled No. of Restarts: 938 No. of Flips: 4317 time to process: 4 seconds.
uf250-04.cnf fulfilled No. of Restarts: 249 No. of Flips: 4164 time to process: 2 seconds.
uf250-04.cnf fulfilled No. of Restarts: 913 No. of Flips: 2928 time to process: 5 seconds.
uf250-04.cnf , deadline. Restarts: 2450
uf250-04.cnf fulfilled No. of Restarts: 749 No. of Flips: 3121 time to process: 3 seconds.
uf250-04.cnf fulfilled No. of Restarts: 48 No. of Flips: 2281 time to process: 0 seconds.
uf250-04.cnf fulfilled No. of Restarts: 356 No. of Flips: 3513 time to process: 8 seconds.
uf250-04.cnf fulfilled No. of Restarts: 2301 No. of Flips: 3281 time to process: 18 seconds.
uf250-04.cnf fulfilled No. of Restarts: 1345 No. of Flips: 1330 time to process: 6 seconds.
uf250-04.cnf fulfilled No. of Restarts: 1131 No. of Flips: 2502 time to process: 8 seconds.
uf250-04.cnf fulfilled No. of Restarts: 566 No. of Flips: 4311 time to process: 6 seconds.
uf250-04.cnf fulfilled No. of Restarts: 1366 No. of Flips: 2609 time to process: 11 seconds.
uf250-04.cnf fulfilled No. of Restarts: 1558 No. of Flips: 3883 time to process: 9 seconds.
uf250-04.cnf , deadline. Restarts: 2450
uf250-04.cnf fulfilled No. of Restarts: 358 No. of Flips: 4257 time to process: 1 seconds.
uf250-04.cnf fulfilled No. of Restarts: 39 No. of Flips: 4844 time to process: 8 seconds.
uf250-04.cnf fulfilled No. of Restarts: 808 No. of Flips: 4193 time to process: 3 seconds.
uf250-04.cnf fulfilled No. of Restarts: 1503 No. of Flips: 1411 time to process: 10 seconds.
uf250-04.cnf fulfilled No. of Restarts: 1630 No. of Flips: 2921 time to process: 9 seconds.
uf250-04.cnf fulfilled No. of Restarts: 883 No. of Flips: 4009 time to process: 4 seconds.
uf250-04.cnf fulfilled No. of Restarts: 894 No. of Flips: 2533 time to process: 3 seconds.
uf250-04.cnf fulfilled No. of Restarts: 904 No. of Flips: 3618 time to process: 6 seconds.
uf250-04.cnf , deadline. Restarts: 2450
uf250-04.cnf , deadline. Restarts: 2450
uf250-04.cnf , deadline. Restarts: 2450
uf250-04.cnf fulfilled No. of Restarts: 1218 No. of Flips: 2156 time to process: 5 seconds.
uf250-04.cnf fulfilled No. of Restarts: 324 No. of Flips: 3726 time to process: 6 seconds.
uf250-04.cnf fulfilled No. of Restarts: 158 No. of Flips: 2820 time to process: 0 seconds.
uf250-04.cnf fulfilled No. of Restarts: 157 No. of Flips: 2583 time to process: 3 seconds.
uf250-04.cnf fulfilled No. of Restarts: 28 No. of Flips: 1285 time to process: 4 seconds.
uf250-04.cnf fulfilled No. of Restarts: 136 No. of Flips: 2102 time to process: 8 seconds.
uf250-04.cnf fulfilled No. of Restarts: 1238 No. of Flips: 1599 time to process: 5 seconds.
uf250-04.cnf fulfilled No. of Restarts: 2003 No. of Flips: 3289 time to process: 9 seconds.
uf250-04.cnf fulfilled No. of Restarts: 1137 No. of Flips: 2419 time to process: 6 seconds.
uf250-04.cnf fulfilled No. of Restarts: 471 No. of Flips: 4031 time to process: 11 seconds.
uf250-04.cnf fulfilled No. of Restarts: 99 No. of Flips: 2417 time to process: 0 seconds.
uf250-04.cnf fulfilled No. of Restarts: 484 No. of Flips: 3898 time to process: 10 seconds.
uf250-04.cnf fulfilled No. of Restarts: 1389 No. of Flips: 4138 time to process: 15 seconds.
uf250-04.cnf fulfilled No. of Restarts: 166 No. of Flips: 3295 time to process: 0 seconds.
uf250-04.cnf fulfilled No. of Restarts: 1514 No. of Flips: 3372 time to process: 16 seconds.
uf250-04.cnf fulfilled No. of Restarts: 885 No. of Flips: 3469 time to process: 3 seconds.
uf250-04.cnf fulfilled No. of Restarts: 239 No. of Flips: 2350 time to process: 4 seconds.
uf250-04.cnf fulfilled No. of Restarts: 1078 No. of Flips: 3424 time to process: 9 seconds.
uf250-04.cnf fulfilled No. of Restarts: 943 No. of Flips: 1570 time to process: 4 seconds.
uf250-04.cnf fulfilled No. of Restarts: 441 No. of Flips: 2201 time to process: 2 seconds.
uf250-04.cnf fulfilled No. of Restarts: 1594 No. of Flips: 4289 time to process: 7 seconds.
uf250-04.cnf fulfilled No. of Restarts: 1702 No. of Flips: 3808 time to process: 7 seconds.
uf250-04.cnf fulfilled No. of Restarts: 874 No. of Flips: 4356 time to process: 6 seconds.
uf250-04.cnf fulfilled No. of Restarts: 2088 No. of Flips: 4538 time to process: 18 seconds.
uf250-04.cnf fulfilled No. of Restarts: 798 No. of Flips: 4887 time to process: 4 seconds.
uf250-04.cnf fulfilled No. of Restarts: 430 No. of Flips: 3666 time to process: 2 seconds.
uf250-04.cnf fulfilled No. of Restarts: 199 No. of Flips: 2374 time to process: 6 seconds.
uf250-04.cnf fulfilled No. of Restarts: 1659 No. of Flips: 2547 time to process: 7 seconds.
uf250-04.cnf fulfilled No. of Restarts: 44 No. of Flips: 1768 time to process: 3 seconds.
uf250-04.cnf fulfilled No. of Restarts: 39 No. of Flips: 2679 time to process: 4 seconds.
uf250-04.cnf , deadline. Restarts: 2450
uf250-04.cnf fulfilled No. of Restarts: 283 No. of Flips: 2168 time to process: 1 seconds.
uf250-04.cnf fulfilled No. of Restarts: 313 No. of Flips: 2013 time to process: 5 seconds.
uf250-04.cnf fulfilled No. of Restarts: 680 No. of Flips: 4477 time to process: 5 seconds.
uf250-04.cnf fulfilled No. of Restarts: 1720 No. of Flips: 1094 time to process: 7 seconds.
uf250-04.cnf fulfilled No. of Restarts: 690 No. of Flips: 4930 time to process: 10 seconds.
uf250-04.cnf fulfilled No. of Restarts: 90 No. of Flips: 1075 time to process: 0 seconds.
uf250-04.cnf fulfilled No. of Restarts: 1699 No. of Flips: 3548 time to process: 15 seconds.
uf250-04.cnf fulfilled No. of Restarts: 236 No. of Flips: 2227 time to process: 1 seconds.
uf250-04.cnf fulfilled No. of Restarts: 425 No. of Flips: 4047 time to process: 11 seconds.
uf250-04.cnf fulfilled No. of Restarts: 974 No. of Flips: 4232 time to process: 4 seconds.
uf250-04.cnf fulfilled No. of Restarts: 1746 No. of Flips: 4715 time to process: 7 seconds.
uf250-04.cnf fulfilled No. of Restarts: 646 No. of Flips: 1608 time to process: 11 seconds.
uf250-04.cnf fulfilled No. of Restarts: 1539 No. of Flips: 4051 time to process: 6 seconds.
uf250-04.cnf fulfilled No. of Restarts: 146 No. of Flips: 2028 time to process: 4 seconds.
uf250-04.cnf fulfilled No. of Restarts: 657 No. of Flips: 2833 time to process: 8 seconds.
uf250-04.cnf fulfilled No. of Restarts: 321 No. of Flips: 2722 time to process: 6 seconds.
uf250-04.cnf fulfilled No. of Restarts: 597 No. of Flips: 2819 time to process: 2 seconds.
uf250-04.cnf fulfilled No. of Restarts: 606 No. of Flips: 2413 time to process: 3 seconds.
uf250-04.cnf fulfilled No. of Restarts: 1008 No. of Flips: 2843 time to process: 8 seconds.
uf250-04.cnf fulfilled No. of Restarts: 772 No. of Flips: 2071 time to process: 4 seconds.
uf250-04.cnf fulfilled No. of Restarts: 1013 No. of Flips: 1200 time to process: 14 seconds.
uf250-04.cnf fulfilled No. of Restarts: 707 No. of Flips: 2213 time to process: 3 seconds.
uf250-04.cnf fulfilled No. of Restarts: 391 No. of Flips: 3039 time to process: 1 seconds.
uf250-04.cnf fulfilled No. of Restarts: 759 No. of Flips: 1082 time to process: 8 seconds.
uf250-04.cnf fulfilled No. of Restarts: 1897 No. of Flips: 4539 time to process: 8 seconds.
uf250-04.cnf fulfilled No. of Restarts: 527 No. of Flips: 1351 time to process: 5 seconds.
uf250-04.cnf fulfilled No. of Restarts: 1173 No. of Flips: 2612 time to process: 6 seconds.
uf250-04.cnf fulfilled No. of Restarts: 848 No. of Flips: 4431 time to process: 3 seconds.
uf250-04.cnf fulfilled No. of Restarts: 459 No. of Flips: 4837 time to process: 6 seconds.
uf250-04.cnf fulfilled No. of Restarts: 222 No. of Flips: 4448 time to process: 7 seconds.
uf250-04.cnf , deadline. Restarts: 2450
uf250-04.cnf fulfilled No. of Restarts: 470 No. of Flips: 4209 time to process: 2 seconds.
uf250-04.cnf fulfilled No. of Restarts: 1373 No. of Flips: 4822 time to process: 5 seconds.
uf250-04.cnf fulfilled No. of Restarts: 493 No. of Flips: 2055 time to process: 8 seconds.
uf250-04.cnf fulfilled No. of Restarts: 120 No. of Flips: 3873 time to process: 1 seconds.
uf250-04.cnf fulfilled No. of Restarts: 710 No. of Flips: 2337 time to process: 3 seconds.
uf250-04.cnf , deadline. Restarts: 2450
uf250-04.cnf fulfilled No. of Restarts: 848 No. of Flips: 3105 time to process: 3 seconds.
uf250-04.cnf fulfilled No. of Restarts: 597 No. of Flips: 4191 time to process: 3 seconds.
uf250-04.cnf fulfilled No. of Restarts: 416 No. of Flips: 4351 time to process: 4 seconds.
uf250-04.cnf fulfilled No. of Restarts: 496 No. of Flips: 4650 time to process: 3 seconds.
uf250-04.cnf fulfilled No. of Restarts: 299 No. of Flips: 1241 time to process: 2 seconds.
uf250-04.cnf fulfilled No. of Restarts: 1295 No. of Flips: 4535 time to process: 6 seconds.
uf250-04.cnf fulfilled No. of Restarts: 1414 No. of Flips: 4789 time to process: 9 seconds.
uf250-04.cnf fulfilled No. of Restarts: 182 No. of Flips: 3905 time to process: 1 seconds.
uf250-04.cnf fulfilled No. of Restarts: 579 No. of Flips: 3159 time to process: 9 seconds.
uf250-04.cnf fulfilled No. of Restarts: 825 No. of Flips: 3294 time to process: 6 seconds.
uf250-04.cnf fulfilled No. of Restarts: 1980 No. of Flips: 3172 time to process: 8 seconds.
uf250-04.cnf fulfilled No. of Restarts: 1454 No. of Flips: 1723 time to process: 12 seconds.
uf250-04.cnf fulfilled No. of Restarts: 2365 No. of Flips: 1882 time to process: 12 seconds.
uf250-04.cnf fulfilled No. of Restarts: 1393 No. of Flips: 4040 time to process: 6 seconds.
uf250-04.cnf fulfilled No. of Restarts: 1089 No. of Flips: 2896 time to process: 4 seconds.
uf250-04.cnf fulfilled No. of Restarts: 289 No. of Flips: 3504 time to process: 1 seconds.
uf250-04.cnf fulfilled No. of Restarts: 751 No. of Flips: 4750 time to process: 3 seconds.
uf250-04.cnf fulfilled No. of Restarts: 999 No. of Flips: 4724 time to process: 14 seconds.
uf250-04.cnf fulfilled No. of Restarts: 203 No. of Flips: 624 time to process: 0 seconds.
uf250-04.cnf fulfilled No. of Restarts: 1956 No. of Flips: 2667 time to process: 12 seconds.
uf250-04.cnf fulfilled No. of Restarts: 373 No. of Flips: 588 time to process: 1 seconds.
uf250-04.cnf fulfilled No. of Restarts: 47 No. of Flips: 725 time to process: 9 seconds.
uf250-04.cnf fulfilled No. of Restarts: 275 No. of Flips: 3694 time to process: 3 seconds.
uf250-04.cnf fulfilled No. of Restarts: 550 No. of Flips: 1628 time to process: 11 seconds.
uf250-04.cnf fulfilled No. of Restarts: 1091 No. of Flips: 3738 time to process: 6 seconds.
uf250-04.cnf fulfilled No. of Restarts: 386 No. of Flips: 3369 time to process: 5 seconds.
uf250-04.cnf fulfilled No. of Restarts: 2333 No. of Flips: 3336 time to process: 14 seconds.
uf250-04.cnf fulfilled No. of Restarts: 8 No. of Flips: 4201 time to process: 0 seconds.
uf250-04.cnf fulfilled No. of Restarts: 1368 No. of Flips: 2941 time to process: 14 seconds.
uf250-04.cnf fulfilled No. of Restarts: 47 No. of Flips: 4857 time to process: 0 seconds.
uf250-04.cnf fulfilled No. of Restarts: 180 No. of Flips: 738 time to process: 6 seconds.
uf250-04.cnf fulfilled No. of Restarts: 349 No. of Flips: 4228 time to process: 11 seconds.
uf250-04.cnf fulfilled No. of Restarts: 342 No. of Flips: 2125 time to process: 5 seconds.
uf250-04.cnf fulfilled No. of Restarts: 2132 No. of Flips: 3599 time to process: 9 seconds.
uf250-04.cnf fulfilled No. of Restarts: 1712 No. of Flips: 3139 time to process: 7 seconds.
uf250-04.cnf fulfilled No. of Restarts: 647 No. of Flips: 4371 time to process: 5 seconds.
uf250-04.cnf fulfilled No. of Restarts: 1918 No. of Flips: 2577 time to process: 15 seconds.
uf250-04.cnf fulfilled No. of Restarts: 1584 No. of Flips: 2602 time to process: 6 seconds.
uf250-04.cnf fulfilled No. of Restarts: 272 No. of Flips: 4792 time to process: 4 seconds.
uf250-04.cnf fulfilled No. of Restarts: 666 No. of Flips: 4054 time to process: 5 seconds.
uf250-04.cnf fulfilled No. of Restarts: 21 No. of Flips: 3926 time to process: 1 seconds.
uf250-04.cnf fulfilled No. of Restarts: 783 No. of Flips: 4523 time to process: 5 seconds.
uf250-04.cnf fulfilled No. of Restarts: 1068 No. of Flips: 2707 time to process: 6 seconds.
uf250-04.cnf fulfilled No. of Restarts: 230 No. of Flips: 3307 time to process: 1 seconds.
uf250-04.cnf fulfilled No. of Restarts: 1270 No. of Flips: 3279 time to process: 11 seconds.
uf250-04.cnf fulfilled No. of Restarts: 957 No. of Flips: 2988 time to process: 4 seconds.
uf250-04.cnf fulfilled No. of Restarts: 1326 No. of Flips: 4616 time to process: 5 seconds.
uf250-04.cnf fulfilled No. of Restarts: 1425 No. of Flips: 3033 time to process: 16 seconds.
uf250-04.cnf fulfilled No. of Restarts: 373 No. of Flips: 1061 time to process: 1 seconds.
uf250-04.cnf fulfilled No. of Restarts: 2011 No. of Flips: 2386 time to process: 9 seconds.
uf250-04.cnf fulfilled No. of Restarts: 2145 No. of Flips: 1912 time to process: 9 seconds.
uf250-04.cnf fulfilled No. of Restarts: 3 No. of Flips: 3712 time to process: 3 seconds.
uf250-04.cnf fulfilled No. of Restarts: 581 No. of Flips: 4420 time to process: 4 seconds.
uf250-04.cnf fulfilled No. of Restarts: 1256 No. of Flips: 3520 time to process: 6 seconds.
uf250-04.cnf fulfilled No. of Restarts: 234 No. of Flips: 2208 time to process: 7 seconds.
uf250-04.cnf fulfilled No. of Restarts: 978 No. of Flips: 2096 time to process: 9 seconds.
uf250-04.cnf fulfilled No. of Restarts: 297 No. of Flips: 3985 time to process: 4 seconds.
uf250-04.cnf fulfilled No. of Restarts: 234 No. of Flips: 4056 time to process: 1 seconds.
uf250-04.cnf fulfilled No. of Restarts: 236 No. of Flips: 1935 time to process: 1 seconds.
uf250-04.cnf fulfilled No. of Restarts: 650 No. of Flips: 4908 time to process: 9 seconds.
uf250-04.cnf fulfilled No. of Restarts: 420 No. of Flips: 3698 time to process: 2 seconds.
uf250-04.cnf fulfilled No. of Restarts: 57 No. of Flips: 3950 time to process: 1 seconds.
uf250-04.cnf fulfilled No. of Restarts: 197 No. of Flips: 2474 time to process: 4 seconds.
uf250-04.cnf fulfilled No. of Restarts: 1311 No. of Flips: 2841 time to process: 7 seconds.
uf250-04.cnf fulfilled No. of Restarts: 1649 No. of Flips: 3551 time to process: 10 seconds.
uf250-04.cnf fulfilled No. of Restarts: 139 No. of Flips: 2982 time to process: 1 seconds.
uf250-04.cnf fulfilled No. of Restarts: 840 No. of Flips: 2907 time to process: 5 seconds.
uf250-04.cnf fulfilled No. of Restarts: 1133 No. of Flips: 2299 time to process: 9 seconds.
uf250-04.cnf fulfilled No. of Restarts: 836 No. of Flips: 2224 time to process: 5 seconds.
uf250-04.cnf fulfilled No. of Restarts: 1663 No. of Flips: 2926 time to process: 10 seconds.
uf250-04.cnf fulfilled No. of Restarts: 975 No. of Flips: 2688 time to process: 4 seconds.
uf250-04.cnf fulfilled No. of Restarts: 568 No. of Flips: 1676 time to process: 7 seconds.
uf250-04.cnf fulfilled No. of Restarts: 346 No. of Flips: 2997 time to process: 6 seconds.
uf250-04.cnf fulfilled No. of Restarts: 959 No. of Flips: 865 time to process: 4 seconds.
uf250-04.cnf fulfilled No. of Restarts: 313 No. of Flips: 2964 time to process: 2 seconds.
uf250-04.cnf fulfilled No. of Restarts: 346 No. of Flips: 2965 time to process: 10 seconds.
uf250-04.cnf fulfilled No. of Restarts: 421 No. of Flips: 2578 time to process: 1 seconds.
uf250-04.cnf fulfilled No. of Restarts: 283 No. of Flips: 2358 time to process: 9 seconds.
uf250-04.cnf fulfilled No. of Restarts: 734 No. of Flips: 401 time to process: 3 seconds.
uf250-04.cnf fulfilled No. of Restarts: 2130 No. of Flips: 1937 time to process: 11 seconds.
uf250-04.cnf fulfilled No. of Restarts: 2329 No. of Flips: 3409 time to process: 14 seconds.
uf250-04.cnf fulfilled No. of Restarts: 155 No. of Flips: 3200 time to process: 0 seconds.
uf250-04.cnf , deadline. Restarts: 2450
uf250-04.cnf fulfilled No. of Restarts: 1308 No. of Flips: 2897 time to process: 5 seconds.
uf250-04.cnf fulfilled No. of Restarts: 36 No. of Flips: 1746 time to process: 0 seconds.
uf250-04.cnf fulfilled No. of Restarts: 696 No. of Flips: 3350 time to process: 13 seconds.
uf250-04.cnf fulfilled No. of Restarts: 1051 No. of Flips: 3736 time to process: 4 seconds.
uf250-04.cnf fulfilled No. of Restarts: 821 No. of Flips: 4615 time to process: 3 seconds.
uf250-04.cnf fulfilled No. of Restarts: 2206 No. of Flips: 4330 time to process: 11 seconds.
uf250-04.cnf fulfilled No. of Restarts: 655 No. of Flips: 1197 time to process: 5 seconds.
uf250-04.cnf fulfilled No. of Restarts: 921 No. of Flips: 3647 time to process: 8 seconds.
uf250-04.cnf fulfilled No. of Restarts: 1470 No. of Flips: 4134 time to process: 7 seconds.
uf250-04.cnf fulfilled No. of Restarts: 666 No. of Flips: 2081 time to process: 4 seconds.
uf250-04.cnf fulfilled No. of Restarts: 166 No. of Flips: 1458 time to process: 8 seconds.
uf250-04.cnf fulfilled No. of Restarts: 272 No. of Flips: 4424 time to process: 6 seconds.
uf250-04.cnf fulfilled No. of Restarts: 731 No. of Flips: 2258 time to process: 3 seconds.
uf250-04.cnf fulfilled No. of Restarts: 502 No. of Flips: 2887 time to process: 2 seconds.
uf250-04.cnf fulfilled No. of Restarts: 51 No. of Flips: 4373 time to process: 4 seconds.
uf250-04.cnf fulfilled No. of Restarts: 1332 No. of Flips: 2167 time to process: 15 seconds.
uf250-04.cnf fulfilled No. of Restarts: 627 No. of Flips: 1700 time to process: 2 seconds.
uf250-04.cnf fulfilled No. of Restarts: 57 No. of Flips: 3702 time to process: 6 seconds.
uf250-04.cnf fulfilled No. of Restarts: 345 No. of Flips: 1711 time to process: 2 seconds.
uf250-04.cnf fulfilled No. of Restarts: 160 No. of Flips: 3639 time to process: 9 seconds.
uf250-04.cnf fulfilled No. of Restarts: 2110 No. of Flips: 3098 time to process: 10 seconds.
uf250-04.cnf fulfilled No. of Restarts: 442 No. of Flips: 3670 time to process: 1 seconds.
uf250-04.cnf fulfilled No. of Restarts: 1484 No. of Flips: 4031 time to process: 9 seconds.
uf250-04.cnf fulfilled No. of Restarts: 1613 No. of Flips: 3937 time to process: 8 seconds.
uf250-04.cnf fulfilled No. of Restarts: 602 No. of Flips: 1982 time to process: 2 seconds.
uf250-04.cnf fulfilled No. of Restarts: 1463 No. of Flips: 4950 time to process: 6 seconds.
uf250-04.cnf fulfilled No. of Restarts: 720 No. of Flips: 2135 time to process: 5 seconds.
uf250-04.cnf fulfilled No. of Restarts: 2117 No. of Flips: 3253 time to process: 15 seconds.
uf250-04.cnf fulfilled No. of Restarts: 412 No. of Flips: 2913 time to process: 1 seconds.
uf250-04.cnf fulfilled No. of Restarts: 371 No. of Flips: 908 time to process: 2 seconds.
uf250-04.cnf fulfilled No. of Restarts: 1491 No. of Flips: 4121 time to process: 6 seconds.
uf250-04.cnf fulfilled No. of Restarts: 992 No. of Flips: 4733 time to process: 6 seconds.
uf250-04.cnf fulfilled No. of Restarts: 384 No. of Flips: 2876 time to process: 5 seconds.
uf250-04.cnf fulfilled No. of Restarts: 2033 No. of Flips: 2302 time to process: 8 seconds.
uf250-04.cnf fulfilled No. of Restarts: 371 No. of Flips: 4150 time to process: 2 seconds.
uf250-04.cnf fulfilled No. of Restarts: 681 No. of Flips: 3130 time to process: 6 seconds.
uf250-04.cnf fulfilled No. of Restarts: 2446 No. of Flips: 1257 time to process: 11 seconds.
uf250-04.cnf fulfilled No. of Restarts: 840 No. of Flips: 3936 time to process: 3 seconds.
uf250-04.cnf fulfilled No. of Restarts: 971 No. of Flips: 1336 time to process: 6 seconds.
uf250-04.cnf fulfilled No. of Restarts: 622 No. of Flips: 1369 time to process: 2 seconds.
uf250-04.cnf fulfilled No. of Restarts: 529 No. of Flips: 3688 time to process: 9 seconds.
uf250-04.cnf , deadline. Restarts: 2450
uf250-04.cnf fulfilled No. of Restarts: 707 No. of Flips: 2704 time to process: 2 seconds.
uf250-04.cnf fulfilled No. of Restarts: 295 No. of Flips: 1374 time to process: 2 seconds.
uf250-04.cnf fulfilled No. of Restarts: 34 No. of Flips: 2822 time to process: 0 seconds.
uf250-04.cnf fulfilled No. of Restarts: 2 No. of Flips: 3913 time to process: 6 seconds.
uf250-04.cnf fulfilled No. of Restarts: 445 No. of Flips: 1139 time to process: 3 seconds.
uf250-04.cnf fulfilled No. of Restarts: 1636 No. of Flips: 4034 time to process: 7 seconds.
uf250-04.cnf fulfilled No. of Restarts: 133 No. of Flips: 3033 time to process: 1 seconds.
uf250-04.cnf fulfilled No. of Restarts: 334 No. of Flips: 3638 time to process: 6 seconds.
uf250-04.cnf fulfilled No. of Restarts: 39 No. of Flips: 1900 time to process: 1 seconds.
uf250-04.cnf fulfilled No. of Restarts: 43 No. of Flips: 4873 time to process: 5 seconds.
uf250-04.cnf fulfilled No. of Restarts: 1755 No. of Flips: 3725 time to process: 10 seconds.
uf250-04.cnf fulfilled No. of Restarts: 402 No. of Flips: 2402 time to process: 2 seconds.
uf250-04.cnf fulfilled No. of Restarts: 71 No. of Flips: 2623 time to process: 5 seconds.
uf250-04.cnf , deadline. Restarts: 2450
uf250-04.cnf fulfilled No. of Restarts: 757 No. of Flips: 3364 time to process: 3 seconds.
uf250-04.cnf fulfilled No. of Restarts: 241 No. of Flips: 2342 time to process: 5 seconds.
uf250-04.cnf fulfilled No. of Restarts: 227 No. of Flips: 4955 time to process: 2 seconds.
uf250-04.cnf fulfilled No. of Restarts: 1044 No. of Flips: 1878 time to process: 11 seconds.
uf250-04.cnf fulfilled No. of Restarts: 1057 No. of Flips: 2957 time to process: 4 seconds.
uf250-04.cnf fulfilled No. of Restarts: 137 No. of Flips: 3251 time to process: 0 seconds.
uf250-04.cnf fulfilled No. of Restarts: 64 No. of Flips: 1953 time to process: 1 seconds.
uf250-04.cnf , deadline. Restarts: 2450
uf250-04.cnf fulfilled No. of Restarts: 2316 No. of Flips: 3683 time to process: 9 seconds.
uf250-04.cnf fulfilled No. of Restarts: 421 No. of Flips: 3681 time to process: 2 seconds.
uf250-04.cnf fulfilled No. of Restarts: 280 No. of Flips: 3046 time to process: 8 seconds.
uf250-04.cnf fulfilled No. of Restarts: 19 No. of Flips: 3818 time to process: 0 seconds.
uf250-04.cnf fulfilled No. of Restarts: 1565 No. of Flips: 4215 time to process: 8 seconds.
uf250-04.cnf fulfilled No. of Restarts: 438 No. of Flips: 3225 time to process: 3 seconds.
uf250-04.cnf fulfilled No. of Restarts: 730 No. of Flips: 2813 time to process: 6 seconds.
uf250-04.cnf fulfilled No. of Restarts: 333 No. of Flips: 4667 time to process: 4 seconds.
uf250-04.cnf fulfilled No. of Restarts: 406 No. of Flips: 3348 time to process: 7 seconds.
uf250-04.cnf fulfilled No. of Restarts: 1641 No. of Flips: 4287 time to process: 9 seconds.
uf250-04.cnf fulfilled No. of Restarts: 345 No. of Flips: 4546 time to process: 3 seconds.
uf250-04.cnf fulfilled No. of Restarts: 4 No. of Flips: 1841 time to process: 5 seconds.
uf250-04.cnf , deadline. Restarts: 2450
uf250-04.cnf fulfilled No. of Restarts: 2208 No. of Flips: 3414 time to process: 9 seconds.
uf250-04.cnf fulfilled No. of Restarts: 1093 No. of Flips: 2496 time to process: 5 seconds.
uf250-04.cnf fulfilled No. of Restarts: 932 No. of Flips: 2398 time to process: 9 seconds.
uf250-04.cnf fulfilled No. of Restarts: 109 No. of Flips: 3059 time to process: 1 seconds.
uf250-04.cnf fulfilled No. of Restarts: 1327 No. of Flips: 4050 time to process: 6 seconds.
uf250-04.cnf fulfilled No. of Restarts: 626 No. of Flips: 3058 time to process: 5 seconds.
uf250-04.cnf fulfilled No. of Restarts: 1325 No. of Flips: 4690 time to process: 12 seconds.
uf250-04.cnf fulfilled No. of Restarts: 1560 No. of Flips: 2498 time to process: 6 seconds.
uf250-04.cnf fulfilled No. of Restarts: 746 No. of Flips: 1865 time to process: 8 seconds.
uf250-04.cnf fulfilled No. of Restarts: 1279 No. of Flips: 2437 time to process: 7 seconds.
uf250-04.cnf fulfilled No. of Restarts: 480 No. of Flips: 864 time to process: 4 seconds.
uf250-04.cnf fulfilled No. of Restarts: 1601 No. of Flips: 4693 time to process: 8 seconds.
uf250-04.cnf fulfilled No. of Restarts: 119 No. of Flips: 1763 time to process: 1 seconds.
uf250-04.cnf fulfilled No. of Restarts: 233 No. of Flips: 4499 time to process: 1 seconds.
uf250-04.cnf fulfilled No. of Restarts: 363 No. of Flips: 1115 time to process: 6 seconds.
uf250-04.cnf fulfilled No. of Restarts: 1377 No. of Flips: 1966 time to process: 9 seconds.
uf250-04.cnf fulfilled No. of Restarts: 1110 No. of Flips: 1774 time to process: 5 seconds.
uf250-04.cnf fulfilled No. of Restarts: 1156 No. of Flips: 3175 time to process: 4 seconds.
uf250-04.cnf fulfilled No. of Restarts: 1737 No. of Flips: 3321 time to process: 8 seconds.
uf250-04.cnf , deadline. Restarts: 2450
uf250-04.cnf fulfilled No. of Restarts: 92 No. of Flips: 4273 time to process: 0 seconds.
uf250-04.cnf fulfilled No. of Restarts: 1557 No. of Flips: 2532 time to process: 8 seconds.
uf250-04.cnf fulfilled No. of Restarts: 1764 No. of Flips: 3811 time to process: 17 seconds.
uf250-04.cnf fulfilled No. of Restarts: 2294 No. of Flips: 4118 time to process: 9 seconds.
uf250-04.cnf fulfilled No. of Restarts: 1735 No. of Flips: 3260 time to process: 7 seconds.
uf250-04.cnf fulfilled No. of Restarts: 223 No. of Flips: 1089 time to process: 0 seconds.
uf250-04.cnf fulfilled No. of Restarts: 569 No. of Flips: 2640 time to process: 4 seconds.
uf250-04.cnf fulfilled No. of Restarts: 852 No. of Flips: 3267 time to process: 7 seconds.
uf250-04.cnf fulfilled No. of Restarts: 226 No. of Flips: 3577 time to process: 10 seconds.
uf250-04.cnf fulfilled No. of Restarts: 135 No. of Flips: 4533 time to process: 0 seconds.
uf250-04.cnf fulfilled No. of Restarts: 1465 No. of Flips: 4428 time to process: 6 seconds.
uf250-04.cnf fulfilled No. of Restarts: 1112 No. of Flips: 3070 time to process: 6 seconds.
uf250-04.cnf fulfilled No. of Restarts: 894 No. of Flips: 1177 time to process: 5 seconds.
uf250-04.cnf , deadline. Restarts: 2450
uf250-04.cnf fulfilled No. of Restarts: 836 No. of Flips: 1672 time to process: 3 seconds.
uf250-04.cnf fulfilled No. of Restarts: 1189 No. of Flips: 4868 time to process: 5 seconds.
uf250-04.cnf fulfilled No. of Restarts: 1952 No. of Flips: 2355 time to process: 16 seconds.
uf250-04.cnf fulfilled No. of Restarts: 498 No. of Flips: 2373 time to process: 4 seconds.
uf250-04.cnf fulfilled No. of Restarts: 2191 No. of Flips: 2292 time to process: 14 seconds.
uf250-04.cnf fulfilled No. of Restarts: 601 No. of Flips: 4242 time to process: 3 seconds.
uf250-04.cnf , deadline. Restarts: 2450
uf250-04.cnf fulfilled No. of Restarts: 364 No. of Flips: 3079 time to process: 1 seconds.
uf250-04.cnf fulfilled No. of Restarts: 636 No. of Flips: 4456 time to process: 2 seconds.
uf250-04.cnf fulfilled No. of Restarts: 859 No. of Flips: 4319 time to process: 7 seconds.
uf250-04.cnf fulfilled No. of Restarts: 1007 No. of Flips: 4931 time to process: 7 seconds.
uf250-04.cnf fulfilled No. of Restarts: 601 No. of Flips: 3758 time to process: 3 seconds.
uf250-04.cnf fulfilled No. of Restarts: 1506 No. of Flips: 4514 time to process: 7 seconds.
uf250-04.cnf fulfilled No. of Restarts: 979 No. of Flips: 1166 time to process: 12 seconds.
uf250-04.cnf , deadline. Restarts: 2450
uf250-04.cnf fulfilled No. of Restarts: 862 No. of Flips: 2514 time to process: 3 seconds.
uf250-04.cnf fulfilled No. of Restarts: 480 No. of Flips: 4405 time to process: 2 seconds.
uf250-04.cnf fulfilled No. of Restarts: 165 No. of Flips: 3107 time to process: 5 seconds.
uf250-04.cnf fulfilled No. of Restarts: 247 No. of Flips: 2042 time to process: 4 seconds.
uf250-04.cnf fulfilled No. of Restarts: 141 No. of Flips: 3785 time to process: 10 seconds.
uf250-04.cnf fulfilled No. of Restarts: 840 No. of Flips: 2758 time to process: 5 seconds.
uf250-04.cnf fulfilled No. of Restarts: 80 No. of Flips: 2721 time to process: 0 seconds.
uf250-04.cnf , deadline. Restarts: 2450
uf250-04.cnf fulfilled No. of Restarts: 461 No. of Flips: 2693 time to process: 1 seconds.
uf250-04.cnf fulfilled No. of Restarts: 1824 No. of Flips: 3668 time to process: 7 seconds.
uf250-04.cnf fulfilled No. of Restarts: 736 No. of Flips: 2304 time to process: 3 seconds.
uf250-04.cnf fulfilled No. of Restarts: 1077 No. of Flips: 2833 time to process: 6 seconds.
uf250-04.cnf fulfilled No. of Restarts: 441 No. of Flips: 3461 time to process: 6 seconds.
uf250-04.cnf fulfilled No. of Restarts: 521 No. of Flips: 3348 time to process: 2 seconds.
uf250-04.cnf fulfilled No. of Restarts: 666 No. of Flips: 4482 time to process: 2 seconds.
uf250-04.cnf fulfilled No. of Restarts: 634 No. of Flips: 4552 time to process: 5 seconds.
uf250-04.cnf fulfilled No. of Restarts: 955 No. of Flips: 845 time to process: 11 seconds.
uf250-04.cnf fulfilled No. of Restarts: 372 No. of Flips: 1565 time to process: 1 seconds.
uf250-04.cnf fulfilled No. of Restarts: 596 No. of Flips: 1067 time to process: 3 seconds.
uf250-04.cnf fulfilled No. of Restarts: 579 No. of Flips: 2706 time to process: 2 seconds.
uf250-04.cnf fulfilled No. of Restarts: 298 No. of Flips: 4902 time to process: 2 seconds.
uf250-04.cnf fulfilled No. of Restarts: 91 No. of Flips: 2443 time to process: 8 seconds.
uf250-04.cnf fulfilled No. of Restarts: 298 No. of Flips: 3470 time to process: 2 seconds.
uf250-04.cnf fulfilled No. of Restarts: 2191 No. of Flips: 1827 time to process: 9 seconds.
uf250-04.cnf fulfilled No. of Restarts: 1539 No. of Flips: 4672 time to process: 7 seconds.
uf250-04.cnf fulfilled No. of Restarts: 1020 No. of Flips: 4513 time to process: 4 seconds.
uf250-04.cnf fulfilled No. of Restarts: 342 No. of Flips: 4933 time to process: 2 seconds.
uf250-04.cnf fulfilled No. of Restarts: 99 No. of Flips: 2279 time to process: 1 seconds.
uf250-04.cnf fulfilled No. of Restarts: 2248 No. of Flips: 1977 time to process: 11 seconds.
uf250-04.cnf fulfilled No. of Restarts: 1373 No. of Flips: 2640 time to process: 5 seconds.
uf250-04.cnf fulfilled No. of Restarts: 4 No. of Flips: 3196 time to process: 7 seconds.
uf250-04.cnf fulfilled No. of Restarts: 2291 No. of Flips: 3890 time to process: 9 seconds.
uf250-04.cnf fulfilled No. of Restarts: 48 No. of Flips: 3547 time to process: 0 seconds.
uf250-04.cnf fulfilled No. of Restarts: 929 No. of Flips: 4082 time to process: 4 seconds.
uf250-04.cnf fulfilled No. of Restarts: 743 No. of Flips: 2859 time to process: 3 seconds.
uf250-04.cnf fulfilled No. of Restarts: 1429 No. of Flips: 3048 time to process: 9 seconds.
uf250-04.cnf fulfilled No. of Restarts: 1567 No. of Flips: 2983 time to process: 12 seconds.
uf250-04.cnf fulfilled No. of Restarts: 1629 No. of Flips: 3500 time to process: 6 seconds.
uf250-04.cnf fulfilled No. of Restarts: 200 No. of Flips: 2600 time to process: 4 seconds.
uf250-04.cnf fulfilled No. of Restarts: 45 No. of Flips: 1919 time to process: 4 seconds.
uf250-04.cnf fulfilled No. of Restarts: 1460 No. of Flips: 3277 time to process: 15 seconds.
uf250-04.cnf fulfilled No. of Restarts: 694 No. of Flips: 2153 time to process: 2 seconds.
uf250-04.cnf fulfilled No. of Restarts: 324 No. of Flips: 1434 time to process: 1 seconds.
uf250-04.cnf fulfilled No. of Restarts: 1163 No. of Flips: 4240 time to process: 9 seconds.
uf250-04.cnf fulfilled No. of Restarts: 646 No. of Flips: 2045 time to process: 9 seconds.
uf250-04.cnf fulfilled No. of Restarts: 744 No. of Flips: 3914 time to process: 3 seconds.
uf250-04.cnf fulfilled No. of Restarts: 449 No. of Flips: 1770 time to process: 11 seconds.
uf250-04.cnf fulfilled No. of Restarts: 395 No. of Flips: 4099 time to process: 1 seconds.
uf250-04.cnf fulfilled No. of Restarts: 350 No. of Flips: 1868 time to process: 5 seconds.
uf250-04.cnf fulfilled No. of Restarts: 1150 No. of Flips: 3723 time to process: 6 seconds.
uf250-04.cnf fulfilled No. of Restarts: 613 No. of Flips: 1793 time to process: 6 seconds.
uf250-04.cnf fulfilled No. of Restarts: 1929 No. of Flips: 2379 time to process: 17 seconds.
uf250-04.cnf fulfilled No. of Restarts: 482 No. of Flips: 2101 time to process: 2 seconds.
uf250-04.cnf fulfilled No. of Restarts: 1469 No. of Flips: 3771 time to process: 14 seconds.
uf250-04.cnf fulfilled No. of Restarts: 215 No. of Flips: 3514 time to process: 0 seconds.
uf250-04.cnf fulfilled No. of Restarts: 348 No. of Flips: 1037 time to process: 5 seconds.
uf250-04.cnf fulfilled No. of Restarts: 5 No. of Flips: 3853 time to process: 1 seconds.
uf250-04.cnf fulfilled No. of Restarts: 2162 No. of Flips: 2531 time to process: 15 seconds.
uf250-04.cnf fulfilled No. of Restarts: 231 No. of Flips: 4273 time to process: 1 seconds.
uf250-04.cnf fulfilled No. of Restarts: 1191 No. of Flips: 4143 time to process: 7 seconds.
uf250-04.cnf fulfilled No. of Restarts: 553 No. of Flips: 3983 time to process: 6 seconds.
uf250-04.cnf fulfilled No. of Restarts: 749 No. of Flips: 4176 time to process: 4 seconds.
uf250-04.cnf fulfilled No. of Restarts: 821 No. of Flips: 1580 time to process: 5 seconds.
uf250-04.cnf fulfilled No. of Restarts: 1320 No. of Flips: 2625 time to process: 8 seconds.
uf250-04.cnf fulfilled No. of Restarts: 498 No. of Flips: 2210 time to process: 4 seconds.
uf250-04.cnf fulfilled No. of Restarts: 2081 No. of Flips: 4990 time to process: 11 seconds.
uf250-04.cnf fulfilled No. of Restarts: 267 No. of Flips: 2333 time to process: 5 seconds.
uf250-04.cnf fulfilled No. of Restarts: 1750 No. of Flips: 1823 time to process: 10 seconds.
uf250-04.cnf fulfilled No. of Restarts: 1395 No. of Flips: 2907 time to process: 6 seconds.
uf250-04.cnf , deadline. Restarts: 2450
uf250-04.cnf fulfilled No. of Restarts: 408 No. of Flips: 3631 time to process: 1 seconds.
uf250-04.cnf , deadline. Restarts: 2450
uf250-04.cnf , deadline. Restarts: 2450
uf250-04.cnf fulfilled No. of Restarts: 1310 No. of Flips: 3804 time to process: 5 seconds.
uf250-04.cnf fulfilled No. of Restarts: 604 No. of Flips: 3511 time to process: 2 seconds.
uf250-04.cnf , deadline. Restarts: 2450
uf250-04.cnf fulfilled No. of Restarts: 1481 No. of Flips: 2354 time to process: 6 seconds.
uf250-04.cnf fulfilled No. of Restarts: 248 No. of Flips: 2502 time to process: 5 seconds.
uf250-04.cnf fulfilled No. of Restarts: 401 No. of Flips: 4820 time to process: 1 seconds.
uf250-04.cnf fulfilled No. of Restarts: 566 No. of Flips: 2005 time to process: 2 seconds.
uf250-04.cnf fulfilled No. of Restarts: 401 No. of Flips: 4208 time to process: 2 seconds.
uf250-04.cnf fulfilled No. of Restarts: 254 No. of Flips: 1846 time to process: 7 seconds.
uf250-04.cnf fulfilled No. of Restarts: 1755 No. of Flips: 4833 time to process: 7 seconds.
uf250-04.cnf fulfilled No. of Restarts: 2261 No. of Flips: 4941 time to process: 12 seconds.
uf250-04.cnf fulfilled No. of Restarts: 1684 No. of Flips: 4820 time to process: 8 seconds.
uf250-04.cnf fulfilled No. of Restarts: 702 No. of Flips: 3513 time to process: 4 seconds.
uf250-04.cnf fulfilled No. of Restarts: 64 No. of Flips: 3113 time to process: 5 seconds.
uf250-04.cnf fulfilled No. of Restarts: 740 No. of Flips: 4270 time to process: 13 seconds.
uf250-04.cnf fulfilled No. of Restarts: 573 No. of Flips: 2793 time to process: 2 seconds.
uf250-04.cnf fulfilled No. of Restarts: 1303 No. of Flips: 3039 time to process: 7 seconds.
uf250-04.cnf fulfilled No. of Restarts: 157 No. of Flips: 4571 time to process: 3 seconds.
uf250-04.cnf fulfilled No. of Restarts: 921 No. of Flips: 2364 time to process: 10 seconds.
uf250-04.cnf fulfilled No. of Restarts: 1565 No. of Flips: 1006 time to process: 7 seconds.
uf250-04.cnf fulfilled No. of Restarts: 1634 No. of Flips: 4745 time to process: 7 seconds.
uf250-04.cnf fulfilled No. of Restarts: 50 No. of Flips: 1984 time to process: 4 seconds.
uf250-04.cnf fulfilled No. of Restarts: 501 No. of Flips: 2288 time to process: 3 seconds.
uf250-04.cnf fulfilled No. of Restarts: 500 No. of Flips: 2829 time to process: 5 seconds.
uf250-04.cnf fulfilled No. of Restarts: 73 No. of Flips: 2706 time to process: 0 seconds.
uf250-04.cnf fulfilled No. of Restarts: 62 No. of Flips: 707 time to process: 5 seconds.
uf250-04.cnf fulfilled No. of Restarts: 961 No. of Flips: 4039 time to process: 4 seconds.
uf250-04.cnf fulfilled No. of Restarts: 863 No. of Flips: 3877 time to process: 5 seconds.
uf250-04.cnf , deadline. Restarts: 2450
uf250-04.cnf fulfilled No. of Restarts: 132 No. of Flips: 1681 time to process: 0 seconds.
uf250-04.cnf fulfilled No. of Restarts: 447 No. of Flips: 4091 time to process: 9 seconds.
uf250-04.cnf fulfilled No. of Restarts: 891 No. of Flips: 4779 time to process: 4 seconds.
uf250-04.cnf fulfilled No. of Restarts: 245 No. of Flips: 1825 time to process: 7 seconds.
uf250-04.cnf fulfilled No. of Restarts: 655 No. of Flips: 2018 time to process: 4 seconds.
uf250-04.cnf fulfilled No. of Restarts: 1024 No. of Flips: 2755 time to process: 4 seconds.
uf250-04.cnf fulfilled No. of Restarts: 180 No. of Flips: 4199 time to process: 7 seconds.
uf250-04.cnf fulfilled No. of Restarts: 789 No. of Flips: 3449 time to process: 6 seconds.
uf250-04.cnf fulfilled No. of Restarts: 2212 No. of Flips: 4557 time to process: 15 seconds.
uf250-04.cnf , deadline. Restarts: 2450
uf250-04.cnf fulfilled No. of Restarts: 690 No. of Flips: 3705 time to process: 2 seconds.
uf250-04.cnf fulfilled No. of Restarts: 2023 No. of Flips: 2555 time to process: 8 seconds.
uf250-04.cnf fulfilled No. of Restarts: 557 No. of Flips: 3336 time to process: 2 seconds.
uf250-04.cnf fulfilled No. of Restarts: 917 No. of Flips: 2204 time to process: 8 seconds.
uf250-04.cnf fulfilled No. of Restarts: 951 No. of Flips: 4689 time to process: 5 seconds.
uf250-04.cnf fulfilled No. of Restarts: 226 No. of Flips: 1593 time to process: 5 seconds.
uf250-04.cnf fulfilled No. of Restarts: 477 No. of Flips: 1288 time to process: 6 seconds.
uf250-04.cnf fulfilled No. of Restarts: 647 No. of Flips: 3475 time to process: 2 seconds.
uf250-04.cnf fulfilled No. of Restarts: 1626 No. of Flips: 4662 time to process: 8 seconds.
uf250-04.cnf fulfilled No. of Restarts: 137 No. of Flips: 1207 time to process: 2 seconds.
uf250-04.cnf fulfilled No. of Restarts: 1315 No. of Flips: 1234 time to process: 14 seconds.
uf250-04.cnf fulfilled No. of Restarts: 874 No. of Flips: 1339 time to process: 3 seconds.
uf250-04.cnf fulfilled No. of Restarts: 105 No. of Flips: 2703 time to process: 2 seconds.
uf250-04.cnf , deadline. Restarts: 2450
uf250-04.cnf , deadline. Restarts: 2450
uf250-04.cnf fulfilled No. of Restarts: 342 No. of Flips: 3617 time to process: 1 seconds.
uf250-04.cnf fulfilled No. of Restarts: 298 No. of Flips: 2618 time to process: 1 seconds.
uf250-04.cnf fulfilled No. of Restarts: 949 No. of Flips: 3964 time to process: 8 seconds.
uf250-04.cnf fulfilled No. of Restarts: 849 No. of Flips: 2260 time to process: 3 seconds.
uf250-04.cnf fulfilled No. of Restarts: 597 No. of Flips: 4176 time to process: 4 seconds.
uf250-04.cnf fulfilled No. of Restarts: 1219 No. of Flips: 1967 time to process: 10 seconds.
uf250-04.cnf fulfilled No. of Restarts: 102 No. of Flips: 1504 time to process: 0 seconds.
uf250-04.cnf fulfilled No. of Restarts: 138 No. of Flips: 2591 time to process: 11 seconds.
uf250-04.cnf fulfilled No. of Restarts: 1458 No. of Flips: 3828 time to process: 6 seconds.
uf250-04.cnf fulfilled No. of Restarts: 1738 No. of Flips: 3878 time to process: 8 seconds.
uf250-04.cnf fulfilled No. of Restarts: 972 No. of Flips: 2828 time to process: 5 seconds.
uf250-04.cnf fulfilled No. of Restarts: 253 No. of Flips: 2426 time to process: 3 seconds.
uf250-04.cnf fulfilled No. of Restarts: 28 No. of Flips: 2592 time to process: 8 seconds.
uf250-04.cnf fulfilled No. of Restarts: 165 No. of Flips: 2205 time to process: 2 seconds.
uf250-04.cnf fulfilled No. of Restarts: 1736 No. of Flips: 2435 time to process: 8 seconds.
uf250-04.cnf fulfilled No. of Restarts: 363 No. of Flips: 4596 time to process: 3 seconds.
uf250-04.cnf fulfilled No. of Restarts: 2218 No. of Flips: 2114 time to process: 9 seconds.
uf250-04.cnf fulfilled No. of Restarts: 2094 No. of Flips: 3756 time to process: 10 seconds.
uf250-04.cnf fulfilled No. of Restarts: 1929 No. of Flips: 2513 time to process: 8 seconds.
uf250-04.cnf fulfilled No. of Restarts: 860 No. of Flips: 1186 time to process: 4 seconds.
uf250-04.cnf fulfilled No. of Restarts: 807 No. of Flips: 2429 time to process: 4 seconds.
uf250-04.cnf fulfilled No. of Restarts: 142 No. of Flips: 1094 time to process: 6 seconds.
uf250-04.cnf fulfilled No. of Restarts: 1456 No. of Flips: 4478 time to process: 9 seconds.
uf250-04.cnf fulfilled No. of Restarts: 1036 No. of Flips: 1236 time to process: 6 seconds.
uf250-04.cnf fulfilled No. of Restarts: 193 No. of Flips: 1718 time to process: 2 seconds.
uf250-04.cnf fulfilled No. of Restarts: 1172 No. of Flips: 3563 time to process: 6 seconds.
uf250-04.cnf fulfilled No. of Restarts: 236 No. of Flips: 3231 time to process: 5 seconds.
uf250-04.cnf fulfilled No. of Restarts: 1762 No. of Flips: 2958 time to process: 14 seconds.
uf250-04.cnf fulfilled No. of Restarts: 526 No. of Flips: 4047 time to process: 2 seconds.
uf250-04.cnf fulfilled No. of Restarts: 947 No. of Flips: 3023 time to process: 7 seconds.
uf250-04.cnf fulfilled No. of Restarts: 119 No. of Flips: 598 time to process: 1 seconds.
uf250-04.cnf , deadline. Restarts: 2450
uf250-04.cnf fulfilled No. of Restarts: 25 No. of Flips: 3784 time to process: 0 seconds.
uf250-04.cnf fulfilled No. of Restarts: 2245 No. of Flips: 3915 time to process: 9 seconds.
uf250-04.cnf fulfilled No. of Restarts: 1060 No. of Flips: 2972 time to process: 5 seconds.
uf250-04.cnf fulfilled No. of Restarts: 1305 No. of Flips: 3839 time to process: 5 seconds.
uf250-04.cnf fulfilled No. of Restarts: 1162 No. of Flips: 3270 time to process: 11 seconds.
uf250-04.cnf fulfilled No. of Restarts: 389 No. of Flips: 4436 time to process: 1 seconds.
uf250-04.cnf , deadline. Restarts: 2450
uf250-04.cnf fulfilled No. of Restarts: 2018 No. of Flips: 3216 time to process: 8 seconds.
uf250-04.cnf fulfilled No. of Restarts: 199 No. of Flips: 2192 time to process: 1 seconds.
uf250-04.cnf fulfilled No. of Restarts: 52 No. of Flips: 4927 time to process: 8 seconds.
uf250-04.cnf fulfilled No. of Restarts: 1986 No. of Flips: 3142 time to process: 10 seconds.
uf250-04.cnf fulfilled No. of Restarts: 2006 No. of Flips: 1593 time to process: 9 seconds.
uf250-04.cnf fulfilled No. of Restarts: 2211 No. of Flips: 2502 time to process: 18 seconds.
uf250-04.cnf fulfilled No. of Restarts: 485 No. of Flips: 3314 time to process: 2 seconds.
uf250-04.cnf fulfilled No. of Restarts: 1934 No. of Flips: 2489 time to process: 14 seconds.
uf250-04.cnf fulfilled No. of Restarts: 458 No. of Flips: 3342 time to process: 2 seconds.
uf250-04.cnf fulfilled No. of Restarts: 973 No. of Flips: 3079 time to process: 5 seconds.
uf250-04.cnf fulfilled No. of Restarts: 449 No. of Flips: 1853 time to process: 4 seconds.
uf250-04.cnf fulfilled No. of Restarts: 1900 No. of Flips: 4495 time to process: 15 seconds.
uf250-04.cnf fulfilled No. of Restarts: 459 No. of Flips: 3912 time to process: 2 seconds.
uf250-04.cnf fulfilled No. of Restarts: 1974 No. of Flips: 1854 time to process: 10 seconds.
uf250-04.cnf , deadline. Restarts: 2450
uf250-04.cnf fulfilled No. of Restarts: 200 No. of Flips: 3154 time to process: 0 seconds.
uf250-04.cnf fulfilled No. of Restarts: 296 No. of Flips: 1266 time to process: 2 seconds.
uf250-04.cnf fulfilled No. of Restarts: 197 No. of Flips: 1119 time to process: 11 seconds.
uf250-04.cnf fulfilled No. of Restarts: 106 No. of Flips: 3490 time to process: 0 seconds.
uf250-04.cnf fulfilled No. of Restarts: 783 No. of Flips: 3468 time to process: 9 seconds.
uf250-04.cnf fulfilled No. of Restarts: 1678 No. of Flips: 4987 time to process: 8 seconds.
uf250-04.cnf fulfilled No. of Restarts: 134 No. of Flips: 3853 time to process: 2 seconds.
uf250-04.cnf fulfilled No. of Restarts: 2155 No. of Flips: 2549 time to process: 15 seconds.
uf250-04.cnf fulfilled No. of Restarts: 452 No. of Flips: 3830 time to process: 4 seconds.
uf250-04.cnf fulfilled No. of Restarts: 760 No. of Flips: 1587 time to process: 13 seconds.
uf250-04.cnf fulfilled No. of Restarts: 1125 No. of Flips: 4168 time to process: 4 seconds.
uf250-04.cnf fulfilled No. of Restarts: 1088 No. of Flips: 4263 time to process: 10 seconds.
uf250-04.cnf fulfilled No. of Restarts: 826 No. of Flips: 1057 time to process: 3 seconds.
uf250-04.cnf fulfilled No. of Restarts: 652 No. of Flips: 1760 time to process: 3 seconds.
uf250-04.cnf fulfilled No. of Restarts: 1688 No. of Flips: 2928 time to process: 13 seconds.
uf250-04.cnf fulfilled No. of Restarts: 2146 No. of Flips: 2453 time to process: 9 seconds.
uf250-04.cnf , deadline. Restarts: 2450
uf250-04.cnf fulfilled No. of Restarts: 2253 No. of Flips: 1756 time to process: 9 seconds.
uf250-04.cnf fulfilled No. of Restarts: 23 No. of Flips: 3303 time to process: 0 seconds.
uf250-04.cnf fulfilled No. of Restarts: 1109 No. of Flips: 2365 time to process: 5 seconds.
uf250-04.cnf fulfilled No. of Restarts: 263 No. of Flips: 1638 time to process: 2 seconds.
uf250-04.cnf fulfilled No. of Restarts: 408 No. of Flips: 3012 time to process: 4 seconds.
uf250-04.cnf fulfilled No. of Restarts: 966 No. of Flips: 3084 time to process: 9 seconds.
uf250-04.cnf fulfilled No. of Restarts: 159 No. of Flips: 3462 time to process: 11 seconds.
uf250-04.cnf fulfilled No. of Restarts: 899 No. of Flips: 3481 time to process: 3 seconds.
uf250-04.cnf fulfilled No. of Restarts: 2274 No. of Flips: 1795 time to process: 16 seconds.
uf250-04.cnf fulfilled No. of Restarts: 1358 No. of Flips: 3726 time to process: 5 seconds.
uf250-04.cnf fulfilled No. of Restarts: 1237 No. of Flips: 2974 time to process: 5 seconds.
uf250-04.cnf fulfilled No. of Restarts: 1183 No. of Flips: 2418 time to process: 6 seconds.
uf250-04.cnf fulfilled No. of Restarts: 345 No. of Flips: 4132 time to process: 11 seconds.
uf250-04.cnf fulfilled No. of Restarts: 243 No. of Flips: 3906 time to process: 1 seconds.
uf250-04.cnf fulfilled No. of Restarts: 260 No. of Flips: 4699 time to process: 4 seconds.
uf250-04.cnf fulfilled No. of Restarts: 1254 No. of Flips: 4876 time to process: 9 seconds.
uf250-04.cnf fulfilled No. of Restarts: 2373 No. of Flips: 4983 time to process: 10 seconds.
uf250-04.cnf fulfilled No. of Restarts: 663 No. of Flips: 1902 time to process: 2 seconds.
uf250-04.cnf fulfilled No. of Restarts: 770 No. of Flips: 4861 time to process: 6 seconds.
uf250-04.cnf fulfilled No. of Restarts: 1202 No. of Flips: 1593 time to process: 11 seconds.
uf250-04.cnf fulfilled No. of Restarts: 242 No. of Flips: 2978 time to process: 1 seconds.
uf250-04.cnf fulfilled No. of Restarts: 384 No. of Flips: 1995 time to process: 11 seconds.
uf250-04.cnf fulfilled No. of Restarts: 398 No. of Flips: 3641 time to process: 3 seconds.
uf250-04.cnf fulfilled No. of Restarts: 404 No. of Flips: 1341 time to process: 1 seconds.
uf250-04.cnf fulfilled No. of Restarts: 234 No. of Flips: 4470 time to process: 1 seconds.
uf250-04.cnf fulfilled No. of Restarts: 1811 No. of Flips: 3406 time to process: 7 seconds.
uf250-04.cnf fulfilled No. of Restarts: 1317 No. of Flips: 2982 time to process: 6 seconds.
uf250-04.cnf , deadline. Restarts: 2450
uf250-04.cnf fulfilled No. of Restarts: 332 No. of Flips: 2939 time to process: 1 seconds.
uf250-04.cnf fulfilled No. of Restarts: 336 No. of Flips: 1179 time to process: 1 seconds.
uf250-04.cnf fulfilled No. of Restarts: 239 No. of Flips: 888 time to process: 4 seconds.
uf250-04.cnf fulfilled No. of Restarts: 1029 No. of Flips: 2595 time to process: 10 seconds.
uf250-04.cnf fulfilled No. of Restarts: 133 No. of Flips: 3136 time to process: 7 seconds.
uf250-04.cnf fulfilled No. of Restarts: 736 No. of Flips: 3091 time to process: 5 seconds.
uf250-04.cnf fulfilled No. of Restarts: 425 No. of Flips: 3543 time to process: 6 seconds.
uf250-04.cnf fulfilled No. of Restarts: 23 No. of Flips: 4987 time to process: 4 seconds.
uf250-04.cnf fulfilled No. of Restarts: 2407 No. of Flips: 2027 time to process: 12 seconds.
uf250-04.cnf fulfilled No. of Restarts: 517 No. of Flips: 4155 time to process: 2 seconds.
uf250-04.cnf fulfilled No. of Restarts: 194 No. of Flips: 717 time to process: 6 seconds.
uf250-04.cnf fulfilled No. of Restarts: 290 No. of Flips: 2476 time to process: 3 seconds.
uf250-04.cnf fulfilled No. of Restarts: 287 No. of Flips: 1813 time to process: 7 seconds.
uf250-04.cnf fulfilled No. of Restarts: 371 No. of Flips: 3794 time to process: 7 seconds.
uf250-04.cnf fulfilled No. of Restarts: 155 No. of Flips: 802 time to process: 4 seconds.
uf250-04.cnf fulfilled No. of Restarts: 854 No. of Flips: 2818 time to process: 7 seconds.
uf250-04.cnf fulfilled No. of Restarts: 1209 No. of Flips: 2065 time to process: 6 seconds.
uf250-04.cnf fulfilled No. of Restarts: 2005 No. of Flips: 2670 time to process: 11 seconds.
uf250-04.cnf fulfilled No. of Restarts: 570 No. of Flips: 4592 time to process: 10 seconds.
uf250-04.cnf fulfilled No. of Restarts: 1231 No. of Flips: 3815 time to process: 5 seconds.
uf250-04.cnf fulfilled No. of Restarts: 2339 No. of Flips: 2829 time to process: 14 seconds.
uf250-04.cnf fulfilled No. of Restarts: 280 No. of Flips: 4848 time to process: 1 seconds.
uf250-04.cnf fulfilled No. of Restarts: 2017 No. of Flips: 4066 time to process: 8 seconds.
uf250-04.cnf fulfilled No. of Restarts: 1957 No. of Flips: 3048 time to process: 8 seconds.
uf250-04.cnf fulfilled No. of Restarts: 570 No. of Flips: 4553 time to process: 4 seconds.
uf250-04.cnf fulfilled No. of Restarts: 1022 No. of Flips: 2039 time to process: 6 seconds.
uf250-04.cnf fulfilled No. of Restarts: 172 No. of Flips: 3855 time to process: 1 seconds.
uf250-04.cnf fulfilled No. of Restarts: 688 No. of Flips: 2747 time to process: 3 seconds.
uf250-04.cnf fulfilled No. of Restarts: 543 No. of Flips: 4465 time to process: 9 seconds.
uf250-04.cnf fulfilled No. of Restarts: 710 No. of Flips: 4072 time to process: 4 seconds.
uf250-04.cnf fulfilled No. of Restarts: 195 No. of Flips: 4913 time to process: 9 seconds.
uf250-04.cnf fulfilled No. of Restarts: 118 No. of Flips: 2703 time to process: 1 seconds.
uf250-04.cnf fulfilled No. of Restarts: 911 No. of Flips: 2328 time to process: 7 seconds.
uf250-04.cnf fulfilled No. of Restarts: 1608 No. of Flips: 4738 time to process: 10 seconds.
uf250-04.cnf fulfilled No. of Restarts: 1364 No. of Flips: 1768 time to process: 8 seconds.
uf250-04.cnf fulfilled No. of Restarts: 166 No. of Flips: 4633 time to process: 2 seconds.
uf250-04.cnf fulfilled No. of Restarts: 1260 No. of Flips: 1025 time to process: 9 seconds.
uf250-04.cnf fulfilled No. of Restarts: 613 No. of Flips: 2022 time to process: 5 seconds.
uf250-04.cnf fulfilled No. of Restarts: 721 No. of Flips: 1093 time to process: 7 seconds.
uf250-04.cnf fulfilled No. of Restarts: 1421 No. of Flips: 3877 time to process: 8 seconds.
uf250-04.cnf fulfilled No. of Restarts: 173 No. of Flips: 1594 time to process: 2 seconds.
uf250-04.cnf fulfilled No. of Restarts: 1636 No. of Flips: 2278 time to process: 10 seconds.
uf250-04.cnf fulfilled No. of Restarts: 391 No. of Flips: 3561 time to process: 4 seconds.
uf250-04.cnf fulfilled No. of Restarts: 507 No. of Flips: 2815 time to process: 2 seconds.
uf250-04.cnf , deadline. Restarts: 2450
uf250-04.cnf fulfilled No. of Restarts: 28 No. of Flips: 2902 time to process: 0 seconds.
uf250-04.cnf fulfilled No. of Restarts: 250 No. of Flips: 3002 time to process: 1 seconds.
uf250-04.cnf fulfilled No. of Restarts: 63 No. of Flips: 3332 time to process: 9 seconds.
uf250-04.cnf fulfilled No. of Restarts: 7 No. of Flips: 4829 time to process: 10 seconds.
uf250-04.cnf fulfilled No. of Restarts: 521 No. of Flips: 3900 time to process: 2 seconds.
uf250-04.cnf fulfilled No. of Restarts: 318 No. of Flips: 2750 time to process: 5 seconds.
uf250-04.cnf fulfilled No. of Restarts: 701 No. of Flips: 2207 time to process: 7 seconds.
uf250-04.cnf fulfilled No. of Restarts: 667 No. of Flips: 3415 time to process: 8 seconds.
uf250-04.cnf fulfilled No. of Restarts: 388 No. of Flips: 1881 time to process: 2 seconds.
uf250-04.cnf fulfilled No. of Restarts: 1437 No. of Flips: 4418 time to process: 9 seconds.
uf250-04.cnf fulfilled No. of Restarts: 268 No. of Flips: 1365 time to process: 3 seconds.
uf250-04.cnf fulfilled No. of Restarts: 1258 No. of Flips: 4703 time to process: 6 seconds.
uf250-04.cnf fulfilled No. of Restarts: 1056 No. of Flips: 3323 time to process: 4 seconds.
uf250-04.cnf fulfilled No. of Restarts: 225 No. of Flips: 1543 time to process: 2 seconds.
uf250-04.cnf fulfilled No. of Restarts: 38 No. of Flips: 3541 time to process: 6 seconds.
uf250-04.cnf fulfilled No. of Restarts: 652 No. of Flips: 2194 time to process: 7 seconds.
uf250-04.cnf fulfilled No. of Restarts: 56 No. of Flips: 1286 time to process: 1 seconds.
uf250-04.cnf fulfilled No. of Restarts: 592 No. of Flips: 2392 time to process: 3 seconds.
uf250-04.cnf fulfilled No. of Restarts: 661 No. of Flips: 1990 time to process: 3 seconds.
uf250-04.cnf fulfilled No. of Restarts: 1836 No. of Flips: 4180 time to process: 9 seconds.
uf250-04.cnf fulfilled No. of Restarts: 1074 No. of Flips: 2785 time to process: 4 seconds.
uf250-04.cnf fulfilled No. of Restarts: 327 No. of Flips: 3935 time to process: 1 seconds.
uf250-04.cnf fulfilled No. of Restarts: 711 No. of Flips: 1863 time to process: 4 seconds.
uf250-04.cnf , deadline. Restarts: 2450
uf250-04.cnf fulfilled No. of Restarts: 1109 No. of Flips: 4589 time to process: 4 seconds.
uf250-04.cnf fulfilled No. of Restarts: 474 No. of Flips: 4896 time to process: 4 seconds.
uf250-04.cnf fulfilled No. of Restarts: 122 No. of Flips: 4065 time to process: 5 seconds.
uf250-04.cnf fulfilled No. of Restarts: 1188 No. of Flips: 1767 time to process: 15 seconds.
uf250-04.cnf fulfilled No. of Restarts: 173 No. of Flips: 2744 time to process: 1 seconds.
uf250-04.cnf fulfilled No. of Restarts: 1663 No. of Flips: 3760 time to process: 7 seconds.
uf250-04.cnf , deadline. Restarts: 2450
uf250-04.cnf fulfilled No. of Restarts: 1340 No. of Flips: 2877 time to process: 5 seconds.
uf250-04.cnf fulfilled No. of Restarts: 58 No. of Flips: 3176 time to process: 0 seconds.
uf250-04.cnf fulfilled No. of Restarts: 689 No. of Flips: 3830 time to process: 4 seconds.
uf250-04.cnf fulfilled No. of Restarts: 914 No. of Flips: 4072 time to process: 4 seconds.
uf250-04.cnf fulfilled No. of Restarts: 275 No. of Flips: 2404 time to process: 2 seconds.
uf250-04.cnf fulfilled No. of Restarts: 504 No. of Flips: 2873 time to process: 12 seconds.
uf250-04.cnf fulfilled No. of Restarts: 1627 No. of Flips: 1759 time to process: 8 seconds.
uf250-04.cnf fulfilled No. of Restarts: 76 No. of Flips: 4699 time to process: 0 seconds.
uf250-04.cnf fulfilled No. of Restarts: 1310 No. of Flips: 2124 time to process: 6 seconds.
uf250-04.cnf fulfilled No. of Restarts: 358 No. of Flips: 2617 time to process: 1 seconds.
uf250-04.cnf fulfilled No. of Restarts: 624 No. of Flips: 2126 time to process: 5 seconds.
uf250-04.cnf fulfilled No. of Restarts: 1500 No. of Flips: 3563 time to process: 6 seconds.
uf250-04.cnf fulfilled No. of Restarts: 234 No. of Flips: 2914 time to process: 2 seconds.
uf250-04.cnf fulfilled No. of Restarts: 543 No. of Flips: 1350 time to process: 5 seconds.
uf250-04.cnf fulfilled No. of Restarts: 462 No. of Flips: 4384 time to process: 6 seconds.
uf250-04.cnf fulfilled No. of Restarts: 1801 No. of Flips: 1716 time to process: 11 seconds.
uf250-04.cnf fulfilled No. of Restarts: 1401 No. of Flips: 4344 time to process: 11 seconds.
uf250-04.cnf fulfilled No. of Restarts: 490 No. of Flips: 2095 time to process: 2 seconds.
uf250-04.cnf fulfilled No. of Restarts: 1244 No. of Flips: 3732 time to process: 5 seconds.
uf250-04.cnf fulfilled No. of Restarts: 76 No. of Flips: 2838 time to process: 3 seconds.
uf250-04.cnf fulfilled No. of Restarts: 2231 No. of Flips: 3017 time to process: 12 seconds.
uf250-04.cnf fulfilled No. of Restarts: 259 No. of Flips: 1969 time to process: 1 seconds.
uf250-04.cnf fulfilled No. of Restarts: 434 No. of Flips: 4987 time to process: 9 seconds.
uf250-04.cnf fulfilled No. of Restarts: 1704 No. of Flips: 1097 time to process: 8 seconds.
uf250-04.cnf fulfilled No. of Restarts: 989 No. of Flips: 3029 time to process: 6 seconds.
uf250-04.cnf fulfilled No. of Restarts: 1010 No. of Flips: 3488 time to process: 5 seconds.
uf250-04.cnf , deadline. Restarts: 2450
uf250-04.cnf fulfilled No. of Restarts: 578 No. of Flips: 2996 time to process: 2 seconds.
uf250-04.cnf fulfilled No. of Restarts: 1282 No. of Flips: 2023 time to process: 12 seconds.
uf250-04.cnf fulfilled No. of Restarts: 914 No. of Flips: 3570 time to process: 3 seconds.
uf250-04.cnf fulfilled No. of Restarts: 250 No. of Flips: 4892 time to process: 1 seconds.
uf250-04.cnf fulfilled No. of Restarts: 859 No. of Flips: 2120 time to process: 8 seconds.
uf250-04.cnf , deadline. Restarts: 2450
uf250-04.cnf fulfilled No. of Restarts: 792 No. of Flips: 2554 time to process: 3 seconds.
uf250-04.cnf fulfilled No. of Restarts: 264 No. of Flips: 4512 time to process: 1 seconds.
uf250-04.cnf fulfilled No. of Restarts: 1200 No. of Flips: 1175 time to process: 10 seconds.
uf250-04.cnf fulfilled No. of Restarts: 469 No. of Flips: 4709 time to process: 3 seconds.
uf250-04.cnf , deadline. Restarts: 2450
uf250-04.cnf , deadline. Restarts: 2450
uf250-04.cnf fulfilled No. of Restarts: 567 No. of Flips: 1155 time to process: 2 seconds.
uf250-04.cnf fulfilled No. of Restarts: 1058 No. of Flips: 4362 time to process: 7 seconds.
uf250-04.cnf fulfilled No. of Restarts: 377 No. of Flips: 4803 time to process: 2 seconds.
uf250-04.cnf fulfilled No. of Restarts: 270 No. of Flips: 2687 time to process: 4 seconds.
uf250-04.cnf fulfilled No. of Restarts: 558 No. of Flips: 3051 time to process: 7 seconds.
uf250-04.cnf , deadline. Restarts: 2450
uf250-04.cnf fulfilled No. of Restarts: 22 No. of Flips: 4620 time to process: 0 seconds.
uf250-04.cnf fulfilled No. of Restarts: 478 No. of Flips: 4215 time to process: 2 seconds.
uf250-04.cnf fulfilled No. of Restarts: 144 No. of Flips: 4303 time to process: 2 seconds.
uf250-04.cnf fulfilled No. of Restarts: 71 No. of Flips: 1323 time to process: 10 seconds.
uf250-04.cnf fulfilled No. of Restarts: 303 No. of Flips: 3357 time to process: 1 seconds.
uf250-04.cnf fulfilled No. of Restarts: 1133 No. of Flips: 4877 time to process: 5 seconds.
uf250-04.cnf fulfilled No. of Restarts: 593 No. of Flips: 917 time to process: 5 seconds.
uf250-04.cnf fulfilled No. of Restarts: 484 No. of Flips: 2903 time to process: 11 seconds.
uf250-04.cnf fulfilled No. of Restarts: 700 No. of Flips: 3571 time to process: 3 seconds.
uf250-04.cnf fulfilled No. of Restarts: 607 No. of Flips: 4989 time to process: 13 seconds.
uf250-04.cnf fulfilled No. of Restarts: 208 No. of Flips: 3495 time to process: 0 seconds.
uf250-04.cnf fulfilled No. of Restarts: 1056 No. of Flips: 4828 time to process: 5 seconds.
uf250-04.cnf fulfilled No. of Restarts: 876 No. of Flips: 4228 time to process: 7 seconds.
uf250-04.cnf fulfilled No. of Restarts: 385 No. of Flips: 2135 time to process: 8 seconds.
uf250-04.cnf fulfilled No. of Restarts: 354 No. of Flips: 2818 time to process: 5 seconds.
uf250-04.cnf , deadline. Restarts: 2450
uf250-04.cnf fulfilled No. of Restarts: 899 No. of Flips: 948 time to process: 3 seconds.
uf250-04.cnf fulfilled No. of Restarts: 960 No. of Flips: 785 time to process: 4 seconds.
uf250-04.cnf fulfilled No. of Restarts: 477 No. of Flips: 2859 time to process: 4 seconds.
uf250-04.cnf fulfilled No. of Restarts: 975 No. of Flips: 4238 time to process: 12 seconds.
uf250-04.cnf fulfilled No. of Restarts: 2162 No. of Flips: 4791 time to process: 9 seconds.
uf250-04.cnf fulfilled No. of Restarts: 262 No. of Flips: 4579 time to process: 1 seconds.
uf250-04.cnf fulfilled No. of Restarts: 469 No. of Flips: 4255 time to process: 8 seconds.
uf250-04.cnf fulfilled No. of Restarts: 46 No. of Flips: 3346 time to process: 5 seconds.
uf250-04.cnf fulfilled No. of Restarts: 562 No. of Flips: 780 time to process: 2 seconds.
uf250-04.cnf fulfilled No. of Restarts: 1807 No. of Flips: 3800 time to process: 14 seconds.
uf250-04.cnf fulfilled No. of Restarts: 1092 No. of Flips: 3501 time to process: 4 seconds.
uf250-04.cnf fulfilled No. of Restarts: 484 No. of Flips: 2863 time to process: 12 seconds.
uf250-04.cnf fulfilled No. of Restarts: 413 No. of Flips: 3374 time to process: 1 seconds.
uf250-04.cnf fulfilled No. of Restarts: 34 No. of Flips: 3993 time to process: 9 seconds.
uf250-04.cnf fulfilled No. of Restarts: 141 No. of Flips: 3348 time to process: 1 seconds.
uf250-04.cnf fulfilled No. of Restarts: 407 No. of Flips: 4156 time to process: 3 seconds.
uf250-04.cnf fulfilled No. of Restarts: 432 No. of Flips: 3699 time to process: 10 seconds.
uf250-04.cnf fulfilled No. of Restarts: 546 No. of Flips: 867 time to process: 3 seconds.
uf250-04.cnf fulfilled No. of Restarts: 286 No. of Flips: 1230 time to process: 7 seconds.
uf250-04.cnf fulfilled No. of Restarts: 338 No. of Flips: 1948 time to process: 9 seconds.
uf250-04.cnf fulfilled No. of Restarts: 200 No. of Flips: 1745 time to process: 1 seconds.
uf250-04.cnf , deadline. Restarts: 2450
uf250-04.cnf fulfilled No. of Restarts: 601 No. of Flips: 2458 time to process: 2 seconds.
uf250-04.cnf fulfilled No. of Restarts: 143 No. of Flips: 4649 time to process: 0 seconds.
uf250-04.cnf fulfilled No. of Restarts: 1826 No. of Flips: 3797 time to process: 14 seconds.
uf250-04.cnf fulfilled No. of Restarts: 441 No. of Flips: 2980 time to process: 1 seconds.
uf250-04.cnf , deadline. Restarts: 2450
uf250-04.cnf , deadline. Restarts: 2450
uf250-04.cnf fulfilled No. of Restarts: 473 No. of Flips: 4558 time to process: 2 seconds.
uf250-04.cnf , deadline. Restarts: 2450
uf250-04.cnf fulfilled No. of Restarts: 318 No. of Flips: 1490 time to process: 1 seconds.
uf250-04.cnf fulfilled No. of Restarts: 587 No. of Flips: 975 time to process: 2 seconds.
uf250-04.cnf fulfilled No. of Restarts: 1202 No. of Flips: 4838 time to process: 10 seconds.
uf250-04.cnf fulfilled No. of Restarts: 873 No. of Flips: 4229 time to process: 3 seconds.
uf250-04.cnf fulfilled No. of Restarts: 1148 No. of Flips: 3756 time to process: 5 seconds.
uf250-04.cnf fulfilled No. of Restarts: 350 No. of Flips: 1823 time to process: 2 seconds.
uf250-04.cnf fulfilled No. of Restarts: 574 No. of Flips: 4585 time to process: 4 seconds.
uf250-04.cnf fulfilled No. of Restarts: 1172 No. of Flips: 4256 time to process: 11 seconds.
uf250-04.cnf fulfilled No. of Restarts: 1480 No. of Flips: 983 time to process: 10 seconds.
uf250-04.cnf fulfilled No. of Restarts: 1011 No. of Flips: 2360 time to process: 4 seconds.
uf250-04.cnf , deadline. Restarts: 2450
uf250-04.cnf fulfilled No. of Restarts: 159 No. of Flips: 3519 time to process: 0 seconds.
uf250-04.cnf fulfilled No. of Restarts: 84 No. of Flips: 3357 time to process: 0 seconds.
uf250-04.cnf fulfilled No. of Restarts: 134 No. of Flips: 3974 time to process: 3 seconds.
uf250-04.cnf fulfilled No. of Restarts: 1557 No. of Flips: 4147 time to process: 7 seconds.
uf250-04.cnf fulfilled No. of Restarts: 441 No. of Flips: 1693 time to process: 2 seconds.
uf250-04.cnf fulfilled No. of Restarts: 658 No. of Flips: 3294 time to process: 9 seconds.
uf250-04.cnf fulfilled No. of Restarts: 684 No. of Flips: 4773 time to process: 2 seconds.
uf250-04.cnf fulfilled No. of Restarts: 1573 No. of Flips: 4736 time to process: 9 seconds.
uf250-04.cnf fulfilled No. of Restarts: 1400 No. of Flips: 2432 time to process: 9 seconds.
uf250-04.cnf fulfilled No. of Restarts: 156 No. of Flips: 1737 time to process: 0 seconds.
uf250-04.cnf fulfilled No. of Restarts: 1367 No. of Flips: 3168 time to process: 5 seconds.
uf250-04.cnf fulfilled No. of Restarts: 263 No. of Flips: 2789 time to process: 2 seconds.
uf250-04.cnf fulfilled No. of Restarts: 1569 No. of Flips: 4771 time to process: 13 seconds.
uf250-04.cnf fulfilled No. of Restarts: 836 No. of Flips: 3072 time to process: 3 seconds.
uf250-04.cnf fulfilled No. of Restarts: 52 No. of Flips: 1505 time to process: 2 seconds.
uf250-04.cnf fulfilled No. of Restarts: 1385 No. of Flips: 4031 time to process: 6 seconds.
uf250-04.cnf fulfilled No. of Restarts: 394 No. of Flips: 2585 time to process: 6 seconds.
uf250-04.cnf fulfilled No. of Restarts: 1762 No. of Flips: 1950 time to process: 7 seconds.
uf250-04.cnf fulfilled No. of Restarts: 753 No. of Flips: 4729 time to process: 3 seconds.
uf250-04.cnf fulfilled No. of Restarts: 893 No. of Flips: 3734 time to process: 9 seconds.
uf250-04.cnf fulfilled No. of Restarts: 940 No. of Flips: 2848 time to process: 8 seconds.
uf250-04.cnf fulfilled No. of Restarts: 65 No. of Flips: 3850 time to process: 3 seconds.
uf250-04.cnf fulfilled No. of Restarts: 428 No. of Flips: 4828 time to process: 3 seconds.
uf250-04.cnf fulfilled No. of Restarts: 731 No. of Flips: 4417 time to process: 13 seconds.
uf250-04.cnf fulfilled No. of Restarts: 1318 No. of Flips: 3101 time to process: 5 seconds.
uf250-04.cnf fulfilled No. of Restarts: 719 No. of Flips: 3623 time to process: 5 seconds.
uf250-04.cnf fulfilled No. of Restarts: 990 No. of Flips: 2187 time to process: 6 seconds.
uf250-04.cnf fulfilled No. of Restarts: 832 No. of Flips: 4141 time to process: 9 seconds.
uf250-04.cnf fulfilled No. of Restarts: 456 No. of Flips: 3085 time to process: 9 seconds.
uf250-04.cnf fulfilled No. of Restarts: 885 No. of Flips: 917 time to process: 6 seconds.
uf250-04.cnf fulfilled No. of Restarts: 66 No. of Flips: 1951 time to process: 0 seconds.
uf250-04.cnf fulfilled No. of Restarts: 1808 No. of Flips: 4757 time to process: 9 seconds.
uf250-04.cnf fulfilled No. of Restarts: 295 No. of Flips: 1718 time to process: 5 seconds.
uf250-04.cnf fulfilled No. of Restarts: 1170 No. of Flips: 2889 time to process: 5 seconds.
uf250-04.cnf fulfilled No. of Restarts: 1678 No. of Flips: 3593 time to process: 12 seconds.
uf250-04.cnf fulfilled No. of Restarts: 239 No. of Flips: 3870 time to process: 1 seconds.
uf250-04.cnf fulfilled No. of Restarts: 2086 No. of Flips: 3160 time to process: 15 seconds.
uf250-04.cnf fulfilled No. of Restarts: 1004 No. of Flips: 2009 time to process: 7 seconds.
uf250-04.cnf fulfilled No. of Restarts: 1078 No. of Flips: 4965 time to process: 4 seconds.
uf250-04.cnf fulfilled No. of Restarts: 134 No. of Flips: 3098 time to process: 2 seconds.
uf250-04.cnf fulfilled No. of Restarts: 645 No. of Flips: 1460 time to process: 7 seconds.
uf250-04.cnf fulfilled No. of Restarts: 66 No. of Flips: 3300 time to process: 0 seconds.
uf250-04.cnf fulfilled No. of Restarts: 963 No. of Flips: 4828 time to process: 5 seconds.
uf250-04.cnf fulfilled No. of Restarts: 356 No. of Flips: 3592 time to process: 1 seconds.
uf250-04.cnf fulfilled No. of Restarts: 577 No. of Flips: 2153 time to process: 5 seconds.
uf250-04.cnf fulfilled No. of Restarts: 573 No. of Flips: 1230 time to process: 11 seconds.
uf250-04.cnf fulfilled No. of Restarts: 604 No. of Flips: 4261 time to process: 2 seconds.
uf250-04.cnf , deadline. Restarts: 2450
uf250-04.cnf fulfilled No. of Restarts: 38 No. of Flips: 2216 time to process: 0 seconds.
uf250-04.cnf fulfilled No. of Restarts: 711 No. of Flips: 2275 time to process: 3 seconds.
uf250-04.cnf fulfilled No. of Restarts: 596 No. of Flips: 2210 time to process: 9 seconds.
uf250-04.cnf , deadline. Restarts: 2450
uf250-04.cnf fulfilled No. of Restarts: 251 No. of Flips: 1569 time to process: 1 seconds.
uf250-04.cnf , deadline. Restarts: 2450
uf250-04.cnf fulfilled No. of Restarts: 574 No. of Flips: 3561 time to process: 2 seconds.
uf250-04.cnf , deadline. Restarts: 2450
uf250-04.cnf fulfilled No. of Restarts: 176 No. of Flips: 2372 time to process: 0 seconds.
uf250-04.cnf fulfilled No. of Restarts: 65 No. of Flips: 1859 time to process: 5 seconds.
uf250-04.cnf fulfilled No. of Restarts: 701 No. of Flips: 1610 time to process: 7 seconds.
uf250-04.cnf fulfilled No. of Restarts: 1356 No. of Flips: 4159 time to process: 6 seconds.
uf250-04.cnf fulfilled No. of Restarts: 282 No. of Flips: 1384 time to process: 3 seconds.
uf250-04.cnf fulfilled No. of Restarts: 623 No. of Flips: 4548 time to process: 10 seconds.
uf250-04.cnf fulfilled No. of Restarts: 433 No. of Flips: 3770 time to process: 1 seconds.
uf250-04.cnf fulfilled No. of Restarts: 263 No. of Flips: 4046 time to process: 11 seconds.
uf250-04.cnf fulfilled No. of Restarts: 1137 No. of Flips: 1989 time to process: 4 seconds.
uf250-04.cnf fulfilled No. of Restarts: 46 No. of Flips: 4569 time to process: 6 seconds.
uf250-04.cnf fulfilled No. of Restarts: 663 No. of Flips: 2035 time to process: 3 seconds.
uf250-04.cnf fulfilled No. of Restarts: 750 No. of Flips: 2586 time to process: 3 seconds.
uf250-04.cnf fulfilled No. of Restarts: 1762 No. of Flips: 4967 time to process: 14 seconds.
uf250-04.cnf fulfilled No. of Restarts: 334 No. of Flips: 3545 time to process: 4 seconds.
uf250-04.cnf fulfilled No. of Restarts: 779 No. of Flips: 2061 time to process: 13 seconds.
uf250-04.cnf fulfilled No. of Restarts: 572 No. of Flips: 2185 time to process: 3 seconds.
uf250-04.cnf fulfilled No. of Restarts: 52 No. of Flips: 1980 time to process: 0 seconds.
uf250-04.cnf fulfilled No. of Restarts: 148 No. of Flips: 977 time to process: 2 seconds.
uf250-04.cnf fulfilled No. of Restarts: 1658 No. of Flips: 2816 time to process: 10 seconds.
uf250-04.cnf fulfilled No. of Restarts: 60 No. of Flips: 4829 time to process: 5 seconds.
uf250-04.cnf fulfilled No. of Restarts: 564 No. of Flips: 3530 time to process: 3 seconds.
uf250-04.cnf fulfilled No. of Restarts: 162 No. of Flips: 1484 time to process: 9 seconds.
uf250-04.cnf fulfilled No. of Restarts: 391 No. of Flips: 4938 time to process: 4 seconds.
uf250-04.cnf fulfilled No. of Restarts: 1585 No. of Flips: 4040 time to process: 6 seconds.
uf250-04.cnf fulfilled No. of Restarts: 1819 No. of Flips: 3648 time to process: 9 seconds.
uf250-04.cnf , deadline. Restarts: 2450
uf250-04.cnf fulfilled No. of Restarts: 233 No. of Flips: 2840 time to process: 1 seconds.
uf250-04.cnf fulfilled No. of Restarts: 1955 No. of Flips: 4224 time to process: 8 seconds.
uf250-04.cnf fulfilled No. of Restarts: 2257 No. of Flips: 4048 time to process: 10 seconds.
uf250-04.cnf fulfilled No. of Restarts: 104 No. of Flips: 2101 time to process: 1 seconds.
uf250-04.cnf fulfilled No. of Restarts: 1595 No. of Flips: 1319 time to process: 9 seconds.
uf250-04.cnf fulfilled No. of Restarts: 553 No. of Flips: 2164 time to process: 2 seconds.
uf250-04.cnf fulfilled No. of Restarts: 697 No. of Flips: 1423 time to process: 4 seconds.
uf250-04.cnf fulfilled No. of Restarts: 33 No. of Flips: 3315 time to process: 3 seconds.
uf250-04.cnf fulfilled No. of Restarts: 580 No. of Flips: 4690 time to process: 5 seconds.
uf250-04.cnf fulfilled No. of Restarts: 51 No. of Flips: 2075 time to process: 4 seconds.
uf250-04.cnf fulfilled No. of Restarts: 2416 No. of Flips: 2659 time to process: 11 seconds.
uf250-04.cnf fulfilled No. of Restarts: 435 No. of Flips: 2465 time to process: 2 seconds.
uf250-04.cnf fulfilled No. of Restarts: 1288 No. of Flips: 2113 time to process: 6 seconds.
uf250-04.cnf fulfilled No. of Restarts: 40 No. of Flips: 3868 time to process: 1 seconds.
uf250-04.cnf fulfilled No. of Restarts: 55 No. of Flips: 950 time to process: 6 seconds.
uf250-04.cnf fulfilled No. of Restarts: 1048 No. of Flips: 3743 time to process: 6 seconds.
uf250-04.cnf fulfilled No. of Restarts: 493 No. of Flips: 3279 time to process: 2 seconds.
uf250-04.cnf fulfilled No. of Restarts: 840 No. of Flips: 2044 time to process: 8 seconds.
uf250-04.cnf fulfilled No. of Restarts: 202 No. of Flips: 2652 time to process: 3 seconds.
uf250-04.cnf fulfilled No. of Restarts: 893 No. of Flips: 4009 time to process: 5 seconds.
uf250-04.cnf fulfilled No. of Restarts: 1112 No. of Flips: 3626 time to process: 10 seconds.
uf250-04.cnf fulfilled No. of Restarts: 642 No. of Flips: 4184 time to process: 6 seconds.
uf250-04.cnf fulfilled No. of Restarts: 1548 No. of Flips: 3658 time to process: 10 seconds.
uf250-04.cnf fulfilled No. of Restarts: 492 No. of Flips: 2387 time to process: 2 seconds.
uf250-04.cnf fulfilled No. of Restarts: 113 No. of Flips: 1499 time to process: 7 seconds.
uf250-04.cnf fulfilled No. of Restarts: 1201 No. of Flips: 865 time to process: 6 seconds.
uf250-04.cnf , deadline. Restarts: 2450
uf250-04.cnf , deadline. Restarts: 2450
uf250-04.cnf fulfilled No. of Restarts: 16 No. of Flips: 1785 time to process: 0 seconds.
uf250-04.cnf fulfilled No. of Restarts: 1876 No. of Flips: 1907 time to process: 8 seconds.
uf250-04.cnf fulfilled No. of Restarts: 85 No. of Flips: 1583 time to process: 2 seconds.
uf250-04.cnf fulfilled No. of Restarts: 560 No. of Flips: 2717 time to process: 3 seconds.
uf250-04.cnf fulfilled No. of Restarts: 2001 No. of Flips: 1113 time to process: 15 seconds.
uf250-04.cnf fulfilled No. of Restarts: 1432 No. of Flips: 4007 time to process: 6 seconds.
uf250-04.cnf fulfilled No. of Restarts: 782 No. of Flips: 1519 time to process: 8 seconds.
uf250-04.cnf fulfilled No. of Restarts: 156 No. of Flips: 4542 time to process: 5 seconds.
uf250-04.cnf , deadline. Restarts: 2450
uf250-04.cnf fulfilled No. of Restarts: 1025 No. of Flips: 2991 time to process: 4 seconds.
uf250-04.cnf fulfilled No. of Restarts: 52 No. of Flips: 4603 time to process: 1 seconds.
uf250-04.cnf fulfilled No. of Restarts: 406 No. of Flips: 2257 time to process: 6 seconds.
uf250-04.cnf fulfilled No. of Restarts: 57 No. of Flips: 4957 time to process: 3 seconds.
uf250-04.cnf fulfilled No. of Restarts: 571 No. of Flips: 3241 time to process: 3 seconds.
uf250-04.cnf fulfilled No. of Restarts: 134 No. of Flips: 2487 time to process: 7 seconds.
uf250-04.cnf fulfilled No. of Restarts: 123 No. of Flips: 4654 time to process: 0 seconds.
uf250-04.cnf fulfilled No. of Restarts: 425 No. of Flips: 3833 time to process: 3 seconds.
uf250-04.cnf fulfilled No. of Restarts: 734 No. of Flips: 2510 time to process: 10 seconds.
uf250-04.cnf fulfilled No. of Restarts: 355 No. of Flips: 4512 time to process: 1 seconds.
uf250-04.cnf fulfilled No. of Restarts: 979 No. of Flips: 2390 time to process: 4 seconds.
uf250-04.cnf fulfilled No. of Restarts: 2414 No. of Flips: 2757 time to process: 13 seconds.
uf250-04.cnf fulfilled No. of Restarts: 2085 No. of Flips: 4188 time to process: 8 seconds.
uf250-04.cnf fulfilled No. of Restarts: 65 No. of Flips: 4846 time to process: 7 seconds.
uf250-04.cnf fulfilled No. of Restarts: 217 No. of Flips: 4621 time to process: 4 seconds.
uf250-04.cnf fulfilled No. of Restarts: 864 No. of Flips: 2241 time to process: 3 seconds.
uf250-04.cnf fulfilled No. of Restarts: 1052 No. of Flips: 4439 time to process: 11 seconds.
uf250-04.cnf fulfilled No. of Restarts: 61 No. of Flips: 3617 time to process: 4 seconds.
uf250-04.cnf fulfilled No. of Restarts: 2251 No. of Flips: 3582 time to process: 15 seconds.
uf250-04.cnf fulfilled No. of Restarts: 174 No. of Flips: 1305 time to process: 1 seconds.
uf250-04.cnf fulfilled No. of Restarts: 311 No. of Flips: 913 time to process: 10 seconds.
uf250-04.cnf fulfilled No. of Restarts: 43 No. of Flips: 2854 time to process: 0 seconds.
uf250-04.cnf fulfilled No. of Restarts: 198 No. of Flips: 3233 time to process: 1 seconds.
uf250-04.cnf fulfilled No. of Restarts: 1870 No. of Flips: 1045 time to process: 7 seconds.
uf250-04.cnf fulfilled No. of Restarts: 661 No. of Flips: 2060 time to process: 5 seconds.
uf250-04.cnf fulfilled No. of Restarts: 270 No. of Flips: 2134 time to process: 3 seconds.
uf250-04.cnf fulfilled No. of Restarts: 1415 No. of Flips: 3234 time to process: 10 seconds.
uf250-04.cnf fulfilled No. of Restarts: 1529 No. of Flips: 1974 time to process: 6 seconds.
uf250-04.cnf fulfilled No. of Restarts: 155 No. of Flips: 1260 time to process: 4 seconds.
uf250-04.cnf fulfilled No. of Restarts: 2075 No. of Flips: 3335 time to process: 17 seconds.
uf250-04.cnf fulfilled No. of Restarts: 199 No. of Flips: 3757 time to process: 0 seconds.
uf250-04.cnf fulfilled No. of Restarts: 1478 No. of Flips: 1699 time to process: 6 seconds.
uf250-04.cnf fulfilled No. of Restarts: 1357 No. of Flips: 2535 time to process: 9 seconds.
uf250-04.cnf fulfilled No. of Restarts: 626 No. of Flips: 4361 time to process: 6 seconds.
uf250-04.cnf fulfilled No. of Restarts: 709 No. of Flips: 2048 time to process: 9 seconds.
uf250-04.cnf fulfilled No. of Restarts: 1088 No. of Flips: 2473 time to process: 5 seconds.
uf250-04.cnf fulfilled No. of Restarts: 169 No. of Flips: 4653 time to process: 5 seconds.
uf250-04.cnf fulfilled No. of Restarts: 130 No. of Flips: 4068 time to process: 5 seconds.
uf250-04.cnf fulfilled No. of Restarts: 197 No. of Flips: 1756 time to process: 2 seconds.
uf250-04.cnf fulfilled No. of Restarts: 967 No. of Flips: 869 time to process: 10 seconds.
uf250-04.cnf fulfilled No. of Restarts: 432 No. of Flips: 1506 time to process: 1 seconds.
uf250-04.cnf fulfilled No. of Restarts: 2048 No. of Flips: 4532 time to process: 13 seconds.
uf250-04.cnf fulfilled No. of Restarts: 1077 No. of Flips: 4864 time to process: 5 seconds.
uf250-04.cnf , deadline. Restarts: 2450
uf250-04.cnf fulfilled No. of Restarts: 1643 No. of Flips: 3289 time to process: 7 seconds.
uf250-04.cnf fulfilled No. of Restarts: 467 No. of Flips: 832 time to process: 5 seconds.
uf250-04.cnf fulfilled No. of Restarts: 842 No. of Flips: 1662 time to process: 3 seconds.
uf250-04.cnf fulfilled No. of Restarts: 611 No. of Flips: 2184 time to process: 4 seconds.
uf250-04.cnf fulfilled No. of Restarts: 1312 No. of Flips: 3927 time to process: 5 seconds.
uf250-04.cnf fulfilled No. of Restarts: 984 No. of Flips: 2096 time to process: 7 seconds.
uf250-04.cnf fulfilled No. of Restarts: 172 No. of Flips: 4664 time to process: 4 seconds.
uf250-04.cnf fulfilled No. of Restarts: 604 No. of Flips: 2311 time to process: 8 seconds.
uf250-04.cnf fulfilled No. of Restarts: 1238 No. of Flips: 1628 time to process: 13 seconds.
uf250-04.cnf fulfilled No. of Restarts: 644 No. of Flips: 1832 time to process: 3 seconds.
uf250-04.cnf , deadline. Restarts: 2450
uf250-04.cnf fulfilled No. of Restarts: 154 No. of Flips: 2704 time to process: 0 seconds.
uf250-04.cnf fulfilled No. of Restarts: 1042 No. of Flips: 4006 time to process: 4 seconds.
uf250-04.cnf fulfilled No. of Restarts: 1037 No. of Flips: 2946 time to process: 4 seconds.
uf250-04.cnf fulfilled No. of Restarts: 1754 No. of Flips: 3453 time to process: 8 seconds.
uf250-04.cnf fulfilled No. of Restarts: 5 No. of Flips: 2354 time to process: 1 seconds.
uf250-04.cnf fulfilled No. of Restarts: 255 No. of Flips: 4946 time to process: 1 seconds.
uf250-04.cnf fulfilled No. of Restarts: 93 No. of Flips: 2890 time to process: 10 seconds.
uf250-04.cnf fulfilled No. of Restarts: 1854 No. of Flips: 1456 time to process: 7 seconds.
uf250-04.cnf fulfilled No. of Restarts: 584 No. of Flips: 1557 time to process: 9 seconds.
uf250-04.cnf fulfilled No. of Restarts: 663 No. of Flips: 2848 time to process: 3 seconds.
uf250-04.cnf fulfilled No. of Restarts: 861 No. of Flips: 1841 time to process: 10 seconds.
