# Supplementary material for: Completion Probabilities and Parallel Restart Strategies under an Imposed Deadline
Source: PLoS One. 2016 Oct 12;11(10):e0164605. doi: 10.1371/journal.pone.0164605 (PMC5061357; doi:10.1371/journal.pone.0164605)
Supplement: S1 File — The file “S1_File.zip” is the data gathered from the experiments regarding completion probability. (ZIP) [file pone.0164605.s004.zip › results_Multi_r2550.344.txt]

uf250-04.cnf fulfilled No. of Restarts: 927 No. of Flips: 3285 time to process: 4 seconds.
uf250-04.cnf fulfilled No. of Restarts: 1069 No. of Flips: 2398 time to process: 11 seconds.
uf250-04.cnf fulfilled No. of Restarts: 383 No. of Flips: 4324 time to process: 1 seconds.
uf250-04.cnf fulfilled No. of Restarts: 88 No. of Flips: 1174 time to process: 1 seconds.
uf250-04.cnf fulfilled No. of Restarts: 715 No. of Flips: 2275 time to process: 12 seconds.
uf250-04.cnf fulfilled No. of Restarts: 114 No. of Flips: 3536 time to process: 0 seconds.
uf250-04.cnf , deadline. Restarts: 2550
uf250-04.cnf fulfilled No. of Restarts: 188 No. of Flips: 2461 time to process: 0 seconds.
uf250-04.cnf , deadline. Restarts: 2550
uf250-04.cnf fulfilled No. of Restarts: 4 No. of Flips: 1641 time to process: 0 seconds.
uf250-04.cnf fulfilled No. of Restarts: 268 No. of Flips: 2856 time to process: 1 seconds.
uf250-04.cnf fulfilled No. of Restarts: 362 No. of Flips: 1400 time to process: 1 seconds.
uf250-04.cnf fulfilled No. of Restarts: 612 No. of Flips: 2063 time to process: 7 seconds.
uf250-04.cnf fulfilled No. of Restarts: 2271 No. of Flips: 4015 time to process: 14 seconds.
uf250-04.cnf fulfilled No. of Restarts: 1292 No. of Flips: 4880 time to process: 5 seconds.
uf250-04.cnf fulfilled No. of Restarts: 1238 No. of Flips: 2282 time to process: 10 seconds.
uf250-04.cnf fulfilled No. of Restarts: 746 No. of Flips: 3801 time to process: 3 seconds.
uf250-04.cnf fulfilled No. of Restarts: 102 No. of Flips: 2869 time to process: 9 seconds.
uf250-04.cnf fulfilled No. of Restarts: 26 No. of Flips: 4731 time to process: 5 seconds.
uf250-04.cnf fulfilled No. of Restarts: 115 No. of Flips: 3114 time to process: 5 seconds.
uf250-04.cnf fulfilled No. of Restarts: 365 No. of Flips: 2379 time to process: 6 seconds.
uf250-04.cnf fulfilled No. of Restarts: 343 No. of Flips: 2633 time to process: 1 seconds.
uf250-04.cnf fulfilled No. of Restarts: 1439 No. of Flips: 4707 time to process: 6 seconds.
uf250-04.cnf , deadline. Restarts: 2550
uf250-04.cnf fulfilled No. of Restarts: 437 No. of Flips: 2951 time to process: 1 seconds.
uf250-04.cnf fulfilled No. of Restarts: 821 No. of Flips: 3872 time to process: 7 seconds.
uf250-04.cnf fulfilled No. of Restarts: 894 No. of Flips: 2396 time to process: 5 seconds.
uf250-04.cnf fulfilled No. of Restarts: 2177 No. of Flips: 1912 time to process: 9 seconds.
uf250-04.cnf fulfilled No. of Restarts: 1125 No. of Flips: 4998 time to process: 4 seconds.
uf250-04.cnf fulfilled No. of Restarts: 866 No. of Flips: 3948 time to process: 4 seconds.
uf250-04.cnf fulfilled No. of Restarts: 1416 No. of Flips: 2525 time to process: 10 seconds.
uf250-04.cnf fulfilled No. of Restarts: 511 No. of Flips: 4050 time to process: 2 seconds.
uf250-04.cnf fulfilled No. of Restarts: 253 No. of Flips: 1438 time to process: 4 seconds.
uf250-04.cnf fulfilled No. of Restarts: 488 No. of Flips: 2762 time to process: 8 seconds.
uf250-04.cnf fulfilled No. of Restarts: 1050 No. of Flips: 3967 time to process: 6 seconds.
uf250-04.cnf fulfilled No. of Restarts: 347 No. of Flips: 4568 time to process: 5 seconds.
uf250-04.cnf fulfilled No. of Restarts: 1885 No. of Flips: 2036 time to process: 9 seconds.
uf250-04.cnf fulfilled No. of Restarts: 1481 No. of Flips: 1803 time to process: 6 seconds.
uf250-04.cnf fulfilled No. of Restarts: 352 No. of Flips: 3317 time to process: 5 seconds.
uf250-04.cnf fulfilled No. of Restarts: 238 No. of Flips: 3180 time to process: 4 seconds.
uf250-04.cnf fulfilled No. of Restarts: 764 No. of Flips: 2479 time to process: 5 seconds.
uf250-04.cnf fulfilled No. of Restarts: 880 No. of Flips: 2540 time to process: 5 seconds.
uf250-04.cnf fulfilled No. of Restarts: 1091 No. of Flips: 2958 time to process: 10 seconds.
uf250-04.cnf fulfilled No. of Restarts: 224 No. of Flips: 4571 time to process: 2 seconds.
uf250-04.cnf fulfilled No. of Restarts: 1719 No. of Flips: 4341 time to process: 11 seconds.
uf250-04.cnf fulfilled No. of Restarts: 1691 No. of Flips: 2552 time to process: 12 seconds.
uf250-04.cnf fulfilled No. of Restarts: 119 No. of Flips: 4857 time to process: 0 seconds.
uf250-04.cnf fulfilled No. of Restarts: 429 No. of Flips: 4390 time to process: 7 seconds.
uf250-04.cnf fulfilled No. of Restarts: 1041 No. of Flips: 4434 time to process: 7 seconds.
uf250-04.cnf fulfilled No. of Restarts: 1501 No. of Flips: 4889 time to process: 14 seconds.
uf250-04.cnf , deadline. Restarts: 2550
uf250-04.cnf fulfilled No. of Restarts: 191 No. of Flips: 1184 time to process: 0 seconds.
uf250-04.cnf fulfilled No. of Restarts: 1290 No. of Flips: 4245 time to process: 5 seconds.
uf250-04.cnf fulfilled No. of Restarts: 1286 No. of Flips: 2447 time to process: 10 seconds.
uf250-04.cnf , deadline. Restarts: 2550
uf250-04.cnf , deadline. Restarts: 2550
uf250-04.cnf fulfilled No. of Restarts: 48 No. of Flips: 1602 time to process: 0 seconds.
uf250-04.cnf fulfilled No. of Restarts: 427 No. of Flips: 1789 time to process: 10 seconds.
uf250-04.cnf fulfilled No. of Restarts: 524 No. of Flips: 1612 time to process: 2 seconds.
uf250-04.cnf fulfilled No. of Restarts: 29 No. of Flips: 4189 time to process: 2 seconds.
uf250-04.cnf fulfilled No. of Restarts: 386 No. of Flips: 1040 time to process: 6 seconds.
uf250-04.cnf fulfilled No. of Restarts: 973 No. of Flips: 4733 time to process: 14 seconds.
uf250-04.cnf fulfilled No. of Restarts: 532 No. of Flips: 4534 time to process: 2 seconds.
uf250-04.cnf fulfilled No. of Restarts: 921 No. of Flips: 2069 time to process: 3 seconds.
uf250-04.cnf fulfilled No. of Restarts: 928 No. of Flips: 3993 time to process: 9 seconds.
uf250-04.cnf fulfilled No. of Restarts: 959 No. of Flips: 3101 time to process: 7 seconds.
uf250-04.cnf fulfilled No. of Restarts: 2252 No. of Flips: 1230 time to process: 9 seconds.
uf250-04.cnf fulfilled No. of Restarts: 1083 No. of Flips: 3914 time to process: 5 seconds.
uf250-04.cnf fulfilled No. of Restarts: 1144 No. of Flips: 3442 time to process: 6 seconds.
uf250-04.cnf fulfilled No. of Restarts: 15 No. of Flips: 1517 time to process: 7 seconds.
uf250-04.cnf fulfilled No. of Restarts: 1329 No. of Flips: 3573 time to process: 9 seconds.
uf250-04.cnf fulfilled No. of Restarts: 1079 No. of Flips: 4277 time to process: 4 seconds.
uf250-04.cnf fulfilled No. of Restarts: 753 No. of Flips: 1830 time to process: 5 seconds.
uf250-04.cnf fulfilled No. of Restarts: 2483 No. of Flips: 4924 time to process: 12 seconds.
uf250-04.cnf , deadline. Restarts: 2550
uf250-04.cnf fulfilled No. of Restarts: 12 No. of Flips: 1286 time to process: 0 seconds.
uf250-04.cnf fulfilled No. of Restarts: 2114 No. of Flips: 3923 time to process: 11 seconds.
uf250-04.cnf fulfilled No. of Restarts: 678 No. of Flips: 1696 time to process: 3 seconds.
uf250-04.cnf fulfilled No. of Restarts: 661 No. of Flips: 3787 time to process: 3 seconds.
uf250-04.cnf fulfilled No. of Restarts: 567 No. of Flips: 4384 time to process: 10 seconds.
uf250-04.cnf fulfilled No. of Restarts: 998 No. of Flips: 3220 time to process: 5 seconds.
uf250-04.cnf fulfilled No. of Restarts: 151 No. of Flips: 1523 time to process: 7 seconds.
uf250-04.cnf fulfilled No. of Restarts: 1 No. of Flips: 4585 time to process: 0 seconds.
uf250-04.cnf fulfilled No. of Restarts: 285 No. of Flips: 1637 time to process: 1 seconds.
uf250-04.cnf fulfilled No. of Restarts: 726 No. of Flips: 4638 time to process: 10 seconds.
uf250-04.cnf fulfilled No. of Restarts: 1536 No. of Flips: 4530 time to process: 7 seconds.
uf250-04.cnf fulfilled No. of Restarts: 585 No. of Flips: 3256 time to process: 2 seconds.
uf250-04.cnf fulfilled No. of Restarts: 291 No. of Flips: 3111 time to process: 2 seconds.
uf250-04.cnf fulfilled No. of Restarts: 100 No. of Flips: 3829 time to process: 2 seconds.
uf250-04.cnf fulfilled No. of Restarts: 328 No. of Flips: 2597 time to process: 4 seconds.
uf250-04.cnf fulfilled No. of Restarts: 532 No. of Flips: 4720 time to process: 4 seconds.
uf250-04.cnf fulfilled No. of Restarts: 1382 No. of Flips: 2610 time to process: 5 seconds.
uf250-04.cnf fulfilled No. of Restarts: 392 No. of Flips: 4021 time to process: 3 seconds.
uf250-04.cnf fulfilled No. of Restarts: 402 No. of Flips: 1586 time to process: 4 seconds.
uf250-04.cnf fulfilled No. of Restarts: 502 No. of Flips: 2648 time to process: 3 seconds.
uf250-04.cnf fulfilled No. of Restarts: 1521 No. of Flips: 3271 time to process: 6 seconds.
uf250-04.cnf fulfilled No. of Restarts: 610 No. of Flips: 4772 time to process: 4 seconds.
uf250-04.cnf fulfilled No. of Restarts: 614 No. of Flips: 4798 time to process: 7 seconds.
uf250-04.cnf fulfilled No. of Restarts: 1840 No. of Flips: 4844 time to process: 9 seconds.
uf250-04.cnf fulfilled No. of Restarts: 190 No. of Flips: 3523 time to process: 1 seconds.
uf250-04.cnf fulfilled No. of Restarts: 1339 No. of Flips: 3844 time to process: 7 seconds.
uf250-04.cnf fulfilled No. of Restarts: 851 No. of Flips: 2706 time to process: 8 seconds.
uf250-04.cnf fulfilled No. of Restarts: 826 No. of Flips: 1787 time to process: 11 seconds.
uf250-04.cnf fulfilled No. of Restarts: 1568 No. of Flips: 4046 time to process: 6 seconds.
uf250-04.cnf fulfilled No. of Restarts: 1164 No. of Flips: 3279 time to process: 5 seconds.
uf250-04.cnf fulfilled No. of Restarts: 687 No. of Flips: 3024 time to process: 10 seconds.
uf250-04.cnf fulfilled No. of Restarts: 528 No. of Flips: 963 time to process: 3 seconds.
uf250-04.cnf fulfilled No. of Restarts: 753 No. of Flips: 2907 time to process: 3 seconds.
uf250-04.cnf fulfilled No. of Restarts: 807 No. of Flips: 2452 time to process: 4 seconds.
uf250-04.cnf fulfilled No. of Restarts: 522 No. of Flips: 1340 time to process: 2 seconds.
uf250-04.cnf fulfilled No. of Restarts: 605 No. of Flips: 966 time to process: 11 seconds.
uf250-04.cnf fulfilled No. of Restarts: 238 No. of Flips: 2353 time to process: 1 seconds.
uf250-04.cnf fulfilled No. of Restarts: 425 No. of Flips: 3970 time to process: 3 seconds.
uf250-04.cnf fulfilled No. of Restarts: 389 No. of Flips: 2686 time to process: 12 seconds.
uf250-04.cnf fulfilled No. of Restarts: 866 No. of Flips: 4897 time to process: 3 seconds.
uf250-04.cnf , deadline. Restarts: 2550
uf250-04.cnf fulfilled No. of Restarts: 413 No. of Flips: 2355 time to process: 1 seconds.
uf250-04.cnf fulfilled No. of Restarts: 55 No. of Flips: 3036 time to process: 0 seconds.
uf250-04.cnf fulfilled No. of Restarts: 1076 No. of Flips: 4012 time to process: 6 seconds.
uf250-04.cnf fulfilled No. of Restarts: 37 No. of Flips: 2663 time to process: 0 seconds.
uf250-04.cnf fulfilled No. of Restarts: 1202 No. of Flips: 3854 time to process: 5 seconds.
uf250-04.cnf fulfilled No. of Restarts: 473 No. of Flips: 2239 time to process: 7 seconds.
uf250-04.cnf fulfilled No. of Restarts: 964 No. of Flips: 3676 time to process: 5 seconds.
uf250-04.cnf fulfilled No. of Restarts: 1853 No. of Flips: 2445 time to process: 9 seconds.
uf250-04.cnf fulfilled No. of Restarts: 110 No. of Flips: 3274 time to process: 1 seconds.
uf250-04.cnf fulfilled No. of Restarts: 1287 No. of Flips: 641 time to process: 7 seconds.
uf250-04.cnf fulfilled No. of Restarts: 185 No. of Flips: 1942 time to process: 2 seconds.
uf250-04.cnf fulfilled No. of Restarts: 1121 No. of Flips: 3956 time to process: 12 seconds.
uf250-04.cnf fulfilled No. of Restarts: 1815 No. of Flips: 4096 time to process: 7 seconds.
uf250-04.cnf fulfilled No. of Restarts: 2041 No. of Flips: 2852 time to process: 8 seconds.
uf250-04.cnf fulfilled No. of Restarts: 365 No. of Flips: 3485 time to process: 2 seconds.
uf250-04.cnf fulfilled No. of Restarts: 1352 No. of Flips: 1780 time to process: 10 seconds.
uf250-04.cnf fulfilled No. of Restarts: 1372 No. of Flips: 868 time to process: 14 seconds.
uf250-04.cnf fulfilled No. of Restarts: 548 No. of Flips: 3309 time to process: 2 seconds.
uf250-04.cnf , deadline. Restarts: 2550
uf250-04.cnf fulfilled No. of Restarts: 72 No. of Flips: 4352 time to process: 0 seconds.
uf250-04.cnf fulfilled No. of Restarts: 90 No. of Flips: 3850 time to process: 10 seconds.
uf250-04.cnf fulfilled No. of Restarts: 128 No. of Flips: 2309 time to process: 1 seconds.
uf250-04.cnf fulfilled No. of Restarts: 740 No. of Flips: 1734 time to process: 5 seconds.
uf250-04.cnf fulfilled No. of Restarts: 366 No. of Flips: 4121 time to process: 4 seconds.
uf250-04.cnf fulfilled No. of Restarts: 377 No. of Flips: 4020 time to process: 8 seconds.
uf250-04.cnf fulfilled No. of Restarts: 43 No. of Flips: 4281 time to process: 7 seconds.
uf250-04.cnf fulfilled No. of Restarts: 286 No. of Flips: 2967 time to process: 7 seconds.
uf250-04.cnf fulfilled No. of Restarts: 817 No. of Flips: 1828 time to process: 6 seconds.
uf250-04.cnf fulfilled No. of Restarts: 351 No. of Flips: 4584 time to process: 8 seconds.
uf250-04.cnf fulfilled No. of Restarts: 1755 No. of Flips: 3371 time to process: 7 seconds.
uf250-04.cnf fulfilled No. of Restarts: 655 No. of Flips: 2209 time to process: 2 seconds.
uf250-04.cnf fulfilled No. of Restarts: 850 No. of Flips: 1528 time to process: 4 seconds.
uf250-04.cnf fulfilled No. of Restarts: 438 No. of Flips: 3183 time to process: 2 seconds.
uf250-04.cnf fulfilled No. of Restarts: 653 No. of Flips: 2488 time to process: 11 seconds.
uf250-04.cnf fulfilled No. of Restarts: 621 No. of Flips: 1057 time to process: 3 seconds.
uf250-04.cnf fulfilled No. of Restarts: 85 No. of Flips: 1419 time to process: 2 seconds.
uf250-04.cnf fulfilled No. of Restarts: 767 No. of Flips: 3588 time to process: 11 seconds.
uf250-04.cnf fulfilled No. of Restarts: 151 No. of Flips: 3884 time to process: 5 seconds.
uf250-04.cnf fulfilled No. of Restarts: 329 No. of Flips: 4885 time to process: 7 seconds.
uf250-04.cnf fulfilled No. of Restarts: 223 No. of Flips: 2232 time to process: 4 seconds.
uf250-04.cnf fulfilled No. of Restarts: 323 No. of Flips: 2547 time to process: 2 seconds.
uf250-04.cnf fulfilled No. of Restarts: 112 No. of Flips: 1344 time to process: 4 seconds.
uf250-04.cnf fulfilled No. of Restarts: 163 No. of Flips: 984 time to process: 7 seconds.
uf250-04.cnf fulfilled No. of Restarts: 918 No. of Flips: 3155 time to process: 7 seconds.
uf250-04.cnf fulfilled No. of Restarts: 1160 No. of Flips: 3158 time to process: 10 seconds.
uf250-04.cnf fulfilled No. of Restarts: 1045 No. of Flips: 3261 time to process: 4 seconds.
uf250-04.cnf fulfilled No. of Restarts: 7 No. of Flips: 3156 time to process: 0 seconds.
uf250-04.cnf fulfilled No. of Restarts: 108 No. of Flips: 4893 time to process: 1 seconds.
uf250-04.cnf fulfilled No. of Restarts: 307 No. of Flips: 2127 time to process: 4 seconds.
uf250-04.cnf fulfilled No. of Restarts: 1856 No. of Flips: 4468 time to process: 8 seconds.
uf250-04.cnf fulfilled No. of Restarts: 288 No. of Flips: 3612 time to process: 1 seconds.
uf250-04.cnf fulfilled No. of Restarts: 680 No. of Flips: 2838 time to process: 13 seconds.
uf250-04.cnf fulfilled No. of Restarts: 639 No. of Flips: 3545 time to process: 7 seconds.
uf250-04.cnf , deadline. Restarts: 2550
uf250-04.cnf fulfilled No. of Restarts: 1638 No. of Flips: 2940 time to process: 7 seconds.
uf250-04.cnf fulfilled No. of Restarts: 1118 No. of Flips: 3388 time to process: 8 seconds.
uf250-04.cnf fulfilled No. of Restarts: 1558 No. of Flips: 697 time to process: 8 seconds.
uf250-04.cnf fulfilled No. of Restarts: 71 No. of Flips: 4524 time to process: 7 seconds.
uf250-04.cnf fulfilled No. of Restarts: 755 No. of Flips: 1581 time to process: 4 seconds.
uf250-04.cnf fulfilled No. of Restarts: 76 No. of Flips: 4736 time to process: 4 seconds.
uf250-04.cnf , deadline. Restarts: 2550
uf250-04.cnf fulfilled No. of Restarts: 98 No. of Flips: 4642 time to process: 0 seconds.
uf250-04.cnf fulfilled No. of Restarts: 139 No. of Flips: 4973 time to process: 2 seconds.
uf250-04.cnf fulfilled No. of Restarts: 1674 No. of Flips: 3352 time to process: 15 seconds.
uf250-04.cnf fulfilled No. of Restarts: 1286 No. of Flips: 951 time to process: 5 seconds.
uf250-04.cnf fulfilled No. of Restarts: 759 No. of Flips: 2337 time to process: 3 seconds.
uf250-04.cnf fulfilled No. of Restarts: 168 No. of Flips: 3222 time to process: 2 seconds.
uf250-04.cnf fulfilled No. of Restarts: 13 No. of Flips: 4163 time to process: 10 seconds.
uf250-04.cnf fulfilled No. of Restarts: 2134 No. of Flips: 3154 time to process: 11 seconds.
uf250-04.cnf fulfilled No. of Restarts: 302 No. of Flips: 3068 time to process: 1 seconds.
uf250-04.cnf fulfilled No. of Restarts: 42 No. of Flips: 4695 time to process: 8 seconds.
uf250-04.cnf fulfilled No. of Restarts: 1109 No. of Flips: 3454 time to process: 5 seconds.
uf250-04.cnf fulfilled No. of Restarts: 244 No. of Flips: 1697 time to process: 3 seconds.
uf250-04.cnf fulfilled No. of Restarts: 1634 No. of Flips: 4305 time to process: 8 seconds.
uf250-04.cnf fulfilled No. of Restarts: 1991 No. of Flips: 2087 time to process: 10 seconds.
uf250-04.cnf fulfilled No. of Restarts: 1624 No. of Flips: 4069 time to process: 7 seconds.
uf250-04.cnf fulfilled No. of Restarts: 297 No. of Flips: 2021 time to process: 4 seconds.
uf250-04.cnf fulfilled No. of Restarts: 91 No. of Flips: 1629 time to process: 2 seconds.
uf250-04.cnf fulfilled No. of Restarts: 279 No. of Flips: 2696 time to process: 3 seconds.
uf250-04.cnf fulfilled No. of Restarts: 1246 No. of Flips: 4487 time to process: 7 seconds.
uf250-04.cnf fulfilled No. of Restarts: 275 No. of Flips: 3077 time to process: 7 seconds.
uf250-04.cnf fulfilled No. of Restarts: 188 No. of Flips: 1794 time to process: 8 seconds.
uf250-04.cnf fulfilled No. of Restarts: 960 No. of Flips: 2605 time to process: 11 seconds.
uf250-04.cnf fulfilled No. of Restarts: 755 No. of Flips: 4801 time to process: 3 seconds.
uf250-04.cnf fulfilled No. of Restarts: 524 No. of Flips: 4324 time to process: 2 seconds.
uf250-04.cnf fulfilled No. of Restarts: 239 No. of Flips: 4504 time to process: 7 seconds.
uf250-04.cnf fulfilled No. of Restarts: 238 No. of Flips: 3999 time to process: 2 seconds.
uf250-04.cnf fulfilled No. of Restarts: 483 No. of Flips: 2536 time to process: 6 seconds.
uf250-04.cnf fulfilled No. of Restarts: 764 No. of Flips: 3046 time to process: 5 seconds.
uf250-04.cnf fulfilled No. of Restarts: 886 No. of Flips: 3950 time to process: 3 seconds.
uf250-04.cnf fulfilled No. of Restarts: 107 No. of Flips: 3359 time to process: 1 seconds.
uf250-04.cnf fulfilled No. of Restarts: 721 No. of Flips: 2955 time to process: 3 seconds.
uf250-04.cnf fulfilled No. of Restarts: 1595 No. of Flips: 4493 time to process: 7 seconds.
uf250-04.cnf fulfilled No. of Restarts: 813 No. of Flips: 2929 time to process: 7 seconds.
uf250-04.cnf fulfilled No. of Restarts: 581 No. of Flips: 4522 time to process: 7 seconds.
uf250-04.cnf fulfilled No. of Restarts: 990 No. of Flips: 2067 time to process: 4 seconds.
uf250-04.cnf fulfilled No. of Restarts: 967 No. of Flips: 2623 time to process: 6 seconds.
uf250-04.cnf fulfilled No. of Restarts: 629 No. of Flips: 4524 time to process: 4 seconds.
uf250-04.cnf fulfilled No. of Restarts: 317 No. of Flips: 3416 time to process: 7 seconds.
uf250-04.cnf fulfilled No. of Restarts: 998 No. of Flips: 2329 time to process: 10 seconds.
uf250-04.cnf fulfilled No. of Restarts: 2265 No. of Flips: 4733 time to process: 10 seconds.
uf250-04.cnf fulfilled No. of Restarts: 1309 No. of Flips: 1682 time to process: 13 seconds.
uf250-04.cnf fulfilled No. of Restarts: 1670 No. of Flips: 3874 time to process: 8 seconds.
uf250-04.cnf fulfilled No. of Restarts: 1680 No. of Flips: 1917 time to process: 7 seconds.
uf250-04.cnf fulfilled No. of Restarts: 310 No. of Flips: 3162 time to process: 4 seconds.
uf250-04.cnf fulfilled No. of Restarts: 1009 No. of Flips: 3213 time to process: 6 seconds.
uf250-04.cnf fulfilled No. of Restarts: 2532 No. of Flips: 2171 time to process: 16 seconds.
uf250-04.cnf fulfilled No. of Restarts: 590 No. of Flips: 1827 time to process: 2 seconds.
uf250-04.cnf fulfilled No. of Restarts: 1495 No. of Flips: 3939 time to process: 14 seconds.
uf250-04.cnf fulfilled No. of Restarts: 535 No. of Flips: 2870 time to process: 7 seconds.
uf250-04.cnf , deadline. Restarts: 2550
uf250-04.cnf fulfilled No. of Restarts: 83 No. of Flips: 4060 time to process: 0 seconds.
uf250-04.cnf fulfilled No. of Restarts: 25 No. of Flips: 4298 time to process: 3 seconds.
uf250-04.cnf fulfilled No. of Restarts: 634 No. of Flips: 4346 time to process: 6 seconds.
uf250-04.cnf fulfilled No. of Restarts: 949 No. of Flips: 2200 time to process: 5 seconds.
uf250-04.cnf fulfilled No. of Restarts: 88 No. of Flips: 4841 time to process: 5 seconds.
uf250-04.cnf fulfilled No. of Restarts: 2302 No. of Flips: 2586 time to process: 11 seconds.
uf250-04.cnf fulfilled No. of Restarts: 434 No. of Flips: 4821 time to process: 2 seconds.
uf250-04.cnf fulfilled No. of Restarts: 539 No. of Flips: 4917 time to process: 12 seconds.
uf250-04.cnf fulfilled No. of Restarts: 404 No. of Flips: 1628 time to process: 5 seconds.
uf250-04.cnf fulfilled No. of Restarts: 13 No. of Flips: 4658 time to process: 0 seconds.
uf250-04.cnf fulfilled No. of Restarts: 913 No. of Flips: 2852 time to process: 13 seconds.
uf250-04.cnf fulfilled No. of Restarts: 610 No. of Flips: 3395 time to process: 2 seconds.
uf250-04.cnf fulfilled No. of Restarts: 1820 No. of Flips: 2819 time to process: 8 seconds.
uf250-04.cnf fulfilled No. of Restarts: 2389 No. of Flips: 1861 time to process: 14 seconds.
uf250-04.cnf fulfilled No. of Restarts: 1131 No. of Flips: 3567 time to process: 4 seconds.
uf250-04.cnf fulfilled No. of Restarts: 373 No. of Flips: 1736 time to process: 2 seconds.
uf250-04.cnf fulfilled No. of Restarts: 80 No. of Flips: 3475 time to process: 2 seconds.
uf250-04.cnf , deadline. Restarts: 2550
uf250-04.cnf fulfilled No. of Restarts: 1290 No. of Flips: 2246 time to process: 5 seconds.
uf250-04.cnf fulfilled No. of Restarts: 877 No. of Flips: 1926 time to process: 3 seconds.
uf250-04.cnf fulfilled No. of Restarts: 1276 No. of Flips: 2724 time to process: 6 seconds.
uf250-04.cnf fulfilled No. of Restarts: 2013 No. of Flips: 4591 time to process: 8 seconds.
uf250-04.cnf fulfilled No. of Restarts: 567 No. of Flips: 2496 time to process: 3 seconds.
uf250-04.cnf fulfilled No. of Restarts: 396 No. of Flips: 2493 time to process: 8 seconds.
uf250-04.cnf fulfilled No. of Restarts: 1843 No. of Flips: 4997 time to process: 9 seconds.
uf250-04.cnf fulfilled No. of Restarts: 1432 No. of Flips: 4948 time to process: 6 seconds.
uf250-04.cnf fulfilled No. of Restarts: 523 No. of Flips: 4038 time to process: 3 seconds.
uf250-04.cnf fulfilled No. of Restarts: 1015 No. of Flips: 1477 time to process: 4 seconds.
uf250-04.cnf fulfilled No. of Restarts: 167 No. of Flips: 2147 time to process: 4 seconds.
uf250-04.cnf fulfilled No. of Restarts: 406 No. of Flips: 2494 time to process: 11 seconds.
uf250-04.cnf fulfilled No. of Restarts: 1606 No. of Flips: 2606 time to process: 12 seconds.
uf250-04.cnf fulfilled No. of Restarts: 377 No. of Flips: 1787 time to process: 3 seconds.
uf250-04.cnf fulfilled No. of Restarts: 993 No. of Flips: 2923 time to process: 7 seconds.
uf250-04.cnf fulfilled No. of Restarts: 832 No. of Flips: 2389 time to process: 9 seconds.
uf250-04.cnf fulfilled No. of Restarts: 1342 No. of Flips: 1617 time to process: 5 seconds.
uf250-04.cnf fulfilled No. of Restarts: 313 No. of Flips: 2641 time to process: 1 seconds.
uf250-04.cnf fulfilled No. of Restarts: 568 No. of Flips: 3123 time to process: 5 seconds.
uf250-04.cnf fulfilled No. of Restarts: 39 No. of Flips: 2244 time to process: 6 seconds.
uf250-04.cnf fulfilled No. of Restarts: 152 No. of Flips: 4845 time to process: 3 seconds.
uf250-04.cnf fulfilled No. of Restarts: 1294 No. of Flips: 3587 time to process: 6 seconds.
uf250-04.cnf fulfilled No. of Restarts: 396 No. of Flips: 4265 time to process: 6 seconds.
uf250-04.cnf fulfilled No. of Restarts: 508 No. of Flips: 3410 time to process: 12 seconds.
uf250-04.cnf fulfilled No. of Restarts: 1195 No. of Flips: 2093 time to process: 5 seconds.
uf250-04.cnf fulfilled No. of Restarts: 2033 No. of Flips: 3674 time to process: 8 seconds.
uf250-04.cnf fulfilled No. of Restarts: 480 No. of Flips: 1134 time to process: 4 seconds.
uf250-04.cnf fulfilled No. of Restarts: 1328 No. of Flips: 2098 time to process: 6 seconds.
uf250-04.cnf fulfilled No. of Restarts: 2405 No. of Flips: 3583 time to process: 20 seconds.
uf250-04.cnf fulfilled No. of Restarts: 105 No. of Flips: 3950 time to process: 0 seconds.
uf250-04.cnf fulfilled No. of Restarts: 2253 No. of Flips: 4358 time to process: 10 seconds.
uf250-04.cnf , deadline. Restarts: 2550
uf250-04.cnf fulfilled No. of Restarts: 702 No. of Flips: 1705 time to process: 3 seconds.
uf250-04.cnf fulfilled No. of Restarts: 753 No. of Flips: 3772 time to process: 3 seconds.
uf250-04.cnf fulfilled No. of Restarts: 1029 No. of Flips: 4448 time to process: 8 seconds.
uf250-04.cnf fulfilled No. of Restarts: 276 No. of Flips: 1816 time to process: 7 seconds.
uf250-04.cnf fulfilled No. of Restarts: 428 No. of Flips: 2505 time to process: 1 seconds.
uf250-04.cnf fulfilled No. of Restarts: 885 No. of Flips: 2321 time to process: 5 seconds.
uf250-04.cnf fulfilled No. of Restarts: 2205 No. of Flips: 3788 time to process: 10 seconds.
uf250-04.cnf fulfilled No. of Restarts: 449 No. of Flips: 3149 time to process: 2 seconds.
uf250-04.cnf fulfilled No. of Restarts: 1099 No. of Flips: 4655 time to process: 4 seconds.
uf250-04.cnf fulfilled No. of Restarts: 1079 No. of Flips: 4134 time to process: 12 seconds.
uf250-04.cnf fulfilled No. of Restarts: 573 No. of Flips: 4937 time to process: 5 seconds.
uf250-04.cnf fulfilled No. of Restarts: 373 No. of Flips: 2909 time to process: 1 seconds.
uf250-04.cnf fulfilled No. of Restarts: 794 No. of Flips: 2360 time to process: 11 seconds.
uf250-04.cnf fulfilled No. of Restarts: 1708 No. of Flips: 3475 time to process: 9 seconds.
uf250-04.cnf fulfilled No. of Restarts: 1360 No. of Flips: 2260 time to process: 6 seconds.
uf250-04.cnf fulfilled No. of Restarts: 608 No. of Flips: 1229 time to process: 2 seconds.
uf250-04.cnf fulfilled No. of Restarts: 1139 No. of Flips: 3312 time to process: 6 seconds.
uf250-04.cnf fulfilled No. of Restarts: 321 No. of Flips: 2982 time to process: 4 seconds.
uf250-04.cnf fulfilled No. of Restarts: 1996 No. of Flips: 2244 time to process: 10 seconds.
uf250-04.cnf fulfilled No. of Restarts: 2093 No. of Flips: 3411 time to process: 9 seconds.
uf250-04.cnf fulfilled No. of Restarts: 167 No. of Flips: 3623 time to process: 2 seconds.
uf250-04.cnf fulfilled No. of Restarts: 1701 No. of Flips: 3942 time to process: 10 seconds.
uf250-04.cnf fulfilled No. of Restarts: 1607 No. of Flips: 2536 time to process: 13 seconds.
uf250-04.cnf fulfilled No. of Restarts: 721 No. of Flips: 1788 time to process: 4 seconds.
uf250-04.cnf fulfilled No. of Restarts: 855 No. of Flips: 3720 time to process: 9 seconds.
uf250-04.cnf fulfilled No. of Restarts: 367 No. of Flips: 1796 time to process: 1 seconds.
uf250-04.cnf fulfilled No. of Restarts: 693 No. of Flips: 1455 time to process: 14 seconds.
uf250-04.cnf fulfilled No. of Restarts: 386 No. of Flips: 1066 time to process: 2 seconds.
uf250-04.cnf fulfilled No. of Restarts: 831 No. of Flips: 3803 time to process: 3 seconds.
uf250-04.cnf fulfilled No. of Restarts: 984 No. of Flips: 2944 time to process: 8 seconds.
uf250-04.cnf fulfilled No. of Restarts: 751 No. of Flips: 555 time to process: 11 seconds.
uf250-04.cnf fulfilled No. of Restarts: 336 No. of Flips: 3511 time to process: 1 seconds.
uf250-04.cnf fulfilled No. of Restarts: 774 No. of Flips: 3202 time to process: 5 seconds.
uf250-04.cnf fulfilled No. of Restarts: 260 No. of Flips: 4551 time to process: 5 seconds.
uf250-04.cnf fulfilled No. of Restarts: 946 No. of Flips: 3744 time to process: 14 seconds.
uf250-04.cnf fulfilled No. of Restarts: 90 No. of Flips: 3267 time to process: 0 seconds.
uf250-04.cnf fulfilled No. of Restarts: 0 No. of Flips: 3550 time to process: 1 seconds.
uf250-04.cnf fulfilled No. of Restarts: 566 No. of Flips: 4396 time to process: 9 seconds.
uf250-04.cnf fulfilled No. of Restarts: 1778 No. of Flips: 4522 time to process: 14 seconds.
uf250-04.cnf fulfilled No. of Restarts: 438 No. of Flips: 2976 time to process: 2 seconds.
uf250-04.cnf fulfilled No. of Restarts: 308 No. of Flips: 3619 time to process: 5 seconds.
uf250-04.cnf fulfilled No. of Restarts: 701 No. of Flips: 1336 time to process: 3 seconds.
uf250-04.cnf fulfilled No. of Restarts: 934 No. of Flips: 2908 time to process: 5 seconds.
uf250-04.cnf fulfilled No. of Restarts: 1212 No. of Flips: 4969 time to process: 6 seconds.
uf250-04.cnf fulfilled No. of Restarts: 1941 No. of Flips: 1876 time to process: 18 seconds.
uf250-04.cnf fulfilled No. of Restarts: 914 No. of Flips: 4919 time to process: 3 seconds.
uf250-04.cnf fulfilled No. of Restarts: 677 No. of Flips: 2663 time to process: 4 seconds.
uf250-04.cnf fulfilled No. of Restarts: 777 No. of Flips: 2086 time to process: 6 seconds.
uf250-04.cnf fulfilled No. of Restarts: 165 No. of Flips: 4712 time to process: 1 seconds.
uf250-04.cnf fulfilled No. of Restarts: 361 No. of Flips: 1002 time to process: 5 seconds.
uf250-04.cnf fulfilled No. of Restarts: 252 No. of Flips: 3105 time to process: 10 seconds.
uf250-04.cnf fulfilled No. of Restarts: 1495 No. of Flips: 3019 time to process: 6 seconds.
uf250-04.cnf fulfilled No. of Restarts: 1500 No. of Flips: 4072 time to process: 11 seconds.
uf250-04.cnf fulfilled No. of Restarts: 963 No. of Flips: 3170 time to process: 4 seconds.
uf250-04.cnf fulfilled No. of Restarts: 23 No. of Flips: 4302 time to process: 8 seconds.
uf250-04.cnf fulfilled No. of Restarts: 699 No. of Flips: 3326 time to process: 3 seconds.
uf250-04.cnf fulfilled No. of Restarts: 949 No. of Flips: 4463 time to process: 4 seconds.
uf250-04.cnf fulfilled No. of Restarts: 1598 No. of Flips: 3846 time to process: 7 seconds.
uf250-04.cnf fulfilled No. of Restarts: 13 No. of Flips: 4328 time to process: 1 seconds.
uf250-04.cnf fulfilled No. of Restarts: 794 No. of Flips: 2817 time to process: 14 seconds.
uf250-04.cnf fulfilled No. of Restarts: 288 No. of Flips: 1755 time to process: 1 seconds.
uf250-04.cnf fulfilled No. of Restarts: 535 No. of Flips: 2331 time to process: 5 seconds.
uf250-04.cnf fulfilled No. of Restarts: 561 No. of Flips: 2846 time to process: 3 seconds.
uf250-04.cnf , deadline. Restarts: 2550
uf250-04.cnf fulfilled No. of Restarts: 14 No. of Flips: 3524 time to process: 0 seconds.
uf250-04.cnf fulfilled No. of Restarts: 1549 No. of Flips: 1146 time to process: 9 seconds.
uf250-04.cnf fulfilled No. of Restarts: 1829 No. of Flips: 4331 time to process: 13 seconds.
uf250-04.cnf fulfilled No. of Restarts: 332 No. of Flips: 4489 time to process: 3 seconds.
uf250-04.cnf fulfilled No. of Restarts: 1195 No. of Flips: 2066 time to process: 5 seconds.
uf250-04.cnf fulfilled No. of Restarts: 1309 No. of Flips: 1438 time to process: 7 seconds.
uf250-04.cnf fulfilled No. of Restarts: 925 No. of Flips: 3698 time to process: 6 seconds.
uf250-04.cnf fulfilled No. of Restarts: 221 No. of Flips: 4880 time to process: 6 seconds.
uf250-04.cnf fulfilled No. of Restarts: 2232 No. of Flips: 3288 time to process: 20 seconds.
uf250-04.cnf fulfilled No. of Restarts: 1736 No. of Flips: 1832 time to process: 8 seconds.
uf250-04.cnf fulfilled No. of Restarts: 210 No. of Flips: 4796 time to process: 3 seconds.
uf250-04.cnf fulfilled No. of Restarts: 490 No. of Flips: 1357 time to process: 2 seconds.
uf250-04.cnf fulfilled No. of Restarts: 1337 No. of Flips: 3174 time to process: 5 seconds.
uf250-04.cnf fulfilled No. of Restarts: 1245 No. of Flips: 2334 time to process: 7 seconds.
uf250-04.cnf fulfilled No. of Restarts: 1851 No. of Flips: 2222 time to process: 8 seconds.
uf250-04.cnf fulfilled No. of Restarts: 25 No. of Flips: 1402 time to process: 4 seconds.
uf250-04.cnf fulfilled No. of Restarts: 1626 No. of Flips: 1641 time to process: 10 seconds.
uf250-04.cnf fulfilled No. of Restarts: 1458 No. of Flips: 3607 time to process: 6 seconds.
uf250-04.cnf fulfilled No. of Restarts: 173 No. of Flips: 1987 time to process: 3 seconds.
uf250-04.cnf fulfilled No. of Restarts: 211 No. of Flips: 1655 time to process: 2 seconds.
uf250-04.cnf fulfilled No. of Restarts: 677 No. of Flips: 4698 time to process: 4 seconds.
uf250-04.cnf fulfilled No. of Restarts: 589 No. of Flips: 2568 time to process: 6 seconds.
uf250-04.cnf fulfilled No. of Restarts: 770 No. of Flips: 1261 time to process: 7 seconds.
uf250-04.cnf fulfilled No. of Restarts: 803 No. of Flips: 4594 time to process: 3 seconds.
uf250-04.cnf fulfilled No. of Restarts: 141 No. of Flips: 1337 time to process: 1 seconds.
uf250-04.cnf fulfilled No. of Restarts: 595 No. of Flips: 1533 time to process: 7 seconds.
uf250-04.cnf fulfilled No. of Restarts: 126 No. of Flips: 3307 time to process: 3 seconds.
uf250-04.cnf , deadline. Restarts: 2550
uf250-04.cnf fulfilled No. of Restarts: 194 No. of Flips: 2518 time to process: 0 seconds.
uf250-04.cnf fulfilled No. of Restarts: 1308 No. of Flips: 2953 time to process: 5 seconds.
uf250-04.cnf fulfilled No. of Restarts: 84 No. of Flips: 2725 time to process: 4 seconds.
uf250-04.cnf fulfilled No. of Restarts: 40 No. of Flips: 1798 time to process: 1 seconds.
uf250-04.cnf fulfilled No. of Restarts: 1323 No. of Flips: 1485 time to process: 5 seconds.
uf250-04.cnf fulfilled No. of Restarts: 1715 No. of Flips: 2081 time to process: 11 seconds.
uf250-04.cnf fulfilled No. of Restarts: 6 No. of Flips: 3767 time to process: 0 seconds.
uf250-04.cnf , deadline. Restarts: 2550
uf250-04.cnf fulfilled No. of Restarts: 187 No. of Flips: 1839 time to process: 0 seconds.
uf250-04.cnf fulfilled No. of Restarts: 239 No. of Flips: 4160 time to process: 2 seconds.
uf250-04.cnf fulfilled No. of Restarts: 720 No. of Flips: 2910 time to process: 4 seconds.
uf250-04.cnf fulfilled No. of Restarts: 1276 No. of Flips: 4057 time to process: 11 seconds.
uf250-04.cnf fulfilled No. of Restarts: 40 No. of Flips: 2497 time to process: 0 seconds.
uf250-04.cnf fulfilled No. of Restarts: 1121 No. of Flips: 1790 time to process: 7 seconds.
uf250-04.cnf fulfilled No. of Restarts: 1716 No. of Flips: 1885 time to process: 10 seconds.
uf250-04.cnf fulfilled No. of Restarts: 208 No. of Flips: 1895 time to process: 2 seconds.
uf250-04.cnf fulfilled No. of Restarts: 417 No. of Flips: 1571 time to process: 4 seconds.
uf250-04.cnf fulfilled No. of Restarts: 3 No. of Flips: 4928 time to process: 0 seconds.
uf250-04.cnf fulfilled No. of Restarts: 242 No. of Flips: 3243 time to process: 1 seconds.
uf250-04.cnf fulfilled No. of Restarts: 414 No. of Flips: 4551 time to process: 7 seconds.
uf250-04.cnf fulfilled No. of Restarts: 272 No. of Flips: 2077 time to process: 6 seconds.
uf250-04.cnf fulfilled No. of Restarts: 11 No. of Flips: 4531 time to process: 0 seconds.
uf250-04.cnf fulfilled No. of Restarts: 1161 No. of Flips: 1530 time to process: 5 seconds.
uf250-04.cnf fulfilled No. of Restarts: 800 No. of Flips: 3876 time to process: 6 seconds.
uf250-04.cnf fulfilled No. of Restarts: 20 No. of Flips: 2551 time to process: 7 seconds.
uf250-04.cnf fulfilled No. of Restarts: 737 No. of Flips: 3032 time to process: 13 seconds.
uf250-04.cnf fulfilled No. of Restarts: 86 No. of Flips: 4790 time to process: 0 seconds.
uf250-04.cnf fulfilled No. of Restarts: 1328 No. of Flips: 3623 time to process: 16 seconds.
uf250-04.cnf fulfilled No. of Restarts: 786 No. of Flips: 1500 time to process: 3 seconds.
uf250-04.cnf fulfilled No. of Restarts: 898 No. of Flips: 1745 time to process: 7 seconds.
uf250-04.cnf fulfilled No. of Restarts: 1873 No. of Flips: 4065 time to process: 8 seconds.
uf250-04.cnf fulfilled No. of Restarts: 798 No. of Flips: 4591 time to process: 4 seconds.
uf250-04.cnf fulfilled No. of Restarts: 593 No. of Flips: 4318 time to process: 13 seconds.
uf250-04.cnf fulfilled No. of Restarts: 290 No. of Flips: 3258 time to process: 1 seconds.
uf250-04.cnf fulfilled No. of Restarts: 920 No. of Flips: 2965 time to process: 4 seconds.
uf250-04.cnf , deadline. Restarts: 2550
uf250-04.cnf fulfilled No. of Restarts: 256 No. of Flips: 4049 time to process: 1 seconds.
uf250-04.cnf fulfilled No. of Restarts: 1727 No. of Flips: 4911 time to process: 16 seconds.
uf250-04.cnf fulfilled No. of Restarts: 18 No. of Flips: 3322 time to process: 0 seconds.
uf250-04.cnf fulfilled No. of Restarts: 479 No. of Flips: 3982 time to process: 5 seconds.
uf250-04.cnf fulfilled No. of Restarts: 390 No. of Flips: 3584 time to process: 5 seconds.
uf250-04.cnf fulfilled No. of Restarts: 444 No. of Flips: 2015 time to process: 2 seconds.
uf250-04.cnf fulfilled No. of Restarts: 1912 No. of Flips: 4354 time to process: 14 seconds.
uf250-04.cnf fulfilled No. of Restarts: 751 No. of Flips: 1566 time to process: 6 seconds.
uf250-04.cnf fulfilled No. of Restarts: 1562 No. of Flips: 2372 time to process: 6 seconds.
uf250-04.cnf fulfilled No. of Restarts: 327 No. of Flips: 4169 time to process: 6 seconds.
uf250-04.cnf , deadline. Restarts: 2550
uf250-04.cnf fulfilled No. of Restarts: 382 No. of Flips: 4600 time to process: 1 seconds.
uf250-04.cnf fulfilled No. of Restarts: 1363 No. of Flips: 2623 time to process: 5 seconds.
uf250-04.cnf fulfilled No. of Restarts: 2102 No. of Flips: 1583 time to process: 12 seconds.
uf250-04.cnf fulfilled No. of Restarts: 1362 No. of Flips: 878 time to process: 5 seconds.
uf250-04.cnf fulfilled No. of Restarts: 550 No. of Flips: 1548 time to process: 13 seconds.
uf250-04.cnf fulfilled No. of Restarts: 797 No. of Flips: 1091 time to process: 3 seconds.
uf250-04.cnf fulfilled No. of Restarts: 289 No. of Flips: 2932 time to process: 1 seconds.
uf250-04.cnf fulfilled No. of Restarts: 1119 No. of Flips: 4425 time to process: 7 seconds.
uf250-04.cnf fulfilled No. of Restarts: 253 No. of Flips: 4657 time to process: 1 seconds.
uf250-04.cnf fulfilled No. of Restarts: 2418 No. of Flips: 1944 time to process: 12 seconds.
uf250-04.cnf fulfilled No. of Restarts: 1868 No. of Flips: 1032 time to process: 8 seconds.
uf250-04.cnf fulfilled No. of Restarts: 260 No. of Flips: 4129 time to process: 1 seconds.
uf250-04.cnf fulfilled No. of Restarts: 484 No. of Flips: 803 time to process: 7 seconds.
uf250-04.cnf fulfilled No. of Restarts: 925 No. of Flips: 3083 time to process: 8 seconds.
uf250-04.cnf fulfilled No. of Restarts: 107 No. of Flips: 2579 time to process: 2 seconds.
uf250-04.cnf fulfilled No. of Restarts: 2495 No. of Flips: 3797 time to process: 11 seconds.
uf250-04.cnf fulfilled No. of Restarts: 1093 No. of Flips: 4651 time to process: 5 seconds.
uf250-04.cnf fulfilled No. of Restarts: 483 No. of Flips: 3353 time to process: 7 seconds.
uf250-04.cnf fulfilled No. of Restarts: 1321 No. of Flips: 1457 time to process: 9 seconds.
uf250-04.cnf fulfilled No. of Restarts: 62 No. of Flips: 1535 time to process: 2 seconds.
uf250-04.cnf fulfilled No. of Restarts: 2293 No. of Flips: 2042 time to process: 15 seconds.
uf250-04.cnf fulfilled No. of Restarts: 73 No. of Flips: 4239 time to process: 1 seconds.
uf250-04.cnf fulfilled No. of Restarts: 991 No. of Flips: 3638 time to process: 7 seconds.
uf250-04.cnf fulfilled No. of Restarts: 1016 No. of Flips: 4563 time to process: 5 seconds.
uf250-04.cnf fulfilled No. of Restarts: 1226 No. of Flips: 1682 time to process: 6 seconds.
uf250-04.cnf fulfilled No. of Restarts: 338 No. of Flips: 4359 time to process: 1 seconds.
uf250-04.cnf fulfilled No. of Restarts: 962 No. of Flips: 2499 time to process: 14 seconds.
uf250-04.cnf fulfilled No. of Restarts: 93 No. of Flips: 2610 time to process: 0 seconds.
uf250-04.cnf fulfilled No. of Restarts: 295 No. of Flips: 2155 time to process: 1 seconds.
uf250-04.cnf fulfilled No. of Restarts: 2330 No. of Flips: 2444 time to process: 11 seconds.
uf250-04.cnf fulfilled No. of Restarts: 537 No. of Flips: 3400 time to process: 2 seconds.
uf250-04.cnf fulfilled No. of Restarts: 1404 No. of Flips: 2677 time to process: 7 seconds.
uf250-04.cnf fulfilled No. of Restarts: 140 No. of Flips: 842 time to process: 0 seconds.
uf250-04.cnf fulfilled No. of Restarts: 1750 No. of Flips: 2458 time to process: 11 seconds.
uf250-04.cnf fulfilled No. of Restarts: 1249 No. of Flips: 1680 time to process: 7 seconds.
uf250-04.cnf fulfilled No. of Restarts: 855 No. of Flips: 4151 time to process: 7 seconds.
uf250-04.cnf fulfilled No. of Restarts: 189 No. of Flips: 3132 time to process: 1 seconds.
uf250-04.cnf fulfilled No. of Restarts: 266 No. of Flips: 4231 time to process: 6 seconds.
uf250-04.cnf fulfilled No. of Restarts: 1523 No. of Flips: 951 time to process: 8 seconds.
uf250-04.cnf fulfilled No. of Restarts: 1140 No. of Flips: 1013 time to process: 6 seconds.
uf250-04.cnf fulfilled No. of Restarts: 462 No. of Flips: 2322 time to process: 3 seconds.
uf250-04.cnf fulfilled No. of Restarts: 1480 No. of Flips: 4768 time to process: 15 seconds.
uf250-04.cnf fulfilled No. of Restarts: 2070 No. of Flips: 2725 time to process: 8 seconds.
uf250-04.cnf fulfilled No. of Restarts: 814 No. of Flips: 3465 time to process: 5 seconds.
uf250-04.cnf fulfilled No. of Restarts: 1300 No. of Flips: 2483 time to process: 6 seconds.
uf250-04.cnf fulfilled No. of Restarts: 349 No. of Flips: 4610 time to process: 8 seconds.
uf250-04.cnf fulfilled No. of Restarts: 292 No. of Flips: 2225 time to process: 5 seconds.
uf250-04.cnf fulfilled No. of Restarts: 42 No. of Flips: 4993 time to process: 4 seconds.
uf250-04.cnf fulfilled No. of Restarts: 214 No. of Flips: 3321 time to process: 10 seconds.
uf250-04.cnf fulfilled No. of Restarts: 195 No. of Flips: 4743 time to process: 0 seconds.
uf250-04.cnf fulfilled No. of Restarts: 489 No. of Flips: 1366 time to process: 3 seconds.
uf250-04.cnf fulfilled No. of Restarts: 1122 No. of Flips: 1265 time to process: 6 seconds.
uf250-04.cnf fulfilled No. of Restarts: 595 No. of Flips: 3586 time to process: 3 seconds.
uf250-04.cnf , deadline. Restarts: 2550
uf250-04.cnf fulfilled No. of Restarts: 75 No. of Flips: 3398 time to process: 0 seconds.
uf250-04.cnf fulfilled No. of Restarts: 115 No. of Flips: 3609 time to process: 0 seconds.
uf250-04.cnf fulfilled No. of Restarts: 331 No. of Flips: 934 time to process: 6 seconds.
uf250-04.cnf fulfilled No. of Restarts: 1 No. of Flips: 2380 time to process: 2 seconds.
uf250-04.cnf fulfilled No. of Restarts: 714 No. of Flips: 781 time to process: 4 seconds.
uf250-04.cnf fulfilled No. of Restarts: 1517 No. of Flips: 4673 time to process: 10 seconds.
uf250-04.cnf fulfilled No. of Restarts: 2429 No. of Flips: 4663 time to process: 10 seconds.
uf250-04.cnf fulfilled No. of Restarts: 1254 No. of Flips: 4409 time to process: 5 seconds.
uf250-04.cnf fulfilled No. of Restarts: 1003 No. of Flips: 4564 time to process: 5 seconds.
uf250-04.cnf fulfilled No. of Restarts: 372 No. of Flips: 4639 time to process: 2 seconds.
uf250-04.cnf fulfilled No. of Restarts: 436 No. of Flips: 4542 time to process: 8 seconds.
uf250-04.cnf fulfilled No. of Restarts: 1274 No. of Flips: 1930 time to process: 7 seconds.
uf250-04.cnf fulfilled No. of Restarts: 2266 No. of Flips: 4201 time to process: 18 seconds.
uf250-04.cnf fulfilled No. of Restarts: 402 No. of Flips: 4988 time to process: 1 seconds.
uf250-04.cnf fulfilled No. of Restarts: 1450 No. of Flips: 4996 time to process: 7 seconds.
uf250-04.cnf fulfilled No. of Restarts: 110 No. of Flips: 2554 time to process: 4 seconds.
uf250-04.cnf fulfilled No. of Restarts: 1531 No. of Flips: 4095 time to process: 6 seconds.
uf250-04.cnf fulfilled No. of Restarts: 1036 No. of Flips: 3436 time to process: 7 seconds.
uf250-04.cnf fulfilled No. of Restarts: 1661 No. of Flips: 2547 time to process: 10 seconds.
uf250-04.cnf fulfilled No. of Restarts: 1118 No. of Flips: 4923 time to process: 5 seconds.
uf250-04.cnf fulfilled No. of Restarts: 1032 No. of Flips: 4292 time to process: 4 seconds.
uf250-04.cnf fulfilled No. of Restarts: 1429 No. of Flips: 1382 time to process: 14 seconds.
uf250-04.cnf fulfilled No. of Restarts: 233 No. of Flips: 4167 time to process: 1 seconds.
uf250-04.cnf fulfilled No. of Restarts: 236 No. of Flips: 1096 time to process: 5 seconds.
uf250-04.cnf , deadline. Restarts: 2550
uf250-04.cnf fulfilled No. of Restarts: 192 No. of Flips: 3688 time to process: 0 seconds.
uf250-04.cnf fulfilled No. of Restarts: 1747 No. of Flips: 1874 time to process: 7 seconds.
uf250-04.cnf fulfilled No. of Restarts: 1713 No. of Flips: 2834 time to process: 17 seconds.
uf250-04.cnf fulfilled No. of Restarts: 872 No. of Flips: 979 time to process: 3 seconds.
uf250-04.cnf fulfilled No. of Restarts: 832 No. of Flips: 1855 time to process: 3 seconds.
uf250-04.cnf fulfilled No. of Restarts: 539 No. of Flips: 2815 time to process: 2 seconds.
uf250-04.cnf fulfilled No. of Restarts: 2293 No. of Flips: 3422 time to process: 10 seconds.
uf250-04.cnf fulfilled No. of Restarts: 933 No. of Flips: 4367 time to process: 5 seconds.
uf250-04.cnf fulfilled No. of Restarts: 1338 No. of Flips: 2368 time to process: 8 seconds.
uf250-04.cnf fulfilled No. of Restarts: 180 No. of Flips: 3392 time to process: 3 seconds.
uf250-04.cnf fulfilled No. of Restarts: 467 No. of Flips: 1864 time to process: 4 seconds.
uf250-04.cnf fulfilled No. of Restarts: 732 No. of Flips: 3458 time to process: 3 seconds.
uf250-04.cnf fulfilled No. of Restarts: 2190 No. of Flips: 1806 time to process: 11 seconds.
uf250-04.cnf fulfilled No. of Restarts: 1088 No. of Flips: 1765 time to process: 4 seconds.
uf250-04.cnf fulfilled No. of Restarts: 403 No. of Flips: 1367 time to process: 1 seconds.
uf250-04.cnf fulfilled No. of Restarts: 905 No. of Flips: 2091 time to process: 9 seconds.
uf250-04.cnf fulfilled No. of Restarts: 474 No. of Flips: 4445 time to process: 5 seconds.
uf250-04.cnf fulfilled No. of Restarts: 28 No. of Flips: 2103 time to process: 1 seconds.
uf250-04.cnf fulfilled No. of Restarts: 2089 No. of Flips: 1667 time to process: 10 seconds.
uf250-04.cnf , deadline. Restarts: 2550
uf250-04.cnf fulfilled No. of Restarts: 1446 No. of Flips: 3372 time to process: 6 seconds.
uf250-04.cnf fulfilled No. of Restarts: 444 No. of Flips: 1513 time to process: 2 seconds.
uf250-04.cnf fulfilled No. of Restarts: 1161 No. of Flips: 3787 time to process: 6 seconds.
uf250-04.cnf fulfilled No. of Restarts: 76 No. of Flips: 1630 time to process: 4 seconds.
uf250-04.cnf fulfilled No. of Restarts: 424 No. of Flips: 1214 time to process: 3 seconds.
uf250-04.cnf fulfilled No. of Restarts: 2430 No. of Flips: 2608 time to process: 20 seconds.
uf250-04.cnf fulfilled No. of Restarts: 1839 No. of Flips: 3392 time to process: 7 seconds.
uf250-04.cnf fulfilled No. of Restarts: 120 No. of Flips: 3305 time to process: 3 seconds.
uf250-04.cnf fulfilled No. of Restarts: 1098 No. of Flips: 1186 time to process: 4 seconds.
uf250-04.cnf fulfilled No. of Restarts: 397 No. of Flips: 4830 time to process: 4 seconds.
uf250-04.cnf fulfilled No. of Restarts: 235 No. of Flips: 3692 time to process: 2 seconds.
uf250-04.cnf fulfilled No. of Restarts: 92 No. of Flips: 3621 time to process: 2 seconds.
uf250-04.cnf fulfilled No. of Restarts: 359 No. of Flips: 4803 time to process: 9 seconds.
uf250-04.cnf fulfilled No. of Restarts: 2307 No. of Flips: 2778 time to process: 10 seconds.
uf250-04.cnf fulfilled No. of Restarts: 351 No. of Flips: 4761 time to process: 2 seconds.
uf250-04.cnf fulfilled No. of Restarts: 1757 No. of Flips: 4499 time to process: 17 seconds.
uf250-04.cnf fulfilled No. of Restarts: 51 No. of Flips: 3606 time to process: 0 seconds.
uf250-04.cnf fulfilled No. of Restarts: 1497 No. of Flips: 4009 time to process: 6 seconds.
uf250-04.cnf fulfilled No. of Restarts: 1151 No. of Flips: 3631 time to process: 5 seconds.
uf250-04.cnf , deadline. Restarts: 2550
uf250-04.cnf fulfilled No. of Restarts: 324 No. of Flips: 4742 time to process: 1 seconds.
uf250-04.cnf fulfilled No. of Restarts: 846 No. of Flips: 4761 time to process: 3 seconds.
uf250-04.cnf fulfilled No. of Restarts: 207 No. of Flips: 4637 time to process: 3 seconds.
uf250-04.cnf fulfilled No. of Restarts: 496 No. of Flips: 4386 time to process: 5 seconds.
uf250-04.cnf fulfilled No. of Restarts: 441 No. of Flips: 2365 time to process: 4 seconds.
uf250-04.cnf fulfilled No. of Restarts: 30 No. of Flips: 1318 time to process: 0 seconds.
uf250-04.cnf fulfilled No. of Restarts: 381 No. of Flips: 1824 time to process: 4 seconds.
uf250-04.cnf fulfilled No. of Restarts: 1052 No. of Flips: 924 time to process: 14 seconds.
uf250-04.cnf fulfilled No. of Restarts: 599 No. of Flips: 2245 time to process: 2 seconds.
uf250-04.cnf fulfilled No. of Restarts: 591 No. of Flips: 2525 time to process: 4 seconds.
uf250-04.cnf fulfilled No. of Restarts: 510 No. of Flips: 4262 time to process: 3 seconds.
uf250-04.cnf fulfilled No. of Restarts: 427 No. of Flips: 2608 time to process: 4 seconds.
uf250-04.cnf fulfilled No. of Restarts: 137 No. of Flips: 4104 time to process: 1 seconds.
uf250-04.cnf fulfilled No. of Restarts: 183 No. of Flips: 4223 time to process: 9 seconds.
uf250-04.cnf fulfilled No. of Restarts: 381 No. of Flips: 3187 time to process: 6 seconds.
uf250-04.cnf , deadline. Restarts: 2550
uf250-04.cnf fulfilled No. of Restarts: 2131 No. of Flips: 4808 time to process: 8 seconds.
uf250-04.cnf fulfilled No. of Restarts: 1416 No. of Flips: 3092 time to process: 7 seconds.
uf250-04.cnf fulfilled No. of Restarts: 269 No. of Flips: 2778 time to process: 4 seconds.
uf250-04.cnf fulfilled No. of Restarts: 1018 No. of Flips: 3198 time to process: 4 seconds.
uf250-04.cnf fulfilled No. of Restarts: 443 No. of Flips: 4574 time to process: 7 seconds.
uf250-04.cnf fulfilled No. of Restarts: 918 No. of Flips: 1963 time to process: 7 seconds.
uf250-04.cnf fulfilled No. of Restarts: 620 No. of Flips: 4147 time to process: 3 seconds.
uf250-04.cnf fulfilled No. of Restarts: 1077 No. of Flips: 1242 time to process: 9 seconds.
uf250-04.cnf fulfilled No. of Restarts: 307 No. of Flips: 3516 time to process: 2 seconds.
uf250-04.cnf fulfilled No. of Restarts: 1552 No. of Flips: 3992 time to process: 10 seconds.
uf250-04.cnf fulfilled No. of Restarts: 1433 No. of Flips: 1229 time to process: 8 seconds.
uf250-04.cnf fulfilled No. of Restarts: 916 No. of Flips: 1304 time to process: 6 seconds.
uf250-04.cnf fulfilled No. of Restarts: 407 No. of Flips: 1812 time to process: 2 seconds.
uf250-04.cnf fulfilled No. of Restarts: 914 No. of Flips: 1017 time to process: 6 seconds.
uf250-04.cnf fulfilled No. of Restarts: 394 No. of Flips: 1652 time to process: 5 seconds.
uf250-04.cnf fulfilled No. of Restarts: 562 No. of Flips: 2951 time to process: 13 seconds.
uf250-04.cnf fulfilled No. of Restarts: 976 No. of Flips: 3663 time to process: 4 seconds.
uf250-04.cnf fulfilled No. of Restarts: 692 No. of Flips: 2369 time to process: 7 seconds.
uf250-04.cnf fulfilled No. of Restarts: 301 No. of Flips: 3445 time to process: 3 seconds.
uf250-04.cnf , deadline. Restarts: 2550
uf250-04.cnf fulfilled No. of Restarts: 643 No. of Flips: 3137 time to process: 2 seconds.
uf250-04.cnf fulfilled No. of Restarts: 1057 No. of Flips: 4398 time to process: 4 seconds.
uf250-04.cnf fulfilled No. of Restarts: 1178 No. of Flips: 3816 time to process: 8 seconds.
uf250-04.cnf fulfilled No. of Restarts: 1506 No. of Flips: 2873 time to process: 6 seconds.
uf250-04.cnf fulfilled No. of Restarts: 1829 No. of Flips: 4652 time to process: 9 seconds.
uf250-04.cnf fulfilled No. of Restarts: 285 No. of Flips: 4109 time to process: 3 seconds.
uf250-04.cnf fulfilled No. of Restarts: 998 No. of Flips: 4741 time to process: 8 seconds.
uf250-04.cnf fulfilled No. of Restarts: 375 No. of Flips: 1422 time to process: 1 seconds.
uf250-04.cnf fulfilled No. of Restarts: 182 No. of Flips: 2662 time to process: 8 seconds.
uf250-04.cnf fulfilled No. of Restarts: 895 No. of Flips: 1775 time to process: 4 seconds.
uf250-04.cnf fulfilled No. of Restarts: 629 No. of Flips: 4903 time to process: 3 seconds.
uf250-04.cnf fulfilled No. of Restarts: 2238 No. of Flips: 3716 time to process: 17 seconds.
uf250-04.cnf fulfilled No. of Restarts: 2484 No. of Flips: 4403 time to process: 10 seconds.
uf250-04.cnf fulfilled No. of Restarts: 1392 No. of Flips: 4132 time to process: 6 seconds.
uf250-04.cnf fulfilled No. of Restarts: 612 No. of Flips: 2169 time to process: 7 seconds.
uf250-04.cnf fulfilled No. of Restarts: 214 No. of Flips: 727 time to process: 0 seconds.
uf250-04.cnf fulfilled No. of Restarts: 777 No. of Flips: 2435 time to process: 5 seconds.
uf250-04.cnf fulfilled No. of Restarts: 1157 No. of Flips: 1991 time to process: 6 seconds.
uf250-04.cnf fulfilled No. of Restarts: 127 No. of Flips: 2285 time to process: 3 seconds.
uf250-04.cnf fulfilled No. of Restarts: 1452 No. of Flips: 2924 time to process: 9 seconds.
uf250-04.cnf fulfilled No. of Restarts: 1861 No. of Flips: 4598 time to process: 18 seconds.
uf250-04.cnf fulfilled No. of Restarts: 645 No. of Flips: 1176 time to process: 2 seconds.
uf250-04.cnf fulfilled No. of Restarts: 3 No. of Flips: 1920 time to process: 0 seconds.
uf250-04.cnf fulfilled No. of Restarts: 100 No. of Flips: 4133 time to process: 8 seconds.
uf250-04.cnf fulfilled No. of Restarts: 678 No. of Flips: 2718 time to process: 6 seconds.
uf250-04.cnf fulfilled No. of Restarts: 60 No. of Flips: 4349 time to process: 4 seconds.
uf250-04.cnf fulfilled No. of Restarts: 105 No. of Flips: 4710 time to process: 6 seconds.
uf250-04.cnf fulfilled No. of Restarts: 555 No. of Flips: 4231 time to process: 3 seconds.
uf250-04.cnf fulfilled No. of Restarts: 837 No. of Flips: 2094 time to process: 14 seconds.
uf250-04.cnf fulfilled No. of Restarts: 408 No. of Flips: 4496 time to process: 1 seconds.
uf250-04.cnf fulfilled No. of Restarts: 2196 No. of Flips: 1452 time to process: 9 seconds.
uf250-04.cnf fulfilled No. of Restarts: 449 No. of Flips: 4097 time to process: 4 seconds.
uf250-04.cnf fulfilled No. of Restarts: 1623 No. of Flips: 4742 time to process: 6 seconds.
uf250-04.cnf , deadline. Restarts: 2550
uf250-04.cnf fulfilled No. of Restarts: 1060 No. of Flips: 3568 time to process: 4 seconds.
uf250-04.cnf fulfilled No. of Restarts: 1070 No. of Flips: 1931 time to process: 4 seconds.
uf250-04.cnf fulfilled No. of Restarts: 184 No. of Flips: 4229 time to process: 2 seconds.
uf250-04.cnf fulfilled No. of Restarts: 2253 No. of Flips: 1898 time to process: 16 seconds.
uf250-04.cnf fulfilled No. of Restarts: 250 No. of Flips: 2528 time to process: 3 seconds.
uf250-04.cnf fulfilled No. of Restarts: 1 No. of Flips: 1372 time to process: 0 seconds.
uf250-04.cnf fulfilled No. of Restarts: 2319 No. of Flips: 1754 time to process: 10 seconds.
uf250-04.cnf fulfilled No. of Restarts: 671 No. of Flips: 2530 time to process: 6 seconds.
uf250-04.cnf , deadline. Restarts: 2550
uf250-04.cnf fulfilled No. of Restarts: 256 No. of Flips: 3030 time to process: 1 seconds.
uf250-04.cnf fulfilled No. of Restarts: 239 No. of Flips: 1799 time to process: 1 seconds.
uf250-04.cnf fulfilled No. of Restarts: 26 No. of Flips: 3987 time to process: 6 seconds.
uf250-04.cnf fulfilled No. of Restarts: 1263 No. of Flips: 2184 time to process: 7 seconds.
uf250-04.cnf fulfilled No. of Restarts: 949 No. of Flips: 4287 time to process: 4 seconds.
uf250-04.cnf fulfilled No. of Restarts: 1095 No. of Flips: 721 time to process: 10 seconds.
uf250-04.cnf fulfilled No. of Restarts: 1185 No. of Flips: 4890 time to process: 5 seconds.
uf250-04.cnf fulfilled No. of Restarts: 934 No. of Flips: 4101 time to process: 3 seconds.
uf250-04.cnf fulfilled No. of Restarts: 569 No. of Flips: 3038 time to process: 3 seconds.
uf250-04.cnf fulfilled No. of Restarts: 560 No. of Flips: 3778 time to process: 5 seconds.
uf250-04.cnf fulfilled No. of Restarts: 435 No. of Flips: 2666 time to process: 8 seconds.
uf250-04.cnf fulfilled No. of Restarts: 170 No. of Flips: 2141 time to process: 0 seconds.
uf250-04.cnf fulfilled No. of Restarts: 131 No. of Flips: 2428 time to process: 8 seconds.
uf250-04.cnf fulfilled No. of Restarts: 197 No. of Flips: 3350 time to process: 0 seconds.
uf250-04.cnf fulfilled No. of Restarts: 101 No. of Flips: 2704 time to process: 6 seconds.
uf250-04.cnf fulfilled No. of Restarts: 1 No. of Flips: 2210 time to process: 6 seconds.
uf250-04.cnf , deadline. Restarts: 2550
uf250-04.cnf fulfilled No. of Restarts: 328 No. of Flips: 2626 time to process: 1 seconds.
uf250-04.cnf fulfilled No. of Restarts: 1448 No. of Flips: 2796 time to process: 6 seconds.
uf250-04.cnf fulfilled No. of Restarts: 1192 No. of Flips: 2624 time to process: 8 seconds.
uf250-04.cnf fulfilled No. of Restarts: 166 No. of Flips: 4460 time to process: 5 seconds.
uf250-04.cnf fulfilled No. of Restarts: 36 No. of Flips: 2349 time to process: 3 seconds.
uf250-04.cnf fulfilled No. of Restarts: 888 No. of Flips: 4586 time to process: 11 seconds.
uf250-04.cnf fulfilled No. of Restarts: 672 No. of Flips: 1746 time to process: 13 seconds.
uf250-04.cnf fulfilled No. of Restarts: 676 No. of Flips: 2543 time to process: 3 seconds.
uf250-04.cnf fulfilled No. of Restarts: 1071 No. of Flips: 4620 time to process: 11 seconds.
uf250-04.cnf fulfilled No. of Restarts: 304 No. of Flips: 2598 time to process: 1 seconds.
uf250-04.cnf fulfilled No. of Restarts: 378 No. of Flips: 2490 time to process: 3 seconds.
uf250-04.cnf fulfilled No. of Restarts: 661 No. of Flips: 3001 time to process: 4 seconds.
uf250-04.cnf fulfilled No. of Restarts: 993 No. of Flips: 2983 time to process: 10 seconds.
uf250-04.cnf fulfilled No. of Restarts: 67 No. of Flips: 1782 time to process: 10 seconds.
uf250-04.cnf fulfilled No. of Restarts: 1085 No. of Flips: 4393 time to process: 7 seconds.
uf250-04.cnf fulfilled No. of Restarts: 1575 No. of Flips: 1689 time to process: 7 seconds.
uf250-04.cnf fulfilled No. of Restarts: 1255 No. of Flips: 4038 time to process: 10 seconds.
uf250-04.cnf fulfilled No. of Restarts: 1972 No. of Flips: 2470 time to process: 17 seconds.
uf250-04.cnf fulfilled No. of Restarts: 43 No. of Flips: 2093 time to process: 0 seconds.
uf250-04.cnf fulfilled No. of Restarts: 400 No. of Flips: 1476 time to process: 5 seconds.
uf250-04.cnf fulfilled No. of Restarts: 15 No. of Flips: 3604 time to process: 0 seconds.
uf250-04.cnf fulfilled No. of Restarts: 725 No. of Flips: 3530 time to process: 3 seconds.
uf250-04.cnf fulfilled No. of Restarts: 1545 No. of Flips: 3898 time to process: 7 seconds.
uf250-04.cnf fulfilled No. of Restarts: 457 No. of Flips: 1077 time to process: 2 seconds.
uf250-04.cnf fulfilled No. of Restarts: 826 No. of Flips: 4957 time to process: 10 seconds.
uf250-04.cnf fulfilled No. of Restarts: 251 No. of Flips: 2384 time to process: 1 seconds.
uf250-04.cnf fulfilled No. of Restarts: 477 No. of Flips: 1710 time to process: 2 seconds.
uf250-04.cnf fulfilled No. of Restarts: 385 No. of Flips: 4981 time to process: 6 seconds.
uf250-04.cnf fulfilled No. of Restarts: 897 No. of Flips: 4946 time to process: 4 seconds.
uf250-04.cnf fulfilled No. of Restarts: 566 No. of Flips: 3670 time to process: 8 seconds.
uf250-04.cnf fulfilled No. of Restarts: 620 No. of Flips: 1371 time to process: 8 seconds.
uf250-04.cnf fulfilled No. of Restarts: 1122 No. of Flips: 1654 time to process: 12 seconds.
uf250-04.cnf fulfilled No. of Restarts: 948 No. of Flips: 4584 time to process: 4 seconds.
uf250-04.cnf fulfilled No. of Restarts: 1522 No. of Flips: 4713 time to process: 13 seconds.
uf250-04.cnf fulfilled No. of Restarts: 1560 No. of Flips: 4566 time to process: 7 seconds.
uf250-04.cnf fulfilled No. of Restarts: 296 No. of Flips: 1968 time to process: 4 seconds.
uf250-04.cnf fulfilled No. of Restarts: 637 No. of Flips: 2181 time to process: 3 seconds.
uf250-04.cnf fulfilled No. of Restarts: 222 No. of Flips: 4802 time to process: 8 seconds.
uf250-04.cnf , deadline. Restarts: 2550
uf250-04.cnf fulfilled No. of Restarts: 1270 No. of Flips: 3230 time to process: 5 seconds.
uf250-04.cnf fulfilled No. of Restarts: 159 No. of Flips: 3541 time to process: 0 seconds.
uf250-04.cnf fulfilled No. of Restarts: 2018 No. of Flips: 2096 time to process: 16 seconds.
uf250-04.cnf fulfilled No. of Restarts: 1932 No. of Flips: 4833 time to process: 8 seconds.
uf250-04.cnf fulfilled No. of Restarts: 1489 No. of Flips: 2698 time to process: 8 seconds.
uf250-04.cnf , deadline. Restarts: 2550
uf250-04.cnf fulfilled No. of Restarts: 73 No. of Flips: 2817 time to process: 0 seconds.
uf250-04.cnf fulfilled No. of Restarts: 968 No. of Flips: 1638 time to process: 4 seconds.
uf250-04.cnf fulfilled No. of Restarts: 2000 No. of Flips: 1466 time to process: 10 seconds.
uf250-04.cnf fulfilled No. of Restarts: 320 No. of Flips: 3898 time to process: 7 seconds.
uf250-04.cnf fulfilled No. of Restarts: 856 No. of Flips: 4792 time to process: 6 seconds.
uf250-04.cnf fulfilled No. of Restarts: 811 No. of Flips: 3549 time to process: 7 seconds.
uf250-04.cnf fulfilled No. of Restarts: 600 No. of Flips: 4127 time to process: 10 seconds.
uf250-04.cnf fulfilled No. of Restarts: 852 No. of Flips: 2485 time to process: 3 seconds.
uf250-04.cnf fulfilled No. of Restarts: 744 No. of Flips: 4773 time to process: 12 seconds.
uf250-04.cnf fulfilled No. of Restarts: 613 No. of Flips: 2756 time to process: 8 seconds.
uf250-04.cnf fulfilled No. of Restarts: 364 No. of Flips: 1096 time to process: 4 seconds.
uf250-04.cnf fulfilled No. of Restarts: 726 No. of Flips: 4341 time to process: 6 seconds.
uf250-04.cnf fulfilled No. of Restarts: 1499 No. of Flips: 3214 time to process: 7 seconds.
uf250-04.cnf fulfilled No. of Restarts: 368 No. of Flips: 796 time to process: 12 seconds.
uf250-04.cnf fulfilled No. of Restarts: 45 No. of Flips: 3121 time to process: 5 seconds.
uf250-04.cnf fulfilled No. of Restarts: 43 No. of Flips: 4282 time to process: 1 seconds.
uf250-04.cnf fulfilled No. of Restarts: 34 No. of Flips: 2497 time to process: 3 seconds.
uf250-04.cnf fulfilled No. of Restarts: 403 No. of Flips: 1644 time to process: 9 seconds.
uf250-04.cnf fulfilled No. of Restarts: 7 No. of Flips: 589 time to process: 4 seconds.
uf250-04.cnf fulfilled No. of Restarts: 154 No. of Flips: 3758 time to process: 2 seconds.
uf250-04.cnf fulfilled No. of Restarts: 705 No. of Flips: 4552 time to process: 6 seconds.
uf250-04.cnf fulfilled No. of Restarts: 110 No. of Flips: 4816 time to process: 4 seconds.
uf250-04.cnf fulfilled No. of Restarts: 1875 No. of Flips: 4857 time to process: 9 seconds.
uf250-04.cnf fulfilled No. of Restarts: 1942 No. of Flips: 4504 time to process: 9 seconds.
uf250-04.cnf fulfilled No. of Restarts: 174 No. of Flips: 1006 time to process: 3 seconds.
uf250-04.cnf fulfilled No. of Restarts: 370 No. of Flips: 2435 time to process: 8 seconds.
uf250-04.cnf fulfilled No. of Restarts: 798 No. of Flips: 4717 time to process: 5 seconds.
uf250-04.cnf fulfilled No. of Restarts: 375 No. of Flips: 3301 time to process: 6 seconds.
uf250-04.cnf fulfilled No. of Restarts: 10 No. of Flips: 4329 time to process: 1 seconds.
uf250-04.cnf fulfilled No. of Restarts: 537 No. of Flips: 3660 time to process: 5 seconds.
uf250-04.cnf fulfilled No. of Restarts: 1530 No. of Flips: 3274 time to process: 17 seconds.
uf250-04.cnf fulfilled No. of Restarts: 141 No. of Flips: 2542 time to process: 0 seconds.
uf250-04.cnf fulfilled No. of Restarts: 1586 No. of Flips: 2522 time to process: 8 seconds.
uf250-04.cnf fulfilled No. of Restarts: 1870 No. of Flips: 3862 time to process: 10 seconds.
uf250-04.cnf fulfilled No. of Restarts: 805 No. of Flips: 937 time to process: 5 seconds.
uf250-04.cnf fulfilled No. of Restarts: 579 No. of Flips: 2250 time to process: 2 seconds.
uf250-04.cnf fulfilled No. of Restarts: 50 No. of Flips: 2090 time to process: 5 seconds.
uf250-04.cnf fulfilled No. of Restarts: 11 No. of Flips: 4988 time to process: 1 seconds.
uf250-04.cnf fulfilled No. of Restarts: 1140 No. of Flips: 3273 time to process: 15 seconds.
uf250-04.cnf fulfilled No. of Restarts: 189 No. of Flips: 1368 time to process: 1 seconds.
uf250-04.cnf fulfilled No. of Restarts: 638 No. of Flips: 4179 time to process: 5 seconds.
uf250-04.cnf fulfilled No. of Restarts: 910 No. of Flips: 2209 time to process: 4 seconds.
uf250-04.cnf fulfilled No. of Restarts: 952 No. of Flips: 2163 time to process: 5 seconds.
uf250-04.cnf fulfilled No. of Restarts: 2225 No. of Flips: 2292 time to process: 13 seconds.
uf250-04.cnf fulfilled No. of Restarts: 1090 No. of Flips: 4413 time to process: 4 seconds.
uf250-04.cnf fulfilled No. of Restarts: 198 No. of Flips: 4526 time to process: 0 seconds.
uf250-04.cnf fulfilled No. of Restarts: 980 No. of Flips: 4209 time to process: 12 seconds.
uf250-04.cnf fulfilled No. of Restarts: 518 No. of Flips: 1126 time to process: 2 seconds.
uf250-04.cnf fulfilled No. of Restarts: 1506 No. of Flips: 3677 time to process: 6 seconds.
uf250-04.cnf fulfilled No. of Restarts: 425 No. of Flips: 1078 time to process: 3 seconds.
uf250-04.cnf fulfilled No. of Restarts: 149 No. of Flips: 3237 time to process: 11 seconds.
uf250-04.cnf fulfilled No. of Restarts: 717 No. of Flips: 3678 time to process: 3 seconds.
uf250-04.cnf fulfilled No. of Restarts: 284 No. of Flips: 4631 time to process: 1 seconds.
uf250-04.cnf fulfilled No. of Restarts: 810 No. of Flips: 4076 time to process: 10 seconds.
uf250-04.cnf fulfilled No. of Restarts: 1150 No. of Flips: 3263 time to process: 5 seconds.
uf250-04.cnf fulfilled No. of Restarts: 200 No. of Flips: 3991 time to process: 3 seconds.
uf250-04.cnf fulfilled No. of Restarts: 798 No. of Flips: 4209 time to process: 5 seconds.
uf250-04.cnf fulfilled No. of Restarts: 189 No. of Flips: 3641 time to process: 5 seconds.
uf250-04.cnf fulfilled No. of Restarts: 1991 No. of Flips: 2481 time to process: 9 seconds.
uf250-04.cnf fulfilled No. of Restarts: 807 No. of Flips: 3730 time to process: 9 seconds.
uf250-04.cnf fulfilled No. of Restarts: 614 No. of Flips: 4886 time to process: 8 seconds.
uf250-04.cnf fulfilled No. of Restarts: 39 No. of Flips: 3265 time to process: 3 seconds.
uf250-04.cnf fulfilled No. of Restarts: 1555 No. of Flips: 1972 time to process: 14 seconds.
uf250-04.cnf fulfilled No. of Restarts: 90 No. of Flips: 3908 time to process: 0 seconds.
uf250-04.cnf fulfilled No. of Restarts: 534 No. of Flips: 2274 time to process: 7 seconds.
uf250-04.cnf fulfilled No. of Restarts: 462 No. of Flips: 1442 time to process: 2 seconds.
uf250-04.cnf fulfilled No. of Restarts: 403 No. of Flips: 3968 time to process: 2 seconds.
uf250-04.cnf fulfilled No. of Restarts: 122 No. of Flips: 4498 time to process: 4 seconds.
uf250-04.cnf fulfilled No. of Restarts: 1106 No. of Flips: 4519 time to process: 9 seconds.
uf250-04.cnf fulfilled No. of Restarts: 653 No. of Flips: 3786 time to process: 6 seconds.
uf250-04.cnf fulfilled No. of Restarts: 155 No. of Flips: 1264 time to process: 0 seconds.
uf250-04.cnf fulfilled No. of Restarts: 2019 No. of Flips: 3755 time to process: 9 seconds.
uf250-04.cnf fulfilled No. of Restarts: 1776 No. of Flips: 4823 time to process: 17 seconds.
uf250-04.cnf fulfilled No. of Restarts: 934 No. of Flips: 2448 time to process: 4 seconds.
uf250-04.cnf fulfilled No. of Restarts: 1819 No. of Flips: 3356 time to process: 7 seconds.
uf250-04.cnf fulfilled No. of Restarts: 48 No. of Flips: 2869 time to process: 0 seconds.
uf250-04.cnf fulfilled No. of Restarts: 201 No. of Flips: 4046 time to process: 9 seconds.
uf250-04.cnf fulfilled No. of Restarts: 624 No. of Flips: 1837 time to process: 4 seconds.
uf250-04.cnf fulfilled No. of Restarts: 1152 No. of Flips: 3967 time to process: 12 seconds.
uf250-04.cnf fulfilled No. of Restarts: 1112 No. of Flips: 4101 time to process: 4 seconds.
uf250-04.cnf fulfilled No. of Restarts: 1152 No. of Flips: 1721 time to process: 6 seconds.
uf250-04.cnf fulfilled No. of Restarts: 1015 No. of Flips: 2301 time to process: 14 seconds.
uf250-04.cnf fulfilled No. of Restarts: 1189 No. of Flips: 3368 time to process: 5 seconds.
uf250-04.cnf fulfilled No. of Restarts: 1031 No. of Flips: 1410 time to process: 5 seconds.
uf250-04.cnf fulfilled No. of Restarts: 440 No. of Flips: 2657 time to process: 6 seconds.
uf250-04.cnf fulfilled No. of Restarts: 2344 No. of Flips: 2695 time to process: 13 seconds.
uf250-04.cnf fulfilled No. of Restarts: 1194 No. of Flips: 4890 time to process: 5 seconds.
uf250-04.cnf fulfilled No. of Restarts: 2143 No. of Flips: 4773 time to process: 9 seconds.
uf250-04.cnf fulfilled No. of Restarts: 500 No. of Flips: 4610 time to process: 3 seconds.
uf250-04.cnf fulfilled No. of Restarts: 1208 No. of Flips: 4262 time to process: 8 seconds.
uf250-04.cnf fulfilled No. of Restarts: 2496 No. of Flips: 3011 time to process: 10 seconds.
uf250-04.cnf fulfilled No. of Restarts: 1916 No. of Flips: 4803 time to process: 8 seconds.
uf250-04.cnf fulfilled No. of Restarts: 1448 No. of Flips: 3802 time to process: 6 seconds.
uf250-04.cnf fulfilled No. of Restarts: 1464 No. of Flips: 2707 time to process: 9 seconds.
uf250-04.cnf fulfilled No. of Restarts: 365 No. of Flips: 2174 time to process: 4 seconds.
uf250-04.cnf fulfilled No. of Restarts: 498 No. of Flips: 1876 time to process: 2 seconds.
uf250-04.cnf fulfilled No. of Restarts: 1396 No. of Flips: 4449 time to process: 11 seconds.
uf250-04.cnf fulfilled No. of Restarts: 360 No. of Flips: 4881 time to process: 6 seconds.
uf250-04.cnf fulfilled No. of Restarts: 433 No. of Flips: 4494 time to process: 6 seconds.
uf250-04.cnf fulfilled No. of Restarts: 582 No. of Flips: 2627 time to process: 9 seconds.
uf250-04.cnf fulfilled No. of Restarts: 475 No. of Flips: 4069 time to process: 12 seconds.
uf250-04.cnf fulfilled No. of Restarts: 422 No. of Flips: 3573 time to process: 1 seconds.
uf250-04.cnf fulfilled No. of Restarts: 1009 No. of Flips: 4213 time to process: 13 seconds.
uf250-04.cnf fulfilled No. of Restarts: 282 No. of Flips: 4212 time to process: 5 seconds.
uf250-04.cnf fulfilled No. of Restarts: 32 No. of Flips: 3957 time to process: 0 seconds.
uf250-04.cnf fulfilled No. of Restarts: 811 No. of Flips: 3568 time to process: 8 seconds.
uf250-04.cnf fulfilled No. of Restarts: 261 No. of Flips: 1691 time to process: 1 seconds.
uf250-04.cnf fulfilled No. of Restarts: 1674 No. of Flips: 2747 time to process: 8 seconds.
uf250-04.cnf fulfilled No. of Restarts: 662 No. of Flips: 2196 time to process: 3 seconds.
uf250-04.cnf fulfilled No. of Restarts: 1197 No. of Flips: 2818 time to process: 11 seconds.
uf250-04.cnf fulfilled No. of Restarts: 486 No. of Flips: 4661 time to process: 2 seconds.
uf250-04.cnf fulfilled No. of Restarts: 1843 No. of Flips: 4221 time to process: 9 seconds.
uf250-04.cnf fulfilled No. of Restarts: 108 No. of Flips: 4781 time to process: 1 seconds.
uf250-04.cnf fulfilled No. of Restarts: 820 No. of Flips: 3266 time to process: 4 seconds.
uf250-04.cnf fulfilled No. of Restarts: 1194 No. of Flips: 3435 time to process: 10 seconds.
uf250-04.cnf fulfilled No. of Restarts: 113 No. of Flips: 3556 time to process: 0 seconds.
uf250-04.cnf fulfilled No. of Restarts: 561 No. of Flips: 3548 time to process: 7 seconds.
uf250-04.cnf fulfilled No. of Restarts: 144 No. of Flips: 1158 time to process: 8 seconds.
uf250-04.cnf fulfilled No. of Restarts: 58 No. of Flips: 3804 time to process: 2 seconds.
uf250-04.cnf fulfilled No. of Restarts: 1781 No. of Flips: 4940 time to process: 7 seconds.
uf250-04.cnf fulfilled No. of Restarts: 2120 No. of Flips: 4817 time to process: 11 seconds.
uf250-04.cnf , deadline. Restarts: 2550
uf250-04.cnf fulfilled No. of Restarts: 624 No. of Flips: 3721 time to process: 2 seconds.
uf250-04.cnf fulfilled No. of Restarts: 337 No. of Flips: 1818 time to process: 1 seconds.
uf250-04.cnf fulfilled No. of Restarts: 1714 No. of Flips: 4252 time to process: 13 seconds.
uf250-04.cnf fulfilled No. of Restarts: 557 No. of Flips: 1129 time to process: 2 seconds.
uf250-04.cnf fulfilled No. of Restarts: 2092 No. of Flips: 1360 time to process: 10 seconds.
uf250-04.cnf fulfilled No. of Restarts: 131 No. of Flips: 4339 time to process: 2 seconds.
uf250-04.cnf fulfilled No. of Restarts: 573 No. of Flips: 2230 time to process: 5 seconds.
uf250-04.cnf fulfilled No. of Restarts: 191 No. of Flips: 4019 time to process: 3 seconds.
uf250-04.cnf , deadline. Restarts: 2550
uf250-04.cnf fulfilled No. of Restarts: 2081 No. of Flips: 3275 time to process: 8 seconds.
uf250-04.cnf fulfilled No. of Restarts: 315 No. of Flips: 4596 time to process: 3 seconds.
uf250-04.cnf fulfilled No. of Restarts: 1786 No. of Flips: 4806 time to process: 13 seconds.
uf250-04.cnf fulfilled No. of Restarts: 534 No. of Flips: 1270 time to process: 2 seconds.
uf250-04.cnf fulfilled No. of Restarts: 186 No. of Flips: 1847 time to process: 0 seconds.
uf250-04.cnf fulfilled No. of Restarts: 2223 No. of Flips: 2397 time to process: 10 seconds.
uf250-04.cnf fulfilled No. of Restarts: 228 No. of Flips: 2218 time to process: 4 seconds.
uf250-04.cnf , deadline. Restarts: 2550
uf250-04.cnf fulfilled No. of Restarts: 669 No. of Flips: 2278 time to process: 2 seconds.
uf250-04.cnf fulfilled No. of Restarts: 1243 No. of Flips: 4197 time to process: 5 seconds.
uf250-04.cnf fulfilled No. of Restarts: 1442 No. of Flips: 2760 time to process: 8 seconds.
uf250-04.cnf fulfilled No. of Restarts: 577 No. of Flips: 1920 time to process: 6 seconds.
uf250-04.cnf fulfilled No. of Restarts: 1552 No. of Flips: 3748 time to process: 10 seconds.
uf250-04.cnf fulfilled No. of Restarts: 417 No. of Flips: 1332 time to process: 7 seconds.
uf250-04.cnf fulfilled No. of Restarts: 517 No. of Flips: 4601 time to process: 2 seconds.
uf250-04.cnf fulfilled No. of Restarts: 1963 No. of Flips: 3301 time to process: 12 seconds.
uf250-04.cnf fulfilled No. of Restarts: 453 No. of Flips: 4955 time to process: 2 seconds.
uf250-04.cnf fulfilled No. of Restarts: 295 No. of Flips: 3600 time to process: 7 seconds.
uf250-04.cnf fulfilled No. of Restarts: 318 No. of Flips: 955 time to process: 2 seconds.
uf250-04.cnf fulfilled No. of Restarts: 1122 No. of Flips: 3072 time to process: 5 seconds.
uf250-04.cnf fulfilled No. of Restarts: 1751 No. of Flips: 4301 time to process: 9 seconds.
uf250-04.cnf fulfilled No. of Restarts: 1413 No. of Flips: 3652 time to process: 6 seconds.
uf250-04.cnf fulfilled No. of Restarts: 85 No. of Flips: 3577 time to process: 2 seconds.
uf250-04.cnf fulfilled No. of Restarts: 670 No. of Flips: 2203 time to process: 8 seconds.
uf250-04.cnf fulfilled No. of Restarts: 1061 No. of Flips: 3610 time to process: 12 seconds.
uf250-04.cnf fulfilled No. of Restarts: 135 No. of Flips: 1558 time to process: 1 seconds.
uf250-04.cnf fulfilled No. of Restarts: 255 No. of Flips: 3274 time to process: 2 seconds.
uf250-04.cnf fulfilled No. of Restarts: 137 No. of Flips: 1756 time to process: 0 seconds.
uf250-04.cnf fulfilled No. of Restarts: 707 No. of Flips: 902 time to process: 8 seconds.
uf250-04.cnf fulfilled No. of Restarts: 209 No. of Flips: 1423 time to process: 3 seconds.
uf250-04.cnf fulfilled No. of Restarts: 710 No. of Flips: 3156 time to process: 5 seconds.
uf250-04.cnf fulfilled No. of Restarts: 190 No. of Flips: 3568 time to process: 2 seconds.
uf250-04.cnf fulfilled No. of Restarts: 1240 No. of Flips: 3145 time to process: 6 seconds.
uf250-04.cnf fulfilled No. of Restarts: 1269 No. of Flips: 1035 time to process: 7 seconds.
uf250-04.cnf fulfilled No. of Restarts: 221 No. of Flips: 4122 time to process: 0 seconds.
uf250-04.cnf fulfilled No. of Restarts: 535 No. of Flips: 2044 time to process: 2 seconds.
uf250-04.cnf fulfilled No. of Restarts: 612 No. of Flips: 1999 time to process: 6 seconds.
uf250-04.cnf fulfilled No. of Restarts: 1312 No. of Flips: 2022 time to process: 6 seconds.
uf250-04.cnf fulfilled No. of Restarts: 1351 No. of Flips: 879 time to process: 12 seconds.
uf250-04.cnf fulfilled No. of Restarts: 1391 No. of Flips: 4448 time to process: 5 seconds.
uf250-04.cnf fulfilled No. of Restarts: 335 No. of Flips: 2359 time to process: 1 seconds.
uf250-04.cnf fulfilled No. of Restarts: 884 No. of Flips: 3262 time to process: 14 seconds.
uf250-04.cnf fulfilled No. of Restarts: 806 No. of Flips: 2908 time to process: 3 seconds.
uf250-04.cnf fulfilled No. of Restarts: 2128 No. of Flips: 2159 time to process: 9 seconds.
uf250-04.cnf fulfilled No. of Restarts: 505 No. of Flips: 2195 time to process: 4 seconds.
uf250-04.cnf fulfilled No. of Restarts: 70 No. of Flips: 968 time to process: 6 seconds.
uf250-04.cnf fulfilled No. of Restarts: 29 No. of Flips: 2183 time to process: 0 seconds.
uf250-04.cnf fulfilled No. of Restarts: 945 No. of Flips: 1624 time to process: 5 seconds.
uf250-04.cnf fulfilled No. of Restarts: 195 No. of Flips: 2571 time to process: 5 seconds.
uf250-04.cnf fulfilled No. of Restarts: 784 No. of Flips: 3194 time to process: 14 seconds.
uf250-04.cnf fulfilled No. of Restarts: 1672 No. of Flips: 4801 time to process: 7 seconds.
uf250-04.cnf fulfilled No. of Restarts: 1886 No. of Flips: 4159 time to process: 10 seconds.
uf250-04.cnf fulfilled No. of Restarts: 386 No. of Flips: 1433 time to process: 5 seconds.
uf250-04.cnf fulfilled No. of Restarts: 27 No. of Flips: 3005 time to process: 10 seconds.
uf250-04.cnf fulfilled No. of Restarts: 2279 No. of Flips: 1948 time to process: 9 seconds.
uf250-04.cnf fulfilled No. of Restarts: 1963 No. of Flips: 2357 time to process: 9 seconds.
uf250-04.cnf fulfilled No. of Restarts: 979 No. of Flips: 2635 time to process: 11 seconds.
uf250-04.cnf fulfilled No. of Restarts: 796 No. of Flips: 4859 time to process: 3 seconds.
uf250-04.cnf fulfilled No. of Restarts: 1441 No. of Flips: 2351 time to process: 6 seconds.
uf250-04.cnf fulfilled No. of Restarts: 128 No. of Flips: 2196 time to process: 1 seconds.
uf250-04.cnf fulfilled No. of Restarts: 1698 No. of Flips: 2012 time to process: 13 seconds.
uf250-04.cnf fulfilled No. of Restarts: 1859 No. of Flips: 2549 time to process: 13 seconds.
uf250-04.cnf fulfilled No. of Restarts: 2470 No. of Flips: 1736 time to process: 10 seconds.
uf250-04.cnf fulfilled No. of Restarts: 1135 No. of Flips: 3104 time to process: 5 seconds.
uf250-04.cnf fulfilled No. of Restarts: 1635 No. of Flips: 2072 time to process: 7 seconds.
uf250-04.cnf fulfilled No. of Restarts: 54 No. of Flips: 4002 time to process: 3 seconds.
uf250-04.cnf fulfilled No. of Restarts: 169 No. of Flips: 1908 time to process: 5 seconds.
uf250-04.cnf fulfilled No. of Restarts: 1632 No. of Flips: 4281 time to process: 9 seconds.
uf250-04.cnf fulfilled No. of Restarts: 1653 No. of Flips: 4542 time to process: 10 seconds.
uf250-04.cnf fulfilled No. of Restarts: 357 No. of Flips: 2825 time to process: 1 seconds.
uf250-04.cnf fulfilled No. of Restarts: 925 No. of Flips: 1845 time to process: 9 seconds.
uf250-04.cnf fulfilled No. of Restarts: 793 No. of Flips: 3676 time to process: 4 seconds.
uf250-04.cnf fulfilled No. of Restarts: 353 No. of Flips: 4995 time to process: 5 seconds.
uf250-04.cnf fulfilled No. of Restarts: 129 No. of Flips: 4204 time to process: 7 seconds.
uf250-04.cnf fulfilled No. of Restarts: 262 No. of Flips: 2861 time to process: 1 seconds.
uf250-04.cnf fulfilled No. of Restarts: 137 No. of Flips: 1717 time to process: 1 seconds.
uf250-04.cnf fulfilled No. of Restarts: 571 No. of Flips: 1665 time to process: 12 seconds.
uf250-04.cnf fulfilled No. of Restarts: 1699 No. of Flips: 3726 time to process: 7 seconds.
uf250-04.cnf fulfilled No. of Restarts: 931 No. of Flips: 4693 time to process: 7 seconds.
uf250-04.cnf fulfilled No. of Restarts: 826 No. of Flips: 4964 time to process: 5 seconds.
uf250-04.cnf fulfilled No. of Restarts: 98 No. of Flips: 3176 time to process: 5 seconds.
uf250-04.cnf fulfilled No. of Restarts: 1413 No. of Flips: 4832 time to process: 6 seconds.
uf250-04.cnf fulfilled No. of Restarts: 36 No. of Flips: 2816 time to process: 10 seconds.
uf250-04.cnf fulfilled No. of Restarts: 431 No. of Flips: 4260 time to process: 2 seconds.
uf250-04.cnf fulfilled No. of Restarts: 976 No. of Flips: 3235 time to process: 5 seconds.
uf250-04.cnf fulfilled No. of Restarts: 647 No. of Flips: 3342 time to process: 6 seconds.
uf250-04.cnf fulfilled No. of Restarts: 1600 No. of Flips: 1856 time to process: 10 seconds.
uf250-04.cnf fulfilled No. of Restarts: 667 No. of Flips: 3969 time to process: 2 seconds.
uf250-04.cnf fulfilled No. of Restarts: 1556 No. of Flips: 3582 time to process: 7 seconds.
uf250-04.cnf fulfilled No. of Restarts: 1479 No. of Flips: 1877 time to process: 6 seconds.
uf250-04.cnf fulfilled No. of Restarts: 1175 No. of Flips: 2129 time to process: 5 seconds.
uf250-04.cnf fulfilled No. of Restarts: 283 No. of Flips: 4968 time to process: 3 seconds.
uf250-04.cnf fulfilled No. of Restarts: 1707 No. of Flips: 2051 time to process: 16 seconds.
uf250-04.cnf fulfilled No. of Restarts: 409 No. of Flips: 4969 time to process: 1 seconds.
uf250-04.cnf fulfilled No. of Restarts: 1302 No. of Flips: 686 time to process: 14 seconds.
uf250-04.cnf fulfilled No. of Restarts: 1233 No. of Flips: 4766 time to process: 5 seconds.
uf250-04.cnf fulfilled No. of Restarts: 618 No. of Flips: 4288 time to process: 2 seconds.
uf250-04.cnf fulfilled No. of Restarts: 1004 No. of Flips: 4306 time to process: 4 seconds.
uf250-04.cnf fulfilled No. of Restarts: 908 No. of Flips: 1859 time to process: 8 seconds.
uf250-04.cnf fulfilled No. of Restarts: 1939 No. of Flips: 4777 time to process: 12 seconds.
uf250-04.cnf fulfilled No. of Restarts: 1127 No. of Flips: 4368 time to process: 4 seconds.
uf250-04.cnf fulfilled No. of Restarts: 1811 No. of Flips: 706 time to process: 8 seconds.
uf250-04.cnf fulfilled No. of Restarts: 597 No. of Flips: 4130 time to process: 2 seconds.
uf250-04.cnf , deadline. Restarts: 2550
uf250-04.cnf fulfilled No. of Restarts: 758 No. of Flips: 1070 time to process: 3 seconds.
uf250-04.cnf fulfilled No. of Restarts: 1125 No. of Flips: 4774 time to process: 4 seconds.
uf250-04.cnf fulfilled No. of Restarts: 421 No. of Flips: 3173 time to process: 4 seconds.
uf250-04.cnf fulfilled No. of Restarts: 210 No. of Flips: 1969 time to process: 11 seconds.
uf250-04.cnf fulfilled No. of Restarts: 1441 No. of Flips: 4474 time to process: 6 seconds.
uf250-04.cnf fulfilled No. of Restarts: 89 No. of Flips: 2024 time to process: 2 seconds.
uf250-04.cnf fulfilled No. of Restarts: 1233 No. of Flips: 1722 time to process: 7 seconds.
uf250-04.cnf fulfilled No. of Restarts: 414 No. of Flips: 4056 time to process: 3 seconds.
uf250-04.cnf fulfilled No. of Restarts: 1129 No. of Flips: 3409 time to process: 10 seconds.
uf250-04.cnf fulfilled No. of Restarts: 2299 No. of Flips: 4622 time to process: 14 seconds.
uf250-04.cnf fulfilled No. of Restarts: 714 No. of Flips: 4371 time to process: 5 seconds.
uf250-04.cnf fulfilled No. of Restarts: 156 No. of Flips: 1892 time to process: 0 seconds.
uf250-04.cnf fulfilled No. of Restarts: 85 No. of Flips: 713 time to process: 4 seconds.
uf250-04.cnf fulfilled No. of Restarts: 2118 No. of Flips: 4330 time to process: 18 seconds.
uf250-04.cnf fulfilled No. of Restarts: 229 No. of Flips: 3728 time to process: 0 seconds.
uf250-04.cnf fulfilled No. of Restarts: 340 No. of Flips: 1676 time to process: 1 seconds.
uf250-04.cnf fulfilled No. of Restarts: 317 No. of Flips: 3239 time to process: 5 seconds.
uf250-04.cnf fulfilled No. of Restarts: 681 No. of Flips: 757 time to process: 3 seconds.
uf250-04.cnf fulfilled No. of Restarts: 1029 No. of Flips: 3940 time to process: 11 seconds.
uf250-04.cnf fulfilled No. of Restarts: 1037 No. of Flips: 1989 time to process: 7 seconds.
uf250-04.cnf fulfilled No. of Restarts: 399 No. of Flips: 2951 time to process: 4 seconds.
uf250-04.cnf fulfilled No. of Restarts: 1664 No. of Flips: 2728 time to process: 7 seconds.
uf250-04.cnf fulfilled No. of Restarts: 2058 No. of Flips: 3084 time to process: 9 seconds.
uf250-04.cnf fulfilled No. of Restarts: 1074 No. of Flips: 2916 time to process: 4 seconds.
uf250-04.cnf , deadline. Restarts: 2550
uf250-04.cnf fulfilled No. of Restarts: 75 No. of Flips: 2259 time to process: 0 seconds.
uf250-04.cnf fulfilled No. of Restarts: 128 No. of Flips: 3915 time to process: 0 seconds.
uf250-04.cnf fulfilled No. of Restarts: 54 No. of Flips: 4342 time to process: 1 seconds.
uf250-04.cnf fulfilled No. of Restarts: 325 No. of Flips: 4905 time to process: 9 seconds.
uf250-04.cnf fulfilled No. of Restarts: 195 No. of Flips: 2892 time to process: 3 seconds.
uf250-04.cnf fulfilled No. of Restarts: 1346 No. of Flips: 2416 time to process: 11 seconds.
uf250-04.cnf fulfilled No. of Restarts: 196 No. of Flips: 4999 time to process: 3 seconds.
uf250-04.cnf fulfilled No. of Restarts: 166 No. of Flips: 2702 time to process: 8 seconds.
uf250-04.cnf fulfilled No. of Restarts: 238 No. of Flips: 1128 time to process: 1 seconds.
uf250-04.cnf fulfilled No. of Restarts: 1682 No. of Flips: 4934 time to process: 8 seconds.
uf250-04.cnf fulfilled No. of Restarts: 545 No. of Flips: 1912 time to process: 4 seconds.
uf250-04.cnf fulfilled No. of Restarts: 725 No. of Flips: 2166 time to process: 4 seconds.
uf250-04.cnf fulfilled No. of Restarts: 1878 No. of Flips: 4095 time to process: 10 seconds.
uf250-04.cnf fulfilled No. of Restarts: 370 No. of Flips: 2010 time to process: 7 seconds.
uf250-04.cnf fulfilled No. of Restarts: 207 No. of Flips: 1706 time to process: 4 seconds.
uf250-04.cnf fulfilled No. of Restarts: 847 No. of Flips: 1393 time to process: 4 seconds.
uf250-04.cnf fulfilled No. of Restarts: 1649 No. of Flips: 2351 time to process: 8 seconds.
uf250-04.cnf fulfilled No. of Restarts: 25 No. of Flips: 4665 time to process: 3 seconds.
uf250-04.cnf fulfilled No. of Restarts: 2244 No. of Flips: 2558 time to process: 10 seconds.
uf250-04.cnf fulfilled No. of Restarts: 1355 No. of Flips: 4210 time to process: 5 seconds.
uf250-04.cnf fulfilled No. of Restarts: 1501 No. of Flips: 2044 time to process: 9 seconds.
uf250-04.cnf fulfilled No. of Restarts: 833 No. of Flips: 3973 time to process: 8 seconds.
uf250-04.cnf fulfilled No. of Restarts: 1264 No. of Flips: 4282 time to process: 7 seconds.
uf250-04.cnf fulfilled No. of Restarts: 622 No. of Flips: 4713 time to process: 2 seconds.
uf250-04.cnf fulfilled No. of Restarts: 2301 No. of Flips: 2999 time to process: 13 seconds.
uf250-04.cnf fulfilled No. of Restarts: 823 No. of Flips: 4213 time to process: 8 seconds.
uf250-04.cnf fulfilled No. of Restarts: 492 No. of Flips: 2999 time to process: 2 seconds.
uf250-04.cnf fulfilled No. of Restarts: 194 No. of Flips: 3807 time to process: 4 seconds.
uf250-04.cnf , deadline. Restarts: 2550
uf250-04.cnf fulfilled No. of Restarts: 176 No. of Flips: 2570 time to process: 0 seconds.
uf250-04.cnf fulfilled No. of Restarts: 542 No. of Flips: 813 time to process: 12 seconds.
uf250-04.cnf fulfilled No. of Restarts: 2128 No. of Flips: 2393 time to process: 9 seconds.
uf250-04.cnf fulfilled No. of Restarts: 788 No. of Flips: 3682 time to process: 3 seconds.
uf250-04.cnf fulfilled No. of Restarts: 347 No. of Flips: 1577 time to process: 8 seconds.
uf250-04.cnf fulfilled No. of Restarts: 426 No. of Flips: 3322 time to process: 5 seconds.
uf250-04.cnf fulfilled No. of Restarts: 587 No. of Flips: 2830 time to process: 3 seconds.
uf250-04.cnf fulfilled No. of Restarts: 702 No. of Flips: 2467 time to process: 6 seconds.
uf250-04.cnf fulfilled No. of Restarts: 911 No. of Flips: 2895 time to process: 4 seconds.
uf250-04.cnf fulfilled No. of Restarts: 119 No. of Flips: 2735 time to process: 7 seconds.
uf250-04.cnf fulfilled No. of Restarts: 373 No. of Flips: 3666 time to process: 1 seconds.
uf250-04.cnf fulfilled No. of Restarts: 908 No. of Flips: 1931 time to process: 4 seconds.
uf250-04.cnf fulfilled No. of Restarts: 1022 No. of Flips: 3187 time to process: 4 seconds.
uf250-04.cnf fulfilled No. of Restarts: 1180 No. of Flips: 1301 time to process: 8 seconds.
uf250-04.cnf fulfilled No. of Restarts: 0 No. of Flips: 4365 time to process: 0 seconds.
uf250-04.cnf fulfilled No. of Restarts: 512 No. of Flips: 3482 time to process: 3 seconds.
uf250-04.cnf fulfilled No. of Restarts: 2322 No. of Flips: 1335 time to process: 14 seconds.
uf250-04.cnf fulfilled No. of Restarts: 766 No. of Flips: 4489 time to process: 3 seconds.
uf250-04.cnf fulfilled No. of Restarts: 1773 No. of Flips: 3795 time to process: 8 seconds.
uf250-04.cnf fulfilled No. of Restarts: 1418 No. of Flips: 2163 time to process: 7 seconds.
uf250-04.cnf fulfilled No. of Restarts: 155 No. of Flips: 2089 time to process: 3 seconds.
uf250-04.cnf fulfilled No. of Restarts: 686 No. of Flips: 3412 time to process: 9 seconds.
uf250-04.cnf fulfilled No. of Restarts: 0 No. of Flips: 3096 time to process: 0 seconds.
uf250-04.cnf fulfilled No. of Restarts: 2414 No. of Flips: 4693 time to process: 10 seconds.
uf250-04.cnf fulfilled No. of Restarts: 641 No. of Flips: 4711 time to process: 3 seconds.
uf250-04.cnf fulfilled No. of Restarts: 248 No. of Flips: 1051 time to process: 2 seconds.
uf250-04.cnf fulfilled No. of Restarts: 797 No. of Flips: 2467 time to process: 11 seconds.
uf250-04.cnf fulfilled No. of Restarts: 530 No. of Flips: 4365 time to process: 2 seconds.
uf250-04.cnf fulfilled No. of Restarts: 232 No. of Flips: 2321 time to process: 3 seconds.
uf250-04.cnf fulfilled No. of Restarts: 685 No. of Flips: 2754 time to process: 6 seconds.
uf250-04.cnf fulfilled No. of Restarts: 443 No. of Flips: 1190 time to process: 5 seconds.
uf250-04.cnf fulfilled No. of Restarts: 422 No. of Flips: 4502 time to process: 5 seconds.
uf250-04.cnf fulfilled No. of Restarts: 210 No. of Flips: 2776 time to process: 6 seconds.
uf250-04.cnf fulfilled No. of Restarts: 150 No. of Flips: 1440 time to process: 1 seconds.
uf250-04.cnf fulfilled No. of Restarts: 1426 No. of Flips: 2455 time to process: 12 seconds.
