# Supplementary material for: Completion Probabilities and Parallel Restart Strategies under an Imposed Deadline
Source: PLoS One. 2016 Oct 12;11(10):e0164605. doi: 10.1371/journal.pone.0164605 (PMC5061357; doi:10.1371/journal.pone.0164605)
Supplement: S1 File — The file “S1_File.zip” is the data gathered from the experiments regarding completion probability. (ZIP) [file pone.0164605.s004.zip › results_Multi_r2650.444.txt]

uf250-04.cnf fulfilled No. of Restarts: 336 No. of Flips: 2449 time to process: 1 seconds.
uf250-04.cnf fulfilled No. of Restarts: 84 No. of Flips: 1543 time to process: 2 seconds.
uf250-04.cnf fulfilled No. of Restarts: 376 No. of Flips: 2794 time to process: 2 seconds.
uf250-04.cnf fulfilled No. of Restarts: 505 No. of Flips: 4510 time to process: 8 seconds.
uf250-04.cnf fulfilled No. of Restarts: 177 No. of Flips: 2241 time to process: 6 seconds.
uf250-04.cnf fulfilled No. of Restarts: 1626 No. of Flips: 1577 time to process: 11 seconds.
uf250-04.cnf fulfilled No. of Restarts: 362 No. of Flips: 3816 time to process: 3 seconds.
uf250-04.cnf fulfilled No. of Restarts: 1957 No. of Flips: 3943 time to process: 11 seconds.
uf250-04.cnf fulfilled No. of Restarts: 1957 No. of Flips: 3480 time to process: 11 seconds.
uf250-04.cnf fulfilled No. of Restarts: 430 No. of Flips: 3527 time to process: 1 seconds.
uf250-04.cnf fulfilled No. of Restarts: 761 No. of Flips: 4196 time to process: 7 seconds.
uf250-04.cnf fulfilled No. of Restarts: 265 No. of Flips: 2392 time to process: 9 seconds.
uf250-04.cnf fulfilled No. of Restarts: 2631 No. of Flips: 4157 time to process: 11 seconds.
uf250-04.cnf fulfilled No. of Restarts: 1582 No. of Flips: 3340 time to process: 10 seconds.
uf250-04.cnf , deadline. Restarts: 2650
uf250-04.cnf fulfilled No. of Restarts: 1995 No. of Flips: 2875 time to process: 8 seconds.
uf250-04.cnf fulfilled No. of Restarts: 400 No. of Flips: 3748 time to process: 4 seconds.
uf250-04.cnf fulfilled No. of Restarts: 950 No. of Flips: 3122 time to process: 5 seconds.
uf250-04.cnf fulfilled No. of Restarts: 36 No. of Flips: 4492 time to process: 4 seconds.
uf250-04.cnf fulfilled No. of Restarts: 667 No. of Flips: 4774 time to process: 3 seconds.
uf250-04.cnf fulfilled No. of Restarts: 830 No. of Flips: 2883 time to process: 8 seconds.
uf250-04.cnf fulfilled No. of Restarts: 317 No. of Flips: 4704 time to process: 1 seconds.
uf250-04.cnf fulfilled No. of Restarts: 256 No. of Flips: 4839 time to process: 4 seconds.
uf250-04.cnf fulfilled No. of Restarts: 671 No. of Flips: 3410 time to process: 6 seconds.
uf250-04.cnf fulfilled No. of Restarts: 34 No. of Flips: 3422 time to process: 0 seconds.
uf250-04.cnf fulfilled No. of Restarts: 370 No. of Flips: 4931 time to process: 5 seconds.
uf250-04.cnf fulfilled No. of Restarts: 2100 No. of Flips: 2977 time to process: 12 seconds.
uf250-04.cnf fulfilled No. of Restarts: 132 No. of Flips: 3575 time to process: 0 seconds.
uf250-04.cnf fulfilled No. of Restarts: 894 No. of Flips: 4093 time to process: 4 seconds.
uf250-04.cnf fulfilled No. of Restarts: 1146 No. of Flips: 3286 time to process: 10 seconds.
uf250-04.cnf fulfilled No. of Restarts: 254 No. of Flips: 3970 time to process: 2 seconds.
uf250-04.cnf fulfilled No. of Restarts: 436 No. of Flips: 3412 time to process: 13 seconds.
uf250-04.cnf fulfilled No. of Restarts: 460 No. of Flips: 1871 time to process: 2 seconds.
uf250-04.cnf fulfilled No. of Restarts: 1005 No. of Flips: 1680 time to process: 6 seconds.
uf250-04.cnf fulfilled No. of Restarts: 1937 No. of Flips: 1812 time to process: 12 seconds.
uf250-04.cnf fulfilled No. of Restarts: 548 No. of Flips: 1540 time to process: 2 seconds.
uf250-04.cnf fulfilled No. of Restarts: 889 No. of Flips: 2853 time to process: 5 seconds.
uf250-04.cnf fulfilled No. of Restarts: 1532 No. of Flips: 2601 time to process: 8 seconds.
uf250-04.cnf fulfilled No. of Restarts: 78 No. of Flips: 4985 time to process: 3 seconds.
uf250-04.cnf fulfilled No. of Restarts: 140 No. of Flips: 1239 time to process: 10 seconds.
uf250-04.cnf fulfilled No. of Restarts: 329 No. of Flips: 2023 time to process: 1 seconds.
uf250-04.cnf fulfilled No. of Restarts: 465 No. of Flips: 2761 time to process: 3 seconds.
uf250-04.cnf fulfilled No. of Restarts: 709 No. of Flips: 1194 time to process: 12 seconds.
uf250-04.cnf fulfilled No. of Restarts: 333 No. of Flips: 1808 time to process: 2 seconds.
uf250-04.cnf fulfilled No. of Restarts: 223 No. of Flips: 1688 time to process: 1 seconds.
uf250-04.cnf fulfilled No. of Restarts: 578 No. of Flips: 4235 time to process: 3 seconds.
uf250-04.cnf fulfilled No. of Restarts: 258 No. of Flips: 4058 time to process: 9 seconds.
uf250-04.cnf fulfilled No. of Restarts: 176 No. of Flips: 1718 time to process: 0 seconds.
uf250-04.cnf fulfilled No. of Restarts: 1003 No. of Flips: 3786 time to process: 11 seconds.
uf250-04.cnf fulfilled No. of Restarts: 50 No. of Flips: 1485 time to process: 2 seconds.
uf250-04.cnf fulfilled No. of Restarts: 1417 No. of Flips: 2388 time to process: 7 seconds.
uf250-04.cnf fulfilled No. of Restarts: 563 No. of Flips: 4724 time to process: 12 seconds.
uf250-04.cnf fulfilled No. of Restarts: 200 No. of Flips: 3966 time to process: 0 seconds.
uf250-04.cnf fulfilled No. of Restarts: 746 No. of Flips: 2718 time to process: 4 seconds.
uf250-04.cnf fulfilled No. of Restarts: 406 No. of Flips: 4868 time to process: 7 seconds.
uf250-04.cnf fulfilled No. of Restarts: 806 No. of Flips: 2656 time to process: 4 seconds.
uf250-04.cnf fulfilled No. of Restarts: 695 No. of Flips: 3666 time to process: 6 seconds.
uf250-04.cnf , deadline. Restarts: 2650
uf250-04.cnf fulfilled No. of Restarts: 575 No. of Flips: 4000 time to process: 2 seconds.
uf250-04.cnf fulfilled No. of Restarts: 1598 No. of Flips: 3428 time to process: 6 seconds.
uf250-04.cnf fulfilled No. of Restarts: 567 No. of Flips: 3563 time to process: 4 seconds.
uf250-04.cnf fulfilled No. of Restarts: 2439 No. of Flips: 4065 time to process: 11 seconds.
uf250-04.cnf fulfilled No. of Restarts: 414 No. of Flips: 3235 time to process: 3 seconds.
uf250-04.cnf fulfilled No. of Restarts: 191 No. of Flips: 4579 time to process: 9 seconds.
uf250-04.cnf fulfilled No. of Restarts: 992 No. of Flips: 2518 time to process: 6 seconds.
uf250-04.cnf fulfilled No. of Restarts: 8 No. of Flips: 848 time to process: 11 seconds.
uf250-04.cnf fulfilled No. of Restarts: 926 No. of Flips: 3846 time to process: 5 seconds.
uf250-04.cnf fulfilled No. of Restarts: 248 No. of Flips: 4640 time to process: 2 seconds.
uf250-04.cnf fulfilled No. of Restarts: 1433 No. of Flips: 1979 time to process: 7 seconds.
uf250-04.cnf fulfilled No. of Restarts: 2273 No. of Flips: 4101 time to process: 12 seconds.
uf250-04.cnf fulfilled No. of Restarts: 44 No. of Flips: 3774 time to process: 5 seconds.
uf250-04.cnf , deadline. Restarts: 2650
uf250-04.cnf fulfilled No. of Restarts: 2273 No. of Flips: 4374 time to process: 9 seconds.
uf250-04.cnf fulfilled No. of Restarts: 1104 No. of Flips: 3769 time to process: 6 seconds.
uf250-04.cnf fulfilled No. of Restarts: 16 No. of Flips: 1716 time to process: 6 seconds.
uf250-04.cnf fulfilled No. of Restarts: 554 No. of Flips: 3784 time to process: 2 seconds.
uf250-04.cnf fulfilled No. of Restarts: 1180 No. of Flips: 3895 time to process: 8 seconds.
uf250-04.cnf fulfilled No. of Restarts: 701 No. of Flips: 4699 time to process: 5 seconds.
uf250-04.cnf fulfilled No. of Restarts: 2430 No. of Flips: 2466 time to process: 15 seconds.
uf250-04.cnf fulfilled No. of Restarts: 266 No. of Flips: 2315 time to process: 1 seconds.
uf250-04.cnf fulfilled No. of Restarts: 634 No. of Flips: 4924 time to process: 3 seconds.
uf250-04.cnf fulfilled No. of Restarts: 1474 No. of Flips: 1005 time to process: 14 seconds.
uf250-04.cnf fulfilled No. of Restarts: 2009 No. of Flips: 2356 time to process: 11 seconds.
uf250-04.cnf fulfilled No. of Restarts: 42 No. of Flips: 3764 time to process: 1 seconds.
uf250-04.cnf fulfilled No. of Restarts: 522 No. of Flips: 2642 time to process: 5 seconds.
uf250-04.cnf fulfilled No. of Restarts: 810 No. of Flips: 2710 time to process: 3 seconds.
uf250-04.cnf fulfilled No. of Restarts: 609 No. of Flips: 3177 time to process: 3 seconds.
uf250-04.cnf fulfilled No. of Restarts: 652 No. of Flips: 4944 time to process: 12 seconds.
uf250-04.cnf fulfilled No. of Restarts: 1016 No. of Flips: 3315 time to process: 4 seconds.
uf250-04.cnf fulfilled No. of Restarts: 69 No. of Flips: 1688 time to process: 0 seconds.
uf250-04.cnf fulfilled No. of Restarts: 2104 No. of Flips: 4032 time to process: 11 seconds.
uf250-04.cnf fulfilled No. of Restarts: 2571 No. of Flips: 2722 time to process: 10 seconds.
uf250-04.cnf fulfilled No. of Restarts: 2432 No. of Flips: 3267 time to process: 17 seconds.
uf250-04.cnf fulfilled No. of Restarts: 2320 No. of Flips: 3300 time to process: 10 seconds.
uf250-04.cnf fulfilled No. of Restarts: 112 No. of Flips: 4935 time to process: 1 seconds.
uf250-04.cnf fulfilled No. of Restarts: 1090 No. of Flips: 1605 time to process: 11 seconds.
uf250-04.cnf fulfilled No. of Restarts: 850 No. of Flips: 4332 time to process: 3 seconds.
uf250-04.cnf fulfilled No. of Restarts: 747 No. of Flips: 4464 time to process: 3 seconds.
uf250-04.cnf , deadline. Restarts: 2650
uf250-04.cnf fulfilled No. of Restarts: 930 No. of Flips: 3685 time to process: 4 seconds.
uf250-04.cnf fulfilled No. of Restarts: 1408 No. of Flips: 4453 time to process: 13 seconds.
uf250-04.cnf fulfilled No. of Restarts: 397 No. of Flips: 2768 time to process: 1 seconds.
uf250-04.cnf fulfilled No. of Restarts: 149 No. of Flips: 2732 time to process: 4 seconds.
uf250-04.cnf fulfilled No. of Restarts: 162 No. of Flips: 4739 time to process: 5 seconds.
uf250-04.cnf fulfilled No. of Restarts: 915 No. of Flips: 3067 time to process: 8 seconds.
uf250-04.cnf fulfilled No. of Restarts: 336 No. of Flips: 2782 time to process: 4 seconds.
uf250-04.cnf fulfilled No. of Restarts: 369 No. of Flips: 3673 time to process: 8 seconds.
uf250-04.cnf fulfilled No. of Restarts: 867 No. of Flips: 4470 time to process: 7 seconds.
uf250-04.cnf fulfilled No. of Restarts: 271 No. of Flips: 871 time to process: 4 seconds.
uf250-04.cnf fulfilled No. of Restarts: 2415 No. of Flips: 3982 time to process: 10 seconds.
uf250-04.cnf fulfilled No. of Restarts: 1743 No. of Flips: 4180 time to process: 12 seconds.
uf250-04.cnf fulfilled No. of Restarts: 1299 No. of Flips: 3689 time to process: 7 seconds.
uf250-04.cnf fulfilled No. of Restarts: 1190 No. of Flips: 3976 time to process: 5 seconds.
uf250-04.cnf fulfilled No. of Restarts: 452 No. of Flips: 2018 time to process: 3 seconds.
uf250-04.cnf fulfilled No. of Restarts: 1356 No. of Flips: 4757 time to process: 13 seconds.
uf250-04.cnf fulfilled No. of Restarts: 1129 No. of Flips: 641 time to process: 7 seconds.
uf250-04.cnf fulfilled No. of Restarts: 1263 No. of Flips: 1764 time to process: 10 seconds.
uf250-04.cnf fulfilled No. of Restarts: 635 No. of Flips: 1457 time to process: 5 seconds.
uf250-04.cnf fulfilled No. of Restarts: 1495 No. of Flips: 4195 time to process: 7 seconds.
uf250-04.cnf fulfilled No. of Restarts: 870 No. of Flips: 814 time to process: 7 seconds.
uf250-04.cnf fulfilled No. of Restarts: 2643 No. of Flips: 1050 time to process: 14 seconds.
uf250-04.cnf fulfilled No. of Restarts: 221 No. of Flips: 4263 time to process: 1 seconds.
uf250-04.cnf fulfilled No. of Restarts: 775 No. of Flips: 1559 time to process: 10 seconds.
uf250-04.cnf fulfilled No. of Restarts: 1252 No. of Flips: 4537 time to process: 6 seconds.
uf250-04.cnf fulfilled No. of Restarts: 937 No. of Flips: 4124 time to process: 8 seconds.
uf250-04.cnf fulfilled No. of Restarts: 164 No. of Flips: 1044 time to process: 3 seconds.
uf250-04.cnf fulfilled No. of Restarts: 396 No. of Flips: 3768 time to process: 2 seconds.
uf250-04.cnf fulfilled No. of Restarts: 765 No. of Flips: 4290 time to process: 4 seconds.
uf250-04.cnf fulfilled No. of Restarts: 1653 No. of Flips: 2411 time to process: 8 seconds.
uf250-04.cnf fulfilled No. of Restarts: 842 No. of Flips: 1771 time to process: 14 seconds.
uf250-04.cnf , deadline. Restarts: 2650
uf250-04.cnf fulfilled No. of Restarts: 405 No. of Flips: 4419 time to process: 1 seconds.
uf250-04.cnf fulfilled No. of Restarts: 94 No. of Flips: 1925 time to process: 0 seconds.
uf250-04.cnf fulfilled No. of Restarts: 731 No. of Flips: 3538 time to process: 5 seconds.
uf250-04.cnf fulfilled No. of Restarts: 723 No. of Flips: 1328 time to process: 4 seconds.
uf250-04.cnf fulfilled No. of Restarts: 381 No. of Flips: 3212 time to process: 7 seconds.
uf250-04.cnf fulfilled No. of Restarts: 2217 No. of Flips: 1753 time to process: 15 seconds.
uf250-04.cnf fulfilled No. of Restarts: 1030 No. of Flips: 1966 time to process: 4 seconds.
uf250-04.cnf fulfilled No. of Restarts: 160 No. of Flips: 2752 time to process: 1 seconds.
uf250-04.cnf fulfilled No. of Restarts: 494 No. of Flips: 1611 time to process: 3 seconds.
uf250-04.cnf fulfilled No. of Restarts: 480 No. of Flips: 3804 time to process: 8 seconds.
uf250-04.cnf fulfilled No. of Restarts: 1186 No. of Flips: 4547 time to process: 6 seconds.
uf250-04.cnf fulfilled No. of Restarts: 1032 No. of Flips: 3720 time to process: 9 seconds.
uf250-04.cnf fulfilled No. of Restarts: 2457 No. of Flips: 3280 time to process: 11 seconds.
uf250-04.cnf fulfilled No. of Restarts: 301 No. of Flips: 3723 time to process: 7 seconds.
uf250-04.cnf fulfilled No. of Restarts: 695 No. of Flips: 4058 time to process: 10 seconds.
uf250-04.cnf fulfilled No. of Restarts: 591 No. of Flips: 2330 time to process: 8 seconds.
uf250-04.cnf fulfilled No. of Restarts: 963 No. of Flips: 3668 time to process: 4 seconds.
uf250-04.cnf fulfilled No. of Restarts: 679 No. of Flips: 1692 time to process: 3 seconds.
uf250-04.cnf fulfilled No. of Restarts: 1072 No. of Flips: 3895 time to process: 12 seconds.
uf250-04.cnf fulfilled No. of Restarts: 673 No. of Flips: 4371 time to process: 2 seconds.
uf250-04.cnf fulfilled No. of Restarts: 142 No. of Flips: 2488 time to process: 1 seconds.
uf250-04.cnf fulfilled No. of Restarts: 459 No. of Flips: 4888 time to process: 6 seconds.
uf250-04.cnf fulfilled No. of Restarts: 333 No. of Flips: 1627 time to process: 5 seconds.
uf250-04.cnf fulfilled No. of Restarts: 190 No. of Flips: 4271 time to process: 6 seconds.
uf250-04.cnf fulfilled No. of Restarts: 1273 No. of Flips: 4976 time to process: 9 seconds.
uf250-04.cnf fulfilled No. of Restarts: 468 No. of Flips: 3270 time to process: 2 seconds.
uf250-04.cnf fulfilled No. of Restarts: 142 No. of Flips: 2484 time to process: 11 seconds.
uf250-04.cnf fulfilled No. of Restarts: 1841 No. of Flips: 2131 time to process: 10 seconds.
uf250-04.cnf fulfilled No. of Restarts: 655 No. of Flips: 1808 time to process: 4 seconds.
uf250-04.cnf fulfilled No. of Restarts: 749 No. of Flips: 4781 time to process: 10 seconds.
uf250-04.cnf fulfilled No. of Restarts: 319 No. of Flips: 4505 time to process: 2 seconds.
uf250-04.cnf fulfilled No. of Restarts: 823 No. of Flips: 4660 time to process: 3 seconds.
uf250-04.cnf fulfilled No. of Restarts: 794 No. of Flips: 2487 time to process: 8 seconds.
uf250-04.cnf fulfilled No. of Restarts: 363 No. of Flips: 2984 time to process: 4 seconds.
uf250-04.cnf , deadline. Restarts: 2650
uf250-04.cnf fulfilled No. of Restarts: 118 No. of Flips: 4088 time to process: 0 seconds.
uf250-04.cnf fulfilled No. of Restarts: 2411 No. of Flips: 3367 time to process: 17 seconds.
uf250-04.cnf fulfilled No. of Restarts: 2515 No. of Flips: 1852 time to process: 11 seconds.
uf250-04.cnf fulfilled No. of Restarts: 68 No. of Flips: 1664 time to process: 0 seconds.
uf250-04.cnf fulfilled No. of Restarts: 1129 No. of Flips: 3452 time to process: 5 seconds.
uf250-04.cnf fulfilled No. of Restarts: 2057 No. of Flips: 4641 time to process: 14 seconds.
uf250-04.cnf fulfilled No. of Restarts: 817 No. of Flips: 2991 time to process: 3 seconds.
uf250-04.cnf fulfilled No. of Restarts: 886 No. of Flips: 2880 time to process: 4 seconds.
uf250-04.cnf fulfilled No. of Restarts: 1878 No. of Flips: 4750 time to process: 11 seconds.
uf250-04.cnf fulfilled No. of Restarts: 1219 No. of Flips: 1946 time to process: 5 seconds.
uf250-04.cnf fulfilled No. of Restarts: 444 No. of Flips: 4141 time to process: 6 seconds.
uf250-04.cnf fulfilled No. of Restarts: 484 No. of Flips: 2539 time to process: 4 seconds.
uf250-04.cnf fulfilled No. of Restarts: 6 No. of Flips: 2388 time to process: 10 seconds.
uf250-04.cnf fulfilled No. of Restarts: 1703 No. of Flips: 4887 time to process: 7 seconds.
uf250-04.cnf fulfilled No. of Restarts: 1435 No. of Flips: 2531 time to process: 12 seconds.
uf250-04.cnf fulfilled No. of Restarts: 2206 No. of Flips: 3070 time to process: 10 seconds.
uf250-04.cnf fulfilled No. of Restarts: 399 No. of Flips: 4226 time to process: 3 seconds.
uf250-04.cnf fulfilled No. of Restarts: 353 No. of Flips: 4839 time to process: 1 seconds.
uf250-04.cnf fulfilled No. of Restarts: 495 No. of Flips: 3791 time to process: 9 seconds.
uf250-04.cnf fulfilled No. of Restarts: 713 No. of Flips: 3485 time to process: 4 seconds.
uf250-04.cnf fulfilled No. of Restarts: 176 No. of Flips: 1432 time to process: 2 seconds.
uf250-04.cnf fulfilled No. of Restarts: 447 No. of Flips: 1689 time to process: 10 seconds.
uf250-04.cnf fulfilled No. of Restarts: 47 No. of Flips: 2726 time to process: 1 seconds.
uf250-04.cnf fulfilled No. of Restarts: 2047 No. of Flips: 4134 time to process: 8 seconds.
uf250-04.cnf fulfilled No. of Restarts: 300 No. of Flips: 1936 time to process: 8 seconds.
uf250-04.cnf fulfilled No. of Restarts: 298 No. of Flips: 2559 time to process: 9 seconds.
uf250-04.cnf fulfilled No. of Restarts: 175 No. of Flips: 4573 time to process: 2 seconds.
uf250-04.cnf fulfilled No. of Restarts: 2013 No. of Flips: 2469 time to process: 17 seconds.
uf250-04.cnf fulfilled No. of Restarts: 164 No. of Flips: 1718 time to process: 0 seconds.
uf250-04.cnf fulfilled No. of Restarts: 120 No. of Flips: 2611 time to process: 0 seconds.
uf250-04.cnf fulfilled No. of Restarts: 557 No. of Flips: 2843 time to process: 11 seconds.
uf250-04.cnf fulfilled No. of Restarts: 145 No. of Flips: 1472 time to process: 6 seconds.
uf250-04.cnf fulfilled No. of Restarts: 773 No. of Flips: 3399 time to process: 5 seconds.
uf250-04.cnf fulfilled No. of Restarts: 253 No. of Flips: 3791 time to process: 2 seconds.
uf250-04.cnf fulfilled No. of Restarts: 234 No. of Flips: 3160 time to process: 2 seconds.
uf250-04.cnf fulfilled No. of Restarts: 993 No. of Flips: 4347 time to process: 13 seconds.
uf250-04.cnf fulfilled No. of Restarts: 45 No. of Flips: 1512 time to process: 0 seconds.
uf250-04.cnf fulfilled No. of Restarts: 115 No. of Flips: 4859 time to process: 5 seconds.
uf250-04.cnf fulfilled No. of Restarts: 245 No. of Flips: 586 time to process: 1 seconds.
uf250-04.cnf fulfilled No. of Restarts: 518 No. of Flips: 4704 time to process: 3 seconds.
uf250-04.cnf fulfilled No. of Restarts: 1156 No. of Flips: 3361 time to process: 5 seconds.
uf250-04.cnf fulfilled No. of Restarts: 108 No. of Flips: 2680 time to process: 6 seconds.
uf250-04.cnf fulfilled No. of Restarts: 337 No. of Flips: 2454 time to process: 1 seconds.
uf250-04.cnf fulfilled No. of Restarts: 2461 No. of Flips: 1745 time to process: 13 seconds.
uf250-04.cnf fulfilled No. of Restarts: 540 No. of Flips: 3857 time to process: 2 seconds.
uf250-04.cnf fulfilled No. of Restarts: 450 No. of Flips: 3608 time to process: 4 seconds.
uf250-04.cnf fulfilled No. of Restarts: 1360 No. of Flips: 2961 time to process: 6 seconds.
uf250-04.cnf fulfilled No. of Restarts: 326 No. of Flips: 3308 time to process: 1 seconds.
uf250-04.cnf fulfilled No. of Restarts: 798 No. of Flips: 4680 time to process: 13 seconds.
uf250-04.cnf fulfilled No. of Restarts: 525 No. of Flips: 2071 time to process: 2 seconds.
uf250-04.cnf fulfilled No. of Restarts: 394 No. of Flips: 3575 time to process: 12 seconds.
uf250-04.cnf fulfilled No. of Restarts: 459 No. of Flips: 3508 time to process: 11 seconds.
uf250-04.cnf fulfilled No. of Restarts: 68 No. of Flips: 996 time to process: 0 seconds.
uf250-04.cnf fulfilled No. of Restarts: 621 No. of Flips: 1929 time to process: 2 seconds.
uf250-04.cnf fulfilled No. of Restarts: 836 No. of Flips: 4785 time to process: 8 seconds.
uf250-04.cnf fulfilled No. of Restarts: 60 No. of Flips: 1598 time to process: 4 seconds.
uf250-04.cnf fulfilled No. of Restarts: 1758 No. of Flips: 2281 time to process: 17 seconds.
uf250-04.cnf fulfilled No. of Restarts: 1016 No. of Flips: 4133 time to process: 5 seconds.
uf250-04.cnf fulfilled No. of Restarts: 2261 No. of Flips: 2363 time to process: 16 seconds.
uf250-04.cnf fulfilled No. of Restarts: 255 No. of Flips: 4714 time to process: 1 seconds.
uf250-04.cnf fulfilled No. of Restarts: 444 No. of Flips: 3246 time to process: 6 seconds.
uf250-04.cnf fulfilled No. of Restarts: 66 No. of Flips: 3231 time to process: 5 seconds.
uf250-04.cnf fulfilled No. of Restarts: 1989 No. of Flips: 2820 time to process: 13 seconds.
uf250-04.cnf fulfilled No. of Restarts: 1 No. of Flips: 1577 time to process: 0 seconds.
uf250-04.cnf fulfilled No. of Restarts: 763 No. of Flips: 4408 time to process: 5 seconds.
uf250-04.cnf fulfilled No. of Restarts: 1213 No. of Flips: 1127 time to process: 5 seconds.
uf250-04.cnf fulfilled No. of Restarts: 2062 No. of Flips: 4015 time to process: 10 seconds.
uf250-04.cnf fulfilled No. of Restarts: 1641 No. of Flips: 4121 time to process: 8 seconds.
uf250-04.cnf fulfilled No. of Restarts: 491 No. of Flips: 2723 time to process: 2 seconds.
uf250-04.cnf fulfilled No. of Restarts: 485 No. of Flips: 3952 time to process: 4 seconds.
uf250-04.cnf fulfilled No. of Restarts: 771 No. of Flips: 3502 time to process: 11 seconds.
uf250-04.cnf fulfilled No. of Restarts: 1458 No. of Flips: 4775 time to process: 6 seconds.
uf250-04.cnf fulfilled No. of Restarts: 1320 No. of Flips: 1201 time to process: 5 seconds.
uf250-04.cnf fulfilled No. of Restarts: 685 No. of Flips: 2933 time to process: 12 seconds.
uf250-04.cnf , deadline. Restarts: 2650
uf250-04.cnf fulfilled No. of Restarts: 504 No. of Flips: 1160 time to process: 2 seconds.
uf250-04.cnf fulfilled No. of Restarts: 437 No. of Flips: 2810 time to process: 2 seconds.
uf250-04.cnf fulfilled No. of Restarts: 1510 No. of Flips: 1523 time to process: 13 seconds.
uf250-04.cnf fulfilled No. of Restarts: 485 No. of Flips: 1245 time to process: 2 seconds.
uf250-04.cnf fulfilled No. of Restarts: 190 No. of Flips: 3740 time to process: 5 seconds.
uf250-04.cnf fulfilled No. of Restarts: 600 No. of Flips: 2541 time to process: 3 seconds.
uf250-04.cnf fulfilled No. of Restarts: 123 No. of Flips: 4840 time to process: 8 seconds.
uf250-04.cnf fulfilled No. of Restarts: 594 No. of Flips: 2820 time to process: 10 seconds.
uf250-04.cnf fulfilled No. of Restarts: 509 No. of Flips: 3716 time to process: 3 seconds.
uf250-04.cnf fulfilled No. of Restarts: 1971 No. of Flips: 1380 time to process: 9 seconds.
uf250-04.cnf fulfilled No. of Restarts: 1088 No. of Flips: 2829 time to process: 6 seconds.
uf250-04.cnf fulfilled No. of Restarts: 459 No. of Flips: 4190 time to process: 5 seconds.
uf250-04.cnf fulfilled No. of Restarts: 273 No. of Flips: 2081 time to process: 3 seconds.
uf250-04.cnf fulfilled No. of Restarts: 285 No. of Flips: 2405 time to process: 8 seconds.
uf250-04.cnf fulfilled No. of Restarts: 961 No. of Flips: 2399 time to process: 4 seconds.
uf250-04.cnf fulfilled No. of Restarts: 1941 No. of Flips: 1838 time to process: 8 seconds.
uf250-04.cnf fulfilled No. of Restarts: 1527 No. of Flips: 3556 time to process: 7 seconds.
uf250-04.cnf fulfilled No. of Restarts: 985 No. of Flips: 843 time to process: 4 seconds.
uf250-04.cnf fulfilled No. of Restarts: 917 No. of Flips: 3672 time to process: 12 seconds.
uf250-04.cnf fulfilled No. of Restarts: 589 No. of Flips: 3326 time to process: 2 seconds.
uf250-04.cnf fulfilled No. of Restarts: 1366 No. of Flips: 1467 time to process: 9 seconds.
uf250-04.cnf fulfilled No. of Restarts: 1447 No. of Flips: 1883 time to process: 10 seconds.
uf250-04.cnf fulfilled No. of Restarts: 833 No. of Flips: 1766 time to process: 4 seconds.
uf250-04.cnf fulfilled No. of Restarts: 595 No. of Flips: 3032 time to process: 4 seconds.
uf250-04.cnf fulfilled No. of Restarts: 500 No. of Flips: 2228 time to process: 11 seconds.
uf250-04.cnf fulfilled No. of Restarts: 81 No. of Flips: 2323 time to process: 5 seconds.
uf250-04.cnf fulfilled No. of Restarts: 119 No. of Flips: 2849 time to process: 7 seconds.
uf250-04.cnf fulfilled No. of Restarts: 1005 No. of Flips: 2947 time to process: 4 seconds.
uf250-04.cnf fulfilled No. of Restarts: 2017 No. of Flips: 3113 time to process: 9 seconds.
uf250-04.cnf fulfilled No. of Restarts: 35 No. of Flips: 4646 time to process: 0 seconds.
uf250-04.cnf fulfilled No. of Restarts: 699 No. of Flips: 4399 time to process: 6 seconds.
uf250-04.cnf fulfilled No. of Restarts: 614 No. of Flips: 1677 time to process: 2 seconds.
uf250-04.cnf , deadline. Restarts: 2650
uf250-04.cnf fulfilled No. of Restarts: 18 No. of Flips: 1240 time to process: 0 seconds.
uf250-04.cnf fulfilled No. of Restarts: 693 No. of Flips: 4844 time to process: 6 seconds.
uf250-04.cnf fulfilled No. of Restarts: 1075 No. of Flips: 4470 time to process: 6 seconds.
uf250-04.cnf fulfilled No. of Restarts: 1519 No. of Flips: 2153 time to process: 6 seconds.
uf250-04.cnf fulfilled No. of Restarts: 881 No. of Flips: 2067 time to process: 6 seconds.
uf250-04.cnf fulfilled No. of Restarts: 69 No. of Flips: 2072 time to process: 2 seconds.
uf250-04.cnf fulfilled No. of Restarts: 1724 No. of Flips: 2745 time to process: 11 seconds.
uf250-04.cnf fulfilled No. of Restarts: 237 No. of Flips: 3972 time to process: 5 seconds.
uf250-04.cnf fulfilled No. of Restarts: 11 No. of Flips: 1193 time to process: 7 seconds.
uf250-04.cnf fulfilled No. of Restarts: 356 No. of Flips: 3992 time to process: 1 seconds.
uf250-04.cnf fulfilled No. of Restarts: 189 No. of Flips: 4304 time to process: 7 seconds.
uf250-04.cnf fulfilled No. of Restarts: 622 No. of Flips: 4791 time to process: 3 seconds.
uf250-04.cnf fulfilled No. of Restarts: 572 No. of Flips: 672 time to process: 3 seconds.
uf250-04.cnf fulfilled No. of Restarts: 937 No. of Flips: 3302 time to process: 6 seconds.
uf250-04.cnf fulfilled No. of Restarts: 1203 No. of Flips: 4286 time to process: 7 seconds.
uf250-04.cnf fulfilled No. of Restarts: 948 No. of Flips: 3921 time to process: 4 seconds.
uf250-04.cnf fulfilled No. of Restarts: 2320 No. of Flips: 4107 time to process: 11 seconds.
uf250-04.cnf fulfilled No. of Restarts: 1619 No. of Flips: 4272 time to process: 10 seconds.
uf250-04.cnf fulfilled No. of Restarts: 2609 No. of Flips: 1181 time to process: 12 seconds.
uf250-04.cnf fulfilled No. of Restarts: 64 No. of Flips: 2808 time to process: 0 seconds.
uf250-04.cnf fulfilled No. of Restarts: 552 No. of Flips: 2503 time to process: 6 seconds.
uf250-04.cnf fulfilled No. of Restarts: 469 No. of Flips: 4634 time to process: 12 seconds.
uf250-04.cnf fulfilled No. of Restarts: 93 No. of Flips: 1881 time to process: 0 seconds.
uf250-04.cnf fulfilled No. of Restarts: 504 No. of Flips: 4376 time to process: 13 seconds.
uf250-04.cnf fulfilled No. of Restarts: 506 No. of Flips: 2502 time to process: 6 seconds.
uf250-04.cnf fulfilled No. of Restarts: 475 No. of Flips: 2781 time to process: 4 seconds.
uf250-04.cnf fulfilled No. of Restarts: 221 No. of Flips: 4305 time to process: 1 seconds.
uf250-04.cnf fulfilled No. of Restarts: 1160 No. of Flips: 4872 time to process: 8 seconds.
uf250-04.cnf fulfilled No. of Restarts: 173 No. of Flips: 2568 time to process: 3 seconds.
uf250-04.cnf fulfilled No. of Restarts: 590 No. of Flips: 2203 time to process: 3 seconds.
uf250-04.cnf fulfilled No. of Restarts: 891 No. of Flips: 2175 time to process: 6 seconds.
uf250-04.cnf fulfilled No. of Restarts: 2364 No. of Flips: 4540 time to process: 21 seconds.
uf250-04.cnf fulfilled No. of Restarts: 779 No. of Flips: 2254 time to process: 3 seconds.
uf250-04.cnf fulfilled No. of Restarts: 167 No. of Flips: 4172 time to process: 8 seconds.
uf250-04.cnf fulfilled No. of Restarts: 402 No. of Flips: 3427 time to process: 4 seconds.
uf250-04.cnf fulfilled No. of Restarts: 1025 No. of Flips: 1405 time to process: 5 seconds.
uf250-04.cnf fulfilled No. of Restarts: 545 No. of Flips: 2993 time to process: 6 seconds.
uf250-04.cnf , deadline. Restarts: 2650
uf250-04.cnf fulfilled No. of Restarts: 722 No. of Flips: 2113 time to process: 3 seconds.
uf250-04.cnf fulfilled No. of Restarts: 459 No. of Flips: 2011 time to process: 5 seconds.
uf250-04.cnf fulfilled No. of Restarts: 2553 No. of Flips: 1657 time to process: 10 seconds.
uf250-04.cnf fulfilled No. of Restarts: 719 No. of Flips: 3782 time to process: 12 seconds.
uf250-04.cnf fulfilled No. of Restarts: 1047 No. of Flips: 3783 time to process: 4 seconds.
uf250-04.cnf fulfilled No. of Restarts: 1706 No. of Flips: 2966 time to process: 10 seconds.
uf250-04.cnf fulfilled No. of Restarts: 41 No. of Flips: 4559 time to process: 0 seconds.
uf250-04.cnf fulfilled No. of Restarts: 314 No. of Flips: 2404 time to process: 2 seconds.
uf250-04.cnf fulfilled No. of Restarts: 1650 No. of Flips: 2432 time to process: 8 seconds.
uf250-04.cnf fulfilled No. of Restarts: 287 No. of Flips: 4991 time to process: 6 seconds.
uf250-04.cnf fulfilled No. of Restarts: 1852 No. of Flips: 1280 time to process: 9 seconds.
uf250-04.cnf fulfilled No. of Restarts: 1879 No. of Flips: 3974 time to process: 14 seconds.
uf250-04.cnf fulfilled No. of Restarts: 263 No. of Flips: 4629 time to process: 1 seconds.
uf250-04.cnf fulfilled No. of Restarts: 2075 No. of Flips: 2044 time to process: 12 seconds.
uf250-04.cnf fulfilled No. of Restarts: 1914 No. of Flips: 4517 time to process: 8 seconds.
uf250-04.cnf fulfilled No. of Restarts: 134 No. of Flips: 3124 time to process: 3 seconds.
uf250-04.cnf fulfilled No. of Restarts: 713 No. of Flips: 2218 time to process: 10 seconds.
uf250-04.cnf fulfilled No. of Restarts: 709 No. of Flips: 4866 time to process: 4 seconds.
uf250-04.cnf fulfilled No. of Restarts: 1081 No. of Flips: 2655 time to process: 5 seconds.
uf250-04.cnf fulfilled No. of Restarts: 1538 No. of Flips: 3589 time to process: 6 seconds.
uf250-04.cnf fulfilled No. of Restarts: 2407 No. of Flips: 2693 time to process: 15 seconds.
uf250-04.cnf fulfilled No. of Restarts: 262 No. of Flips: 2457 time to process: 1 seconds.
uf250-04.cnf fulfilled No. of Restarts: 12 No. of Flips: 2666 time to process: 0 seconds.
uf250-04.cnf fulfilled No. of Restarts: 1890 No. of Flips: 3034 time to process: 9 seconds.
uf250-04.cnf fulfilled No. of Restarts: 1104 No. of Flips: 2017 time to process: 5 seconds.
uf250-04.cnf fulfilled No. of Restarts: 448 No. of Flips: 4865 time to process: 8 seconds.
uf250-04.cnf fulfilled No. of Restarts: 234 No. of Flips: 4126 time to process: 6 seconds.
uf250-04.cnf fulfilled No. of Restarts: 167 No. of Flips: 1470 time to process: 5 seconds.
uf250-04.cnf , deadline. Restarts: 2650
uf250-04.cnf fulfilled No. of Restarts: 1848 No. of Flips: 2614 time to process: 8 seconds.
uf250-04.cnf fulfilled No. of Restarts: 1459 No. of Flips: 2864 time to process: 6 seconds.
uf250-04.cnf fulfilled No. of Restarts: 270 No. of Flips: 1613 time to process: 9 seconds.
uf250-04.cnf fulfilled No. of Restarts: 544 No. of Flips: 4151 time to process: 4 seconds.
uf250-04.cnf fulfilled No. of Restarts: 768 No. of Flips: 3983 time to process: 7 seconds.
uf250-04.cnf fulfilled No. of Restarts: 688 No. of Flips: 4116 time to process: 3 seconds.
uf250-04.cnf fulfilled No. of Restarts: 352 No. of Flips: 2518 time to process: 5 seconds.
uf250-04.cnf fulfilled No. of Restarts: 836 No. of Flips: 1654 time to process: 4 seconds.
uf250-04.cnf fulfilled No. of Restarts: 876 No. of Flips: 3783 time to process: 6 seconds.
uf250-04.cnf , deadline. Restarts: 2650
uf250-04.cnf fulfilled No. of Restarts: 271 No. of Flips: 1978 time to process: 1 seconds.
uf250-04.cnf fulfilled No. of Restarts: 266 No. of Flips: 2456 time to process: 11 seconds.
uf250-04.cnf fulfilled No. of Restarts: 64 No. of Flips: 4902 time to process: 0 seconds.
uf250-04.cnf fulfilled No. of Restarts: 1531 No. of Flips: 4109 time to process: 9 seconds.
uf250-04.cnf fulfilled No. of Restarts: 640 No. of Flips: 1047 time to process: 4 seconds.
uf250-04.cnf fulfilled No. of Restarts: 226 No. of Flips: 1812 time to process: 6 seconds.
uf250-04.cnf fulfilled No. of Restarts: 19 No. of Flips: 4253 time to process: 4 seconds.
uf250-04.cnf fulfilled No. of Restarts: 56 No. of Flips: 3758 time to process: 0 seconds.
uf250-04.cnf fulfilled No. of Restarts: 1717 No. of Flips: 2889 time to process: 10 seconds.
uf250-04.cnf , deadline. Restarts: 2650
uf250-04.cnf fulfilled No. of Restarts: 214 No. of Flips: 2173 time to process: 0 seconds.
uf250-04.cnf fulfilled No. of Restarts: 1862 No. of Flips: 1569 time to process: 18 seconds.
uf250-04.cnf fulfilled No. of Restarts: 284 No. of Flips: 3566 time to process: 1 seconds.
uf250-04.cnf fulfilled No. of Restarts: 688 No. of Flips: 2225 time to process: 2 seconds.
uf250-04.cnf fulfilled No. of Restarts: 148 No. of Flips: 2680 time to process: 5 seconds.
uf250-04.cnf fulfilled No. of Restarts: 215 No. of Flips: 4677 time to process: 1 seconds.
uf250-04.cnf fulfilled No. of Restarts: 377 No. of Flips: 4429 time to process: 2 seconds.
uf250-04.cnf fulfilled No. of Restarts: 979 No. of Flips: 4490 time to process: 12 seconds.
uf250-04.cnf fulfilled No. of Restarts: 1621 No. of Flips: 4384 time to process: 7 seconds.
uf250-04.cnf fulfilled No. of Restarts: 1021 No. of Flips: 2079 time to process: 4 seconds.
uf250-04.cnf fulfilled No. of Restarts: 1891 No. of Flips: 2133 time to process: 8 seconds.
uf250-04.cnf fulfilled No. of Restarts: 225 No. of Flips: 3426 time to process: 1 seconds.
uf250-04.cnf fulfilled No. of Restarts: 599 No. of Flips: 3549 time to process: 10 seconds.
uf250-04.cnf fulfilled No. of Restarts: 859 No. of Flips: 3388 time to process: 3 seconds.
uf250-04.cnf fulfilled No. of Restarts: 490 No. of Flips: 4774 time to process: 3 seconds.
uf250-04.cnf fulfilled No. of Restarts: 165 No. of Flips: 3026 time to process: 8 seconds.
uf250-04.cnf fulfilled No. of Restarts: 420 No. of Flips: 3011 time to process: 2 seconds.
uf250-04.cnf fulfilled No. of Restarts: 897 No. of Flips: 2486 time to process: 6 seconds.
uf250-04.cnf fulfilled No. of Restarts: 977 No. of Flips: 2117 time to process: 6 seconds.
uf250-04.cnf fulfilled No. of Restarts: 2462 No. of Flips: 1385 time to process: 15 seconds.
uf250-04.cnf fulfilled No. of Restarts: 1881 No. of Flips: 4100 time to process: 8 seconds.
uf250-04.cnf fulfilled No. of Restarts: 771 No. of Flips: 2702 time to process: 5 seconds.
uf250-04.cnf fulfilled No. of Restarts: 1353 No. of Flips: 4097 time to process: 5 seconds.
uf250-04.cnf fulfilled No. of Restarts: 1293 No. of Flips: 2652 time to process: 14 seconds.
uf250-04.cnf fulfilled No. of Restarts: 1267 No. of Flips: 1693 time to process: 11 seconds.
uf250-04.cnf fulfilled No. of Restarts: 36 No. of Flips: 509 time to process: 0 seconds.
uf250-04.cnf fulfilled No. of Restarts: 24 No. of Flips: 2883 time to process: 7 seconds.
uf250-04.cnf fulfilled No. of Restarts: 1274 No. of Flips: 2415 time to process: 8 seconds.
uf250-04.cnf fulfilled No. of Restarts: 528 No. of Flips: 4727 time to process: 7 seconds.
uf250-04.cnf fulfilled No. of Restarts: 744 No. of Flips: 1470 time to process: 3 seconds.
uf250-04.cnf fulfilled No. of Restarts: 267 No. of Flips: 2958 time to process: 4 seconds.
uf250-04.cnf fulfilled No. of Restarts: 1959 No. of Flips: 1674 time to process: 10 seconds.
uf250-04.cnf fulfilled No. of Restarts: 1067 No. of Flips: 3211 time to process: 8 seconds.
uf250-04.cnf fulfilled No. of Restarts: 246 No. of Flips: 4894 time to process: 1 seconds.
uf250-04.cnf fulfilled No. of Restarts: 1362 No. of Flips: 4600 time to process: 17 seconds.
uf250-04.cnf , deadline. Restarts: 2650
uf250-04.cnf fulfilled No. of Restarts: 119 No. of Flips: 1457 time to process: 0 seconds.
uf250-04.cnf fulfilled No. of Restarts: 2041 No. of Flips: 3728 time to process: 8 seconds.
uf250-04.cnf fulfilled No. of Restarts: 404 No. of Flips: 3848 time to process: 3 seconds.
uf250-04.cnf fulfilled No. of Restarts: 306 No. of Flips: 3402 time to process: 2 seconds.
uf250-04.cnf fulfilled No. of Restarts: 365 No. of Flips: 4164 time to process: 1 seconds.
uf250-04.cnf fulfilled No. of Restarts: 342 No. of Flips: 3400 time to process: 2 seconds.
uf250-04.cnf fulfilled No. of Restarts: 2137 No. of Flips: 1684 time to process: 12 seconds.
uf250-04.cnf fulfilled No. of Restarts: 368 No. of Flips: 1997 time to process: 1 seconds.
uf250-04.cnf fulfilled No. of Restarts: 235 No. of Flips: 3072 time to process: 7 seconds.
uf250-04.cnf fulfilled No. of Restarts: 2450 No. of Flips: 3205 time to process: 15 seconds.
uf250-04.cnf fulfilled No. of Restarts: 263 No. of Flips: 3335 time to process: 1 seconds.
uf250-04.cnf fulfilled No. of Restarts: 55 No. of Flips: 2279 time to process: 10 seconds.
uf250-04.cnf fulfilled No. of Restarts: 132 No. of Flips: 1278 time to process: 2 seconds.
uf250-04.cnf fulfilled No. of Restarts: 360 No. of Flips: 3804 time to process: 1 seconds.
uf250-04.cnf fulfilled No. of Restarts: 1831 No. of Flips: 4516 time to process: 8 seconds.
uf250-04.cnf fulfilled No. of Restarts: 602 No. of Flips: 4468 time to process: 3 seconds.
uf250-04.cnf fulfilled No. of Restarts: 209 No. of Flips: 4075 time to process: 12 seconds.
uf250-04.cnf fulfilled No. of Restarts: 213 No. of Flips: 3321 time to process: 0 seconds.
uf250-04.cnf fulfilled No. of Restarts: 329 No. of Flips: 1165 time to process: 2 seconds.
uf250-04.cnf fulfilled No. of Restarts: 1960 No. of Flips: 3165 time to process: 12 seconds.
uf250-04.cnf fulfilled No. of Restarts: 473 No. of Flips: 3914 time to process: 2 seconds.
uf250-04.cnf fulfilled No. of Restarts: 1454 No. of Flips: 4475 time to process: 12 seconds.
uf250-04.cnf fulfilled No. of Restarts: 1835 No. of Flips: 4384 time to process: 7 seconds.
uf250-04.cnf fulfilled No. of Restarts: 261 No. of Flips: 1354 time to process: 3 seconds.
uf250-04.cnf fulfilled No. of Restarts: 662 No. of Flips: 3817 time to process: 6 seconds.
uf250-04.cnf fulfilled No. of Restarts: 541 No. of Flips: 1937 time to process: 7 seconds.
uf250-04.cnf fulfilled No. of Restarts: 1525 No. of Flips: 2634 time to process: 9 seconds.
uf250-04.cnf fulfilled No. of Restarts: 1623 No. of Flips: 1688 time to process: 9 seconds.
uf250-04.cnf fulfilled No. of Restarts: 182 No. of Flips: 3175 time to process: 1 seconds.
uf250-04.cnf fulfilled No. of Restarts: 353 No. of Flips: 2814 time to process: 2 seconds.
uf250-04.cnf fulfilled No. of Restarts: 168 No. of Flips: 3565 time to process: 6 seconds.
uf250-04.cnf fulfilled No. of Restarts: 70 No. of Flips: 2385 time to process: 0 seconds.
uf250-04.cnf fulfilled No. of Restarts: 1459 No. of Flips: 2777 time to process: 9 seconds.
uf250-04.cnf fulfilled No. of Restarts: 165 No. of Flips: 2115 time to process: 7 seconds.
uf250-04.cnf fulfilled No. of Restarts: 719 No. of Flips: 3183 time to process: 6 seconds.
uf250-04.cnf fulfilled No. of Restarts: 864 No. of Flips: 4990 time to process: 9 seconds.
uf250-04.cnf fulfilled No. of Restarts: 300 No. of Flips: 4072 time to process: 6 seconds.
uf250-04.cnf fulfilled No. of Restarts: 1995 No. of Flips: 4103 time to process: 12 seconds.
uf250-04.cnf fulfilled No. of Restarts: 472 No. of Flips: 1091 time to process: 2 seconds.
uf250-04.cnf fulfilled No. of Restarts: 1885 No. of Flips: 3507 time to process: 8 seconds.
uf250-04.cnf fulfilled No. of Restarts: 652 No. of Flips: 4650 time to process: 8 seconds.
uf250-04.cnf fulfilled No. of Restarts: 1713 No. of Flips: 1429 time to process: 10 seconds.
uf250-04.cnf fulfilled No. of Restarts: 100 No. of Flips: 3791 time to process: 0 seconds.
uf250-04.cnf fulfilled No. of Restarts: 1238 No. of Flips: 2621 time to process: 7 seconds.
uf250-04.cnf fulfilled No. of Restarts: 1507 No. of Flips: 4465 time to process: 10 seconds.
uf250-04.cnf fulfilled No. of Restarts: 285 No. of Flips: 4970 time to process: 1 seconds.
uf250-04.cnf fulfilled No. of Restarts: 974 No. of Flips: 1336 time to process: 4 seconds.
uf250-04.cnf fulfilled No. of Restarts: 1146 No. of Flips: 2161 time to process: 7 seconds.
uf250-04.cnf fulfilled No. of Restarts: 476 No. of Flips: 3704 time to process: 2 seconds.
uf250-04.cnf fulfilled No. of Restarts: 136 No. of Flips: 2849 time to process: 1 seconds.
uf250-04.cnf fulfilled No. of Restarts: 508 No. of Flips: 1059 time to process: 8 seconds.
uf250-04.cnf fulfilled No. of Restarts: 1450 No. of Flips: 1309 time to process: 10 seconds.
uf250-04.cnf fulfilled No. of Restarts: 866 No. of Flips: 4772 time to process: 6 seconds.
uf250-04.cnf fulfilled No. of Restarts: 1350 No. of Flips: 2837 time to process: 5 seconds.
uf250-04.cnf fulfilled No. of Restarts: 28 No. of Flips: 2742 time to process: 7 seconds.
uf250-04.cnf fulfilled No. of Restarts: 658 No. of Flips: 2200 time to process: 5 seconds.
uf250-04.cnf fulfilled No. of Restarts: 253 No. of Flips: 3332 time to process: 4 seconds.
uf250-04.cnf fulfilled No. of Restarts: 1228 No. of Flips: 2916 time to process: 6 seconds.
uf250-04.cnf fulfilled No. of Restarts: 2466 No. of Flips: 2438 time to process: 19 seconds.
uf250-04.cnf , deadline. Restarts: 2650
uf250-04.cnf fulfilled No. of Restarts: 213 No. of Flips: 1209 time to process: 0 seconds.
uf250-04.cnf fulfilled No. of Restarts: 249 No. of Flips: 1213 time to process: 1 seconds.
uf250-04.cnf fulfilled No. of Restarts: 645 No. of Flips: 2354 time to process: 11 seconds.
uf250-04.cnf fulfilled No. of Restarts: 1669 No. of Flips: 1060 time to process: 12 seconds.
uf250-04.cnf fulfilled No. of Restarts: 520 No. of Flips: 4442 time to process: 2 seconds.
uf250-04.cnf fulfilled No. of Restarts: 7 No. of Flips: 3389 time to process: 3 seconds.
uf250-04.cnf fulfilled No. of Restarts: 1165 No. of Flips: 3662 time to process: 6 seconds.
uf250-04.cnf fulfilled No. of Restarts: 1764 No. of Flips: 3173 time to process: 12 seconds.
uf250-04.cnf fulfilled No. of Restarts: 1639 No. of Flips: 3824 time to process: 7 seconds.
uf250-04.cnf fulfilled No. of Restarts: 1261 No. of Flips: 1280 time to process: 7 seconds.
uf250-04.cnf fulfilled No. of Restarts: 1104 No. of Flips: 1634 time to process: 9 seconds.
uf250-04.cnf fulfilled No. of Restarts: 1551 No. of Flips: 1561 time to process: 12 seconds.
uf250-04.cnf fulfilled No. of Restarts: 1830 No. of Flips: 1005 time to process: 10 seconds.
uf250-04.cnf fulfilled No. of Restarts: 580 No. of Flips: 4811 time to process: 3 seconds.
uf250-04.cnf fulfilled No. of Restarts: 278 No. of Flips: 4140 time to process: 10 seconds.
uf250-04.cnf fulfilled No. of Restarts: 2006 No. of Flips: 2505 time to process: 9 seconds.
uf250-04.cnf fulfilled No. of Restarts: 85 No. of Flips: 4301 time to process: 7 seconds.
uf250-04.cnf fulfilled No. of Restarts: 117 No. of Flips: 3982 time to process: 0 seconds.
uf250-04.cnf fulfilled No. of Restarts: 1062 No. of Flips: 3451 time to process: 9 seconds.
uf250-04.cnf fulfilled No. of Restarts: 439 No. of Flips: 3842 time to process: 3 seconds.
uf250-04.cnf fulfilled No. of Restarts: 2062 No. of Flips: 3502 time to process: 11 seconds.
uf250-04.cnf fulfilled No. of Restarts: 406 No. of Flips: 4320 time to process: 7 seconds.
uf250-04.cnf fulfilled No. of Restarts: 1611 No. of Flips: 4926 time to process: 7 seconds.
uf250-04.cnf fulfilled No. of Restarts: 1866 No. of Flips: 4270 time to process: 10 seconds.
uf250-04.cnf fulfilled No. of Restarts: 847 No. of Flips: 3780 time to process: 7 seconds.
uf250-04.cnf fulfilled No. of Restarts: 2280 No. of Flips: 4646 time to process: 13 seconds.
uf250-04.cnf fulfilled No. of Restarts: 885 No. of Flips: 4340 time to process: 5 seconds.
uf250-04.cnf fulfilled No. of Restarts: 1942 No. of Flips: 3499 time to process: 10 seconds.
uf250-04.cnf fulfilled No. of Restarts: 1364 No. of Flips: 4363 time to process: 5 seconds.
uf250-04.cnf fulfilled No. of Restarts: 684 No. of Flips: 3395 time to process: 5 seconds.
uf250-04.cnf fulfilled No. of Restarts: 49 No. of Flips: 2254 time to process: 11 seconds.
uf250-04.cnf fulfilled No. of Restarts: 170 No. of Flips: 4740 time to process: 5 seconds.
uf250-04.cnf fulfilled No. of Restarts: 81 No. of Flips: 4038 time to process: 1 seconds.
uf250-04.cnf fulfilled No. of Restarts: 40 No. of Flips: 3656 time to process: 7 seconds.
uf250-04.cnf fulfilled No. of Restarts: 25 No. of Flips: 3594 time to process: 11 seconds.
uf250-04.cnf fulfilled No. of Restarts: 83 No. of Flips: 2892 time to process: 0 seconds.
uf250-04.cnf fulfilled No. of Restarts: 136 No. of Flips: 2043 time to process: 3 seconds.
uf250-04.cnf fulfilled No. of Restarts: 331 No. of Flips: 1502 time to process: 7 seconds.
uf250-04.cnf fulfilled No. of Restarts: 2362 No. of Flips: 879 time to process: 13 seconds.
uf250-04.cnf fulfilled No. of Restarts: 182 No. of Flips: 2310 time to process: 0 seconds.
uf250-04.cnf fulfilled No. of Restarts: 1324 No. of Flips: 4124 time to process: 15 seconds.
uf250-04.cnf fulfilled No. of Restarts: 1418 No. of Flips: 2618 time to process: 6 seconds.
uf250-04.cnf , deadline. Restarts: 2650
uf250-04.cnf fulfilled No. of Restarts: 363 No. of Flips: 4074 time to process: 1 seconds.
uf250-04.cnf fulfilled No. of Restarts: 1752 No. of Flips: 2761 time to process: 9 seconds.
uf250-04.cnf fulfilled No. of Restarts: 482 No. of Flips: 3947 time to process: 2 seconds.
uf250-04.cnf fulfilled No. of Restarts: 371 No. of Flips: 3142 time to process: 2 seconds.
uf250-04.cnf fulfilled No. of Restarts: 666 No. of Flips: 2113 time to process: 4 seconds.
uf250-04.cnf fulfilled No. of Restarts: 1186 No. of Flips: 3791 time to process: 9 seconds.
uf250-04.cnf fulfilled No. of Restarts: 781 No. of Flips: 2736 time to process: 3 seconds.
uf250-04.cnf fulfilled No. of Restarts: 2417 No. of Flips: 2347 time to process: 18 seconds.
uf250-04.cnf fulfilled No. of Restarts: 1105 No. of Flips: 2793 time to process: 4 seconds.
uf250-04.cnf fulfilled No. of Restarts: 2147 No. of Flips: 2175 time to process: 9 seconds.
uf250-04.cnf fulfilled No. of Restarts: 230 No. of Flips: 1032 time to process: 2 seconds.
uf250-04.cnf fulfilled No. of Restarts: 447 No. of Flips: 2733 time to process: 6 seconds.
uf250-04.cnf fulfilled No. of Restarts: 139 No. of Flips: 3306 time to process: 1 seconds.
uf250-04.cnf fulfilled No. of Restarts: 362 No. of Flips: 2998 time to process: 10 seconds.
uf250-04.cnf fulfilled No. of Restarts: 1018 No. of Flips: 2770 time to process: 4 seconds.
uf250-04.cnf fulfilled No. of Restarts: 1559 No. of Flips: 2520 time to process: 7 seconds.
uf250-04.cnf , deadline. Restarts: 2650
uf250-04.cnf fulfilled No. of Restarts: 396 No. of Flips: 1849 time to process: 1 seconds.
uf250-04.cnf fulfilled No. of Restarts: 1952 No. of Flips: 2835 time to process: 8 seconds.
uf250-04.cnf fulfilled No. of Restarts: 121 No. of Flips: 4314 time to process: 0 seconds.
uf250-04.cnf fulfilled No. of Restarts: 106 No. of Flips: 4361 time to process: 7 seconds.
uf250-04.cnf fulfilled No. of Restarts: 909 No. of Flips: 4989 time to process: 7 seconds.
uf250-04.cnf fulfilled No. of Restarts: 128 No. of Flips: 1452 time to process: 3 seconds.
uf250-04.cnf fulfilled No. of Restarts: 2337 No. of Flips: 3766 time to process: 13 seconds.
uf250-04.cnf fulfilled No. of Restarts: 868 No. of Flips: 1773 time to process: 11 seconds.
uf250-04.cnf fulfilled No. of Restarts: 25 No. of Flips: 1100 time to process: 0 seconds.
uf250-04.cnf fulfilled No. of Restarts: 779 No. of Flips: 2640 time to process: 8 seconds.
uf250-04.cnf fulfilled No. of Restarts: 896 No. of Flips: 4639 time to process: 6 seconds.
uf250-04.cnf fulfilled No. of Restarts: 840 No. of Flips: 2782 time to process: 4 seconds.
uf250-04.cnf fulfilled No. of Restarts: 89 No. of Flips: 1907 time to process: 5 seconds.
uf250-04.cnf fulfilled No. of Restarts: 2481 No. of Flips: 4184 time to process: 16 seconds.
uf250-04.cnf fulfilled No. of Restarts: 1270 No. of Flips: 4853 time to process: 5 seconds.
uf250-04.cnf fulfilled No. of Restarts: 547 No. of Flips: 1705 time to process: 6 seconds.
uf250-04.cnf fulfilled No. of Restarts: 1330 No. of Flips: 2259 time to process: 5 seconds.
uf250-04.cnf fulfilled No. of Restarts: 283 No. of Flips: 4617 time to process: 10 seconds.
uf250-04.cnf fulfilled No. of Restarts: 1129 No. of Flips: 1207 time to process: 4 seconds.
uf250-04.cnf fulfilled No. of Restarts: 327 No. of Flips: 1745 time to process: 1 seconds.
uf250-04.cnf fulfilled No. of Restarts: 355 No. of Flips: 2860 time to process: 2 seconds.
uf250-04.cnf fulfilled No. of Restarts: 893 No. of Flips: 3595 time to process: 7 seconds.
uf250-04.cnf fulfilled No. of Restarts: 910 No. of Flips: 1029 time to process: 5 seconds.
uf250-04.cnf fulfilled No. of Restarts: 500 No. of Flips: 2379 time to process: 9 seconds.
uf250-04.cnf fulfilled No. of Restarts: 1687 No. of Flips: 4803 time to process: 8 seconds.
uf250-04.cnf fulfilled No. of Restarts: 60 No. of Flips: 4054 time to process: 0 seconds.
uf250-04.cnf fulfilled No. of Restarts: 724 No. of Flips: 3084 time to process: 5 seconds.
uf250-04.cnf fulfilled No. of Restarts: 200 No. of Flips: 2742 time to process: 5 seconds.
uf250-04.cnf fulfilled No. of Restarts: 677 No. of Flips: 2899 time to process: 14 seconds.
uf250-04.cnf fulfilled No. of Restarts: 429 No. of Flips: 1431 time to process: 7 seconds.
uf250-04.cnf fulfilled No. of Restarts: 2603 No. of Flips: 1790 time to process: 13 seconds.
uf250-04.cnf fulfilled No. of Restarts: 152 No. of Flips: 4223 time to process: 0 seconds.
uf250-04.cnf fulfilled No. of Restarts: 618 No. of Flips: 3402 time to process: 7 seconds.
uf250-04.cnf fulfilled No. of Restarts: 10 No. of Flips: 3051 time to process: 3 seconds.
uf250-04.cnf fulfilled No. of Restarts: 1994 No. of Flips: 943 time to process: 18 seconds.
uf250-04.cnf fulfilled No. of Restarts: 1103 No. of Flips: 3173 time to process: 7 seconds.
uf250-04.cnf fulfilled No. of Restarts: 424 No. of Flips: 4896 time to process: 2 seconds.
uf250-04.cnf fulfilled No. of Restarts: 532 No. of Flips: 4064 time to process: 3 seconds.
uf250-04.cnf , deadline. Restarts: 2650
uf250-04.cnf fulfilled No. of Restarts: 1602 No. of Flips: 1266 time to process: 6 seconds.
uf250-04.cnf fulfilled No. of Restarts: 278 No. of Flips: 2466 time to process: 1 seconds.
uf250-04.cnf fulfilled No. of Restarts: 1110 No. of Flips: 2811 time to process: 6 seconds.
uf250-04.cnf fulfilled No. of Restarts: 2169 No. of Flips: 3127 time to process: 17 seconds.
uf250-04.cnf fulfilled No. of Restarts: 106 No. of Flips: 2355 time to process: 0 seconds.
uf250-04.cnf fulfilled No. of Restarts: 181 No. of Flips: 4900 time to process: 11 seconds.
uf250-04.cnf fulfilled No. of Restarts: 45 No. of Flips: 698 time to process: 6 seconds.
uf250-04.cnf fulfilled No. of Restarts: 814 No. of Flips: 2759 time to process: 3 seconds.
uf250-04.cnf fulfilled No. of Restarts: 1053 No. of Flips: 1989 time to process: 7 seconds.
uf250-04.cnf fulfilled No. of Restarts: 767 No. of Flips: 3064 time to process: 4 seconds.
uf250-04.cnf fulfilled No. of Restarts: 812 No. of Flips: 2142 time to process: 13 seconds.
uf250-04.cnf fulfilled No. of Restarts: 394 No. of Flips: 3657 time to process: 1 seconds.
uf250-04.cnf fulfilled No. of Restarts: 921 No. of Flips: 3518 time to process: 8 seconds.
uf250-04.cnf fulfilled No. of Restarts: 2193 No. of Flips: 2418 time to process: 9 seconds.
uf250-04.cnf fulfilled No. of Restarts: 243 No. of Flips: 4172 time to process: 3 seconds.
uf250-04.cnf fulfilled No. of Restarts: 706 No. of Flips: 4155 time to process: 6 seconds.
uf250-04.cnf fulfilled No. of Restarts: 387 No. of Flips: 1735 time to process: 4 seconds.
uf250-04.cnf fulfilled No. of Restarts: 447 No. of Flips: 2222 time to process: 2 seconds.
uf250-04.cnf fulfilled No. of Restarts: 679 No. of Flips: 4299 time to process: 13 seconds.
uf250-04.cnf fulfilled No. of Restarts: 243 No. of Flips: 1509 time to process: 1 seconds.
uf250-04.cnf fulfilled No. of Restarts: 1021 No. of Flips: 3438 time to process: 5 seconds.
uf250-04.cnf fulfilled No. of Restarts: 752 No. of Flips: 3538 time to process: 6 seconds.
uf250-04.cnf fulfilled No. of Restarts: 272 No. of Flips: 2786 time to process: 5 seconds.
uf250-04.cnf fulfilled No. of Restarts: 1374 No. of Flips: 4888 time to process: 9 seconds.
uf250-04.cnf fulfilled No. of Restarts: 891 No. of Flips: 1096 time to process: 3 seconds.
uf250-04.cnf fulfilled No. of Restarts: 1532 No. of Flips: 2577 time to process: 8 seconds.
uf250-04.cnf fulfilled No. of Restarts: 65 No. of Flips: 4192 time to process: 2 seconds.
uf250-04.cnf fulfilled No. of Restarts: 793 No. of Flips: 4547 time to process: 14 seconds.
uf250-04.cnf , deadline. Restarts: 2650
uf250-04.cnf fulfilled No. of Restarts: 862 No. of Flips: 4927 time to process: 3 seconds.
uf250-04.cnf fulfilled No. of Restarts: 329 No. of Flips: 2114 time to process: 1 seconds.
uf250-04.cnf fulfilled No. of Restarts: 2045 No. of Flips: 3316 time to process: 14 seconds.
uf250-04.cnf fulfilled No. of Restarts: 1827 No. of Flips: 3344 time to process: 14 seconds.
uf250-04.cnf fulfilled No. of Restarts: 1507 No. of Flips: 2935 time to process: 6 seconds.
uf250-04.cnf fulfilled No. of Restarts: 329 No. of Flips: 2859 time to process: 1 seconds.
uf250-04.cnf fulfilled No. of Restarts: 1740 No. of Flips: 4346 time to process: 10 seconds.
uf250-04.cnf fulfilled No. of Restarts: 41 No. of Flips: 4066 time to process: 2 seconds.
uf250-04.cnf fulfilled No. of Restarts: 680 No. of Flips: 1944 time to process: 2 seconds.
uf250-04.cnf fulfilled No. of Restarts: 150 No. of Flips: 3023 time to process: 2 seconds.
uf250-04.cnf fulfilled No. of Restarts: 1508 No. of Flips: 4198 time to process: 15 seconds.
uf250-04.cnf fulfilled No. of Restarts: 1866 No. of Flips: 654 time to process: 7 seconds.
uf250-04.cnf fulfilled No. of Restarts: 1627 No. of Flips: 2505 time to process: 7 seconds.
uf250-04.cnf fulfilled No. of Restarts: 180 No. of Flips: 4914 time to process: 3 seconds.
uf250-04.cnf fulfilled No. of Restarts: 596 No. of Flips: 3468 time to process: 11 seconds.
uf250-04.cnf fulfilled No. of Restarts: 1305 No. of Flips: 2772 time to process: 7 seconds.
uf250-04.cnf fulfilled No. of Restarts: 646 No. of Flips: 3577 time to process: 13 seconds.
uf250-04.cnf fulfilled No. of Restarts: 1719 No. of Flips: 2439 time to process: 7 seconds.
uf250-04.cnf fulfilled No. of Restarts: 2638 No. of Flips: 2583 time to process: 11 seconds.
uf250-04.cnf fulfilled No. of Restarts: 298 No. of Flips: 1000 time to process: 4 seconds.
uf250-04.cnf fulfilled No. of Restarts: 838 No. of Flips: 2476 time to process: 3 seconds.
uf250-04.cnf fulfilled No. of Restarts: 269 No. of Flips: 4567 time to process: 3 seconds.
uf250-04.cnf fulfilled No. of Restarts: 2261 No. of Flips: 2718 time to process: 10 seconds.
uf250-04.cnf fulfilled No. of Restarts: 1827 No. of Flips: 4193 time to process: 10 seconds.
uf250-04.cnf fulfilled No. of Restarts: 161 No. of Flips: 1861 time to process: 0 seconds.
uf250-04.cnf fulfilled No. of Restarts: 565 No. of Flips: 4256 time to process: 13 seconds.
uf250-04.cnf fulfilled No. of Restarts: 219 No. of Flips: 3839 time to process: 0 seconds.
uf250-04.cnf fulfilled No. of Restarts: 489 No. of Flips: 1875 time to process: 2 seconds.
uf250-04.cnf fulfilled No. of Restarts: 915 No. of Flips: 4246 time to process: 12 seconds.
uf250-04.cnf fulfilled No. of Restarts: 1772 No. of Flips: 616 time to process: 7 seconds.
uf250-04.cnf fulfilled No. of Restarts: 584 No. of Flips: 3431 time to process: 7 seconds.
uf250-04.cnf fulfilled No. of Restarts: 424 No. of Flips: 2898 time to process: 6 seconds.
uf250-04.cnf fulfilled No. of Restarts: 467 No. of Flips: 3222 time to process: 2 seconds.
uf250-04.cnf fulfilled No. of Restarts: 911 No. of Flips: 4615 time to process: 8 seconds.
uf250-04.cnf fulfilled No. of Restarts: 31 No. of Flips: 2450 time to process: 8 seconds.
uf250-04.cnf fulfilled No. of Restarts: 71 No. of Flips: 2937 time to process: 1 seconds.
uf250-04.cnf fulfilled No. of Restarts: 817 No. of Flips: 4935 time to process: 8 seconds.
uf250-04.cnf fulfilled No. of Restarts: 1582 No. of Flips: 1679 time to process: 7 seconds.
uf250-04.cnf fulfilled No. of Restarts: 738 No. of Flips: 1574 time to process: 4 seconds.
uf250-04.cnf , deadline. Restarts: 2650
uf250-04.cnf fulfilled No. of Restarts: 1155 No. of Flips: 2178 time to process: 4 seconds.
uf250-04.cnf fulfilled No. of Restarts: 1181 No. of Flips: 3854 time to process: 11 seconds.
uf250-04.cnf fulfilled No. of Restarts: 873 No. of Flips: 2507 time to process: 3 seconds.
uf250-04.cnf fulfilled No. of Restarts: 1980 No. of Flips: 2050 time to process: 13 seconds.
uf250-04.cnf fulfilled No. of Restarts: 151 No. of Flips: 950 time to process: 0 seconds.
uf250-04.cnf fulfilled No. of Restarts: 1355 No. of Flips: 4399 time to process: 6 seconds.
uf250-04.cnf fulfilled No. of Restarts: 750 No. of Flips: 1665 time to process: 3 seconds.
uf250-04.cnf fulfilled No. of Restarts: 771 No. of Flips: 1165 time to process: 3 seconds.
uf250-04.cnf fulfilled No. of Restarts: 1443 No. of Flips: 2806 time to process: 6 seconds.
uf250-04.cnf fulfilled No. of Restarts: 181 No. of Flips: 1549 time to process: 7 seconds.
uf250-04.cnf fulfilled No. of Restarts: 996 No. of Flips: 2521 time to process: 4 seconds.
uf250-04.cnf fulfilled No. of Restarts: 1297 No. of Flips: 2461 time to process: 16 seconds.
uf250-04.cnf fulfilled No. of Restarts: 2365 No. of Flips: 2671 time to process: 10 seconds.
uf250-04.cnf fulfilled No. of Restarts: 1790 No. of Flips: 3102 time to process: 7 seconds.
uf250-04.cnf fulfilled No. of Restarts: 1745 No. of Flips: 4245 time to process: 7 seconds.
uf250-04.cnf , deadline. Restarts: 2650
uf250-04.cnf fulfilled No. of Restarts: 188 No. of Flips: 4743 time to process: 0 seconds.
uf250-04.cnf fulfilled No. of Restarts: 518 No. of Flips: 2352 time to process: 12 seconds.
uf250-04.cnf fulfilled No. of Restarts: 441 No. of Flips: 3032 time to process: 4 seconds.
uf250-04.cnf fulfilled No. of Restarts: 385 No. of Flips: 2644 time to process: 8 seconds.
uf250-04.cnf fulfilled No. of Restarts: 1250 No. of Flips: 3838 time to process: 5 seconds.
uf250-04.cnf fulfilled No. of Restarts: 737 No. of Flips: 1004 time to process: 3 seconds.
uf250-04.cnf fulfilled No. of Restarts: 333 No. of Flips: 1856 time to process: 12 seconds.
uf250-04.cnf fulfilled No. of Restarts: 1124 No. of Flips: 4679 time to process: 4 seconds.
uf250-04.cnf fulfilled No. of Restarts: 1332 No. of Flips: 1656 time to process: 9 seconds.
uf250-04.cnf fulfilled No. of Restarts: 280 No. of Flips: 3289 time to process: 7 seconds.
uf250-04.cnf fulfilled No. of Restarts: 647 No. of Flips: 2414 time to process: 8 seconds.
uf250-04.cnf fulfilled No. of Restarts: 1480 No. of Flips: 4618 time to process: 8 seconds.
uf250-04.cnf fulfilled No. of Restarts: 714 No. of Flips: 1527 time to process: 4 seconds.
uf250-04.cnf fulfilled No. of Restarts: 196 No. of Flips: 2283 time to process: 4 seconds.
uf250-04.cnf fulfilled No. of Restarts: 971 No. of Flips: 4876 time to process: 5 seconds.
uf250-04.cnf fulfilled No. of Restarts: 2536 No. of Flips: 665 time to process: 15 seconds.
uf250-04.cnf fulfilled No. of Restarts: 445 No. of Flips: 3069 time to process: 1 seconds.
uf250-04.cnf fulfilled No. of Restarts: 1225 No. of Flips: 798 time to process: 9 seconds.
uf250-04.cnf fulfilled No. of Restarts: 179 No. of Flips: 4278 time to process: 3 seconds.
uf250-04.cnf fulfilled No. of Restarts: 1329 No. of Flips: 1904 time to process: 10 seconds.
uf250-04.cnf fulfilled No. of Restarts: 124 No. of Flips: 799 time to process: 0 seconds.
uf250-04.cnf , deadline. Restarts: 2650
uf250-04.cnf fulfilled No. of Restarts: 306 No. of Flips: 1806 time to process: 1 seconds.
uf250-04.cnf fulfilled No. of Restarts: 1171 No. of Flips: 3488 time to process: 4 seconds.
uf250-04.cnf fulfilled No. of Restarts: 573 No. of Flips: 1783 time to process: 4 seconds.
uf250-04.cnf fulfilled No. of Restarts: 1221 No. of Flips: 3545 time to process: 5 seconds.
uf250-04.cnf fulfilled No. of Restarts: 588 No. of Flips: 2989 time to process: 5 seconds.
uf250-04.cnf fulfilled No. of Restarts: 924 No. of Flips: 4050 time to process: 5 seconds.
uf250-04.cnf fulfilled No. of Restarts: 586 No. of Flips: 1324 time to process: 3 seconds.
uf250-04.cnf fulfilled No. of Restarts: 65 No. of Flips: 3853 time to process: 7 seconds.
uf250-04.cnf fulfilled No. of Restarts: 236 No. of Flips: 4000 time to process: 8 seconds.
uf250-04.cnf fulfilled No. of Restarts: 607 No. of Flips: 2548 time to process: 2 seconds.
uf250-04.cnf fulfilled No. of Restarts: 160 No. of Flips: 4105 time to process: 0 seconds.
uf250-04.cnf fulfilled No. of Restarts: 367 No. of Flips: 1724 time to process: 3 seconds.
uf250-04.cnf fulfilled No. of Restarts: 1077 No. of Flips: 3000 time to process: 4 seconds.
uf250-04.cnf fulfilled No. of Restarts: 462 No. of Flips: 2726 time to process: 5 seconds.
uf250-04.cnf fulfilled No. of Restarts: 649 No. of Flips: 4926 time to process: 9 seconds.
uf250-04.cnf fulfilled No. of Restarts: 605 No. of Flips: 1422 time to process: 3 seconds.
uf250-04.cnf fulfilled No. of Restarts: 893 No. of Flips: 4377 time to process: 7 seconds.
uf250-04.cnf fulfilled No. of Restarts: 449 No. of Flips: 1954 time to process: 2 seconds.
uf250-04.cnf fulfilled No. of Restarts: 582 No. of Flips: 1557 time to process: 4 seconds.
uf250-04.cnf fulfilled No. of Restarts: 758 No. of Flips: 3297 time to process: 6 seconds.
uf250-04.cnf fulfilled No. of Restarts: 57 No. of Flips: 2749 time to process: 4 seconds.
uf250-04.cnf fulfilled No. of Restarts: 958 No. of Flips: 2035 time to process: 8 seconds.
uf250-04.cnf fulfilled No. of Restarts: 695 No. of Flips: 3444 time to process: 9 seconds.
uf250-04.cnf fulfilled No. of Restarts: 665 No. of Flips: 1174 time to process: 3 seconds.
uf250-04.cnf fulfilled No. of Restarts: 43 No. of Flips: 2110 time to process: 3 seconds.
uf250-04.cnf fulfilled No. of Restarts: 1187 No. of Flips: 1981 time to process: 8 seconds.
uf250-04.cnf fulfilled No. of Restarts: 2646 No. of Flips: 3717 time to process: 14 seconds.
uf250-04.cnf fulfilled No. of Restarts: 816 No. of Flips: 2639 time to process: 3 seconds.
uf250-04.cnf fulfilled No. of Restarts: 1636 No. of Flips: 1302 time to process: 8 seconds.
uf250-04.cnf fulfilled No. of Restarts: 1056 No. of Flips: 2070 time to process: 7 seconds.
uf250-04.cnf fulfilled No. of Restarts: 2400 No. of Flips: 4603 time to process: 11 seconds.
uf250-04.cnf fulfilled No. of Restarts: 1392 No. of Flips: 3404 time to process: 13 seconds.
uf250-04.cnf fulfilled No. of Restarts: 958 No. of Flips: 1898 time to process: 4 seconds.
uf250-04.cnf fulfilled No. of Restarts: 1607 No. of Flips: 3244 time to process: 10 seconds.
uf250-04.cnf fulfilled No. of Restarts: 650 No. of Flips: 3709 time to process: 3 seconds.
uf250-04.cnf fulfilled No. of Restarts: 956 No. of Flips: 2045 time to process: 5 seconds.
uf250-04.cnf fulfilled No. of Restarts: 884 No. of Flips: 1763 time to process: 4 seconds.
uf250-04.cnf fulfilled No. of Restarts: 1223 No. of Flips: 2685 time to process: 13 seconds.
uf250-04.cnf fulfilled No. of Restarts: 612 No. of Flips: 3587 time to process: 6 seconds.
uf250-04.cnf fulfilled No. of Restarts: 731 No. of Flips: 1271 time to process: 11 seconds.
uf250-04.cnf fulfilled No. of Restarts: 2631 No. of Flips: 4058 time to process: 11 seconds.
uf250-04.cnf fulfilled No. of Restarts: 356 No. of Flips: 4023 time to process: 1 seconds.
uf250-04.cnf fulfilled No. of Restarts: 1548 No. of Flips: 1992 time to process: 9 seconds.
uf250-04.cnf fulfilled No. of Restarts: 2493 No. of Flips: 962 time to process: 12 seconds.
uf250-04.cnf fulfilled No. of Restarts: 1194 No. of Flips: 2396 time to process: 5 seconds.
uf250-04.cnf fulfilled No. of Restarts: 142 No. of Flips: 1413 time to process: 1 seconds.
uf250-04.cnf fulfilled No. of Restarts: 516 No. of Flips: 3818 time to process: 11 seconds.
uf250-04.cnf fulfilled No. of Restarts: 1006 No. of Flips: 2386 time to process: 5 seconds.
uf250-04.cnf fulfilled No. of Restarts: 1063 No. of Flips: 3206 time to process: 10 seconds.
uf250-04.cnf fulfilled No. of Restarts: 1121 No. of Flips: 4650 time to process: 4 seconds.
uf250-04.cnf fulfilled No. of Restarts: 1540 No. of Flips: 2233 time to process: 7 seconds.
uf250-04.cnf fulfilled No. of Restarts: 509 No. of Flips: 2273 time to process: 2 seconds.
uf250-04.cnf fulfilled No. of Restarts: 66 No. of Flips: 1011 time to process: 8 seconds.
uf250-04.cnf fulfilled No. of Restarts: 448 No. of Flips: 1894 time to process: 3 seconds.
uf250-04.cnf fulfilled No. of Restarts: 660 No. of Flips: 2527 time to process: 9 seconds.
uf250-04.cnf fulfilled No. of Restarts: 96 No. of Flips: 3050 time to process: 2 seconds.
uf250-04.cnf fulfilled No. of Restarts: 1174 No. of Flips: 2241 time to process: 7 seconds.
uf250-04.cnf fulfilled No. of Restarts: 163 No. of Flips: 2564 time to process: 2 seconds.
uf250-04.cnf fulfilled No. of Restarts: 782 No. of Flips: 935 time to process: 8 seconds.
uf250-04.cnf fulfilled No. of Restarts: 1601 No. of Flips: 4800 time to process: 12 seconds.
uf250-04.cnf fulfilled No. of Restarts: 2414 No. of Flips: 2011 time to process: 11 seconds.
uf250-04.cnf fulfilled No. of Restarts: 626 No. of Flips: 4860 time to process: 4 seconds.
uf250-04.cnf fulfilled No. of Restarts: 1384 No. of Flips: 2795 time to process: 7 seconds.
uf250-04.cnf fulfilled No. of Restarts: 1911 No. of Flips: 1907 time to process: 15 seconds.
uf250-04.cnf fulfilled No. of Restarts: 418 No. of Flips: 887 time to process: 1 seconds.
uf250-04.cnf fulfilled No. of Restarts: 657 No. of Flips: 4766 time to process: 2 seconds.
uf250-04.cnf fulfilled No. of Restarts: 2037 No. of Flips: 3004 time to process: 8 seconds.
uf250-04.cnf fulfilled No. of Restarts: 168 No. of Flips: 2801 time to process: 1 seconds.
uf250-04.cnf , deadline. Restarts: 2650
uf250-04.cnf , deadline. Restarts: 2650
uf250-04.cnf fulfilled No. of Restarts: 1125 No. of Flips: 2160 time to process: 4 seconds.
uf250-04.cnf fulfilled No. of Restarts: 538 No. of Flips: 3695 time to process: 2 seconds.
uf250-04.cnf fulfilled No. of Restarts: 589 No. of Flips: 2435 time to process: 9 seconds.
uf250-04.cnf fulfilled No. of Restarts: 248 No. of Flips: 1190 time to process: 1 seconds.
uf250-04.cnf fulfilled No. of Restarts: 357 No. of Flips: 1003 time to process: 6 seconds.
uf250-04.cnf fulfilled No. of Restarts: 717 No. of Flips: 930 time to process: 9 seconds.
uf250-04.cnf fulfilled No. of Restarts: 259 No. of Flips: 3433 time to process: 1 seconds.
uf250-04.cnf fulfilled No. of Restarts: 2586 No. of Flips: 3948 time to process: 10 seconds.
uf250-04.cnf fulfilled No. of Restarts: 751 No. of Flips: 4425 time to process: 3 seconds.
uf250-04.cnf fulfilled No. of Restarts: 1007 No. of Flips: 2320 time to process: 7 seconds.
uf250-04.cnf fulfilled No. of Restarts: 927 No. of Flips: 1211 time to process: 7 seconds.
uf250-04.cnf fulfilled No. of Restarts: 68 No. of Flips: 2134 time to process: 0 seconds.
uf250-04.cnf fulfilled No. of Restarts: 2516 No. of Flips: 1650 time to process: 16 seconds.
uf250-04.cnf fulfilled No. of Restarts: 1078 No. of Flips: 4873 time to process: 5 seconds.
uf250-04.cnf fulfilled No. of Restarts: 1042 No. of Flips: 3608 time to process: 10 seconds.
uf250-04.cnf fulfilled No. of Restarts: 140 No. of Flips: 4808 time to process: 1 seconds.
uf250-04.cnf fulfilled No. of Restarts: 2053 No. of Flips: 1064 time to process: 9 seconds.
uf250-04.cnf fulfilled No. of Restarts: 915 No. of Flips: 3711 time to process: 4 seconds.
uf250-04.cnf fulfilled No. of Restarts: 739 No. of Flips: 1212 time to process: 3 seconds.
uf250-04.cnf fulfilled No. of Restarts: 899 No. of Flips: 3089 time to process: 10 seconds.
uf250-04.cnf fulfilled No. of Restarts: 1166 No. of Flips: 2477 time to process: 8 seconds.
uf250-04.cnf fulfilled No. of Restarts: 517 No. of Flips: 1252 time to process: 4 seconds.
uf250-04.cnf fulfilled No. of Restarts: 1091 No. of Flips: 4460 time to process: 5 seconds.
uf250-04.cnf fulfilled No. of Restarts: 851 No. of Flips: 3299 time to process: 4 seconds.
uf250-04.cnf fulfilled No. of Restarts: 264 No. of Flips: 3297 time to process: 10 seconds.
uf250-04.cnf fulfilled No. of Restarts: 500 No. of Flips: 4425 time to process: 9 seconds.
uf250-04.cnf , deadline. Restarts: 2650
uf250-04.cnf fulfilled No. of Restarts: 1 No. of Flips: 3514 time to process: 0 seconds.
uf250-04.cnf fulfilled No. of Restarts: 2032 No. of Flips: 2561 time to process: 13 seconds.
uf250-04.cnf fulfilled No. of Restarts: 1175 No. of Flips: 3328 time to process: 4 seconds.
uf250-04.cnf fulfilled No. of Restarts: 633 No. of Flips: 3574 time to process: 4 seconds.
uf250-04.cnf fulfilled No. of Restarts: 1270 No. of Flips: 4696 time to process: 5 seconds.
uf250-04.cnf fulfilled No. of Restarts: 641 No. of Flips: 3998 time to process: 2 seconds.
uf250-04.cnf fulfilled No. of Restarts: 485 No. of Flips: 4061 time to process: 6 seconds.
uf250-04.cnf fulfilled No. of Restarts: 1124 No. of Flips: 1675 time to process: 7 seconds.
uf250-04.cnf fulfilled No. of Restarts: 1090 No. of Flips: 1330 time to process: 13 seconds.
uf250-04.cnf fulfilled No. of Restarts: 895 No. of Flips: 3422 time to process: 4 seconds.
uf250-04.cnf fulfilled No. of Restarts: 1404 No. of Flips: 2329 time to process: 6 seconds.
uf250-04.cnf fulfilled No. of Restarts: 1549 No. of Flips: 4498 time to process: 7 seconds.
uf250-04.cnf fulfilled No. of Restarts: 1562 No. of Flips: 3363 time to process: 7 seconds.
uf250-04.cnf fulfilled No. of Restarts: 1937 No. of Flips: 1752 time to process: 8 seconds.
uf250-04.cnf fulfilled No. of Restarts: 1779 No. of Flips: 1359 time to process: 16 seconds.
uf250-04.cnf fulfilled No. of Restarts: 395 No. of Flips: 3059 time to process: 1 seconds.
uf250-04.cnf fulfilled No. of Restarts: 984 No. of Flips: 3375 time to process: 5 seconds.
uf250-04.cnf fulfilled No. of Restarts: 923 No. of Flips: 3380 time to process: 7 seconds.
uf250-04.cnf fulfilled No. of Restarts: 1077 No. of Flips: 2518 time to process: 8 seconds.
uf250-04.cnf fulfilled No. of Restarts: 296 No. of Flips: 2097 time to process: 2 seconds.
uf250-04.cnf fulfilled No. of Restarts: 2570 No. of Flips: 4145 time to process: 19 seconds.
uf250-04.cnf fulfilled No. of Restarts: 835 No. of Flips: 1784 time to process: 3 seconds.
uf250-04.cnf fulfilled No. of Restarts: 405 No. of Flips: 4581 time to process: 2 seconds.
uf250-04.cnf fulfilled No. of Restarts: 723 No. of Flips: 3707 time to process: 14 seconds.
uf250-04.cnf fulfilled No. of Restarts: 2182 No. of Flips: 4164 time to process: 13 seconds.
uf250-04.cnf fulfilled No. of Restarts: 315 No. of Flips: 1172 time to process: 1 seconds.
uf250-04.cnf fulfilled No. of Restarts: 124 No. of Flips: 3864 time to process: 0 seconds.
uf250-04.cnf fulfilled No. of Restarts: 2146 No. of Flips: 2591 time to process: 9 seconds.
uf250-04.cnf , deadline. Restarts: 2650
uf250-04.cnf fulfilled No. of Restarts: 1642 No. of Flips: 934 time to process: 7 seconds.
uf250-04.cnf fulfilled No. of Restarts: 1697 No. of Flips: 4232 time to process: 7 seconds.
uf250-04.cnf fulfilled No. of Restarts: 1680 No. of Flips: 2479 time to process: 8 seconds.
uf250-04.cnf fulfilled No. of Restarts: 295 No. of Flips: 1787 time to process: 1 seconds.
uf250-04.cnf fulfilled No. of Restarts: 275 No. of Flips: 3787 time to process: 2 seconds.
uf250-04.cnf fulfilled No. of Restarts: 935 No. of Flips: 3552 time to process: 9 seconds.
uf250-04.cnf fulfilled No. of Restarts: 804 No. of Flips: 2023 time to process: 4 seconds.
uf250-04.cnf fulfilled No. of Restarts: 521 No. of Flips: 2099 time to process: 5 seconds.
uf250-04.cnf fulfilled No. of Restarts: 353 No. of Flips: 3878 time to process: 8 seconds.
uf250-04.cnf fulfilled No. of Restarts: 731 No. of Flips: 2865 time to process: 7 seconds.
uf250-04.cnf fulfilled No. of Restarts: 673 No. of Flips: 3807 time to process: 6 seconds.
uf250-04.cnf fulfilled No. of Restarts: 194 No. of Flips: 3376 time to process: 2 seconds.
uf250-04.cnf fulfilled No. of Restarts: 35 No. of Flips: 3759 time to process: 0 seconds.
uf250-04.cnf fulfilled No. of Restarts: 178 No. of Flips: 951 time to process: 4 seconds.
uf250-04.cnf fulfilled No. of Restarts: 26 No. of Flips: 2418 time to process: 2 seconds.
uf250-04.cnf fulfilled No. of Restarts: 2135 No. of Flips: 3539 time to process: 10 seconds.
uf250-04.cnf fulfilled No. of Restarts: 290 No. of Flips: 4285 time to process: 2 seconds.
uf250-04.cnf fulfilled No. of Restarts: 1134 No. of Flips: 4248 time to process: 9 seconds.
uf250-04.cnf fulfilled No. of Restarts: 287 No. of Flips: 2909 time to process: 11 seconds.
uf250-04.cnf fulfilled No. of Restarts: 908 No. of Flips: 3699 time to process: 5 seconds.
uf250-04.cnf fulfilled No. of Restarts: 2096 No. of Flips: 2489 time to process: 20 seconds.
uf250-04.cnf fulfilled No. of Restarts: 1008 No. of Flips: 4356 time to process: 4 seconds.
uf250-04.cnf fulfilled No. of Restarts: 365 No. of Flips: 4554 time to process: 1 seconds.
uf250-04.cnf fulfilled No. of Restarts: 1095 No. of Flips: 2472 time to process: 10 seconds.
uf250-04.cnf fulfilled No. of Restarts: 965 No. of Flips: 2773 time to process: 7 seconds.
uf250-04.cnf fulfilled No. of Restarts: 1143 No. of Flips: 3530 time to process: 15 seconds.
uf250-04.cnf fulfilled No. of Restarts: 328 No. of Flips: 4444 time to process: 1 seconds.
uf250-04.cnf fulfilled No. of Restarts: 5 No. of Flips: 3771 time to process: 6 seconds.
uf250-04.cnf , deadline. Restarts: 2650
uf250-04.cnf fulfilled No. of Restarts: 309 No. of Flips: 4284 time to process: 1 seconds.
uf250-04.cnf fulfilled No. of Restarts: 555 No. of Flips: 3428 time to process: 8 seconds.
uf250-04.cnf fulfilled No. of Restarts: 868 No. of Flips: 1363 time to process: 5 seconds.
uf250-04.cnf fulfilled No. of Restarts: 744 No. of Flips: 4821 time to process: 9 seconds.
uf250-04.cnf fulfilled No. of Restarts: 1157 No. of Flips: 4949 time to process: 5 seconds.
uf250-04.cnf fulfilled No. of Restarts: 281 No. of Flips: 3536 time to process: 1 seconds.
uf250-04.cnf fulfilled No. of Restarts: 228 No. of Flips: 1803 time to process: 2 seconds.
uf250-04.cnf fulfilled No. of Restarts: 2421 No. of Flips: 1750 time to process: 21 seconds.
uf250-04.cnf fulfilled No. of Restarts: 669 No. of Flips: 1260 time to process: 3 seconds.
uf250-04.cnf fulfilled No. of Restarts: 376 No. of Flips: 3519 time to process: 1 seconds.
uf250-04.cnf fulfilled No. of Restarts: 1143 No. of Flips: 4480 time to process: 7 seconds.
uf250-04.cnf fulfilled No. of Restarts: 730 No. of Flips: 3893 time to process: 3 seconds.
uf250-04.cnf , deadline. Restarts: 2650
uf250-04.cnf fulfilled No. of Restarts: 841 No. of Flips: 4167 time to process: 3 seconds.
uf250-04.cnf fulfilled No. of Restarts: 293 No. of Flips: 4735 time to process: 1 seconds.
uf250-04.cnf , deadline. Restarts: 2650
uf250-04.cnf fulfilled No. of Restarts: 279 No. of Flips: 2924 time to process: 1 seconds.
uf250-04.cnf fulfilled No. of Restarts: 319 No. of Flips: 1592 time to process: 4 seconds.
uf250-04.cnf fulfilled No. of Restarts: 398 No. of Flips: 2843 time to process: 7 seconds.
uf250-04.cnf fulfilled No. of Restarts: 233 No. of Flips: 1389 time to process: 1 seconds.
uf250-04.cnf fulfilled No. of Restarts: 108 No. of Flips: 2486 time to process: 0 seconds.
uf250-04.cnf , deadline. Restarts: 2650
uf250-04.cnf , deadline. Restarts: 2650
uf250-04.cnf fulfilled No. of Restarts: 802 No. of Flips: 1075 time to process: 3 seconds.
uf250-04.cnf fulfilled No. of Restarts: 189 No. of Flips: 2125 time to process: 0 seconds.
uf250-04.cnf fulfilled No. of Restarts: 1407 No. of Flips: 3471 time to process: 16 seconds.
uf250-04.cnf fulfilled No. of Restarts: 4 No. of Flips: 4187 time to process: 1 seconds.
uf250-04.cnf , deadline. Restarts: 2650
uf250-04.cnf fulfilled No. of Restarts: 1886 No. of Flips: 2367 time to process: 8 seconds.
uf250-04.cnf fulfilled No. of Restarts: 2302 No. of Flips: 2926 time to process: 14 seconds.
uf250-04.cnf , deadline. Restarts: 2650
uf250-04.cnf fulfilled No. of Restarts: 60 No. of Flips: 4619 time to process: 0 seconds.
uf250-04.cnf fulfilled No. of Restarts: 77 No. of Flips: 2509 time to process: 4 seconds.
uf250-04.cnf fulfilled No. of Restarts: 55 No. of Flips: 2524 time to process: 6 seconds.
uf250-04.cnf fulfilled No. of Restarts: 882 No. of Flips: 1041 time to process: 5 seconds.
uf250-04.cnf fulfilled No. of Restarts: 2005 No. of Flips: 2705 time to process: 16 seconds.
uf250-04.cnf fulfilled No. of Restarts: 301 No. of Flips: 3471 time to process: 1 seconds.
uf250-04.cnf fulfilled No. of Restarts: 1732 No. of Flips: 768 time to process: 8 seconds.
uf250-04.cnf fulfilled No. of Restarts: 664 No. of Flips: 4343 time to process: 6 seconds.
uf250-04.cnf fulfilled No. of Restarts: 1434 No. of Flips: 4294 time to process: 10 seconds.
uf250-04.cnf fulfilled No. of Restarts: 750 No. of Flips: 2262 time to process: 3 seconds.
uf250-04.cnf fulfilled No. of Restarts: 1494 No. of Flips: 4307 time to process: 9 seconds.
uf250-04.cnf , deadline. Restarts: 2650
uf250-04.cnf fulfilled No. of Restarts: 19 No. of Flips: 3309 time to process: 0 seconds.
uf250-04.cnf fulfilled No. of Restarts: 503 No. of Flips: 1359 time to process: 2 seconds.
uf250-04.cnf fulfilled No. of Restarts: 726 No. of Flips: 1104 time to process: 3 seconds.
uf250-04.cnf fulfilled No. of Restarts: 29 No. of Flips: 4104 time to process: 6 seconds.
uf250-04.cnf fulfilled No. of Restarts: 1084 No. of Flips: 2252 time to process: 9 seconds.
uf250-04.cnf fulfilled No. of Restarts: 416 No. of Flips: 2580 time to process: 1 seconds.
uf250-04.cnf fulfilled No. of Restarts: 909 No. of Flips: 1628 time to process: 7 seconds.
uf250-04.cnf fulfilled No. of Restarts: 505 No. of Flips: 3889 time to process: 3 seconds.
uf250-04.cnf fulfilled No. of Restarts: 117 No. of Flips: 2543 time to process: 1 seconds.
uf250-04.cnf fulfilled No. of Restarts: 139 No. of Flips: 2413 time to process: 0 seconds.
uf250-04.cnf fulfilled No. of Restarts: 482 No. of Flips: 1470 time to process: 7 seconds.
uf250-04.cnf fulfilled No. of Restarts: 32 No. of Flips: 1071 time to process: 2 seconds.
uf250-04.cnf fulfilled No. of Restarts: 1629 No. of Flips: 3461 time to process: 8 seconds.
uf250-04.cnf fulfilled No. of Restarts: 0 No. of Flips: 4573 time to process: 3 seconds.
uf250-04.cnf fulfilled No. of Restarts: 0 No. of Flips: 1119 time to process: 5 seconds.
uf250-04.cnf fulfilled No. of Restarts: 1039 No. of Flips: 1536 time to process: 10 seconds.
uf250-04.cnf fulfilled No. of Restarts: 1447 No. of Flips: 4624 time to process: 7 seconds.
uf250-04.cnf fulfilled No. of Restarts: 1574 No. of Flips: 4394 time to process: 6 seconds.
uf250-04.cnf fulfilled No. of Restarts: 705 No. of Flips: 2909 time to process: 4 seconds.
uf250-04.cnf fulfilled No. of Restarts: 500 No. of Flips: 4354 time to process: 2 seconds.
uf250-04.cnf fulfilled No. of Restarts: 901 No. of Flips: 4955 time to process: 8 seconds.
uf250-04.cnf fulfilled No. of Restarts: 116 No. of Flips: 4899 time to process: 1 seconds.
uf250-04.cnf fulfilled No. of Restarts: 842 No. of Flips: 3649 time to process: 12 seconds.
uf250-04.cnf fulfilled No. of Restarts: 1207 No. of Flips: 873 time to process: 5 seconds.
uf250-04.cnf fulfilled No. of Restarts: 1397 No. of Flips: 2313 time to process: 9 seconds.
uf250-04.cnf , deadline. Restarts: 2650
uf250-04.cnf fulfilled No. of Restarts: 381 No. of Flips: 1403 time to process: 2 seconds.
uf250-04.cnf , deadline. Restarts: 2650
uf250-04.cnf fulfilled No. of Restarts: 758 No. of Flips: 2576 time to process: 3 seconds.
uf250-04.cnf fulfilled No. of Restarts: 34 No. of Flips: 1123 time to process: 8 seconds.
uf250-04.cnf fulfilled No. of Restarts: 718 No. of Flips: 4794 time to process: 3 seconds.
uf250-04.cnf fulfilled No. of Restarts: 2448 No. of Flips: 697 time to process: 13 seconds.
uf250-04.cnf fulfilled No. of Restarts: 349 No. of Flips: 3652 time to process: 3 seconds.
uf250-04.cnf , deadline. Restarts: 2650
uf250-04.cnf fulfilled No. of Restarts: 493 No. of Flips: 3247 time to process: 2 seconds.
uf250-04.cnf fulfilled No. of Restarts: 864 No. of Flips: 4901 time to process: 12 seconds.
uf250-04.cnf fulfilled No. of Restarts: 1592 No. of Flips: 3896 time to process: 6 seconds.
uf250-04.cnf fulfilled No. of Restarts: 633 No. of Flips: 4345 time to process: 3 seconds.
uf250-04.cnf fulfilled No. of Restarts: 1664 No. of Flips: 3889 time to process: 7 seconds.
uf250-04.cnf fulfilled No. of Restarts: 452 No. of Flips: 2012 time to process: 5 seconds.
uf250-04.cnf fulfilled No. of Restarts: 254 No. of Flips: 4627 time to process: 1 seconds.
uf250-04.cnf fulfilled No. of Restarts: 763 No. of Flips: 4048 time to process: 7 seconds.
uf250-04.cnf fulfilled No. of Restarts: 1947 No. of Flips: 1693 time to process: 11 seconds.
uf250-04.cnf fulfilled No. of Restarts: 1074 No. of Flips: 3955 time to process: 8 seconds.
uf250-04.cnf fulfilled No. of Restarts: 1204 No. of Flips: 3580 time to process: 5 seconds.
uf250-04.cnf fulfilled No. of Restarts: 2015 No. of Flips: 2571 time to process: 8 seconds.
uf250-04.cnf fulfilled No. of Restarts: 541 No. of Flips: 2163 time to process: 9 seconds.
uf250-04.cnf fulfilled No. of Restarts: 1988 No. of Flips: 3196 time to process: 9 seconds.
uf250-04.cnf fulfilled No. of Restarts: 762 No. of Flips: 3621 time to process: 6 seconds.
uf250-04.cnf fulfilled No. of Restarts: 1536 No. of Flips: 1515 time to process: 12 seconds.
uf250-04.cnf fulfilled No. of Restarts: 291 No. of Flips: 2853 time to process: 4 seconds.
uf250-04.cnf fulfilled No. of Restarts: 882 No. of Flips: 3073 time to process: 4 seconds.
uf250-04.cnf fulfilled No. of Restarts: 134 No. of Flips: 1742 time to process: 4 seconds.
uf250-04.cnf fulfilled No. of Restarts: 595 No. of Flips: 1350 time to process: 4 seconds.
uf250-04.cnf fulfilled No. of Restarts: 219 No. of Flips: 4379 time to process: 3 seconds.
uf250-04.cnf fulfilled No. of Restarts: 1910 No. of Flips: 2423 time to process: 15 seconds.
uf250-04.cnf fulfilled No. of Restarts: 502 No. of Flips: 3378 time to process: 4 seconds.
uf250-04.cnf fulfilled No. of Restarts: 645 No. of Flips: 2241 time to process: 6 seconds.
uf250-04.cnf fulfilled No. of Restarts: 905 No. of Flips: 4361 time to process: 8 seconds.
uf250-04.cnf fulfilled No. of Restarts: 277 No. of Flips: 4673 time to process: 3 seconds.
uf250-04.cnf fulfilled No. of Restarts: 1655 No. of Flips: 4026 time to process: 19 seconds.
uf250-04.cnf fulfilled No. of Restarts: 752 No. of Flips: 4609 time to process: 3 seconds.
uf250-04.cnf fulfilled No. of Restarts: 1369 No. of Flips: 2578 time to process: 5 seconds.
uf250-04.cnf fulfilled No. of Restarts: 839 No. of Flips: 4764 time to process: 11 seconds.
uf250-04.cnf fulfilled No. of Restarts: 815 No. of Flips: 1323 time to process: 3 seconds.
uf250-04.cnf fulfilled No. of Restarts: 1676 No. of Flips: 1881 time to process: 9 seconds.
uf250-04.cnf fulfilled No. of Restarts: 210 No. of Flips: 3480 time to process: 0 seconds.
uf250-04.cnf fulfilled No. of Restarts: 1240 No. of Flips: 4201 time to process: 7 seconds.
uf250-04.cnf fulfilled No. of Restarts: 49 No. of Flips: 3563 time to process: 3 seconds.
uf250-04.cnf fulfilled No. of Restarts: 811 No. of Flips: 4849 time to process: 6 seconds.
uf250-04.cnf fulfilled No. of Restarts: 402 No. of Flips: 3188 time to process: 6 seconds.
uf250-04.cnf fulfilled No. of Restarts: 698 No. of Flips: 3569 time to process: 3 seconds.
uf250-04.cnf fulfilled No. of Restarts: 377 No. of Flips: 4807 time to process: 3 seconds.
uf250-04.cnf fulfilled No. of Restarts: 1179 No. of Flips: 4931 time to process: 7 seconds.
uf250-04.cnf fulfilled No. of Restarts: 487 No. of Flips: 4544 time to process: 6 seconds.
uf250-04.cnf fulfilled No. of Restarts: 17 No. of Flips: 1877 time to process: 1 seconds.
uf250-04.cnf fulfilled No. of Restarts: 646 No. of Flips: 3821 time to process: 3 seconds.
uf250-04.cnf fulfilled No. of Restarts: 2424 No. of Flips: 1770 time to process: 10 seconds.
uf250-04.cnf fulfilled No. of Restarts: 78 No. of Flips: 4285 time to process: 0 seconds.
uf250-04.cnf fulfilled No. of Restarts: 437 No. of Flips: 1762 time to process: 13 seconds.
uf250-04.cnf fulfilled No. of Restarts: 934 No. of Flips: 2541 time to process: 4 seconds.
uf250-04.cnf fulfilled No. of Restarts: 1040 No. of Flips: 1629 time to process: 15 seconds.
uf250-04.cnf fulfilled No. of Restarts: 258 No. of Flips: 2037 time to process: 1 seconds.
uf250-04.cnf fulfilled No. of Restarts: 1157 No. of Flips: 4244 time to process: 16 seconds.
uf250-04.cnf fulfilled No. of Restarts: 2257 No. of Flips: 4670 time to process: 10 seconds.
uf250-04.cnf fulfilled No. of Restarts: 1035 No. of Flips: 2182 time to process: 4 seconds.
uf250-04.cnf fulfilled No. of Restarts: 717 No. of Flips: 4254 time to process: 3 seconds.
uf250-04.cnf fulfilled No. of Restarts: 386 No. of Flips: 3069 time to process: 1 seconds.
uf250-04.cnf , deadline. Restarts: 2650
uf250-04.cnf , deadline. Restarts: 2650
uf250-04.cnf fulfilled No. of Restarts: 772 No. of Flips: 2773 time to process: 3 seconds.
uf250-04.cnf fulfilled No. of Restarts: 1031 No. of Flips: 1138 time to process: 4 seconds.
uf250-04.cnf fulfilled No. of Restarts: 1569 No. of Flips: 4594 time to process: 7 seconds.
uf250-04.cnf fulfilled No. of Restarts: 937 No. of Flips: 3926 time to process: 9 seconds.
uf250-04.cnf fulfilled No. of Restarts: 541 No. of Flips: 2693 time to process: 2 seconds.
uf250-04.cnf fulfilled No. of Restarts: 11 No. of Flips: 1939 time to process: 8 seconds.
uf250-04.cnf fulfilled No. of Restarts: 80 No. of Flips: 2972 time to process: 0 seconds.
uf250-04.cnf fulfilled No. of Restarts: 1099 No. of Flips: 1276 time to process: 6 seconds.
uf250-04.cnf fulfilled No. of Restarts: 1819 No. of Flips: 4725 time to process: 8 seconds.
uf250-04.cnf fulfilled No. of Restarts: 1546 No. of Flips: 2840 time to process: 6 seconds.
uf250-04.cnf fulfilled No. of Restarts: 597 No. of Flips: 4155 time to process: 6 seconds.
uf250-04.cnf fulfilled No. of Restarts: 7 No. of Flips: 4787 time to process: 2 seconds.
uf250-04.cnf fulfilled No. of Restarts: 1102 No. of Flips: 3715 time to process: 16 seconds.
uf250-04.cnf fulfilled No. of Restarts: 379 No. of Flips: 4535 time to process: 1 seconds.
uf250-04.cnf fulfilled No. of Restarts: 1432 No. of Flips: 2436 time to process: 9 seconds.
uf250-04.cnf fulfilled No. of Restarts: 443 No. of Flips: 3248 time to process: 3 seconds.
uf250-04.cnf fulfilled No. of Restarts: 2075 No. of Flips: 1168 time to process: 9 seconds.
uf250-04.cnf fulfilled No. of Restarts: 42 No. of Flips: 1402 time to process: 0 seconds.
uf250-04.cnf fulfilled No. of Restarts: 2335 No. of Flips: 4094 time to process: 11 seconds.
uf250-04.cnf fulfilled No. of Restarts: 658 No. of Flips: 3660 time to process: 3 seconds.
uf250-04.cnf fulfilled No. of Restarts: 1133 No. of Flips: 2939 time to process: 6 seconds.
uf250-04.cnf fulfilled No. of Restarts: 306 No. of Flips: 2063 time to process: 4 seconds.
uf250-04.cnf fulfilled No. of Restarts: 429 No. of Flips: 3949 time to process: 13 seconds.
uf250-04.cnf fulfilled No. of Restarts: 277 No. of Flips: 1754 time to process: 1 seconds.
uf250-04.cnf fulfilled No. of Restarts: 960 No. of Flips: 2601 time to process: 9 seconds.
uf250-04.cnf fulfilled No. of Restarts: 951 No. of Flips: 3927 time to process: 4 seconds.
uf250-04.cnf fulfilled No. of Restarts: 693 No. of Flips: 4511 time to process: 4 seconds.
uf250-04.cnf fulfilled No. of Restarts: 21 No. of Flips: 3298 time to process: 11 seconds.
uf250-04.cnf fulfilled No. of Restarts: 503 No. of Flips: 1828 time to process: 2 seconds.
uf250-04.cnf fulfilled No. of Restarts: 2522 No. of Flips: 1350 time to process: 10 seconds.
uf250-04.cnf fulfilled No. of Restarts: 715 No. of Flips: 4466 time to process: 3 seconds.
uf250-04.cnf fulfilled No. of Restarts: 573 No. of Flips: 4139 time to process: 5 seconds.
uf250-04.cnf , deadline. Restarts: 2650
uf250-04.cnf fulfilled No. of Restarts: 246 No. of Flips: 4419 time to process: 1 seconds.
uf250-04.cnf fulfilled No. of Restarts: 121 No. of Flips: 4377 time to process: 0 seconds.
uf250-04.cnf fulfilled No. of Restarts: 804 No. of Flips: 4626 time to process: 11 seconds.
uf250-04.cnf , deadline. Restarts: 2650
uf250-04.cnf fulfilled No. of Restarts: 1076 No. of Flips: 3362 time to process: 4 seconds.
uf250-04.cnf fulfilled No. of Restarts: 806 No. of Flips: 3447 time to process: 10 seconds.
uf250-04.cnf fulfilled No. of Restarts: 602 No. of Flips: 1539 time to process: 2 seconds.
uf250-04.cnf fulfilled No. of Restarts: 447 No. of Flips: 2306 time to process: 5 seconds.
uf250-04.cnf fulfilled No. of Restarts: 323 No. of Flips: 1592 time to process: 5 seconds.
uf250-04.cnf fulfilled No. of Restarts: 2303 No. of Flips: 3028 time to process: 17 seconds.
uf250-04.cnf , deadline. Restarts: 2650
uf250-04.cnf fulfilled No. of Restarts: 1477 No. of Flips: 3697 time to process: 6 seconds.
uf250-04.cnf fulfilled No. of Restarts: 1888 No. of Flips: 3469 time to process: 8 seconds.
uf250-04.cnf fulfilled No. of Restarts: 1000 No. of Flips: 4134 time to process: 4 seconds.
uf250-04.cnf fulfilled No. of Restarts: 723 No. of Flips: 1316 time to process: 4 seconds.
uf250-04.cnf fulfilled No. of Restarts: 602 No. of Flips: 1924 time to process: 2 seconds.
