# Supplementary material for: Completion Probabilities and Parallel Restart Strategies under an Imposed Deadline
Source: PLoS One. 2016 Oct 12;11(10):e0164605. doi: 10.1371/journal.pone.0164605 (PMC5061357; doi:10.1371/journal.pone.0164605)
Supplement: S1 File — The file “S1_File.zip” is the data gathered from the experiments regarding completion probability. (ZIP) [file pone.0164605.s004.zip › results_Multi_r2750.544.txt]

uf250-04.cnf fulfilled No. of Restarts: 803 No. of Flips: 3213 time to process: 3 seconds.
uf250-04.cnf fulfilled No. of Restarts: 984 No. of Flips: 3474 time to process: 12 seconds.
uf250-04.cnf fulfilled No. of Restarts: 69 No. of Flips: 3006 time to process: 1 seconds.
uf250-04.cnf fulfilled No. of Restarts: 614 No. of Flips: 3215 time to process: 3 seconds.
uf250-04.cnf fulfilled No. of Restarts: 1031 No. of Flips: 2230 time to process: 6 seconds.
uf250-04.cnf fulfilled No. of Restarts: 1315 No. of Flips: 2394 time to process: 9 seconds.
uf250-04.cnf fulfilled No. of Restarts: 1587 No. of Flips: 2426 time to process: 7 seconds.
uf250-04.cnf fulfilled No. of Restarts: 156 No. of Flips: 3058 time to process: 1 seconds.
uf250-04.cnf fulfilled No. of Restarts: 1910 No. of Flips: 3378 time to process: 10 seconds.
uf250-04.cnf fulfilled No. of Restarts: 93 No. of Flips: 1878 time to process: 0 seconds.
uf250-04.cnf fulfilled No. of Restarts: 2405 No. of Flips: 4905 time to process: 12 seconds.
uf250-04.cnf , deadline. Restarts: 2750
uf250-04.cnf fulfilled No. of Restarts: 375 No. of Flips: 2004 time to process: 1 seconds.
uf250-04.cnf fulfilled No. of Restarts: 80 No. of Flips: 1130 time to process: 0 seconds.
uf250-04.cnf fulfilled No. of Restarts: 888 No. of Flips: 2636 time to process: 3 seconds.
uf250-04.cnf fulfilled No. of Restarts: 1619 No. of Flips: 4355 time to process: 12 seconds.
uf250-04.cnf fulfilled No. of Restarts: 631 No. of Flips: 2559 time to process: 2 seconds.
uf250-04.cnf fulfilled No. of Restarts: 527 No. of Flips: 1237 time to process: 3 seconds.
uf250-04.cnf fulfilled No. of Restarts: 507 No. of Flips: 2717 time to process: 3 seconds.
uf250-04.cnf fulfilled No. of Restarts: 1313 No. of Flips: 3593 time to process: 10 seconds.
uf250-04.cnf fulfilled No. of Restarts: 1943 No. of Flips: 3092 time to process: 11 seconds.
uf250-04.cnf fulfilled No. of Restarts: 1020 No. of Flips: 4875 time to process: 4 seconds.
uf250-04.cnf fulfilled No. of Restarts: 1238 No. of Flips: 3385 time to process: 5 seconds.
uf250-04.cnf fulfilled No. of Restarts: 261 No. of Flips: 4475 time to process: 5 seconds.
uf250-04.cnf fulfilled No. of Restarts: 792 No. of Flips: 3596 time to process: 3 seconds.
uf250-04.cnf fulfilled No. of Restarts: 395 No. of Flips: 3283 time to process: 8 seconds.
uf250-04.cnf fulfilled No. of Restarts: 484 No. of Flips: 3336 time to process: 2 seconds.
uf250-04.cnf fulfilled No. of Restarts: 2160 No. of Flips: 4652 time to process: 8 seconds.
uf250-04.cnf fulfilled No. of Restarts: 231 No. of Flips: 3689 time to process: 1 seconds.
uf250-04.cnf fulfilled No. of Restarts: 100 No. of Flips: 4226 time to process: 7 seconds.
uf250-04.cnf fulfilled No. of Restarts: 782 No. of Flips: 4140 time to process: 3 seconds.
uf250-04.cnf fulfilled No. of Restarts: 522 No. of Flips: 3524 time to process: 2 seconds.
uf250-04.cnf fulfilled No. of Restarts: 702 No. of Flips: 4706 time to process: 4 seconds.
uf250-04.cnf fulfilled No. of Restarts: 420 No. of Flips: 4879 time to process: 7 seconds.
uf250-04.cnf , deadline. Restarts: 2750
uf250-04.cnf fulfilled No. of Restarts: 1336 No. of Flips: 4811 time to process: 5 seconds.
uf250-04.cnf fulfilled No. of Restarts: 168 No. of Flips: 4631 time to process: 0 seconds.
uf250-04.cnf fulfilled No. of Restarts: 97 No. of Flips: 4449 time to process: 1 seconds.
uf250-04.cnf fulfilled No. of Restarts: 1781 No. of Flips: 3204 time to process: 9 seconds.
uf250-04.cnf fulfilled No. of Restarts: 56 No. of Flips: 2694 time to process: 7 seconds.
uf250-04.cnf fulfilled No. of Restarts: 738 No. of Flips: 2051 time to process: 3 seconds.
uf250-04.cnf fulfilled No. of Restarts: 1601 No. of Flips: 4719 time to process: 15 seconds.
uf250-04.cnf fulfilled No. of Restarts: 666 No. of Flips: 4448 time to process: 2 seconds.
uf250-04.cnf fulfilled No. of Restarts: 800 No. of Flips: 2087 time to process: 12 seconds.
uf250-04.cnf fulfilled No. of Restarts: 291 No. of Flips: 3060 time to process: 1 seconds.
uf250-04.cnf fulfilled No. of Restarts: 533 No. of Flips: 2168 time to process: 2 seconds.
uf250-04.cnf fulfilled No. of Restarts: 587 No. of Flips: 4343 time to process: 10 seconds.
uf250-04.cnf fulfilled No. of Restarts: 438 No. of Flips: 3043 time to process: 3 seconds.
uf250-04.cnf fulfilled No. of Restarts: 1296 No. of Flips: 2933 time to process: 5 seconds.
uf250-04.cnf fulfilled No. of Restarts: 425 No. of Flips: 2659 time to process: 3 seconds.
uf250-04.cnf fulfilled No. of Restarts: 810 No. of Flips: 3554 time to process: 11 seconds.
uf250-04.cnf fulfilled No. of Restarts: 1333 No. of Flips: 3430 time to process: 7 seconds.
uf250-04.cnf fulfilled No. of Restarts: 1398 No. of Flips: 4961 time to process: 8 seconds.
uf250-04.cnf , deadline. Restarts: 2750
uf250-04.cnf fulfilled No. of Restarts: 341 No. of Flips: 2891 time to process: 1 seconds.
uf250-04.cnf fulfilled No. of Restarts: 1063 No. of Flips: 3908 time to process: 4 seconds.
uf250-04.cnf fulfilled No. of Restarts: 221 No. of Flips: 3337 time to process: 3 seconds.
uf250-04.cnf fulfilled No. of Restarts: 1735 No. of Flips: 4355 time to process: 8 seconds.
uf250-04.cnf fulfilled No. of Restarts: 1526 No. of Flips: 3345 time to process: 6 seconds.
uf250-04.cnf fulfilled No. of Restarts: 233 No. of Flips: 4528 time to process: 5 seconds.
uf250-04.cnf , deadline. Restarts: 2750
uf250-04.cnf fulfilled No. of Restarts: 1188 No. of Flips: 2892 time to process: 5 seconds.
uf250-04.cnf fulfilled No. of Restarts: 429 No. of Flips: 1715 time to process: 1 seconds.
uf250-04.cnf fulfilled No. of Restarts: 2064 No. of Flips: 3920 time to process: 12 seconds.
uf250-04.cnf fulfilled No. of Restarts: 819 No. of Flips: 4524 time to process: 3 seconds.
uf250-04.cnf fulfilled No. of Restarts: 2383 No. of Flips: 4542 time to process: 9 seconds.
uf250-04.cnf fulfilled No. of Restarts: 181 No. of Flips: 1375 time to process: 1 seconds.
uf250-04.cnf fulfilled No. of Restarts: 601 No. of Flips: 4213 time to process: 9 seconds.
uf250-04.cnf fulfilled No. of Restarts: 152 No. of Flips: 3218 time to process: 3 seconds.
uf250-04.cnf fulfilled No. of Restarts: 402 No. of Flips: 4351 time to process: 5 seconds.
uf250-04.cnf fulfilled No. of Restarts: 418 No. of Flips: 1705 time to process: 4 seconds.
uf250-04.cnf fulfilled No. of Restarts: 965 No. of Flips: 2636 time to process: 4 seconds.
uf250-04.cnf , deadline. Restarts: 2750
uf250-04.cnf fulfilled No. of Restarts: 105 No. of Flips: 4339 time to process: 0 seconds.
uf250-04.cnf fulfilled No. of Restarts: 1205 No. of Flips: 2873 time to process: 4 seconds.
uf250-04.cnf fulfilled No. of Restarts: 736 No. of Flips: 3282 time to process: 8 seconds.
uf250-04.cnf fulfilled No. of Restarts: 83 No. of Flips: 2603 time to process: 2 seconds.
uf250-04.cnf fulfilled No. of Restarts: 2028 No. of Flips: 2767 time to process: 8 seconds.
uf250-04.cnf fulfilled No. of Restarts: 1077 No. of Flips: 1297 time to process: 6 seconds.
uf250-04.cnf fulfilled No. of Restarts: 385 No. of Flips: 1117 time to process: 2 seconds.
uf250-04.cnf fulfilled No. of Restarts: 94 No. of Flips: 699 time to process: 6 seconds.
uf250-04.cnf fulfilled No. of Restarts: 2078 No. of Flips: 1387 time to process: 8 seconds.
uf250-04.cnf fulfilled No. of Restarts: 953 No. of Flips: 2810 time to process: 3 seconds.
uf250-04.cnf fulfilled No. of Restarts: 956 No. of Flips: 4906 time to process: 6 seconds.
uf250-04.cnf fulfilled No. of Restarts: 752 No. of Flips: 2330 time to process: 9 seconds.
uf250-04.cnf fulfilled No. of Restarts: 226 No. of Flips: 904 time to process: 0 seconds.
uf250-04.cnf fulfilled No. of Restarts: 324 No. of Flips: 4896 time to process: 1 seconds.
uf250-04.cnf fulfilled No. of Restarts: 700 No. of Flips: 4263 time to process: 7 seconds.
uf250-04.cnf fulfilled No. of Restarts: 680 No. of Flips: 3304 time to process: 6 seconds.
uf250-04.cnf fulfilled No. of Restarts: 87 No. of Flips: 2475 time to process: 5 seconds.
uf250-04.cnf fulfilled No. of Restarts: 2427 No. of Flips: 3424 time to process: 20 seconds.
uf250-04.cnf fulfilled No. of Restarts: 884 No. of Flips: 1967 time to process: 3 seconds.
uf250-04.cnf fulfilled No. of Restarts: 2117 No. of Flips: 2874 time to process: 8 seconds.
uf250-04.cnf fulfilled No. of Restarts: 1677 No. of Flips: 1393 time to process: 7 seconds.
uf250-04.cnf fulfilled No. of Restarts: 2623 No. of Flips: 1435 time to process: 11 seconds.
uf250-04.cnf fulfilled No. of Restarts: 1154 No. of Flips: 3863 time to process: 4 seconds.
uf250-04.cnf fulfilled No. of Restarts: 765 No. of Flips: 3750 time to process: 3 seconds.
uf250-04.cnf fulfilled No. of Restarts: 348 No. of Flips: 4133 time to process: 5 seconds.
uf250-04.cnf fulfilled No. of Restarts: 2291 No. of Flips: 488 time to process: 9 seconds.
uf250-04.cnf fulfilled No. of Restarts: 177 No. of Flips: 1588 time to process: 2 seconds.
uf250-04.cnf fulfilled No. of Restarts: 416 No. of Flips: 2508 time to process: 1 seconds.
uf250-04.cnf fulfilled No. of Restarts: 150 No. of Flips: 3294 time to process: 7 seconds.
uf250-04.cnf fulfilled No. of Restarts: 132 No. of Flips: 1354 time to process: 0 seconds.
uf250-04.cnf fulfilled No. of Restarts: 2203 No. of Flips: 4531 time to process: 10 seconds.
uf250-04.cnf fulfilled No. of Restarts: 517 No. of Flips: 3136 time to process: 10 seconds.
uf250-04.cnf fulfilled No. of Restarts: 187 No. of Flips: 2316 time to process: 0 seconds.
uf250-04.cnf fulfilled No. of Restarts: 311 No. of Flips: 2387 time to process: 5 seconds.
uf250-04.cnf , deadline. Restarts: 2750
uf250-04.cnf fulfilled No. of Restarts: 593 No. of Flips: 2696 time to process: 2 seconds.
uf250-04.cnf fulfilled No. of Restarts: 388 No. of Flips: 4771 time to process: 10 seconds.
uf250-04.cnf fulfilled No. of Restarts: 461 No. of Flips: 4567 time to process: 1 seconds.
uf250-04.cnf fulfilled No. of Restarts: 58 No. of Flips: 3881 time to process: 7 seconds.
uf250-04.cnf fulfilled No. of Restarts: 1493 No. of Flips: 4255 time to process: 6 seconds.
uf250-04.cnf fulfilled No. of Restarts: 2465 No. of Flips: 3129 time to process: 17 seconds.
uf250-04.cnf fulfilled No. of Restarts: 2029 No. of Flips: 3810 time to process: 8 seconds.
uf250-04.cnf fulfilled No. of Restarts: 317 No. of Flips: 3965 time to process: 1 seconds.
uf250-04.cnf fulfilled No. of Restarts: 1253 No. of Flips: 4924 time to process: 6 seconds.
uf250-04.cnf fulfilled No. of Restarts: 1237 No. of Flips: 4915 time to process: 6 seconds.
uf250-04.cnf fulfilled No. of Restarts: 95 No. of Flips: 1097 time to process: 3 seconds.
uf250-04.cnf fulfilled No. of Restarts: 772 No. of Flips: 1947 time to process: 7 seconds.
uf250-04.cnf fulfilled No. of Restarts: 92 No. of Flips: 2058 time to process: 1 seconds.
uf250-04.cnf fulfilled No. of Restarts: 1399 No. of Flips: 2636 time to process: 12 seconds.
uf250-04.cnf fulfilled No. of Restarts: 1154 No. of Flips: 2764 time to process: 4 seconds.
uf250-04.cnf fulfilled No. of Restarts: 452 No. of Flips: 4362 time to process: 5 seconds.
uf250-04.cnf fulfilled No. of Restarts: 1626 No. of Flips: 3724 time to process: 8 seconds.
uf250-04.cnf fulfilled No. of Restarts: 457 No. of Flips: 4223 time to process: 2 seconds.
uf250-04.cnf fulfilled No. of Restarts: 401 No. of Flips: 2590 time to process: 3 seconds.
uf250-04.cnf fulfilled No. of Restarts: 1161 No. of Flips: 2657 time to process: 4 seconds.
uf250-04.cnf fulfilled No. of Restarts: 314 No. of Flips: 3496 time to process: 3 seconds.
uf250-04.cnf fulfilled No. of Restarts: 730 No. of Flips: 3520 time to process: 3 seconds.
uf250-04.cnf fulfilled No. of Restarts: 1173 No. of Flips: 2906 time to process: 6 seconds.
uf250-04.cnf fulfilled No. of Restarts: 1366 No. of Flips: 2432 time to process: 9 seconds.
uf250-04.cnf fulfilled No. of Restarts: 317 No. of Flips: 3003 time to process: 5 seconds.
uf250-04.cnf fulfilled No. of Restarts: 457 No. of Flips: 2242 time to process: 1 seconds.
uf250-04.cnf fulfilled No. of Restarts: 1054 No. of Flips: 3278 time to process: 9 seconds.
uf250-04.cnf fulfilled No. of Restarts: 381 No. of Flips: 2880 time to process: 3 seconds.
uf250-04.cnf fulfilled No. of Restarts: 249 No. of Flips: 1826 time to process: 4 seconds.
uf250-04.cnf fulfilled No. of Restarts: 1254 No. of Flips: 1753 time to process: 12 seconds.
uf250-04.cnf fulfilled No. of Restarts: 512 No. of Flips: 3723 time to process: 2 seconds.
uf250-04.cnf fulfilled No. of Restarts: 1078 No. of Flips: 2745 time to process: 8 seconds.
uf250-04.cnf fulfilled No. of Restarts: 1054 No. of Flips: 2985 time to process: 5 seconds.
uf250-04.cnf fulfilled No. of Restarts: 537 No. of Flips: 2673 time to process: 4 seconds.
uf250-04.cnf fulfilled No. of Restarts: 2405 No. of Flips: 649 time to process: 16 seconds.
uf250-04.cnf fulfilled No. of Restarts: 86 No. of Flips: 2807 time to process: 0 seconds.
uf250-04.cnf fulfilled No. of Restarts: 184 No. of Flips: 1825 time to process: 1 seconds.
uf250-04.cnf fulfilled No. of Restarts: 1272 No. of Flips: 2749 time to process: 6 seconds.
uf250-04.cnf fulfilled No. of Restarts: 491 No. of Flips: 4744 time to process: 9 seconds.
uf250-04.cnf fulfilled No. of Restarts: 755 No. of Flips: 3188 time to process: 7 seconds.
uf250-04.cnf fulfilled No. of Restarts: 159 No. of Flips: 2199 time to process: 2 seconds.
uf250-04.cnf fulfilled No. of Restarts: 1200 No. of Flips: 4022 time to process: 8 seconds.
uf250-04.cnf fulfilled No. of Restarts: 51 No. of Flips: 3183 time to process: 0 seconds.
uf250-04.cnf fulfilled No. of Restarts: 884 No. of Flips: 1244 time to process: 10 seconds.
uf250-04.cnf fulfilled No. of Restarts: 1768 No. of Flips: 1884 time to process: 10 seconds.
uf250-04.cnf fulfilled No. of Restarts: 889 No. of Flips: 3120 time to process: 3 seconds.
uf250-04.cnf fulfilled No. of Restarts: 1834 No. of Flips: 3662 time to process: 7 seconds.
uf250-04.cnf fulfilled No. of Restarts: 221 No. of Flips: 1701 time to process: 11 seconds.
uf250-04.cnf fulfilled No. of Restarts: 2009 No. of Flips: 1211 time to process: 11 seconds.
uf250-04.cnf fulfilled No. of Restarts: 1099 No. of Flips: 1153 time to process: 4 seconds.
uf250-04.cnf fulfilled No. of Restarts: 2672 No. of Flips: 2178 time to process: 15 seconds.
uf250-04.cnf fulfilled No. of Restarts: 804 No. of Flips: 3938 time to process: 3 seconds.
uf250-04.cnf fulfilled No. of Restarts: 1927 No. of Flips: 2603 time to process: 8 seconds.
uf250-04.cnf fulfilled No. of Restarts: 1431 No. of Flips: 924 time to process: 9 seconds.
uf250-04.cnf fulfilled No. of Restarts: 395 No. of Flips: 3938 time to process: 4 seconds.
uf250-04.cnf fulfilled No. of Restarts: 517 No. of Flips: 2124 time to process: 11 seconds.
uf250-04.cnf fulfilled No. of Restarts: 20 No. of Flips: 944 time to process: 0 seconds.
uf250-04.cnf fulfilled No. of Restarts: 10 No. of Flips: 4934 time to process: 2 seconds.
uf250-04.cnf fulfilled No. of Restarts: 2195 No. of Flips: 4400 time to process: 11 seconds.
uf250-04.cnf fulfilled No. of Restarts: 1815 No. of Flips: 4832 time to process: 7 seconds.
uf250-04.cnf fulfilled No. of Restarts: 50 No. of Flips: 2829 time to process: 7 seconds.
uf250-04.cnf fulfilled No. of Restarts: 1664 No. of Flips: 1912 time to process: 15 seconds.
uf250-04.cnf fulfilled No. of Restarts: 248 No. of Flips: 3161 time to process: 1 seconds.
uf250-04.cnf fulfilled No. of Restarts: 221 No. of Flips: 2587 time to process: 4 seconds.
uf250-04.cnf fulfilled No. of Restarts: 2676 No. of Flips: 1991 time to process: 14 seconds.
uf250-04.cnf fulfilled No. of Restarts: 1324 No. of Flips: 1092 time to process: 5 seconds.
uf250-04.cnf fulfilled No. of Restarts: 862 No. of Flips: 2166 time to process: 10 seconds.
uf250-04.cnf fulfilled No. of Restarts: 541 No. of Flips: 4892 time to process: 2 seconds.
uf250-04.cnf fulfilled No. of Restarts: 984 No. of Flips: 3255 time to process: 14 seconds.
uf250-04.cnf fulfilled No. of Restarts: 1192 No. of Flips: 2960 time to process: 5 seconds.
uf250-04.cnf fulfilled No. of Restarts: 460 No. of Flips: 2673 time to process: 8 seconds.
uf250-04.cnf fulfilled No. of Restarts: 603 No. of Flips: 3770 time to process: 7 seconds.
uf250-04.cnf fulfilled No. of Restarts: 279 No. of Flips: 3145 time to process: 4 seconds.
uf250-04.cnf fulfilled No. of Restarts: 161 No. of Flips: 3660 time to process: 10 seconds.
uf250-04.cnf fulfilled No. of Restarts: 2181 No. of Flips: 2992 time to process: 18 seconds.
uf250-04.cnf fulfilled No. of Restarts: 690 No. of Flips: 4303 time to process: 3 seconds.
uf250-04.cnf fulfilled No. of Restarts: 649 No. of Flips: 4777 time to process: 2 seconds.
uf250-04.cnf fulfilled No. of Restarts: 350 No. of Flips: 2802 time to process: 1 seconds.
uf250-04.cnf fulfilled No. of Restarts: 795 No. of Flips: 4249 time to process: 7 seconds.
uf250-04.cnf fulfilled No. of Restarts: 1035 No. of Flips: 2268 time to process: 11 seconds.
uf250-04.cnf fulfilled No. of Restarts: 764 No. of Flips: 2743 time to process: 3 seconds.
uf250-04.cnf fulfilled No. of Restarts: 1019 No. of Flips: 3729 time to process: 6 seconds.
uf250-04.cnf fulfilled No. of Restarts: 503 No. of Flips: 2550 time to process: 2 seconds.
uf250-04.cnf fulfilled No. of Restarts: 1020 No. of Flips: 2376 time to process: 9 seconds.
uf250-04.cnf fulfilled No. of Restarts: 1062 No. of Flips: 2596 time to process: 8 seconds.
uf250-04.cnf fulfilled No. of Restarts: 1156 No. of Flips: 4436 time to process: 5 seconds.
uf250-04.cnf , deadline. Restarts: 2750
uf250-04.cnf fulfilled No. of Restarts: 712 No. of Flips: 3429 time to process: 3 seconds.
uf250-04.cnf fulfilled No. of Restarts: 1444 No. of Flips: 3988 time to process: 6 seconds.
uf250-04.cnf fulfilled No. of Restarts: 211 No. of Flips: 3625 time to process: 4 seconds.
uf250-04.cnf , deadline. Restarts: 2750
uf250-04.cnf fulfilled No. of Restarts: 1929 No. of Flips: 1100 time to process: 8 seconds.
uf250-04.cnf , deadline. Restarts: 2750
uf250-04.cnf fulfilled No. of Restarts: 352 No. of Flips: 2864 time to process: 1 seconds.
uf250-04.cnf fulfilled No. of Restarts: 255 No. of Flips: 3957 time to process: 1 seconds.
uf250-04.cnf fulfilled No. of Restarts: 436 No. of Flips: 791 time to process: 2 seconds.
uf250-04.cnf fulfilled No. of Restarts: 1120 No. of Flips: 2915 time to process: 4 seconds.
uf250-04.cnf fulfilled No. of Restarts: 453 No. of Flips: 3689 time to process: 5 seconds.
uf250-04.cnf fulfilled No. of Restarts: 1894 No. of Flips: 4538 time to process: 13 seconds.
uf250-04.cnf fulfilled No. of Restarts: 550 No. of Flips: 3639 time to process: 2 seconds.
uf250-04.cnf , deadline. Restarts: 2750
uf250-04.cnf fulfilled No. of Restarts: 2386 No. of Flips: 3156 time to process: 10 seconds.
uf250-04.cnf fulfilled No. of Restarts: 117 No. of Flips: 1142 time to process: 2 seconds.
uf250-04.cnf fulfilled No. of Restarts: 47 No. of Flips: 2163 time to process: 9 seconds.
uf250-04.cnf fulfilled No. of Restarts: 901 No. of Flips: 1485 time to process: 5 seconds.
uf250-04.cnf fulfilled No. of Restarts: 95 No. of Flips: 3971 time to process: 0 seconds.
uf250-04.cnf fulfilled No. of Restarts: 1706 No. of Flips: 3574 time to process: 14 seconds.
uf250-04.cnf fulfilled No. of Restarts: 1188 No. of Flips: 2576 time to process: 5 seconds.
uf250-04.cnf fulfilled No. of Restarts: 36 No. of Flips: 3885 time to process: 6 seconds.
uf250-04.cnf fulfilled No. of Restarts: 68 No. of Flips: 2128 time to process: 0 seconds.
uf250-04.cnf fulfilled No. of Restarts: 1796 No. of Flips: 3922 time to process: 11 seconds.
uf250-04.cnf fulfilled No. of Restarts: 1383 No. of Flips: 3997 time to process: 6 seconds.
uf250-04.cnf fulfilled No. of Restarts: 368 No. of Flips: 3421 time to process: 13 seconds.
uf250-04.cnf fulfilled No. of Restarts: 978 No. of Flips: 2057 time to process: 4 seconds.
uf250-04.cnf fulfilled No. of Restarts: 238 No. of Flips: 2100 time to process: 1 seconds.
uf250-04.cnf fulfilled No. of Restarts: 195 No. of Flips: 4712 time to process: 7 seconds.
uf250-04.cnf fulfilled No. of Restarts: 257 No. of Flips: 1410 time to process: 4 seconds.
uf250-04.cnf fulfilled No. of Restarts: 109 No. of Flips: 3216 time to process: 7 seconds.
uf250-04.cnf fulfilled No. of Restarts: 250 No. of Flips: 4440 time to process: 6 seconds.
uf250-04.cnf fulfilled No. of Restarts: 611 No. of Flips: 2288 time to process: 3 seconds.
uf250-04.cnf fulfilled No. of Restarts: 492 No. of Flips: 3579 time to process: 2 seconds.
uf250-04.cnf , deadline. Restarts: 2750
uf250-04.cnf fulfilled No. of Restarts: 310 No. of Flips: 3082 time to process: 1 seconds.
uf250-04.cnf fulfilled No. of Restarts: 30 No. of Flips: 4179 time to process: 10 seconds.
uf250-04.cnf fulfilled No. of Restarts: 769 No. of Flips: 2819 time to process: 3 seconds.
uf250-04.cnf fulfilled No. of Restarts: 558 No. of Flips: 2569 time to process: 8 seconds.
uf250-04.cnf fulfilled No. of Restarts: 591 No. of Flips: 2375 time to process: 3 seconds.
uf250-04.cnf fulfilled No. of Restarts: 461 No. of Flips: 4911 time to process: 5 seconds.
uf250-04.cnf fulfilled No. of Restarts: 1173 No. of Flips: 2150 time to process: 16 seconds.
uf250-04.cnf fulfilled No. of Restarts: 1945 No. of Flips: 4892 time to process: 8 seconds.
uf250-04.cnf fulfilled No. of Restarts: 371 No. of Flips: 2290 time to process: 1 seconds.
uf250-04.cnf fulfilled No. of Restarts: 559 No. of Flips: 4627 time to process: 4 seconds.
uf250-04.cnf fulfilled No. of Restarts: 440 No. of Flips: 3346 time to process: 9 seconds.
uf250-04.cnf fulfilled No. of Restarts: 893 No. of Flips: 2540 time to process: 7 seconds.
uf250-04.cnf fulfilled No. of Restarts: 861 No. of Flips: 2351 time to process: 5 seconds.
uf250-04.cnf fulfilled No. of Restarts: 249 No. of Flips: 2382 time to process: 11 seconds.
uf250-04.cnf fulfilled No. of Restarts: 61 No. of Flips: 1592 time to process: 5 seconds.
uf250-04.cnf fulfilled No. of Restarts: 203 No. of Flips: 4509 time to process: 8 seconds.
uf250-04.cnf fulfilled No. of Restarts: 144 No. of Flips: 2999 time to process: 4 seconds.
uf250-04.cnf fulfilled No. of Restarts: 379 No. of Flips: 3001 time to process: 9 seconds.
uf250-04.cnf fulfilled No. of Restarts: 1660 No. of Flips: 2439 time to process: 9 seconds.
uf250-04.cnf fulfilled No. of Restarts: 1239 No. of Flips: 4212 time to process: 7 seconds.
uf250-04.cnf fulfilled No. of Restarts: 192 No. of Flips: 1153 time to process: 10 seconds.
uf250-04.cnf fulfilled No. of Restarts: 717 No. of Flips: 3823 time to process: 3 seconds.
uf250-04.cnf fulfilled No. of Restarts: 2464 No. of Flips: 4412 time to process: 12 seconds.
uf250-04.cnf fulfilled No. of Restarts: 2646 No. of Flips: 1618 time to process: 11 seconds.
uf250-04.cnf fulfilled No. of Restarts: 225 No. of Flips: 1554 time to process: 1 seconds.
uf250-04.cnf fulfilled No. of Restarts: 1147 No. of Flips: 1711 time to process: 10 seconds.
uf250-04.cnf fulfilled No. of Restarts: 66 No. of Flips: 1182 time to process: 0 seconds.
uf250-04.cnf fulfilled No. of Restarts: 992 No. of Flips: 4975 time to process: 14 seconds.
uf250-04.cnf , deadline. Restarts: 2750
uf250-04.cnf fulfilled No. of Restarts: 1002 No. of Flips: 1244 time to process: 4 seconds.
uf250-04.cnf fulfilled No. of Restarts: 2717 No. of Flips: 4297 time to process: 12 seconds.
uf250-04.cnf fulfilled No. of Restarts: 216 No. of Flips: 548 time to process: 2 seconds.
uf250-04.cnf fulfilled No. of Restarts: 560 No. of Flips: 4126 time to process: 12 seconds.
uf250-04.cnf , deadline. Restarts: 2750
uf250-04.cnf fulfilled No. of Restarts: 804 No. of Flips: 4244 time to process: 3 seconds.
uf250-04.cnf fulfilled No. of Restarts: 649 No. of Flips: 3999 time to process: 2 seconds.
uf250-04.cnf fulfilled No. of Restarts: 1384 No. of Flips: 2644 time to process: 11 seconds.
uf250-04.cnf fulfilled No. of Restarts: 842 No. of Flips: 1175 time to process: 8 seconds.
uf250-04.cnf fulfilled No. of Restarts: 206 No. of Flips: 4251 time to process: 3 seconds.
uf250-04.cnf , deadline. Restarts: 2750
uf250-04.cnf fulfilled No. of Restarts: 543 No. of Flips: 1451 time to process: 2 seconds.
uf250-04.cnf fulfilled No. of Restarts: 465 No. of Flips: 3660 time to process: 1 seconds.
uf250-04.cnf fulfilled No. of Restarts: 274 No. of Flips: 4109 time to process: 6 seconds.
uf250-04.cnf fulfilled No. of Restarts: 478 No. of Flips: 2429 time to process: 4 seconds.
uf250-04.cnf fulfilled No. of Restarts: 555 No. of Flips: 2147 time to process: 2 seconds.
uf250-04.cnf fulfilled No. of Restarts: 1648 No. of Flips: 1011 time to process: 7 seconds.
uf250-04.cnf fulfilled No. of Restarts: 1661 No. of Flips: 4204 time to process: 8 seconds.
uf250-04.cnf fulfilled No. of Restarts: 1008 No. of Flips: 1840 time to process: 4 seconds.
uf250-04.cnf fulfilled No. of Restarts: 1918 No. of Flips: 4099 time to process: 9 seconds.
uf250-04.cnf fulfilled No. of Restarts: 435 No. of Flips: 3758 time to process: 1 seconds.
uf250-04.cnf fulfilled No. of Restarts: 2528 No. of Flips: 3714 time to process: 11 seconds.
uf250-04.cnf fulfilled No. of Restarts: 307 No. of Flips: 4202 time to process: 4 seconds.
uf250-04.cnf fulfilled No. of Restarts: 857 No. of Flips: 3880 time to process: 11 seconds.
uf250-04.cnf fulfilled No. of Restarts: 507 No. of Flips: 4800 time to process: 3 seconds.
uf250-04.cnf fulfilled No. of Restarts: 717 No. of Flips: 2087 time to process: 4 seconds.
uf250-04.cnf fulfilled No. of Restarts: 1561 No. of Flips: 2871 time to process: 8 seconds.
uf250-04.cnf fulfilled No. of Restarts: 381 No. of Flips: 4486 time to process: 12 seconds.
uf250-04.cnf fulfilled No. of Restarts: 1173 No. of Flips: 2635 time to process: 6 seconds.
uf250-04.cnf fulfilled No. of Restarts: 296 No. of Flips: 2787 time to process: 2 seconds.
uf250-04.cnf fulfilled No. of Restarts: 33 No. of Flips: 2985 time to process: 9 seconds.
uf250-04.cnf fulfilled No. of Restarts: 107 No. of Flips: 4697 time to process: 5 seconds.
uf250-04.cnf fulfilled No. of Restarts: 819 No. of Flips: 3140 time to process: 10 seconds.
uf250-04.cnf fulfilled No. of Restarts: 751 No. of Flips: 2878 time to process: 5 seconds.
uf250-04.cnf fulfilled No. of Restarts: 905 No. of Flips: 1330 time to process: 13 seconds.
uf250-04.cnf fulfilled No. of Restarts: 103 No. of Flips: 2067 time to process: 0 seconds.
uf250-04.cnf fulfilled No. of Restarts: 355 No. of Flips: 1769 time to process: 3 seconds.
uf250-04.cnf fulfilled No. of Restarts: 75 No. of Flips: 1898 time to process: 12 seconds.
uf250-04.cnf fulfilled No. of Restarts: 2104 No. of Flips: 3917 time to process: 9 seconds.
uf250-04.cnf fulfilled No. of Restarts: 98 No. of Flips: 2087 time to process: 4 seconds.
uf250-04.cnf fulfilled No. of Restarts: 77 No. of Flips: 3647 time to process: 2 seconds.
uf250-04.cnf fulfilled No. of Restarts: 1810 No. of Flips: 3418 time to process: 9 seconds.
uf250-04.cnf fulfilled No. of Restarts: 29 No. of Flips: 1473 time to process: 0 seconds.
uf250-04.cnf fulfilled No. of Restarts: 995 No. of Flips: 2578 time to process: 7 seconds.
uf250-04.cnf fulfilled No. of Restarts: 226 No. of Flips: 4801 time to process: 4 seconds.
uf250-04.cnf fulfilled No. of Restarts: 2 No. of Flips: 4640 time to process: 1 seconds.
uf250-04.cnf fulfilled No. of Restarts: 167 No. of Flips: 4476 time to process: 9 seconds.
uf250-04.cnf fulfilled No. of Restarts: 2735 No. of Flips: 4137 time to process: 12 seconds.
uf250-04.cnf fulfilled No. of Restarts: 828 No. of Flips: 3877 time to process: 3 seconds.
uf250-04.cnf fulfilled No. of Restarts: 48 No. of Flips: 1912 time to process: 5 seconds.
uf250-04.cnf fulfilled No. of Restarts: 412 No. of Flips: 4974 time to process: 6 seconds.
uf250-04.cnf fulfilled No. of Restarts: 60 No. of Flips: 3745 time to process: 10 seconds.
uf250-04.cnf fulfilled No. of Restarts: 2023 No. of Flips: 2268 time to process: 9 seconds.
uf250-04.cnf fulfilled No. of Restarts: 2111 No. of Flips: 1449 time to process: 9 seconds.
uf250-04.cnf fulfilled No. of Restarts: 232 No. of Flips: 1579 time to process: 2 seconds.
uf250-04.cnf fulfilled No. of Restarts: 188 No. of Flips: 3219 time to process: 2 seconds.
uf250-04.cnf fulfilled No. of Restarts: 50 No. of Flips: 2361 time to process: 3 seconds.
uf250-04.cnf fulfilled No. of Restarts: 487 No. of Flips: 3851 time to process: 4 seconds.
uf250-04.cnf fulfilled No. of Restarts: 302 No. of Flips: 1134 time to process: 3 seconds.
uf250-04.cnf fulfilled No. of Restarts: 584 No. of Flips: 4701 time to process: 11 seconds.
uf250-04.cnf fulfilled No. of Restarts: 1016 No. of Flips: 2115 time to process: 4 seconds.
uf250-04.cnf fulfilled No. of Restarts: 1526 No. of Flips: 4511 time to process: 9 seconds.
uf250-04.cnf fulfilled No. of Restarts: 1139 No. of Flips: 3809 time to process: 7 seconds.
uf250-04.cnf fulfilled No. of Restarts: 1414 No. of Flips: 3826 time to process: 6 seconds.
uf250-04.cnf fulfilled No. of Restarts: 540 No. of Flips: 3431 time to process: 2 seconds.
uf250-04.cnf fulfilled No. of Restarts: 956 No. of Flips: 3486 time to process: 8 seconds.
uf250-04.cnf fulfilled No. of Restarts: 547 No. of Flips: 1766 time to process: 8 seconds.
uf250-04.cnf fulfilled No. of Restarts: 430 No. of Flips: 3560 time to process: 1 seconds.
uf250-04.cnf fulfilled No. of Restarts: 770 No. of Flips: 3497 time to process: 6 seconds.
uf250-04.cnf fulfilled No. of Restarts: 611 No. of Flips: 3430 time to process: 6 seconds.
uf250-04.cnf fulfilled No. of Restarts: 105 No. of Flips: 4294 time to process: 1 seconds.
uf250-04.cnf fulfilled No. of Restarts: 735 No. of Flips: 4504 time to process: 6 seconds.
uf250-04.cnf fulfilled No. of Restarts: 265 No. of Flips: 4780 time to process: 2 seconds.
uf250-04.cnf fulfilled No. of Restarts: 1307 No. of Flips: 2837 time to process: 8 seconds.
uf250-04.cnf fulfilled No. of Restarts: 1221 No. of Flips: 4340 time to process: 11 seconds.
uf250-04.cnf fulfilled No. of Restarts: 392 No. of Flips: 4391 time to process: 7 seconds.
uf250-04.cnf fulfilled No. of Restarts: 1155 No. of Flips: 3420 time to process: 5 seconds.
uf250-04.cnf fulfilled No. of Restarts: 1466 No. of Flips: 1214 time to process: 17 seconds.
uf250-04.cnf fulfilled No. of Restarts: 333 No. of Flips: 4052 time to process: 1 seconds.
uf250-04.cnf fulfilled No. of Restarts: 1671 No. of Flips: 3038 time to process: 7 seconds.
uf250-04.cnf fulfilled No. of Restarts: 1271 No. of Flips: 4489 time to process: 6 seconds.
uf250-04.cnf fulfilled No. of Restarts: 257 No. of Flips: 4474 time to process: 5 seconds.
uf250-04.cnf fulfilled No. of Restarts: 392 No. of Flips: 4501 time to process: 7 seconds.
uf250-04.cnf fulfilled No. of Restarts: 1158 No. of Flips: 3919 time to process: 5 seconds.
uf250-04.cnf fulfilled No. of Restarts: 1437 No. of Flips: 3715 time to process: 6 seconds.
uf250-04.cnf fulfilled No. of Restarts: 244 No. of Flips: 3930 time to process: 1 seconds.
uf250-04.cnf fulfilled No. of Restarts: 2673 No. of Flips: 2311 time to process: 19 seconds.
uf250-04.cnf fulfilled No. of Restarts: 47 No. of Flips: 4909 time to process: 0 seconds.
uf250-04.cnf fulfilled No. of Restarts: 1862 No. of Flips: 4147 time to process: 9 seconds.
uf250-04.cnf fulfilled No. of Restarts: 439 No. of Flips: 2208 time to process: 7 seconds.
uf250-04.cnf fulfilled No. of Restarts: 1576 No. of Flips: 3989 time to process: 6 seconds.
uf250-04.cnf fulfilled No. of Restarts: 321 No. of Flips: 3364 time to process: 8 seconds.
uf250-04.cnf fulfilled No. of Restarts: 887 No. of Flips: 2536 time to process: 4 seconds.
uf250-04.cnf fulfilled No. of Restarts: 1693 No. of Flips: 777 time to process: 14 seconds.
uf250-04.cnf fulfilled No. of Restarts: 951 No. of Flips: 3072 time to process: 4 seconds.
uf250-04.cnf fulfilled No. of Restarts: 574 No. of Flips: 3506 time to process: 8 seconds.
uf250-04.cnf fulfilled No. of Restarts: 307 No. of Flips: 4831 time to process: 4 seconds.
uf250-04.cnf fulfilled No. of Restarts: 1500 No. of Flips: 1529 time to process: 18 seconds.
uf250-04.cnf fulfilled No. of Restarts: 279 No. of Flips: 2149 time to process: 1 seconds.
uf250-04.cnf fulfilled No. of Restarts: 693 No. of Flips: 4881 time to process: 4 seconds.
uf250-04.cnf fulfilled No. of Restarts: 454 No. of Flips: 3853 time to process: 11 seconds.
uf250-04.cnf fulfilled No. of Restarts: 516 No. of Flips: 4276 time to process: 2 seconds.
uf250-04.cnf fulfilled No. of Restarts: 315 No. of Flips: 3861 time to process: 10 seconds.
uf250-04.cnf fulfilled No. of Restarts: 126 No. of Flips: 1969 time to process: 12 seconds.
uf250-04.cnf fulfilled No. of Restarts: 265 No. of Flips: 1556 time to process: 1 seconds.
uf250-04.cnf fulfilled No. of Restarts: 74 No. of Flips: 1286 time to process: 11 seconds.
uf250-04.cnf fulfilled No. of Restarts: 1933 No. of Flips: 1329 time to process: 8 seconds.
uf250-04.cnf fulfilled No. of Restarts: 802 No. of Flips: 2858 time to process: 8 seconds.
uf250-04.cnf fulfilled No. of Restarts: 2624 No. of Flips: 4814 time to process: 12 seconds.
uf250-04.cnf fulfilled No. of Restarts: 18 No. of Flips: 4164 time to process: 0 seconds.
uf250-04.cnf fulfilled No. of Restarts: 522 No. of Flips: 2569 time to process: 14 seconds.
uf250-04.cnf fulfilled No. of Restarts: 453 No. of Flips: 620 time to process: 2 seconds.
uf250-04.cnf fulfilled No. of Restarts: 299 No. of Flips: 1641 time to process: 5 seconds.
uf250-04.cnf fulfilled No. of Restarts: 633 No. of Flips: 4554 time to process: 3 seconds.
uf250-04.cnf fulfilled No. of Restarts: 138 No. of Flips: 3210 time to process: 5 seconds.
uf250-04.cnf fulfilled No. of Restarts: 587 No. of Flips: 3620 time to process: 2 seconds.
uf250-04.cnf fulfilled No. of Restarts: 463 No. of Flips: 2356 time to process: 2 seconds.
uf250-04.cnf fulfilled No. of Restarts: 1821 No. of Flips: 4299 time to process: 7 seconds.
uf250-04.cnf fulfilled No. of Restarts: 561 No. of Flips: 3393 time to process: 6 seconds.
uf250-04.cnf fulfilled No. of Restarts: 2500 No. of Flips: 1492 time to process: 11 seconds.
uf250-04.cnf fulfilled No. of Restarts: 1771 No. of Flips: 2645 time to process: 8 seconds.
uf250-04.cnf fulfilled No. of Restarts: 1208 No. of Flips: 2051 time to process: 7 seconds.
uf250-04.cnf fulfilled No. of Restarts: 34 No. of Flips: 1348 time to process: 0 seconds.
uf250-04.cnf fulfilled No. of Restarts: 178 No. of Flips: 2916 time to process: 5 seconds.
uf250-04.cnf fulfilled No. of Restarts: 2129 No. of Flips: 1032 time to process: 9 seconds.
uf250-04.cnf fulfilled No. of Restarts: 1661 No. of Flips: 3675 time to process: 7 seconds.
uf250-04.cnf fulfilled No. of Restarts: 1540 No. of Flips: 3336 time to process: 7 seconds.
uf250-04.cnf fulfilled No. of Restarts: 1478 No. of Flips: 4831 time to process: 8 seconds.
uf250-04.cnf fulfilled No. of Restarts: 314 No. of Flips: 3923 time to process: 5 seconds.
uf250-04.cnf fulfilled No. of Restarts: 2475 No. of Flips: 4738 time to process: 15 seconds.
uf250-04.cnf fulfilled No. of Restarts: 1045 No. of Flips: 4989 time to process: 4 seconds.
uf250-04.cnf fulfilled No. of Restarts: 115 No. of Flips: 1036 time to process: 7 seconds.
uf250-04.cnf fulfilled No. of Restarts: 618 No. of Flips: 3775 time to process: 7 seconds.
uf250-04.cnf fulfilled No. of Restarts: 784 No. of Flips: 4599 time to process: 3 seconds.
uf250-04.cnf fulfilled No. of Restarts: 614 No. of Flips: 4032 time to process: 4 seconds.
uf250-04.cnf fulfilled No. of Restarts: 12 No. of Flips: 3860 time to process: 2 seconds.
uf250-04.cnf fulfilled No. of Restarts: 329 No. of Flips: 2594 time to process: 2 seconds.
uf250-04.cnf fulfilled No. of Restarts: 428 No. of Flips: 2635 time to process: 10 seconds.
uf250-04.cnf fulfilled No. of Restarts: 2225 No. of Flips: 1731 time to process: 10 seconds.
uf250-04.cnf fulfilled No. of Restarts: 402 No. of Flips: 950 time to process: 2 seconds.
uf250-04.cnf fulfilled No. of Restarts: 948 No. of Flips: 2113 time to process: 6 seconds.
uf250-04.cnf fulfilled No. of Restarts: 960 No. of Flips: 4503 time to process: 7 seconds.
uf250-04.cnf fulfilled No. of Restarts: 963 No. of Flips: 3710 time to process: 5 seconds.
uf250-04.cnf fulfilled No. of Restarts: 405 No. of Flips: 3435 time to process: 4 seconds.
uf250-04.cnf fulfilled No. of Restarts: 15 No. of Flips: 1411 time to process: 1 seconds.
uf250-04.cnf fulfilled No. of Restarts: 891 No. of Flips: 2788 time to process: 4 seconds.
uf250-04.cnf fulfilled No. of Restarts: 31 No. of Flips: 4015 time to process: 10 seconds.
uf250-04.cnf fulfilled No. of Restarts: 1945 No. of Flips: 3808 time to process: 10 seconds.
uf250-04.cnf fulfilled No. of Restarts: 851 No. of Flips: 3570 time to process: 5 seconds.
uf250-04.cnf fulfilled No. of Restarts: 688 No. of Flips: 3069 time to process: 6 seconds.
uf250-04.cnf fulfilled No. of Restarts: 143 No. of Flips: 3258 time to process: 1 seconds.
uf250-04.cnf fulfilled No. of Restarts: 387 No. of Flips: 1823 time to process: 8 seconds.
uf250-04.cnf fulfilled No. of Restarts: 840 No. of Flips: 4933 time to process: 4 seconds.
uf250-04.cnf fulfilled No. of Restarts: 395 No. of Flips: 2193 time to process: 8 seconds.
uf250-04.cnf fulfilled No. of Restarts: 605 No. of Flips: 4421 time to process: 3 seconds.
uf250-04.cnf fulfilled No. of Restarts: 34 No. of Flips: 1540 time to process: 2 seconds.
uf250-04.cnf fulfilled No. of Restarts: 1155 No. of Flips: 3558 time to process: 5 seconds.
uf250-04.cnf fulfilled No. of Restarts: 1529 No. of Flips: 1655 time to process: 10 seconds.
uf250-04.cnf fulfilled No. of Restarts: 37 No. of Flips: 2254 time to process: 1 seconds.
uf250-04.cnf fulfilled No. of Restarts: 1779 No. of Flips: 3121 time to process: 17 seconds.
uf250-04.cnf fulfilled No. of Restarts: 265 No. of Flips: 3394 time to process: 2 seconds.
uf250-04.cnf fulfilled No. of Restarts: 385 No. of Flips: 3490 time to process: 8 seconds.
uf250-04.cnf fulfilled No. of Restarts: 216 No. of Flips: 814 time to process: 4 seconds.
uf250-04.cnf fulfilled No. of Restarts: 1179 No. of Flips: 3857 time to process: 6 seconds.
uf250-04.cnf fulfilled No. of Restarts: 1141 No. of Flips: 2594 time to process: 5 seconds.
uf250-04.cnf fulfilled No. of Restarts: 264 No. of Flips: 2271 time to process: 3 seconds.
uf250-04.cnf fulfilled No. of Restarts: 108 No. of Flips: 3207 time to process: 3 seconds.
uf250-04.cnf fulfilled No. of Restarts: 1121 No. of Flips: 1473 time to process: 13 seconds.
uf250-04.cnf fulfilled No. of Restarts: 577 No. of Flips: 4986 time to process: 2 seconds.
uf250-04.cnf fulfilled No. of Restarts: 2175 No. of Flips: 2354 time to process: 9 seconds.
uf250-04.cnf fulfilled No. of Restarts: 156 No. of Flips: 4307 time to process: 1 seconds.
uf250-04.cnf fulfilled No. of Restarts: 58 No. of Flips: 1910 time to process: 1 seconds.
uf250-04.cnf fulfilled No. of Restarts: 377 No. of Flips: 3899 time to process: 10 seconds.
uf250-04.cnf fulfilled No. of Restarts: 931 No. of Flips: 4758 time to process: 11 seconds.
uf250-04.cnf fulfilled No. of Restarts: 1876 No. of Flips: 4253 time to process: 8 seconds.
uf250-04.cnf fulfilled No. of Restarts: 357 No. of Flips: 3744 time to process: 3 seconds.
uf250-04.cnf fulfilled No. of Restarts: 893 No. of Flips: 3406 time to process: 12 seconds.
uf250-04.cnf fulfilled No. of Restarts: 217 No. of Flips: 1984 time to process: 2 seconds.
uf250-04.cnf fulfilled No. of Restarts: 1776 No. of Flips: 3714 time to process: 13 seconds.
uf250-04.cnf fulfilled No. of Restarts: 183 No. of Flips: 2531 time to process: 2 seconds.
uf250-04.cnf fulfilled No. of Restarts: 1258 No. of Flips: 4496 time to process: 12 seconds.
uf250-04.cnf fulfilled No. of Restarts: 1184 No. of Flips: 2443 time to process: 8 seconds.
uf250-04.cnf fulfilled No. of Restarts: 2315 No. of Flips: 4396 time to process: 9 seconds.
uf250-04.cnf fulfilled No. of Restarts: 2684 No. of Flips: 2020 time to process: 11 seconds.
uf250-04.cnf fulfilled No. of Restarts: 74 No. of Flips: 1382 time to process: 0 seconds.
uf250-04.cnf fulfilled No. of Restarts: 257 No. of Flips: 1556 time to process: 2 seconds.
uf250-04.cnf fulfilled No. of Restarts: 78 No. of Flips: 2053 time to process: 11 seconds.
uf250-04.cnf fulfilled No. of Restarts: 140 No. of Flips: 1426 time to process: 0 seconds.
uf250-04.cnf fulfilled No. of Restarts: 390 No. of Flips: 3480 time to process: 4 seconds.
uf250-04.cnf fulfilled No. of Restarts: 130 No. of Flips: 1407 time to process: 9 seconds.
uf250-04.cnf fulfilled No. of Restarts: 616 No. of Flips: 2499 time to process: 2 seconds.
uf250-04.cnf fulfilled No. of Restarts: 1158 No. of Flips: 3210 time to process: 9 seconds.
uf250-04.cnf fulfilled No. of Restarts: 338 No. of Flips: 1119 time to process: 3 seconds.
uf250-04.cnf fulfilled No. of Restarts: 475 No. of Flips: 2342 time to process: 13 seconds.
uf250-04.cnf fulfilled No. of Restarts: 666 No. of Flips: 4872 time to process: 6 seconds.
uf250-04.cnf fulfilled No. of Restarts: 1451 No. of Flips: 3512 time to process: 8 seconds.
uf250-04.cnf fulfilled No. of Restarts: 291 No. of Flips: 2598 time to process: 7 seconds.
uf250-04.cnf fulfilled No. of Restarts: 1165 No. of Flips: 4494 time to process: 6 seconds.
uf250-04.cnf fulfilled No. of Restarts: 2215 No. of Flips: 3108 time to process: 15 seconds.
uf250-04.cnf fulfilled No. of Restarts: 789 No. of Flips: 2964 time to process: 3 seconds.
uf250-04.cnf fulfilled No. of Restarts: 256 No. of Flips: 2322 time to process: 1 seconds.
uf250-04.cnf fulfilled No. of Restarts: 1246 No. of Flips: 971 time to process: 17 seconds.
uf250-04.cnf fulfilled No. of Restarts: 897 No. of Flips: 1362 time to process: 5 seconds.
uf250-04.cnf fulfilled No. of Restarts: 697 No. of Flips: 3004 time to process: 3 seconds.
uf250-04.cnf fulfilled No. of Restarts: 566 No. of Flips: 3699 time to process: 4 seconds.
uf250-04.cnf fulfilled No. of Restarts: 190 No. of Flips: 1078 time to process: 3 seconds.
uf250-04.cnf fulfilled No. of Restarts: 964 No. of Flips: 4412 time to process: 15 seconds.
uf250-04.cnf fulfilled No. of Restarts: 946 No. of Flips: 1369 time to process: 4 seconds.
uf250-04.cnf fulfilled No. of Restarts: 973 No. of Flips: 1334 time to process: 15 seconds.
uf250-04.cnf fulfilled No. of Restarts: 386 No. of Flips: 3124 time to process: 1 seconds.
uf250-04.cnf fulfilled No. of Restarts: 315 No. of Flips: 3116 time to process: 3 seconds.
uf250-04.cnf fulfilled No. of Restarts: 39 No. of Flips: 4538 time to process: 2 seconds.
uf250-04.cnf fulfilled No. of Restarts: 88 No. of Flips: 2940 time to process: 4 seconds.
uf250-04.cnf fulfilled No. of Restarts: 946 No. of Flips: 3711 time to process: 5 seconds.
uf250-04.cnf , deadline. Restarts: 2750
uf250-04.cnf fulfilled No. of Restarts: 1278 No. of Flips: 4716 time to process: 5 seconds.
uf250-04.cnf fulfilled No. of Restarts: 1020 No. of Flips: 3763 time to process: 4 seconds.
uf250-04.cnf fulfilled No. of Restarts: 705 No. of Flips: 4376 time to process: 4 seconds.
uf250-04.cnf fulfilled No. of Restarts: 223 No. of Flips: 504 time to process: 5 seconds.
uf250-04.cnf , deadline. Restarts: 2750
uf250-04.cnf fulfilled No. of Restarts: 340 No. of Flips: 3799 time to process: 1 seconds.
uf250-04.cnf fulfilled No. of Restarts: 2301 No. of Flips: 4991 time to process: 9 seconds.
uf250-04.cnf , deadline. Restarts: 2750
uf250-04.cnf fulfilled No. of Restarts: 1982 No. of Flips: 4506 time to process: 8 seconds.
uf250-04.cnf fulfilled No. of Restarts: 2659 No. of Flips: 1923 time to process: 11 seconds.
uf250-04.cnf fulfilled No. of Restarts: 828 No. of Flips: 2474 time to process: 4 seconds.
uf250-04.cnf fulfilled No. of Restarts: 1003 No. of Flips: 864 time to process: 11 seconds.
uf250-04.cnf fulfilled No. of Restarts: 1028 No. of Flips: 3157 time to process: 4 seconds.
uf250-04.cnf fulfilled No. of Restarts: 1728 No. of Flips: 4484 time to process: 7 seconds.
uf250-04.cnf fulfilled No. of Restarts: 481 No. of Flips: 621 time to process: 13 seconds.
uf250-04.cnf fulfilled No. of Restarts: 603 No. of Flips: 4575 time to process: 3 seconds.
uf250-04.cnf fulfilled No. of Restarts: 98 No. of Flips: 1383 time to process: 0 seconds.
uf250-04.cnf fulfilled No. of Restarts: 154 No. of Flips: 2615 time to process: 0 seconds.
uf250-04.cnf fulfilled No. of Restarts: 432 No. of Flips: 1783 time to process: 9 seconds.
uf250-04.cnf fulfilled No. of Restarts: 679 No. of Flips: 3364 time to process: 5 seconds.
uf250-04.cnf fulfilled No. of Restarts: 30 No. of Flips: 2309 time to process: 1 seconds.
uf250-04.cnf fulfilled No. of Restarts: 2514 No. of Flips: 1196 time to process: 11 seconds.
uf250-04.cnf fulfilled No. of Restarts: 710 No. of Flips: 3332 time to process: 3 seconds.
uf250-04.cnf fulfilled No. of Restarts: 897 No. of Flips: 3638 time to process: 6 seconds.
uf250-04.cnf fulfilled No. of Restarts: 27 No. of Flips: 3817 time to process: 1 seconds.
uf250-04.cnf fulfilled No. of Restarts: 632 No. of Flips: 2475 time to process: 2 seconds.
uf250-04.cnf fulfilled No. of Restarts: 1432 No. of Flips: 4149 time to process: 7 seconds.
uf250-04.cnf fulfilled No. of Restarts: 999 No. of Flips: 4982 time to process: 4 seconds.
uf250-04.cnf fulfilled No. of Restarts: 1242 No. of Flips: 3164 time to process: 8 seconds.
uf250-04.cnf fulfilled No. of Restarts: 460 No. of Flips: 4477 time to process: 4 seconds.
uf250-04.cnf fulfilled No. of Restarts: 288 No. of Flips: 1780 time to process: 12 seconds.
uf250-04.cnf fulfilled No. of Restarts: 316 No. of Flips: 1813 time to process: 5 seconds.
uf250-04.cnf fulfilled No. of Restarts: 948 No. of Flips: 4335 time to process: 4 seconds.
uf250-04.cnf fulfilled No. of Restarts: 78 No. of Flips: 4186 time to process: 2 seconds.
uf250-04.cnf fulfilled No. of Restarts: 298 No. of Flips: 4244 time to process: 6 seconds.
uf250-04.cnf fulfilled No. of Restarts: 494 No. of Flips: 3673 time to process: 4 seconds.
uf250-04.cnf fulfilled No. of Restarts: 2304 No. of Flips: 3030 time to process: 15 seconds.
uf250-04.cnf fulfilled No. of Restarts: 1849 No. of Flips: 1047 time to process: 8 seconds.
uf250-04.cnf fulfilled No. of Restarts: 575 No. of Flips: 4667 time to process: 6 seconds.
uf250-04.cnf fulfilled No. of Restarts: 705 No. of Flips: 2402 time to process: 7 seconds.
uf250-04.cnf fulfilled No. of Restarts: 821 No. of Flips: 2513 time to process: 14 seconds.
uf250-04.cnf fulfilled No. of Restarts: 396 No. of Flips: 3778 time to process: 1 seconds.
uf250-04.cnf fulfilled No. of Restarts: 1915 No. of Flips: 3929 time to process: 10 seconds.
uf250-04.cnf fulfilled No. of Restarts: 523 No. of Flips: 2997 time to process: 3 seconds.
uf250-04.cnf fulfilled No. of Restarts: 424 No. of Flips: 2563 time to process: 2 seconds.
uf250-04.cnf fulfilled No. of Restarts: 156 No. of Flips: 4556 time to process: 2 seconds.
uf250-04.cnf fulfilled No. of Restarts: 491 No. of Flips: 1859 time to process: 4 seconds.
uf250-04.cnf fulfilled No. of Restarts: 879 No. of Flips: 1969 time to process: 4 seconds.
uf250-04.cnf fulfilled No. of Restarts: 1133 No. of Flips: 707 time to process: 9 seconds.
uf250-04.cnf fulfilled No. of Restarts: 672 No. of Flips: 4494 time to process: 4 seconds.
uf250-04.cnf fulfilled No. of Restarts: 436 No. of Flips: 2987 time to process: 5 seconds.
uf250-04.cnf fulfilled No. of Restarts: 550 No. of Flips: 4673 time to process: 11 seconds.
uf250-04.cnf fulfilled No. of Restarts: 696 No. of Flips: 3537 time to process: 6 seconds.
uf250-04.cnf fulfilled No. of Restarts: 945 No. of Flips: 1421 time to process: 10 seconds.
uf250-04.cnf fulfilled No. of Restarts: 178 No. of Flips: 2184 time to process: 0 seconds.
uf250-04.cnf fulfilled No. of Restarts: 446 No. of Flips: 3005 time to process: 5 seconds.
uf250-04.cnf fulfilled No. of Restarts: 71 No. of Flips: 2852 time to process: 10 seconds.
uf250-04.cnf fulfilled No. of Restarts: 554 No. of Flips: 2271 time to process: 4 seconds.
uf250-04.cnf fulfilled No. of Restarts: 1317 No. of Flips: 4141 time to process: 5 seconds.
uf250-04.cnf fulfilled No. of Restarts: 128 No. of Flips: 1777 time to process: 8 seconds.
uf250-04.cnf fulfilled No. of Restarts: 1641 No. of Flips: 4988 time to process: 6 seconds.
uf250-04.cnf fulfilled No. of Restarts: 2126 No. of Flips: 3912 time to process: 10 seconds.
uf250-04.cnf fulfilled No. of Restarts: 1224 No. of Flips: 2614 time to process: 7 seconds.
uf250-04.cnf fulfilled No. of Restarts: 1244 No. of Flips: 1400 time to process: 6 seconds.
uf250-04.cnf fulfilled No. of Restarts: 2230 No. of Flips: 612 time to process: 14 seconds.
uf250-04.cnf fulfilled No. of Restarts: 519 No. of Flips: 3098 time to process: 4 seconds.
uf250-04.cnf fulfilled No. of Restarts: 1083 No. of Flips: 981 time to process: 4 seconds.
uf250-04.cnf fulfilled No. of Restarts: 128 No. of Flips: 4923 time to process: 2 seconds.
uf250-04.cnf fulfilled No. of Restarts: 480 No. of Flips: 4918 time to process: 2 seconds.
uf250-04.cnf fulfilled No. of Restarts: 77 No. of Flips: 2657 time to process: 9 seconds.
uf250-04.cnf fulfilled No. of Restarts: 98 No. of Flips: 2636 time to process: 2 seconds.
uf250-04.cnf fulfilled No. of Restarts: 583 No. of Flips: 1303 time to process: 6 seconds.
uf250-04.cnf fulfilled No. of Restarts: 1495 No. of Flips: 4901 time to process: 6 seconds.
uf250-04.cnf fulfilled No. of Restarts: 767 No. of Flips: 4354 time to process: 8 seconds.
uf250-04.cnf fulfilled No. of Restarts: 1026 No. of Flips: 1599 time to process: 4 seconds.
uf250-04.cnf fulfilled No. of Restarts: 1365 No. of Flips: 4218 time to process: 7 seconds.
uf250-04.cnf fulfilled No. of Restarts: 1154 No. of Flips: 2265 time to process: 10 seconds.
uf250-04.cnf fulfilled No. of Restarts: 1450 No. of Flips: 1715 time to process: 8 seconds.
uf250-04.cnf fulfilled No. of Restarts: 2132 No. of Flips: 4479 time to process: 11 seconds.
uf250-04.cnf fulfilled No. of Restarts: 152 No. of Flips: 4652 time to process: 1 seconds.
uf250-04.cnf fulfilled No. of Restarts: 1681 No. of Flips: 1713 time to process: 8 seconds.
uf250-04.cnf fulfilled No. of Restarts: 623 No. of Flips: 3227 time to process: 3 seconds.
uf250-04.cnf fulfilled No. of Restarts: 2174 No. of Flips: 3678 time to process: 17 seconds.
uf250-04.cnf fulfilled No. of Restarts: 401 No. of Flips: 4008 time to process: 1 seconds.
uf250-04.cnf fulfilled No. of Restarts: 284 No. of Flips: 1828 time to process: 10 seconds.
uf250-04.cnf fulfilled No. of Restarts: 484 No. of Flips: 2695 time to process: 2 seconds.
uf250-04.cnf fulfilled No. of Restarts: 209 No. of Flips: 3140 time to process: 3 seconds.
uf250-04.cnf fulfilled No. of Restarts: 227 No. of Flips: 3251 time to process: 9 seconds.
uf250-04.cnf fulfilled No. of Restarts: 80 No. of Flips: 2874 time to process: 1 seconds.
uf250-04.cnf fulfilled No. of Restarts: 406 No. of Flips: 1447 time to process: 10 seconds.
uf250-04.cnf fulfilled No. of Restarts: 678 No. of Flips: 2453 time to process: 8 seconds.
uf250-04.cnf fulfilled No. of Restarts: 618 No. of Flips: 3752 time to process: 5 seconds.
uf250-04.cnf fulfilled No. of Restarts: 27 No. of Flips: 1231 time to process: 1 seconds.
uf250-04.cnf fulfilled No. of Restarts: 1166 No. of Flips: 4580 time to process: 5 seconds.
uf250-04.cnf fulfilled No. of Restarts: 621 No. of Flips: 3056 time to process: 6 seconds.
uf250-04.cnf fulfilled No. of Restarts: 1062 No. of Flips: 4067 time to process: 7 seconds.
uf250-04.cnf fulfilled No. of Restarts: 134 No. of Flips: 2672 time to process: 2 seconds.
uf250-04.cnf fulfilled No. of Restarts: 742 No. of Flips: 3019 time to process: 4 seconds.
uf250-04.cnf fulfilled No. of Restarts: 678 No. of Flips: 4468 time to process: 4 seconds.
uf250-04.cnf fulfilled No. of Restarts: 99 No. of Flips: 4461 time to process: 3 seconds.
uf250-04.cnf fulfilled No. of Restarts: 1294 No. of Flips: 4847 time to process: 6 seconds.
uf250-04.cnf fulfilled No. of Restarts: 2002 No. of Flips: 3833 time to process: 13 seconds.
uf250-04.cnf fulfilled No. of Restarts: 1223 No. of Flips: 2903 time to process: 5 seconds.
uf250-04.cnf fulfilled No. of Restarts: 102 No. of Flips: 2488 time to process: 5 seconds.
uf250-04.cnf fulfilled No. of Restarts: 1885 No. of Flips: 3758 time to process: 8 seconds.
uf250-04.cnf fulfilled No. of Restarts: 315 No. of Flips: 4588 time to process: 4 seconds.
uf250-04.cnf fulfilled No. of Restarts: 610 No. of Flips: 4872 time to process: 4 seconds.
uf250-04.cnf fulfilled No. of Restarts: 329 No. of Flips: 3908 time to process: 4 seconds.
uf250-04.cnf fulfilled No. of Restarts: 52 No. of Flips: 1332 time to process: 7 seconds.
uf250-04.cnf fulfilled No. of Restarts: 424 No. of Flips: 2792 time to process: 3 seconds.
uf250-04.cnf fulfilled No. of Restarts: 1440 No. of Flips: 4622 time to process: 9 seconds.
uf250-04.cnf fulfilled No. of Restarts: 379 No. of Flips: 4064 time to process: 4 seconds.
uf250-04.cnf fulfilled No. of Restarts: 545 No. of Flips: 2628 time to process: 3 seconds.
uf250-04.cnf fulfilled No. of Restarts: 1339 No. of Flips: 3516 time to process: 7 seconds.
uf250-04.cnf fulfilled No. of Restarts: 2193 No. of Flips: 3089 time to process: 18 seconds.
uf250-04.cnf fulfilled No. of Restarts: 96 No. of Flips: 3573 time to process: 0 seconds.
uf250-04.cnf fulfilled No. of Restarts: 32 No. of Flips: 1789 time to process: 11 seconds.
uf250-04.cnf fulfilled No. of Restarts: 310 No. of Flips: 2722 time to process: 1 seconds.
uf250-04.cnf fulfilled No. of Restarts: 494 No. of Flips: 4511 time to process: 7 seconds.
uf250-04.cnf , deadline. Restarts: 2750
uf250-04.cnf fulfilled No. of Restarts: 2269 No. of Flips: 4310 time to process: 9 seconds.
uf250-04.cnf fulfilled No. of Restarts: 278 No. of Flips: 3237 time to process: 1 seconds.
uf250-04.cnf fulfilled No. of Restarts: 149 No. of Flips: 1315 time to process: 0 seconds.
uf250-04.cnf fulfilled No. of Restarts: 264 No. of Flips: 4107 time to process: 1 seconds.
uf250-04.cnf fulfilled No. of Restarts: 226 No. of Flips: 4178 time to process: 10 seconds.
uf250-04.cnf fulfilled No. of Restarts: 841 No. of Flips: 3986 time to process: 8 seconds.
uf250-04.cnf fulfilled No. of Restarts: 681 No. of Flips: 3898 time to process: 3 seconds.
uf250-04.cnf fulfilled No. of Restarts: 1095 No. of Flips: 1451 time to process: 7 seconds.
uf250-04.cnf fulfilled No. of Restarts: 444 No. of Flips: 4034 time to process: 3 seconds.
uf250-04.cnf fulfilled No. of Restarts: 1766 No. of Flips: 4405 time to process: 15 seconds.
uf250-04.cnf fulfilled No. of Restarts: 1105 No. of Flips: 3749 time to process: 4 seconds.
uf250-04.cnf fulfilled No. of Restarts: 463 No. of Flips: 4235 time to process: 4 seconds.
uf250-04.cnf fulfilled No. of Restarts: 1149 No. of Flips: 3254 time to process: 6 seconds.
uf250-04.cnf fulfilled No. of Restarts: 399 No. of Flips: 3484 time to process: 2 seconds.
uf250-04.cnf fulfilled No. of Restarts: 614 No. of Flips: 4123 time to process: 5 seconds.
uf250-04.cnf fulfilled No. of Restarts: 718 No. of Flips: 2506 time to process: 12 seconds.
uf250-04.cnf fulfilled No. of Restarts: 293 No. of Flips: 1395 time to process: 1 seconds.
uf250-04.cnf fulfilled No. of Restarts: 82 No. of Flips: 3401 time to process: 4 seconds.
uf250-04.cnf , deadline. Restarts: 2750
uf250-04.cnf fulfilled No. of Restarts: 756 No. of Flips: 838 time to process: 3 seconds.
uf250-04.cnf fulfilled No. of Restarts: 913 No. of Flips: 2654 time to process: 4 seconds.
uf250-04.cnf fulfilled No. of Restarts: 1040 No. of Flips: 1665 time to process: 8 seconds.
uf250-04.cnf fulfilled No. of Restarts: 425 No. of Flips: 1083 time to process: 1 seconds.
uf250-04.cnf fulfilled No. of Restarts: 157 No. of Flips: 4309 time to process: 0 seconds.
uf250-04.cnf fulfilled No. of Restarts: 241 No. of Flips: 4332 time to process: 12 seconds.
uf250-04.cnf fulfilled No. of Restarts: 320 No. of Flips: 2856 time to process: 2 seconds.
uf250-04.cnf fulfilled No. of Restarts: 891 No. of Flips: 4642 time to process: 10 seconds.
uf250-04.cnf fulfilled No. of Restarts: 527 No. of Flips: 2509 time to process: 3 seconds.
uf250-04.cnf fulfilled No. of Restarts: 938 No. of Flips: 1395 time to process: 6 seconds.
uf250-04.cnf fulfilled No. of Restarts: 1149 No. of Flips: 4487 time to process: 8 seconds.
uf250-04.cnf fulfilled No. of Restarts: 13 No. of Flips: 4270 time to process: 0 seconds.
uf250-04.cnf fulfilled No. of Restarts: 1420 No. of Flips: 4577 time to process: 12 seconds.
uf250-04.cnf fulfilled No. of Restarts: 298 No. of Flips: 4064 time to process: 1 seconds.
uf250-04.cnf fulfilled No. of Restarts: 142 No. of Flips: 2644 time to process: 3 seconds.
uf250-04.cnf fulfilled No. of Restarts: 829 No. of Flips: 4796 time to process: 8 seconds.
uf250-04.cnf fulfilled No. of Restarts: 1453 No. of Flips: 2299 time to process: 10 seconds.
uf250-04.cnf fulfilled No. of Restarts: 238 No. of Flips: 4699 time to process: 2 seconds.
uf250-04.cnf fulfilled No. of Restarts: 1595 No. of Flips: 3414 time to process: 8 seconds.
uf250-04.cnf fulfilled No. of Restarts: 267 No. of Flips: 1515 time to process: 6 seconds.
uf250-04.cnf fulfilled No. of Restarts: 2258 No. of Flips: 808 time to process: 14 seconds.
uf250-04.cnf fulfilled No. of Restarts: 1926 No. of Flips: 4974 time to process: 8 seconds.
uf250-04.cnf fulfilled No. of Restarts: 213 No. of Flips: 3799 time to process: 0 seconds.
uf250-04.cnf fulfilled No. of Restarts: 265 No. of Flips: 3358 time to process: 4 seconds.
uf250-04.cnf fulfilled No. of Restarts: 98 No. of Flips: 2464 time to process: 1 seconds.
uf250-04.cnf , deadline. Restarts: 2750
uf250-04.cnf fulfilled No. of Restarts: 127 No. of Flips: 3878 time to process: 0 seconds.
uf250-04.cnf fulfilled No. of Restarts: 324 No. of Flips: 927 time to process: 12 seconds.
uf250-04.cnf fulfilled No. of Restarts: 933 No. of Flips: 4237 time to process: 4 seconds.
uf250-04.cnf fulfilled No. of Restarts: 216 No. of Flips: 2149 time to process: 3 seconds.
uf250-04.cnf fulfilled No. of Restarts: 934 No. of Flips: 1216 time to process: 7 seconds.
uf250-04.cnf fulfilled No. of Restarts: 314 No. of Flips: 2707 time to process: 4 seconds.
uf250-04.cnf fulfilled No. of Restarts: 1357 No. of Flips: 2153 time to process: 6 seconds.
uf250-04.cnf fulfilled No. of Restarts: 1200 No. of Flips: 3590 time to process: 16 seconds.
uf250-04.cnf fulfilled No. of Restarts: 394 No. of Flips: 3591 time to process: 1 seconds.
uf250-04.cnf fulfilled No. of Restarts: 267 No. of Flips: 1577 time to process: 1 seconds.
uf250-04.cnf fulfilled No. of Restarts: 1100 No. of Flips: 1861 time to process: 9 seconds.
uf250-04.cnf fulfilled No. of Restarts: 993 No. of Flips: 2476 time to process: 15 seconds.
uf250-04.cnf fulfilled No. of Restarts: 2474 No. of Flips: 4243 time to process: 17 seconds.
uf250-04.cnf fulfilled No. of Restarts: 386 No. of Flips: 3182 time to process: 1 seconds.
uf250-04.cnf fulfilled No. of Restarts: 2692 No. of Flips: 2790 time to process: 17 seconds.
uf250-04.cnf fulfilled No. of Restarts: 395 No. of Flips: 3886 time to process: 6 seconds.
uf250-04.cnf fulfilled No. of Restarts: 1142 No. of Flips: 3581 time to process: 4 seconds.
uf250-04.cnf fulfilled No. of Restarts: 780 No. of Flips: 2751 time to process: 4 seconds.
uf250-04.cnf fulfilled No. of Restarts: 89 No. of Flips: 3834 time to process: 2 seconds.
uf250-04.cnf fulfilled No. of Restarts: 570 No. of Flips: 4266 time to process: 5 seconds.
uf250-04.cnf , deadline. Restarts: 2750
uf250-04.cnf fulfilled No. of Restarts: 141 No. of Flips: 4697 time to process: 0 seconds.
uf250-04.cnf fulfilled No. of Restarts: 1167 No. of Flips: 4975 time to process: 5 seconds.
uf250-04.cnf , deadline. Restarts: 2750
uf250-04.cnf fulfilled No. of Restarts: 1291 No. of Flips: 2259 time to process: 5 seconds.
uf250-04.cnf fulfilled No. of Restarts: 1992 No. of Flips: 1205 time to process: 14 seconds.
uf250-04.cnf fulfilled No. of Restarts: 704 No. of Flips: 2254 time to process: 3 seconds.
uf250-04.cnf fulfilled No. of Restarts: 35 No. of Flips: 4333 time to process: 0 seconds.
uf250-04.cnf fulfilled No. of Restarts: 11 No. of Flips: 4144 time to process: 12 seconds.
uf250-04.cnf fulfilled No. of Restarts: 142 No. of Flips: 2509 time to process: 12 seconds.
uf250-04.cnf fulfilled No. of Restarts: 174 No. of Flips: 3035 time to process: 6 seconds.
uf250-04.cnf fulfilled No. of Restarts: 2503 No. of Flips: 2701 time to process: 10 seconds.
uf250-04.cnf fulfilled No. of Restarts: 557 No. of Flips: 1815 time to process: 3 seconds.
uf250-04.cnf fulfilled No. of Restarts: 77 No. of Flips: 3757 time to process: 7 seconds.
uf250-04.cnf fulfilled No. of Restarts: 1460 No. of Flips: 3324 time to process: 7 seconds.
uf250-04.cnf fulfilled No. of Restarts: 58 No. of Flips: 3454 time to process: 3 seconds.
uf250-04.cnf fulfilled No. of Restarts: 331 No. of Flips: 3694 time to process: 10 seconds.
uf250-04.cnf fulfilled No. of Restarts: 526 No. of Flips: 2685 time to process: 2 seconds.
uf250-04.cnf fulfilled No. of Restarts: 78 No. of Flips: 1737 time to process: 12 seconds.
uf250-04.cnf fulfilled No. of Restarts: 7 No. of Flips: 2840 time to process: 2 seconds.
uf250-04.cnf fulfilled No. of Restarts: 111 No. of Flips: 1955 time to process: 2 seconds.
uf250-04.cnf fulfilled No. of Restarts: 2271 No. of Flips: 2440 time to process: 18 seconds.
uf250-04.cnf fulfilled No. of Restarts: 864 No. of Flips: 1438 time to process: 3 seconds.
uf250-04.cnf fulfilled No. of Restarts: 228 No. of Flips: 4638 time to process: 1 seconds.
uf250-04.cnf fulfilled No. of Restarts: 764 No. of Flips: 2683 time to process: 10 seconds.
uf250-04.cnf fulfilled No. of Restarts: 847 No. of Flips: 4350 time to process: 5 seconds.
uf250-04.cnf fulfilled No. of Restarts: 254 No. of Flips: 2773 time to process: 4 seconds.
uf250-04.cnf fulfilled No. of Restarts: 2228 No. of Flips: 3603 time to process: 11 seconds.
uf250-04.cnf fulfilled No. of Restarts: 280 No. of Flips: 1345 time to process: 8 seconds.
uf250-04.cnf fulfilled No. of Restarts: 946 No. of Flips: 1921 time to process: 4 seconds.
uf250-04.cnf fulfilled No. of Restarts: 404 No. of Flips: 1824 time to process: 10 seconds.
uf250-04.cnf fulfilled No. of Restarts: 119 No. of Flips: 4356 time to process: 1 seconds.
uf250-04.cnf fulfilled No. of Restarts: 622 No. of Flips: 2327 time to process: 5 seconds.
uf250-04.cnf fulfilled No. of Restarts: 244 No. of Flips: 4058 time to process: 2 seconds.
uf250-04.cnf fulfilled No. of Restarts: 611 No. of Flips: 4266 time to process: 6 seconds.
uf250-04.cnf , deadline. Restarts: 2750
uf250-04.cnf fulfilled No. of Restarts: 492 No. of Flips: 3319 time to process: 2 seconds.
uf250-04.cnf fulfilled No. of Restarts: 535 No. of Flips: 2609 time to process: 2 seconds.
uf250-04.cnf fulfilled No. of Restarts: 542 No. of Flips: 1612 time to process: 2 seconds.
uf250-04.cnf fulfilled No. of Restarts: 70 No. of Flips: 2106 time to process: 5 seconds.
uf250-04.cnf fulfilled No. of Restarts: 1473 No. of Flips: 3345 time to process: 6 seconds.
uf250-04.cnf , deadline. Restarts: 2750
uf250-04.cnf fulfilled No. of Restarts: 459 No. of Flips: 3170 time to process: 2 seconds.
uf250-04.cnf fulfilled No. of Restarts: 83 No. of Flips: 781 time to process: 3 seconds.
uf250-04.cnf fulfilled No. of Restarts: 1401 No. of Flips: 1454 time to process: 12 seconds.
uf250-04.cnf fulfilled No. of Restarts: 2224 No. of Flips: 4686 time to process: 9 seconds.
uf250-04.cnf fulfilled No. of Restarts: 502 No. of Flips: 4488 time to process: 4 seconds.
uf250-04.cnf fulfilled No. of Restarts: 885 No. of Flips: 1853 time to process: 3 seconds.
uf250-04.cnf fulfilled No. of Restarts: 1180 No. of Flips: 3857 time to process: 8 seconds.
uf250-04.cnf fulfilled No. of Restarts: 1077 No. of Flips: 1230 time to process: 4 seconds.
uf250-04.cnf fulfilled No. of Restarts: 727 No. of Flips: 3815 time to process: 12 seconds.
uf250-04.cnf fulfilled No. of Restarts: 1078 No. of Flips: 3549 time to process: 4 seconds.
uf250-04.cnf fulfilled No. of Restarts: 575 No. of Flips: 3918 time to process: 9 seconds.
uf250-04.cnf fulfilled No. of Restarts: 1852 No. of Flips: 3318 time to process: 9 seconds.
uf250-04.cnf fulfilled No. of Restarts: 1918 No. of Flips: 4226 time to process: 8 seconds.
uf250-04.cnf fulfilled No. of Restarts: 919 No. of Flips: 4882 time to process: 6 seconds.
uf250-04.cnf fulfilled No. of Restarts: 1216 No. of Flips: 1476 time to process: 5 seconds.
uf250-04.cnf fulfilled No. of Restarts: 973 No. of Flips: 4231 time to process: 4 seconds.
uf250-04.cnf fulfilled No. of Restarts: 7 No. of Flips: 1810 time to process: 8 seconds.
uf250-04.cnf fulfilled No. of Restarts: 1566 No. of Flips: 3272 time to process: 13 seconds.
uf250-04.cnf fulfilled No. of Restarts: 698 No. of Flips: 2248 time to process: 3 seconds.
uf250-04.cnf fulfilled No. of Restarts: 804 No. of Flips: 2868 time to process: 7 seconds.
uf250-04.cnf fulfilled No. of Restarts: 1542 No. of Flips: 1801 time to process: 8 seconds.
uf250-04.cnf fulfilled No. of Restarts: 398 No. of Flips: 3715 time to process: 5 seconds.
uf250-04.cnf fulfilled No. of Restarts: 805 No. of Flips: 3874 time to process: 11 seconds.
uf250-04.cnf fulfilled No. of Restarts: 331 No. of Flips: 1687 time to process: 1 seconds.
uf250-04.cnf fulfilled No. of Restarts: 777 No. of Flips: 3323 time to process: 7 seconds.
uf250-04.cnf fulfilled No. of Restarts: 1650 No. of Flips: 3637 time to process: 7 seconds.
uf250-04.cnf , deadline. Restarts: 2750
uf250-04.cnf fulfilled No. of Restarts: 141 No. of Flips: 1463 time to process: 0 seconds.
uf250-04.cnf fulfilled No. of Restarts: 1702 No. of Flips: 3972 time to process: 15 seconds.
uf250-04.cnf fulfilled No. of Restarts: 1619 No. of Flips: 4561 time to process: 7 seconds.
uf250-04.cnf fulfilled No. of Restarts: 672 No. of Flips: 4890 time to process: 7 seconds.
uf250-04.cnf fulfilled No. of Restarts: 1416 No. of Flips: 2631 time to process: 10 seconds.
uf250-04.cnf fulfilled No. of Restarts: 346 No. of Flips: 3949 time to process: 2 seconds.
uf250-04.cnf fulfilled No. of Restarts: 2448 No. of Flips: 4477 time to process: 19 seconds.
uf250-04.cnf fulfilled No. of Restarts: 2685 No. of Flips: 560 time to process: 11 seconds.
uf250-04.cnf fulfilled No. of Restarts: 93 No. of Flips: 3446 time to process: 0 seconds.
uf250-04.cnf fulfilled No. of Restarts: 1004 No. of Flips: 4544 time to process: 6 seconds.
uf250-04.cnf fulfilled No. of Restarts: 314 No. of Flips: 3352 time to process: 9 seconds.
uf250-04.cnf fulfilled No. of Restarts: 668 No. of Flips: 3575 time to process: 4 seconds.
uf250-04.cnf fulfilled No. of Restarts: 2044 No. of Flips: 3824 time to process: 8 seconds.
uf250-04.cnf fulfilled No. of Restarts: 338 No. of Flips: 3494 time to process: 3 seconds.
uf250-04.cnf fulfilled No. of Restarts: 2581 No. of Flips: 3558 time to process: 20 seconds.
uf250-04.cnf fulfilled No. of Restarts: 44 No. of Flips: 4715 time to process: 0 seconds.
uf250-04.cnf fulfilled No. of Restarts: 924 No. of Flips: 1329 time to process: 6 seconds.
uf250-04.cnf fulfilled No. of Restarts: 37 No. of Flips: 2416 time to process: 5 seconds.
uf250-04.cnf fulfilled No. of Restarts: 728 No. of Flips: 2316 time to process: 4 seconds.
uf250-04.cnf fulfilled No. of Restarts: 246 No. of Flips: 2963 time to process: 13 seconds.
uf250-04.cnf fulfilled No. of Restarts: 839 No. of Flips: 2031 time to process: 9 seconds.
uf250-04.cnf fulfilled No. of Restarts: 572 No. of Flips: 4745 time to process: 3 seconds.
uf250-04.cnf fulfilled No. of Restarts: 195 No. of Flips: 3459 time to process: 2 seconds.
uf250-04.cnf fulfilled No. of Restarts: 1923 No. of Flips: 2090 time to process: 12 seconds.
uf250-04.cnf fulfilled No. of Restarts: 1036 No. of Flips: 5000 time to process: 6 seconds.
uf250-04.cnf fulfilled No. of Restarts: 1767 No. of Flips: 3927 time to process: 7 seconds.
uf250-04.cnf fulfilled No. of Restarts: 595 No. of Flips: 2370 time to process: 5 seconds.
uf250-04.cnf fulfilled No. of Restarts: 1079 No. of Flips: 2581 time to process: 8 seconds.
uf250-04.cnf , deadline. Restarts: 2750
uf250-04.cnf fulfilled No. of Restarts: 428 No. of Flips: 4497 time to process: 1 seconds.
uf250-04.cnf fulfilled No. of Restarts: 225 No. of Flips: 2642 time to process: 1 seconds.
uf250-04.cnf fulfilled No. of Restarts: 191 No. of Flips: 3287 time to process: 9 seconds.
uf250-04.cnf fulfilled No. of Restarts: 285 No. of Flips: 1573 time to process: 6 seconds.
uf250-04.cnf fulfilled No. of Restarts: 557 No. of Flips: 2148 time to process: 10 seconds.
uf250-04.cnf fulfilled No. of Restarts: 342 No. of Flips: 1480 time to process: 9 seconds.
uf250-04.cnf fulfilled No. of Restarts: 585 No. of Flips: 2167 time to process: 3 seconds.
uf250-04.cnf fulfilled No. of Restarts: 304 No. of Flips: 3676 time to process: 7 seconds.
uf250-04.cnf fulfilled No. of Restarts: 267 No. of Flips: 3773 time to process: 1 seconds.
uf250-04.cnf fulfilled No. of Restarts: 1310 No. of Flips: 2570 time to process: 9 seconds.
uf250-04.cnf fulfilled No. of Restarts: 752 No. of Flips: 3502 time to process: 3 seconds.
uf250-04.cnf fulfilled No. of Restarts: 965 No. of Flips: 3525 time to process: 11 seconds.
uf250-04.cnf fulfilled No. of Restarts: 1461 No. of Flips: 4440 time to process: 10 seconds.
uf250-04.cnf fulfilled No. of Restarts: 231 No. of Flips: 1681 time to process: 1 seconds.
uf250-04.cnf fulfilled No. of Restarts: 768 No. of Flips: 3204 time to process: 4 seconds.
uf250-04.cnf fulfilled No. of Restarts: 1207 No. of Flips: 4035 time to process: 9 seconds.
uf250-04.cnf fulfilled No. of Restarts: 489 No. of Flips: 1931 time to process: 3 seconds.
uf250-04.cnf fulfilled No. of Restarts: 1244 No. of Flips: 4588 time to process: 9 seconds.
uf250-04.cnf fulfilled No. of Restarts: 771 No. of Flips: 2070 time to process: 3 seconds.
uf250-04.cnf fulfilled No. of Restarts: 1564 No. of Flips: 2285 time to process: 7 seconds.
uf250-04.cnf fulfilled No. of Restarts: 236 No. of Flips: 2031 time to process: 4 seconds.
uf250-04.cnf fulfilled No. of Restarts: 46 No. of Flips: 2805 time to process: 2 seconds.
uf250-04.cnf fulfilled No. of Restarts: 342 No. of Flips: 3852 time to process: 11 seconds.
uf250-04.cnf fulfilled No. of Restarts: 323 No. of Flips: 3941 time to process: 2 seconds.
uf250-04.cnf fulfilled No. of Restarts: 346 No. of Flips: 4970 time to process: 4 seconds.
uf250-04.cnf fulfilled No. of Restarts: 772 No. of Flips: 4832 time to process: 5 seconds.
uf250-04.cnf fulfilled No. of Restarts: 1726 No. of Flips: 2089 time to process: 9 seconds.
uf250-04.cnf fulfilled No. of Restarts: 1935 No. of Flips: 1819 time to process: 10 seconds.
uf250-04.cnf fulfilled No. of Restarts: 220 No. of Flips: 3023 time to process: 0 seconds.
uf250-04.cnf fulfilled No. of Restarts: 2101 No. of Flips: 4619 time to process: 14 seconds.
uf250-04.cnf fulfilled No. of Restarts: 1248 No. of Flips: 4642 time to process: 5 seconds.
uf250-04.cnf fulfilled No. of Restarts: 85 No. of Flips: 1750 time to process: 0 seconds.
uf250-04.cnf fulfilled No. of Restarts: 925 No. of Flips: 2007 time to process: 12 seconds.
uf250-04.cnf fulfilled No. of Restarts: 1278 No. of Flips: 4458 time to process: 5 seconds.
uf250-04.cnf fulfilled No. of Restarts: 232 No. of Flips: 4708 time to process: 12 seconds.
uf250-04.cnf fulfilled No. of Restarts: 1964 No. of Flips: 1637 time to process: 8 seconds.
uf250-04.cnf fulfilled No. of Restarts: 2437 No. of Flips: 1655 time to process: 17 seconds.
uf250-04.cnf fulfilled No. of Restarts: 1134 No. of Flips: 4831 time to process: 4 seconds.
uf250-04.cnf , deadline. Restarts: 2750
uf250-04.cnf fulfilled No. of Restarts: 736 No. of Flips: 1141 time to process: 3 seconds.
uf250-04.cnf fulfilled No. of Restarts: 2051 No. of Flips: 4931 time to process: 8 seconds.
uf250-04.cnf fulfilled No. of Restarts: 346 No. of Flips: 4919 time to process: 5 seconds.
uf250-04.cnf fulfilled No. of Restarts: 995 No. of Flips: 1182 time to process: 4 seconds.
uf250-04.cnf fulfilled No. of Restarts: 2626 No. of Flips: 2893 time to process: 15 seconds.
uf250-04.cnf fulfilled No. of Restarts: 567 No. of Flips: 3905 time to process: 6 seconds.
uf250-04.cnf fulfilled No. of Restarts: 1307 No. of Flips: 4612 time to process: 11 seconds.
uf250-04.cnf fulfilled No. of Restarts: 1107 No. of Flips: 1952 time to process: 5 seconds.
uf250-04.cnf fulfilled No. of Restarts: 1101 No. of Flips: 4505 time to process: 9 seconds.
uf250-04.cnf fulfilled No. of Restarts: 258 No. of Flips: 2491 time to process: 3 seconds.
uf250-04.cnf fulfilled No. of Restarts: 2092 No. of Flips: 1205 time to process: 13 seconds.
uf250-04.cnf , deadline. Restarts: 2750
uf250-04.cnf fulfilled No. of Restarts: 418 No. of Flips: 4340 time to process: 1 seconds.
uf250-04.cnf fulfilled No. of Restarts: 258 No. of Flips: 4450 time to process: 11 seconds.
uf250-04.cnf fulfilled No. of Restarts: 1481 No. of Flips: 3093 time to process: 7 seconds.
uf250-04.cnf fulfilled No. of Restarts: 1775 No. of Flips: 3685 time to process: 8 seconds.
uf250-04.cnf fulfilled No. of Restarts: 529 No. of Flips: 2109 time to process: 2 seconds.
uf250-04.cnf fulfilled No. of Restarts: 639 No. of Flips: 1049 time to process: 3 seconds.
uf250-04.cnf fulfilled No. of Restarts: 598 No. of Flips: 4975 time to process: 3 seconds.
uf250-04.cnf fulfilled No. of Restarts: 108 No. of Flips: 3563 time to process: 4 seconds.
uf250-04.cnf fulfilled No. of Restarts: 2307 No. of Flips: 3647 time to process: 11 seconds.
uf250-04.cnf fulfilled No. of Restarts: 515 No. of Flips: 1694 time to process: 6 seconds.
uf250-04.cnf fulfilled No. of Restarts: 2576 No. of Flips: 1613 time to process: 11 seconds.
uf250-04.cnf fulfilled No. of Restarts: 30 No. of Flips: 1658 time to process: 1 seconds.
uf250-04.cnf fulfilled No. of Restarts: 820 No. of Flips: 1251 time to process: 3 seconds.
uf250-04.cnf fulfilled No. of Restarts: 614 No. of Flips: 1398 time to process: 12 seconds.
uf250-04.cnf fulfilled No. of Restarts: 899 No. of Flips: 1288 time to process: 5 seconds.
uf250-04.cnf fulfilled No. of Restarts: 10 No. of Flips: 4238 time to process: 3 seconds.
uf250-04.cnf fulfilled No. of Restarts: 146 No. of Flips: 3693 time to process: 1 seconds.
uf250-04.cnf fulfilled No. of Restarts: 685 No. of Flips: 3436 time to process: 3 seconds.
uf250-04.cnf fulfilled No. of Restarts: 1482 No. of Flips: 4737 time to process: 8 seconds.
uf250-04.cnf fulfilled No. of Restarts: 715 No. of Flips: 4061 time to process: 3 seconds.
uf250-04.cnf , deadline. Restarts: 2750
uf250-04.cnf fulfilled No. of Restarts: 2274 No. of Flips: 3304 time to process: 9 seconds.
uf250-04.cnf , deadline. Restarts: 2750
uf250-04.cnf fulfilled No. of Restarts: 44 No. of Flips: 2317 time to process: 0 seconds.
uf250-04.cnf , deadline. Restarts: 2750
uf250-04.cnf fulfilled No. of Restarts: 698 No. of Flips: 2190 time to process: 3 seconds.
uf250-04.cnf fulfilled No. of Restarts: 525 No. of Flips: 3964 time to process: 7 seconds.
uf250-04.cnf fulfilled No. of Restarts: 458 No. of Flips: 2089 time to process: 3 seconds.
uf250-04.cnf fulfilled No. of Restarts: 1046 No. of Flips: 2931 time to process: 6 seconds.
uf250-04.cnf , deadline. Restarts: 2750
uf250-04.cnf , deadline. Restarts: 2750
uf250-04.cnf fulfilled No. of Restarts: 2 No. of Flips: 826 time to process: 0 seconds.
uf250-04.cnf fulfilled No. of Restarts: 715 No. of Flips: 4548 time to process: 3 seconds.
uf250-04.cnf fulfilled No. of Restarts: 1140 No. of Flips: 2569 time to process: 10 seconds.
uf250-04.cnf fulfilled No. of Restarts: 1677 No. of Flips: 886 time to process: 16 seconds.
uf250-04.cnf fulfilled No. of Restarts: 1121 No. of Flips: 2206 time to process: 4 seconds.
uf250-04.cnf fulfilled No. of Restarts: 318 No. of Flips: 3253 time to process: 1 seconds.
uf250-04.cnf , deadline. Restarts: 2750
uf250-04.cnf fulfilled No. of Restarts: 451 No. of Flips: 1074 time to process: 1 seconds.
uf250-04.cnf fulfilled No. of Restarts: 2343 No. of Flips: 2259 time to process: 19 seconds.
uf250-04.cnf fulfilled No. of Restarts: 232 No. of Flips: 2464 time to process: 2 seconds.
uf250-04.cnf fulfilled No. of Restarts: 780 No. of Flips: 2439 time to process: 3 seconds.
uf250-04.cnf fulfilled No. of Restarts: 349 No. of Flips: 3975 time to process: 7 seconds.
uf250-04.cnf fulfilled No. of Restarts: 2220 No. of Flips: 1809 time to process: 19 seconds.
uf250-04.cnf fulfilled No. of Restarts: 19 No. of Flips: 3801 time to process: 0 seconds.
uf250-04.cnf fulfilled No. of Restarts: 743 No. of Flips: 2142 time to process: 3 seconds.
uf250-04.cnf fulfilled No. of Restarts: 641 No. of Flips: 2120 time to process: 5 seconds.
uf250-04.cnf fulfilled No. of Restarts: 376 No. of Flips: 3895 time to process: 4 seconds.
uf250-04.cnf fulfilled No. of Restarts: 35 No. of Flips: 4993 time to process: 8 seconds.
uf250-04.cnf fulfilled No. of Restarts: 2038 No. of Flips: 4862 time to process: 8 seconds.
uf250-04.cnf fulfilled No. of Restarts: 456 No. of Flips: 4762 time to process: 4 seconds.
uf250-04.cnf fulfilled No. of Restarts: 795 No. of Flips: 1664 time to process: 7 seconds.
uf250-04.cnf fulfilled No. of Restarts: 1856 No. of Flips: 2875 time to process: 18 seconds.
uf250-04.cnf fulfilled No. of Restarts: 325 No. of Flips: 4086 time to process: 1 seconds.
uf250-04.cnf fulfilled No. of Restarts: 2595 No. of Flips: 2208 time to process: 11 seconds.
uf250-04.cnf fulfilled No. of Restarts: 170 No. of Flips: 2827 time to process: 2 seconds.
uf250-04.cnf fulfilled No. of Restarts: 757 No. of Flips: 4268 time to process: 5 seconds.
uf250-04.cnf , deadline. Restarts: 2750
uf250-04.cnf fulfilled No. of Restarts: 623 No. of Flips: 3387 time to process: 2 seconds.
uf250-04.cnf fulfilled No. of Restarts: 135 No. of Flips: 4424 time to process: 9 seconds.
uf250-04.cnf fulfilled No. of Restarts: 1246 No. of Flips: 1353 time to process: 5 seconds.
uf250-04.cnf fulfilled No. of Restarts: 604 No. of Flips: 4752 time to process: 14 seconds.
uf250-04.cnf fulfilled No. of Restarts: 1393 No. of Flips: 987 time to process: 5 seconds.
uf250-04.cnf fulfilled No. of Restarts: 1406 No. of Flips: 2994 time to process: 6 seconds.
uf250-04.cnf fulfilled No. of Restarts: 376 No. of Flips: 3812 time to process: 4 seconds.
uf250-04.cnf fulfilled No. of Restarts: 100 No. of Flips: 1359 time to process: 8 seconds.
uf250-04.cnf fulfilled No. of Restarts: 1280 No. of Flips: 3034 time to process: 8 seconds.
uf250-04.cnf fulfilled No. of Restarts: 786 No. of Flips: 4796 time to process: 11 seconds.
uf250-04.cnf fulfilled No. of Restarts: 967 No. of Flips: 1694 time to process: 4 seconds.
uf250-04.cnf fulfilled No. of Restarts: 263 No. of Flips: 3667 time to process: 6 seconds.
uf250-04.cnf fulfilled No. of Restarts: 924 No. of Flips: 2876 time to process: 7 seconds.
uf250-04.cnf fulfilled No. of Restarts: 692 No. of Flips: 1788 time to process: 4 seconds.
uf250-04.cnf fulfilled No. of Restarts: 846 No. of Flips: 3823 time to process: 4 seconds.
uf250-04.cnf fulfilled No. of Restarts: 869 No. of Flips: 2293 time to process: 10 seconds.
uf250-04.cnf fulfilled No. of Restarts: 137 No. of Flips: 4354 time to process: 1 seconds.
uf250-04.cnf fulfilled No. of Restarts: 993 No. of Flips: 3005 time to process: 9 seconds.
uf250-04.cnf fulfilled No. of Restarts: 447 No. of Flips: 2109 time to process: 4 seconds.
uf250-04.cnf fulfilled No. of Restarts: 61 No. of Flips: 3758 time to process: 7 seconds.
uf250-04.cnf fulfilled No. of Restarts: 588 No. of Flips: 4297 time to process: 2 seconds.
uf250-04.cnf fulfilled No. of Restarts: 849 No. of Flips: 4018 time to process: 7 seconds.
uf250-04.cnf fulfilled No. of Restarts: 456 No. of Flips: 3269 time to process: 2 seconds.
uf250-04.cnf fulfilled No. of Restarts: 750 No. of Flips: 3795 time to process: 6 seconds.
uf250-04.cnf fulfilled No. of Restarts: 2466 No. of Flips: 2922 time to process: 10 seconds.
uf250-04.cnf fulfilled No. of Restarts: 353 No. of Flips: 2527 time to process: 3 seconds.
uf250-04.cnf fulfilled No. of Restarts: 1315 No. of Flips: 4680 time to process: 9 seconds.
uf250-04.cnf fulfilled No. of Restarts: 883 No. of Flips: 2571 time to process: 3 seconds.
uf250-04.cnf fulfilled No. of Restarts: 1375 No. of Flips: 2053 time to process: 7 seconds.
uf250-04.cnf fulfilled No. of Restarts: 920 No. of Flips: 2093 time to process: 10 seconds.
uf250-04.cnf fulfilled No. of Restarts: 64 No. of Flips: 4683 time to process: 2 seconds.
uf250-04.cnf fulfilled No. of Restarts: 245 No. of Flips: 3585 time to process: 2 seconds.
uf250-04.cnf fulfilled No. of Restarts: 1013 No. of Flips: 3707 time to process: 9 seconds.
uf250-04.cnf fulfilled No. of Restarts: 477 No. of Flips: 3197 time to process: 10 seconds.
uf250-04.cnf fulfilled No. of Restarts: 1623 No. of Flips: 2407 time to process: 6 seconds.
uf250-04.cnf fulfilled No. of Restarts: 379 No. of Flips: 2568 time to process: 5 seconds.
uf250-04.cnf fulfilled No. of Restarts: 2106 No. of Flips: 3885 time to process: 9 seconds.
uf250-04.cnf fulfilled No. of Restarts: 129 No. of Flips: 4287 time to process: 4 seconds.
uf250-04.cnf fulfilled No. of Restarts: 1034 No. of Flips: 2115 time to process: 13 seconds.
uf250-04.cnf fulfilled No. of Restarts: 891 No. of Flips: 4291 time to process: 3 seconds.
uf250-04.cnf fulfilled No. of Restarts: 16 No. of Flips: 772 time to process: 11 seconds.
uf250-04.cnf fulfilled No. of Restarts: 1205 No. of Flips: 3700 time to process: 6 seconds.
uf250-04.cnf fulfilled No. of Restarts: 279 No. of Flips: 4708 time to process: 4 seconds.
uf250-04.cnf fulfilled No. of Restarts: 1273 No. of Flips: 3608 time to process: 6 seconds.
uf250-04.cnf fulfilled No. of Restarts: 1024 No. of Flips: 3365 time to process: 5 seconds.
uf250-04.cnf fulfilled No. of Restarts: 121 No. of Flips: 987 time to process: 1 seconds.
uf250-04.cnf fulfilled No. of Restarts: 1087 No. of Flips: 4691 time to process: 4 seconds.
uf250-04.cnf fulfilled No. of Restarts: 137 No. of Flips: 1611 time to process: 5 seconds.
uf250-04.cnf fulfilled No. of Restarts: 497 No. of Flips: 3458 time to process: 4 seconds.
uf250-04.cnf fulfilled No. of Restarts: 1764 No. of Flips: 3641 time to process: 10 seconds.
uf250-04.cnf fulfilled No. of Restarts: 1379 No. of Flips: 2704 time to process: 5 seconds.
uf250-04.cnf fulfilled No. of Restarts: 685 No. of Flips: 2396 time to process: 4 seconds.
uf250-04.cnf fulfilled No. of Restarts: 807 No. of Flips: 4511 time to process: 7 seconds.
uf250-04.cnf fulfilled No. of Restarts: 1575 No. of Flips: 2850 time to process: 7 seconds.
uf250-04.cnf fulfilled No. of Restarts: 745 No. of Flips: 617 time to process: 10 seconds.
uf250-04.cnf fulfilled No. of Restarts: 280 No. of Flips: 2684 time to process: 4 seconds.
uf250-04.cnf fulfilled No. of Restarts: 483 No. of Flips: 4813 time to process: 7 seconds.
uf250-04.cnf fulfilled No. of Restarts: 54 No. of Flips: 2984 time to process: 1 seconds.
uf250-04.cnf fulfilled No. of Restarts: 1141 No. of Flips: 2270 time to process: 7 seconds.
uf250-04.cnf fulfilled No. of Restarts: 111 No. of Flips: 3293 time to process: 1 seconds.
uf250-04.cnf fulfilled No. of Restarts: 189 No. of Flips: 1641 time to process: 6 seconds.
uf250-04.cnf fulfilled No. of Restarts: 288 No. of Flips: 4314 time to process: 1 seconds.
uf250-04.cnf fulfilled No. of Restarts: 1127 No. of Flips: 3460 time to process: 12 seconds.
uf250-04.cnf fulfilled No. of Restarts: 137 No. of Flips: 4540 time to process: 6 seconds.
uf250-04.cnf fulfilled No. of Restarts: 412 No. of Flips: 4767 time to process: 4 seconds.
uf250-04.cnf fulfilled No. of Restarts: 634 No. of Flips: 4676 time to process: 3 seconds.
uf250-04.cnf fulfilled No. of Restarts: 161 No. of Flips: 2927 time to process: 1 seconds.
uf250-04.cnf fulfilled No. of Restarts: 95 No. of Flips: 4092 time to process: 7 seconds.
uf250-04.cnf fulfilled No. of Restarts: 296 No. of Flips: 1144 time to process: 11 seconds.
uf250-04.cnf fulfilled No. of Restarts: 61 No. of Flips: 2377 time to process: 4 seconds.
uf250-04.cnf fulfilled No. of Restarts: 106 No. of Flips: 3730 time to process: 1 seconds.
uf250-04.cnf fulfilled No. of Restarts: 2121 No. of Flips: 3588 time to process: 14 seconds.
uf250-04.cnf fulfilled No. of Restarts: 546 No. of Flips: 4081 time to process: 2 seconds.
uf250-04.cnf fulfilled No. of Restarts: 722 No. of Flips: 4858 time to process: 3 seconds.
uf250-04.cnf fulfilled No. of Restarts: 1462 No. of Flips: 3394 time to process: 6 seconds.
uf250-04.cnf fulfilled No. of Restarts: 2173 No. of Flips: 4512 time to process: 18 seconds.
uf250-04.cnf fulfilled No. of Restarts: 436 No. of Flips: 3288 time to process: 1 seconds.
uf250-04.cnf fulfilled No. of Restarts: 394 No. of Flips: 2982 time to process: 10 seconds.
uf250-04.cnf fulfilled No. of Restarts: 5 No. of Flips: 1258 time to process: 1 seconds.
uf250-04.cnf fulfilled No. of Restarts: 1097 No. of Flips: 4936 time to process: 5 seconds.
uf250-04.cnf fulfilled No. of Restarts: 253 No. of Flips: 2720 time to process: 2 seconds.
uf250-04.cnf fulfilled No. of Restarts: 2126 No. of Flips: 2504 time to process: 9 seconds.
uf250-04.cnf fulfilled No. of Restarts: 2116 No. of Flips: 1377 time to process: 9 seconds.
uf250-04.cnf fulfilled No. of Restarts: 263 No. of Flips: 4282 time to process: 7 seconds.
uf250-04.cnf fulfilled No. of Restarts: 181 No. of Flips: 2838 time to process: 5 seconds.
uf250-04.cnf fulfilled No. of Restarts: 989 No. of Flips: 3829 time to process: 9 seconds.
uf250-04.cnf fulfilled No. of Restarts: 1648 No. of Flips: 4604 time to process: 18 seconds.
uf250-04.cnf fulfilled No. of Restarts: 497 No. of Flips: 1646 time to process: 5 seconds.
uf250-04.cnf fulfilled No. of Restarts: 203 No. of Flips: 4938 time to process: 6 seconds.
uf250-04.cnf fulfilled No. of Restarts: 908 No. of Flips: 2656 time to process: 4 seconds.
uf250-04.cnf fulfilled No. of Restarts: 1056 No. of Flips: 2775 time to process: 4 seconds.
uf250-04.cnf fulfilled No. of Restarts: 1413 No. of Flips: 4153 time to process: 9 seconds.
uf250-04.cnf fulfilled No. of Restarts: 367 No. of Flips: 4057 time to process: 3 seconds.
uf250-04.cnf fulfilled No. of Restarts: 2744 No. of Flips: 3191 time to process: 19 seconds.
uf250-04.cnf fulfilled No. of Restarts: 289 No. of Flips: 4264 time to process: 1 seconds.
uf250-04.cnf fulfilled No. of Restarts: 198 No. of Flips: 4927 time to process: 0 seconds.
uf250-04.cnf fulfilled No. of Restarts: 94 No. of Flips: 2241 time to process: 9 seconds.
uf250-04.cnf fulfilled No. of Restarts: 644 No. of Flips: 4876 time to process: 4 seconds.
uf250-04.cnf fulfilled No. of Restarts: 1736 No. of Flips: 1553 time to process: 7 seconds.
uf250-04.cnf fulfilled No. of Restarts: 1795 No. of Flips: 2587 time to process: 12 seconds.
uf250-04.cnf fulfilled No. of Restarts: 628 No. of Flips: 2085 time to process: 4 seconds.
uf250-04.cnf fulfilled No. of Restarts: 2 No. of Flips: 1395 time to process: 4 seconds.
uf250-04.cnf fulfilled No. of Restarts: 420 No. of Flips: 1491 time to process: 4 seconds.
uf250-04.cnf , deadline. Restarts: 2750
uf250-04.cnf fulfilled No. of Restarts: 62 No. of Flips: 1629 time to process: 0 seconds.
uf250-04.cnf fulfilled No. of Restarts: 1095 No. of Flips: 1567 time to process: 15 seconds.
uf250-04.cnf fulfilled No. of Restarts: 1419 No. of Flips: 1278 time to process: 6 seconds.
uf250-04.cnf fulfilled No. of Restarts: 704 No. of Flips: 1343 time to process: 4 seconds.
uf250-04.cnf fulfilled No. of Restarts: 199 No. of Flips: 2653 time to process: 1 seconds.
uf250-04.cnf fulfilled No. of Restarts: 550 No. of Flips: 3303 time to process: 5 seconds.
uf250-04.cnf fulfilled No. of Restarts: 1256 No. of Flips: 4605 time to process: 10 seconds.
uf250-04.cnf fulfilled No. of Restarts: 36 No. of Flips: 4186 time to process: 1 seconds.
uf250-04.cnf fulfilled No. of Restarts: 782 No. of Flips: 4749 time to process: 9 seconds.
uf250-04.cnf fulfilled No. of Restarts: 874 No. of Flips: 4896 time to process: 5 seconds.
uf250-04.cnf fulfilled No. of Restarts: 1344 No. of Flips: 2640 time to process: 14 seconds.
uf250-04.cnf fulfilled No. of Restarts: 265 No. of Flips: 4274 time to process: 2 seconds.
uf250-04.cnf fulfilled No. of Restarts: 1940 No. of Flips: 1648 time to process: 10 seconds.
uf250-04.cnf fulfilled No. of Restarts: 148 No. of Flips: 3460 time to process: 2 seconds.
uf250-04.cnf , deadline. Restarts: 2750
uf250-04.cnf fulfilled No. of Restarts: 291 No. of Flips: 1291 time to process: 1 seconds.
uf250-04.cnf fulfilled No. of Restarts: 105 No. of Flips: 1690 time to process: 0 seconds.
uf250-04.cnf fulfilled No. of Restarts: 543 No. of Flips: 4417 time to process: 3 seconds.
uf250-04.cnf fulfilled No. of Restarts: 1727 No. of Flips: 4858 time to process: 8 seconds.
uf250-04.cnf fulfilled No. of Restarts: 1578 No. of Flips: 3052 time to process: 6 seconds.
uf250-04.cnf fulfilled No. of Restarts: 363 No. of Flips: 3561 time to process: 6 seconds.
uf250-04.cnf fulfilled No. of Restarts: 676 No. of Flips: 4496 time to process: 8 seconds.
uf250-04.cnf fulfilled No. of Restarts: 1480 No. of Flips: 3016 time to process: 17 seconds.
uf250-04.cnf fulfilled No. of Restarts: 309 No. of Flips: 2254 time to process: 1 seconds.
uf250-04.cnf fulfilled No. of Restarts: 1739 No. of Flips: 4212 time to process: 10 seconds.
uf250-04.cnf fulfilled No. of Restarts: 627 No. of Flips: 3671 time to process: 2 seconds.
uf250-04.cnf fulfilled No. of Restarts: 1209 No. of Flips: 4856 time to process: 12 seconds.
uf250-04.cnf fulfilled No. of Restarts: 1042 No. of Flips: 3876 time to process: 9 seconds.
uf250-04.cnf fulfilled No. of Restarts: 897 No. of Flips: 744 time to process: 5 seconds.
uf250-04.cnf fulfilled No. of Restarts: 407 No. of Flips: 1812 time to process: 9 seconds.
