# Supplementary material for: Completion Probabilities and Parallel Restart Strategies under an Imposed Deadline
Source: PLoS One. 2016 Oct 12;11(10):e0164605. doi: 10.1371/journal.pone.0164605 (PMC5061357; doi:10.1371/journal.pone.0164605)
Supplement: S1 File — The file “S1_File.zip” is the data gathered from the experiments regarding completion probability. (ZIP) [file pone.0164605.s004.zip › results_Multi_r2850.644.txt]

uf250-04.cnf fulfilled No. of Restarts: 803 No. of Flips: 1743 time to process: 3 seconds.
uf250-04.cnf fulfilled No. of Restarts: 152 No. of Flips: 2684 time to process: 0 seconds.
uf250-04.cnf fulfilled No. of Restarts: 34 No. of Flips: 1385 time to process: 4 seconds.
uf250-04.cnf fulfilled No. of Restarts: 785 No. of Flips: 1614 time to process: 4 seconds.
uf250-04.cnf fulfilled No. of Restarts: 2306 No. of Flips: 1808 time to process: 13 seconds.
uf250-04.cnf fulfilled No. of Restarts: 2823 No. of Flips: 3643 time to process: 16 seconds.
uf250-04.cnf fulfilled No. of Restarts: 717 No. of Flips: 2351 time to process: 4 seconds.
uf250-04.cnf fulfilled No. of Restarts: 369 No. of Flips: 2819 time to process: 3 seconds.
uf250-04.cnf fulfilled No. of Restarts: 334 No. of Flips: 1012 time to process: 5 seconds.
uf250-04.cnf fulfilled No. of Restarts: 251 No. of Flips: 1485 time to process: 5 seconds.
uf250-04.cnf fulfilled No. of Restarts: 221 No. of Flips: 2064 time to process: 2 seconds.
uf250-04.cnf fulfilled No. of Restarts: 1819 No. of Flips: 3237 time to process: 12 seconds.
uf250-04.cnf fulfilled No. of Restarts: 1620 No. of Flips: 4578 time to process: 6 seconds.
uf250-04.cnf fulfilled No. of Restarts: 1586 No. of Flips: 1576 time to process: 8 seconds.
uf250-04.cnf fulfilled No. of Restarts: 180 No. of Flips: 1185 time to process: 3 seconds.
uf250-04.cnf fulfilled No. of Restarts: 200 No. of Flips: 3138 time to process: 3 seconds.
uf250-04.cnf fulfilled No. of Restarts: 2289 No. of Flips: 4042 time to process: 15 seconds.
uf250-04.cnf fulfilled No. of Restarts: 250 No. of Flips: 1302 time to process: 1 seconds.
uf250-04.cnf fulfilled No. of Restarts: 149 No. of Flips: 4098 time to process: 2 seconds.
uf250-04.cnf fulfilled No. of Restarts: 2103 No. of Flips: 1330 time to process: 10 seconds.
uf250-04.cnf fulfilled No. of Restarts: 660 No. of Flips: 2272 time to process: 2 seconds.
uf250-04.cnf fulfilled No. of Restarts: 257 No. of Flips: 3878 time to process: 4 seconds.
uf250-04.cnf fulfilled No. of Restarts: 1003 No. of Flips: 3308 time to process: 6 seconds.
uf250-04.cnf fulfilled No. of Restarts: 627 No. of Flips: 2549 time to process: 8 seconds.
uf250-04.cnf fulfilled No. of Restarts: 741 No. of Flips: 3394 time to process: 3 seconds.
uf250-04.cnf , deadline. Restarts: 2850
uf250-04.cnf fulfilled No. of Restarts: 111 No. of Flips: 2832 time to process: 0 seconds.
uf250-04.cnf fulfilled No. of Restarts: 1911 No. of Flips: 2770 time to process: 12 seconds.
uf250-04.cnf fulfilled No. of Restarts: 343 No. of Flips: 635 time to process: 1 seconds.
uf250-04.cnf fulfilled No. of Restarts: 230 No. of Flips: 1364 time to process: 1 seconds.
uf250-04.cnf fulfilled No. of Restarts: 71 No. of Flips: 4540 time to process: 9 seconds.
uf250-04.cnf fulfilled No. of Restarts: 507 No. of Flips: 4415 time to process: 5 seconds.
uf250-04.cnf fulfilled No. of Restarts: 1702 No. of Flips: 3816 time to process: 8 seconds.
uf250-04.cnf fulfilled No. of Restarts: 85 No. of Flips: 4887 time to process: 4 seconds.
uf250-04.cnf fulfilled No. of Restarts: 2558 No. of Flips: 2120 time to process: 12 seconds.
uf250-04.cnf fulfilled No. of Restarts: 106 No. of Flips: 4963 time to process: 0 seconds.
uf250-04.cnf fulfilled No. of Restarts: 511 No. of Flips: 3699 time to process: 2 seconds.
uf250-04.cnf fulfilled No. of Restarts: 2501 No. of Flips: 1711 time to process: 19 seconds.
uf250-04.cnf fulfilled No. of Restarts: 21 No. of Flips: 3550 time to process: 0 seconds.
uf250-04.cnf fulfilled No. of Restarts: 1303 No. of Flips: 1277 time to process: 6 seconds.
uf250-04.cnf fulfilled No. of Restarts: 222 No. of Flips: 3618 time to process: 6 seconds.
uf250-04.cnf fulfilled No. of Restarts: 386 No. of Flips: 3728 time to process: 4 seconds.
uf250-04.cnf fulfilled No. of Restarts: 176 No. of Flips: 3531 time to process: 0 seconds.
uf250-04.cnf fulfilled No. of Restarts: 359 No. of Flips: 2447 time to process: 13 seconds.
uf250-04.cnf fulfilled No. of Restarts: 916 No. of Flips: 3510 time to process: 10 seconds.
uf250-04.cnf fulfilled No. of Restarts: 744 No. of Flips: 2282 time to process: 5 seconds.
uf250-04.cnf fulfilled No. of Restarts: 2543 No. of Flips: 1172 time to process: 14 seconds.
uf250-04.cnf fulfilled No. of Restarts: 409 No. of Flips: 3557 time to process: 5 seconds.
uf250-04.cnf fulfilled No. of Restarts: 1487 No. of Flips: 4777 time to process: 6 seconds.
uf250-04.cnf fulfilled No. of Restarts: 824 No. of Flips: 4111 time to process: 8 seconds.
uf250-04.cnf fulfilled No. of Restarts: 1220 No. of Flips: 2455 time to process: 6 seconds.
uf250-04.cnf fulfilled No. of Restarts: 1278 No. of Flips: 834 time to process: 6 seconds.
uf250-04.cnf fulfilled No. of Restarts: 136 No. of Flips: 4907 time to process: 1 seconds.
uf250-04.cnf fulfilled No. of Restarts: 370 No. of Flips: 3303 time to process: 10 seconds.
uf250-04.cnf fulfilled No. of Restarts: 390 No. of Flips: 4230 time to process: 1 seconds.
uf250-04.cnf fulfilled No. of Restarts: 1787 No. of Flips: 4311 time to process: 9 seconds.
uf250-04.cnf fulfilled No. of Restarts: 2069 No. of Flips: 4630 time to process: 14 seconds.
uf250-04.cnf fulfilled No. of Restarts: 134 No. of Flips: 2868 time to process: 0 seconds.
uf250-04.cnf fulfilled No. of Restarts: 1659 No. of Flips: 3956 time to process: 7 seconds.
uf250-04.cnf fulfilled No. of Restarts: 268 No. of Flips: 2452 time to process: 2 seconds.
uf250-04.cnf fulfilled No. of Restarts: 1075 No. of Flips: 3029 time to process: 6 seconds.
uf250-04.cnf fulfilled No. of Restarts: 944 No. of Flips: 4653 time to process: 8 seconds.
uf250-04.cnf fulfilled No. of Restarts: 1527 No. of Flips: 1223 time to process: 7 seconds.
uf250-04.cnf fulfilled No. of Restarts: 1501 No. of Flips: 1231 time to process: 14 seconds.
uf250-04.cnf fulfilled No. of Restarts: 374 No. of Flips: 1911 time to process: 1 seconds.
uf250-04.cnf fulfilled No. of Restarts: 1380 No. of Flips: 2385 time to process: 6 seconds.
uf250-04.cnf fulfilled No. of Restarts: 153 No. of Flips: 4835 time to process: 4 seconds.
uf250-04.cnf fulfilled No. of Restarts: 1024 No. of Flips: 4182 time to process: 5 seconds.
uf250-04.cnf fulfilled No. of Restarts: 629 No. of Flips: 3897 time to process: 4 seconds.
uf250-04.cnf fulfilled No. of Restarts: 1840 No. of Flips: 2974 time to process: 15 seconds.
uf250-04.cnf fulfilled No. of Restarts: 1071 No. of Flips: 1396 time to process: 4 seconds.
uf250-04.cnf fulfilled No. of Restarts: 497 No. of Flips: 3333 time to process: 9 seconds.
uf250-04.cnf fulfilled No. of Restarts: 508 No. of Flips: 2795 time to process: 8 seconds.
uf250-04.cnf fulfilled No. of Restarts: 189 No. of Flips: 4915 time to process: 1 seconds.
uf250-04.cnf fulfilled No. of Restarts: 299 No. of Flips: 2720 time to process: 1 seconds.
uf250-04.cnf fulfilled No. of Restarts: 299 No. of Flips: 4280 time to process: 10 seconds.
uf250-04.cnf fulfilled No. of Restarts: 556 No. of Flips: 2705 time to process: 2 seconds.
uf250-04.cnf fulfilled No. of Restarts: 149 No. of Flips: 1941 time to process: 0 seconds.
uf250-04.cnf fulfilled No. of Restarts: 902 No. of Flips: 4510 time to process: 7 seconds.
uf250-04.cnf fulfilled No. of Restarts: 418 No. of Flips: 2265 time to process: 3 seconds.
uf250-04.cnf fulfilled No. of Restarts: 418 No. of Flips: 1650 time to process: 12 seconds.
uf250-04.cnf fulfilled No. of Restarts: 1113 No. of Flips: 4319 time to process: 4 seconds.
uf250-04.cnf fulfilled No. of Restarts: 1359 No. of Flips: 4565 time to process: 11 seconds.
uf250-04.cnf fulfilled No. of Restarts: 18 No. of Flips: 1030 time to process: 0 seconds.
uf250-04.cnf fulfilled No. of Restarts: 2161 No. of Flips: 3239 time to process: 9 seconds.
uf250-04.cnf fulfilled No. of Restarts: 1209 No. of Flips: 2656 time to process: 5 seconds.
uf250-04.cnf fulfilled No. of Restarts: 228 No. of Flips: 4809 time to process: 1 seconds.
uf250-04.cnf fulfilled No. of Restarts: 1871 No. of Flips: 3721 time to process: 12 seconds.
uf250-04.cnf fulfilled No. of Restarts: 1644 No. of Flips: 2122 time to process: 18 seconds.
uf250-04.cnf fulfilled No. of Restarts: 118 No. of Flips: 4531 time to process: 0 seconds.
uf250-04.cnf fulfilled No. of Restarts: 315 No. of Flips: 3366 time to process: 13 seconds.
uf250-04.cnf fulfilled No. of Restarts: 191 No. of Flips: 1749 time to process: 1 seconds.
uf250-04.cnf fulfilled No. of Restarts: 1923 No. of Flips: 3349 time to process: 8 seconds.
uf250-04.cnf , deadline. Restarts: 2850
uf250-04.cnf fulfilled No. of Restarts: 159 No. of Flips: 4096 time to process: 0 seconds.
uf250-04.cnf fulfilled No. of Restarts: 16 No. of Flips: 1503 time to process: 0 seconds.
uf250-04.cnf fulfilled No. of Restarts: 123 No. of Flips: 2652 time to process: 2 seconds.
uf250-04.cnf fulfilled No. of Restarts: 1047 No. of Flips: 1060 time to process: 17 seconds.
uf250-04.cnf fulfilled No. of Restarts: 175 No. of Flips: 4083 time to process: 6 seconds.
uf250-04.cnf fulfilled No. of Restarts: 764 No. of Flips: 4146 time to process: 9 seconds.
uf250-04.cnf fulfilled No. of Restarts: 734 No. of Flips: 2415 time to process: 3 seconds.
uf250-04.cnf fulfilled No. of Restarts: 777 No. of Flips: 2502 time to process: 3 seconds.
uf250-04.cnf , deadline. Restarts: 2850
uf250-04.cnf fulfilled No. of Restarts: 134 No. of Flips: 788 time to process: 0 seconds.
uf250-04.cnf fulfilled No. of Restarts: 1031 No. of Flips: 1624 time to process: 15 seconds.
uf250-04.cnf fulfilled No. of Restarts: 208 No. of Flips: 3256 time to process: 2 seconds.
uf250-04.cnf fulfilled No. of Restarts: 512 No. of Flips: 2386 time to process: 4 seconds.
uf250-04.cnf fulfilled No. of Restarts: 47 No. of Flips: 3287 time to process: 5 seconds.
uf250-04.cnf fulfilled No. of Restarts: 146 No. of Flips: 3490 time to process: 1 seconds.
uf250-04.cnf fulfilled No. of Restarts: 930 No. of Flips: 4903 time to process: 4 seconds.
uf250-04.cnf fulfilled No. of Restarts: 361 No. of Flips: 2951 time to process: 3 seconds.
uf250-04.cnf fulfilled No. of Restarts: 252 No. of Flips: 3569 time to process: 6 seconds.
uf250-04.cnf fulfilled No. of Restarts: 888 No. of Flips: 1535 time to process: 5 seconds.
uf250-04.cnf fulfilled No. of Restarts: 1851 No. of Flips: 4836 time to process: 11 seconds.
uf250-04.cnf fulfilled No. of Restarts: 1097 No. of Flips: 4252 time to process: 6 seconds.
uf250-04.cnf fulfilled No. of Restarts: 335 No. of Flips: 1861 time to process: 1 seconds.
uf250-04.cnf fulfilled No. of Restarts: 1248 No. of Flips: 4111 time to process: 12 seconds.
uf250-04.cnf fulfilled No. of Restarts: 1568 No. of Flips: 4037 time to process: 10 seconds.
uf250-04.cnf fulfilled No. of Restarts: 1593 No. of Flips: 1996 time to process: 8 seconds.
uf250-04.cnf fulfilled No. of Restarts: 549 No. of Flips: 3787 time to process: 2 seconds.
uf250-04.cnf fulfilled No. of Restarts: 865 No. of Flips: 1767 time to process: 6 seconds.
uf250-04.cnf fulfilled No. of Restarts: 182 No. of Flips: 4839 time to process: 6 seconds.
uf250-04.cnf fulfilled No. of Restarts: 150 No. of Flips: 1546 time to process: 1 seconds.
uf250-04.cnf fulfilled No. of Restarts: 104 No. of Flips: 1101 time to process: 7 seconds.
uf250-04.cnf fulfilled No. of Restarts: 1356 No. of Flips: 3402 time to process: 5 seconds.
uf250-04.cnf fulfilled No. of Restarts: 854 No. of Flips: 4550 time to process: 6 seconds.
uf250-04.cnf , deadline. Restarts: 2850
uf250-04.cnf fulfilled No. of Restarts: 2605 No. of Flips: 3120 time to process: 11 seconds.
uf250-04.cnf fulfilled No. of Restarts: 1374 No. of Flips: 1775 time to process: 6 seconds.
uf250-04.cnf fulfilled No. of Restarts: 153 No. of Flips: 4401 time to process: 0 seconds.
uf250-04.cnf fulfilled No. of Restarts: 1104 No. of Flips: 4434 time to process: 8 seconds.
uf250-04.cnf fulfilled No. of Restarts: 1751 No. of Flips: 2463 time to process: 7 seconds.
uf250-04.cnf fulfilled No. of Restarts: 583 No. of Flips: 3878 time to process: 3 seconds.
uf250-04.cnf fulfilled No. of Restarts: 1503 No. of Flips: 4033 time to process: 6 seconds.
uf250-04.cnf fulfilled No. of Restarts: 1146 No. of Flips: 2461 time to process: 6 seconds.
uf250-04.cnf , deadline. Restarts: 2850
uf250-04.cnf fulfilled No. of Restarts: 753 No. of Flips: 4593 time to process: 3 seconds.
uf250-04.cnf fulfilled No. of Restarts: 1579 No. of Flips: 2333 time to process: 6 seconds.
uf250-04.cnf fulfilled No. of Restarts: 1731 No. of Flips: 1404 time to process: 7 seconds.
uf250-04.cnf fulfilled No. of Restarts: 100 No. of Flips: 4015 time to process: 1 seconds.
uf250-04.cnf fulfilled No. of Restarts: 575 No. of Flips: 2772 time to process: 8 seconds.
uf250-04.cnf fulfilled No. of Restarts: 1278 No. of Flips: 2386 time to process: 5 seconds.
uf250-04.cnf fulfilled No. of Restarts: 71 No. of Flips: 2217 time to process: 6 seconds.
uf250-04.cnf fulfilled No. of Restarts: 2126 No. of Flips: 3603 time to process: 10 seconds.
uf250-04.cnf fulfilled No. of Restarts: 1945 No. of Flips: 2176 time to process: 10 seconds.
uf250-04.cnf fulfilled No. of Restarts: 172 No. of Flips: 701 time to process: 1 seconds.
uf250-04.cnf fulfilled No. of Restarts: 355 No. of Flips: 2503 time to process: 6 seconds.
uf250-04.cnf fulfilled No. of Restarts: 1364 No. of Flips: 2342 time to process: 11 seconds.
uf250-04.cnf fulfilled No. of Restarts: 1889 No. of Flips: 1969 time to process: 8 seconds.
uf250-04.cnf fulfilled No. of Restarts: 126 No. of Flips: 2191 time to process: 4 seconds.
uf250-04.cnf fulfilled No. of Restarts: 1130 No. of Flips: 4131 time to process: 7 seconds.
uf250-04.cnf fulfilled No. of Restarts: 43 No. of Flips: 3228 time to process: 0 seconds.
uf250-04.cnf fulfilled No. of Restarts: 823 No. of Flips: 2376 time to process: 4 seconds.
uf250-04.cnf fulfilled No. of Restarts: 128 No. of Flips: 1013 time to process: 7 seconds.
uf250-04.cnf fulfilled No. of Restarts: 645 No. of Flips: 1719 time to process: 7 seconds.
uf250-04.cnf fulfilled No. of Restarts: 143 No. of Flips: 1957 time to process: 8 seconds.
uf250-04.cnf , deadline. Restarts: 2850
uf250-04.cnf fulfilled No. of Restarts: 21 No. of Flips: 3027 time to process: 0 seconds.
uf250-04.cnf fulfilled No. of Restarts: 567 No. of Flips: 4744 time to process: 2 seconds.
uf250-04.cnf fulfilled No. of Restarts: 483 No. of Flips: 1005 time to process: 2 seconds.
uf250-04.cnf fulfilled No. of Restarts: 41 No. of Flips: 3228 time to process: 1 seconds.
uf250-04.cnf fulfilled No. of Restarts: 925 No. of Flips: 1248 time to process: 9 seconds.
uf250-04.cnf fulfilled No. of Restarts: 2224 No. of Flips: 3524 time to process: 12 seconds.
uf250-04.cnf fulfilled No. of Restarts: 907 No. of Flips: 1780 time to process: 4 seconds.
uf250-04.cnf fulfilled No. of Restarts: 55 No. of Flips: 3467 time to process: 0 seconds.
uf250-04.cnf fulfilled No. of Restarts: 366 No. of Flips: 4264 time to process: 8 seconds.
uf250-04.cnf fulfilled No. of Restarts: 359 No. of Flips: 4318 time to process: 1 seconds.
uf250-04.cnf fulfilled No. of Restarts: 110 No. of Flips: 4525 time to process: 2 seconds.
uf250-04.cnf fulfilled No. of Restarts: 2441 No. of Flips: 3336 time to process: 13 seconds.
uf250-04.cnf fulfilled No. of Restarts: 25 No. of Flips: 3279 time to process: 10 seconds.
uf250-04.cnf fulfilled No. of Restarts: 52 No. of Flips: 1739 time to process: 0 seconds.
uf250-04.cnf fulfilled No. of Restarts: 1182 No. of Flips: 4993 time to process: 13 seconds.
uf250-04.cnf fulfilled No. of Restarts: 986 No. of Flips: 1767 time to process: 4 seconds.
uf250-04.cnf fulfilled No. of Restarts: 208 No. of Flips: 1450 time to process: 2 seconds.
uf250-04.cnf fulfilled No. of Restarts: 1153 No. of Flips: 4314 time to process: 10 seconds.
uf250-04.cnf , deadline. Restarts: 2850
uf250-04.cnf fulfilled No. of Restarts: 348 No. of Flips: 2471 time to process: 1 seconds.
uf250-04.cnf fulfilled No. of Restarts: 1408 No. of Flips: 2091 time to process: 5 seconds.
uf250-04.cnf fulfilled No. of Restarts: 1547 No. of Flips: 2734 time to process: 7 seconds.
uf250-04.cnf fulfilled No. of Restarts: 1687 No. of Flips: 2226 time to process: 11 seconds.
uf250-04.cnf fulfilled No. of Restarts: 522 No. of Flips: 2469 time to process: 4 seconds.
uf250-04.cnf fulfilled No. of Restarts: 37 No. of Flips: 3582 time to process: 4 seconds.
uf250-04.cnf fulfilled No. of Restarts: 950 No. of Flips: 2843 time to process: 10 seconds.
uf250-04.cnf fulfilled No. of Restarts: 261 No. of Flips: 4135 time to process: 2 seconds.
uf250-04.cnf fulfilled No. of Restarts: 1413 No. of Flips: 2810 time to process: 15 seconds.
uf250-04.cnf fulfilled No. of Restarts: 909 No. of Flips: 3130 time to process: 3 seconds.
uf250-04.cnf fulfilled No. of Restarts: 206 No. of Flips: 2158 time to process: 9 seconds.
uf250-04.cnf fulfilled No. of Restarts: 618 No. of Flips: 3383 time to process: 9 seconds.
uf250-04.cnf fulfilled No. of Restarts: 611 No. of Flips: 2151 time to process: 3 seconds.
uf250-04.cnf fulfilled No. of Restarts: 1134 No. of Flips: 4914 time to process: 5 seconds.
uf250-04.cnf fulfilled No. of Restarts: 454 No. of Flips: 4815 time to process: 2 seconds.
uf250-04.cnf fulfilled No. of Restarts: 115 No. of Flips: 4309 time to process: 0 seconds.
uf250-04.cnf fulfilled No. of Restarts: 1822 No. of Flips: 3935 time to process: 12 seconds.
uf250-04.cnf fulfilled No. of Restarts: 491 No. of Flips: 3410 time to process: 2 seconds.
uf250-04.cnf fulfilled No. of Restarts: 326 No. of Flips: 1199 time to process: 8 seconds.
uf250-04.cnf fulfilled No. of Restarts: 927 No. of Flips: 4025 time to process: 15 seconds.
uf250-04.cnf fulfilled No. of Restarts: 380 No. of Flips: 2039 time to process: 1 seconds.
uf250-04.cnf fulfilled No. of Restarts: 245 No. of Flips: 2074 time to process: 1 seconds.
uf250-04.cnf fulfilled No. of Restarts: 956 No. of Flips: 4467 time to process: 12 seconds.
uf250-04.cnf fulfilled No. of Restarts: 1042 No. of Flips: 3479 time to process: 4 seconds.
uf250-04.cnf fulfilled No. of Restarts: 1118 No. of Flips: 3250 time to process: 4 seconds.
uf250-04.cnf fulfilled No. of Restarts: 2236 No. of Flips: 3873 time to process: 12 seconds.
uf250-04.cnf fulfilled No. of Restarts: 209 No. of Flips: 1167 time to process: 11 seconds.
uf250-04.cnf fulfilled No. of Restarts: 64 No. of Flips: 4981 time to process: 0 seconds.
uf250-04.cnf fulfilled No. of Restarts: 2107 No. of Flips: 1605 time to process: 17 seconds.
uf250-04.cnf fulfilled No. of Restarts: 2313 No. of Flips: 2543 time to process: 9 seconds.
uf250-04.cnf fulfilled No. of Restarts: 13 No. of Flips: 2272 time to process: 2 seconds.
uf250-04.cnf fulfilled No. of Restarts: 2270 No. of Flips: 3983 time to process: 9 seconds.
uf250-04.cnf fulfilled No. of Restarts: 1450 No. of Flips: 4497 time to process: 17 seconds.
uf250-04.cnf fulfilled No. of Restarts: 1836 No. of Flips: 2681 time to process: 10 seconds.
uf250-04.cnf fulfilled No. of Restarts: 2162 No. of Flips: 4995 time to process: 10 seconds.
uf250-04.cnf fulfilled No. of Restarts: 360 No. of Flips: 1441 time to process: 2 seconds.
uf250-04.cnf fulfilled No. of Restarts: 672 No. of Flips: 1913 time to process: 3 seconds.
uf250-04.cnf fulfilled No. of Restarts: 4 No. of Flips: 3836 time to process: 3 seconds.
uf250-04.cnf fulfilled No. of Restarts: 376 No. of Flips: 4248 time to process: 6 seconds.
uf250-04.cnf fulfilled No. of Restarts: 1099 No. of Flips: 867 time to process: 8 seconds.
uf250-04.cnf fulfilled No. of Restarts: 2417 No. of Flips: 2576 time to process: 10 seconds.
uf250-04.cnf fulfilled No. of Restarts: 1811 No. of Flips: 952 time to process: 7 seconds.
uf250-04.cnf fulfilled No. of Restarts: 68 No. of Flips: 4870 time to process: 6 seconds.
uf250-04.cnf fulfilled No. of Restarts: 2648 No. of Flips: 3727 time to process: 15 seconds.
uf250-04.cnf fulfilled No. of Restarts: 187 No. of Flips: 1493 time to process: 0 seconds.
uf250-04.cnf fulfilled No. of Restarts: 2332 No. of Flips: 3618 time to process: 15 seconds.
uf250-04.cnf fulfilled No. of Restarts: 563 No. of Flips: 4185 time to process: 10 seconds.
uf250-04.cnf fulfilled No. of Restarts: 2209 No. of Flips: 2010 time to process: 10 seconds.
uf250-04.cnf fulfilled No. of Restarts: 728 No. of Flips: 2902 time to process: 4 seconds.
uf250-04.cnf fulfilled No. of Restarts: 1075 No. of Flips: 4879 time to process: 6 seconds.
uf250-04.cnf fulfilled No. of Restarts: 1288 No. of Flips: 855 time to process: 5 seconds.
uf250-04.cnf , deadline. Restarts: 2850
uf250-04.cnf fulfilled No. of Restarts: 112 No. of Flips: 1499 time to process: 0 seconds.
uf250-04.cnf , deadline. Restarts: 2850
uf250-04.cnf , deadline. Restarts: 2850
uf250-04.cnf fulfilled No. of Restarts: 687 No. of Flips: 4052 time to process: 3 seconds.
uf250-04.cnf fulfilled No. of Restarts: 79 No. of Flips: 3399 time to process: 0 seconds.
uf250-04.cnf fulfilled No. of Restarts: 473 No. of Flips: 4856 time to process: 7 seconds.
uf250-04.cnf fulfilled No. of Restarts: 668 No. of Flips: 3759 time to process: 2 seconds.
uf250-04.cnf fulfilled No. of Restarts: 396 No. of Flips: 2928 time to process: 3 seconds.
uf250-04.cnf fulfilled No. of Restarts: 1547 No. of Flips: 3231 time to process: 6 seconds.
uf250-04.cnf fulfilled No. of Restarts: 702 No. of Flips: 4339 time to process: 7 seconds.
uf250-04.cnf fulfilled No. of Restarts: 647 No. of Flips: 3317 time to process: 7 seconds.
uf250-04.cnf fulfilled No. of Restarts: 2726 No. of Flips: 3692 time to process: 11 seconds.
uf250-04.cnf fulfilled No. of Restarts: 702 No. of Flips: 2901 time to process: 3 seconds.
uf250-04.cnf , deadline. Restarts: 2850
uf250-04.cnf fulfilled No. of Restarts: 951 No. of Flips: 1273 time to process: 3 seconds.
uf250-04.cnf fulfilled No. of Restarts: 2280 No. of Flips: 2045 time to process: 11 seconds.
uf250-04.cnf fulfilled No. of Restarts: 635 No. of Flips: 2009 time to process: 3 seconds.
uf250-04.cnf fulfilled No. of Restarts: 332 No. of Flips: 987 time to process: 9 seconds.
uf250-04.cnf fulfilled No. of Restarts: 408 No. of Flips: 3576 time to process: 1 seconds.
uf250-04.cnf , deadline. Restarts: 2850
uf250-04.cnf fulfilled No. of Restarts: 1422 No. of Flips: 1023 time to process: 6 seconds.
uf250-04.cnf fulfilled No. of Restarts: 690 No. of Flips: 1780 time to process: 2 seconds.
uf250-04.cnf fulfilled No. of Restarts: 1 No. of Flips: 3079 time to process: 4 seconds.
uf250-04.cnf fulfilled No. of Restarts: 252 No. of Flips: 3264 time to process: 11 seconds.
uf250-04.cnf fulfilled No. of Restarts: 91 No. of Flips: 3513 time to process: 12 seconds.
uf250-04.cnf fulfilled No. of Restarts: 1650 No. of Flips: 4524 time to process: 6 seconds.
uf250-04.cnf , deadline. Restarts: 2850
uf250-04.cnf fulfilled No. of Restarts: 520 No. of Flips: 2514 time to process: 2 seconds.
uf250-04.cnf fulfilled No. of Restarts: 908 No. of Flips: 1370 time to process: 3 seconds.
uf250-04.cnf fulfilled No. of Restarts: 77 No. of Flips: 4034 time to process: 6 seconds.
uf250-04.cnf fulfilled No. of Restarts: 571 No. of Flips: 2127 time to process: 5 seconds.
uf250-04.cnf fulfilled No. of Restarts: 297 No. of Flips: 4359 time to process: 7 seconds.
uf250-04.cnf fulfilled No. of Restarts: 48 No. of Flips: 1964 time to process: 4 seconds.
uf250-04.cnf fulfilled No. of Restarts: 544 No. of Flips: 3143 time to process: 10 seconds.
uf250-04.cnf fulfilled No. of Restarts: 993 No. of Flips: 2340 time to process: 7 seconds.
uf250-04.cnf fulfilled No. of Restarts: 23 No. of Flips: 2722 time to process: 1 seconds.
uf250-04.cnf fulfilled No. of Restarts: 1435 No. of Flips: 1309 time to process: 8 seconds.
uf250-04.cnf fulfilled No. of Restarts: 210 No. of Flips: 3395 time to process: 4 seconds.
uf250-04.cnf fulfilled No. of Restarts: 2005 No. of Flips: 2846 time to process: 9 seconds.
uf250-04.cnf fulfilled No. of Restarts: 640 No. of Flips: 2406 time to process: 7 seconds.
uf250-04.cnf fulfilled No. of Restarts: 902 No. of Flips: 4500 time to process: 5 seconds.
uf250-04.cnf fulfilled No. of Restarts: 1576 No. of Flips: 4696 time to process: 18 seconds.
uf250-04.cnf fulfilled No. of Restarts: 15 No. of Flips: 4762 time to process: 0 seconds.
uf250-04.cnf fulfilled No. of Restarts: 139 No. of Flips: 3746 time to process: 0 seconds.
uf250-04.cnf fulfilled No. of Restarts: 250 No. of Flips: 1809 time to process: 6 seconds.
uf250-04.cnf fulfilled No. of Restarts: 1796 No. of Flips: 1421 time to process: 9 seconds.
uf250-04.cnf fulfilled No. of Restarts: 139 No. of Flips: 3509 time to process: 2 seconds.
uf250-04.cnf fulfilled No. of Restarts: 2283 No. of Flips: 2972 time to process: 9 seconds.
uf250-04.cnf fulfilled No. of Restarts: 351 No. of Flips: 4690 time to process: 1 seconds.
uf250-04.cnf fulfilled No. of Restarts: 1854 No. of Flips: 2566 time to process: 12 seconds.
uf250-04.cnf fulfilled No. of Restarts: 1512 No. of Flips: 1366 time to process: 6 seconds.
uf250-04.cnf fulfilled No. of Restarts: 1325 No. of Flips: 3534 time to process: 12 seconds.
uf250-04.cnf fulfilled No. of Restarts: 1039 No. of Flips: 3500 time to process: 4 seconds.
uf250-04.cnf fulfilled No. of Restarts: 967 No. of Flips: 4777 time to process: 7 seconds.
uf250-04.cnf fulfilled No. of Restarts: 613 No. of Flips: 3166 time to process: 3 seconds.
uf250-04.cnf fulfilled No. of Restarts: 344 No. of Flips: 1335 time to process: 2 seconds.
uf250-04.cnf fulfilled No. of Restarts: 245 No. of Flips: 4663 time to process: 9 seconds.
uf250-04.cnf fulfilled No. of Restarts: 448 No. of Flips: 3555 time to process: 5 seconds.
uf250-04.cnf fulfilled No. of Restarts: 403 No. of Flips: 3019 time to process: 2 seconds.
uf250-04.cnf fulfilled No. of Restarts: 119 No. of Flips: 1441 time to process: 2 seconds.
uf250-04.cnf fulfilled No. of Restarts: 14 No. of Flips: 2157 time to process: 0 seconds.
uf250-04.cnf fulfilled No. of Restarts: 487 No. of Flips: 1489 time to process: 3 seconds.
uf250-04.cnf fulfilled No. of Restarts: 169 No. of Flips: 1984 time to process: 4 seconds.
uf250-04.cnf fulfilled No. of Restarts: 531 No. of Flips: 3360 time to process: 6 seconds.
uf250-04.cnf fulfilled No. of Restarts: 1109 No. of Flips: 3423 time to process: 5 seconds.
uf250-04.cnf fulfilled No. of Restarts: 1640 No. of Flips: 1412 time to process: 8 seconds.
uf250-04.cnf fulfilled No. of Restarts: 2363 No. of Flips: 3661 time to process: 16 seconds.
uf250-04.cnf fulfilled No. of Restarts: 1323 No. of Flips: 3456 time to process: 12 seconds.
uf250-04.cnf fulfilled No. of Restarts: 1521 No. of Flips: 4262 time to process: 6 seconds.
uf250-04.cnf fulfilled No. of Restarts: 1338 No. of Flips: 1509 time to process: 5 seconds.
uf250-04.cnf fulfilled No. of Restarts: 726 No. of Flips: 2317 time to process: 13 seconds.
uf250-04.cnf fulfilled No. of Restarts: 1485 No. of Flips: 2668 time to process: 6 seconds.
uf250-04.cnf , deadline. Restarts: 2850
uf250-04.cnf fulfilled No. of Restarts: 804 No. of Flips: 4112 time to process: 3 seconds.
uf250-04.cnf fulfilled No. of Restarts: 2251 No. of Flips: 4625 time to process: 11 seconds.
uf250-04.cnf fulfilled No. of Restarts: 2702 No. of Flips: 1691 time to process: 12 seconds.
uf250-04.cnf fulfilled No. of Restarts: 690 No. of Flips: 1819 time to process: 2 seconds.
uf250-04.cnf fulfilled No. of Restarts: 795 No. of Flips: 2319 time to process: 15 seconds.
uf250-04.cnf fulfilled No. of Restarts: 491 No. of Flips: 3774 time to process: 2 seconds.
uf250-04.cnf fulfilled No. of Restarts: 2559 No. of Flips: 2933 time to process: 11 seconds.
uf250-04.cnf fulfilled No. of Restarts: 2402 No. of Flips: 3141 time to process: 10 seconds.
uf250-04.cnf fulfilled No. of Restarts: 222 No. of Flips: 1208 time to process: 1 seconds.
uf250-04.cnf fulfilled No. of Restarts: 1203 No. of Flips: 4212 time to process: 10 seconds.
uf250-04.cnf fulfilled No. of Restarts: 1594 No. of Flips: 3758 time to process: 6 seconds.
uf250-04.cnf fulfilled No. of Restarts: 1080 No. of Flips: 4823 time to process: 9 seconds.
uf250-04.cnf fulfilled No. of Restarts: 234 No. of Flips: 4289 time to process: 1 seconds.
uf250-04.cnf fulfilled No. of Restarts: 170 No. of Flips: 3738 time to process: 2 seconds.
uf250-04.cnf fulfilled No. of Restarts: 1284 No. of Flips: 4177 time to process: 10 seconds.
uf250-04.cnf fulfilled No. of Restarts: 287 No. of Flips: 1554 time to process: 3 seconds.
uf250-04.cnf fulfilled No. of Restarts: 926 No. of Flips: 2066 time to process: 12 seconds.
uf250-04.cnf fulfilled No. of Restarts: 147 No. of Flips: 2424 time to process: 0 seconds.
uf250-04.cnf fulfilled No. of Restarts: 239 No. of Flips: 1537 time to process: 12 seconds.
uf250-04.cnf fulfilled No. of Restarts: 846 No. of Flips: 3441 time to process: 3 seconds.
uf250-04.cnf fulfilled No. of Restarts: 2040 No. of Flips: 1026 time to process: 8 seconds.
uf250-04.cnf fulfilled No. of Restarts: 389 No. of Flips: 945 time to process: 8 seconds.
uf250-04.cnf fulfilled No. of Restarts: 860 No. of Flips: 2745 time to process: 3 seconds.
uf250-04.cnf fulfilled No. of Restarts: 43 No. of Flips: 4727 time to process: 11 seconds.
uf250-04.cnf fulfilled No. of Restarts: 446 No. of Flips: 3045 time to process: 1 seconds.
uf250-04.cnf fulfilled No. of Restarts: 77 No. of Flips: 2251 time to process: 2 seconds.
uf250-04.cnf fulfilled No. of Restarts: 873 No. of Flips: 4836 time to process: 13 seconds.
uf250-04.cnf fulfilled No. of Restarts: 2014 No. of Flips: 1502 time to process: 8 seconds.
uf250-04.cnf fulfilled No. of Restarts: 223 No. of Flips: 4535 time to process: 8 seconds.
uf250-04.cnf fulfilled No. of Restarts: 224 No. of Flips: 1370 time to process: 5 seconds.
uf250-04.cnf fulfilled No. of Restarts: 226 No. of Flips: 3921 time to process: 5 seconds.
uf250-04.cnf fulfilled No. of Restarts: 562 No. of Flips: 1649 time to process: 6 seconds.
uf250-04.cnf fulfilled No. of Restarts: 13 No. of Flips: 4251 time to process: 11 seconds.
uf250-04.cnf fulfilled No. of Restarts: 929 No. of Flips: 2738 time to process: 4 seconds.
uf250-04.cnf fulfilled No. of Restarts: 106 No. of Flips: 1275 time to process: 7 seconds.
uf250-04.cnf fulfilled No. of Restarts: 505 No. of Flips: 2140 time to process: 7 seconds.
uf250-04.cnf fulfilled No. of Restarts: 298 No. of Flips: 4422 time to process: 5 seconds.
uf250-04.cnf fulfilled No. of Restarts: 479 No. of Flips: 4615 time to process: 3 seconds.
uf250-04.cnf fulfilled No. of Restarts: 132 No. of Flips: 3262 time to process: 8 seconds.
uf250-04.cnf fulfilled No. of Restarts: 1408 No. of Flips: 2661 time to process: 7 seconds.
uf250-04.cnf fulfilled No. of Restarts: 807 No. of Flips: 4523 time to process: 6 seconds.
uf250-04.cnf fulfilled No. of Restarts: 1763 No. of Flips: 3623 time to process: 10 seconds.
uf250-04.cnf fulfilled No. of Restarts: 1729 No. of Flips: 2453 time to process: 8 seconds.
uf250-04.cnf fulfilled No. of Restarts: 559 No. of Flips: 1615 time to process: 3 seconds.
uf250-04.cnf fulfilled No. of Restarts: 438 No. of Flips: 3890 time to process: 4 seconds.
uf250-04.cnf fulfilled No. of Restarts: 181 No. of Flips: 3774 time to process: 4 seconds.
uf250-04.cnf fulfilled No. of Restarts: 1311 No. of Flips: 1456 time to process: 17 seconds.
uf250-04.cnf fulfilled No. of Restarts: 71 No. of Flips: 2241 time to process: 0 seconds.
uf250-04.cnf fulfilled No. of Restarts: 2506 No. of Flips: 3695 time to process: 11 seconds.
uf250-04.cnf fulfilled No. of Restarts: 203 No. of Flips: 3000 time to process: 1 seconds.
uf250-04.cnf fulfilled No. of Restarts: 43 No. of Flips: 4615 time to process: 3 seconds.
uf250-04.cnf fulfilled No. of Restarts: 536 No. of Flips: 2419 time to process: 14 seconds.
uf250-04.cnf fulfilled No. of Restarts: 914 No. of Flips: 4276 time to process: 3 seconds.
uf250-04.cnf fulfilled No. of Restarts: 1398 No. of Flips: 2532 time to process: 7 seconds.
uf250-04.cnf fulfilled No. of Restarts: 1584 No. of Flips: 2511 time to process: 7 seconds.
uf250-04.cnf fulfilled No. of Restarts: 1247 No. of Flips: 2225 time to process: 5 seconds.
uf250-04.cnf fulfilled No. of Restarts: 376 No. of Flips: 3278 time to process: 2 seconds.
uf250-04.cnf fulfilled No. of Restarts: 228 No. of Flips: 2589 time to process: 5 seconds.
uf250-04.cnf fulfilled No. of Restarts: 2472 No. of Flips: 4983 time to process: 16 seconds.
uf250-04.cnf fulfilled No. of Restarts: 987 No. of Flips: 3105 time to process: 4 seconds.
uf250-04.cnf fulfilled No. of Restarts: 2281 No. of Flips: 4435 time to process: 9 seconds.
uf250-04.cnf fulfilled No. of Restarts: 398 No. of Flips: 2140 time to process: 1 seconds.
uf250-04.cnf fulfilled No. of Restarts: 1901 No. of Flips: 2007 time to process: 14 seconds.
uf250-04.cnf fulfilled No. of Restarts: 162 No. of Flips: 2025 time to process: 3 seconds.
uf250-04.cnf fulfilled No. of Restarts: 2626 No. of Flips: 4526 time to process: 22 seconds.
uf250-04.cnf fulfilled No. of Restarts: 158 No. of Flips: 2231 time to process: 0 seconds.
uf250-04.cnf fulfilled No. of Restarts: 2199 No. of Flips: 4510 time to process: 9 seconds.
uf250-04.cnf fulfilled No. of Restarts: 340 No. of Flips: 1748 time to process: 3 seconds.
uf250-04.cnf fulfilled No. of Restarts: 394 No. of Flips: 3971 time to process: 4 seconds.
uf250-04.cnf fulfilled No. of Restarts: 1284 No. of Flips: 4441 time to process: 5 seconds.
uf250-04.cnf fulfilled No. of Restarts: 397 No. of Flips: 958 time to process: 3 seconds.
uf250-04.cnf fulfilled No. of Restarts: 1847 No. of Flips: 2170 time to process: 11 seconds.
uf250-04.cnf fulfilled No. of Restarts: 782 No. of Flips: 1918 time to process: 3 seconds.
uf250-04.cnf fulfilled No. of Restarts: 1316 No. of Flips: 3370 time to process: 7 seconds.
uf250-04.cnf fulfilled No. of Restarts: 464 No. of Flips: 4026 time to process: 2 seconds.
uf250-04.cnf fulfilled No. of Restarts: 1703 No. of Flips: 4964 time to process: 16 seconds.
uf250-04.cnf fulfilled No. of Restarts: 117 No. of Flips: 2826 time to process: 1 seconds.
uf250-04.cnf fulfilled No. of Restarts: 645 No. of Flips: 2479 time to process: 3 seconds.
uf250-04.cnf fulfilled No. of Restarts: 510 No. of Flips: 3446 time to process: 2 seconds.
uf250-04.cnf fulfilled No. of Restarts: 2379 No. of Flips: 1933 time to process: 13 seconds.
uf250-04.cnf fulfilled No. of Restarts: 696 No. of Flips: 2806 time to process: 2 seconds.
uf250-04.cnf fulfilled No. of Restarts: 357 No. of Flips: 2439 time to process: 5 seconds.
uf250-04.cnf fulfilled No. of Restarts: 49 No. of Flips: 3252 time to process: 4 seconds.
uf250-04.cnf fulfilled No. of Restarts: 126 No. of Flips: 2212 time to process: 3 seconds.
uf250-04.cnf fulfilled No. of Restarts: 137 No. of Flips: 2479 time to process: 12 seconds.
uf250-04.cnf fulfilled No. of Restarts: 255 No. of Flips: 1926 time to process: 1 seconds.
uf250-04.cnf fulfilled No. of Restarts: 33 No. of Flips: 1205 time to process: 3 seconds.
uf250-04.cnf fulfilled No. of Restarts: 679 No. of Flips: 4718 time to process: 3 seconds.
uf250-04.cnf fulfilled No. of Restarts: 498 No. of Flips: 2805 time to process: 3 seconds.
uf250-04.cnf fulfilled No. of Restarts: 76 No. of Flips: 1420 time to process: 0 seconds.
uf250-04.cnf fulfilled No. of Restarts: 2043 No. of Flips: 702 time to process: 17 seconds.
uf250-04.cnf fulfilled No. of Restarts: 1194 No. of Flips: 1240 time to process: 5 seconds.
uf250-04.cnf fulfilled No. of Restarts: 677 No. of Flips: 4972 time to process: 2 seconds.
uf250-04.cnf fulfilled No. of Restarts: 245 No. of Flips: 4741 time to process: 1 seconds.
uf250-04.cnf fulfilled No. of Restarts: 1753 No. of Flips: 1718 time to process: 9 seconds.
uf250-04.cnf fulfilled No. of Restarts: 112 No. of Flips: 2669 time to process: 0 seconds.
uf250-04.cnf fulfilled No. of Restarts: 1788 No. of Flips: 4773 time to process: 10 seconds.
uf250-04.cnf fulfilled No. of Restarts: 942 No. of Flips: 893 time to process: 3 seconds.
uf250-04.cnf fulfilled No. of Restarts: 649 No. of Flips: 4995 time to process: 3 seconds.
uf250-04.cnf fulfilled No. of Restarts: 2319 No. of Flips: 2275 time to process: 9 seconds.
uf250-04.cnf , deadline. Restarts: 2850
uf250-04.cnf fulfilled No. of Restarts: 132 No. of Flips: 4264 time to process: 0 seconds.
uf250-04.cnf fulfilled No. of Restarts: 129 No. of Flips: 4705 time to process: 5 seconds.
uf250-04.cnf fulfilled No. of Restarts: 609 No. of Flips: 3288 time to process: 6 seconds.
uf250-04.cnf fulfilled No. of Restarts: 1298 No. of Flips: 3933 time to process: 5 seconds.
uf250-04.cnf fulfilled No. of Restarts: 814 No. of Flips: 2525 time to process: 4 seconds.
uf250-04.cnf fulfilled No. of Restarts: 33 No. of Flips: 4468 time to process: 9 seconds.
uf250-04.cnf fulfilled No. of Restarts: 1006 No. of Flips: 4633 time to process: 6 seconds.
uf250-04.cnf fulfilled No. of Restarts: 2190 No. of Flips: 3129 time to process: 12 seconds.
uf250-04.cnf fulfilled No. of Restarts: 1817 No. of Flips: 1541 time to process: 7 seconds.
uf250-04.cnf fulfilled No. of Restarts: 20 No. of Flips: 3911 time to process: 2 seconds.
uf250-04.cnf fulfilled No. of Restarts: 1740 No. of Flips: 4743 time to process: 8 seconds.
uf250-04.cnf fulfilled No. of Restarts: 1117 No. of Flips: 2083 time to process: 11 seconds.
uf250-04.cnf fulfilled No. of Restarts: 532 No. of Flips: 4798 time to process: 5 seconds.
uf250-04.cnf fulfilled No. of Restarts: 1194 No. of Flips: 3533 time to process: 8 seconds.
uf250-04.cnf fulfilled No. of Restarts: 378 No. of Flips: 4760 time to process: 5 seconds.
uf250-04.cnf fulfilled No. of Restarts: 550 No. of Flips: 3189 time to process: 7 seconds.
uf250-04.cnf fulfilled No. of Restarts: 33 No. of Flips: 3373 time to process: 0 seconds.
uf250-04.cnf fulfilled No. of Restarts: 1392 No. of Flips: 2197 time to process: 10 seconds.
uf250-04.cnf fulfilled No. of Restarts: 2211 No. of Flips: 2247 time to process: 11 seconds.
uf250-04.cnf fulfilled No. of Restarts: 498 No. of Flips: 3851 time to process: 2 seconds.
uf250-04.cnf fulfilled No. of Restarts: 2639 No. of Flips: 1400 time to process: 11 seconds.
uf250-04.cnf fulfilled No. of Restarts: 319 No. of Flips: 1384 time to process: 5 seconds.
uf250-04.cnf fulfilled No. of Restarts: 44 No. of Flips: 1808 time to process: 2 seconds.
uf250-04.cnf fulfilled No. of Restarts: 1062 No. of Flips: 4582 time to process: 7 seconds.
uf250-04.cnf fulfilled No. of Restarts: 403 No. of Flips: 1226 time to process: 6 seconds.
uf250-04.cnf fulfilled No. of Restarts: 498 No. of Flips: 2800 time to process: 3 seconds.
uf250-04.cnf fulfilled No. of Restarts: 1862 No. of Flips: 1770 time to process: 10 seconds.
uf250-04.cnf fulfilled No. of Restarts: 1763 No. of Flips: 3151 time to process: 7 seconds.
uf250-04.cnf fulfilled No. of Restarts: 1393 No. of Flips: 1602 time to process: 5 seconds.
uf250-04.cnf fulfilled No. of Restarts: 855 No. of Flips: 2663 time to process: 4 seconds.
uf250-04.cnf fulfilled No. of Restarts: 1662 No. of Flips: 4402 time to process: 8 seconds.
uf250-04.cnf fulfilled No. of Restarts: 406 No. of Flips: 2959 time to process: 5 seconds.
uf250-04.cnf fulfilled No. of Restarts: 664 No. of Flips: 3430 time to process: 7 seconds.
uf250-04.cnf fulfilled No. of Restarts: 625 No. of Flips: 3980 time to process: 4 seconds.
uf250-04.cnf fulfilled No. of Restarts: 761 No. of Flips: 2269 time to process: 11 seconds.
uf250-04.cnf fulfilled No. of Restarts: 1233 No. of Flips: 1410 time to process: 5 seconds.
uf250-04.cnf fulfilled No. of Restarts: 912 No. of Flips: 3480 time to process: 6 seconds.
uf250-04.cnf fulfilled No. of Restarts: 675 No. of Flips: 1347 time to process: 14 seconds.
uf250-04.cnf fulfilled No. of Restarts: 1413 No. of Flips: 1905 time to process: 6 seconds.
uf250-04.cnf fulfilled No. of Restarts: 114 No. of Flips: 4001 time to process: 2 seconds.
uf250-04.cnf fulfilled No. of Restarts: 496 No. of Flips: 2264 time to process: 3 seconds.
uf250-04.cnf fulfilled No. of Restarts: 2353 No. of Flips: 2401 time to process: 9 seconds.
uf250-04.cnf fulfilled No. of Restarts: 828 No. of Flips: 2825 time to process: 3 seconds.
uf250-04.cnf fulfilled No. of Restarts: 113 No. of Flips: 1188 time to process: 12 seconds.
uf250-04.cnf fulfilled No. of Restarts: 494 No. of Flips: 4423 time to process: 9 seconds.
uf250-04.cnf fulfilled No. of Restarts: 757 No. of Flips: 1393 time to process: 5 seconds.
uf250-04.cnf fulfilled No. of Restarts: 598 No. of Flips: 3898 time to process: 4 seconds.
uf250-04.cnf fulfilled No. of Restarts: 209 No. of Flips: 4293 time to process: 3 seconds.
uf250-04.cnf , deadline. Restarts: 2850
uf250-04.cnf fulfilled No. of Restarts: 746 No. of Flips: 2378 time to process: 3 seconds.
uf250-04.cnf fulfilled No. of Restarts: 1311 No. of Flips: 4477 time to process: 5 seconds.
uf250-04.cnf fulfilled No. of Restarts: 821 No. of Flips: 3681 time to process: 6 seconds.
uf250-04.cnf fulfilled No. of Restarts: 2796 No. of Flips: 3336 time to process: 12 seconds.
uf250-04.cnf fulfilled No. of Restarts: 214 No. of Flips: 3286 time to process: 3 seconds.
uf250-04.cnf fulfilled No. of Restarts: 7 No. of Flips: 1940 time to process: 3 seconds.
uf250-04.cnf fulfilled No. of Restarts: 1147 No. of Flips: 1323 time to process: 8 seconds.
uf250-04.cnf fulfilled No. of Restarts: 2245 No. of Flips: 4824 time to process: 13 seconds.
uf250-04.cnf fulfilled No. of Restarts: 117 No. of Flips: 3376 time to process: 0 seconds.
uf250-04.cnf fulfilled No. of Restarts: 1439 No. of Flips: 4732 time to process: 7 seconds.
uf250-04.cnf fulfilled No. of Restarts: 379 No. of Flips: 2905 time to process: 3 seconds.
uf250-04.cnf fulfilled No. of Restarts: 2055 No. of Flips: 3969 time to process: 11 seconds.
uf250-04.cnf fulfilled No. of Restarts: 800 No. of Flips: 2472 time to process: 4 seconds.
uf250-04.cnf fulfilled No. of Restarts: 838 No. of Flips: 3456 time to process: 8 seconds.
uf250-04.cnf fulfilled No. of Restarts: 2270 No. of Flips: 4820 time to process: 15 seconds.
uf250-04.cnf fulfilled No. of Restarts: 588 No. of Flips: 3778 time to process: 2 seconds.
uf250-04.cnf fulfilled No. of Restarts: 1672 No. of Flips: 1821 time to process: 9 seconds.
uf250-04.cnf fulfilled No. of Restarts: 942 No. of Flips: 2972 time to process: 6 seconds.
uf250-04.cnf fulfilled No. of Restarts: 947 No. of Flips: 1992 time to process: 10 seconds.
uf250-04.cnf fulfilled No. of Restarts: 282 No. of Flips: 1466 time to process: 10 seconds.
uf250-04.cnf fulfilled No. of Restarts: 1982 No. of Flips: 2832 time to process: 8 seconds.
uf250-04.cnf fulfilled No. of Restarts: 205 No. of Flips: 4247 time to process: 1 seconds.
uf250-04.cnf fulfilled No. of Restarts: 595 No. of Flips: 1834 time to process: 5 seconds.
uf250-04.cnf fulfilled No. of Restarts: 1155 No. of Flips: 3709 time to process: 14 seconds.
uf250-04.cnf fulfilled No. of Restarts: 283 No. of Flips: 4387 time to process: 1 seconds.
uf250-04.cnf fulfilled No. of Restarts: 2846 No. of Flips: 3448 time to process: 15 seconds.
uf250-04.cnf fulfilled No. of Restarts: 1141 No. of Flips: 2394 time to process: 4 seconds.
uf250-04.cnf fulfilled No. of Restarts: 1201 No. of Flips: 3884 time to process: 5 seconds.
uf250-04.cnf fulfilled No. of Restarts: 257 No. of Flips: 3370 time to process: 1 seconds.
uf250-04.cnf fulfilled No. of Restarts: 1375 No. of Flips: 3983 time to process: 7 seconds.
uf250-04.cnf fulfilled No. of Restarts: 2630 No. of Flips: 4684 time to process: 12 seconds.
uf250-04.cnf fulfilled No. of Restarts: 566 No. of Flips: 3709 time to process: 6 seconds.
uf250-04.cnf fulfilled No. of Restarts: 861 No. of Flips: 1048 time to process: 4 seconds.
uf250-04.cnf fulfilled No. of Restarts: 1385 No. of Flips: 3146 time to process: 6 seconds.
uf250-04.cnf fulfilled No. of Restarts: 57 No. of Flips: 3988 time to process: 3 seconds.
uf250-04.cnf fulfilled No. of Restarts: 1354 No. of Flips: 3500 time to process: 6 seconds.
uf250-04.cnf fulfilled No. of Restarts: 433 No. of Flips: 1168 time to process: 6 seconds.
uf250-04.cnf fulfilled No. of Restarts: 2112 No. of Flips: 4184 time to process: 12 seconds.
uf250-04.cnf fulfilled No. of Restarts: 637 No. of Flips: 3927 time to process: 2 seconds.
uf250-04.cnf fulfilled No. of Restarts: 2279 No. of Flips: 1121 time to process: 12 seconds.
uf250-04.cnf fulfilled No. of Restarts: 1071 No. of Flips: 4431 time to process: 4 seconds.
uf250-04.cnf fulfilled No. of Restarts: 109 No. of Flips: 2777 time to process: 12 seconds.
uf250-04.cnf fulfilled No. of Restarts: 413 No. of Flips: 3583 time to process: 1 seconds.
uf250-04.cnf fulfilled No. of Restarts: 235 No. of Flips: 4756 time to process: 3 seconds.
uf250-04.cnf fulfilled No. of Restarts: 1218 No. of Flips: 2868 time to process: 6 seconds.
uf250-04.cnf fulfilled No. of Restarts: 1254 No. of Flips: 4517 time to process: 10 seconds.
uf250-04.cnf fulfilled No. of Restarts: 1245 No. of Flips: 4091 time to process: 10 seconds.
uf250-04.cnf fulfilled No. of Restarts: 173 No. of Flips: 2238 time to process: 5 seconds.
uf250-04.cnf fulfilled No. of Restarts: 2142 No. of Flips: 1201 time to process: 8 seconds.
uf250-04.cnf fulfilled No. of Restarts: 2152 No. of Flips: 2140 time to process: 9 seconds.
uf250-04.cnf fulfilled No. of Restarts: 500 No. of Flips: 2921 time to process: 9 seconds.
uf250-04.cnf fulfilled No. of Restarts: 245 No. of Flips: 1490 time to process: 3 seconds.
uf250-04.cnf fulfilled No. of Restarts: 783 No. of Flips: 2421 time to process: 3 seconds.
uf250-04.cnf fulfilled No. of Restarts: 1409 No. of Flips: 4593 time to process: 6 seconds.
uf250-04.cnf fulfilled No. of Restarts: 1707 No. of Flips: 3713 time to process: 12 seconds.
uf250-04.cnf fulfilled No. of Restarts: 432 No. of Flips: 2017 time to process: 3 seconds.
uf250-04.cnf fulfilled No. of Restarts: 146 No. of Flips: 2433 time to process: 8 seconds.
uf250-04.cnf , deadline. Restarts: 2850
uf250-04.cnf fulfilled No. of Restarts: 97 No. of Flips: 4039 time to process: 0 seconds.
uf250-04.cnf fulfilled No. of Restarts: 505 No. of Flips: 3933 time to process: 2 seconds.
uf250-04.cnf , deadline. Restarts: 2850
uf250-04.cnf fulfilled No. of Restarts: 930 No. of Flips: 2790 time to process: 3 seconds.
uf250-04.cnf fulfilled No. of Restarts: 2690 No. of Flips: 1354 time to process: 13 seconds.
uf250-04.cnf fulfilled No. of Restarts: 1359 No. of Flips: 2030 time to process: 12 seconds.
uf250-04.cnf fulfilled No. of Restarts: 1326 No. of Flips: 2730 time to process: 5 seconds.
uf250-04.cnf fulfilled No. of Restarts: 1933 No. of Flips: 1121 time to process: 14 seconds.
uf250-04.cnf fulfilled No. of Restarts: 410 No. of Flips: 3494 time to process: 1 seconds.
uf250-04.cnf fulfilled No. of Restarts: 2651 No. of Flips: 3353 time to process: 11 seconds.
uf250-04.cnf fulfilled No. of Restarts: 374 No. of Flips: 2329 time to process: 2 seconds.
uf250-04.cnf fulfilled No. of Restarts: 1439 No. of Flips: 3326 time to process: 8 seconds.
uf250-04.cnf fulfilled No. of Restarts: 261 No. of Flips: 2243 time to process: 1 seconds.
uf250-04.cnf fulfilled No. of Restarts: 644 No. of Flips: 2521 time to process: 3 seconds.
uf250-04.cnf fulfilled No. of Restarts: 720 No. of Flips: 1037 time to process: 9 seconds.
uf250-04.cnf fulfilled No. of Restarts: 685 No. of Flips: 4580 time to process: 3 seconds.
uf250-04.cnf fulfilled No. of Restarts: 535 No. of Flips: 3766 time to process: 2 seconds.
uf250-04.cnf fulfilled No. of Restarts: 702 No. of Flips: 4510 time to process: 3 seconds.
uf250-04.cnf fulfilled No. of Restarts: 879 No. of Flips: 3133 time to process: 15 seconds.
uf250-04.cnf fulfilled No. of Restarts: 679 No. of Flips: 2564 time to process: 7 seconds.
uf250-04.cnf fulfilled No. of Restarts: 251 No. of Flips: 2066 time to process: 1 seconds.
uf250-04.cnf fulfilled No. of Restarts: 203 No. of Flips: 3488 time to process: 9 seconds.
uf250-04.cnf fulfilled No. of Restarts: 599 No. of Flips: 2432 time to process: 4 seconds.
uf250-04.cnf fulfilled No. of Restarts: 1096 No. of Flips: 3570 time to process: 6 seconds.
uf250-04.cnf fulfilled No. of Restarts: 1046 No. of Flips: 4606 time to process: 6 seconds.
uf250-04.cnf fulfilled No. of Restarts: 1016 No. of Flips: 3789 time to process: 4 seconds.
uf250-04.cnf fulfilled No. of Restarts: 313 No. of Flips: 2564 time to process: 1 seconds.
uf250-04.cnf fulfilled No. of Restarts: 7 No. of Flips: 4177 time to process: 2 seconds.
uf250-04.cnf fulfilled No. of Restarts: 820 No. of Flips: 4567 time to process: 5 seconds.
uf250-04.cnf fulfilled No. of Restarts: 956 No. of Flips: 4096 time to process: 10 seconds.
uf250-04.cnf fulfilled No. of Restarts: 1730 No. of Flips: 1974 time to process: 9 seconds.
uf250-04.cnf fulfilled No. of Restarts: 1146 No. of Flips: 3191 time to process: 4 seconds.
uf250-04.cnf fulfilled No. of Restarts: 1698 No. of Flips: 4798 time to process: 8 seconds.
uf250-04.cnf fulfilled No. of Restarts: 312 No. of Flips: 4064 time to process: 4 seconds.
uf250-04.cnf fulfilled No. of Restarts: 471 No. of Flips: 3283 time to process: 9 seconds.
uf250-04.cnf fulfilled No. of Restarts: 1264 No. of Flips: 3338 time to process: 5 seconds.
uf250-04.cnf fulfilled No. of Restarts: 1142 No. of Flips: 3908 time to process: 4 seconds.
uf250-04.cnf fulfilled No. of Restarts: 1232 No. of Flips: 4506 time to process: 7 seconds.
uf250-04.cnf fulfilled No. of Restarts: 2064 No. of Flips: 1832 time to process: 9 seconds.
uf250-04.cnf fulfilled No. of Restarts: 5 No. of Flips: 2640 time to process: 1 seconds.
uf250-04.cnf fulfilled No. of Restarts: 141 No. of Flips: 3086 time to process: 0 seconds.
uf250-04.cnf fulfilled No. of Restarts: 2060 No. of Flips: 4762 time to process: 16 seconds.
uf250-04.cnf fulfilled No. of Restarts: 664 No. of Flips: 1768 time to process: 9 seconds.
uf250-04.cnf fulfilled No. of Restarts: 1036 No. of Flips: 4658 time to process: 11 seconds.
uf250-04.cnf fulfilled No. of Restarts: 1041 No. of Flips: 3035 time to process: 5 seconds.
uf250-04.cnf fulfilled No. of Restarts: 1261 No. of Flips: 3815 time to process: 6 seconds.
uf250-04.cnf fulfilled No. of Restarts: 892 No. of Flips: 4443 time to process: 6 seconds.
uf250-04.cnf fulfilled No. of Restarts: 683 No. of Flips: 3943 time to process: 9 seconds.
uf250-04.cnf fulfilled No. of Restarts: 1654 No. of Flips: 2021 time to process: 9 seconds.
uf250-04.cnf fulfilled No. of Restarts: 2254 No. of Flips: 4264 time to process: 12 seconds.
uf250-04.cnf fulfilled No. of Restarts: 430 No. of Flips: 3707 time to process: 1 seconds.
uf250-04.cnf fulfilled No. of Restarts: 886 No. of Flips: 4891 time to process: 10 seconds.
uf250-04.cnf fulfilled No. of Restarts: 1393 No. of Flips: 2339 time to process: 12 seconds.
uf250-04.cnf fulfilled No. of Restarts: 512 No. of Flips: 2710 time to process: 2 seconds.
uf250-04.cnf fulfilled No. of Restarts: 963 No. of Flips: 3625 time to process: 8 seconds.
uf250-04.cnf fulfilled No. of Restarts: 504 No. of Flips: 1743 time to process: 3 seconds.
uf250-04.cnf fulfilled No. of Restarts: 2238 No. of Flips: 1654 time to process: 14 seconds.
uf250-04.cnf fulfilled No. of Restarts: 652 No. of Flips: 4764 time to process: 4 seconds.
uf250-04.cnf , deadline. Restarts: 2850
uf250-04.cnf fulfilled No. of Restarts: 800 No. of Flips: 1404 time to process: 3 seconds.
uf250-04.cnf fulfilled No. of Restarts: 1552 No. of Flips: 2126 time to process: 6 seconds.
uf250-04.cnf fulfilled No. of Restarts: 810 No. of Flips: 2126 time to process: 5 seconds.
uf250-04.cnf fulfilled No. of Restarts: 871 No. of Flips: 2543 time to process: 7 seconds.
uf250-04.cnf , deadline. Restarts: 2850
uf250-04.cnf fulfilled No. of Restarts: 104 No. of Flips: 3457 time to process: 0 seconds.
uf250-04.cnf fulfilled No. of Restarts: 1350 No. of Flips: 1315 time to process: 11 seconds.
uf250-04.cnf fulfilled No. of Restarts: 1988 No. of Flips: 4276 time to process: 8 seconds.
uf250-04.cnf fulfilled No. of Restarts: 151 No. of Flips: 1717 time to process: 3 seconds.
uf250-04.cnf fulfilled No. of Restarts: 673 No. of Flips: 4050 time to process: 7 seconds.
uf250-04.cnf fulfilled No. of Restarts: 1435 No. of Flips: 607 time to process: 6 seconds.
uf250-04.cnf fulfilled No. of Restarts: 1630 No. of Flips: 4403 time to process: 10 seconds.
uf250-04.cnf fulfilled No. of Restarts: 648 No. of Flips: 872 time to process: 4 seconds.
uf250-04.cnf fulfilled No. of Restarts: 1482 No. of Flips: 2762 time to process: 14 seconds.
uf250-04.cnf fulfilled No. of Restarts: 332 No. of Flips: 1512 time to process: 8 seconds.
uf250-04.cnf fulfilled No. of Restarts: 1886 No. of Flips: 1217 time to process: 11 seconds.
uf250-04.cnf fulfilled No. of Restarts: 984 No. of Flips: 2786 time to process: 5 seconds.
uf250-04.cnf fulfilled No. of Restarts: 1696 No. of Flips: 1421 time to process: 14 seconds.
uf250-04.cnf fulfilled No. of Restarts: 773 No. of Flips: 2995 time to process: 8 seconds.
uf250-04.cnf fulfilled No. of Restarts: 1626 No. of Flips: 3631 time to process: 7 seconds.
uf250-04.cnf fulfilled No. of Restarts: 2114 No. of Flips: 4714 time to process: 12 seconds.
uf250-04.cnf fulfilled No. of Restarts: 1691 No. of Flips: 1295 time to process: 7 seconds.
uf250-04.cnf fulfilled No. of Restarts: 28 No. of Flips: 3167 time to process: 1 seconds.
uf250-04.cnf , deadline. Restarts: 2850
uf250-04.cnf fulfilled No. of Restarts: 252 No. of Flips: 1476 time to process: 1 seconds.
uf250-04.cnf fulfilled No. of Restarts: 1232 No. of Flips: 4343 time to process: 5 seconds.
uf250-04.cnf fulfilled No. of Restarts: 321 No. of Flips: 1576 time to process: 7 seconds.
uf250-04.cnf fulfilled No. of Restarts: 71 No. of Flips: 1529 time to process: 2 seconds.
uf250-04.cnf fulfilled No. of Restarts: 1179 No. of Flips: 4310 time to process: 7 seconds.
uf250-04.cnf fulfilled No. of Restarts: 1654 No. of Flips: 1511 time to process: 7 seconds.
uf250-04.cnf fulfilled No. of Restarts: 280 No. of Flips: 3011 time to process: 1 seconds.
uf250-04.cnf fulfilled No. of Restarts: 922 No. of Flips: 1282 time to process: 3 seconds.
uf250-04.cnf fulfilled No. of Restarts: 818 No. of Flips: 3488 time to process: 6 seconds.
uf250-04.cnf fulfilled No. of Restarts: 2413 No. of Flips: 2480 time to process: 12 seconds.
uf250-04.cnf fulfilled No. of Restarts: 1032 No. of Flips: 4973 time to process: 4 seconds.
uf250-04.cnf fulfilled No. of Restarts: 113 No. of Flips: 4556 time to process: 1 seconds.
uf250-04.cnf fulfilled No. of Restarts: 334 No. of Flips: 723 time to process: 2 seconds.
uf250-04.cnf fulfilled No. of Restarts: 92 No. of Flips: 3470 time to process: 9 seconds.
uf250-04.cnf fulfilled No. of Restarts: 2046 No. of Flips: 3395 time to process: 9 seconds.
uf250-04.cnf fulfilled No. of Restarts: 439 No. of Flips: 1309 time to process: 11 seconds.
uf250-04.cnf fulfilled No. of Restarts: 152 No. of Flips: 1855 time to process: 2 seconds.
uf250-04.cnf fulfilled No. of Restarts: 2053 No. of Flips: 1191 time to process: 19 seconds.
uf250-04.cnf fulfilled No. of Restarts: 159 No. of Flips: 1448 time to process: 3 seconds.
uf250-04.cnf fulfilled No. of Restarts: 540 No. of Flips: 4773 time to process: 2 seconds.
uf250-04.cnf fulfilled No. of Restarts: 1597 No. of Flips: 1751 time to process: 13 seconds.
uf250-04.cnf fulfilled No. of Restarts: 899 No. of Flips: 2273 time to process: 4 seconds.
uf250-04.cnf fulfilled No. of Restarts: 858 No. of Flips: 2874 time to process: 11 seconds.
uf250-04.cnf fulfilled No. of Restarts: 1223 No. of Flips: 3898 time to process: 7 seconds.
uf250-04.cnf fulfilled No. of Restarts: 267 No. of Flips: 2359 time to process: 6 seconds.
uf250-04.cnf fulfilled No. of Restarts: 2036 No. of Flips: 634 time to process: 9 seconds.
uf250-04.cnf fulfilled No. of Restarts: 850 No. of Flips: 4632 time to process: 7 seconds.
uf250-04.cnf fulfilled No. of Restarts: 624 No. of Flips: 2049 time to process: 2 seconds.
uf250-04.cnf fulfilled No. of Restarts: 26 No. of Flips: 1760 time to process: 2 seconds.
uf250-04.cnf fulfilled No. of Restarts: 311 No. of Flips: 4704 time to process: 9 seconds.
uf250-04.cnf fulfilled No. of Restarts: 530 No. of Flips: 4105 time to process: 4 seconds.
uf250-04.cnf fulfilled No. of Restarts: 226 No. of Flips: 4309 time to process: 4 seconds.
uf250-04.cnf fulfilled No. of Restarts: 993 No. of Flips: 3961 time to process: 6 seconds.
uf250-04.cnf fulfilled No. of Restarts: 1376 No. of Flips: 3113 time to process: 9 seconds.
uf250-04.cnf fulfilled No. of Restarts: 1317 No. of Flips: 2698 time to process: 5 seconds.
uf250-04.cnf fulfilled No. of Restarts: 1795 No. of Flips: 4590 time to process: 19 seconds.
uf250-04.cnf fulfilled No. of Restarts: 1235 No. of Flips: 3707 time to process: 5 seconds.
uf250-04.cnf fulfilled No. of Restarts: 2353 No. of Flips: 3821 time to process: 9 seconds.
uf250-04.cnf fulfilled No. of Restarts: 567 No. of Flips: 1198 time to process: 2 seconds.
uf250-04.cnf fulfilled No. of Restarts: 2218 No. of Flips: 1813 time to process: 10 seconds.
uf250-04.cnf fulfilled No. of Restarts: 126 No. of Flips: 1329 time to process: 0 seconds.
uf250-04.cnf fulfilled No. of Restarts: 310 No. of Flips: 2046 time to process: 7 seconds.
uf250-04.cnf fulfilled No. of Restarts: 1536 No. of Flips: 3847 time to process: 7 seconds.
uf250-04.cnf fulfilled No. of Restarts: 1086 No. of Flips: 2488 time to process: 10 seconds.
uf250-04.cnf fulfilled No. of Restarts: 692 No. of Flips: 1684 time to process: 3 seconds.
uf250-04.cnf fulfilled No. of Restarts: 161 No. of Flips: 4094 time to process: 0 seconds.
uf250-04.cnf fulfilled No. of Restarts: 2819 No. of Flips: 4021 time to process: 18 seconds.
uf250-04.cnf fulfilled No. of Restarts: 1029 No. of Flips: 4150 time to process: 4 seconds.
uf250-04.cnf fulfilled No. of Restarts: 67 No. of Flips: 4708 time to process: 1 seconds.
uf250-04.cnf fulfilled No. of Restarts: 993 No. of Flips: 4836 time to process: 14 seconds.
uf250-04.cnf fulfilled No. of Restarts: 1059 No. of Flips: 1130 time to process: 10 seconds.
uf250-04.cnf fulfilled No. of Restarts: 287 No. of Flips: 1490 time to process: 1 seconds.
uf250-04.cnf fulfilled No. of Restarts: 1467 No. of Flips: 4865 time to process: 6 seconds.
uf250-04.cnf fulfilled No. of Restarts: 1183 No. of Flips: 3793 time to process: 9 seconds.
uf250-04.cnf fulfilled No. of Restarts: 563 No. of Flips: 3660 time to process: 14 seconds.
uf250-04.cnf fulfilled No. of Restarts: 1035 No. of Flips: 2992 time to process: 5 seconds.
uf250-04.cnf fulfilled No. of Restarts: 551 No. of Flips: 2256 time to process: 2 seconds.
uf250-04.cnf fulfilled No. of Restarts: 1183 No. of Flips: 2100 time to process: 8 seconds.
uf250-04.cnf fulfilled No. of Restarts: 1610 No. of Flips: 2748 time to process: 9 seconds.
uf250-04.cnf fulfilled No. of Restarts: 1257 No. of Flips: 1984 time to process: 5 seconds.
uf250-04.cnf fulfilled No. of Restarts: 609 No. of Flips: 3290 time to process: 5 seconds.
uf250-04.cnf fulfilled No. of Restarts: 571 No. of Flips: 2760 time to process: 6 seconds.
uf250-04.cnf fulfilled No. of Restarts: 1209 No. of Flips: 1867 time to process: 5 seconds.
uf250-04.cnf fulfilled No. of Restarts: 2374 No. of Flips: 4722 time to process: 17 seconds.
uf250-04.cnf fulfilled No. of Restarts: 16 No. of Flips: 1470 time to process: 0 seconds.
uf250-04.cnf fulfilled No. of Restarts: 466 No. of Flips: 3620 time to process: 14 seconds.
uf250-04.cnf fulfilled No. of Restarts: 741 No. of Flips: 4586 time to process: 3 seconds.
uf250-04.cnf fulfilled No. of Restarts: 169 No. of Flips: 4081 time to process: 1 seconds.
uf250-04.cnf fulfilled No. of Restarts: 872 No. of Flips: 1804 time to process: 10 seconds.
uf250-04.cnf fulfilled No. of Restarts: 227 No. of Flips: 596 time to process: 1 seconds.
uf250-04.cnf fulfilled No. of Restarts: 433 No. of Flips: 1783 time to process: 12 seconds.
uf250-04.cnf fulfilled No. of Restarts: 501 No. of Flips: 2140 time to process: 2 seconds.
uf250-04.cnf fulfilled No. of Restarts: 2157 No. of Flips: 1354 time to process: 20 seconds.
uf250-04.cnf fulfilled No. of Restarts: 1600 No. of Flips: 2911 time to process: 6 seconds.
uf250-04.cnf fulfilled No. of Restarts: 829 No. of Flips: 2664 time to process: 8 seconds.
uf250-04.cnf fulfilled No. of Restarts: 1150 No. of Flips: 2004 time to process: 4 seconds.
uf250-04.cnf fulfilled No. of Restarts: 1908 No. of Flips: 2633 time to process: 16 seconds.
uf250-04.cnf fulfilled No. of Restarts: 1794 No. of Flips: 3137 time to process: 7 seconds.
uf250-04.cnf fulfilled No. of Restarts: 939 No. of Flips: 2281 time to process: 8 seconds.
uf250-04.cnf fulfilled No. of Restarts: 1765 No. of Flips: 3905 time to process: 9 seconds.
uf250-04.cnf fulfilled No. of Restarts: 285 No. of Flips: 2019 time to process: 7 seconds.
uf250-04.cnf fulfilled No. of Restarts: 2133 No. of Flips: 3115 time to process: 16 seconds.
uf250-04.cnf fulfilled No. of Restarts: 1935 No. of Flips: 4370 time to process: 8 seconds.
uf250-04.cnf fulfilled No. of Restarts: 1078 No. of Flips: 4854 time to process: 9 seconds.
uf250-04.cnf fulfilled No. of Restarts: 602 No. of Flips: 2994 time to process: 4 seconds.
uf250-04.cnf fulfilled No. of Restarts: 713 No. of Flips: 3952 time to process: 14 seconds.
uf250-04.cnf fulfilled No. of Restarts: 774 No. of Flips: 4707 time to process: 3 seconds.
uf250-04.cnf fulfilled No. of Restarts: 1803 No. of Flips: 1958 time to process: 9 seconds.
uf250-04.cnf fulfilled No. of Restarts: 1438 No. of Flips: 1659 time to process: 6 seconds.
uf250-04.cnf , deadline. Restarts: 2850
uf250-04.cnf , deadline. Restarts: 2850
uf250-04.cnf fulfilled No. of Restarts: 194 No. of Flips: 4089 time to process: 0 seconds.
uf250-04.cnf fulfilled No. of Restarts: 2357 No. of Flips: 3107 time to process: 21 seconds.
uf250-04.cnf fulfilled No. of Restarts: 809 No. of Flips: 4920 time to process: 4 seconds.
uf250-04.cnf fulfilled No. of Restarts: 229 No. of Flips: 780 time to process: 7 seconds.
uf250-04.cnf fulfilled No. of Restarts: 37 No. of Flips: 4462 time to process: 6 seconds.
uf250-04.cnf fulfilled No. of Restarts: 288 No. of Flips: 1810 time to process: 6 seconds.
uf250-04.cnf fulfilled No. of Restarts: 407 No. of Flips: 3489 time to process: 5 seconds.
uf250-04.cnf fulfilled No. of Restarts: 1127 No. of Flips: 4527 time to process: 14 seconds.
uf250-04.cnf fulfilled No. of Restarts: 267 No. of Flips: 4218 time to process: 2 seconds.
uf250-04.cnf fulfilled No. of Restarts: 610 No. of Flips: 3720 time to process: 12 seconds.
uf250-04.cnf fulfilled No. of Restarts: 82 No. of Flips: 4854 time to process: 0 seconds.
uf250-04.cnf fulfilled No. of Restarts: 2720 No. of Flips: 4967 time to process: 13 seconds.
uf250-04.cnf fulfilled No. of Restarts: 227 No. of Flips: 1793 time to process: 2 seconds.
uf250-04.cnf fulfilled No. of Restarts: 1950 No. of Flips: 2816 time to process: 10 seconds.
uf250-04.cnf fulfilled No. of Restarts: 1192 No. of Flips: 1756 time to process: 6 seconds.
uf250-04.cnf fulfilled No. of Restarts: 124 No. of Flips: 3940 time to process: 5 seconds.
uf250-04.cnf fulfilled No. of Restarts: 2533 No. of Flips: 3438 time to process: 10 seconds.
uf250-04.cnf fulfilled No. of Restarts: 27 No. of Flips: 1267 time to process: 1 seconds.
uf250-04.cnf fulfilled No. of Restarts: 88 No. of Flips: 3428 time to process: 0 seconds.
uf250-04.cnf fulfilled No. of Restarts: 344 No. of Flips: 2078 time to process: 7 seconds.
uf250-04.cnf fulfilled No. of Restarts: 37 No. of Flips: 3219 time to process: 3 seconds.
uf250-04.cnf fulfilled No. of Restarts: 2646 No. of Flips: 3577 time to process: 15 seconds.
uf250-04.cnf fulfilled No. of Restarts: 156 No. of Flips: 3890 time to process: 5 seconds.
uf250-04.cnf fulfilled No. of Restarts: 701 No. of Flips: 1667 time to process: 3 seconds.
uf250-04.cnf fulfilled No. of Restarts: 1666 No. of Flips: 4057 time to process: 8 seconds.
uf250-04.cnf fulfilled No. of Restarts: 1092 No. of Flips: 4513 time to process: 11 seconds.
uf250-04.cnf fulfilled No. of Restarts: 1350 No. of Flips: 1220 time to process: 6 seconds.
uf250-04.cnf fulfilled No. of Restarts: 405 No. of Flips: 2289 time to process: 8 seconds.
uf250-04.cnf fulfilled No. of Restarts: 693 No. of Flips: 2714 time to process: 8 seconds.
uf250-04.cnf fulfilled No. of Restarts: 1417 No. of Flips: 2710 time to process: 6 seconds.
uf250-04.cnf fulfilled No. of Restarts: 385 No. of Flips: 4605 time to process: 5 seconds.
uf250-04.cnf fulfilled No. of Restarts: 1739 No. of Flips: 4646 time to process: 9 seconds.
uf250-04.cnf fulfilled No. of Restarts: 631 No. of Flips: 3050 time to process: 2 seconds.
uf250-04.cnf fulfilled No. of Restarts: 593 No. of Flips: 1344 time to process: 3 seconds.
uf250-04.cnf fulfilled No. of Restarts: 381 No. of Flips: 4487 time to process: 10 seconds.
uf250-04.cnf fulfilled No. of Restarts: 1089 No. of Flips: 1985 time to process: 6 seconds.
uf250-04.cnf fulfilled No. of Restarts: 268 No. of Flips: 4759 time to process: 1 seconds.
uf250-04.cnf fulfilled No. of Restarts: 117 No. of Flips: 4506 time to process: 9 seconds.
uf250-04.cnf fulfilled No. of Restarts: 921 No. of Flips: 2821 time to process: 15 seconds.
uf250-04.cnf fulfilled No. of Restarts: 973 No. of Flips: 3504 time to process: 4 seconds.
uf250-04.cnf fulfilled No. of Restarts: 75 No. of Flips: 4468 time to process: 7 seconds.
uf250-04.cnf fulfilled No. of Restarts: 708 No. of Flips: 1794 time to process: 4 seconds.
uf250-04.cnf fulfilled No. of Restarts: 105 No. of Flips: 2464 time to process: 1 seconds.
uf250-04.cnf fulfilled No. of Restarts: 1326 No. of Flips: 2895 time to process: 11 seconds.
uf250-04.cnf fulfilled No. of Restarts: 1313 No. of Flips: 2695 time to process: 7 seconds.
uf250-04.cnf fulfilled No. of Restarts: 1587 No. of Flips: 1549 time to process: 16 seconds.
uf250-04.cnf fulfilled No. of Restarts: 1224 No. of Flips: 2612 time to process: 5 seconds.
uf250-04.cnf fulfilled No. of Restarts: 1183 No. of Flips: 3441 time to process: 4 seconds.
uf250-04.cnf fulfilled No. of Restarts: 1306 No. of Flips: 3893 time to process: 8 seconds.
uf250-04.cnf fulfilled No. of Restarts: 809 No. of Flips: 4845 time to process: 9 seconds.
uf250-04.cnf fulfilled No. of Restarts: 2489 No. of Flips: 2864 time to process: 11 seconds.
uf250-04.cnf fulfilled No. of Restarts: 1301 No. of Flips: 3756 time to process: 5 seconds.
uf250-04.cnf fulfilled No. of Restarts: 287 No. of Flips: 4720 time to process: 5 seconds.
uf250-04.cnf fulfilled No. of Restarts: 885 No. of Flips: 2002 time to process: 11 seconds.
uf250-04.cnf fulfilled No. of Restarts: 217 No. of Flips: 2075 time to process: 2 seconds.
uf250-04.cnf fulfilled No. of Restarts: 1064 No. of Flips: 1128 time to process: 7 seconds.
uf250-04.cnf fulfilled No. of Restarts: 427 No. of Flips: 2640 time to process: 3 seconds.
uf250-04.cnf fulfilled No. of Restarts: 312 No. of Flips: 4938 time to process: 4 seconds.
uf250-04.cnf fulfilled No. of Restarts: 489 No. of Flips: 3478 time to process: 5 seconds.
uf250-04.cnf fulfilled No. of Restarts: 1606 No. of Flips: 2840 time to process: 9 seconds.
uf250-04.cnf fulfilled No. of Restarts: 1403 No. of Flips: 4716 time to process: 9 seconds.
uf250-04.cnf fulfilled No. of Restarts: 944 No. of Flips: 1643 time to process: 6 seconds.
uf250-04.cnf fulfilled No. of Restarts: 2422 No. of Flips: 3684 time to process: 14 seconds.
uf250-04.cnf fulfilled No. of Restarts: 834 No. of Flips: 4912 time to process: 7 seconds.
uf250-04.cnf , deadline. Restarts: 2850
uf250-04.cnf fulfilled No. of Restarts: 1062 No. of Flips: 2610 time to process: 4 seconds.
uf250-04.cnf fulfilled No. of Restarts: 867 No. of Flips: 1678 time to process: 11 seconds.
uf250-04.cnf fulfilled No. of Restarts: 2037 No. of Flips: 2059 time to process: 8 seconds.
uf250-04.cnf fulfilled No. of Restarts: 821 No. of Flips: 2947 time to process: 3 seconds.
uf250-04.cnf fulfilled No. of Restarts: 1497 No. of Flips: 1802 time to process: 7 seconds.
uf250-04.cnf fulfilled No. of Restarts: 81 No. of Flips: 4138 time to process: 4 seconds.
uf250-04.cnf fulfilled No. of Restarts: 1495 No. of Flips: 4218 time to process: 7 seconds.
uf250-04.cnf fulfilled No. of Restarts: 1406 No. of Flips: 2672 time to process: 12 seconds.
uf250-04.cnf fulfilled No. of Restarts: 74 No. of Flips: 1414 time to process: 1 seconds.
uf250-04.cnf fulfilled No. of Restarts: 1692 No. of Flips: 3223 time to process: 11 seconds.
uf250-04.cnf fulfilled No. of Restarts: 329 No. of Flips: 4892 time to process: 4 seconds.
uf250-04.cnf fulfilled No. of Restarts: 577 No. of Flips: 2386 time to process: 9 seconds.
uf250-04.cnf fulfilled No. of Restarts: 1297 No. of Flips: 975 time to process: 8 seconds.
uf250-04.cnf fulfilled No. of Restarts: 994 No. of Flips: 4395 time to process: 15 seconds.
uf250-04.cnf fulfilled No. of Restarts: 442 No. of Flips: 4276 time to process: 1 seconds.
uf250-04.cnf fulfilled No. of Restarts: 2179 No. of Flips: 1033 time to process: 9 seconds.
uf250-04.cnf fulfilled No. of Restarts: 1032 No. of Flips: 3422 time to process: 5 seconds.
uf250-04.cnf fulfilled No. of Restarts: 682 No. of Flips: 1257 time to process: 9 seconds.
uf250-04.cnf fulfilled No. of Restarts: 1425 No. of Flips: 3278 time to process: 8 seconds.
uf250-04.cnf fulfilled No. of Restarts: 637 No. of Flips: 1987 time to process: 6 seconds.
uf250-04.cnf fulfilled No. of Restarts: 971 No. of Flips: 4533 time to process: 4 seconds.
uf250-04.cnf fulfilled No. of Restarts: 1100 No. of Flips: 4576 time to process: 5 seconds.
uf250-04.cnf fulfilled No. of Restarts: 519 No. of Flips: 3740 time to process: 3 seconds.
uf250-04.cnf fulfilled No. of Restarts: 906 No. of Flips: 4892 time to process: 6 seconds.
uf250-04.cnf fulfilled No. of Restarts: 2727 No. of Flips: 2594 time to process: 19 seconds.
uf250-04.cnf fulfilled No. of Restarts: 210 No. of Flips: 1731 time to process: 0 seconds.
uf250-04.cnf fulfilled No. of Restarts: 1357 No. of Flips: 2968 time to process: 5 seconds.
uf250-04.cnf fulfilled No. of Restarts: 211 No. of Flips: 4433 time to process: 5 seconds.
uf250-04.cnf fulfilled No. of Restarts: 650 No. of Flips: 1721 time to process: 7 seconds.
uf250-04.cnf fulfilled No. of Restarts: 1309 No. of Flips: 2577 time to process: 6 seconds.
uf250-04.cnf fulfilled No. of Restarts: 779 No. of Flips: 4952 time to process: 10 seconds.
uf250-04.cnf fulfilled No. of Restarts: 194 No. of Flips: 2743 time to process: 1 seconds.
uf250-04.cnf fulfilled No. of Restarts: 2213 No. of Flips: 2458 time to process: 10 seconds.
uf250-04.cnf fulfilled No. of Restarts: 1510 No. of Flips: 4593 time to process: 7 seconds.
uf250-04.cnf fulfilled No. of Restarts: 725 No. of Flips: 4784 time to process: 3 seconds.
uf250-04.cnf fulfilled No. of Restarts: 1104 No. of Flips: 1287 time to process: 5 seconds.
uf250-04.cnf fulfilled No. of Restarts: 215 No. of Flips: 2693 time to process: 3 seconds.
uf250-04.cnf fulfilled No. of Restarts: 720 No. of Flips: 3300 time to process: 6 seconds.
uf250-04.cnf fulfilled No. of Restarts: 554 No. of Flips: 2680 time to process: 7 seconds.
uf250-04.cnf fulfilled No. of Restarts: 1365 No. of Flips: 2478 time to process: 6 seconds.
uf250-04.cnf fulfilled No. of Restarts: 111 No. of Flips: 4361 time to process: 5 seconds.
uf250-04.cnf fulfilled No. of Restarts: 130 No. of Flips: 3806 time to process: 11 seconds.
uf250-04.cnf fulfilled No. of Restarts: 628 No. of Flips: 1242 time to process: 9 seconds.
uf250-04.cnf fulfilled No. of Restarts: 1094 No. of Flips: 3982 time to process: 6 seconds.
uf250-04.cnf fulfilled No. of Restarts: 761 No. of Flips: 3095 time to process: 4 seconds.
uf250-04.cnf fulfilled No. of Restarts: 112 No. of Flips: 1884 time to process: 0 seconds.
uf250-04.cnf fulfilled No. of Restarts: 1373 No. of Flips: 4262 time to process: 7 seconds.
uf250-04.cnf fulfilled No. of Restarts: 459 No. of Flips: 2711 time to process: 3 seconds.
uf250-04.cnf fulfilled No. of Restarts: 747 No. of Flips: 3775 time to process: 6 seconds.
uf250-04.cnf fulfilled No. of Restarts: 28 No. of Flips: 1506 time to process: 6 seconds.
uf250-04.cnf fulfilled No. of Restarts: 125 No. of Flips: 4398 time to process: 4 seconds.
uf250-04.cnf fulfilled No. of Restarts: 1126 No. of Flips: 3611 time to process: 5 seconds.
uf250-04.cnf fulfilled No. of Restarts: 665 No. of Flips: 4094 time to process: 4 seconds.
uf250-04.cnf fulfilled No. of Restarts: 1197 No. of Flips: 1513 time to process: 13 seconds.
uf250-04.cnf fulfilled No. of Restarts: 220 No. of Flips: 3851 time to process: 1 seconds.
uf250-04.cnf fulfilled No. of Restarts: 660 No. of Flips: 2411 time to process: 7 seconds.
uf250-04.cnf fulfilled No. of Restarts: 1224 No. of Flips: 3026 time to process: 5 seconds.
uf250-04.cnf , deadline. Restarts: 2850
uf250-04.cnf fulfilled No. of Restarts: 775 No. of Flips: 3617 time to process: 3 seconds.
uf250-04.cnf fulfilled No. of Restarts: 12 No. of Flips: 3023 time to process: 1 seconds.
uf250-04.cnf fulfilled No. of Restarts: 578 No. of Flips: 3687 time to process: 4 seconds.
uf250-04.cnf fulfilled No. of Restarts: 926 No. of Flips: 3583 time to process: 7 seconds.
uf250-04.cnf fulfilled No. of Restarts: 1215 No. of Flips: 4894 time to process: 7 seconds.
uf250-04.cnf fulfilled No. of Restarts: 298 No. of Flips: 4865 time to process: 5 seconds.
uf250-04.cnf fulfilled No. of Restarts: 1516 No. of Flips: 3581 time to process: 10 seconds.
uf250-04.cnf fulfilled No. of Restarts: 34 No. of Flips: 1251 time to process: 7 seconds.
uf250-04.cnf fulfilled No. of Restarts: 161 No. of Flips: 1461 time to process: 0 seconds.
uf250-04.cnf fulfilled No. of Restarts: 58 No. of Flips: 1308 time to process: 2 seconds.
uf250-04.cnf fulfilled No. of Restarts: 678 No. of Flips: 2177 time to process: 5 seconds.
uf250-04.cnf fulfilled No. of Restarts: 1141 No. of Flips: 4565 time to process: 12 seconds.
uf250-04.cnf fulfilled No. of Restarts: 2690 No. of Flips: 3636 time to process: 17 seconds.
uf250-04.cnf fulfilled No. of Restarts: 962 No. of Flips: 3794 time to process: 4 seconds.
uf250-04.cnf fulfilled No. of Restarts: 888 No. of Flips: 1800 time to process: 15 seconds.
uf250-04.cnf fulfilled No. of Restarts: 1541 No. of Flips: 4727 time to process: 8 seconds.
uf250-04.cnf fulfilled No. of Restarts: 256 No. of Flips: 727 time to process: 4 seconds.
uf250-04.cnf fulfilled No. of Restarts: 398 No. of Flips: 1245 time to process: 2 seconds.
uf250-04.cnf fulfilled No. of Restarts: 1215 No. of Flips: 4295 time to process: 14 seconds.
uf250-04.cnf fulfilled No. of Restarts: 887 No. of Flips: 4326 time to process: 3 seconds.
uf250-04.cnf fulfilled No. of Restarts: 1373 No. of Flips: 2700 time to process: 7 seconds.
uf250-04.cnf fulfilled No. of Restarts: 852 No. of Flips: 3451 time to process: 7 seconds.
uf250-04.cnf fulfilled No. of Restarts: 763 No. of Flips: 4776 time to process: 3 seconds.
uf250-04.cnf fulfilled No. of Restarts: 1100 No. of Flips: 1777 time to process: 10 seconds.
uf250-04.cnf fulfilled No. of Restarts: 847 No. of Flips: 4878 time to process: 4 seconds.
uf250-04.cnf fulfilled No. of Restarts: 1353 No. of Flips: 2536 time to process: 8 seconds.
uf250-04.cnf fulfilled No. of Restarts: 619 No. of Flips: 2024 time to process: 2 seconds.
uf250-04.cnf fulfilled No. of Restarts: 724 No. of Flips: 1843 time to process: 4 seconds.
uf250-04.cnf fulfilled No. of Restarts: 808 No. of Flips: 2949 time to process: 3 seconds.
uf250-04.cnf fulfilled No. of Restarts: 341 No. of Flips: 4927 time to process: 3 seconds.
uf250-04.cnf fulfilled No. of Restarts: 420 No. of Flips: 2777 time to process: 6 seconds.
uf250-04.cnf fulfilled No. of Restarts: 403 No. of Flips: 4646 time to process: 6 seconds.
uf250-04.cnf fulfilled No. of Restarts: 1841 No. of Flips: 1990 time to process: 14 seconds.
uf250-04.cnf fulfilled No. of Restarts: 345 No. of Flips: 4177 time to process: 5 seconds.
uf250-04.cnf fulfilled No. of Restarts: 208 No. of Flips: 1069 time to process: 3 seconds.
uf250-04.cnf fulfilled No. of Restarts: 1418 No. of Flips: 1781 time to process: 8 seconds.
uf250-04.cnf fulfilled No. of Restarts: 665 No. of Flips: 2018 time to process: 5 seconds.
uf250-04.cnf fulfilled No. of Restarts: 1061 No. of Flips: 4063 time to process: 8 seconds.
uf250-04.cnf fulfilled No. of Restarts: 525 No. of Flips: 4843 time to process: 5 seconds.
uf250-04.cnf fulfilled No. of Restarts: 299 No. of Flips: 1416 time to process: 5 seconds.
uf250-04.cnf fulfilled No. of Restarts: 2024 No. of Flips: 2318 time to process: 9 seconds.
uf250-04.cnf fulfilled No. of Restarts: 3 No. of Flips: 4453 time to process: 3 seconds.
uf250-04.cnf , deadline. Restarts: 2850
uf250-04.cnf fulfilled No. of Restarts: 1555 No. of Flips: 4144 time to process: 6 seconds.
uf250-04.cnf fulfilled No. of Restarts: 531 No. of Flips: 4675 time to process: 6 seconds.
uf250-04.cnf fulfilled No. of Restarts: 632 No. of Flips: 1481 time to process: 2 seconds.
uf250-04.cnf fulfilled No. of Restarts: 363 No. of Flips: 4291 time to process: 7 seconds.
uf250-04.cnf fulfilled No. of Restarts: 732 No. of Flips: 3593 time to process: 3 seconds.
uf250-04.cnf fulfilled No. of Restarts: 362 No. of Flips: 3153 time to process: 4 seconds.
uf250-04.cnf fulfilled No. of Restarts: 194 No. of Flips: 3178 time to process: 7 seconds.
uf250-04.cnf fulfilled No. of Restarts: 24 No. of Flips: 3618 time to process: 1 seconds.
uf250-04.cnf fulfilled No. of Restarts: 1541 No. of Flips: 4237 time to process: 8 seconds.
uf250-04.cnf fulfilled No. of Restarts: 428 No. of Flips: 2306 time to process: 5 seconds.
uf250-04.cnf fulfilled No. of Restarts: 889 No. of Flips: 2534 time to process: 3 seconds.
uf250-04.cnf fulfilled No. of Restarts: 2742 No. of Flips: 1887 time to process: 12 seconds.
uf250-04.cnf fulfilled No. of Restarts: 73 No. of Flips: 4526 time to process: 4 seconds.
uf250-04.cnf fulfilled No. of Restarts: 42 No. of Flips: 1904 time to process: 7 seconds.
uf250-04.cnf fulfilled No. of Restarts: 1205 No. of Flips: 4151 time to process: 7 seconds.
uf250-04.cnf fulfilled No. of Restarts: 2751 No. of Flips: 1583 time to process: 15 seconds.
uf250-04.cnf fulfilled No. of Restarts: 351 No. of Flips: 2507 time to process: 1 seconds.
uf250-04.cnf fulfilled No. of Restarts: 1517 No. of Flips: 886 time to process: 15 seconds.
uf250-04.cnf fulfilled No. of Restarts: 989 No. of Flips: 2038 time to process: 4 seconds.
uf250-04.cnf fulfilled No. of Restarts: 299 No. of Flips: 4766 time to process: 13 seconds.
uf250-04.cnf fulfilled No. of Restarts: 164 No. of Flips: 3676 time to process: 4 seconds.
uf250-04.cnf fulfilled No. of Restarts: 200 No. of Flips: 1793 time to process: 0 seconds.
uf250-04.cnf fulfilled No. of Restarts: 667 No. of Flips: 3046 time to process: 7 seconds.
uf250-04.cnf fulfilled No. of Restarts: 1358 No. of Flips: 1959 time to process: 7 seconds.
uf250-04.cnf fulfilled No. of Restarts: 410 No. of Flips: 3654 time to process: 6 seconds.
uf250-04.cnf fulfilled No. of Restarts: 971 No. of Flips: 2454 time to process: 6 seconds.
uf250-04.cnf fulfilled No. of Restarts: 225 No. of Flips: 3352 time to process: 1 seconds.
uf250-04.cnf fulfilled No. of Restarts: 70 No. of Flips: 2920 time to process: 8 seconds.
uf250-04.cnf fulfilled No. of Restarts: 384 No. of Flips: 4911 time to process: 5 seconds.
uf250-04.cnf fulfilled No. of Restarts: 1590 No. of Flips: 4227 time to process: 15 seconds.
uf250-04.cnf fulfilled No. of Restarts: 1406 No. of Flips: 2445 time to process: 6 seconds.
uf250-04.cnf fulfilled No. of Restarts: 1667 No. of Flips: 4570 time to process: 10 seconds.
uf250-04.cnf fulfilled No. of Restarts: 900 No. of Flips: 4088 time to process: 4 seconds.
uf250-04.cnf fulfilled No. of Restarts: 2185 No. of Flips: 3199 time to process: 13 seconds.
uf250-04.cnf fulfilled No. of Restarts: 1179 No. of Flips: 2826 time to process: 4 seconds.
uf250-04.cnf fulfilled No. of Restarts: 1119 No. of Flips: 1182 time to process: 5 seconds.
uf250-04.cnf fulfilled No. of Restarts: 216 No. of Flips: 3781 time to process: 9 seconds.
uf250-04.cnf fulfilled No. of Restarts: 731 No. of Flips: 868 time to process: 8 seconds.
uf250-04.cnf fulfilled No. of Restarts: 945 No. of Flips: 4340 time to process: 9 seconds.
uf250-04.cnf fulfilled No. of Restarts: 1329 No. of Flips: 2986 time to process: 5 seconds.
uf250-04.cnf fulfilled No. of Restarts: 2713 No. of Flips: 1205 time to process: 14 seconds.
uf250-04.cnf fulfilled No. of Restarts: 4 No. of Flips: 2769 time to process: 0 seconds.
uf250-04.cnf fulfilled No. of Restarts: 2785 No. of Flips: 4131 time to process: 15 seconds.
uf250-04.cnf fulfilled No. of Restarts: 1049 No. of Flips: 4605 time to process: 6 seconds.
uf250-04.cnf fulfilled No. of Restarts: 1813 No. of Flips: 3748 time to process: 7 seconds.
uf250-04.cnf fulfilled No. of Restarts: 1341 No. of Flips: 1930 time to process: 10 seconds.
uf250-04.cnf fulfilled No. of Restarts: 236 No. of Flips: 1900 time to process: 2 seconds.
uf250-04.cnf fulfilled No. of Restarts: 574 No. of Flips: 4702 time to process: 12 seconds.
uf250-04.cnf fulfilled No. of Restarts: 50 No. of Flips: 1869 time to process: 6 seconds.
uf250-04.cnf fulfilled No. of Restarts: 432 No. of Flips: 4775 time to process: 3 seconds.
uf250-04.cnf fulfilled No. of Restarts: 553 No. of Flips: 2755 time to process: 4 seconds.
uf250-04.cnf fulfilled No. of Restarts: 391 No. of Flips: 1644 time to process: 4 seconds.
uf250-04.cnf fulfilled No. of Restarts: 16 No. of Flips: 4086 time to process: 3 seconds.
uf250-04.cnf fulfilled No. of Restarts: 2084 No. of Flips: 3188 time to process: 9 seconds.
uf250-04.cnf fulfilled No. of Restarts: 1222 No. of Flips: 1878 time to process: 7 seconds.
uf250-04.cnf fulfilled No. of Restarts: 717 No. of Flips: 2460 time to process: 4 seconds.
uf250-04.cnf fulfilled No. of Restarts: 41 No. of Flips: 2736 time to process: 7 seconds.
uf250-04.cnf fulfilled No. of Restarts: 154 No. of Flips: 3407 time to process: 2 seconds.
uf250-04.cnf fulfilled No. of Restarts: 2066 No. of Flips: 891 time to process: 23 seconds.
uf250-04.cnf fulfilled No. of Restarts: 2398 No. of Flips: 3556 time to process: 10 seconds.
uf250-04.cnf fulfilled No. of Restarts: 2119 No. of Flips: 3689 time to process: 9 seconds.
uf250-04.cnf fulfilled No. of Restarts: 396 No. of Flips: 3241 time to process: 1 seconds.
uf250-04.cnf , deadline. Restarts: 2850
uf250-04.cnf fulfilled No. of Restarts: 1241 No. of Flips: 2791 time to process: 5 seconds.
uf250-04.cnf fulfilled No. of Restarts: 702 No. of Flips: 3422 time to process: 3 seconds.
uf250-04.cnf fulfilled No. of Restarts: 215 No. of Flips: 3361 time to process: 4 seconds.
uf250-04.cnf fulfilled No. of Restarts: 2301 No. of Flips: 4737 time to process: 14 seconds.
uf250-04.cnf fulfilled No. of Restarts: 768 No. of Flips: 4848 time to process: 3 seconds.
uf250-04.cnf fulfilled No. of Restarts: 143 No. of Flips: 1657 time to process: 2 seconds.
uf250-04.cnf fulfilled No. of Restarts: 42 No. of Flips: 2771 time to process: 5 seconds.
uf250-04.cnf fulfilled No. of Restarts: 742 No. of Flips: 4804 time to process: 8 seconds.
uf250-04.cnf fulfilled No. of Restarts: 1734 No. of Flips: 2321 time to process: 10 seconds.
uf250-04.cnf fulfilled No. of Restarts: 212 No. of Flips: 1513 time to process: 0 seconds.
uf250-04.cnf fulfilled No. of Restarts: 110 No. of Flips: 3823 time to process: 3 seconds.
uf250-04.cnf fulfilled No. of Restarts: 391 No. of Flips: 4116 time to process: 1 seconds.
uf250-04.cnf fulfilled No. of Restarts: 1746 No. of Flips: 2000 time to process: 18 seconds.
uf250-04.cnf fulfilled No. of Restarts: 465 No. of Flips: 2620 time to process: 2 seconds.
uf250-04.cnf fulfilled No. of Restarts: 877 No. of Flips: 2136 time to process: 15 seconds.
uf250-04.cnf fulfilled No. of Restarts: 200 No. of Flips: 557 time to process: 1 seconds.
uf250-04.cnf fulfilled No. of Restarts: 993 No. of Flips: 4326 time to process: 5 seconds.
uf250-04.cnf fulfilled No. of Restarts: 1075 No. of Flips: 2591 time to process: 11 seconds.
uf250-04.cnf fulfilled No. of Restarts: 133 No. of Flips: 4651 time to process: 0 seconds.
uf250-04.cnf fulfilled No. of Restarts: 901 No. of Flips: 3259 time to process: 8 seconds.
uf250-04.cnf fulfilled No. of Restarts: 239 No. of Flips: 1978 time to process: 3 seconds.
uf250-04.cnf fulfilled No. of Restarts: 1728 No. of Flips: 3167 time to process: 11 seconds.
uf250-04.cnf fulfilled No. of Restarts: 2790 No. of Flips: 4196 time to process: 14 seconds.
uf250-04.cnf fulfilled No. of Restarts: 1586 No. of Flips: 4416 time to process: 8 seconds.
uf250-04.cnf fulfilled No. of Restarts: 2186 No. of Flips: 1271 time to process: 9 seconds.
uf250-04.cnf fulfilled No. of Restarts: 761 No. of Flips: 4611 time to process: 5 seconds.
uf250-04.cnf fulfilled No. of Restarts: 1964 No. of Flips: 2724 time to process: 17 seconds.
uf250-04.cnf fulfilled No. of Restarts: 431 No. of Flips: 2692 time to process: 1 seconds.
uf250-04.cnf fulfilled No. of Restarts: 2153 No. of Flips: 1497 time to process: 9 seconds.
uf250-04.cnf fulfilled No. of Restarts: 2575 No. of Flips: 2443 time to process: 11 seconds.
uf250-04.cnf fulfilled No. of Restarts: 130 No. of Flips: 2101 time to process: 0 seconds.
uf250-04.cnf fulfilled No. of Restarts: 774 No. of Flips: 4273 time to process: 3 seconds.
uf250-04.cnf fulfilled No. of Restarts: 593 No. of Flips: 2512 time to process: 8 seconds.
uf250-04.cnf fulfilled No. of Restarts: 55 No. of Flips: 1804 time to process: 2 seconds.
uf250-04.cnf fulfilled No. of Restarts: 573 No. of Flips: 2298 time to process: 11 seconds.
uf250-04.cnf fulfilled No. of Restarts: 2035 No. of Flips: 810 time to process: 12 seconds.
uf250-04.cnf fulfilled No. of Restarts: 75 No. of Flips: 1496 time to process: 0 seconds.
uf250-04.cnf fulfilled No. of Restarts: 311 No. of Flips: 1095 time to process: 1 seconds.
uf250-04.cnf fulfilled No. of Restarts: 823 No. of Flips: 2324 time to process: 9 seconds.
uf250-04.cnf fulfilled No. of Restarts: 359 No. of Flips: 1249 time to process: 2 seconds.
uf250-04.cnf fulfilled No. of Restarts: 492 No. of Flips: 4547 time to process: 3 seconds.
uf250-04.cnf fulfilled No. of Restarts: 940 No. of Flips: 2040 time to process: 4 seconds.
uf250-04.cnf fulfilled No. of Restarts: 625 No. of Flips: 1968 time to process: 12 seconds.
uf250-04.cnf fulfilled No. of Restarts: 23 No. of Flips: 2809 time to process: 2 seconds.
uf250-04.cnf fulfilled No. of Restarts: 235 No. of Flips: 3006 time to process: 10 seconds.
uf250-04.cnf fulfilled No. of Restarts: 1370 No. of Flips: 3075 time to process: 11 seconds.
uf250-04.cnf fulfilled No. of Restarts: 311 No. of Flips: 2568 time to process: 1 seconds.
uf250-04.cnf fulfilled No. of Restarts: 1106 No. of Flips: 4051 time to process: 9 seconds.
uf250-04.cnf fulfilled No. of Restarts: 1464 No. of Flips: 2995 time to process: 7 seconds.
uf250-04.cnf fulfilled No. of Restarts: 313 No. of Flips: 3771 time to process: 5 seconds.
uf250-04.cnf fulfilled No. of Restarts: 2190 No. of Flips: 1868 time to process: 11 seconds.
uf250-04.cnf fulfilled No. of Restarts: 30 No. of Flips: 4287 time to process: 1 seconds.
uf250-04.cnf fulfilled No. of Restarts: 1991 No. of Flips: 3794 time to process: 12 seconds.
uf250-04.cnf fulfilled No. of Restarts: 1083 No. of Flips: 4961 time to process: 6 seconds.
uf250-04.cnf fulfilled No. of Restarts: 122 No. of Flips: 4104 time to process: 0 seconds.
uf250-04.cnf fulfilled No. of Restarts: 1581 No. of Flips: 4707 time to process: 8 seconds.
uf250-04.cnf fulfilled No. of Restarts: 2470 No. of Flips: 1992 time to process: 10 seconds.
uf250-04.cnf fulfilled No. of Restarts: 1258 No. of Flips: 2057 time to process: 6 seconds.
uf250-04.cnf fulfilled No. of Restarts: 75 No. of Flips: 1958 time to process: 6 seconds.
uf250-04.cnf fulfilled No. of Restarts: 473 No. of Flips: 4832 time to process: 2 seconds.
uf250-04.cnf fulfilled No. of Restarts: 1374 No. of Flips: 4327 time to process: 10 seconds.
uf250-04.cnf fulfilled No. of Restarts: 1634 No. of Flips: 1324 time to process: 8 seconds.
uf250-04.cnf fulfilled No. of Restarts: 301 No. of Flips: 2358 time to process: 3 seconds.
uf250-04.cnf fulfilled No. of Restarts: 2011 No. of Flips: 2274 time to process: 10 seconds.
uf250-04.cnf fulfilled No. of Restarts: 601 No. of Flips: 2066 time to process: 6 seconds.
uf250-04.cnf fulfilled No. of Restarts: 556 No. of Flips: 3140 time to process: 8 seconds.
uf250-04.cnf fulfilled No. of Restarts: 101 No. of Flips: 4144 time to process: 4 seconds.
uf250-04.cnf fulfilled No. of Restarts: 1225 No. of Flips: 1953 time to process: 9 seconds.
uf250-04.cnf fulfilled No. of Restarts: 421 No. of Flips: 4594 time to process: 13 seconds.
uf250-04.cnf fulfilled No. of Restarts: 171 No. of Flips: 2680 time to process: 1 seconds.
uf250-04.cnf fulfilled No. of Restarts: 685 No. of Flips: 4837 time to process: 8 seconds.
uf250-04.cnf fulfilled No. of Restarts: 1244 No. of Flips: 3253 time to process: 9 seconds.
uf250-04.cnf fulfilled No. of Restarts: 299 No. of Flips: 4348 time to process: 2 seconds.
uf250-04.cnf fulfilled No. of Restarts: 311 No. of Flips: 3127 time to process: 6 seconds.
uf250-04.cnf fulfilled No. of Restarts: 2096 No. of Flips: 3236 time to process: 17 seconds.
uf250-04.cnf fulfilled No. of Restarts: 60 No. of Flips: 659 time to process: 0 seconds.
uf250-04.cnf fulfilled No. of Restarts: 1213 No. of Flips: 2437 time to process: 7 seconds.
uf250-04.cnf fulfilled No. of Restarts: 950 No. of Flips: 3224 time to process: 8 seconds.
uf250-04.cnf fulfilled No. of Restarts: 603 No. of Flips: 3551 time to process: 3 seconds.
uf250-04.cnf fulfilled No. of Restarts: 361 No. of Flips: 4520 time to process: 3 seconds.
uf250-04.cnf fulfilled No. of Restarts: 730 No. of Flips: 2061 time to process: 7 seconds.
uf250-04.cnf fulfilled No. of Restarts: 2344 No. of Flips: 2687 time to process: 12 seconds.
uf250-04.cnf fulfilled No. of Restarts: 437 No. of Flips: 3083 time to process: 1 seconds.
uf250-04.cnf fulfilled No. of Restarts: 669 No. of Flips: 2705 time to process: 6 seconds.
uf250-04.cnf fulfilled No. of Restarts: 1674 No. of Flips: 798 time to process: 7 seconds.
uf250-04.cnf fulfilled No. of Restarts: 1459 No. of Flips: 3392 time to process: 16 seconds.
uf250-04.cnf fulfilled No. of Restarts: 689 No. of Flips: 2639 time to process: 10 seconds.
uf250-04.cnf fulfilled No. of Restarts: 1473 No. of Flips: 4015 time to process: 6 seconds.
