# Supplementary material for: Completion Probabilities and Parallel Restart Strategies under an Imposed Deadline
Source: PLoS One. 2016 Oct 12;11(10):e0164605. doi: 10.1371/journal.pone.0164605 (PMC5061357; doi:10.1371/journal.pone.0164605)
Supplement: S1 File — The file “S1_File.zip” is the data gathered from the experiments regarding completion probability. (ZIP) [file pone.0164605.s004.zip › results_Multi_r2950.7439999999997.txt]

uf250-04.cnf fulfilled No. of Restarts: 296 No. of Flips: 1607 time to process: 1 seconds.
uf250-04.cnf fulfilled No. of Restarts: 2534 No. of Flips: 3316 time to process: 10 seconds.
uf250-04.cnf fulfilled No. of Restarts: 923 No. of Flips: 1936 time to process: 4 seconds.
uf250-04.cnf fulfilled No. of Restarts: 1396 No. of Flips: 3103 time to process: 9 seconds.
uf250-04.cnf fulfilled No. of Restarts: 472 No. of Flips: 2019 time to process: 4 seconds.
uf250-04.cnf fulfilled No. of Restarts: 1575 No. of Flips: 1926 time to process: 6 seconds.
uf250-04.cnf fulfilled No. of Restarts: 651 No. of Flips: 2315 time to process: 2 seconds.
uf250-04.cnf fulfilled No. of Restarts: 91 No. of Flips: 2367 time to process: 9 seconds.
uf250-04.cnf fulfilled No. of Restarts: 1173 No. of Flips: 3289 time to process: 7 seconds.
uf250-04.cnf , deadline. Restarts: 2950
uf250-04.cnf fulfilled No. of Restarts: 2690 No. of Flips: 4868 time to process: 11 seconds.
uf250-04.cnf fulfilled No. of Restarts: 42 No. of Flips: 3284 time to process: 0 seconds.
uf250-04.cnf fulfilled No. of Restarts: 2282 No. of Flips: 2449 time to process: 9 seconds.
uf250-04.cnf fulfilled No. of Restarts: 458 No. of Flips: 4719 time to process: 4 seconds.
uf250-04.cnf fulfilled No. of Restarts: 2696 No. of Flips: 2636 time to process: 22 seconds.
uf250-04.cnf fulfilled No. of Restarts: 62 No. of Flips: 4159 time to process: 0 seconds.
uf250-04.cnf fulfilled No. of Restarts: 1210 No. of Flips: 3266 time to process: 6 seconds.
uf250-04.cnf fulfilled No. of Restarts: 693 No. of Flips: 4112 time to process: 8 seconds.
uf250-04.cnf fulfilled No. of Restarts: 2444 No. of Flips: 4908 time to process: 16 seconds.
uf250-04.cnf fulfilled No. of Restarts: 651 No. of Flips: 2523 time to process: 5 seconds.
uf250-04.cnf fulfilled No. of Restarts: 99 No. of Flips: 4415 time to process: 0 seconds.
uf250-04.cnf fulfilled No. of Restarts: 986 No. of Flips: 2531 time to process: 5 seconds.
uf250-04.cnf fulfilled No. of Restarts: 349 No. of Flips: 4887 time to process: 1 seconds.
uf250-04.cnf fulfilled No. of Restarts: 134 No. of Flips: 806 time to process: 12 seconds.
uf250-04.cnf fulfilled No. of Restarts: 232 No. of Flips: 4792 time to process: 1 seconds.
uf250-04.cnf fulfilled No. of Restarts: 2049 No. of Flips: 1453 time to process: 16 seconds.
uf250-04.cnf fulfilled No. of Restarts: 2033 No. of Flips: 573 time to process: 8 seconds.
uf250-04.cnf fulfilled No. of Restarts: 979 No. of Flips: 3417 time to process: 3 seconds.
uf250-04.cnf fulfilled No. of Restarts: 1076 No. of Flips: 4034 time to process: 9 seconds.
uf250-04.cnf fulfilled No. of Restarts: 16 No. of Flips: 2858 time to process: 3 seconds.
uf250-04.cnf fulfilled No. of Restarts: 401 No. of Flips: 1761 time to process: 7 seconds.
uf250-04.cnf fulfilled No. of Restarts: 414 No. of Flips: 4528 time to process: 2 seconds.
uf250-04.cnf fulfilled No. of Restarts: 1308 No. of Flips: 3101 time to process: 7 seconds.
uf250-04.cnf fulfilled No. of Restarts: 1127 No. of Flips: 1206 time to process: 4 seconds.
uf250-04.cnf fulfilled No. of Restarts: 1194 No. of Flips: 1692 time to process: 8 seconds.
uf250-04.cnf , deadline. Restarts: 2950
uf250-04.cnf fulfilled No. of Restarts: 1267 No. of Flips: 1741 time to process: 5 seconds.
uf250-04.cnf fulfilled No. of Restarts: 313 No. of Flips: 1546 time to process: 1 seconds.
uf250-04.cnf fulfilled No. of Restarts: 2910 No. of Flips: 2799 time to process: 17 seconds.
uf250-04.cnf fulfilled No. of Restarts: 239 No. of Flips: 3907 time to process: 1 seconds.
uf250-04.cnf fulfilled No. of Restarts: 2670 No. of Flips: 1108 time to process: 12 seconds.
uf250-04.cnf fulfilled No. of Restarts: 146 No. of Flips: 3344 time to process: 0 seconds.
uf250-04.cnf fulfilled No. of Restarts: 487 No. of Flips: 3407 time to process: 6 seconds.
uf250-04.cnf fulfilled No. of Restarts: 2548 No. of Flips: 4129 time to process: 14 seconds.
uf250-04.cnf fulfilled No. of Restarts: 118 No. of Flips: 3009 time to process: 3 seconds.
uf250-04.cnf fulfilled No. of Restarts: 413 No. of Flips: 2508 time to process: 5 seconds.
uf250-04.cnf fulfilled No. of Restarts: 839 No. of Flips: 3270 time to process: 3 seconds.
uf250-04.cnf fulfilled No. of Restarts: 886 No. of Flips: 4179 time to process: 5 seconds.
uf250-04.cnf fulfilled No. of Restarts: 977 No. of Flips: 2897 time to process: 4 seconds.
uf250-04.cnf fulfilled No. of Restarts: 335 No. of Flips: 3814 time to process: 3 seconds.
uf250-04.cnf , deadline. Restarts: 2950
uf250-04.cnf fulfilled No. of Restarts: 1609 No. of Flips: 3338 time to process: 6 seconds.
uf250-04.cnf fulfilled No. of Restarts: 1247 No. of Flips: 1592 time to process: 5 seconds.
uf250-04.cnf fulfilled No. of Restarts: 2052 No. of Flips: 2720 time to process: 8 seconds.
uf250-04.cnf fulfilled No. of Restarts: 979 No. of Flips: 2248 time to process: 11 seconds.
uf250-04.cnf fulfilled No. of Restarts: 2198 No. of Flips: 3432 time to process: 16 seconds.
uf250-04.cnf fulfilled No. of Restarts: 1198 No. of Flips: 4073 time to process: 5 seconds.
uf250-04.cnf fulfilled No. of Restarts: 1124 No. of Flips: 3561 time to process: 4 seconds.
uf250-04.cnf fulfilled No. of Restarts: 658 No. of Flips: 3543 time to process: 11 seconds.
uf250-04.cnf fulfilled No. of Restarts: 19 No. of Flips: 2987 time to process: 0 seconds.
uf250-04.cnf fulfilled No. of Restarts: 149 No. of Flips: 4784 time to process: 0 seconds.
uf250-04.cnf fulfilled No. of Restarts: 857 No. of Flips: 1700 time to process: 8 seconds.
uf250-04.cnf fulfilled No. of Restarts: 991 No. of Flips: 4757 time to process: 7 seconds.
uf250-04.cnf fulfilled No. of Restarts: 91 No. of Flips: 4942 time to process: 10 seconds.
uf250-04.cnf fulfilled No. of Restarts: 1026 No. of Flips: 1826 time to process: 5 seconds.
uf250-04.cnf fulfilled No. of Restarts: 425 No. of Flips: 1343 time to process: 8 seconds.
uf250-04.cnf fulfilled No. of Restarts: 748 No. of Flips: 2721 time to process: 12 seconds.
uf250-04.cnf fulfilled No. of Restarts: 473 No. of Flips: 1875 time to process: 2 seconds.
uf250-04.cnf fulfilled No. of Restarts: 135 No. of Flips: 3335 time to process: 7 seconds.
uf250-04.cnf fulfilled No. of Restarts: 1156 No. of Flips: 1956 time to process: 7 seconds.
uf250-04.cnf fulfilled No. of Restarts: 388 No. of Flips: 633 time to process: 6 seconds.
uf250-04.cnf fulfilled No. of Restarts: 916 No. of Flips: 4311 time to process: 6 seconds.
uf250-04.cnf fulfilled No. of Restarts: 263 No. of Flips: 2252 time to process: 3 seconds.
uf250-04.cnf , deadline. Restarts: 2950
uf250-04.cnf fulfilled No. of Restarts: 329 No. of Flips: 3816 time to process: 1 seconds.
uf250-04.cnf fulfilled No. of Restarts: 602 No. of Flips: 3191 time to process: 2 seconds.
uf250-04.cnf fulfilled No. of Restarts: 426 No. of Flips: 2422 time to process: 7 seconds.
uf250-04.cnf fulfilled No. of Restarts: 189 No. of Flips: 1840 time to process: 2 seconds.
uf250-04.cnf fulfilled No. of Restarts: 1111 No. of Flips: 3926 time to process: 14 seconds.
uf250-04.cnf fulfilled No. of Restarts: 1430 No. of Flips: 2317 time to process: 5 seconds.
uf250-04.cnf fulfilled No. of Restarts: 2047 No. of Flips: 4057 time to process: 15 seconds.
uf250-04.cnf fulfilled No. of Restarts: 64 No. of Flips: 1609 time to process: 0 seconds.
uf250-04.cnf , deadline. Restarts: 2950
uf250-04.cnf fulfilled No. of Restarts: 436 No. of Flips: 2575 time to process: 1 seconds.
uf250-04.cnf fulfilled No. of Restarts: 576 No. of Flips: 4108 time to process: 2 seconds.
uf250-04.cnf fulfilled No. of Restarts: 1265 No. of Flips: 2171 time to process: 6 seconds.
uf250-04.cnf fulfilled No. of Restarts: 787 No. of Flips: 1556 time to process: 4 seconds.
uf250-04.cnf fulfilled No. of Restarts: 485 No. of Flips: 3391 time to process: 3 seconds.
uf250-04.cnf fulfilled No. of Restarts: 2727 No. of Flips: 1797 time to process: 15 seconds.
uf250-04.cnf fulfilled No. of Restarts: 748 No. of Flips: 1742 time to process: 3 seconds.
uf250-04.cnf fulfilled No. of Restarts: 654 No. of Flips: 2719 time to process: 11 seconds.
uf250-04.cnf fulfilled No. of Restarts: 715 No. of Flips: 2554 time to process: 3 seconds.
uf250-04.cnf fulfilled No. of Restarts: 941 No. of Flips: 2705 time to process: 5 seconds.
uf250-04.cnf fulfilled No. of Restarts: 149 No. of Flips: 1655 time to process: 7 seconds.
uf250-04.cnf fulfilled No. of Restarts: 2197 No. of Flips: 4144 time to process: 10 seconds.
uf250-04.cnf fulfilled No. of Restarts: 2197 No. of Flips: 2048 time to process: 14 seconds.
uf250-04.cnf fulfilled No. of Restarts: 2792 No. of Flips: 2465 time to process: 11 seconds.
uf250-04.cnf fulfilled No. of Restarts: 199 No. of Flips: 1899 time to process: 1 seconds.
uf250-04.cnf fulfilled No. of Restarts: 355 No. of Flips: 1668 time to process: 2 seconds.
uf250-04.cnf fulfilled No. of Restarts: 183 No. of Flips: 1938 time to process: 4 seconds.
uf250-04.cnf , deadline. Restarts: 2950
uf250-04.cnf fulfilled No. of Restarts: 911 No. of Flips: 3662 time to process: 4 seconds.
uf250-04.cnf fulfilled No. of Restarts: 1415 No. of Flips: 3981 time to process: 5 seconds.
uf250-04.cnf fulfilled No. of Restarts: 598 No. of Flips: 1228 time to process: 3 seconds.
uf250-04.cnf fulfilled No. of Restarts: 1168 No. of Flips: 4998 time to process: 8 seconds.
uf250-04.cnf fulfilled No. of Restarts: 74 No. of Flips: 2311 time to process: 3 seconds.
uf250-04.cnf fulfilled No. of Restarts: 1406 No. of Flips: 4241 time to process: 9 seconds.
uf250-04.cnf fulfilled No. of Restarts: 250 No. of Flips: 4429 time to process: 4 seconds.
uf250-04.cnf fulfilled No. of Restarts: 1471 No. of Flips: 4272 time to process: 15 seconds.
uf250-04.cnf fulfilled No. of Restarts: 512 No. of Flips: 2615 time to process: 6 seconds.
uf250-04.cnf fulfilled No. of Restarts: 1954 No. of Flips: 668 time to process: 16 seconds.
uf250-04.cnf fulfilled No. of Restarts: 161 No. of Flips: 4614 time to process: 0 seconds.
uf250-04.cnf fulfilled No. of Restarts: 231 No. of Flips: 2187 time to process: 1 seconds.
uf250-04.cnf fulfilled No. of Restarts: 96 No. of Flips: 1661 time to process: 3 seconds.
uf250-04.cnf fulfilled No. of Restarts: 54 No. of Flips: 1181 time to process: 6 seconds.
uf250-04.cnf fulfilled No. of Restarts: 226 No. of Flips: 1009 time to process: 6 seconds.
uf250-04.cnf fulfilled No. of Restarts: 63 No. of Flips: 4032 time to process: 12 seconds.
uf250-04.cnf fulfilled No. of Restarts: 580 No. of Flips: 1981 time to process: 9 seconds.
uf250-04.cnf fulfilled No. of Restarts: 714 No. of Flips: 3664 time to process: 2 seconds.
uf250-04.cnf fulfilled No. of Restarts: 247 No. of Flips: 2934 time to process: 5 seconds.
uf250-04.cnf fulfilled No. of Restarts: 544 No. of Flips: 3668 time to process: 2 seconds.
uf250-04.cnf fulfilled No. of Restarts: 213 No. of Flips: 1507 time to process: 8 seconds.
uf250-04.cnf fulfilled No. of Restarts: 35 No. of Flips: 2792 time to process: 2 seconds.
uf250-04.cnf fulfilled No. of Restarts: 619 No. of Flips: 4074 time to process: 14 seconds.
uf250-04.cnf , deadline. Restarts: 2950
uf250-04.cnf fulfilled No. of Restarts: 379 No. of Flips: 3906 time to process: 1 seconds.
uf250-04.cnf fulfilled No. of Restarts: 1069 No. of Flips: 3384 time to process: 14 seconds.
uf250-04.cnf fulfilled No. of Restarts: 536 No. of Flips: 1554 time to process: 2 seconds.
uf250-04.cnf fulfilled No. of Restarts: 1618 No. of Flips: 4260 time to process: 7 seconds.
uf250-04.cnf fulfilled No. of Restarts: 522 No. of Flips: 2112 time to process: 9 seconds.
uf250-04.cnf fulfilled No. of Restarts: 2869 No. of Flips: 2675 time to process: 16 seconds.
uf250-04.cnf fulfilled No. of Restarts: 2741 No. of Flips: 2543 time to process: 11 seconds.
uf250-04.cnf fulfilled No. of Restarts: 2184 No. of Flips: 1154 time to process: 10 seconds.
uf250-04.cnf fulfilled No. of Restarts: 12 No. of Flips: 4658 time to process: 2 seconds.
uf250-04.cnf fulfilled No. of Restarts: 769 No. of Flips: 2852 time to process: 3 seconds.
uf250-04.cnf fulfilled No. of Restarts: 96 No. of Flips: 3261 time to process: 12 seconds.
uf250-04.cnf fulfilled No. of Restarts: 2685 No. of Flips: 4726 time to process: 11 seconds.
uf250-04.cnf fulfilled No. of Restarts: 2064 No. of Flips: 3522 time to process: 10 seconds.
uf250-04.cnf fulfilled No. of Restarts: 348 No. of Flips: 4084 time to process: 3 seconds.
uf250-04.cnf fulfilled No. of Restarts: 65 No. of Flips: 1290 time to process: 2 seconds.
uf250-04.cnf fulfilled No. of Restarts: 577 No. of Flips: 2885 time to process: 4 seconds.
uf250-04.cnf fulfilled No. of Restarts: 1712 No. of Flips: 4847 time to process: 11 seconds.
uf250-04.cnf fulfilled No. of Restarts: 1329 No. of Flips: 4180 time to process: 5 seconds.
uf250-04.cnf fulfilled No. of Restarts: 1446 No. of Flips: 3603 time to process: 9 seconds.
uf250-04.cnf fulfilled No. of Restarts: 759 No. of Flips: 2644 time to process: 8 seconds.
uf250-04.cnf fulfilled No. of Restarts: 180 No. of Flips: 3803 time to process: 5 seconds.
uf250-04.cnf fulfilled No. of Restarts: 135 No. of Flips: 2525 time to process: 0 seconds.
uf250-04.cnf fulfilled No. of Restarts: 1071 No. of Flips: 1920 time to process: 4 seconds.
uf250-04.cnf fulfilled No. of Restarts: 890 No. of Flips: 1444 time to process: 9 seconds.
uf250-04.cnf fulfilled No. of Restarts: 629 No. of Flips: 1370 time to process: 13 seconds.
uf250-04.cnf fulfilled No. of Restarts: 1098 No. of Flips: 4514 time to process: 5 seconds.
uf250-04.cnf fulfilled No. of Restarts: 520 No. of Flips: 1938 time to process: 2 seconds.
uf250-04.cnf fulfilled No. of Restarts: 471 No. of Flips: 2926 time to process: 5 seconds.
uf250-04.cnf fulfilled No. of Restarts: 999 No. of Flips: 1863 time to process: 9 seconds.
uf250-04.cnf fulfilled No. of Restarts: 1637 No. of Flips: 4478 time to process: 8 seconds.
uf250-04.cnf fulfilled No. of Restarts: 492 No. of Flips: 907 time to process: 8 seconds.
uf250-04.cnf fulfilled No. of Restarts: 9 No. of Flips: 2605 time to process: 2 seconds.
uf250-04.cnf fulfilled No. of Restarts: 246 No. of Flips: 4785 time to process: 2 seconds.
uf250-04.cnf fulfilled No. of Restarts: 1744 No. of Flips: 3970 time to process: 16 seconds.
uf250-04.cnf fulfilled No. of Restarts: 1000 No. of Flips: 4588 time to process: 4 seconds.
uf250-04.cnf fulfilled No. of Restarts: 50 No. of Flips: 1917 time to process: 2 seconds.
uf250-04.cnf fulfilled No. of Restarts: 787 No. of Flips: 2813 time to process: 4 seconds.
uf250-04.cnf fulfilled No. of Restarts: 14 No. of Flips: 3716 time to process: 5 seconds.
uf250-04.cnf fulfilled No. of Restarts: 1092 No. of Flips: 1619 time to process: 6 seconds.
uf250-04.cnf fulfilled No. of Restarts: 2347 No. of Flips: 4424 time to process: 13 seconds.
uf250-04.cnf fulfilled No. of Restarts: 392 No. of Flips: 4270 time to process: 2 seconds.
uf250-04.cnf fulfilled No. of Restarts: 2633 No. of Flips: 4173 time to process: 10 seconds.
uf250-04.cnf fulfilled No. of Restarts: 479 No. of Flips: 2129 time to process: 2 seconds.
uf250-04.cnf fulfilled No. of Restarts: 1046 No. of Flips: 4925 time to process: 4 seconds.
uf250-04.cnf fulfilled No. of Restarts: 1246 No. of Flips: 2294 time to process: 6 seconds.
uf250-04.cnf fulfilled No. of Restarts: 2887 No. of Flips: 3696 time to process: 12 seconds.
uf250-04.cnf fulfilled No. of Restarts: 338 No. of Flips: 2317 time to process: 3 seconds.
uf250-04.cnf fulfilled No. of Restarts: 485 No. of Flips: 3648 time to process: 5 seconds.
uf250-04.cnf fulfilled No. of Restarts: 526 No. of Flips: 1858 time to process: 12 seconds.
uf250-04.cnf fulfilled No. of Restarts: 28 No. of Flips: 699 time to process: 0 seconds.
uf250-04.cnf fulfilled No. of Restarts: 915 No. of Flips: 3213 time to process: 8 seconds.
uf250-04.cnf fulfilled No. of Restarts: 1194 No. of Flips: 4828 time to process: 5 seconds.
uf250-04.cnf fulfilled No. of Restarts: 1645 No. of Flips: 4935 time to process: 9 seconds.
uf250-04.cnf fulfilled No. of Restarts: 1524 No. of Flips: 4599 time to process: 9 seconds.
uf250-04.cnf fulfilled No. of Restarts: 332 No. of Flips: 3142 time to process: 6 seconds.
uf250-04.cnf fulfilled No. of Restarts: 2878 No. of Flips: 1929 time to process: 21 seconds.
uf250-04.cnf fulfilled No. of Restarts: 627 No. of Flips: 1878 time to process: 2 seconds.
uf250-04.cnf fulfilled No. of Restarts: 383 No. of Flips: 4402 time to process: 11 seconds.
uf250-04.cnf fulfilled No. of Restarts: 1001 No. of Flips: 991 time to process: 5 seconds.
uf250-04.cnf fulfilled No. of Restarts: 895 No. of Flips: 3118 time to process: 4 seconds.
uf250-04.cnf fulfilled No. of Restarts: 873 No. of Flips: 4628 time to process: 9 seconds.
uf250-04.cnf fulfilled No. of Restarts: 1443 No. of Flips: 3631 time to process: 6 seconds.
uf250-04.cnf fulfilled No. of Restarts: 1297 No. of Flips: 3777 time to process: 8 seconds.
uf250-04.cnf fulfilled No. of Restarts: 1331 No. of Flips: 4367 time to process: 13 seconds.
uf250-04.cnf fulfilled No. of Restarts: 1632 No. of Flips: 4537 time to process: 8 seconds.
uf250-04.cnf fulfilled No. of Restarts: 1339 No. of Flips: 3295 time to process: 5 seconds.
uf250-04.cnf fulfilled No. of Restarts: 2473 No. of Flips: 3962 time to process: 12 seconds.
uf250-04.cnf fulfilled No. of Restarts: 428 No. of Flips: 2665 time to process: 4 seconds.
uf250-04.cnf fulfilled No. of Restarts: 293 No. of Flips: 4277 time to process: 5 seconds.
uf250-04.cnf fulfilled No. of Restarts: 55 No. of Flips: 2556 time to process: 2 seconds.
uf250-04.cnf fulfilled No. of Restarts: 763 No. of Flips: 2361 time to process: 7 seconds.
uf250-04.cnf fulfilled No. of Restarts: 2919 No. of Flips: 4216 time to process: 13 seconds.
uf250-04.cnf fulfilled No. of Restarts: 621 No. of Flips: 3228 time to process: 8 seconds.
uf250-04.cnf fulfilled No. of Restarts: 282 No. of Flips: 1389 time to process: 5 seconds.
uf250-04.cnf fulfilled No. of Restarts: 1143 No. of Flips: 2008 time to process: 5 seconds.
uf250-04.cnf fulfilled No. of Restarts: 576 No. of Flips: 1163 time to process: 6 seconds.
uf250-04.cnf fulfilled No. of Restarts: 234 No. of Flips: 3228 time to process: 1 seconds.
uf250-04.cnf fulfilled No. of Restarts: 400 No. of Flips: 4756 time to process: 7 seconds.
uf250-04.cnf fulfilled No. of Restarts: 616 No. of Flips: 2638 time to process: 9 seconds.
uf250-04.cnf fulfilled No. of Restarts: 1476 No. of Flips: 3498 time to process: 9 seconds.
uf250-04.cnf fulfilled No. of Restarts: 722 No. of Flips: 2912 time to process: 8 seconds.
uf250-04.cnf , deadline. Restarts: 2950
uf250-04.cnf fulfilled No. of Restarts: 761 No. of Flips: 3489 time to process: 3 seconds.
uf250-04.cnf fulfilled No. of Restarts: 899 No. of Flips: 1848 time to process: 3 seconds.
uf250-04.cnf fulfilled No. of Restarts: 2530 No. of Flips: 911 time to process: 11 seconds.
uf250-04.cnf , deadline. Restarts: 2950
uf250-04.cnf fulfilled No. of Restarts: 364 No. of Flips: 1101 time to process: 1 seconds.
uf250-04.cnf fulfilled No. of Restarts: 286 No. of Flips: 4667 time to process: 2 seconds.
uf250-04.cnf fulfilled No. of Restarts: 376 No. of Flips: 1164 time to process: 3 seconds.
uf250-04.cnf fulfilled No. of Restarts: 717 No. of Flips: 3786 time to process: 9 seconds.
uf250-04.cnf fulfilled No. of Restarts: 628 No. of Flips: 2337 time to process: 15 seconds.
uf250-04.cnf fulfilled No. of Restarts: 411 No. of Flips: 4836 time to process: 1 seconds.
uf250-04.cnf fulfilled No. of Restarts: 985 No. of Flips: 3522 time to process: 5 seconds.
uf250-04.cnf fulfilled No. of Restarts: 997 No. of Flips: 4064 time to process: 4 seconds.
uf250-04.cnf fulfilled No. of Restarts: 428 No. of Flips: 2965 time to process: 8 seconds.
uf250-04.cnf fulfilled No. of Restarts: 1379 No. of Flips: 4068 time to process: 5 seconds.
uf250-04.cnf fulfilled No. of Restarts: 527 No. of Flips: 4753 time to process: 3 seconds.
uf250-04.cnf fulfilled No. of Restarts: 890 No. of Flips: 2151 time to process: 3 seconds.
uf250-04.cnf fulfilled No. of Restarts: 2372 No. of Flips: 2547 time to process: 10 seconds.
uf250-04.cnf fulfilled No. of Restarts: 116 No. of Flips: 2897 time to process: 2 seconds.
uf250-04.cnf fulfilled No. of Restarts: 2458 No. of Flips: 3918 time to process: 12 seconds.
uf250-04.cnf fulfilled No. of Restarts: 2163 No. of Flips: 3899 time to process: 9 seconds.
uf250-04.cnf fulfilled No. of Restarts: 1075 No. of Flips: 3339 time to process: 6 seconds.
uf250-04.cnf fulfilled No. of Restarts: 883 No. of Flips: 4527 time to process: 3 seconds.
uf250-04.cnf fulfilled No. of Restarts: 727 No. of Flips: 4969 time to process: 3 seconds.
uf250-04.cnf fulfilled No. of Restarts: 437 No. of Flips: 1826 time to process: 4 seconds.
uf250-04.cnf fulfilled No. of Restarts: 1060 No. of Flips: 4901 time to process: 5 seconds.
uf250-04.cnf fulfilled No. of Restarts: 83 No. of Flips: 3696 time to process: 0 seconds.
uf250-04.cnf fulfilled No. of Restarts: 471 No. of Flips: 4633 time to process: 4 seconds.
uf250-04.cnf fulfilled No. of Restarts: 1293 No. of Flips: 2211 time to process: 13 seconds.
uf250-04.cnf fulfilled No. of Restarts: 969 No. of Flips: 2663 time to process: 5 seconds.
uf250-04.cnf fulfilled No. of Restarts: 522 No. of Flips: 3274 time to process: 4 seconds.
uf250-04.cnf fulfilled No. of Restarts: 2135 No. of Flips: 2280 time to process: 9 seconds.
uf250-04.cnf fulfilled No. of Restarts: 326 No. of Flips: 2875 time to process: 2 seconds.
uf250-04.cnf fulfilled No. of Restarts: 48 No. of Flips: 2267 time to process: 10 seconds.
uf250-04.cnf fulfilled No. of Restarts: 39 No. of Flips: 4018 time to process: 0 seconds.
uf250-04.cnf fulfilled No. of Restarts: 259 No. of Flips: 2563 time to process: 13 seconds.
uf250-04.cnf fulfilled No. of Restarts: 858 No. of Flips: 3178 time to process: 3 seconds.
uf250-04.cnf fulfilled No. of Restarts: 347 No. of Flips: 865 time to process: 1 seconds.
uf250-04.cnf fulfilled No. of Restarts: 807 No. of Flips: 2877 time to process: 3 seconds.
uf250-04.cnf fulfilled No. of Restarts: 681 No. of Flips: 2306 time to process: 11 seconds.
uf250-04.cnf fulfilled No. of Restarts: 645 No. of Flips: 4136 time to process: 2 seconds.
uf250-04.cnf fulfilled No. of Restarts: 1003 No. of Flips: 2183 time to process: 8 seconds.
uf250-04.cnf fulfilled No. of Restarts: 669 No. of Flips: 4204 time to process: 7 seconds.
uf250-04.cnf fulfilled No. of Restarts: 563 No. of Flips: 4496 time to process: 2 seconds.
uf250-04.cnf fulfilled No. of Restarts: 823 No. of Flips: 4084 time to process: 9 seconds.
uf250-04.cnf fulfilled No. of Restarts: 221 No. of Flips: 4085 time to process: 3 seconds.
uf250-04.cnf fulfilled No. of Restarts: 2554 No. of Flips: 3414 time to process: 11 seconds.
uf250-04.cnf fulfilled No. of Restarts: 996 No. of Flips: 1065 time to process: 4 seconds.
uf250-04.cnf fulfilled No. of Restarts: 662 No. of Flips: 4488 time to process: 8 seconds.
uf250-04.cnf fulfilled No. of Restarts: 230 No. of Flips: 1234 time to process: 1 seconds.
uf250-04.cnf fulfilled No. of Restarts: 682 No. of Flips: 3254 time to process: 2 seconds.
uf250-04.cnf fulfilled No. of Restarts: 1420 No. of Flips: 4643 time to process: 6 seconds.
uf250-04.cnf fulfilled No. of Restarts: 1681 No. of Flips: 2499 time to process: 8 seconds.
uf250-04.cnf fulfilled No. of Restarts: 179 No. of Flips: 2360 time to process: 7 seconds.
uf250-04.cnf fulfilled No. of Restarts: 654 No. of Flips: 3940 time to process: 9 seconds.
uf250-04.cnf fulfilled No. of Restarts: 58 No. of Flips: 4505 time to process: 10 seconds.
uf250-04.cnf fulfilled No. of Restarts: 178 No. of Flips: 953 time to process: 8 seconds.
uf250-04.cnf fulfilled No. of Restarts: 512 No. of Flips: 1261 time to process: 6 seconds.
uf250-04.cnf , deadline. Restarts: 2950
uf250-04.cnf fulfilled No. of Restarts: 509 No. of Flips: 1235 time to process: 2 seconds.
uf250-04.cnf fulfilled No. of Restarts: 830 No. of Flips: 2229 time to process: 3 seconds.
uf250-04.cnf fulfilled No. of Restarts: 1323 No. of Flips: 3289 time to process: 5 seconds.
uf250-04.cnf fulfilled No. of Restarts: 1073 No. of Flips: 4203 time to process: 5 seconds.
uf250-04.cnf fulfilled No. of Restarts: 299 No. of Flips: 4476 time to process: 8 seconds.
uf250-04.cnf fulfilled No. of Restarts: 1380 No. of Flips: 4931 time to process: 13 seconds.
uf250-04.cnf fulfilled No. of Restarts: 373 No. of Flips: 4424 time to process: 1 seconds.
uf250-04.cnf fulfilled No. of Restarts: 1182 No. of Flips: 3621 time to process: 5 seconds.
uf250-04.cnf fulfilled No. of Restarts: 255 No. of Flips: 1687 time to process: 1 seconds.
uf250-04.cnf , deadline. Restarts: 2950
uf250-04.cnf fulfilled No. of Restarts: 1193 No. of Flips: 3849 time to process: 5 seconds.
uf250-04.cnf fulfilled No. of Restarts: 260 No. of Flips: 4101 time to process: 7 seconds.
uf250-04.cnf fulfilled No. of Restarts: 2336 No. of Flips: 2865 time to process: 10 seconds.
uf250-04.cnf fulfilled No. of Restarts: 1251 No. of Flips: 2810 time to process: 12 seconds.
uf250-04.cnf fulfilled No. of Restarts: 1132 No. of Flips: 4128 time to process: 4 seconds.
uf250-04.cnf fulfilled No. of Restarts: 1026 No. of Flips: 4974 time to process: 7 seconds.
uf250-04.cnf fulfilled No. of Restarts: 484 No. of Flips: 1470 time to process: 2 seconds.
uf250-04.cnf fulfilled No. of Restarts: 1996 No. of Flips: 1736 time to process: 12 seconds.
uf250-04.cnf fulfilled No. of Restarts: 727 No. of Flips: 677 time to process: 3 seconds.
uf250-04.cnf fulfilled No. of Restarts: 773 No. of Flips: 4283 time to process: 6 seconds.
uf250-04.cnf fulfilled No. of Restarts: 267 No. of Flips: 1875 time to process: 8 seconds.
uf250-04.cnf fulfilled No. of Restarts: 194 No. of Flips: 3667 time to process: 2 seconds.
uf250-04.cnf fulfilled No. of Restarts: 314 No. of Flips: 1419 time to process: 2 seconds.
uf250-04.cnf fulfilled No. of Restarts: 2000 No. of Flips: 3860 time to process: 13 seconds.
uf250-04.cnf fulfilled No. of Restarts: 422 No. of Flips: 3928 time to process: 9 seconds.
uf250-04.cnf fulfilled No. of Restarts: 37 No. of Flips: 813 time to process: 2 seconds.
uf250-04.cnf fulfilled No. of Restarts: 777 No. of Flips: 3447 time to process: 7 seconds.
uf250-04.cnf fulfilled No. of Restarts: 736 No. of Flips: 3498 time to process: 4 seconds.
uf250-04.cnf fulfilled No. of Restarts: 480 No. of Flips: 4687 time to process: 3 seconds.
uf250-04.cnf fulfilled No. of Restarts: 875 No. of Flips: 3951 time to process: 6 seconds.
uf250-04.cnf fulfilled No. of Restarts: 213 No. of Flips: 2251 time to process: 4 seconds.
uf250-04.cnf fulfilled No. of Restarts: 805 No. of Flips: 3596 time to process: 4 seconds.
uf250-04.cnf fulfilled No. of Restarts: 49 No. of Flips: 4232 time to process: 5 seconds.
uf250-04.cnf , deadline. Restarts: 2950
uf250-04.cnf fulfilled No. of Restarts: 220 No. of Flips: 3802 time to process: 1 seconds.
uf250-04.cnf fulfilled No. of Restarts: 1196 No. of Flips: 2433 time to process: 5 seconds.
uf250-04.cnf fulfilled No. of Restarts: 1960 No. of Flips: 1416 time to process: 15 seconds.
uf250-04.cnf fulfilled No. of Restarts: 409 No. of Flips: 3091 time to process: 1 seconds.
uf250-04.cnf fulfilled No. of Restarts: 3 No. of Flips: 3681 time to process: 0 seconds.
uf250-04.cnf fulfilled No. of Restarts: 1151 No. of Flips: 2499 time to process: 7 seconds.
uf250-04.cnf fulfilled No. of Restarts: 197 No. of Flips: 4406 time to process: 1 seconds.
uf250-04.cnf fulfilled No. of Restarts: 2227 No. of Flips: 2961 time to process: 12 seconds.
uf250-04.cnf fulfilled No. of Restarts: 328 No. of Flips: 2070 time to process: 1 seconds.
uf250-04.cnf fulfilled No. of Restarts: 465 No. of Flips: 2213 time to process: 2 seconds.
uf250-04.cnf fulfilled No. of Restarts: 961 No. of Flips: 2553 time to process: 6 seconds.
uf250-04.cnf fulfilled No. of Restarts: 279 No. of Flips: 4102 time to process: 1 seconds.
uf250-04.cnf fulfilled No. of Restarts: 1476 No. of Flips: 3186 time to process: 10 seconds.
uf250-04.cnf fulfilled No. of Restarts: 2605 No. of Flips: 4542 time to process: 15 seconds.
uf250-04.cnf fulfilled No. of Restarts: 439 No. of Flips: 1753 time to process: 4 seconds.
uf250-04.cnf fulfilled No. of Restarts: 1551 No. of Flips: 2059 time to process: 14 seconds.
uf250-04.cnf fulfilled No. of Restarts: 786 No. of Flips: 2100 time to process: 3 seconds.
uf250-04.cnf fulfilled No. of Restarts: 1290 No. of Flips: 2094 time to process: 7 seconds.
uf250-04.cnf fulfilled No. of Restarts: 2830 No. of Flips: 3659 time to process: 12 seconds.
uf250-04.cnf fulfilled No. of Restarts: 86 No. of Flips: 4471 time to process: 0 seconds.
uf250-04.cnf fulfilled No. of Restarts: 420 No. of Flips: 2355 time to process: 3 seconds.
uf250-04.cnf fulfilled No. of Restarts: 2058 No. of Flips: 3771 time to process: 9 seconds.
uf250-04.cnf fulfilled No. of Restarts: 20 No. of Flips: 4690 time to process: 4 seconds.
uf250-04.cnf , deadline. Restarts: 2950
uf250-04.cnf fulfilled No. of Restarts: 106 No. of Flips: 3616 time to process: 0 seconds.
uf250-04.cnf fulfilled No. of Restarts: 74 No. of Flips: 2665 time to process: 6 seconds.
uf250-04.cnf fulfilled No. of Restarts: 866 No. of Flips: 3231 time to process: 4 seconds.
uf250-04.cnf fulfilled No. of Restarts: 50 No. of Flips: 4873 time to process: 5 seconds.
uf250-04.cnf fulfilled No. of Restarts: 93 No. of Flips: 1596 time to process: 8 seconds.
uf250-04.cnf fulfilled No. of Restarts: 716 No. of Flips: 3163 time to process: 7 seconds.
uf250-04.cnf fulfilled No. of Restarts: 19 No. of Flips: 3452 time to process: 3 seconds.
uf250-04.cnf fulfilled No. of Restarts: 868 No. of Flips: 3260 time to process: 9 seconds.
uf250-04.cnf fulfilled No. of Restarts: 1247 No. of Flips: 3253 time to process: 8 seconds.
uf250-04.cnf fulfilled No. of Restarts: 683 No. of Flips: 2289 time to process: 4 seconds.
uf250-04.cnf fulfilled No. of Restarts: 630 No. of Flips: 1670 time to process: 14 seconds.
uf250-04.cnf fulfilled No. of Restarts: 2818 No. of Flips: 2248 time to process: 12 seconds.
uf250-04.cnf fulfilled No. of Restarts: 540 No. of Flips: 4145 time to process: 2 seconds.
uf250-04.cnf fulfilled No. of Restarts: 127 No. of Flips: 2176 time to process: 2 seconds.
uf250-04.cnf fulfilled No. of Restarts: 130 No. of Flips: 2390 time to process: 8 seconds.
uf250-04.cnf fulfilled No. of Restarts: 53 No. of Flips: 4993 time to process: 9 seconds.
uf250-04.cnf fulfilled No. of Restarts: 1641 No. of Flips: 1509 time to process: 10 seconds.
uf250-04.cnf fulfilled No. of Restarts: 1808 No. of Flips: 1522 time to process: 15 seconds.
uf250-04.cnf fulfilled No. of Restarts: 784 No. of Flips: 4558 time to process: 3 seconds.
uf250-04.cnf fulfilled No. of Restarts: 1458 No. of Flips: 2253 time to process: 15 seconds.
uf250-04.cnf fulfilled No. of Restarts: 2107 No. of Flips: 2283 time to process: 9 seconds.
uf250-04.cnf fulfilled No. of Restarts: 1036 No. of Flips: 1297 time to process: 8 seconds.
uf250-04.cnf fulfilled No. of Restarts: 876 No. of Flips: 3770 time to process: 6 seconds.
uf250-04.cnf fulfilled No. of Restarts: 193 No. of Flips: 798 time to process: 6 seconds.
uf250-04.cnf fulfilled No. of Restarts: 796 No. of Flips: 3051 time to process: 6 seconds.
uf250-04.cnf fulfilled No. of Restarts: 235 No. of Flips: 2664 time to process: 3 seconds.
uf250-04.cnf fulfilled No. of Restarts: 983 No. of Flips: 2125 time to process: 6 seconds.
uf250-04.cnf fulfilled No. of Restarts: 844 No. of Flips: 4148 time to process: 4 seconds.
uf250-04.cnf fulfilled No. of Restarts: 1056 No. of Flips: 2330 time to process: 4 seconds.
uf250-04.cnf fulfilled No. of Restarts: 927 No. of Flips: 4034 time to process: 4 seconds.
uf250-04.cnf fulfilled No. of Restarts: 1917 No. of Flips: 4358 time to process: 8 seconds.
uf250-04.cnf fulfilled No. of Restarts: 509 No. of Flips: 4901 time to process: 2 seconds.
uf250-04.cnf fulfilled No. of Restarts: 1361 No. of Flips: 2540 time to process: 12 seconds.
uf250-04.cnf fulfilled No. of Restarts: 352 No. of Flips: 4119 time to process: 3 seconds.
uf250-04.cnf fulfilled No. of Restarts: 1133 No. of Flips: 3746 time to process: 11 seconds.
uf250-04.cnf fulfilled No. of Restarts: 573 No. of Flips: 4907 time to process: 4 seconds.
uf250-04.cnf fulfilled No. of Restarts: 1458 No. of Flips: 4644 time to process: 6 seconds.
uf250-04.cnf fulfilled No. of Restarts: 58 No. of Flips: 4790 time to process: 1 seconds.
uf250-04.cnf fulfilled No. of Restarts: 176 No. of Flips: 2784 time to process: 6 seconds.
uf250-04.cnf fulfilled No. of Restarts: 1959 No. of Flips: 1222 time to process: 13 seconds.
uf250-04.cnf fulfilled No. of Restarts: 847 No. of Flips: 4008 time to process: 3 seconds.
uf250-04.cnf fulfilled No. of Restarts: 517 No. of Flips: 1540 time to process: 14 seconds.
uf250-04.cnf fulfilled No. of Restarts: 1262 No. of Flips: 4019 time to process: 5 seconds.
uf250-04.cnf fulfilled No. of Restarts: 437 No. of Flips: 3855 time to process: 1 seconds.
uf250-04.cnf fulfilled No. of Restarts: 113 No. of Flips: 3066 time to process: 10 seconds.
uf250-04.cnf fulfilled No. of Restarts: 536 No. of Flips: 4994 time to process: 4 seconds.
uf250-04.cnf fulfilled No. of Restarts: 1417 No. of Flips: 4741 time to process: 7 seconds.
uf250-04.cnf fulfilled No. of Restarts: 1095 No. of Flips: 3705 time to process: 4 seconds.
uf250-04.cnf fulfilled No. of Restarts: 1410 No. of Flips: 2065 time to process: 7 seconds.
uf250-04.cnf fulfilled No. of Restarts: 119 No. of Flips: 3801 time to process: 2 seconds.
uf250-04.cnf fulfilled No. of Restarts: 244 No. of Flips: 1441 time to process: 3 seconds.
uf250-04.cnf fulfilled No. of Restarts: 659 No. of Flips: 4441 time to process: 10 seconds.
uf250-04.cnf fulfilled No. of Restarts: 937 No. of Flips: 2233 time to process: 6 seconds.
uf250-04.cnf fulfilled No. of Restarts: 984 No. of Flips: 1432 time to process: 6 seconds.
uf250-04.cnf fulfilled No. of Restarts: 207 No. of Flips: 4940 time to process: 1 seconds.
uf250-04.cnf fulfilled No. of Restarts: 84 No. of Flips: 4162 time to process: 0 seconds.
uf250-04.cnf fulfilled No. of Restarts: 1682 No. of Flips: 3182 time to process: 8 seconds.
uf250-04.cnf fulfilled No. of Restarts: 580 No. of Flips: 1584 time to process: 5 seconds.
uf250-04.cnf fulfilled No. of Restarts: 1999 No. of Flips: 3533 time to process: 12 seconds.
uf250-04.cnf fulfilled No. of Restarts: 895 No. of Flips: 4841 time to process: 7 seconds.
uf250-04.cnf fulfilled No. of Restarts: 290 No. of Flips: 3305 time to process: 13 seconds.
uf250-04.cnf , deadline. Restarts: 2950
uf250-04.cnf fulfilled No. of Restarts: 895 No. of Flips: 3364 time to process: 3 seconds.
uf250-04.cnf fulfilled No. of Restarts: 159 No. of Flips: 2306 time to process: 1 seconds.
uf250-04.cnf fulfilled No. of Restarts: 896 No. of Flips: 1893 time to process: 5 seconds.
uf250-04.cnf fulfilled No. of Restarts: 250 No. of Flips: 4324 time to process: 2 seconds.
uf250-04.cnf fulfilled No. of Restarts: 2093 No. of Flips: 3846 time to process: 11 seconds.
uf250-04.cnf fulfilled No. of Restarts: 1201 No. of Flips: 2290 time to process: 10 seconds.
uf250-04.cnf fulfilled No. of Restarts: 888 No. of Flips: 1623 time to process: 6 seconds.
uf250-04.cnf fulfilled No. of Restarts: 1664 No. of Flips: 3814 time to process: 7 seconds.
uf250-04.cnf fulfilled No. of Restarts: 1313 No. of Flips: 2881 time to process: 10 seconds.
uf250-04.cnf fulfilled No. of Restarts: 658 No. of Flips: 2948 time to process: 4 seconds.
uf250-04.cnf fulfilled No. of Restarts: 601 No. of Flips: 2714 time to process: 5 seconds.
uf250-04.cnf fulfilled No. of Restarts: 1028 No. of Flips: 2760 time to process: 12 seconds.
uf250-04.cnf fulfilled No. of Restarts: 651 No. of Flips: 2579 time to process: 3 seconds.
uf250-04.cnf fulfilled No. of Restarts: 2226 No. of Flips: 1711 time to process: 10 seconds.
uf250-04.cnf fulfilled No. of Restarts: 1012 No. of Flips: 2599 time to process: 13 seconds.
uf250-04.cnf fulfilled No. of Restarts: 604 No. of Flips: 3997 time to process: 3 seconds.
uf250-04.cnf fulfilled No. of Restarts: 1807 No. of Flips: 1059 time to process: 7 seconds.
uf250-04.cnf fulfilled No. of Restarts: 394 No. of Flips: 4084 time to process: 5 seconds.
uf250-04.cnf fulfilled No. of Restarts: 862 No. of Flips: 976 time to process: 3 seconds.
uf250-04.cnf fulfilled No. of Restarts: 59 No. of Flips: 1874 time to process: 8 seconds.
uf250-04.cnf fulfilled No. of Restarts: 853 No. of Flips: 1383 time to process: 7 seconds.
uf250-04.cnf fulfilled No. of Restarts: 719 No. of Flips: 4979 time to process: 10 seconds.
uf250-04.cnf fulfilled No. of Restarts: 1663 No. of Flips: 2610 time to process: 7 seconds.
uf250-04.cnf , deadline. Restarts: 2950
uf250-04.cnf fulfilled No. of Restarts: 1083 No. of Flips: 3281 time to process: 4 seconds.
uf250-04.cnf fulfilled No. of Restarts: 142 No. of Flips: 1789 time to process: 0 seconds.
uf250-04.cnf fulfilled No. of Restarts: 2362 No. of Flips: 2900 time to process: 22 seconds.
uf250-04.cnf fulfilled No. of Restarts: 749 No. of Flips: 1888 time to process: 3 seconds.
uf250-04.cnf , deadline. Restarts: 2950
uf250-04.cnf fulfilled No. of Restarts: 756 No. of Flips: 3875 time to process: 3 seconds.
uf250-04.cnf fulfilled No. of Restarts: 1780 No. of Flips: 3597 time to process: 7 seconds.
uf250-04.cnf fulfilled No. of Restarts: 435 No. of Flips: 1886 time to process: 2 seconds.
uf250-04.cnf fulfilled No. of Restarts: 1030 No. of Flips: 1358 time to process: 4 seconds.
uf250-04.cnf fulfilled No. of Restarts: 1023 No. of Flips: 2356 time to process: 7 seconds.
uf250-04.cnf fulfilled No. of Restarts: 397 No. of Flips: 3869 time to process: 5 seconds.
uf250-04.cnf fulfilled No. of Restarts: 1717 No. of Flips: 1035 time to process: 9 seconds.
uf250-04.cnf fulfilled No. of Restarts: 339 No. of Flips: 4941 time to process: 2 seconds.
uf250-04.cnf fulfilled No. of Restarts: 183 No. of Flips: 3292 time to process: 3 seconds.
uf250-04.cnf fulfilled No. of Restarts: 481 No. of Flips: 2565 time to process: 2 seconds.
uf250-04.cnf fulfilled No. of Restarts: 486 No. of Flips: 4800 time to process: 5 seconds.
uf250-04.cnf fulfilled No. of Restarts: 373 No. of Flips: 3936 time to process: 8 seconds.
uf250-04.cnf fulfilled No. of Restarts: 440 No. of Flips: 2648 time to process: 5 seconds.
uf250-04.cnf fulfilled No. of Restarts: 1025 No. of Flips: 2760 time to process: 5 seconds.
uf250-04.cnf fulfilled No. of Restarts: 1157 No. of Flips: 4746 time to process: 7 seconds.
uf250-04.cnf fulfilled No. of Restarts: 2706 No. of Flips: 4859 time to process: 24 seconds.
uf250-04.cnf fulfilled No. of Restarts: 703 No. of Flips: 2745 time to process: 3 seconds.
uf250-04.cnf fulfilled No. of Restarts: 373 No. of Flips: 2732 time to process: 11 seconds.
uf250-04.cnf fulfilled No. of Restarts: 1013 No. of Flips: 3923 time to process: 5 seconds.
uf250-04.cnf fulfilled No. of Restarts: 672 No. of Flips: 4598 time to process: 4 seconds.
uf250-04.cnf fulfilled No. of Restarts: 303 No. of Flips: 4019 time to process: 3 seconds.
uf250-04.cnf fulfilled No. of Restarts: 2183 No. of Flips: 4043 time to process: 10 seconds.
uf250-04.cnf fulfilled No. of Restarts: 2369 No. of Flips: 4081 time to process: 11 seconds.
uf250-04.cnf fulfilled No. of Restarts: 779 No. of Flips: 4008 time to process: 4 seconds.
uf250-04.cnf fulfilled No. of Restarts: 90 No. of Flips: 4106 time to process: 1 seconds.
uf250-04.cnf fulfilled No. of Restarts: 945 No. of Flips: 4989 time to process: 6 seconds.
uf250-04.cnf fulfilled No. of Restarts: 179 No. of Flips: 3296 time to process: 2 seconds.
uf250-04.cnf fulfilled No. of Restarts: 1063 No. of Flips: 2491 time to process: 7 seconds.
uf250-04.cnf fulfilled No. of Restarts: 728 No. of Flips: 4505 time to process: 3 seconds.
uf250-04.cnf fulfilled No. of Restarts: 644 No. of Flips: 3840 time to process: 10 seconds.
uf250-04.cnf fulfilled No. of Restarts: 1831 No. of Flips: 4381 time to process: 7 seconds.
uf250-04.cnf fulfilled No. of Restarts: 1299 No. of Flips: 2382 time to process: 8 seconds.
uf250-04.cnf fulfilled No. of Restarts: 97 No. of Flips: 4775 time to process: 4 seconds.
uf250-04.cnf fulfilled No. of Restarts: 1397 No. of Flips: 4668 time to process: 7 seconds.
uf250-04.cnf fulfilled No. of Restarts: 1401 No. of Flips: 3174 time to process: 5 seconds.
uf250-04.cnf fulfilled No. of Restarts: 266 No. of Flips: 2597 time to process: 5 seconds.
uf250-04.cnf fulfilled No. of Restarts: 1644 No. of Flips: 2388 time to process: 7 seconds.
uf250-04.cnf fulfilled No. of Restarts: 1697 No. of Flips: 1846 time to process: 7 seconds.
uf250-04.cnf fulfilled No. of Restarts: 308 No. of Flips: 4654 time to process: 6 seconds.
uf250-04.cnf fulfilled No. of Restarts: 1524 No. of Flips: 1887 time to process: 12 seconds.
uf250-04.cnf fulfilled No. of Restarts: 56 No. of Flips: 3610 time to process: 2 seconds.
uf250-04.cnf fulfilled No. of Restarts: 2069 No. of Flips: 2419 time to process: 20 seconds.
uf250-04.cnf fulfilled No. of Restarts: 2209 No. of Flips: 2800 time to process: 9 seconds.
uf250-04.cnf fulfilled No. of Restarts: 302 No. of Flips: 1531 time to process: 1 seconds.
uf250-04.cnf fulfilled No. of Restarts: 453 No. of Flips: 3272 time to process: 1 seconds.
uf250-04.cnf fulfilled No. of Restarts: 427 No. of Flips: 3420 time to process: 1 seconds.
uf250-04.cnf fulfilled No. of Restarts: 377 No. of Flips: 2329 time to process: 4 seconds.
uf250-04.cnf fulfilled No. of Restarts: 831 No. of Flips: 1169 time to process: 6 seconds.
uf250-04.cnf fulfilled No. of Restarts: 228 No. of Flips: 2627 time to process: 8 seconds.
uf250-04.cnf fulfilled No. of Restarts: 1356 No. of Flips: 4562 time to process: 5 seconds.
uf250-04.cnf fulfilled No. of Restarts: 2 No. of Flips: 4913 time to process: 5 seconds.
uf250-04.cnf fulfilled No. of Restarts: 2002 No. of Flips: 2285 time to process: 9 seconds.
uf250-04.cnf fulfilled No. of Restarts: 334 No. of Flips: 1081 time to process: 4 seconds.
uf250-04.cnf fulfilled No. of Restarts: 115 No. of Flips: 3697 time to process: 5 seconds.
uf250-04.cnf fulfilled No. of Restarts: 2350 No. of Flips: 3482 time to process: 12 seconds.
uf250-04.cnf fulfilled No. of Restarts: 59 No. of Flips: 1731 time to process: 4 seconds.
uf250-04.cnf fulfilled No. of Restarts: 1729 No. of Flips: 4202 time to process: 11 seconds.
uf250-04.cnf fulfilled No. of Restarts: 680 No. of Flips: 2937 time to process: 6 seconds.
uf250-04.cnf fulfilled No. of Restarts: 2827 No. of Flips: 1933 time to process: 11 seconds.
uf250-04.cnf fulfilled No. of Restarts: 1934 No. of Flips: 4188 time to process: 8 seconds.
uf250-04.cnf fulfilled No. of Restarts: 189 No. of Flips: 1000 time to process: 10 seconds.
uf250-04.cnf fulfilled No. of Restarts: 410 No. of Flips: 3316 time to process: 1 seconds.
uf250-04.cnf fulfilled No. of Restarts: 1505 No. of Flips: 2042 time to process: 8 seconds.
uf250-04.cnf fulfilled No. of Restarts: 452 No. of Flips: 1973 time to process: 6 seconds.
uf250-04.cnf fulfilled No. of Restarts: 137 No. of Flips: 2083 time to process: 5 seconds.
uf250-04.cnf fulfilled No. of Restarts: 1366 No. of Flips: 4854 time to process: 6 seconds.
uf250-04.cnf fulfilled No. of Restarts: 557 No. of Flips: 2711 time to process: 8 seconds.
uf250-04.cnf fulfilled No. of Restarts: 701 No. of Flips: 1643 time to process: 7 seconds.
uf250-04.cnf fulfilled No. of Restarts: 341 No. of Flips: 1469 time to process: 1 seconds.
uf250-04.cnf fulfilled No. of Restarts: 1390 No. of Flips: 2335 time to process: 10 seconds.
uf250-04.cnf fulfilled No. of Restarts: 2668 No. of Flips: 4622 time to process: 11 seconds.
uf250-04.cnf fulfilled No. of Restarts: 133 No. of Flips: 4391 time to process: 6 seconds.
uf250-04.cnf fulfilled No. of Restarts: 1208 No. of Flips: 1374 time to process: 5 seconds.
uf250-04.cnf fulfilled No. of Restarts: 2219 No. of Flips: 3545 time to process: 13 seconds.
uf250-04.cnf fulfilled No. of Restarts: 405 No. of Flips: 3290 time to process: 1 seconds.
uf250-04.cnf fulfilled No. of Restarts: 347 No. of Flips: 4029 time to process: 2 seconds.
uf250-04.cnf fulfilled No. of Restarts: 747 No. of Flips: 4801 time to process: 3 seconds.
uf250-04.cnf fulfilled No. of Restarts: 948 No. of Flips: 3840 time to process: 5 seconds.
uf250-04.cnf fulfilled No. of Restarts: 570 No. of Flips: 3911 time to process: 6 seconds.
uf250-04.cnf fulfilled No. of Restarts: 1860 No. of Flips: 1299 time to process: 20 seconds.
uf250-04.cnf fulfilled No. of Restarts: 1540 No. of Flips: 2789 time to process: 6 seconds.
uf250-04.cnf fulfilled No. of Restarts: 119 No. of Flips: 4265 time to process: 5 seconds.
uf250-04.cnf fulfilled No. of Restarts: 472 No. of Flips: 4755 time to process: 4 seconds.
uf250-04.cnf fulfilled No. of Restarts: 523 No. of Flips: 2065 time to process: 5 seconds.
uf250-04.cnf fulfilled No. of Restarts: 1322 No. of Flips: 1815 time to process: 6 seconds.
uf250-04.cnf fulfilled No. of Restarts: 685 No. of Flips: 1777 time to process: 3 seconds.
uf250-04.cnf fulfilled No. of Restarts: 340 No. of Flips: 2004 time to process: 2 seconds.
uf250-04.cnf fulfilled No. of Restarts: 137 No. of Flips: 3550 time to process: 10 seconds.
uf250-04.cnf fulfilled No. of Restarts: 1744 No. of Flips: 4214 time to process: 7 seconds.
uf250-04.cnf fulfilled No. of Restarts: 939 No. of Flips: 788 time to process: 6 seconds.
uf250-04.cnf fulfilled No. of Restarts: 2896 No. of Flips: 3716 time to process: 18 seconds.
uf250-04.cnf fulfilled No. of Restarts: 288 No. of Flips: 3275 time to process: 1 seconds.
uf250-04.cnf fulfilled No. of Restarts: 1827 No. of Flips: 4376 time to process: 18 seconds.
uf250-04.cnf fulfilled No. of Restarts: 772 No. of Flips: 2204 time to process: 3 seconds.
uf250-04.cnf fulfilled No. of Restarts: 1982 No. of Flips: 2749 time to process: 8 seconds.
uf250-04.cnf fulfilled No. of Restarts: 264 No. of Flips: 3450 time to process: 5 seconds.
uf250-04.cnf fulfilled No. of Restarts: 126 No. of Flips: 4016 time to process: 1 seconds.
uf250-04.cnf fulfilled No. of Restarts: 711 No. of Flips: 1057 time to process: 12 seconds.
uf250-04.cnf , deadline. Restarts: 2950
uf250-04.cnf fulfilled No. of Restarts: 2137 No. of Flips: 3263 time to process: 9 seconds.
uf250-04.cnf fulfilled No. of Restarts: 1224 No. of Flips: 1152 time to process: 5 seconds.
uf250-04.cnf fulfilled No. of Restarts: 2030 No. of Flips: 3380 time to process: 9 seconds.
uf250-04.cnf fulfilled No. of Restarts: 502 No. of Flips: 1350 time to process: 5 seconds.
uf250-04.cnf fulfilled No. of Restarts: 462 No. of Flips: 3938 time to process: 2 seconds.
uf250-04.cnf fulfilled No. of Restarts: 13 No. of Flips: 4178 time to process: 0 seconds.
uf250-04.cnf fulfilled No. of Restarts: 1281 No. of Flips: 4789 time to process: 9 seconds.
uf250-04.cnf fulfilled No. of Restarts: 530 No. of Flips: 2828 time to process: 4 seconds.
uf250-04.cnf fulfilled No. of Restarts: 2923 No. of Flips: 3318 time to process: 13 seconds.
uf250-04.cnf fulfilled No. of Restarts: 1102 No. of Flips: 4562 time to process: 4 seconds.
uf250-04.cnf fulfilled No. of Restarts: 248 No. of Flips: 2924 time to process: 4 seconds.
uf250-04.cnf fulfilled No. of Restarts: 1159 No. of Flips: 3180 time to process: 8 seconds.
uf250-04.cnf fulfilled No. of Restarts: 439 No. of Flips: 2646 time to process: 5 seconds.
uf250-04.cnf fulfilled No. of Restarts: 2592 No. of Flips: 2002 time to process: 17 seconds.
uf250-04.cnf fulfilled No. of Restarts: 557 No. of Flips: 1119 time to process: 2 seconds.
uf250-04.cnf fulfilled No. of Restarts: 952 No. of Flips: 4458 time to process: 14 seconds.
uf250-04.cnf fulfilled No. of Restarts: 2118 No. of Flips: 1605 time to process: 9 seconds.
uf250-04.cnf fulfilled No. of Restarts: 360 No. of Flips: 4594 time to process: 4 seconds.
uf250-04.cnf fulfilled No. of Restarts: 668 No. of Flips: 3469 time to process: 13 seconds.
uf250-04.cnf fulfilled No. of Restarts: 1364 No. of Flips: 1465 time to process: 5 seconds.
uf250-04.cnf fulfilled No. of Restarts: 455 No. of Flips: 1853 time to process: 3 seconds.
uf250-04.cnf fulfilled No. of Restarts: 222 No. of Flips: 3014 time to process: 5 seconds.
uf250-04.cnf fulfilled No. of Restarts: 1933 No. of Flips: 4475 time to process: 10 seconds.
uf250-04.cnf fulfilled No. of Restarts: 875 No. of Flips: 3397 time to process: 3 seconds.
uf250-04.cnf fulfilled No. of Restarts: 51 No. of Flips: 3169 time to process: 0 seconds.
uf250-04.cnf fulfilled No. of Restarts: 2586 No. of Flips: 4090 time to process: 13 seconds.
uf250-04.cnf , deadline. Restarts: 2950
uf250-04.cnf fulfilled No. of Restarts: 1304 No. of Flips: 1319 time to process: 5 seconds.
uf250-04.cnf fulfilled No. of Restarts: 2387 No. of Flips: 1416 time to process: 10 seconds.
uf250-04.cnf fulfilled No. of Restarts: 1557 No. of Flips: 2765 time to process: 6 seconds.
uf250-04.cnf fulfilled No. of Restarts: 351 No. of Flips: 567 time to process: 5 seconds.
uf250-04.cnf fulfilled No. of Restarts: 1019 No. of Flips: 3818 time to process: 5 seconds.
uf250-04.cnf fulfilled No. of Restarts: 475 No. of Flips: 2548 time to process: 2 seconds.
uf250-04.cnf fulfilled No. of Restarts: 2476 No. of Flips: 4187 time to process: 18 seconds.
uf250-04.cnf fulfilled No. of Restarts: 708 No. of Flips: 2703 time to process: 3 seconds.
uf250-04.cnf fulfilled No. of Restarts: 350 No. of Flips: 3559 time to process: 6 seconds.
uf250-04.cnf fulfilled No. of Restarts: 623 No. of Flips: 2173 time to process: 5 seconds.
uf250-04.cnf fulfilled No. of Restarts: 549 No. of Flips: 1480 time to process: 7 seconds.
uf250-04.cnf fulfilled No. of Restarts: 1321 No. of Flips: 1788 time to process: 8 seconds.
uf250-04.cnf fulfilled No. of Restarts: 695 No. of Flips: 3299 time to process: 6 seconds.
uf250-04.cnf fulfilled No. of Restarts: 1051 No. of Flips: 1609 time to process: 4 seconds.
uf250-04.cnf fulfilled No. of Restarts: 577 No. of Flips: 3591 time to process: 3 seconds.
uf250-04.cnf fulfilled No. of Restarts: 150 No. of Flips: 1010 time to process: 5 seconds.
uf250-04.cnf fulfilled No. of Restarts: 1069 No. of Flips: 3498 time to process: 4 seconds.
uf250-04.cnf fulfilled No. of Restarts: 489 No. of Flips: 4121 time to process: 4 seconds.
uf250-04.cnf fulfilled No. of Restarts: 2687 No. of Flips: 3338 time to process: 12 seconds.
uf250-04.cnf fulfilled No. of Restarts: 65 No. of Flips: 988 time to process: 2 seconds.
uf250-04.cnf fulfilled No. of Restarts: 1432 No. of Flips: 4655 time to process: 7 seconds.
uf250-04.cnf fulfilled No. of Restarts: 149 No. of Flips: 4104 time to process: 3 seconds.
uf250-04.cnf fulfilled No. of Restarts: 1008 No. of Flips: 4542 time to process: 9 seconds.
uf250-04.cnf fulfilled No. of Restarts: 791 No. of Flips: 1743 time to process: 4 seconds.
uf250-04.cnf fulfilled No. of Restarts: 232 No. of Flips: 852 time to process: 5 seconds.
uf250-04.cnf fulfilled No. of Restarts: 24 No. of Flips: 1203 time to process: 1 seconds.
uf250-04.cnf fulfilled No. of Restarts: 386 No. of Flips: 3123 time to process: 4 seconds.
uf250-04.cnf fulfilled No. of Restarts: 2183 No. of Flips: 4925 time to process: 15 seconds.
uf250-04.cnf fulfilled No. of Restarts: 454 No. of Flips: 4307 time to process: 2 seconds.
uf250-04.cnf fulfilled No. of Restarts: 1516 No. of Flips: 3486 time to process: 11 seconds.
uf250-04.cnf fulfilled No. of Restarts: 211 No. of Flips: 4087 time to process: 2 seconds.
uf250-04.cnf fulfilled No. of Restarts: 71 No. of Flips: 4410 time to process: 2 seconds.
uf250-04.cnf fulfilled No. of Restarts: 1318 No. of Flips: 4110 time to process: 7 seconds.
uf250-04.cnf fulfilled No. of Restarts: 1875 No. of Flips: 4258 time to process: 9 seconds.
uf250-04.cnf fulfilled No. of Restarts: 1016 No. of Flips: 1617 time to process: 4 seconds.
uf250-04.cnf fulfilled No. of Restarts: 8 No. of Flips: 1358 time to process: 4 seconds.
uf250-04.cnf fulfilled No. of Restarts: 147 No. of Flips: 1579 time to process: 1 seconds.
uf250-04.cnf fulfilled No. of Restarts: 1707 No. of Flips: 4514 time to process: 7 seconds.
uf250-04.cnf fulfilled No. of Restarts: 351 No. of Flips: 2400 time to process: 1 seconds.
uf250-04.cnf fulfilled No. of Restarts: 1229 No. of Flips: 4307 time to process: 8 seconds.
uf250-04.cnf fulfilled No. of Restarts: 1859 No. of Flips: 1016 time to process: 10 seconds.
uf250-04.cnf fulfilled No. of Restarts: 108 No. of Flips: 2480 time to process: 2 seconds.
uf250-04.cnf fulfilled No. of Restarts: 729 No. of Flips: 1741 time to process: 12 seconds.
uf250-04.cnf fulfilled No. of Restarts: 388 No. of Flips: 2410 time to process: 1 seconds.
uf250-04.cnf fulfilled No. of Restarts: 32 No. of Flips: 4929 time to process: 10 seconds.
uf250-04.cnf fulfilled No. of Restarts: 2763 No. of Flips: 4008 time to process: 13 seconds.
uf250-04.cnf fulfilled No. of Restarts: 1195 No. of Flips: 3973 time to process: 7 seconds.
uf250-04.cnf fulfilled No. of Restarts: 755 No. of Flips: 4476 time to process: 3 seconds.
uf250-04.cnf fulfilled No. of Restarts: 517 No. of Flips: 2837 time to process: 5 seconds.
uf250-04.cnf fulfilled No. of Restarts: 867 No. of Flips: 1153 time to process: 7 seconds.
uf250-04.cnf fulfilled No. of Restarts: 774 No. of Flips: 2974 time to process: 12 seconds.
uf250-04.cnf fulfilled No. of Restarts: 269 No. of Flips: 2134 time to process: 1 seconds.
uf250-04.cnf fulfilled No. of Restarts: 1470 No. of Flips: 1545 time to process: 16 seconds.
uf250-04.cnf fulfilled No. of Restarts: 341 No. of Flips: 2316 time to process: 1 seconds.
uf250-04.cnf fulfilled No. of Restarts: 1276 No. of Flips: 3736 time to process: 7 seconds.
uf250-04.cnf fulfilled No. of Restarts: 647 No. of Flips: 1821 time to process: 3 seconds.
uf250-04.cnf fulfilled No. of Restarts: 1130 No. of Flips: 4405 time to process: 6 seconds.
uf250-04.cnf fulfilled No. of Restarts: 1111 No. of Flips: 3369 time to process: 7 seconds.
uf250-04.cnf fulfilled No. of Restarts: 15 No. of Flips: 3600 time to process: 1 seconds.
uf250-04.cnf fulfilled No. of Restarts: 362 No. of Flips: 836 time to process: 4 seconds.
uf250-04.cnf fulfilled No. of Restarts: 2949 No. of Flips: 4524 time to process: 13 seconds.
uf250-04.cnf fulfilled No. of Restarts: 455 No. of Flips: 3696 time to process: 4 seconds.
uf250-04.cnf fulfilled No. of Restarts: 1160 No. of Flips: 1534 time to process: 6 seconds.
uf250-04.cnf fulfilled No. of Restarts: 85 No. of Flips: 2105 time to process: 0 seconds.
uf250-04.cnf fulfilled No. of Restarts: 849 No. of Flips: 4950 time to process: 4 seconds.
uf250-04.cnf fulfilled No. of Restarts: 143 No. of Flips: 3137 time to process: 8 seconds.
uf250-04.cnf fulfilled No. of Restarts: 981 No. of Flips: 4937 time to process: 4 seconds.
uf250-04.cnf fulfilled No. of Restarts: 1416 No. of Flips: 2356 time to process: 8 seconds.
uf250-04.cnf fulfilled No. of Restarts: 1921 No. of Flips: 4010 time to process: 11 seconds.
uf250-04.cnf fulfilled No. of Restarts: 605 No. of Flips: 3947 time to process: 2 seconds.
uf250-04.cnf fulfilled No. of Restarts: 1133 No. of Flips: 1851 time to process: 6 seconds.
uf250-04.cnf fulfilled No. of Restarts: 860 No. of Flips: 2066 time to process: 8 seconds.
uf250-04.cnf fulfilled No. of Restarts: 111 No. of Flips: 4870 time to process: 1 seconds.
uf250-04.cnf fulfilled No. of Restarts: 601 No. of Flips: 2960 time to process: 14 seconds.
uf250-04.cnf fulfilled No. of Restarts: 73 No. of Flips: 3800 time to process: 0 seconds.
uf250-04.cnf fulfilled No. of Restarts: 748 No. of Flips: 2594 time to process: 4 seconds.
uf250-04.cnf fulfilled No. of Restarts: 542 No. of Flips: 2330 time to process: 6 seconds.
uf250-04.cnf fulfilled No. of Restarts: 109 No. of Flips: 1403 time to process: 1 seconds.
uf250-04.cnf fulfilled No. of Restarts: 1241 No. of Flips: 4262 time to process: 8 seconds.
uf250-04.cnf fulfilled No. of Restarts: 493 No. of Flips: 3536 time to process: 5 seconds.
uf250-04.cnf fulfilled No. of Restarts: 2224 No. of Flips: 4735 time to process: 12 seconds.
uf250-04.cnf fulfilled No. of Restarts: 273 No. of Flips: 1591 time to process: 1 seconds.
uf250-04.cnf fulfilled No. of Restarts: 1043 No. of Flips: 2270 time to process: 5 seconds.
uf250-04.cnf fulfilled No. of Restarts: 1647 No. of Flips: 1059 time to process: 18 seconds.
uf250-04.cnf fulfilled No. of Restarts: 929 No. of Flips: 2315 time to process: 3 seconds.
uf250-04.cnf fulfilled No. of Restarts: 2368 No. of Flips: 1547 time to process: 11 seconds.
uf250-04.cnf fulfilled No. of Restarts: 395 No. of Flips: 4991 time to process: 1 seconds.
uf250-04.cnf fulfilled No. of Restarts: 1010 No. of Flips: 2856 time to process: 5 seconds.
uf250-04.cnf fulfilled No. of Restarts: 2187 No. of Flips: 1852 time to process: 21 seconds.
uf250-04.cnf fulfilled No. of Restarts: 1779 No. of Flips: 2933 time to process: 7 seconds.
uf250-04.cnf fulfilled No. of Restarts: 1271 No. of Flips: 1064 time to process: 5 seconds.
uf250-04.cnf fulfilled No. of Restarts: 1566 No. of Flips: 1976 time to process: 6 seconds.
uf250-04.cnf fulfilled No. of Restarts: 2605 No. of Flips: 3297 time to process: 11 seconds.
uf250-04.cnf fulfilled No. of Restarts: 1458 No. of Flips: 4298 time to process: 9 seconds.
uf250-04.cnf fulfilled No. of Restarts: 123 No. of Flips: 4139 time to process: 3 seconds.
uf250-04.cnf fulfilled No. of Restarts: 1437 No. of Flips: 2826 time to process: 8 seconds.
uf250-04.cnf fulfilled No. of Restarts: 1455 No. of Flips: 4268 time to process: 12 seconds.
uf250-04.cnf fulfilled No. of Restarts: 422 No. of Flips: 2172 time to process: 2 seconds.
uf250-04.cnf fulfilled No. of Restarts: 756 No. of Flips: 4669 time to process: 8 seconds.
uf250-04.cnf fulfilled No. of Restarts: 1162 No. of Flips: 2691 time to process: 6 seconds.
uf250-04.cnf , deadline. Restarts: 2950
uf250-04.cnf fulfilled No. of Restarts: 241 No. of Flips: 3780 time to process: 1 seconds.
uf250-04.cnf fulfilled No. of Restarts: 87 No. of Flips: 2741 time to process: 5 seconds.
uf250-04.cnf fulfilled No. of Restarts: 1251 No. of Flips: 4108 time to process: 9 seconds.
uf250-04.cnf fulfilled No. of Restarts: 398 No. of Flips: 4022 time to process: 4 seconds.
uf250-04.cnf fulfilled No. of Restarts: 2020 No. of Flips: 4248 time to process: 8 seconds.
uf250-04.cnf fulfilled No. of Restarts: 687 No. of Flips: 3589 time to process: 3 seconds.
uf250-04.cnf fulfilled No. of Restarts: 422 No. of Flips: 3684 time to process: 2 seconds.
uf250-04.cnf fulfilled No. of Restarts: 316 No. of Flips: 4979 time to process: 10 seconds.
uf250-04.cnf fulfilled No. of Restarts: 1189 No. of Flips: 2222 time to process: 6 seconds.
uf250-04.cnf fulfilled No. of Restarts: 479 No. of Flips: 3832 time to process: 8 seconds.
uf250-04.cnf fulfilled No. of Restarts: 937 No. of Flips: 4634 time to process: 6 seconds.
uf250-04.cnf fulfilled No. of Restarts: 2703 No. of Flips: 1902 time to process: 15 seconds.
uf250-04.cnf fulfilled No. of Restarts: 108 No. of Flips: 3078 time to process: 0 seconds.
uf250-04.cnf fulfilled No. of Restarts: 272 No. of Flips: 3090 time to process: 3 seconds.
uf250-04.cnf fulfilled No. of Restarts: 237 No. of Flips: 2330 time to process: 9 seconds.
uf250-04.cnf fulfilled No. of Restarts: 83 No. of Flips: 3245 time to process: 2 seconds.
uf250-04.cnf fulfilled No. of Restarts: 344 No. of Flips: 2097 time to process: 5 seconds.
uf250-04.cnf fulfilled No. of Restarts: 1360 No. of Flips: 4626 time to process: 10 seconds.
uf250-04.cnf fulfilled No. of Restarts: 2308 No. of Flips: 3980 time to process: 18 seconds.
uf250-04.cnf fulfilled No. of Restarts: 791 No. of Flips: 3048 time to process: 3 seconds.
uf250-04.cnf fulfilled No. of Restarts: 1380 No. of Flips: 4080 time to process: 5 seconds.
uf250-04.cnf fulfilled No. of Restarts: 1933 No. of Flips: 4723 time to process: 10 seconds.
uf250-04.cnf fulfilled No. of Restarts: 1912 No. of Flips: 4843 time to process: 7 seconds.
uf250-04.cnf fulfilled No. of Restarts: 204 No. of Flips: 4739 time to process: 8 seconds.
uf250-04.cnf fulfilled No. of Restarts: 172 No. of Flips: 2402 time to process: 0 seconds.
uf250-04.cnf fulfilled No. of Restarts: 793 No. of Flips: 4639 time to process: 6 seconds.
uf250-04.cnf fulfilled No. of Restarts: 1662 No. of Flips: 4884 time to process: 7 seconds.
uf250-04.cnf fulfilled No. of Restarts: 120 No. of Flips: 3462 time to process: 0 seconds.
uf250-04.cnf fulfilled No. of Restarts: 328 No. of Flips: 2735 time to process: 5 seconds.
uf250-04.cnf fulfilled No. of Restarts: 613 No. of Flips: 780 time to process: 4 seconds.
uf250-04.cnf , deadline. Restarts: 2950
uf250-04.cnf fulfilled No. of Restarts: 169 No. of Flips: 966 time to process: 0 seconds.
uf250-04.cnf fulfilled No. of Restarts: 1526 No. of Flips: 4917 time to process: 6 seconds.
uf250-04.cnf , deadline. Restarts: 2950
uf250-04.cnf fulfilled No. of Restarts: 2382 No. of Flips: 1832 time to process: 9 seconds.
uf250-04.cnf fulfilled No. of Restarts: 193 No. of Flips: 2396 time to process: 3 seconds.
uf250-04.cnf fulfilled No. of Restarts: 889 No. of Flips: 4327 time to process: 3 seconds.
uf250-04.cnf fulfilled No. of Restarts: 773 No. of Flips: 2511 time to process: 5 seconds.
uf250-04.cnf fulfilled No. of Restarts: 1332 No. of Flips: 2840 time to process: 6 seconds.
uf250-04.cnf fulfilled No. of Restarts: 342 No. of Flips: 3913 time to process: 1 seconds.
uf250-04.cnf fulfilled No. of Restarts: 1241 No. of Flips: 3568 time to process: 7 seconds.
uf250-04.cnf fulfilled No. of Restarts: 881 No. of Flips: 1702 time to process: 3 seconds.
uf250-04.cnf fulfilled No. of Restarts: 789 No. of Flips: 3673 time to process: 6 seconds.
uf250-04.cnf fulfilled No. of Restarts: 1197 No. of Flips: 1292 time to process: 6 seconds.
uf250-04.cnf fulfilled No. of Restarts: 1968 No. of Flips: 991 time to process: 8 seconds.
uf250-04.cnf fulfilled No. of Restarts: 800 No. of Flips: 4858 time to process: 6 seconds.
uf250-04.cnf , deadline. Restarts: 2950
uf250-04.cnf fulfilled No. of Restarts: 121 No. of Flips: 1364 time to process: 0 seconds.
uf250-04.cnf fulfilled No. of Restarts: 1093 No. of Flips: 3266 time to process: 4 seconds.
uf250-04.cnf fulfilled No. of Restarts: 664 No. of Flips: 2785 time to process: 4 seconds.
uf250-04.cnf fulfilled No. of Restarts: 1628 No. of Flips: 1527 time to process: 9 seconds.
uf250-04.cnf fulfilled No. of Restarts: 606 No. of Flips: 1773 time to process: 8 seconds.
uf250-04.cnf fulfilled No. of Restarts: 2061 No. of Flips: 3897 time to process: 8 seconds.
uf250-04.cnf fulfilled No. of Restarts: 791 No. of Flips: 1961 time to process: 3 seconds.
uf250-04.cnf fulfilled No. of Restarts: 794 No. of Flips: 1875 time to process: 7 seconds.
uf250-04.cnf fulfilled No. of Restarts: 2309 No. of Flips: 4919 time to process: 14 seconds.
uf250-04.cnf fulfilled No. of Restarts: 597 No. of Flips: 4239 time to process: 2 seconds.
uf250-04.cnf fulfilled No. of Restarts: 956 No. of Flips: 1974 time to process: 4 seconds.
uf250-04.cnf fulfilled No. of Restarts: 577 No. of Flips: 1291 time to process: 2 seconds.
uf250-04.cnf fulfilled No. of Restarts: 2743 No. of Flips: 4303 time to process: 18 seconds.
uf250-04.cnf fulfilled No. of Restarts: 165 No. of Flips: 1533 time to process: 0 seconds.
uf250-04.cnf fulfilled No. of Restarts: 2780 No. of Flips: 3127 time to process: 11 seconds.
uf250-04.cnf fulfilled No. of Restarts: 31 No. of Flips: 4499 time to process: 3 seconds.
uf250-04.cnf fulfilled No. of Restarts: 381 No. of Flips: 2221 time to process: 10 seconds.
uf250-04.cnf fulfilled No. of Restarts: 1688 No. of Flips: 2401 time to process: 9 seconds.
uf250-04.cnf fulfilled No. of Restarts: 1728 No. of Flips: 3129 time to process: 8 seconds.
uf250-04.cnf fulfilled No. of Restarts: 542 No. of Flips: 2791 time to process: 2 seconds.
uf250-04.cnf fulfilled No. of Restarts: 1324 No. of Flips: 3277 time to process: 6 seconds.
uf250-04.cnf fulfilled No. of Restarts: 585 No. of Flips: 2910 time to process: 9 seconds.
uf250-04.cnf fulfilled No. of Restarts: 634 No. of Flips: 1099 time to process: 3 seconds.
uf250-04.cnf fulfilled No. of Restarts: 1350 No. of Flips: 2261 time to process: 8 seconds.
uf250-04.cnf fulfilled No. of Restarts: 1140 No. of Flips: 4402 time to process: 4 seconds.
uf250-04.cnf fulfilled No. of Restarts: 539 No. of Flips: 2027 time to process: 5 seconds.
uf250-04.cnf fulfilled No. of Restarts: 82 No. of Flips: 4668 time to process: 1 seconds.
uf250-04.cnf fulfilled No. of Restarts: 757 No. of Flips: 4120 time to process: 4 seconds.
uf250-04.cnf fulfilled No. of Restarts: 2070 No. of Flips: 3992 time to process: 14 seconds.
uf250-04.cnf fulfilled No. of Restarts: 444 No. of Flips: 1805 time to process: 1 seconds.
uf250-04.cnf fulfilled No. of Restarts: 370 No. of Flips: 1547 time to process: 4 seconds.
uf250-04.cnf fulfilled No. of Restarts: 883 No. of Flips: 4574 time to process: 3 seconds.
uf250-04.cnf fulfilled No. of Restarts: 1969 No. of Flips: 3162 time to process: 16 seconds.
uf250-04.cnf fulfilled No. of Restarts: 220 No. of Flips: 4769 time to process: 2 seconds.
uf250-04.cnf fulfilled No. of Restarts: 938 No. of Flips: 3549 time to process: 3 seconds.
uf250-04.cnf fulfilled No. of Restarts: 918 No. of Flips: 4043 time to process: 5 seconds.
uf250-04.cnf fulfilled No. of Restarts: 1137 No. of Flips: 3017 time to process: 5 seconds.
uf250-04.cnf fulfilled No. of Restarts: 1521 No. of Flips: 4585 time to process: 12 seconds.
uf250-04.cnf fulfilled No. of Restarts: 477 No. of Flips: 3510 time to process: 2 seconds.
uf250-04.cnf fulfilled No. of Restarts: 369 No. of Flips: 4115 time to process: 6 seconds.
uf250-04.cnf fulfilled No. of Restarts: 1413 No. of Flips: 4409 time to process: 6 seconds.
uf250-04.cnf fulfilled No. of Restarts: 84 No. of Flips: 4394 time to process: 2 seconds.
uf250-04.cnf fulfilled No. of Restarts: 1504 No. of Flips: 2065 time to process: 11 seconds.
uf250-04.cnf fulfilled No. of Restarts: 333 No. of Flips: 1788 time to process: 1 seconds.
uf250-04.cnf fulfilled No. of Restarts: 413 No. of Flips: 3016 time to process: 7 seconds.
uf250-04.cnf fulfilled No. of Restarts: 635 No. of Flips: 4275 time to process: 5 seconds.
uf250-04.cnf fulfilled No. of Restarts: 271 No. of Flips: 4707 time to process: 9 seconds.
uf250-04.cnf fulfilled No. of Restarts: 447 No. of Flips: 4316 time to process: 4 seconds.
uf250-04.cnf fulfilled No. of Restarts: 154 No. of Flips: 3611 time to process: 4 seconds.
uf250-04.cnf fulfilled No. of Restarts: 419 No. of Flips: 3969 time to process: 2 seconds.
uf250-04.cnf fulfilled No. of Restarts: 231 No. of Flips: 2287 time to process: 1 seconds.
uf250-04.cnf fulfilled No. of Restarts: 1483 No. of Flips: 2335 time to process: 8 seconds.
uf250-04.cnf fulfilled No. of Restarts: 916 No. of Flips: 4384 time to process: 6 seconds.
uf250-04.cnf fulfilled No. of Restarts: 733 No. of Flips: 4897 time to process: 12 seconds.
uf250-04.cnf fulfilled No. of Restarts: 203 No. of Flips: 2638 time to process: 1 seconds.
uf250-04.cnf fulfilled No. of Restarts: 678 No. of Flips: 1946 time to process: 12 seconds.
uf250-04.cnf fulfilled No. of Restarts: 893 No. of Flips: 2316 time to process: 5 seconds.
uf250-04.cnf fulfilled No. of Restarts: 1219 No. of Flips: 1775 time to process: 5 seconds.
uf250-04.cnf fulfilled No. of Restarts: 2903 No. of Flips: 1285 time to process: 13 seconds.
uf250-04.cnf fulfilled No. of Restarts: 767 No. of Flips: 2640 time to process: 3 seconds.
uf250-04.cnf fulfilled No. of Restarts: 1960 No. of Flips: 2293 time to process: 10 seconds.
uf250-04.cnf fulfilled No. of Restarts: 1460 No. of Flips: 2450 time to process: 6 seconds.
uf250-04.cnf fulfilled No. of Restarts: 86 No. of Flips: 1770 time to process: 0 seconds.
uf250-04.cnf fulfilled No. of Restarts: 1022 No. of Flips: 1253 time to process: 12 seconds.
uf250-04.cnf fulfilled No. of Restarts: 1204 No. of Flips: 1587 time to process: 5 seconds.
uf250-04.cnf fulfilled No. of Restarts: 2672 No. of Flips: 4525 time to process: 12 seconds.
uf250-04.cnf , deadline. Restarts: 2950
uf250-04.cnf fulfilled No. of Restarts: 92 No. of Flips: 1613 time to process: 0 seconds.
uf250-04.cnf fulfilled No. of Restarts: 695 No. of Flips: 4737 time to process: 14 seconds.
uf250-04.cnf fulfilled No. of Restarts: 122 No. of Flips: 4922 time to process: 0 seconds.
uf250-04.cnf fulfilled No. of Restarts: 1643 No. of Flips: 2290 time to process: 13 seconds.
uf250-04.cnf fulfilled No. of Restarts: 2008 No. of Flips: 3216 time to process: 8 seconds.
uf250-04.cnf fulfilled No. of Restarts: 1336 No. of Flips: 2351 time to process: 8 seconds.
uf250-04.cnf fulfilled No. of Restarts: 12 No. of Flips: 3535 time to process: 4 seconds.
uf250-04.cnf fulfilled No. of Restarts: 2539 No. of Flips: 1356 time to process: 11 seconds.
uf250-04.cnf fulfilled No. of Restarts: 618 No. of Flips: 4895 time to process: 4 seconds.
uf250-04.cnf fulfilled No. of Restarts: 1195 No. of Flips: 4882 time to process: 5 seconds.
uf250-04.cnf fulfilled No. of Restarts: 2632 No. of Flips: 991 time to process: 12 seconds.
uf250-04.cnf fulfilled No. of Restarts: 718 No. of Flips: 4288 time to process: 9 seconds.
uf250-04.cnf fulfilled No. of Restarts: 2577 No. of Flips: 1496 time to process: 10 seconds.
uf250-04.cnf fulfilled No. of Restarts: 2144 No. of Flips: 2635 time to process: 10 seconds.
uf250-04.cnf fulfilled No. of Restarts: 1115 No. of Flips: 1948 time to process: 4 seconds.
uf250-04.cnf fulfilled No. of Restarts: 475 No. of Flips: 1686 time to process: 9 seconds.
uf250-04.cnf fulfilled No. of Restarts: 904 No. of Flips: 3511 time to process: 9 seconds.
uf250-04.cnf fulfilled No. of Restarts: 1316 No. of Flips: 3940 time to process: 7 seconds.
uf250-04.cnf fulfilled No. of Restarts: 354 No. of Flips: 4312 time to process: 1 seconds.
uf250-04.cnf fulfilled No. of Restarts: 859 No. of Flips: 2239 time to process: 4 seconds.
uf250-04.cnf fulfilled No. of Restarts: 97 No. of Flips: 3067 time to process: 4 seconds.
uf250-04.cnf fulfilled No. of Restarts: 1462 No. of Flips: 1552 time to process: 8 seconds.
uf250-04.cnf fulfilled No. of Restarts: 2179 No. of Flips: 4734 time to process: 17 seconds.
uf250-04.cnf , deadline. Restarts: 2950
uf250-04.cnf fulfilled No. of Restarts: 2089 No. of Flips: 4480 time to process: 8 seconds.
uf250-04.cnf fulfilled No. of Restarts: 832 No. of Flips: 4539 time to process: 6 seconds.
uf250-04.cnf fulfilled No. of Restarts: 1556 No. of Flips: 4763 time to process: 11 seconds.
uf250-04.cnf fulfilled No. of Restarts: 699 No. of Flips: 1198 time to process: 2 seconds.
uf250-04.cnf fulfilled No. of Restarts: 503 No. of Flips: 3942 time to process: 12 seconds.
uf250-04.cnf fulfilled No. of Restarts: 989 No. of Flips: 4051 time to process: 7 seconds.
uf250-04.cnf fulfilled No. of Restarts: 730 No. of Flips: 2005 time to process: 3 seconds.
uf250-04.cnf fulfilled No. of Restarts: 246 No. of Flips: 4754 time to process: 4 seconds.
uf250-04.cnf fulfilled No. of Restarts: 140 No. of Flips: 2126 time to process: 12 seconds.
uf250-04.cnf fulfilled No. of Restarts: 2871 No. of Flips: 3169 time to process: 12 seconds.
uf250-04.cnf fulfilled No. of Restarts: 778 No. of Flips: 3230 time to process: 5 seconds.
uf250-04.cnf fulfilled No. of Restarts: 67 No. of Flips: 4838 time to process: 2 seconds.
uf250-04.cnf fulfilled No. of Restarts: 1209 No. of Flips: 4548 time to process: 7 seconds.
uf250-04.cnf fulfilled No. of Restarts: 723 No. of Flips: 4975 time to process: 5 seconds.
uf250-04.cnf fulfilled No. of Restarts: 1107 No. of Flips: 3369 time to process: 7 seconds.
uf250-04.cnf , deadline. Restarts: 2950
uf250-04.cnf fulfilled No. of Restarts: 484 No. of Flips: 4499 time to process: 2 seconds.
uf250-04.cnf fulfilled No. of Restarts: 635 No. of Flips: 3682 time to process: 2 seconds.
uf250-04.cnf fulfilled No. of Restarts: 1487 No. of Flips: 3445 time to process: 13 seconds.
uf250-04.cnf fulfilled No. of Restarts: 2100 No. of Flips: 4111 time to process: 8 seconds.
uf250-04.cnf fulfilled No. of Restarts: 890 No. of Flips: 3254 time to process: 6 seconds.
uf250-04.cnf fulfilled No. of Restarts: 396 No. of Flips: 4914 time to process: 8 seconds.
uf250-04.cnf fulfilled No. of Restarts: 29 No. of Flips: 4676 time to process: 0 seconds.
uf250-04.cnf fulfilled No. of Restarts: 1000 No. of Flips: 3697 time to process: 5 seconds.
uf250-04.cnf fulfilled No. of Restarts: 1404 No. of Flips: 4617 time to process: 7 seconds.
uf250-04.cnf fulfilled No. of Restarts: 674 No. of Flips: 4071 time to process: 3 seconds.
uf250-04.cnf fulfilled No. of Restarts: 759 No. of Flips: 2557 time to process: 8 seconds.
uf250-04.cnf fulfilled No. of Restarts: 103 No. of Flips: 4206 time to process: 4 seconds.
uf250-04.cnf fulfilled No. of Restarts: 1327 No. of Flips: 2108 time to process: 10 seconds.
uf250-04.cnf fulfilled No. of Restarts: 198 No. of Flips: 4771 time to process: 2 seconds.
uf250-04.cnf fulfilled No. of Restarts: 987 No. of Flips: 3234 time to process: 6 seconds.
uf250-04.cnf fulfilled No. of Restarts: 746 No. of Flips: 2105 time to process: 14 seconds.
uf250-04.cnf fulfilled No. of Restarts: 707 No. of Flips: 2581 time to process: 4 seconds.
uf250-04.cnf fulfilled No. of Restarts: 545 No. of Flips: 1856 time to process: 2 seconds.
uf250-04.cnf fulfilled No. of Restarts: 2660 No. of Flips: 4229 time to process: 17 seconds.
uf250-04.cnf fulfilled No. of Restarts: 1530 No. of Flips: 3749 time to process: 13 seconds.
uf250-04.cnf fulfilled No. of Restarts: 676 No. of Flips: 3931 time to process: 2 seconds.
uf250-04.cnf fulfilled No. of Restarts: 906 No. of Flips: 3085 time to process: 3 seconds.
uf250-04.cnf fulfilled No. of Restarts: 306 No. of Flips: 1985 time to process: 1 seconds.
uf250-04.cnf fulfilled No. of Restarts: 1325 No. of Flips: 1424 time to process: 9 seconds.
uf250-04.cnf fulfilled No. of Restarts: 240 No. of Flips: 1621 time to process: 6 seconds.
uf250-04.cnf fulfilled No. of Restarts: 911 No. of Flips: 4066 time to process: 9 seconds.
uf250-04.cnf fulfilled No. of Restarts: 1182 No. of Flips: 1977 time to process: 12 seconds.
uf250-04.cnf fulfilled No. of Restarts: 518 No. of Flips: 1766 time to process: 2 seconds.
uf250-04.cnf , deadline. Restarts: 2950
uf250-04.cnf fulfilled No. of Restarts: 1717 No. of Flips: 3864 time to process: 7 seconds.
uf250-04.cnf fulfilled No. of Restarts: 95 No. of Flips: 3126 time to process: 5 seconds.
uf250-04.cnf fulfilled No. of Restarts: 1935 No. of Flips: 2436 time to process: 7 seconds.
uf250-04.cnf fulfilled No. of Restarts: 493 No. of Flips: 4979 time to process: 5 seconds.
uf250-04.cnf fulfilled No. of Restarts: 935 No. of Flips: 1759 time to process: 8 seconds.
uf250-04.cnf fulfilled No. of Restarts: 977 No. of Flips: 1827 time to process: 3 seconds.
uf250-04.cnf fulfilled No. of Restarts: 1282 No. of Flips: 2705 time to process: 5 seconds.
uf250-04.cnf fulfilled No. of Restarts: 328 No. of Flips: 2270 time to process: 7 seconds.
uf250-04.cnf fulfilled No. of Restarts: 663 No. of Flips: 3985 time to process: 2 seconds.
uf250-04.cnf fulfilled No. of Restarts: 13 No. of Flips: 4289 time to process: 5 seconds.
uf250-04.cnf fulfilled No. of Restarts: 1372 No. of Flips: 2258 time to process: 11 seconds.
uf250-04.cnf fulfilled No. of Restarts: 356 No. of Flips: 3478 time to process: 1 seconds.
uf250-04.cnf fulfilled No. of Restarts: 1831 No. of Flips: 2271 time to process: 9 seconds.
uf250-04.cnf fulfilled No. of Restarts: 193 No. of Flips: 1552 time to process: 3 seconds.
uf250-04.cnf fulfilled No. of Restarts: 887 No. of Flips: 4302 time to process: 7 seconds.
uf250-04.cnf fulfilled No. of Restarts: 551 No. of Flips: 2828 time to process: 3 seconds.
uf250-04.cnf fulfilled No. of Restarts: 873 No. of Flips: 2029 time to process: 6 seconds.
uf250-04.cnf fulfilled No. of Restarts: 209 No. of Flips: 4160 time to process: 2 seconds.
uf250-04.cnf fulfilled No. of Restarts: 276 No. of Flips: 4893 time to process: 12 seconds.
uf250-04.cnf fulfilled No. of Restarts: 195 No. of Flips: 1665 time to process: 0 seconds.
uf250-04.cnf fulfilled No. of Restarts: 2537 No. of Flips: 3514 time to process: 10 seconds.
uf250-04.cnf fulfilled No. of Restarts: 1829 No. of Flips: 571 time to process: 8 seconds.
uf250-04.cnf fulfilled No. of Restarts: 412 No. of Flips: 2436 time to process: 1 seconds.
uf250-04.cnf fulfilled No. of Restarts: 759 No. of Flips: 3614 time to process: 4 seconds.
uf250-04.cnf fulfilled No. of Restarts: 2850 No. of Flips: 1487 time to process: 17 seconds.
uf250-04.cnf fulfilled No. of Restarts: 770 No. of Flips: 1889 time to process: 3 seconds.
uf250-04.cnf fulfilled No. of Restarts: 545 No. of Flips: 2861 time to process: 2 seconds.
uf250-04.cnf fulfilled No. of Restarts: 1483 No. of Flips: 4635 time to process: 12 seconds.
uf250-04.cnf fulfilled No. of Restarts: 397 No. of Flips: 2727 time to process: 1 seconds.
uf250-04.cnf fulfilled No. of Restarts: 1806 No. of Flips: 3208 time to process: 8 seconds.
uf250-04.cnf fulfilled No. of Restarts: 1298 No. of Flips: 1157 time to process: 5 seconds.
uf250-04.cnf fulfilled No. of Restarts: 1391 No. of Flips: 3267 time to process: 12 seconds.
uf250-04.cnf fulfilled No. of Restarts: 1294 No. of Flips: 2277 time to process: 6 seconds.
uf250-04.cnf fulfilled No. of Restarts: 1228 No. of Flips: 1512 time to process: 4 seconds.
uf250-04.cnf fulfilled No. of Restarts: 831 No. of Flips: 2807 time to process: 9 seconds.
uf250-04.cnf fulfilled No. of Restarts: 626 No. of Flips: 1523 time to process: 2 seconds.
uf250-04.cnf fulfilled No. of Restarts: 244 No. of Flips: 4123 time to process: 4 seconds.
uf250-04.cnf fulfilled No. of Restarts: 1103 No. of Flips: 4132 time to process: 16 seconds.
uf250-04.cnf fulfilled No. of Restarts: 1161 No. of Flips: 4366 time to process: 4 seconds.
uf250-04.cnf fulfilled No. of Restarts: 560 No. of Flips: 2868 time to process: 10 seconds.
uf250-04.cnf fulfilled No. of Restarts: 499 No. of Flips: 3163 time to process: 10 seconds.
uf250-04.cnf fulfilled No. of Restarts: 1303 No. of Flips: 2491 time to process: 6 seconds.
uf250-04.cnf fulfilled No. of Restarts: 1789 No. of Flips: 3517 time to process: 7 seconds.
uf250-04.cnf fulfilled No. of Restarts: 633 No. of Flips: 3262 time to process: 11 seconds.
uf250-04.cnf fulfilled No. of Restarts: 610 No. of Flips: 4704 time to process: 2 seconds.
uf250-04.cnf fulfilled No. of Restarts: 1612 No. of Flips: 2446 time to process: 8 seconds.
uf250-04.cnf fulfilled No. of Restarts: 1095 No. of Flips: 2247 time to process: 5 seconds.
uf250-04.cnf fulfilled No. of Restarts: 733 No. of Flips: 3262 time to process: 3 seconds.
uf250-04.cnf fulfilled No. of Restarts: 1034 No. of Flips: 1231 time to process: 4 seconds.
uf250-04.cnf fulfilled No. of Restarts: 475 No. of Flips: 4392 time to process: 9 seconds.
uf250-04.cnf fulfilled No. of Restarts: 139 No. of Flips: 1283 time to process: 4 seconds.
uf250-04.cnf fulfilled No. of Restarts: 1497 No. of Flips: 3990 time to process: 6 seconds.
uf250-04.cnf fulfilled No. of Restarts: 683 No. of Flips: 2221 time to process: 3 seconds.
uf250-04.cnf fulfilled No. of Restarts: 73 No. of Flips: 4708 time to process: 1 seconds.
uf250-04.cnf fulfilled No. of Restarts: 596 No. of Flips: 1265 time to process: 6 seconds.
uf250-04.cnf fulfilled No. of Restarts: 214 No. of Flips: 2464 time to process: 2 seconds.
uf250-04.cnf fulfilled No. of Restarts: 211 No. of Flips: 1985 time to process: 1 seconds.
uf250-04.cnf fulfilled No. of Restarts: 2246 No. of Flips: 1553 time to process: 19 seconds.
uf250-04.cnf fulfilled No. of Restarts: 516 No. of Flips: 3208 time to process: 2 seconds.
uf250-04.cnf fulfilled No. of Restarts: 2741 No. of Flips: 2686 time to process: 11 seconds.
uf250-04.cnf , deadline. Restarts: 2950
uf250-04.cnf fulfilled No. of Restarts: 60 No. of Flips: 4683 time to process: 0 seconds.
uf250-04.cnf fulfilled No. of Restarts: 780 No. of Flips: 1047 time to process: 3 seconds.
uf250-04.cnf fulfilled No. of Restarts: 44 No. of Flips: 3996 time to process: 0 seconds.
uf250-04.cnf fulfilled No. of Restarts: 949 No. of Flips: 4064 time to process: 5 seconds.
uf250-04.cnf fulfilled No. of Restarts: 707 No. of Flips: 4734 time to process: 12 seconds.
uf250-04.cnf fulfilled No. of Restarts: 529 No. of Flips: 4761 time to process: 3 seconds.
uf250-04.cnf fulfilled No. of Restarts: 341 No. of Flips: 4368 time to process: 1 seconds.
uf250-04.cnf fulfilled No. of Restarts: 241 No. of Flips: 3661 time to process: 7 seconds.
uf250-04.cnf , deadline. Restarts: 2950
uf250-04.cnf fulfilled No. of Restarts: 844 No. of Flips: 3386 time to process: 3 seconds.
uf250-04.cnf fulfilled No. of Restarts: 492 No. of Flips: 3486 time to process: 11 seconds.
uf250-04.cnf fulfilled No. of Restarts: 1321 No. of Flips: 2932 time to process: 14 seconds.
uf250-04.cnf fulfilled No. of Restarts: 428 No. of Flips: 3222 time to process: 3 seconds.
uf250-04.cnf fulfilled No. of Restarts: 1648 No. of Flips: 3159 time to process: 6 seconds.
uf250-04.cnf fulfilled No. of Restarts: 16 No. of Flips: 4149 time to process: 11 seconds.
uf250-04.cnf fulfilled No. of Restarts: 571 No. of Flips: 3563 time to process: 2 seconds.
uf250-04.cnf fulfilled No. of Restarts: 2055 No. of Flips: 3910 time to process: 12 seconds.
uf250-04.cnf fulfilled No. of Restarts: 1360 No. of Flips: 4083 time to process: 5 seconds.
uf250-04.cnf fulfilled No. of Restarts: 1412 No. of Flips: 4737 time to process: 9 seconds.
uf250-04.cnf fulfilled No. of Restarts: 286 No. of Flips: 2619 time to process: 3 seconds.
uf250-04.cnf fulfilled No. of Restarts: 1696 No. of Flips: 3937 time to process: 8 seconds.
uf250-04.cnf fulfilled No. of Restarts: 2054 No. of Flips: 4214 time to process: 17 seconds.
uf250-04.cnf fulfilled No. of Restarts: 416 No. of Flips: 4459 time to process: 1 seconds.
uf250-04.cnf fulfilled No. of Restarts: 36 No. of Flips: 4851 time to process: 0 seconds.
uf250-04.cnf fulfilled No. of Restarts: 1002 No. of Flips: 1171 time to process: 5 seconds.
uf250-04.cnf fulfilled No. of Restarts: 615 No. of Flips: 3940 time to process: 7 seconds.
uf250-04.cnf fulfilled No. of Restarts: 639 No. of Flips: 3980 time to process: 10 seconds.
uf250-04.cnf fulfilled No. of Restarts: 772 No. of Flips: 684 time to process: 8 seconds.
uf250-04.cnf fulfilled No. of Restarts: 1209 No. of Flips: 1875 time to process: 6 seconds.
uf250-04.cnf fulfilled No. of Restarts: 93 No. of Flips: 3228 time to process: 4 seconds.
uf250-04.cnf fulfilled No. of Restarts: 334 No. of Flips: 4967 time to process: 6 seconds.
uf250-04.cnf fulfilled No. of Restarts: 1583 No. of Flips: 1262 time to process: 8 seconds.
uf250-04.cnf fulfilled No. of Restarts: 2810 No. of Flips: 3403 time to process: 15 seconds.
uf250-04.cnf fulfilled No. of Restarts: 137 No. of Flips: 1673 time to process: 0 seconds.
uf250-04.cnf fulfilled No. of Restarts: 199 No. of Flips: 2074 time to process: 9 seconds.
uf250-04.cnf fulfilled No. of Restarts: 102 No. of Flips: 4676 time to process: 7 seconds.
uf250-04.cnf fulfilled No. of Restarts: 368 No. of Flips: 3959 time to process: 3 seconds.
uf250-04.cnf fulfilled No. of Restarts: 415 No. of Flips: 4743 time to process: 2 seconds.
uf250-04.cnf fulfilled No. of Restarts: 403 No. of Flips: 1245 time to process: 7 seconds.
uf250-04.cnf fulfilled No. of Restarts: 1150 No. of Flips: 4148 time to process: 7 seconds.
uf250-04.cnf fulfilled No. of Restarts: 1324 No. of Flips: 4375 time to process: 5 seconds.
uf250-04.cnf fulfilled No. of Restarts: 1166 No. of Flips: 3556 time to process: 4 seconds.
uf250-04.cnf fulfilled No. of Restarts: 1772 No. of Flips: 3267 time to process: 18 seconds.
uf250-04.cnf fulfilled No. of Restarts: 434 No. of Flips: 3804 time to process: 1 seconds.
uf250-04.cnf fulfilled No. of Restarts: 319 No. of Flips: 4460 time to process: 4 seconds.
uf250-04.cnf fulfilled No. of Restarts: 1344 No. of Flips: 2471 time to process: 8 seconds.
uf250-04.cnf fulfilled No. of Restarts: 623 No. of Flips: 2837 time to process: 9 seconds.
uf250-04.cnf fulfilled No. of Restarts: 1364 No. of Flips: 1177 time to process: 9 seconds.
uf250-04.cnf fulfilled No. of Restarts: 976 No. of Flips: 2344 time to process: 4 seconds.
uf250-04.cnf fulfilled No. of Restarts: 2636 No. of Flips: 2315 time to process: 10 seconds.
uf250-04.cnf fulfilled No. of Restarts: 216 No. of Flips: 1596 time to process: 2 seconds.
uf250-04.cnf fulfilled No. of Restarts: 1780 No. of Flips: 4873 time to process: 14 seconds.
uf250-04.cnf fulfilled No. of Restarts: 944 No. of Flips: 2520 time to process: 4 seconds.
uf250-04.cnf fulfilled No. of Restarts: 251 No. of Flips: 1952 time to process: 1 seconds.
uf250-04.cnf fulfilled No. of Restarts: 2471 No. of Flips: 2444 time to process: 15 seconds.
uf250-04.cnf fulfilled No. of Restarts: 2612 No. of Flips: 1974 time to process: 10 seconds.
uf250-04.cnf fulfilled No. of Restarts: 127 No. of Flips: 1810 time to process: 1 seconds.
uf250-04.cnf fulfilled No. of Restarts: 161 No. of Flips: 2890 time to process: 3 seconds.
uf250-04.cnf fulfilled No. of Restarts: 1508 No. of Flips: 846 time to process: 6 seconds.
uf250-04.cnf fulfilled No. of Restarts: 1046 No. of Flips: 1760 time to process: 12 seconds.
uf250-04.cnf fulfilled No. of Restarts: 746 No. of Flips: 3992 time to process: 5 seconds.
uf250-04.cnf fulfilled No. of Restarts: 264 No. of Flips: 2658 time to process: 1 seconds.
uf250-04.cnf fulfilled No. of Restarts: 13 No. of Flips: 3270 time to process: 5 seconds.
uf250-04.cnf fulfilled No. of Restarts: 1703 No. of Flips: 4771 time to process: 11 seconds.
uf250-04.cnf fulfilled No. of Restarts: 55 No. of Flips: 1751 time to process: 0 seconds.
uf250-04.cnf fulfilled No. of Restarts: 530 No. of Flips: 4123 time to process: 4 seconds.
uf250-04.cnf fulfilled No. of Restarts: 1795 No. of Flips: 4057 time to process: 11 seconds.
uf250-04.cnf fulfilled No. of Restarts: 1491 No. of Flips: 3520 time to process: 6 seconds.
uf250-04.cnf fulfilled No. of Restarts: 228 No. of Flips: 2966 time to process: 6 seconds.
uf250-04.cnf fulfilled No. of Restarts: 939 No. of Flips: 3245 time to process: 6 seconds.
uf250-04.cnf fulfilled No. of Restarts: 1056 No. of Flips: 2443 time to process: 4 seconds.
uf250-04.cnf fulfilled No. of Restarts: 415 No. of Flips: 1596 time to process: 4 seconds.
uf250-04.cnf fulfilled No. of Restarts: 942 No. of Flips: 4859 time to process: 4 seconds.
uf250-04.cnf fulfilled No. of Restarts: 537 No. of Flips: 3816 time to process: 5 seconds.
uf250-04.cnf fulfilled No. of Restarts: 73 No. of Flips: 3655 time to process: 2 seconds.
uf250-04.cnf fulfilled No. of Restarts: 1649 No. of Flips: 4388 time to process: 18 seconds.
uf250-04.cnf fulfilled No. of Restarts: 2029 No. of Flips: 3292 time to process: 8 seconds.
uf250-04.cnf fulfilled No. of Restarts: 67 No. of Flips: 4254 time to process: 0 seconds.
uf250-04.cnf fulfilled No. of Restarts: 543 No. of Flips: 3220 time to process: 5 seconds.
uf250-04.cnf fulfilled No. of Restarts: 894 No. of Flips: 4958 time to process: 7 seconds.
uf250-04.cnf fulfilled No. of Restarts: 308 No. of Flips: 1018 time to process: 5 seconds.
uf250-04.cnf fulfilled No. of Restarts: 277 No. of Flips: 4207 time to process: 3 seconds.
uf250-04.cnf fulfilled No. of Restarts: 603 No. of Flips: 2911 time to process: 4 seconds.
uf250-04.cnf fulfilled No. of Restarts: 1308 No. of Flips: 1286 time to process: 5 seconds.
uf250-04.cnf fulfilled No. of Restarts: 740 No. of Flips: 1839 time to process: 4 seconds.
uf250-04.cnf fulfilled No. of Restarts: 4 No. of Flips: 4366 time to process: 2 seconds.
uf250-04.cnf fulfilled No. of Restarts: 69 No. of Flips: 4502 time to process: 7 seconds.
uf250-04.cnf fulfilled No. of Restarts: 318 No. of Flips: 3790 time to process: 2 seconds.
uf250-04.cnf fulfilled No. of Restarts: 166 No. of Flips: 3373 time to process: 4 seconds.
uf250-04.cnf fulfilled No. of Restarts: 2070 No. of Flips: 2318 time to process: 15 seconds.
uf250-04.cnf fulfilled No. of Restarts: 1219 No. of Flips: 2121 time to process: 5 seconds.
uf250-04.cnf fulfilled No. of Restarts: 783 No. of Flips: 1692 time to process: 9 seconds.
uf250-04.cnf fulfilled No. of Restarts: 335 No. of Flips: 3466 time to process: 1 seconds.
uf250-04.cnf fulfilled No. of Restarts: 373 No. of Flips: 4877 time to process: 7 seconds.
uf250-04.cnf fulfilled No. of Restarts: 2888 No. of Flips: 2376 time to process: 14 seconds.
uf250-04.cnf fulfilled No. of Restarts: 112 No. of Flips: 3619 time to process: 0 seconds.
uf250-04.cnf fulfilled No. of Restarts: 2275 No. of Flips: 2109 time to process: 9 seconds.
uf250-04.cnf fulfilled No. of Restarts: 1586 No. of Flips: 2090 time to process: 8 seconds.
uf250-04.cnf fulfilled No. of Restarts: 470 No. of Flips: 2296 time to process: 2 seconds.
uf250-04.cnf fulfilled No. of Restarts: 105 No. of Flips: 4107 time to process: 3 seconds.
uf250-04.cnf fulfilled No. of Restarts: 2031 No. of Flips: 1185 time to process: 9 seconds.
uf250-04.cnf fulfilled No. of Restarts: 1420 No. of Flips: 2154 time to process: 10 seconds.
uf250-04.cnf fulfilled No. of Restarts: 633 No. of Flips: 2069 time to process: 4 seconds.
uf250-04.cnf fulfilled No. of Restarts: 1228 No. of Flips: 2580 time to process: 6 seconds.
uf250-04.cnf fulfilled No. of Restarts: 276 No. of Flips: 3622 time to process: 5 seconds.
uf250-04.cnf fulfilled No. of Restarts: 887 No. of Flips: 4305 time to process: 7 seconds.
uf250-04.cnf fulfilled No. of Restarts: 2133 No. of Flips: 854 time to process: 12 seconds.
uf250-04.cnf fulfilled No. of Restarts: 623 No. of Flips: 4139 time to process: 4 seconds.
uf250-04.cnf fulfilled No. of Restarts: 1397 No. of Flips: 4027 time to process: 8 seconds.
uf250-04.cnf fulfilled No. of Restarts: 1154 No. of Flips: 4408 time to process: 6 seconds.
uf250-04.cnf fulfilled No. of Restarts: 711 No. of Flips: 2352 time to process: 15 seconds.
uf250-04.cnf fulfilled No. of Restarts: 2510 No. of Flips: 960 time to process: 10 seconds.
uf250-04.cnf fulfilled No. of Restarts: 188 No. of Flips: 4350 time to process: 4 seconds.
uf250-04.cnf fulfilled No. of Restarts: 943 No. of Flips: 1206 time to process: 3 seconds.
uf250-04.cnf fulfilled No. of Restarts: 857 No. of Flips: 2879 time to process: 11 seconds.
