# Supplementary material for: Completion Probabilities and Parallel Restart Strategies under an Imposed Deadline
Source: PLoS One. 2016 Oct 12;11(10):e0164605. doi: 10.1371/journal.pone.0164605 (PMC5061357; doi:10.1371/journal.pone.0164605)
Supplement: S1 File — The file “S1_File.zip” is the data gathered from the experiments regarding completion probability. (ZIP) [file pone.0164605.s004.zip › results_Multi_r3050.8439999999996.txt]

uf250-04.cnf fulfilled No. of Restarts: 691 No. of Flips: 802 time to process: 3 seconds.
uf250-04.cnf fulfilled No. of Restarts: 57 No. of Flips: 925 time to process: 0 seconds.
uf250-04.cnf fulfilled No. of Restarts: 442 No. of Flips: 1664 time to process: 11 seconds.
uf250-04.cnf fulfilled No. of Restarts: 1806 No. of Flips: 4661 time to process: 9 seconds.
uf250-04.cnf fulfilled No. of Restarts: 29 No. of Flips: 1696 time to process: 5 seconds.
uf250-04.cnf fulfilled No. of Restarts: 1446 No. of Flips: 4441 time to process: 16 seconds.
uf250-04.cnf fulfilled No. of Restarts: 430 No. of Flips: 965 time to process: 2 seconds.
uf250-04.cnf fulfilled No. of Restarts: 106 No. of Flips: 3814 time to process: 1 seconds.
uf250-04.cnf fulfilled No. of Restarts: 2839 No. of Flips: 4557 time to process: 13 seconds.
uf250-04.cnf fulfilled No. of Restarts: 1007 No. of Flips: 2563 time to process: 10 seconds.
uf250-04.cnf fulfilled No. of Restarts: 305 No. of Flips: 4047 time to process: 2 seconds.
uf250-04.cnf fulfilled No. of Restarts: 324 No. of Flips: 4769 time to process: 2 seconds.
uf250-04.cnf fulfilled No. of Restarts: 51 No. of Flips: 4640 time to process: 5 seconds.
uf250-04.cnf fulfilled No. of Restarts: 736 No. of Flips: 4277 time to process: 3 seconds.
uf250-04.cnf fulfilled No. of Restarts: 958 No. of Flips: 3127 time to process: 16 seconds.
uf250-04.cnf fulfilled No. of Restarts: 340 No. of Flips: 1768 time to process: 4 seconds.
uf250-04.cnf fulfilled No. of Restarts: 1204 No. of Flips: 1262 time to process: 5 seconds.
uf250-04.cnf fulfilled No. of Restarts: 2304 No. of Flips: 3101 time to process: 11 seconds.
uf250-04.cnf fulfilled No. of Restarts: 291 No. of Flips: 1697 time to process: 5 seconds.
uf250-04.cnf fulfilled No. of Restarts: 393 No. of Flips: 2544 time to process: 3 seconds.
uf250-04.cnf fulfilled No. of Restarts: 184 No. of Flips: 2471 time to process: 8 seconds.
uf250-04.cnf fulfilled No. of Restarts: 206 No. of Flips: 1461 time to process: 4 seconds.
uf250-04.cnf fulfilled No. of Restarts: 477 No. of Flips: 4479 time to process: 4 seconds.
uf250-04.cnf fulfilled No. of Restarts: 521 No. of Flips: 4195 time to process: 5 seconds.
uf250-04.cnf fulfilled No. of Restarts: 320 No. of Flips: 3475 time to process: 4 seconds.
uf250-04.cnf fulfilled No. of Restarts: 31 No. of Flips: 3416 time to process: 3 seconds.
uf250-04.cnf fulfilled No. of Restarts: 290 No. of Flips: 3506 time to process: 2 seconds.
uf250-04.cnf , deadline. Restarts: 3050
uf250-04.cnf fulfilled No. of Restarts: 523 No. of Flips: 3360 time to process: 2 seconds.
uf250-04.cnf fulfilled No. of Restarts: 907 No. of Flips: 2330 time to process: 6 seconds.
uf250-04.cnf fulfilled No. of Restarts: 218 No. of Flips: 2098 time to process: 9 seconds.
uf250-04.cnf fulfilled No. of Restarts: 1219 No. of Flips: 2799 time to process: 5 seconds.
uf250-04.cnf fulfilled No. of Restarts: 622 No. of Flips: 4914 time to process: 3 seconds.
uf250-04.cnf fulfilled No. of Restarts: 416 No. of Flips: 4962 time to process: 2 seconds.
uf250-04.cnf fulfilled No. of Restarts: 714 No. of Flips: 1809 time to process: 8 seconds.
uf250-04.cnf fulfilled No. of Restarts: 1694 No. of Flips: 4437 time to process: 13 seconds.
uf250-04.cnf fulfilled No. of Restarts: 1172 No. of Flips: 3375 time to process: 5 seconds.
uf250-04.cnf fulfilled No. of Restarts: 257 No. of Flips: 3394 time to process: 7 seconds.
uf250-04.cnf , deadline. Restarts: 3050
uf250-04.cnf fulfilled No. of Restarts: 1081 No. of Flips: 2421 time to process: 4 seconds.
uf250-04.cnf fulfilled No. of Restarts: 1708 No. of Flips: 1320 time to process: 7 seconds.
uf250-04.cnf fulfilled No. of Restarts: 514 No. of Flips: 2469 time to process: 3 seconds.
uf250-04.cnf fulfilled No. of Restarts: 183 No. of Flips: 2930 time to process: 1 seconds.
uf250-04.cnf fulfilled No. of Restarts: 420 No. of Flips: 2975 time to process: 3 seconds.
uf250-04.cnf fulfilled No. of Restarts: 977 No. of Flips: 3531 time to process: 4 seconds.
uf250-04.cnf fulfilled No. of Restarts: 1431 No. of Flips: 2862 time to process: 13 seconds.
uf250-04.cnf fulfilled No. of Restarts: 379 No. of Flips: 3124 time to process: 1 seconds.
uf250-04.cnf fulfilled No. of Restarts: 199 No. of Flips: 3335 time to process: 2 seconds.
uf250-04.cnf fulfilled No. of Restarts: 2855 No. of Flips: 1274 time to process: 12 seconds.
uf250-04.cnf fulfilled No. of Restarts: 543 No. of Flips: 2650 time to process: 2 seconds.
uf250-04.cnf fulfilled No. of Restarts: 871 No. of Flips: 4144 time to process: 7 seconds.
uf250-04.cnf fulfilled No. of Restarts: 444 No. of Flips: 2304 time to process: 3 seconds.
uf250-04.cnf fulfilled No. of Restarts: 2221 No. of Flips: 1262 time to process: 9 seconds.
uf250-04.cnf fulfilled No. of Restarts: 33 No. of Flips: 3602 time to process: 3 seconds.
uf250-04.cnf fulfilled No. of Restarts: 1742 No. of Flips: 3245 time to process: 10 seconds.
uf250-04.cnf fulfilled No. of Restarts: 131 No. of Flips: 2463 time to process: 0 seconds.
uf250-04.cnf fulfilled No. of Restarts: 484 No. of Flips: 4549 time to process: 7 seconds.
uf250-04.cnf fulfilled No. of Restarts: 163 No. of Flips: 1816 time to process: 6 seconds.
uf250-04.cnf fulfilled No. of Restarts: 736 No. of Flips: 3318 time to process: 5 seconds.
uf250-04.cnf fulfilled No. of Restarts: 886 No. of Flips: 4841 time to process: 10 seconds.
uf250-04.cnf fulfilled No. of Restarts: 917 No. of Flips: 2943 time to process: 6 seconds.
uf250-04.cnf fulfilled No. of Restarts: 337 No. of Flips: 3872 time to process: 4 seconds.
uf250-04.cnf fulfilled No. of Restarts: 1094 No. of Flips: 2238 time to process: 6 seconds.
uf250-04.cnf fulfilled No. of Restarts: 1967 No. of Flips: 4859 time to process: 13 seconds.
uf250-04.cnf fulfilled No. of Restarts: 2650 No. of Flips: 1610 time to process: 11 seconds.
uf250-04.cnf fulfilled No. of Restarts: 1523 No. of Flips: 937 time to process: 6 seconds.
uf250-04.cnf fulfilled No. of Restarts: 894 No. of Flips: 4972 time to process: 3 seconds.
uf250-04.cnf fulfilled No. of Restarts: 1365 No. of Flips: 4724 time to process: 7 seconds.
uf250-04.cnf fulfilled No. of Restarts: 307 No. of Flips: 1167 time to process: 6 seconds.
uf250-04.cnf fulfilled No. of Restarts: 1335 No. of Flips: 2370 time to process: 11 seconds.
uf250-04.cnf fulfilled No. of Restarts: 1383 No. of Flips: 3423 time to process: 6 seconds.
uf250-04.cnf fulfilled No. of Restarts: 2679 No. of Flips: 1997 time to process: 14 seconds.
uf250-04.cnf fulfilled No. of Restarts: 1263 No. of Flips: 3073 time to process: 5 seconds.
uf250-04.cnf fulfilled No. of Restarts: 1635 No. of Flips: 4579 time to process: 9 seconds.
uf250-04.cnf fulfilled No. of Restarts: 873 No. of Flips: 2665 time to process: 3 seconds.
uf250-04.cnf fulfilled No. of Restarts: 67 No. of Flips: 1919 time to process: 2 seconds.
uf250-04.cnf fulfilled No. of Restarts: 1229 No. of Flips: 2788 time to process: 15 seconds.
uf250-04.cnf fulfilled No. of Restarts: 1041 No. of Flips: 2295 time to process: 4 seconds.
uf250-04.cnf fulfilled No. of Restarts: 953 No. of Flips: 1129 time to process: 12 seconds.
uf250-04.cnf fulfilled No. of Restarts: 1582 No. of Flips: 2730 time to process: 7 seconds.
uf250-04.cnf fulfilled No. of Restarts: 1318 No. of Flips: 4609 time to process: 6 seconds.
uf250-04.cnf fulfilled No. of Restarts: 57 No. of Flips: 665 time to process: 2 seconds.
uf250-04.cnf fulfilled No. of Restarts: 411 No. of Flips: 4480 time to process: 8 seconds.
uf250-04.cnf fulfilled No. of Restarts: 1811 No. of Flips: 3119 time to process: 8 seconds.
uf250-04.cnf fulfilled No. of Restarts: 1508 No. of Flips: 3060 time to process: 13 seconds.
uf250-04.cnf fulfilled No. of Restarts: 264 No. of Flips: 3142 time to process: 1 seconds.
uf250-04.cnf fulfilled No. of Restarts: 1603 No. of Flips: 3341 time to process: 8 seconds.
uf250-04.cnf fulfilled No. of Restarts: 846 No. of Flips: 3076 time to process: 6 seconds.
uf250-04.cnf fulfilled No. of Restarts: 315 No. of Flips: 1168 time to process: 6 seconds.
uf250-04.cnf fulfilled No. of Restarts: 2255 No. of Flips: 2337 time to process: 14 seconds.
uf250-04.cnf fulfilled No. of Restarts: 550 No. of Flips: 1286 time to process: 3 seconds.
uf250-04.cnf fulfilled No. of Restarts: 690 No. of Flips: 1248 time to process: 5 seconds.
uf250-04.cnf fulfilled No. of Restarts: 753 No. of Flips: 2820 time to process: 11 seconds.
uf250-04.cnf fulfilled No. of Restarts: 1330 No. of Flips: 3935 time to process: 7 seconds.
uf250-04.cnf fulfilled No. of Restarts: 2028 No. of Flips: 1847 time to process: 8 seconds.
uf250-04.cnf fulfilled No. of Restarts: 539 No. of Flips: 830 time to process: 12 seconds.
uf250-04.cnf fulfilled No. of Restarts: 87 No. of Flips: 3294 time to process: 9 seconds.
uf250-04.cnf fulfilled No. of Restarts: 3027 No. of Flips: 4761 time to process: 15 seconds.
uf250-04.cnf fulfilled No. of Restarts: 1081 No. of Flips: 1982 time to process: 10 seconds.
uf250-04.cnf fulfilled No. of Restarts: 946 No. of Flips: 1848 time to process: 5 seconds.
uf250-04.cnf fulfilled No. of Restarts: 610 No. of Flips: 3910 time to process: 2 seconds.
uf250-04.cnf fulfilled No. of Restarts: 754 No. of Flips: 2555 time to process: 6 seconds.
uf250-04.cnf fulfilled No. of Restarts: 1137 No. of Flips: 1781 time to process: 10 seconds.
uf250-04.cnf fulfilled No. of Restarts: 346 No. of Flips: 2411 time to process: 1 seconds.
uf250-04.cnf fulfilled No. of Restarts: 541 No. of Flips: 1541 time to process: 4 seconds.
uf250-04.cnf fulfilled No. of Restarts: 2002 No. of Flips: 1744 time to process: 9 seconds.
uf250-04.cnf fulfilled No. of Restarts: 715 No. of Flips: 2143 time to process: 3 seconds.
uf250-04.cnf fulfilled No. of Restarts: 87 No. of Flips: 2216 time to process: 4 seconds.
uf250-04.cnf fulfilled No. of Restarts: 2058 No. of Flips: 4825 time to process: 9 seconds.
uf250-04.cnf fulfilled No. of Restarts: 148 No. of Flips: 2396 time to process: 0 seconds.
uf250-04.cnf fulfilled No. of Restarts: 141 No. of Flips: 4138 time to process: 1 seconds.
uf250-04.cnf fulfilled No. of Restarts: 115 No. of Flips: 2444 time to process: 12 seconds.
uf250-04.cnf fulfilled No. of Restarts: 302 No. of Flips: 4151 time to process: 1 seconds.
uf250-04.cnf fulfilled No. of Restarts: 2023 No. of Flips: 1296 time to process: 9 seconds.
uf250-04.cnf fulfilled No. of Restarts: 722 No. of Flips: 2943 time to process: 6 seconds.
uf250-04.cnf fulfilled No. of Restarts: 162 No. of Flips: 4554 time to process: 2 seconds.
uf250-04.cnf fulfilled No. of Restarts: 1359 No. of Flips: 3967 time to process: 7 seconds.
uf250-04.cnf fulfilled No. of Restarts: 277 No. of Flips: 4188 time to process: 1 seconds.
uf250-04.cnf fulfilled No. of Restarts: 378 No. of Flips: 4114 time to process: 8 seconds.
uf250-04.cnf fulfilled No. of Restarts: 886 No. of Flips: 3544 time to process: 5 seconds.
uf250-04.cnf fulfilled No. of Restarts: 0 No. of Flips: 3193 time to process: 9 seconds.
uf250-04.cnf fulfilled No. of Restarts: 586 No. of Flips: 4268 time to process: 5 seconds.
uf250-04.cnf fulfilled No. of Restarts: 348 No. of Flips: 4366 time to process: 7 seconds.
uf250-04.cnf fulfilled No. of Restarts: 1192 No. of Flips: 1922 time to process: 7 seconds.
uf250-04.cnf fulfilled No. of Restarts: 789 No. of Flips: 2917 time to process: 9 seconds.
uf250-04.cnf fulfilled No. of Restarts: 1391 No. of Flips: 2781 time to process: 5 seconds.
uf250-04.cnf fulfilled No. of Restarts: 1157 No. of Flips: 3353 time to process: 6 seconds.
uf250-04.cnf fulfilled No. of Restarts: 597 No. of Flips: 4750 time to process: 2 seconds.
uf250-04.cnf fulfilled No. of Restarts: 1385 No. of Flips: 4396 time to process: 11 seconds.
uf250-04.cnf fulfilled No. of Restarts: 118 No. of Flips: 1399 time to process: 0 seconds.
uf250-04.cnf fulfilled No. of Restarts: 1686 No. of Flips: 4314 time to process: 11 seconds.
uf250-04.cnf fulfilled No. of Restarts: 783 No. of Flips: 3216 time to process: 3 seconds.
uf250-04.cnf fulfilled No. of Restarts: 865 No. of Flips: 781 time to process: 6 seconds.
uf250-04.cnf fulfilled No. of Restarts: 2036 No. of Flips: 4289 time to process: 10 seconds.
uf250-04.cnf fulfilled No. of Restarts: 292 No. of Flips: 2533 time to process: 2 seconds.
uf250-04.cnf fulfilled No. of Restarts: 2790 No. of Flips: 2407 time to process: 14 seconds.
uf250-04.cnf fulfilled No. of Restarts: 444 No. of Flips: 2898 time to process: 4 seconds.
uf250-04.cnf fulfilled No. of Restarts: 655 No. of Flips: 2331 time to process: 7 seconds.
uf250-04.cnf fulfilled No. of Restarts: 141 No. of Flips: 1877 time to process: 3 seconds.
uf250-04.cnf fulfilled No. of Restarts: 1423 No. of Flips: 2170 time to process: 7 seconds.
uf250-04.cnf fulfilled No. of Restarts: 141 No. of Flips: 2404 time to process: 7 seconds.
uf250-04.cnf fulfilled No. of Restarts: 949 No. of Flips: 2321 time to process: 7 seconds.
uf250-04.cnf fulfilled No. of Restarts: 2881 No. of Flips: 2920 time to process: 20 seconds.
uf250-04.cnf fulfilled No. of Restarts: 523 No. of Flips: 3097 time to process: 2 seconds.
uf250-04.cnf fulfilled No. of Restarts: 483 No. of Flips: 3891 time to process: 12 seconds.
uf250-04.cnf fulfilled No. of Restarts: 224 No. of Flips: 3848 time to process: 1 seconds.
uf250-04.cnf fulfilled No. of Restarts: 96 No. of Flips: 4499 time to process: 3 seconds.
uf250-04.cnf fulfilled No. of Restarts: 2058 No. of Flips: 4729 time to process: 8 seconds.
uf250-04.cnf fulfilled No. of Restarts: 1697 No. of Flips: 900 time to process: 7 seconds.
uf250-04.cnf fulfilled No. of Restarts: 232 No. of Flips: 3001 time to process: 6 seconds.
uf250-04.cnf fulfilled No. of Restarts: 641 No. of Flips: 2391 time to process: 7 seconds.
uf250-04.cnf fulfilled No. of Restarts: 1045 No. of Flips: 4578 time to process: 7 seconds.
uf250-04.cnf fulfilled No. of Restarts: 587 No. of Flips: 1207 time to process: 2 seconds.
uf250-04.cnf fulfilled No. of Restarts: 1738 No. of Flips: 4459 time to process: 10 seconds.
uf250-04.cnf fulfilled No. of Restarts: 1147 No. of Flips: 2787 time to process: 16 seconds.
uf250-04.cnf fulfilled No. of Restarts: 844 No. of Flips: 3132 time to process: 3 seconds.
uf250-04.cnf , deadline. Restarts: 3050
uf250-04.cnf fulfilled No. of Restarts: 134 No. of Flips: 1459 time to process: 0 seconds.
uf250-04.cnf fulfilled No. of Restarts: 593 No. of Flips: 4672 time to process: 8 seconds.
uf250-04.cnf fulfilled No. of Restarts: 378 No. of Flips: 3057 time to process: 5 seconds.
uf250-04.cnf fulfilled No. of Restarts: 2264 No. of Flips: 961 time to process: 12 seconds.
uf250-04.cnf fulfilled No. of Restarts: 635 No. of Flips: 2883 time to process: 4 seconds.
uf250-04.cnf fulfilled No. of Restarts: 2066 No. of Flips: 1519 time to process: 16 seconds.
uf250-04.cnf fulfilled No. of Restarts: 219 No. of Flips: 2922 time to process: 0 seconds.
uf250-04.cnf fulfilled No. of Restarts: 769 No. of Flips: 2242 time to process: 7 seconds.
uf250-04.cnf fulfilled No. of Restarts: 477 No. of Flips: 4069 time to process: 3 seconds.
uf250-04.cnf , deadline. Restarts: 3050
uf250-04.cnf fulfilled No. of Restarts: 90 No. of Flips: 4987 time to process: 0 seconds.
uf250-04.cnf fulfilled No. of Restarts: 593 No. of Flips: 4451 time to process: 2 seconds.
uf250-04.cnf fulfilled No. of Restarts: 525 No. of Flips: 2999 time to process: 11 seconds.
uf250-04.cnf , deadline. Restarts: 3050
uf250-04.cnf fulfilled No. of Restarts: 957 No. of Flips: 1433 time to process: 3 seconds.
uf250-04.cnf fulfilled No. of Restarts: 870 No. of Flips: 2879 time to process: 3 seconds.
uf250-04.cnf fulfilled No. of Restarts: 1151 No. of Flips: 2507 time to process: 9 seconds.
uf250-04.cnf fulfilled No. of Restarts: 859 No. of Flips: 2534 time to process: 4 seconds.
uf250-04.cnf fulfilled No. of Restarts: 1147 No. of Flips: 3935 time to process: 4 seconds.
uf250-04.cnf fulfilled No. of Restarts: 1005 No. of Flips: 4453 time to process: 7 seconds.
uf250-04.cnf fulfilled No. of Restarts: 342 No. of Flips: 2002 time to process: 5 seconds.
uf250-04.cnf fulfilled No. of Restarts: 1253 No. of Flips: 4138 time to process: 12 seconds.
uf250-04.cnf fulfilled No. of Restarts: 778 No. of Flips: 1082 time to process: 3 seconds.
uf250-04.cnf fulfilled No. of Restarts: 868 No. of Flips: 1652 time to process: 4 seconds.
uf250-04.cnf fulfilled No. of Restarts: 369 No. of Flips: 2282 time to process: 8 seconds.
uf250-04.cnf fulfilled No. of Restarts: 341 No. of Flips: 2456 time to process: 7 seconds.
uf250-04.cnf fulfilled No. of Restarts: 730 No. of Flips: 2786 time to process: 7 seconds.
uf250-04.cnf fulfilled No. of Restarts: 32 No. of Flips: 3642 time to process: 0 seconds.
uf250-04.cnf fulfilled No. of Restarts: 151 No. of Flips: 2576 time to process: 10 seconds.
uf250-04.cnf fulfilled No. of Restarts: 1099 No. of Flips: 2507 time to process: 5 seconds.
uf250-04.cnf fulfilled No. of Restarts: 558 No. of Flips: 4856 time to process: 7 seconds.
uf250-04.cnf fulfilled No. of Restarts: 2644 No. of Flips: 1247 time to process: 14 seconds.
uf250-04.cnf fulfilled No. of Restarts: 44 No. of Flips: 2011 time to process: 0 seconds.
uf250-04.cnf fulfilled No. of Restarts: 1815 No. of Flips: 952 time to process: 7 seconds.
uf250-04.cnf fulfilled No. of Restarts: 386 No. of Flips: 2431 time to process: 3 seconds.
uf250-04.cnf fulfilled No. of Restarts: 1144 No. of Flips: 2637 time to process: 5 seconds.
uf250-04.cnf fulfilled No. of Restarts: 187 No. of Flips: 2524 time to process: 2 seconds.
uf250-04.cnf , deadline. Restarts: 3050
uf250-04.cnf fulfilled No. of Restarts: 508 No. of Flips: 3569 time to process: 2 seconds.
uf250-04.cnf fulfilled No. of Restarts: 595 No. of Flips: 2116 time to process: 7 seconds.
uf250-04.cnf fulfilled No. of Restarts: 1900 No. of Flips: 1551 time to process: 11 seconds.
uf250-04.cnf fulfilled No. of Restarts: 1483 No. of Flips: 3495 time to process: 5 seconds.
uf250-04.cnf fulfilled No. of Restarts: 549 No. of Flips: 3509 time to process: 2 seconds.
uf250-04.cnf fulfilled No. of Restarts: 1950 No. of Flips: 778 time to process: 11 seconds.
uf250-04.cnf fulfilled No. of Restarts: 986 No. of Flips: 4078 time to process: 6 seconds.
uf250-04.cnf fulfilled No. of Restarts: 1388 No. of Flips: 1921 time to process: 12 seconds.
uf250-04.cnf fulfilled No. of Restarts: 2578 No. of Flips: 1707 time to process: 10 seconds.
uf250-04.cnf fulfilled No. of Restarts: 1924 No. of Flips: 3868 time to process: 7 seconds.
uf250-04.cnf fulfilled No. of Restarts: 1056 No. of Flips: 3706 time to process: 8 seconds.
uf250-04.cnf fulfilled No. of Restarts: 1182 No. of Flips: 4049 time to process: 8 seconds.
uf250-04.cnf fulfilled No. of Restarts: 1400 No. of Flips: 3227 time to process: 8 seconds.
uf250-04.cnf fulfilled No. of Restarts: 2062 No. of Flips: 1561 time to process: 10 seconds.
uf250-04.cnf fulfilled No. of Restarts: 166 No. of Flips: 3514 time to process: 1 seconds.
uf250-04.cnf fulfilled No. of Restarts: 774 No. of Flips: 4461 time to process: 6 seconds.
uf250-04.cnf fulfilled No. of Restarts: 986 No. of Flips: 1797 time to process: 3 seconds.
uf250-04.cnf fulfilled No. of Restarts: 664 No. of Flips: 3767 time to process: 6 seconds.
uf250-04.cnf fulfilled No. of Restarts: 1766 No. of Flips: 3838 time to process: 6 seconds.
uf250-04.cnf fulfilled No. of Restarts: 25 No. of Flips: 4590 time to process: 1 seconds.
uf250-04.cnf fulfilled No. of Restarts: 365 No. of Flips: 4565 time to process: 5 seconds.
uf250-04.cnf fulfilled No. of Restarts: 381 No. of Flips: 2900 time to process: 2 seconds.
uf250-04.cnf fulfilled No. of Restarts: 787 No. of Flips: 2225 time to process: 8 seconds.
uf250-04.cnf fulfilled No. of Restarts: 1918 No. of Flips: 4134 time to process: 7 seconds.
uf250-04.cnf fulfilled No. of Restarts: 756 No. of Flips: 2488 time to process: 5 seconds.
uf250-04.cnf fulfilled No. of Restarts: 416 No. of Flips: 3800 time to process: 4 seconds.
uf250-04.cnf fulfilled No. of Restarts: 1899 No. of Flips: 3558 time to process: 7 seconds.
uf250-04.cnf fulfilled No. of Restarts: 17 No. of Flips: 975 time to process: 3 seconds.
uf250-04.cnf fulfilled No. of Restarts: 859 No. of Flips: 1138 time to process: 5 seconds.
uf250-04.cnf fulfilled No. of Restarts: 27 No. of Flips: 2989 time to process: 9 seconds.
uf250-04.cnf fulfilled No. of Restarts: 1838 No. of Flips: 3340 time to process: 12 seconds.
uf250-04.cnf fulfilled No. of Restarts: 16 No. of Flips: 2552 time to process: 0 seconds.
uf250-04.cnf fulfilled No. of Restarts: 1942 No. of Flips: 4947 time to process: 9 seconds.
uf250-04.cnf fulfilled No. of Restarts: 746 No. of Flips: 4833 time to process: 3 seconds.
uf250-04.cnf fulfilled No. of Restarts: 205 No. of Flips: 4525 time to process: 2 seconds.
uf250-04.cnf fulfilled No. of Restarts: 737 No. of Flips: 3988 time to process: 11 seconds.
uf250-04.cnf fulfilled No. of Restarts: 765 No. of Flips: 1738 time to process: 3 seconds.
uf250-04.cnf fulfilled No. of Restarts: 783 No. of Flips: 2540 time to process: 3 seconds.
uf250-04.cnf fulfilled No. of Restarts: 656 No. of Flips: 3730 time to process: 6 seconds.
uf250-04.cnf fulfilled No. of Restarts: 2116 No. of Flips: 762 time to process: 11 seconds.
uf250-04.cnf fulfilled No. of Restarts: 1293 No. of Flips: 2855 time to process: 5 seconds.
uf250-04.cnf fulfilled No. of Restarts: 1860 No. of Flips: 2932 time to process: 12 seconds.
uf250-04.cnf fulfilled No. of Restarts: 1069 No. of Flips: 3633 time to process: 4 seconds.
uf250-04.cnf fulfilled No. of Restarts: 1808 No. of Flips: 4867 time to process: 7 seconds.
uf250-04.cnf fulfilled No. of Restarts: 560 No. of Flips: 4535 time to process: 8 seconds.
uf250-04.cnf fulfilled No. of Restarts: 1426 No. of Flips: 1230 time to process: 8 seconds.
uf250-04.cnf fulfilled No. of Restarts: 1183 No. of Flips: 4059 time to process: 4 seconds.
uf250-04.cnf fulfilled No. of Restarts: 1050 No. of Flips: 4377 time to process: 6 seconds.
uf250-04.cnf fulfilled No. of Restarts: 528 No. of Flips: 2416 time to process: 5 seconds.
uf250-04.cnf fulfilled No. of Restarts: 724 No. of Flips: 1084 time to process: 5 seconds.
uf250-04.cnf fulfilled No. of Restarts: 2512 No. of Flips: 737 time to process: 12 seconds.
uf250-04.cnf fulfilled No. of Restarts: 375 No. of Flips: 923 time to process: 5 seconds.
uf250-04.cnf fulfilled No. of Restarts: 21 No. of Flips: 1103 time to process: 3 seconds.
uf250-04.cnf fulfilled No. of Restarts: 187 No. of Flips: 4656 time to process: 3 seconds.
uf250-04.cnf fulfilled No. of Restarts: 616 No. of Flips: 1146 time to process: 7 seconds.
uf250-04.cnf fulfilled No. of Restarts: 1067 No. of Flips: 4213 time to process: 5 seconds.
uf250-04.cnf fulfilled No. of Restarts: 1906 No. of Flips: 3143 time to process: 7 seconds.
uf250-04.cnf fulfilled No. of Restarts: 99 No. of Flips: 2357 time to process: 4 seconds.
uf250-04.cnf fulfilled No. of Restarts: 1143 No. of Flips: 2069 time to process: 7 seconds.
uf250-04.cnf fulfilled No. of Restarts: 200 No. of Flips: 2351 time to process: 4 seconds.
uf250-04.cnf fulfilled No. of Restarts: 1132 No. of Flips: 3481 time to process: 15 seconds.
uf250-04.cnf fulfilled No. of Restarts: 1527 No. of Flips: 2312 time to process: 6 seconds.
uf250-04.cnf fulfilled No. of Restarts: 1208 No. of Flips: 1989 time to process: 10 seconds.
uf250-04.cnf fulfilled No. of Restarts: 195 No. of Flips: 4965 time to process: 2 seconds.
uf250-04.cnf fulfilled No. of Restarts: 477 No. of Flips: 4498 time to process: 2 seconds.
uf250-04.cnf fulfilled No. of Restarts: 1730 No. of Flips: 3723 time to process: 7 seconds.
uf250-04.cnf fulfilled No. of Restarts: 742 No. of Flips: 2383 time to process: 8 seconds.
uf250-04.cnf fulfilled No. of Restarts: 336 No. of Flips: 2377 time to process: 2 seconds.
uf250-04.cnf fulfilled No. of Restarts: 107 No. of Flips: 2318 time to process: 1 seconds.
uf250-04.cnf fulfilled No. of Restarts: 611 No. of Flips: 2374 time to process: 2 seconds.
uf250-04.cnf fulfilled No. of Restarts: 1090 No. of Flips: 2824 time to process: 7 seconds.
uf250-04.cnf fulfilled No. of Restarts: 956 No. of Flips: 1132 time to process: 3 seconds.
uf250-04.cnf fulfilled No. of Restarts: 1607 No. of Flips: 4695 time to process: 7 seconds.
uf250-04.cnf fulfilled No. of Restarts: 1082 No. of Flips: 1560 time to process: 7 seconds.
uf250-04.cnf fulfilled No. of Restarts: 1710 No. of Flips: 3021 time to process: 11 seconds.
uf250-04.cnf fulfilled No. of Restarts: 354 No. of Flips: 1422 time to process: 2 seconds.
uf250-04.cnf fulfilled No. of Restarts: 2396 No. of Flips: 3715 time to process: 10 seconds.
uf250-04.cnf fulfilled No. of Restarts: 2896 No. of Flips: 1661 time to process: 13 seconds.
uf250-04.cnf fulfilled No. of Restarts: 2572 No. of Flips: 4574 time to process: 10 seconds.
uf250-04.cnf fulfilled No. of Restarts: 2606 No. of Flips: 3188 time to process: 10 seconds.
uf250-04.cnf fulfilled No. of Restarts: 406 No. of Flips: 1195 time to process: 2 seconds.
uf250-04.cnf fulfilled No. of Restarts: 1784 No. of Flips: 3358 time to process: 7 seconds.
uf250-04.cnf fulfilled No. of Restarts: 99 No. of Flips: 2526 time to process: 1 seconds.
uf250-04.cnf fulfilled No. of Restarts: 2250 No. of Flips: 3067 time to process: 9 seconds.
uf250-04.cnf fulfilled No. of Restarts: 771 No. of Flips: 3890 time to process: 8 seconds.
uf250-04.cnf fulfilled No. of Restarts: 240 No. of Flips: 3318 time to process: 1 seconds.
uf250-04.cnf fulfilled No. of Restarts: 610 No. of Flips: 4782 time to process: 7 seconds.
uf250-04.cnf fulfilled No. of Restarts: 293 No. of Flips: 1234 time to process: 7 seconds.
uf250-04.cnf fulfilled No. of Restarts: 208 No. of Flips: 3156 time to process: 2 seconds.
uf250-04.cnf fulfilled No. of Restarts: 35 No. of Flips: 1904 time to process: 6 seconds.
uf250-04.cnf fulfilled No. of Restarts: 1141 No. of Flips: 1832 time to process: 4 seconds.
uf250-04.cnf fulfilled No. of Restarts: 402 No. of Flips: 4835 time to process: 11 seconds.
uf250-04.cnf fulfilled No. of Restarts: 1 No. of Flips: 2459 time to process: 0 seconds.
uf250-04.cnf fulfilled No. of Restarts: 106 No. of Flips: 2004 time to process: 11 seconds.
uf250-04.cnf fulfilled No. of Restarts: 925 No. of Flips: 2182 time to process: 3 seconds.
uf250-04.cnf fulfilled No. of Restarts: 57 No. of Flips: 1692 time to process: 3 seconds.
uf250-04.cnf fulfilled No. of Restarts: 1788 No. of Flips: 779 time to process: 17 seconds.
uf250-04.cnf fulfilled No. of Restarts: 603 No. of Flips: 1420 time to process: 5 seconds.
uf250-04.cnf fulfilled No. of Restarts: 967 No. of Flips: 2080 time to process: 4 seconds.
uf250-04.cnf fulfilled No. of Restarts: 1225 No. of Flips: 1568 time to process: 7 seconds.
uf250-04.cnf fulfilled No. of Restarts: 1727 No. of Flips: 4127 time to process: 15 seconds.
uf250-04.cnf fulfilled No. of Restarts: 786 No. of Flips: 3133 time to process: 3 seconds.
uf250-04.cnf fulfilled No. of Restarts: 1193 No. of Flips: 4582 time to process: 4 seconds.
uf250-04.cnf fulfilled No. of Restarts: 166 No. of Flips: 4699 time to process: 9 seconds.
uf250-04.cnf fulfilled No. of Restarts: 2 No. of Flips: 4250 time to process: 5 seconds.
uf250-04.cnf fulfilled No. of Restarts: 580 No. of Flips: 850 time to process: 9 seconds.
uf250-04.cnf fulfilled No. of Restarts: 196 No. of Flips: 3652 time to process: 7 seconds.
uf250-04.cnf fulfilled No. of Restarts: 1823 No. of Flips: 3644 time to process: 7 seconds.
uf250-04.cnf fulfilled No. of Restarts: 52 No. of Flips: 1427 time to process: 5 seconds.
uf250-04.cnf fulfilled No. of Restarts: 1211 No. of Flips: 981 time to process: 4 seconds.
uf250-04.cnf fulfilled No. of Restarts: 831 No. of Flips: 556 time to process: 5 seconds.
uf250-04.cnf fulfilled No. of Restarts: 1163 No. of Flips: 1562 time to process: 4 seconds.
uf250-04.cnf fulfilled No. of Restarts: 1129 No. of Flips: 1481 time to process: 5 seconds.
uf250-04.cnf fulfilled No. of Restarts: 1026 No. of Flips: 2098 time to process: 7 seconds.
uf250-04.cnf fulfilled No. of Restarts: 1805 No. of Flips: 3360 time to process: 11 seconds.
uf250-04.cnf fulfilled No. of Restarts: 1590 No. of Flips: 2662 time to process: 10 seconds.
uf250-04.cnf fulfilled No. of Restarts: 978 No. of Flips: 2434 time to process: 4 seconds.
uf250-04.cnf fulfilled No. of Restarts: 514 No. of Flips: 4533 time to process: 6 seconds.
uf250-04.cnf fulfilled No. of Restarts: 632 No. of Flips: 4995 time to process: 4 seconds.
uf250-04.cnf fulfilled No. of Restarts: 1908 No. of Flips: 3152 time to process: 13 seconds.
uf250-04.cnf fulfilled No. of Restarts: 2643 No. of Flips: 997 time to process: 10 seconds.
uf250-04.cnf fulfilled No. of Restarts: 884 No. of Flips: 3313 time to process: 6 seconds.
uf250-04.cnf fulfilled No. of Restarts: 1218 No. of Flips: 4033 time to process: 5 seconds.
uf250-04.cnf fulfilled No. of Restarts: 948 No. of Flips: 2306 time to process: 9 seconds.
uf250-04.cnf fulfilled No. of Restarts: 2189 No. of Flips: 4871 time to process: 11 seconds.
uf250-04.cnf fulfilled No. of Restarts: 238 No. of Flips: 2747 time to process: 7 seconds.
uf250-04.cnf fulfilled No. of Restarts: 220 No. of Flips: 2200 time to process: 2 seconds.
uf250-04.cnf fulfilled No. of Restarts: 988 No. of Flips: 2358 time to process: 6 seconds.
uf250-04.cnf fulfilled No. of Restarts: 1019 No. of Flips: 2766 time to process: 8 seconds.
uf250-04.cnf fulfilled No. of Restarts: 1563 No. of Flips: 1816 time to process: 9 seconds.
uf250-04.cnf fulfilled No. of Restarts: 1425 No. of Flips: 2629 time to process: 7 seconds.
uf250-04.cnf fulfilled No. of Restarts: 835 No. of Flips: 3302 time to process: 7 seconds.
uf250-04.cnf fulfilled No. of Restarts: 363 No. of Flips: 692 time to process: 3 seconds.
uf250-04.cnf fulfilled No. of Restarts: 475 No. of Flips: 1698 time to process: 9 seconds.
uf250-04.cnf fulfilled No. of Restarts: 2910 No. of Flips: 3290 time to process: 11 seconds.
uf250-04.cnf fulfilled No. of Restarts: 83 No. of Flips: 4177 time to process: 11 seconds.
uf250-04.cnf fulfilled No. of Restarts: 975 No. of Flips: 4281 time to process: 5 seconds.
uf250-04.cnf fulfilled No. of Restarts: 705 No. of Flips: 1494 time to process: 2 seconds.
uf250-04.cnf fulfilled No. of Restarts: 2511 No. of Flips: 3176 time to process: 15 seconds.
uf250-04.cnf fulfilled No. of Restarts: 1046 No. of Flips: 3520 time to process: 5 seconds.
uf250-04.cnf fulfilled No. of Restarts: 341 No. of Flips: 4223 time to process: 11 seconds.
uf250-04.cnf fulfilled No. of Restarts: 1904 No. of Flips: 1823 time to process: 7 seconds.
uf250-04.cnf fulfilled No. of Restarts: 149 No. of Flips: 4535 time to process: 12 seconds.
uf250-04.cnf fulfilled No. of Restarts: 1011 No. of Flips: 4520 time to process: 3 seconds.
uf250-04.cnf fulfilled No. of Restarts: 921 No. of Flips: 4449 time to process: 4 seconds.
uf250-04.cnf fulfilled No. of Restarts: 112 No. of Flips: 3134 time to process: 12 seconds.
uf250-04.cnf fulfilled No. of Restarts: 247 No. of Flips: 2933 time to process: 2 seconds.
uf250-04.cnf fulfilled No. of Restarts: 2045 No. of Flips: 1729 time to process: 13 seconds.
uf250-04.cnf fulfilled No. of Restarts: 972 No. of Flips: 3731 time to process: 6 seconds.
uf250-04.cnf fulfilled No. of Restarts: 2098 No. of Flips: 3289 time to process: 9 seconds.
uf250-04.cnf fulfilled No. of Restarts: 1493 No. of Flips: 1274 time to process: 7 seconds.
uf250-04.cnf fulfilled No. of Restarts: 1849 No. of Flips: 4389 time to process: 7 seconds.
uf250-04.cnf fulfilled No. of Restarts: 2080 No. of Flips: 2710 time to process: 13 seconds.
uf250-04.cnf fulfilled No. of Restarts: 2356 No. of Flips: 1857 time to process: 10 seconds.
uf250-04.cnf fulfilled No. of Restarts: 704 No. of Flips: 2445 time to process: 2 seconds.
uf250-04.cnf fulfilled No. of Restarts: 818 No. of Flips: 2275 time to process: 4 seconds.
uf250-04.cnf , deadline. Restarts: 3050
uf250-04.cnf fulfilled No. of Restarts: 1496 No. of Flips: 4231 time to process: 6 seconds.
uf250-04.cnf fulfilled No. of Restarts: 484 No. of Flips: 4068 time to process: 7 seconds.
uf250-04.cnf fulfilled No. of Restarts: 1758 No. of Flips: 2239 time to process: 6 seconds.
uf250-04.cnf , deadline. Restarts: 3050
uf250-04.cnf fulfilled No. of Restarts: 24 No. of Flips: 4732 time to process: 0 seconds.
uf250-04.cnf fulfilled No. of Restarts: 1348 No. of Flips: 1059 time to process: 5 seconds.
uf250-04.cnf fulfilled No. of Restarts: 641 No. of Flips: 3135 time to process: 2 seconds.
uf250-04.cnf fulfilled No. of Restarts: 935 No. of Flips: 1524 time to process: 7 seconds.
uf250-04.cnf fulfilled No. of Restarts: 831 No. of Flips: 2236 time to process: 4 seconds.
uf250-04.cnf fulfilled No. of Restarts: 703 No. of Flips: 1139 time to process: 6 seconds.
uf250-04.cnf fulfilled No. of Restarts: 161 No. of Flips: 2928 time to process: 2 seconds.
uf250-04.cnf , deadline. Restarts: 3050
uf250-04.cnf fulfilled No. of Restarts: 380 No. of Flips: 1849 time to process: 1 seconds.
uf250-04.cnf fulfilled No. of Restarts: 1233 No. of Flips: 2347 time to process: 5 seconds.
uf250-04.cnf fulfilled No. of Restarts: 2744 No. of Flips: 1245 time to process: 15 seconds.
uf250-04.cnf fulfilled No. of Restarts: 2597 No. of Flips: 3606 time to process: 12 seconds.
uf250-04.cnf fulfilled No. of Restarts: 984 No. of Flips: 3609 time to process: 3 seconds.
uf250-04.cnf fulfilled No. of Restarts: 1446 No. of Flips: 2432 time to process: 5 seconds.
uf250-04.cnf fulfilled No. of Restarts: 261 No. of Flips: 3068 time to process: 1 seconds.
uf250-04.cnf fulfilled No. of Restarts: 1058 No. of Flips: 970 time to process: 4 seconds.
uf250-04.cnf fulfilled No. of Restarts: 1655 No. of Flips: 4303 time to process: 7 seconds.
uf250-04.cnf fulfilled No. of Restarts: 1477 No. of Flips: 2147 time to process: 13 seconds.
uf250-04.cnf fulfilled No. of Restarts: 239 No. of Flips: 2080 time to process: 4 seconds.
uf250-04.cnf fulfilled No. of Restarts: 1527 No. of Flips: 729 time to process: 6 seconds.
uf250-04.cnf fulfilled No. of Restarts: 1623 No. of Flips: 4769 time to process: 8 seconds.
uf250-04.cnf fulfilled No. of Restarts: 322 No. of Flips: 2013 time to process: 1 seconds.
uf250-04.cnf fulfilled No. of Restarts: 579 No. of Flips: 3442 time to process: 8 seconds.
uf250-04.cnf fulfilled No. of Restarts: 1936 No. of Flips: 3369 time to process: 7 seconds.
uf250-04.cnf , deadline. Restarts: 3050
uf250-04.cnf fulfilled No. of Restarts: 430 No. of Flips: 3097 time to process: 1 seconds.
uf250-04.cnf fulfilled No. of Restarts: 733 No. of Flips: 4277 time to process: 2 seconds.
uf250-04.cnf fulfilled No. of Restarts: 15 No. of Flips: 4715 time to process: 2 seconds.
uf250-04.cnf fulfilled No. of Restarts: 102 No. of Flips: 1296 time to process: 7 seconds.
uf250-04.cnf fulfilled No. of Restarts: 1211 No. of Flips: 3911 time to process: 5 seconds.
uf250-04.cnf fulfilled No. of Restarts: 586 No. of Flips: 4848 time to process: 5 seconds.
uf250-04.cnf fulfilled No. of Restarts: 2380 No. of Flips: 1117 time to process: 14 seconds.
uf250-04.cnf fulfilled No. of Restarts: 1315 No. of Flips: 4320 time to process: 5 seconds.
uf250-04.cnf fulfilled No. of Restarts: 135 No. of Flips: 4968 time to process: 5 seconds.
uf250-04.cnf fulfilled No. of Restarts: 888 No. of Flips: 1683 time to process: 8 seconds.
uf250-04.cnf fulfilled No. of Restarts: 634 No. of Flips: 2845 time to process: 5 seconds.
uf250-04.cnf fulfilled No. of Restarts: 629 No. of Flips: 2486 time to process: 8 seconds.
uf250-04.cnf fulfilled No. of Restarts: 968 No. of Flips: 3315 time to process: 6 seconds.
uf250-04.cnf fulfilled No. of Restarts: 74 No. of Flips: 3185 time to process: 2 seconds.
uf250-04.cnf fulfilled No. of Restarts: 95 No. of Flips: 3691 time to process: 12 seconds.
uf250-04.cnf fulfilled No. of Restarts: 711 No. of Flips: 3804 time to process: 3 seconds.
uf250-04.cnf fulfilled No. of Restarts: 72 No. of Flips: 1320 time to process: 0 seconds.
uf250-04.cnf fulfilled No. of Restarts: 1396 No. of Flips: 4500 time to process: 13 seconds.
uf250-04.cnf fulfilled No. of Restarts: 204 No. of Flips: 3108 time to process: 0 seconds.
uf250-04.cnf fulfilled No. of Restarts: 1468 No. of Flips: 2881 time to process: 14 seconds.
uf250-04.cnf fulfilled No. of Restarts: 1048 No. of Flips: 1509 time to process: 4 seconds.
uf250-04.cnf fulfilled No. of Restarts: 2258 No. of Flips: 3726 time to process: 11 seconds.
uf250-04.cnf fulfilled No. of Restarts: 1371 No. of Flips: 1736 time to process: 5 seconds.
uf250-04.cnf fulfilled No. of Restarts: 97 No. of Flips: 2539 time to process: 2 seconds.
uf250-04.cnf fulfilled No. of Restarts: 191 No. of Flips: 1506 time to process: 1 seconds.
uf250-04.cnf fulfilled No. of Restarts: 2770 No. of Flips: 2131 time to process: 11 seconds.
uf250-04.cnf fulfilled No. of Restarts: 1329 No. of Flips: 1935 time to process: 5 seconds.
uf250-04.cnf fulfilled No. of Restarts: 1523 No. of Flips: 2979 time to process: 11 seconds.
uf250-04.cnf fulfilled No. of Restarts: 171 No. of Flips: 4775 time to process: 1 seconds.
uf250-04.cnf fulfilled No. of Restarts: 623 No. of Flips: 2212 time to process: 4 seconds.
uf250-04.cnf fulfilled No. of Restarts: 612 No. of Flips: 3798 time to process: 10 seconds.
uf250-04.cnf fulfilled No. of Restarts: 461 No. of Flips: 2045 time to process: 10 seconds.
uf250-04.cnf fulfilled No. of Restarts: 918 No. of Flips: 3161 time to process: 6 seconds.
uf250-04.cnf fulfilled No. of Restarts: 1580 No. of Flips: 3490 time to process: 7 seconds.
uf250-04.cnf fulfilled No. of Restarts: 1276 No. of Flips: 4903 time to process: 10 seconds.
uf250-04.cnf fulfilled No. of Restarts: 850 No. of Flips: 2823 time to process: 5 seconds.
uf250-04.cnf fulfilled No. of Restarts: 2518 No. of Flips: 3188 time to process: 21 seconds.
uf250-04.cnf fulfilled No. of Restarts: 646 No. of Flips: 3707 time to process: 4 seconds.
uf250-04.cnf fulfilled No. of Restarts: 1156 No. of Flips: 4165 time to process: 7 seconds.
uf250-04.cnf fulfilled No. of Restarts: 206 No. of Flips: 3527 time to process: 1 seconds.
uf250-04.cnf fulfilled No. of Restarts: 461 No. of Flips: 1398 time to process: 9 seconds.
uf250-04.cnf , deadline. Restarts: 3050
uf250-04.cnf fulfilled No. of Restarts: 677 No. of Flips: 2785 time to process: 2 seconds.
uf250-04.cnf fulfilled No. of Restarts: 1490 No. of Flips: 4643 time to process: 5 seconds.
uf250-04.cnf fulfilled No. of Restarts: 78 No. of Flips: 4498 time to process: 3 seconds.
uf250-04.cnf fulfilled No. of Restarts: 13 No. of Flips: 4467 time to process: 0 seconds.
uf250-04.cnf fulfilled No. of Restarts: 1996 No. of Flips: 4594 time to process: 11 seconds.
uf250-04.cnf fulfilled No. of Restarts: 262 No. of Flips: 3511 time to process: 1 seconds.
uf250-04.cnf fulfilled No. of Restarts: 381 No. of Flips: 4011 time to process: 11 seconds.
uf250-04.cnf , deadline. Restarts: 3050
uf250-04.cnf fulfilled No. of Restarts: 1395 No. of Flips: 1862 time to process: 5 seconds.
uf250-04.cnf fulfilled No. of Restarts: 301 No. of Flips: 3671 time to process: 7 seconds.
uf250-04.cnf fulfilled No. of Restarts: 1879 No. of Flips: 1781 time to process: 7 seconds.
uf250-04.cnf fulfilled No. of Restarts: 1521 No. of Flips: 4918 time to process: 14 seconds.
uf250-04.cnf fulfilled No. of Restarts: 326 No. of Flips: 4769 time to process: 1 seconds.
uf250-04.cnf , deadline. Restarts: 3050
uf250-04.cnf fulfilled No. of Restarts: 654 No. of Flips: 1069 time to process: 3 seconds.
uf250-04.cnf fulfilled No. of Restarts: 15 No. of Flips: 2310 time to process: 0 seconds.
uf250-04.cnf fulfilled No. of Restarts: 1267 No. of Flips: 1772 time to process: 5 seconds.
uf250-04.cnf fulfilled No. of Restarts: 476 No. of Flips: 4310 time to process: 5 seconds.
uf250-04.cnf fulfilled No. of Restarts: 2116 No. of Flips: 2422 time to process: 10 seconds.
uf250-04.cnf fulfilled No. of Restarts: 854 No. of Flips: 4900 time to process: 6 seconds.
uf250-04.cnf fulfilled No. of Restarts: 2410 No. of Flips: 2525 time to process: 10 seconds.
uf250-04.cnf fulfilled No. of Restarts: 1852 No. of Flips: 1038 time to process: 8 seconds.
uf250-04.cnf fulfilled No. of Restarts: 2027 No. of Flips: 1653 time to process: 8 seconds.
uf250-04.cnf fulfilled No. of Restarts: 573 No. of Flips: 3763 time to process: 2 seconds.
uf250-04.cnf fulfilled No. of Restarts: 1187 No. of Flips: 4846 time to process: 6 seconds.
uf250-04.cnf fulfilled No. of Restarts: 715 No. of Flips: 1592 time to process: 4 seconds.
uf250-04.cnf fulfilled No. of Restarts: 659 No. of Flips: 2531 time to process: 3 seconds.
uf250-04.cnf fulfilled No. of Restarts: 212 No. of Flips: 3392 time to process: 1 seconds.
uf250-04.cnf fulfilled No. of Restarts: 254 No. of Flips: 3080 time to process: 8 seconds.
uf250-04.cnf fulfilled No. of Restarts: 471 No. of Flips: 4360 time to process: 7 seconds.
uf250-04.cnf fulfilled No. of Restarts: 813 No. of Flips: 3545 time to process: 8 seconds.
uf250-04.cnf fulfilled No. of Restarts: 41 No. of Flips: 3663 time to process: 1 seconds.
uf250-04.cnf fulfilled No. of Restarts: 1277 No. of Flips: 576 time to process: 5 seconds.
uf250-04.cnf fulfilled No. of Restarts: 38 No. of Flips: 2400 time to process: 5 seconds.
uf250-04.cnf fulfilled No. of Restarts: 1275 No. of Flips: 2368 time to process: 8 seconds.
uf250-04.cnf fulfilled No. of Restarts: 656 No. of Flips: 3472 time to process: 5 seconds.
uf250-04.cnf fulfilled No. of Restarts: 1953 No. of Flips: 4721 time to process: 7 seconds.
uf250-04.cnf fulfilled No. of Restarts: 415 No. of Flips: 2186 time to process: 1 seconds.
uf250-04.cnf fulfilled No. of Restarts: 114 No. of Flips: 4996 time to process: 7 seconds.
uf250-04.cnf fulfilled No. of Restarts: 414 No. of Flips: 2450 time to process: 4 seconds.
uf250-04.cnf fulfilled No. of Restarts: 62 No. of Flips: 4655 time to process: 0 seconds.
uf250-04.cnf fulfilled No. of Restarts: 57 No. of Flips: 2352 time to process: 0 seconds.
uf250-04.cnf fulfilled No. of Restarts: 901 No. of Flips: 2343 time to process: 10 seconds.
uf250-04.cnf fulfilled No. of Restarts: 25 No. of Flips: 1461 time to process: 1 seconds.
uf250-04.cnf fulfilled No. of Restarts: 623 No. of Flips: 4105 time to process: 2 seconds.
uf250-04.cnf fulfilled No. of Restarts: 430 No. of Flips: 2208 time to process: 10 seconds.
uf250-04.cnf fulfilled No. of Restarts: 9 No. of Flips: 1693 time to process: 0 seconds.
uf250-04.cnf fulfilled No. of Restarts: 251 No. of Flips: 1929 time to process: 10 seconds.
uf250-04.cnf fulfilled No. of Restarts: 1592 No. of Flips: 4555 time to process: 7 seconds.
uf250-04.cnf fulfilled No. of Restarts: 842 No. of Flips: 3429 time to process: 5 seconds.
uf250-04.cnf fulfilled No. of Restarts: 1233 No. of Flips: 2524 time to process: 9 seconds.
uf250-04.cnf fulfilled No. of Restarts: 1429 No. of Flips: 3469 time to process: 7 seconds.
uf250-04.cnf fulfilled No. of Restarts: 1019 No. of Flips: 2267 time to process: 7 seconds.
uf250-04.cnf fulfilled No. of Restarts: 441 No. of Flips: 2477 time to process: 1 seconds.
uf250-04.cnf fulfilled No. of Restarts: 198 No. of Flips: 4046 time to process: 7 seconds.
uf250-04.cnf fulfilled No. of Restarts: 188 No. of Flips: 2137 time to process: 7 seconds.
uf250-04.cnf fulfilled No. of Restarts: 545 No. of Flips: 4181 time to process: 6 seconds.
uf250-04.cnf fulfilled No. of Restarts: 2443 No. of Flips: 4471 time to process: 9 seconds.
uf250-04.cnf fulfilled No. of Restarts: 1588 No. of Flips: 1387 time to process: 8 seconds.
uf250-04.cnf fulfilled No. of Restarts: 2140 No. of Flips: 2600 time to process: 16 seconds.
uf250-04.cnf fulfilled No. of Restarts: 2205 No. of Flips: 1758 time to process: 8 seconds.
uf250-04.cnf , deadline. Restarts: 3050
uf250-04.cnf fulfilled No. of Restarts: 339 No. of Flips: 1701 time to process: 1 seconds.
uf250-04.cnf fulfilled No. of Restarts: 118 No. of Flips: 2899 time to process: 3 seconds.
uf250-04.cnf fulfilled No. of Restarts: 2671 No. of Flips: 1763 time to process: 17 seconds.
uf250-04.cnf fulfilled No. of Restarts: 308 No. of Flips: 2170 time to process: 6 seconds.
uf250-04.cnf fulfilled No. of Restarts: 985 No. of Flips: 2826 time to process: 4 seconds.
uf250-04.cnf fulfilled No. of Restarts: 1971 No. of Flips: 3214 time to process: 9 seconds.
uf250-04.cnf fulfilled No. of Restarts: 74 No. of Flips: 1693 time to process: 0 seconds.
uf250-04.cnf fulfilled No. of Restarts: 1604 No. of Flips: 3416 time to process: 12 seconds.
uf250-04.cnf fulfilled No. of Restarts: 1055 No. of Flips: 3888 time to process: 7 seconds.
uf250-04.cnf fulfilled No. of Restarts: 977 No. of Flips: 2810 time to process: 6 seconds.
uf250-04.cnf fulfilled No. of Restarts: 1851 No. of Flips: 4543 time to process: 8 seconds.
uf250-04.cnf fulfilled No. of Restarts: 15 No. of Flips: 2910 time to process: 4 seconds.
uf250-04.cnf fulfilled No. of Restarts: 671 No. of Flips: 3988 time to process: 2 seconds.
uf250-04.cnf fulfilled No. of Restarts: 428 No. of Flips: 2805 time to process: 2 seconds.
uf250-04.cnf fulfilled No. of Restarts: 2254 No. of Flips: 3354 time to process: 13 seconds.
uf250-04.cnf fulfilled No. of Restarts: 352 No. of Flips: 4030 time to process: 1 seconds.
uf250-04.cnf fulfilled No. of Restarts: 611 No. of Flips: 4474 time to process: 2 seconds.
uf250-04.cnf fulfilled No. of Restarts: 399 No. of Flips: 4449 time to process: 11 seconds.
uf250-04.cnf fulfilled No. of Restarts: 973 No. of Flips: 4228 time to process: 10 seconds.
uf250-04.cnf fulfilled No. of Restarts: 666 No. of Flips: 1165 time to process: 2 seconds.
uf250-04.cnf fulfilled No. of Restarts: 111 No. of Flips: 4690 time to process: 11 seconds.
uf250-04.cnf fulfilled No. of Restarts: 352 No. of Flips: 4902 time to process: 2 seconds.
uf250-04.cnf fulfilled No. of Restarts: 48 No. of Flips: 2486 time to process: 9 seconds.
uf250-04.cnf , deadline. Restarts: 3050
uf250-04.cnf fulfilled No. of Restarts: 700 No. of Flips: 3897 time to process: 2 seconds.
uf250-04.cnf fulfilled No. of Restarts: 967 No. of Flips: 2536 time to process: 12 seconds.
uf250-04.cnf fulfilled No. of Restarts: 1645 No. of Flips: 2468 time to process: 6 seconds.
uf250-04.cnf fulfilled No. of Restarts: 60 No. of Flips: 839 time to process: 7 seconds.
uf250-04.cnf fulfilled No. of Restarts: 703 No. of Flips: 4886 time to process: 4 seconds.
uf250-04.cnf , deadline. Restarts: 3050
uf250-04.cnf fulfilled No. of Restarts: 434 No. of Flips: 2201 time to process: 2 seconds.
uf250-04.cnf fulfilled No. of Restarts: 2107 No. of Flips: 2662 time to process: 8 seconds.
uf250-04.cnf fulfilled No. of Restarts: 40 No. of Flips: 1103 time to process: 1 seconds.
uf250-04.cnf , deadline. Restarts: 3050
uf250-04.cnf fulfilled No. of Restarts: 460 No. of Flips: 2150 time to process: 1 seconds.
uf250-04.cnf fulfilled No. of Restarts: 2340 No. of Flips: 3473 time to process: 9 seconds.
uf250-04.cnf fulfilled No. of Restarts: 288 No. of Flips: 1028 time to process: 6 seconds.
uf250-04.cnf fulfilled No. of Restarts: 912 No. of Flips: 3777 time to process: 10 seconds.
uf250-04.cnf , deadline. Restarts: 3050
uf250-04.cnf fulfilled No. of Restarts: 43 No. of Flips: 2277 time to process: 0 seconds.
uf250-04.cnf fulfilled No. of Restarts: 1500 No. of Flips: 3875 time to process: 6 seconds.
uf250-04.cnf fulfilled No. of Restarts: 1584 No. of Flips: 4410 time to process: 7 seconds.
uf250-04.cnf fulfilled No. of Restarts: 1317 No. of Flips: 4767 time to process: 7 seconds.
uf250-04.cnf fulfilled No. of Restarts: 2661 No. of Flips: 2424 time to process: 10 seconds.
uf250-04.cnf fulfilled No. of Restarts: 1813 No. of Flips: 4298 time to process: 8 seconds.
uf250-04.cnf , deadline. Restarts: 3050
uf250-04.cnf fulfilled No. of Restarts: 1006 No. of Flips: 4384 time to process: 3 seconds.
uf250-04.cnf fulfilled No. of Restarts: 636 No. of Flips: 3878 time to process: 4 seconds.
uf250-04.cnf fulfilled No. of Restarts: 1181 No. of Flips: 2807 time to process: 5 seconds.
uf250-04.cnf fulfilled No. of Restarts: 105 No. of Flips: 4839 time to process: 3 seconds.
uf250-04.cnf fulfilled No. of Restarts: 844 No. of Flips: 1669 time to process: 11 seconds.
uf250-04.cnf fulfilled No. of Restarts: 963 No. of Flips: 4556 time to process: 6 seconds.
uf250-04.cnf fulfilled No. of Restarts: 1354 No. of Flips: 2551 time to process: 5 seconds.
uf250-04.cnf fulfilled No. of Restarts: 270 No. of Flips: 3126 time to process: 6 seconds.
uf250-04.cnf fulfilled No. of Restarts: 2002 No. of Flips: 4062 time to process: 12 seconds.
uf250-04.cnf fulfilled No. of Restarts: 1542 No. of Flips: 3954 time to process: 7 seconds.
uf250-04.cnf fulfilled No. of Restarts: 983 No. of Flips: 3600 time to process: 11 seconds.
uf250-04.cnf fulfilled No. of Restarts: 1780 No. of Flips: 4165 time to process: 8 seconds.
uf250-04.cnf fulfilled No. of Restarts: 71 No. of Flips: 2977 time to process: 4 seconds.
uf250-04.cnf fulfilled No. of Restarts: 1895 No. of Flips: 2740 time to process: 18 seconds.
uf250-04.cnf fulfilled No. of Restarts: 629 No. of Flips: 1535 time to process: 2 seconds.
uf250-04.cnf fulfilled No. of Restarts: 2985 No. of Flips: 4897 time to process: 19 seconds.
uf250-04.cnf fulfilled No. of Restarts: 691 No. of Flips: 1768 time to process: 2 seconds.
uf250-04.cnf fulfilled No. of Restarts: 176 No. of Flips: 2053 time to process: 3 seconds.
uf250-04.cnf fulfilled No. of Restarts: 427 No. of Flips: 1845 time to process: 12 seconds.
uf250-04.cnf fulfilled No. of Restarts: 397 No. of Flips: 3273 time to process: 1 seconds.
uf250-04.cnf fulfilled No. of Restarts: 740 No. of Flips: 1528 time to process: 7 seconds.
uf250-04.cnf fulfilled No. of Restarts: 2005 No. of Flips: 1996 time to process: 15 seconds.
uf250-04.cnf fulfilled No. of Restarts: 758 No. of Flips: 3817 time to process: 2 seconds.
uf250-04.cnf fulfilled No. of Restarts: 869 No. of Flips: 3517 time to process: 3 seconds.
uf250-04.cnf fulfilled No. of Restarts: 361 No. of Flips: 3570 time to process: 2 seconds.
uf250-04.cnf fulfilled No. of Restarts: 6 No. of Flips: 2996 time to process: 0 seconds.
uf250-04.cnf fulfilled No. of Restarts: 21 No. of Flips: 1299 time to process: 6 seconds.
uf250-04.cnf fulfilled No. of Restarts: 183 No. of Flips: 2430 time to process: 0 seconds.
uf250-04.cnf fulfilled No. of Restarts: 702 No. of Flips: 2086 time to process: 13 seconds.
uf250-04.cnf fulfilled No. of Restarts: 271 No. of Flips: 1853 time to process: 4 seconds.
uf250-04.cnf fulfilled No. of Restarts: 791 No. of Flips: 4753 time to process: 10 seconds.
uf250-04.cnf fulfilled No. of Restarts: 1119 No. of Flips: 2842 time to process: 6 seconds.
uf250-04.cnf , deadline. Restarts: 3050
uf250-04.cnf fulfilled No. of Restarts: 1048 No. of Flips: 1103 time to process: 4 seconds.
uf250-04.cnf fulfilled No. of Restarts: 735 No. of Flips: 4657 time to process: 2 seconds.
uf250-04.cnf fulfilled No. of Restarts: 1182 No. of Flips: 3367 time to process: 9 seconds.
uf250-04.cnf fulfilled No. of Restarts: 2489 No. of Flips: 1502 time to process: 9 seconds.
uf250-04.cnf fulfilled No. of Restarts: 69 No. of Flips: 1829 time to process: 0 seconds.
uf250-04.cnf fulfilled No. of Restarts: 788 No. of Flips: 1206 time to process: 3 seconds.
uf250-04.cnf fulfilled No. of Restarts: 1490 No. of Flips: 624 time to process: 8 seconds.
uf250-04.cnf fulfilled No. of Restarts: 57 No. of Flips: 1901 time to process: 0 seconds.
uf250-04.cnf fulfilled No. of Restarts: 924 No. of Flips: 2662 time to process: 4 seconds.
uf250-04.cnf fulfilled No. of Restarts: 198 No. of Flips: 804 time to process: 5 seconds.
uf250-04.cnf fulfilled No. of Restarts: 240 No. of Flips: 4601 time to process: 5 seconds.
uf250-04.cnf , deadline. Restarts: 3050
uf250-04.cnf fulfilled No. of Restarts: 1163 No. of Flips: 2809 time to process: 4 seconds.
uf250-04.cnf fulfilled No. of Restarts: 1908 No. of Flips: 4204 time to process: 7 seconds.
uf250-04.cnf fulfilled No. of Restarts: 782 No. of Flips: 3728 time to process: 4 seconds.
uf250-04.cnf fulfilled No. of Restarts: 920 No. of Flips: 1716 time to process: 7 seconds.
uf250-04.cnf fulfilled No. of Restarts: 621 No. of Flips: 2122 time to process: 4 seconds.
uf250-04.cnf fulfilled No. of Restarts: 1302 No. of Flips: 1594 time to process: 9 seconds.
uf250-04.cnf fulfilled No. of Restarts: 540 No. of Flips: 3683 time to process: 2 seconds.
uf250-04.cnf fulfilled No. of Restarts: 1314 No. of Flips: 2654 time to process: 5 seconds.
uf250-04.cnf fulfilled No. of Restarts: 929 No. of Flips: 2208 time to process: 8 seconds.
uf250-04.cnf fulfilled No. of Restarts: 1 No. of Flips: 1828 time to process: 8 seconds.
uf250-04.cnf fulfilled No. of Restarts: 2362 No. of Flips: 3995 time to process: 10 seconds.
uf250-04.cnf fulfilled No. of Restarts: 908 No. of Flips: 2765 time to process: 6 seconds.
uf250-04.cnf fulfilled No. of Restarts: 300 No. of Flips: 3251 time to process: 1 seconds.
uf250-04.cnf fulfilled No. of Restarts: 34 No. of Flips: 2400 time to process: 6 seconds.
uf250-04.cnf fulfilled No. of Restarts: 706 No. of Flips: 2918 time to process: 3 seconds.
uf250-04.cnf fulfilled No. of Restarts: 715 No. of Flips: 802 time to process: 5 seconds.
uf250-04.cnf fulfilled No. of Restarts: 1618 No. of Flips: 1011 time to process: 8 seconds.
uf250-04.cnf , deadline. Restarts: 3050
uf250-04.cnf fulfilled No. of Restarts: 2115 No. of Flips: 2939 time to process: 8 seconds.
uf250-04.cnf fulfilled No. of Restarts: 1107 No. of Flips: 1772 time to process: 7 seconds.
uf250-04.cnf fulfilled No. of Restarts: 2621 No. of Flips: 1258 time to process: 12 seconds.
uf250-04.cnf fulfilled No. of Restarts: 339 No. of Flips: 4117 time to process: 1 seconds.
uf250-04.cnf fulfilled No. of Restarts: 222 No. of Flips: 3124 time to process: 6 seconds.
uf250-04.cnf fulfilled No. of Restarts: 1027 No. of Flips: 4434 time to process: 13 seconds.
uf250-04.cnf fulfilled No. of Restarts: 20 No. of Flips: 1338 time to process: 0 seconds.
uf250-04.cnf fulfilled No. of Restarts: 847 No. of Flips: 2486 time to process: 12 seconds.
uf250-04.cnf fulfilled No. of Restarts: 2059 No. of Flips: 3817 time to process: 8 seconds.
uf250-04.cnf fulfilled No. of Restarts: 1331 No. of Flips: 4499 time to process: 5 seconds.
uf250-04.cnf fulfilled No. of Restarts: 792 No. of Flips: 3631 time to process: 3 seconds.
uf250-04.cnf fulfilled No. of Restarts: 1346 No. of Flips: 2466 time to process: 5 seconds.
uf250-04.cnf fulfilled No. of Restarts: 114 No. of Flips: 4650 time to process: 9 seconds.
uf250-04.cnf fulfilled No. of Restarts: 248 No. of Flips: 3992 time to process: 4 seconds.
uf250-04.cnf fulfilled No. of Restarts: 595 No. of Flips: 3556 time to process: 2 seconds.
uf250-04.cnf fulfilled No. of Restarts: 528 No. of Flips: 1865 time to process: 9 seconds.
uf250-04.cnf fulfilled No. of Restarts: 717 No. of Flips: 2139 time to process: 2 seconds.
uf250-04.cnf fulfilled No. of Restarts: 1217 No. of Flips: 2449 time to process: 14 seconds.
uf250-04.cnf fulfilled No. of Restarts: 890 No. of Flips: 1695 time to process: 7 seconds.
uf250-04.cnf fulfilled No. of Restarts: 1346 No. of Flips: 3038 time to process: 9 seconds.
uf250-04.cnf fulfilled No. of Restarts: 700 No. of Flips: 4174 time to process: 2 seconds.
uf250-04.cnf fulfilled No. of Restarts: 2905 No. of Flips: 3226 time to process: 11 seconds.
uf250-04.cnf fulfilled No. of Restarts: 1135 No. of Flips: 1889 time to process: 7 seconds.
uf250-04.cnf fulfilled No. of Restarts: 1162 No. of Flips: 3022 time to process: 4 seconds.
uf250-04.cnf fulfilled No. of Restarts: 1708 No. of Flips: 1594 time to process: 9 seconds.
uf250-04.cnf fulfilled No. of Restarts: 1139 No. of Flips: 1186 time to process: 5 seconds.
uf250-04.cnf fulfilled No. of Restarts: 1101 No. of Flips: 2128 time to process: 10 seconds.
uf250-04.cnf fulfilled No. of Restarts: 748 No. of Flips: 1707 time to process: 3 seconds.
uf250-04.cnf fulfilled No. of Restarts: 185 No. of Flips: 4775 time to process: 0 seconds.
uf250-04.cnf fulfilled No. of Restarts: 1741 No. of Flips: 4148 time to process: 9 seconds.
uf250-04.cnf fulfilled No. of Restarts: 695 No. of Flips: 4567 time to process: 7 seconds.
uf250-04.cnf fulfilled No. of Restarts: 275 No. of Flips: 3081 time to process: 4 seconds.
uf250-04.cnf fulfilled No. of Restarts: 1689 No. of Flips: 3559 time to process: 18 seconds.
uf250-04.cnf fulfilled No. of Restarts: 1208 No. of Flips: 4152 time to process: 7 seconds.
uf250-04.cnf fulfilled No. of Restarts: 417 No. of Flips: 830 time to process: 1 seconds.
uf250-04.cnf fulfilled No. of Restarts: 943 No. of Flips: 4445 time to process: 6 seconds.
uf250-04.cnf fulfilled No. of Restarts: 2203 No. of Flips: 3909 time to process: 16 seconds.
uf250-04.cnf fulfilled No. of Restarts: 968 No. of Flips: 2049 time to process: 3 seconds.
uf250-04.cnf fulfilled No. of Restarts: 1178 No. of Flips: 2158 time to process: 4 seconds.
uf250-04.cnf fulfilled No. of Restarts: 740 No. of Flips: 3763 time to process: 8 seconds.
uf250-04.cnf fulfilled No. of Restarts: 1365 No. of Flips: 2129 time to process: 6 seconds.
uf250-04.cnf fulfilled No. of Restarts: 822 No. of Flips: 1609 time to process: 9 seconds.
uf250-04.cnf fulfilled No. of Restarts: 709 No. of Flips: 4884 time to process: 2 seconds.
uf250-04.cnf fulfilled No. of Restarts: 808 No. of Flips: 2481 time to process: 4 seconds.
uf250-04.cnf fulfilled No. of Restarts: 278 No. of Flips: 1754 time to process: 1 seconds.
uf250-04.cnf fulfilled No. of Restarts: 5 No. of Flips: 4311 time to process: 4 seconds.
uf250-04.cnf fulfilled No. of Restarts: 229 No. of Flips: 4586 time to process: 7 seconds.
uf250-04.cnf fulfilled No. of Restarts: 1729 No. of Flips: 1442 time to process: 11 seconds.
uf250-04.cnf fulfilled No. of Restarts: 67 No. of Flips: 4374 time to process: 6 seconds.
uf250-04.cnf fulfilled No. of Restarts: 305 No. of Flips: 4189 time to process: 4 seconds.
uf250-04.cnf fulfilled No. of Restarts: 471 No. of Flips: 3923 time to process: 3 seconds.
uf250-04.cnf fulfilled No. of Restarts: 242 No. of Flips: 4809 time to process: 5 seconds.
uf250-04.cnf fulfilled No. of Restarts: 1613 No. of Flips: 3779 time to process: 8 seconds.
uf250-04.cnf fulfilled No. of Restarts: 847 No. of Flips: 4202 time to process: 6 seconds.
uf250-04.cnf , deadline. Restarts: 3050
uf250-04.cnf fulfilled No. of Restarts: 114 No. of Flips: 942 time to process: 0 seconds.
uf250-04.cnf fulfilled No. of Restarts: 539 No. of Flips: 4170 time to process: 2 seconds.
uf250-04.cnf fulfilled No. of Restarts: 414 No. of Flips: 1831 time to process: 6 seconds.
uf250-04.cnf fulfilled No. of Restarts: 807 No. of Flips: 2884 time to process: 6 seconds.
uf250-04.cnf fulfilled No. of Restarts: 369 No. of Flips: 2419 time to process: 4 seconds.
uf250-04.cnf fulfilled No. of Restarts: 483 No. of Flips: 3424 time to process: 2 seconds.
uf250-04.cnf fulfilled No. of Restarts: 49 No. of Flips: 4188 time to process: 6 seconds.
uf250-04.cnf fulfilled No. of Restarts: 683 No. of Flips: 2796 time to process: 5 seconds.
uf250-04.cnf fulfilled No. of Restarts: 96 No. of Flips: 2901 time to process: 0 seconds.
uf250-04.cnf fulfilled No. of Restarts: 620 No. of Flips: 1517 time to process: 6 seconds.
uf250-04.cnf fulfilled No. of Restarts: 766 No. of Flips: 4285 time to process: 5 seconds.
uf250-04.cnf fulfilled No. of Restarts: 47 No. of Flips: 4840 time to process: 0 seconds.
uf250-04.cnf fulfilled No. of Restarts: 891 No. of Flips: 1378 time to process: 3 seconds.
uf250-04.cnf fulfilled No. of Restarts: 451 No. of Flips: 2954 time to process: 5 seconds.
uf250-04.cnf fulfilled No. of Restarts: 2307 No. of Flips: 1625 time to process: 11 seconds.
uf250-04.cnf fulfilled No. of Restarts: 1036 No. of Flips: 3391 time to process: 5 seconds.
uf250-04.cnf fulfilled No. of Restarts: 708 No. of Flips: 3150 time to process: 6 seconds.
uf250-04.cnf fulfilled No. of Restarts: 173 No. of Flips: 2071 time to process: 1 seconds.
uf250-04.cnf fulfilled No. of Restarts: 594 No. of Flips: 1759 time to process: 2 seconds.
uf250-04.cnf fulfilled No. of Restarts: 2159 No. of Flips: 2465 time to process: 8 seconds.
uf250-04.cnf fulfilled No. of Restarts: 675 No. of Flips: 3688 time to process: 4 seconds.
uf250-04.cnf fulfilled No. of Restarts: 264 No. of Flips: 2124 time to process: 2 seconds.
uf250-04.cnf fulfilled No. of Restarts: 2146 No. of Flips: 3925 time to process: 8 seconds.
uf250-04.cnf fulfilled No. of Restarts: 979 No. of Flips: 4924 time to process: 4 seconds.
uf250-04.cnf fulfilled No. of Restarts: 303 No. of Flips: 2601 time to process: 5 seconds.
uf250-04.cnf fulfilled No. of Restarts: 2456 No. of Flips: 4656 time to process: 12 seconds.
uf250-04.cnf fulfilled No. of Restarts: 1834 No. of Flips: 2578 time to process: 7 seconds.
uf250-04.cnf fulfilled No. of Restarts: 1441 No. of Flips: 3640 time to process: 6 seconds.
uf250-04.cnf fulfilled No. of Restarts: 2508 No. of Flips: 4587 time to process: 14 seconds.
uf250-04.cnf fulfilled No. of Restarts: 2688 No. of Flips: 1669 time to process: 11 seconds.
uf250-04.cnf fulfilled No. of Restarts: 1480 No. of Flips: 3012 time to process: 6 seconds.
uf250-04.cnf fulfilled No. of Restarts: 478 No. of Flips: 3689 time to process: 5 seconds.
uf250-04.cnf fulfilled No. of Restarts: 151 No. of Flips: 2329 time to process: 1 seconds.
uf250-04.cnf fulfilled No. of Restarts: 95 No. of Flips: 827 time to process: 7 seconds.
uf250-04.cnf fulfilled No. of Restarts: 1241 No. of Flips: 4355 time to process: 4 seconds.
uf250-04.cnf fulfilled No. of Restarts: 434 No. of Flips: 4190 time to process: 1 seconds.
uf250-04.cnf fulfilled No. of Restarts: 1059 No. of Flips: 3627 time to process: 6 seconds.
uf250-04.cnf fulfilled No. of Restarts: 866 No. of Flips: 1990 time to process: 4 seconds.
uf250-04.cnf fulfilled No. of Restarts: 459 No. of Flips: 1455 time to process: 1 seconds.
uf250-04.cnf fulfilled No. of Restarts: 887 No. of Flips: 2953 time to process: 11 seconds.
uf250-04.cnf fulfilled No. of Restarts: 189 No. of Flips: 2776 time to process: 0 seconds.
uf250-04.cnf fulfilled No. of Restarts: 1203 No. of Flips: 1865 time to process: 7 seconds.
uf250-04.cnf fulfilled No. of Restarts: 791 No. of Flips: 1952 time to process: 5 seconds.
uf250-04.cnf fulfilled No. of Restarts: 52 No. of Flips: 2008 time to process: 3 seconds.
uf250-04.cnf fulfilled No. of Restarts: 1850 No. of Flips: 3443 time to process: 18 seconds.
uf250-04.cnf fulfilled No. of Restarts: 1861 No. of Flips: 1988 time to process: 7 seconds.
uf250-04.cnf fulfilled No. of Restarts: 594 No. of Flips: 1346 time to process: 2 seconds.
uf250-04.cnf fulfilled No. of Restarts: 1740 No. of Flips: 4773 time to process: 11 seconds.
uf250-04.cnf fulfilled No. of Restarts: 629 No. of Flips: 4168 time to process: 3 seconds.
uf250-04.cnf fulfilled No. of Restarts: 2758 No. of Flips: 2616 time to process: 11 seconds.
uf250-04.cnf fulfilled No. of Restarts: 775 No. of Flips: 1626 time to process: 10 seconds.
uf250-04.cnf fulfilled No. of Restarts: 1121 No. of Flips: 1139 time to process: 15 seconds.
uf250-04.cnf fulfilled No. of Restarts: 390 No. of Flips: 2222 time to process: 1 seconds.
uf250-04.cnf fulfilled No. of Restarts: 1761 No. of Flips: 4847 time to process: 7 seconds.
uf250-04.cnf fulfilled No. of Restarts: 523 No. of Flips: 4765 time to process: 3 seconds.
uf250-04.cnf fulfilled No. of Restarts: 2433 No. of Flips: 4639 time to process: 10 seconds.
uf250-04.cnf fulfilled No. of Restarts: 62 No. of Flips: 4319 time to process: 0 seconds.
uf250-04.cnf fulfilled No. of Restarts: 561 No. of Flips: 3926 time to process: 4 seconds.
uf250-04.cnf fulfilled No. of Restarts: 332 No. of Flips: 2491 time to process: 5 seconds.
uf250-04.cnf fulfilled No. of Restarts: 389 No. of Flips: 1865 time to process: 1 seconds.
uf250-04.cnf fulfilled No. of Restarts: 1976 No. of Flips: 2221 time to process: 10 seconds.
uf250-04.cnf fulfilled No. of Restarts: 214 No. of Flips: 2398 time to process: 3 seconds.
uf250-04.cnf fulfilled No. of Restarts: 405 No. of Flips: 1942 time to process: 3 seconds.
uf250-04.cnf fulfilled No. of Restarts: 1247 No. of Flips: 3553 time to process: 5 seconds.
uf250-04.cnf fulfilled No. of Restarts: 410 No. of Flips: 2220 time to process: 8 seconds.
uf250-04.cnf fulfilled No. of Restarts: 776 No. of Flips: 2347 time to process: 7 seconds.
uf250-04.cnf , deadline. Restarts: 3050
uf250-04.cnf fulfilled No. of Restarts: 2976 No. of Flips: 1948 time to process: 12 seconds.
uf250-04.cnf fulfilled No. of Restarts: 285 No. of Flips: 1549 time to process: 1 seconds.
uf250-04.cnf fulfilled No. of Restarts: 1024 No. of Flips: 4596 time to process: 9 seconds.
uf250-04.cnf fulfilled No. of Restarts: 124 No. of Flips: 4662 time to process: 0 seconds.
uf250-04.cnf fulfilled No. of Restarts: 510 No. of Flips: 4975 time to process: 4 seconds.
uf250-04.cnf fulfilled No. of Restarts: 94 No. of Flips: 1722 time to process: 10 seconds.
uf250-04.cnf fulfilled No. of Restarts: 892 No. of Flips: 2690 time to process: 7 seconds.
uf250-04.cnf fulfilled No. of Restarts: 2182 No. of Flips: 4708 time to process: 12 seconds.
uf250-04.cnf fulfilled No. of Restarts: 1243 No. of Flips: 2668 time to process: 4 seconds.
uf250-04.cnf fulfilled No. of Restarts: 771 No. of Flips: 2338 time to process: 6 seconds.
uf250-04.cnf fulfilled No. of Restarts: 548 No. of Flips: 1617 time to process: 3 seconds.
uf250-04.cnf fulfilled No. of Restarts: 714 No. of Flips: 4209 time to process: 14 seconds.
uf250-04.cnf fulfilled No. of Restarts: 1682 No. of Flips: 1647 time to process: 7 seconds.
uf250-04.cnf fulfilled No. of Restarts: 87 No. of Flips: 4588 time to process: 0 seconds.
uf250-04.cnf fulfilled No. of Restarts: 2630 No. of Flips: 3707 time to process: 12 seconds.
uf250-04.cnf fulfilled No. of Restarts: 12 No. of Flips: 2019 time to process: 0 seconds.
uf250-04.cnf fulfilled No. of Restarts: 412 No. of Flips: 4083 time to process: 3 seconds.
uf250-04.cnf fulfilled No. of Restarts: 687 No. of Flips: 2172 time to process: 4 seconds.
uf250-04.cnf fulfilled No. of Restarts: 117 No. of Flips: 4724 time to process: 7 seconds.
uf250-04.cnf fulfilled No. of Restarts: 1317 No. of Flips: 3687 time to process: 17 seconds.
uf250-04.cnf fulfilled No. of Restarts: 209 No. of Flips: 3878 time to process: 4 seconds.
uf250-04.cnf fulfilled No. of Restarts: 658 No. of Flips: 3342 time to process: 10 seconds.
uf250-04.cnf fulfilled No. of Restarts: 805 No. of Flips: 4107 time to process: 3 seconds.
uf250-04.cnf fulfilled No. of Restarts: 1116 No. of Flips: 3937 time to process: 5 seconds.
uf250-04.cnf fulfilled No. of Restarts: 448 No. of Flips: 4778 time to process: 4 seconds.
uf250-04.cnf fulfilled No. of Restarts: 1541 No. of Flips: 1180 time to process: 6 seconds.
uf250-04.cnf fulfilled No. of Restarts: 1271 No. of Flips: 4593 time to process: 10 seconds.
uf250-04.cnf fulfilled No. of Restarts: 623 No. of Flips: 3869 time to process: 5 seconds.
uf250-04.cnf fulfilled No. of Restarts: 1466 No. of Flips: 2643 time to process: 11 seconds.
uf250-04.cnf fulfilled No. of Restarts: 239 No. of Flips: 1876 time to process: 6 seconds.
uf250-04.cnf fulfilled No. of Restarts: 800 No. of Flips: 1930 time to process: 9 seconds.
uf250-04.cnf fulfilled No. of Restarts: 122 No. of Flips: 2591 time to process: 2 seconds.
uf250-04.cnf fulfilled No. of Restarts: 2384 No. of Flips: 3029 time to process: 15 seconds.
uf250-04.cnf fulfilled No. of Restarts: 1941 No. of Flips: 2158 time to process: 7 seconds.
uf250-04.cnf fulfilled No. of Restarts: 814 No. of Flips: 4279 time to process: 3 seconds.
uf250-04.cnf fulfilled No. of Restarts: 1274 No. of Flips: 1764 time to process: 6 seconds.
uf250-04.cnf fulfilled No. of Restarts: 176 No. of Flips: 4353 time to process: 6 seconds.
uf250-04.cnf fulfilled No. of Restarts: 607 No. of Flips: 4722 time to process: 9 seconds.
uf250-04.cnf fulfilled No. of Restarts: 942 No. of Flips: 1416 time to process: 7 seconds.
uf250-04.cnf fulfilled No. of Restarts: 1327 No. of Flips: 847 time to process: 9 seconds.
uf250-04.cnf fulfilled No. of Restarts: 1719 No. of Flips: 3404 time to process: 7 seconds.
uf250-04.cnf fulfilled No. of Restarts: 863 No. of Flips: 3883 time to process: 4 seconds.
uf250-04.cnf fulfilled No. of Restarts: 1767 No. of Flips: 3858 time to process: 10 seconds.
uf250-04.cnf fulfilled No. of Restarts: 1025 No. of Flips: 3530 time to process: 4 seconds.
uf250-04.cnf fulfilled No. of Restarts: 1599 No. of Flips: 2915 time to process: 6 seconds.
uf250-04.cnf fulfilled No. of Restarts: 378 No. of Flips: 4207 time to process: 2 seconds.
uf250-04.cnf fulfilled No. of Restarts: 11 No. of Flips: 4850 time to process: 4 seconds.
uf250-04.cnf fulfilled No. of Restarts: 2481 No. of Flips: 4475 time to process: 11 seconds.
uf250-04.cnf fulfilled No. of Restarts: 1343 No. of Flips: 3912 time to process: 5 seconds.
uf250-04.cnf fulfilled No. of Restarts: 250 No. of Flips: 1098 time to process: 2 seconds.
uf250-04.cnf fulfilled No. of Restarts: 1062 No. of Flips: 1224 time to process: 5 seconds.
uf250-04.cnf fulfilled No. of Restarts: 236 No. of Flips: 3202 time to process: 0 seconds.
uf250-04.cnf fulfilled No. of Restarts: 2168 No. of Flips: 2833 time to process: 8 seconds.
uf250-04.cnf , deadline. Restarts: 3050
uf250-04.cnf fulfilled No. of Restarts: 29 No. of Flips: 1236 time to process: 0 seconds.
uf250-04.cnf fulfilled No. of Restarts: 532 No. of Flips: 4447 time to process: 2 seconds.
uf250-04.cnf fulfilled No. of Restarts: 1830 No. of Flips: 2897 time to process: 11 seconds.
uf250-04.cnf fulfilled No. of Restarts: 415 No. of Flips: 2605 time to process: 11 seconds.
uf250-04.cnf , deadline. Restarts: 3050
uf250-04.cnf fulfilled No. of Restarts: 319 No. of Flips: 3175 time to process: 1 seconds.
uf250-04.cnf fulfilled No. of Restarts: 1431 No. of Flips: 4525 time to process: 10 seconds.
uf250-04.cnf fulfilled No. of Restarts: 480 No. of Flips: 2562 time to process: 3 seconds.
uf250-04.cnf fulfilled No. of Restarts: 157 No. of Flips: 2006 time to process: 0 seconds.
uf250-04.cnf fulfilled No. of Restarts: 236 No. of Flips: 4236 time to process: 8 seconds.
uf250-04.cnf fulfilled No. of Restarts: 2064 No. of Flips: 2046 time to process: 10 seconds.
uf250-04.cnf fulfilled No. of Restarts: 163 No. of Flips: 4818 time to process: 4 seconds.
uf250-04.cnf fulfilled No. of Restarts: 2019 No. of Flips: 1238 time to process: 9 seconds.
uf250-04.cnf fulfilled No. of Restarts: 764 No. of Flips: 2447 time to process: 5 seconds.
uf250-04.cnf fulfilled No. of Restarts: 8 No. of Flips: 2633 time to process: 7 seconds.
uf250-04.cnf fulfilled No. of Restarts: 368 No. of Flips: 2202 time to process: 3 seconds.
uf250-04.cnf fulfilled No. of Restarts: 925 No. of Flips: 1241 time to process: 8 seconds.
uf250-04.cnf , deadline. Restarts: 3050
uf250-04.cnf fulfilled No. of Restarts: 642 No. of Flips: 2821 time to process: 2 seconds.
uf250-04.cnf fulfilled No. of Restarts: 2560 No. of Flips: 4968 time to process: 9 seconds.
uf250-04.cnf fulfilled No. of Restarts: 781 No. of Flips: 2655 time to process: 3 seconds.
uf250-04.cnf fulfilled No. of Restarts: 1265 No. of Flips: 4038 time to process: 7 seconds.
uf250-04.cnf fulfilled No. of Restarts: 47 No. of Flips: 3632 time to process: 12 seconds.
uf250-04.cnf fulfilled No. of Restarts: 500 No. of Flips: 2582 time to process: 2 seconds.
uf250-04.cnf fulfilled No. of Restarts: 425 No. of Flips: 1854 time to process: 4 seconds.
uf250-04.cnf fulfilled No. of Restarts: 1021 No. of Flips: 3132 time to process: 15 seconds.
uf250-04.cnf fulfilled No. of Restarts: 793 No. of Flips: 3766 time to process: 3 seconds.
uf250-04.cnf fulfilled No. of Restarts: 417 No. of Flips: 2733 time to process: 6 seconds.
uf250-04.cnf fulfilled No. of Restarts: 49 No. of Flips: 3551 time to process: 3 seconds.
uf250-04.cnf fulfilled No. of Restarts: 96 No. of Flips: 3264 time to process: 8 seconds.
uf250-04.cnf fulfilled No. of Restarts: 577 No. of Flips: 4668 time to process: 2 seconds.
uf250-04.cnf fulfilled No. of Restarts: 285 No. of Flips: 4380 time to process: 1 seconds.
uf250-04.cnf fulfilled No. of Restarts: 1854 No. of Flips: 3897 time to process: 7 seconds.
uf250-04.cnf fulfilled No. of Restarts: 404 No. of Flips: 2075 time to process: 6 seconds.
uf250-04.cnf fulfilled No. of Restarts: 737 No. of Flips: 4154 time to process: 5 seconds.
uf250-04.cnf fulfilled No. of Restarts: 752 No. of Flips: 1726 time to process: 5 seconds.
uf250-04.cnf fulfilled No. of Restarts: 1164 No. of Flips: 2348 time to process: 4 seconds.
uf250-04.cnf fulfilled No. of Restarts: 1016 No. of Flips: 1935 time to process: 12 seconds.
uf250-04.cnf fulfilled No. of Restarts: 1486 No. of Flips: 4823 time to process: 8 seconds.
uf250-04.cnf fulfilled No. of Restarts: 140 No. of Flips: 1719 time to process: 1 seconds.
uf250-04.cnf fulfilled No. of Restarts: 896 No. of Flips: 4937 time to process: 3 seconds.
uf250-04.cnf fulfilled No. of Restarts: 1007 No. of Flips: 1535 time to process: 5 seconds.
uf250-04.cnf fulfilled No. of Restarts: 979 No. of Flips: 1597 time to process: 4 seconds.
uf250-04.cnf fulfilled No. of Restarts: 1838 No. of Flips: 1780 time to process: 11 seconds.
uf250-04.cnf fulfilled No. of Restarts: 2726 No. of Flips: 3458 time to process: 19 seconds.
uf250-04.cnf fulfilled No. of Restarts: 1174 No. of Flips: 1953 time to process: 4 seconds.
uf250-04.cnf fulfilled No. of Restarts: 539 No. of Flips: 2382 time to process: 2 seconds.
uf250-04.cnf fulfilled No. of Restarts: 2164 No. of Flips: 1982 time to process: 8 seconds.
uf250-04.cnf fulfilled No. of Restarts: 794 No. of Flips: 1626 time to process: 3 seconds.
uf250-04.cnf fulfilled No. of Restarts: 1087 No. of Flips: 2261 time to process: 8 seconds.
uf250-04.cnf fulfilled No. of Restarts: 1397 No. of Flips: 3701 time to process: 5 seconds.
uf250-04.cnf fulfilled No. of Restarts: 1064 No. of Flips: 2885 time to process: 13 seconds.
uf250-04.cnf fulfilled No. of Restarts: 1510 No. of Flips: 4506 time to process: 6 seconds.
uf250-04.cnf fulfilled No. of Restarts: 95 No. of Flips: 2636 time to process: 0 seconds.
uf250-04.cnf fulfilled No. of Restarts: 1033 No. of Flips: 3786 time to process: 9 seconds.
uf250-04.cnf fulfilled No. of Restarts: 1726 No. of Flips: 4012 time to process: 9 seconds.
uf250-04.cnf fulfilled No. of Restarts: 429 No. of Flips: 4709 time to process: 3 seconds.
uf250-04.cnf fulfilled No. of Restarts: 930 No. of Flips: 4113 time to process: 5 seconds.
uf250-04.cnf fulfilled No. of Restarts: 1025 No. of Flips: 2838 time to process: 6 seconds.
uf250-04.cnf fulfilled No. of Restarts: 1842 No. of Flips: 4377 time to process: 8 seconds.
uf250-04.cnf fulfilled No. of Restarts: 91 No. of Flips: 4913 time to process: 0 seconds.
uf250-04.cnf fulfilled No. of Restarts: 1172 No. of Flips: 2652 time to process: 8 seconds.
uf250-04.cnf fulfilled No. of Restarts: 804 No. of Flips: 4916 time to process: 6 seconds.
uf250-04.cnf fulfilled No. of Restarts: 1701 No. of Flips: 4837 time to process: 11 seconds.
uf250-04.cnf fulfilled No. of Restarts: 483 No. of Flips: 1877 time to process: 12 seconds.
uf250-04.cnf fulfilled No. of Restarts: 485 No. of Flips: 3064 time to process: 3 seconds.
uf250-04.cnf fulfilled No. of Restarts: 926 No. of Flips: 1455 time to process: 12 seconds.
uf250-04.cnf fulfilled No. of Restarts: 1676 No. of Flips: 4084 time to process: 7 seconds.
uf250-04.cnf fulfilled No. of Restarts: 19 No. of Flips: 3134 time to process: 0 seconds.
uf250-04.cnf fulfilled No. of Restarts: 2343 No. of Flips: 4034 time to process: 22 seconds.
uf250-04.cnf fulfilled No. of Restarts: 1283 No. of Flips: 4586 time to process: 5 seconds.
uf250-04.cnf fulfilled No. of Restarts: 476 No. of Flips: 3976 time to process: 9 seconds.
uf250-04.cnf fulfilled No. of Restarts: 266 No. of Flips: 2150 time to process: 3 seconds.
uf250-04.cnf fulfilled No. of Restarts: 141 No. of Flips: 4720 time to process: 8 seconds.
uf250-04.cnf fulfilled No. of Restarts: 941 No. of Flips: 4796 time to process: 3 seconds.
uf250-04.cnf fulfilled No. of Restarts: 1499 No. of Flips: 4298 time to process: 10 seconds.
uf250-04.cnf fulfilled No. of Restarts: 978 No. of Flips: 1491 time to process: 4 seconds.
uf250-04.cnf fulfilled No. of Restarts: 26 No. of Flips: 2119 time to process: 7 seconds.
uf250-04.cnf fulfilled No. of Restarts: 898 No. of Flips: 1615 time to process: 3 seconds.
uf250-04.cnf fulfilled No. of Restarts: 1032 No. of Flips: 2102 time to process: 4 seconds.
uf250-04.cnf fulfilled No. of Restarts: 1830 No. of Flips: 4983 time to process: 15 seconds.
uf250-04.cnf fulfilled No. of Restarts: 99 No. of Flips: 2220 time to process: 0 seconds.
uf250-04.cnf fulfilled No. of Restarts: 526 No. of Flips: 2109 time to process: 10 seconds.
uf250-04.cnf fulfilled No. of Restarts: 752 No. of Flips: 3434 time to process: 5 seconds.
uf250-04.cnf fulfilled No. of Restarts: 501 No. of Flips: 4272 time to process: 9 seconds.
uf250-04.cnf fulfilled No. of Restarts: 529 No. of Flips: 4207 time to process: 4 seconds.
uf250-04.cnf , deadline. Restarts: 3050
uf250-04.cnf fulfilled No. of Restarts: 1074 No. of Flips: 905 time to process: 4 seconds.
uf250-04.cnf fulfilled No. of Restarts: 255 No. of Flips: 1298 time to process: 8 seconds.
uf250-04.cnf fulfilled No. of Restarts: 780 No. of Flips: 3765 time to process: 3 seconds.
uf250-04.cnf fulfilled No. of Restarts: 493 No. of Flips: 3304 time to process: 2 seconds.
uf250-04.cnf fulfilled No. of Restarts: 601 No. of Flips: 4209 time to process: 3 seconds.
uf250-04.cnf fulfilled No. of Restarts: 1441 No. of Flips: 1984 time to process: 8 seconds.
uf250-04.cnf fulfilled No. of Restarts: 1 No. of Flips: 4266 time to process: 3 seconds.
uf250-04.cnf fulfilled No. of Restarts: 36 No. of Flips: 1898 time to process: 2 seconds.
uf250-04.cnf fulfilled No. of Restarts: 1337 No. of Flips: 4026 time to process: 6 seconds.
uf250-04.cnf fulfilled No. of Restarts: 1896 No. of Flips: 3322 time to process: 11 seconds.
uf250-04.cnf fulfilled No. of Restarts: 1902 No. of Flips: 3704 time to process: 7 seconds.
uf250-04.cnf fulfilled No. of Restarts: 2015 No. of Flips: 2030 time to process: 13 seconds.
uf250-04.cnf fulfilled No. of Restarts: 1246 No. of Flips: 3620 time to process: 4 seconds.
uf250-04.cnf fulfilled No. of Restarts: 302 No. of Flips: 1369 time to process: 2 seconds.
uf250-04.cnf , deadline. Restarts: 3050
uf250-04.cnf fulfilled No. of Restarts: 455 No. of Flips: 4632 time to process: 1 seconds.
uf250-04.cnf fulfilled No. of Restarts: 54 No. of Flips: 4538 time to process: 0 seconds.
uf250-04.cnf fulfilled No. of Restarts: 2063 No. of Flips: 3602 time to process: 8 seconds.
uf250-04.cnf fulfilled No. of Restarts: 872 No. of Flips: 2448 time to process: 4 seconds.
uf250-04.cnf fulfilled No. of Restarts: 2168 No. of Flips: 3783 time to process: 13 seconds.
uf250-04.cnf fulfilled No. of Restarts: 3026 No. of Flips: 4857 time to process: 12 seconds.
uf250-04.cnf fulfilled No. of Restarts: 753 No. of Flips: 4905 time to process: 4 seconds.
uf250-04.cnf fulfilled No. of Restarts: 201 No. of Flips: 1271 time to process: 1 seconds.
uf250-04.cnf fulfilled No. of Restarts: 2440 No. of Flips: 1741 time to process: 19 seconds.
uf250-04.cnf fulfilled No. of Restarts: 454 No. of Flips: 1069 time to process: 1 seconds.
uf250-04.cnf fulfilled No. of Restarts: 239 No. of Flips: 4087 time to process: 3 seconds.
uf250-04.cnf fulfilled No. of Restarts: 1565 No. of Flips: 606 time to process: 6 seconds.
uf250-04.cnf fulfilled No. of Restarts: 1046 No. of Flips: 2069 time to process: 10 seconds.
uf250-04.cnf fulfilled No. of Restarts: 1994 No. of Flips: 3149 time to process: 8 seconds.
uf250-04.cnf fulfilled No. of Restarts: 515 No. of Flips: 4299 time to process: 6 seconds.
uf250-04.cnf fulfilled No. of Restarts: 1583 No. of Flips: 1120 time to process: 11 seconds.
uf250-04.cnf fulfilled No. of Restarts: 1179 No. of Flips: 2152 time to process: 6 seconds.
uf250-04.cnf fulfilled No. of Restarts: 529 No. of Flips: 4881 time to process: 5 seconds.
uf250-04.cnf fulfilled No. of Restarts: 85 No. of Flips: 1364 time to process: 0 seconds.
uf250-04.cnf fulfilled No. of Restarts: 157 No. of Flips: 2550 time to process: 5 seconds.
uf250-04.cnf fulfilled No. of Restarts: 86 No. of Flips: 3138 time to process: 1 seconds.
uf250-04.cnf fulfilled No. of Restarts: 391 No. of Flips: 3654 time to process: 2 seconds.
uf250-04.cnf fulfilled No. of Restarts: 164 No. of Flips: 4571 time to process: 1 seconds.
uf250-04.cnf fulfilled No. of Restarts: 870 No. of Flips: 4489 time to process: 7 seconds.
uf250-04.cnf fulfilled No. of Restarts: 993 No. of Flips: 2433 time to process: 5 seconds.
uf250-04.cnf fulfilled No. of Restarts: 350 No. of Flips: 4260 time to process: 6 seconds.
uf250-04.cnf fulfilled No. of Restarts: 3022 No. of Flips: 1839 time to process: 20 seconds.
uf250-04.cnf fulfilled No. of Restarts: 2705 No. of Flips: 4316 time to process: 10 seconds.
uf250-04.cnf fulfilled No. of Restarts: 503 No. of Flips: 2263 time to process: 2 seconds.
uf250-04.cnf fulfilled No. of Restarts: 2004 No. of Flips: 1825 time to process: 7 seconds.
uf250-04.cnf fulfilled No. of Restarts: 1349 No. of Flips: 3961 time to process: 6 seconds.
uf250-04.cnf fulfilled No. of Restarts: 318 No. of Flips: 4064 time to process: 6 seconds.
uf250-04.cnf fulfilled No. of Restarts: 1186 No. of Flips: 2618 time to process: 5 seconds.
uf250-04.cnf fulfilled No. of Restarts: 39 No. of Flips: 3445 time to process: 6 seconds.
uf250-04.cnf fulfilled No. of Restarts: 1236 No. of Flips: 1142 time to process: 5 seconds.
uf250-04.cnf fulfilled No. of Restarts: 1217 No. of Flips: 1884 time to process: 6 seconds.
uf250-04.cnf fulfilled No. of Restarts: 359 No. of Flips: 4103 time to process: 3 seconds.
uf250-04.cnf fulfilled No. of Restarts: 146 No. of Flips: 3717 time to process: 7 seconds.
uf250-04.cnf fulfilled No. of Restarts: 124 No. of Flips: 2889 time to process: 1 seconds.
uf250-04.cnf fulfilled No. of Restarts: 262 No. of Flips: 3219 time to process: 10 seconds.
uf250-04.cnf fulfilled No. of Restarts: 54 No. of Flips: 4251 time to process: 0 seconds.
uf250-04.cnf fulfilled No. of Restarts: 1247 No. of Flips: 4641 time to process: 10 seconds.
uf250-04.cnf fulfilled No. of Restarts: 240 No. of Flips: 3872 time to process: 1 seconds.
uf250-04.cnf fulfilled No. of Restarts: 658 No. of Flips: 2425 time to process: 3 seconds.
uf250-04.cnf fulfilled No. of Restarts: 318 No. of Flips: 2144 time to process: 2 seconds.
uf250-04.cnf fulfilled No. of Restarts: 2623 No. of Flips: 4657 time to process: 13 seconds.
uf250-04.cnf fulfilled No. of Restarts: 1468 No. of Flips: 4311 time to process: 13 seconds.
uf250-04.cnf fulfilled No. of Restarts: 1555 No. of Flips: 4855 time to process: 7 seconds.
uf250-04.cnf fulfilled No. of Restarts: 658 No. of Flips: 2224 time to process: 2 seconds.
uf250-04.cnf fulfilled No. of Restarts: 1566 No. of Flips: 3346 time to process: 7 seconds.
uf250-04.cnf fulfilled No. of Restarts: 611 No. of Flips: 4125 time to process: 2 seconds.
uf250-04.cnf fulfilled No. of Restarts: 962 No. of Flips: 3306 time to process: 4 seconds.
uf250-04.cnf fulfilled No. of Restarts: 1007 No. of Flips: 1730 time to process: 3 seconds.
uf250-04.cnf fulfilled No. of Restarts: 517 No. of Flips: 1573 time to process: 5 seconds.
uf250-04.cnf fulfilled No. of Restarts: 170 No. of Flips: 1438 time to process: 2 seconds.
uf250-04.cnf fulfilled No. of Restarts: 878 No. of Flips: 2452 time to process: 7 seconds.
uf250-04.cnf fulfilled No. of Restarts: 2599 No. of Flips: 2156 time to process: 14 seconds.
uf250-04.cnf fulfilled No. of Restarts: 2809 No. of Flips: 2265 time to process: 11 seconds.
uf250-04.cnf fulfilled No. of Restarts: 661 No. of Flips: 3798 time to process: 3 seconds.
uf250-04.cnf fulfilled No. of Restarts: 30 No. of Flips: 3807 time to process: 6 seconds.
uf250-04.cnf fulfilled No. of Restarts: 251 No. of Flips: 4815 time to process: 3 seconds.
uf250-04.cnf fulfilled No. of Restarts: 614 No. of Flips: 3689 time to process: 2 seconds.
uf250-04.cnf fulfilled No. of Restarts: 1088 No. of Flips: 4449 time to process: 5 seconds.
uf250-04.cnf fulfilled No. of Restarts: 876 No. of Flips: 2405 time to process: 3 seconds.
uf250-04.cnf fulfilled No. of Restarts: 1469 No. of Flips: 3978 time to process: 9 seconds.
uf250-04.cnf fulfilled No. of Restarts: 860 No. of Flips: 3894 time to process: 5 seconds.
uf250-04.cnf fulfilled No. of Restarts: 94 No. of Flips: 3481 time to process: 12 seconds.
uf250-04.cnf fulfilled No. of Restarts: 646 No. of Flips: 3512 time to process: 5 seconds.
uf250-04.cnf fulfilled No. of Restarts: 462 No. of Flips: 4525 time to process: 1 seconds.
uf250-04.cnf fulfilled No. of Restarts: 315 No. of Flips: 4457 time to process: 9 seconds.
uf250-04.cnf fulfilled No. of Restarts: 49 No. of Flips: 3332 time to process: 2 seconds.
uf250-04.cnf fulfilled No. of Restarts: 97 No. of Flips: 1816 time to process: 8 seconds.
uf250-04.cnf fulfilled No. of Restarts: 1308 No. of Flips: 4726 time to process: 5 seconds.
uf250-04.cnf fulfilled No. of Restarts: 404 No. of Flips: 885 time to process: 2 seconds.
uf250-04.cnf fulfilled No. of Restarts: 421 No. of Flips: 3127 time to process: 13 seconds.
uf250-04.cnf fulfilled No. of Restarts: 1219 No. of Flips: 4782 time to process: 9 seconds.
uf250-04.cnf fulfilled No. of Restarts: 563 No. of Flips: 911 time to process: 10 seconds.
uf250-04.cnf fulfilled No. of Restarts: 638 No. of Flips: 3479 time to process: 4 seconds.
uf250-04.cnf fulfilled No. of Restarts: 1638 No. of Flips: 984 time to process: 6 seconds.
uf250-04.cnf fulfilled No. of Restarts: 425 No. of Flips: 2897 time to process: 5 seconds.
uf250-04.cnf fulfilled No. of Restarts: 1149 No. of Flips: 1927 time to process: 6 seconds.
uf250-04.cnf fulfilled No. of Restarts: 248 No. of Flips: 4945 time to process: 1 seconds.
uf250-04.cnf fulfilled No. of Restarts: 91 No. of Flips: 3353 time to process: 0 seconds.
uf250-04.cnf fulfilled No. of Restarts: 25 No. of Flips: 4997 time to process: 12 seconds.
uf250-04.cnf fulfilled No. of Restarts: 352 No. of Flips: 4925 time to process: 3 seconds.
uf250-04.cnf fulfilled No. of Restarts: 524 No. of Flips: 2303 time to process: 3 seconds.
uf250-04.cnf fulfilled No. of Restarts: 330 No. of Flips: 3444 time to process: 3 seconds.
uf250-04.cnf fulfilled No. of Restarts: 158 No. of Flips: 2456 time to process: 1 seconds.
uf250-04.cnf fulfilled No. of Restarts: 1310 No. of Flips: 1488 time to process: 17 seconds.
uf250-04.cnf fulfilled No. of Restarts: 982 No. of Flips: 2410 time to process: 3 seconds.
uf250-04.cnf fulfilled No. of Restarts: 56 No. of Flips: 4837 time to process: 5 seconds.
uf250-04.cnf fulfilled No. of Restarts: 883 No. of Flips: 1378 time to process: 10 seconds.
uf250-04.cnf fulfilled No. of Restarts: 432 No. of Flips: 1603 time to process: 7 seconds.
uf250-04.cnf fulfilled No. of Restarts: 1306 No. of Flips: 2899 time to process: 7 seconds.
uf250-04.cnf fulfilled No. of Restarts: 1453 No. of Flips: 2512 time to process: 6 seconds.
uf250-04.cnf fulfilled No. of Restarts: 167 No. of Flips: 3452 time to process: 7 seconds.
uf250-04.cnf fulfilled No. of Restarts: 10 No. of Flips: 2876 time to process: 3 seconds.
uf250-04.cnf fulfilled No. of Restarts: 435 No. of Flips: 4335 time to process: 6 seconds.
uf250-04.cnf fulfilled No. of Restarts: 2368 No. of Flips: 1892 time to process: 11 seconds.
uf250-04.cnf fulfilled No. of Restarts: 246 No. of Flips: 2018 time to process: 1 seconds.
uf250-04.cnf fulfilled No. of Restarts: 519 No. of Flips: 3979 time to process: 4 seconds.
uf250-04.cnf fulfilled No. of Restarts: 1204 No. of Flips: 4664 time to process: 9 seconds.
uf250-04.cnf fulfilled No. of Restarts: 1898 No. of Flips: 4080 time to process: 10 seconds.
uf250-04.cnf fulfilled No. of Restarts: 1758 No. of Flips: 2453 time to process: 6 seconds.
uf250-04.cnf fulfilled No. of Restarts: 957 No. of Flips: 4488 time to process: 3 seconds.
uf250-04.cnf fulfilled No. of Restarts: 355 No. of Flips: 4352 time to process: 1 seconds.
uf250-04.cnf fulfilled No. of Restarts: 300 No. of Flips: 2108 time to process: 2 seconds.
uf250-04.cnf fulfilled No. of Restarts: 107 No. of Flips: 4896 time to process: 10 seconds.
uf250-04.cnf fulfilled No. of Restarts: 181 No. of Flips: 1210 time to process: 0 seconds.
uf250-04.cnf fulfilled No. of Restarts: 1300 No. of Flips: 3696 time to process: 6 seconds.
uf250-04.cnf fulfilled No. of Restarts: 33 No. of Flips: 3922 time to process: 1 seconds.
uf250-04.cnf fulfilled No. of Restarts: 57 No. of Flips: 2251 time to process: 0 seconds.
uf250-04.cnf fulfilled No. of Restarts: 1753 No. of Flips: 2468 time to process: 9 seconds.
uf250-04.cnf fulfilled No. of Restarts: 912 No. of Flips: 4903 time to process: 4 seconds.
uf250-04.cnf fulfilled No. of Restarts: 964 No. of Flips: 4160 time to process: 15 seconds.
uf250-04.cnf fulfilled No. of Restarts: 1293 No. of Flips: 2334 time to process: 5 seconds.
uf250-04.cnf fulfilled No. of Restarts: 201 No. of Flips: 2118 time to process: 5 seconds.
uf250-04.cnf fulfilled No. of Restarts: 172 No. of Flips: 4854 time to process: 4 seconds.
uf250-04.cnf fulfilled No. of Restarts: 888 No. of Flips: 2327 time to process: 12 seconds.
uf250-04.cnf fulfilled No. of Restarts: 1994 No. of Flips: 3589 time to process: 8 seconds.
uf250-04.cnf fulfilled No. of Restarts: 560 No. of Flips: 1845 time to process: 6 seconds.
uf250-04.cnf fulfilled No. of Restarts: 736 No. of Flips: 4155 time to process: 7 seconds.
uf250-04.cnf fulfilled No. of Restarts: 2107 No. of Flips: 3464 time to process: 8 seconds.
uf250-04.cnf fulfilled No. of Restarts: 539 No. of Flips: 3088 time to process: 4 seconds.
uf250-04.cnf fulfilled No. of Restarts: 325 No. of Flips: 2654 time to process: 6 seconds.
uf250-04.cnf fulfilled No. of Restarts: 898 No. of Flips: 1359 time to process: 5 seconds.
uf250-04.cnf fulfilled No. of Restarts: 540 No. of Flips: 2142 time to process: 6 seconds.
uf250-04.cnf fulfilled No. of Restarts: 307 No. of Flips: 4315 time to process: 6 seconds.
