# Supplementary material for: Completion Probabilities and Parallel Restart Strategies under an Imposed Deadline
Source: PLoS One. 2016 Oct 12;11(10):e0164605. doi: 10.1371/journal.pone.0164605 (PMC5061357; doi:10.1371/journal.pone.0164605)
Supplement: S1 File — The file “S1_File.zip” is the data gathered from the experiments regarding completion probability. (ZIP) [file pone.0164605.s004.zip › results_Multi_r3150.9439999999995.txt]

uf250-04.cnf fulfilled No. of Restarts: 891 No. of Flips: 673 time to process: 3 seconds.
uf250-04.cnf fulfilled No. of Restarts: 784 No. of Flips: 2538 time to process: 12 seconds.
uf250-04.cnf , deadline. Restarts: 3150
uf250-04.cnf fulfilled No. of Restarts: 215 No. of Flips: 2578 time to process: 0 seconds.
uf250-04.cnf fulfilled No. of Restarts: 882 No. of Flips: 1680 time to process: 15 seconds.
uf250-04.cnf fulfilled No. of Restarts: 548 No. of Flips: 1840 time to process: 2 seconds.
uf250-04.cnf fulfilled No. of Restarts: 1026 No. of Flips: 2982 time to process: 7 seconds.
uf250-04.cnf fulfilled No. of Restarts: 347 No. of Flips: 2452 time to process: 3 seconds.
uf250-04.cnf fulfilled No. of Restarts: 809 No. of Flips: 3811 time to process: 8 seconds.
uf250-04.cnf fulfilled No. of Restarts: 738 No. of Flips: 4748 time to process: 9 seconds.
uf250-04.cnf , deadline. Restarts: 3150
uf250-04.cnf fulfilled No. of Restarts: 1535 No. of Flips: 1430 time to process: 6 seconds.
uf250-04.cnf fulfilled No. of Restarts: 1739 No. of Flips: 3894 time to process: 9 seconds.
uf250-04.cnf fulfilled No. of Restarts: 1204 No. of Flips: 1136 time to process: 8 seconds.
uf250-04.cnf fulfilled No. of Restarts: 388 No. of Flips: 2918 time to process: 13 seconds.
uf250-04.cnf fulfilled No. of Restarts: 45 No. of Flips: 2151 time to process: 1 seconds.
uf250-04.cnf fulfilled No. of Restarts: 550 No. of Flips: 2138 time to process: 4 seconds.
uf250-04.cnf fulfilled No. of Restarts: 893 No. of Flips: 2846 time to process: 6 seconds.
uf250-04.cnf fulfilled No. of Restarts: 2124 No. of Flips: 1763 time to process: 8 seconds.
uf250-04.cnf fulfilled No. of Restarts: 557 No. of Flips: 1155 time to process: 2 seconds.
uf250-04.cnf fulfilled No. of Restarts: 164 No. of Flips: 4238 time to process: 6 seconds.
uf250-04.cnf , deadline. Restarts: 3150
uf250-04.cnf fulfilled No. of Restarts: 760 No. of Flips: 2104 time to process: 3 seconds.
uf250-04.cnf fulfilled No. of Restarts: 1377 No. of Flips: 4807 time to process: 15 seconds.
uf250-04.cnf fulfilled No. of Restarts: 332 No. of Flips: 3880 time to process: 1 seconds.
uf250-04.cnf fulfilled No. of Restarts: 729 No. of Flips: 1828 time to process: 14 seconds.
uf250-04.cnf fulfilled No. of Restarts: 394 No. of Flips: 4865 time to process: 5 seconds.
uf250-04.cnf fulfilled No. of Restarts: 1796 No. of Flips: 2763 time to process: 14 seconds.
uf250-04.cnf fulfilled No. of Restarts: 3061 No. of Flips: 3738 time to process: 15 seconds.
uf250-04.cnf fulfilled No. of Restarts: 494 No. of Flips: 2324 time to process: 2 seconds.
uf250-04.cnf , deadline. Restarts: 3150
uf250-04.cnf fulfilled No. of Restarts: 595 No. of Flips: 3114 time to process: 2 seconds.
uf250-04.cnf fulfilled No. of Restarts: 640 No. of Flips: 3160 time to process: 2 seconds.
uf250-04.cnf fulfilled No. of Restarts: 924 No. of Flips: 1785 time to process: 5 seconds.
uf250-04.cnf fulfilled No. of Restarts: 58 No. of Flips: 4103 time to process: 1 seconds.
uf250-04.cnf fulfilled No. of Restarts: 1051 No. of Flips: 2088 time to process: 8 seconds.
uf250-04.cnf fulfilled No. of Restarts: 967 No. of Flips: 3906 time to process: 4 seconds.
uf250-04.cnf fulfilled No. of Restarts: 1469 No. of Flips: 2369 time to process: 7 seconds.
uf250-04.cnf fulfilled No. of Restarts: 1945 No. of Flips: 2224 time to process: 12 seconds.
uf250-04.cnf fulfilled No. of Restarts: 1141 No. of Flips: 1486 time to process: 5 seconds.
uf250-04.cnf fulfilled No. of Restarts: 345 No. of Flips: 2938 time to process: 9 seconds.
uf250-04.cnf fulfilled No. of Restarts: 805 No. of Flips: 1732 time to process: 14 seconds.
uf250-04.cnf fulfilled No. of Restarts: 15 No. of Flips: 4522 time to process: 0 seconds.
uf250-04.cnf fulfilled No. of Restarts: 1336 No. of Flips: 3633 time to process: 7 seconds.
uf250-04.cnf fulfilled No. of Restarts: 733 No. of Flips: 1299 time to process: 10 seconds.
uf250-04.cnf fulfilled No. of Restarts: 281 No. of Flips: 3797 time to process: 2 seconds.
uf250-04.cnf fulfilled No. of Restarts: 1609 No. of Flips: 4114 time to process: 11 seconds.
uf250-04.cnf fulfilled No. of Restarts: 347 No. of Flips: 4867 time to process: 1 seconds.
uf250-04.cnf fulfilled No. of Restarts: 1370 No. of Flips: 2627 time to process: 5 seconds.
uf250-04.cnf fulfilled No. of Restarts: 771 No. of Flips: 2909 time to process: 5 seconds.
uf250-04.cnf fulfilled No. of Restarts: 2198 No. of Flips: 3359 time to process: 15 seconds.
uf250-04.cnf fulfilled No. of Restarts: 433 No. of Flips: 2948 time to process: 3 seconds.
uf250-04.cnf fulfilled No. of Restarts: 1925 No. of Flips: 2715 time to process: 7 seconds.
uf250-04.cnf fulfilled No. of Restarts: 856 No. of Flips: 2016 time to process: 4 seconds.
uf250-04.cnf fulfilled No. of Restarts: 609 No. of Flips: 2711 time to process: 4 seconds.
uf250-04.cnf fulfilled No. of Restarts: 448 No. of Flips: 3832 time to process: 4 seconds.
uf250-04.cnf fulfilled No. of Restarts: 1462 No. of Flips: 1611 time to process: 16 seconds.
uf250-04.cnf fulfilled No. of Restarts: 1655 No. of Flips: 2019 time to process: 7 seconds.
uf250-04.cnf fulfilled No. of Restarts: 2143 No. of Flips: 3347 time to process: 13 seconds.
uf250-04.cnf , deadline. Restarts: 3150
uf250-04.cnf fulfilled No. of Restarts: 1108 No. of Flips: 699 time to process: 4 seconds.
uf250-04.cnf , deadline. Restarts: 3150
uf250-04.cnf fulfilled No. of Restarts: 905 No. of Flips: 1175 time to process: 3 seconds.
uf250-04.cnf fulfilled No. of Restarts: 303 No. of Flips: 1857 time to process: 10 seconds.
uf250-04.cnf fulfilled No. of Restarts: 2643 No. of Flips: 4224 time to process: 12 seconds.
uf250-04.cnf fulfilled No. of Restarts: 853 No. of Flips: 4655 time to process: 3 seconds.
uf250-04.cnf fulfilled No. of Restarts: 175 No. of Flips: 1258 time to process: 2 seconds.
uf250-04.cnf fulfilled No. of Restarts: 779 No. of Flips: 3546 time to process: 3 seconds.
uf250-04.cnf fulfilled No. of Restarts: 2358 No. of Flips: 3466 time to process: 9 seconds.
uf250-04.cnf fulfilled No. of Restarts: 1702 No. of Flips: 3627 time to process: 8 seconds.
uf250-04.cnf fulfilled No. of Restarts: 220 No. of Flips: 3040 time to process: 3 seconds.
uf250-04.cnf fulfilled No. of Restarts: 92 No. of Flips: 4229 time to process: 3 seconds.
uf250-04.cnf fulfilled No. of Restarts: 2377 No. of Flips: 2552 time to process: 11 seconds.
uf250-04.cnf fulfilled No. of Restarts: 2016 No. of Flips: 3110 time to process: 11 seconds.
uf250-04.cnf fulfilled No. of Restarts: 1081 No. of Flips: 1988 time to process: 12 seconds.
uf250-04.cnf fulfilled No. of Restarts: 217 No. of Flips: 1049 time to process: 3 seconds.
uf250-04.cnf fulfilled No. of Restarts: 1228 No. of Flips: 3633 time to process: 5 seconds.
uf250-04.cnf fulfilled No. of Restarts: 428 No. of Flips: 3581 time to process: 6 seconds.
uf250-04.cnf fulfilled No. of Restarts: 815 No. of Flips: 3098 time to process: 5 seconds.
uf250-04.cnf fulfilled No. of Restarts: 595 No. of Flips: 3716 time to process: 2 seconds.
uf250-04.cnf fulfilled No. of Restarts: 859 No. of Flips: 2571 time to process: 12 seconds.
uf250-04.cnf fulfilled No. of Restarts: 2355 No. of Flips: 2622 time to process: 9 seconds.
uf250-04.cnf fulfilled No. of Restarts: 442 No. of Flips: 4936 time to process: 8 seconds.
uf250-04.cnf fulfilled No. of Restarts: 2795 No. of Flips: 1796 time to process: 11 seconds.
uf250-04.cnf fulfilled No. of Restarts: 561 No. of Flips: 2233 time to process: 3 seconds.
uf250-04.cnf fulfilled No. of Restarts: 1911 No. of Flips: 2666 time to process: 20 seconds.
uf250-04.cnf fulfilled No. of Restarts: 1913 No. of Flips: 4573 time to process: 7 seconds.
uf250-04.cnf fulfilled No. of Restarts: 1348 No. of Flips: 3122 time to process: 5 seconds.
uf250-04.cnf fulfilled No. of Restarts: 2422 No. of Flips: 3936 time to process: 12 seconds.
uf250-04.cnf fulfilled No. of Restarts: 253 No. of Flips: 4036 time to process: 1 seconds.
uf250-04.cnf fulfilled No. of Restarts: 703 No. of Flips: 1016 time to process: 7 seconds.
uf250-04.cnf fulfilled No. of Restarts: 691 No. of Flips: 2443 time to process: 7 seconds.
uf250-04.cnf fulfilled No. of Restarts: 65 No. of Flips: 4282 time to process: 3 seconds.
uf250-04.cnf fulfilled No. of Restarts: 222 No. of Flips: 4148 time to process: 5 seconds.
uf250-04.cnf fulfilled No. of Restarts: 1314 No. of Flips: 3109 time to process: 10 seconds.
uf250-04.cnf fulfilled No. of Restarts: 938 No. of Flips: 2086 time to process: 6 seconds.
uf250-04.cnf fulfilled No. of Restarts: 2938 No. of Flips: 3912 time to process: 19 seconds.
uf250-04.cnf fulfilled No. of Restarts: 734 No. of Flips: 2556 time to process: 3 seconds.
uf250-04.cnf fulfilled No. of Restarts: 176 No. of Flips: 1568 time to process: 0 seconds.
uf250-04.cnf fulfilled No. of Restarts: 767 No. of Flips: 4340 time to process: 13 seconds.
uf250-04.cnf fulfilled No. of Restarts: 44 No. of Flips: 2467 time to process: 2 seconds.
uf250-04.cnf fulfilled No. of Restarts: 1359 No. of Flips: 1020 time to process: 5 seconds.
uf250-04.cnf fulfilled No. of Restarts: 1376 No. of Flips: 3178 time to process: 9 seconds.
uf250-04.cnf fulfilled No. of Restarts: 390 No. of Flips: 3091 time to process: 10 seconds.
uf250-04.cnf fulfilled No. of Restarts: 238 No. of Flips: 1696 time to process: 7 seconds.
uf250-04.cnf fulfilled No. of Restarts: 807 No. of Flips: 3447 time to process: 16 seconds.
uf250-04.cnf fulfilled No. of Restarts: 521 No. of Flips: 4151 time to process: 2 seconds.
uf250-04.cnf fulfilled No. of Restarts: 691 No. of Flips: 2638 time to process: 6 seconds.
uf250-04.cnf fulfilled No. of Restarts: 918 No. of Flips: 3262 time to process: 3 seconds.
uf250-04.cnf fulfilled No. of Restarts: 1271 No. of Flips: 4949 time to process: 7 seconds.
uf250-04.cnf fulfilled No. of Restarts: 462 No. of Flips: 3266 time to process: 10 seconds.
uf250-04.cnf fulfilled No. of Restarts: 962 No. of Flips: 2432 time to process: 6 seconds.
uf250-04.cnf fulfilled No. of Restarts: 1872 No. of Flips: 1418 time to process: 9 seconds.
uf250-04.cnf fulfilled No. of Restarts: 236 No. of Flips: 2681 time to process: 10 seconds.
uf250-04.cnf fulfilled No. of Restarts: 609 No. of Flips: 3732 time to process: 3 seconds.
uf250-04.cnf fulfilled No. of Restarts: 592 No. of Flips: 2495 time to process: 4 seconds.
uf250-04.cnf fulfilled No. of Restarts: 1376 No. of Flips: 2864 time to process: 7 seconds.
uf250-04.cnf fulfilled No. of Restarts: 1342 No. of Flips: 2910 time to process: 12 seconds.
uf250-04.cnf fulfilled No. of Restarts: 662 No. of Flips: 1338 time to process: 5 seconds.
uf250-04.cnf fulfilled No. of Restarts: 1081 No. of Flips: 1078 time to process: 5 seconds.
uf250-04.cnf fulfilled No. of Restarts: 1625 No. of Flips: 2897 time to process: 18 seconds.
uf250-04.cnf fulfilled No. of Restarts: 1302 No. of Flips: 4795 time to process: 5 seconds.
uf250-04.cnf fulfilled No. of Restarts: 564 No. of Flips: 2950 time to process: 2 seconds.
uf250-04.cnf fulfilled No. of Restarts: 36 No. of Flips: 4000 time to process: 1 seconds.
uf250-04.cnf fulfilled No. of Restarts: 766 No. of Flips: 1001 time to process: 6 seconds.
uf250-04.cnf fulfilled No. of Restarts: 228 No. of Flips: 2108 time to process: 1 seconds.
uf250-04.cnf fulfilled No. of Restarts: 541 No. of Flips: 1931 time to process: 10 seconds.
uf250-04.cnf fulfilled No. of Restarts: 384 No. of Flips: 3030 time to process: 3 seconds.
uf250-04.cnf fulfilled No. of Restarts: 2878 No. of Flips: 3508 time to process: 12 seconds.
uf250-04.cnf fulfilled No. of Restarts: 501 No. of Flips: 1612 time to process: 2 seconds.
uf250-04.cnf fulfilled No. of Restarts: 423 No. of Flips: 4779 time to process: 4 seconds.
uf250-04.cnf fulfilled No. of Restarts: 1302 No. of Flips: 1261 time to process: 13 seconds.
uf250-04.cnf , deadline. Restarts: 3150
uf250-04.cnf fulfilled No. of Restarts: 136 No. of Flips: 1024 time to process: 0 seconds.
uf250-04.cnf fulfilled No. of Restarts: 1957 No. of Flips: 4383 time to process: 8 seconds.
uf250-04.cnf fulfilled No. of Restarts: 287 No. of Flips: 2502 time to process: 5 seconds.
uf250-04.cnf fulfilled No. of Restarts: 1131 No. of Flips: 3798 time to process: 11 seconds.
uf250-04.cnf fulfilled No. of Restarts: 509 No. of Flips: 1958 time to process: 4 seconds.
uf250-04.cnf fulfilled No. of Restarts: 603 No. of Flips: 2284 time to process: 5 seconds.
uf250-04.cnf fulfilled No. of Restarts: 1374 No. of Flips: 4854 time to process: 8 seconds.
uf250-04.cnf fulfilled No. of Restarts: 1303 No. of Flips: 4511 time to process: 6 seconds.
uf250-04.cnf fulfilled No. of Restarts: 1978 No. of Flips: 3107 time to process: 11 seconds.
uf250-04.cnf fulfilled No. of Restarts: 1032 No. of Flips: 1793 time to process: 11 seconds.
uf250-04.cnf fulfilled No. of Restarts: 321 No. of Flips: 2627 time to process: 2 seconds.
uf250-04.cnf fulfilled No. of Restarts: 338 No. of Flips: 4868 time to process: 3 seconds.
uf250-04.cnf fulfilled No. of Restarts: 1146 No. of Flips: 1430 time to process: 13 seconds.
uf250-04.cnf fulfilled No. of Restarts: 610 No. of Flips: 1272 time to process: 2 seconds.
uf250-04.cnf fulfilled No. of Restarts: 834 No. of Flips: 1997 time to process: 8 seconds.
uf250-04.cnf fulfilled No. of Restarts: 799 No. of Flips: 1171 time to process: 6 seconds.
uf250-04.cnf fulfilled No. of Restarts: 153 No. of Flips: 2836 time to process: 7 seconds.
uf250-04.cnf fulfilled No. of Restarts: 438 No. of Flips: 1655 time to process: 2 seconds.
uf250-04.cnf fulfilled No. of Restarts: 2083 No. of Flips: 4896 time to process: 12 seconds.
uf250-04.cnf fulfilled No. of Restarts: 258 No. of Flips: 3483 time to process: 3 seconds.
uf250-04.cnf fulfilled No. of Restarts: 1519 No. of Flips: 2709 time to process: 10 seconds.
uf250-04.cnf fulfilled No. of Restarts: 790 No. of Flips: 2613 time to process: 4 seconds.
uf250-04.cnf fulfilled No. of Restarts: 176 No. of Flips: 3310 time to process: 8 seconds.
uf250-04.cnf fulfilled No. of Restarts: 2245 No. of Flips: 3259 time to process: 15 seconds.
uf250-04.cnf fulfilled No. of Restarts: 1305 No. of Flips: 4484 time to process: 5 seconds.
uf250-04.cnf fulfilled No. of Restarts: 997 No. of Flips: 3686 time to process: 11 seconds.
uf250-04.cnf fulfilled No. of Restarts: 171 No. of Flips: 1215 time to process: 1 seconds.
uf250-04.cnf fulfilled No. of Restarts: 2223 No. of Flips: 3019 time to process: 19 seconds.
uf250-04.cnf fulfilled No. of Restarts: 2317 No. of Flips: 4851 time to process: 9 seconds.
uf250-04.cnf fulfilled No. of Restarts: 172 No. of Flips: 3117 time to process: 8 seconds.
uf250-04.cnf , deadline. Restarts: 3150
uf250-04.cnf fulfilled No. of Restarts: 452 No. of Flips: 1897 time to process: 1 seconds.
uf250-04.cnf fulfilled No. of Restarts: 448 No. of Flips: 4230 time to process: 1 seconds.
uf250-04.cnf fulfilled No. of Restarts: 1425 No. of Flips: 1105 time to process: 17 seconds.
uf250-04.cnf fulfilled No. of Restarts: 508 No. of Flips: 3155 time to process: 2 seconds.
uf250-04.cnf fulfilled No. of Restarts: 286 No. of Flips: 1327 time to process: 7 seconds.
uf250-04.cnf fulfilled No. of Restarts: 1264 No. of Flips: 2759 time to process: 9 seconds.
uf250-04.cnf fulfilled No. of Restarts: 993 No. of Flips: 2689 time to process: 6 seconds.
uf250-04.cnf fulfilled No. of Restarts: 1685 No. of Flips: 4793 time to process: 15 seconds.
uf250-04.cnf fulfilled No. of Restarts: 671 No. of Flips: 2034 time to process: 2 seconds.
uf250-04.cnf fulfilled No. of Restarts: 819 No. of Flips: 1436 time to process: 6 seconds.
uf250-04.cnf fulfilled No. of Restarts: 492 No. of Flips: 4183 time to process: 2 seconds.
uf250-04.cnf fulfilled No. of Restarts: 1942 No. of Flips: 2336 time to process: 8 seconds.
uf250-04.cnf fulfilled No. of Restarts: 14 No. of Flips: 2224 time to process: 8 seconds.
uf250-04.cnf fulfilled No. of Restarts: 1219 No. of Flips: 3210 time to process: 9 seconds.
uf250-04.cnf fulfilled No. of Restarts: 1324 No. of Flips: 2285 time to process: 10 seconds.
uf250-04.cnf fulfilled No. of Restarts: 105 No. of Flips: 1345 time to process: 0 seconds.
uf250-04.cnf fulfilled No. of Restarts: 1364 No. of Flips: 3742 time to process: 7 seconds.
uf250-04.cnf fulfilled No. of Restarts: 131 No. of Flips: 3706 time to process: 10 seconds.
uf250-04.cnf fulfilled No. of Restarts: 2260 No. of Flips: 2268 time to process: 12 seconds.
uf250-04.cnf fulfilled No. of Restarts: 1060 No. of Flips: 1489 time to process: 4 seconds.
uf250-04.cnf fulfilled No. of Restarts: 1574 No. of Flips: 2730 time to process: 12 seconds.
uf250-04.cnf fulfilled No. of Restarts: 276 No. of Flips: 1114 time to process: 2 seconds.
uf250-04.cnf fulfilled No. of Restarts: 171 No. of Flips: 839 time to process: 3 seconds.
uf250-04.cnf fulfilled No. of Restarts: 1377 No. of Flips: 4512 time to process: 9 seconds.
uf250-04.cnf fulfilled No. of Restarts: 44 No. of Flips: 1250 time to process: 1 seconds.
uf250-04.cnf fulfilled No. of Restarts: 2372 No. of Flips: 1462 time to process: 12 seconds.
uf250-04.cnf fulfilled No. of Restarts: 953 No. of Flips: 4453 time to process: 3 seconds.
uf250-04.cnf fulfilled No. of Restarts: 372 No. of Flips: 3197 time to process: 1 seconds.
uf250-04.cnf fulfilled No. of Restarts: 448 No. of Flips: 1145 time to process: 4 seconds.
uf250-04.cnf fulfilled No. of Restarts: 13 No. of Flips: 2847 time to process: 4 seconds.
uf250-04.cnf fulfilled No. of Restarts: 1664 No. of Flips: 2397 time to process: 9 seconds.
uf250-04.cnf fulfilled No. of Restarts: 1344 No. of Flips: 2407 time to process: 6 seconds.
uf250-04.cnf fulfilled No. of Restarts: 1138 No. of Flips: 4544 time to process: 7 seconds.
uf250-04.cnf fulfilled No. of Restarts: 805 No. of Flips: 791 time to process: 3 seconds.
uf250-04.cnf fulfilled No. of Restarts: 2412 No. of Flips: 695 time to process: 12 seconds.
uf250-04.cnf fulfilled No. of Restarts: 1235 No. of Flips: 4471 time to process: 5 seconds.
uf250-04.cnf fulfilled No. of Restarts: 1400 No. of Flips: 3558 time to process: 12 seconds.
uf250-04.cnf fulfilled No. of Restarts: 1542 No. of Flips: 4037 time to process: 6 seconds.
uf250-04.cnf fulfilled No. of Restarts: 418 No. of Flips: 1733 time to process: 3 seconds.
uf250-04.cnf fulfilled No. of Restarts: 1746 No. of Flips: 4303 time to process: 14 seconds.
uf250-04.cnf fulfilled No. of Restarts: 973 No. of Flips: 4898 time to process: 3 seconds.
uf250-04.cnf fulfilled No. of Restarts: 2531 No. of Flips: 2851 time to process: 11 seconds.
uf250-04.cnf fulfilled No. of Restarts: 1731 No. of Flips: 1495 time to process: 8 seconds.
uf250-04.cnf fulfilled No. of Restarts: 1134 No. of Flips: 1600 time to process: 6 seconds.
uf250-04.cnf fulfilled No. of Restarts: 881 No. of Flips: 2349 time to process: 8 seconds.
uf250-04.cnf fulfilled No. of Restarts: 1020 No. of Flips: 3878 time to process: 14 seconds.
uf250-04.cnf fulfilled No. of Restarts: 197 No. of Flips: 2397 time to process: 0 seconds.
uf250-04.cnf fulfilled No. of Restarts: 1583 No. of Flips: 4924 time to process: 9 seconds.
uf250-04.cnf fulfilled No. of Restarts: 258 No. of Flips: 4810 time to process: 3 seconds.
uf250-04.cnf fulfilled No. of Restarts: 163 No. of Flips: 4006 time to process: 6 seconds.
uf250-04.cnf fulfilled No. of Restarts: 466 No. of Flips: 1309 time to process: 2 seconds.
uf250-04.cnf fulfilled No. of Restarts: 1078 No. of Flips: 3498 time to process: 8 seconds.
uf250-04.cnf fulfilled No. of Restarts: 212 No. of Flips: 3922 time to process: 7 seconds.
uf250-04.cnf fulfilled No. of Restarts: 200 No. of Flips: 2376 time to process: 0 seconds.
uf250-04.cnf fulfilled No. of Restarts: 2854 No. of Flips: 3724 time to process: 11 seconds.
uf250-04.cnf fulfilled No. of Restarts: 2282 No. of Flips: 2975 time to process: 9 seconds.
uf250-04.cnf fulfilled No. of Restarts: 1422 No. of Flips: 3345 time to process: 8 seconds.
uf250-04.cnf fulfilled No. of Restarts: 378 No. of Flips: 2421 time to process: 3 seconds.
uf250-04.cnf fulfilled No. of Restarts: 1041 No. of Flips: 3818 time to process: 5 seconds.
uf250-04.cnf fulfilled No. of Restarts: 2113 No. of Flips: 2707 time to process: 12 seconds.
uf250-04.cnf fulfilled No. of Restarts: 375 No. of Flips: 3766 time to process: 2 seconds.
uf250-04.cnf fulfilled No. of Restarts: 1695 No. of Flips: 2835 time to process: 8 seconds.
uf250-04.cnf fulfilled No. of Restarts: 315 No. of Flips: 3628 time to process: 3 seconds.
uf250-04.cnf fulfilled No. of Restarts: 999 No. of Flips: 3319 time to process: 4 seconds.
uf250-04.cnf fulfilled No. of Restarts: 243 No. of Flips: 3406 time to process: 5 seconds.
uf250-04.cnf fulfilled No. of Restarts: 326 No. of Flips: 3797 time to process: 13 seconds.
uf250-04.cnf fulfilled No. of Restarts: 441 No. of Flips: 4021 time to process: 1 seconds.
uf250-04.cnf fulfilled No. of Restarts: 1179 No. of Flips: 4268 time to process: 8 seconds.
uf250-04.cnf fulfilled No. of Restarts: 1796 No. of Flips: 3630 time to process: 16 seconds.
uf250-04.cnf fulfilled No. of Restarts: 3084 No. of Flips: 2981 time to process: 12 seconds.
uf250-04.cnf fulfilled No. of Restarts: 621 No. of Flips: 3930 time to process: 2 seconds.
uf250-04.cnf fulfilled No. of Restarts: 2081 No. of Flips: 2019 time to process: 9 seconds.
uf250-04.cnf fulfilled No. of Restarts: 678 No. of Flips: 3601 time to process: 10 seconds.
uf250-04.cnf fulfilled No. of Restarts: 2328 No. of Flips: 2824 time to process: 10 seconds.
uf250-04.cnf fulfilled No. of Restarts: 1859 No. of Flips: 3217 time to process: 9 seconds.
uf250-04.cnf fulfilled No. of Restarts: 505 No. of Flips: 4689 time to process: 4 seconds.
uf250-04.cnf fulfilled No. of Restarts: 275 No. of Flips: 3289 time to process: 7 seconds.
uf250-04.cnf fulfilled No. of Restarts: 791 No. of Flips: 3520 time to process: 8 seconds.
uf250-04.cnf fulfilled No. of Restarts: 785 No. of Flips: 1930 time to process: 3 seconds.
uf250-04.cnf fulfilled No. of Restarts: 1393 No. of Flips: 4718 time to process: 6 seconds.
uf250-04.cnf fulfilled No. of Restarts: 2153 No. of Flips: 2463 time to process: 11 seconds.
uf250-04.cnf fulfilled No. of Restarts: 2193 No. of Flips: 4443 time to process: 9 seconds.
uf250-04.cnf fulfilled No. of Restarts: 275 No. of Flips: 1846 time to process: 2 seconds.
uf250-04.cnf fulfilled No. of Restarts: 171 No. of Flips: 2438 time to process: 6 seconds.
uf250-04.cnf fulfilled No. of Restarts: 1126 No. of Flips: 2287 time to process: 5 seconds.
uf250-04.cnf fulfilled No. of Restarts: 908 No. of Flips: 2510 time to process: 5 seconds.
uf250-04.cnf fulfilled No. of Restarts: 982 No. of Flips: 2564 time to process: 5 seconds.
uf250-04.cnf fulfilled No. of Restarts: 366 No. of Flips: 3933 time to process: 3 seconds.
uf250-04.cnf fulfilled No. of Restarts: 1653 No. of Flips: 2166 time to process: 9 seconds.
uf250-04.cnf fulfilled No. of Restarts: 504 No. of Flips: 4412 time to process: 5 seconds.
uf250-04.cnf fulfilled No. of Restarts: 482 No. of Flips: 1811 time to process: 2 seconds.
uf250-04.cnf fulfilled No. of Restarts: 318 No. of Flips: 3055 time to process: 7 seconds.
uf250-04.cnf fulfilled No. of Restarts: 1638 No. of Flips: 3859 time to process: 8 seconds.
uf250-04.cnf fulfilled No. of Restarts: 922 No. of Flips: 2516 time to process: 6 seconds.
uf250-04.cnf fulfilled No. of Restarts: 704 No. of Flips: 2124 time to process: 5 seconds.
uf250-04.cnf fulfilled No. of Restarts: 1885 No. of Flips: 3045 time to process: 13 seconds.
uf250-04.cnf fulfilled No. of Restarts: 1456 No. of Flips: 3143 time to process: 5 seconds.
uf250-04.cnf fulfilled No. of Restarts: 274 No. of Flips: 3227 time to process: 1 seconds.
uf250-04.cnf fulfilled No. of Restarts: 178 No. of Flips: 2632 time to process: 4 seconds.
uf250-04.cnf fulfilled No. of Restarts: 1534 No. of Flips: 1607 time to process: 9 seconds.
uf250-04.cnf fulfilled No. of Restarts: 553 No. of Flips: 2965 time to process: 2 seconds.
uf250-04.cnf fulfilled No. of Restarts: 3078 No. of Flips: 2625 time to process: 14 seconds.
uf250-04.cnf fulfilled No. of Restarts: 2799 No. of Flips: 1913 time to process: 11 seconds.
uf250-04.cnf fulfilled No. of Restarts: 999 No. of Flips: 2883 time to process: 5 seconds.
uf250-04.cnf fulfilled No. of Restarts: 278 No. of Flips: 4177 time to process: 1 seconds.
uf250-04.cnf fulfilled No. of Restarts: 1663 No. of Flips: 3577 time to process: 8 seconds.
uf250-04.cnf fulfilled No. of Restarts: 465 No. of Flips: 1974 time to process: 2 seconds.
uf250-04.cnf fulfilled No. of Restarts: 987 No. of Flips: 3677 time to process: 10 seconds.
uf250-04.cnf fulfilled No. of Restarts: 1298 No. of Flips: 1107 time to process: 5 seconds.
uf250-04.cnf fulfilled No. of Restarts: 892 No. of Flips: 3615 time to process: 4 seconds.
uf250-04.cnf fulfilled No. of Restarts: 1582 No. of Flips: 3420 time to process: 7 seconds.
uf250-04.cnf fulfilled No. of Restarts: 2264 No. of Flips: 1242 time to process: 12 seconds.
uf250-04.cnf fulfilled No. of Restarts: 1841 No. of Flips: 2353 time to process: 7 seconds.
uf250-04.cnf fulfilled No. of Restarts: 118 No. of Flips: 3899 time to process: 5 seconds.
uf250-04.cnf fulfilled No. of Restarts: 383 No. of Flips: 4951 time to process: 13 seconds.
uf250-04.cnf fulfilled No. of Restarts: 506 No. of Flips: 4337 time to process: 2 seconds.
uf250-04.cnf fulfilled No. of Restarts: 918 No. of Flips: 3553 time to process: 13 seconds.
uf250-04.cnf fulfilled No. of Restarts: 1165 No. of Flips: 2289 time to process: 12 seconds.
uf250-04.cnf fulfilled No. of Restarts: 1448 No. of Flips: 4567 time to process: 5 seconds.
uf250-04.cnf fulfilled No. of Restarts: 159 No. of Flips: 1597 time to process: 4 seconds.
uf250-04.cnf fulfilled No. of Restarts: 448 No. of Flips: 4236 time to process: 2 seconds.
uf250-04.cnf fulfilled No. of Restarts: 479 No. of Flips: 2710 time to process: 6 seconds.
uf250-04.cnf fulfilled No. of Restarts: 540 No. of Flips: 3411 time to process: 8 seconds.
uf250-04.cnf fulfilled No. of Restarts: 1877 No. of Flips: 4592 time to process: 7 seconds.
uf250-04.cnf fulfilled No. of Restarts: 409 No. of Flips: 1475 time to process: 2 seconds.
uf250-04.cnf fulfilled No. of Restarts: 1023 No. of Flips: 2108 time to process: 5 seconds.
uf250-04.cnf fulfilled No. of Restarts: 1680 No. of Flips: 2306 time to process: 6 seconds.
uf250-04.cnf fulfilled No. of Restarts: 332 No. of Flips: 2914 time to process: 1 seconds.
uf250-04.cnf fulfilled No. of Restarts: 1521 No. of Flips: 3985 time to process: 12 seconds.
uf250-04.cnf fulfilled No. of Restarts: 2801 No. of Flips: 4722 time to process: 11 seconds.
uf250-04.cnf fulfilled No. of Restarts: 1044 No. of Flips: 4217 time to process: 10 seconds.
uf250-04.cnf fulfilled No. of Restarts: 1564 No. of Flips: 3827 time to process: 6 seconds.
uf250-04.cnf fulfilled No. of Restarts: 1364 No. of Flips: 4227 time to process: 9 seconds.
uf250-04.cnf fulfilled No. of Restarts: 98 No. of Flips: 2602 time to process: 1 seconds.
uf250-04.cnf fulfilled No. of Restarts: 1969 No. of Flips: 2737 time to process: 18 seconds.
uf250-04.cnf fulfilled No. of Restarts: 554 No. of Flips: 2533 time to process: 2 seconds.
uf250-04.cnf fulfilled No. of Restarts: 576 No. of Flips: 1580 time to process: 4 seconds.
uf250-04.cnf fulfilled No. of Restarts: 340 No. of Flips: 3578 time to process: 5 seconds.
uf250-04.cnf fulfilled No. of Restarts: 747 No. of Flips: 1850 time to process: 2 seconds.
uf250-04.cnf fulfilled No. of Restarts: 968 No. of Flips: 3255 time to process: 9 seconds.
uf250-04.cnf fulfilled No. of Restarts: 1132 No. of Flips: 2383 time to process: 8 seconds.
uf250-04.cnf fulfilled No. of Restarts: 1069 No. of Flips: 2697 time to process: 4 seconds.
uf250-04.cnf fulfilled No. of Restarts: 1995 No. of Flips: 2625 time to process: 10 seconds.
uf250-04.cnf fulfilled No. of Restarts: 91 No. of Flips: 3611 time to process: 2 seconds.
uf250-04.cnf fulfilled No. of Restarts: 1591 No. of Flips: 3112 time to process: 7 seconds.
uf250-04.cnf fulfilled No. of Restarts: 968 No. of Flips: 1786 time to process: 9 seconds.
uf250-04.cnf fulfilled No. of Restarts: 741 No. of Flips: 3296 time to process: 12 seconds.
uf250-04.cnf fulfilled No. of Restarts: 547 No. of Flips: 3390 time to process: 2 seconds.
uf250-04.cnf fulfilled No. of Restarts: 806 No. of Flips: 4748 time to process: 4 seconds.
uf250-04.cnf fulfilled No. of Restarts: 1644 No. of Flips: 2973 time to process: 18 seconds.
uf250-04.cnf fulfilled No. of Restarts: 946 No. of Flips: 4531 time to process: 5 seconds.
uf250-04.cnf fulfilled No. of Restarts: 296 No. of Flips: 691 time to process: 3 seconds.
uf250-04.cnf fulfilled No. of Restarts: 175 No. of Flips: 2471 time to process: 4 seconds.
uf250-04.cnf fulfilled No. of Restarts: 874 No. of Flips: 2409 time to process: 10 seconds.
uf250-04.cnf fulfilled No. of Restarts: 343 No. of Flips: 4769 time to process: 3 seconds.
uf250-04.cnf fulfilled No. of Restarts: 66 No. of Flips: 4601 time to process: 1 seconds.
uf250-04.cnf fulfilled No. of Restarts: 24 No. of Flips: 4203 time to process: 7 seconds.
uf250-04.cnf fulfilled No. of Restarts: 67 No. of Flips: 4125 time to process: 2 seconds.
uf250-04.cnf fulfilled No. of Restarts: 1129 No. of Flips: 3505 time to process: 16 seconds.
uf250-04.cnf fulfilled No. of Restarts: 173 No. of Flips: 1534 time to process: 0 seconds.
uf250-04.cnf fulfilled No. of Restarts: 860 No. of Flips: 4019 time to process: 6 seconds.
uf250-04.cnf fulfilled No. of Restarts: 605 No. of Flips: 3434 time to process: 7 seconds.
uf250-04.cnf fulfilled No. of Restarts: 660 No. of Flips: 4357 time to process: 3 seconds.
uf250-04.cnf fulfilled No. of Restarts: 838 No. of Flips: 2841 time to process: 5 seconds.
uf250-04.cnf fulfilled No. of Restarts: 3141 No. of Flips: 968 time to process: 19 seconds.
uf250-04.cnf fulfilled No. of Restarts: 1025 No. of Flips: 2730 time to process: 3 seconds.
uf250-04.cnf fulfilled No. of Restarts: 2152 No. of Flips: 888 time to process: 17 seconds.
uf250-04.cnf fulfilled No. of Restarts: 194 No. of Flips: 3578 time to process: 0 seconds.
uf250-04.cnf fulfilled No. of Restarts: 1606 No. of Flips: 3718 time to process: 6 seconds.
uf250-04.cnf fulfilled No. of Restarts: 67 No. of Flips: 3076 time to process: 5 seconds.
uf250-04.cnf fulfilled No. of Restarts: 1045 No. of Flips: 2132 time to process: 5 seconds.
uf250-04.cnf , deadline. Restarts: 3150
uf250-04.cnf fulfilled No. of Restarts: 300 No. of Flips: 4739 time to process: 1 seconds.
uf250-04.cnf fulfilled No. of Restarts: 400 No. of Flips: 2770 time to process: 1 seconds.
uf250-04.cnf fulfilled No. of Restarts: 33 No. of Flips: 1607 time to process: 4 seconds.
uf250-04.cnf fulfilled No. of Restarts: 148 No. of Flips: 4226 time to process: 5 seconds.
uf250-04.cnf fulfilled No. of Restarts: 242 No. of Flips: 3652 time to process: 3 seconds.
uf250-04.cnf fulfilled No. of Restarts: 2381 No. of Flips: 1957 time to process: 9 seconds.
uf250-04.cnf fulfilled No. of Restarts: 232 No. of Flips: 3761 time to process: 8 seconds.
uf250-04.cnf fulfilled No. of Restarts: 109 No. of Flips: 4547 time to process: 0 seconds.
uf250-04.cnf fulfilled No. of Restarts: 1332 No. of Flips: 3545 time to process: 5 seconds.
uf250-04.cnf fulfilled No. of Restarts: 1854 No. of Flips: 4411 time to process: 7 seconds.
uf250-04.cnf fulfilled No. of Restarts: 233 No. of Flips: 4144 time to process: 13 seconds.
uf250-04.cnf fulfilled No. of Restarts: 63 No. of Flips: 4545 time to process: 0 seconds.
uf250-04.cnf fulfilled No. of Restarts: 75 No. of Flips: 3331 time to process: 2 seconds.
uf250-04.cnf fulfilled No. of Restarts: 236 No. of Flips: 3105 time to process: 9 seconds.
uf250-04.cnf fulfilled No. of Restarts: 652 No. of Flips: 3517 time to process: 14 seconds.
uf250-04.cnf fulfilled No. of Restarts: 1274 No. of Flips: 1147 time to process: 4 seconds.
uf250-04.cnf fulfilled No. of Restarts: 598 No. of Flips: 2815 time to process: 3 seconds.
uf250-04.cnf fulfilled No. of Restarts: 520 No. of Flips: 4527 time to process: 6 seconds.
uf250-04.cnf fulfilled No. of Restarts: 268 No. of Flips: 2335 time to process: 11 seconds.
uf250-04.cnf fulfilled No. of Restarts: 120 No. of Flips: 3706 time to process: 0 seconds.
uf250-04.cnf fulfilled No. of Restarts: 12 No. of Flips: 2837 time to process: 8 seconds.
uf250-04.cnf fulfilled No. of Restarts: 886 No. of Flips: 1661 time to process: 4 seconds.
uf250-04.cnf fulfilled No. of Restarts: 839 No. of Flips: 3660 time to process: 5 seconds.
uf250-04.cnf fulfilled No. of Restarts: 1684 No. of Flips: 1504 time to process: 9 seconds.
uf250-04.cnf fulfilled No. of Restarts: 1497 No. of Flips: 3517 time to process: 5 seconds.
uf250-04.cnf fulfilled No. of Restarts: 995 No. of Flips: 1171 time to process: 5 seconds.
uf250-04.cnf fulfilled No. of Restarts: 396 No. of Flips: 1796 time to process: 6 seconds.
uf250-04.cnf fulfilled No. of Restarts: 2544 No. of Flips: 4371 time to process: 11 seconds.
uf250-04.cnf fulfilled No. of Restarts: 855 No. of Flips: 1382 time to process: 4 seconds.
uf250-04.cnf fulfilled No. of Restarts: 1186 No. of Flips: 4550 time to process: 6 seconds.
uf250-04.cnf fulfilled No. of Restarts: 532 No. of Flips: 3178 time to process: 5 seconds.
uf250-04.cnf fulfilled No. of Restarts: 426 No. of Flips: 4301 time to process: 1 seconds.
uf250-04.cnf fulfilled No. of Restarts: 1998 No. of Flips: 388 time to process: 12 seconds.
uf250-04.cnf fulfilled No. of Restarts: 254 No. of Flips: 3171 time to process: 1 seconds.
uf250-04.cnf fulfilled No. of Restarts: 107 No. of Flips: 3452 time to process: 8 seconds.
uf250-04.cnf fulfilled No. of Restarts: 892 No. of Flips: 2883 time to process: 4 seconds.
uf250-04.cnf fulfilled No. of Restarts: 1658 No. of Flips: 3765 time to process: 8 seconds.
uf250-04.cnf fulfilled No. of Restarts: 1326 No. of Flips: 2672 time to process: 5 seconds.
uf250-04.cnf fulfilled No. of Restarts: 805 No. of Flips: 3925 time to process: 3 seconds.
uf250-04.cnf fulfilled No. of Restarts: 1179 No. of Flips: 1503 time to process: 8 seconds.
uf250-04.cnf fulfilled No. of Restarts: 663 No. of Flips: 4296 time to process: 14 seconds.
uf250-04.cnf fulfilled No. of Restarts: 890 No. of Flips: 2848 time to process: 3 seconds.
uf250-04.cnf fulfilled No. of Restarts: 1670 No. of Flips: 4511 time to process: 15 seconds.
uf250-04.cnf fulfilled No. of Restarts: 448 No. of Flips: 1479 time to process: 1 seconds.
uf250-04.cnf fulfilled No. of Restarts: 96 No. of Flips: 3689 time to process: 2 seconds.
uf250-04.cnf fulfilled No. of Restarts: 85 No. of Flips: 1594 time to process: 0 seconds.
uf250-04.cnf fulfilled No. of Restarts: 144 No. of Flips: 2399 time to process: 1 seconds.
uf250-04.cnf fulfilled No. of Restarts: 1837 No. of Flips: 3754 time to process: 17 seconds.
uf250-04.cnf fulfilled No. of Restarts: 441 No. of Flips: 3052 time to process: 6 seconds.
uf250-04.cnf fulfilled No. of Restarts: 1568 No. of Flips: 4241 time to process: 6 seconds.
uf250-04.cnf fulfilled No. of Restarts: 1290 No. of Flips: 3682 time to process: 5 seconds.
uf250-04.cnf fulfilled No. of Restarts: 2030 No. of Flips: 2338 time to process: 9 seconds.
uf250-04.cnf fulfilled No. of Restarts: 1233 No. of Flips: 975 time to process: 6 seconds.
uf250-04.cnf fulfilled No. of Restarts: 1105 No. of Flips: 3530 time to process: 8 seconds.
uf250-04.cnf fulfilled No. of Restarts: 234 No. of Flips: 1527 time to process: 1 seconds.
uf250-04.cnf fulfilled No. of Restarts: 214 No. of Flips: 2090 time to process: 1 seconds.
uf250-04.cnf fulfilled No. of Restarts: 295 No. of Flips: 4616 time to process: 8 seconds.
uf250-04.cnf fulfilled No. of Restarts: 366 No. of Flips: 2343 time to process: 1 seconds.
uf250-04.cnf fulfilled No. of Restarts: 280 No. of Flips: 3766 time to process: 6 seconds.
uf250-04.cnf fulfilled No. of Restarts: 193 No. of Flips: 976 time to process: 0 seconds.
uf250-04.cnf fulfilled No. of Restarts: 692 No. of Flips: 3392 time to process: 10 seconds.
uf250-04.cnf fulfilled No. of Restarts: 619 No. of Flips: 4463 time to process: 5 seconds.
uf250-04.cnf fulfilled No. of Restarts: 1029 No. of Flips: 3048 time to process: 3 seconds.
uf250-04.cnf fulfilled No. of Restarts: 187 No. of Flips: 1535 time to process: 1 seconds.
uf250-04.cnf fulfilled No. of Restarts: 751 No. of Flips: 4472 time to process: 7 seconds.
uf250-04.cnf fulfilled No. of Restarts: 226 No. of Flips: 4798 time to process: 8 seconds.
uf250-04.cnf fulfilled No. of Restarts: 1287 No. of Flips: 1830 time to process: 5 seconds.
uf250-04.cnf fulfilled No. of Restarts: 6 No. of Flips: 1364 time to process: 4 seconds.
uf250-04.cnf fulfilled No. of Restarts: 601 No. of Flips: 4454 time to process: 3 seconds.
uf250-04.cnf fulfilled No. of Restarts: 2059 No. of Flips: 2538 time to process: 12 seconds.
uf250-04.cnf fulfilled No. of Restarts: 260 No. of Flips: 4415 time to process: 3 seconds.
uf250-04.cnf fulfilled No. of Restarts: 2077 No. of Flips: 666 time to process: 10 seconds.
uf250-04.cnf fulfilled No. of Restarts: 1335 No. of Flips: 3570 time to process: 9 seconds.
uf250-04.cnf fulfilled No. of Restarts: 303 No. of Flips: 1340 time to process: 4 seconds.
uf250-04.cnf fulfilled No. of Restarts: 1252 No. of Flips: 4360 time to process: 4 seconds.
uf250-04.cnf fulfilled No. of Restarts: 802 No. of Flips: 4518 time to process: 5 seconds.
uf250-04.cnf fulfilled No. of Restarts: 3 No. of Flips: 814 time to process: 1 seconds.
uf250-04.cnf fulfilled No. of Restarts: 958 No. of Flips: 2464 time to process: 3 seconds.
uf250-04.cnf fulfilled No. of Restarts: 291 No. of Flips: 1320 time to process: 2 seconds.
uf250-04.cnf fulfilled No. of Restarts: 313 No. of Flips: 4307 time to process: 5 seconds.
uf250-04.cnf fulfilled No. of Restarts: 1092 No. of Flips: 782 time to process: 16 seconds.
uf250-04.cnf fulfilled No. of Restarts: 942 No. of Flips: 2348 time to process: 6 seconds.
uf250-04.cnf fulfilled No. of Restarts: 2325 No. of Flips: 4937 time to process: 9 seconds.
uf250-04.cnf fulfilled No. of Restarts: 850 No. of Flips: 4070 time to process: 6 seconds.
uf250-04.cnf fulfilled No. of Restarts: 599 No. of Flips: 4597 time to process: 2 seconds.
uf250-04.cnf fulfilled No. of Restarts: 1541 No. of Flips: 1475 time to process: 9 seconds.
uf250-04.cnf fulfilled No. of Restarts: 1133 No. of Flips: 2898 time to process: 8 seconds.
uf250-04.cnf fulfilled No. of Restarts: 497 No. of Flips: 1743 time to process: 6 seconds.
uf250-04.cnf fulfilled No. of Restarts: 928 No. of Flips: 909 time to process: 12 seconds.
uf250-04.cnf fulfilled No. of Restarts: 457 No. of Flips: 4029 time to process: 2 seconds.
uf250-04.cnf fulfilled No. of Restarts: 1251 No. of Flips: 2848 time to process: 4 seconds.
uf250-04.cnf fulfilled No. of Restarts: 570 No. of Flips: 3298 time to process: 7 seconds.
uf250-04.cnf fulfilled No. of Restarts: 54 No. of Flips: 1706 time to process: 5 seconds.
uf250-04.cnf fulfilled No. of Restarts: 1161 No. of Flips: 2126 time to process: 9 seconds.
uf250-04.cnf fulfilled No. of Restarts: 519 No. of Flips: 2850 time to process: 2 seconds.
uf250-04.cnf fulfilled No. of Restarts: 402 No. of Flips: 2855 time to process: 3 seconds.
uf250-04.cnf fulfilled No. of Restarts: 1749 No. of Flips: 4458 time to process: 8 seconds.
uf250-04.cnf fulfilled No. of Restarts: 125 No. of Flips: 1519 time to process: 4 seconds.
uf250-04.cnf fulfilled No. of Restarts: 1879 No. of Flips: 4778 time to process: 9 seconds.
uf250-04.cnf fulfilled No. of Restarts: 1022 No. of Flips: 4796 time to process: 4 seconds.
uf250-04.cnf fulfilled No. of Restarts: 513 No. of Flips: 1294 time to process: 9 seconds.
uf250-04.cnf fulfilled No. of Restarts: 168 No. of Flips: 2041 time to process: 6 seconds.
uf250-04.cnf fulfilled No. of Restarts: 2051 No. of Flips: 4284 time to process: 17 seconds.
uf250-04.cnf fulfilled No. of Restarts: 24 No. of Flips: 2156 time to process: 0 seconds.
uf250-04.cnf fulfilled No. of Restarts: 814 No. of Flips: 3912 time to process: 7 seconds.
uf250-04.cnf fulfilled No. of Restarts: 499 No. of Flips: 4377 time to process: 3 seconds.
uf250-04.cnf fulfilled No. of Restarts: 138 No. of Flips: 3597 time to process: 1 seconds.
uf250-04.cnf fulfilled No. of Restarts: 1200 No. of Flips: 2588 time to process: 11 seconds.
uf250-04.cnf fulfilled No. of Restarts: 1458 No. of Flips: 2445 time to process: 6 seconds.
uf250-04.cnf fulfilled No. of Restarts: 2171 No. of Flips: 1722 time to process: 8 seconds.
uf250-04.cnf fulfilled No. of Restarts: 1539 No. of Flips: 3055 time to process: 9 seconds.
uf250-04.cnf fulfilled No. of Restarts: 375 No. of Flips: 2529 time to process: 1 seconds.
uf250-04.cnf fulfilled No. of Restarts: 105 No. of Flips: 2273 time to process: 1 seconds.
uf250-04.cnf fulfilled No. of Restarts: 1011 No. of Flips: 3409 time to process: 9 seconds.
uf250-04.cnf fulfilled No. of Restarts: 48 No. of Flips: 1649 time to process: 2 seconds.
uf250-04.cnf fulfilled No. of Restarts: 1666 No. of Flips: 4846 time to process: 11 seconds.
uf250-04.cnf fulfilled No. of Restarts: 205 No. of Flips: 3972 time to process: 1 seconds.
uf250-04.cnf fulfilled No. of Restarts: 693 No. of Flips: 2542 time to process: 7 seconds.
uf250-04.cnf fulfilled No. of Restarts: 624 No. of Flips: 3008 time to process: 2 seconds.
uf250-04.cnf fulfilled No. of Restarts: 803 No. of Flips: 2139 time to process: 4 seconds.
uf250-04.cnf fulfilled No. of Restarts: 729 No. of Flips: 500 time to process: 10 seconds.
uf250-04.cnf fulfilled No. of Restarts: 391 No. of Flips: 4279 time to process: 4 seconds.
uf250-04.cnf fulfilled No. of Restarts: 484 No. of Flips: 4675 time to process: 2 seconds.
uf250-04.cnf fulfilled No. of Restarts: 24 No. of Flips: 4330 time to process: 1 seconds.
uf250-04.cnf fulfilled No. of Restarts: 669 No. of Flips: 3467 time to process: 8 seconds.
uf250-04.cnf , deadline. Restarts: 3150
uf250-04.cnf fulfilled No. of Restarts: 359 No. of Flips: 1336 time to process: 1 seconds.
uf250-04.cnf fulfilled No. of Restarts: 1281 No. of Flips: 4141 time to process: 4 seconds.
uf250-04.cnf fulfilled No. of Restarts: 1155 No. of Flips: 2286 time to process: 4 seconds.
uf250-04.cnf fulfilled No. of Restarts: 2124 No. of Flips: 2833 time to process: 15 seconds.
uf250-04.cnf fulfilled No. of Restarts: 73 No. of Flips: 2497 time to process: 0 seconds.
uf250-04.cnf fulfilled No. of Restarts: 173 No. of Flips: 2807 time to process: 3 seconds.
uf250-04.cnf fulfilled No. of Restarts: 1512 No. of Flips: 2840 time to process: 6 seconds.
uf250-04.cnf fulfilled No. of Restarts: 377 No. of Flips: 983 time to process: 2 seconds.
uf250-04.cnf fulfilled No. of Restarts: 371 No. of Flips: 2819 time to process: 9 seconds.
uf250-04.cnf fulfilled No. of Restarts: 445 No. of Flips: 1660 time to process: 4 seconds.
uf250-04.cnf fulfilled No. of Restarts: 1182 No. of Flips: 4897 time to process: 13 seconds.
uf250-04.cnf fulfilled No. of Restarts: 286 No. of Flips: 3825 time to process: 2 seconds.
uf250-04.cnf fulfilled No. of Restarts: 11 No. of Flips: 3252 time to process: 6 seconds.
uf250-04.cnf fulfilled No. of Restarts: 2792 No. of Flips: 2481 time to process: 13 seconds.
uf250-04.cnf fulfilled No. of Restarts: 2837 No. of Flips: 3639 time to process: 14 seconds.
uf250-04.cnf fulfilled No. of Restarts: 16 No. of Flips: 2229 time to process: 0 seconds.
uf250-04.cnf fulfilled No. of Restarts: 107 No. of Flips: 1832 time to process: 2 seconds.
uf250-04.cnf fulfilled No. of Restarts: 1686 No. of Flips: 4759 time to process: 7 seconds.
uf250-04.cnf fulfilled No. of Restarts: 759 No. of Flips: 554 time to process: 9 seconds.
uf250-04.cnf fulfilled No. of Restarts: 23 No. of Flips: 3982 time to process: 2 seconds.
uf250-04.cnf fulfilled No. of Restarts: 1518 No. of Flips: 4136 time to process: 14 seconds.
uf250-04.cnf fulfilled No. of Restarts: 335 No. of Flips: 2928 time to process: 4 seconds.
uf250-04.cnf fulfilled No. of Restarts: 3023 No. of Flips: 3460 time to process: 11 seconds.
uf250-04.cnf fulfilled No. of Restarts: 505 No. of Flips: 3080 time to process: 9 seconds.
uf250-04.cnf fulfilled No. of Restarts: 60 No. of Flips: 3304 time to process: 3 seconds.
uf250-04.cnf fulfilled No. of Restarts: 220 No. of Flips: 4183 time to process: 1 seconds.
uf250-04.cnf fulfilled No. of Restarts: 812 No. of Flips: 2857 time to process: 9 seconds.
uf250-04.cnf fulfilled No. of Restarts: 1465 No. of Flips: 3119 time to process: 5 seconds.
uf250-04.cnf fulfilled No. of Restarts: 1222 No. of Flips: 4097 time to process: 8 seconds.
uf250-04.cnf fulfilled No. of Restarts: 691 No. of Flips: 619 time to process: 3 seconds.
uf250-04.cnf fulfilled No. of Restarts: 864 No. of Flips: 3247 time to process: 8 seconds.
uf250-04.cnf fulfilled No. of Restarts: 1201 No. of Flips: 4639 time to process: 4 seconds.
uf250-04.cnf fulfilled No. of Restarts: 1290 No. of Flips: 2462 time to process: 5 seconds.
uf250-04.cnf fulfilled No. of Restarts: 691 No. of Flips: 3764 time to process: 4 seconds.
uf250-04.cnf fulfilled No. of Restarts: 926 No. of Flips: 1626 time to process: 10 seconds.
uf250-04.cnf fulfilled No. of Restarts: 796 No. of Flips: 4295 time to process: 4 seconds.
uf250-04.cnf fulfilled No. of Restarts: 90 No. of Flips: 3873 time to process: 5 seconds.
uf250-04.cnf fulfilled No. of Restarts: 768 No. of Flips: 1414 time to process: 7 seconds.
uf250-04.cnf fulfilled No. of Restarts: 2689 No. of Flips: 1506 time to process: 11 seconds.
uf250-04.cnf fulfilled No. of Restarts: 323 No. of Flips: 4070 time to process: 13 seconds.
uf250-04.cnf fulfilled No. of Restarts: 659 No. of Flips: 3607 time to process: 2 seconds.
uf250-04.cnf fulfilled No. of Restarts: 1446 No. of Flips: 2530 time to process: 6 seconds.
uf250-04.cnf fulfilled No. of Restarts: 269 No. of Flips: 3602 time to process: 6 seconds.
uf250-04.cnf fulfilled No. of Restarts: 116 No. of Flips: 1431 time to process: 6 seconds.
uf250-04.cnf fulfilled No. of Restarts: 446 No. of Flips: 4572 time to process: 2 seconds.
uf250-04.cnf fulfilled No. of Restarts: 1242 No. of Flips: 3200 time to process: 8 seconds.
uf250-04.cnf fulfilled No. of Restarts: 61 No. of Flips: 888 time to process: 5 seconds.
uf250-04.cnf fulfilled No. of Restarts: 1540 No. of Flips: 3025 time to process: 8 seconds.
uf250-04.cnf fulfilled No. of Restarts: 1234 No. of Flips: 4109 time to process: 6 seconds.
uf250-04.cnf fulfilled No. of Restarts: 1532 No. of Flips: 2051 time to process: 5 seconds.
uf250-04.cnf fulfilled No. of Restarts: 1455 No. of Flips: 2877 time to process: 8 seconds.
uf250-04.cnf fulfilled No. of Restarts: 970 No. of Flips: 1935 time to process: 3 seconds.
uf250-04.cnf fulfilled No. of Restarts: 42 No. of Flips: 3563 time to process: 9 seconds.
uf250-04.cnf fulfilled No. of Restarts: 1368 No. of Flips: 1425 time to process: 7 seconds.
uf250-04.cnf fulfilled No. of Restarts: 131 No. of Flips: 2832 time to process: 6 seconds.
uf250-04.cnf fulfilled No. of Restarts: 2227 No. of Flips: 3986 time to process: 9 seconds.
uf250-04.cnf fulfilled No. of Restarts: 731 No. of Flips: 3692 time to process: 4 seconds.
uf250-04.cnf fulfilled No. of Restarts: 747 No. of Flips: 1127 time to process: 5 seconds.
uf250-04.cnf fulfilled No. of Restarts: 364 No. of Flips: 4368 time to process: 3 seconds.
uf250-04.cnf fulfilled No. of Restarts: 1246 No. of Flips: 2815 time to process: 9 seconds.
uf250-04.cnf fulfilled No. of Restarts: 1243 No. of Flips: 1970 time to process: 4 seconds.
uf250-04.cnf fulfilled No. of Restarts: 849 No. of Flips: 462 time to process: 6 seconds.
uf250-04.cnf fulfilled No. of Restarts: 2507 No. of Flips: 1655 time to process: 14 seconds.
uf250-04.cnf fulfilled No. of Restarts: 81 No. of Flips: 4512 time to process: 2 seconds.
uf250-04.cnf fulfilled No. of Restarts: 2186 No. of Flips: 4951 time to process: 8 seconds.
uf250-04.cnf fulfilled No. of Restarts: 378 No. of Flips: 3484 time to process: 2 seconds.
uf250-04.cnf fulfilled No. of Restarts: 1906 No. of Flips: 3629 time to process: 11 seconds.
uf250-04.cnf fulfilled No. of Restarts: 1015 No. of Flips: 2105 time to process: 7 seconds.
uf250-04.cnf fulfilled No. of Restarts: 660 No. of Flips: 1414 time to process: 7 seconds.
uf250-04.cnf fulfilled No. of Restarts: 1873 No. of Flips: 4485 time to process: 12 seconds.
uf250-04.cnf fulfilled No. of Restarts: 1119 No. of Flips: 3951 time to process: 7 seconds.
uf250-04.cnf fulfilled No. of Restarts: 168 No. of Flips: 3596 time to process: 5 seconds.
uf250-04.cnf fulfilled No. of Restarts: 878 No. of Flips: 3930 time to process: 6 seconds.
uf250-04.cnf fulfilled No. of Restarts: 439 No. of Flips: 2017 time to process: 5 seconds.
uf250-04.cnf fulfilled No. of Restarts: 1383 No. of Flips: 4469 time to process: 11 seconds.
uf250-04.cnf fulfilled No. of Restarts: 118 No. of Flips: 1959 time to process: 0 seconds.
uf250-04.cnf fulfilled No. of Restarts: 1832 No. of Flips: 3673 time to process: 7 seconds.
uf250-04.cnf fulfilled No. of Restarts: 928 No. of Flips: 4709 time to process: 12 seconds.
uf250-04.cnf fulfilled No. of Restarts: 339 No. of Flips: 2143 time to process: 2 seconds.
uf250-04.cnf fulfilled No. of Restarts: 1106 No. of Flips: 1166 time to process: 4 seconds.
uf250-04.cnf fulfilled No. of Restarts: 951 No. of Flips: 4315 time to process: 3 seconds.
uf250-04.cnf fulfilled No. of Restarts: 1341 No. of Flips: 2740 time to process: 15 seconds.
uf250-04.cnf fulfilled No. of Restarts: 154 No. of Flips: 1032 time to process: 0 seconds.
uf250-04.cnf fulfilled No. of Restarts: 836 No. of Flips: 1402 time to process: 3 seconds.
uf250-04.cnf fulfilled No. of Restarts: 1748 No. of Flips: 3598 time to process: 7 seconds.
uf250-04.cnf fulfilled No. of Restarts: 836 No. of Flips: 4585 time to process: 9 seconds.
uf250-04.cnf fulfilled No. of Restarts: 723 No. of Flips: 4538 time to process: 4 seconds.
uf250-04.cnf fulfilled No. of Restarts: 67 No. of Flips: 4487 time to process: 3 seconds.
uf250-04.cnf , deadline. Restarts: 3150
uf250-04.cnf fulfilled No. of Restarts: 1372 No. of Flips: 1446 time to process: 5 seconds.
uf250-04.cnf fulfilled No. of Restarts: 1439 No. of Flips: 1541 time to process: 5 seconds.
uf250-04.cnf fulfilled No. of Restarts: 737 No. of Flips: 4880 time to process: 4 seconds.
uf250-04.cnf fulfilled No. of Restarts: 1918 No. of Flips: 2855 time to process: 7 seconds.
uf250-04.cnf fulfilled No. of Restarts: 134 No. of Flips: 3409 time to process: 0 seconds.
uf250-04.cnf fulfilled No. of Restarts: 277 No. of Flips: 3015 time to process: 2 seconds.
uf250-04.cnf fulfilled No. of Restarts: 239 No. of Flips: 4378 time to process: 2 seconds.
uf250-04.cnf fulfilled No. of Restarts: 83 No. of Flips: 2335 time to process: 5 seconds.
uf250-04.cnf fulfilled No. of Restarts: 141 No. of Flips: 1741 time to process: 0 seconds.
uf250-04.cnf fulfilled No. of Restarts: 54 No. of Flips: 3421 time to process: 7 seconds.
uf250-04.cnf fulfilled No. of Restarts: 798 No. of Flips: 1206 time to process: 3 seconds.
uf250-04.cnf fulfilled No. of Restarts: 856 No. of Flips: 2960 time to process: 4 seconds.
uf250-04.cnf fulfilled No. of Restarts: 2356 No. of Flips: 1324 time to process: 13 seconds.
uf250-04.cnf fulfilled No. of Restarts: 2349 No. of Flips: 4351 time to process: 11 seconds.
uf250-04.cnf fulfilled No. of Restarts: 398 No. of Flips: 2321 time to process: 2 seconds.
uf250-04.cnf fulfilled No. of Restarts: 680 No. of Flips: 1730 time to process: 3 seconds.
uf250-04.cnf fulfilled No. of Restarts: 806 No. of Flips: 1717 time to process: 11 seconds.
uf250-04.cnf fulfilled No. of Restarts: 1275 No. of Flips: 4461 time to process: 5 seconds.
uf250-04.cnf fulfilled No. of Restarts: 749 No. of Flips: 4934 time to process: 4 seconds.
uf250-04.cnf fulfilled No. of Restarts: 2378 No. of Flips: 3150 time to process: 15 seconds.
uf250-04.cnf fulfilled No. of Restarts: 619 No. of Flips: 4496 time to process: 2 seconds.
uf250-04.cnf fulfilled No. of Restarts: 1890 No. of Flips: 2874 time to process: 8 seconds.
uf250-04.cnf fulfilled No. of Restarts: 669 No. of Flips: 3529 time to process: 5 seconds.
uf250-04.cnf fulfilled No. of Restarts: 515 No. of Flips: 3648 time to process: 3 seconds.
uf250-04.cnf fulfilled No. of Restarts: 1131 No. of Flips: 1545 time to process: 4 seconds.
uf250-04.cnf fulfilled No. of Restarts: 1255 No. of Flips: 3377 time to process: 10 seconds.
uf250-04.cnf fulfilled No. of Restarts: 160 No. of Flips: 3309 time to process: 6 seconds.
uf250-04.cnf fulfilled No. of Restarts: 1560 No. of Flips: 4588 time to process: 7 seconds.
uf250-04.cnf fulfilled No. of Restarts: 156 No. of Flips: 2870 time to process: 0 seconds.
uf250-04.cnf fulfilled No. of Restarts: 3001 No. of Flips: 3956 time to process: 13 seconds.
uf250-04.cnf fulfilled No. of Restarts: 11 No. of Flips: 3741 time to process: 3 seconds.
uf250-04.cnf fulfilled No. of Restarts: 836 No. of Flips: 2126 time to process: 3 seconds.
uf250-04.cnf fulfilled No. of Restarts: 786 No. of Flips: 2908 time to process: 15 seconds.
uf250-04.cnf fulfilled No. of Restarts: 199 No. of Flips: 2137 time to process: 6 seconds.
uf250-04.cnf fulfilled No. of Restarts: 1553 No. of Flips: 1603 time to process: 10 seconds.
uf250-04.cnf fulfilled No. of Restarts: 783 No. of Flips: 4837 time to process: 4 seconds.
uf250-04.cnf fulfilled No. of Restarts: 702 No. of Flips: 1574 time to process: 2 seconds.
uf250-04.cnf fulfilled No. of Restarts: 195 No. of Flips: 1596 time to process: 0 seconds.
uf250-04.cnf fulfilled No. of Restarts: 756 No. of Flips: 4255 time to process: 8 seconds.
uf250-04.cnf fulfilled No. of Restarts: 1656 No. of Flips: 3243 time to process: 7 seconds.
uf250-04.cnf fulfilled No. of Restarts: 752 No. of Flips: 1944 time to process: 12 seconds.
uf250-04.cnf fulfilled No. of Restarts: 304 No. of Flips: 859 time to process: 2 seconds.
uf250-04.cnf fulfilled No. of Restarts: 193 No. of Flips: 2192 time to process: 10 seconds.
uf250-04.cnf fulfilled No. of Restarts: 3084 No. of Flips: 3664 time to process: 14 seconds.
uf250-04.cnf fulfilled No. of Restarts: 2371 No. of Flips: 959 time to process: 9 seconds.
uf250-04.cnf fulfilled No. of Restarts: 2395 No. of Flips: 2765 time to process: 10 seconds.
uf250-04.cnf fulfilled No. of Restarts: 1071 No. of Flips: 4502 time to process: 8 seconds.
uf250-04.cnf fulfilled No. of Restarts: 236 No. of Flips: 3083 time to process: 6 seconds.
uf250-04.cnf fulfilled No. of Restarts: 1384 No. of Flips: 2788 time to process: 9 seconds.
uf250-04.cnf fulfilled No. of Restarts: 28 No. of Flips: 3547 time to process: 0 seconds.
uf250-04.cnf fulfilled No. of Restarts: 325 No. of Flips: 2530 time to process: 5 seconds.
uf250-04.cnf fulfilled No. of Restarts: 160 No. of Flips: 3620 time to process: 7 seconds.
uf250-04.cnf fulfilled No. of Restarts: 1211 No. of Flips: 1947 time to process: 6 seconds.
uf250-04.cnf fulfilled No. of Restarts: 809 No. of Flips: 2613 time to process: 9 seconds.
uf250-04.cnf fulfilled No. of Restarts: 309 No. of Flips: 2998 time to process: 3 seconds.
uf250-04.cnf fulfilled No. of Restarts: 1473 No. of Flips: 3919 time to process: 6 seconds.
uf250-04.cnf fulfilled No. of Restarts: 368 No. of Flips: 3303 time to process: 6 seconds.
uf250-04.cnf fulfilled No. of Restarts: 91 No. of Flips: 3522 time to process: 6 seconds.
uf250-04.cnf fulfilled No. of Restarts: 523 No. of Flips: 1397 time to process: 3 seconds.
uf250-04.cnf fulfilled No. of Restarts: 406 No. of Flips: 2301 time to process: 4 seconds.
uf250-04.cnf fulfilled No. of Restarts: 490 No. of Flips: 4219 time to process: 4 seconds.
uf250-04.cnf fulfilled No. of Restarts: 1020 No. of Flips: 4920 time to process: 9 seconds.
uf250-04.cnf fulfilled No. of Restarts: 1292 No. of Flips: 2797 time to process: 11 seconds.
uf250-04.cnf fulfilled No. of Restarts: 154 No. of Flips: 1683 time to process: 0 seconds.
uf250-04.cnf fulfilled No. of Restarts: 75 No. of Flips: 4027 time to process: 7 seconds.
uf250-04.cnf fulfilled No. of Restarts: 233 No. of Flips: 4243 time to process: 1 seconds.
uf250-04.cnf fulfilled No. of Restarts: 1732 No. of Flips: 4814 time to process: 11 seconds.
uf250-04.cnf fulfilled No. of Restarts: 956 No. of Flips: 2817 time to process: 4 seconds.
uf250-04.cnf fulfilled No. of Restarts: 1439 No. of Flips: 1295 time to process: 6 seconds.
uf250-04.cnf fulfilled No. of Restarts: 1018 No. of Flips: 1915 time to process: 4 seconds.
uf250-04.cnf fulfilled No. of Restarts: 591 No. of Flips: 4377 time to process: 9 seconds.
uf250-04.cnf fulfilled No. of Restarts: 2102 No. of Flips: 1537 time to process: 8 seconds.
uf250-04.cnf fulfilled No. of Restarts: 21 No. of Flips: 3146 time to process: 0 seconds.
uf250-04.cnf fulfilled No. of Restarts: 1256 No. of Flips: 1460 time to process: 8 seconds.
uf250-04.cnf fulfilled No. of Restarts: 655 No. of Flips: 4663 time to process: 6 seconds.
uf250-04.cnf fulfilled No. of Restarts: 151 No. of Flips: 2951 time to process: 12 seconds.
uf250-04.cnf fulfilled No. of Restarts: 1547 No. of Flips: 4651 time to process: 6 seconds.
uf250-04.cnf fulfilled No. of Restarts: 315 No. of Flips: 3908 time to process: 2 seconds.
uf250-04.cnf fulfilled No. of Restarts: 138 No. of Flips: 3122 time to process: 1 seconds.
uf250-04.cnf fulfilled No. of Restarts: 679 No. of Flips: 2230 time to process: 3 seconds.
uf250-04.cnf fulfilled No. of Restarts: 642 No. of Flips: 1743 time to process: 14 seconds.
uf250-04.cnf fulfilled No. of Restarts: 276 No. of Flips: 3808 time to process: 1 seconds.
uf250-04.cnf fulfilled No. of Restarts: 1048 No. of Flips: 4386 time to process: 5 seconds.
uf250-04.cnf fulfilled No. of Restarts: 2376 No. of Flips: 983 time to process: 10 seconds.
uf250-04.cnf fulfilled No. of Restarts: 446 No. of Flips: 4912 time to process: 11 seconds.
uf250-04.cnf fulfilled No. of Restarts: 617 No. of Flips: 1554 time to process: 5 seconds.
uf250-04.cnf fulfilled No. of Restarts: 537 No. of Flips: 2081 time to process: 9 seconds.
uf250-04.cnf fulfilled No. of Restarts: 2646 No. of Flips: 3945 time to process: 14 seconds.
uf250-04.cnf , deadline. Restarts: 3150
uf250-04.cnf fulfilled No. of Restarts: 1112 No. of Flips: 3170 time to process: 4 seconds.
uf250-04.cnf fulfilled No. of Restarts: 486 No. of Flips: 4209 time to process: 3 seconds.
uf250-04.cnf fulfilled No. of Restarts: 560 No. of Flips: 3271 time to process: 6 seconds.
uf250-04.cnf fulfilled No. of Restarts: 48 No. of Flips: 3124 time to process: 0 seconds.
uf250-04.cnf fulfilled No. of Restarts: 2353 No. of Flips: 4311 time to process: 16 seconds.
uf250-04.cnf fulfilled No. of Restarts: 175 No. of Flips: 3759 time to process: 1 seconds.
uf250-04.cnf fulfilled No. of Restarts: 179 No. of Flips: 3279 time to process: 1 seconds.
uf250-04.cnf fulfilled No. of Restarts: 1046 No. of Flips: 2721 time to process: 7 seconds.
uf250-04.cnf fulfilled No. of Restarts: 219 No. of Flips: 4856 time to process: 2 seconds.
uf250-04.cnf fulfilled No. of Restarts: 1250 No. of Flips: 1753 time to process: 12 seconds.
uf250-04.cnf fulfilled No. of Restarts: 464 No. of Flips: 3411 time to process: 2 seconds.
uf250-04.cnf fulfilled No. of Restarts: 876 No. of Flips: 3885 time to process: 5 seconds.
uf250-04.cnf fulfilled No. of Restarts: 479 No. of Flips: 4184 time to process: 13 seconds.
uf250-04.cnf fulfilled No. of Restarts: 1105 No. of Flips: 1963 time to process: 10 seconds.
uf250-04.cnf fulfilled No. of Restarts: 671 No. of Flips: 3701 time to process: 3 seconds.
uf250-04.cnf fulfilled No. of Restarts: 252 No. of Flips: 4721 time to process: 5 seconds.
uf250-04.cnf fulfilled No. of Restarts: 767 No. of Flips: 1888 time to process: 9 seconds.
uf250-04.cnf fulfilled No. of Restarts: 471 No. of Flips: 1669 time to process: 1 seconds.
uf250-04.cnf fulfilled No. of Restarts: 1903 No. of Flips: 2103 time to process: 10 seconds.
uf250-04.cnf fulfilled No. of Restarts: 1311 No. of Flips: 1477 time to process: 6 seconds.
uf250-04.cnf fulfilled No. of Restarts: 578 No. of Flips: 2555 time to process: 3 seconds.
uf250-04.cnf fulfilled No. of Restarts: 258 No. of Flips: 4081 time to process: 5 seconds.
uf250-04.cnf fulfilled No. of Restarts: 1266 No. of Flips: 2944 time to process: 7 seconds.
uf250-04.cnf fulfilled No. of Restarts: 1660 No. of Flips: 3551 time to process: 9 seconds.
uf250-04.cnf fulfilled No. of Restarts: 283 No. of Flips: 4981 time to process: 5 seconds.
uf250-04.cnf fulfilled No. of Restarts: 1528 No. of Flips: 4714 time to process: 6 seconds.
uf250-04.cnf fulfilled No. of Restarts: 1239 No. of Flips: 3712 time to process: 7 seconds.
uf250-04.cnf fulfilled No. of Restarts: 653 No. of Flips: 2370 time to process: 2 seconds.
uf250-04.cnf fulfilled No. of Restarts: 2685 No. of Flips: 1717 time to process: 17 seconds.
uf250-04.cnf fulfilled No. of Restarts: 3053 No. of Flips: 4183 time to process: 11 seconds.
uf250-04.cnf fulfilled No. of Restarts: 109 No. of Flips: 3221 time to process: 0 seconds.
uf250-04.cnf fulfilled No. of Restarts: 712 No. of Flips: 811 time to process: 3 seconds.
uf250-04.cnf fulfilled No. of Restarts: 1711 No. of Flips: 2601 time to process: 10 seconds.
uf250-04.cnf fulfilled No. of Restarts: 1890 No. of Flips: 3495 time to process: 9 seconds.
uf250-04.cnf fulfilled No. of Restarts: 2826 No. of Flips: 3534 time to process: 14 seconds.
uf250-04.cnf fulfilled No. of Restarts: 769 No. of Flips: 3032 time to process: 3 seconds.
uf250-04.cnf fulfilled No. of Restarts: 1459 No. of Flips: 4624 time to process: 16 seconds.
uf250-04.cnf fulfilled No. of Restarts: 2694 No. of Flips: 3145 time to process: 10 seconds.
uf250-04.cnf fulfilled No. of Restarts: 1859 No. of Flips: 2655 time to process: 9 seconds.
uf250-04.cnf fulfilled No. of Restarts: 1166 No. of Flips: 3375 time to process: 7 seconds.
uf250-04.cnf fulfilled No. of Restarts: 954 No. of Flips: 3619 time to process: 8 seconds.
uf250-04.cnf fulfilled No. of Restarts: 806 No. of Flips: 2303 time to process: 3 seconds.
uf250-04.cnf fulfilled No. of Restarts: 983 No. of Flips: 1705 time to process: 5 seconds.
uf250-04.cnf fulfilled No. of Restarts: 761 No. of Flips: 3279 time to process: 10 seconds.
uf250-04.cnf fulfilled No. of Restarts: 60 No. of Flips: 2691 time to process: 4 seconds.
uf250-04.cnf fulfilled No. of Restarts: 1028 No. of Flips: 2428 time to process: 4 seconds.
uf250-04.cnf fulfilled No. of Restarts: 463 No. of Flips: 3881 time to process: 2 seconds.
uf250-04.cnf fulfilled No. of Restarts: 1614 No. of Flips: 3117 time to process: 12 seconds.
uf250-04.cnf fulfilled No. of Restarts: 1715 No. of Flips: 3270 time to process: 9 seconds.
uf250-04.cnf fulfilled No. of Restarts: 15 No. of Flips: 1045 time to process: 0 seconds.
uf250-04.cnf fulfilled No. of Restarts: 40 No. of Flips: 2189 time to process: 12 seconds.
uf250-04.cnf fulfilled No. of Restarts: 1397 No. of Flips: 4339 time to process: 8 seconds.
uf250-04.cnf fulfilled No. of Restarts: 43 No. of Flips: 1904 time to process: 3 seconds.
uf250-04.cnf fulfilled No. of Restarts: 87 No. of Flips: 3520 time to process: 1 seconds.
uf250-04.cnf fulfilled No. of Restarts: 287 No. of Flips: 4732 time to process: 10 seconds.
uf250-04.cnf fulfilled No. of Restarts: 930 No. of Flips: 1588 time to process: 3 seconds.
uf250-04.cnf fulfilled No. of Restarts: 217 No. of Flips: 2720 time to process: 3 seconds.
uf250-04.cnf fulfilled No. of Restarts: 503 No. of Flips: 4731 time to process: 5 seconds.
uf250-04.cnf fulfilled No. of Restarts: 180 No. of Flips: 4125 time to process: 3 seconds.
uf250-04.cnf fulfilled No. of Restarts: 608 No. of Flips: 4010 time to process: 5 seconds.
uf250-04.cnf fulfilled No. of Restarts: 873 No. of Flips: 2065 time to process: 10 seconds.
uf250-04.cnf fulfilled No. of Restarts: 558 No. of Flips: 1047 time to process: 2 seconds.
uf250-04.cnf fulfilled No. of Restarts: 49 No. of Flips: 4917 time to process: 1 seconds.
uf250-04.cnf fulfilled No. of Restarts: 1310 No. of Flips: 3207 time to process: 10 seconds.
uf250-04.cnf fulfilled No. of Restarts: 325 No. of Flips: 2942 time to process: 12 seconds.
uf250-04.cnf fulfilled No. of Restarts: 1499 No. of Flips: 3905 time to process: 5 seconds.
uf250-04.cnf fulfilled No. of Restarts: 777 No. of Flips: 3733 time to process: 9 seconds.
uf250-04.cnf fulfilled No. of Restarts: 1905 No. of Flips: 3273 time to process: 7 seconds.
uf250-04.cnf fulfilled No. of Restarts: 1182 No. of Flips: 1136 time to process: 5 seconds.
uf250-04.cnf fulfilled No. of Restarts: 1392 No. of Flips: 2382 time to process: 5 seconds.
uf250-04.cnf fulfilled No. of Restarts: 395 No. of Flips: 4739 time to process: 9 seconds.
uf250-04.cnf fulfilled No. of Restarts: 361 No. of Flips: 3746 time to process: 4 seconds.
uf250-04.cnf fulfilled No. of Restarts: 2162 No. of Flips: 3347 time to process: 8 seconds.
uf250-04.cnf , deadline. Restarts: 3150
uf250-04.cnf fulfilled No. of Restarts: 255 No. of Flips: 3685 time to process: 1 seconds.
uf250-04.cnf fulfilled No. of Restarts: 17 No. of Flips: 4025 time to process: 0 seconds.
uf250-04.cnf fulfilled No. of Restarts: 192 No. of Flips: 1026 time to process: 4 seconds.
uf250-04.cnf fulfilled No. of Restarts: 1966 No. of Flips: 4167 time to process: 14 seconds.
uf250-04.cnf fulfilled No. of Restarts: 2238 No. of Flips: 3852 time to process: 8 seconds.
uf250-04.cnf fulfilled No. of Restarts: 454 No. of Flips: 2805 time to process: 4 seconds.
uf250-04.cnf fulfilled No. of Restarts: 1973 No. of Flips: 3941 time to process: 15 seconds.
uf250-04.cnf fulfilled No. of Restarts: 1901 No. of Flips: 3398 time to process: 7 seconds.
uf250-04.cnf fulfilled No. of Restarts: 1867 No. of Flips: 3579 time to process: 8 seconds.
uf250-04.cnf fulfilled No. of Restarts: 89 No. of Flips: 3922 time to process: 0 seconds.
uf250-04.cnf fulfilled No. of Restarts: 235 No. of Flips: 1700 time to process: 4 seconds.
uf250-04.cnf fulfilled No. of Restarts: 2531 No. of Flips: 900 time to process: 11 seconds.
uf250-04.cnf fulfilled No. of Restarts: 1094 No. of Flips: 3068 time to process: 4 seconds.
uf250-04.cnf fulfilled No. of Restarts: 1982 No. of Flips: 3223 time to process: 7 seconds.
uf250-04.cnf fulfilled No. of Restarts: 363 No. of Flips: 4606 time to process: 2 seconds.
uf250-04.cnf fulfilled No. of Restarts: 464 No. of Flips: 1842 time to process: 2 seconds.
uf250-04.cnf fulfilled No. of Restarts: 1511 No. of Flips: 3762 time to process: 13 seconds.
uf250-04.cnf fulfilled No. of Restarts: 1048 No. of Flips: 2922 time to process: 5 seconds.
uf250-04.cnf fulfilled No. of Restarts: 176 No. of Flips: 4104 time to process: 4 seconds.
uf250-04.cnf fulfilled No. of Restarts: 1166 No. of Flips: 650 time to process: 16 seconds.
uf250-04.cnf fulfilled No. of Restarts: 868 No. of Flips: 4820 time to process: 3 seconds.
uf250-04.cnf fulfilled No. of Restarts: 1174 No. of Flips: 3802 time to process: 4 seconds.
uf250-04.cnf fulfilled No. of Restarts: 951 No. of Flips: 4530 time to process: 12 seconds.
uf250-04.cnf fulfilled No. of Restarts: 353 No. of Flips: 2721 time to process: 1 seconds.
uf250-04.cnf fulfilled No. of Restarts: 1382 No. of Flips: 4558 time to process: 5 seconds.
uf250-04.cnf fulfilled No. of Restarts: 205 No. of Flips: 1191 time to process: 5 seconds.
uf250-04.cnf , deadline. Restarts: 3150
uf250-04.cnf fulfilled No. of Restarts: 2768 No. of Flips: 3366 time to process: 11 seconds.
uf250-04.cnf fulfilled No. of Restarts: 1012 No. of Flips: 2624 time to process: 5 seconds.
uf250-04.cnf fulfilled No. of Restarts: 1115 No. of Flips: 2582 time to process: 5 seconds.
uf250-04.cnf fulfilled No. of Restarts: 56 No. of Flips: 4496 time to process: 7 seconds.
uf250-04.cnf fulfilled No. of Restarts: 1229 No. of Flips: 1613 time to process: 5 seconds.
uf250-04.cnf fulfilled No. of Restarts: 33 No. of Flips: 1609 time to process: 0 seconds.
uf250-04.cnf fulfilled No. of Restarts: 25 No. of Flips: 3697 time to process: 10 seconds.
uf250-04.cnf fulfilled No. of Restarts: 1317 No. of Flips: 4382 time to process: 16 seconds.
uf250-04.cnf fulfilled No. of Restarts: 217 No. of Flips: 3572 time to process: 0 seconds.
uf250-04.cnf fulfilled No. of Restarts: 859 No. of Flips: 1326 time to process: 3 seconds.
uf250-04.cnf fulfilled No. of Restarts: 303 No. of Flips: 2264 time to process: 2 seconds.
uf250-04.cnf fulfilled No. of Restarts: 1329 No. of Flips: 1009 time to process: 12 seconds.
uf250-04.cnf fulfilled No. of Restarts: 2053 No. of Flips: 2707 time to process: 7 seconds.
uf250-04.cnf fulfilled No. of Restarts: 946 No. of Flips: 3615 time to process: 3 seconds.
uf250-04.cnf fulfilled No. of Restarts: 1161 No. of Flips: 2544 time to process: 5 seconds.
uf250-04.cnf fulfilled No. of Restarts: 41 No. of Flips: 4125 time to process: 4 seconds.
uf250-04.cnf fulfilled No. of Restarts: 1531 No. of Flips: 4854 time to process: 10 seconds.
uf250-04.cnf fulfilled No. of Restarts: 62 No. of Flips: 4507 time to process: 0 seconds.
uf250-04.cnf fulfilled No. of Restarts: 253 No. of Flips: 3462 time to process: 1 seconds.
uf250-04.cnf fulfilled No. of Restarts: 8 No. of Flips: 3325 time to process: 0 seconds.
uf250-04.cnf fulfilled No. of Restarts: 422 No. of Flips: 1421 time to process: 3 seconds.
uf250-04.cnf fulfilled No. of Restarts: 994 No. of Flips: 3009 time to process: 8 seconds.
uf250-04.cnf fulfilled No. of Restarts: 582 No. of Flips: 2223 time to process: 2 seconds.
uf250-04.cnf fulfilled No. of Restarts: 1179 No. of Flips: 2945 time to process: 5 seconds.
uf250-04.cnf fulfilled No. of Restarts: 526 No. of Flips: 4540 time to process: 5 seconds.
uf250-04.cnf fulfilled No. of Restarts: 542 No. of Flips: 3807 time to process: 2 seconds.
uf250-04.cnf fulfilled No. of Restarts: 76 No. of Flips: 2840 time to process: 0 seconds.
uf250-04.cnf fulfilled No. of Restarts: 4 No. of Flips: 1882 time to process: 3 seconds.
uf250-04.cnf fulfilled No. of Restarts: 165 No. of Flips: 3768 time to process: 12 seconds.
uf250-04.cnf fulfilled No. of Restarts: 1487 No. of Flips: 4086 time to process: 6 seconds.
uf250-04.cnf , deadline. Restarts: 3150
uf250-04.cnf fulfilled No. of Restarts: 734 No. of Flips: 2645 time to process: 2 seconds.
uf250-04.cnf fulfilled No. of Restarts: 51 No. of Flips: 2935 time to process: 0 seconds.
uf250-04.cnf fulfilled No. of Restarts: 187 No. of Flips: 1193 time to process: 3 seconds.
uf250-04.cnf fulfilled No. of Restarts: 384 No. of Flips: 1989 time to process: 2 seconds.
uf250-04.cnf fulfilled No. of Restarts: 1296 No. of Flips: 1621 time to process: 9 seconds.
uf250-04.cnf fulfilled No. of Restarts: 642 No. of Flips: 3416 time to process: 4 seconds.
uf250-04.cnf fulfilled No. of Restarts: 232 No. of Flips: 1865 time to process: 11 seconds.
uf250-04.cnf fulfilled No. of Restarts: 254 No. of Flips: 2589 time to process: 4 seconds.
uf250-04.cnf fulfilled No. of Restarts: 269 No. of Flips: 4474 time to process: 9 seconds.
uf250-04.cnf fulfilled No. of Restarts: 672 No. of Flips: 4489 time to process: 8 seconds.
uf250-04.cnf fulfilled No. of Restarts: 1126 No. of Flips: 3185 time to process: 6 seconds.
uf250-04.cnf fulfilled No. of Restarts: 601 No. of Flips: 2593 time to process: 2 seconds.
uf250-04.cnf fulfilled No. of Restarts: 249 No. of Flips: 4440 time to process: 5 seconds.
uf250-04.cnf fulfilled No. of Restarts: 575 No. of Flips: 1885 time to process: 2 seconds.
uf250-04.cnf fulfilled No. of Restarts: 160 No. of Flips: 2161 time to process: 6 seconds.
uf250-04.cnf fulfilled No. of Restarts: 2246 No. of Flips: 3993 time to process: 8 seconds.
uf250-04.cnf fulfilled No. of Restarts: 1115 No. of Flips: 2538 time to process: 7 seconds.
uf250-04.cnf fulfilled No. of Restarts: 411 No. of Flips: 1236 time to process: 1 seconds.
uf250-04.cnf fulfilled No. of Restarts: 1876 No. of Flips: 1640 time to process: 9 seconds.
uf250-04.cnf fulfilled No. of Restarts: 342 No. of Flips: 4675 time to process: 2 seconds.
uf250-04.cnf fulfilled No. of Restarts: 2022 No. of Flips: 3505 time to process: 9 seconds.
uf250-04.cnf fulfilled No. of Restarts: 8 No. of Flips: 3163 time to process: 0 seconds.
uf250-04.cnf fulfilled No. of Restarts: 2442 No. of Flips: 2273 time to process: 11 seconds.
uf250-04.cnf fulfilled No. of Restarts: 741 No. of Flips: 4590 time to process: 6 seconds.
uf250-04.cnf fulfilled No. of Restarts: 1422 No. of Flips: 4118 time to process: 11 seconds.
uf250-04.cnf fulfilled No. of Restarts: 544 No. of Flips: 2598 time to process: 3 seconds.
uf250-04.cnf fulfilled No. of Restarts: 1031 No. of Flips: 4383 time to process: 4 seconds.
uf250-04.cnf fulfilled No. of Restarts: 1570 No. of Flips: 4131 time to process: 12 seconds.
uf250-04.cnf fulfilled No. of Restarts: 1210 No. of Flips: 1150 time to process: 12 seconds.
uf250-04.cnf fulfilled No. of Restarts: 237 No. of Flips: 4777 time to process: 1 seconds.
uf250-04.cnf fulfilled No. of Restarts: 391 No. of Flips: 1292 time to process: 11 seconds.
uf250-04.cnf fulfilled No. of Restarts: 1423 No. of Flips: 4816 time to process: 5 seconds.
uf250-04.cnf fulfilled No. of Restarts: 794 No. of Flips: 3593 time to process: 3 seconds.
uf250-04.cnf fulfilled No. of Restarts: 736 No. of Flips: 1740 time to process: 7 seconds.
uf250-04.cnf fulfilled No. of Restarts: 1244 No. of Flips: 2819 time to process: 5 seconds.
uf250-04.cnf fulfilled No. of Restarts: 1361 No. of Flips: 4507 time to process: 5 seconds.
uf250-04.cnf fulfilled No. of Restarts: 183 No. of Flips: 4442 time to process: 3 seconds.
uf250-04.cnf fulfilled No. of Restarts: 2783 No. of Flips: 3687 time to process: 14 seconds.
uf250-04.cnf fulfilled No. of Restarts: 1946 No. of Flips: 496 time to process: 13 seconds.
uf250-04.cnf fulfilled No. of Restarts: 756 No. of Flips: 3785 time to process: 2 seconds.
uf250-04.cnf fulfilled No. of Restarts: 276 No. of Flips: 3462 time to process: 3 seconds.
uf250-04.cnf fulfilled No. of Restarts: 197 No. of Flips: 2529 time to process: 11 seconds.
uf250-04.cnf fulfilled No. of Restarts: 792 No. of Flips: 3200 time to process: 5 seconds.
uf250-04.cnf fulfilled No. of Restarts: 162 No. of Flips: 3115 time to process: 4 seconds.
uf250-04.cnf fulfilled No. of Restarts: 1386 No. of Flips: 4167 time to process: 8 seconds.
uf250-04.cnf fulfilled No. of Restarts: 347 No. of Flips: 4156 time to process: 12 seconds.
uf250-04.cnf fulfilled No. of Restarts: 1233 No. of Flips: 2803 time to process: 11 seconds.
uf250-04.cnf fulfilled No. of Restarts: 109 No. of Flips: 1486 time to process: 1 seconds.
uf250-04.cnf fulfilled No. of Restarts: 3139 No. of Flips: 4268 time to process: 14 seconds.
uf250-04.cnf fulfilled No. of Restarts: 1288 No. of Flips: 1406 time to process: 5 seconds.
uf250-04.cnf fulfilled No. of Restarts: 1388 No. of Flips: 2916 time to process: 5 seconds.
uf250-04.cnf fulfilled No. of Restarts: 433 No. of Flips: 4101 time to process: 2 seconds.
uf250-04.cnf fulfilled No. of Restarts: 798 No. of Flips: 3502 time to process: 11 seconds.
uf250-04.cnf fulfilled No. of Restarts: 61 No. of Flips: 4739 time to process: 0 seconds.
uf250-04.cnf fulfilled No. of Restarts: 19 No. of Flips: 2744 time to process: 2 seconds.
uf250-04.cnf fulfilled No. of Restarts: 48 No. of Flips: 2968 time to process: 4 seconds.
uf250-04.cnf fulfilled No. of Restarts: 715 No. of Flips: 910 time to process: 4 seconds.
uf250-04.cnf fulfilled No. of Restarts: 515 No. of Flips: 2987 time to process: 4 seconds.
uf250-04.cnf fulfilled No. of Restarts: 1920 No. of Flips: 2847 time to process: 7 seconds.
uf250-04.cnf fulfilled No. of Restarts: 210 No. of Flips: 4740 time to process: 0 seconds.
uf250-04.cnf fulfilled No. of Restarts: 467 No. of Flips: 2691 time to process: 7 seconds.
uf250-04.cnf fulfilled No. of Restarts: 611 No. of Flips: 3284 time to process: 3 seconds.
uf250-04.cnf fulfilled No. of Restarts: 50 No. of Flips: 1129 time to process: 4 seconds.
uf250-04.cnf fulfilled No. of Restarts: 1024 No. of Flips: 3312 time to process: 15 seconds.
uf250-04.cnf fulfilled No. of Restarts: 2572 No. of Flips: 1192 time to process: 10 seconds.
uf250-04.cnf fulfilled No. of Restarts: 1012 No. of Flips: 4901 time to process: 3 seconds.
uf250-04.cnf fulfilled No. of Restarts: 1446 No. of Flips: 4013 time to process: 14 seconds.
uf250-04.cnf fulfilled No. of Restarts: 194 No. of Flips: 3169 time to process: 0 seconds.
uf250-04.cnf fulfilled No. of Restarts: 501 No. of Flips: 1381 time to process: 4 seconds.
uf250-04.cnf fulfilled No. of Restarts: 729 No. of Flips: 4577 time to process: 9 seconds.
uf250-04.cnf fulfilled No. of Restarts: 3090 No. of Flips: 3102 time to process: 15 seconds.
uf250-04.cnf fulfilled No. of Restarts: 111 No. of Flips: 3230 time to process: 3 seconds.
uf250-04.cnf , deadline. Restarts: 3150
uf250-04.cnf fulfilled No. of Restarts: 1030 No. of Flips: 4965 time to process: 4 seconds.
uf250-04.cnf fulfilled No. of Restarts: 12 No. of Flips: 3152 time to process: 1 seconds.
uf250-04.cnf fulfilled No. of Restarts: 312 No. of Flips: 3154 time to process: 6 seconds.
uf250-04.cnf fulfilled No. of Restarts: 606 No. of Flips: 1670 time to process: 5 seconds.
uf250-04.cnf fulfilled No. of Restarts: 80 No. of Flips: 774 time to process: 8 seconds.
uf250-04.cnf fulfilled No. of Restarts: 2735 No. of Flips: 2989 time to process: 13 seconds.
uf250-04.cnf fulfilled No. of Restarts: 1468 No. of Flips: 4040 time to process: 5 seconds.
uf250-04.cnf fulfilled No. of Restarts: 2279 No. of Flips: 2869 time to process: 11 seconds.
uf250-04.cnf fulfilled No. of Restarts: 485 No. of Flips: 1904 time to process: 1 seconds.
uf250-04.cnf fulfilled No. of Restarts: 1178 No. of Flips: 2331 time to process: 9 seconds.
uf250-04.cnf fulfilled No. of Restarts: 909 No. of Flips: 2200 time to process: 7 seconds.
uf250-04.cnf fulfilled No. of Restarts: 88 No. of Flips: 3706 time to process: 0 seconds.
uf250-04.cnf fulfilled No. of Restarts: 769 No. of Flips: 3747 time to process: 9 seconds.
uf250-04.cnf fulfilled No. of Restarts: 1223 No. of Flips: 3010 time to process: 9 seconds.
uf250-04.cnf fulfilled No. of Restarts: 412 No. of Flips: 4209 time to process: 1 seconds.
uf250-04.cnf fulfilled No. of Restarts: 67 No. of Flips: 4078 time to process: 5 seconds.
uf250-04.cnf fulfilled No. of Restarts: 83 No. of Flips: 1928 time to process: 7 seconds.
uf250-04.cnf fulfilled No. of Restarts: 2118 No. of Flips: 3811 time to process: 11 seconds.
uf250-04.cnf fulfilled No. of Restarts: 82 No. of Flips: 2439 time to process: 0 seconds.
uf250-04.cnf fulfilled No. of Restarts: 448 No. of Flips: 1380 time to process: 7 seconds.
uf250-04.cnf fulfilled No. of Restarts: 828 No. of Flips: 2534 time to process: 3 seconds.
uf250-04.cnf fulfilled No. of Restarts: 232 No. of Flips: 1511 time to process: 3 seconds.
uf250-04.cnf fulfilled No. of Restarts: 763 No. of Flips: 4370 time to process: 3 seconds.
uf250-04.cnf fulfilled No. of Restarts: 336 No. of Flips: 924 time to process: 6 seconds.
uf250-04.cnf fulfilled No. of Restarts: 2854 No. of Flips: 3740 time to process: 14 seconds.
uf250-04.cnf fulfilled No. of Restarts: 174 No. of Flips: 3987 time to process: 0 seconds.
uf250-04.cnf fulfilled No. of Restarts: 1462 No. of Flips: 3815 time to process: 8 seconds.
uf250-04.cnf fulfilled No. of Restarts: 327 No. of Flips: 4472 time to process: 4 seconds.
uf250-04.cnf fulfilled No. of Restarts: 44 No. of Flips: 4521 time to process: 5 seconds.
uf250-04.cnf fulfilled No. of Restarts: 91 No. of Flips: 3941 time to process: 2 seconds.
uf250-04.cnf fulfilled No. of Restarts: 754 No. of Flips: 1678 time to process: 9 seconds.
uf250-04.cnf fulfilled No. of Restarts: 430 No. of Flips: 1976 time to process: 4 seconds.
uf250-04.cnf fulfilled No. of Restarts: 742 No. of Flips: 3782 time to process: 3 seconds.
uf250-04.cnf fulfilled No. of Restarts: 143 No. of Flips: 3688 time to process: 0 seconds.
uf250-04.cnf fulfilled No. of Restarts: 1695 No. of Flips: 997 time to process: 14 seconds.
uf250-04.cnf fulfilled No. of Restarts: 270 No. of Flips: 1463 time to process: 3 seconds.
uf250-04.cnf fulfilled No. of Restarts: 848 No. of Flips: 2454 time to process: 11 seconds.
uf250-04.cnf , deadline. Restarts: 3150
uf250-04.cnf fulfilled No. of Restarts: 652 No. of Flips: 2872 time to process: 2 seconds.
uf250-04.cnf fulfilled No. of Restarts: 587 No. of Flips: 4789 time to process: 8 seconds.
uf250-04.cnf fulfilled No. of Restarts: 25 No. of Flips: 1378 time to process: 1 seconds.
uf250-04.cnf fulfilled No. of Restarts: 205 No. of Flips: 2694 time to process: 5 seconds.
uf250-04.cnf fulfilled No. of Restarts: 1045 No. of Flips: 4641 time to process: 10 seconds.
uf250-04.cnf fulfilled No. of Restarts: 2417 No. of Flips: 4852 time to process: 17 seconds.
uf250-04.cnf fulfilled No. of Restarts: 232 No. of Flips: 2041 time to process: 0 seconds.
uf250-04.cnf fulfilled No. of Restarts: 542 No. of Flips: 2585 time to process: 2 seconds.
uf250-04.cnf fulfilled No. of Restarts: 771 No. of Flips: 1934 time to process: 12 seconds.
uf250-04.cnf fulfilled No. of Restarts: 1713 No. of Flips: 4257 time to process: 11 seconds.
uf250-04.cnf fulfilled No. of Restarts: 815 No. of Flips: 3841 time to process: 3 seconds.
uf250-04.cnf fulfilled No. of Restarts: 3019 No. of Flips: 2538 time to process: 13 seconds.
uf250-04.cnf fulfilled No. of Restarts: 1878 No. of Flips: 4957 time to process: 9 seconds.
uf250-04.cnf fulfilled No. of Restarts: 1569 No. of Flips: 4865 time to process: 8 seconds.
uf250-04.cnf fulfilled No. of Restarts: 683 No. of Flips: 4389 time to process: 2 seconds.
uf250-04.cnf fulfilled No. of Restarts: 1995 No. of Flips: 3613 time to process: 9 seconds.
uf250-04.cnf fulfilled No. of Restarts: 617 No. of Flips: 1226 time to process: 5 seconds.
uf250-04.cnf fulfilled No. of Restarts: 370 No. of Flips: 2853 time to process: 3 seconds.
uf250-04.cnf fulfilled No. of Restarts: 1033 No. of Flips: 1722 time to process: 10 seconds.
uf250-04.cnf fulfilled No. of Restarts: 662 No. of Flips: 2497 time to process: 4 seconds.
uf250-04.cnf fulfilled No. of Restarts: 613 No. of Flips: 3690 time to process: 4 seconds.
uf250-04.cnf fulfilled No. of Restarts: 49 No. of Flips: 2887 time to process: 6 seconds.
uf250-04.cnf fulfilled No. of Restarts: 1075 No. of Flips: 630 time to process: 5 seconds.
uf250-04.cnf fulfilled No. of Restarts: 1949 No. of Flips: 867 time to process: 8 seconds.
uf250-04.cnf fulfilled No. of Restarts: 2630 No. of Flips: 2264 time to process: 18 seconds.
uf250-04.cnf fulfilled No. of Restarts: 530 No. of Flips: 2386 time to process: 2 seconds.
uf250-04.cnf fulfilled No. of Restarts: 106 No. of Flips: 2545 time to process: 5 seconds.
uf250-04.cnf fulfilled No. of Restarts: 1704 No. of Flips: 3604 time to process: 10 seconds.
uf250-04.cnf fulfilled No. of Restarts: 544 No. of Flips: 2394 time to process: 4 seconds.
uf250-04.cnf fulfilled No. of Restarts: 868 No. of Flips: 3228 time to process: 8 seconds.
uf250-04.cnf , deadline. Restarts: 3150
uf250-04.cnf fulfilled No. of Restarts: 682 No. of Flips: 2668 time to process: 2 seconds.
uf250-04.cnf fulfilled No. of Restarts: 1512 No. of Flips: 3849 time to process: 15 seconds.
uf250-04.cnf fulfilled No. of Restarts: 12 No. of Flips: 3268 time to process: 5 seconds.
uf250-04.cnf fulfilled No. of Restarts: 566 No. of Flips: 1774 time to process: 7 seconds.
uf250-04.cnf fulfilled No. of Restarts: 1373 No. of Flips: 2215 time to process: 9 seconds.
uf250-04.cnf fulfilled No. of Restarts: 1774 No. of Flips: 4641 time to process: 15 seconds.
uf250-04.cnf fulfilled No. of Restarts: 600 No. of Flips: 3069 time to process: 2 seconds.
uf250-04.cnf fulfilled No. of Restarts: 1567 No. of Flips: 3149 time to process: 6 seconds.
uf250-04.cnf fulfilled No. of Restarts: 386 No. of Flips: 3619 time to process: 2 seconds.
uf250-04.cnf fulfilled No. of Restarts: 209 No. of Flips: 1785 time to process: 4 seconds.
uf250-04.cnf fulfilled No. of Restarts: 2017 No. of Flips: 4878 time to process: 9 seconds.
uf250-04.cnf fulfilled No. of Restarts: 396 No. of Flips: 2143 time to process: 1 seconds.
uf250-04.cnf fulfilled No. of Restarts: 2535 No. of Flips: 4418 time to process: 12 seconds.
uf250-04.cnf fulfilled No. of Restarts: 2676 No. of Flips: 4294 time to process: 11 seconds.
uf250-04.cnf fulfilled No. of Restarts: 3081 No. of Flips: 4345 time to process: 12 seconds.
uf250-04.cnf fulfilled No. of Restarts: 247 No. of Flips: 3582 time to process: 2 seconds.
uf250-04.cnf fulfilled No. of Restarts: 373 No. of Flips: 3164 time to process: 13 seconds.
uf250-04.cnf fulfilled No. of Restarts: 1399 No. of Flips: 3667 time to process: 5 seconds.
uf250-04.cnf fulfilled No. of Restarts: 850 No. of Flips: 2527 time to process: 9 seconds.
uf250-04.cnf fulfilled No. of Restarts: 665 No. of Flips: 2097 time to process: 2 seconds.
uf250-04.cnf fulfilled No. of Restarts: 1423 No. of Flips: 3317 time to process: 9 seconds.
uf250-04.cnf fulfilled No. of Restarts: 2878 No. of Flips: 3053 time to process: 15 seconds.
uf250-04.cnf fulfilled No. of Restarts: 65 No. of Flips: 2138 time to process: 0 seconds.
uf250-04.cnf fulfilled No. of Restarts: 1884 No. of Flips: 3352 time to process: 19 seconds.
uf250-04.cnf fulfilled No. of Restarts: 679 No. of Flips: 2815 time to process: 2 seconds.
uf250-04.cnf fulfilled No. of Restarts: 1316 No. of Flips: 4999 time to process: 8 seconds.
uf250-04.cnf fulfilled No. of Restarts: 1542 No. of Flips: 3056 time to process: 12 seconds.
uf250-04.cnf fulfilled No. of Restarts: 217 No. of Flips: 2266 time to process: 1 seconds.
uf250-04.cnf fulfilled No. of Restarts: 191 No. of Flips: 1562 time to process: 8 seconds.
uf250-04.cnf fulfilled No. of Restarts: 1229 No. of Flips: 4648 time to process: 7 seconds.
uf250-04.cnf fulfilled No. of Restarts: 48 No. of Flips: 1311 time to process: 3 seconds.
uf250-04.cnf fulfilled No. of Restarts: 1381 No. of Flips: 4589 time to process: 8 seconds.
uf250-04.cnf fulfilled No. of Restarts: 836 No. of Flips: 4985 time to process: 3 seconds.
uf250-04.cnf fulfilled No. of Restarts: 1687 No. of Flips: 3821 time to process: 11 seconds.
uf250-04.cnf fulfilled No. of Restarts: 1667 No. of Flips: 1948 time to process: 7 seconds.
uf250-04.cnf fulfilled No. of Restarts: 1304 No. of Flips: 4533 time to process: 6 seconds.
uf250-04.cnf fulfilled No. of Restarts: 295 No. of Flips: 4947 time to process: 1 seconds.
uf250-04.cnf fulfilled No. of Restarts: 1242 No. of Flips: 4249 time to process: 15 seconds.
uf250-04.cnf fulfilled No. of Restarts: 601 No. of Flips: 4817 time to process: 2 seconds.
uf250-04.cnf fulfilled No. of Restarts: 1636 No. of Flips: 1817 time to process: 6 seconds.
uf250-04.cnf fulfilled No. of Restarts: 79 No. of Flips: 1714 time to process: 0 seconds.
uf250-04.cnf fulfilled No. of Restarts: 466 No. of Flips: 4711 time to process: 10 seconds.
uf250-04.cnf fulfilled No. of Restarts: 4 No. of Flips: 4323 time to process: 1 seconds.
uf250-04.cnf fulfilled No. of Restarts: 796 No. of Flips: 1008 time to process: 9 seconds.
uf250-04.cnf fulfilled No. of Restarts: 438 No. of Flips: 1208 time to process: 9 seconds.
uf250-04.cnf , deadline. Restarts: 3150
uf250-04.cnf fulfilled No. of Restarts: 746 No. of Flips: 2406 time to process: 2 seconds.
uf250-04.cnf fulfilled No. of Restarts: 1523 No. of Flips: 1778 time to process: 5 seconds.
uf250-04.cnf fulfilled No. of Restarts: 12 No. of Flips: 4161 time to process: 2 seconds.
uf250-04.cnf fulfilled No. of Restarts: 875 No. of Flips: 2740 time to process: 4 seconds.
uf250-04.cnf , deadline. Restarts: 3150
uf250-04.cnf fulfilled No. of Restarts: 1571 No. of Flips: 4788 time to process: 6 seconds.
uf250-04.cnf fulfilled No. of Restarts: 1917 No. of Flips: 3888 time to process: 12 seconds.
uf250-04.cnf fulfilled No. of Restarts: 979 No. of Flips: 3663 time to process: 3 seconds.
uf250-04.cnf fulfilled No. of Restarts: 176 No. of Flips: 1161 time to process: 2 seconds.
uf250-04.cnf fulfilled No. of Restarts: 28 No. of Flips: 2807 time to process: 2 seconds.
uf250-04.cnf fulfilled No. of Restarts: 2382 No. of Flips: 3856 time to process: 12 seconds.
uf250-04.cnf fulfilled No. of Restarts: 341 No. of Flips: 4440 time to process: 6 seconds.
uf250-04.cnf fulfilled No. of Restarts: 1343 No. of Flips: 4948 time to process: 7 seconds.
uf250-04.cnf fulfilled No. of Restarts: 26 No. of Flips: 1994 time to process: 10 seconds.
uf250-04.cnf , deadline. Restarts: 3150
uf250-04.cnf fulfilled No. of Restarts: 2195 No. of Flips: 599 time to process: 9 seconds.
uf250-04.cnf fulfilled No. of Restarts: 639 No. of Flips: 2961 time to process: 2 seconds.
uf250-04.cnf fulfilled No. of Restarts: 2319 No. of Flips: 2811 time to process: 20 seconds.
uf250-04.cnf fulfilled No. of Restarts: 827 No. of Flips: 2688 time to process: 3 seconds.
uf250-04.cnf fulfilled No. of Restarts: 3022 No. of Flips: 3513 time to process: 11 seconds.
uf250-04.cnf fulfilled No. of Restarts: 343 No. of Flips: 1374 time to process: 11 seconds.
uf250-04.cnf fulfilled No. of Restarts: 2154 No. of Flips: 1649 time to process: 9 seconds.
uf250-04.cnf fulfilled No. of Restarts: 115 No. of Flips: 3077 time to process: 3 seconds.
uf250-04.cnf fulfilled No. of Restarts: 738 No. of Flips: 3387 time to process: 7 seconds.
uf250-04.cnf fulfilled No. of Restarts: 1249 No. of Flips: 1513 time to process: 14 seconds.
uf250-04.cnf fulfilled No. of Restarts: 175 No. of Flips: 2103 time to process: 0 seconds.
uf250-04.cnf fulfilled No. of Restarts: 2043 No. of Flips: 1950 time to process: 19 seconds.
uf250-04.cnf fulfilled No. of Restarts: 1259 No. of Flips: 3416 time to process: 5 seconds.
uf250-04.cnf fulfilled No. of Restarts: 1534 No. of Flips: 3661 time to process: 6 seconds.
uf250-04.cnf fulfilled No. of Restarts: 1180 No. of Flips: 1680 time to process: 5 seconds.
uf250-04.cnf fulfilled No. of Restarts: 74 No. of Flips: 1160 time to process: 1 seconds.
uf250-04.cnf fulfilled No. of Restarts: 482 No. of Flips: 1593 time to process: 5 seconds.
uf250-04.cnf fulfilled No. of Restarts: 96 No. of Flips: 4566 time to process: 1 seconds.
uf250-04.cnf fulfilled No. of Restarts: 918 No. of Flips: 3768 time to process: 8 seconds.
uf250-04.cnf fulfilled No. of Restarts: 784 No. of Flips: 3592 time to process: 7 seconds.
uf250-04.cnf fulfilled No. of Restarts: 1302 No. of Flips: 2628 time to process: 7 seconds.
uf250-04.cnf fulfilled No. of Restarts: 32 No. of Flips: 1484 time to process: 4 seconds.
uf250-04.cnf fulfilled No. of Restarts: 932 No. of Flips: 4181 time to process: 8 seconds.
uf250-04.cnf fulfilled No. of Restarts: 741 No. of Flips: 4451 time to process: 6 seconds.
uf250-04.cnf fulfilled No. of Restarts: 596 No. of Flips: 2070 time to process: 9 seconds.
