# Supplementary material for: Completion Probabilities and Parallel Restart Strategies under an Imposed Deadline
Source: PLoS One. 2016 Oct 12;11(10):e0164605. doi: 10.1371/journal.pone.0164605 (PMC5061357; doi:10.1371/journal.pone.0164605)
Supplement: S1 File — The file “S1_File.zip” is the data gathered from the experiments regarding completion probability. (ZIP) [file pone.0164605.s004.zip › results_Multi_r3251.0439999999994.txt]

uf250-04.cnf fulfilled No. of Restarts: 197 No. of Flips: 4979 time to process: 0 seconds.
uf250-04.cnf fulfilled No. of Restarts: 1807 No. of Flips: 4434 time to process: 7 seconds.
uf250-04.cnf fulfilled No. of Restarts: 728 No. of Flips: 1578 time to process: 7 seconds.
uf250-04.cnf fulfilled No. of Restarts: 238 No. of Flips: 4232 time to process: 3 seconds.
uf250-04.cnf fulfilled No. of Restarts: 1113 No. of Flips: 1611 time to process: 5 seconds.
uf250-04.cnf fulfilled No. of Restarts: 143 No. of Flips: 4436 time to process: 6 seconds.
uf250-04.cnf fulfilled No. of Restarts: 160 No. of Flips: 1601 time to process: 4 seconds.
uf250-04.cnf fulfilled No. of Restarts: 367 No. of Flips: 4421 time to process: 13 seconds.
uf250-04.cnf fulfilled No. of Restarts: 359 No. of Flips: 3515 time to process: 4 seconds.
uf250-04.cnf fulfilled No. of Restarts: 2047 No. of Flips: 3913 time to process: 8 seconds.
uf250-04.cnf fulfilled No. of Restarts: 419 No. of Flips: 1213 time to process: 3 seconds.
uf250-04.cnf fulfilled No. of Restarts: 236 No. of Flips: 3979 time to process: 4 seconds.
uf250-04.cnf fulfilled No. of Restarts: 931 No. of Flips: 3214 time to process: 11 seconds.
uf250-04.cnf fulfilled No. of Restarts: 133 No. of Flips: 4397 time to process: 3 seconds.
uf250-04.cnf fulfilled No. of Restarts: 399 No. of Flips: 2023 time to process: 4 seconds.
uf250-04.cnf fulfilled No. of Restarts: 1768 No. of Flips: 3360 time to process: 10 seconds.
uf250-04.cnf fulfilled No. of Restarts: 502 No. of Flips: 3599 time to process: 5 seconds.
uf250-04.cnf fulfilled No. of Restarts: 1513 No. of Flips: 2813 time to process: 6 seconds.
uf250-04.cnf fulfilled No. of Restarts: 179 No. of Flips: 4933 time to process: 3 seconds.
uf250-04.cnf fulfilled No. of Restarts: 879 No. of Flips: 2245 time to process: 4 seconds.
uf250-04.cnf fulfilled No. of Restarts: 3066 No. of Flips: 4017 time to process: 12 seconds.
uf250-04.cnf fulfilled No. of Restarts: 588 No. of Flips: 3075 time to process: 10 seconds.
uf250-04.cnf fulfilled No. of Restarts: 3025 No. of Flips: 3661 time to process: 13 seconds.
uf250-04.cnf fulfilled No. of Restarts: 950 No. of Flips: 4478 time to process: 3 seconds.
uf250-04.cnf fulfilled No. of Restarts: 1233 No. of Flips: 1391 time to process: 5 seconds.
uf250-04.cnf fulfilled No. of Restarts: 504 No. of Flips: 1572 time to process: 7 seconds.
uf250-04.cnf fulfilled No. of Restarts: 1638 No. of Flips: 1234 time to process: 8 seconds.
uf250-04.cnf fulfilled No. of Restarts: 586 No. of Flips: 2682 time to process: 2 seconds.
uf250-04.cnf fulfilled No. of Restarts: 898 No. of Flips: 2484 time to process: 9 seconds.
uf250-04.cnf fulfilled No. of Restarts: 1569 No. of Flips: 3835 time to process: 6 seconds.
uf250-04.cnf fulfilled No. of Restarts: 162 No. of Flips: 4867 time to process: 1 seconds.
uf250-04.cnf fulfilled No. of Restarts: 2474 No. of Flips: 4036 time to process: 11 seconds.
uf250-04.cnf fulfilled No. of Restarts: 2524 No. of Flips: 4023 time to process: 10 seconds.
uf250-04.cnf fulfilled No. of Restarts: 439 No. of Flips: 1361 time to process: 4 seconds.
uf250-04.cnf fulfilled No. of Restarts: 1008 No. of Flips: 1603 time to process: 6 seconds.
uf250-04.cnf fulfilled No. of Restarts: 2228 No. of Flips: 954 time to process: 9 seconds.
uf250-04.cnf fulfilled No. of Restarts: 295 No. of Flips: 4116 time to process: 6 seconds.
uf250-04.cnf fulfilled No. of Restarts: 1665 No. of Flips: 2434 time to process: 16 seconds.
uf250-04.cnf fulfilled No. of Restarts: 226 No. of Flips: 2021 time to process: 0 seconds.
uf250-04.cnf fulfilled No. of Restarts: 2954 No. of Flips: 2539 time to process: 14 seconds.
uf250-04.cnf fulfilled No. of Restarts: 970 No. of Flips: 1245 time to process: 8 seconds.
uf250-04.cnf fulfilled No. of Restarts: 1064 No. of Flips: 3412 time to process: 4 seconds.
uf250-04.cnf fulfilled No. of Restarts: 376 No. of Flips: 4697 time to process: 9 seconds.
uf250-04.cnf fulfilled No. of Restarts: 186 No. of Flips: 1500 time to process: 5 seconds.
uf250-04.cnf fulfilled No. of Restarts: 488 No. of Flips: 2521 time to process: 3 seconds.
uf250-04.cnf fulfilled No. of Restarts: 1861 No. of Flips: 4333 time to process: 12 seconds.
uf250-04.cnf fulfilled No. of Restarts: 1083 No. of Flips: 1650 time to process: 4 seconds.
uf250-04.cnf fulfilled No. of Restarts: 193 No. of Flips: 4192 time to process: 3 seconds.
uf250-04.cnf fulfilled No. of Restarts: 876 No. of Flips: 3895 time to process: 4 seconds.
uf250-04.cnf fulfilled No. of Restarts: 1580 No. of Flips: 3372 time to process: 9 seconds.
uf250-04.cnf fulfilled No. of Restarts: 427 No. of Flips: 935 time to process: 6 seconds.
uf250-04.cnf fulfilled No. of Restarts: 1007 No. of Flips: 772 time to process: 13 seconds.
uf250-04.cnf fulfilled No. of Restarts: 496 No. of Flips: 3795 time to process: 2 seconds.
uf250-04.cnf fulfilled No. of Restarts: 950 No. of Flips: 3868 time to process: 8 seconds.
uf250-04.cnf fulfilled No. of Restarts: 34 No. of Flips: 3263 time to process: 6 seconds.
uf250-04.cnf fulfilled No. of Restarts: 1376 No. of Flips: 2664 time to process: 9 seconds.
uf250-04.cnf fulfilled No. of Restarts: 817 No. of Flips: 1354 time to process: 16 seconds.
uf250-04.cnf fulfilled No. of Restarts: 76 No. of Flips: 4520 time to process: 0 seconds.
uf250-04.cnf fulfilled No. of Restarts: 1387 No. of Flips: 3865 time to process: 6 seconds.
uf250-04.cnf fulfilled No. of Restarts: 382 No. of Flips: 3525 time to process: 10 seconds.
uf250-04.cnf fulfilled No. of Restarts: 349 No. of Flips: 3712 time to process: 3 seconds.
uf250-04.cnf fulfilled No. of Restarts: 298 No. of Flips: 2042 time to process: 10 seconds.
uf250-04.cnf fulfilled No. of Restarts: 973 No. of Flips: 3165 time to process: 5 seconds.
uf250-04.cnf fulfilled No. of Restarts: 19 No. of Flips: 853 time to process: 0 seconds.
uf250-04.cnf fulfilled No. of Restarts: 565 No. of Flips: 3027 time to process: 12 seconds.
uf250-04.cnf fulfilled No. of Restarts: 422 No. of Flips: 2005 time to process: 1 seconds.
uf250-04.cnf fulfilled No. of Restarts: 1008 No. of Flips: 1562 time to process: 5 seconds.
uf250-04.cnf fulfilled No. of Restarts: 2121 No. of Flips: 1564 time to process: 15 seconds.
uf250-04.cnf fulfilled No. of Restarts: 415 No. of Flips: 3032 time to process: 11 seconds.
uf250-04.cnf fulfilled No. of Restarts: 2016 No. of Flips: 1367 time to process: 9 seconds.
uf250-04.cnf fulfilled No. of Restarts: 379 No. of Flips: 1985 time to process: 5 seconds.
uf250-04.cnf fulfilled No. of Restarts: 188 No. of Flips: 3669 time to process: 0 seconds.
uf250-04.cnf fulfilled No. of Restarts: 495 No. of Flips: 2484 time to process: 2 seconds.
uf250-04.cnf fulfilled No. of Restarts: 278 No. of Flips: 3374 time to process: 2 seconds.
uf250-04.cnf fulfilled No. of Restarts: 2699 No. of Flips: 1456 time to process: 22 seconds.
uf250-04.cnf fulfilled No. of Restarts: 1664 No. of Flips: 2439 time to process: 6 seconds.
uf250-04.cnf fulfilled No. of Restarts: 1230 No. of Flips: 3157 time to process: 7 seconds.
uf250-04.cnf fulfilled No. of Restarts: 2322 No. of Flips: 4779 time to process: 9 seconds.
uf250-04.cnf fulfilled No. of Restarts: 1666 No. of Flips: 4702 time to process: 8 seconds.
uf250-04.cnf fulfilled No. of Restarts: 864 No. of Flips: 548 time to process: 5 seconds.
uf250-04.cnf fulfilled No. of Restarts: 1008 No. of Flips: 3173 time to process: 11 seconds.
uf250-04.cnf fulfilled No. of Restarts: 771 No. of Flips: 3041 time to process: 4 seconds.
uf250-04.cnf fulfilled No. of Restarts: 363 No. of Flips: 3131 time to process: 1 seconds.
uf250-04.cnf fulfilled No. of Restarts: 64 No. of Flips: 4145 time to process: 2 seconds.
uf250-04.cnf fulfilled No. of Restarts: 193 No. of Flips: 2541 time to process: 0 seconds.
uf250-04.cnf fulfilled No. of Restarts: 0 No. of Flips: 3054 time to process: 9 seconds.
uf250-04.cnf fulfilled No. of Restarts: 787 No. of Flips: 2701 time to process: 9 seconds.
uf250-04.cnf fulfilled No. of Restarts: 1344 No. of Flips: 4881 time to process: 5 seconds.
uf250-04.cnf fulfilled No. of Restarts: 40 No. of Flips: 3748 time to process: 0 seconds.
uf250-04.cnf fulfilled No. of Restarts: 1650 No. of Flips: 4512 time to process: 6 seconds.
uf250-04.cnf fulfilled No. of Restarts: 439 No. of Flips: 3878 time to process: 8 seconds.
uf250-04.cnf fulfilled No. of Restarts: 1355 No. of Flips: 1713 time to process: 5 seconds.
uf250-04.cnf fulfilled No. of Restarts: 296 No. of Flips: 2765 time to process: 3 seconds.
uf250-04.cnf , deadline. Restarts: 3251
uf250-04.cnf fulfilled No. of Restarts: 1174 No. of Flips: 4519 time to process: 4 seconds.
uf250-04.cnf fulfilled No. of Restarts: 1724 No. of Flips: 2812 time to process: 8 seconds.
uf250-04.cnf fulfilled No. of Restarts: 613 No. of Flips: 3379 time to process: 2 seconds.
uf250-04.cnf fulfilled No. of Restarts: 514 No. of Flips: 4834 time to process: 5 seconds.
uf250-04.cnf fulfilled No. of Restarts: 815 No. of Flips: 2501 time to process: 7 seconds.
uf250-04.cnf fulfilled No. of Restarts: 315 No. of Flips: 3973 time to process: 7 seconds.
uf250-04.cnf fulfilled No. of Restarts: 237 No. of Flips: 1659 time to process: 5 seconds.
uf250-04.cnf fulfilled No. of Restarts: 264 No. of Flips: 1985 time to process: 3 seconds.
uf250-04.cnf fulfilled No. of Restarts: 205 No. of Flips: 4598 time to process: 4 seconds.
uf250-04.cnf fulfilled No. of Restarts: 1086 No. of Flips: 4539 time to process: 11 seconds.
uf250-04.cnf fulfilled No. of Restarts: 431 No. of Flips: 2309 time to process: 4 seconds.
uf250-04.cnf fulfilled No. of Restarts: 52 No. of Flips: 3096 time to process: 4 seconds.
uf250-04.cnf fulfilled No. of Restarts: 219 No. of Flips: 2054 time to process: 1 seconds.
uf250-04.cnf fulfilled No. of Restarts: 3145 No. of Flips: 3614 time to process: 20 seconds.
uf250-04.cnf fulfilled No. of Restarts: 1202 No. of Flips: 3475 time to process: 9 seconds.
uf250-04.cnf fulfilled No. of Restarts: 215 No. of Flips: 4865 time to process: 4 seconds.
uf250-04.cnf fulfilled No. of Restarts: 1883 No. of Flips: 3173 time to process: 11 seconds.
uf250-04.cnf fulfilled No. of Restarts: 414 No. of Flips: 2009 time to process: 2 seconds.
uf250-04.cnf fulfilled No. of Restarts: 1798 No. of Flips: 3919 time to process: 7 seconds.
uf250-04.cnf fulfilled No. of Restarts: 461 No. of Flips: 2399 time to process: 12 seconds.
uf250-04.cnf fulfilled No. of Restarts: 984 No. of Flips: 1779 time to process: 4 seconds.
uf250-04.cnf fulfilled No. of Restarts: 600 No. of Flips: 3940 time to process: 3 seconds.
uf250-04.cnf fulfilled No. of Restarts: 43 No. of Flips: 4066 time to process: 9 seconds.
uf250-04.cnf fulfilled No. of Restarts: 1554 No. of Flips: 3243 time to process: 7 seconds.
uf250-04.cnf fulfilled No. of Restarts: 876 No. of Flips: 3611 time to process: 3 seconds.
uf250-04.cnf fulfilled No. of Restarts: 247 No. of Flips: 4168 time to process: 10 seconds.
uf250-04.cnf fulfilled No. of Restarts: 13 No. of Flips: 2305 time to process: 0 seconds.
uf250-04.cnf fulfilled No. of Restarts: 735 No. of Flips: 3348 time to process: 6 seconds.
uf250-04.cnf fulfilled No. of Restarts: 305 No. of Flips: 4256 time to process: 2 seconds.
uf250-04.cnf fulfilled No. of Restarts: 818 No. of Flips: 2341 time to process: 8 seconds.
uf250-04.cnf fulfilled No. of Restarts: 388 No. of Flips: 3526 time to process: 3 seconds.
uf250-04.cnf fulfilled No. of Restarts: 33 No. of Flips: 1240 time to process: 0 seconds.
uf250-04.cnf fulfilled No. of Restarts: 3099 No. of Flips: 4418 time to process: 15 seconds.
uf250-04.cnf fulfilled No. of Restarts: 296 No. of Flips: 3147 time to process: 1 seconds.
uf250-04.cnf fulfilled No. of Restarts: 1713 No. of Flips: 2075 time to process: 12 seconds.
uf250-04.cnf fulfilled No. of Restarts: 2329 No. of Flips: 4225 time to process: 9 seconds.
uf250-04.cnf fulfilled No. of Restarts: 324 No. of Flips: 3073 time to process: 4 seconds.
uf250-04.cnf fulfilled No. of Restarts: 209 No. of Flips: 779 time to process: 2 seconds.
uf250-04.cnf fulfilled No. of Restarts: 1039 No. of Flips: 4106 time to process: 15 seconds.
uf250-04.cnf fulfilled No. of Restarts: 506 No. of Flips: 4908 time to process: 2 seconds.
uf250-04.cnf fulfilled No. of Restarts: 2584 No. of Flips: 3374 time to process: 11 seconds.
uf250-04.cnf fulfilled No. of Restarts: 454 No. of Flips: 1571 time to process: 7 seconds.
uf250-04.cnf fulfilled No. of Restarts: 9 No. of Flips: 2887 time to process: 4 seconds.
uf250-04.cnf fulfilled No. of Restarts: 1918 No. of Flips: 1451 time to process: 8 seconds.
uf250-04.cnf fulfilled No. of Restarts: 437 No. of Flips: 4081 time to process: 6 seconds.
uf250-04.cnf fulfilled No. of Restarts: 241 No. of Flips: 3541 time to process: 1 seconds.
uf250-04.cnf fulfilled No. of Restarts: 1023 No. of Flips: 3461 time to process: 7 seconds.
uf250-04.cnf , deadline. Restarts: 3251
uf250-04.cnf fulfilled No. of Restarts: 1766 No. of Flips: 3740 time to process: 7 seconds.
uf250-04.cnf fulfilled No. of Restarts: 845 No. of Flips: 3808 time to process: 3 seconds.
uf250-04.cnf fulfilled No. of Restarts: 998 No. of Flips: 1976 time to process: 16 seconds.
uf250-04.cnf fulfilled No. of Restarts: 528 No. of Flips: 4108 time to process: 2 seconds.
uf250-04.cnf fulfilled No. of Restarts: 1041 No. of Flips: 2853 time to process: 5 seconds.
uf250-04.cnf fulfilled No. of Restarts: 466 No. of Flips: 4523 time to process: 4 seconds.
uf250-04.cnf fulfilled No. of Restarts: 852 No. of Flips: 3564 time to process: 4 seconds.
uf250-04.cnf fulfilled No. of Restarts: 1620 No. of Flips: 1133 time to process: 10 seconds.
uf250-04.cnf fulfilled No. of Restarts: 1124 No. of Flips: 1646 time to process: 16 seconds.
uf250-04.cnf fulfilled No. of Restarts: 303 No. of Flips: 2748 time to process: 1 seconds.
uf250-04.cnf fulfilled No. of Restarts: 1310 No. of Flips: 2439 time to process: 7 seconds.
uf250-04.cnf fulfilled No. of Restarts: 1145 No. of Flips: 741 time to process: 6 seconds.
uf250-04.cnf fulfilled No. of Restarts: 1093 No. of Flips: 3898 time to process: 9 seconds.
uf250-04.cnf fulfilled No. of Restarts: 1419 No. of Flips: 1010 time to process: 8 seconds.
uf250-04.cnf fulfilled No. of Restarts: 2201 No. of Flips: 3085 time to process: 14 seconds.
uf250-04.cnf fulfilled No. of Restarts: 412 No. of Flips: 4463 time to process: 1 seconds.
uf250-04.cnf fulfilled No. of Restarts: 1149 No. of Flips: 3133 time to process: 13 seconds.
uf250-04.cnf fulfilled No. of Restarts: 242 No. of Flips: 867 time to process: 1 seconds.
uf250-04.cnf fulfilled No. of Restarts: 111 No. of Flips: 2484 time to process: 5 seconds.
uf250-04.cnf fulfilled No. of Restarts: 56 No. of Flips: 4434 time to process: 1 seconds.
uf250-04.cnf fulfilled No. of Restarts: 282 No. of Flips: 3724 time to process: 5 seconds.
uf250-04.cnf fulfilled No. of Restarts: 339 No. of Flips: 1627 time to process: 5 seconds.
uf250-04.cnf fulfilled No. of Restarts: 1693 No. of Flips: 4341 time to process: 13 seconds.
uf250-04.cnf fulfilled No. of Restarts: 380 No. of Flips: 1335 time to process: 1 seconds.
uf250-04.cnf fulfilled No. of Restarts: 1808 No. of Flips: 4136 time to process: 8 seconds.
uf250-04.cnf fulfilled No. of Restarts: 2282 No. of Flips: 1606 time to process: 9 seconds.
uf250-04.cnf fulfilled No. of Restarts: 14 No. of Flips: 3054 time to process: 8 seconds.
uf250-04.cnf fulfilled No. of Restarts: 1441 No. of Flips: 3998 time to process: 18 seconds.
uf250-04.cnf fulfilled No. of Restarts: 2738 No. of Flips: 4015 time to process: 10 seconds.
uf250-04.cnf fulfilled No. of Restarts: 513 No. of Flips: 2975 time to process: 2 seconds.
uf250-04.cnf fulfilled No. of Restarts: 956 No. of Flips: 2151 time to process: 3 seconds.
uf250-04.cnf fulfilled No. of Restarts: 1144 No. of Flips: 4396 time to process: 10 seconds.
uf250-04.cnf fulfilled No. of Restarts: 1458 No. of Flips: 4685 time to process: 7 seconds.
uf250-04.cnf fulfilled No. of Restarts: 1266 No. of Flips: 627 time to process: 10 seconds.
uf250-04.cnf fulfilled No. of Restarts: 1869 No. of Flips: 4898 time to process: 13 seconds.
uf250-04.cnf fulfilled No. of Restarts: 1466 No. of Flips: 3672 time to process: 6 seconds.
uf250-04.cnf fulfilled No. of Restarts: 1231 No. of Flips: 1252 time to process: 9 seconds.
uf250-04.cnf fulfilled No. of Restarts: 616 No. of Flips: 3998 time to process: 6 seconds.
uf250-04.cnf fulfilled No. of Restarts: 119 No. of Flips: 4925 time to process: 2 seconds.
uf250-04.cnf fulfilled No. of Restarts: 1402 No. of Flips: 4670 time to process: 9 seconds.
uf250-04.cnf fulfilled No. of Restarts: 2 No. of Flips: 3964 time to process: 3 seconds.
uf250-04.cnf fulfilled No. of Restarts: 38 No. of Flips: 3692 time to process: 6 seconds.
uf250-04.cnf fulfilled No. of Restarts: 1645 No. of Flips: 4082 time to process: 7 seconds.
uf250-04.cnf fulfilled No. of Restarts: 409 No. of Flips: 1083 time to process: 8 seconds.
uf250-04.cnf fulfilled No. of Restarts: 1622 No. of Flips: 4887 time to process: 8 seconds.
uf250-04.cnf fulfilled No. of Restarts: 347 No. of Flips: 4092 time to process: 3 seconds.
uf250-04.cnf , deadline. Restarts: 3251
uf250-04.cnf , deadline. Restarts: 3251
uf250-04.cnf fulfilled No. of Restarts: 713 No. of Flips: 2314 time to process: 2 seconds.
uf250-04.cnf fulfilled No. of Restarts: 2451 No. of Flips: 4069 time to process: 17 seconds.
uf250-04.cnf fulfilled No. of Restarts: 271 No. of Flips: 2827 time to process: 1 seconds.
uf250-04.cnf fulfilled No. of Restarts: 1063 No. of Flips: 3155 time to process: 7 seconds.
uf250-04.cnf fulfilled No. of Restarts: 638 No. of Flips: 3424 time to process: 3 seconds.
uf250-04.cnf fulfilled No. of Restarts: 1008 No. of Flips: 4935 time to process: 4 seconds.
uf250-04.cnf fulfilled No. of Restarts: 2193 No. of Flips: 2037 time to process: 16 seconds.
uf250-04.cnf fulfilled No. of Restarts: 2122 No. of Flips: 3549 time to process: 10 seconds.
uf250-04.cnf fulfilled No. of Restarts: 2022 No. of Flips: 3549 time to process: 8 seconds.
uf250-04.cnf fulfilled No. of Restarts: 483 No. of Flips: 4288 time to process: 3 seconds.
uf250-04.cnf fulfilled No. of Restarts: 1854 No. of Flips: 2007 time to process: 8 seconds.
uf250-04.cnf fulfilled No. of Restarts: 945 No. of Flips: 1986 time to process: 6 seconds.
uf250-04.cnf fulfilled No. of Restarts: 432 No. of Flips: 4407 time to process: 1 seconds.
uf250-04.cnf fulfilled No. of Restarts: 2129 No. of Flips: 2796 time to process: 13 seconds.
uf250-04.cnf fulfilled No. of Restarts: 1062 No. of Flips: 4460 time to process: 12 seconds.
uf250-04.cnf fulfilled No. of Restarts: 97 No. of Flips: 4721 time to process: 5 seconds.
uf250-04.cnf fulfilled No. of Restarts: 139 No. of Flips: 4644 time to process: 0 seconds.
uf250-04.cnf fulfilled No. of Restarts: 180 No. of Flips: 1164 time to process: 0 seconds.
uf250-04.cnf fulfilled No. of Restarts: 210 No. of Flips: 2056 time to process: 1 seconds.
uf250-04.cnf fulfilled No. of Restarts: 213 No. of Flips: 802 time to process: 5 seconds.
uf250-04.cnf fulfilled No. of Restarts: 72 No. of Flips: 2487 time to process: 5 seconds.
uf250-04.cnf fulfilled No. of Restarts: 1356 No. of Flips: 4110 time to process: 13 seconds.
uf250-04.cnf fulfilled No. of Restarts: 1840 No. of Flips: 4435 time to process: 7 seconds.
uf250-04.cnf fulfilled No. of Restarts: 382 No. of Flips: 3546 time to process: 1 seconds.
uf250-04.cnf fulfilled No. of Restarts: 138 No. of Flips: 1783 time to process: 4 seconds.
uf250-04.cnf fulfilled No. of Restarts: 451 No. of Flips: 3840 time to process: 2 seconds.
uf250-04.cnf fulfilled No. of Restarts: 1126 No. of Flips: 3918 time to process: 4 seconds.
uf250-04.cnf fulfilled No. of Restarts: 932 No. of Flips: 4010 time to process: 7 seconds.
uf250-04.cnf fulfilled No. of Restarts: 82 No. of Flips: 1386 time to process: 0 seconds.
uf250-04.cnf fulfilled No. of Restarts: 683 No. of Flips: 3501 time to process: 3 seconds.
uf250-04.cnf fulfilled No. of Restarts: 438 No. of Flips: 2009 time to process: 5 seconds.
uf250-04.cnf fulfilled No. of Restarts: 1344 No. of Flips: 2882 time to process: 15 seconds.
uf250-04.cnf fulfilled No. of Restarts: 29 No. of Flips: 2814 time to process: 2 seconds.
uf250-04.cnf fulfilled No. of Restarts: 806 No. of Flips: 4934 time to process: 13 seconds.
uf250-04.cnf fulfilled No. of Restarts: 693 No. of Flips: 2814 time to process: 2 seconds.
uf250-04.cnf fulfilled No. of Restarts: 1342 No. of Flips: 2678 time to process: 12 seconds.
uf250-04.cnf fulfilled No. of Restarts: 1765 No. of Flips: 2453 time to process: 7 seconds.
uf250-04.cnf fulfilled No. of Restarts: 1753 No. of Flips: 2120 time to process: 7 seconds.
uf250-04.cnf fulfilled No. of Restarts: 2493 No. of Flips: 1965 time to process: 10 seconds.
uf250-04.cnf fulfilled No. of Restarts: 96 No. of Flips: 2116 time to process: 0 seconds.
uf250-04.cnf fulfilled No. of Restarts: 474 No. of Flips: 3225 time to process: 8 seconds.
uf250-04.cnf fulfilled No. of Restarts: 487 No. of Flips: 3037 time to process: 8 seconds.
uf250-04.cnf fulfilled No. of Restarts: 547 No. of Flips: 4828 time to process: 7 seconds.
uf250-04.cnf fulfilled No. of Restarts: 1052 No. of Flips: 3562 time to process: 8 seconds.
uf250-04.cnf fulfilled No. of Restarts: 356 No. of Flips: 4306 time to process: 2 seconds.
uf250-04.cnf fulfilled No. of Restarts: 2633 No. of Flips: 3005 time to process: 14 seconds.
uf250-04.cnf , deadline. Restarts: 3251
uf250-04.cnf fulfilled No. of Restarts: 241 No. of Flips: 4206 time to process: 1 seconds.
uf250-04.cnf fulfilled No. of Restarts: 544 No. of Flips: 1736 time to process: 2 seconds.
uf250-04.cnf fulfilled No. of Restarts: 392 No. of Flips: 1611 time to process: 11 seconds.
uf250-04.cnf fulfilled No. of Restarts: 1673 No. of Flips: 1775 time to process: 7 seconds.
uf250-04.cnf fulfilled No. of Restarts: 2500 No. of Flips: 1542 time to process: 16 seconds.
uf250-04.cnf fulfilled No. of Restarts: 693 No. of Flips: 4537 time to process: 3 seconds.
uf250-04.cnf fulfilled No. of Restarts: 1256 No. of Flips: 4988 time to process: 5 seconds.
uf250-04.cnf fulfilled No. of Restarts: 1595 No. of Flips: 3058 time to process: 10 seconds.
uf250-04.cnf fulfilled No. of Restarts: 1716 No. of Flips: 4673 time to process: 12 seconds.
uf250-04.cnf fulfilled No. of Restarts: 653 No. of Flips: 3586 time to process: 2 seconds.
uf250-04.cnf fulfilled No. of Restarts: 78 No. of Flips: 1900 time to process: 0 seconds.
uf250-04.cnf fulfilled No. of Restarts: 79 No. of Flips: 2745 time to process: 12 seconds.
uf250-04.cnf fulfilled No. of Restarts: 971 No. of Flips: 2045 time to process: 4 seconds.
uf250-04.cnf fulfilled No. of Restarts: 2093 No. of Flips: 4242 time to process: 11 seconds.
uf250-04.cnf fulfilled No. of Restarts: 686 No. of Flips: 4874 time to process: 4 seconds.
uf250-04.cnf fulfilled No. of Restarts: 1461 No. of Flips: 3535 time to process: 9 seconds.
uf250-04.cnf fulfilled No. of Restarts: 2091 No. of Flips: 1942 time to process: 13 seconds.
uf250-04.cnf fulfilled No. of Restarts: 872 No. of Flips: 2879 time to process: 3 seconds.
uf250-04.cnf , deadline. Restarts: 3251
uf250-04.cnf fulfilled No. of Restarts: 319 No. of Flips: 2135 time to process: 1 seconds.
uf250-04.cnf fulfilled No. of Restarts: 1623 No. of Flips: 1932 time to process: 18 seconds.
uf250-04.cnf fulfilled No. of Restarts: 35 No. of Flips: 2187 time to process: 0 seconds.
uf250-04.cnf fulfilled No. of Restarts: 2376 No. of Flips: 3900 time to process: 11 seconds.
uf250-04.cnf fulfilled No. of Restarts: 579 No. of Flips: 1449 time to process: 3 seconds.
uf250-04.cnf fulfilled No. of Restarts: 607 No. of Flips: 4645 time to process: 12 seconds.
uf250-04.cnf fulfilled No. of Restarts: 89 No. of Flips: 1452 time to process: 0 seconds.
uf250-04.cnf fulfilled No. of Restarts: 179 No. of Flips: 829 time to process: 2 seconds.
uf250-04.cnf fulfilled No. of Restarts: 1179 No. of Flips: 2298 time to process: 9 seconds.
uf250-04.cnf fulfilled No. of Restarts: 488 No. of Flips: 4421 time to process: 2 seconds.
uf250-04.cnf fulfilled No. of Restarts: 323 No. of Flips: 1553 time to process: 12 seconds.
uf250-04.cnf fulfilled No. of Restarts: 1083 No. of Flips: 4598 time to process: 4 seconds.
uf250-04.cnf fulfilled No. of Restarts: 84 No. of Flips: 2618 time to process: 7 seconds.
uf250-04.cnf fulfilled No. of Restarts: 314 No. of Flips: 2182 time to process: 5 seconds.
uf250-04.cnf fulfilled No. of Restarts: 155 No. of Flips: 2884 time to process: 5 seconds.
uf250-04.cnf fulfilled No. of Restarts: 3121 No. of Flips: 4262 time to process: 14 seconds.
uf250-04.cnf fulfilled No. of Restarts: 1062 No. of Flips: 4309 time to process: 7 seconds.
uf250-04.cnf fulfilled No. of Restarts: 909 No. of Flips: 1785 time to process: 11 seconds.
uf250-04.cnf fulfilled No. of Restarts: 28 No. of Flips: 4361 time to process: 0 seconds.
uf250-04.cnf fulfilled No. of Restarts: 224 No. of Flips: 3243 time to process: 1 seconds.
uf250-04.cnf fulfilled No. of Restarts: 471 No. of Flips: 1870 time to process: 2 seconds.
uf250-04.cnf fulfilled No. of Restarts: 1560 No. of Flips: 1938 time to process: 10 seconds.
uf250-04.cnf fulfilled No. of Restarts: 269 No. of Flips: 2744 time to process: 1 seconds.
uf250-04.cnf fulfilled No. of Restarts: 257 No. of Flips: 4925 time to process: 3 seconds.
uf250-04.cnf fulfilled No. of Restarts: 1663 No. of Flips: 3744 time to process: 11 seconds.
uf250-04.cnf fulfilled No. of Restarts: 417 No. of Flips: 2238 time to process: 8 seconds.
uf250-04.cnf fulfilled No. of Restarts: 583 No. of Flips: 3064 time to process: 3 seconds.
uf250-04.cnf fulfilled No. of Restarts: 872 No. of Flips: 2313 time to process: 3 seconds.
uf250-04.cnf fulfilled No. of Restarts: 58 No. of Flips: 3287 time to process: 13 seconds.
uf250-04.cnf fulfilled No. of Restarts: 190 No. of Flips: 4937 time to process: 1 seconds.
uf250-04.cnf fulfilled No. of Restarts: 1943 No. of Flips: 4243 time to process: 11 seconds.
uf250-04.cnf fulfilled No. of Restarts: 2193 No. of Flips: 2124 time to process: 9 seconds.
uf250-04.cnf fulfilled No. of Restarts: 795 No. of Flips: 1740 time to process: 5 seconds.
uf250-04.cnf fulfilled No. of Restarts: 530 No. of Flips: 4315 time to process: 4 seconds.
uf250-04.cnf fulfilled No. of Restarts: 500 No. of Flips: 4297 time to process: 2 seconds.
uf250-04.cnf fulfilled No. of Restarts: 284 No. of Flips: 1603 time to process: 2 seconds.
uf250-04.cnf fulfilled No. of Restarts: 1901 No. of Flips: 4247 time to process: 10 seconds.
uf250-04.cnf fulfilled No. of Restarts: 598 No. of Flips: 2555 time to process: 8 seconds.
uf250-04.cnf fulfilled No. of Restarts: 1000 No. of Flips: 1594 time to process: 4 seconds.
uf250-04.cnf fulfilled No. of Restarts: 752 No. of Flips: 4623 time to process: 3 seconds.
uf250-04.cnf fulfilled No. of Restarts: 1268 No. of Flips: 2134 time to process: 12 seconds.
uf250-04.cnf fulfilled No. of Restarts: 1473 No. of Flips: 2956 time to process: 6 seconds.
uf250-04.cnf fulfilled No. of Restarts: 2574 No. of Flips: 3710 time to process: 11 seconds.
uf250-04.cnf fulfilled No. of Restarts: 1008 No. of Flips: 2283 time to process: 7 seconds.
uf250-04.cnf fulfilled No. of Restarts: 2353 No. of Flips: 2143 time to process: 21 seconds.
uf250-04.cnf fulfilled No. of Restarts: 1815 No. of Flips: 4693 time to process: 7 seconds.
uf250-04.cnf fulfilled No. of Restarts: 666 No. of Flips: 3077 time to process: 2 seconds.
uf250-04.cnf fulfilled No. of Restarts: 931 No. of Flips: 4941 time to process: 5 seconds.
uf250-04.cnf fulfilled No. of Restarts: 2551 No. of Flips: 2593 time to process: 12 seconds.
uf250-04.cnf fulfilled No. of Restarts: 1049 No. of Flips: 3628 time to process: 4 seconds.
uf250-04.cnf fulfilled No. of Restarts: 1513 No. of Flips: 4761 time to process: 10 seconds.
uf250-04.cnf fulfilled No. of Restarts: 1107 No. of Flips: 3914 time to process: 10 seconds.
uf250-04.cnf fulfilled No. of Restarts: 577 No. of Flips: 2640 time to process: 5 seconds.
uf250-04.cnf fulfilled No. of Restarts: 75 No. of Flips: 4001 time to process: 6 seconds.
uf250-04.cnf fulfilled No. of Restarts: 340 No. of Flips: 2110 time to process: 4 seconds.
uf250-04.cnf fulfilled No. of Restarts: 48 No. of Flips: 972 time to process: 0 seconds.
uf250-04.cnf fulfilled No. of Restarts: 22 No. of Flips: 3581 time to process: 3 seconds.
uf250-04.cnf fulfilled No. of Restarts: 2119 No. of Flips: 2969 time to process: 14 seconds.
uf250-04.cnf fulfilled No. of Restarts: 841 No. of Flips: 2168 time to process: 5 seconds.
uf250-04.cnf fulfilled No. of Restarts: 2660 No. of Flips: 4092 time to process: 12 seconds.
uf250-04.cnf fulfilled No. of Restarts: 2480 No. of Flips: 1656 time to process: 12 seconds.
uf250-04.cnf fulfilled No. of Restarts: 598 No. of Flips: 2413 time to process: 2 seconds.
uf250-04.cnf fulfilled No. of Restarts: 844 No. of Flips: 2897 time to process: 4 seconds.
uf250-04.cnf fulfilled No. of Restarts: 81 No. of Flips: 2001 time to process: 13 seconds.
uf250-04.cnf fulfilled No. of Restarts: 1786 No. of Flips: 1813 time to process: 9 seconds.
uf250-04.cnf fulfilled No. of Restarts: 1436 No. of Flips: 2465 time to process: 8 seconds.
uf250-04.cnf fulfilled No. of Restarts: 1435 No. of Flips: 4153 time to process: 8 seconds.
uf250-04.cnf fulfilled No. of Restarts: 1572 No. of Flips: 2544 time to process: 11 seconds.
uf250-04.cnf fulfilled No. of Restarts: 382 No. of Flips: 1538 time to process: 11 seconds.
uf250-04.cnf fulfilled No. of Restarts: 1379 No. of Flips: 3254 time to process: 6 seconds.
uf250-04.cnf fulfilled No. of Restarts: 1180 No. of Flips: 3723 time to process: 4 seconds.
uf250-04.cnf fulfilled No. of Restarts: 37 No. of Flips: 646 time to process: 4 seconds.
uf250-04.cnf fulfilled No. of Restarts: 1242 No. of Flips: 3640 time to process: 8 seconds.
uf250-04.cnf fulfilled No. of Restarts: 643 No. of Flips: 1227 time to process: 5 seconds.
uf250-04.cnf fulfilled No. of Restarts: 3002 No. of Flips: 2240 time to process: 12 seconds.
uf250-04.cnf fulfilled No. of Restarts: 1588 No. of Flips: 2644 time to process: 6 seconds.
uf250-04.cnf , deadline. Restarts: 3251
uf250-04.cnf fulfilled No. of Restarts: 353 No. of Flips: 1415 time to process: 1 seconds.
uf250-04.cnf fulfilled No. of Restarts: 2827 No. of Flips: 3894 time to process: 11 seconds.
uf250-04.cnf fulfilled No. of Restarts: 1229 No. of Flips: 3103 time to process: 7 seconds.
uf250-04.cnf fulfilled No. of Restarts: 239 No. of Flips: 2048 time to process: 10 seconds.
uf250-04.cnf fulfilled No. of Restarts: 1947 No. of Flips: 2276 time to process: 7 seconds.
uf250-04.cnf fulfilled No. of Restarts: 168 No. of Flips: 2727 time to process: 6 seconds.
uf250-04.cnf fulfilled No. of Restarts: 320 No. of Flips: 1282 time to process: 2 seconds.
uf250-04.cnf fulfilled No. of Restarts: 610 No. of Flips: 4507 time to process: 4 seconds.
uf250-04.cnf fulfilled No. of Restarts: 472 No. of Flips: 2522 time to process: 14 seconds.
uf250-04.cnf fulfilled No. of Restarts: 1161 No. of Flips: 4874 time to process: 4 seconds.
uf250-04.cnf fulfilled No. of Restarts: 415 No. of Flips: 3207 time to process: 3 seconds.
uf250-04.cnf fulfilled No. of Restarts: 486 No. of Flips: 3874 time to process: 8 seconds.
uf250-04.cnf fulfilled No. of Restarts: 877 No. of Flips: 2722 time to process: 4 seconds.
uf250-04.cnf fulfilled No. of Restarts: 981 No. of Flips: 4360 time to process: 4 seconds.
uf250-04.cnf fulfilled No. of Restarts: 1348 No. of Flips: 4657 time to process: 10 seconds.
uf250-04.cnf fulfilled No. of Restarts: 3121 No. of Flips: 2902 time to process: 17 seconds.
uf250-04.cnf fulfilled No. of Restarts: 1148 No. of Flips: 4410 time to process: 4 seconds.
uf250-04.cnf fulfilled No. of Restarts: 316 No. of Flips: 3754 time to process: 1 seconds.
uf250-04.cnf fulfilled No. of Restarts: 960 No. of Flips: 1391 time to process: 11 seconds.
uf250-04.cnf fulfilled No. of Restarts: 2385 No. of Flips: 2374 time to process: 9 seconds.
uf250-04.cnf fulfilled No. of Restarts: 1415 No. of Flips: 3162 time to process: 10 seconds.
uf250-04.cnf fulfilled No. of Restarts: 1726 No. of Flips: 3107 time to process: 7 seconds.
uf250-04.cnf fulfilled No. of Restarts: 702 No. of Flips: 4651 time to process: 3 seconds.
uf250-04.cnf fulfilled No. of Restarts: 1201 No. of Flips: 3784 time to process: 11 seconds.
uf250-04.cnf fulfilled No. of Restarts: 229 No. of Flips: 3963 time to process: 2 seconds.
uf250-04.cnf fulfilled No. of Restarts: 2268 No. of Flips: 4597 time to process: 19 seconds.
uf250-04.cnf fulfilled No. of Restarts: 735 No. of Flips: 3300 time to process: 5 seconds.
uf250-04.cnf fulfilled No. of Restarts: 1670 No. of Flips: 4159 time to process: 14 seconds.
uf250-04.cnf fulfilled No. of Restarts: 859 No. of Flips: 4986 time to process: 3 seconds.
uf250-04.cnf fulfilled No. of Restarts: 936 No. of Flips: 2051 time to process: 6 seconds.
uf250-04.cnf fulfilled No. of Restarts: 1992 No. of Flips: 3642 time to process: 10 seconds.
uf250-04.cnf fulfilled No. of Restarts: 217 No. of Flips: 2755 time to process: 3 seconds.
uf250-04.cnf fulfilled No. of Restarts: 975 No. of Flips: 1516 time to process: 5 seconds.
uf250-04.cnf fulfilled No. of Restarts: 1179 No. of Flips: 1664 time to process: 5 seconds.
uf250-04.cnf fulfilled No. of Restarts: 586 No. of Flips: 4951 time to process: 5 seconds.
uf250-04.cnf fulfilled No. of Restarts: 1046 No. of Flips: 4642 time to process: 6 seconds.
uf250-04.cnf fulfilled No. of Restarts: 415 No. of Flips: 2720 time to process: 13 seconds.
uf250-04.cnf , deadline. Restarts: 3251
uf250-04.cnf fulfilled No. of Restarts: 2328 No. of Flips: 3092 time to process: 9 seconds.
uf250-04.cnf fulfilled No. of Restarts: 329 No. of Flips: 2593 time to process: 1 seconds.
uf250-04.cnf fulfilled No. of Restarts: 118 No. of Flips: 2199 time to process: 2 seconds.
uf250-04.cnf fulfilled No. of Restarts: 258 No. of Flips: 1408 time to process: 11 seconds.
uf250-04.cnf fulfilled No. of Restarts: 1230 No. of Flips: 4267 time to process: 16 seconds.
uf250-04.cnf fulfilled No. of Restarts: 453 No. of Flips: 4066 time to process: 1 seconds.
uf250-04.cnf fulfilled No. of Restarts: 503 No. of Flips: 3637 time to process: 6 seconds.
uf250-04.cnf fulfilled No. of Restarts: 179 No. of Flips: 3411 time to process: 3 seconds.
uf250-04.cnf , deadline. Restarts: 3251
uf250-04.cnf fulfilled No. of Restarts: 1824 No. of Flips: 3974 time to process: 7 seconds.
uf250-04.cnf fulfilled No. of Restarts: 1394 No. of Flips: 2706 time to process: 11 seconds.
uf250-04.cnf fulfilled No. of Restarts: 1030 No. of Flips: 3768 time to process: 4 seconds.
uf250-04.cnf fulfilled No. of Restarts: 218 No. of Flips: 2224 time to process: 4 seconds.
uf250-04.cnf fulfilled No. of Restarts: 355 No. of Flips: 3659 time to process: 3 seconds.
uf250-04.cnf fulfilled No. of Restarts: 3171 No. of Flips: 2519 time to process: 25 seconds.
uf250-04.cnf fulfilled No. of Restarts: 124 No. of Flips: 3687 time to process: 0 seconds.
uf250-04.cnf fulfilled No. of Restarts: 1054 No. of Flips: 618 time to process: 4 seconds.
uf250-04.cnf fulfilled No. of Restarts: 2160 No. of Flips: 2138 time to process: 16 seconds.
uf250-04.cnf fulfilled No. of Restarts: 1684 No. of Flips: 3800 time to process: 7 seconds.
uf250-04.cnf fulfilled No. of Restarts: 2593 No. of Flips: 4252 time to process: 11 seconds.
uf250-04.cnf fulfilled No. of Restarts: 283 No. of Flips: 2040 time to process: 2 seconds.
uf250-04.cnf fulfilled No. of Restarts: 90 No. of Flips: 3094 time to process: 9 seconds.
uf250-04.cnf fulfilled No. of Restarts: 337 No. of Flips: 2082 time to process: 2 seconds.
uf250-04.cnf fulfilled No. of Restarts: 128 No. of Flips: 1951 time to process: 1 seconds.
uf250-04.cnf fulfilled No. of Restarts: 1803 No. of Flips: 1498 time to process: 16 seconds.
uf250-04.cnf fulfilled No. of Restarts: 1709 No. of Flips: 4398 time to process: 6 seconds.
uf250-04.cnf fulfilled No. of Restarts: 658 No. of Flips: 709 time to process: 9 seconds.
uf250-04.cnf fulfilled No. of Restarts: 1249 No. of Flips: 1133 time to process: 7 seconds.
uf250-04.cnf fulfilled No. of Restarts: 225 No. of Flips: 1954 time to process: 3 seconds.
uf250-04.cnf fulfilled No. of Restarts: 3129 No. of Flips: 3824 time to process: 20 seconds.
uf250-04.cnf fulfilled No. of Restarts: 1234 No. of Flips: 3405 time to process: 5 seconds.
uf250-04.cnf fulfilled No. of Restarts: 9 No. of Flips: 3116 time to process: 0 seconds.
uf250-04.cnf fulfilled No. of Restarts: 1741 No. of Flips: 1484 time to process: 7 seconds.
uf250-04.cnf fulfilled No. of Restarts: 597 No. of Flips: 2491 time to process: 6 seconds.
uf250-04.cnf fulfilled No. of Restarts: 1589 No. of Flips: 1109 time to process: 10 seconds.
uf250-04.cnf fulfilled No. of Restarts: 2914 No. of Flips: 1713 time to process: 14 seconds.
uf250-04.cnf fulfilled No. of Restarts: 628 No. of Flips: 4197 time to process: 7 seconds.
uf250-04.cnf fulfilled No. of Restarts: 1015 No. of Flips: 874 time to process: 4 seconds.
uf250-04.cnf fulfilled No. of Restarts: 501 No. of Flips: 2300 time to process: 2 seconds.
uf250-04.cnf fulfilled No. of Restarts: 568 No. of Flips: 3472 time to process: 12 seconds.
uf250-04.cnf fulfilled No. of Restarts: 825 No. of Flips: 2719 time to process: 4 seconds.
uf250-04.cnf fulfilled No. of Restarts: 2834 No. of Flips: 4010 time to process: 11 seconds.
uf250-04.cnf fulfilled No. of Restarts: 762 No. of Flips: 3645 time to process: 3 seconds.
uf250-04.cnf fulfilled No. of Restarts: 2513 No. of Flips: 3484 time to process: 12 seconds.
uf250-04.cnf fulfilled No. of Restarts: 781 No. of Flips: 541 time to process: 5 seconds.
uf250-04.cnf fulfilled No. of Restarts: 341 No. of Flips: 4170 time to process: 3 seconds.
uf250-04.cnf fulfilled No. of Restarts: 1361 No. of Flips: 3155 time to process: 15 seconds.
uf250-04.cnf , deadline. Restarts: 3251
uf250-04.cnf fulfilled No. of Restarts: 620 No. of Flips: 1023 time to process: 2 seconds.
uf250-04.cnf fulfilled No. of Restarts: 305 No. of Flips: 3060 time to process: 11 seconds.
uf250-04.cnf fulfilled No. of Restarts: 1229 No. of Flips: 987 time to process: 6 seconds.
uf250-04.cnf fulfilled No. of Restarts: 196 No. of Flips: 4856 time to process: 7 seconds.
uf250-04.cnf fulfilled No. of Restarts: 1169 No. of Flips: 2494 time to process: 5 seconds.
uf250-04.cnf fulfilled No. of Restarts: 289 No. of Flips: 2943 time to process: 13 seconds.
uf250-04.cnf fulfilled No. of Restarts: 464 No. of Flips: 4465 time to process: 1 seconds.
uf250-04.cnf fulfilled No. of Restarts: 1804 No. of Flips: 3077 time to process: 7 seconds.
uf250-04.cnf fulfilled No. of Restarts: 2567 No. of Flips: 4655 time to process: 22 seconds.
uf250-04.cnf fulfilled No. of Restarts: 392 No. of Flips: 4708 time to process: 1 seconds.
uf250-04.cnf fulfilled No. of Restarts: 1945 No. of Flips: 4373 time to process: 19 seconds.
uf250-04.cnf fulfilled No. of Restarts: 567 No. of Flips: 1475 time to process: 2 seconds.
uf250-04.cnf fulfilled No. of Restarts: 2332 No. of Flips: 3032 time to process: 12 seconds.
uf250-04.cnf fulfilled No. of Restarts: 822 No. of Flips: 2090 time to process: 10 seconds.
uf250-04.cnf fulfilled No. of Restarts: 2141 No. of Flips: 1429 time to process: 9 seconds.
uf250-04.cnf fulfilled No. of Restarts: 317 No. of Flips: 2698 time to process: 7 seconds.
uf250-04.cnf fulfilled No. of Restarts: 338 No. of Flips: 3725 time to process: 1 seconds.
uf250-04.cnf fulfilled No. of Restarts: 531 No. of Flips: 2865 time to process: 3 seconds.
uf250-04.cnf fulfilled No. of Restarts: 2039 No. of Flips: 1650 time to process: 8 seconds.
uf250-04.cnf fulfilled No. of Restarts: 1332 No. of Flips: 4490 time to process: 7 seconds.
uf250-04.cnf fulfilled No. of Restarts: 827 No. of Flips: 4695 time to process: 4 seconds.
uf250-04.cnf fulfilled No. of Restarts: 63 No. of Flips: 3476 time to process: 5 seconds.
uf250-04.cnf fulfilled No. of Restarts: 240 No. of Flips: 3165 time to process: 1 seconds.
uf250-04.cnf fulfilled No. of Restarts: 59 No. of Flips: 2840 time to process: 9 seconds.
uf250-04.cnf fulfilled No. of Restarts: 740 No. of Flips: 4013 time to process: 5 seconds.
uf250-04.cnf fulfilled No. of Restarts: 322 No. of Flips: 819 time to process: 2 seconds.
uf250-04.cnf fulfilled No. of Restarts: 1851 No. of Flips: 1479 time to process: 8 seconds.
uf250-04.cnf fulfilled No. of Restarts: 433 No. of Flips: 4236 time to process: 5 seconds.
uf250-04.cnf fulfilled No. of Restarts: 1610 No. of Flips: 4071 time to process: 16 seconds.
uf250-04.cnf fulfilled No. of Restarts: 702 No. of Flips: 2648 time to process: 2 seconds.
uf250-04.cnf fulfilled No. of Restarts: 2483 No. of Flips: 2725 time to process: 19 seconds.
uf250-04.cnf fulfilled No. of Restarts: 22 No. of Flips: 1843 time to process: 5 seconds.
uf250-04.cnf fulfilled No. of Restarts: 39 No. of Flips: 4378 time to process: 4 seconds.
uf250-04.cnf fulfilled No. of Restarts: 76 No. of Flips: 878 time to process: 2 seconds.
uf250-04.cnf fulfilled No. of Restarts: 1270 No. of Flips: 4581 time to process: 11 seconds.
uf250-04.cnf fulfilled No. of Restarts: 2114 No. of Flips: 2179 time to process: 9 seconds.
uf250-04.cnf fulfilled No. of Restarts: 2488 No. of Flips: 4332 time to process: 10 seconds.
uf250-04.cnf fulfilled No. of Restarts: 1584 No. of Flips: 3919 time to process: 14 seconds.
uf250-04.cnf fulfilled No. of Restarts: 553 No. of Flips: 4257 time to process: 2 seconds.
uf250-04.cnf fulfilled No. of Restarts: 1941 No. of Flips: 1808 time to process: 8 seconds.
uf250-04.cnf fulfilled No. of Restarts: 314 No. of Flips: 3558 time to process: 4 seconds.
uf250-04.cnf fulfilled No. of Restarts: 2721 No. of Flips: 2356 time to process: 14 seconds.
uf250-04.cnf fulfilled No. of Restarts: 3084 No. of Flips: 4993 time to process: 17 seconds.
uf250-04.cnf fulfilled No. of Restarts: 475 No. of Flips: 2201 time to process: 1 seconds.
uf250-04.cnf fulfilled No. of Restarts: 1072 No. of Flips: 4266 time to process: 15 seconds.
uf250-04.cnf fulfilled No. of Restarts: 2327 No. of Flips: 4168 time to process: 10 seconds.
uf250-04.cnf , deadline. Restarts: 3251
uf250-04.cnf fulfilled No. of Restarts: 878 No. of Flips: 3881 time to process: 3 seconds.
uf250-04.cnf fulfilled No. of Restarts: 576 No. of Flips: 2825 time to process: 6 seconds.
uf250-04.cnf fulfilled No. of Restarts: 259 No. of Flips: 4074 time to process: 4 seconds.
uf250-04.cnf fulfilled No. of Restarts: 3032 No. of Flips: 4615 time to process: 12 seconds.
uf250-04.cnf fulfilled No. of Restarts: 320 No. of Flips: 1787 time to process: 5 seconds.
uf250-04.cnf fulfilled No. of Restarts: 443 No. of Flips: 4392 time to process: 9 seconds.
uf250-04.cnf fulfilled No. of Restarts: 508 No. of Flips: 4592 time to process: 3 seconds.
uf250-04.cnf fulfilled No. of Restarts: 569 No. of Flips: 1873 time to process: 9 seconds.
uf250-04.cnf fulfilled No. of Restarts: 226 No. of Flips: 2719 time to process: 4 seconds.
uf250-04.cnf fulfilled No. of Restarts: 578 No. of Flips: 2622 time to process: 10 seconds.
uf250-04.cnf fulfilled No. of Restarts: 456 No. of Flips: 4896 time to process: 4 seconds.
uf250-04.cnf fulfilled No. of Restarts: 761 No. of Flips: 2213 time to process: 5 seconds.
uf250-04.cnf fulfilled No. of Restarts: 37 No. of Flips: 4631 time to process: 3 seconds.
uf250-04.cnf fulfilled No. of Restarts: 295 No. of Flips: 4173 time to process: 4 seconds.
uf250-04.cnf fulfilled No. of Restarts: 245 No. of Flips: 1942 time to process: 2 seconds.
uf250-04.cnf fulfilled No. of Restarts: 1270 No. of Flips: 4629 time to process: 5 seconds.
uf250-04.cnf fulfilled No. of Restarts: 379 No. of Flips: 2167 time to process: 2 seconds.
uf250-04.cnf fulfilled No. of Restarts: 1663 No. of Flips: 1604 time to process: 8 seconds.
uf250-04.cnf fulfilled No. of Restarts: 1719 No. of Flips: 2578 time to process: 6 seconds.
uf250-04.cnf fulfilled No. of Restarts: 692 No. of Flips: 1653 time to process: 2 seconds.
uf250-04.cnf fulfilled No. of Restarts: 2339 No. of Flips: 2863 time to process: 13 seconds.
uf250-04.cnf fulfilled No. of Restarts: 2513 No. of Flips: 4559 time to process: 10 seconds.
uf250-04.cnf fulfilled No. of Restarts: 648 No. of Flips: 4951 time to process: 2 seconds.
uf250-04.cnf fulfilled No. of Restarts: 446 No. of Flips: 1651 time to process: 7 seconds.
uf250-04.cnf fulfilled No. of Restarts: 52 No. of Flips: 2017 time to process: 5 seconds.
uf250-04.cnf fulfilled No. of Restarts: 950 No. of Flips: 2090 time to process: 11 seconds.
uf250-04.cnf fulfilled No. of Restarts: 388 No. of Flips: 1881 time to process: 1 seconds.
uf250-04.cnf fulfilled No. of Restarts: 2069 No. of Flips: 1812 time to process: 10 seconds.
uf250-04.cnf fulfilled No. of Restarts: 1694 No. of Flips: 2357 time to process: 12 seconds.
uf250-04.cnf fulfilled No. of Restarts: 808 No. of Flips: 1523 time to process: 3 seconds.
uf250-04.cnf fulfilled No. of Restarts: 1059 No. of Flips: 4426 time to process: 4 seconds.
uf250-04.cnf fulfilled No. of Restarts: 974 No. of Flips: 2126 time to process: 16 seconds.
uf250-04.cnf fulfilled No. of Restarts: 255 No. of Flips: 4299 time to process: 5 seconds.
uf250-04.cnf fulfilled No. of Restarts: 1024 No. of Flips: 3782 time to process: 4 seconds.
uf250-04.cnf fulfilled No. of Restarts: 3153 No. of Flips: 4662 time to process: 16 seconds.
uf250-04.cnf fulfilled No. of Restarts: 688 No. of Flips: 4289 time to process: 2 seconds.
uf250-04.cnf fulfilled No. of Restarts: 1164 No. of Flips: 1596 time to process: 7 seconds.
uf250-04.cnf fulfilled No. of Restarts: 451 No. of Flips: 4779 time to process: 2 seconds.
uf250-04.cnf fulfilled No. of Restarts: 1625 No. of Flips: 4639 time to process: 8 seconds.
uf250-04.cnf , deadline. Restarts: 3251
uf250-04.cnf fulfilled No. of Restarts: 1043 No. of Flips: 4094 time to process: 4 seconds.
uf250-04.cnf fulfilled No. of Restarts: 1096 No. of Flips: 3458 time to process: 4 seconds.
uf250-04.cnf fulfilled No. of Restarts: 456 No. of Flips: 4704 time to process: 6 seconds.
uf250-04.cnf , deadline. Restarts: 3251
uf250-04.cnf fulfilled No. of Restarts: 1992 No. of Flips: 3744 time to process: 8 seconds.
uf250-04.cnf fulfilled No. of Restarts: 747 No. of Flips: 1672 time to process: 3 seconds.
uf250-04.cnf fulfilled No. of Restarts: 2411 No. of Flips: 4355 time to process: 11 seconds.
uf250-04.cnf fulfilled No. of Restarts: 320 No. of Flips: 1341 time to process: 1 seconds.
uf250-04.cnf fulfilled No. of Restarts: 1603 No. of Flips: 4822 time to process: 12 seconds.
uf250-04.cnf fulfilled No. of Restarts: 1701 No. of Flips: 641 time to process: 7 seconds.
uf250-04.cnf fulfilled No. of Restarts: 1061 No. of Flips: 4944 time to process: 4 seconds.
uf250-04.cnf fulfilled No. of Restarts: 898 No. of Flips: 3590 time to process: 13 seconds.
uf250-04.cnf fulfilled No. of Restarts: 259 No. of Flips: 3188 time to process: 1 seconds.
uf250-04.cnf fulfilled No. of Restarts: 219 No. of Flips: 3126 time to process: 3 seconds.
uf250-04.cnf fulfilled No. of Restarts: 1049 No. of Flips: 2523 time to process: 19 seconds.
uf250-04.cnf fulfilled No. of Restarts: 214 No. of Flips: 3348 time to process: 1 seconds.
uf250-04.cnf fulfilled No. of Restarts: 536 No. of Flips: 1542 time to process: 18 seconds.
uf250-04.cnf fulfilled No. of Restarts: 756 No. of Flips: 2750 time to process: 10 seconds.
uf250-04.cnf fulfilled No. of Restarts: 469 No. of Flips: 1177 time to process: 4 seconds.
uf250-04.cnf fulfilled No. of Restarts: 1628 No. of Flips: 2565 time to process: 6 seconds.
uf250-04.cnf fulfilled No. of Restarts: 1432 No. of Flips: 4142 time to process: 10 seconds.
uf250-04.cnf fulfilled No. of Restarts: 1736 No. of Flips: 4811 time to process: 16 seconds.
uf250-04.cnf fulfilled No. of Restarts: 758 No. of Flips: 3930 time to process: 3 seconds.
uf250-04.cnf fulfilled No. of Restarts: 355 No. of Flips: 2577 time to process: 3 seconds.
uf250-04.cnf fulfilled No. of Restarts: 129 No. of Flips: 1095 time to process: 6 seconds.
uf250-04.cnf fulfilled No. of Restarts: 395 No. of Flips: 3264 time to process: 5 seconds.
uf250-04.cnf fulfilled No. of Restarts: 728 No. of Flips: 3994 time to process: 2 seconds.
uf250-04.cnf fulfilled No. of Restarts: 1312 No. of Flips: 3990 time to process: 16 seconds.
uf250-04.cnf fulfilled No. of Restarts: 610 No. of Flips: 1619 time to process: 2 seconds.
uf250-04.cnf fulfilled No. of Restarts: 2006 No. of Flips: 2212 time to process: 10 seconds.
uf250-04.cnf fulfilled No. of Restarts: 866 No. of Flips: 4585 time to process: 3 seconds.
uf250-04.cnf fulfilled No. of Restarts: 319 No. of Flips: 1669 time to process: 2 seconds.
uf250-04.cnf fulfilled No. of Restarts: 1329 No. of Flips: 1624 time to process: 12 seconds.
uf250-04.cnf fulfilled No. of Restarts: 613 No. of Flips: 4808 time to process: 2 seconds.
uf250-04.cnf fulfilled No. of Restarts: 1329 No. of Flips: 4577 time to process: 7 seconds.
uf250-04.cnf fulfilled No. of Restarts: 957 No. of Flips: 1214 time to process: 6 seconds.
uf250-04.cnf fulfilled No. of Restarts: 807 No. of Flips: 2171 time to process: 3 seconds.
uf250-04.cnf fulfilled No. of Restarts: 397 No. of Flips: 3190 time to process: 4 seconds.
uf250-04.cnf fulfilled No. of Restarts: 2650 No. of Flips: 3024 time to process: 14 seconds.
uf250-04.cnf fulfilled No. of Restarts: 310 No. of Flips: 4145 time to process: 2 seconds.
uf250-04.cnf fulfilled No. of Restarts: 1509 No. of Flips: 3203 time to process: 7 seconds.
uf250-04.cnf fulfilled No. of Restarts: 791 No. of Flips: 4151 time to process: 3 seconds.
uf250-04.cnf fulfilled No. of Restarts: 454 No. of Flips: 1338 time to process: 3 seconds.
uf250-04.cnf fulfilled No. of Restarts: 243 No. of Flips: 4108 time to process: 8 seconds.
uf250-04.cnf fulfilled No. of Restarts: 90 No. of Flips: 1116 time to process: 7 seconds.
uf250-04.cnf fulfilled No. of Restarts: 311 No. of Flips: 4639 time to process: 6 seconds.
uf250-04.cnf fulfilled No. of Restarts: 3128 No. of Flips: 1942 time to process: 12 seconds.
uf250-04.cnf fulfilled No. of Restarts: 1066 No. of Flips: 2924 time to process: 4 seconds.
uf250-04.cnf fulfilled No. of Restarts: 45 No. of Flips: 1799 time to process: 7 seconds.
uf250-04.cnf fulfilled No. of Restarts: 1155 No. of Flips: 3100 time to process: 13 seconds.
uf250-04.cnf fulfilled No. of Restarts: 1486 No. of Flips: 3804 time to process: 7 seconds.
uf250-04.cnf fulfilled No. of Restarts: 2334 No. of Flips: 1885 time to process: 20 seconds.
uf250-04.cnf fulfilled No. of Restarts: 150 No. of Flips: 4324 time to process: 0 seconds.
uf250-04.cnf fulfilled No. of Restarts: 2089 No. of Flips: 4150 time to process: 11 seconds.
uf250-04.cnf fulfilled No. of Restarts: 889 No. of Flips: 3959 time to process: 8 seconds.
uf250-04.cnf fulfilled No. of Restarts: 34 No. of Flips: 2844 time to process: 2 seconds.
uf250-04.cnf fulfilled No. of Restarts: 539 No. of Flips: 3177 time to process: 2 seconds.
uf250-04.cnf fulfilled No. of Restarts: 84 No. of Flips: 2259 time to process: 1 seconds.
uf250-04.cnf fulfilled No. of Restarts: 1336 No. of Flips: 4293 time to process: 6 seconds.
uf250-04.cnf fulfilled No. of Restarts: 2279 No. of Flips: 3996 time to process: 10 seconds.
uf250-04.cnf fulfilled No. of Restarts: 639 No. of Flips: 4696 time to process: 3 seconds.
uf250-04.cnf fulfilled No. of Restarts: 1398 No. of Flips: 4530 time to process: 5 seconds.
uf250-04.cnf fulfilled No. of Restarts: 188 No. of Flips: 4205 time to process: 6 seconds.
uf250-04.cnf fulfilled No. of Restarts: 1427 No. of Flips: 4081 time to process: 9 seconds.
uf250-04.cnf fulfilled No. of Restarts: 1799 No. of Flips: 993 time to process: 9 seconds.
uf250-04.cnf fulfilled No. of Restarts: 1291 No. of Flips: 2379 time to process: 6 seconds.
uf250-04.cnf fulfilled No. of Restarts: 1702 No. of Flips: 4530 time to process: 8 seconds.
uf250-04.cnf fulfilled No. of Restarts: 196 No. of Flips: 4758 time to process: 2 seconds.
uf250-04.cnf fulfilled No. of Restarts: 280 No. of Flips: 4583 time to process: 2 seconds.
uf250-04.cnf fulfilled No. of Restarts: 2684 No. of Flips: 4238 time to process: 11 seconds.
uf250-04.cnf fulfilled No. of Restarts: 678 No. of Flips: 4165 time to process: 3 seconds.
uf250-04.cnf fulfilled No. of Restarts: 2960 No. of Flips: 825 time to process: 13 seconds.
uf250-04.cnf fulfilled No. of Restarts: 667 No. of Flips: 1616 time to process: 2 seconds.
uf250-04.cnf fulfilled No. of Restarts: 3075 No. of Flips: 4127 time to process: 12 seconds.
uf250-04.cnf fulfilled No. of Restarts: 1841 No. of Flips: 2567 time to process: 9 seconds.
uf250-04.cnf fulfilled No. of Restarts: 1460 No. of Flips: 4261 time to process: 6 seconds.
uf250-04.cnf fulfilled No. of Restarts: 1563 No. of Flips: 1049 time to process: 9 seconds.
uf250-04.cnf fulfilled No. of Restarts: 1073 No. of Flips: 1588 time to process: 8 seconds.
uf250-04.cnf fulfilled No. of Restarts: 1691 No. of Flips: 2647 time to process: 18 seconds.
uf250-04.cnf fulfilled No. of Restarts: 1796 No. of Flips: 1142 time to process: 7 seconds.
uf250-04.cnf fulfilled No. of Restarts: 578 No. of Flips: 1714 time to process: 8 seconds.
uf250-04.cnf fulfilled No. of Restarts: 1583 No. of Flips: 2628 time to process: 11 seconds.
uf250-04.cnf fulfilled No. of Restarts: 1497 No. of Flips: 2301 time to process: 5 seconds.
uf250-04.cnf fulfilled No. of Restarts: 203 No. of Flips: 2770 time to process: 3 seconds.
uf250-04.cnf fulfilled No. of Restarts: 339 No. of Flips: 2594 time to process: 10 seconds.
uf250-04.cnf fulfilled No. of Restarts: 245 No. of Flips: 2950 time to process: 3 seconds.
uf250-04.cnf fulfilled No. of Restarts: 762 No. of Flips: 4347 time to process: 5 seconds.
uf250-04.cnf fulfilled No. of Restarts: 819 No. of Flips: 3730 time to process: 6 seconds.
uf250-04.cnf fulfilled No. of Restarts: 490 No. of Flips: 954 time to process: 3 seconds.
uf250-04.cnf fulfilled No. of Restarts: 686 No. of Flips: 2341 time to process: 4 seconds.
uf250-04.cnf fulfilled No. of Restarts: 1348 No. of Flips: 2299 time to process: 9 seconds.
uf250-04.cnf fulfilled No. of Restarts: 438 No. of Flips: 1918 time to process: 2 seconds.
uf250-04.cnf fulfilled No. of Restarts: 919 No. of Flips: 4326 time to process: 7 seconds.
uf250-04.cnf fulfilled No. of Restarts: 456 No. of Flips: 3694 time to process: 3 seconds.
uf250-04.cnf fulfilled No. of Restarts: 318 No. of Flips: 3401 time to process: 6 seconds.
uf250-04.cnf fulfilled No. of Restarts: 2131 No. of Flips: 2232 time to process: 15 seconds.
uf250-04.cnf fulfilled No. of Restarts: 1172 No. of Flips: 2371 time to process: 8 seconds.
uf250-04.cnf fulfilled No. of Restarts: 744 No. of Flips: 2476 time to process: 7 seconds.
uf250-04.cnf fulfilled No. of Restarts: 54 No. of Flips: 1858 time to process: 5 seconds.
uf250-04.cnf fulfilled No. of Restarts: 30 No. of Flips: 1657 time to process: 3 seconds.
uf250-04.cnf fulfilled No. of Restarts: 2950 No. of Flips: 4126 time to process: 20 seconds.
uf250-04.cnf , deadline. Restarts: 3251
uf250-04.cnf fulfilled No. of Restarts: 378 No. of Flips: 1270 time to process: 1 seconds.
uf250-04.cnf fulfilled No. of Restarts: 25 No. of Flips: 4812 time to process: 0 seconds.
uf250-04.cnf fulfilled No. of Restarts: 21 No. of Flips: 2769 time to process: 12 seconds.
uf250-04.cnf fulfilled No. of Restarts: 349 No. of Flips: 2166 time to process: 2 seconds.
uf250-04.cnf fulfilled No. of Restarts: 778 No. of Flips: 2202 time to process: 5 seconds.
uf250-04.cnf fulfilled No. of Restarts: 242 No. of Flips: 4287 time to process: 1 seconds.
uf250-04.cnf fulfilled No. of Restarts: 561 No. of Flips: 3325 time to process: 6 seconds.
uf250-04.cnf fulfilled No. of Restarts: 169 No. of Flips: 1919 time to process: 5 seconds.
uf250-04.cnf fulfilled No. of Restarts: 156 No. of Flips: 4566 time to process: 0 seconds.
uf250-04.cnf fulfilled No. of Restarts: 1538 No. of Flips: 2379 time to process: 18 seconds.
uf250-04.cnf fulfilled No. of Restarts: 173 No. of Flips: 3612 time to process: 0 seconds.
uf250-04.cnf fulfilled No. of Restarts: 2539 No. of Flips: 1688 time to process: 15 seconds.
uf250-04.cnf fulfilled No. of Restarts: 2224 No. of Flips: 1785 time to process: 10 seconds.
uf250-04.cnf fulfilled No. of Restarts: 766 No. of Flips: 3300 time to process: 3 seconds.
uf250-04.cnf fulfilled No. of Restarts: 1525 No. of Flips: 4566 time to process: 10 seconds.
uf250-04.cnf fulfilled No. of Restarts: 1688 No. of Flips: 2096 time to process: 6 seconds.
uf250-04.cnf fulfilled No. of Restarts: 1598 No. of Flips: 2419 time to process: 14 seconds.
uf250-04.cnf fulfilled No. of Restarts: 337 No. of Flips: 1908 time to process: 2 seconds.
uf250-04.cnf fulfilled No. of Restarts: 1747 No. of Flips: 3201 time to process: 7 seconds.
uf250-04.cnf fulfilled No. of Restarts: 476 No. of Flips: 4379 time to process: 1 seconds.
uf250-04.cnf fulfilled No. of Restarts: 601 No. of Flips: 3876 time to process: 7 seconds.
uf250-04.cnf fulfilled No. of Restarts: 1472 No. of Flips: 3951 time to process: 5 seconds.
uf250-04.cnf fulfilled No. of Restarts: 1161 No. of Flips: 3500 time to process: 4 seconds.
uf250-04.cnf fulfilled No. of Restarts: 696 No. of Flips: 3762 time to process: 6 seconds.
uf250-04.cnf fulfilled No. of Restarts: 1072 No. of Flips: 1944 time to process: 7 seconds.
uf250-04.cnf fulfilled No. of Restarts: 2638 No. of Flips: 613 time to process: 15 seconds.
uf250-04.cnf fulfilled No. of Restarts: 695 No. of Flips: 1221 time to process: 2 seconds.
uf250-04.cnf fulfilled No. of Restarts: 441 No. of Flips: 2515 time to process: 2 seconds.
uf250-04.cnf fulfilled No. of Restarts: 862 No. of Flips: 4943 time to process: 8 seconds.
uf250-04.cnf fulfilled No. of Restarts: 1675 No. of Flips: 1231 time to process: 12 seconds.
uf250-04.cnf fulfilled No. of Restarts: 338 No. of Flips: 4843 time to process: 1 seconds.
uf250-04.cnf fulfilled No. of Restarts: 448 No. of Flips: 4873 time to process: 2 seconds.
uf250-04.cnf fulfilled No. of Restarts: 2192 No. of Flips: 2663 time to process: 18 seconds.
uf250-04.cnf fulfilled No. of Restarts: 345 No. of Flips: 4767 time to process: 4 seconds.
uf250-04.cnf fulfilled No. of Restarts: 1798 No. of Flips: 2775 time to process: 7 seconds.
uf250-04.cnf fulfilled No. of Restarts: 583 No. of Flips: 3593 time to process: 4 seconds.
uf250-04.cnf fulfilled No. of Restarts: 20 No. of Flips: 1154 time to process: 3 seconds.
uf250-04.cnf fulfilled No. of Restarts: 1590 No. of Flips: 4822 time to process: 17 seconds.
uf250-04.cnf fulfilled No. of Restarts: 421 No. of Flips: 3227 time to process: 1 seconds.
uf250-04.cnf fulfilled No. of Restarts: 42 No. of Flips: 3896 time to process: 4 seconds.
uf250-04.cnf fulfilled No. of Restarts: 1052 No. of Flips: 4749 time to process: 7 seconds.
uf250-04.cnf fulfilled No. of Restarts: 511 No. of Flips: 3283 time to process: 2 seconds.
uf250-04.cnf fulfilled No. of Restarts: 631 No. of Flips: 3396 time to process: 8 seconds.
uf250-04.cnf fulfilled No. of Restarts: 173 No. of Flips: 1625 time to process: 0 seconds.
uf250-04.cnf fulfilled No. of Restarts: 570 No. of Flips: 4163 time to process: 3 seconds.
uf250-04.cnf fulfilled No. of Restarts: 368 No. of Flips: 4975 time to process: 2 seconds.
uf250-04.cnf fulfilled No. of Restarts: 1471 No. of Flips: 2631 time to process: 13 seconds.
uf250-04.cnf fulfilled No. of Restarts: 2164 No. of Flips: 1958 time to process: 10 seconds.
uf250-04.cnf fulfilled No. of Restarts: 180 No. of Flips: 3368 time to process: 2 seconds.
uf250-04.cnf fulfilled No. of Restarts: 1155 No. of Flips: 3119 time to process: 8 seconds.
uf250-04.cnf fulfilled No. of Restarts: 2417 No. of Flips: 3017 time to process: 9 seconds.
uf250-04.cnf fulfilled No. of Restarts: 223 No. of Flips: 4968 time to process: 0 seconds.
uf250-04.cnf fulfilled No. of Restarts: 1982 No. of Flips: 4691 time to process: 9 seconds.
uf250-04.cnf fulfilled No. of Restarts: 1871 No. of Flips: 3967 time to process: 10 seconds.
uf250-04.cnf fulfilled No. of Restarts: 639 No. of Flips: 1945 time to process: 5 seconds.
uf250-04.cnf fulfilled No. of Restarts: 2420 No. of Flips: 3403 time to process: 16 seconds.
uf250-04.cnf fulfilled No. of Restarts: 968 No. of Flips: 4527 time to process: 3 seconds.
uf250-04.cnf fulfilled No. of Restarts: 1963 No. of Flips: 4421 time to process: 7 seconds.
uf250-04.cnf fulfilled No. of Restarts: 864 No. of Flips: 1825 time to process: 5 seconds.
uf250-04.cnf fulfilled No. of Restarts: 1572 No. of Flips: 3426 time to process: 6 seconds.
uf250-04.cnf fulfilled No. of Restarts: 24 No. of Flips: 2561 time to process: 0 seconds.
uf250-04.cnf fulfilled No. of Restarts: 53 No. of Flips: 3406 time to process: 1 seconds.
uf250-04.cnf fulfilled No. of Restarts: 2569 No. of Flips: 3144 time to process: 12 seconds.
uf250-04.cnf fulfilled No. of Restarts: 439 No. of Flips: 2931 time to process: 1 seconds.
uf250-04.cnf fulfilled No. of Restarts: 2032 No. of Flips: 982 time to process: 8 seconds.
uf250-04.cnf fulfilled No. of Restarts: 205 No. of Flips: 4112 time to process: 0 seconds.
uf250-04.cnf fulfilled No. of Restarts: 188 No. of Flips: 3089 time to process: 5 seconds.
uf250-04.cnf fulfilled No. of Restarts: 1689 No. of Flips: 1068 time to process: 13 seconds.
uf250-04.cnf fulfilled No. of Restarts: 1220 No. of Flips: 4808 time to process: 4 seconds.
uf250-04.cnf fulfilled No. of Restarts: 2556 No. of Flips: 4089 time to process: 10 seconds.
uf250-04.cnf fulfilled No. of Restarts: 311 No. of Flips: 1981 time to process: 2 seconds.
uf250-04.cnf fulfilled No. of Restarts: 331 No. of Flips: 2257 time to process: 13 seconds.
uf250-04.cnf fulfilled No. of Restarts: 336 No. of Flips: 2776 time to process: 1 seconds.
uf250-04.cnf fulfilled No. of Restarts: 2632 No. of Flips: 1327 time to process: 12 seconds.
uf250-04.cnf fulfilled No. of Restarts: 1265 No. of Flips: 1598 time to process: 4 seconds.
uf250-04.cnf fulfilled No. of Restarts: 19 No. of Flips: 4759 time to process: 3 seconds.
uf250-04.cnf fulfilled No. of Restarts: 274 No. of Flips: 2138 time to process: 1 seconds.
uf250-04.cnf fulfilled No. of Restarts: 289 No. of Flips: 1357 time to process: 4 seconds.
uf250-04.cnf fulfilled No. of Restarts: 601 No. of Flips: 3278 time to process: 3 seconds.
uf250-04.cnf fulfilled No. of Restarts: 999 No. of Flips: 1329 time to process: 8 seconds.
uf250-04.cnf fulfilled No. of Restarts: 60 No. of Flips: 3424 time to process: 4 seconds.
uf250-04.cnf fulfilled No. of Restarts: 252 No. of Flips: 4823 time to process: 5 seconds.
uf250-04.cnf fulfilled No. of Restarts: 81 No. of Flips: 3743 time to process: 1 seconds.
uf250-04.cnf fulfilled No. of Restarts: 1057 No. of Flips: 2230 time to process: 9 seconds.
uf250-04.cnf fulfilled No. of Restarts: 852 No. of Flips: 3043 time to process: 3 seconds.
uf250-04.cnf fulfilled No. of Restarts: 1407 No. of Flips: 4740 time to process: 9 seconds.
uf250-04.cnf fulfilled No. of Restarts: 109 No. of Flips: 1019 time to process: 4 seconds.
uf250-04.cnf fulfilled No. of Restarts: 750 No. of Flips: 3611 time to process: 6 seconds.
uf250-04.cnf fulfilled No. of Restarts: 576 No. of Flips: 2280 time to process: 12 seconds.
uf250-04.cnf fulfilled No. of Restarts: 367 No. of Flips: 2625 time to process: 4 seconds.
uf250-04.cnf fulfilled No. of Restarts: 1182 No. of Flips: 4672 time to process: 5 seconds.
uf250-04.cnf fulfilled No. of Restarts: 79 No. of Flips: 3307 time to process: 0 seconds.
uf250-04.cnf fulfilled No. of Restarts: 1618 No. of Flips: 4969 time to process: 6 seconds.
uf250-04.cnf fulfilled No. of Restarts: 730 No. of Flips: 3774 time to process: 3 seconds.
uf250-04.cnf , deadline. Restarts: 3251
uf250-04.cnf fulfilled No. of Restarts: 1425 No. of Flips: 2129 time to process: 5 seconds.
uf250-04.cnf fulfilled No. of Restarts: 142 No. of Flips: 4958 time to process: 1 seconds.
uf250-04.cnf fulfilled No. of Restarts: 156 No. of Flips: 950 time to process: 6 seconds.
uf250-04.cnf fulfilled No. of Restarts: 216 No. of Flips: 1688 time to process: 0 seconds.
uf250-04.cnf fulfilled No. of Restarts: 2242 No. of Flips: 3597 time to process: 11 seconds.
uf250-04.cnf fulfilled No. of Restarts: 427 No. of Flips: 1980 time to process: 1 seconds.
uf250-04.cnf fulfilled No. of Restarts: 764 No. of Flips: 1313 time to process: 8 seconds.
uf250-04.cnf fulfilled No. of Restarts: 1900 No. of Flips: 2461 time to process: 18 seconds.
uf250-04.cnf fulfilled No. of Restarts: 533 No. of Flips: 744 time to process: 2 seconds.
uf250-04.cnf fulfilled No. of Restarts: 2256 No. of Flips: 3196 time to process: 11 seconds.
uf250-04.cnf fulfilled No. of Restarts: 983 No. of Flips: 3098 time to process: 7 seconds.
uf250-04.cnf fulfilled No. of Restarts: 927 No. of Flips: 2508 time to process: 4 seconds.
uf250-04.cnf fulfilled No. of Restarts: 534 No. of Flips: 2588 time to process: 3 seconds.
uf250-04.cnf fulfilled No. of Restarts: 1351 No. of Flips: 1912 time to process: 5 seconds.
uf250-04.cnf fulfilled No. of Restarts: 2501 No. of Flips: 2678 time to process: 11 seconds.
uf250-04.cnf fulfilled No. of Restarts: 1039 No. of Flips: 4456 time to process: 4 seconds.
uf250-04.cnf fulfilled No. of Restarts: 2631 No. of Flips: 3596 time to process: 10 seconds.
uf250-04.cnf fulfilled No. of Restarts: 106 No. of Flips: 4855 time to process: 2 seconds.
uf250-04.cnf fulfilled No. of Restarts: 1897 No. of Flips: 4910 time to process: 12 seconds.
uf250-04.cnf fulfilled No. of Restarts: 1063 No. of Flips: 3611 time to process: 7 seconds.
uf250-04.cnf , deadline. Restarts: 3251
uf250-04.cnf fulfilled No. of Restarts: 811 No. of Flips: 1764 time to process: 3 seconds.
uf250-04.cnf fulfilled No. of Restarts: 1707 No. of Flips: 847 time to process: 8 seconds.
uf250-04.cnf fulfilled No. of Restarts: 879 No. of Flips: 1418 time to process: 6 seconds.
uf250-04.cnf fulfilled No. of Restarts: 844 No. of Flips: 3382 time to process: 7 seconds.
uf250-04.cnf fulfilled No. of Restarts: 269 No. of Flips: 3546 time to process: 6 seconds.
uf250-04.cnf fulfilled No. of Restarts: 1267 No. of Flips: 3442 time to process: 11 seconds.
uf250-04.cnf fulfilled No. of Restarts: 1237 No. of Flips: 4167 time to process: 5 seconds.
uf250-04.cnf fulfilled No. of Restarts: 1023 No. of Flips: 4666 time to process: 4 seconds.
uf250-04.cnf fulfilled No. of Restarts: 1787 No. of Flips: 3972 time to process: 10 seconds.
uf250-04.cnf fulfilled No. of Restarts: 384 No. of Flips: 2067 time to process: 8 seconds.
uf250-04.cnf fulfilled No. of Restarts: 1257 No. of Flips: 4834 time to process: 12 seconds.
uf250-04.cnf fulfilled No. of Restarts: 402 No. of Flips: 4710 time to process: 10 seconds.
uf250-04.cnf fulfilled No. of Restarts: 181 No. of Flips: 3617 time to process: 2 seconds.
uf250-04.cnf fulfilled No. of Restarts: 651 No. of Flips: 2768 time to process: 3 seconds.
uf250-04.cnf fulfilled No. of Restarts: 62 No. of Flips: 1718 time to process: 6 seconds.
uf250-04.cnf fulfilled No. of Restarts: 567 No. of Flips: 1822 time to process: 6 seconds.
uf250-04.cnf fulfilled No. of Restarts: 1869 No. of Flips: 2854 time to process: 11 seconds.
uf250-04.cnf fulfilled No. of Restarts: 255 No. of Flips: 3076 time to process: 5 seconds.
uf250-04.cnf fulfilled No. of Restarts: 1932 No. of Flips: 3547 time to process: 14 seconds.
uf250-04.cnf fulfilled No. of Restarts: 84 No. of Flips: 1320 time to process: 0 seconds.
uf250-04.cnf fulfilled No. of Restarts: 2296 No. of Flips: 4548 time to process: 13 seconds.
uf250-04.cnf fulfilled No. of Restarts: 678 No. of Flips: 3188 time to process: 4 seconds.
uf250-04.cnf fulfilled No. of Restarts: 282 No. of Flips: 4472 time to process: 1 seconds.
uf250-04.cnf fulfilled No. of Restarts: 85 No. of Flips: 3664 time to process: 7 seconds.
uf250-04.cnf fulfilled No. of Restarts: 3127 No. of Flips: 2767 time to process: 14 seconds.
uf250-04.cnf fulfilled No. of Restarts: 526 No. of Flips: 2180 time to process: 2 seconds.
uf250-04.cnf , deadline. Restarts: 3251
uf250-04.cnf fulfilled No. of Restarts: 287 No. of Flips: 3345 time to process: 1 seconds.
uf250-04.cnf fulfilled No. of Restarts: 562 No. of Flips: 3754 time to process: 2 seconds.
uf250-04.cnf fulfilled No. of Restarts: 769 No. of Flips: 4090 time to process: 5 seconds.
uf250-04.cnf fulfilled No. of Restarts: 677 No. of Flips: 2280 time to process: 2 seconds.
uf250-04.cnf fulfilled No. of Restarts: 1408 No. of Flips: 2673 time to process: 7 seconds.
uf250-04.cnf fulfilled No. of Restarts: 47 No. of Flips: 4135 time to process: 0 seconds.
uf250-04.cnf fulfilled No. of Restarts: 1194 No. of Flips: 1778 time to process: 7 seconds.
uf250-04.cnf fulfilled No. of Restarts: 211 No. of Flips: 1534 time to process: 1 seconds.
uf250-04.cnf fulfilled No. of Restarts: 1172 No. of Flips: 3960 time to process: 13 seconds.
uf250-04.cnf fulfilled No. of Restarts: 2056 No. of Flips: 4778 time to process: 8 seconds.
uf250-04.cnf fulfilled No. of Restarts: 2961 No. of Flips: 1960 time to process: 18 seconds.
uf250-04.cnf , deadline. Restarts: 3251
uf250-04.cnf fulfilled No. of Restarts: 998 No. of Flips: 1082 time to process: 3 seconds.
uf250-04.cnf fulfilled No. of Restarts: 1254 No. of Flips: 908 time to process: 10 seconds.
uf250-04.cnf fulfilled No. of Restarts: 2054 No. of Flips: 2084 time to process: 8 seconds.
uf250-04.cnf fulfilled No. of Restarts: 2065 No. of Flips: 1314 time to process: 8 seconds.
uf250-04.cnf fulfilled No. of Restarts: 71 No. of Flips: 4186 time to process: 6 seconds.
uf250-04.cnf fulfilled No. of Restarts: 1969 No. of Flips: 2825 time to process: 8 seconds.
uf250-04.cnf fulfilled No. of Restarts: 871 No. of Flips: 4047 time to process: 5 seconds.
uf250-04.cnf fulfilled No. of Restarts: 826 No. of Flips: 1680 time to process: 9 seconds.
uf250-04.cnf fulfilled No. of Restarts: 2157 No. of Flips: 1666 time to process: 10 seconds.
uf250-04.cnf fulfilled No. of Restarts: 26 No. of Flips: 4084 time to process: 2 seconds.
uf250-04.cnf fulfilled No. of Restarts: 1274 No. of Flips: 1994 time to process: 6 seconds.
uf250-04.cnf fulfilled No. of Restarts: 946 No. of Flips: 2510 time to process: 4 seconds.
uf250-04.cnf fulfilled No. of Restarts: 3123 No. of Flips: 1166 time to process: 13 seconds.
uf250-04.cnf fulfilled No. of Restarts: 1891 No. of Flips: 1444 time to process: 7 seconds.
uf250-04.cnf fulfilled No. of Restarts: 1452 No. of Flips: 4080 time to process: 9 seconds.
uf250-04.cnf fulfilled No. of Restarts: 2895 No. of Flips: 2764 time to process: 18 seconds.
uf250-04.cnf fulfilled No. of Restarts: 108 No. of Flips: 2758 time to process: 0 seconds.
uf250-04.cnf fulfilled No. of Restarts: 1133 No. of Flips: 2105 time to process: 5 seconds.
uf250-04.cnf fulfilled No. of Restarts: 852 No. of Flips: 2310 time to process: 11 seconds.
uf250-04.cnf fulfilled No. of Restarts: 2541 No. of Flips: 3451 time to process: 10 seconds.
uf250-04.cnf fulfilled No. of Restarts: 861 No. of Flips: 4309 time to process: 3 seconds.
uf250-04.cnf fulfilled No. of Restarts: 2095 No. of Flips: 2538 time to process: 8 seconds.
uf250-04.cnf fulfilled No. of Restarts: 1376 No. of Flips: 3947 time to process: 9 seconds.
uf250-04.cnf fulfilled No. of Restarts: 1592 No. of Flips: 3841 time to process: 6 seconds.
uf250-04.cnf fulfilled No. of Restarts: 130 No. of Flips: 4352 time to process: 2 seconds.
uf250-04.cnf fulfilled No. of Restarts: 1192 No. of Flips: 1408 time to process: 5 seconds.
uf250-04.cnf fulfilled No. of Restarts: 1714 No. of Flips: 2572 time to process: 17 seconds.
uf250-04.cnf fulfilled No. of Restarts: 365 No. of Flips: 4260 time to process: 1 seconds.
uf250-04.cnf , deadline. Restarts: 3251
uf250-04.cnf fulfilled No. of Restarts: 3129 No. of Flips: 4037 time to process: 12 seconds.
uf250-04.cnf fulfilled No. of Restarts: 812 No. of Flips: 1802 time to process: 3 seconds.
uf250-04.cnf fulfilled No. of Restarts: 2654 No. of Flips: 4365 time to process: 10 seconds.
uf250-04.cnf fulfilled No. of Restarts: 1342 No. of Flips: 2778 time to process: 5 seconds.
uf250-04.cnf fulfilled No. of Restarts: 702 No. of Flips: 2515 time to process: 3 seconds.
uf250-04.cnf , deadline. Restarts: 3251
uf250-04.cnf fulfilled No. of Restarts: 448 No. of Flips: 4778 time to process: 1 seconds.
uf250-04.cnf fulfilled No. of Restarts: 2747 No. of Flips: 2081 time to process: 10 seconds.
uf250-04.cnf fulfilled No. of Restarts: 272 No. of Flips: 4798 time to process: 9 seconds.
uf250-04.cnf fulfilled No. of Restarts: 1549 No. of Flips: 1217 time to process: 9 seconds.
uf250-04.cnf fulfilled No. of Restarts: 1154 No. of Flips: 3868 time to process: 4 seconds.
uf250-04.cnf fulfilled No. of Restarts: 1371 No. of Flips: 4504 time to process: 5 seconds.
uf250-04.cnf fulfilled No. of Restarts: 311 No. of Flips: 4492 time to process: 8 seconds.
uf250-04.cnf fulfilled No. of Restarts: 181 No. of Flips: 2430 time to process: 0 seconds.
uf250-04.cnf fulfilled No. of Restarts: 1960 No. of Flips: 1367 time to process: 11 seconds.
uf250-04.cnf fulfilled No. of Restarts: 476 No. of Flips: 4665 time to process: 1 seconds.
uf250-04.cnf , deadline. Restarts: 3251
uf250-04.cnf fulfilled No. of Restarts: 351 No. of Flips: 4981 time to process: 1 seconds.
uf250-04.cnf fulfilled No. of Restarts: 2471 No. of Flips: 4951 time to process: 9 seconds.
uf250-04.cnf fulfilled No. of Restarts: 273 No. of Flips: 4261 time to process: 1 seconds.
uf250-04.cnf fulfilled No. of Restarts: 272 No. of Flips: 1563 time to process: 1 seconds.
uf250-04.cnf fulfilled No. of Restarts: 1437 No. of Flips: 2201 time to process: 11 seconds.
uf250-04.cnf fulfilled No. of Restarts: 691 No. of Flips: 2728 time to process: 3 seconds.
uf250-04.cnf fulfilled No. of Restarts: 1099 No. of Flips: 1843 time to process: 4 seconds.
uf250-04.cnf fulfilled No. of Restarts: 1369 No. of Flips: 4605 time to process: 9 seconds.
uf250-04.cnf fulfilled No. of Restarts: 1489 No. of Flips: 4369 time to process: 8 seconds.
uf250-04.cnf fulfilled No. of Restarts: 851 No. of Flips: 2915 time to process: 3 seconds.
uf250-04.cnf fulfilled No. of Restarts: 2137 No. of Flips: 4779 time to process: 11 seconds.
uf250-04.cnf fulfilled No. of Restarts: 1686 No. of Flips: 1312 time to process: 7 seconds.
uf250-04.cnf fulfilled No. of Restarts: 29 No. of Flips: 3067 time to process: 1 seconds.
uf250-04.cnf fulfilled No. of Restarts: 24 No. of Flips: 4802 time to process: 10 seconds.
uf250-04.cnf fulfilled No. of Restarts: 490 No. of Flips: 556 time to process: 3 seconds.
uf250-04.cnf fulfilled No. of Restarts: 1851 No. of Flips: 3725 time to process: 8 seconds.
uf250-04.cnf fulfilled No. of Restarts: 1778 No. of Flips: 4318 time to process: 7 seconds.
uf250-04.cnf fulfilled No. of Restarts: 953 No. of Flips: 3851 time to process: 4 seconds.
uf250-04.cnf fulfilled No. of Restarts: 949 No. of Flips: 1296 time to process: 7 seconds.
uf250-04.cnf fulfilled No. of Restarts: 260 No. of Flips: 2952 time to process: 2 seconds.
uf250-04.cnf fulfilled No. of Restarts: 317 No. of Flips: 3351 time to process: 3 seconds.
uf250-04.cnf fulfilled No. of Restarts: 1142 No. of Flips: 4671 time to process: 12 seconds.
uf250-04.cnf fulfilled No. of Restarts: 491 No. of Flips: 1219 time to process: 2 seconds.
uf250-04.cnf fulfilled No. of Restarts: 528 No. of Flips: 1996 time to process: 12 seconds.
uf250-04.cnf fulfilled No. of Restarts: 130 No. of Flips: 2925 time to process: 0 seconds.
uf250-04.cnf fulfilled No. of Restarts: 745 No. of Flips: 2144 time to process: 7 seconds.
uf250-04.cnf fulfilled No. of Restarts: 720 No. of Flips: 1157 time to process: 3 seconds.
uf250-04.cnf fulfilled No. of Restarts: 1354 No. of Flips: 2186 time to process: 6 seconds.
uf250-04.cnf fulfilled No. of Restarts: 927 No. of Flips: 4393 time to process: 4 seconds.
uf250-04.cnf fulfilled No. of Restarts: 2446 No. of Flips: 1512 time to process: 11 seconds.
uf250-04.cnf fulfilled No. of Restarts: 847 No. of Flips: 4818 time to process: 3 seconds.
uf250-04.cnf fulfilled No. of Restarts: 815 No. of Flips: 2859 time to process: 4 seconds.
uf250-04.cnf fulfilled No. of Restarts: 1141 No. of Flips: 3852 time to process: 12 seconds.
uf250-04.cnf fulfilled No. of Restarts: 254 No. of Flips: 1368 time to process: 2 seconds.
uf250-04.cnf fulfilled No. of Restarts: 776 No. of Flips: 2528 time to process: 4 seconds.
uf250-04.cnf fulfilled No. of Restarts: 752 No. of Flips: 2663 time to process: 4 seconds.
uf250-04.cnf fulfilled No. of Restarts: 613 No. of Flips: 3841 time to process: 3 seconds.
uf250-04.cnf fulfilled No. of Restarts: 920 No. of Flips: 1900 time to process: 7 seconds.
uf250-04.cnf fulfilled No. of Restarts: 1027 No. of Flips: 1433 time to process: 4 seconds.
uf250-04.cnf fulfilled No. of Restarts: 586 No. of Flips: 3658 time to process: 5 seconds.
uf250-04.cnf fulfilled No. of Restarts: 1125 No. of Flips: 2616 time to process: 7 seconds.
uf250-04.cnf fulfilled No. of Restarts: 990 No. of Flips: 3103 time to process: 6 seconds.
uf250-04.cnf fulfilled No. of Restarts: 308 No. of Flips: 4401 time to process: 8 seconds.
uf250-04.cnf fulfilled No. of Restarts: 2880 No. of Flips: 3955 time to process: 12 seconds.
uf250-04.cnf fulfilled No. of Restarts: 1141 No. of Flips: 1846 time to process: 8 seconds.
uf250-04.cnf fulfilled No. of Restarts: 199 No. of Flips: 2706 time to process: 0 seconds.
uf250-04.cnf fulfilled No. of Restarts: 430 No. of Flips: 2936 time to process: 5 seconds.
uf250-04.cnf fulfilled No. of Restarts: 344 No. of Flips: 4409 time to process: 8 seconds.
uf250-04.cnf fulfilled No. of Restarts: 856 No. of Flips: 3214 time to process: 5 seconds.
uf250-04.cnf fulfilled No. of Restarts: 2222 No. of Flips: 4490 time to process: 12 seconds.
uf250-04.cnf fulfilled No. of Restarts: 954 No. of Flips: 4238 time to process: 3 seconds.
uf250-04.cnf fulfilled No. of Restarts: 1227 No. of Flips: 3055 time to process: 8 seconds.
uf250-04.cnf fulfilled No. of Restarts: 595 No. of Flips: 4187 time to process: 2 seconds.
uf250-04.cnf fulfilled No. of Restarts: 30 No. of Flips: 608 time to process: 5 seconds.
uf250-04.cnf fulfilled No. of Restarts: 890 No. of Flips: 1849 time to process: 5 seconds.
uf250-04.cnf fulfilled No. of Restarts: 2892 No. of Flips: 3249 time to process: 11 seconds.
uf250-04.cnf fulfilled No. of Restarts: 1284 No. of Flips: 3326 time to process: 5 seconds.
uf250-04.cnf fulfilled No. of Restarts: 162 No. of Flips: 1546 time to process: 0 seconds.
uf250-04.cnf fulfilled No. of Restarts: 500 No. of Flips: 740 time to process: 2 seconds.
uf250-04.cnf fulfilled No. of Restarts: 379 No. of Flips: 4186 time to process: 3 seconds.
uf250-04.cnf fulfilled No. of Restarts: 182 No. of Flips: 4559 time to process: 3 seconds.
uf250-04.cnf fulfilled No. of Restarts: 2479 No. of Flips: 3324 time to process: 10 seconds.
uf250-04.cnf fulfilled No. of Restarts: 609 No. of Flips: 1744 time to process: 3 seconds.
uf250-04.cnf fulfilled No. of Restarts: 2212 No. of Flips: 2096 time to process: 17 seconds.
uf250-04.cnf fulfilled No. of Restarts: 530 No. of Flips: 2791 time to process: 2 seconds.
uf250-04.cnf fulfilled No. of Restarts: 850 No. of Flips: 2504 time to process: 4 seconds.
uf250-04.cnf fulfilled No. of Restarts: 1044 No. of Flips: 4672 time to process: 12 seconds.
uf250-04.cnf , deadline. Restarts: 3251
uf250-04.cnf fulfilled No. of Restarts: 311 No. of Flips: 4897 time to process: 1 seconds.
uf250-04.cnf fulfilled No. of Restarts: 1435 No. of Flips: 2137 time to process: 5 seconds.
uf250-04.cnf fulfilled No. of Restarts: 128 No. of Flips: 4886 time to process: 6 seconds.
uf250-04.cnf fulfilled No. of Restarts: 111 No. of Flips: 4089 time to process: 2 seconds.
uf250-04.cnf fulfilled No. of Restarts: 1168 No. of Flips: 1076 time to process: 5 seconds.
uf250-04.cnf fulfilled No. of Restarts: 612 No. of Flips: 4135 time to process: 3 seconds.
uf250-04.cnf fulfilled No. of Restarts: 102 No. of Flips: 3563 time to process: 4 seconds.
uf250-04.cnf fulfilled No. of Restarts: 917 No. of Flips: 1441 time to process: 5 seconds.
uf250-04.cnf fulfilled No. of Restarts: 266 No. of Flips: 3025 time to process: 2 seconds.
uf250-04.cnf fulfilled No. of Restarts: 106 No. of Flips: 1489 time to process: 2 seconds.
uf250-04.cnf fulfilled No. of Restarts: 1099 No. of Flips: 3413 time to process: 14 seconds.
uf250-04.cnf fulfilled No. of Restarts: 802 No. of Flips: 4339 time to process: 3 seconds.
uf250-04.cnf fulfilled No. of Restarts: 1656 No. of Flips: 2235 time to process: 13 seconds.
uf250-04.cnf fulfilled No. of Restarts: 2211 No. of Flips: 1811 time to process: 8 seconds.
uf250-04.cnf fulfilled No. of Restarts: 1385 No. of Flips: 3542 time to process: 5 seconds.
uf250-04.cnf fulfilled No. of Restarts: 743 No. of Flips: 3029 time to process: 3 seconds.
uf250-04.cnf fulfilled No. of Restarts: 1131 No. of Flips: 2011 time to process: 8 seconds.
uf250-04.cnf fulfilled No. of Restarts: 788 No. of Flips: 3501 time to process: 4 seconds.
uf250-04.cnf fulfilled No. of Restarts: 1439 No. of Flips: 4953 time to process: 17 seconds.
uf250-04.cnf fulfilled No. of Restarts: 1607 No. of Flips: 2877 time to process: 6 seconds.
uf250-04.cnf fulfilled No. of Restarts: 45 No. of Flips: 4558 time to process: 0 seconds.
uf250-04.cnf fulfilled No. of Restarts: 984 No. of Flips: 3087 time to process: 4 seconds.
uf250-04.cnf fulfilled No. of Restarts: 2355 No. of Flips: 2807 time to process: 13 seconds.
uf250-04.cnf fulfilled No. of Restarts: 1169 No. of Flips: 714 time to process: 5 seconds.
uf250-04.cnf fulfilled No. of Restarts: 1314 No. of Flips: 4364 time to process: 6 seconds.
uf250-04.cnf fulfilled No. of Restarts: 1103 No. of Flips: 2496 time to process: 5 seconds.
uf250-04.cnf fulfilled No. of Restarts: 109 No. of Flips: 1560 time to process: 1 seconds.
uf250-04.cnf fulfilled No. of Restarts: 224 No. of Flips: 1887 time to process: 8 seconds.
uf250-04.cnf fulfilled No. of Restarts: 2374 No. of Flips: 4912 time to process: 11 seconds.
uf250-04.cnf fulfilled No. of Restarts: 63 No. of Flips: 2065 time to process: 1 seconds.
uf250-04.cnf fulfilled No. of Restarts: 864 No. of Flips: 3827 time to process: 4 seconds.
uf250-04.cnf fulfilled No. of Restarts: 2103 No. of Flips: 4540 time to process: 8 seconds.
uf250-04.cnf fulfilled No. of Restarts: 858 No. of Flips: 2746 time to process: 8 seconds.
uf250-04.cnf fulfilled No. of Restarts: 744 No. of Flips: 1679 time to process: 12 seconds.
uf250-04.cnf fulfilled No. of Restarts: 1329 No. of Flips: 2918 time to process: 5 seconds.
uf250-04.cnf fulfilled No. of Restarts: 369 No. of Flips: 2323 time to process: 3 seconds.
uf250-04.cnf fulfilled No. of Restarts: 1124 No. of Flips: 4861 time to process: 8 seconds.
uf250-04.cnf fulfilled No. of Restarts: 2710 No. of Flips: 2801 time to process: 10 seconds.
uf250-04.cnf fulfilled No. of Restarts: 1196 No. of Flips: 2075 time to process: 9 seconds.
uf250-04.cnf fulfilled No. of Restarts: 149 No. of Flips: 2687 time to process: 2 seconds.
uf250-04.cnf fulfilled No. of Restarts: 1232 No. of Flips: 3606 time to process: 7 seconds.
uf250-04.cnf fulfilled No. of Restarts: 14 No. of Flips: 3442 time to process: 1 seconds.
uf250-04.cnf fulfilled No. of Restarts: 127 No. of Flips: 4469 time to process: 10 seconds.
uf250-04.cnf fulfilled No. of Restarts: 2097 No. of Flips: 1479 time to process: 8 seconds.
uf250-04.cnf fulfilled No. of Restarts: 257 No. of Flips: 4362 time to process: 1 seconds.
uf250-04.cnf fulfilled No. of Restarts: 693 No. of Flips: 3153 time to process: 5 seconds.
uf250-04.cnf fulfilled No. of Restarts: 1829 No. of Flips: 2090 time to process: 11 seconds.
uf250-04.cnf fulfilled No. of Restarts: 1214 No. of Flips: 3604 time to process: 4 seconds.
uf250-04.cnf fulfilled No. of Restarts: 1251 No. of Flips: 4228 time to process: 4 seconds.
uf250-04.cnf fulfilled No. of Restarts: 2004 No. of Flips: 3972 time to process: 7 seconds.
uf250-04.cnf fulfilled No. of Restarts: 834 No. of Flips: 3946 time to process: 5 seconds.
uf250-04.cnf fulfilled No. of Restarts: 1928 No. of Flips: 3731 time to process: 9 seconds.
uf250-04.cnf fulfilled No. of Restarts: 1966 No. of Flips: 3016 time to process: 7 seconds.
uf250-04.cnf fulfilled No. of Restarts: 64 No. of Flips: 2802 time to process: 0 seconds.
uf250-04.cnf fulfilled No. of Restarts: 1047 No. of Flips: 2140 time to process: 16 seconds.
uf250-04.cnf fulfilled No. of Restarts: 857 No. of Flips: 3844 time to process: 3 seconds.
uf250-04.cnf fulfilled No. of Restarts: 2744 No. of Flips: 3193 time to process: 10 seconds.
uf250-04.cnf fulfilled No. of Restarts: 1518 No. of Flips: 1602 time to process: 5 seconds.
uf250-04.cnf fulfilled No. of Restarts: 1660 No. of Flips: 3057 time to process: 6 seconds.
uf250-04.cnf fulfilled No. of Restarts: 562 No. of Flips: 4024 time to process: 5 seconds.
uf250-04.cnf fulfilled No. of Restarts: 1665 No. of Flips: 2040 time to process: 12 seconds.
uf250-04.cnf fulfilled No. of Restarts: 1936 No. of Flips: 3626 time to process: 7 seconds.
uf250-04.cnf fulfilled No. of Restarts: 3046 No. of Flips: 1799 time to process: 12 seconds.
uf250-04.cnf fulfilled No. of Restarts: 294 No. of Flips: 3927 time to process: 1 seconds.
uf250-04.cnf fulfilled No. of Restarts: 337 No. of Flips: 3632 time to process: 8 seconds.
uf250-04.cnf fulfilled No. of Restarts: 1138 No. of Flips: 4472 time to process: 4 seconds.
uf250-04.cnf fulfilled No. of Restarts: 322 No. of Flips: 2327 time to process: 3 seconds.
uf250-04.cnf fulfilled No. of Restarts: 58 No. of Flips: 4642 time to process: 7 seconds.
uf250-04.cnf fulfilled No. of Restarts: 1509 No. of Flips: 2183 time to process: 7 seconds.
uf250-04.cnf fulfilled No. of Restarts: 1880 No. of Flips: 3370 time to process: 12 seconds.
uf250-04.cnf fulfilled No. of Restarts: 57 No. of Flips: 2514 time to process: 2 seconds.
uf250-04.cnf fulfilled No. of Restarts: 798 No. of Flips: 2907 time to process: 4 seconds.
uf250-04.cnf fulfilled No. of Restarts: 2674 No. of Flips: 2216 time to process: 10 seconds.
uf250-04.cnf fulfilled No. of Restarts: 794 No. of Flips: 1428 time to process: 3 seconds.
uf250-04.cnf fulfilled No. of Restarts: 486 No. of Flips: 991 time to process: 7 seconds.
uf250-04.cnf fulfilled No. of Restarts: 80 No. of Flips: 1732 time to process: 5 seconds.
uf250-04.cnf fulfilled No. of Restarts: 162 No. of Flips: 3697 time to process: 10 seconds.
uf250-04.cnf fulfilled No. of Restarts: 98 No. of Flips: 1598 time to process: 5 seconds.
uf250-04.cnf fulfilled No. of Restarts: 430 No. of Flips: 1761 time to process: 1 seconds.
uf250-04.cnf fulfilled No. of Restarts: 625 No. of Flips: 2442 time to process: 9 seconds.
uf250-04.cnf fulfilled No. of Restarts: 256 No. of Flips: 2654 time to process: 1 seconds.
uf250-04.cnf fulfilled No. of Restarts: 1983 No. of Flips: 1123 time to process: 16 seconds.
uf250-04.cnf , deadline. Restarts: 3251
uf250-04.cnf fulfilled No. of Restarts: 152 No. of Flips: 3079 time to process: 0 seconds.
uf250-04.cnf , deadline. Restarts: 3251
uf250-04.cnf , deadline. Restarts: 3251
uf250-04.cnf fulfilled No. of Restarts: 2808 No. of Flips: 3119 time to process: 11 seconds.
uf250-04.cnf fulfilled No. of Restarts: 150 No. of Flips: 3838 time to process: 0 seconds.
uf250-04.cnf fulfilled No. of Restarts: 1451 No. of Flips: 3427 time to process: 6 seconds.
uf250-04.cnf fulfilled No. of Restarts: 696 No. of Flips: 2399 time to process: 3 seconds.
uf250-04.cnf fulfilled No. of Restarts: 990 No. of Flips: 2333 time to process: 4 seconds.
uf250-04.cnf fulfilled No. of Restarts: 520 No. of Flips: 3813 time to process: 10 seconds.
uf250-04.cnf fulfilled No. of Restarts: 98 No. of Flips: 4925 time to process: 0 seconds.
uf250-04.cnf fulfilled No. of Restarts: 1124 No. of Flips: 2018 time to process: 6 seconds.
uf250-04.cnf fulfilled No. of Restarts: 733 No. of Flips: 4932 time to process: 2 seconds.
uf250-04.cnf fulfilled No. of Restarts: 712 No. of Flips: 3013 time to process: 4 seconds.
uf250-04.cnf fulfilled No. of Restarts: 1201 No. of Flips: 2838 time to process: 5 seconds.
uf250-04.cnf fulfilled No. of Restarts: 1535 No. of Flips: 3389 time to process: 8 seconds.
uf250-04.cnf fulfilled No. of Restarts: 1348 No. of Flips: 4340 time to process: 5 seconds.
uf250-04.cnf fulfilled No. of Restarts: 642 No. of Flips: 4494 time to process: 2 seconds.
uf250-04.cnf fulfilled No. of Restarts: 694 No. of Flips: 4924 time to process: 5 seconds.
uf250-04.cnf fulfilled No. of Restarts: 374 No. of Flips: 3197 time to process: 5 seconds.
uf250-04.cnf fulfilled No. of Restarts: 2091 No. of Flips: 4205 time to process: 10 seconds.
uf250-04.cnf fulfilled No. of Restarts: 2024 No. of Flips: 1359 time to process: 8 seconds.
uf250-04.cnf fulfilled No. of Restarts: 1717 No. of Flips: 4769 time to process: 7 seconds.
uf250-04.cnf fulfilled No. of Restarts: 494 No. of Flips: 3956 time to process: 1 seconds.
uf250-04.cnf fulfilled No. of Restarts: 481 No. of Flips: 2694 time to process: 3 seconds.
uf250-04.cnf fulfilled No. of Restarts: 1626 No. of Flips: 3131 time to process: 7 seconds.
uf250-04.cnf fulfilled No. of Restarts: 2667 No. of Flips: 4376 time to process: 17 seconds.
uf250-04.cnf fulfilled No. of Restarts: 478 No. of Flips: 3719 time to process: 1 seconds.
uf250-04.cnf fulfilled No. of Restarts: 2424 No. of Flips: 2433 time to process: 9 seconds.
uf250-04.cnf fulfilled No. of Restarts: 821 No. of Flips: 1622 time to process: 5 seconds.
uf250-04.cnf fulfilled No. of Restarts: 97 No. of Flips: 2865 time to process: 0 seconds.
uf250-04.cnf fulfilled No. of Restarts: 1104 No. of Flips: 4918 time to process: 7 seconds.
uf250-04.cnf fulfilled No. of Restarts: 178 No. of Flips: 2448 time to process: 1 seconds.
uf250-04.cnf fulfilled No. of Restarts: 742 No. of Flips: 4310 time to process: 5 seconds.
uf250-04.cnf fulfilled No. of Restarts: 1155 No. of Flips: 1127 time to process: 5 seconds.
uf250-04.cnf fulfilled No. of Restarts: 1101 No. of Flips: 2278 time to process: 7 seconds.
uf250-04.cnf fulfilled No. of Restarts: 1657 No. of Flips: 3670 time to process: 13 seconds.
uf250-04.cnf fulfilled No. of Restarts: 8 No. of Flips: 2086 time to process: 8 seconds.
uf250-04.cnf fulfilled No. of Restarts: 1160 No. of Flips: 3201 time to process: 4 seconds.
uf250-04.cnf fulfilled No. of Restarts: 508 No. of Flips: 4617 time to process: 3 seconds.
uf250-04.cnf , deadline. Restarts: 3251
