# Supplementary material for: Completion Probabilities and Parallel Restart Strategies under an Imposed Deadline
Source: PLoS One. 2016 Oct 12;11(10):e0164605. doi: 10.1371/journal.pone.0164605 (PMC5061357; doi:10.1371/journal.pone.0164605)
Supplement: S1 File — The file “S1_File.zip” is the data gathered from the experiments regarding completion probability. (ZIP) [file pone.0164605.s004.zip › results_Multi_r3350.144.txt]

uf250-04.cnf fulfilled No. of Restarts: 313 No. of Flips: 1646 time to process: 1 seconds.
uf250-04.cnf fulfilled No. of Restarts: 26 No. of Flips: 1250 time to process: 3 seconds.
uf250-04.cnf fulfilled No. of Restarts: 986 No. of Flips: 2880 time to process: 4 seconds.
uf250-04.cnf fulfilled No. of Restarts: 577 No. of Flips: 4006 time to process: 7 seconds.
uf250-04.cnf fulfilled No. of Restarts: 190 No. of Flips: 3397 time to process: 2 seconds.
uf250-04.cnf fulfilled No. of Restarts: 463 No. of Flips: 2904 time to process: 16 seconds.
uf250-04.cnf fulfilled No. of Restarts: 6 No. of Flips: 3982 time to process: 2 seconds.
uf250-04.cnf fulfilled No. of Restarts: 3221 No. of Flips: 3504 time to process: 25 seconds.
uf250-04.cnf fulfilled No. of Restarts: 565 No. of Flips: 3619 time to process: 2 seconds.
uf250-04.cnf fulfilled No. of Restarts: 2642 No. of Flips: 2046 time to process: 11 seconds.
uf250-04.cnf fulfilled No. of Restarts: 2881 No. of Flips: 2753 time to process: 15 seconds.
uf250-04.cnf fulfilled No. of Restarts: 1367 No. of Flips: 2465 time to process: 5 seconds.
uf250-04.cnf fulfilled No. of Restarts: 1805 No. of Flips: 1814 time to process: 9 seconds.
uf250-04.cnf fulfilled No. of Restarts: 270 No. of Flips: 3341 time to process: 1 seconds.
uf250-04.cnf fulfilled No. of Restarts: 23 No. of Flips: 4382 time to process: 3 seconds.
uf250-04.cnf fulfilled No. of Restarts: 1807 No. of Flips: 4132 time to process: 18 seconds.
uf250-04.cnf fulfilled No. of Restarts: 919 No. of Flips: 3520 time to process: 3 seconds.
uf250-04.cnf fulfilled No. of Restarts: 917 No. of Flips: 3932 time to process: 6 seconds.
uf250-04.cnf fulfilled No. of Restarts: 294 No. of Flips: 4316 time to process: 9 seconds.
uf250-04.cnf fulfilled No. of Restarts: 714 No. of Flips: 4557 time to process: 3 seconds.
uf250-04.cnf fulfilled No. of Restarts: 985 No. of Flips: 1371 time to process: 9 seconds.
uf250-04.cnf fulfilled No. of Restarts: 151 No. of Flips: 1819 time to process: 2 seconds.
uf250-04.cnf fulfilled No. of Restarts: 367 No. of Flips: 4703 time to process: 11 seconds.
uf250-04.cnf fulfilled No. of Restarts: 170 No. of Flips: 1562 time to process: 3 seconds.
uf250-04.cnf fulfilled No. of Restarts: 2261 No. of Flips: 2843 time to process: 10 seconds.
uf250-04.cnf fulfilled No. of Restarts: 494 No. of Flips: 3161 time to process: 3 seconds.
uf250-04.cnf fulfilled No. of Restarts: 737 No. of Flips: 3316 time to process: 4 seconds.
uf250-04.cnf fulfilled No. of Restarts: 1488 No. of Flips: 1980 time to process: 7 seconds.
uf250-04.cnf fulfilled No. of Restarts: 54 No. of Flips: 1354 time to process: 5 seconds.
uf250-04.cnf fulfilled No. of Restarts: 112 No. of Flips: 2182 time to process: 2 seconds.
uf250-04.cnf fulfilled No. of Restarts: 950 No. of Flips: 2366 time to process: 12 seconds.
uf250-04.cnf fulfilled No. of Restarts: 769 No. of Flips: 2605 time to process: 10 seconds.
uf250-04.cnf fulfilled No. of Restarts: 1821 No. of Flips: 1434 time to process: 8 seconds.
uf250-04.cnf fulfilled No. of Restarts: 819 No. of Flips: 3118 time to process: 12 seconds.
uf250-04.cnf fulfilled No. of Restarts: 306 No. of Flips: 1065 time to process: 1 seconds.
uf250-04.cnf fulfilled No. of Restarts: 267 No. of Flips: 4017 time to process: 2 seconds.
uf250-04.cnf fulfilled No. of Restarts: 294 No. of Flips: 1899 time to process: 14 seconds.
uf250-04.cnf fulfilled No. of Restarts: 419 No. of Flips: 4380 time to process: 4 seconds.
uf250-04.cnf fulfilled No. of Restarts: 953 No. of Flips: 570 time to process: 4 seconds.
uf250-04.cnf fulfilled No. of Restarts: 80 No. of Flips: 4623 time to process: 11 seconds.
uf250-04.cnf fulfilled No. of Restarts: 166 No. of Flips: 1727 time to process: 1 seconds.
uf250-04.cnf fulfilled No. of Restarts: 1671 No. of Flips: 3688 time to process: 7 seconds.
uf250-04.cnf fulfilled No. of Restarts: 1249 No. of Flips: 1240 time to process: 9 seconds.
uf250-04.cnf fulfilled No. of Restarts: 252 No. of Flips: 2842 time to process: 1 seconds.
uf250-04.cnf fulfilled No. of Restarts: 360 No. of Flips: 2765 time to process: 2 seconds.
uf250-04.cnf fulfilled No. of Restarts: 2462 No. of Flips: 3589 time to process: 12 seconds.
uf250-04.cnf fulfilled No. of Restarts: 1137 No. of Flips: 3176 time to process: 10 seconds.
uf250-04.cnf fulfilled No. of Restarts: 1013 No. of Flips: 3056 time to process: 6 seconds.
uf250-04.cnf fulfilled No. of Restarts: 1669 No. of Flips: 2746 time to process: 10 seconds.
uf250-04.cnf fulfilled No. of Restarts: 420 No. of Flips: 4632 time to process: 1 seconds.
uf250-04.cnf fulfilled No. of Restarts: 554 No. of Flips: 2158 time to process: 3 seconds.
uf250-04.cnf fulfilled No. of Restarts: 2892 No. of Flips: 3196 time to process: 12 seconds.
uf250-04.cnf fulfilled No. of Restarts: 1400 No. of Flips: 3967 time to process: 20 seconds.
uf250-04.cnf fulfilled No. of Restarts: 484 No. of Flips: 3707 time to process: 2 seconds.
uf250-04.cnf fulfilled No. of Restarts: 2345 No. of Flips: 1256 time to process: 12 seconds.
uf250-04.cnf fulfilled No. of Restarts: 2356 No. of Flips: 4646 time to process: 10 seconds.
uf250-04.cnf fulfilled No. of Restarts: 514 No. of Flips: 1365 time to process: 4 seconds.
uf250-04.cnf fulfilled No. of Restarts: 1031 No. of Flips: 2625 time to process: 7 seconds.
uf250-04.cnf fulfilled No. of Restarts: 211 No. of Flips: 2558 time to process: 3 seconds.
uf250-04.cnf fulfilled No. of Restarts: 1191 No. of Flips: 2818 time to process: 8 seconds.
uf250-04.cnf fulfilled No. of Restarts: 324 No. of Flips: 1090 time to process: 6 seconds.
uf250-04.cnf fulfilled No. of Restarts: 419 No. of Flips: 1941 time to process: 4 seconds.
uf250-04.cnf fulfilled No. of Restarts: 3020 No. of Flips: 1184 time to process: 16 seconds.
uf250-04.cnf fulfilled No. of Restarts: 2027 No. of Flips: 4108 time to process: 11 seconds.
uf250-04.cnf fulfilled No. of Restarts: 5 No. of Flips: 2797 time to process: 2 seconds.
uf250-04.cnf fulfilled No. of Restarts: 1290 No. of Flips: 1567 time to process: 5 seconds.
uf250-04.cnf fulfilled No. of Restarts: 1322 No. of Flips: 3789 time to process: 16 seconds.
uf250-04.cnf fulfilled No. of Restarts: 1619 No. of Flips: 3674 time to process: 7 seconds.
uf250-04.cnf fulfilled No. of Restarts: 837 No. of Flips: 1216 time to process: 11 seconds.
uf250-04.cnf fulfilled No. of Restarts: 1009 No. of Flips: 2613 time to process: 6 seconds.
uf250-04.cnf fulfilled No. of Restarts: 686 No. of Flips: 3272 time to process: 16 seconds.
uf250-04.cnf fulfilled No. of Restarts: 21 No. of Flips: 3515 time to process: 0 seconds.
uf250-04.cnf fulfilled No. of Restarts: 48 No. of Flips: 4698 time to process: 5 seconds.
uf250-04.cnf fulfilled No. of Restarts: 2896 No. of Flips: 3808 time to process: 21 seconds.
uf250-04.cnf fulfilled No. of Restarts: 1668 No. of Flips: 3109 time to process: 7 seconds.
uf250-04.cnf fulfilled No. of Restarts: 335 No. of Flips: 4480 time to process: 1 seconds.
uf250-04.cnf fulfilled No. of Restarts: 725 No. of Flips: 4749 time to process: 13 seconds.
uf250-04.cnf fulfilled No. of Restarts: 916 No. of Flips: 2441 time to process: 5 seconds.
uf250-04.cnf fulfilled No. of Restarts: 517 No. of Flips: 4074 time to process: 12 seconds.
uf250-04.cnf fulfilled No. of Restarts: 801 No. of Flips: 1621 time to process: 7 seconds.
uf250-04.cnf fulfilled No. of Restarts: 1849 No. of Flips: 4073 time to process: 12 seconds.
uf250-04.cnf fulfilled No. of Restarts: 1078 No. of Flips: 3162 time to process: 7 seconds.
uf250-04.cnf fulfilled No. of Restarts: 1383 No. of Flips: 1665 time to process: 8 seconds.
uf250-04.cnf fulfilled No. of Restarts: 285 No. of Flips: 2577 time to process: 4 seconds.
uf250-04.cnf fulfilled No. of Restarts: 1991 No. of Flips: 1703 time to process: 12 seconds.
uf250-04.cnf fulfilled No. of Restarts: 68 No. of Flips: 1833 time to process: 0 seconds.
uf250-04.cnf fulfilled No. of Restarts: 83 No. of Flips: 1641 time to process: 2 seconds.
uf250-04.cnf fulfilled No. of Restarts: 414 No. of Flips: 4124 time to process: 9 seconds.
uf250-04.cnf fulfilled No. of Restarts: 140 No. of Flips: 2323 time to process: 4 seconds.
uf250-04.cnf fulfilled No. of Restarts: 1871 No. of Flips: 2956 time to process: 8 seconds.
uf250-04.cnf fulfilled No. of Restarts: 1576 No. of Flips: 1973 time to process: 13 seconds.
uf250-04.cnf fulfilled No. of Restarts: 907 No. of Flips: 1692 time to process: 4 seconds.
uf250-04.cnf fulfilled No. of Restarts: 1516 No. of Flips: 4949 time to process: 6 seconds.
uf250-04.cnf fulfilled No. of Restarts: 3055 No. of Flips: 2827 time to process: 13 seconds.
uf250-04.cnf fulfilled No. of Restarts: 1755 No. of Flips: 2532 time to process: 7 seconds.
uf250-04.cnf fulfilled No. of Restarts: 2811 No. of Flips: 791 time to process: 12 seconds.
uf250-04.cnf fulfilled No. of Restarts: 1490 No. of Flips: 1560 time to process: 8 seconds.
uf250-04.cnf fulfilled No. of Restarts: 160 No. of Flips: 2089 time to process: 6 seconds.
uf250-04.cnf fulfilled No. of Restarts: 98 No. of Flips: 3618 time to process: 3 seconds.
uf250-04.cnf fulfilled No. of Restarts: 937 No. of Flips: 4719 time to process: 7 seconds.
uf250-04.cnf fulfilled No. of Restarts: 582 No. of Flips: 3948 time to process: 2 seconds.
uf250-04.cnf fulfilled No. of Restarts: 2002 No. of Flips: 3215 time to process: 8 seconds.
uf250-04.cnf fulfilled No. of Restarts: 1076 No. of Flips: 2095 time to process: 4 seconds.
uf250-04.cnf fulfilled No. of Restarts: 30 No. of Flips: 4710 time to process: 9 seconds.
uf250-04.cnf fulfilled No. of Restarts: 314 No. of Flips: 3320 time to process: 4 seconds.
uf250-04.cnf fulfilled No. of Restarts: 254 No. of Flips: 2348 time to process: 4 seconds.
uf250-04.cnf fulfilled No. of Restarts: 2026 No. of Flips: 2591 time to process: 9 seconds.
uf250-04.cnf fulfilled No. of Restarts: 608 No. of Flips: 3117 time to process: 3 seconds.
uf250-04.cnf fulfilled No. of Restarts: 706 No. of Flips: 3848 time to process: 3 seconds.
uf250-04.cnf fulfilled No. of Restarts: 436 No. of Flips: 4439 time to process: 15 seconds.
uf250-04.cnf fulfilled No. of Restarts: 1637 No. of Flips: 4385 time to process: 8 seconds.
uf250-04.cnf fulfilled No. of Restarts: 1097 No. of Flips: 4990 time to process: 12 seconds.
uf250-04.cnf fulfilled No. of Restarts: 816 No. of Flips: 2866 time to process: 7 seconds.
uf250-04.cnf fulfilled No. of Restarts: 589 No. of Flips: 2240 time to process: 9 seconds.
uf250-04.cnf fulfilled No. of Restarts: 790 No. of Flips: 1438 time to process: 3 seconds.
uf250-04.cnf fulfilled No. of Restarts: 272 No. of Flips: 2412 time to process: 2 seconds.
uf250-04.cnf , deadline. Restarts: 3350
uf250-04.cnf fulfilled No. of Restarts: 142 No. of Flips: 1212 time to process: 0 seconds.
uf250-04.cnf fulfilled No. of Restarts: 1863 No. of Flips: 3707 time to process: 8 seconds.
uf250-04.cnf fulfilled No. of Restarts: 1379 No. of Flips: 2014 time to process: 13 seconds.
uf250-04.cnf fulfilled No. of Restarts: 451 No. of Flips: 2971 time to process: 8 seconds.
uf250-04.cnf fulfilled No. of Restarts: 625 No. of Flips: 4869 time to process: 8 seconds.
uf250-04.cnf fulfilled No. of Restarts: 2316 No. of Flips: 2255 time to process: 10 seconds.
uf250-04.cnf fulfilled No. of Restarts: 56 No. of Flips: 3146 time to process: 9 seconds.
uf250-04.cnf fulfilled No. of Restarts: 229 No. of Flips: 2749 time to process: 5 seconds.
uf250-04.cnf fulfilled No. of Restarts: 1551 No. of Flips: 2995 time to process: 10 seconds.
uf250-04.cnf fulfilled No. of Restarts: 468 No. of Flips: 4359 time to process: 5 seconds.
uf250-04.cnf fulfilled No. of Restarts: 340 No. of Flips: 3572 time to process: 3 seconds.
uf250-04.cnf fulfilled No. of Restarts: 225 No. of Flips: 4891 time to process: 6 seconds.
uf250-04.cnf fulfilled No. of Restarts: 249 No. of Flips: 3207 time to process: 3 seconds.
uf250-04.cnf fulfilled No. of Restarts: 667 No. of Flips: 1597 time to process: 7 seconds.
uf250-04.cnf fulfilled No. of Restarts: 1800 No. of Flips: 2520 time to process: 10 seconds.
uf250-04.cnf fulfilled No. of Restarts: 1650 No. of Flips: 4082 time to process: 7 seconds.
uf250-04.cnf fulfilled No. of Restarts: 2271 No. of Flips: 852 time to process: 10 seconds.
uf250-04.cnf fulfilled No. of Restarts: 2203 No. of Flips: 4326 time to process: 12 seconds.
uf250-04.cnf fulfilled No. of Restarts: 1962 No. of Flips: 4002 time to process: 13 seconds.
uf250-04.cnf fulfilled No. of Restarts: 248 No. of Flips: 4518 time to process: 4 seconds.
uf250-04.cnf fulfilled No. of Restarts: 936 No. of Flips: 4202 time to process: 4 seconds.
uf250-04.cnf fulfilled No. of Restarts: 1293 No. of Flips: 2738 time to process: 12 seconds.
uf250-04.cnf fulfilled No. of Restarts: 736 No. of Flips: 3198 time to process: 3 seconds.
uf250-04.cnf fulfilled No. of Restarts: 1027 No. of Flips: 4116 time to process: 6 seconds.
uf250-04.cnf fulfilled No. of Restarts: 1212 No. of Flips: 2025 time to process: 8 seconds.
uf250-04.cnf fulfilled No. of Restarts: 1940 No. of Flips: 823 time to process: 10 seconds.
uf250-04.cnf fulfilled No. of Restarts: 289 No. of Flips: 929 time to process: 2 seconds.
uf250-04.cnf fulfilled No. of Restarts: 752 No. of Flips: 2241 time to process: 4 seconds.
uf250-04.cnf fulfilled No. of Restarts: 337 No. of Flips: 2607 time to process: 12 seconds.
uf250-04.cnf fulfilled No. of Restarts: 1662 No. of Flips: 2768 time to process: 9 seconds.
uf250-04.cnf fulfilled No. of Restarts: 1395 No. of Flips: 4446 time to process: 10 seconds.
uf250-04.cnf fulfilled No. of Restarts: 984 No. of Flips: 3044 time to process: 4 seconds.
uf250-04.cnf fulfilled No. of Restarts: 714 No. of Flips: 3788 time to process: 10 seconds.
uf250-04.cnf fulfilled No. of Restarts: 910 No. of Flips: 4067 time to process: 12 seconds.
uf250-04.cnf fulfilled No. of Restarts: 492 No. of Flips: 4724 time to process: 11 seconds.
uf250-04.cnf fulfilled No. of Restarts: 1747 No. of Flips: 2991 time to process: 10 seconds.
uf250-04.cnf fulfilled No. of Restarts: 2285 No. of Flips: 3439 time to process: 17 seconds.
uf250-04.cnf fulfilled No. of Restarts: 2664 No. of Flips: 1355 time to process: 12 seconds.
uf250-04.cnf fulfilled No. of Restarts: 1420 No. of Flips: 3574 time to process: 8 seconds.
uf250-04.cnf fulfilled No. of Restarts: 2799 No. of Flips: 3652 time to process: 20 seconds.
uf250-04.cnf fulfilled No. of Restarts: 1646 No. of Flips: 4497 time to process: 7 seconds.
uf250-04.cnf fulfilled No. of Restarts: 268 No. of Flips: 1733 time to process: 1 seconds.
uf250-04.cnf fulfilled No. of Restarts: 168 No. of Flips: 4726 time to process: 6 seconds.
uf250-04.cnf fulfilled No. of Restarts: 488 No. of Flips: 3976 time to process: 7 seconds.
uf250-04.cnf fulfilled No. of Restarts: 380 No. of Flips: 3294 time to process: 4 seconds.
uf250-04.cnf fulfilled No. of Restarts: 750 No. of Flips: 1303 time to process: 5 seconds.
uf250-04.cnf fulfilled No. of Restarts: 522 No. of Flips: 4708 time to process: 16 seconds.
uf250-04.cnf fulfilled No. of Restarts: 592 No. of Flips: 1643 time to process: 9 seconds.
uf250-04.cnf fulfilled No. of Restarts: 1308 No. of Flips: 4884 time to process: 5 seconds.
uf250-04.cnf fulfilled No. of Restarts: 863 No. of Flips: 2034 time to process: 4 seconds.
uf250-04.cnf fulfilled No. of Restarts: 1516 No. of Flips: 2907 time to process: 8 seconds.
uf250-04.cnf fulfilled No. of Restarts: 376 No. of Flips: 911 time to process: 15 seconds.
uf250-04.cnf fulfilled No. of Restarts: 1042 No. of Flips: 3074 time to process: 8 seconds.
uf250-04.cnf fulfilled No. of Restarts: 1567 No. of Flips: 2997 time to process: 13 seconds.
uf250-04.cnf fulfilled No. of Restarts: 1092 No. of Flips: 4482 time to process: 4 seconds.
uf250-04.cnf fulfilled No. of Restarts: 1128 No. of Flips: 1286 time to process: 15 seconds.
uf250-04.cnf fulfilled No. of Restarts: 1206 No. of Flips: 2543 time to process: 5 seconds.
uf250-04.cnf fulfilled No. of Restarts: 397 No. of Flips: 2312 time to process: 6 seconds.
uf250-04.cnf fulfilled No. of Restarts: 349 No. of Flips: 4882 time to process: 10 seconds.
uf250-04.cnf fulfilled No. of Restarts: 272 No. of Flips: 2688 time to process: 1 seconds.
uf250-04.cnf fulfilled No. of Restarts: 688 No. of Flips: 1303 time to process: 4 seconds.
uf250-04.cnf fulfilled No. of Restarts: 955 No. of Flips: 3238 time to process: 5 seconds.
uf250-04.cnf fulfilled No. of Restarts: 2174 No. of Flips: 764 time to process: 10 seconds.
uf250-04.cnf fulfilled No. of Restarts: 205 No. of Flips: 2986 time to process: 6 seconds.
uf250-04.cnf fulfilled No. of Restarts: 451 No. of Flips: 1934 time to process: 2 seconds.
uf250-04.cnf fulfilled No. of Restarts: 1584 No. of Flips: 2913 time to process: 11 seconds.
uf250-04.cnf fulfilled No. of Restarts: 952 No. of Flips: 4149 time to process: 8 seconds.
uf250-04.cnf fulfilled No. of Restarts: 2049 No. of Flips: 4023 time to process: 9 seconds.
uf250-04.cnf fulfilled No. of Restarts: 296 No. of Flips: 4876 time to process: 6 seconds.
uf250-04.cnf fulfilled No. of Restarts: 1767 No. of Flips: 4116 time to process: 8 seconds.
uf250-04.cnf , deadline. Restarts: 3350
uf250-04.cnf fulfilled No. of Restarts: 148 No. of Flips: 3540 time to process: 0 seconds.
uf250-04.cnf fulfilled No. of Restarts: 128 No. of Flips: 3705 time to process: 5 seconds.
uf250-04.cnf fulfilled No. of Restarts: 379 No. of Flips: 738 time to process: 10 seconds.
uf250-04.cnf fulfilled No. of Restarts: 1364 No. of Flips: 3830 time to process: 5 seconds.
uf250-04.cnf fulfilled No. of Restarts: 43 No. of Flips: 3599 time to process: 6 seconds.
uf250-04.cnf fulfilled No. of Restarts: 1518 No. of Flips: 2950 time to process: 7 seconds.
uf250-04.cnf fulfilled No. of Restarts: 6 No. of Flips: 2963 time to process: 4 seconds.
uf250-04.cnf fulfilled No. of Restarts: 257 No. of Flips: 1187 time to process: 5 seconds.
uf250-04.cnf fulfilled No. of Restarts: 955 No. of Flips: 2805 time to process: 8 seconds.
uf250-04.cnf fulfilled No. of Restarts: 746 No. of Flips: 2663 time to process: 11 seconds.
uf250-04.cnf fulfilled No. of Restarts: 863 No. of Flips: 1897 time to process: 4 seconds.
uf250-04.cnf fulfilled No. of Restarts: 10 No. of Flips: 3315 time to process: 2 seconds.
uf250-04.cnf fulfilled No. of Restarts: 1035 No. of Flips: 2846 time to process: 8 seconds.
uf250-04.cnf fulfilled No. of Restarts: 625 No. of Flips: 4729 time to process: 2 seconds.
uf250-04.cnf fulfilled No. of Restarts: 2422 No. of Flips: 2555 time to process: 16 seconds.
uf250-04.cnf fulfilled No. of Restarts: 1140 No. of Flips: 1873 time to process: 4 seconds.
uf250-04.cnf fulfilled No. of Restarts: 844 No. of Flips: 1205 time to process: 4 seconds.
uf250-04.cnf fulfilled No. of Restarts: 1204 No. of Flips: 3084 time to process: 7 seconds.
uf250-04.cnf fulfilled No. of Restarts: 1566 No. of Flips: 3560 time to process: 9 seconds.
uf250-04.cnf fulfilled No. of Restarts: 485 No. of Flips: 4339 time to process: 9 seconds.
uf250-04.cnf fulfilled No. of Restarts: 498 No. of Flips: 3900 time to process: 2 seconds.
uf250-04.cnf fulfilled No. of Restarts: 428 No. of Flips: 4136 time to process: 5 seconds.
uf250-04.cnf fulfilled No. of Restarts: 514 No. of Flips: 3658 time to process: 9 seconds.
uf250-04.cnf fulfilled No. of Restarts: 669 No. of Flips: 2108 time to process: 4 seconds.
uf250-04.cnf fulfilled No. of Restarts: 1716 No. of Flips: 4411 time to process: 10 seconds.
uf250-04.cnf fulfilled No. of Restarts: 656 No. of Flips: 1435 time to process: 13 seconds.
uf250-04.cnf fulfilled No. of Restarts: 158 No. of Flips: 2304 time to process: 1 seconds.
uf250-04.cnf fulfilled No. of Restarts: 1027 No. of Flips: 3893 time to process: 7 seconds.
uf250-04.cnf fulfilled No. of Restarts: 1443 No. of Flips: 2064 time to process: 12 seconds.
uf250-04.cnf fulfilled No. of Restarts: 19 No. of Flips: 1646 time to process: 1 seconds.
uf250-04.cnf fulfilled No. of Restarts: 1384 No. of Flips: 4481 time to process: 6 seconds.
uf250-04.cnf fulfilled No. of Restarts: 1157 No. of Flips: 3995 time to process: 5 seconds.
uf250-04.cnf fulfilled No. of Restarts: 921 No. of Flips: 2439 time to process: 6 seconds.
uf250-04.cnf fulfilled No. of Restarts: 283 No. of Flips: 4376 time to process: 8 seconds.
uf250-04.cnf fulfilled No. of Restarts: 3332 No. of Flips: 2171 time to process: 16 seconds.
uf250-04.cnf fulfilled No. of Restarts: 282 No. of Flips: 3689 time to process: 10 seconds.
uf250-04.cnf fulfilled No. of Restarts: 2582 No. of Flips: 1427 time to process: 11 seconds.
uf250-04.cnf fulfilled No. of Restarts: 2873 No. of Flips: 1139 time to process: 14 seconds.
uf250-04.cnf fulfilled No. of Restarts: 615 No. of Flips: 3906 time to process: 6 seconds.
uf250-04.cnf fulfilled No. of Restarts: 1776 No. of Flips: 4199 time to process: 7 seconds.
uf250-04.cnf fulfilled No. of Restarts: 612 No. of Flips: 4017 time to process: 11 seconds.
uf250-04.cnf fulfilled No. of Restarts: 945 No. of Flips: 2588 time to process: 4 seconds.
uf250-04.cnf fulfilled No. of Restarts: 256 No. of Flips: 4813 time to process: 1 seconds.
uf250-04.cnf fulfilled No. of Restarts: 1432 No. of Flips: 3535 time to process: 19 seconds.
uf250-04.cnf fulfilled No. of Restarts: 2735 No. of Flips: 4730 time to process: 16 seconds.
uf250-04.cnf fulfilled No. of Restarts: 681 No. of Flips: 3942 time to process: 2 seconds.
uf250-04.cnf fulfilled No. of Restarts: 766 No. of Flips: 1937 time to process: 4 seconds.
uf250-04.cnf fulfilled No. of Restarts: 222 No. of Flips: 1410 time to process: 10 seconds.
uf250-04.cnf fulfilled No. of Restarts: 482 No. of Flips: 3327 time to process: 5 seconds.
uf250-04.cnf fulfilled No. of Restarts: 980 No. of Flips: 3132 time to process: 6 seconds.
uf250-04.cnf fulfilled No. of Restarts: 41 No. of Flips: 2590 time to process: 5 seconds.
uf250-04.cnf fulfilled No. of Restarts: 2027 No. of Flips: 3885 time to process: 11 seconds.
uf250-04.cnf fulfilled No. of Restarts: 1626 No. of Flips: 3349 time to process: 18 seconds.
uf250-04.cnf fulfilled No. of Restarts: 602 No. of Flips: 4778 time to process: 2 seconds.
uf250-04.cnf fulfilled No. of Restarts: 796 No. of Flips: 1853 time to process: 5 seconds.
uf250-04.cnf fulfilled No. of Restarts: 1100 No. of Flips: 3687 time to process: 6 seconds.
uf250-04.cnf fulfilled No. of Restarts: 2654 No. of Flips: 3924 time to process: 24 seconds.
uf250-04.cnf fulfilled No. of Restarts: 1823 No. of Flips: 3593 time to process: 11 seconds.
uf250-04.cnf fulfilled No. of Restarts: 480 No. of Flips: 4147 time to process: 3 seconds.
uf250-04.cnf , deadline. Restarts: 3350
uf250-04.cnf fulfilled No. of Restarts: 532 No. of Flips: 4671 time to process: 2 seconds.
uf250-04.cnf fulfilled No. of Restarts: 1460 No. of Flips: 826 time to process: 6 seconds.
uf250-04.cnf fulfilled No. of Restarts: 639 No. of Flips: 3762 time to process: 8 seconds.
uf250-04.cnf fulfilled No. of Restarts: 1827 No. of Flips: 3182 time to process: 9 seconds.
uf250-04.cnf fulfilled No. of Restarts: 2383 No. of Flips: 2430 time to process: 10 seconds.
uf250-04.cnf fulfilled No. of Restarts: 112 No. of Flips: 2438 time to process: 6 seconds.
uf250-04.cnf fulfilled No. of Restarts: 1108 No. of Flips: 3785 time to process: 12 seconds.
uf250-04.cnf fulfilled No. of Restarts: 33 No. of Flips: 3771 time to process: 9 seconds.
uf250-04.cnf fulfilled No. of Restarts: 694 No. of Flips: 830 time to process: 13 seconds.
uf250-04.cnf fulfilled No. of Restarts: 262 No. of Flips: 1828 time to process: 1 seconds.
uf250-04.cnf fulfilled No. of Restarts: 1171 No. of Flips: 4523 time to process: 8 seconds.
uf250-04.cnf fulfilled No. of Restarts: 388 No. of Flips: 3707 time to process: 8 seconds.
uf250-04.cnf fulfilled No. of Restarts: 1636 No. of Flips: 3690 time to process: 15 seconds.
uf250-04.cnf fulfilled No. of Restarts: 49 No. of Flips: 3145 time to process: 7 seconds.
uf250-04.cnf fulfilled No. of Restarts: 515 No. of Flips: 3303 time to process: 2 seconds.
uf250-04.cnf fulfilled No. of Restarts: 1335 No. of Flips: 2627 time to process: 17 seconds.
uf250-04.cnf fulfilled No. of Restarts: 193 No. of Flips: 4053 time to process: 3 seconds.
uf250-04.cnf fulfilled No. of Restarts: 273 No. of Flips: 2089 time to process: 12 seconds.
uf250-04.cnf fulfilled No. of Restarts: 352 No. of Flips: 4086 time to process: 3 seconds.
uf250-04.cnf fulfilled No. of Restarts: 543 No. of Flips: 4515 time to process: 9 seconds.
uf250-04.cnf fulfilled No. of Restarts: 2022 No. of Flips: 4959 time to process: 8 seconds.
uf250-04.cnf fulfilled No. of Restarts: 737 No. of Flips: 2745 time to process: 9 seconds.
uf250-04.cnf fulfilled No. of Restarts: 976 No. of Flips: 1807 time to process: 4 seconds.
uf250-04.cnf fulfilled No. of Restarts: 2537 No. of Flips: 1366 time to process: 25 seconds.
uf250-04.cnf fulfilled No. of Restarts: 81 No. of Flips: 1807 time to process: 0 seconds.
uf250-04.cnf fulfilled No. of Restarts: 762 No. of Flips: 3435 time to process: 7 seconds.
uf250-04.cnf fulfilled No. of Restarts: 272 No. of Flips: 2018 time to process: 7 seconds.
uf250-04.cnf fulfilled No. of Restarts: 611 No. of Flips: 4946 time to process: 4 seconds.
uf250-04.cnf fulfilled No. of Restarts: 486 No. of Flips: 1899 time to process: 3 seconds.
uf250-04.cnf fulfilled No. of Restarts: 1420 No. of Flips: 3392 time to process: 7 seconds.
uf250-04.cnf fulfilled No. of Restarts: 25 No. of Flips: 2591 time to process: 2 seconds.
uf250-04.cnf fulfilled No. of Restarts: 1127 No. of Flips: 1019 time to process: 8 seconds.
uf250-04.cnf fulfilled No. of Restarts: 430 No. of Flips: 3523 time to process: 7 seconds.
uf250-04.cnf fulfilled No. of Restarts: 3160 No. of Flips: 4194 time to process: 27 seconds.
uf250-04.cnf fulfilled No. of Restarts: 810 No. of Flips: 3474 time to process: 3 seconds.
uf250-04.cnf fulfilled No. of Restarts: 808 No. of Flips: 1498 time to process: 4 seconds.
uf250-04.cnf fulfilled No. of Restarts: 850 No. of Flips: 2232 time to process: 9 seconds.
uf250-04.cnf fulfilled No. of Restarts: 2613 No. of Flips: 2897 time to process: 25 seconds.
uf250-04.cnf fulfilled No. of Restarts: 891 No. of Flips: 1985 time to process: 3 seconds.
uf250-04.cnf fulfilled No. of Restarts: 490 No. of Flips: 1677 time to process: 10 seconds.
uf250-04.cnf fulfilled No. of Restarts: 223 No. of Flips: 3217 time to process: 8 seconds.
uf250-04.cnf fulfilled No. of Restarts: 439 No. of Flips: 1966 time to process: 7 seconds.
uf250-04.cnf fulfilled No. of Restarts: 231 No. of Flips: 4997 time to process: 8 seconds.
uf250-04.cnf fulfilled No. of Restarts: 422 No. of Flips: 3269 time to process: 2 seconds.
uf250-04.cnf fulfilled No. of Restarts: 1303 No. of Flips: 1886 time to process: 9 seconds.
uf250-04.cnf fulfilled No. of Restarts: 310 No. of Flips: 800 time to process: 1 seconds.
uf250-04.cnf fulfilled No. of Restarts: 210 No. of Flips: 3397 time to process: 5 seconds.
uf250-04.cnf fulfilled No. of Restarts: 184 No. of Flips: 3567 time to process: 3 seconds.
uf250-04.cnf fulfilled No. of Restarts: 2034 No. of Flips: 3812 time to process: 11 seconds.
uf250-04.cnf fulfilled No. of Restarts: 249 No. of Flips: 2204 time to process: 1 seconds.
uf250-04.cnf fulfilled No. of Restarts: 371 No. of Flips: 3185 time to process: 4 seconds.
uf250-04.cnf fulfilled No. of Restarts: 116 No. of Flips: 2791 time to process: 5 seconds.
uf250-04.cnf fulfilled No. of Restarts: 862 No. of Flips: 3325 time to process: 5 seconds.
uf250-04.cnf fulfilled No. of Restarts: 2067 No. of Flips: 4465 time to process: 9 seconds.
uf250-04.cnf fulfilled No. of Restarts: 623 No. of Flips: 1618 time to process: 7 seconds.
uf250-04.cnf fulfilled No. of Restarts: 269 No. of Flips: 4253 time to process: 7 seconds.
uf250-04.cnf fulfilled No. of Restarts: 425 No. of Flips: 4263 time to process: 8 seconds.
uf250-04.cnf fulfilled No. of Restarts: 59 No. of Flips: 3814 time to process: 5 seconds.
uf250-04.cnf fulfilled No. of Restarts: 445 No. of Flips: 4906 time to process: 2 seconds.
uf250-04.cnf fulfilled No. of Restarts: 1423 No. of Flips: 3184 time to process: 12 seconds.
uf250-04.cnf fulfilled No. of Restarts: 1591 No. of Flips: 3002 time to process: 6 seconds.
uf250-04.cnf fulfilled No. of Restarts: 457 No. of Flips: 1766 time to process: 11 seconds.
uf250-04.cnf fulfilled No. of Restarts: 1234 No. of Flips: 2499 time to process: 18 seconds.
uf250-04.cnf fulfilled No. of Restarts: 254 No. of Flips: 1756 time to process: 1 seconds.
uf250-04.cnf fulfilled No. of Restarts: 1055 No. of Flips: 1510 time to process: 5 seconds.
uf250-04.cnf fulfilled No. of Restarts: 874 No. of Flips: 2789 time to process: 6 seconds.
uf250-04.cnf fulfilled No. of Restarts: 6 No. of Flips: 4847 time to process: 1 seconds.
uf250-04.cnf fulfilled No. of Restarts: 329 No. of Flips: 1501 time to process: 1 seconds.
uf250-04.cnf fulfilled No. of Restarts: 446 No. of Flips: 2781 time to process: 2 seconds.
uf250-04.cnf fulfilled No. of Restarts: 977 No. of Flips: 2439 time to process: 4 seconds.
uf250-04.cnf fulfilled No. of Restarts: 569 No. of Flips: 4851 time to process: 6 seconds.
uf250-04.cnf fulfilled No. of Restarts: 153 No. of Flips: 1574 time to process: 1 seconds.
uf250-04.cnf fulfilled No. of Restarts: 3 No. of Flips: 3649 time to process: 0 seconds.
uf250-04.cnf fulfilled No. of Restarts: 55 No. of Flips: 906 time to process: 1 seconds.
uf250-04.cnf fulfilled No. of Restarts: 1414 No. of Flips: 3602 time to process: 6 seconds.
uf250-04.cnf fulfilled No. of Restarts: 885 No. of Flips: 4922 time to process: 11 seconds.
uf250-04.cnf fulfilled No. of Restarts: 2038 No. of Flips: 4735 time to process: 19 seconds.
uf250-04.cnf fulfilled No. of Restarts: 9 No. of Flips: 4191 time to process: 0 seconds.
uf250-04.cnf fulfilled No. of Restarts: 1775 No. of Flips: 737 time to process: 9 seconds.
uf250-04.cnf fulfilled No. of Restarts: 1472 No. of Flips: 3758 time to process: 7 seconds.
uf250-04.cnf fulfilled No. of Restarts: 947 No. of Flips: 4210 time to process: 4 seconds.
uf250-04.cnf fulfilled No. of Restarts: 367 No. of Flips: 2268 time to process: 3 seconds.
uf250-04.cnf fulfilled No. of Restarts: 1687 No. of Flips: 3455 time to process: 11 seconds.
uf250-04.cnf fulfilled No. of Restarts: 157 No. of Flips: 640 time to process: 0 seconds.
uf250-04.cnf fulfilled No. of Restarts: 28 No. of Flips: 1468 time to process: 1 seconds.
uf250-04.cnf fulfilled No. of Restarts: 273 No. of Flips: 4337 time to process: 6 seconds.
uf250-04.cnf fulfilled No. of Restarts: 2168 No. of Flips: 3816 time to process: 14 seconds.
uf250-04.cnf fulfilled No. of Restarts: 539 No. of Flips: 3720 time to process: 9 seconds.
uf250-04.cnf fulfilled No. of Restarts: 370 No. of Flips: 4632 time to process: 8 seconds.
uf250-04.cnf fulfilled No. of Restarts: 73 No. of Flips: 2309 time to process: 0 seconds.
uf250-04.cnf fulfilled No. of Restarts: 1123 No. of Flips: 2445 time to process: 5 seconds.
uf250-04.cnf fulfilled No. of Restarts: 85 No. of Flips: 4087 time to process: 3 seconds.
uf250-04.cnf fulfilled No. of Restarts: 784 No. of Flips: 4407 time to process: 11 seconds.
uf250-04.cnf fulfilled No. of Restarts: 676 No. of Flips: 2769 time to process: 4 seconds.
uf250-04.cnf fulfilled No. of Restarts: 1951 No. of Flips: 4244 time to process: 11 seconds.
uf250-04.cnf fulfilled No. of Restarts: 302 No. of Flips: 3059 time to process: 1 seconds.
uf250-04.cnf fulfilled No. of Restarts: 784 No. of Flips: 4456 time to process: 8 seconds.
uf250-04.cnf fulfilled No. of Restarts: 100 No. of Flips: 3014 time to process: 1 seconds.
uf250-04.cnf fulfilled No. of Restarts: 707 No. of Flips: 3175 time to process: 4 seconds.
uf250-04.cnf fulfilled No. of Restarts: 157 No. of Flips: 1827 time to process: 0 seconds.
uf250-04.cnf fulfilled No. of Restarts: 136 No. of Flips: 2257 time to process: 2 seconds.
uf250-04.cnf fulfilled No. of Restarts: 174 No. of Flips: 4545 time to process: 5 seconds.
uf250-04.cnf fulfilled No. of Restarts: 2386 No. of Flips: 4465 time to process: 10 seconds.
uf250-04.cnf fulfilled No. of Restarts: 3223 No. of Flips: 1926 time to process: 17 seconds.
uf250-04.cnf fulfilled No. of Restarts: 47 No. of Flips: 4248 time to process: 0 seconds.
uf250-04.cnf fulfilled No. of Restarts: 1535 No. of Flips: 4130 time to process: 7 seconds.
uf250-04.cnf fulfilled No. of Restarts: 658 No. of Flips: 2068 time to process: 9 seconds.
uf250-04.cnf fulfilled No. of Restarts: 1518 No. of Flips: 1681 time to process: 10 seconds.
uf250-04.cnf fulfilled No. of Restarts: 316 No. of Flips: 4755 time to process: 3 seconds.
uf250-04.cnf fulfilled No. of Restarts: 43 No. of Flips: 4538 time to process: 5 seconds.
uf250-04.cnf fulfilled No. of Restarts: 2454 No. of Flips: 4047 time to process: 12 seconds.
uf250-04.cnf fulfilled No. of Restarts: 574 No. of Flips: 3268 time to process: 3 seconds.
uf250-04.cnf fulfilled No. of Restarts: 1987 No. of Flips: 1437 time to process: 9 seconds.
uf250-04.cnf fulfilled No. of Restarts: 393 No. of Flips: 2465 time to process: 3 seconds.
uf250-04.cnf fulfilled No. of Restarts: 1395 No. of Flips: 2903 time to process: 6 seconds.
uf250-04.cnf fulfilled No. of Restarts: 234 No. of Flips: 2730 time to process: 11 seconds.
uf250-04.cnf fulfilled No. of Restarts: 290 No. of Flips: 1319 time to process: 2 seconds.
uf250-04.cnf fulfilled No. of Restarts: 569 No. of Flips: 3492 time to process: 6 seconds.
uf250-04.cnf fulfilled No. of Restarts: 1275 No. of Flips: 4199 time to process: 6 seconds.
uf250-04.cnf fulfilled No. of Restarts: 59 No. of Flips: 2403 time to process: 5 seconds.
uf250-04.cnf fulfilled No. of Restarts: 422 No. of Flips: 3916 time to process: 2 seconds.
uf250-04.cnf fulfilled No. of Restarts: 825 No. of Flips: 4409 time to process: 5 seconds.
uf250-04.cnf fulfilled No. of Restarts: 1395 No. of Flips: 4475 time to process: 6 seconds.
uf250-04.cnf fulfilled No. of Restarts: 104 No. of Flips: 2334 time to process: 8 seconds.
uf250-04.cnf fulfilled No. of Restarts: 169 No. of Flips: 2307 time to process: 12 seconds.
uf250-04.cnf fulfilled No. of Restarts: 80 No. of Flips: 2730 time to process: 3 seconds.
uf250-04.cnf fulfilled No. of Restarts: 88 No. of Flips: 4987 time to process: 5 seconds.
uf250-04.cnf fulfilled No. of Restarts: 787 No. of Flips: 1772 time to process: 12 seconds.
uf250-04.cnf fulfilled No. of Restarts: 699 No. of Flips: 3216 time to process: 3 seconds.
uf250-04.cnf , deadline. Restarts: 3350
uf250-04.cnf fulfilled No. of Restarts: 2209 No. of Flips: 2576 time to process: 9 seconds.
uf250-04.cnf fulfilled No. of Restarts: 907 No. of Flips: 3622 time to process: 6 seconds.
uf250-04.cnf fulfilled No. of Restarts: 555 No. of Flips: 3054 time to process: 4 seconds.
uf250-04.cnf fulfilled No. of Restarts: 632 No. of Flips: 1859 time to process: 12 seconds.
uf250-04.cnf fulfilled No. of Restarts: 390 No. of Flips: 3845 time to process: 2 seconds.
uf250-04.cnf fulfilled No. of Restarts: 927 No. of Flips: 4786 time to process: 11 seconds.
uf250-04.cnf fulfilled No. of Restarts: 1149 No. of Flips: 3201 time to process: 11 seconds.
uf250-04.cnf fulfilled No. of Restarts: 2112 No. of Flips: 2919 time to process: 9 seconds.
uf250-04.cnf fulfilled No. of Restarts: 1385 No. of Flips: 2774 time to process: 6 seconds.
uf250-04.cnf fulfilled No. of Restarts: 40 No. of Flips: 4144 time to process: 2 seconds.
uf250-04.cnf fulfilled No. of Restarts: 1913 No. of Flips: 2523 time to process: 8 seconds.
uf250-04.cnf fulfilled No. of Restarts: 358 No. of Flips: 766 time to process: 7 seconds.
uf250-04.cnf fulfilled No. of Restarts: 939 No. of Flips: 4968 time to process: 8 seconds.
uf250-04.cnf fulfilled No. of Restarts: 718 No. of Flips: 2075 time to process: 8 seconds.
uf250-04.cnf fulfilled No. of Restarts: 21 No. of Flips: 3652 time to process: 5 seconds.
uf250-04.cnf fulfilled No. of Restarts: 1087 No. of Flips: 4254 time to process: 5 seconds.
uf250-04.cnf fulfilled No. of Restarts: 153 No. of Flips: 1890 time to process: 4 seconds.
uf250-04.cnf fulfilled No. of Restarts: 584 No. of Flips: 3024 time to process: 6 seconds.
uf250-04.cnf fulfilled No. of Restarts: 2549 No. of Flips: 2223 time to process: 23 seconds.
uf250-04.cnf fulfilled No. of Restarts: 20 No. of Flips: 4922 time to process: 0 seconds.
uf250-04.cnf fulfilled No. of Restarts: 1140 No. of Flips: 2532 time to process: 6 seconds.
uf250-04.cnf fulfilled No. of Restarts: 264 No. of Flips: 3751 time to process: 8 seconds.
uf250-04.cnf fulfilled No. of Restarts: 21 No. of Flips: 1350 time to process: 6 seconds.
uf250-04.cnf fulfilled No. of Restarts: 199 No. of Flips: 2994 time to process: 1 seconds.
uf250-04.cnf fulfilled No. of Restarts: 2897 No. of Flips: 2498 time to process: 19 seconds.
uf250-04.cnf fulfilled No. of Restarts: 685 No. of Flips: 3946 time to process: 3 seconds.
uf250-04.cnf fulfilled No. of Restarts: 638 No. of Flips: 1410 time to process: 7 seconds.
uf250-04.cnf fulfilled No. of Restarts: 944 No. of Flips: 2670 time to process: 4 seconds.
uf250-04.cnf fulfilled No. of Restarts: 18 No. of Flips: 2580 time to process: 14 seconds.
uf250-04.cnf fulfilled No. of Restarts: 865 No. of Flips: 1882 time to process: 3 seconds.
uf250-04.cnf fulfilled No. of Restarts: 1389 No. of Flips: 4021 time to process: 11 seconds.
uf250-04.cnf fulfilled No. of Restarts: 27 No. of Flips: 4953 time to process: 3 seconds.
uf250-04.cnf fulfilled No. of Restarts: 713 No. of Flips: 4264 time to process: 8 seconds.
uf250-04.cnf fulfilled No. of Restarts: 697 No. of Flips: 3190 time to process: 3 seconds.
uf250-04.cnf fulfilled No. of Restarts: 1537 No. of Flips: 3256 time to process: 10 seconds.
uf250-04.cnf fulfilled No. of Restarts: 113 No. of Flips: 4882 time to process: 2 seconds.
uf250-04.cnf fulfilled No. of Restarts: 2033 No. of Flips: 1415 time to process: 13 seconds.
uf250-04.cnf fulfilled No. of Restarts: 593 No. of Flips: 2881 time to process: 7 seconds.
uf250-04.cnf fulfilled No. of Restarts: 1569 No. of Flips: 2963 time to process: 8 seconds.
uf250-04.cnf fulfilled No. of Restarts: 771 No. of Flips: 4446 time to process: 3 seconds.
uf250-04.cnf fulfilled No. of Restarts: 1232 No. of Flips: 3163 time to process: 10 seconds.
uf250-04.cnf fulfilled No. of Restarts: 681 No. of Flips: 2542 time to process: 6 seconds.
uf250-04.cnf fulfilled No. of Restarts: 886 No. of Flips: 547 time to process: 16 seconds.
uf250-04.cnf fulfilled No. of Restarts: 1003 No. of Flips: 1470 time to process: 4 seconds.
uf250-04.cnf fulfilled No. of Restarts: 2071 No. of Flips: 4526 time to process: 16 seconds.
uf250-04.cnf fulfilled No. of Restarts: 161 No. of Flips: 1674 time to process: 0 seconds.
uf250-04.cnf fulfilled No. of Restarts: 1529 No. of Flips: 1655 time to process: 6 seconds.
uf250-04.cnf fulfilled No. of Restarts: 899 No. of Flips: 3522 time to process: 7 seconds.
uf250-04.cnf fulfilled No. of Restarts: 1998 No. of Flips: 3917 time to process: 9 seconds.
uf250-04.cnf fulfilled No. of Restarts: 1809 No. of Flips: 3647 time to process: 12 seconds.
uf250-04.cnf fulfilled No. of Restarts: 1121 No. of Flips: 782 time to process: 4 seconds.
uf250-04.cnf fulfilled No. of Restarts: 221 No. of Flips: 2288 time to process: 5 seconds.
uf250-04.cnf fulfilled No. of Restarts: 1717 No. of Flips: 4216 time to process: 7 seconds.
uf250-04.cnf fulfilled No. of Restarts: 382 No. of Flips: 4155 time to process: 2 seconds.
uf250-04.cnf fulfilled No. of Restarts: 356 No. of Flips: 1935 time to process: 8 seconds.
uf250-04.cnf fulfilled No. of Restarts: 26 No. of Flips: 3430 time to process: 0 seconds.
uf250-04.cnf fulfilled No. of Restarts: 989 No. of Flips: 4482 time to process: 18 seconds.
uf250-04.cnf fulfilled No. of Restarts: 686 No. of Flips: 1225 time to process: 9 seconds.
uf250-04.cnf fulfilled No. of Restarts: 2306 No. of Flips: 4780 time to process: 11 seconds.
uf250-04.cnf fulfilled No. of Restarts: 716 No. of Flips: 3756 time to process: 5 seconds.
uf250-04.cnf fulfilled No. of Restarts: 325 No. of Flips: 1430 time to process: 1 seconds.
uf250-04.cnf fulfilled No. of Restarts: 1440 No. of Flips: 3256 time to process: 13 seconds.
uf250-04.cnf fulfilled No. of Restarts: 1930 No. of Flips: 4911 time to process: 9 seconds.
uf250-04.cnf fulfilled No. of Restarts: 1758 No. of Flips: 3597 time to process: 10 seconds.
uf250-04.cnf fulfilled No. of Restarts: 681 No. of Flips: 1349 time to process: 11 seconds.
uf250-04.cnf fulfilled No. of Restarts: 815 No. of Flips: 4125 time to process: 7 seconds.
uf250-04.cnf fulfilled No. of Restarts: 793 No. of Flips: 949 time to process: 10 seconds.
uf250-04.cnf fulfilled No. of Restarts: 450 No. of Flips: 2049 time to process: 1 seconds.
uf250-04.cnf fulfilled No. of Restarts: 1740 No. of Flips: 1269 time to process: 9 seconds.
uf250-04.cnf fulfilled No. of Restarts: 219 No. of Flips: 1937 time to process: 1 seconds.
uf250-04.cnf fulfilled No. of Restarts: 929 No. of Flips: 1657 time to process: 6 seconds.
uf250-04.cnf fulfilled No. of Restarts: 1733 No. of Flips: 2094 time to process: 15 seconds.
uf250-04.cnf fulfilled No. of Restarts: 1898 No. of Flips: 4755 time to process: 10 seconds.
uf250-04.cnf fulfilled No. of Restarts: 481 No. of Flips: 1887 time to process: 15 seconds.
uf250-04.cnf , deadline. Restarts: 3350
uf250-04.cnf fulfilled No. of Restarts: 1818 No. of Flips: 4990 time to process: 8 seconds.
uf250-04.cnf fulfilled No. of Restarts: 658 No. of Flips: 2899 time to process: 4 seconds.
uf250-04.cnf fulfilled No. of Restarts: 796 No. of Flips: 2867 time to process: 5 seconds.
uf250-04.cnf fulfilled No. of Restarts: 558 No. of Flips: 3162 time to process: 15 seconds.
uf250-04.cnf fulfilled No. of Restarts: 100 No. of Flips: 3913 time to process: 0 seconds.
uf250-04.cnf fulfilled No. of Restarts: 1908 No. of Flips: 4121 time to process: 20 seconds.
uf250-04.cnf fulfilled No. of Restarts: 1085 No. of Flips: 3231 time to process: 5 seconds.
uf250-04.cnf fulfilled No. of Restarts: 357 No. of Flips: 3715 time to process: 7 seconds.
uf250-04.cnf fulfilled No. of Restarts: 1602 No. of Flips: 4809 time to process: 8 seconds.
uf250-04.cnf fulfilled No. of Restarts: 678 No. of Flips: 3515 time to process: 5 seconds.
uf250-04.cnf fulfilled No. of Restarts: 1457 No. of Flips: 4524 time to process: 6 seconds.
uf250-04.cnf fulfilled No. of Restarts: 1174 No. of Flips: 4720 time to process: 9 seconds.
uf250-04.cnf , deadline. Restarts: 3350
uf250-04.cnf fulfilled No. of Restarts: 958 No. of Flips: 2356 time to process: 4 seconds.
uf250-04.cnf fulfilled No. of Restarts: 1116 No. of Flips: 3939 time to process: 4 seconds.
uf250-04.cnf fulfilled No. of Restarts: 12 No. of Flips: 1713 time to process: 3 seconds.
uf250-04.cnf fulfilled No. of Restarts: 909 No. of Flips: 4798 time to process: 13 seconds.
uf250-04.cnf fulfilled No. of Restarts: 774 No. of Flips: 3479 time to process: 5 seconds.
uf250-04.cnf fulfilled No. of Restarts: 910 No. of Flips: 3103 time to process: 12 seconds.
uf250-04.cnf fulfilled No. of Restarts: 841 No. of Flips: 2287 time to process: 5 seconds.
uf250-04.cnf fulfilled No. of Restarts: 2124 No. of Flips: 4734 time to process: 14 seconds.
uf250-04.cnf fulfilled No. of Restarts: 976 No. of Flips: 4029 time to process: 4 seconds.
uf250-04.cnf fulfilled No. of Restarts: 2054 No. of Flips: 4730 time to process: 9 seconds.
uf250-04.cnf fulfilled No. of Restarts: 666 No. of Flips: 2586 time to process: 4 seconds.
uf250-04.cnf fulfilled No. of Restarts: 442 No. of Flips: 2918 time to process: 8 seconds.
uf250-04.cnf fulfilled No. of Restarts: 483 No. of Flips: 2505 time to process: 4 seconds.
uf250-04.cnf fulfilled No. of Restarts: 148 No. of Flips: 3011 time to process: 6 seconds.
uf250-04.cnf fulfilled No. of Restarts: 241 No. of Flips: 4545 time to process: 5 seconds.
uf250-04.cnf fulfilled No. of Restarts: 354 No. of Flips: 1813 time to process: 10 seconds.
uf250-04.cnf fulfilled No. of Restarts: 139 No. of Flips: 2502 time to process: 14 seconds.
uf250-04.cnf fulfilled No. of Restarts: 512 No. of Flips: 2904 time to process: 6 seconds.
uf250-04.cnf fulfilled No. of Restarts: 2274 No. of Flips: 2187 time to process: 9 seconds.
uf250-04.cnf fulfilled No. of Restarts: 74 No. of Flips: 1052 time to process: 12 seconds.
uf250-04.cnf fulfilled No. of Restarts: 1793 No. of Flips: 2636 time to process: 8 seconds.
uf250-04.cnf fulfilled No. of Restarts: 187 No. of Flips: 3320 time to process: 2 seconds.
uf250-04.cnf fulfilled No. of Restarts: 394 No. of Flips: 1646 time to process: 5 seconds.
uf250-04.cnf fulfilled No. of Restarts: 765 No. of Flips: 3662 time to process: 8 seconds.
uf250-04.cnf fulfilled No. of Restarts: 901 No. of Flips: 1140 time to process: 8 seconds.
uf250-04.cnf fulfilled No. of Restarts: 262 No. of Flips: 2719 time to process: 9 seconds.
uf250-04.cnf fulfilled No. of Restarts: 2269 No. of Flips: 2603 time to process: 17 seconds.
uf250-04.cnf fulfilled No. of Restarts: 429 No. of Flips: 2077 time to process: 3 seconds.
uf250-04.cnf fulfilled No. of Restarts: 1439 No. of Flips: 4798 time to process: 16 seconds.
uf250-04.cnf fulfilled No. of Restarts: 496 No. of Flips: 2732 time to process: 10 seconds.
uf250-04.cnf fulfilled No. of Restarts: 806 No. of Flips: 3638 time to process: 5 seconds.
uf250-04.cnf fulfilled No. of Restarts: 768 No. of Flips: 1099 time to process: 4 seconds.
uf250-04.cnf fulfilled No. of Restarts: 327 No. of Flips: 3485 time to process: 8 seconds.
uf250-04.cnf fulfilled No. of Restarts: 1214 No. of Flips: 3152 time to process: 5 seconds.
uf250-04.cnf fulfilled No. of Restarts: 1680 No. of Flips: 4917 time to process: 8 seconds.
uf250-04.cnf fulfilled No. of Restarts: 1879 No. of Flips: 4155 time to process: 8 seconds.
uf250-04.cnf fulfilled No. of Restarts: 362 No. of Flips: 2588 time to process: 5 seconds.
uf250-04.cnf fulfilled No. of Restarts: 450 No. of Flips: 2408 time to process: 2 seconds.
uf250-04.cnf fulfilled No. of Restarts: 828 No. of Flips: 2752 time to process: 10 seconds.
uf250-04.cnf fulfilled No. of Restarts: 8 No. of Flips: 1212 time to process: 7 seconds.
uf250-04.cnf fulfilled No. of Restarts: 557 No. of Flips: 3309 time to process: 3 seconds.
uf250-04.cnf fulfilled No. of Restarts: 201 No. of Flips: 4813 time to process: 3 seconds.
uf250-04.cnf fulfilled No. of Restarts: 158 No. of Flips: 3033 time to process: 0 seconds.
uf250-04.cnf fulfilled No. of Restarts: 939 No. of Flips: 3438 time to process: 4 seconds.
uf250-04.cnf fulfilled No. of Restarts: 85 No. of Flips: 4161 time to process: 10 seconds.
uf250-04.cnf fulfilled No. of Restarts: 175 No. of Flips: 4443 time to process: 4 seconds.
uf250-04.cnf fulfilled No. of Restarts: 822 No. of Flips: 1557 time to process: 7 seconds.
uf250-04.cnf fulfilled No. of Restarts: 875 No. of Flips: 2826 time to process: 4 seconds.
uf250-04.cnf fulfilled No. of Restarts: 512 No. of Flips: 3423 time to process: 4 seconds.
uf250-04.cnf fulfilled No. of Restarts: 1361 No. of Flips: 2737 time to process: 8 seconds.
uf250-04.cnf fulfilled No. of Restarts: 614 No. of Flips: 4673 time to process: 4 seconds.
uf250-04.cnf fulfilled No. of Restarts: 330 No. of Flips: 2236 time to process: 2 seconds.
uf250-04.cnf fulfilled No. of Restarts: 343 No. of Flips: 3877 time to process: 2 seconds.
uf250-04.cnf fulfilled No. of Restarts: 1530 No. of Flips: 1025 time to process: 11 seconds.
uf250-04.cnf fulfilled No. of Restarts: 1626 No. of Flips: 4144 time to process: 9 seconds.
uf250-04.cnf fulfilled No. of Restarts: 1638 No. of Flips: 2424 time to process: 7 seconds.
uf250-04.cnf fulfilled No. of Restarts: 338 No. of Flips: 1982 time to process: 7 seconds.
uf250-04.cnf fulfilled No. of Restarts: 188 No. of Flips: 3777 time to process: 6 seconds.
uf250-04.cnf fulfilled No. of Restarts: 601 No. of Flips: 4899 time to process: 5 seconds.
uf250-04.cnf fulfilled No. of Restarts: 2353 No. of Flips: 1926 time to process: 10 seconds.
uf250-04.cnf fulfilled No. of Restarts: 327 No. of Flips: 4337 time to process: 1 seconds.
uf250-04.cnf fulfilled No. of Restarts: 5 No. of Flips: 3011 time to process: 6 seconds.
uf250-04.cnf fulfilled No. of Restarts: 535 No. of Flips: 4910 time to process: 3 seconds.
uf250-04.cnf fulfilled No. of Restarts: 660 No. of Flips: 1387 time to process: 6 seconds.
uf250-04.cnf fulfilled No. of Restarts: 772 No. of Flips: 1901 time to process: 6 seconds.
uf250-04.cnf fulfilled No. of Restarts: 2531 No. of Flips: 2337 time to process: 12 seconds.
uf250-04.cnf fulfilled No. of Restarts: 100 No. of Flips: 1467 time to process: 3 seconds.
uf250-04.cnf fulfilled No. of Restarts: 2996 No. of Flips: 2756 time to process: 13 seconds.
uf250-04.cnf fulfilled No. of Restarts: 1035 No. of Flips: 1293 time to process: 10 seconds.
uf250-04.cnf fulfilled No. of Restarts: 1269 No. of Flips: 2043 time to process: 5 seconds.
uf250-04.cnf fulfilled No. of Restarts: 897 No. of Flips: 3852 time to process: 4 seconds.
uf250-04.cnf fulfilled No. of Restarts: 237 No. of Flips: 854 time to process: 3 seconds.
uf250-04.cnf fulfilled No. of Restarts: 1046 No. of Flips: 2413 time to process: 9 seconds.
uf250-04.cnf fulfilled No. of Restarts: 1749 No. of Flips: 2093 time to process: 9 seconds.
uf250-04.cnf fulfilled No. of Restarts: 120 No. of Flips: 1540 time to process: 4 seconds.
uf250-04.cnf fulfilled No. of Restarts: 55 No. of Flips: 4149 time to process: 5 seconds.
uf250-04.cnf fulfilled No. of Restarts: 80 No. of Flips: 1195 time to process: 3 seconds.
uf250-04.cnf fulfilled No. of Restarts: 816 No. of Flips: 1875 time to process: 4 seconds.
uf250-04.cnf fulfilled No. of Restarts: 351 No. of Flips: 4802 time to process: 2 seconds.
uf250-04.cnf fulfilled No. of Restarts: 941 No. of Flips: 4889 time to process: 9 seconds.
uf250-04.cnf fulfilled No. of Restarts: 546 No. of Flips: 3215 time to process: 9 seconds.
uf250-04.cnf fulfilled No. of Restarts: 1390 No. of Flips: 2585 time to process: 6 seconds.
uf250-04.cnf fulfilled No. of Restarts: 1496 No. of Flips: 1563 time to process: 8 seconds.
uf250-04.cnf fulfilled No. of Restarts: 1608 No. of Flips: 4751 time to process: 9 seconds.
uf250-04.cnf fulfilled No. of Restarts: 1101 No. of Flips: 3022 time to process: 8 seconds.
uf250-04.cnf fulfilled No. of Restarts: 809 No. of Flips: 1671 time to process: 13 seconds.
uf250-04.cnf fulfilled No. of Restarts: 356 No. of Flips: 1147 time to process: 12 seconds.
uf250-04.cnf fulfilled No. of Restarts: 380 No. of Flips: 4117 time to process: 3 seconds.
uf250-04.cnf fulfilled No. of Restarts: 253 No. of Flips: 3577 time to process: 1 seconds.
uf250-04.cnf fulfilled No. of Restarts: 227 No. of Flips: 4147 time to process: 6 seconds.
uf250-04.cnf fulfilled No. of Restarts: 543 No. of Flips: 4948 time to process: 6 seconds.
uf250-04.cnf fulfilled No. of Restarts: 413 No. of Flips: 2296 time to process: 3 seconds.
uf250-04.cnf fulfilled No. of Restarts: 152 No. of Flips: 2517 time to process: 4 seconds.
uf250-04.cnf fulfilled No. of Restarts: 302 No. of Flips: 4028 time to process: 6 seconds.
uf250-04.cnf fulfilled No. of Restarts: 1679 No. of Flips: 2027 time to process: 10 seconds.
uf250-04.cnf fulfilled No. of Restarts: 1601 No. of Flips: 3453 time to process: 8 seconds.
uf250-04.cnf fulfilled No. of Restarts: 84 No. of Flips: 2181 time to process: 1 seconds.
uf250-04.cnf fulfilled No. of Restarts: 1598 No. of Flips: 4308 time to process: 7 seconds.
uf250-04.cnf fulfilled No. of Restarts: 267 No. of Flips: 3557 time to process: 4 seconds.
uf250-04.cnf fulfilled No. of Restarts: 336 No. of Flips: 1094 time to process: 2 seconds.
uf250-04.cnf fulfilled No. of Restarts: 1566 No. of Flips: 4186 time to process: 13 seconds.
uf250-04.cnf fulfilled No. of Restarts: 1593 No. of Flips: 4245 time to process: 9 seconds.
uf250-04.cnf fulfilled No. of Restarts: 378 No. of Flips: 1965 time to process: 1 seconds.
uf250-04.cnf fulfilled No. of Restarts: 266 No. of Flips: 4531 time to process: 4 seconds.
uf250-04.cnf fulfilled No. of Restarts: 1771 No. of Flips: 3446 time to process: 7 seconds.
uf250-04.cnf fulfilled No. of Restarts: 853 No. of Flips: 1687 time to process: 5 seconds.
uf250-04.cnf fulfilled No. of Restarts: 137 No. of Flips: 4030 time to process: 6 seconds.
uf250-04.cnf fulfilled No. of Restarts: 1498 No. of Flips: 3464 time to process: 8 seconds.
uf250-04.cnf fulfilled No. of Restarts: 1287 No. of Flips: 643 time to process: 7 seconds.
uf250-04.cnf fulfilled No. of Restarts: 410 No. of Flips: 2843 time to process: 3 seconds.
uf250-04.cnf fulfilled No. of Restarts: 1104 No. of Flips: 4062 time to process: 9 seconds.
uf250-04.cnf , deadline. Restarts: 3350
uf250-04.cnf fulfilled No. of Restarts: 603 No. of Flips: 1783 time to process: 2 seconds.
uf250-04.cnf fulfilled No. of Restarts: 125 No. of Flips: 4516 time to process: 7 seconds.
uf250-04.cnf fulfilled No. of Restarts: 987 No. of Flips: 4424 time to process: 11 seconds.
uf250-04.cnf fulfilled No. of Restarts: 141 No. of Flips: 1458 time to process: 6 seconds.
uf250-04.cnf fulfilled No. of Restarts: 256 No. of Flips: 856 time to process: 3 seconds.
uf250-04.cnf fulfilled No. of Restarts: 1454 No. of Flips: 4036 time to process: 10 seconds.
uf250-04.cnf fulfilled No. of Restarts: 972 No. of Flips: 3638 time to process: 8 seconds.
uf250-04.cnf fulfilled No. of Restarts: 11 No. of Flips: 1869 time to process: 1 seconds.
uf250-04.cnf fulfilled No. of Restarts: 426 No. of Flips: 2686 time to process: 9 seconds.
uf250-04.cnf fulfilled No. of Restarts: 2103 No. of Flips: 4787 time to process: 11 seconds.
uf250-04.cnf fulfilled No. of Restarts: 30 No. of Flips: 2369 time to process: 2 seconds.
uf250-04.cnf fulfilled No. of Restarts: 100 No. of Flips: 4801 time to process: 0 seconds.
uf250-04.cnf fulfilled No. of Restarts: 592 No. of Flips: 1678 time to process: 10 seconds.
uf250-04.cnf fulfilled No. of Restarts: 878 No. of Flips: 3343 time to process: 5 seconds.
uf250-04.cnf fulfilled No. of Restarts: 2135 No. of Flips: 4470 time to process: 9 seconds.
uf250-04.cnf fulfilled No. of Restarts: 195 No. of Flips: 2833 time to process: 9 seconds.
uf250-04.cnf fulfilled No. of Restarts: 879 No. of Flips: 2141 time to process: 10 seconds.
uf250-04.cnf fulfilled No. of Restarts: 1125 No. of Flips: 2608 time to process: 4 seconds.
uf250-04.cnf fulfilled No. of Restarts: 502 No. of Flips: 1501 time to process: 11 seconds.
uf250-04.cnf fulfilled No. of Restarts: 428 No. of Flips: 2722 time to process: 4 seconds.
uf250-04.cnf fulfilled No. of Restarts: 945 No. of Flips: 1643 time to process: 4 seconds.
uf250-04.cnf fulfilled No. of Restarts: 3068 No. of Flips: 490 time to process: 19 seconds.
uf250-04.cnf fulfilled No. of Restarts: 583 No. of Flips: 2118 time to process: 2 seconds.
uf250-04.cnf fulfilled No. of Restarts: 596 No. of Flips: 4114 time to process: 6 seconds.
uf250-04.cnf fulfilled No. of Restarts: 640 No. of Flips: 1882 time to process: 8 seconds.
uf250-04.cnf fulfilled No. of Restarts: 1391 No. of Flips: 2896 time to process: 6 seconds.
uf250-04.cnf fulfilled No. of Restarts: 173 No. of Flips: 1733 time to process: 8 seconds.
uf250-04.cnf fulfilled No. of Restarts: 2982 No. of Flips: 856 time to process: 12 seconds.
uf250-04.cnf fulfilled No. of Restarts: 362 No. of Flips: 702 time to process: 5 seconds.
uf250-04.cnf fulfilled No. of Restarts: 77 No. of Flips: 1600 time to process: 3 seconds.
uf250-04.cnf fulfilled No. of Restarts: 452 No. of Flips: 2650 time to process: 3 seconds.
uf250-04.cnf fulfilled No. of Restarts: 705 No. of Flips: 4940 time to process: 6 seconds.
uf250-04.cnf fulfilled No. of Restarts: 95 No. of Flips: 4862 time to process: 2 seconds.
uf250-04.cnf fulfilled No. of Restarts: 261 No. of Flips: 4291 time to process: 3 seconds.
uf250-04.cnf fulfilled No. of Restarts: 79 No. of Flips: 2910 time to process: 6 seconds.
uf250-04.cnf fulfilled No. of Restarts: 992 No. of Flips: 979 time to process: 5 seconds.
uf250-04.cnf fulfilled No. of Restarts: 335 No. of Flips: 2133 time to process: 4 seconds.
uf250-04.cnf fulfilled No. of Restarts: 334 No. of Flips: 2265 time to process: 1 seconds.
uf250-04.cnf fulfilled No. of Restarts: 2142 No. of Flips: 860 time to process: 10 seconds.
uf250-04.cnf fulfilled No. of Restarts: 1123 No. of Flips: 826 time to process: 11 seconds.
uf250-04.cnf fulfilled No. of Restarts: 1113 No. of Flips: 2949 time to process: 4 seconds.
uf250-04.cnf fulfilled No. of Restarts: 705 No. of Flips: 3025 time to process: 7 seconds.
uf250-04.cnf fulfilled No. of Restarts: 257 No. of Flips: 4082 time to process: 8 seconds.
uf250-04.cnf fulfilled No. of Restarts: 761 No. of Flips: 4637 time to process: 9 seconds.
uf250-04.cnf fulfilled No. of Restarts: 688 No. of Flips: 2853 time to process: 7 seconds.
uf250-04.cnf fulfilled No. of Restarts: 321 No. of Flips: 4243 time to process: 7 seconds.
uf250-04.cnf fulfilled No. of Restarts: 420 No. of Flips: 4512 time to process: 2 seconds.
uf250-04.cnf fulfilled No. of Restarts: 1442 No. of Flips: 4923 time to process: 11 seconds.
uf250-04.cnf fulfilled No. of Restarts: 67 No. of Flips: 4996 time to process: 1 seconds.
uf250-04.cnf fulfilled No. of Restarts: 124 No. of Flips: 4816 time to process: 2 seconds.
uf250-04.cnf fulfilled No. of Restarts: 227 No. of Flips: 1088 time to process: 7 seconds.
uf250-04.cnf fulfilled No. of Restarts: 1800 No. of Flips: 3148 time to process: 9 seconds.
uf250-04.cnf fulfilled No. of Restarts: 190 No. of Flips: 3903 time to process: 5 seconds.
uf250-04.cnf fulfilled No. of Restarts: 1624 No. of Flips: 3001 time to process: 14 seconds.
uf250-04.cnf fulfilled No. of Restarts: 942 No. of Flips: 3238 time to process: 18 seconds.
uf250-04.cnf fulfilled No. of Restarts: 1282 No. of Flips: 2020 time to process: 5 seconds.
uf250-04.cnf fulfilled No. of Restarts: 912 No. of Flips: 3859 time to process: 7 seconds.
uf250-04.cnf fulfilled No. of Restarts: 2522 No. of Flips: 1216 time to process: 16 seconds.
uf250-04.cnf fulfilled No. of Restarts: 1208 No. of Flips: 4029 time to process: 7 seconds.
uf250-04.cnf fulfilled No. of Restarts: 885 No. of Flips: 4336 time to process: 3 seconds.
uf250-04.cnf fulfilled No. of Restarts: 402 No. of Flips: 3722 time to process: 2 seconds.
uf250-04.cnf fulfilled No. of Restarts: 2287 No. of Flips: 2777 time to process: 11 seconds.
uf250-04.cnf fulfilled No. of Restarts: 1294 No. of Flips: 4599 time to process: 7 seconds.
uf250-04.cnf fulfilled No. of Restarts: 1042 No. of Flips: 2055 time to process: 4 seconds.
uf250-04.cnf fulfilled No. of Restarts: 322 No. of Flips: 2516 time to process: 8 seconds.
uf250-04.cnf fulfilled No. of Restarts: 2625 No. of Flips: 1751 time to process: 15 seconds.
uf250-04.cnf fulfilled No. of Restarts: 1239 No. of Flips: 885 time to process: 5 seconds.
uf250-04.cnf fulfilled No. of Restarts: 521 No. of Flips: 1320 time to process: 5 seconds.
uf250-04.cnf fulfilled No. of Restarts: 2227 No. of Flips: 3843 time to process: 16 seconds.
uf250-04.cnf fulfilled No. of Restarts: 3018 No. of Flips: 2545 time to process: 13 seconds.
uf250-04.cnf fulfilled No. of Restarts: 872 No. of Flips: 4092 time to process: 9 seconds.
uf250-04.cnf fulfilled No. of Restarts: 1775 No. of Flips: 3777 time to process: 7 seconds.
uf250-04.cnf fulfilled No. of Restarts: 477 No. of Flips: 801 time to process: 2 seconds.
uf250-04.cnf fulfilled No. of Restarts: 608 No. of Flips: 2583 time to process: 4 seconds.
uf250-04.cnf fulfilled No. of Restarts: 1027 No. of Flips: 2253 time to process: 4 seconds.
uf250-04.cnf fulfilled No. of Restarts: 118 No. of Flips: 2614 time to process: 3 seconds.
uf250-04.cnf fulfilled No. of Restarts: 701 No. of Flips: 2868 time to process: 6 seconds.
uf250-04.cnf fulfilled No. of Restarts: 422 No. of Flips: 3308 time to process: 2 seconds.
uf250-04.cnf fulfilled No. of Restarts: 488 No. of Flips: 1870 time to process: 12 seconds.
uf250-04.cnf fulfilled No. of Restarts: 436 No. of Flips: 4689 time to process: 2 seconds.
uf250-04.cnf fulfilled No. of Restarts: 2413 No. of Flips: 1106 time to process: 10 seconds.
uf250-04.cnf fulfilled No. of Restarts: 274 No. of Flips: 4491 time to process: 3 seconds.
uf250-04.cnf fulfilled No. of Restarts: 525 No. of Flips: 1721 time to process: 9 seconds.
uf250-04.cnf , deadline. Restarts: 3350
uf250-04.cnf fulfilled No. of Restarts: 2 No. of Flips: 2911 time to process: 0 seconds.
uf250-04.cnf fulfilled No. of Restarts: 41 No. of Flips: 2424 time to process: 0 seconds.
uf250-04.cnf fulfilled No. of Restarts: 1365 No. of Flips: 2181 time to process: 17 seconds.
uf250-04.cnf fulfilled No. of Restarts: 2458 No. of Flips: 4507 time to process: 17 seconds.
uf250-04.cnf fulfilled No. of Restarts: 166 No. of Flips: 834 time to process: 0 seconds.
uf250-04.cnf fulfilled No. of Restarts: 2740 No. of Flips: 4445 time to process: 18 seconds.
uf250-04.cnf fulfilled No. of Restarts: 189 No. of Flips: 982 time to process: 10 seconds.
uf250-04.cnf fulfilled No. of Restarts: 820 No. of Flips: 3045 time to process: 7 seconds.
uf250-04.cnf fulfilled No. of Restarts: 199 No. of Flips: 3415 time to process: 15 seconds.
uf250-04.cnf fulfilled No. of Restarts: 77 No. of Flips: 3385 time to process: 0 seconds.
uf250-04.cnf fulfilled No. of Restarts: 14 No. of Flips: 1632 time to process: 4 seconds.
uf250-04.cnf fulfilled No. of Restarts: 1432 No. of Flips: 1119 time to process: 7 seconds.
uf250-04.cnf fulfilled No. of Restarts: 571 No. of Flips: 844 time to process: 5 seconds.
uf250-04.cnf fulfilled No. of Restarts: 2769 No. of Flips: 4263 time to process: 13 seconds.
uf250-04.cnf fulfilled No. of Restarts: 2580 No. of Flips: 4913 time to process: 21 seconds.
uf250-04.cnf fulfilled No. of Restarts: 297 No. of Flips: 882 time to process: 1 seconds.
uf250-04.cnf fulfilled No. of Restarts: 122 No. of Flips: 2542 time to process: 13 seconds.
uf250-04.cnf fulfilled No. of Restarts: 87 No. of Flips: 3425 time to process: 1 seconds.
uf250-04.cnf fulfilled No. of Restarts: 686 No. of Flips: 849 time to process: 3 seconds.
uf250-04.cnf fulfilled No. of Restarts: 1427 No. of Flips: 4218 time to process: 8 seconds.
uf250-04.cnf fulfilled No. of Restarts: 1842 No. of Flips: 4837 time to process: 19 seconds.
uf250-04.cnf fulfilled No. of Restarts: 237 No. of Flips: 1849 time to process: 1 seconds.
uf250-04.cnf fulfilled No. of Restarts: 1672 No. of Flips: 3749 time to process: 12 seconds.
uf250-04.cnf fulfilled No. of Restarts: 434 No. of Flips: 1494 time to process: 3 seconds.
uf250-04.cnf fulfilled No. of Restarts: 1535 No. of Flips: 1962 time to process: 7 seconds.
uf250-04.cnf fulfilled No. of Restarts: 284 No. of Flips: 1939 time to process: 1 seconds.
uf250-04.cnf fulfilled No. of Restarts: 1022 No. of Flips: 2933 time to process: 8 seconds.
uf250-04.cnf , deadline. Restarts: 3350
uf250-04.cnf fulfilled No. of Restarts: 546 No. of Flips: 4837 time to process: 2 seconds.
uf250-04.cnf fulfilled No. of Restarts: 2234 No. of Flips: 1517 time to process: 9 seconds.
uf250-04.cnf fulfilled No. of Restarts: 338 No. of Flips: 2389 time to process: 3 seconds.
uf250-04.cnf fulfilled No. of Restarts: 1313 No. of Flips: 1656 time to process: 9 seconds.
uf250-04.cnf fulfilled No. of Restarts: 1827 No. of Flips: 2347 time to process: 7 seconds.
uf250-04.cnf , deadline. Restarts: 3350
uf250-04.cnf fulfilled No. of Restarts: 89 No. of Flips: 2809 time to process: 0 seconds.
uf250-04.cnf fulfilled No. of Restarts: 2801 No. of Flips: 2503 time to process: 15 seconds.
uf250-04.cnf fulfilled No. of Restarts: 653 No. of Flips: 1599 time to process: 4 seconds.
uf250-04.cnf fulfilled No. of Restarts: 745 No. of Flips: 3060 time to process: 6 seconds.
uf250-04.cnf fulfilled No. of Restarts: 75 No. of Flips: 4129 time to process: 5 seconds.
uf250-04.cnf fulfilled No. of Restarts: 1114 No. of Flips: 3363 time to process: 8 seconds.
uf250-04.cnf fulfilled No. of Restarts: 392 No. of Flips: 1946 time to process: 1 seconds.
uf250-04.cnf fulfilled No. of Restarts: 2692 No. of Flips: 2161 time to process: 11 seconds.
uf250-04.cnf fulfilled No. of Restarts: 462 No. of Flips: 1698 time to process: 3 seconds.
uf250-04.cnf fulfilled No. of Restarts: 29 No. of Flips: 4756 time to process: 1 seconds.
uf250-04.cnf fulfilled No. of Restarts: 99 No. of Flips: 2689 time to process: 1 seconds.
uf250-04.cnf fulfilled No. of Restarts: 1869 No. of Flips: 921 time to process: 8 seconds.
uf250-04.cnf fulfilled No. of Restarts: 780 No. of Flips: 3739 time to process: 4 seconds.
uf250-04.cnf fulfilled No. of Restarts: 300 No. of Flips: 2246 time to process: 3 seconds.
uf250-04.cnf fulfilled No. of Restarts: 506 No. of Flips: 4947 time to process: 5 seconds.
uf250-04.cnf fulfilled No. of Restarts: 141 No. of Flips: 4955 time to process: 10 seconds.
uf250-04.cnf fulfilled No. of Restarts: 2963 No. of Flips: 1940 time to process: 15 seconds.
uf250-04.cnf fulfilled No. of Restarts: 295 No. of Flips: 1924 time to process: 1 seconds.
uf250-04.cnf fulfilled No. of Restarts: 939 No. of Flips: 4382 time to process: 7 seconds.
uf250-04.cnf fulfilled No. of Restarts: 1757 No. of Flips: 4093 time to process: 17 seconds.
uf250-04.cnf fulfilled No. of Restarts: 474 No. of Flips: 3451 time to process: 2 seconds.
uf250-04.cnf fulfilled No. of Restarts: 684 No. of Flips: 3395 time to process: 4 seconds.
uf250-04.cnf fulfilled No. of Restarts: 2174 No. of Flips: 1867 time to process: 14 seconds.
uf250-04.cnf , deadline. Restarts: 3350
uf250-04.cnf fulfilled No. of Restarts: 987 No. of Flips: 2104 time to process: 4 seconds.
uf250-04.cnf fulfilled No. of Restarts: 548 No. of Flips: 3300 time to process: 5 seconds.
uf250-04.cnf fulfilled No. of Restarts: 55 No. of Flips: 4718 time to process: 6 seconds.
uf250-04.cnf fulfilled No. of Restarts: 722 No. of Flips: 3228 time to process: 7 seconds.
uf250-04.cnf fulfilled No. of Restarts: 1340 No. of Flips: 2553 time to process: 11 seconds.
uf250-04.cnf fulfilled No. of Restarts: 795 No. of Flips: 3275 time to process: 3 seconds.
uf250-04.cnf fulfilled No. of Restarts: 47 No. of Flips: 3094 time to process: 5 seconds.
uf250-04.cnf fulfilled No. of Restarts: 26 No. of Flips: 2014 time to process: 3 seconds.
uf250-04.cnf fulfilled No. of Restarts: 312 No. of Flips: 2248 time to process: 5 seconds.
uf250-04.cnf fulfilled No. of Restarts: 1372 No. of Flips: 3580 time to process: 11 seconds.
uf250-04.cnf fulfilled No. of Restarts: 174 No. of Flips: 3208 time to process: 3 seconds.
uf250-04.cnf fulfilled No. of Restarts: 881 No. of Flips: 1661 time to process: 4 seconds.
uf250-04.cnf fulfilled No. of Restarts: 448 No. of Flips: 3081 time to process: 5 seconds.
uf250-04.cnf fulfilled No. of Restarts: 2125 No. of Flips: 2018 time to process: 18 seconds.
uf250-04.cnf fulfilled No. of Restarts: 281 No. of Flips: 2080 time to process: 1 seconds.
uf250-04.cnf fulfilled No. of Restarts: 37 No. of Flips: 3210 time to process: 1 seconds.
uf250-04.cnf fulfilled No. of Restarts: 3067 No. of Flips: 3272 time to process: 14 seconds.
uf250-04.cnf fulfilled No. of Restarts: 523 No. of Flips: 3387 time to process: 2 seconds.
uf250-04.cnf fulfilled No. of Restarts: 1140 No. of Flips: 4190 time to process: 11 seconds.
uf250-04.cnf fulfilled No. of Restarts: 688 No. of Flips: 3843 time to process: 4 seconds.
uf250-04.cnf fulfilled No. of Restarts: 669 No. of Flips: 2648 time to process: 16 seconds.
uf250-04.cnf fulfilled No. of Restarts: 1155 No. of Flips: 2189 time to process: 5 seconds.
uf250-04.cnf fulfilled No. of Restarts: 1595 No. of Flips: 3995 time to process: 9 seconds.
uf250-04.cnf fulfilled No. of Restarts: 1000 No. of Flips: 1785 time to process: 13 seconds.
uf250-04.cnf fulfilled No. of Restarts: 29 No. of Flips: 3245 time to process: 0 seconds.
uf250-04.cnf fulfilled No. of Restarts: 1849 No. of Flips: 1919 time to process: 14 seconds.
uf250-04.cnf fulfilled No. of Restarts: 1847 No. of Flips: 2476 time to process: 10 seconds.
uf250-04.cnf fulfilled No. of Restarts: 2589 No. of Flips: 4126 time to process: 11 seconds.
uf250-04.cnf fulfilled No. of Restarts: 3237 No. of Flips: 2682 time to process: 13 seconds.
uf250-04.cnf fulfilled No. of Restarts: 224 No. of Flips: 4951 time to process: 1 seconds.
uf250-04.cnf fulfilled No. of Restarts: 868 No. of Flips: 2956 time to process: 9 seconds.
uf250-04.cnf fulfilled No. of Restarts: 1561 No. of Flips: 4747 time to process: 7 seconds.
uf250-04.cnf fulfilled No. of Restarts: 285 No. of Flips: 3445 time to process: 4 seconds.
uf250-04.cnf fulfilled No. of Restarts: 961 No. of Flips: 1939 time to process: 4 seconds.
uf250-04.cnf fulfilled No. of Restarts: 84 No. of Flips: 2084 time to process: 6 seconds.
uf250-04.cnf fulfilled No. of Restarts: 784 No. of Flips: 3516 time to process: 9 seconds.
uf250-04.cnf fulfilled No. of Restarts: 467 No. of Flips: 1410 time to process: 9 seconds.
uf250-04.cnf , deadline. Restarts: 3350
uf250-04.cnf fulfilled No. of Restarts: 536 No. of Flips: 4407 time to process: 2 seconds.
uf250-04.cnf fulfilled No. of Restarts: 1744 No. of Flips: 3156 time to process: 10 seconds.
uf250-04.cnf fulfilled No. of Restarts: 1879 No. of Flips: 4697 time to process: 9 seconds.
uf250-04.cnf fulfilled No. of Restarts: 1211 No. of Flips: 4487 time to process: 5 seconds.
uf250-04.cnf fulfilled No. of Restarts: 402 No. of Flips: 3419 time to process: 5 seconds.
uf250-04.cnf fulfilled No. of Restarts: 1865 No. of Flips: 4894 time to process: 10 seconds.
uf250-04.cnf fulfilled No. of Restarts: 1548 No. of Flips: 1724 time to process: 12 seconds.
uf250-04.cnf fulfilled No. of Restarts: 1053 No. of Flips: 3148 time to process: 4 seconds.
uf250-04.cnf fulfilled No. of Restarts: 768 No. of Flips: 3235 time to process: 3 seconds.
uf250-04.cnf fulfilled No. of Restarts: 839 No. of Flips: 2212 time to process: 16 seconds.
uf250-04.cnf fulfilled No. of Restarts: 1605 No. of Flips: 3109 time to process: 7 seconds.
uf250-04.cnf fulfilled No. of Restarts: 376 No. of Flips: 3196 time to process: 14 seconds.
uf250-04.cnf fulfilled No. of Restarts: 529 No. of Flips: 3771 time to process: 2 seconds.
uf250-04.cnf fulfilled No. of Restarts: 2654 No. of Flips: 3629 time to process: 23 seconds.
uf250-04.cnf fulfilled No. of Restarts: 678 No. of Flips: 1769 time to process: 3 seconds.
uf250-04.cnf fulfilled No. of Restarts: 1464 No. of Flips: 4238 time to process: 6 seconds.
uf250-04.cnf fulfilled No. of Restarts: 12 No. of Flips: 3145 time to process: 3 seconds.
uf250-04.cnf fulfilled No. of Restarts: 510 No. of Flips: 2654 time to process: 6 seconds.
uf250-04.cnf fulfilled No. of Restarts: 2070 No. of Flips: 2832 time to process: 14 seconds.
uf250-04.cnf fulfilled No. of Restarts: 2768 No. of Flips: 2188 time to process: 14 seconds.
uf250-04.cnf fulfilled No. of Restarts: 938 No. of Flips: 2082 time to process: 4 seconds.
uf250-04.cnf fulfilled No. of Restarts: 856 No. of Flips: 1444 time to process: 3 seconds.
uf250-04.cnf fulfilled No. of Restarts: 107 No. of Flips: 4365 time to process: 8 seconds.
uf250-04.cnf fulfilled No. of Restarts: 250 No. of Flips: 2857 time to process: 7 seconds.
uf250-04.cnf fulfilled No. of Restarts: 141 No. of Flips: 1867 time to process: 8 seconds.
uf250-04.cnf fulfilled No. of Restarts: 729 No. of Flips: 3790 time to process: 5 seconds.
uf250-04.cnf fulfilled No. of Restarts: 1075 No. of Flips: 3032 time to process: 7 seconds.
uf250-04.cnf fulfilled No. of Restarts: 421 No. of Flips: 2382 time to process: 3 seconds.
uf250-04.cnf fulfilled No. of Restarts: 1657 No. of Flips: 4773 time to process: 9 seconds.
uf250-04.cnf fulfilled No. of Restarts: 878 No. of Flips: 3744 time to process: 7 seconds.
uf250-04.cnf fulfilled No. of Restarts: 1262 No. of Flips: 1284 time to process: 5 seconds.
uf250-04.cnf , deadline. Restarts: 3350
uf250-04.cnf fulfilled No. of Restarts: 402 No. of Flips: 2046 time to process: 1 seconds.
uf250-04.cnf fulfilled No. of Restarts: 488 No. of Flips: 683 time to process: 2 seconds.
uf250-04.cnf fulfilled No. of Restarts: 746 No. of Flips: 2509 time to process: 5 seconds.
uf250-04.cnf fulfilled No. of Restarts: 507 No. of Flips: 2758 time to process: 7 seconds.
uf250-04.cnf fulfilled No. of Restarts: 420 No. of Flips: 2987 time to process: 5 seconds.
uf250-04.cnf fulfilled No. of Restarts: 807 No. of Flips: 2252 time to process: 4 seconds.
uf250-04.cnf fulfilled No. of Restarts: 133 No. of Flips: 687 time to process: 5 seconds.
uf250-04.cnf fulfilled No. of Restarts: 687 No. of Flips: 1557 time to process: 5 seconds.
uf250-04.cnf fulfilled No. of Restarts: 1158 No. of Flips: 3659 time to process: 9 seconds.
uf250-04.cnf fulfilled No. of Restarts: 1909 No. of Flips: 2127 time to process: 12 seconds.
uf250-04.cnf fulfilled No. of Restarts: 47 No. of Flips: 3012 time to process: 2 seconds.
uf250-04.cnf fulfilled No. of Restarts: 154 No. of Flips: 3162 time to process: 5 seconds.
uf250-04.cnf fulfilled No. of Restarts: 502 No. of Flips: 2658 time to process: 9 seconds.
uf250-04.cnf fulfilled No. of Restarts: 494 No. of Flips: 1110 time to process: 17 seconds.
uf250-04.cnf fulfilled No. of Restarts: 597 No. of Flips: 2637 time to process: 4 seconds.
uf250-04.cnf fulfilled No. of Restarts: 2645 No. of Flips: 3016 time to process: 15 seconds.
uf250-04.cnf fulfilled No. of Restarts: 330 No. of Flips: 794 time to process: 1 seconds.
uf250-04.cnf fulfilled No. of Restarts: 2444 No. of Flips: 2190 time to process: 18 seconds.
uf250-04.cnf fulfilled No. of Restarts: 2151 No. of Flips: 3952 time to process: 9 seconds.
uf250-04.cnf fulfilled No. of Restarts: 859 No. of Flips: 1642 time to process: 10 seconds.
uf250-04.cnf fulfilled No. of Restarts: 490 No. of Flips: 2034 time to process: 2 seconds.
uf250-04.cnf fulfilled No. of Restarts: 1736 No. of Flips: 4090 time to process: 10 seconds.
uf250-04.cnf fulfilled No. of Restarts: 562 No. of Flips: 855 time to process: 6 seconds.
uf250-04.cnf fulfilled No. of Restarts: 1786 No. of Flips: 3523 time to process: 16 seconds.
uf250-04.cnf fulfilled No. of Restarts: 1871 No. of Flips: 4988 time to process: 8 seconds.
uf250-04.cnf fulfilled No. of Restarts: 1169 No. of Flips: 1466 time to process: 5 seconds.
uf250-04.cnf fulfilled No. of Restarts: 413 No. of Flips: 4253 time to process: 8 seconds.
uf250-04.cnf fulfilled No. of Restarts: 170 No. of Flips: 3539 time to process: 2 seconds.
uf250-04.cnf fulfilled No. of Restarts: 366 No. of Flips: 2056 time to process: 2 seconds.
uf250-04.cnf fulfilled No. of Restarts: 1652 No. of Flips: 4657 time to process: 13 seconds.
uf250-04.cnf fulfilled No. of Restarts: 1415 No. of Flips: 3429 time to process: 6 seconds.
uf250-04.cnf fulfilled No. of Restarts: 193 No. of Flips: 1848 time to process: 2 seconds.
uf250-04.cnf fulfilled No. of Restarts: 100 No. of Flips: 1864 time to process: 0 seconds.
uf250-04.cnf fulfilled No. of Restarts: 2177 No. of Flips: 2361 time to process: 9 seconds.
uf250-04.cnf fulfilled No. of Restarts: 681 No. of Flips: 4725 time to process: 6 seconds.
uf250-04.cnf fulfilled No. of Restarts: 909 No. of Flips: 1126 time to process: 4 seconds.
uf250-04.cnf fulfilled No. of Restarts: 2276 No. of Flips: 858 time to process: 13 seconds.
uf250-04.cnf fulfilled No. of Restarts: 920 No. of Flips: 1797 time to process: 8 seconds.
uf250-04.cnf fulfilled No. of Restarts: 2700 No. of Flips: 1290 time to process: 11 seconds.
uf250-04.cnf fulfilled No. of Restarts: 421 No. of Flips: 3878 time to process: 1 seconds.
uf250-04.cnf fulfilled No. of Restarts: 1041 No. of Flips: 1473 time to process: 4 seconds.
uf250-04.cnf fulfilled No. of Restarts: 445 No. of Flips: 4492 time to process: 5 seconds.
uf250-04.cnf fulfilled No. of Restarts: 1324 No. of Flips: 2380 time to process: 6 seconds.
uf250-04.cnf fulfilled No. of Restarts: 2789 No. of Flips: 1652 time to process: 22 seconds.
uf250-04.cnf fulfilled No. of Restarts: 140 No. of Flips: 4211 time to process: 0 seconds.
uf250-04.cnf fulfilled No. of Restarts: 1300 No. of Flips: 3862 time to process: 5 seconds.
uf250-04.cnf fulfilled No. of Restarts: 450 No. of Flips: 2062 time to process: 9 seconds.
uf250-04.cnf fulfilled No. of Restarts: 839 No. of Flips: 1525 time to process: 4 seconds.
uf250-04.cnf fulfilled No. of Restarts: 1296 No. of Flips: 1664 time to process: 11 seconds.
uf250-04.cnf fulfilled No. of Restarts: 933 No. of Flips: 4909 time to process: 14 seconds.
uf250-04.cnf fulfilled No. of Restarts: 2466 No. of Flips: 1225 time to process: 12 seconds.
uf250-04.cnf fulfilled No. of Restarts: 1015 No. of Flips: 2903 time to process: 4 seconds.
uf250-04.cnf fulfilled No. of Restarts: 35 No. of Flips: 3109 time to process: 0 seconds.
uf250-04.cnf fulfilled No. of Restarts: 920 No. of Flips: 3868 time to process: 13 seconds.
uf250-04.cnf fulfilled No. of Restarts: 621 No. of Flips: 3123 time to process: 2 seconds.
uf250-04.cnf fulfilled No. of Restarts: 1781 No. of Flips: 2274 time to process: 9 seconds.
uf250-04.cnf fulfilled No. of Restarts: 239 No. of Flips: 3283 time to process: 9 seconds.
uf250-04.cnf , deadline. Restarts: 3350
uf250-04.cnf fulfilled No. of Restarts: 230 No. of Flips: 3021 time to process: 1 seconds.
uf250-04.cnf fulfilled No. of Restarts: 1063 No. of Flips: 1419 time to process: 16 seconds.
uf250-04.cnf fulfilled No. of Restarts: 849 No. of Flips: 4518 time to process: 3 seconds.
uf250-04.cnf fulfilled No. of Restarts: 3183 No. of Flips: 4186 time to process: 21 seconds.
uf250-04.cnf , deadline. Restarts: 3350
uf250-04.cnf fulfilled No. of Restarts: 1082 No. of Flips: 3034 time to process: 4 seconds.
uf250-04.cnf fulfilled No. of Restarts: 2148 No. of Flips: 4772 time to process: 10 seconds.
uf250-04.cnf fulfilled No. of Restarts: 1297 No. of Flips: 2988 time to process: 7 seconds.
uf250-04.cnf fulfilled No. of Restarts: 827 No. of Flips: 3370 time to process: 9 seconds.
uf250-04.cnf fulfilled No. of Restarts: 1472 No. of Flips: 4829 time to process: 8 seconds.
uf250-04.cnf fulfilled No. of Restarts: 455 No. of Flips: 3426 time to process: 16 seconds.
uf250-04.cnf fulfilled No. of Restarts: 1443 No. of Flips: 2567 time to process: 6 seconds.
uf250-04.cnf fulfilled No. of Restarts: 100 No. of Flips: 2658 time to process: 1 seconds.
uf250-04.cnf fulfilled No. of Restarts: 1279 No. of Flips: 2610 time to process: 9 seconds.
uf250-04.cnf fulfilled No. of Restarts: 1223 No. of Flips: 2850 time to process: 8 seconds.
uf250-04.cnf fulfilled No. of Restarts: 24 No. of Flips: 1511 time to process: 0 seconds.
uf250-04.cnf fulfilled No. of Restarts: 277 No. of Flips: 2280 time to process: 1 seconds.
uf250-04.cnf fulfilled No. of Restarts: 400 No. of Flips: 2884 time to process: 3 seconds.
uf250-04.cnf fulfilled No. of Restarts: 657 No. of Flips: 3498 time to process: 10 seconds.
uf250-04.cnf fulfilled No. of Restarts: 755 No. of Flips: 4244 time to process: 7 seconds.
uf250-04.cnf fulfilled No. of Restarts: 221 No. of Flips: 2139 time to process: 1 seconds.
uf250-04.cnf fulfilled No. of Restarts: 1507 No. of Flips: 4175 time to process: 9 seconds.
uf250-04.cnf fulfilled No. of Restarts: 543 No. of Flips: 1705 time to process: 6 seconds.
uf250-04.cnf fulfilled No. of Restarts: 2200 No. of Flips: 4332 time to process: 20 seconds.
uf250-04.cnf fulfilled No. of Restarts: 1102 No. of Flips: 3443 time to process: 4 seconds.
uf250-04.cnf fulfilled No. of Restarts: 1154 No. of Flips: 4616 time to process: 6 seconds.
uf250-04.cnf fulfilled No. of Restarts: 419 No. of Flips: 3071 time to process: 6 seconds.
uf250-04.cnf fulfilled No. of Restarts: 490 No. of Flips: 1119 time to process: 5 seconds.
uf250-04.cnf fulfilled No. of Restarts: 1369 No. of Flips: 3965 time to process: 12 seconds.
uf250-04.cnf fulfilled No. of Restarts: 108 No. of Flips: 1834 time to process: 2 seconds.
uf250-04.cnf fulfilled No. of Restarts: 1443 No. of Flips: 4291 time to process: 12 seconds.
uf250-04.cnf fulfilled No. of Restarts: 1085 No. of Flips: 3869 time to process: 15 seconds.
uf250-04.cnf fulfilled No. of Restarts: 51 No. of Flips: 796 time to process: 0 seconds.
uf250-04.cnf fulfilled No. of Restarts: 400 No. of Flips: 3899 time to process: 2 seconds.
uf250-04.cnf fulfilled No. of Restarts: 2268 No. of Flips: 2957 time to process: 14 seconds.
uf250-04.cnf fulfilled No. of Restarts: 220 No. of Flips: 3186 time to process: 5 seconds.
uf250-04.cnf fulfilled No. of Restarts: 1752 No. of Flips: 4665 time to process: 16 seconds.
uf250-04.cnf fulfilled No. of Restarts: 977 No. of Flips: 3770 time to process: 4 seconds.
uf250-04.cnf fulfilled No. of Restarts: 383 No. of Flips: 3698 time to process: 2 seconds.
uf250-04.cnf fulfilled No. of Restarts: 2961 No. of Flips: 1868 time to process: 14 seconds.
uf250-04.cnf fulfilled No. of Restarts: 902 No. of Flips: 2910 time to process: 4 seconds.
uf250-04.cnf fulfilled No. of Restarts: 2005 No. of Flips: 4521 time to process: 11 seconds.
uf250-04.cnf fulfilled No. of Restarts: 542 No. of Flips: 4573 time to process: 12 seconds.
uf250-04.cnf fulfilled No. of Restarts: 568 No. of Flips: 3756 time to process: 7 seconds.
uf250-04.cnf fulfilled No. of Restarts: 65 No. of Flips: 4825 time to process: 2 seconds.
uf250-04.cnf fulfilled No. of Restarts: 1473 No. of Flips: 3963 time to process: 11 seconds.
uf250-04.cnf fulfilled No. of Restarts: 423 No. of Flips: 4631 time to process: 2 seconds.
uf250-04.cnf fulfilled No. of Restarts: 642 No. of Flips: 2218 time to process: 6 seconds.
uf250-04.cnf fulfilled No. of Restarts: 1043 No. of Flips: 979 time to process: 10 seconds.
uf250-04.cnf fulfilled No. of Restarts: 941 No. of Flips: 2780 time to process: 6 seconds.
uf250-04.cnf fulfilled No. of Restarts: 1638 No. of Flips: 2704 time to process: 14 seconds.
uf250-04.cnf fulfilled No. of Restarts: 45 No. of Flips: 1915 time to process: 0 seconds.
uf250-04.cnf fulfilled No. of Restarts: 139 No. of Flips: 3053 time to process: 8 seconds.
uf250-04.cnf fulfilled No. of Restarts: 1214 No. of Flips: 4282 time to process: 11 seconds.
uf250-04.cnf fulfilled No. of Restarts: 535 No. of Flips: 3448 time to process: 7 seconds.
uf250-04.cnf fulfilled No. of Restarts: 1179 No. of Flips: 4536 time to process: 11 seconds.
uf250-04.cnf fulfilled No. of Restarts: 275 No. of Flips: 2327 time to process: 1 seconds.
uf250-04.cnf fulfilled No. of Restarts: 519 No. of Flips: 3411 time to process: 3 seconds.
uf250-04.cnf fulfilled No. of Restarts: 156 No. of Flips: 4043 time to process: 5 seconds.
uf250-04.cnf fulfilled No. of Restarts: 1518 No. of Flips: 3610 time to process: 15 seconds.
uf250-04.cnf fulfilled No. of Restarts: 9 No. of Flips: 4237 time to process: 0 seconds.
uf250-04.cnf fulfilled No. of Restarts: 11 No. of Flips: 1632 time to process: 14 seconds.
uf250-04.cnf fulfilled No. of Restarts: 405 No. of Flips: 4458 time to process: 5 seconds.
uf250-04.cnf fulfilled No. of Restarts: 26 No. of Flips: 3280 time to process: 0 seconds.
uf250-04.cnf fulfilled No. of Restarts: 821 No. of Flips: 2274 time to process: 5 seconds.
uf250-04.cnf fulfilled No. of Restarts: 221 No. of Flips: 2492 time to process: 6 seconds.
uf250-04.cnf fulfilled No. of Restarts: 142 No. of Flips: 2722 time to process: 9 seconds.
uf250-04.cnf fulfilled No. of Restarts: 1644 No. of Flips: 2500 time to process: 7 seconds.
uf250-04.cnf fulfilled No. of Restarts: 335 No. of Flips: 3251 time to process: 1 seconds.
uf250-04.cnf fulfilled No. of Restarts: 508 No. of Flips: 1146 time to process: 10 seconds.
uf250-04.cnf fulfilled No. of Restarts: 964 No. of Flips: 3683 time to process: 6 seconds.
uf250-04.cnf fulfilled No. of Restarts: 706 No. of Flips: 1945 time to process: 6 seconds.
uf250-04.cnf fulfilled No. of Restarts: 0 No. of Flips: 3001 time to process: 3 seconds.
uf250-04.cnf fulfilled No. of Restarts: 1379 No. of Flips: 4695 time to process: 9 seconds.
uf250-04.cnf fulfilled No. of Restarts: 4 No. of Flips: 3845 time to process: 3 seconds.
uf250-04.cnf fulfilled No. of Restarts: 42 No. of Flips: 1605 time to process: 8 seconds.
uf250-04.cnf fulfilled No. of Restarts: 1861 No. of Flips: 4129 time to process: 8 seconds.
uf250-04.cnf fulfilled No. of Restarts: 348 No. of Flips: 4927 time to process: 9 seconds.
uf250-04.cnf fulfilled No. of Restarts: 981 No. of Flips: 1611 time to process: 7 seconds.
uf250-04.cnf fulfilled No. of Restarts: 2570 No. of Flips: 2046 time to process: 11 seconds.
uf250-04.cnf fulfilled No. of Restarts: 49 No. of Flips: 3116 time to process: 0 seconds.
uf250-04.cnf fulfilled No. of Restarts: 87 No. of Flips: 4013 time to process: 1 seconds.
uf250-04.cnf fulfilled No. of Restarts: 1413 No. of Flips: 3005 time to process: 11 seconds.
uf250-04.cnf fulfilled No. of Restarts: 239 No. of Flips: 2906 time to process: 1 seconds.
uf250-04.cnf fulfilled No. of Restarts: 1284 No. of Flips: 1580 time to process: 8 seconds.
uf250-04.cnf fulfilled No. of Restarts: 3145 No. of Flips: 3008 time to process: 24 seconds.
uf250-04.cnf fulfilled No. of Restarts: 974 No. of Flips: 2990 time to process: 4 seconds.
uf250-04.cnf fulfilled No. of Restarts: 547 No. of Flips: 2562 time to process: 2 seconds.
uf250-04.cnf fulfilled No. of Restarts: 387 No. of Flips: 3834 time to process: 8 seconds.
uf250-04.cnf fulfilled No. of Restarts: 906 No. of Flips: 4013 time to process: 3 seconds.
uf250-04.cnf fulfilled No. of Restarts: 167 No. of Flips: 4031 time to process: 3 seconds.
uf250-04.cnf fulfilled No. of Restarts: 1833 No. of Flips: 3899 time to process: 8 seconds.
uf250-04.cnf fulfilled No. of Restarts: 304 No. of Flips: 3576 time to process: 3 seconds.
uf250-04.cnf fulfilled No. of Restarts: 43 No. of Flips: 1831 time to process: 0 seconds.
uf250-04.cnf fulfilled No. of Restarts: 588 No. of Flips: 941 time to process: 3 seconds.
uf250-04.cnf fulfilled No. of Restarts: 373 No. of Flips: 3594 time to process: 4 seconds.
uf250-04.cnf fulfilled No. of Restarts: 282 No. of Flips: 3786 time to process: 7 seconds.
uf250-04.cnf fulfilled No. of Restarts: 1088 No. of Flips: 4636 time to process: 6 seconds.
uf250-04.cnf fulfilled No. of Restarts: 368 No. of Flips: 3110 time to process: 5 seconds.
uf250-04.cnf fulfilled No. of Restarts: 45 No. of Flips: 4334 time to process: 1 seconds.
uf250-04.cnf fulfilled No. of Restarts: 867 No. of Flips: 3188 time to process: 5 seconds.
uf250-04.cnf fulfilled No. of Restarts: 298 No. of Flips: 3922 time to process: 12 seconds.
uf250-04.cnf fulfilled No. of Restarts: 2163 No. of Flips: 1858 time to process: 13 seconds.
uf250-04.cnf fulfilled No. of Restarts: 200 No. of Flips: 1962 time to process: 0 seconds.
uf250-04.cnf fulfilled No. of Restarts: 1080 No. of Flips: 3508 time to process: 7 seconds.
uf250-04.cnf fulfilled No. of Restarts: 257 No. of Flips: 3398 time to process: 7 seconds.
uf250-04.cnf fulfilled No. of Restarts: 2959 No. of Flips: 3810 time to process: 13 seconds.
uf250-04.cnf fulfilled No. of Restarts: 171 No. of Flips: 2491 time to process: 2 seconds.
uf250-04.cnf fulfilled No. of Restarts: 451 No. of Flips: 2604 time to process: 4 seconds.
uf250-04.cnf fulfilled No. of Restarts: 1215 No. of Flips: 2302 time to process: 5 seconds.
uf250-04.cnf fulfilled No. of Restarts: 1337 No. of Flips: 2268 time to process: 15 seconds.
uf250-04.cnf fulfilled No. of Restarts: 2331 No. of Flips: 2657 time to process: 10 seconds.
uf250-04.cnf fulfilled No. of Restarts: 84 No. of Flips: 927 time to process: 0 seconds.
uf250-04.cnf fulfilled No. of Restarts: 339 No. of Flips: 4507 time to process: 5 seconds.
uf250-04.cnf fulfilled No. of Restarts: 1480 No. of Flips: 2877 time to process: 7 seconds.
uf250-04.cnf fulfilled No. of Restarts: 718 No. of Flips: 3610 time to process: 5 seconds.
uf250-04.cnf fulfilled No. of Restarts: 601 No. of Flips: 4718 time to process: 8 seconds.
uf250-04.cnf fulfilled No. of Restarts: 552 No. of Flips: 2209 time to process: 3 seconds.
uf250-04.cnf fulfilled No. of Restarts: 231 No. of Flips: 1793 time to process: 3 seconds.
uf250-04.cnf fulfilled No. of Restarts: 444 No. of Flips: 4621 time to process: 3 seconds.
uf250-04.cnf fulfilled No. of Restarts: 286 No. of Flips: 3551 time to process: 1 seconds.
uf250-04.cnf fulfilled No. of Restarts: 136 No. of Flips: 3949 time to process: 2 seconds.
uf250-04.cnf fulfilled No. of Restarts: 1024 No. of Flips: 4100 time to process: 17 seconds.
uf250-04.cnf fulfilled No. of Restarts: 1982 No. of Flips: 1862 time to process: 14 seconds.
uf250-04.cnf fulfilled No. of Restarts: 284 No. of Flips: 2337 time to process: 1 seconds.
uf250-04.cnf fulfilled No. of Restarts: 919 No. of Flips: 1630 time to process: 12 seconds.
uf250-04.cnf fulfilled No. of Restarts: 23 No. of Flips: 3764 time to process: 5 seconds.
uf250-04.cnf fulfilled No. of Restarts: 478 No. of Flips: 4952 time to process: 2 seconds.
uf250-04.cnf fulfilled No. of Restarts: 144 No. of Flips: 3399 time to process: 12 seconds.
uf250-04.cnf fulfilled No. of Restarts: 190 No. of Flips: 4881 time to process: 10 seconds.
uf250-04.cnf fulfilled No. of Restarts: 1680 No. of Flips: 2545 time to process: 9 seconds.
uf250-04.cnf fulfilled No. of Restarts: 1080 No. of Flips: 1950 time to process: 4 seconds.
uf250-04.cnf fulfilled No. of Restarts: 563 No. of Flips: 3810 time to process: 8 seconds.
uf250-04.cnf fulfilled No. of Restarts: 302 No. of Flips: 2792 time to process: 7 seconds.
uf250-04.cnf fulfilled No. of Restarts: 1107 No. of Flips: 1718 time to process: 6 seconds.
uf250-04.cnf fulfilled No. of Restarts: 1158 No. of Flips: 2462 time to process: 13 seconds.
uf250-04.cnf fulfilled No. of Restarts: 62 No. of Flips: 2559 time to process: 0 seconds.
uf250-04.cnf fulfilled No. of Restarts: 2 No. of Flips: 4601 time to process: 1 seconds.
uf250-04.cnf fulfilled No. of Restarts: 118 No. of Flips: 3085 time to process: 3 seconds.
uf250-04.cnf fulfilled No. of Restarts: 784 No. of Flips: 2774 time to process: 3 seconds.
uf250-04.cnf fulfilled No. of Restarts: 1752 No. of Flips: 4254 time to process: 10 seconds.
uf250-04.cnf fulfilled No. of Restarts: 71 No. of Flips: 3777 time to process: 2 seconds.
uf250-04.cnf fulfilled No. of Restarts: 2856 No. of Flips: 4403 time to process: 14 seconds.
uf250-04.cnf fulfilled No. of Restarts: 427 No. of Flips: 4147 time to process: 12 seconds.
uf250-04.cnf fulfilled No. of Restarts: 734 No. of Flips: 3679 time to process: 10 seconds.
uf250-04.cnf fulfilled No. of Restarts: 248 No. of Flips: 3878 time to process: 1 seconds.
uf250-04.cnf fulfilled No. of Restarts: 659 No. of Flips: 4045 time to process: 4 seconds.
uf250-04.cnf fulfilled No. of Restarts: 2195 No. of Flips: 2855 time to process: 10 seconds.
uf250-04.cnf fulfilled No. of Restarts: 1071 No. of Flips: 2317 time to process: 7 seconds.
uf250-04.cnf fulfilled No. of Restarts: 549 No. of Flips: 1813 time to process: 8 seconds.
uf250-04.cnf fulfilled No. of Restarts: 153 No. of Flips: 1492 time to process: 2 seconds.
uf250-04.cnf fulfilled No. of Restarts: 1400 No. of Flips: 1705 time to process: 15 seconds.
