# Supplementary material for: Completion Probabilities and Parallel Restart Strategies under an Imposed Deadline
Source: PLoS One. 2016 Oct 12;11(10):e0164605. doi: 10.1371/journal.pone.0164605 (PMC5061357; doi:10.1371/journal.pone.0164605)
Supplement: S1 File — The file “S1_File.zip” is the data gathered from the experiments regarding completion probability. (ZIP) [file pone.0164605.s004.zip › results_Multi_r3450.244.txt]

uf250-04.cnf fulfilled No. of Restarts: 883 No. of Flips: 2966 time to process: 4 seconds.
uf250-04.cnf fulfilled No. of Restarts: 1097 No. of Flips: 3239 time to process: 5 seconds.
uf250-04.cnf fulfilled No. of Restarts: 908 No. of Flips: 3741 time to process: 5 seconds.
uf250-04.cnf fulfilled No. of Restarts: 882 No. of Flips: 4782 time to process: 6 seconds.
uf250-04.cnf fulfilled No. of Restarts: 571 No. of Flips: 4322 time to process: 9 seconds.
uf250-04.cnf fulfilled No. of Restarts: 472 No. of Flips: 3334 time to process: 7 seconds.
uf250-04.cnf fulfilled No. of Restarts: 1631 No. of Flips: 3613 time to process: 8 seconds.
uf250-04.cnf fulfilled No. of Restarts: 560 No. of Flips: 3578 time to process: 2 seconds.
uf250-04.cnf fulfilled No. of Restarts: 1788 No. of Flips: 3422 time to process: 12 seconds.
uf250-04.cnf fulfilled No. of Restarts: 2165 No. of Flips: 1842 time to process: 10 seconds.
uf250-04.cnf fulfilled No. of Restarts: 12 No. of Flips: 2369 time to process: 4 seconds.
uf250-04.cnf fulfilled No. of Restarts: 540 No. of Flips: 1981 time to process: 3 seconds.
uf250-04.cnf fulfilled No. of Restarts: 70 No. of Flips: 3198 time to process: 4 seconds.
uf250-04.cnf fulfilled No. of Restarts: 50 No. of Flips: 3527 time to process: 13 seconds.
uf250-04.cnf fulfilled No. of Restarts: 358 No. of Flips: 4094 time to process: 2 seconds.
uf250-04.cnf fulfilled No. of Restarts: 61 No. of Flips: 3060 time to process: 7 seconds.
uf250-04.cnf fulfilled No. of Restarts: 453 No. of Flips: 2795 time to process: 10 seconds.
uf250-04.cnf fulfilled No. of Restarts: 188 No. of Flips: 2763 time to process: 5 seconds.
uf250-04.cnf fulfilled No. of Restarts: 296 No. of Flips: 1074 time to process: 5 seconds.
uf250-04.cnf fulfilled No. of Restarts: 532 No. of Flips: 4048 time to process: 11 seconds.
uf250-04.cnf fulfilled No. of Restarts: 50 No. of Flips: 4971 time to process: 3 seconds.
uf250-04.cnf fulfilled No. of Restarts: 677 No. of Flips: 1699 time to process: 12 seconds.
uf250-04.cnf fulfilled No. of Restarts: 315 No. of Flips: 2623 time to process: 3 seconds.
uf250-04.cnf fulfilled No. of Restarts: 1088 No. of Flips: 3513 time to process: 13 seconds.
uf250-04.cnf fulfilled No. of Restarts: 804 No. of Flips: 2147 time to process: 3 seconds.
uf250-04.cnf fulfilled No. of Restarts: 2156 No. of Flips: 2617 time to process: 10 seconds.
uf250-04.cnf fulfilled No. of Restarts: 977 No. of Flips: 3134 time to process: 4 seconds.
uf250-04.cnf fulfilled No. of Restarts: 781 No. of Flips: 925 time to process: 4 seconds.
uf250-04.cnf fulfilled No. of Restarts: 2343 No. of Flips: 3007 time to process: 10 seconds.
uf250-04.cnf fulfilled No. of Restarts: 1310 No. of Flips: 730 time to process: 6 seconds.
uf250-04.cnf fulfilled No. of Restarts: 343 No. of Flips: 3144 time to process: 3 seconds.
uf250-04.cnf fulfilled No. of Restarts: 927 No. of Flips: 953 time to process: 16 seconds.
uf250-04.cnf fulfilled No. of Restarts: 47 No. of Flips: 1031 time to process: 1 seconds.
uf250-04.cnf fulfilled No. of Restarts: 867 No. of Flips: 2313 time to process: 4 seconds.
uf250-04.cnf fulfilled No. of Restarts: 372 No. of Flips: 1461 time to process: 5 seconds.
uf250-04.cnf fulfilled No. of Restarts: 407 No. of Flips: 2520 time to process: 6 seconds.
uf250-04.cnf fulfilled No. of Restarts: 1762 No. of Flips: 2719 time to process: 20 seconds.
uf250-04.cnf fulfilled No. of Restarts: 225 No. of Flips: 2927 time to process: 1 seconds.
uf250-04.cnf fulfilled No. of Restarts: 203 No. of Flips: 1021 time to process: 1 seconds.
uf250-04.cnf fulfilled No. of Restarts: 122 No. of Flips: 4887 time to process: 4 seconds.
uf250-04.cnf fulfilled No. of Restarts: 738 No. of Flips: 902 time to process: 11 seconds.
uf250-04.cnf fulfilled No. of Restarts: 294 No. of Flips: 4292 time to process: 1 seconds.
uf250-04.cnf fulfilled No. of Restarts: 226 No. of Flips: 2480 time to process: 4 seconds.
uf250-04.cnf fulfilled No. of Restarts: 159 No. of Flips: 2626 time to process: 4 seconds.
uf250-04.cnf fulfilled No. of Restarts: 1404 No. of Flips: 4816 time to process: 10 seconds.
uf250-04.cnf fulfilled No. of Restarts: 121 No. of Flips: 1853 time to process: 3 seconds.
uf250-04.cnf fulfilled No. of Restarts: 551 No. of Flips: 3776 time to process: 2 seconds.
uf250-04.cnf fulfilled No. of Restarts: 1780 No. of Flips: 2753 time to process: 8 seconds.
uf250-04.cnf fulfilled No. of Restarts: 233 No. of Flips: 3846 time to process: 7 seconds.
uf250-04.cnf fulfilled No. of Restarts: 1537 No. of Flips: 1958 time to process: 14 seconds.
uf250-04.cnf fulfilled No. of Restarts: 410 No. of Flips: 4286 time to process: 1 seconds.
uf250-04.cnf fulfilled No. of Restarts: 1277 No. of Flips: 4352 time to process: 6 seconds.
uf250-04.cnf fulfilled No. of Restarts: 2914 No. of Flips: 1764 time to process: 14 seconds.
uf250-04.cnf fulfilled No. of Restarts: 1044 No. of Flips: 2091 time to process: 14 seconds.
uf250-04.cnf fulfilled No. of Restarts: 2070 No. of Flips: 2469 time to process: 9 seconds.
uf250-04.cnf fulfilled No. of Restarts: 865 No. of Flips: 2124 time to process: 5 seconds.
uf250-04.cnf fulfilled No. of Restarts: 1391 No. of Flips: 3324 time to process: 5 seconds.
uf250-04.cnf fulfilled No. of Restarts: 1540 No. of Flips: 4798 time to process: 10 seconds.
uf250-04.cnf fulfilled No. of Restarts: 2442 No. of Flips: 4884 time to process: 14 seconds.
uf250-04.cnf fulfilled No. of Restarts: 2283 No. of Flips: 2875 time to process: 10 seconds.
uf250-04.cnf fulfilled No. of Restarts: 1116 No. of Flips: 4935 time to process: 4 seconds.
uf250-04.cnf fulfilled No. of Restarts: 1321 No. of Flips: 4847 time to process: 5 seconds.
uf250-04.cnf fulfilled No. of Restarts: 808 No. of Flips: 3816 time to process: 6 seconds.
uf250-04.cnf fulfilled No. of Restarts: 747 No. of Flips: 4131 time to process: 9 seconds.
uf250-04.cnf fulfilled No. of Restarts: 116 No. of Flips: 3600 time to process: 0 seconds.
uf250-04.cnf fulfilled No. of Restarts: 403 No. of Flips: 4547 time to process: 6 seconds.
uf250-04.cnf fulfilled No. of Restarts: 1033 No. of Flips: 2365 time to process: 6 seconds.
uf250-04.cnf fulfilled No. of Restarts: 182 No. of Flips: 3729 time to process: 10 seconds.
uf250-04.cnf fulfilled No. of Restarts: 2274 No. of Flips: 1743 time to process: 12 seconds.
uf250-04.cnf fulfilled No. of Restarts: 48 No. of Flips: 4220 time to process: 1 seconds.
uf250-04.cnf fulfilled No. of Restarts: 89 No. of Flips: 1307 time to process: 11 seconds.
uf250-04.cnf fulfilled No. of Restarts: 929 No. of Flips: 2617 time to process: 5 seconds.
uf250-04.cnf fulfilled No. of Restarts: 313 No. of Flips: 4658 time to process: 4 seconds.
uf250-04.cnf fulfilled No. of Restarts: 232 No. of Flips: 3074 time to process: 7 seconds.
uf250-04.cnf fulfilled No. of Restarts: 1169 No. of Flips: 3341 time to process: 11 seconds.
uf250-04.cnf fulfilled No. of Restarts: 1360 No. of Flips: 3609 time to process: 5 seconds.
uf250-04.cnf fulfilled No. of Restarts: 563 No. of Flips: 3883 time to process: 3 seconds.
uf250-04.cnf fulfilled No. of Restarts: 391 No. of Flips: 2841 time to process: 4 seconds.
uf250-04.cnf fulfilled No. of Restarts: 744 No. of Flips: 4521 time to process: 10 seconds.
uf250-04.cnf fulfilled No. of Restarts: 1683 No. of Flips: 4926 time to process: 8 seconds.
uf250-04.cnf fulfilled No. of Restarts: 559 No. of Flips: 3246 time to process: 5 seconds.
uf250-04.cnf fulfilled No. of Restarts: 1298 No. of Flips: 4194 time to process: 5 seconds.
uf250-04.cnf fulfilled No. of Restarts: 118 No. of Flips: 2602 time to process: 4 seconds.
uf250-04.cnf fulfilled No. of Restarts: 232 No. of Flips: 906 time to process: 5 seconds.
uf250-04.cnf fulfilled No. of Restarts: 234 No. of Flips: 3647 time to process: 1 seconds.
uf250-04.cnf fulfilled No. of Restarts: 1221 No. of Flips: 4979 time to process: 5 seconds.
uf250-04.cnf fulfilled No. of Restarts: 1028 No. of Flips: 4506 time to process: 6 seconds.
uf250-04.cnf fulfilled No. of Restarts: 908 No. of Flips: 2973 time to process: 3 seconds.
uf250-04.cnf fulfilled No. of Restarts: 987 No. of Flips: 3369 time to process: 10 seconds.
uf250-04.cnf fulfilled No. of Restarts: 98 No. of Flips: 2774 time to process: 8 seconds.
uf250-04.cnf fulfilled No. of Restarts: 161 No. of Flips: 1400 time to process: 0 seconds.
uf250-04.cnf fulfilled No. of Restarts: 106 No. of Flips: 4010 time to process: 7 seconds.
uf250-04.cnf fulfilled No. of Restarts: 1663 No. of Flips: 1553 time to process: 8 seconds.
uf250-04.cnf fulfilled No. of Restarts: 1297 No. of Flips: 4510 time to process: 8 seconds.
uf250-04.cnf fulfilled No. of Restarts: 1704 No. of Flips: 3498 time to process: 10 seconds.
uf250-04.cnf fulfilled No. of Restarts: 982 No. of Flips: 3376 time to process: 12 seconds.
uf250-04.cnf fulfilled No. of Restarts: 196 No. of Flips: 2908 time to process: 2 seconds.
uf250-04.cnf fulfilled No. of Restarts: 1209 No. of Flips: 3604 time to process: 5 seconds.
uf250-04.cnf fulfilled No. of Restarts: 1898 No. of Flips: 4195 time to process: 12 seconds.
uf250-04.cnf fulfilled No. of Restarts: 81 No. of Flips: 4565 time to process: 7 seconds.
uf250-04.cnf fulfilled No. of Restarts: 768 No. of Flips: 3504 time to process: 4 seconds.
uf250-04.cnf fulfilled No. of Restarts: 162 No. of Flips: 1041 time to process: 1 seconds.
uf250-04.cnf fulfilled No. of Restarts: 713 No. of Flips: 1142 time to process: 11 seconds.
uf250-04.cnf fulfilled No. of Restarts: 575 No. of Flips: 2488 time to process: 4 seconds.
uf250-04.cnf fulfilled No. of Restarts: 655 No. of Flips: 4507 time to process: 5 seconds.
uf250-04.cnf fulfilled No. of Restarts: 261 No. of Flips: 4575 time to process: 1 seconds.
uf250-04.cnf fulfilled No. of Restarts: 2252 No. of Flips: 3541 time to process: 10 seconds.
uf250-04.cnf fulfilled No. of Restarts: 925 No. of Flips: 4403 time to process: 7 seconds.
uf250-04.cnf fulfilled No. of Restarts: 52 No. of Flips: 2414 time to process: 1 seconds.
uf250-04.cnf fulfilled No. of Restarts: 290 No. of Flips: 4643 time to process: 1 seconds.
uf250-04.cnf fulfilled No. of Restarts: 615 No. of Flips: 4384 time to process: 6 seconds.
uf250-04.cnf fulfilled No. of Restarts: 1805 No. of Flips: 4657 time to process: 8 seconds.
uf250-04.cnf fulfilled No. of Restarts: 249 No. of Flips: 4059 time to process: 2 seconds.
uf250-04.cnf fulfilled No. of Restarts: 176 No. of Flips: 3177 time to process: 12 seconds.
uf250-04.cnf fulfilled No. of Restarts: 799 No. of Flips: 2809 time to process: 6 seconds.
uf250-04.cnf fulfilled No. of Restarts: 1543 No. of Flips: 1507 time to process: 10 seconds.
uf250-04.cnf fulfilled No. of Restarts: 51 No. of Flips: 3281 time to process: 3 seconds.
uf250-04.cnf fulfilled No. of Restarts: 206 No. of Flips: 2142 time to process: 2 seconds.
uf250-04.cnf fulfilled No. of Restarts: 932 No. of Flips: 2289 time to process: 15 seconds.
uf250-04.cnf fulfilled No. of Restarts: 177 No. of Flips: 4545 time to process: 4 seconds.
uf250-04.cnf fulfilled No. of Restarts: 1809 No. of Flips: 3491 time to process: 10 seconds.
uf250-04.cnf fulfilled No. of Restarts: 3139 No. of Flips: 1864 time to process: 14 seconds.
uf250-04.cnf fulfilled No. of Restarts: 215 No. of Flips: 2931 time to process: 9 seconds.
uf250-04.cnf fulfilled No. of Restarts: 1139 No. of Flips: 3189 time to process: 4 seconds.
uf250-04.cnf fulfilled No. of Restarts: 1603 No. of Flips: 2347 time to process: 17 seconds.
uf250-04.cnf fulfilled No. of Restarts: 1469 No. of Flips: 1765 time to process: 6 seconds.
uf250-04.cnf fulfilled No. of Restarts: 2150 No. of Flips: 4845 time to process: 8 seconds.
uf250-04.cnf fulfilled No. of Restarts: 585 No. of Flips: 2932 time to process: 3 seconds.
uf250-04.cnf fulfilled No. of Restarts: 2200 No. of Flips: 984 time to process: 18 seconds.
uf250-04.cnf fulfilled No. of Restarts: 244 No. of Flips: 4472 time to process: 1 seconds.
uf250-04.cnf fulfilled No. of Restarts: 43 No. of Flips: 4789 time to process: 2 seconds.
uf250-04.cnf fulfilled No. of Restarts: 1622 No. of Flips: 3688 time to process: 8 seconds.
uf250-04.cnf fulfilled No. of Restarts: 15 No. of Flips: 1213 time to process: 2 seconds.
uf250-04.cnf fulfilled No. of Restarts: 91 No. of Flips: 3079 time to process: 8 seconds.
uf250-04.cnf fulfilled No. of Restarts: 2311 No. of Flips: 4029 time to process: 10 seconds.
uf250-04.cnf fulfilled No. of Restarts: 1497 No. of Flips: 3393 time to process: 7 seconds.
uf250-04.cnf fulfilled No. of Restarts: 2004 No. of Flips: 3462 time to process: 21 seconds.
uf250-04.cnf fulfilled No. of Restarts: 857 No. of Flips: 3039 time to process: 3 seconds.
uf250-04.cnf fulfilled No. of Restarts: 1531 No. of Flips: 3792 time to process: 9 seconds.
uf250-04.cnf fulfilled No. of Restarts: 2116 No. of Flips: 1982 time to process: 8 seconds.
uf250-04.cnf fulfilled No. of Restarts: 2557 No. of Flips: 4874 time to process: 14 seconds.
uf250-04.cnf fulfilled No. of Restarts: 175 No. of Flips: 4312 time to process: 0 seconds.
uf250-04.cnf fulfilled No. of Restarts: 1107 No. of Flips: 1606 time to process: 9 seconds.
uf250-04.cnf fulfilled No. of Restarts: 599 No. of Flips: 4780 time to process: 7 seconds.
uf250-04.cnf fulfilled No. of Restarts: 571 No. of Flips: 4774 time to process: 3 seconds.
uf250-04.cnf fulfilled No. of Restarts: 207 No. of Flips: 4203 time to process: 1 seconds.
uf250-04.cnf fulfilled No. of Restarts: 2949 No. of Flips: 3335 time to process: 13 seconds.
uf250-04.cnf fulfilled No. of Restarts: 806 No. of Flips: 2411 time to process: 6 seconds.
uf250-04.cnf fulfilled No. of Restarts: 1451 No. of Flips: 3139 time to process: 6 seconds.
uf250-04.cnf fulfilled No. of Restarts: 684 No. of Flips: 4564 time to process: 5 seconds.
uf250-04.cnf fulfilled No. of Restarts: 908 No. of Flips: 1657 time to process: 6 seconds.
uf250-04.cnf fulfilled No. of Restarts: 774 No. of Flips: 1454 time to process: 3 seconds.
uf250-04.cnf fulfilled No. of Restarts: 504 No. of Flips: 1595 time to process: 3 seconds.
uf250-04.cnf fulfilled No. of Restarts: 1163 No. of Flips: 3863 time to process: 12 seconds.
uf250-04.cnf fulfilled No. of Restarts: 1301 No. of Flips: 3422 time to process: 8 seconds.
uf250-04.cnf fulfilled No. of Restarts: 196 No. of Flips: 2513 time to process: 1 seconds.
uf250-04.cnf fulfilled No. of Restarts: 696 No. of Flips: 2209 time to process: 3 seconds.
uf250-04.cnf fulfilled No. of Restarts: 1078 No. of Flips: 3532 time to process: 5 seconds.
uf250-04.cnf fulfilled No. of Restarts: 657 No. of Flips: 2241 time to process: 7 seconds.
uf250-04.cnf fulfilled No. of Restarts: 317 No. of Flips: 3713 time to process: 16 seconds.
uf250-04.cnf fulfilled No. of Restarts: 2524 No. of Flips: 3821 time to process: 10 seconds.
uf250-04.cnf fulfilled No. of Restarts: 1648 No. of Flips: 2402 time to process: 15 seconds.
uf250-04.cnf fulfilled No. of Restarts: 385 No. of Flips: 1541 time to process: 1 seconds.
uf250-04.cnf fulfilled No. of Restarts: 1946 No. of Flips: 2574 time to process: 8 seconds.
uf250-04.cnf fulfilled No. of Restarts: 262 No. of Flips: 4241 time to process: 2 seconds.
uf250-04.cnf fulfilled No. of Restarts: 477 No. of Flips: 3182 time to process: 7 seconds.
uf250-04.cnf fulfilled No. of Restarts: 1786 No. of Flips: 2006 time to process: 13 seconds.
uf250-04.cnf fulfilled No. of Restarts: 3 No. of Flips: 4392 time to process: 0 seconds.
uf250-04.cnf fulfilled No. of Restarts: 454 No. of Flips: 2094 time to process: 4 seconds.
uf250-04.cnf fulfilled No. of Restarts: 2767 No. of Flips: 1171 time to process: 13 seconds.
uf250-04.cnf fulfilled No. of Restarts: 1455 No. of Flips: 1907 time to process: 6 seconds.
uf250-04.cnf fulfilled No. of Restarts: 323 No. of Flips: 4129 time to process: 6 seconds.
uf250-04.cnf fulfilled No. of Restarts: 302 No. of Flips: 4008 time to process: 7 seconds.
uf250-04.cnf fulfilled No. of Restarts: 754 No. of Flips: 1426 time to process: 6 seconds.
uf250-04.cnf fulfilled No. of Restarts: 1039 No. of Flips: 3086 time to process: 12 seconds.
uf250-04.cnf fulfilled No. of Restarts: 983 No. of Flips: 3481 time to process: 6 seconds.
uf250-04.cnf fulfilled No. of Restarts: 1267 No. of Flips: 1373 time to process: 7 seconds.
uf250-04.cnf fulfilled No. of Restarts: 1759 No. of Flips: 3816 time to process: 11 seconds.
uf250-04.cnf fulfilled No. of Restarts: 1906 No. of Flips: 4771 time to process: 11 seconds.
uf250-04.cnf fulfilled No. of Restarts: 683 No. of Flips: 4016 time to process: 4 seconds.
uf250-04.cnf fulfilled No. of Restarts: 1411 No. of Flips: 3069 time to process: 12 seconds.
uf250-04.cnf fulfilled No. of Restarts: 865 No. of Flips: 2694 time to process: 10 seconds.
uf250-04.cnf fulfilled No. of Restarts: 1735 No. of Flips: 3414 time to process: 11 seconds.
uf250-04.cnf fulfilled No. of Restarts: 368 No. of Flips: 1106 time to process: 3 seconds.
uf250-04.cnf fulfilled No. of Restarts: 608 No. of Flips: 2466 time to process: 13 seconds.
uf250-04.cnf fulfilled No. of Restarts: 92 No. of Flips: 2196 time to process: 1 seconds.
uf250-04.cnf fulfilled No. of Restarts: 2839 No. of Flips: 4183 time to process: 13 seconds.
uf250-04.cnf fulfilled No. of Restarts: 797 No. of Flips: 3129 time to process: 17 seconds.
uf250-04.cnf fulfilled No. of Restarts: 3250 No. of Flips: 2254 time to process: 14 seconds.
uf250-04.cnf fulfilled No. of Restarts: 442 No. of Flips: 2438 time to process: 2 seconds.
uf250-04.cnf fulfilled No. of Restarts: 1823 No. of Flips: 3446 time to process: 11 seconds.
uf250-04.cnf fulfilled No. of Restarts: 442 No. of Flips: 2096 time to process: 4 seconds.
uf250-04.cnf fulfilled No. of Restarts: 681 No. of Flips: 3448 time to process: 5 seconds.
uf250-04.cnf fulfilled No. of Restarts: 1508 No. of Flips: 2658 time to process: 10 seconds.
uf250-04.cnf fulfilled No. of Restarts: 839 No. of Flips: 1367 time to process: 7 seconds.
uf250-04.cnf fulfilled No. of Restarts: 0 No. of Flips: 4443 time to process: 2 seconds.
uf250-04.cnf fulfilled No. of Restarts: 2402 No. of Flips: 2711 time to process: 22 seconds.
uf250-04.cnf fulfilled No. of Restarts: 3135 No. of Flips: 2283 time to process: 19 seconds.
uf250-04.cnf fulfilled No. of Restarts: 222 No. of Flips: 2653 time to process: 1 seconds.
uf250-04.cnf fulfilled No. of Restarts: 405 No. of Flips: 1720 time to process: 6 seconds.
uf250-04.cnf fulfilled No. of Restarts: 275 No. of Flips: 813 time to process: 10 seconds.
uf250-04.cnf fulfilled No. of Restarts: 62 No. of Flips: 4512 time to process: 3 seconds.
uf250-04.cnf fulfilled No. of Restarts: 325 No. of Flips: 2425 time to process: 2 seconds.
uf250-04.cnf fulfilled No. of Restarts: 758 No. of Flips: 1967 time to process: 6 seconds.
uf250-04.cnf fulfilled No. of Restarts: 830 No. of Flips: 4282 time to process: 7 seconds.
uf250-04.cnf fulfilled No. of Restarts: 988 No. of Flips: 2141 time to process: 5 seconds.
uf250-04.cnf fulfilled No. of Restarts: 1448 No. of Flips: 3730 time to process: 7 seconds.
uf250-04.cnf fulfilled No. of Restarts: 1248 No. of Flips: 2723 time to process: 6 seconds.
uf250-04.cnf fulfilled No. of Restarts: 127 No. of Flips: 3722 time to process: 7 seconds.
uf250-04.cnf fulfilled No. of Restarts: 548 No. of Flips: 2649 time to process: 6 seconds.
uf250-04.cnf fulfilled No. of Restarts: 648 No. of Flips: 2514 time to process: 11 seconds.
uf250-04.cnf fulfilled No. of Restarts: 1142 No. of Flips: 3041 time to process: 5 seconds.
uf250-04.cnf fulfilled No. of Restarts: 1273 No. of Flips: 1365 time to process: 6 seconds.
uf250-04.cnf fulfilled No. of Restarts: 1004 No. of Flips: 3144 time to process: 4 seconds.
uf250-04.cnf fulfilled No. of Restarts: 932 No. of Flips: 4374 time to process: 4 seconds.
uf250-04.cnf fulfilled No. of Restarts: 1204 No. of Flips: 1917 time to process: 6 seconds.
uf250-04.cnf fulfilled No. of Restarts: 2213 No. of Flips: 3790 time to process: 12 seconds.
uf250-04.cnf , deadline. Restarts: 3450
uf250-04.cnf fulfilled No. of Restarts: 682 No. of Flips: 3836 time to process: 2 seconds.
uf250-04.cnf fulfilled No. of Restarts: 1714 No. of Flips: 3278 time to process: 7 seconds.
uf250-04.cnf fulfilled No. of Restarts: 2043 No. of Flips: 3706 time to process: 12 seconds.
uf250-04.cnf fulfilled No. of Restarts: 234 No. of Flips: 3480 time to process: 1 seconds.
uf250-04.cnf fulfilled No. of Restarts: 1271 No. of Flips: 3883 time to process: 9 seconds.
uf250-04.cnf fulfilled No. of Restarts: 684 No. of Flips: 3723 time to process: 8 seconds.
uf250-04.cnf fulfilled No. of Restarts: 561 No. of Flips: 2901 time to process: 9 seconds.
uf250-04.cnf fulfilled No. of Restarts: 1655 No. of Flips: 3326 time to process: 7 seconds.
uf250-04.cnf fulfilled No. of Restarts: 1186 No. of Flips: 3905 time to process: 10 seconds.
uf250-04.cnf fulfilled No. of Restarts: 714 No. of Flips: 3835 time to process: 3 seconds.
uf250-04.cnf fulfilled No. of Restarts: 970 No. of Flips: 4984 time to process: 8 seconds.
uf250-04.cnf fulfilled No. of Restarts: 105 No. of Flips: 4624 time to process: 13 seconds.
uf250-04.cnf fulfilled No. of Restarts: 720 No. of Flips: 4501 time to process: 4 seconds.
uf250-04.cnf fulfilled No. of Restarts: 296 No. of Flips: 4921 time to process: 1 seconds.
uf250-04.cnf fulfilled No. of Restarts: 272 No. of Flips: 1696 time to process: 2 seconds.
uf250-04.cnf fulfilled No. of Restarts: 175 No. of Flips: 1177 time to process: 0 seconds.
uf250-04.cnf fulfilled No. of Restarts: 1508 No. of Flips: 2153 time to process: 9 seconds.
uf250-04.cnf fulfilled No. of Restarts: 836 No. of Flips: 2493 time to process: 5 seconds.
uf250-04.cnf , deadline. Restarts: 3450
uf250-04.cnf fulfilled No. of Restarts: 285 No. of Flips: 2749 time to process: 1 seconds.
uf250-04.cnf fulfilled No. of Restarts: 268 No. of Flips: 4028 time to process: 3 seconds.
uf250-04.cnf fulfilled No. of Restarts: 2197 No. of Flips: 4507 time to process: 10 seconds.
uf250-04.cnf fulfilled No. of Restarts: 2299 No. of Flips: 2642 time to process: 10 seconds.
uf250-04.cnf fulfilled No. of Restarts: 203 No. of Flips: 4919 time to process: 8 seconds.
uf250-04.cnf fulfilled No. of Restarts: 9 No. of Flips: 2211 time to process: 14 seconds.
uf250-04.cnf fulfilled No. of Restarts: 502 No. of Flips: 2256 time to process: 4 seconds.
uf250-04.cnf fulfilled No. of Restarts: 281 No. of Flips: 4008 time to process: 1 seconds.
uf250-04.cnf fulfilled No. of Restarts: 379 No. of Flips: 3691 time to process: 6 seconds.
uf250-04.cnf fulfilled No. of Restarts: 1961 No. of Flips: 3713 time to process: 11 seconds.
uf250-04.cnf fulfilled No. of Restarts: 349 No. of Flips: 3017 time to process: 5 seconds.
uf250-04.cnf fulfilled No. of Restarts: 104 No. of Flips: 3191 time to process: 1 seconds.
uf250-04.cnf fulfilled No. of Restarts: 1369 No. of Flips: 3088 time to process: 6 seconds.
uf250-04.cnf fulfilled No. of Restarts: 393 No. of Flips: 4203 time to process: 5 seconds.
uf250-04.cnf fulfilled No. of Restarts: 128 No. of Flips: 2901 time to process: 11 seconds.
uf250-04.cnf fulfilled No. of Restarts: 301 No. of Flips: 577 time to process: 8 seconds.
uf250-04.cnf fulfilled No. of Restarts: 183 No. of Flips: 4617 time to process: 2 seconds.
uf250-04.cnf fulfilled No. of Restarts: 2450 No. of Flips: 3252 time to process: 12 seconds.
uf250-04.cnf fulfilled No. of Restarts: 103 No. of Flips: 4028 time to process: 6 seconds.
uf250-04.cnf fulfilled No. of Restarts: 1780 No. of Flips: 4777 time to process: 7 seconds.
uf250-04.cnf fulfilled No. of Restarts: 0 No. of Flips: 4070 time to process: 9 seconds.
uf250-04.cnf fulfilled No. of Restarts: 304 No. of Flips: 4349 time to process: 1 seconds.
uf250-04.cnf fulfilled No. of Restarts: 374 No. of Flips: 3473 time to process: 6 seconds.
uf250-04.cnf fulfilled No. of Restarts: 1334 No. of Flips: 3044 time to process: 6 seconds.
uf250-04.cnf fulfilled No. of Restarts: 159 No. of Flips: 1843 time to process: 1 seconds.
uf250-04.cnf fulfilled No. of Restarts: 61 No. of Flips: 2062 time to process: 3 seconds.
uf250-04.cnf fulfilled No. of Restarts: 1893 No. of Flips: 2328 time to process: 11 seconds.
uf250-04.cnf fulfilled No. of Restarts: 627 No. of Flips: 2677 time to process: 7 seconds.
uf250-04.cnf fulfilled No. of Restarts: 1320 No. of Flips: 1855 time to process: 7 seconds.
uf250-04.cnf fulfilled No. of Restarts: 339 No. of Flips: 1426 time to process: 5 seconds.
uf250-04.cnf fulfilled No. of Restarts: 2620 No. of Flips: 1383 time to process: 12 seconds.
uf250-04.cnf fulfilled No. of Restarts: 1076 No. of Flips: 1643 time to process: 13 seconds.
uf250-04.cnf fulfilled No. of Restarts: 881 No. of Flips: 3906 time to process: 3 seconds.
uf250-04.cnf fulfilled No. of Restarts: 3284 No. of Flips: 2739 time to process: 14 seconds.
uf250-04.cnf fulfilled No. of Restarts: 978 No. of Flips: 4361 time to process: 6 seconds.
uf250-04.cnf fulfilled No. of Restarts: 737 No. of Flips: 2646 time to process: 3 seconds.
uf250-04.cnf fulfilled No. of Restarts: 2555 No. of Flips: 1942 time to process: 14 seconds.
uf250-04.cnf fulfilled No. of Restarts: 980 No. of Flips: 4056 time to process: 12 seconds.
uf250-04.cnf fulfilled No. of Restarts: 821 No. of Flips: 2946 time to process: 5 seconds.
uf250-04.cnf fulfilled No. of Restarts: 18 No. of Flips: 1472 time to process: 3 seconds.
uf250-04.cnf fulfilled No. of Restarts: 1657 No. of Flips: 2474 time to process: 8 seconds.
uf250-04.cnf fulfilled No. of Restarts: 1937 No. of Flips: 2679 time to process: 8 seconds.
uf250-04.cnf fulfilled No. of Restarts: 245 No. of Flips: 1552 time to process: 1 seconds.
uf250-04.cnf fulfilled No. of Restarts: 14 No. of Flips: 3644 time to process: 3 seconds.
uf250-04.cnf fulfilled No. of Restarts: 250 No. of Flips: 3339 time to process: 1 seconds.
uf250-04.cnf fulfilled No. of Restarts: 79 No. of Flips: 2794 time to process: 6 seconds.
uf250-04.cnf fulfilled No. of Restarts: 1793 No. of Flips: 3094 time to process: 10 seconds.
uf250-04.cnf fulfilled No. of Restarts: 98 No. of Flips: 3280 time to process: 4 seconds.
uf250-04.cnf fulfilled No. of Restarts: 1331 No. of Flips: 4515 time to process: 6 seconds.
uf250-04.cnf fulfilled No. of Restarts: 2375 No. of Flips: 3301 time to process: 10 seconds.
uf250-04.cnf fulfilled No. of Restarts: 6 No. of Flips: 4164 time to process: 1 seconds.
uf250-04.cnf fulfilled No. of Restarts: 2176 No. of Flips: 3823 time to process: 11 seconds.
uf250-04.cnf fulfilled No. of Restarts: 833 No. of Flips: 3745 time to process: 3 seconds.
uf250-04.cnf fulfilled No. of Restarts: 202 No. of Flips: 3978 time to process: 5 seconds.
uf250-04.cnf fulfilled No. of Restarts: 736 No. of Flips: 1839 time to process: 11 seconds.
uf250-04.cnf fulfilled No. of Restarts: 142 No. of Flips: 1048 time to process: 9 seconds.
uf250-04.cnf fulfilled No. of Restarts: 1895 No. of Flips: 3589 time to process: 8 seconds.
uf250-04.cnf fulfilled No. of Restarts: 992 No. of Flips: 1982 time to process: 10 seconds.
uf250-04.cnf fulfilled No. of Restarts: 591 No. of Flips: 1201 time to process: 3 seconds.
uf250-04.cnf fulfilled No. of Restarts: 716 No. of Flips: 3858 time to process: 11 seconds.
uf250-04.cnf fulfilled No. of Restarts: 665 No. of Flips: 3529 time to process: 2 seconds.
uf250-04.cnf fulfilled No. of Restarts: 89 No. of Flips: 978 time to process: 8 seconds.
uf250-04.cnf fulfilled No. of Restarts: 2477 No. of Flips: 4721 time to process: 10 seconds.
uf250-04.cnf fulfilled No. of Restarts: 1228 No. of Flips: 901 time to process: 5 seconds.
uf250-04.cnf fulfilled No. of Restarts: 86 No. of Flips: 4810 time to process: 2 seconds.
uf250-04.cnf fulfilled No. of Restarts: 2188 No. of Flips: 2312 time to process: 13 seconds.
uf250-04.cnf fulfilled No. of Restarts: 1757 No. of Flips: 3695 time to process: 8 seconds.
uf250-04.cnf fulfilled No. of Restarts: 2976 No. of Flips: 4163 time to process: 18 seconds.
uf250-04.cnf fulfilled No. of Restarts: 786 No. of Flips: 1743 time to process: 5 seconds.
uf250-04.cnf fulfilled No. of Restarts: 26 No. of Flips: 1695 time to process: 10 seconds.
uf250-04.cnf fulfilled No. of Restarts: 265 No. of Flips: 1867 time to process: 4 seconds.
uf250-04.cnf fulfilled No. of Restarts: 1856 No. of Flips: 3176 time to process: 11 seconds.
uf250-04.cnf fulfilled No. of Restarts: 517 No. of Flips: 2150 time to process: 9 seconds.
uf250-04.cnf fulfilled No. of Restarts: 112 No. of Flips: 2028 time to process: 5 seconds.
uf250-04.cnf fulfilled No. of Restarts: 1062 No. of Flips: 2709 time to process: 5 seconds.
uf250-04.cnf fulfilled No. of Restarts: 1377 No. of Flips: 3193 time to process: 9 seconds.
uf250-04.cnf fulfilled No. of Restarts: 2393 No. of Flips: 2956 time to process: 17 seconds.
uf250-04.cnf fulfilled No. of Restarts: 45 No. of Flips: 4025 time to process: 8 seconds.
uf250-04.cnf fulfilled No. of Restarts: 1344 No. of Flips: 3370 time to process: 12 seconds.
uf250-04.cnf fulfilled No. of Restarts: 1154 No. of Flips: 2956 time to process: 14 seconds.
uf250-04.cnf fulfilled No. of Restarts: 1049 No. of Flips: 4450 time to process: 6 seconds.
uf250-04.cnf fulfilled No. of Restarts: 2343 No. of Flips: 3934 time to process: 12 seconds.
uf250-04.cnf fulfilled No. of Restarts: 470 No. of Flips: 1185 time to process: 2 seconds.
uf250-04.cnf fulfilled No. of Restarts: 582 No. of Flips: 2412 time to process: 3 seconds.
uf250-04.cnf fulfilled No. of Restarts: 501 No. of Flips: 1754 time to process: 8 seconds.
uf250-04.cnf fulfilled No. of Restarts: 37 No. of Flips: 3182 time to process: 6 seconds.
uf250-04.cnf fulfilled No. of Restarts: 475 No. of Flips: 2592 time to process: 2 seconds.
uf250-04.cnf fulfilled No. of Restarts: 1257 No. of Flips: 2901 time to process: 6 seconds.
uf250-04.cnf fulfilled No. of Restarts: 657 No. of Flips: 2720 time to process: 8 seconds.
uf250-04.cnf fulfilled No. of Restarts: 1 No. of Flips: 4736 time to process: 6 seconds.
uf250-04.cnf fulfilled No. of Restarts: 1073 No. of Flips: 912 time to process: 11 seconds.
uf250-04.cnf fulfilled No. of Restarts: 518 No. of Flips: 2289 time to process: 5 seconds.
uf250-04.cnf fulfilled No. of Restarts: 270 No. of Flips: 3319 time to process: 5 seconds.
uf250-04.cnf fulfilled No. of Restarts: 100 No. of Flips: 3850 time to process: 1 seconds.
uf250-04.cnf fulfilled No. of Restarts: 1487 No. of Flips: 3328 time to process: 8 seconds.
uf250-04.cnf fulfilled No. of Restarts: 1106 No. of Flips: 1624 time to process: 13 seconds.
uf250-04.cnf fulfilled No. of Restarts: 487 No. of Flips: 3865 time to process: 2 seconds.
uf250-04.cnf fulfilled No. of Restarts: 308 No. of Flips: 4964 time to process: 5 seconds.
uf250-04.cnf fulfilled No. of Restarts: 1099 No. of Flips: 3823 time to process: 7 seconds.
uf250-04.cnf fulfilled No. of Restarts: 913 No. of Flips: 2716 time to process: 4 seconds.
uf250-04.cnf fulfilled No. of Restarts: 2112 No. of Flips: 4401 time to process: 11 seconds.
uf250-04.cnf fulfilled No. of Restarts: 538 No. of Flips: 2459 time to process: 7 seconds.
uf250-04.cnf fulfilled No. of Restarts: 195 No. of Flips: 2823 time to process: 1 seconds.
uf250-04.cnf fulfilled No. of Restarts: 584 No. of Flips: 908 time to process: 3 seconds.
uf250-04.cnf fulfilled No. of Restarts: 2109 No. of Flips: 3923 time to process: 11 seconds.
uf250-04.cnf fulfilled No. of Restarts: 1118 No. of Flips: 1212 time to process: 8 seconds.
uf250-04.cnf fulfilled No. of Restarts: 698 No. of Flips: 1933 time to process: 4 seconds.
uf250-04.cnf fulfilled No. of Restarts: 2345 No. of Flips: 2729 time to process: 14 seconds.
uf250-04.cnf fulfilled No. of Restarts: 1540 No. of Flips: 2135 time to process: 6 seconds.
uf250-04.cnf fulfilled No. of Restarts: 837 No. of Flips: 3617 time to process: 4 seconds.
uf250-04.cnf fulfilled No. of Restarts: 1153 No. of Flips: 3720 time to process: 5 seconds.
uf250-04.cnf fulfilled No. of Restarts: 2673 No. of Flips: 850 time to process: 13 seconds.
uf250-04.cnf fulfilled No. of Restarts: 1164 No. of Flips: 3543 time to process: 7 seconds.
uf250-04.cnf fulfilled No. of Restarts: 2825 No. of Flips: 2220 time to process: 15 seconds.
uf250-04.cnf fulfilled No. of Restarts: 65 No. of Flips: 3495 time to process: 2 seconds.
uf250-04.cnf fulfilled No. of Restarts: 631 No. of Flips: 4794 time to process: 7 seconds.
uf250-04.cnf fulfilled No. of Restarts: 649 No. of Flips: 1549 time to process: 3 seconds.
uf250-04.cnf fulfilled No. of Restarts: 1016 No. of Flips: 2522 time to process: 7 seconds.
uf250-04.cnf fulfilled No. of Restarts: 1104 No. of Flips: 3634 time to process: 7 seconds.
uf250-04.cnf fulfilled No. of Restarts: 674 No. of Flips: 3444 time to process: 5 seconds.
uf250-04.cnf fulfilled No. of Restarts: 884 No. of Flips: 3410 time to process: 4 seconds.
uf250-04.cnf fulfilled No. of Restarts: 91 No. of Flips: 1167 time to process: 1 seconds.
uf250-04.cnf fulfilled No. of Restarts: 203 No. of Flips: 600 time to process: 4 seconds.
uf250-04.cnf fulfilled No. of Restarts: 840 No. of Flips: 4891 time to process: 7 seconds.
uf250-04.cnf fulfilled No. of Restarts: 1366 No. of Flips: 3140 time to process: 11 seconds.
uf250-04.cnf fulfilled No. of Restarts: 100 No. of Flips: 4106 time to process: 1 seconds.
uf250-04.cnf fulfilled No. of Restarts: 525 No. of Flips: 3484 time to process: 2 seconds.
uf250-04.cnf fulfilled No. of Restarts: 2402 No. of Flips: 3253 time to process: 10 seconds.
uf250-04.cnf fulfilled No. of Restarts: 29 No. of Flips: 3750 time to process: 4 seconds.
uf250-04.cnf fulfilled No. of Restarts: 2081 No. of Flips: 1930 time to process: 10 seconds.
uf250-04.cnf fulfilled No. of Restarts: 1014 No. of Flips: 1011 time to process: 9 seconds.
uf250-04.cnf fulfilled No. of Restarts: 438 No. of Flips: 4061 time to process: 3 seconds.
uf250-04.cnf fulfilled No. of Restarts: 536 No. of Flips: 1405 time to process: 7 seconds.
uf250-04.cnf fulfilled No. of Restarts: 387 No. of Flips: 1796 time to process: 8 seconds.
uf250-04.cnf fulfilled No. of Restarts: 1208 No. of Flips: 1995 time to process: 7 seconds.
uf250-04.cnf fulfilled No. of Restarts: 307 No. of Flips: 3392 time to process: 4 seconds.
uf250-04.cnf fulfilled No. of Restarts: 1213 No. of Flips: 3941 time to process: 6 seconds.
uf250-04.cnf fulfilled No. of Restarts: 1105 No. of Flips: 3166 time to process: 12 seconds.
uf250-04.cnf fulfilled No. of Restarts: 47 No. of Flips: 1849 time to process: 7 seconds.
uf250-04.cnf fulfilled No. of Restarts: 526 No. of Flips: 3237 time to process: 3 seconds.
uf250-04.cnf fulfilled No. of Restarts: 736 No. of Flips: 4373 time to process: 6 seconds.
uf250-04.cnf fulfilled No. of Restarts: 1735 No. of Flips: 3882 time to process: 11 seconds.
uf250-04.cnf fulfilled No. of Restarts: 897 No. of Flips: 3348 time to process: 7 seconds.
uf250-04.cnf fulfilled No. of Restarts: 162 No. of Flips: 1619 time to process: 5 seconds.
uf250-04.cnf fulfilled No. of Restarts: 1846 No. of Flips: 2557 time to process: 15 seconds.
uf250-04.cnf fulfilled No. of Restarts: 2392 No. of Flips: 4466 time to process: 12 seconds.
uf250-04.cnf fulfilled No. of Restarts: 531 No. of Flips: 4584 time to process: 2 seconds.
uf250-04.cnf fulfilled No. of Restarts: 469 No. of Flips: 3391 time to process: 2 seconds.
uf250-04.cnf fulfilled No. of Restarts: 1274 No. of Flips: 4809 time to process: 8 seconds.
uf250-04.cnf fulfilled No. of Restarts: 402 No. of Flips: 1872 time to process: 2 seconds.
uf250-04.cnf fulfilled No. of Restarts: 526 No. of Flips: 3337 time to process: 5 seconds.
uf250-04.cnf fulfilled No. of Restarts: 619 No. of Flips: 2707 time to process: 8 seconds.
uf250-04.cnf fulfilled No. of Restarts: 1898 No. of Flips: 4282 time to process: 8 seconds.
uf250-04.cnf fulfilled No. of Restarts: 230 No. of Flips: 3018 time to process: 2 seconds.
uf250-04.cnf fulfilled No. of Restarts: 651 No. of Flips: 3056 time to process: 3 seconds.
uf250-04.cnf fulfilled No. of Restarts: 2100 No. of Flips: 4353 time to process: 9 seconds.
uf250-04.cnf fulfilled No. of Restarts: 359 No. of Flips: 2847 time to process: 8 seconds.
uf250-04.cnf fulfilled No. of Restarts: 1317 No. of Flips: 1797 time to process: 13 seconds.
uf250-04.cnf fulfilled No. of Restarts: 196 No. of Flips: 4635 time to process: 0 seconds.
uf250-04.cnf fulfilled No. of Restarts: 134 No. of Flips: 4959 time to process: 2 seconds.
uf250-04.cnf fulfilled No. of Restarts: 96 No. of Flips: 3872 time to process: 8 seconds.
uf250-04.cnf fulfilled No. of Restarts: 0 No. of Flips: 3211 time to process: 2 seconds.
uf250-04.cnf fulfilled No. of Restarts: 1410 No. of Flips: 2583 time to process: 7 seconds.
uf250-04.cnf fulfilled No. of Restarts: 89 No. of Flips: 4453 time to process: 6 seconds.
uf250-04.cnf fulfilled No. of Restarts: 422 No. of Flips: 1345 time to process: 3 seconds.
uf250-04.cnf fulfilled No. of Restarts: 259 No. of Flips: 2295 time to process: 12 seconds.
uf250-04.cnf fulfilled No. of Restarts: 53 No. of Flips: 4525 time to process: 3 seconds.
uf250-04.cnf fulfilled No. of Restarts: 1806 No. of Flips: 2335 time to process: 9 seconds.
uf250-04.cnf fulfilled No. of Restarts: 53 No. of Flips: 4647 time to process: 2 seconds.
uf250-04.cnf fulfilled No. of Restarts: 765 No. of Flips: 2456 time to process: 6 seconds.
uf250-04.cnf fulfilled No. of Restarts: 2101 No. of Flips: 1354 time to process: 10 seconds.
uf250-04.cnf fulfilled No. of Restarts: 288 No. of Flips: 1590 time to process: 5 seconds.
uf250-04.cnf fulfilled No. of Restarts: 121 No. of Flips: 3576 time to process: 2 seconds.
uf250-04.cnf fulfilled No. of Restarts: 367 No. of Flips: 2618 time to process: 14 seconds.
uf250-04.cnf fulfilled No. of Restarts: 2268 No. of Flips: 2575 time to process: 19 seconds.
uf250-04.cnf fulfilled No. of Restarts: 857 No. of Flips: 4249 time to process: 10 seconds.
uf250-04.cnf fulfilled No. of Restarts: 251 No. of Flips: 3657 time to process: 2 seconds.
uf250-04.cnf fulfilled No. of Restarts: 799 No. of Flips: 3990 time to process: 17 seconds.
uf250-04.cnf fulfilled No. of Restarts: 676 No. of Flips: 3836 time to process: 2 seconds.
uf250-04.cnf fulfilled No. of Restarts: 1460 No. of Flips: 4863 time to process: 10 seconds.
uf250-04.cnf fulfilled No. of Restarts: 171 No. of Flips: 3543 time to process: 11 seconds.
uf250-04.cnf fulfilled No. of Restarts: 422 No. of Flips: 4975 time to process: 4 seconds.
uf250-04.cnf fulfilled No. of Restarts: 897 No. of Flips: 1881 time to process: 5 seconds.
uf250-04.cnf fulfilled No. of Restarts: 1550 No. of Flips: 2129 time to process: 7 seconds.
uf250-04.cnf fulfilled No. of Restarts: 121 No. of Flips: 3432 time to process: 3 seconds.
uf250-04.cnf fulfilled No. of Restarts: 854 No. of Flips: 2845 time to process: 15 seconds.
uf250-04.cnf fulfilled No. of Restarts: 651 No. of Flips: 4232 time to process: 5 seconds.
uf250-04.cnf fulfilled No. of Restarts: 515 No. of Flips: 2039 time to process: 2 seconds.
uf250-04.cnf fulfilled No. of Restarts: 1426 No. of Flips: 4178 time to process: 6 seconds.
uf250-04.cnf fulfilled No. of Restarts: 715 No. of Flips: 3137 time to process: 12 seconds.
uf250-04.cnf , deadline. Restarts: 3450
uf250-04.cnf fulfilled No. of Restarts: 1091 No. of Flips: 2356 time to process: 4 seconds.
uf250-04.cnf fulfilled No. of Restarts: 2506 No. of Flips: 3469 time to process: 10 seconds.
uf250-04.cnf fulfilled No. of Restarts: 1251 No. of Flips: 3302 time to process: 11 seconds.
uf250-04.cnf fulfilled No. of Restarts: 73 No. of Flips: 1414 time to process: 0 seconds.
uf250-04.cnf fulfilled No. of Restarts: 1157 No. of Flips: 2536 time to process: 8 seconds.
uf250-04.cnf fulfilled No. of Restarts: 675 No. of Flips: 3182 time to process: 8 seconds.
uf250-04.cnf fulfilled No. of Restarts: 1393 No. of Flips: 2994 time to process: 10 seconds.
uf250-04.cnf fulfilled No. of Restarts: 255 No. of Flips: 2101 time to process: 10 seconds.
uf250-04.cnf fulfilled No. of Restarts: 1931 No. of Flips: 1084 time to process: 16 seconds.
uf250-04.cnf fulfilled No. of Restarts: 670 No. of Flips: 2530 time to process: 3 seconds.
uf250-04.cnf fulfilled No. of Restarts: 231 No. of Flips: 1718 time to process: 1 seconds.
uf250-04.cnf fulfilled No. of Restarts: 82 No. of Flips: 4847 time to process: 12 seconds.
uf250-04.cnf fulfilled No. of Restarts: 288 No. of Flips: 3886 time to process: 3 seconds.
uf250-04.cnf fulfilled No. of Restarts: 608 No. of Flips: 4490 time to process: 17 seconds.
uf250-04.cnf fulfilled No. of Restarts: 3416 No. of Flips: 2352 time to process: 14 seconds.
uf250-04.cnf fulfilled No. of Restarts: 1069 No. of Flips: 1737 time to process: 4 seconds.
uf250-04.cnf fulfilled No. of Restarts: 253 No. of Flips: 4468 time to process: 8 seconds.
uf250-04.cnf fulfilled No. of Restarts: 2697 No. of Flips: 3432 time to process: 11 seconds.
uf250-04.cnf fulfilled No. of Restarts: 40 No. of Flips: 3844 time to process: 1 seconds.
uf250-04.cnf fulfilled No. of Restarts: 1379 No. of Flips: 1887 time to process: 7 seconds.
uf250-04.cnf fulfilled No. of Restarts: 2262 No. of Flips: 4972 time to process: 12 seconds.
uf250-04.cnf fulfilled No. of Restarts: 1258 No. of Flips: 2728 time to process: 11 seconds.
uf250-04.cnf fulfilled No. of Restarts: 1395 No. of Flips: 4900 time to process: 6 seconds.
uf250-04.cnf fulfilled No. of Restarts: 1804 No. of Flips: 3955 time to process: 8 seconds.
uf250-04.cnf fulfilled No. of Restarts: 1104 No. of Flips: 2187 time to process: 16 seconds.
uf250-04.cnf fulfilled No. of Restarts: 1770 No. of Flips: 1213 time to process: 7 seconds.
uf250-04.cnf fulfilled No. of Restarts: 2206 No. of Flips: 3774 time to process: 9 seconds.
uf250-04.cnf fulfilled No. of Restarts: 715 No. of Flips: 3637 time to process: 5 seconds.
uf250-04.cnf fulfilled No. of Restarts: 84 No. of Flips: 3041 time to process: 2 seconds.
uf250-04.cnf fulfilled No. of Restarts: 193 No. of Flips: 1401 time to process: 9 seconds.
uf250-04.cnf fulfilled No. of Restarts: 148 No. of Flips: 1115 time to process: 0 seconds.
uf250-04.cnf fulfilled No. of Restarts: 1523 No. of Flips: 2353 time to process: 15 seconds.
uf250-04.cnf fulfilled No. of Restarts: 654 No. of Flips: 2064 time to process: 2 seconds.
uf250-04.cnf fulfilled No. of Restarts: 1216 No. of Flips: 4864 time to process: 20 seconds.
uf250-04.cnf fulfilled No. of Restarts: 183 No. of Flips: 4143 time to process: 0 seconds.
uf250-04.cnf fulfilled No. of Restarts: 833 No. of Flips: 2302 time to process: 10 seconds.
uf250-04.cnf fulfilled No. of Restarts: 512 No. of Flips: 503 time to process: 5 seconds.
uf250-04.cnf fulfilled No. of Restarts: 2075 No. of Flips: 3291 time to process: 10 seconds.
uf250-04.cnf fulfilled No. of Restarts: 1331 No. of Flips: 2707 time to process: 11 seconds.
uf250-04.cnf fulfilled No. of Restarts: 2052 No. of Flips: 4194 time to process: 9 seconds.
uf250-04.cnf , deadline. Restarts: 3450
uf250-04.cnf fulfilled No. of Restarts: 2337 No. of Flips: 2767 time to process: 10 seconds.
uf250-04.cnf fulfilled No. of Restarts: 358 No. of Flips: 4948 time to process: 6 seconds.
uf250-04.cnf fulfilled No. of Restarts: 313 No. of Flips: 2968 time to process: 4 seconds.
uf250-04.cnf fulfilled No. of Restarts: 477 No. of Flips: 3321 time to process: 5 seconds.
uf250-04.cnf fulfilled No. of Restarts: 1860 No. of Flips: 2708 time to process: 12 seconds.
uf250-04.cnf fulfilled No. of Restarts: 3414 No. of Flips: 4529 time to process: 20 seconds.
uf250-04.cnf fulfilled No. of Restarts: 458 No. of Flips: 2321 time to process: 2 seconds.
uf250-04.cnf fulfilled No. of Restarts: 3102 No. of Flips: 2037 time to process: 14 seconds.
uf250-04.cnf fulfilled No. of Restarts: 897 No. of Flips: 3815 time to process: 4 seconds.
uf250-04.cnf fulfilled No. of Restarts: 64 No. of Flips: 2490 time to process: 10 seconds.
uf250-04.cnf fulfilled No. of Restarts: 446 No. of Flips: 1609 time to process: 2 seconds.
uf250-04.cnf fulfilled No. of Restarts: 1004 No. of Flips: 4938 time to process: 6 seconds.
uf250-04.cnf fulfilled No. of Restarts: 2293 No. of Flips: 3080 time to process: 13 seconds.
uf250-04.cnf fulfilled No. of Restarts: 2840 No. of Flips: 3830 time to process: 12 seconds.
uf250-04.cnf fulfilled No. of Restarts: 736 No. of Flips: 2295 time to process: 4 seconds.
uf250-04.cnf fulfilled No. of Restarts: 45 No. of Flips: 2136 time to process: 2 seconds.
uf250-04.cnf fulfilled No. of Restarts: 1782 No. of Flips: 3300 time to process: 11 seconds.
uf250-04.cnf fulfilled No. of Restarts: 535 No. of Flips: 1472 time to process: 11 seconds.
uf250-04.cnf fulfilled No. of Restarts: 1646 No. of Flips: 3074 time to process: 7 seconds.
uf250-04.cnf fulfilled No. of Restarts: 124 No. of Flips: 4550 time to process: 8 seconds.
uf250-04.cnf fulfilled No. of Restarts: 760 No. of Flips: 2779 time to process: 8 seconds.
uf250-04.cnf fulfilled No. of Restarts: 36 No. of Flips: 2495 time to process: 0 seconds.
uf250-04.cnf fulfilled No. of Restarts: 777 No. of Flips: 1106 time to process: 6 seconds.
uf250-04.cnf fulfilled No. of Restarts: 199 No. of Flips: 1588 time to process: 14 seconds.
uf250-04.cnf fulfilled No. of Restarts: 2586 No. of Flips: 3622 time to process: 11 seconds.
uf250-04.cnf fulfilled No. of Restarts: 592 No. of Flips: 3187 time to process: 14 seconds.
uf250-04.cnf fulfilled No. of Restarts: 75 No. of Flips: 2789 time to process: 3 seconds.
uf250-04.cnf fulfilled No. of Restarts: 647 No. of Flips: 4815 time to process: 3 seconds.
uf250-04.cnf fulfilled No. of Restarts: 181 No. of Flips: 3881 time to process: 1 seconds.
uf250-04.cnf fulfilled No. of Restarts: 524 No. of Flips: 2172 time to process: 3 seconds.
uf250-04.cnf fulfilled No. of Restarts: 1457 No. of Flips: 1247 time to process: 12 seconds.
uf250-04.cnf fulfilled No. of Restarts: 685 No. of Flips: 4975 time to process: 6 seconds.
uf250-04.cnf fulfilled No. of Restarts: 689 No. of Flips: 3715 time to process: 18 seconds.
uf250-04.cnf fulfilled No. of Restarts: 216 No. of Flips: 3456 time to process: 6 seconds.
uf250-04.cnf fulfilled No. of Restarts: 1143 No. of Flips: 2794 time to process: 5 seconds.
uf250-04.cnf fulfilled No. of Restarts: 915 No. of Flips: 1340 time to process: 4 seconds.
uf250-04.cnf fulfilled No. of Restarts: 5 No. of Flips: 4618 time to process: 2 seconds.
uf250-04.cnf fulfilled No. of Restarts: 253 No. of Flips: 3956 time to process: 14 seconds.
uf250-04.cnf fulfilled No. of Restarts: 1739 No. of Flips: 3267 time to process: 8 seconds.
uf250-04.cnf fulfilled No. of Restarts: 44 No. of Flips: 4070 time to process: 2 seconds.
uf250-04.cnf fulfilled No. of Restarts: 2391 No. of Flips: 2893 time to process: 11 seconds.
uf250-04.cnf fulfilled No. of Restarts: 424 No. of Flips: 4371 time to process: 1 seconds.
uf250-04.cnf fulfilled No. of Restarts: 912 No. of Flips: 2950 time to process: 4 seconds.
uf250-04.cnf fulfilled No. of Restarts: 1095 No. of Flips: 3534 time to process: 19 seconds.
uf250-04.cnf fulfilled No. of Restarts: 738 No. of Flips: 2783 time to process: 3 seconds.
uf250-04.cnf fulfilled No. of Restarts: 634 No. of Flips: 4626 time to process: 4 seconds.
uf250-04.cnf fulfilled No. of Restarts: 608 No. of Flips: 3201 time to process: 3 seconds.
uf250-04.cnf fulfilled No. of Restarts: 1316 No. of Flips: 3249 time to process: 10 seconds.
uf250-04.cnf fulfilled No. of Restarts: 387 No. of Flips: 1221 time to process: 2 seconds.
uf250-04.cnf fulfilled No. of Restarts: 664 No. of Flips: 1073 time to process: 7 seconds.
uf250-04.cnf fulfilled No. of Restarts: 2288 No. of Flips: 2516 time to process: 12 seconds.
uf250-04.cnf fulfilled No. of Restarts: 463 No. of Flips: 3909 time to process: 2 seconds.
uf250-04.cnf fulfilled No. of Restarts: 1120 No. of Flips: 4393 time to process: 10 seconds.
uf250-04.cnf fulfilled No. of Restarts: 1167 No. of Flips: 2740 time to process: 6 seconds.
uf250-04.cnf fulfilled No. of Restarts: 1418 No. of Flips: 4034 time to process: 9 seconds.
uf250-04.cnf fulfilled No. of Restarts: 282 No. of Flips: 1740 time to process: 8 seconds.
uf250-04.cnf fulfilled No. of Restarts: 1637 No. of Flips: 3696 time to process: 12 seconds.
uf250-04.cnf fulfilled No. of Restarts: 300 No. of Flips: 3652 time to process: 1 seconds.
uf250-04.cnf fulfilled No. of Restarts: 755 No. of Flips: 3510 time to process: 11 seconds.
uf250-04.cnf fulfilled No. of Restarts: 578 No. of Flips: 1147 time to process: 6 seconds.
uf250-04.cnf fulfilled No. of Restarts: 125 No. of Flips: 2003 time to process: 6 seconds.
uf250-04.cnf fulfilled No. of Restarts: 2738 No. of Flips: 2937 time to process: 15 seconds.
uf250-04.cnf fulfilled No. of Restarts: 1108 No. of Flips: 866 time to process: 5 seconds.
uf250-04.cnf fulfilled No. of Restarts: 758 No. of Flips: 3275 time to process: 3 seconds.
uf250-04.cnf fulfilled No. of Restarts: 3203 No. of Flips: 974 time to process: 16 seconds.
uf250-04.cnf fulfilled No. of Restarts: 567 No. of Flips: 4470 time to process: 2 seconds.
uf250-04.cnf fulfilled No. of Restarts: 225 No. of Flips: 1497 time to process: 15 seconds.
uf250-04.cnf fulfilled No. of Restarts: 852 No. of Flips: 4858 time to process: 3 seconds.
uf250-04.cnf fulfilled No. of Restarts: 384 No. of Flips: 2094 time to process: 7 seconds.
uf250-04.cnf fulfilled No. of Restarts: 265 No. of Flips: 3970 time to process: 9 seconds.
uf250-04.cnf fulfilled No. of Restarts: 459 No. of Flips: 2570 time to process: 6 seconds.
uf250-04.cnf fulfilled No. of Restarts: 767 No. of Flips: 4063 time to process: 5 seconds.
uf250-04.cnf fulfilled No. of Restarts: 699 No. of Flips: 4554 time to process: 5 seconds.
uf250-04.cnf fulfilled No. of Restarts: 3270 No. of Flips: 1704 time to process: 28 seconds.
uf250-04.cnf fulfilled No. of Restarts: 633 No. of Flips: 1988 time to process: 2 seconds.
uf250-04.cnf fulfilled No. of Restarts: 47 No. of Flips: 4861 time to process: 2 seconds.
uf250-04.cnf fulfilled No. of Restarts: 179 No. of Flips: 1639 time to process: 10 seconds.
uf250-04.cnf fulfilled No. of Restarts: 2083 No. of Flips: 2649 time to process: 15 seconds.
uf250-04.cnf fulfilled No. of Restarts: 305 No. of Flips: 4855 time to process: 1 seconds.
uf250-04.cnf fulfilled No. of Restarts: 507 No. of Flips: 1856 time to process: 11 seconds.
uf250-04.cnf fulfilled No. of Restarts: 1747 No. of Flips: 2485 time to process: 8 seconds.
uf250-04.cnf fulfilled No. of Restarts: 1704 No. of Flips: 2822 time to process: 15 seconds.
uf250-04.cnf fulfilled No. of Restarts: 716 No. of Flips: 2888 time to process: 4 seconds.
uf250-04.cnf fulfilled No. of Restarts: 660 No. of Flips: 2161 time to process: 4 seconds.
uf250-04.cnf fulfilled No. of Restarts: 1957 No. of Flips: 4977 time to process: 10 seconds.
uf250-04.cnf fulfilled No. of Restarts: 2403 No. of Flips: 4118 time to process: 13 seconds.
uf250-04.cnf fulfilled No. of Restarts: 478 No. of Flips: 3760 time to process: 3 seconds.
uf250-04.cnf fulfilled No. of Restarts: 648 No. of Flips: 4496 time to process: 11 seconds.
uf250-04.cnf fulfilled No. of Restarts: 262 No. of Flips: 1579 time to process: 4 seconds.
uf250-04.cnf fulfilled No. of Restarts: 1057 No. of Flips: 1406 time to process: 4 seconds.
uf250-04.cnf fulfilled No. of Restarts: 1099 No. of Flips: 3244 time to process: 12 seconds.
uf250-04.cnf fulfilled No. of Restarts: 1574 No. of Flips: 4133 time to process: 7 seconds.
uf250-04.cnf fulfilled No. of Restarts: 1081 No. of Flips: 3027 time to process: 6 seconds.
uf250-04.cnf fulfilled No. of Restarts: 558 No. of Flips: 2698 time to process: 13 seconds.
uf250-04.cnf fulfilled No. of Restarts: 985 No. of Flips: 3738 time to process: 7 seconds.
uf250-04.cnf , deadline. Restarts: 3450
uf250-04.cnf fulfilled No. of Restarts: 1985 No. of Flips: 2029 time to process: 8 seconds.
uf250-04.cnf fulfilled No. of Restarts: 36 No. of Flips: 1223 time to process: 6 seconds.
uf250-04.cnf fulfilled No. of Restarts: 1662 No. of Flips: 3307 time to process: 7 seconds.
uf250-04.cnf fulfilled No. of Restarts: 184 No. of Flips: 3556 time to process: 1 seconds.
uf250-04.cnf fulfilled No. of Restarts: 237 No. of Flips: 1616 time to process: 2 seconds.
uf250-04.cnf fulfilled No. of Restarts: 1400 No. of Flips: 3300 time to process: 13 seconds.
uf250-04.cnf , deadline. Restarts: 3450
uf250-04.cnf fulfilled No. of Restarts: 231 No. of Flips: 1934 time to process: 1 seconds.
uf250-04.cnf fulfilled No. of Restarts: 780 No. of Flips: 3710 time to process: 17 seconds.
uf250-04.cnf fulfilled No. of Restarts: 350 No. of Flips: 1595 time to process: 11 seconds.
uf250-04.cnf fulfilled No. of Restarts: 1013 No. of Flips: 1048 time to process: 4 seconds.
uf250-04.cnf fulfilled No. of Restarts: 1083 No. of Flips: 3930 time to process: 6 seconds.
uf250-04.cnf fulfilled No. of Restarts: 349 No. of Flips: 3061 time to process: 10 seconds.
uf250-04.cnf fulfilled No. of Restarts: 857 No. of Flips: 1656 time to process: 5 seconds.
uf250-04.cnf fulfilled No. of Restarts: 331 No. of Flips: 3418 time to process: 7 seconds.
uf250-04.cnf fulfilled No. of Restarts: 65 No. of Flips: 2529 time to process: 6 seconds.
uf250-04.cnf fulfilled No. of Restarts: 3385 No. of Flips: 1973 time to process: 14 seconds.
uf250-04.cnf fulfilled No. of Restarts: 73 No. of Flips: 3602 time to process: 4 seconds.
uf250-04.cnf fulfilled No. of Restarts: 209 No. of Flips: 2379 time to process: 4 seconds.
uf250-04.cnf fulfilled No. of Restarts: 449 No. of Flips: 4873 time to process: 8 seconds.
uf250-04.cnf fulfilled No. of Restarts: 1126 No. of Flips: 4419 time to process: 12 seconds.
uf250-04.cnf fulfilled No. of Restarts: 1003 No. of Flips: 1459 time to process: 4 seconds.
uf250-04.cnf fulfilled No. of Restarts: 1409 No. of Flips: 4640 time to process: 6 seconds.
uf250-04.cnf fulfilled No. of Restarts: 117 No. of Flips: 2224 time to process: 1 seconds.
uf250-04.cnf fulfilled No. of Restarts: 1909 No. of Flips: 1771 time to process: 13 seconds.
uf250-04.cnf fulfilled No. of Restarts: 1026 No. of Flips: 3682 time to process: 4 seconds.
uf250-04.cnf fulfilled No. of Restarts: 1422 No. of Flips: 2335 time to process: 8 seconds.
uf250-04.cnf fulfilled No. of Restarts: 190 No. of Flips: 3339 time to process: 7 seconds.
uf250-04.cnf fulfilled No. of Restarts: 2724 No. of Flips: 3145 time to process: 16 seconds.
uf250-04.cnf fulfilled No. of Restarts: 1121 No. of Flips: 1701 time to process: 4 seconds.
uf250-04.cnf fulfilled No. of Restarts: 348 No. of Flips: 727 time to process: 2 seconds.
uf250-04.cnf fulfilled No. of Restarts: 240 No. of Flips: 807 time to process: 5 seconds.
uf250-04.cnf fulfilled No. of Restarts: 792 No. of Flips: 4153 time to process: 10 seconds.
uf250-04.cnf fulfilled No. of Restarts: 1427 No. of Flips: 942 time to process: 7 seconds.
uf250-04.cnf fulfilled No. of Restarts: 2582 No. of Flips: 3843 time to process: 13 seconds.
uf250-04.cnf fulfilled No. of Restarts: 289 No. of Flips: 2455 time to process: 10 seconds.
uf250-04.cnf fulfilled No. of Restarts: 196 No. of Flips: 3756 time to process: 6 seconds.
uf250-04.cnf fulfilled No. of Restarts: 850 No. of Flips: 3698 time to process: 4 seconds.
uf250-04.cnf fulfilled No. of Restarts: 2025 No. of Flips: 2957 time to process: 12 seconds.
uf250-04.cnf fulfilled No. of Restarts: 1220 No. of Flips: 1097 time to process: 8 seconds.
uf250-04.cnf fulfilled No. of Restarts: 230 No. of Flips: 1836 time to process: 3 seconds.
uf250-04.cnf fulfilled No. of Restarts: 509 No. of Flips: 1958 time to process: 7 seconds.
uf250-04.cnf fulfilled No. of Restarts: 2759 No. of Flips: 4790 time to process: 12 seconds.
uf250-04.cnf fulfilled No. of Restarts: 2334 No. of Flips: 2468 time to process: 11 seconds.
uf250-04.cnf , deadline. Restarts: 3450
uf250-04.cnf fulfilled No. of Restarts: 1220 No. of Flips: 2347 time to process: 5 seconds.
uf250-04.cnf fulfilled No. of Restarts: 2028 No. of Flips: 4075 time to process: 10 seconds.
uf250-04.cnf fulfilled No. of Restarts: 247 No. of Flips: 1156 time to process: 1 seconds.
uf250-04.cnf fulfilled No. of Restarts: 366 No. of Flips: 2540 time to process: 9 seconds.
uf250-04.cnf , deadline. Restarts: 3450
uf250-04.cnf fulfilled No. of Restarts: 369 No. of Flips: 1950 time to process: 1 seconds.
uf250-04.cnf fulfilled No. of Restarts: 2098 No. of Flips: 2893 time to process: 11 seconds.
uf250-04.cnf fulfilled No. of Restarts: 447 No. of Flips: 3232 time to process: 5 seconds.
uf250-04.cnf fulfilled No. of Restarts: 393 No. of Flips: 4913 time to process: 4 seconds.
uf250-04.cnf fulfilled No. of Restarts: 334 No. of Flips: 4950 time to process: 1 seconds.
uf250-04.cnf fulfilled No. of Restarts: 1580 No. of Flips: 2711 time to process: 7 seconds.
uf250-04.cnf fulfilled No. of Restarts: 1912 No. of Flips: 3503 time to process: 8 seconds.
uf250-04.cnf fulfilled No. of Restarts: 47 No. of Flips: 2875 time to process: 16 seconds.
uf250-04.cnf fulfilled No. of Restarts: 658 No. of Flips: 4329 time to process: 4 seconds.
uf250-04.cnf fulfilled No. of Restarts: 166 No. of Flips: 3928 time to process: 11 seconds.
uf250-04.cnf fulfilled No. of Restarts: 1134 No. of Flips: 1536 time to process: 7 seconds.
uf250-04.cnf fulfilled No. of Restarts: 1317 No. of Flips: 3681 time to process: 14 seconds.
uf250-04.cnf fulfilled No. of Restarts: 589 No. of Flips: 4393 time to process: 2 seconds.
uf250-04.cnf fulfilled No. of Restarts: 1404 No. of Flips: 2658 time to process: 16 seconds.
uf250-04.cnf fulfilled No. of Restarts: 454 No. of Flips: 4025 time to process: 2 seconds.
uf250-04.cnf fulfilled No. of Restarts: 128 No. of Flips: 4066 time to process: 1 seconds.
uf250-04.cnf fulfilled No. of Restarts: 164 No. of Flips: 3634 time to process: 4 seconds.
uf250-04.cnf fulfilled No. of Restarts: 106 No. of Flips: 2042 time to process: 11 seconds.
uf250-04.cnf fulfilled No. of Restarts: 2173 No. of Flips: 4863 time to process: 9 seconds.
uf250-04.cnf fulfilled No. of Restarts: 1305 No. of Flips: 3445 time to process: 7 seconds.
uf250-04.cnf fulfilled No. of Restarts: 274 No. of Flips: 4010 time to process: 3 seconds.
uf250-04.cnf fulfilled No. of Restarts: 1680 No. of Flips: 3201 time to process: 8 seconds.
uf250-04.cnf fulfilled No. of Restarts: 609 No. of Flips: 4496 time to process: 5 seconds.
uf250-04.cnf fulfilled No. of Restarts: 574 No. of Flips: 3202 time to process: 3 seconds.
uf250-04.cnf fulfilled No. of Restarts: 2594 No. of Flips: 3656 time to process: 18 seconds.
uf250-04.cnf fulfilled No. of Restarts: 829 No. of Flips: 4899 time to process: 10 seconds.
uf250-04.cnf fulfilled No. of Restarts: 97 No. of Flips: 4510 time to process: 4 seconds.
uf250-04.cnf fulfilled No. of Restarts: 1063 No. of Flips: 4540 time to process: 6 seconds.
uf250-04.cnf fulfilled No. of Restarts: 2125 No. of Flips: 2348 time to process: 15 seconds.
uf250-04.cnf fulfilled No. of Restarts: 317 No. of Flips: 3123 time to process: 3 seconds.
uf250-04.cnf fulfilled No. of Restarts: 462 No. of Flips: 1438 time to process: 3 seconds.
uf250-04.cnf fulfilled No. of Restarts: 2102 No. of Flips: 3401 time to process: 22 seconds.
uf250-04.cnf fulfilled No. of Restarts: 66 No. of Flips: 3889 time to process: 0 seconds.
uf250-04.cnf fulfilled No. of Restarts: 2570 No. of Flips: 3815 time to process: 11 seconds.
uf250-04.cnf fulfilled No. of Restarts: 324 No. of Flips: 3098 time to process: 2 seconds.
uf250-04.cnf fulfilled No. of Restarts: 2509 No. of Flips: 1915 time to process: 15 seconds.
uf250-04.cnf fulfilled No. of Restarts: 357 No. of Flips: 1866 time to process: 2 seconds.
uf250-04.cnf fulfilled No. of Restarts: 102 No. of Flips: 4907 time to process: 13 seconds.
uf250-04.cnf fulfilled No. of Restarts: 597 No. of Flips: 3050 time to process: 2 seconds.
uf250-04.cnf fulfilled No. of Restarts: 1682 No. of Flips: 2322 time to process: 13 seconds.
uf250-04.cnf fulfilled No. of Restarts: 3280 No. of Flips: 3408 time to process: 14 seconds.
uf250-04.cnf fulfilled No. of Restarts: 901 No. of Flips: 4511 time to process: 6 seconds.
uf250-04.cnf fulfilled No. of Restarts: 509 No. of Flips: 4153 time to process: 2 seconds.
uf250-04.cnf fulfilled No. of Restarts: 537 No. of Flips: 1865 time to process: 13 seconds.
uf250-04.cnf fulfilled No. of Restarts: 326 No. of Flips: 1388 time to process: 1 seconds.
uf250-04.cnf fulfilled No. of Restarts: 5 No. of Flips: 3479 time to process: 0 seconds.
uf250-04.cnf fulfilled No. of Restarts: 2862 No. of Flips: 1286 time to process: 12 seconds.
uf250-04.cnf fulfilled No. of Restarts: 1849 No. of Flips: 1440 time to process: 8 seconds.
uf250-04.cnf fulfilled No. of Restarts: 1191 No. of Flips: 2130 time to process: 11 seconds.
uf250-04.cnf fulfilled No. of Restarts: 60 No. of Flips: 2602 time to process: 2 seconds.
uf250-04.cnf fulfilled No. of Restarts: 145 No. of Flips: 4741 time to process: 1 seconds.
uf250-04.cnf fulfilled No. of Restarts: 361 No. of Flips: 1770 time to process: 4 seconds.
uf250-04.cnf fulfilled No. of Restarts: 108 No. of Flips: 1655 time to process: 15 seconds.
uf250-04.cnf fulfilled No. of Restarts: 789 No. of Flips: 4263 time to process: 4 seconds.
uf250-04.cnf fulfilled No. of Restarts: 564 No. of Flips: 4932 time to process: 8 seconds.
uf250-04.cnf fulfilled No. of Restarts: 501 No. of Flips: 2388 time to process: 2 seconds.
uf250-04.cnf fulfilled No. of Restarts: 298 No. of Flips: 2169 time to process: 11 seconds.
uf250-04.cnf fulfilled No. of Restarts: 1213 No. of Flips: 4918 time to process: 6 seconds.
uf250-04.cnf fulfilled No. of Restarts: 943 No. of Flips: 2143 time to process: 9 seconds.
uf250-04.cnf fulfilled No. of Restarts: 907 No. of Flips: 2127 time to process: 5 seconds.
uf250-04.cnf fulfilled No. of Restarts: 1608 No. of Flips: 2428 time to process: 21 seconds.
uf250-04.cnf fulfilled No. of Restarts: 578 No. of Flips: 880 time to process: 2 seconds.
uf250-04.cnf fulfilled No. of Restarts: 2764 No. of Flips: 2035 time to process: 14 seconds.
uf250-04.cnf fulfilled No. of Restarts: 1222 No. of Flips: 4422 time to process: 5 seconds.
uf250-04.cnf fulfilled No. of Restarts: 1405 No. of Flips: 2527 time to process: 6 seconds.
uf250-04.cnf fulfilled No. of Restarts: 230 No. of Flips: 2442 time to process: 5 seconds.
uf250-04.cnf fulfilled No. of Restarts: 481 No. of Flips: 2705 time to process: 11 seconds.
uf250-04.cnf fulfilled No. of Restarts: 245 No. of Flips: 4522 time to process: 4 seconds.
uf250-04.cnf fulfilled No. of Restarts: 1263 No. of Flips: 4660 time to process: 12 seconds.
uf250-04.cnf fulfilled No. of Restarts: 512 No. of Flips: 3526 time to process: 2 seconds.
uf250-04.cnf fulfilled No. of Restarts: 81 No. of Flips: 973 time to process: 3 seconds.
uf250-04.cnf fulfilled No. of Restarts: 1182 No. of Flips: 4166 time to process: 7 seconds.
uf250-04.cnf fulfilled No. of Restarts: 2815 No. of Flips: 4204 time to process: 12 seconds.
uf250-04.cnf fulfilled No. of Restarts: 2817 No. of Flips: 1334 time to process: 12 seconds.
uf250-04.cnf fulfilled No. of Restarts: 760 No. of Flips: 2008 time to process: 3 seconds.
uf250-04.cnf fulfilled No. of Restarts: 1968 No. of Flips: 2119 time to process: 9 seconds.
uf250-04.cnf fulfilled No. of Restarts: 316 No. of Flips: 836 time to process: 16 seconds.
uf250-04.cnf fulfilled No. of Restarts: 344 No. of Flips: 4049 time to process: 2 seconds.
uf250-04.cnf fulfilled No. of Restarts: 586 No. of Flips: 4586 time to process: 5 seconds.
uf250-04.cnf fulfilled No. of Restarts: 3183 No. of Flips: 2047 time to process: 17 seconds.
uf250-04.cnf fulfilled No. of Restarts: 153 No. of Flips: 2987 time to process: 2 seconds.
uf250-04.cnf fulfilled No. of Restarts: 1258 No. of Flips: 1881 time to process: 6 seconds.
uf250-04.cnf fulfilled No. of Restarts: 724 No. of Flips: 3120 time to process: 5 seconds.
uf250-04.cnf fulfilled No. of Restarts: 1775 No. of Flips: 3860 time to process: 11 seconds.
uf250-04.cnf fulfilled No. of Restarts: 1679 No. of Flips: 3585 time to process: 7 seconds.
uf250-04.cnf fulfilled No. of Restarts: 40 No. of Flips: 1850 time to process: 1 seconds.
uf250-04.cnf fulfilled No. of Restarts: 429 No. of Flips: 2473 time to process: 7 seconds.
uf250-04.cnf fulfilled No. of Restarts: 277 No. of Flips: 4719 time to process: 3 seconds.
uf250-04.cnf fulfilled No. of Restarts: 114 No. of Flips: 1639 time to process: 4 seconds.
uf250-04.cnf fulfilled No. of Restarts: 454 No. of Flips: 2884 time to process: 5 seconds.
uf250-04.cnf fulfilled No. of Restarts: 1580 No. of Flips: 1941 time to process: 16 seconds.
uf250-04.cnf fulfilled No. of Restarts: 3062 No. of Flips: 3616 time to process: 13 seconds.
uf250-04.cnf fulfilled No. of Restarts: 2870 No. of Flips: 3530 time to process: 12 seconds.
uf250-04.cnf fulfilled No. of Restarts: 94 No. of Flips: 2091 time to process: 7 seconds.
uf250-04.cnf fulfilled No. of Restarts: 1050 No. of Flips: 4718 time to process: 11 seconds.
uf250-04.cnf fulfilled No. of Restarts: 1019 No. of Flips: 4339 time to process: 12 seconds.
uf250-04.cnf fulfilled No. of Restarts: 181 No. of Flips: 2264 time to process: 5 seconds.
uf250-04.cnf fulfilled No. of Restarts: 252 No. of Flips: 2454 time to process: 7 seconds.
uf250-04.cnf fulfilled No. of Restarts: 1264 No. of Flips: 3155 time to process: 8 seconds.
uf250-04.cnf fulfilled No. of Restarts: 434 No. of Flips: 3348 time to process: 2 seconds.
uf250-04.cnf fulfilled No. of Restarts: 198 No. of Flips: 1573 time to process: 1 seconds.
uf250-04.cnf fulfilled No. of Restarts: 1337 No. of Flips: 3421 time to process: 12 seconds.
uf250-04.cnf fulfilled No. of Restarts: 299 No. of Flips: 3260 time to process: 1 seconds.
uf250-04.cnf fulfilled No. of Restarts: 1591 No. of Flips: 2240 time to process: 9 seconds.
uf250-04.cnf fulfilled No. of Restarts: 211 No. of Flips: 1217 time to process: 9 seconds.
uf250-04.cnf fulfilled No. of Restarts: 283 No. of Flips: 4053 time to process: 6 seconds.
uf250-04.cnf fulfilled No. of Restarts: 3009 No. of Flips: 4929 time to process: 14 seconds.
uf250-04.cnf fulfilled No. of Restarts: 1067 No. of Flips: 4836 time to process: 4 seconds.
uf250-04.cnf fulfilled No. of Restarts: 435 No. of Flips: 1042 time to process: 11 seconds.
uf250-04.cnf fulfilled No. of Restarts: 3238 No. of Flips: 3814 time to process: 16 seconds.
uf250-04.cnf fulfilled No. of Restarts: 976 No. of Flips: 3577 time to process: 6 seconds.
uf250-04.cnf fulfilled No. of Restarts: 1182 No. of Flips: 4172 time to process: 5 seconds.
uf250-04.cnf fulfilled No. of Restarts: 151 No. of Flips: 1952 time to process: 4 seconds.
uf250-04.cnf fulfilled No. of Restarts: 64 No. of Flips: 2298 time to process: 7 seconds.
uf250-04.cnf fulfilled No. of Restarts: 2340 No. of Flips: 3605 time to process: 11 seconds.
uf250-04.cnf fulfilled No. of Restarts: 597 No. of Flips: 4109 time to process: 8 seconds.
uf250-04.cnf fulfilled No. of Restarts: 1527 No. of Flips: 3086 time to process: 9 seconds.
uf250-04.cnf fulfilled No. of Restarts: 2221 No. of Flips: 1564 time to process: 13 seconds.
uf250-04.cnf fulfilled No. of Restarts: 461 No. of Flips: 4644 time to process: 7 seconds.
uf250-04.cnf fulfilled No. of Restarts: 565 No. of Flips: 1830 time to process: 9 seconds.
uf250-04.cnf fulfilled No. of Restarts: 731 No. of Flips: 4280 time to process: 5 seconds.
uf250-04.cnf , deadline. Restarts: 3450
uf250-04.cnf fulfilled No. of Restarts: 852 No. of Flips: 4444 time to process: 3 seconds.
uf250-04.cnf fulfilled No. of Restarts: 241 No. of Flips: 4352 time to process: 1 seconds.
uf250-04.cnf fulfilled No. of Restarts: 197 No. of Flips: 4650 time to process: 2 seconds.
uf250-04.cnf fulfilled No. of Restarts: 1268 No. of Flips: 2741 time to process: 20 seconds.
uf250-04.cnf fulfilled No. of Restarts: 1031 No. of Flips: 1525 time to process: 4 seconds.
uf250-04.cnf fulfilled No. of Restarts: 191 No. of Flips: 4824 time to process: 12 seconds.
uf250-04.cnf fulfilled No. of Restarts: 1484 No. of Flips: 3378 time to process: 6 seconds.
uf250-04.cnf fulfilled No. of Restarts: 1643 No. of Flips: 1400 time to process: 13 seconds.
uf250-04.cnf fulfilled No. of Restarts: 1408 No. of Flips: 3765 time to process: 6 seconds.
uf250-04.cnf fulfilled No. of Restarts: 91 No. of Flips: 922 time to process: 1 seconds.
uf250-04.cnf fulfilled No. of Restarts: 684 No. of Flips: 4659 time to process: 11 seconds.
uf250-04.cnf fulfilled No. of Restarts: 715 No. of Flips: 4005 time to process: 3 seconds.
uf250-04.cnf fulfilled No. of Restarts: 1590 No. of Flips: 3822 time to process: 12 seconds.
uf250-04.cnf fulfilled No. of Restarts: 700 No. of Flips: 4255 time to process: 6 seconds.
uf250-04.cnf fulfilled No. of Restarts: 1463 No. of Flips: 4847 time to process: 13 seconds.
uf250-04.cnf fulfilled No. of Restarts: 16 No. of Flips: 4719 time to process: 0 seconds.
uf250-04.cnf fulfilled No. of Restarts: 1573 No. of Flips: 2161 time to process: 8 seconds.
uf250-04.cnf fulfilled No. of Restarts: 676 No. of Flips: 4960 time to process: 5 seconds.
uf250-04.cnf fulfilled No. of Restarts: 1159 No. of Flips: 3719 time to process: 11 seconds.
uf250-04.cnf fulfilled No. of Restarts: 306 No. of Flips: 1893 time to process: 4 seconds.
uf250-04.cnf fulfilled No. of Restarts: 1524 No. of Flips: 3092 time to process: 7 seconds.
uf250-04.cnf fulfilled No. of Restarts: 195 No. of Flips: 1491 time to process: 5 seconds.
uf250-04.cnf fulfilled No. of Restarts: 339 No. of Flips: 1961 time to process: 10 seconds.
uf250-04.cnf fulfilled No. of Restarts: 1110 No. of Flips: 2007 time to process: 5 seconds.
uf250-04.cnf fulfilled No. of Restarts: 121 No. of Flips: 3818 time to process: 0 seconds.
uf250-04.cnf fulfilled No. of Restarts: 74 No. of Flips: 3473 time to process: 1 seconds.
uf250-04.cnf fulfilled No. of Restarts: 312 No. of Flips: 2185 time to process: 4 seconds.
uf250-04.cnf fulfilled No. of Restarts: 214 No. of Flips: 3172 time to process: 5 seconds.
uf250-04.cnf fulfilled No. of Restarts: 2901 No. of Flips: 1610 time to process: 14 seconds.
uf250-04.cnf fulfilled No. of Restarts: 307 No. of Flips: 2528 time to process: 1 seconds.
uf250-04.cnf fulfilled No. of Restarts: 160 No. of Flips: 3938 time to process: 2 seconds.
uf250-04.cnf fulfilled No. of Restarts: 526 No. of Flips: 2066 time to process: 7 seconds.
uf250-04.cnf fulfilled No. of Restarts: 312 No. of Flips: 3271 time to process: 8 seconds.
uf250-04.cnf fulfilled No. of Restarts: 1567 No. of Flips: 4193 time to process: 13 seconds.
uf250-04.cnf fulfilled No. of Restarts: 377 No. of Flips: 2428 time to process: 3 seconds.
uf250-04.cnf fulfilled No. of Restarts: 695 No. of Flips: 2353 time to process: 16 seconds.
uf250-04.cnf fulfilled No. of Restarts: 1039 No. of Flips: 4806 time to process: 5 seconds.
uf250-04.cnf fulfilled No. of Restarts: 2875 No. of Flips: 890 time to process: 18 seconds.
uf250-04.cnf fulfilled No. of Restarts: 327 No. of Flips: 3086 time to process: 1 seconds.
uf250-04.cnf , deadline. Restarts: 3450
uf250-04.cnf fulfilled No. of Restarts: 3262 No. of Flips: 3330 time to process: 14 seconds.
uf250-04.cnf fulfilled No. of Restarts: 140 No. of Flips: 3558 time to process: 1 seconds.
uf250-04.cnf fulfilled No. of Restarts: 1464 No. of Flips: 2980 time to process: 19 seconds.
uf250-04.cnf fulfilled No. of Restarts: 2681 No. of Flips: 2054 time to process: 11 seconds.
uf250-04.cnf fulfilled No. of Restarts: 1633 No. of Flips: 3302 time to process: 10 seconds.
uf250-04.cnf fulfilled No. of Restarts: 57 No. of Flips: 4603 time to process: 1 seconds.
uf250-04.cnf fulfilled No. of Restarts: 49 No. of Flips: 4793 time to process: 2 seconds.
uf250-04.cnf fulfilled No. of Restarts: 1100 No. of Flips: 4790 time to process: 7 seconds.
uf250-04.cnf , deadline. Restarts: 3450
uf250-04.cnf fulfilled No. of Restarts: 138 No. of Flips: 1213 time to process: 0 seconds.
uf250-04.cnf fulfilled No. of Restarts: 2574 No. of Flips: 1905 time to process: 22 seconds.
uf250-04.cnf fulfilled No. of Restarts: 911 No. of Flips: 4670 time to process: 4 seconds.
uf250-04.cnf fulfilled No. of Restarts: 627 No. of Flips: 2629 time to process: 7 seconds.
uf250-04.cnf fulfilled No. of Restarts: 2116 No. of Flips: 4710 time to process: 12 seconds.
uf250-04.cnf fulfilled No. of Restarts: 509 No. of Flips: 2686 time to process: 2 seconds.
uf250-04.cnf fulfilled No. of Restarts: 368 No. of Flips: 3681 time to process: 4 seconds.
uf250-04.cnf fulfilled No. of Restarts: 1698 No. of Flips: 3512 time to process: 10 seconds.
uf250-04.cnf fulfilled No. of Restarts: 252 No. of Flips: 4898 time to process: 8 seconds.
uf250-04.cnf fulfilled No. of Restarts: 968 No. of Flips: 3080 time to process: 6 seconds.
uf250-04.cnf fulfilled No. of Restarts: 511 No. of Flips: 2634 time to process: 5 seconds.
uf250-04.cnf fulfilled No. of Restarts: 1388 No. of Flips: 4438 time to process: 6 seconds.
uf250-04.cnf fulfilled No. of Restarts: 399 No. of Flips: 3823 time to process: 5 seconds.
uf250-04.cnf fulfilled No. of Restarts: 1125 No. of Flips: 1440 time to process: 8 seconds.
uf250-04.cnf fulfilled No. of Restarts: 1586 No. of Flips: 2940 time to process: 7 seconds.
uf250-04.cnf fulfilled No. of Restarts: 51 No. of Flips: 2830 time to process: 1 seconds.
uf250-04.cnf fulfilled No. of Restarts: 624 No. of Flips: 1504 time to process: 5 seconds.
uf250-04.cnf fulfilled No. of Restarts: 1064 No. of Flips: 2680 time to process: 9 seconds.
uf250-04.cnf fulfilled No. of Restarts: 1880 No. of Flips: 4687 time to process: 8 seconds.
uf250-04.cnf fulfilled No. of Restarts: 712 No. of Flips: 3799 time to process: 3 seconds.
uf250-04.cnf fulfilled No. of Restarts: 756 No. of Flips: 2510 time to process: 4 seconds.
uf250-04.cnf fulfilled No. of Restarts: 1478 No. of Flips: 1380 time to process: 12 seconds.
uf250-04.cnf fulfilled No. of Restarts: 1452 No. of Flips: 4397 time to process: 6 seconds.
uf250-04.cnf fulfilled No. of Restarts: 361 No. of Flips: 858 time to process: 11 seconds.
uf250-04.cnf fulfilled No. of Restarts: 644 No. of Flips: 1424 time to process: 4 seconds.
uf250-04.cnf fulfilled No. of Restarts: 643 No. of Flips: 4238 time to process: 5 seconds.
uf250-04.cnf fulfilled No. of Restarts: 2007 No. of Flips: 3583 time to process: 15 seconds.
uf250-04.cnf fulfilled No. of Restarts: 781 No. of Flips: 1890 time to process: 3 seconds.
uf250-04.cnf fulfilled No. of Restarts: 892 No. of Flips: 2233 time to process: 9 seconds.
uf250-04.cnf fulfilled No. of Restarts: 1868 No. of Flips: 4357 time to process: 11 seconds.
uf250-04.cnf fulfilled No. of Restarts: 429 No. of Flips: 2809 time to process: 5 seconds.
uf250-04.cnf fulfilled No. of Restarts: 56 No. of Flips: 4246 time to process: 8 seconds.
uf250-04.cnf fulfilled No. of Restarts: 27 No. of Flips: 1566 time to process: 1 seconds.
uf250-04.cnf fulfilled No. of Restarts: 1155 No. of Flips: 3069 time to process: 5 seconds.
uf250-04.cnf fulfilled No. of Restarts: 460 No. of Flips: 3065 time to process: 9 seconds.
uf250-04.cnf fulfilled No. of Restarts: 165 No. of Flips: 4415 time to process: 9 seconds.
uf250-04.cnf fulfilled No. of Restarts: 1642 No. of Flips: 3678 time to process: 7 seconds.
uf250-04.cnf fulfilled No. of Restarts: 277 No. of Flips: 2061 time to process: 2 seconds.
uf250-04.cnf fulfilled No. of Restarts: 449 No. of Flips: 4327 time to process: 2 seconds.
uf250-04.cnf fulfilled No. of Restarts: 810 No. of Flips: 1082 time to process: 5 seconds.
uf250-04.cnf fulfilled No. of Restarts: 1844 No. of Flips: 1953 time to process: 15 seconds.
uf250-04.cnf fulfilled No. of Restarts: 2324 No. of Flips: 2543 time to process: 10 seconds.
uf250-04.cnf fulfilled No. of Restarts: 2502 No. of Flips: 4146 time to process: 14 seconds.
uf250-04.cnf fulfilled No. of Restarts: 536 No. of Flips: 2036 time to process: 2 seconds.
uf250-04.cnf fulfilled No. of Restarts: 1402 No. of Flips: 3982 time to process: 6 seconds.
uf250-04.cnf fulfilled No. of Restarts: 1108 No. of Flips: 1960 time to process: 10 seconds.
uf250-04.cnf fulfilled No. of Restarts: 1665 No. of Flips: 4887 time to process: 14 seconds.
uf250-04.cnf fulfilled No. of Restarts: 880 No. of Flips: 4494 time to process: 5 seconds.
uf250-04.cnf fulfilled No. of Restarts: 799 No. of Flips: 4978 time to process: 7 seconds.
uf250-04.cnf fulfilled No. of Restarts: 257 No. of Flips: 2290 time to process: 4 seconds.
uf250-04.cnf fulfilled No. of Restarts: 68 No. of Flips: 2347 time to process: 2 seconds.
uf250-04.cnf fulfilled No. of Restarts: 1122 No. of Flips: 1146 time to process: 6 seconds.
uf250-04.cnf fulfilled No. of Restarts: 194 No. of Flips: 4392 time to process: 6 seconds.
uf250-04.cnf fulfilled No. of Restarts: 448 No. of Flips: 2663 time to process: 8 seconds.
uf250-04.cnf fulfilled No. of Restarts: 1786 No. of Flips: 3881 time to process: 8 seconds.
uf250-04.cnf fulfilled No. of Restarts: 503 No. of Flips: 1815 time to process: 2 seconds.
uf250-04.cnf fulfilled No. of Restarts: 1193 No. of Flips: 1489 time to process: 8 seconds.
uf250-04.cnf fulfilled No. of Restarts: 1129 No. of Flips: 2774 time to process: 5 seconds.
uf250-04.cnf fulfilled No. of Restarts: 859 No. of Flips: 1593 time to process: 11 seconds.
uf250-04.cnf fulfilled No. of Restarts: 2835 No. of Flips: 3710 time to process: 12 seconds.
uf250-04.cnf fulfilled No. of Restarts: 143 No. of Flips: 980 time to process: 4 seconds.
uf250-04.cnf fulfilled No. of Restarts: 628 No. of Flips: 2085 time to process: 4 seconds.
uf250-04.cnf fulfilled No. of Restarts: 501 No. of Flips: 3385 time to process: 4 seconds.
uf250-04.cnf fulfilled No. of Restarts: 43 No. of Flips: 2452 time to process: 1 seconds.
uf250-04.cnf fulfilled No. of Restarts: 12 No. of Flips: 1591 time to process: 5 seconds.
uf250-04.cnf fulfilled No. of Restarts: 561 No. of Flips: 2512 time to process: 4 seconds.
uf250-04.cnf fulfilled No. of Restarts: 467 No. of Flips: 2763 time to process: 7 seconds.
uf250-04.cnf fulfilled No. of Restarts: 2134 No. of Flips: 3516 time to process: 10 seconds.
uf250-04.cnf fulfilled No. of Restarts: 1256 No. of Flips: 2169 time to process: 6 seconds.
uf250-04.cnf fulfilled No. of Restarts: 735 No. of Flips: 3262 time to process: 4 seconds.
uf250-04.cnf fulfilled No. of Restarts: 905 No. of Flips: 2229 time to process: 6 seconds.
uf250-04.cnf fulfilled No. of Restarts: 968 No. of Flips: 2478 time to process: 12 seconds.
uf250-04.cnf fulfilled No. of Restarts: 1076 No. of Flips: 3231 time to process: 7 seconds.
uf250-04.cnf fulfilled No. of Restarts: 942 No. of Flips: 4339 time to process: 7 seconds.
uf250-04.cnf fulfilled No. of Restarts: 299 No. of Flips: 1347 time to process: 11 seconds.
uf250-04.cnf fulfilled No. of Restarts: 2129 No. of Flips: 4747 time to process: 12 seconds.
uf250-04.cnf fulfilled No. of Restarts: 757 No. of Flips: 1075 time to process: 6 seconds.
uf250-04.cnf fulfilled No. of Restarts: 1545 No. of Flips: 2008 time to process: 10 seconds.
uf250-04.cnf fulfilled No. of Restarts: 2041 No. of Flips: 1283 time to process: 12 seconds.
uf250-04.cnf fulfilled No. of Restarts: 115 No. of Flips: 2504 time to process: 4 seconds.
uf250-04.cnf fulfilled No. of Restarts: 546 No. of Flips: 1452 time to process: 3 seconds.
uf250-04.cnf fulfilled No. of Restarts: 648 No. of Flips: 3173 time to process: 7 seconds.
uf250-04.cnf fulfilled No. of Restarts: 199 No. of Flips: 3548 time to process: 7 seconds.
uf250-04.cnf fulfilled No. of Restarts: 2038 No. of Flips: 1958 time to process: 10 seconds.
uf250-04.cnf fulfilled No. of Restarts: 2388 No. of Flips: 3257 time to process: 12 seconds.
uf250-04.cnf fulfilled No. of Restarts: 2583 No. of Flips: 3306 time to process: 16 seconds.
uf250-04.cnf fulfilled No. of Restarts: 1134 No. of Flips: 1135 time to process: 5 seconds.
uf250-04.cnf fulfilled No. of Restarts: 1287 No. of Flips: 4206 time to process: 20 seconds.
uf250-04.cnf fulfilled No. of Restarts: 180 No. of Flips: 2487 time to process: 3 seconds.
uf250-04.cnf fulfilled No. of Restarts: 1190 No. of Flips: 3519 time to process: 5 seconds.
uf250-04.cnf fulfilled No. of Restarts: 436 No. of Flips: 4991 time to process: 8 seconds.
uf250-04.cnf fulfilled No. of Restarts: 425 No. of Flips: 3491 time to process: 2 seconds.
uf250-04.cnf fulfilled No. of Restarts: 491 No. of Flips: 4964 time to process: 5 seconds.
uf250-04.cnf fulfilled No. of Restarts: 102 No. of Flips: 1062 time to process: 1 seconds.
uf250-04.cnf fulfilled No. of Restarts: 1017 No. of Flips: 1513 time to process: 7 seconds.
uf250-04.cnf fulfilled No. of Restarts: 549 No. of Flips: 2667 time to process: 7 seconds.
uf250-04.cnf fulfilled No. of Restarts: 742 No. of Flips: 3801 time to process: 6 seconds.
uf250-04.cnf fulfilled No. of Restarts: 1306 No. of Flips: 4713 time to process: 6 seconds.
uf250-04.cnf fulfilled No. of Restarts: 165 No. of Flips: 2480 time to process: 4 seconds.
uf250-04.cnf fulfilled No. of Restarts: 2666 No. of Flips: 3262 time to process: 13 seconds.
uf250-04.cnf fulfilled No. of Restarts: 894 No. of Flips: 4691 time to process: 6 seconds.
uf250-04.cnf fulfilled No. of Restarts: 2398 No. of Flips: 1920 time to process: 18 seconds.
uf250-04.cnf fulfilled No. of Restarts: 619 No. of Flips: 4814 time to process: 2 seconds.
uf250-04.cnf fulfilled No. of Restarts: 1048 No. of Flips: 2520 time to process: 6 seconds.
uf250-04.cnf , deadline. Restarts: 3450
uf250-04.cnf fulfilled No. of Restarts: 375 No. of Flips: 2533 time to process: 1 seconds.
uf250-04.cnf fulfilled No. of Restarts: 446 No. of Flips: 4798 time to process: 4 seconds.
uf250-04.cnf fulfilled No. of Restarts: 567 No. of Flips: 4797 time to process: 7 seconds.
uf250-04.cnf fulfilled No. of Restarts: 983 No. of Flips: 1214 time to process: 7 seconds.
uf250-04.cnf fulfilled No. of Restarts: 764 No. of Flips: 3269 time to process: 18 seconds.
uf250-04.cnf fulfilled No. of Restarts: 420 No. of Flips: 4729 time to process: 1 seconds.
uf250-04.cnf fulfilled No. of Restarts: 1952 No. of Flips: 3169 time to process: 10 seconds.
uf250-04.cnf fulfilled No. of Restarts: 744 No. of Flips: 3552 time to process: 7 seconds.
uf250-04.cnf fulfilled No. of Restarts: 763 No. of Flips: 4913 time to process: 6 seconds.
uf250-04.cnf fulfilled No. of Restarts: 65 No. of Flips: 1567 time to process: 1 seconds.
uf250-04.cnf fulfilled No. of Restarts: 1415 No. of Flips: 1559 time to process: 6 seconds.
uf250-04.cnf fulfilled No. of Restarts: 275 No. of Flips: 2251 time to process: 2 seconds.
uf250-04.cnf fulfilled No. of Restarts: 2074 No. of Flips: 4078 time to process: 9 seconds.
uf250-04.cnf fulfilled No. of Restarts: 1865 No. of Flips: 4439 time to process: 16 seconds.
uf250-04.cnf fulfilled No. of Restarts: 2589 No. of Flips: 3323 time to process: 12 seconds.
uf250-04.cnf fulfilled No. of Restarts: 83 No. of Flips: 2668 time to process: 0 seconds.
uf250-04.cnf fulfilled No. of Restarts: 2120 No. of Flips: 2995 time to process: 11 seconds.
uf250-04.cnf fulfilled No. of Restarts: 230 No. of Flips: 4841 time to process: 1 seconds.
uf250-04.cnf fulfilled No. of Restarts: 2662 No. of Flips: 2717 time to process: 16 seconds.
uf250-04.cnf fulfilled No. of Restarts: 1878 No. of Flips: 3312 time to process: 8 seconds.
uf250-04.cnf fulfilled No. of Restarts: 437 No. of Flips: 1980 time to process: 3 seconds.
uf250-04.cnf fulfilled No. of Restarts: 759 No. of Flips: 4822 time to process: 4 seconds.
uf250-04.cnf fulfilled No. of Restarts: 2809 No. of Flips: 3283 time to process: 13 seconds.
uf250-04.cnf fulfilled No. of Restarts: 720 No. of Flips: 1946 time to process: 4 seconds.
uf250-04.cnf fulfilled No. of Restarts: 889 No. of Flips: 3880 time to process: 5 seconds.
uf250-04.cnf fulfilled No. of Restarts: 86 No. of Flips: 2514 time to process: 2 seconds.
uf250-04.cnf fulfilled No. of Restarts: 1299 No. of Flips: 2151 time to process: 7 seconds.
uf250-04.cnf fulfilled No. of Restarts: 173 No. of Flips: 1467 time to process: 14 seconds.
uf250-04.cnf fulfilled No. of Restarts: 12 No. of Flips: 2587 time to process: 3 seconds.
uf250-04.cnf fulfilled No. of Restarts: 377 No. of Flips: 4904 time to process: 2 seconds.
uf250-04.cnf fulfilled No. of Restarts: 1216 No. of Flips: 2756 time to process: 5 seconds.
uf250-04.cnf fulfilled No. of Restarts: 2936 No. of Flips: 1573 time to process: 21 seconds.
uf250-04.cnf fulfilled No. of Restarts: 639 No. of Flips: 2253 time to process: 2 seconds.
uf250-04.cnf fulfilled No. of Restarts: 950 No. of Flips: 2631 time to process: 4 seconds.
uf250-04.cnf fulfilled No. of Restarts: 352 No. of Flips: 1948 time to process: 16 seconds.
uf250-04.cnf fulfilled No. of Restarts: 1992 No. of Flips: 1461 time to process: 8 seconds.
uf250-04.cnf , deadline. Restarts: 3450
uf250-04.cnf fulfilled No. of Restarts: 264 No. of Flips: 3879 time to process: 1 seconds.
uf250-04.cnf fulfilled No. of Restarts: 2007 No. of Flips: 2855 time to process: 10 seconds.
uf250-04.cnf fulfilled No. of Restarts: 494 No. of Flips: 4720 time to process: 4 seconds.
uf250-04.cnf fulfilled No. of Restarts: 977 No. of Flips: 2002 time to process: 4 seconds.
uf250-04.cnf fulfilled No. of Restarts: 18 No. of Flips: 3711 time to process: 12 seconds.
uf250-04.cnf fulfilled No. of Restarts: 1910 No. of Flips: 1676 time to process: 10 seconds.
uf250-04.cnf fulfilled No. of Restarts: 1730 No. of Flips: 1866 time to process: 11 seconds.
uf250-04.cnf fulfilled No. of Restarts: 706 No. of Flips: 2848 time to process: 3 seconds.
uf250-04.cnf fulfilled No. of Restarts: 903 No. of Flips: 1164 time to process: 14 seconds.
uf250-04.cnf fulfilled No. of Restarts: 3316 No. of Flips: 614 time to process: 16 seconds.
uf250-04.cnf fulfilled No. of Restarts: 937 No. of Flips: 4574 time to process: 5 seconds.
uf250-04.cnf fulfilled No. of Restarts: 691 No. of Flips: 3418 time to process: 9 seconds.
uf250-04.cnf fulfilled No. of Restarts: 1667 No. of Flips: 4750 time to process: 8 seconds.
uf250-04.cnf fulfilled No. of Restarts: 1722 No. of Flips: 4387 time to process: 11 seconds.
uf250-04.cnf fulfilled No. of Restarts: 1376 No. of Flips: 2708 time to process: 7 seconds.
uf250-04.cnf fulfilled No. of Restarts: 1039 No. of Flips: 2998 time to process: 7 seconds.
uf250-04.cnf fulfilled No. of Restarts: 58 No. of Flips: 4137 time to process: 3 seconds.
uf250-04.cnf fulfilled No. of Restarts: 2347 No. of Flips: 4498 time to process: 25 seconds.
uf250-04.cnf fulfilled No. of Restarts: 703 No. of Flips: 3794 time to process: 3 seconds.
uf250-04.cnf fulfilled No. of Restarts: 337 No. of Flips: 3296 time to process: 2 seconds.
uf250-04.cnf fulfilled No. of Restarts: 1482 No. of Flips: 4861 time to process: 15 seconds.
uf250-04.cnf fulfilled No. of Restarts: 1391 No. of Flips: 2687 time to process: 11 seconds.
uf250-04.cnf fulfilled No. of Restarts: 2854 No. of Flips: 1063 time to process: 13 seconds.
uf250-04.cnf fulfilled No. of Restarts: 920 No. of Flips: 1741 time to process: 4 seconds.
uf250-04.cnf fulfilled No. of Restarts: 398 No. of Flips: 3975 time to process: 1 seconds.
uf250-04.cnf fulfilled No. of Restarts: 1145 No. of Flips: 2135 time to process: 15 seconds.
uf250-04.cnf fulfilled No. of Restarts: 751 No. of Flips: 4363 time to process: 5 seconds.
uf250-04.cnf fulfilled No. of Restarts: 1128 No. of Flips: 4715 time to process: 14 seconds.
uf250-04.cnf fulfilled No. of Restarts: 445 No. of Flips: 1979 time to process: 2 seconds.
uf250-04.cnf fulfilled No. of Restarts: 1517 No. of Flips: 4537 time to process: 10 seconds.
uf250-04.cnf , deadline. Restarts: 3450
uf250-04.cnf fulfilled No. of Restarts: 329 No. of Flips: 3081 time to process: 1 seconds.
uf250-04.cnf fulfilled No. of Restarts: 1718 No. of Flips: 3193 time to process: 11 seconds.
uf250-04.cnf fulfilled No. of Restarts: 706 No. of Flips: 4373 time to process: 3 seconds.
uf250-04.cnf fulfilled No. of Restarts: 402 No. of Flips: 2157 time to process: 1 seconds.
uf250-04.cnf fulfilled No. of Restarts: 590 No. of Flips: 550 time to process: 4 seconds.
uf250-04.cnf fulfilled No. of Restarts: 1996 No. of Flips: 3142 time to process: 11 seconds.
uf250-04.cnf fulfilled No. of Restarts: 1277 No. of Flips: 1111 time to process: 6 seconds.
uf250-04.cnf fulfilled No. of Restarts: 813 No. of Flips: 2895 time to process: 3 seconds.
uf250-04.cnf fulfilled No. of Restarts: 1084 No. of Flips: 3164 time to process: 13 seconds.
uf250-04.cnf fulfilled No. of Restarts: 1389 No. of Flips: 4676 time to process: 7 seconds.
uf250-04.cnf fulfilled No. of Restarts: 2501 No. of Flips: 1680 time to process: 17 seconds.
uf250-04.cnf fulfilled No. of Restarts: 924 No. of Flips: 1993 time to process: 3 seconds.
uf250-04.cnf , deadline. Restarts: 3450
uf250-04.cnf fulfilled No. of Restarts: 117 No. of Flips: 2437 time to process: 0 seconds.
uf250-04.cnf fulfilled No. of Restarts: 85 No. of Flips: 2702 time to process: 0 seconds.
uf250-04.cnf fulfilled No. of Restarts: 145 No. of Flips: 2851 time to process: 4 seconds.
uf250-04.cnf fulfilled No. of Restarts: 10 No. of Flips: 1110 time to process: 9 seconds.
uf250-04.cnf fulfilled No. of Restarts: 39 No. of Flips: 2404 time to process: 0 seconds.
uf250-04.cnf fulfilled No. of Restarts: 37 No. of Flips: 4667 time to process: 13 seconds.
uf250-04.cnf fulfilled No. of Restarts: 412 No. of Flips: 3252 time to process: 1 seconds.
uf250-04.cnf fulfilled No. of Restarts: 1726 No. of Flips: 2385 time to process: 20 seconds.
uf250-04.cnf fulfilled No. of Restarts: 828 No. of Flips: 1069 time to process: 3 seconds.
uf250-04.cnf fulfilled No. of Restarts: 1053 No. of Flips: 4811 time to process: 9 seconds.
uf250-04.cnf fulfilled No. of Restarts: 1381 No. of Flips: 4948 time to process: 6 seconds.
uf250-04.cnf fulfilled No. of Restarts: 173 No. of Flips: 2056 time to process: 2 seconds.
uf250-04.cnf fulfilled No. of Restarts: 447 No. of Flips: 4404 time to process: 8 seconds.
uf250-04.cnf fulfilled No. of Restarts: 2588 No. of Flips: 1459 time to process: 16 seconds.
uf250-04.cnf fulfilled No. of Restarts: 525 No. of Flips: 4475 time to process: 2 seconds.
uf250-04.cnf fulfilled No. of Restarts: 653 No. of Flips: 3340 time to process: 15 seconds.
uf250-04.cnf fulfilled No. of Restarts: 2050 No. of Flips: 2127 time to process: 15 seconds.
uf250-04.cnf fulfilled No. of Restarts: 1475 No. of Flips: 4746 time to process: 6 seconds.
uf250-04.cnf fulfilled No. of Restarts: 241 No. of Flips: 3633 time to process: 2 seconds.
uf250-04.cnf fulfilled No. of Restarts: 2299 No. of Flips: 3340 time to process: 9 seconds.
uf250-04.cnf fulfilled No. of Restarts: 286 No. of Flips: 1765 time to process: 11 seconds.
uf250-04.cnf fulfilled No. of Restarts: 974 No. of Flips: 3027 time to process: 5 seconds.
uf250-04.cnf fulfilled No. of Restarts: 252 No. of Flips: 3393 time to process: 1 seconds.
uf250-04.cnf , deadline. Restarts: 3450
uf250-04.cnf fulfilled No. of Restarts: 341 No. of Flips: 4371 time to process: 1 seconds.
uf250-04.cnf fulfilled No. of Restarts: 115 No. of Flips: 2605 time to process: 0 seconds.
uf250-04.cnf fulfilled No. of Restarts: 1760 No. of Flips: 2863 time to process: 9 seconds.
uf250-04.cnf fulfilled No. of Restarts: 148 No. of Flips: 2946 time to process: 3 seconds.
