# Supplementary material for: Completion Probabilities and Parallel Restart Strategies under an Imposed Deadline
Source: PLoS One. 2016 Oct 12;11(10):e0164605. doi: 10.1371/journal.pone.0164605 (PMC5061357; doi:10.1371/journal.pone.0164605)
Supplement: S1 File — The file “S1_File.zip” is the data gathered from the experiments regarding completion probability. (ZIP) [file pone.0164605.s004.zip › results_Multi_r3550.344.txt]

uf250-04.cnf fulfilled No. of Restarts: 1760 No. of Flips: 4845 time to process: 7 seconds.
uf250-04.cnf fulfilled No. of Restarts: 1342 No. of Flips: 1966 time to process: 5 seconds.
uf250-04.cnf fulfilled No. of Restarts: 1501 No. of Flips: 1829 time to process: 8 seconds.
uf250-04.cnf fulfilled No. of Restarts: 674 No. of Flips: 4295 time to process: 11 seconds.
uf250-04.cnf fulfilled No. of Restarts: 1692 No. of Flips: 3570 time to process: 10 seconds.
uf250-04.cnf fulfilled No. of Restarts: 939 No. of Flips: 2587 time to process: 7 seconds.
uf250-04.cnf fulfilled No. of Restarts: 451 No. of Flips: 1477 time to process: 4 seconds.
uf250-04.cnf fulfilled No. of Restarts: 408 No. of Flips: 3819 time to process: 13 seconds.
uf250-04.cnf fulfilled No. of Restarts: 997 No. of Flips: 1426 time to process: 4 seconds.
uf250-04.cnf fulfilled No. of Restarts: 42 No. of Flips: 1479 time to process: 2 seconds.
uf250-04.cnf fulfilled No. of Restarts: 644 No. of Flips: 2545 time to process: 3 seconds.
uf250-04.cnf fulfilled No. of Restarts: 1044 No. of Flips: 3796 time to process: 8 seconds.
uf250-04.cnf fulfilled No. of Restarts: 403 No. of Flips: 3764 time to process: 7 seconds.
uf250-04.cnf fulfilled No. of Restarts: 1862 No. of Flips: 2108 time to process: 13 seconds.
uf250-04.cnf fulfilled No. of Restarts: 599 No. of Flips: 2039 time to process: 5 seconds.
uf250-04.cnf fulfilled No. of Restarts: 760 No. of Flips: 1836 time to process: 4 seconds.
uf250-04.cnf fulfilled No. of Restarts: 748 No. of Flips: 1764 time to process: 4 seconds.
uf250-04.cnf fulfilled No. of Restarts: 756 No. of Flips: 3529 time to process: 4 seconds.
uf250-04.cnf fulfilled No. of Restarts: 967 No. of Flips: 3002 time to process: 11 seconds.
uf250-04.cnf fulfilled No. of Restarts: 1912 No. of Flips: 2463 time to process: 8 seconds.
uf250-04.cnf fulfilled No. of Restarts: 464 No. of Flips: 4757 time to process: 2 seconds.
uf250-04.cnf fulfilled No. of Restarts: 97 No. of Flips: 4809 time to process: 0 seconds.
uf250-04.cnf fulfilled No. of Restarts: 1915 No. of Flips: 3072 time to process: 12 seconds.
uf250-04.cnf fulfilled No. of Restarts: 700 No. of Flips: 1702 time to process: 3 seconds.
uf250-04.cnf fulfilled No. of Restarts: 1632 No. of Flips: 3269 time to process: 22 seconds.
uf250-04.cnf fulfilled No. of Restarts: 286 No. of Flips: 1014 time to process: 1 seconds.
uf250-04.cnf fulfilled No. of Restarts: 409 No. of Flips: 4928 time to process: 16 seconds.
uf250-04.cnf fulfilled No. of Restarts: 242 No. of Flips: 1290 time to process: 1 seconds.
uf250-04.cnf fulfilled No. of Restarts: 2450 No. of Flips: 2725 time to process: 15 seconds.
uf250-04.cnf fulfilled No. of Restarts: 1214 No. of Flips: 1853 time to process: 5 seconds.
uf250-04.cnf fulfilled No. of Restarts: 1233 No. of Flips: 4553 time to process: 9 seconds.
uf250-04.cnf fulfilled No. of Restarts: 152 No. of Flips: 1362 time to process: 2 seconds.
uf250-04.cnf fulfilled No. of Restarts: 1182 No. of Flips: 2531 time to process: 8 seconds.
uf250-04.cnf fulfilled No. of Restarts: 358 No. of Flips: 1636 time to process: 3 seconds.
uf250-04.cnf fulfilled No. of Restarts: 922 No. of Flips: 2553 time to process: 5 seconds.
uf250-04.cnf fulfilled No. of Restarts: 220 No. of Flips: 3271 time to process: 8 seconds.
uf250-04.cnf fulfilled No. of Restarts: 656 No. of Flips: 2634 time to process: 5 seconds.
uf250-04.cnf fulfilled No. of Restarts: 309 No. of Flips: 2325 time to process: 7 seconds.
uf250-04.cnf fulfilled No. of Restarts: 1274 No. of Flips: 2455 time to process: 9 seconds.
uf250-04.cnf fulfilled No. of Restarts: 1834 No. of Flips: 4124 time to process: 10 seconds.
uf250-04.cnf fulfilled No. of Restarts: 1165 No. of Flips: 4635 time to process: 5 seconds.
uf250-04.cnf fulfilled No. of Restarts: 1556 No. of Flips: 2399 time to process: 14 seconds.
uf250-04.cnf fulfilled No. of Restarts: 2208 No. of Flips: 3846 time to process: 12 seconds.
uf250-04.cnf fulfilled No. of Restarts: 1541 No. of Flips: 2675 time to process: 7 seconds.
uf250-04.cnf fulfilled No. of Restarts: 359 No. of Flips: 4365 time to process: 4 seconds.
uf250-04.cnf fulfilled No. of Restarts: 96 No. of Flips: 3812 time to process: 12 seconds.
uf250-04.cnf fulfilled No. of Restarts: 890 No. of Flips: 2342 time to process: 8 seconds.
uf250-04.cnf fulfilled No. of Restarts: 632 No. of Flips: 4439 time to process: 10 seconds.
uf250-04.cnf fulfilled No. of Restarts: 1259 No. of Flips: 4142 time to process: 7 seconds.
uf250-04.cnf fulfilled No. of Restarts: 457 No. of Flips: 2259 time to process: 9 seconds.
uf250-04.cnf fulfilled No. of Restarts: 1004 No. of Flips: 3515 time to process: 5 seconds.
uf250-04.cnf fulfilled No. of Restarts: 132 No. of Flips: 2180 time to process: 3 seconds.
uf250-04.cnf fulfilled No. of Restarts: 603 No. of Flips: 2942 time to process: 15 seconds.
uf250-04.cnf fulfilled No. of Restarts: 462 No. of Flips: 1772 time to process: 2 seconds.
uf250-04.cnf fulfilled No. of Restarts: 2815 No. of Flips: 3981 time to process: 13 seconds.
uf250-04.cnf fulfilled No. of Restarts: 264 No. of Flips: 973 time to process: 1 seconds.
uf250-04.cnf fulfilled No. of Restarts: 757 No. of Flips: 3334 time to process: 13 seconds.
uf250-04.cnf fulfilled No. of Restarts: 2193 No. of Flips: 3752 time to process: 10 seconds.
uf250-04.cnf fulfilled No. of Restarts: 524 No. of Flips: 1414 time to process: 5 seconds.
uf250-04.cnf fulfilled No. of Restarts: 698 No. of Flips: 4595 time to process: 7 seconds.
uf250-04.cnf fulfilled No. of Restarts: 1240 No. of Flips: 1142 time to process: 6 seconds.
uf250-04.cnf fulfilled No. of Restarts: 592 No. of Flips: 4715 time to process: 3 seconds.
uf250-04.cnf fulfilled No. of Restarts: 3382 No. of Flips: 3757 time to process: 18 seconds.
uf250-04.cnf fulfilled No. of Restarts: 1024 No. of Flips: 2483 time to process: 4 seconds.
uf250-04.cnf fulfilled No. of Restarts: 1206 No. of Flips: 4151 time to process: 8 seconds.
uf250-04.cnf fulfilled No. of Restarts: 311 No. of Flips: 3993 time to process: 4 seconds.
uf250-04.cnf fulfilled No. of Restarts: 1625 No. of Flips: 1178 time to process: 8 seconds.
uf250-04.cnf fulfilled No. of Restarts: 1469 No. of Flips: 2392 time to process: 7 seconds.
uf250-04.cnf fulfilled No. of Restarts: 591 No. of Flips: 4085 time to process: 13 seconds.
uf250-04.cnf fulfilled No. of Restarts: 248 No. of Flips: 3391 time to process: 1 seconds.
uf250-04.cnf fulfilled No. of Restarts: 159 No. of Flips: 1722 time to process: 4 seconds.
uf250-04.cnf fulfilled No. of Restarts: 1438 No. of Flips: 4958 time to process: 9 seconds.
uf250-04.cnf fulfilled No. of Restarts: 1024 No. of Flips: 4165 time to process: 5 seconds.
uf250-04.cnf fulfilled No. of Restarts: 1600 No. of Flips: 2462 time to process: 7 seconds.
uf250-04.cnf fulfilled No. of Restarts: 1379 No. of Flips: 3999 time to process: 10 seconds.
uf250-04.cnf fulfilled No. of Restarts: 505 No. of Flips: 2228 time to process: 3 seconds.
uf250-04.cnf fulfilled No. of Restarts: 1204 No. of Flips: 1176 time to process: 6 seconds.
uf250-04.cnf fulfilled No. of Restarts: 1151 No. of Flips: 2721 time to process: 9 seconds.
uf250-04.cnf fulfilled No. of Restarts: 964 No. of Flips: 2151 time to process: 19 seconds.
uf250-04.cnf fulfilled No. of Restarts: 149 No. of Flips: 624 time to process: 0 seconds.
uf250-04.cnf fulfilled No. of Restarts: 3486 No. of Flips: 3346 time to process: 18 seconds.
uf250-04.cnf fulfilled No. of Restarts: 222 No. of Flips: 1296 time to process: 8 seconds.
uf250-04.cnf fulfilled No. of Restarts: 36 No. of Flips: 2991 time to process: 4 seconds.
uf250-04.cnf fulfilled No. of Restarts: 2092 No. of Flips: 3296 time to process: 14 seconds.
uf250-04.cnf fulfilled No. of Restarts: 2470 No. of Flips: 2208 time to process: 11 seconds.
uf250-04.cnf fulfilled No. of Restarts: 1973 No. of Flips: 4213 time to process: 12 seconds.
uf250-04.cnf fulfilled No. of Restarts: 861 No. of Flips: 3509 time to process: 10 seconds.
uf250-04.cnf fulfilled No. of Restarts: 405 No. of Flips: 1760 time to process: 17 seconds.
uf250-04.cnf fulfilled No. of Restarts: 1845 No. of Flips: 4746 time to process: 10 seconds.
uf250-04.cnf fulfilled No. of Restarts: 1924 No. of Flips: 4952 time to process: 16 seconds.
uf250-04.cnf fulfilled No. of Restarts: 395 No. of Flips: 4581 time to process: 4 seconds.
uf250-04.cnf fulfilled No. of Restarts: 738 No. of Flips: 4714 time to process: 3 seconds.
uf250-04.cnf fulfilled No. of Restarts: 1742 No. of Flips: 2237 time to process: 15 seconds.
uf250-04.cnf fulfilled No. of Restarts: 115 No. of Flips: 3791 time to process: 0 seconds.
uf250-04.cnf fulfilled No. of Restarts: 10 No. of Flips: 2562 time to process: 9 seconds.
uf250-04.cnf fulfilled No. of Restarts: 2539 No. of Flips: 1909 time to process: 20 seconds.
uf250-04.cnf fulfilled No. of Restarts: 639 No. of Flips: 1115 time to process: 2 seconds.
uf250-04.cnf fulfilled No. of Restarts: 2068 No. of Flips: 3705 time to process: 15 seconds.
uf250-04.cnf fulfilled No. of Restarts: 1342 No. of Flips: 3426 time to process: 6 seconds.
uf250-04.cnf fulfilled No. of Restarts: 960 No. of Flips: 4396 time to process: 11 seconds.
uf250-04.cnf fulfilled No. of Restarts: 106 No. of Flips: 4724 time to process: 0 seconds.
uf250-04.cnf fulfilled No. of Restarts: 2981 No. of Flips: 4205 time to process: 25 seconds.
uf250-04.cnf fulfilled No. of Restarts: 286 No. of Flips: 1613 time to process: 1 seconds.
uf250-04.cnf fulfilled No. of Restarts: 55 No. of Flips: 1179 time to process: 6 seconds.
uf250-04.cnf fulfilled No. of Restarts: 153 No. of Flips: 2435 time to process: 8 seconds.
uf250-04.cnf fulfilled No. of Restarts: 1017 No. of Flips: 2177 time to process: 4 seconds.
uf250-04.cnf fulfilled No. of Restarts: 1127 No. of Flips: 2419 time to process: 9 seconds.
uf250-04.cnf fulfilled No. of Restarts: 236 No. of Flips: 3628 time to process: 13 seconds.
uf250-04.cnf fulfilled No. of Restarts: 2003 No. of Flips: 1918 time to process: 13 seconds.
uf250-04.cnf fulfilled No. of Restarts: 456 No. of Flips: 4947 time to process: 3 seconds.
uf250-04.cnf fulfilled No. of Restarts: 517 No. of Flips: 1563 time to process: 10 seconds.
uf250-04.cnf fulfilled No. of Restarts: 2285 No. of Flips: 4305 time to process: 9 seconds.
uf250-04.cnf fulfilled No. of Restarts: 996 No. of Flips: 3375 time to process: 4 seconds.
uf250-04.cnf fulfilled No. of Restarts: 697 No. of Flips: 2616 time to process: 9 seconds.
uf250-04.cnf fulfilled No. of Restarts: 269 No. of Flips: 4656 time to process: 2 seconds.
uf250-04.cnf fulfilled No. of Restarts: 104 No. of Flips: 1840 time to process: 11 seconds.
uf250-04.cnf fulfilled No. of Restarts: 445 No. of Flips: 2298 time to process: 4 seconds.
uf250-04.cnf fulfilled No. of Restarts: 605 No. of Flips: 1564 time to process: 18 seconds.
uf250-04.cnf fulfilled No. of Restarts: 430 No. of Flips: 2723 time to process: 13 seconds.
uf250-04.cnf fulfilled No. of Restarts: 1380 No. of Flips: 4252 time to process: 6 seconds.
uf250-04.cnf fulfilled No. of Restarts: 815 No. of Flips: 1165 time to process: 3 seconds.
uf250-04.cnf fulfilled No. of Restarts: 455 No. of Flips: 2097 time to process: 8 seconds.
uf250-04.cnf fulfilled No. of Restarts: 1128 No. of Flips: 2624 time to process: 14 seconds.
uf250-04.cnf fulfilled No. of Restarts: 117 No. of Flips: 1812 time to process: 1 seconds.
uf250-04.cnf fulfilled No. of Restarts: 1388 No. of Flips: 4123 time to process: 12 seconds.
uf250-04.cnf fulfilled No. of Restarts: 1365 No. of Flips: 4523 time to process: 6 seconds.
uf250-04.cnf fulfilled No. of Restarts: 231 No. of Flips: 2903 time to process: 3 seconds.
uf250-04.cnf fulfilled No. of Restarts: 474 No. of Flips: 3633 time to process: 3 seconds.
uf250-04.cnf fulfilled No. of Restarts: 814 No. of Flips: 2683 time to process: 15 seconds.
uf250-04.cnf fulfilled No. of Restarts: 2323 No. of Flips: 1103 time to process: 10 seconds.
uf250-04.cnf fulfilled No. of Restarts: 338 No. of Flips: 4672 time to process: 16 seconds.
uf250-04.cnf fulfilled No. of Restarts: 3163 No. of Flips: 3145 time to process: 19 seconds.
uf250-04.cnf fulfilled No. of Restarts: 1709 No. of Flips: 4378 time to process: 8 seconds.
uf250-04.cnf , deadline. Restarts: 3550
uf250-04.cnf , deadline. Restarts: 3550
uf250-04.cnf fulfilled No. of Restarts: 940 No. of Flips: 847 time to process: 4 seconds.
uf250-04.cnf fulfilled No. of Restarts: 1447 No. of Flips: 4403 time to process: 12 seconds.
uf250-04.cnf fulfilled No. of Restarts: 2628 No. of Flips: 3844 time to process: 11 seconds.
uf250-04.cnf , deadline. Restarts: 3550
uf250-04.cnf fulfilled No. of Restarts: 53 No. of Flips: 2473 time to process: 0 seconds.
uf250-04.cnf fulfilled No. of Restarts: 313 No. of Flips: 3871 time to process: 1 seconds.
uf250-04.cnf fulfilled No. of Restarts: 2725 No. of Flips: 2820 time to process: 12 seconds.
uf250-04.cnf fulfilled No. of Restarts: 642 No. of Flips: 3747 time to process: 2 seconds.
uf250-04.cnf fulfilled No. of Restarts: 743 No. of Flips: 1202 time to process: 5 seconds.
uf250-04.cnf , deadline. Restarts: 3550
uf250-04.cnf fulfilled No. of Restarts: 1540 No. of Flips: 3662 time to process: 6 seconds.
uf250-04.cnf fulfilled No. of Restarts: 310 No. of Flips: 3042 time to process: 1 seconds.
uf250-04.cnf fulfilled No. of Restarts: 156 No. of Flips: 2348 time to process: 5 seconds.
uf250-04.cnf fulfilled No. of Restarts: 391 No. of Flips: 3119 time to process: 3 seconds.
uf250-04.cnf fulfilled No. of Restarts: 1657 No. of Flips: 1148 time to process: 14 seconds.
uf250-04.cnf fulfilled No. of Restarts: 1170 No. of Flips: 3327 time to process: 5 seconds.
uf250-04.cnf fulfilled No. of Restarts: 814 No. of Flips: 1753 time to process: 8 seconds.
uf250-04.cnf fulfilled No. of Restarts: 2883 No. of Flips: 2120 time to process: 15 seconds.
uf250-04.cnf fulfilled No. of Restarts: 1422 No. of Flips: 2230 time to process: 6 seconds.
uf250-04.cnf fulfilled No. of Restarts: 2494 No. of Flips: 2608 time to process: 15 seconds.
uf250-04.cnf fulfilled No. of Restarts: 3262 No. of Flips: 3728 time to process: 27 seconds.
uf250-04.cnf fulfilled No. of Restarts: 428 No. of Flips: 1580 time to process: 2 seconds.
uf250-04.cnf fulfilled No. of Restarts: 1576 No. of Flips: 4765 time to process: 7 seconds.
uf250-04.cnf fulfilled No. of Restarts: 2631 No. of Flips: 4289 time to process: 14 seconds.
uf250-04.cnf fulfilled No. of Restarts: 1286 No. of Flips: 3015 time to process: 7 seconds.
uf250-04.cnf fulfilled No. of Restarts: 751 No. of Flips: 4868 time to process: 5 seconds.
uf250-04.cnf fulfilled No. of Restarts: 688 No. of Flips: 2504 time to process: 7 seconds.
uf250-04.cnf fulfilled No. of Restarts: 3322 No. of Flips: 3313 time to process: 14 seconds.
uf250-04.cnf fulfilled No. of Restarts: 2244 No. of Flips: 4797 time to process: 23 seconds.
uf250-04.cnf fulfilled No. of Restarts: 497 No. of Flips: 3535 time to process: 5 seconds.
uf250-04.cnf fulfilled No. of Restarts: 1378 No. of Flips: 3818 time to process: 11 seconds.
uf250-04.cnf , deadline. Restarts: 3550
uf250-04.cnf , deadline. Restarts: 3550
uf250-04.cnf fulfilled No. of Restarts: 405 No. of Flips: 2374 time to process: 1 seconds.
uf250-04.cnf fulfilled No. of Restarts: 578 No. of Flips: 2742 time to process: 8 seconds.
uf250-04.cnf fulfilled No. of Restarts: 346 No. of Flips: 3006 time to process: 4 seconds.
uf250-04.cnf fulfilled No. of Restarts: 740 No. of Flips: 1583 time to process: 5 seconds.
uf250-04.cnf fulfilled No. of Restarts: 1514 No. of Flips: 3673 time to process: 7 seconds.
uf250-04.cnf fulfilled No. of Restarts: 2049 No. of Flips: 4238 time to process: 8 seconds.
uf250-04.cnf fulfilled No. of Restarts: 548 No. of Flips: 4879 time to process: 14 seconds.
uf250-04.cnf fulfilled No. of Restarts: 1234 No. of Flips: 4830 time to process: 7 seconds.
uf250-04.cnf fulfilled No. of Restarts: 226 No. of Flips: 2318 time to process: 6 seconds.
uf250-04.cnf fulfilled No. of Restarts: 480 No. of Flips: 1591 time to process: 6 seconds.
uf250-04.cnf fulfilled No. of Restarts: 453 No. of Flips: 4319 time to process: 3 seconds.
uf250-04.cnf fulfilled No. of Restarts: 1963 No. of Flips: 2303 time to process: 13 seconds.
uf250-04.cnf fulfilled No. of Restarts: 377 No. of Flips: 3170 time to process: 4 seconds.
uf250-04.cnf fulfilled No. of Restarts: 1938 No. of Flips: 2838 time to process: 9 seconds.
uf250-04.cnf fulfilled No. of Restarts: 453 No. of Flips: 2881 time to process: 10 seconds.
uf250-04.cnf fulfilled No. of Restarts: 974 No. of Flips: 4898 time to process: 5 seconds.
uf250-04.cnf fulfilled No. of Restarts: 799 No. of Flips: 1977 time to process: 9 seconds.
uf250-04.cnf fulfilled No. of Restarts: 555 No. of Flips: 2583 time to process: 3 seconds.
uf250-04.cnf fulfilled No. of Restarts: 1599 No. of Flips: 2533 time to process: 7 seconds.
uf250-04.cnf fulfilled No. of Restarts: 201 No. of Flips: 3672 time to process: 1 seconds.
uf250-04.cnf fulfilled No. of Restarts: 1714 No. of Flips: 2175 time to process: 9 seconds.
uf250-04.cnf fulfilled No. of Restarts: 603 No. of Flips: 4647 time to process: 9 seconds.
uf250-04.cnf fulfilled No. of Restarts: 2431 No. of Flips: 4728 time to process: 12 seconds.
uf250-04.cnf fulfilled No. of Restarts: 1771 No. of Flips: 3128 time to process: 13 seconds.
uf250-04.cnf fulfilled No. of Restarts: 1078 No. of Flips: 2084 time to process: 10 seconds.
uf250-04.cnf fulfilled No. of Restarts: 653 No. of Flips: 2341 time to process: 2 seconds.
uf250-04.cnf fulfilled No. of Restarts: 304 No. of Flips: 3365 time to process: 5 seconds.
uf250-04.cnf fulfilled No. of Restarts: 387 No. of Flips: 3208 time to process: 6 seconds.
uf250-04.cnf fulfilled No. of Restarts: 1898 No. of Flips: 1989 time to process: 9 seconds.
uf250-04.cnf fulfilled No. of Restarts: 1508 No. of Flips: 1245 time to process: 7 seconds.
uf250-04.cnf fulfilled No. of Restarts: 1092 No. of Flips: 3472 time to process: 4 seconds.
uf250-04.cnf fulfilled No. of Restarts: 587 No. of Flips: 3667 time to process: 7 seconds.
uf250-04.cnf fulfilled No. of Restarts: 613 No. of Flips: 1373 time to process: 13 seconds.
uf250-04.cnf fulfilled No. of Restarts: 713 No. of Flips: 3627 time to process: 5 seconds.
uf250-04.cnf fulfilled No. of Restarts: 1079 No. of Flips: 1885 time to process: 8 seconds.
uf250-04.cnf fulfilled No. of Restarts: 697 No. of Flips: 2680 time to process: 4 seconds.
uf250-04.cnf fulfilled No. of Restarts: 1734 No. of Flips: 760 time to process: 11 seconds.
uf250-04.cnf fulfilled No. of Restarts: 296 No. of Flips: 1752 time to process: 18 seconds.
uf250-04.cnf fulfilled No. of Restarts: 42 No. of Flips: 4948 time to process: 2 seconds.
uf250-04.cnf fulfilled No. of Restarts: 331 No. of Flips: 4675 time to process: 6 seconds.
uf250-04.cnf fulfilled No. of Restarts: 2950 No. of Flips: 1706 time to process: 13 seconds.
uf250-04.cnf fulfilled No. of Restarts: 1257 No. of Flips: 1458 time to process: 5 seconds.
uf250-04.cnf fulfilled No. of Restarts: 316 No. of Flips: 2224 time to process: 1 seconds.
uf250-04.cnf fulfilled No. of Restarts: 1567 No. of Flips: 4057 time to process: 17 seconds.
uf250-04.cnf fulfilled No. of Restarts: 2922 No. of Flips: 3898 time to process: 12 seconds.
uf250-04.cnf fulfilled No. of Restarts: 364 No. of Flips: 3732 time to process: 4 seconds.
uf250-04.cnf fulfilled No. of Restarts: 2656 No. of Flips: 1383 time to process: 12 seconds.
uf250-04.cnf fulfilled No. of Restarts: 173 No. of Flips: 1903 time to process: 11 seconds.
uf250-04.cnf fulfilled No. of Restarts: 418 No. of Flips: 4725 time to process: 1 seconds.
uf250-04.cnf , deadline. Restarts: 3550
uf250-04.cnf fulfilled No. of Restarts: 1157 No. of Flips: 3012 time to process: 5 seconds.
uf250-04.cnf fulfilled No. of Restarts: 2214 No. of Flips: 2940 time to process: 11 seconds.
uf250-04.cnf fulfilled No. of Restarts: 122 No. of Flips: 4044 time to process: 0 seconds.
uf250-04.cnf fulfilled No. of Restarts: 1069 No. of Flips: 3150 time to process: 5 seconds.
uf250-04.cnf fulfilled No. of Restarts: 525 No. of Flips: 4165 time to process: 2 seconds.
uf250-04.cnf fulfilled No. of Restarts: 11 No. of Flips: 4729 time to process: 10 seconds.
uf250-04.cnf fulfilled No. of Restarts: 139 No. of Flips: 1589 time to process: 12 seconds.
uf250-04.cnf fulfilled No. of Restarts: 739 No. of Flips: 4869 time to process: 3 seconds.
uf250-04.cnf fulfilled No. of Restarts: 2462 No. of Flips: 2387 time to process: 14 seconds.
uf250-04.cnf fulfilled No. of Restarts: 38 No. of Flips: 4230 time to process: 4 seconds.
uf250-04.cnf fulfilled No. of Restarts: 454 No. of Flips: 2223 time to process: 2 seconds.
uf250-04.cnf fulfilled No. of Restarts: 1406 No. of Flips: 4917 time to process: 22 seconds.
uf250-04.cnf fulfilled No. of Restarts: 1231 No. of Flips: 1530 time to process: 5 seconds.
uf250-04.cnf fulfilled No. of Restarts: 974 No. of Flips: 1892 time to process: 7 seconds.
uf250-04.cnf fulfilled No. of Restarts: 1852 No. of Flips: 570 time to process: 13 seconds.
uf250-04.cnf fulfilled No. of Restarts: 997 No. of Flips: 2687 time to process: 10 seconds.
uf250-04.cnf fulfilled No. of Restarts: 381 No. of Flips: 3034 time to process: 1 seconds.
uf250-04.cnf fulfilled No. of Restarts: 57 No. of Flips: 4153 time to process: 15 seconds.
uf250-04.cnf , deadline. Restarts: 3550
uf250-04.cnf fulfilled No. of Restarts: 533 No. of Flips: 4046 time to process: 2 seconds.
uf250-04.cnf fulfilled No. of Restarts: 1885 No. of Flips: 2411 time to process: 12 seconds.
uf250-04.cnf fulfilled No. of Restarts: 605 No. of Flips: 1203 time to process: 3 seconds.
uf250-04.cnf fulfilled No. of Restarts: 15 No. of Flips: 3819 time to process: 7 seconds.
uf250-04.cnf fulfilled No. of Restarts: 295 No. of Flips: 2057 time to process: 6 seconds.
uf250-04.cnf fulfilled No. of Restarts: 851 No. of Flips: 2059 time to process: 9 seconds.
uf250-04.cnf fulfilled No. of Restarts: 208 No. of Flips: 2778 time to process: 0 seconds.
uf250-04.cnf fulfilled No. of Restarts: 1602 No. of Flips: 3404 time to process: 14 seconds.
uf250-04.cnf fulfilled No. of Restarts: 968 No. of Flips: 2957 time to process: 4 seconds.
uf250-04.cnf fulfilled No. of Restarts: 1488 No. of Flips: 3461 time to process: 9 seconds.
uf250-04.cnf fulfilled No. of Restarts: 188 No. of Flips: 2659 time to process: 14 seconds.
uf250-04.cnf fulfilled No. of Restarts: 1074 No. of Flips: 4665 time to process: 14 seconds.
uf250-04.cnf fulfilled No. of Restarts: 939 No. of Flips: 4308 time to process: 8 seconds.
uf250-04.cnf fulfilled No. of Restarts: 1727 No. of Flips: 2270 time to process: 7 seconds.
uf250-04.cnf fulfilled No. of Restarts: 313 No. of Flips: 4751 time to process: 1 seconds.
uf250-04.cnf fulfilled No. of Restarts: 821 No. of Flips: 3690 time to process: 4 seconds.
uf250-04.cnf fulfilled No. of Restarts: 52 No. of Flips: 3489 time to process: 8 seconds.
uf250-04.cnf fulfilled No. of Restarts: 1423 No. of Flips: 3435 time to process: 6 seconds.
uf250-04.cnf fulfilled No. of Restarts: 576 No. of Flips: 1582 time to process: 11 seconds.
uf250-04.cnf fulfilled No. of Restarts: 181 No. of Flips: 4462 time to process: 8 seconds.
uf250-04.cnf fulfilled No. of Restarts: 458 No. of Flips: 1675 time to process: 3 seconds.
uf250-04.cnf fulfilled No. of Restarts: 1636 No. of Flips: 4367 time to process: 9 seconds.
uf250-04.cnf fulfilled No. of Restarts: 265 No. of Flips: 2253 time to process: 2 seconds.
uf250-04.cnf fulfilled No. of Restarts: 193 No. of Flips: 4297 time to process: 6 seconds.
uf250-04.cnf fulfilled No. of Restarts: 1350 No. of Flips: 2291 time to process: 11 seconds.
uf250-04.cnf fulfilled No. of Restarts: 1616 No. of Flips: 933 time to process: 9 seconds.
uf250-04.cnf fulfilled No. of Restarts: 430 No. of Flips: 2696 time to process: 15 seconds.
uf250-04.cnf fulfilled No. of Restarts: 1543 No. of Flips: 2475 time to process: 6 seconds.
uf250-04.cnf fulfilled No. of Restarts: 207 No. of Flips: 4162 time to process: 1 seconds.
uf250-04.cnf fulfilled No. of Restarts: 663 No. of Flips: 2625 time to process: 9 seconds.
uf250-04.cnf fulfilled No. of Restarts: 1318 No. of Flips: 4502 time to process: 10 seconds.
uf250-04.cnf fulfilled No. of Restarts: 1663 No. of Flips: 1433 time to process: 9 seconds.
uf250-04.cnf fulfilled No. of Restarts: 1731 No. of Flips: 2201 time to process: 12 seconds.
uf250-04.cnf fulfilled No. of Restarts: 886 No. of Flips: 4750 time to process: 3 seconds.
uf250-04.cnf fulfilled No. of Restarts: 798 No. of Flips: 3788 time to process: 6 seconds.
uf250-04.cnf fulfilled No. of Restarts: 762 No. of Flips: 3775 time to process: 9 seconds.
uf250-04.cnf fulfilled No. of Restarts: 636 No. of Flips: 519 time to process: 3 seconds.
uf250-04.cnf fulfilled No. of Restarts: 215 No. of Flips: 3027 time to process: 7 seconds.
uf250-04.cnf fulfilled No. of Restarts: 1265 No. of Flips: 1412 time to process: 16 seconds.
uf250-04.cnf fulfilled No. of Restarts: 13 No. of Flips: 2912 time to process: 0 seconds.
uf250-04.cnf fulfilled No. of Restarts: 1579 No. of Flips: 4550 time to process: 10 seconds.
uf250-04.cnf fulfilled No. of Restarts: 1562 No. of Flips: 1735 time to process: 11 seconds.
uf250-04.cnf fulfilled No. of Restarts: 2265 No. of Flips: 1898 time to process: 15 seconds.
uf250-04.cnf fulfilled No. of Restarts: 551 No. of Flips: 1891 time to process: 2 seconds.
uf250-04.cnf fulfilled No. of Restarts: 2121 No. of Flips: 3862 time to process: 15 seconds.
uf250-04.cnf fulfilled No. of Restarts: 1606 No. of Flips: 4847 time to process: 7 seconds.
uf250-04.cnf fulfilled No. of Restarts: 29 No. of Flips: 1745 time to process: 11 seconds.
uf250-04.cnf fulfilled No. of Restarts: 75 No. of Flips: 3368 time to process: 2 seconds.
uf250-04.cnf fulfilled No. of Restarts: 1324 No. of Flips: 1784 time to process: 6 seconds.
uf250-04.cnf fulfilled No. of Restarts: 695 No. of Flips: 1216 time to process: 3 seconds.
uf250-04.cnf fulfilled No. of Restarts: 1460 No. of Flips: 4896 time to process: 8 seconds.
uf250-04.cnf fulfilled No. of Restarts: 759 No. of Flips: 1922 time to process: 6 seconds.
uf250-04.cnf fulfilled No. of Restarts: 727 No. of Flips: 4085 time to process: 3 seconds.
uf250-04.cnf fulfilled No. of Restarts: 211 No. of Flips: 3621 time to process: 14 seconds.
uf250-04.cnf fulfilled No. of Restarts: 505 No. of Flips: 2128 time to process: 12 seconds.
uf250-04.cnf fulfilled No. of Restarts: 3220 No. of Flips: 1056 time to process: 14 seconds.
uf250-04.cnf fulfilled No. of Restarts: 955 No. of Flips: 4368 time to process: 4 seconds.
uf250-04.cnf fulfilled No. of Restarts: 91 No. of Flips: 2512 time to process: 0 seconds.
uf250-04.cnf fulfilled No. of Restarts: 1877 No. of Flips: 1923 time to process: 9 seconds.
uf250-04.cnf fulfilled No. of Restarts: 1093 No. of Flips: 4575 time to process: 10 seconds.
uf250-04.cnf fulfilled No. of Restarts: 57 No. of Flips: 4825 time to process: 6 seconds.
uf250-04.cnf fulfilled No. of Restarts: 1762 No. of Flips: 4619 time to process: 10 seconds.
uf250-04.cnf fulfilled No. of Restarts: 850 No. of Flips: 2841 time to process: 3 seconds.
uf250-04.cnf fulfilled No. of Restarts: 1354 No. of Flips: 2382 time to process: 15 seconds.
uf250-04.cnf fulfilled No. of Restarts: 56 No. of Flips: 4640 time to process: 0 seconds.
uf250-04.cnf fulfilled No. of Restarts: 281 No. of Flips: 3345 time to process: 3 seconds.
uf250-04.cnf fulfilled No. of Restarts: 46 No. of Flips: 686 time to process: 3 seconds.
uf250-04.cnf fulfilled No. of Restarts: 1093 No. of Flips: 3526 time to process: 5 seconds.
uf250-04.cnf fulfilled No. of Restarts: 680 No. of Flips: 3160 time to process: 5 seconds.
uf250-04.cnf fulfilled No. of Restarts: 414 No. of Flips: 1896 time to process: 5 seconds.
uf250-04.cnf fulfilled No. of Restarts: 164 No. of Flips: 1463 time to process: 2 seconds.
uf250-04.cnf fulfilled No. of Restarts: 958 No. of Flips: 2827 time to process: 16 seconds.
uf250-04.cnf fulfilled No. of Restarts: 938 No. of Flips: 3047 time to process: 6 seconds.
uf250-04.cnf fulfilled No. of Restarts: 3235 No. of Flips: 3530 time to process: 23 seconds.
uf250-04.cnf fulfilled No. of Restarts: 304 No. of Flips: 2975 time to process: 1 seconds.
uf250-04.cnf fulfilled No. of Restarts: 3229 No. of Flips: 2489 time to process: 15 seconds.
uf250-04.cnf fulfilled No. of Restarts: 531 No. of Flips: 4696 time to process: 3 seconds.
uf250-04.cnf fulfilled No. of Restarts: 796 No. of Flips: 4830 time to process: 5 seconds.
uf250-04.cnf fulfilled No. of Restarts: 1551 No. of Flips: 1048 time to process: 10 seconds.
uf250-04.cnf fulfilled No. of Restarts: 91 No. of Flips: 4951 time to process: 0 seconds.
uf250-04.cnf fulfilled No. of Restarts: 340 No. of Flips: 3942 time to process: 12 seconds.
uf250-04.cnf fulfilled No. of Restarts: 465 No. of Flips: 3752 time to process: 3 seconds.
uf250-04.cnf fulfilled No. of Restarts: 653 No. of Flips: 3175 time to process: 3 seconds.
uf250-04.cnf fulfilled No. of Restarts: 135 No. of Flips: 3822 time to process: 7 seconds.
uf250-04.cnf fulfilled No. of Restarts: 650 No. of Flips: 4655 time to process: 14 seconds.
uf250-04.cnf fulfilled No. of Restarts: 2420 No. of Flips: 2002 time to process: 11 seconds.
uf250-04.cnf fulfilled No. of Restarts: 668 No. of Flips: 1151 time to process: 4 seconds.
uf250-04.cnf fulfilled No. of Restarts: 17 No. of Flips: 3854 time to process: 8 seconds.
uf250-04.cnf fulfilled No. of Restarts: 653 No. of Flips: 3128 time to process: 9 seconds.
uf250-04.cnf fulfilled No. of Restarts: 314 No. of Flips: 2241 time to process: 4 seconds.
uf250-04.cnf fulfilled No. of Restarts: 34 No. of Flips: 2525 time to process: 5 seconds.
uf250-04.cnf fulfilled No. of Restarts: 97 No. of Flips: 1383 time to process: 2 seconds.
uf250-04.cnf fulfilled No. of Restarts: 1378 No. of Flips: 3734 time to process: 8 seconds.
uf250-04.cnf fulfilled No. of Restarts: 2349 No. of Flips: 1980 time to process: 10 seconds.
uf250-04.cnf fulfilled No. of Restarts: 394 No. of Flips: 4880 time to process: 3 seconds.
uf250-04.cnf fulfilled No. of Restarts: 258 No. of Flips: 1554 time to process: 8 seconds.
uf250-04.cnf fulfilled No. of Restarts: 747 No. of Flips: 2808 time to process: 3 seconds.
uf250-04.cnf fulfilled No. of Restarts: 1307 No. of Flips: 2674 time to process: 7 seconds.
uf250-04.cnf fulfilled No. of Restarts: 3326 No. of Flips: 2282 time to process: 18 seconds.
uf250-04.cnf fulfilled No. of Restarts: 1804 No. of Flips: 2060 time to process: 10 seconds.
uf250-04.cnf fulfilled No. of Restarts: 1983 No. of Flips: 4249 time to process: 13 seconds.
uf250-04.cnf fulfilled No. of Restarts: 517 No. of Flips: 2652 time to process: 2 seconds.
uf250-04.cnf fulfilled No. of Restarts: 928 No. of Flips: 2039 time to process: 15 seconds.
uf250-04.cnf fulfilled No. of Restarts: 1126 No. of Flips: 2000 time to process: 4 seconds.
uf250-04.cnf fulfilled No. of Restarts: 2179 No. of Flips: 2233 time to process: 9 seconds.
uf250-04.cnf fulfilled No. of Restarts: 986 No. of Flips: 1623 time to process: 4 seconds.
uf250-04.cnf fulfilled No. of Restarts: 1574 No. of Flips: 1703 time to process: 12 seconds.
uf250-04.cnf fulfilled No. of Restarts: 651 No. of Flips: 1845 time to process: 7 seconds.
uf250-04.cnf fulfilled No. of Restarts: 3214 No. of Flips: 1660 time to process: 13 seconds.
uf250-04.cnf fulfilled No. of Restarts: 2239 No. of Flips: 1195 time to process: 9 seconds.
uf250-04.cnf fulfilled No. of Restarts: 2004 No. of Flips: 2032 time to process: 11 seconds.
uf250-04.cnf fulfilled No. of Restarts: 1596 No. of Flips: 4463 time to process: 11 seconds.
uf250-04.cnf fulfilled No. of Restarts: 915 No. of Flips: 2200 time to process: 7 seconds.
uf250-04.cnf fulfilled No. of Restarts: 704 No. of Flips: 4635 time to process: 4 seconds.
uf250-04.cnf fulfilled No. of Restarts: 300 No. of Flips: 681 time to process: 7 seconds.
uf250-04.cnf fulfilled No. of Restarts: 389 No. of Flips: 3143 time to process: 6 seconds.
uf250-04.cnf fulfilled No. of Restarts: 175 No. of Flips: 2473 time to process: 3 seconds.
uf250-04.cnf fulfilled No. of Restarts: 1434 No. of Flips: 2931 time to process: 13 seconds.
uf250-04.cnf fulfilled No. of Restarts: 3225 No. of Flips: 2272 time to process: 13 seconds.
uf250-04.cnf fulfilled No. of Restarts: 185 No. of Flips: 2368 time to process: 3 seconds.
uf250-04.cnf fulfilled No. of Restarts: 518 No. of Flips: 2326 time to process: 2 seconds.
uf250-04.cnf fulfilled No. of Restarts: 3288 No. of Flips: 1988 time to process: 20 seconds.
uf250-04.cnf fulfilled No. of Restarts: 1027 No. of Flips: 792 time to process: 11 seconds.
uf250-04.cnf fulfilled No. of Restarts: 1305 No. of Flips: 3857 time to process: 9 seconds.
uf250-04.cnf fulfilled No. of Restarts: 2259 No. of Flips: 671 time to process: 15 seconds.
uf250-04.cnf fulfilled No. of Restarts: 2893 No. of Flips: 2526 time to process: 13 seconds.
uf250-04.cnf fulfilled No. of Restarts: 1251 No. of Flips: 2019 time to process: 7 seconds.
uf250-04.cnf fulfilled No. of Restarts: 325 No. of Flips: 2983 time to process: 1 seconds.
uf250-04.cnf fulfilled No. of Restarts: 1194 No. of Flips: 3246 time to process: 11 seconds.
uf250-04.cnf fulfilled No. of Restarts: 1403 No. of Flips: 1815 time to process: 11 seconds.
uf250-04.cnf fulfilled No. of Restarts: 131 No. of Flips: 4548 time to process: 0 seconds.
uf250-04.cnf fulfilled No. of Restarts: 17 No. of Flips: 3583 time to process: 6 seconds.
uf250-04.cnf fulfilled No. of Restarts: 564 No. of Flips: 2175 time to process: 11 seconds.
uf250-04.cnf fulfilled No. of Restarts: 812 No. of Flips: 3085 time to process: 3 seconds.
uf250-04.cnf fulfilled No. of Restarts: 607 No. of Flips: 1902 time to process: 4 seconds.
uf250-04.cnf fulfilled No. of Restarts: 495 No. of Flips: 1652 time to process: 10 seconds.
uf250-04.cnf fulfilled No. of Restarts: 667 No. of Flips: 4987 time to process: 8 seconds.
uf250-04.cnf fulfilled No. of Restarts: 3165 No. of Flips: 2524 time to process: 14 seconds.
uf250-04.cnf fulfilled No. of Restarts: 467 No. of Flips: 3148 time to process: 2 seconds.
uf250-04.cnf fulfilled No. of Restarts: 429 No. of Flips: 4616 time to process: 12 seconds.
uf250-04.cnf fulfilled No. of Restarts: 2202 No. of Flips: 1710 time to process: 17 seconds.
uf250-04.cnf fulfilled No. of Restarts: 267 No. of Flips: 3441 time to process: 1 seconds.
uf250-04.cnf fulfilled No. of Restarts: 731 No. of Flips: 3742 time to process: 4 seconds.
uf250-04.cnf fulfilled No. of Restarts: 567 No. of Flips: 4759 time to process: 8 seconds.
uf250-04.cnf fulfilled No. of Restarts: 1630 No. of Flips: 3892 time to process: 7 seconds.
uf250-04.cnf fulfilled No. of Restarts: 945 No. of Flips: 2511 time to process: 11 seconds.
uf250-04.cnf fulfilled No. of Restarts: 122 No. of Flips: 4708 time to process: 6 seconds.
uf250-04.cnf fulfilled No. of Restarts: 460 No. of Flips: 1939 time to process: 6 seconds.
uf250-04.cnf fulfilled No. of Restarts: 279 No. of Flips: 3243 time to process: 6 seconds.
uf250-04.cnf fulfilled No. of Restarts: 142 No. of Flips: 4352 time to process: 3 seconds.
uf250-04.cnf fulfilled No. of Restarts: 516 No. of Flips: 4711 time to process: 10 seconds.
uf250-04.cnf fulfilled No. of Restarts: 87 No. of Flips: 4017 time to process: 3 seconds.
uf250-04.cnf fulfilled No. of Restarts: 413 No. of Flips: 4391 time to process: 8 seconds.
uf250-04.cnf fulfilled No. of Restarts: 217 No. of Flips: 3361 time to process: 3 seconds.
uf250-04.cnf fulfilled No. of Restarts: 2456 No. of Flips: 3308 time to process: 14 seconds.
uf250-04.cnf fulfilled No. of Restarts: 1993 No. of Flips: 2848 time to process: 8 seconds.
uf250-04.cnf fulfilled No. of Restarts: 408 No. of Flips: 1719 time to process: 4 seconds.
uf250-04.cnf fulfilled No. of Restarts: 1388 No. of Flips: 3961 time to process: 6 seconds.
uf250-04.cnf fulfilled No. of Restarts: 675 No. of Flips: 4370 time to process: 11 seconds.
uf250-04.cnf fulfilled No. of Restarts: 1918 No. of Flips: 1459 time to process: 19 seconds.
uf250-04.cnf fulfilled No. of Restarts: 1088 No. of Flips: 4759 time to process: 4 seconds.
uf250-04.cnf fulfilled No. of Restarts: 474 No. of Flips: 1873 time to process: 12 seconds.
uf250-04.cnf fulfilled No. of Restarts: 595 No. of Flips: 1974 time to process: 5 seconds.
uf250-04.cnf fulfilled No. of Restarts: 1299 No. of Flips: 2932 time to process: 11 seconds.
uf250-04.cnf fulfilled No. of Restarts: 487 No. of Flips: 4466 time to process: 2 seconds.
uf250-04.cnf fulfilled No. of Restarts: 75 No. of Flips: 2064 time to process: 1 seconds.
uf250-04.cnf fulfilled No. of Restarts: 414 No. of Flips: 1373 time to process: 4 seconds.
uf250-04.cnf fulfilled No. of Restarts: 753 No. of Flips: 2587 time to process: 9 seconds.
uf250-04.cnf fulfilled No. of Restarts: 131 No. of Flips: 4708 time to process: 1 seconds.
uf250-04.cnf fulfilled No. of Restarts: 633 No. of Flips: 3869 time to process: 10 seconds.
uf250-04.cnf fulfilled No. of Restarts: 296 No. of Flips: 3933 time to process: 1 seconds.
uf250-04.cnf fulfilled No. of Restarts: 846 No. of Flips: 4618 time to process: 4 seconds.
uf250-04.cnf fulfilled No. of Restarts: 627 No. of Flips: 2538 time to process: 14 seconds.
uf250-04.cnf fulfilled No. of Restarts: 85 No. of Flips: 4358 time to process: 2 seconds.
uf250-04.cnf fulfilled No. of Restarts: 1476 No. of Flips: 2796 time to process: 8 seconds.
uf250-04.cnf fulfilled No. of Restarts: 1184 No. of Flips: 4935 time to process: 5 seconds.
uf250-04.cnf fulfilled No. of Restarts: 136 No. of Flips: 3376 time to process: 6 seconds.
uf250-04.cnf fulfilled No. of Restarts: 1220 No. of Flips: 1377 time to process: 5 seconds.
uf250-04.cnf fulfilled No. of Restarts: 484 No. of Flips: 4546 time to process: 5 seconds.
uf250-04.cnf fulfilled No. of Restarts: 1321 No. of Flips: 4667 time to process: 10 seconds.
uf250-04.cnf fulfilled No. of Restarts: 30 No. of Flips: 3357 time to process: 7 seconds.
uf250-04.cnf fulfilled No. of Restarts: 276 No. of Flips: 4987 time to process: 1 seconds.
uf250-04.cnf fulfilled No. of Restarts: 702 No. of Flips: 1877 time to process: 12 seconds.
uf250-04.cnf fulfilled No. of Restarts: 693 No. of Flips: 1935 time to process: 3 seconds.
uf250-04.cnf fulfilled No. of Restarts: 831 No. of Flips: 2442 time to process: 5 seconds.
uf250-04.cnf fulfilled No. of Restarts: 770 No. of Flips: 1161 time to process: 3 seconds.
uf250-04.cnf fulfilled No. of Restarts: 1388 No. of Flips: 2808 time to process: 13 seconds.
uf250-04.cnf fulfilled No. of Restarts: 146 No. of Flips: 1143 time to process: 5 seconds.
uf250-04.cnf fulfilled No. of Restarts: 128 No. of Flips: 2459 time to process: 3 seconds.
uf250-04.cnf fulfilled No. of Restarts: 2043 No. of Flips: 931 time to process: 13 seconds.
uf250-04.cnf fulfilled No. of Restarts: 729 No. of Flips: 1127 time to process: 3 seconds.
uf250-04.cnf fulfilled No. of Restarts: 725 No. of Flips: 2892 time to process: 4 seconds.
uf250-04.cnf fulfilled No. of Restarts: 10 No. of Flips: 4017 time to process: 4 seconds.
uf250-04.cnf fulfilled No. of Restarts: 51 No. of Flips: 3309 time to process: 0 seconds.
uf250-04.cnf fulfilled No. of Restarts: 220 No. of Flips: 4125 time to process: 7 seconds.
uf250-04.cnf fulfilled No. of Restarts: 310 No. of Flips: 2849 time to process: 4 seconds.
uf250-04.cnf fulfilled No. of Restarts: 234 No. of Flips: 3117 time to process: 1 seconds.
uf250-04.cnf fulfilled No. of Restarts: 207 No. of Flips: 1994 time to process: 3 seconds.
uf250-04.cnf fulfilled No. of Restarts: 892 No. of Flips: 3511 time to process: 5 seconds.
uf250-04.cnf fulfilled No. of Restarts: 821 No. of Flips: 4202 time to process: 16 seconds.
uf250-04.cnf fulfilled No. of Restarts: 196 No. of Flips: 1877 time to process: 4 seconds.
uf250-04.cnf fulfilled No. of Restarts: 480 No. of Flips: 4234 time to process: 3 seconds.
uf250-04.cnf fulfilled No. of Restarts: 302 No. of Flips: 1984 time to process: 3 seconds.
uf250-04.cnf fulfilled No. of Restarts: 1255 No. of Flips: 4613 time to process: 8 seconds.
uf250-04.cnf fulfilled No. of Restarts: 992 No. of Flips: 3807 time to process: 7 seconds.
uf250-04.cnf fulfilled No. of Restarts: 533 No. of Flips: 4128 time to process: 8 seconds.
uf250-04.cnf fulfilled No. of Restarts: 486 No. of Flips: 2843 time to process: 3 seconds.
uf250-04.cnf fulfilled No. of Restarts: 994 No. of Flips: 2515 time to process: 6 seconds.
uf250-04.cnf fulfilled No. of Restarts: 130 No. of Flips: 4715 time to process: 3 seconds.
uf250-04.cnf fulfilled No. of Restarts: 1414 No. of Flips: 1938 time to process: 7 seconds.
uf250-04.cnf fulfilled No. of Restarts: 746 No. of Flips: 4086 time to process: 10 seconds.
uf250-04.cnf fulfilled No. of Restarts: 5 No. of Flips: 1487 time to process: 2 seconds.
uf250-04.cnf fulfilled No. of Restarts: 1185 No. of Flips: 3726 time to process: 17 seconds.
uf250-04.cnf fulfilled No. of Restarts: 1706 No. of Flips: 3523 time to process: 7 seconds.
uf250-04.cnf fulfilled No. of Restarts: 572 No. of Flips: 2632 time to process: 10 seconds.
uf250-04.cnf fulfilled No. of Restarts: 126 No. of Flips: 3547 time to process: 5 seconds.
uf250-04.cnf fulfilled No. of Restarts: 1954 No. of Flips: 2295 time to process: 13 seconds.
uf250-04.cnf fulfilled No. of Restarts: 45 No. of Flips: 1656 time to process: 1 seconds.
uf250-04.cnf fulfilled No. of Restarts: 4 No. of Flips: 3356 time to process: 1 seconds.
uf250-04.cnf fulfilled No. of Restarts: 1091 No. of Flips: 2554 time to process: 6 seconds.
uf250-04.cnf fulfilled No. of Restarts: 1652 No. of Flips: 2873 time to process: 17 seconds.
uf250-04.cnf fulfilled No. of Restarts: 2667 No. of Flips: 2928 time to process: 11 seconds.
uf250-04.cnf fulfilled No. of Restarts: 154 No. of Flips: 1182 time to process: 6 seconds.
uf250-04.cnf fulfilled No. of Restarts: 602 No. of Flips: 3479 time to process: 15 seconds.
uf250-04.cnf fulfilled No. of Restarts: 444 No. of Flips: 3870 time to process: 8 seconds.
uf250-04.cnf fulfilled No. of Restarts: 418 No. of Flips: 4859 time to process: 2 seconds.
uf250-04.cnf fulfilled No. of Restarts: 2481 No. of Flips: 2166 time to process: 15 seconds.
uf250-04.cnf fulfilled No. of Restarts: 1225 No. of Flips: 1459 time to process: 5 seconds.
uf250-04.cnf fulfilled No. of Restarts: 934 No. of Flips: 3541 time to process: 5 seconds.
uf250-04.cnf fulfilled No. of Restarts: 1533 No. of Flips: 4662 time to process: 13 seconds.
uf250-04.cnf fulfilled No. of Restarts: 330 No. of Flips: 3777 time to process: 5 seconds.
uf250-04.cnf fulfilled No. of Restarts: 762 No. of Flips: 3573 time to process: 8 seconds.
uf250-04.cnf fulfilled No. of Restarts: 1169 No. of Flips: 3509 time to process: 8 seconds.
uf250-04.cnf fulfilled No. of Restarts: 1341 No. of Flips: 3650 time to process: 6 seconds.
uf250-04.cnf fulfilled No. of Restarts: 288 No. of Flips: 4526 time to process: 2 seconds.
uf250-04.cnf fulfilled No. of Restarts: 840 No. of Flips: 1837 time to process: 10 seconds.
uf250-04.cnf fulfilled No. of Restarts: 1243 No. of Flips: 4237 time to process: 7 seconds.
uf250-04.cnf fulfilled No. of Restarts: 1876 No. of Flips: 1570 time to process: 11 seconds.
uf250-04.cnf fulfilled No. of Restarts: 1040 No. of Flips: 2397 time to process: 8 seconds.
uf250-04.cnf fulfilled No. of Restarts: 428 No. of Flips: 1848 time to process: 5 seconds.
uf250-04.cnf fulfilled No. of Restarts: 2036 No. of Flips: 4051 time to process: 10 seconds.
uf250-04.cnf fulfilled No. of Restarts: 1870 No. of Flips: 4232 time to process: 8 seconds.
uf250-04.cnf fulfilled No. of Restarts: 540 No. of Flips: 4035 time to process: 7 seconds.
uf250-04.cnf fulfilled No. of Restarts: 2534 No. of Flips: 4646 time to process: 11 seconds.
uf250-04.cnf fulfilled No. of Restarts: 134 No. of Flips: 2191 time to process: 3 seconds.
uf250-04.cnf fulfilled No. of Restarts: 2682 No. of Flips: 2820 time to process: 15 seconds.
uf250-04.cnf fulfilled No. of Restarts: 414 No. of Flips: 3663 time to process: 1 seconds.
uf250-04.cnf fulfilled No. of Restarts: 976 No. of Flips: 894 time to process: 4 seconds.
uf250-04.cnf fulfilled No. of Restarts: 1002 No. of Flips: 2637 time to process: 7 seconds.
uf250-04.cnf fulfilled No. of Restarts: 518 No. of Flips: 3268 time to process: 11 seconds.
uf250-04.cnf fulfilled No. of Restarts: 587 No. of Flips: 2196 time to process: 5 seconds.
uf250-04.cnf fulfilled No. of Restarts: 2304 No. of Flips: 3614 time to process: 11 seconds.
uf250-04.cnf fulfilled No. of Restarts: 595 No. of Flips: 4251 time to process: 2 seconds.
uf250-04.cnf fulfilled No. of Restarts: 2373 No. of Flips: 2481 time to process: 13 seconds.
uf250-04.cnf fulfilled No. of Restarts: 447 No. of Flips: 3844 time to process: 2 seconds.
uf250-04.cnf fulfilled No. of Restarts: 209 No. of Flips: 1945 time to process: 2 seconds.
uf250-04.cnf fulfilled No. of Restarts: 288 No. of Flips: 4703 time to process: 5 seconds.
uf250-04.cnf fulfilled No. of Restarts: 820 No. of Flips: 2467 time to process: 7 seconds.
uf250-04.cnf fulfilled No. of Restarts: 221 No. of Flips: 3840 time to process: 3 seconds.
uf250-04.cnf fulfilled No. of Restarts: 79 No. of Flips: 4954 time to process: 4 seconds.
uf250-04.cnf fulfilled No. of Restarts: 302 No. of Flips: 4669 time to process: 3 seconds.
uf250-04.cnf fulfilled No. of Restarts: 2168 No. of Flips: 2679 time to process: 12 seconds.
uf250-04.cnf fulfilled No. of Restarts: 172 No. of Flips: 2389 time to process: 4 seconds.
uf250-04.cnf fulfilled No. of Restarts: 851 No. of Flips: 4043 time to process: 4 seconds.
uf250-04.cnf fulfilled No. of Restarts: 3208 No. of Flips: 2367 time to process: 16 seconds.
uf250-04.cnf fulfilled No. of Restarts: 1565 No. of Flips: 2365 time to process: 12 seconds.
uf250-04.cnf fulfilled No. of Restarts: 563 No. of Flips: 2752 time to process: 2 seconds.
uf250-04.cnf fulfilled No. of Restarts: 662 No. of Flips: 2564 time to process: 3 seconds.
uf250-04.cnf fulfilled No. of Restarts: 2458 No. of Flips: 3961 time to process: 12 seconds.
uf250-04.cnf fulfilled No. of Restarts: 280 No. of Flips: 2846 time to process: 3 seconds.
uf250-04.cnf fulfilled No. of Restarts: 32 No. of Flips: 1753 time to process: 1 seconds.
uf250-04.cnf fulfilled No. of Restarts: 2150 No. of Flips: 2417 time to process: 10 seconds.
uf250-04.cnf fulfilled No. of Restarts: 356 No. of Flips: 1198 time to process: 5 seconds.
uf250-04.cnf fulfilled No. of Restarts: 534 No. of Flips: 2298 time to process: 4 seconds.
uf250-04.cnf fulfilled No. of Restarts: 1163 No. of Flips: 4476 time to process: 8 seconds.
uf250-04.cnf fulfilled No. of Restarts: 367 No. of Flips: 2851 time to process: 1 seconds.
uf250-04.cnf fulfilled No. of Restarts: 1920 No. of Flips: 784 time to process: 23 seconds.
uf250-04.cnf fulfilled No. of Restarts: 523 No. of Flips: 2063 time to process: 2 seconds.
uf250-04.cnf fulfilled No. of Restarts: 243 No. of Flips: 2701 time to process: 4 seconds.
uf250-04.cnf fulfilled No. of Restarts: 244 No. of Flips: 3402 time to process: 14 seconds.
uf250-04.cnf fulfilled No. of Restarts: 1306 No. of Flips: 1045 time to process: 11 seconds.
uf250-04.cnf fulfilled No. of Restarts: 1180 No. of Flips: 1436 time to process: 5 seconds.
uf250-04.cnf fulfilled No. of Restarts: 1002 No. of Flips: 2718 time to process: 9 seconds.
uf250-04.cnf fulfilled No. of Restarts: 1515 No. of Flips: 4750 time to process: 12 seconds.
uf250-04.cnf fulfilled No. of Restarts: 2353 No. of Flips: 2999 time to process: 15 seconds.
uf250-04.cnf fulfilled No. of Restarts: 255 No. of Flips: 3407 time to process: 1 seconds.
uf250-04.cnf fulfilled No. of Restarts: 856 No. of Flips: 2906 time to process: 10 seconds.
uf250-04.cnf fulfilled No. of Restarts: 573 No. of Flips: 4495 time to process: 6 seconds.
uf250-04.cnf fulfilled No. of Restarts: 2527 No. of Flips: 2874 time to process: 25 seconds.
uf250-04.cnf fulfilled No. of Restarts: 625 No. of Flips: 1907 time to process: 2 seconds.
uf250-04.cnf fulfilled No. of Restarts: 2447 No. of Flips: 3030 time to process: 12 seconds.
uf250-04.cnf fulfilled No. of Restarts: 1127 No. of Flips: 4356 time to process: 6 seconds.
uf250-04.cnf fulfilled No. of Restarts: 1152 No. of Flips: 1716 time to process: 6 seconds.
uf250-04.cnf fulfilled No. of Restarts: 478 No. of Flips: 1896 time to process: 3 seconds.
uf250-04.cnf fulfilled No. of Restarts: 303 No. of Flips: 3993 time to process: 3 seconds.
uf250-04.cnf fulfilled No. of Restarts: 898 No. of Flips: 3651 time to process: 8 seconds.
uf250-04.cnf fulfilled No. of Restarts: 736 No. of Flips: 4441 time to process: 5 seconds.
uf250-04.cnf fulfilled No. of Restarts: 1589 No. of Flips: 4394 time to process: 9 seconds.
uf250-04.cnf fulfilled No. of Restarts: 87 No. of Flips: 2793 time to process: 2 seconds.
uf250-04.cnf fulfilled No. of Restarts: 1471 No. of Flips: 4618 time to process: 6 seconds.
uf250-04.cnf fulfilled No. of Restarts: 853 No. of Flips: 1366 time to process: 9 seconds.
uf250-04.cnf fulfilled No. of Restarts: 824 No. of Flips: 1946 time to process: 8 seconds.
uf250-04.cnf fulfilled No. of Restarts: 1853 No. of Flips: 4893 time to process: 14 seconds.
uf250-04.cnf fulfilled No. of Restarts: 342 No. of Flips: 4189 time to process: 1 seconds.
uf250-04.cnf fulfilled No. of Restarts: 81 No. of Flips: 3144 time to process: 8 seconds.
uf250-04.cnf fulfilled No. of Restarts: 447 No. of Flips: 2322 time to process: 10 seconds.
uf250-04.cnf fulfilled No. of Restarts: 1170 No. of Flips: 4271 time to process: 9 seconds.
uf250-04.cnf fulfilled No. of Restarts: 625 No. of Flips: 1656 time to process: 10 seconds.
uf250-04.cnf fulfilled No. of Restarts: 85 No. of Flips: 978 time to process: 2 seconds.
uf250-04.cnf fulfilled No. of Restarts: 459 No. of Flips: 3352 time to process: 5 seconds.
uf250-04.cnf fulfilled No. of Restarts: 106 No. of Flips: 1345 time to process: 7 seconds.
uf250-04.cnf fulfilled No. of Restarts: 494 No. of Flips: 2865 time to process: 2 seconds.
uf250-04.cnf fulfilled No. of Restarts: 536 No. of Flips: 4031 time to process: 14 seconds.
uf250-04.cnf fulfilled No. of Restarts: 329 No. of Flips: 1078 time to process: 12 seconds.
uf250-04.cnf fulfilled No. of Restarts: 112 No. of Flips: 2881 time to process: 3 seconds.
uf250-04.cnf fulfilled No. of Restarts: 2123 No. of Flips: 4004 time to process: 15 seconds.
uf250-04.cnf , deadline. Restarts: 3550
uf250-04.cnf fulfilled No. of Restarts: 877 No. of Flips: 4628 time to process: 3 seconds.
uf250-04.cnf fulfilled No. of Restarts: 2144 No. of Flips: 4916 time to process: 13 seconds.
uf250-04.cnf fulfilled No. of Restarts: 1039 No. of Flips: 3046 time to process: 6 seconds.
uf250-04.cnf fulfilled No. of Restarts: 610 No. of Flips: 3676 time to process: 4 seconds.
uf250-04.cnf fulfilled No. of Restarts: 272 No. of Flips: 3563 time to process: 5 seconds.
uf250-04.cnf fulfilled No. of Restarts: 398 No. of Flips: 2249 time to process: 6 seconds.
uf250-04.cnf fulfilled No. of Restarts: 108 No. of Flips: 3973 time to process: 8 seconds.
uf250-04.cnf fulfilled No. of Restarts: 758 No. of Flips: 1727 time to process: 3 seconds.
uf250-04.cnf fulfilled No. of Restarts: 405 No. of Flips: 4016 time to process: 8 seconds.
uf250-04.cnf fulfilled No. of Restarts: 769 No. of Flips: 2544 time to process: 4 seconds.
uf250-04.cnf fulfilled No. of Restarts: 2480 No. of Flips: 2816 time to process: 14 seconds.
uf250-04.cnf fulfilled No. of Restarts: 919 No. of Flips: 4497 time to process: 4 seconds.
uf250-04.cnf fulfilled No. of Restarts: 827 No. of Flips: 4286 time to process: 4 seconds.
uf250-04.cnf fulfilled No. of Restarts: 1968 No. of Flips: 3843 time to process: 12 seconds.
uf250-04.cnf fulfilled No. of Restarts: 843 No. of Flips: 2252 time to process: 4 seconds.
uf250-04.cnf fulfilled No. of Restarts: 312 No. of Flips: 4848 time to process: 11 seconds.
uf250-04.cnf fulfilled No. of Restarts: 117 No. of Flips: 3117 time to process: 4 seconds.
uf250-04.cnf fulfilled No. of Restarts: 904 No. of Flips: 1832 time to process: 8 seconds.
uf250-04.cnf fulfilled No. of Restarts: 813 No. of Flips: 4286 time to process: 10 seconds.
uf250-04.cnf fulfilled No. of Restarts: 1095 No. of Flips: 773 time to process: 6 seconds.
uf250-04.cnf fulfilled No. of Restarts: 57 No. of Flips: 2192 time to process: 0 seconds.
uf250-04.cnf fulfilled No. of Restarts: 879 No. of Flips: 1340 time to process: 6 seconds.
uf250-04.cnf fulfilled No. of Restarts: 177 No. of Flips: 3626 time to process: 9 seconds.
uf250-04.cnf fulfilled No. of Restarts: 505 No. of Flips: 4116 time to process: 2 seconds.
uf250-04.cnf fulfilled No. of Restarts: 490 No. of Flips: 3356 time to process: 8 seconds.
uf250-04.cnf fulfilled No. of Restarts: 2879 No. of Flips: 2773 time to process: 16 seconds.
uf250-04.cnf fulfilled No. of Restarts: 2309 No. of Flips: 2219 time to process: 9 seconds.
uf250-04.cnf fulfilled No. of Restarts: 37 No. of Flips: 3735 time to process: 8 seconds.
uf250-04.cnf fulfilled No. of Restarts: 1577 No. of Flips: 2378 time to process: 9 seconds.
uf250-04.cnf fulfilled No. of Restarts: 25 No. of Flips: 4172 time to process: 2 seconds.
uf250-04.cnf fulfilled No. of Restarts: 2930 No. of Flips: 1782 time to process: 15 seconds.
uf250-04.cnf fulfilled No. of Restarts: 10 No. of Flips: 4929 time to process: 2 seconds.
uf250-04.cnf fulfilled No. of Restarts: 394 No. of Flips: 2797 time to process: 9 seconds.
uf250-04.cnf fulfilled No. of Restarts: 2529 No. of Flips: 4890 time to process: 14 seconds.
uf250-04.cnf fulfilled No. of Restarts: 1021 No. of Flips: 4443 time to process: 11 seconds.
uf250-04.cnf fulfilled No. of Restarts: 116 No. of Flips: 4548 time to process: 6 seconds.
uf250-04.cnf fulfilled No. of Restarts: 765 No. of Flips: 3697 time to process: 15 seconds.
uf250-04.cnf fulfilled No. of Restarts: 1212 No. of Flips: 3987 time to process: 13 seconds.
uf250-04.cnf fulfilled No. of Restarts: 3185 No. of Flips: 2658 time to process: 19 seconds.
uf250-04.cnf fulfilled No. of Restarts: 19 No. of Flips: 2212 time to process: 0 seconds.
uf250-04.cnf fulfilled No. of Restarts: 1962 No. of Flips: 4906 time to process: 22 seconds.
uf250-04.cnf fulfilled No. of Restarts: 21 No. of Flips: 1424 time to process: 0 seconds.
uf250-04.cnf fulfilled No. of Restarts: 336 No. of Flips: 3911 time to process: 1 seconds.
uf250-04.cnf fulfilled No. of Restarts: 1379 No. of Flips: 3678 time to process: 19 seconds.
uf250-04.cnf fulfilled No. of Restarts: 874 No. of Flips: 4369 time to process: 3 seconds.
uf250-04.cnf fulfilled No. of Restarts: 76 No. of Flips: 4363 time to process: 2 seconds.
uf250-04.cnf fulfilled No. of Restarts: 152 No. of Flips: 2435 time to process: 7 seconds.
uf250-04.cnf fulfilled No. of Restarts: 523 No. of Flips: 3601 time to process: 2 seconds.
uf250-04.cnf fulfilled No. of Restarts: 641 No. of Flips: 863 time to process: 3 seconds.
uf250-04.cnf fulfilled No. of Restarts: 10 No. of Flips: 4222 time to process: 10 seconds.
uf250-04.cnf fulfilled No. of Restarts: 52 No. of Flips: 4140 time to process: 4 seconds.
uf250-04.cnf fulfilled No. of Restarts: 2527 No. of Flips: 995 time to process: 12 seconds.
uf250-04.cnf fulfilled No. of Restarts: 2730 No. of Flips: 4976 time to process: 14 seconds.
uf250-04.cnf fulfilled No. of Restarts: 1098 No. of Flips: 2630 time to process: 6 seconds.
uf250-04.cnf fulfilled No. of Restarts: 539 No. of Flips: 2147 time to process: 7 seconds.
uf250-04.cnf fulfilled No. of Restarts: 1827 No. of Flips: 2092 time to process: 8 seconds.
uf250-04.cnf fulfilled No. of Restarts: 636 No. of Flips: 1293 time to process: 17 seconds.
uf250-04.cnf fulfilled No. of Restarts: 1276 No. of Flips: 3821 time to process: 6 seconds.
uf250-04.cnf fulfilled No. of Restarts: 526 No. of Flips: 2936 time to process: 2 seconds.
uf250-04.cnf fulfilled No. of Restarts: 1405 No. of Flips: 3469 time to process: 8 seconds.
uf250-04.cnf fulfilled No. of Restarts: 419 No. of Flips: 4691 time to process: 8 seconds.
uf250-04.cnf fulfilled No. of Restarts: 1146 No. of Flips: 3771 time to process: 7 seconds.
uf250-04.cnf fulfilled No. of Restarts: 798 No. of Flips: 2226 time to process: 3 seconds.
uf250-04.cnf fulfilled No. of Restarts: 862 No. of Flips: 2797 time to process: 9 seconds.
uf250-04.cnf fulfilled No. of Restarts: 279 No. of Flips: 3451 time to process: 2 seconds.
uf250-04.cnf fulfilled No. of Restarts: 1458 No. of Flips: 1519 time to process: 12 seconds.
uf250-04.cnf fulfilled No. of Restarts: 1116 No. of Flips: 2729 time to process: 10 seconds.
uf250-04.cnf fulfilled No. of Restarts: 2001 No. of Flips: 2714 time to process: 10 seconds.
uf250-04.cnf , deadline. Restarts: 3550
uf250-04.cnf fulfilled No. of Restarts: 1436 No. of Flips: 2076 time to process: 6 seconds.
uf250-04.cnf fulfilled No. of Restarts: 220 No. of Flips: 3771 time to process: 1 seconds.
uf250-04.cnf fulfilled No. of Restarts: 926 No. of Flips: 4795 time to process: 4 seconds.
uf250-04.cnf fulfilled No. of Restarts: 137 No. of Flips: 4649 time to process: 11 seconds.
uf250-04.cnf fulfilled No. of Restarts: 1284 No. of Flips: 3906 time to process: 9 seconds.
uf250-04.cnf fulfilled No. of Restarts: 1641 No. of Flips: 2665 time to process: 12 seconds.
uf250-04.cnf fulfilled No. of Restarts: 381 No. of Flips: 3200 time to process: 1 seconds.
uf250-04.cnf fulfilled No. of Restarts: 672 No. of Flips: 1034 time to process: 8 seconds.
uf250-04.cnf fulfilled No. of Restarts: 3249 No. of Flips: 4314 time to process: 17 seconds.
uf250-04.cnf fulfilled No. of Restarts: 2854 No. of Flips: 2308 time to process: 12 seconds.
uf250-04.cnf fulfilled No. of Restarts: 887 No. of Flips: 2175 time to process: 3 seconds.
uf250-04.cnf fulfilled No. of Restarts: 219 No. of Flips: 2603 time to process: 6 seconds.
uf250-04.cnf fulfilled No. of Restarts: 183 No. of Flips: 4519 time to process: 11 seconds.
uf250-04.cnf fulfilled No. of Restarts: 2063 No. of Flips: 4677 time to process: 10 seconds.
uf250-04.cnf fulfilled No. of Restarts: 147 No. of Flips: 4390 time to process: 1 seconds.
uf250-04.cnf fulfilled No. of Restarts: 414 No. of Flips: 955 time to process: 7 seconds.
uf250-04.cnf fulfilled No. of Restarts: 1858 No. of Flips: 3557 time to process: 13 seconds.
uf250-04.cnf fulfilled No. of Restarts: 2513 No. of Flips: 2152 time to process: 10 seconds.
uf250-04.cnf fulfilled No. of Restarts: 776 No. of Flips: 2915 time to process: 4 seconds.
uf250-04.cnf fulfilled No. of Restarts: 723 No. of Flips: 2291 time to process: 4 seconds.
uf250-04.cnf fulfilled No. of Restarts: 2004 No. of Flips: 1269 time to process: 16 seconds.
uf250-04.cnf fulfilled No. of Restarts: 1727 No. of Flips: 2515 time to process: 7 seconds.
uf250-04.cnf fulfilled No. of Restarts: 122 No. of Flips: 3781 time to process: 12 seconds.
uf250-04.cnf fulfilled No. of Restarts: 2902 No. of Flips: 3524 time to process: 12 seconds.
uf250-04.cnf fulfilled No. of Restarts: 535 No. of Flips: 4703 time to process: 2 seconds.
uf250-04.cnf fulfilled No. of Restarts: 1080 No. of Flips: 3912 time to process: 7 seconds.
uf250-04.cnf fulfilled No. of Restarts: 233 No. of Flips: 3838 time to process: 8 seconds.
uf250-04.cnf fulfilled No. of Restarts: 2848 No. of Flips: 4295 time to process: 17 seconds.
uf250-04.cnf fulfilled No. of Restarts: 1829 No. of Flips: 1595 time to process: 7 seconds.
uf250-04.cnf fulfilled No. of Restarts: 667 No. of Flips: 4651 time to process: 3 seconds.
uf250-04.cnf fulfilled No. of Restarts: 318 No. of Flips: 1251 time to process: 3 seconds.
uf250-04.cnf fulfilled No. of Restarts: 1040 No. of Flips: 1301 time to process: 12 seconds.
uf250-04.cnf fulfilled No. of Restarts: 645 No. of Flips: 1632 time to process: 6 seconds.
uf250-04.cnf fulfilled No. of Restarts: 750 No. of Flips: 3796 time to process: 12 seconds.
uf250-04.cnf fulfilled No. of Restarts: 2178 No. of Flips: 3240 time to process: 12 seconds.
uf250-04.cnf , deadline. Restarts: 3550
uf250-04.cnf fulfilled No. of Restarts: 638 No. of Flips: 1572 time to process: 2 seconds.
uf250-04.cnf fulfilled No. of Restarts: 270 No. of Flips: 1311 time to process: 2 seconds.
uf250-04.cnf fulfilled No. of Restarts: 215 No. of Flips: 4094 time to process: 2 seconds.
uf250-04.cnf fulfilled No. of Restarts: 1426 No. of Flips: 2339 time to process: 14 seconds.
uf250-04.cnf fulfilled No. of Restarts: 254 No. of Flips: 1357 time to process: 6 seconds.
uf250-04.cnf fulfilled No. of Restarts: 1188 No. of Flips: 2096 time to process: 10 seconds.
uf250-04.cnf fulfilled No. of Restarts: 159 No. of Flips: 1412 time to process: 9 seconds.
uf250-04.cnf fulfilled No. of Restarts: 203 No. of Flips: 2461 time to process: 2 seconds.
uf250-04.cnf fulfilled No. of Restarts: 1603 No. of Flips: 2349 time to process: 21 seconds.
uf250-04.cnf fulfilled No. of Restarts: 266 No. of Flips: 1931 time to process: 1 seconds.
uf250-04.cnf fulfilled No. of Restarts: 529 No. of Flips: 2274 time to process: 7 seconds.
uf250-04.cnf , deadline. Restarts: 3550
uf250-04.cnf fulfilled No. of Restarts: 2610 No. of Flips: 4574 time to process: 11 seconds.
uf250-04.cnf fulfilled No. of Restarts: 558 No. of Flips: 1551 time to process: 6 seconds.
uf250-04.cnf fulfilled No. of Restarts: 1334 No. of Flips: 2998 time to process: 5 seconds.
uf250-04.cnf fulfilled No. of Restarts: 814 No. of Flips: 1398 time to process: 5 seconds.
uf250-04.cnf fulfilled No. of Restarts: 1163 No. of Flips: 2813 time to process: 14 seconds.
uf250-04.cnf fulfilled No. of Restarts: 32 No. of Flips: 1939 time to process: 4 seconds.
uf250-04.cnf fulfilled No. of Restarts: 86 No. of Flips: 1753 time to process: 10 seconds.
uf250-04.cnf fulfilled No. of Restarts: 299 No. of Flips: 2584 time to process: 1 seconds.
uf250-04.cnf fulfilled No. of Restarts: 1404 No. of Flips: 4097 time to process: 9 seconds.
uf250-04.cnf fulfilled No. of Restarts: 1320 No. of Flips: 4113 time to process: 9 seconds.
uf250-04.cnf fulfilled No. of Restarts: 440 No. of Flips: 2998 time to process: 13 seconds.
uf250-04.cnf fulfilled No. of Restarts: 500 No. of Flips: 1151 time to process: 3 seconds.
uf250-04.cnf fulfilled No. of Restarts: 2303 No. of Flips: 791 time to process: 12 seconds.
uf250-04.cnf fulfilled No. of Restarts: 85 No. of Flips: 2244 time to process: 3 seconds.
uf250-04.cnf fulfilled No. of Restarts: 3028 No. of Flips: 3286 time to process: 15 seconds.
uf250-04.cnf fulfilled No. of Restarts: 1554 No. of Flips: 4532 time to process: 9 seconds.
uf250-04.cnf fulfilled No. of Restarts: 689 No. of Flips: 3177 time to process: 2 seconds.
uf250-04.cnf fulfilled No. of Restarts: 77 No. of Flips: 4620 time to process: 3 seconds.
uf250-04.cnf fulfilled No. of Restarts: 1298 No. of Flips: 1599 time to process: 6 seconds.
uf250-04.cnf fulfilled No. of Restarts: 59 No. of Flips: 4691 time to process: 7 seconds.
uf250-04.cnf fulfilled No. of Restarts: 2176 No. of Flips: 1161 time to process: 20 seconds.
uf250-04.cnf fulfilled No. of Restarts: 2589 No. of Flips: 2255 time to process: 11 seconds.
uf250-04.cnf fulfilled No. of Restarts: 2754 No. of Flips: 2571 time to process: 11 seconds.
uf250-04.cnf fulfilled No. of Restarts: 1588 No. of Flips: 2282 time to process: 7 seconds.
uf250-04.cnf fulfilled No. of Restarts: 526 No. of Flips: 1962 time to process: 14 seconds.
uf250-04.cnf fulfilled No. of Restarts: 263 No. of Flips: 1962 time to process: 2 seconds.
uf250-04.cnf fulfilled No. of Restarts: 421 No. of Flips: 2125 time to process: 1 seconds.
uf250-04.cnf fulfilled No. of Restarts: 16 No. of Flips: 2169 time to process: 11 seconds.
uf250-04.cnf fulfilled No. of Restarts: 923 No. of Flips: 4664 time to process: 4 seconds.
uf250-04.cnf fulfilled No. of Restarts: 1332 No. of Flips: 4702 time to process: 14 seconds.
uf250-04.cnf fulfilled No. of Restarts: 1710 No. of Flips: 2562 time to process: 7 seconds.
uf250-04.cnf fulfilled No. of Restarts: 2398 No. of Flips: 4374 time to process: 16 seconds.
uf250-04.cnf fulfilled No. of Restarts: 668 No. of Flips: 3939 time to process: 3 seconds.
uf250-04.cnf fulfilled No. of Restarts: 621 No. of Flips: 3785 time to process: 5 seconds.
uf250-04.cnf fulfilled No. of Restarts: 1942 No. of Flips: 1709 time to process: 14 seconds.
uf250-04.cnf fulfilled No. of Restarts: 2997 No. of Flips: 1402 time to process: 12 seconds.
uf250-04.cnf fulfilled No. of Restarts: 1140 No. of Flips: 3272 time to process: 4 seconds.
uf250-04.cnf fulfilled No. of Restarts: 727 No. of Flips: 1521 time to process: 16 seconds.
uf250-04.cnf fulfilled No. of Restarts: 386 No. of Flips: 1823 time to process: 1 seconds.
uf250-04.cnf fulfilled No. of Restarts: 577 No. of Flips: 1947 time to process: 2 seconds.
uf250-04.cnf fulfilled No. of Restarts: 362 No. of Flips: 4211 time to process: 15 seconds.
uf250-04.cnf fulfilled No. of Restarts: 2145 No. of Flips: 1255 time to process: 9 seconds.
uf250-04.cnf fulfilled No. of Restarts: 201 No. of Flips: 3670 time to process: 0 seconds.
uf250-04.cnf fulfilled No. of Restarts: 2575 No. of Flips: 2920 time to process: 16 seconds.
uf250-04.cnf fulfilled No. of Restarts: 27 No. of Flips: 3508 time to process: 2 seconds.
uf250-04.cnf fulfilled No. of Restarts: 500 No. of Flips: 1311 time to process: 2 seconds.
uf250-04.cnf fulfilled No. of Restarts: 2917 No. of Flips: 4079 time to process: 15 seconds.
uf250-04.cnf fulfilled No. of Restarts: 373 No. of Flips: 1598 time to process: 1 seconds.
uf250-04.cnf fulfilled No. of Restarts: 106 No. of Flips: 3299 time to process: 5 seconds.
uf250-04.cnf fulfilled No. of Restarts: 1133 No. of Flips: 2865 time to process: 9 seconds.
uf250-04.cnf fulfilled No. of Restarts: 3130 No. of Flips: 4257 time to process: 16 seconds.
uf250-04.cnf fulfilled No. of Restarts: 1324 No. of Flips: 4596 time to process: 8 seconds.
uf250-04.cnf fulfilled No. of Restarts: 1247 No. of Flips: 1391 time to process: 5 seconds.
uf250-04.cnf fulfilled No. of Restarts: 1678 No. of Flips: 2144 time to process: 9 seconds.
uf250-04.cnf fulfilled No. of Restarts: 284 No. of Flips: 906 time to process: 7 seconds.
uf250-04.cnf fulfilled No. of Restarts: 2757 No. of Flips: 1400 time to process: 12 seconds.
uf250-04.cnf fulfilled No. of Restarts: 177 No. of Flips: 2910 time to process: 4 seconds.
uf250-04.cnf fulfilled No. of Restarts: 760 No. of Flips: 3920 time to process: 5 seconds.
uf250-04.cnf fulfilled No. of Restarts: 1147 No. of Flips: 2810 time to process: 6 seconds.
uf250-04.cnf fulfilled No. of Restarts: 1189 No. of Flips: 2264 time to process: 20 seconds.
uf250-04.cnf fulfilled No. of Restarts: 384 No. of Flips: 4163 time to process: 4 seconds.
uf250-04.cnf fulfilled No. of Restarts: 314 No. of Flips: 969 time to process: 1 seconds.
uf250-04.cnf fulfilled No. of Restarts: 952 No. of Flips: 2677 time to process: 8 seconds.
uf250-04.cnf fulfilled No. of Restarts: 2455 No. of Flips: 2192 time to process: 12 seconds.
uf250-04.cnf fulfilled No. of Restarts: 2240 No. of Flips: 1900 time to process: 9 seconds.
uf250-04.cnf fulfilled No. of Restarts: 1195 No. of Flips: 1348 time to process: 6 seconds.
uf250-04.cnf fulfilled No. of Restarts: 2216 No. of Flips: 2756 time to process: 9 seconds.
uf250-04.cnf fulfilled No. of Restarts: 1124 No. of Flips: 4821 time to process: 5 seconds.
uf250-04.cnf fulfilled No. of Restarts: 899 No. of Flips: 2598 time to process: 9 seconds.
uf250-04.cnf fulfilled No. of Restarts: 247 No. of Flips: 1302 time to process: 4 seconds.
uf250-04.cnf fulfilled No. of Restarts: 623 No. of Flips: 3820 time to process: 8 seconds.
uf250-04.cnf fulfilled No. of Restarts: 1153 No. of Flips: 4424 time to process: 7 seconds.
uf250-04.cnf fulfilled No. of Restarts: 777 No. of Flips: 3656 time to process: 6 seconds.
uf250-04.cnf fulfilled No. of Restarts: 597 No. of Flips: 1882 time to process: 10 seconds.
uf250-04.cnf fulfilled No. of Restarts: 940 No. of Flips: 3882 time to process: 6 seconds.
uf250-04.cnf fulfilled No. of Restarts: 2143 No. of Flips: 4853 time to process: 10 seconds.
uf250-04.cnf fulfilled No. of Restarts: 3357 No. of Flips: 3780 time to process: 23 seconds.
uf250-04.cnf fulfilled No. of Restarts: 3414 No. of Flips: 1899 time to process: 14 seconds.
uf250-04.cnf fulfilled No. of Restarts: 147 No. of Flips: 4895 time to process: 0 seconds.
uf250-04.cnf fulfilled No. of Restarts: 1128 No. of Flips: 2309 time to process: 7 seconds.
uf250-04.cnf , deadline. Restarts: 3550
uf250-04.cnf fulfilled No. of Restarts: 101 No. of Flips: 3807 time to process: 0 seconds.
uf250-04.cnf fulfilled No. of Restarts: 983 No. of Flips: 4802 time to process: 16 seconds.
uf250-04.cnf fulfilled No. of Restarts: 471 No. of Flips: 4120 time to process: 3 seconds.
uf250-04.cnf fulfilled No. of Restarts: 467 No. of Flips: 2623 time to process: 3 seconds.
uf250-04.cnf fulfilled No. of Restarts: 323 No. of Flips: 3525 time to process: 2 seconds.
uf250-04.cnf fulfilled No. of Restarts: 417 No. of Flips: 2583 time to process: 10 seconds.
uf250-04.cnf fulfilled No. of Restarts: 2883 No. of Flips: 2113 time to process: 14 seconds.
uf250-04.cnf fulfilled No. of Restarts: 448 No. of Flips: 3845 time to process: 2 seconds.
uf250-04.cnf fulfilled No. of Restarts: 170 No. of Flips: 4329 time to process: 14 seconds.
uf250-04.cnf fulfilled No. of Restarts: 2982 No. of Flips: 2135 time to process: 16 seconds.
uf250-04.cnf fulfilled No. of Restarts: 193 No. of Flips: 3915 time to process: 1 seconds.
uf250-04.cnf fulfilled No. of Restarts: 634 No. of Flips: 3039 time to process: 11 seconds.
uf250-04.cnf fulfilled No. of Restarts: 1995 No. of Flips: 2286 time to process: 11 seconds.
uf250-04.cnf fulfilled No. of Restarts: 224 No. of Flips: 2314 time to process: 6 seconds.
uf250-04.cnf fulfilled No. of Restarts: 949 No. of Flips: 4105 time to process: 8 seconds.
uf250-04.cnf fulfilled No. of Restarts: 319 No. of Flips: 3865 time to process: 5 seconds.
uf250-04.cnf fulfilled No. of Restarts: 1388 No. of Flips: 4500 time to process: 9 seconds.
uf250-04.cnf fulfilled No. of Restarts: 383 No. of Flips: 2416 time to process: 9 seconds.
uf250-04.cnf fulfilled No. of Restarts: 817 No. of Flips: 1905 time to process: 12 seconds.
uf250-04.cnf fulfilled No. of Restarts: 660 No. of Flips: 2756 time to process: 2 seconds.
uf250-04.cnf fulfilled No. of Restarts: 51 No. of Flips: 1528 time to process: 2 seconds.
uf250-04.cnf fulfilled No. of Restarts: 992 No. of Flips: 4829 time to process: 17 seconds.
uf250-04.cnf fulfilled No. of Restarts: 2967 No. of Flips: 2647 time to process: 22 seconds.
uf250-04.cnf fulfilled No. of Restarts: 378 No. of Flips: 2824 time to process: 1 seconds.
uf250-04.cnf , deadline. Restarts: 3550
uf250-04.cnf fulfilled No. of Restarts: 484 No. of Flips: 3562 time to process: 2 seconds.
uf250-04.cnf fulfilled No. of Restarts: 623 No. of Flips: 4811 time to process: 2 seconds.
uf250-04.cnf fulfilled No. of Restarts: 333 No. of Flips: 4719 time to process: 8 seconds.
uf250-04.cnf fulfilled No. of Restarts: 2569 No. of Flips: 1684 time to process: 16 seconds.
uf250-04.cnf fulfilled No. of Restarts: 957 No. of Flips: 4503 time to process: 4 seconds.
uf250-04.cnf fulfilled No. of Restarts: 1105 No. of Flips: 1716 time to process: 8 seconds.
uf250-04.cnf fulfilled No. of Restarts: 673 No. of Flips: 1023 time to process: 4 seconds.
uf250-04.cnf fulfilled No. of Restarts: 340 No. of Flips: 3341 time to process: 9 seconds.
uf250-04.cnf fulfilled No. of Restarts: 115 No. of Flips: 3400 time to process: 0 seconds.
uf250-04.cnf fulfilled No. of Restarts: 856 No. of Flips: 3108 time to process: 4 seconds.
uf250-04.cnf fulfilled No. of Restarts: 2266 No. of Flips: 2783 time to process: 12 seconds.
uf250-04.cnf fulfilled No. of Restarts: 555 No. of Flips: 2407 time to process: 9 seconds.
uf250-04.cnf fulfilled No. of Restarts: 2183 No. of Flips: 4536 time to process: 15 seconds.
uf250-04.cnf fulfilled No. of Restarts: 1342 No. of Flips: 2159 time to process: 8 seconds.
uf250-04.cnf fulfilled No. of Restarts: 1921 No. of Flips: 4344 time to process: 10 seconds.
uf250-04.cnf fulfilled No. of Restarts: 992 No. of Flips: 1973 time to process: 5 seconds.
uf250-04.cnf fulfilled No. of Restarts: 2426 No. of Flips: 1245 time to process: 12 seconds.
uf250-04.cnf fulfilled No. of Restarts: 51 No. of Flips: 4521 time to process: 1 seconds.
uf250-04.cnf fulfilled No. of Restarts: 179 No. of Flips: 3164 time to process: 9 seconds.
uf250-04.cnf fulfilled No. of Restarts: 1159 No. of Flips: 3864 time to process: 7 seconds.
uf250-04.cnf fulfilled No. of Restarts: 631 No. of Flips: 4883 time to process: 6 seconds.
uf250-04.cnf fulfilled No. of Restarts: 1608 No. of Flips: 4104 time to process: 7 seconds.
uf250-04.cnf fulfilled No. of Restarts: 1374 No. of Flips: 2595 time to process: 6 seconds.
uf250-04.cnf fulfilled No. of Restarts: 286 No. of Flips: 3547 time to process: 2 seconds.
uf250-04.cnf fulfilled No. of Restarts: 1437 No. of Flips: 3653 time to process: 8 seconds.
uf250-04.cnf fulfilled No. of Restarts: 233 No. of Flips: 1233 time to process: 7 seconds.
uf250-04.cnf fulfilled No. of Restarts: 1128 No. of Flips: 3108 time to process: 4 seconds.
uf250-04.cnf fulfilled No. of Restarts: 612 No. of Flips: 2750 time to process: 6 seconds.
uf250-04.cnf fulfilled No. of Restarts: 398 No. of Flips: 1917 time to process: 2 seconds.
uf250-04.cnf fulfilled No. of Restarts: 538 No. of Flips: 2105 time to process: 8 seconds.
uf250-04.cnf fulfilled No. of Restarts: 2921 No. of Flips: 2346 time to process: 13 seconds.
uf250-04.cnf fulfilled No. of Restarts: 1927 No. of Flips: 1658 time to process: 8 seconds.
uf250-04.cnf fulfilled No. of Restarts: 178 No. of Flips: 2896 time to process: 10 seconds.
uf250-04.cnf fulfilled No. of Restarts: 943 No. of Flips: 4532 time to process: 9 seconds.
uf250-04.cnf fulfilled No. of Restarts: 96 No. of Flips: 2831 time to process: 1 seconds.
uf250-04.cnf fulfilled No. of Restarts: 224 No. of Flips: 4318 time to process: 15 seconds.
uf250-04.cnf fulfilled No. of Restarts: 223 No. of Flips: 3875 time to process: 1 seconds.
uf250-04.cnf fulfilled No. of Restarts: 2666 No. of Flips: 3782 time to process: 12 seconds.
uf250-04.cnf fulfilled No. of Restarts: 715 No. of Flips: 1101 time to process: 7 seconds.
uf250-04.cnf fulfilled No. of Restarts: 1070 No. of Flips: 4868 time to process: 12 seconds.
uf250-04.cnf fulfilled No. of Restarts: 2054 No. of Flips: 1153 time to process: 10 seconds.
uf250-04.cnf fulfilled No. of Restarts: 218 No. of Flips: 1031 time to process: 10 seconds.
uf250-04.cnf fulfilled No. of Restarts: 945 No. of Flips: 2811 time to process: 6 seconds.
uf250-04.cnf fulfilled No. of Restarts: 589 No. of Flips: 1615 time to process: 2 seconds.
uf250-04.cnf fulfilled No. of Restarts: 1432 No. of Flips: 1694 time to process: 8 seconds.
uf250-04.cnf fulfilled No. of Restarts: 493 No. of Flips: 4530 time to process: 4 seconds.
uf250-04.cnf fulfilled No. of Restarts: 1771 No. of Flips: 3646 time to process: 10 seconds.
uf250-04.cnf fulfilled No. of Restarts: 1977 No. of Flips: 4182 time to process: 18 seconds.
uf250-04.cnf fulfilled No. of Restarts: 105 No. of Flips: 4867 time to process: 0 seconds.
uf250-04.cnf fulfilled No. of Restarts: 274 No. of Flips: 1334 time to process: 2 seconds.
uf250-04.cnf fulfilled No. of Restarts: 1100 No. of Flips: 2346 time to process: 5 seconds.
uf250-04.cnf fulfilled No. of Restarts: 1709 No. of Flips: 4532 time to process: 9 seconds.
uf250-04.cnf fulfilled No. of Restarts: 1736 No. of Flips: 2616 time to process: 7 seconds.
uf250-04.cnf fulfilled No. of Restarts: 356 No. of Flips: 1253 time to process: 5 seconds.
uf250-04.cnf fulfilled No. of Restarts: 3053 No. of Flips: 1327 time to process: 13 seconds.
uf250-04.cnf fulfilled No. of Restarts: 1289 No. of Flips: 4714 time to process: 5 seconds.
uf250-04.cnf fulfilled No. of Restarts: 2675 No. of Flips: 4150 time to process: 13 seconds.
uf250-04.cnf fulfilled No. of Restarts: 163 No. of Flips: 1985 time to process: 1 seconds.
uf250-04.cnf fulfilled No. of Restarts: 255 No. of Flips: 2796 time to process: 1 seconds.
uf250-04.cnf fulfilled No. of Restarts: 1081 No. of Flips: 2742 time to process: 17 seconds.
uf250-04.cnf fulfilled No. of Restarts: 36 No. of Flips: 3361 time to process: 0 seconds.
uf250-04.cnf fulfilled No. of Restarts: 61 No. of Flips: 1402 time to process: 15 seconds.
uf250-04.cnf fulfilled No. of Restarts: 1387 No. of Flips: 2631 time to process: 6 seconds.
uf250-04.cnf fulfilled No. of Restarts: 2600 No. of Flips: 4262 time to process: 12 seconds.
uf250-04.cnf fulfilled No. of Restarts: 2237 No. of Flips: 3483 time to process: 11 seconds.
uf250-04.cnf fulfilled No. of Restarts: 1037 No. of Flips: 4621 time to process: 4 seconds.
uf250-04.cnf fulfilled No. of Restarts: 788 No. of Flips: 4001 time to process: 5 seconds.
uf250-04.cnf fulfilled No. of Restarts: 476 No. of Flips: 4293 time to process: 3 seconds.
uf250-04.cnf fulfilled No. of Restarts: 164 No. of Flips: 445 time to process: 4 seconds.
uf250-04.cnf fulfilled No. of Restarts: 932 No. of Flips: 2680 time to process: 11 seconds.
uf250-04.cnf fulfilled No. of Restarts: 149 No. of Flips: 1546 time to process: 7 seconds.
uf250-04.cnf fulfilled No. of Restarts: 1874 No. of Flips: 4761 time to process: 8 seconds.
uf250-04.cnf fulfilled No. of Restarts: 259 No. of Flips: 3831 time to process: 2 seconds.
uf250-04.cnf fulfilled No. of Restarts: 763 No. of Flips: 3693 time to process: 12 seconds.
uf250-04.cnf fulfilled No. of Restarts: 23 No. of Flips: 2773 time to process: 6 seconds.
uf250-04.cnf fulfilled No. of Restarts: 2451 No. of Flips: 4340 time to process: 19 seconds.
uf250-04.cnf fulfilled No. of Restarts: 566 No. of Flips: 3135 time to process: 7 seconds.
uf250-04.cnf fulfilled No. of Restarts: 651 No. of Flips: 4877 time to process: 2 seconds.
uf250-04.cnf fulfilled No. of Restarts: 993 No. of Flips: 3583 time to process: 9 seconds.
uf250-04.cnf fulfilled No. of Restarts: 284 No. of Flips: 4115 time to process: 16 seconds.
uf250-04.cnf fulfilled No. of Restarts: 1562 No. of Flips: 4105 time to process: 15 seconds.
uf250-04.cnf fulfilled No. of Restarts: 2006 No. of Flips: 4447 time to process: 8 seconds.
uf250-04.cnf fulfilled No. of Restarts: 2613 No. of Flips: 4321 time to process: 11 seconds.
uf250-04.cnf fulfilled No. of Restarts: 462 No. of Flips: 3385 time to process: 2 seconds.
uf250-04.cnf fulfilled No. of Restarts: 1276 No. of Flips: 3625 time to process: 8 seconds.
uf250-04.cnf fulfilled No. of Restarts: 57 No. of Flips: 3612 time to process: 4 seconds.
uf250-04.cnf fulfilled No. of Restarts: 556 No. of Flips: 1151 time to process: 8 seconds.
uf250-04.cnf fulfilled No. of Restarts: 407 No. of Flips: 2428 time to process: 5 seconds.
uf250-04.cnf fulfilled No. of Restarts: 2536 No. of Flips: 4787 time to process: 12 seconds.
uf250-04.cnf fulfilled No. of Restarts: 1280 No. of Flips: 2820 time to process: 5 seconds.
uf250-04.cnf fulfilled No. of Restarts: 2517 No. of Flips: 1125 time to process: 17 seconds.
uf250-04.cnf fulfilled No. of Restarts: 508 No. of Flips: 4716 time to process: 2 seconds.
uf250-04.cnf fulfilled No. of Restarts: 155 No. of Flips: 3519 time to process: 5 seconds.
uf250-04.cnf fulfilled No. of Restarts: 138 No. of Flips: 4716 time to process: 6 seconds.
uf250-04.cnf fulfilled No. of Restarts: 406 No. of Flips: 1733 time to process: 4 seconds.
uf250-04.cnf fulfilled No. of Restarts: 164 No. of Flips: 2268 time to process: 3 seconds.
uf250-04.cnf fulfilled No. of Restarts: 283 No. of Flips: 3483 time to process: 3 seconds.
uf250-04.cnf fulfilled No. of Restarts: 417 No. of Flips: 4362 time to process: 5 seconds.
uf250-04.cnf fulfilled No. of Restarts: 2452 No. of Flips: 2783 time to process: 13 seconds.
uf250-04.cnf fulfilled No. of Restarts: 244 No. of Flips: 2327 time to process: 1 seconds.
uf250-04.cnf fulfilled No. of Restarts: 58 No. of Flips: 4444 time to process: 3 seconds.
uf250-04.cnf fulfilled No. of Restarts: 451 No. of Flips: 3684 time to process: 3 seconds.
uf250-04.cnf fulfilled No. of Restarts: 143 No. of Flips: 4783 time to process: 2 seconds.
uf250-04.cnf fulfilled No. of Restarts: 531 No. of Flips: 3981 time to process: 15 seconds.
uf250-04.cnf fulfilled No. of Restarts: 2658 No. of Flips: 4716 time to process: 15 seconds.
uf250-04.cnf fulfilled No. of Restarts: 1600 No. of Flips: 1768 time to process: 7 seconds.
uf250-04.cnf fulfilled No. of Restarts: 370 No. of Flips: 2886 time to process: 2 seconds.
uf250-04.cnf fulfilled No. of Restarts: 254 No. of Flips: 2051 time to process: 3 seconds.
uf250-04.cnf fulfilled No. of Restarts: 2122 No. of Flips: 3402 time to process: 12 seconds.
uf250-04.cnf fulfilled No. of Restarts: 348 No. of Flips: 3460 time to process: 5 seconds.
uf250-04.cnf fulfilled No. of Restarts: 420 No. of Flips: 3944 time to process: 14 seconds.
uf250-04.cnf fulfilled No. of Restarts: 243 No. of Flips: 1531 time to process: 1 seconds.
uf250-04.cnf fulfilled No. of Restarts: 88 No. of Flips: 3259 time to process: 15 seconds.
uf250-04.cnf fulfilled No. of Restarts: 3046 No. of Flips: 3007 time to process: 13 seconds.
uf250-04.cnf fulfilled No. of Restarts: 222 No. of Flips: 4751 time to process: 1 seconds.
uf250-04.cnf fulfilled No. of Restarts: 218 No. of Flips: 3160 time to process: 1 seconds.
uf250-04.cnf fulfilled No. of Restarts: 298 No. of Flips: 1651 time to process: 3 seconds.
uf250-04.cnf fulfilled No. of Restarts: 1885 No. of Flips: 1441 time to process: 13 seconds.
uf250-04.cnf fulfilled No. of Restarts: 718 No. of Flips: 3105 time to process: 3 seconds.
uf250-04.cnf fulfilled No. of Restarts: 486 No. of Flips: 1776 time to process: 15 seconds.
uf250-04.cnf fulfilled No. of Restarts: 2872 No. of Flips: 2523 time to process: 12 seconds.
uf250-04.cnf fulfilled No. of Restarts: 636 No. of Flips: 2844 time to process: 2 seconds.
uf250-04.cnf fulfilled No. of Restarts: 247 No. of Flips: 2896 time to process: 3 seconds.
uf250-04.cnf fulfilled No. of Restarts: 1428 No. of Flips: 1955 time to process: 8 seconds.
uf250-04.cnf fulfilled No. of Restarts: 2756 No. of Flips: 1757 time to process: 14 seconds.
uf250-04.cnf fulfilled No. of Restarts: 142 No. of Flips: 2602 time to process: 0 seconds.
uf250-04.cnf fulfilled No. of Restarts: 443 No. of Flips: 2335 time to process: 13 seconds.
uf250-04.cnf fulfilled No. of Restarts: 376 No. of Flips: 1582 time to process: 5 seconds.
uf250-04.cnf fulfilled No. of Restarts: 1485 No. of Flips: 4970 time to process: 9 seconds.
uf250-04.cnf fulfilled No. of Restarts: 1805 No. of Flips: 2529 time to process: 8 seconds.
uf250-04.cnf fulfilled No. of Restarts: 149 No. of Flips: 1291 time to process: 4 seconds.
uf250-04.cnf fulfilled No. of Restarts: 738 No. of Flips: 2917 time to process: 3 seconds.
uf250-04.cnf fulfilled No. of Restarts: 756 No. of Flips: 1833 time to process: 13 seconds.
uf250-04.cnf fulfilled No. of Restarts: 710 No. of Flips: 1311 time to process: 14 seconds.
uf250-04.cnf fulfilled No. of Restarts: 1710 No. of Flips: 3223 time to process: 8 seconds.
uf250-04.cnf fulfilled No. of Restarts: 1115 No. of Flips: 1742 time to process: 12 seconds.
uf250-04.cnf fulfilled No. of Restarts: 154 No. of Flips: 2943 time to process: 9 seconds.
uf250-04.cnf fulfilled No. of Restarts: 785 No. of Flips: 2296 time to process: 11 seconds.
uf250-04.cnf fulfilled No. of Restarts: 2830 No. of Flips: 4372 time to process: 15 seconds.
uf250-04.cnf fulfilled No. of Restarts: 1120 No. of Flips: 2014 time to process: 4 seconds.
uf250-04.cnf fulfilled No. of Restarts: 744 No. of Flips: 3541 time to process: 11 seconds.
uf250-04.cnf fulfilled No. of Restarts: 50 No. of Flips: 3737 time to process: 0 seconds.
uf250-04.cnf fulfilled No. of Restarts: 68 No. of Flips: 3971 time to process: 4 seconds.
uf250-04.cnf fulfilled No. of Restarts: 1618 No. of Flips: 4134 time to process: 9 seconds.
uf250-04.cnf fulfilled No. of Restarts: 2271 No. of Flips: 4497 time to process: 13 seconds.
uf250-04.cnf fulfilled No. of Restarts: 1728 No. of Flips: 1980 time to process: 12 seconds.
uf250-04.cnf fulfilled No. of Restarts: 1830 No. of Flips: 3178 time to process: 8 seconds.
uf250-04.cnf fulfilled No. of Restarts: 1540 No. of Flips: 4882 time to process: 6 seconds.
uf250-04.cnf fulfilled No. of Restarts: 190 No. of Flips: 2988 time to process: 2 seconds.
uf250-04.cnf fulfilled No. of Restarts: 246 No. of Flips: 1322 time to process: 5 seconds.
uf250-04.cnf fulfilled No. of Restarts: 27 No. of Flips: 2308 time to process: 0 seconds.
uf250-04.cnf fulfilled No. of Restarts: 3049 No. of Flips: 2883 time to process: 13 seconds.
uf250-04.cnf fulfilled No. of Restarts: 1540 No. of Flips: 3642 time to process: 6 seconds.
uf250-04.cnf fulfilled No. of Restarts: 569 No. of Flips: 3763 time to process: 3 seconds.
uf250-04.cnf fulfilled No. of Restarts: 280 No. of Flips: 3114 time to process: 2 seconds.
uf250-04.cnf fulfilled No. of Restarts: 239 No. of Flips: 3848 time to process: 5 seconds.
uf250-04.cnf fulfilled No. of Restarts: 299 No. of Flips: 2007 time to process: 1 seconds.
uf250-04.cnf fulfilled No. of Restarts: 1046 No. of Flips: 1448 time to process: 5 seconds.
uf250-04.cnf fulfilled No. of Restarts: 500 No. of Flips: 3827 time to process: 5 seconds.
uf250-04.cnf fulfilled No. of Restarts: 654 No. of Flips: 4670 time to process: 8 seconds.
uf250-04.cnf fulfilled No. of Restarts: 1380 No. of Flips: 923 time to process: 7 seconds.
uf250-04.cnf fulfilled No. of Restarts: 143 No. of Flips: 4797 time to process: 6 seconds.
uf250-04.cnf fulfilled No. of Restarts: 127 No. of Flips: 2326 time to process: 1 seconds.
uf250-04.cnf fulfilled No. of Restarts: 2264 No. of Flips: 2563 time to process: 11 seconds.
uf250-04.cnf fulfilled No. of Restarts: 1339 No. of Flips: 1777 time to process: 7 seconds.
uf250-04.cnf fulfilled No. of Restarts: 2367 No. of Flips: 1206 time to process: 16 seconds.
uf250-04.cnf fulfilled No. of Restarts: 3283 No. of Flips: 2794 time to process: 14 seconds.
uf250-04.cnf fulfilled No. of Restarts: 1981 No. of Flips: 2031 time to process: 8 seconds.
uf250-04.cnf fulfilled No. of Restarts: 31 No. of Flips: 1095 time to process: 0 seconds.
uf250-04.cnf fulfilled No. of Restarts: 2866 No. of Flips: 2018 time to process: 13 seconds.
uf250-04.cnf fulfilled No. of Restarts: 341 No. of Flips: 1880 time to process: 5 seconds.
uf250-04.cnf fulfilled No. of Restarts: 1560 No. of Flips: 3640 time to process: 10 seconds.
uf250-04.cnf fulfilled No. of Restarts: 467 No. of Flips: 2008 time to process: 5 seconds.
uf250-04.cnf fulfilled No. of Restarts: 1894 No. of Flips: 1783 time to process: 9 seconds.
uf250-04.cnf fulfilled No. of Restarts: 901 No. of Flips: 3702 time to process: 5 seconds.
uf250-04.cnf fulfilled No. of Restarts: 1580 No. of Flips: 1029 time to process: 7 seconds.
uf250-04.cnf fulfilled No. of Restarts: 243 No. of Flips: 2132 time to process: 3 seconds.
uf250-04.cnf fulfilled No. of Restarts: 335 No. of Flips: 2949 time to process: 5 seconds.
uf250-04.cnf fulfilled No. of Restarts: 2963 No. of Flips: 2972 time to process: 23 seconds.
uf250-04.cnf fulfilled No. of Restarts: 515 No. of Flips: 2495 time to process: 2 seconds.
uf250-04.cnf fulfilled No. of Restarts: 1117 No. of Flips: 4611 time to process: 9 seconds.
uf250-04.cnf fulfilled No. of Restarts: 310 No. of Flips: 2325 time to process: 16 seconds.
uf250-04.cnf fulfilled No. of Restarts: 1081 No. of Flips: 3435 time to process: 6 seconds.
uf250-04.cnf fulfilled No. of Restarts: 310 No. of Flips: 3438 time to process: 1 seconds.
uf250-04.cnf fulfilled No. of Restarts: 45 No. of Flips: 4622 time to process: 6 seconds.
uf250-04.cnf fulfilled No. of Restarts: 468 No. of Flips: 1397 time to process: 4 seconds.
uf250-04.cnf fulfilled No. of Restarts: 42 No. of Flips: 4512 time to process: 4 seconds.
uf250-04.cnf fulfilled No. of Restarts: 181 No. of Flips: 3997 time to process: 11 seconds.
uf250-04.cnf fulfilled No. of Restarts: 253 No. of Flips: 4639 time to process: 1 seconds.
uf250-04.cnf fulfilled No. of Restarts: 880 No. of Flips: 3907 time to process: 4 seconds.
uf250-04.cnf fulfilled No. of Restarts: 2083 No. of Flips: 4790 time to process: 10 seconds.
uf250-04.cnf fulfilled No. of Restarts: 89 No. of Flips: 4447 time to process: 15 seconds.
uf250-04.cnf fulfilled No. of Restarts: 803 No. of Flips: 2391 time to process: 18 seconds.
uf250-04.cnf fulfilled No. of Restarts: 185 No. of Flips: 4459 time to process: 1 seconds.
uf250-04.cnf , deadline. Restarts: 3550
uf250-04.cnf fulfilled No. of Restarts: 1291 No. of Flips: 1259 time to process: 5 seconds.
uf250-04.cnf fulfilled No. of Restarts: 2406 No. of Flips: 787 time to process: 10 seconds.
uf250-04.cnf fulfilled No. of Restarts: 1020 No. of Flips: 984 time to process: 18 seconds.
uf250-04.cnf fulfilled No. of Restarts: 689 No. of Flips: 1890 time to process: 3 seconds.
uf250-04.cnf fulfilled No. of Restarts: 122 No. of Flips: 2639 time to process: 1 seconds.
uf250-04.cnf fulfilled No. of Restarts: 875 No. of Flips: 2089 time to process: 4 seconds.
uf250-04.cnf fulfilled No. of Restarts: 3006 No. of Flips: 4628 time to process: 13 seconds.
uf250-04.cnf fulfilled No. of Restarts: 3456 No. of Flips: 3201 time to process: 17 seconds.
uf250-04.cnf , deadline. Restarts: 3550
uf250-04.cnf fulfilled No. of Restarts: 358 No. of Flips: 3330 time to process: 1 seconds.
uf250-04.cnf fulfilled No. of Restarts: 3520 No. of Flips: 1976 time to process: 28 seconds.
uf250-04.cnf fulfilled No. of Restarts: 892 No. of Flips: 2453 time to process: 4 seconds.
uf250-04.cnf fulfilled No. of Restarts: 2068 No. of Flips: 1691 time to process: 8 seconds.
uf250-04.cnf fulfilled No. of Restarts: 409 No. of Flips: 1497 time to process: 4 seconds.
uf250-04.cnf fulfilled No. of Restarts: 876 No. of Flips: 3838 time to process: 13 seconds.
uf250-04.cnf fulfilled No. of Restarts: 103 No. of Flips: 4223 time to process: 0 seconds.
uf250-04.cnf fulfilled No. of Restarts: 290 No. of Flips: 4134 time to process: 5 seconds.
uf250-04.cnf fulfilled No. of Restarts: 1562 No. of Flips: 3546 time to process: 12 seconds.
uf250-04.cnf fulfilled No. of Restarts: 189 No. of Flips: 1807 time to process: 3 seconds.
uf250-04.cnf fulfilled No. of Restarts: 470 No. of Flips: 3247 time to process: 3 seconds.
uf250-04.cnf fulfilled No. of Restarts: 1981 No. of Flips: 4499 time to process: 9 seconds.
uf250-04.cnf fulfilled No. of Restarts: 557 No. of Flips: 1565 time to process: 5 seconds.
uf250-04.cnf fulfilled No. of Restarts: 598 No. of Flips: 1643 time to process: 9 seconds.
uf250-04.cnf fulfilled No. of Restarts: 158 No. of Flips: 3107 time to process: 7 seconds.
uf250-04.cnf fulfilled No. of Restarts: 514 No. of Flips: 2133 time to process: 10 seconds.
uf250-04.cnf fulfilled No. of Restarts: 1584 No. of Flips: 2753 time to process: 7 seconds.
uf250-04.cnf fulfilled No. of Restarts: 264 No. of Flips: 2580 time to process: 4 seconds.
uf250-04.cnf fulfilled No. of Restarts: 465 No. of Flips: 2733 time to process: 8 seconds.
