# Supplementary material for: Completion Probabilities and Parallel Restart Strategies under an Imposed Deadline
Source: PLoS One. 2016 Oct 12;11(10):e0164605. doi: 10.1371/journal.pone.0164605 (PMC5061357; doi:10.1371/journal.pone.0164605)
Supplement: S1 File — The file “S1_File.zip” is the data gathered from the experiments regarding completion probability. (ZIP) [file pone.0164605.s004.zip › results_Multi_r3650.444.txt]

uf250-04.cnf fulfilled No. of Restarts: 1405 No. of Flips: 1932 time to process: 6 seconds.
uf250-04.cnf fulfilled No. of Restarts: 1013 No. of Flips: 2566 time to process: 4 seconds.
uf250-04.cnf fulfilled No. of Restarts: 3405 No. of Flips: 2256 time to process: 15 seconds.
uf250-04.cnf fulfilled No. of Restarts: 2226 No. of Flips: 1652 time to process: 24 seconds.
uf250-04.cnf fulfilled No. of Restarts: 641 No. of Flips: 1738 time to process: 2 seconds.
uf250-04.cnf fulfilled No. of Restarts: 748 No. of Flips: 3254 time to process: 3 seconds.
uf250-04.cnf fulfilled No. of Restarts: 134 No. of Flips: 4331 time to process: 10 seconds.
uf250-04.cnf fulfilled No. of Restarts: 2484 No. of Flips: 4555 time to process: 15 seconds.
uf250-04.cnf fulfilled No. of Restarts: 2978 No. of Flips: 2490 time to process: 12 seconds.
uf250-04.cnf , deadline. Restarts: 3650
uf250-04.cnf fulfilled No. of Restarts: 341 No. of Flips: 1620 time to process: 1 seconds.
uf250-04.cnf fulfilled No. of Restarts: 198 No. of Flips: 2794 time to process: 0 seconds.
uf250-04.cnf fulfilled No. of Restarts: 433 No. of Flips: 3556 time to process: 10 seconds.
uf250-04.cnf fulfilled No. of Restarts: 954 No. of Flips: 1820 time to process: 10 seconds.
uf250-04.cnf fulfilled No. of Restarts: 333 No. of Flips: 2774 time to process: 11 seconds.
uf250-04.cnf fulfilled No. of Restarts: 519 No. of Flips: 2590 time to process: 2 seconds.
uf250-04.cnf fulfilled No. of Restarts: 324 No. of Flips: 1734 time to process: 12 seconds.
uf250-04.cnf fulfilled No. of Restarts: 544 No. of Flips: 3468 time to process: 5 seconds.
uf250-04.cnf fulfilled No. of Restarts: 3033 No. of Flips: 4547 time to process: 22 seconds.
uf250-04.cnf fulfilled No. of Restarts: 1174 No. of Flips: 4492 time to process: 5 seconds.
uf250-04.cnf fulfilled No. of Restarts: 139 No. of Flips: 2450 time to process: 1 seconds.
uf250-04.cnf fulfilled No. of Restarts: 151 No. of Flips: 4268 time to process: 2 seconds.
uf250-04.cnf fulfilled No. of Restarts: 2168 No. of Flips: 4646 time to process: 15 seconds.
uf250-04.cnf fulfilled No. of Restarts: 2575 No. of Flips: 1617 time to process: 11 seconds.
uf250-04.cnf fulfilled No. of Restarts: 1467 No. of Flips: 4150 time to process: 10 seconds.
uf250-04.cnf fulfilled No. of Restarts: 876 No. of Flips: 4952 time to process: 3 seconds.
uf250-04.cnf fulfilled No. of Restarts: 161 No. of Flips: 1859 time to process: 13 seconds.
uf250-04.cnf fulfilled No. of Restarts: 355 No. of Flips: 2468 time to process: 1 seconds.
uf250-04.cnf fulfilled No. of Restarts: 1293 No. of Flips: 1475 time to process: 8 seconds.
uf250-04.cnf fulfilled No. of Restarts: 81 No. of Flips: 3430 time to process: 4 seconds.
uf250-04.cnf fulfilled No. of Restarts: 905 No. of Flips: 944 time to process: 6 seconds.
uf250-04.cnf fulfilled No. of Restarts: 7 No. of Flips: 1775 time to process: 4 seconds.
uf250-04.cnf fulfilled No. of Restarts: 860 No. of Flips: 3489 time to process: 4 seconds.
uf250-04.cnf fulfilled No. of Restarts: 567 No. of Flips: 4788 time to process: 2 seconds.
uf250-04.cnf fulfilled No. of Restarts: 113 No. of Flips: 4973 time to process: 4 seconds.
uf250-04.cnf fulfilled No. of Restarts: 1807 No. of Flips: 2544 time to process: 15 seconds.
uf250-04.cnf fulfilled No. of Restarts: 115 No. of Flips: 1406 time to process: 0 seconds.
uf250-04.cnf fulfilled No. of Restarts: 871 No. of Flips: 3986 time to process: 19 seconds.
uf250-04.cnf fulfilled No. of Restarts: 1551 No. of Flips: 3009 time to process: 6 seconds.
uf250-04.cnf fulfilled No. of Restarts: 1888 No. of Flips: 4039 time to process: 10 seconds.
uf250-04.cnf fulfilled No. of Restarts: 122 No. of Flips: 4900 time to process: 3 seconds.
uf250-04.cnf fulfilled No. of Restarts: 239 No. of Flips: 4462 time to process: 1 seconds.
uf250-04.cnf fulfilled No. of Restarts: 1175 No. of Flips: 3463 time to process: 9 seconds.
uf250-04.cnf fulfilled No. of Restarts: 874 No. of Flips: 2586 time to process: 8 seconds.
uf250-04.cnf fulfilled No. of Restarts: 836 No. of Flips: 1388 time to process: 12 seconds.
uf250-04.cnf fulfilled No. of Restarts: 416 No. of Flips: 2838 time to process: 5 seconds.
uf250-04.cnf fulfilled No. of Restarts: 1603 No. of Flips: 3302 time to process: 8 seconds.
uf250-04.cnf fulfilled No. of Restarts: 1030 No. of Flips: 3792 time to process: 11 seconds.
uf250-04.cnf fulfilled No. of Restarts: 465 No. of Flips: 3962 time to process: 14 seconds.
uf250-04.cnf fulfilled No. of Restarts: 1005 No. of Flips: 4647 time to process: 4 seconds.
uf250-04.cnf fulfilled No. of Restarts: 178 No. of Flips: 2711 time to process: 6 seconds.
uf250-04.cnf fulfilled No. of Restarts: 689 No. of Flips: 1838 time to process: 5 seconds.
uf250-04.cnf fulfilled No. of Restarts: 145 No. of Flips: 4519 time to process: 5 seconds.
uf250-04.cnf fulfilled No. of Restarts: 1097 No. of Flips: 840 time to process: 4 seconds.
uf250-04.cnf fulfilled No. of Restarts: 311 No. of Flips: 3792 time to process: 10 seconds.
uf250-04.cnf fulfilled No. of Restarts: 1694 No. of Flips: 2822 time to process: 13 seconds.
uf250-04.cnf fulfilled No. of Restarts: 1344 No. of Flips: 1215 time to process: 6 seconds.
uf250-04.cnf fulfilled No. of Restarts: 1362 No. of Flips: 4969 time to process: 7 seconds.
uf250-04.cnf fulfilled No. of Restarts: 697 No. of Flips: 4609 time to process: 8 seconds.
uf250-04.cnf fulfilled No. of Restarts: 259 No. of Flips: 1914 time to process: 6 seconds.
uf250-04.cnf fulfilled No. of Restarts: 127 No. of Flips: 3817 time to process: 7 seconds.
uf250-04.cnf fulfilled No. of Restarts: 824 No. of Flips: 2451 time to process: 4 seconds.
uf250-04.cnf fulfilled No. of Restarts: 332 No. of Flips: 4363 time to process: 4 seconds.
uf250-04.cnf fulfilled No. of Restarts: 384 No. of Flips: 1944 time to process: 10 seconds.
uf250-04.cnf fulfilled No. of Restarts: 1980 No. of Flips: 4573 time to process: 13 seconds.
uf250-04.cnf fulfilled No. of Restarts: 472 No. of Flips: 4361 time to process: 2 seconds.
uf250-04.cnf fulfilled No. of Restarts: 1052 No. of Flips: 4616 time to process: 9 seconds.
uf250-04.cnf fulfilled No. of Restarts: 1729 No. of Flips: 3945 time to process: 8 seconds.
uf250-04.cnf fulfilled No. of Restarts: 778 No. of Flips: 2886 time to process: 5 seconds.
uf250-04.cnf fulfilled No. of Restarts: 512 No. of Flips: 3730 time to process: 2 seconds.
uf250-04.cnf fulfilled No. of Restarts: 2059 No. of Flips: 3566 time to process: 10 seconds.
uf250-04.cnf fulfilled No. of Restarts: 3388 No. of Flips: 2778 time to process: 25 seconds.
uf250-04.cnf fulfilled No. of Restarts: 14 No. of Flips: 3570 time to process: 0 seconds.
uf250-04.cnf fulfilled No. of Restarts: 1572 No. of Flips: 3378 time to process: 7 seconds.
uf250-04.cnf fulfilled No. of Restarts: 1623 No. of Flips: 1113 time to process: 15 seconds.
uf250-04.cnf fulfilled No. of Restarts: 974 No. of Flips: 2802 time to process: 4 seconds.
uf250-04.cnf fulfilled No. of Restarts: 504 No. of Flips: 2890 time to process: 4 seconds.
uf250-04.cnf fulfilled No. of Restarts: 787 No. of Flips: 4023 time to process: 6 seconds.
uf250-04.cnf fulfilled No. of Restarts: 2692 No. of Flips: 2811 time to process: 17 seconds.
uf250-04.cnf fulfilled No. of Restarts: 273 No. of Flips: 3766 time to process: 1 seconds.
uf250-04.cnf fulfilled No. of Restarts: 1902 No. of Flips: 3215 time to process: 10 seconds.
uf250-04.cnf , deadline. Restarts: 3650
uf250-04.cnf fulfilled No. of Restarts: 218 No. of Flips: 4193 time to process: 1 seconds.
uf250-04.cnf fulfilled No. of Restarts: 37 No. of Flips: 2016 time to process: 7 seconds.
uf250-04.cnf fulfilled No. of Restarts: 532 No. of Flips: 4046 time to process: 2 seconds.
uf250-04.cnf fulfilled No. of Restarts: 1221 No. of Flips: 1662 time to process: 10 seconds.
uf250-04.cnf fulfilled No. of Restarts: 328 No. of Flips: 2255 time to process: 11 seconds.
uf250-04.cnf fulfilled No. of Restarts: 67 No. of Flips: 2094 time to process: 4 seconds.
uf250-04.cnf fulfilled No. of Restarts: 701 No. of Flips: 2879 time to process: 10 seconds.
uf250-04.cnf fulfilled No. of Restarts: 1319 No. of Flips: 3377 time to process: 7 seconds.
uf250-04.cnf fulfilled No. of Restarts: 1630 No. of Flips: 1452 time to process: 9 seconds.
uf250-04.cnf fulfilled No. of Restarts: 2380 No. of Flips: 3096 time to process: 17 seconds.
uf250-04.cnf fulfilled No. of Restarts: 850 No. of Flips: 2807 time to process: 3 seconds.
uf250-04.cnf fulfilled No. of Restarts: 748 No. of Flips: 4343 time to process: 7 seconds.
uf250-04.cnf fulfilled No. of Restarts: 1657 No. of Flips: 3360 time to process: 8 seconds.
uf250-04.cnf fulfilled No. of Restarts: 1320 No. of Flips: 3915 time to process: 6 seconds.
uf250-04.cnf fulfilled No. of Restarts: 1391 No. of Flips: 3965 time to process: 15 seconds.
uf250-04.cnf fulfilled No. of Restarts: 3206 No. of Flips: 4625 time to process: 16 seconds.
uf250-04.cnf fulfilled No. of Restarts: 1326 No. of Flips: 3533 time to process: 6 seconds.
uf250-04.cnf fulfilled No. of Restarts: 2505 No. of Flips: 2131 time to process: 12 seconds.
uf250-04.cnf fulfilled No. of Restarts: 564 No. of Flips: 2439 time to process: 6 seconds.
uf250-04.cnf fulfilled No. of Restarts: 790 No. of Flips: 1545 time to process: 10 seconds.
uf250-04.cnf fulfilled No. of Restarts: 3243 No. of Flips: 1142 time to process: 13 seconds.
uf250-04.cnf fulfilled No. of Restarts: 1243 No. of Flips: 3258 time to process: 5 seconds.
uf250-04.cnf fulfilled No. of Restarts: 435 No. of Flips: 3413 time to process: 5 seconds.
uf250-04.cnf fulfilled No. of Restarts: 575 No. of Flips: 2591 time to process: 7 seconds.
uf250-04.cnf fulfilled No. of Restarts: 1344 No. of Flips: 3400 time to process: 10 seconds.
uf250-04.cnf fulfilled No. of Restarts: 252 No. of Flips: 1853 time to process: 3 seconds.
uf250-04.cnf fulfilled No. of Restarts: 2158 No. of Flips: 4037 time to process: 16 seconds.
uf250-04.cnf fulfilled No. of Restarts: 477 No. of Flips: 3929 time to process: 3 seconds.
uf250-04.cnf fulfilled No. of Restarts: 494 No. of Flips: 1398 time to process: 10 seconds.
uf250-04.cnf fulfilled No. of Restarts: 579 No. of Flips: 2227 time to process: 4 seconds.
uf250-04.cnf fulfilled No. of Restarts: 97 No. of Flips: 3818 time to process: 1 seconds.
uf250-04.cnf fulfilled No. of Restarts: 512 No. of Flips: 4034 time to process: 9 seconds.
uf250-04.cnf fulfilled No. of Restarts: 2605 No. of Flips: 4620 time to process: 15 seconds.
uf250-04.cnf fulfilled No. of Restarts: 453 No. of Flips: 4563 time to process: 2 seconds.
uf250-04.cnf fulfilled No. of Restarts: 200 No. of Flips: 3465 time to process: 16 seconds.
uf250-04.cnf fulfilled No. of Restarts: 783 No. of Flips: 3336 time to process: 3 seconds.
uf250-04.cnf fulfilled No. of Restarts: 670 No. of Flips: 4324 time to process: 4 seconds.
uf250-04.cnf fulfilled No. of Restarts: 1365 No. of Flips: 2011 time to process: 8 seconds.
uf250-04.cnf fulfilled No. of Restarts: 476 No. of Flips: 2194 time to process: 5 seconds.
uf250-04.cnf fulfilled No. of Restarts: 260 No. of Flips: 2381 time to process: 5 seconds.
uf250-04.cnf fulfilled No. of Restarts: 168 No. of Flips: 4045 time to process: 1 seconds.
uf250-04.cnf fulfilled No. of Restarts: 307 No. of Flips: 2162 time to process: 2 seconds.
uf250-04.cnf fulfilled No. of Restarts: 282 No. of Flips: 4671 time to process: 7 seconds.
uf250-04.cnf fulfilled No. of Restarts: 1384 No. of Flips: 4626 time to process: 10 seconds.
uf250-04.cnf fulfilled No. of Restarts: 2625 No. of Flips: 2882 time to process: 11 seconds.
uf250-04.cnf fulfilled No. of Restarts: 215 No. of Flips: 2892 time to process: 3 seconds.
uf250-04.cnf fulfilled No. of Restarts: 1939 No. of Flips: 4323 time to process: 10 seconds.
uf250-04.cnf fulfilled No. of Restarts: 1677 No. of Flips: 1171 time to process: 9 seconds.
uf250-04.cnf fulfilled No. of Restarts: 958 No. of Flips: 2779 time to process: 5 seconds.
uf250-04.cnf fulfilled No. of Restarts: 2585 No. of Flips: 3709 time to process: 21 seconds.
uf250-04.cnf fulfilled No. of Restarts: 889 No. of Flips: 1845 time to process: 3 seconds.
uf250-04.cnf fulfilled No. of Restarts: 2153 No. of Flips: 2893 time to process: 21 seconds.
uf250-04.cnf fulfilled No. of Restarts: 153 No. of Flips: 2693 time to process: 0 seconds.
uf250-04.cnf fulfilled No. of Restarts: 1154 No. of Flips: 1227 time to process: 10 seconds.
uf250-04.cnf fulfilled No. of Restarts: 1593 No. of Flips: 2139 time to process: 11 seconds.
uf250-04.cnf fulfilled No. of Restarts: 244 No. of Flips: 904 time to process: 6 seconds.
uf250-04.cnf fulfilled No. of Restarts: 649 No. of Flips: 4471 time to process: 4 seconds.
uf250-04.cnf fulfilled No. of Restarts: 493 No. of Flips: 3617 time to process: 17 seconds.
uf250-04.cnf fulfilled No. of Restarts: 507 No. of Flips: 745 time to process: 2 seconds.
uf250-04.cnf fulfilled No. of Restarts: 1068 No. of Flips: 2253 time to process: 16 seconds.
uf250-04.cnf fulfilled No. of Restarts: 1429 No. of Flips: 4016 time to process: 6 seconds.
uf250-04.cnf fulfilled No. of Restarts: 206 No. of Flips: 4778 time to process: 0 seconds.
uf250-04.cnf fulfilled No. of Restarts: 215 No. of Flips: 3952 time to process: 9 seconds.
uf250-04.cnf fulfilled No. of Restarts: 299 No. of Flips: 3813 time to process: 1 seconds.
uf250-04.cnf fulfilled No. of Restarts: 359 No. of Flips: 4663 time to process: 4 seconds.
uf250-04.cnf fulfilled No. of Restarts: 1038 No. of Flips: 2309 time to process: 4 seconds.
uf250-04.cnf fulfilled No. of Restarts: 1078 No. of Flips: 1507 time to process: 20 seconds.
uf250-04.cnf fulfilled No. of Restarts: 1470 No. of Flips: 2715 time to process: 8 seconds.
uf250-04.cnf fulfilled No. of Restarts: 71 No. of Flips: 2233 time to process: 8 seconds.
uf250-04.cnf fulfilled No. of Restarts: 49 No. of Flips: 2238 time to process: 14 seconds.
uf250-04.cnf fulfilled No. of Restarts: 321 No. of Flips: 3870 time to process: 5 seconds.
uf250-04.cnf fulfilled No. of Restarts: 1051 No. of Flips: 2057 time to process: 16 seconds.
uf250-04.cnf fulfilled No. of Restarts: 387 No. of Flips: 3135 time to process: 1 seconds.
uf250-04.cnf fulfilled No. of Restarts: 2448 No. of Flips: 2626 time to process: 15 seconds.
uf250-04.cnf fulfilled No. of Restarts: 1676 No. of Flips: 4278 time to process: 7 seconds.
uf250-04.cnf fulfilled No. of Restarts: 816 No. of Flips: 2281 time to process: 5 seconds.
uf250-04.cnf fulfilled No. of Restarts: 244 No. of Flips: 3336 time to process: 8 seconds.
uf250-04.cnf fulfilled No. of Restarts: 206 No. of Flips: 2734 time to process: 0 seconds.
uf250-04.cnf fulfilled No. of Restarts: 1030 No. of Flips: 4112 time to process: 12 seconds.
uf250-04.cnf fulfilled No. of Restarts: 1588 No. of Flips: 4504 time to process: 7 seconds.
uf250-04.cnf fulfilled No. of Restarts: 2755 No. of Flips: 3468 time to process: 17 seconds.
uf250-04.cnf fulfilled No. of Restarts: 1128 No. of Flips: 1782 time to process: 6 seconds.
uf250-04.cnf fulfilled No. of Restarts: 2330 No. of Flips: 3761 time to process: 10 seconds.
uf250-04.cnf fulfilled No. of Restarts: 587 No. of Flips: 1391 time to process: 8 seconds.
uf250-04.cnf fulfilled No. of Restarts: 477 No. of Flips: 1293 time to process: 3 seconds.
uf250-04.cnf fulfilled No. of Restarts: 315 No. of Flips: 3170 time to process: 6 seconds.
uf250-04.cnf fulfilled No. of Restarts: 1972 No. of Flips: 3878 time to process: 13 seconds.
uf250-04.cnf fulfilled No. of Restarts: 1240 No. of Flips: 4900 time to process: 13 seconds.
uf250-04.cnf fulfilled No. of Restarts: 387 No. of Flips: 4195 time to process: 4 seconds.
uf250-04.cnf fulfilled No. of Restarts: 1231 No. of Flips: 4953 time to process: 11 seconds.
uf250-04.cnf fulfilled No. of Restarts: 848 No. of Flips: 2676 time to process: 10 seconds.
uf250-04.cnf fulfilled No. of Restarts: 1082 No. of Flips: 3306 time to process: 15 seconds.
uf250-04.cnf fulfilled No. of Restarts: 110 No. of Flips: 1925 time to process: 3 seconds.
uf250-04.cnf fulfilled No. of Restarts: 1016 No. of Flips: 2332 time to process: 6 seconds.
uf250-04.cnf fulfilled No. of Restarts: 561 No. of Flips: 1472 time to process: 5 seconds.
uf250-04.cnf fulfilled No. of Restarts: 217 No. of Flips: 2847 time to process: 3 seconds.
uf250-04.cnf fulfilled No. of Restarts: 402 No. of Flips: 4106 time to process: 2 seconds.
uf250-04.cnf fulfilled No. of Restarts: 665 No. of Flips: 3429 time to process: 9 seconds.
uf250-04.cnf fulfilled No. of Restarts: 301 No. of Flips: 2241 time to process: 5 seconds.
uf250-04.cnf fulfilled No. of Restarts: 1775 No. of Flips: 4074 time to process: 7 seconds.
uf250-04.cnf fulfilled No. of Restarts: 97 No. of Flips: 3565 time to process: 4 seconds.
uf250-04.cnf fulfilled No. of Restarts: 395 No. of Flips: 2849 time to process: 10 seconds.
uf250-04.cnf fulfilled No. of Restarts: 584 No. of Flips: 3683 time to process: 4 seconds.
uf250-04.cnf fulfilled No. of Restarts: 531 No. of Flips: 1639 time to process: 15 seconds.
uf250-04.cnf fulfilled No. of Restarts: 333 No. of Flips: 4792 time to process: 1 seconds.
uf250-04.cnf fulfilled No. of Restarts: 519 No. of Flips: 2312 time to process: 10 seconds.
uf250-04.cnf fulfilled No. of Restarts: 93 No. of Flips: 819 time to process: 1 seconds.
uf250-04.cnf fulfilled No. of Restarts: 746 No. of Flips: 3539 time to process: 9 seconds.
uf250-04.cnf fulfilled No. of Restarts: 630 No. of Flips: 1915 time to process: 8 seconds.
uf250-04.cnf fulfilled No. of Restarts: 885 No. of Flips: 4916 time to process: 16 seconds.
uf250-04.cnf fulfilled No. of Restarts: 825 No. of Flips: 2077 time to process: 5 seconds.
uf250-04.cnf fulfilled No. of Restarts: 1689 No. of Flips: 4397 time to process: 10 seconds.
uf250-04.cnf fulfilled No. of Restarts: 612 No. of Flips: 3877 time to process: 9 seconds.
uf250-04.cnf fulfilled No. of Restarts: 1166 No. of Flips: 2868 time to process: 5 seconds.
uf250-04.cnf fulfilled No. of Restarts: 1880 No. of Flips: 1889 time to process: 19 seconds.
uf250-04.cnf fulfilled No. of Restarts: 267 No. of Flips: 1211 time to process: 5 seconds.
uf250-04.cnf fulfilled No. of Restarts: 622 No. of Flips: 2088 time to process: 5 seconds.
uf250-04.cnf fulfilled No. of Restarts: 859 No. of Flips: 774 time to process: 5 seconds.
uf250-04.cnf fulfilled No. of Restarts: 472 No. of Flips: 4799 time to process: 8 seconds.
uf250-04.cnf fulfilled No. of Restarts: 1590 No. of Flips: 3516 time to process: 12 seconds.
uf250-04.cnf fulfilled No. of Restarts: 161 No. of Flips: 2724 time to process: 9 seconds.
uf250-04.cnf fulfilled No. of Restarts: 995 No. of Flips: 3946 time to process: 4 seconds.
uf250-04.cnf fulfilled No. of Restarts: 815 No. of Flips: 2255 time to process: 5 seconds.
uf250-04.cnf fulfilled No. of Restarts: 1331 No. of Flips: 2665 time to process: 16 seconds.
uf250-04.cnf fulfilled No. of Restarts: 1428 No. of Flips: 2982 time to process: 10 seconds.
uf250-04.cnf fulfilled No. of Restarts: 405 No. of Flips: 2578 time to process: 7 seconds.
uf250-04.cnf fulfilled No. of Restarts: 504 No. of Flips: 3978 time to process: 9 seconds.
uf250-04.cnf fulfilled No. of Restarts: 791 No. of Flips: 3945 time to process: 6 seconds.
uf250-04.cnf fulfilled No. of Restarts: 3284 No. of Flips: 4241 time to process: 17 seconds.
uf250-04.cnf fulfilled No. of Restarts: 300 No. of Flips: 2623 time to process: 2 seconds.
uf250-04.cnf fulfilled No. of Restarts: 1364 No. of Flips: 2354 time to process: 5 seconds.
uf250-04.cnf fulfilled No. of Restarts: 1556 No. of Flips: 1851 time to process: 7 seconds.
uf250-04.cnf fulfilled No. of Restarts: 443 No. of Flips: 2337 time to process: 4 seconds.
uf250-04.cnf fulfilled No. of Restarts: 158 No. of Flips: 4343 time to process: 0 seconds.
uf250-04.cnf fulfilled No. of Restarts: 705 No. of Flips: 4496 time to process: 6 seconds.
uf250-04.cnf fulfilled No. of Restarts: 2893 No. of Flips: 1956 time to process: 14 seconds.
uf250-04.cnf fulfilled No. of Restarts: 303 No. of Flips: 2067 time to process: 5 seconds.
uf250-04.cnf fulfilled No. of Restarts: 298 No. of Flips: 3251 time to process: 3 seconds.
uf250-04.cnf fulfilled No. of Restarts: 1079 No. of Flips: 3225 time to process: 6 seconds.
uf250-04.cnf fulfilled No. of Restarts: 3413 No. of Flips: 1754 time to process: 17 seconds.
uf250-04.cnf fulfilled No. of Restarts: 1578 No. of Flips: 799 time to process: 6 seconds.
uf250-04.cnf fulfilled No. of Restarts: 398 No. of Flips: 2914 time to process: 2 seconds.
uf250-04.cnf fulfilled No. of Restarts: 47 No. of Flips: 4833 time to process: 1 seconds.
uf250-04.cnf fulfilled No. of Restarts: 2041 No. of Flips: 3019 time to process: 19 seconds.
uf250-04.cnf fulfilled No. of Restarts: 834 No. of Flips: 2708 time to process: 3 seconds.
uf250-04.cnf fulfilled No. of Restarts: 505 No. of Flips: 4521 time to process: 9 seconds.
uf250-04.cnf fulfilled No. of Restarts: 2488 No. of Flips: 4838 time to process: 11 seconds.
uf250-04.cnf fulfilled No. of Restarts: 654 No. of Flips: 1377 time to process: 7 seconds.
uf250-04.cnf fulfilled No. of Restarts: 1582 No. of Flips: 2626 time to process: 9 seconds.
uf250-04.cnf fulfilled No. of Restarts: 1268 No. of Flips: 3321 time to process: 11 seconds.
uf250-04.cnf fulfilled No. of Restarts: 1181 No. of Flips: 2984 time to process: 6 seconds.
uf250-04.cnf fulfilled No. of Restarts: 21 No. of Flips: 1496 time to process: 6 seconds.
uf250-04.cnf fulfilled No. of Restarts: 311 No. of Flips: 1202 time to process: 10 seconds.
uf250-04.cnf fulfilled No. of Restarts: 3130 No. of Flips: 1333 time to process: 20 seconds.
uf250-04.cnf fulfilled No. of Restarts: 879 No. of Flips: 2120 time to process: 3 seconds.
uf250-04.cnf fulfilled No. of Restarts: 2243 No. of Flips: 3154 time to process: 10 seconds.
uf250-04.cnf fulfilled No. of Restarts: 3072 No. of Flips: 4753 time to process: 23 seconds.
uf250-04.cnf fulfilled No. of Restarts: 1924 No. of Flips: 4831 time to process: 8 seconds.
uf250-04.cnf fulfilled No. of Restarts: 2735 No. of Flips: 4666 time to process: 11 seconds.
uf250-04.cnf fulfilled No. of Restarts: 3258 No. of Flips: 4758 time to process: 16 seconds.
uf250-04.cnf fulfilled No. of Restarts: 73 No. of Flips: 3675 time to process: 0 seconds.
uf250-04.cnf fulfilled No. of Restarts: 456 No. of Flips: 2671 time to process: 2 seconds.
uf250-04.cnf fulfilled No. of Restarts: 1175 No. of Flips: 3754 time to process: 5 seconds.
uf250-04.cnf fulfilled No. of Restarts: 861 No. of Flips: 2757 time to process: 15 seconds.
uf250-04.cnf fulfilled No. of Restarts: 1430 No. of Flips: 4390 time to process: 6 seconds.
uf250-04.cnf fulfilled No. of Restarts: 565 No. of Flips: 4635 time to process: 3 seconds.
uf250-04.cnf fulfilled No. of Restarts: 506 No. of Flips: 2171 time to process: 7 seconds.
uf250-04.cnf fulfilled No. of Restarts: 303 No. of Flips: 4966 time to process: 4 seconds.
uf250-04.cnf fulfilled No. of Restarts: 407 No. of Flips: 1402 time to process: 2 seconds.
uf250-04.cnf fulfilled No. of Restarts: 237 No. of Flips: 4807 time to process: 6 seconds.
uf250-04.cnf fulfilled No. of Restarts: 898 No. of Flips: 3924 time to process: 5 seconds.
uf250-04.cnf fulfilled No. of Restarts: 1232 No. of Flips: 3961 time to process: 9 seconds.
uf250-04.cnf fulfilled No. of Restarts: 1219 No. of Flips: 2594 time to process: 8 seconds.
uf250-04.cnf fulfilled No. of Restarts: 1146 No. of Flips: 1144 time to process: 19 seconds.
uf250-04.cnf fulfilled No. of Restarts: 1160 No. of Flips: 2766 time to process: 5 seconds.
uf250-04.cnf fulfilled No. of Restarts: 587 No. of Flips: 2980 time to process: 2 seconds.
uf250-04.cnf fulfilled No. of Restarts: 480 No. of Flips: 1764 time to process: 2 seconds.
uf250-04.cnf fulfilled No. of Restarts: 935 No. of Flips: 4706 time to process: 15 seconds.
uf250-04.cnf fulfilled No. of Restarts: 767 No. of Flips: 3483 time to process: 3 seconds.
uf250-04.cnf fulfilled No. of Restarts: 578 No. of Flips: 1647 time to process: 14 seconds.
uf250-04.cnf fulfilled No. of Restarts: 280 No. of Flips: 1055 time to process: 2 seconds.
uf250-04.cnf fulfilled No. of Restarts: 51 No. of Flips: 1851 time to process: 16 seconds.
uf250-04.cnf fulfilled No. of Restarts: 226 No. of Flips: 4544 time to process: 4 seconds.
uf250-04.cnf fulfilled No. of Restarts: 1593 No. of Flips: 4012 time to process: 10 seconds.
uf250-04.cnf fulfilled No. of Restarts: 213 No. of Flips: 2648 time to process: 5 seconds.
uf250-04.cnf fulfilled No. of Restarts: 530 No. of Flips: 4348 time to process: 7 seconds.
uf250-04.cnf fulfilled No. of Restarts: 82 No. of Flips: 3335 time to process: 8 seconds.
uf250-04.cnf fulfilled No. of Restarts: 548 No. of Flips: 1457 time to process: 9 seconds.
uf250-04.cnf fulfilled No. of Restarts: 1042 No. of Flips: 4251 time to process: 7 seconds.
uf250-04.cnf fulfilled No. of Restarts: 234 No. of Flips: 2190 time to process: 6 seconds.
uf250-04.cnf fulfilled No. of Restarts: 99 No. of Flips: 3578 time to process: 2 seconds.
uf250-04.cnf fulfilled No. of Restarts: 2452 No. of Flips: 3974 time to process: 15 seconds.
uf250-04.cnf fulfilled No. of Restarts: 1599 No. of Flips: 3261 time to process: 6 seconds.
uf250-04.cnf fulfilled No. of Restarts: 2578 No. of Flips: 3805 time to process: 26 seconds.
uf250-04.cnf fulfilled No. of Restarts: 181 No. of Flips: 2413 time to process: 0 seconds.
uf250-04.cnf fulfilled No. of Restarts: 1127 No. of Flips: 4030 time to process: 5 seconds.
uf250-04.cnf fulfilled No. of Restarts: 1724 No. of Flips: 1198 time to process: 10 seconds.
uf250-04.cnf fulfilled No. of Restarts: 770 No. of Flips: 4863 time to process: 4 seconds.
uf250-04.cnf fulfilled No. of Restarts: 588 No. of Flips: 2843 time to process: 4 seconds.
uf250-04.cnf fulfilled No. of Restarts: 1223 No. of Flips: 1297 time to process: 6 seconds.
uf250-04.cnf fulfilled No. of Restarts: 230 No. of Flips: 4181 time to process: 4 seconds.
uf250-04.cnf fulfilled No. of Restarts: 623 No. of Flips: 1325 time to process: 4 seconds.
uf250-04.cnf fulfilled No. of Restarts: 756 No. of Flips: 4727 time to process: 12 seconds.
uf250-04.cnf fulfilled No. of Restarts: 52 No. of Flips: 4602 time to process: 2 seconds.
uf250-04.cnf fulfilled No. of Restarts: 650 No. of Flips: 3568 time to process: 3 seconds.
uf250-04.cnf fulfilled No. of Restarts: 835 No. of Flips: 4548 time to process: 7 seconds.
uf250-04.cnf fulfilled No. of Restarts: 1034 No. of Flips: 4912 time to process: 8 seconds.
uf250-04.cnf fulfilled No. of Restarts: 810 No. of Flips: 2827 time to process: 3 seconds.
uf250-04.cnf fulfilled No. of Restarts: 768 No. of Flips: 2106 time to process: 9 seconds.
uf250-04.cnf fulfilled No. of Restarts: 797 No. of Flips: 3642 time to process: 5 seconds.
uf250-04.cnf fulfilled No. of Restarts: 353 No. of Flips: 3641 time to process: 8 seconds.
uf250-04.cnf fulfilled No. of Restarts: 1331 No. of Flips: 2921 time to process: 8 seconds.
uf250-04.cnf fulfilled No. of Restarts: 389 No. of Flips: 3851 time to process: 11 seconds.
uf250-04.cnf fulfilled No. of Restarts: 436 No. of Flips: 3508 time to process: 5 seconds.
uf250-04.cnf fulfilled No. of Restarts: 1624 No. of Flips: 1177 time to process: 16 seconds.
uf250-04.cnf fulfilled No. of Restarts: 993 No. of Flips: 3225 time to process: 4 seconds.
uf250-04.cnf fulfilled No. of Restarts: 196 No. of Flips: 1343 time to process: 0 seconds.
uf250-04.cnf fulfilled No. of Restarts: 435 No. of Flips: 4127 time to process: 4 seconds.
uf250-04.cnf fulfilled No. of Restarts: 51 No. of Flips: 2430 time to process: 1 seconds.
uf250-04.cnf fulfilled No. of Restarts: 135 No. of Flips: 4336 time to process: 6 seconds.
uf250-04.cnf fulfilled No. of Restarts: 1328 No. of Flips: 3233 time to process: 13 seconds.
uf250-04.cnf fulfilled No. of Restarts: 1419 No. of Flips: 1183 time to process: 6 seconds.
uf250-04.cnf fulfilled No. of Restarts: 135 No. of Flips: 4728 time to process: 4 seconds.
uf250-04.cnf fulfilled No. of Restarts: 399 No. of Flips: 2963 time to process: 2 seconds.
uf250-04.cnf fulfilled No. of Restarts: 1960 No. of Flips: 1882 time to process: 19 seconds.
uf250-04.cnf fulfilled No. of Restarts: 1755 No. of Flips: 2432 time to process: 7 seconds.
uf250-04.cnf fulfilled No. of Restarts: 1300 No. of Flips: 4854 time to process: 6 seconds.
uf250-04.cnf fulfilled No. of Restarts: 2528 No. of Flips: 2782 time to process: 16 seconds.
uf250-04.cnf fulfilled No. of Restarts: 45 No. of Flips: 4916 time to process: 2 seconds.
uf250-04.cnf fulfilled No. of Restarts: 1110 No. of Flips: 4944 time to process: 11 seconds.
uf250-04.cnf fulfilled No. of Restarts: 1242 No. of Flips: 2237 time to process: 6 seconds.
uf250-04.cnf fulfilled No. of Restarts: 561 No. of Flips: 2490 time to process: 6 seconds.
uf250-04.cnf fulfilled No. of Restarts: 804 No. of Flips: 1461 time to process: 5 seconds.
uf250-04.cnf fulfilled No. of Restarts: 877 No. of Flips: 2754 time to process: 9 seconds.
uf250-04.cnf fulfilled No. of Restarts: 689 No. of Flips: 3018 time to process: 3 seconds.
uf250-04.cnf fulfilled No. of Restarts: 116 No. of Flips: 3771 time to process: 3 seconds.
uf250-04.cnf fulfilled No. of Restarts: 1110 No. of Flips: 4512 time to process: 8 seconds.
uf250-04.cnf fulfilled No. of Restarts: 2074 No. of Flips: 1739 time to process: 9 seconds.
uf250-04.cnf fulfilled No. of Restarts: 713 No. of Flips: 3052 time to process: 9 seconds.
uf250-04.cnf fulfilled No. of Restarts: 578 No. of Flips: 827 time to process: 2 seconds.
uf250-04.cnf fulfilled No. of Restarts: 105 No. of Flips: 4052 time to process: 1 seconds.
uf250-04.cnf fulfilled No. of Restarts: 872 No. of Flips: 2197 time to process: 5 seconds.
uf250-04.cnf fulfilled No. of Restarts: 1576 No. of Flips: 1118 time to process: 7 seconds.
uf250-04.cnf fulfilled No. of Restarts: 2311 No. of Flips: 2073 time to process: 15 seconds.
uf250-04.cnf fulfilled No. of Restarts: 229 No. of Flips: 4305 time to process: 1 seconds.
uf250-04.cnf fulfilled No. of Restarts: 591 No. of Flips: 2768 time to process: 8 seconds.
uf250-04.cnf fulfilled No. of Restarts: 870 No. of Flips: 2924 time to process: 3 seconds.
uf250-04.cnf fulfilled No. of Restarts: 1394 No. of Flips: 3719 time to process: 6 seconds.
uf250-04.cnf fulfilled No. of Restarts: 1129 No. of Flips: 3655 time to process: 5 seconds.
uf250-04.cnf fulfilled No. of Restarts: 2062 No. of Flips: 3114 time to process: 8 seconds.
uf250-04.cnf fulfilled No. of Restarts: 339 No. of Flips: 2855 time to process: 4 seconds.
uf250-04.cnf fulfilled No. of Restarts: 162 No. of Flips: 4536 time to process: 16 seconds.
uf250-04.cnf fulfilled No. of Restarts: 1 No. of Flips: 3719 time to process: 0 seconds.
uf250-04.cnf fulfilled No. of Restarts: 514 No. of Flips: 4469 time to process: 5 seconds.
uf250-04.cnf fulfilled No. of Restarts: 803 No. of Flips: 3369 time to process: 6 seconds.
uf250-04.cnf fulfilled No. of Restarts: 1113 No. of Flips: 4695 time to process: 8 seconds.
uf250-04.cnf fulfilled No. of Restarts: 2642 No. of Flips: 3492 time to process: 19 seconds.
uf250-04.cnf fulfilled No. of Restarts: 2091 No. of Flips: 3810 time to process: 20 seconds.
uf250-04.cnf fulfilled No. of Restarts: 959 No. of Flips: 4405 time to process: 4 seconds.
uf250-04.cnf fulfilled No. of Restarts: 66 No. of Flips: 4111 time to process: 0 seconds.
uf250-04.cnf fulfilled No. of Restarts: 1555 No. of Flips: 2066 time to process: 9 seconds.
uf250-04.cnf fulfilled No. of Restarts: 497 No. of Flips: 3915 time to process: 4 seconds.
uf250-04.cnf fulfilled No. of Restarts: 1962 No. of Flips: 3167 time to process: 12 seconds.
uf250-04.cnf fulfilled No. of Restarts: 269 No. of Flips: 3403 time to process: 4 seconds.
uf250-04.cnf fulfilled No. of Restarts: 244 No. of Flips: 2502 time to process: 1 seconds.
uf250-04.cnf fulfilled No. of Restarts: 203 No. of Flips: 3389 time to process: 15 seconds.
uf250-04.cnf fulfilled No. of Restarts: 1 No. of Flips: 2507 time to process: 0 seconds.
uf250-04.cnf fulfilled No. of Restarts: 182 No. of Flips: 1256 time to process: 2 seconds.
uf250-04.cnf fulfilled No. of Restarts: 1777 No. of Flips: 2141 time to process: 9 seconds.
uf250-04.cnf fulfilled No. of Restarts: 681 No. of Flips: 1129 time to process: 11 seconds.
uf250-04.cnf fulfilled No. of Restarts: 83 No. of Flips: 979 time to process: 3 seconds.
uf250-04.cnf fulfilled No. of Restarts: 680 No. of Flips: 2212 time to process: 4 seconds.
uf250-04.cnf fulfilled No. of Restarts: 599 No. of Flips: 2190 time to process: 10 seconds.
uf250-04.cnf fulfilled No. of Restarts: 966 No. of Flips: 1110 time to process: 10 seconds.
uf250-04.cnf fulfilled No. of Restarts: 577 No. of Flips: 3437 time to process: 10 seconds.
uf250-04.cnf fulfilled No. of Restarts: 1214 No. of Flips: 1077 time to process: 6 seconds.
uf250-04.cnf fulfilled No. of Restarts: 1288 No. of Flips: 2379 time to process: 9 seconds.
uf250-04.cnf fulfilled No. of Restarts: 2158 No. of Flips: 4083 time to process: 9 seconds.
uf250-04.cnf fulfilled No. of Restarts: 576 No. of Flips: 4045 time to process: 7 seconds.
uf250-04.cnf fulfilled No. of Restarts: 1598 No. of Flips: 1979 time to process: 7 seconds.
uf250-04.cnf fulfilled No. of Restarts: 330 No. of Flips: 4333 time to process: 2 seconds.
uf250-04.cnf fulfilled No. of Restarts: 588 No. of Flips: 1238 time to process: 2 seconds.
uf250-04.cnf fulfilled No. of Restarts: 347 No. of Flips: 829 time to process: 2 seconds.
uf250-04.cnf fulfilled No. of Restarts: 2137 No. of Flips: 4267 time to process: 22 seconds.
uf250-04.cnf fulfilled No. of Restarts: 559 No. of Flips: 2442 time to process: 5 seconds.
uf250-04.cnf fulfilled No. of Restarts: 337 No. of Flips: 3283 time to process: 5 seconds.
uf250-04.cnf fulfilled No. of Restarts: 377 No. of Flips: 3715 time to process: 12 seconds.
uf250-04.cnf fulfilled No. of Restarts: 359 No. of Flips: 4604 time to process: 1 seconds.
uf250-04.cnf fulfilled No. of Restarts: 188 No. of Flips: 4880 time to process: 2 seconds.
uf250-04.cnf fulfilled No. of Restarts: 1835 No. of Flips: 3679 time to process: 13 seconds.
uf250-04.cnf fulfilled No. of Restarts: 806 No. of Flips: 1443 time to process: 7 seconds.
uf250-04.cnf fulfilled No. of Restarts: 3343 No. of Flips: 1214 time to process: 16 seconds.
uf250-04.cnf fulfilled No. of Restarts: 1177 No. of Flips: 4415 time to process: 5 seconds.
uf250-04.cnf fulfilled No. of Restarts: 1249 No. of Flips: 4644 time to process: 8 seconds.
uf250-04.cnf fulfilled No. of Restarts: 1640 No. of Flips: 2074 time to process: 12 seconds.
uf250-04.cnf fulfilled No. of Restarts: 1483 No. of Flips: 2696 time to process: 7 seconds.
uf250-04.cnf fulfilled No. of Restarts: 1428 No. of Flips: 2876 time to process: 8 seconds.
uf250-04.cnf fulfilled No. of Restarts: 962 No. of Flips: 1604 time to process: 7 seconds.
uf250-04.cnf fulfilled No. of Restarts: 2697 No. of Flips: 1731 time to process: 11 seconds.
uf250-04.cnf fulfilled No. of Restarts: 981 No. of Flips: 3773 time to process: 4 seconds.
uf250-04.cnf fulfilled No. of Restarts: 1595 No. of Flips: 1801 time to process: 7 seconds.
uf250-04.cnf fulfilled No. of Restarts: 512 No. of Flips: 3193 time to process: 3 seconds.
uf250-04.cnf fulfilled No. of Restarts: 3191 No. of Flips: 3133 time to process: 16 seconds.
uf250-04.cnf fulfilled No. of Restarts: 3596 No. of Flips: 2649 time to process: 15 seconds.
uf250-04.cnf fulfilled No. of Restarts: 1217 No. of Flips: 4320 time to process: 5 seconds.
uf250-04.cnf fulfilled No. of Restarts: 2160 No. of Flips: 4662 time to process: 11 seconds.
uf250-04.cnf fulfilled No. of Restarts: 1438 No. of Flips: 4980 time to process: 9 seconds.
uf250-04.cnf fulfilled No. of Restarts: 129 No. of Flips: 3126 time to process: 10 seconds.
uf250-04.cnf fulfilled No. of Restarts: 313 No. of Flips: 1876 time to process: 8 seconds.
uf250-04.cnf fulfilled No. of Restarts: 1221 No. of Flips: 1790 time to process: 5 seconds.
uf250-04.cnf fulfilled No. of Restarts: 1654 No. of Flips: 4096 time to process: 14 seconds.
uf250-04.cnf fulfilled No. of Restarts: 1737 No. of Flips: 3994 time to process: 10 seconds.
uf250-04.cnf fulfilled No. of Restarts: 1654 No. of Flips: 2883 time to process: 14 seconds.
uf250-04.cnf fulfilled No. of Restarts: 37 No. of Flips: 4491 time to process: 6 seconds.
uf250-04.cnf fulfilled No. of Restarts: 727 No. of Flips: 3800 time to process: 4 seconds.
uf250-04.cnf fulfilled No. of Restarts: 2941 No. of Flips: 1805 time to process: 14 seconds.
uf250-04.cnf fulfilled No. of Restarts: 2386 No. of Flips: 2886 time to process: 10 seconds.
uf250-04.cnf fulfilled No. of Restarts: 1910 No. of Flips: 2768 time to process: 8 seconds.
uf250-04.cnf fulfilled No. of Restarts: 111 No. of Flips: 3698 time to process: 1 seconds.
uf250-04.cnf fulfilled No. of Restarts: 2542 No. of Flips: 3237 time to process: 17 seconds.
uf250-04.cnf fulfilled No. of Restarts: 373 No. of Flips: 3860 time to process: 1 seconds.
uf250-04.cnf fulfilled No. of Restarts: 929 No. of Flips: 3044 time to process: 5 seconds.
uf250-04.cnf fulfilled No. of Restarts: 443 No. of Flips: 1853 time to process: 5 seconds.
uf250-04.cnf fulfilled No. of Restarts: 769 No. of Flips: 3110 time to process: 4 seconds.
uf250-04.cnf fulfilled No. of Restarts: 326 No. of Flips: 3172 time to process: 5 seconds.
uf250-04.cnf fulfilled No. of Restarts: 634 No. of Flips: 1698 time to process: 5 seconds.
uf250-04.cnf fulfilled No. of Restarts: 1590 No. of Flips: 3872 time to process: 13 seconds.
uf250-04.cnf fulfilled No. of Restarts: 229 No. of Flips: 1465 time to process: 1 seconds.
uf250-04.cnf fulfilled No. of Restarts: 169 No. of Flips: 4223 time to process: 6 seconds.
uf250-04.cnf fulfilled No. of Restarts: 443 No. of Flips: 4596 time to process: 5 seconds.
uf250-04.cnf fulfilled No. of Restarts: 2618 No. of Flips: 3244 time to process: 16 seconds.
uf250-04.cnf fulfilled No. of Restarts: 56 No. of Flips: 3315 time to process: 0 seconds.
uf250-04.cnf fulfilled No. of Restarts: 399 No. of Flips: 2658 time to process: 2 seconds.
uf250-04.cnf fulfilled No. of Restarts: 1297 No. of Flips: 948 time to process: 7 seconds.
uf250-04.cnf fulfilled No. of Restarts: 1006 No. of Flips: 2092 time to process: 13 seconds.
uf250-04.cnf fulfilled No. of Restarts: 888 No. of Flips: 1615 time to process: 3 seconds.
uf250-04.cnf fulfilled No. of Restarts: 471 No. of Flips: 3464 time to process: 2 seconds.
uf250-04.cnf fulfilled No. of Restarts: 1241 No. of Flips: 1377 time to process: 11 seconds.
uf250-04.cnf fulfilled No. of Restarts: 232 No. of Flips: 2873 time to process: 5 seconds.
uf250-04.cnf fulfilled No. of Restarts: 3 No. of Flips: 3207 time to process: 6 seconds.
uf250-04.cnf fulfilled No. of Restarts: 21 No. of Flips: 653 time to process: 1 seconds.
uf250-04.cnf fulfilled No. of Restarts: 2848 No. of Flips: 1972 time to process: 14 seconds.
uf250-04.cnf fulfilled No. of Restarts: 390 No. of Flips: 4740 time to process: 3 seconds.
uf250-04.cnf fulfilled No. of Restarts: 206 No. of Flips: 4486 time to process: 12 seconds.
uf250-04.cnf fulfilled No. of Restarts: 764 No. of Flips: 4830 time to process: 5 seconds.
uf250-04.cnf fulfilled No. of Restarts: 976 No. of Flips: 4224 time to process: 10 seconds.
uf250-04.cnf fulfilled No. of Restarts: 1331 No. of Flips: 4813 time to process: 6 seconds.
uf250-04.cnf fulfilled No. of Restarts: 754 No. of Flips: 4438 time to process: 8 seconds.
uf250-04.cnf fulfilled No. of Restarts: 346 No. of Flips: 1277 time to process: 2 seconds.
uf250-04.cnf fulfilled No. of Restarts: 563 No. of Flips: 1559 time to process: 3 seconds.
uf250-04.cnf fulfilled No. of Restarts: 1369 No. of Flips: 3453 time to process: 5 seconds.
uf250-04.cnf fulfilled No. of Restarts: 3481 No. of Flips: 2261 time to process: 15 seconds.
uf250-04.cnf fulfilled No. of Restarts: 1239 No. of Flips: 4163 time to process: 7 seconds.
uf250-04.cnf fulfilled No. of Restarts: 130 No. of Flips: 3298 time to process: 2 seconds.
uf250-04.cnf fulfilled No. of Restarts: 2188 No. of Flips: 1808 time to process: 10 seconds.
uf250-04.cnf fulfilled No. of Restarts: 1718 No. of Flips: 4489 time to process: 9 seconds.
uf250-04.cnf fulfilled No. of Restarts: 332 No. of Flips: 3387 time to process: 8 seconds.
uf250-04.cnf fulfilled No. of Restarts: 656 No. of Flips: 2392 time to process: 11 seconds.
uf250-04.cnf fulfilled No. of Restarts: 1174 No. of Flips: 3862 time to process: 6 seconds.
uf250-04.cnf fulfilled No. of Restarts: 142 No. of Flips: 2329 time to process: 2 seconds.
uf250-04.cnf fulfilled No. of Restarts: 601 No. of Flips: 4834 time to process: 14 seconds.
uf250-04.cnf fulfilled No. of Restarts: 931 No. of Flips: 4212 time to process: 4 seconds.
uf250-04.cnf fulfilled No. of Restarts: 432 No. of Flips: 1513 time to process: 4 seconds.
uf250-04.cnf fulfilled No. of Restarts: 1197 No. of Flips: 2021 time to process: 9 seconds.
uf250-04.cnf fulfilled No. of Restarts: 2018 No. of Flips: 4104 time to process: 10 seconds.
uf250-04.cnf fulfilled No. of Restarts: 870 No. of Flips: 3897 time to process: 5 seconds.
uf250-04.cnf fulfilled No. of Restarts: 1911 No. of Flips: 2041 time to process: 8 seconds.
uf250-04.cnf fulfilled No. of Restarts: 34 No. of Flips: 4425 time to process: 3 seconds.
uf250-04.cnf fulfilled No. of Restarts: 2428 No. of Flips: 3800 time to process: 23 seconds.
uf250-04.cnf fulfilled No. of Restarts: 2277 No. of Flips: 4310 time to process: 10 seconds.
uf250-04.cnf fulfilled No. of Restarts: 554 No. of Flips: 4836 time to process: 7 seconds.
uf250-04.cnf fulfilled No. of Restarts: 845 No. of Flips: 3679 time to process: 12 seconds.
uf250-04.cnf fulfilled No. of Restarts: 644 No. of Flips: 2803 time to process: 5 seconds.
uf250-04.cnf fulfilled No. of Restarts: 975 No. of Flips: 4663 time to process: 11 seconds.
uf250-04.cnf fulfilled No. of Restarts: 50 No. of Flips: 1575 time to process: 2 seconds.
uf250-04.cnf fulfilled No. of Restarts: 984 No. of Flips: 4955 time to process: 6 seconds.
uf250-04.cnf fulfilled No. of Restarts: 142 No. of Flips: 2232 time to process: 6 seconds.
uf250-04.cnf fulfilled No. of Restarts: 439 No. of Flips: 3330 time to process: 6 seconds.
uf250-04.cnf fulfilled No. of Restarts: 115 No. of Flips: 2025 time to process: 5 seconds.
uf250-04.cnf fulfilled No. of Restarts: 837 No. of Flips: 1823 time to process: 7 seconds.
uf250-04.cnf fulfilled No. of Restarts: 1422 No. of Flips: 2739 time to process: 17 seconds.
uf250-04.cnf fulfilled No. of Restarts: 501 No. of Flips: 2801 time to process: 9 seconds.
uf250-04.cnf fulfilled No. of Restarts: 1760 No. of Flips: 990 time to process: 10 seconds.
uf250-04.cnf fulfilled No. of Restarts: 1767 No. of Flips: 4500 time to process: 19 seconds.
uf250-04.cnf fulfilled No. of Restarts: 885 No. of Flips: 3991 time to process: 3 seconds.
uf250-04.cnf fulfilled No. of Restarts: 2600 No. of Flips: 4410 time to process: 12 seconds.
uf250-04.cnf fulfilled No. of Restarts: 146 No. of Flips: 2267 time to process: 3 seconds.
uf250-04.cnf fulfilled No. of Restarts: 1200 No. of Flips: 2842 time to process: 9 seconds.
uf250-04.cnf fulfilled No. of Restarts: 489 No. of Flips: 4625 time to process: 9 seconds.
uf250-04.cnf fulfilled No. of Restarts: 11 No. of Flips: 4841 time to process: 3 seconds.
uf250-04.cnf fulfilled No. of Restarts: 989 No. of Flips: 3234 time to process: 5 seconds.
uf250-04.cnf fulfilled No. of Restarts: 1111 No. of Flips: 3822 time to process: 12 seconds.
uf250-04.cnf fulfilled No. of Restarts: 1009 No. of Flips: 4369 time to process: 8 seconds.
uf250-04.cnf fulfilled No. of Restarts: 3351 No. of Flips: 3731 time to process: 19 seconds.
uf250-04.cnf fulfilled No. of Restarts: 455 No. of Flips: 1995 time to process: 2 seconds.
uf250-04.cnf fulfilled No. of Restarts: 356 No. of Flips: 2020 time to process: 1 seconds.
uf250-04.cnf fulfilled No. of Restarts: 769 No. of Flips: 2545 time to process: 10 seconds.
uf250-04.cnf fulfilled No. of Restarts: 541 No. of Flips: 2382 time to process: 4 seconds.
uf250-04.cnf fulfilled No. of Restarts: 707 No. of Flips: 2153 time to process: 3 seconds.
uf250-04.cnf fulfilled No. of Restarts: 1045 No. of Flips: 4093 time to process: 5 seconds.
uf250-04.cnf fulfilled No. of Restarts: 2471 No. of Flips: 4276 time to process: 19 seconds.
uf250-04.cnf fulfilled No. of Restarts: 14 No. of Flips: 4336 time to process: 0 seconds.
uf250-04.cnf fulfilled No. of Restarts: 1354 No. of Flips: 3377 time to process: 13 seconds.
uf250-04.cnf fulfilled No. of Restarts: 1438 No. of Flips: 3092 time to process: 8 seconds.
uf250-04.cnf fulfilled No. of Restarts: 566 No. of Flips: 3609 time to process: 2 seconds.
uf250-04.cnf fulfilled No. of Restarts: 1363 No. of Flips: 1746 time to process: 9 seconds.
uf250-04.cnf fulfilled No. of Restarts: 37 No. of Flips: 2365 time to process: 4 seconds.
uf250-04.cnf fulfilled No. of Restarts: 608 No. of Flips: 4649 time to process: 3 seconds.
uf250-04.cnf fulfilled No. of Restarts: 285 No. of Flips: 4082 time to process: 8 seconds.
uf250-04.cnf fulfilled No. of Restarts: 186 No. of Flips: 4623 time to process: 6 seconds.
uf250-04.cnf fulfilled No. of Restarts: 1371 No. of Flips: 1940 time to process: 9 seconds.
uf250-04.cnf fulfilled No. of Restarts: 661 No. of Flips: 3663 time to process: 5 seconds.
uf250-04.cnf fulfilled No. of Restarts: 138 No. of Flips: 2618 time to process: 1 seconds.
uf250-04.cnf fulfilled No. of Restarts: 53 No. of Flips: 1452 time to process: 5 seconds.
uf250-04.cnf fulfilled No. of Restarts: 2462 No. of Flips: 4165 time to process: 12 seconds.
uf250-04.cnf fulfilled No. of Restarts: 711 No. of Flips: 1932 time to process: 3 seconds.
uf250-04.cnf fulfilled No. of Restarts: 477 No. of Flips: 1955 time to process: 4 seconds.
uf250-04.cnf fulfilled No. of Restarts: 875 No. of Flips: 2584 time to process: 4 seconds.
uf250-04.cnf fulfilled No. of Restarts: 3061 No. of Flips: 2568 time to process: 17 seconds.
uf250-04.cnf fulfilled No. of Restarts: 895 No. of Flips: 4937 time to process: 9 seconds.
uf250-04.cnf fulfilled No. of Restarts: 79 No. of Flips: 1182 time to process: 0 seconds.
uf250-04.cnf fulfilled No. of Restarts: 616 No. of Flips: 2063 time to process: 9 seconds.
uf250-04.cnf fulfilled No. of Restarts: 3360 No. of Flips: 4238 time to process: 14 seconds.
uf250-04.cnf fulfilled No. of Restarts: 481 No. of Flips: 1455 time to process: 4 seconds.
uf250-04.cnf fulfilled No. of Restarts: 1196 No. of Flips: 1917 time to process: 10 seconds.
uf250-04.cnf fulfilled No. of Restarts: 832 No. of Flips: 2135 time to process: 4 seconds.
uf250-04.cnf fulfilled No. of Restarts: 1067 No. of Flips: 1574 time to process: 10 seconds.
uf250-04.cnf fulfilled No. of Restarts: 229 No. of Flips: 1282 time to process: 3 seconds.
uf250-04.cnf fulfilled No. of Restarts: 781 No. of Flips: 2638 time to process: 17 seconds.
uf250-04.cnf fulfilled No. of Restarts: 1960 No. of Flips: 3781 time to process: 8 seconds.
uf250-04.cnf fulfilled No. of Restarts: 303 No. of Flips: 2001 time to process: 2 seconds.
uf250-04.cnf fulfilled No. of Restarts: 1680 No. of Flips: 1507 time to process: 8 seconds.
uf250-04.cnf fulfilled No. of Restarts: 9 No. of Flips: 4162 time to process: 3 seconds.
uf250-04.cnf fulfilled No. of Restarts: 571 No. of Flips: 1686 time to process: 3 seconds.
uf250-04.cnf fulfilled No. of Restarts: 353 No. of Flips: 3021 time to process: 13 seconds.
uf250-04.cnf fulfilled No. of Restarts: 1473 No. of Flips: 2823 time to process: 8 seconds.
uf250-04.cnf fulfilled No. of Restarts: 360 No. of Flips: 1034 time to process: 1 seconds.
uf250-04.cnf fulfilled No. of Restarts: 183 No. of Flips: 3078 time to process: 8 seconds.
uf250-04.cnf fulfilled No. of Restarts: 1136 No. of Flips: 1210 time to process: 7 seconds.
uf250-04.cnf fulfilled No. of Restarts: 674 No. of Flips: 1663 time to process: 3 seconds.
uf250-04.cnf fulfilled No. of Restarts: 2903 No. of Flips: 4710 time to process: 26 seconds.
uf250-04.cnf fulfilled No. of Restarts: 716 No. of Flips: 3357 time to process: 3 seconds.
uf250-04.cnf fulfilled No. of Restarts: 1079 No. of Flips: 1151 time to process: 6 seconds.
uf250-04.cnf fulfilled No. of Restarts: 616 No. of Flips: 3479 time to process: 9 seconds.
uf250-04.cnf fulfilled No. of Restarts: 312 No. of Flips: 4445 time to process: 7 seconds.
uf250-04.cnf fulfilled No. of Restarts: 239 No. of Flips: 1212 time to process: 5 seconds.
uf250-04.cnf fulfilled No. of Restarts: 242 No. of Flips: 4431 time to process: 3 seconds.
uf250-04.cnf fulfilled No. of Restarts: 801 No. of Flips: 4488 time to process: 7 seconds.
uf250-04.cnf fulfilled No. of Restarts: 808 No. of Flips: 2372 time to process: 3 seconds.
uf250-04.cnf fulfilled No. of Restarts: 582 No. of Flips: 3535 time to process: 4 seconds.
uf250-04.cnf fulfilled No. of Restarts: 1212 No. of Flips: 4413 time to process: 7 seconds.
uf250-04.cnf fulfilled No. of Restarts: 916 No. of Flips: 1543 time to process: 7 seconds.
uf250-04.cnf fulfilled No. of Restarts: 1030 No. of Flips: 2424 time to process: 5 seconds.
uf250-04.cnf fulfilled No. of Restarts: 3578 No. of Flips: 4953 time to process: 15 seconds.
uf250-04.cnf fulfilled No. of Restarts: 2437 No. of Flips: 2576 time to process: 12 seconds.
uf250-04.cnf fulfilled No. of Restarts: 196 No. of Flips: 2454 time to process: 4 seconds.
uf250-04.cnf fulfilled No. of Restarts: 438 No. of Flips: 1615 time to process: 8 seconds.
uf250-04.cnf fulfilled No. of Restarts: 2738 No. of Flips: 4541 time to process: 17 seconds.
uf250-04.cnf fulfilled No. of Restarts: 698 No. of Flips: 2810 time to process: 3 seconds.
uf250-04.cnf fulfilled No. of Restarts: 67 No. of Flips: 2628 time to process: 12 seconds.
uf250-04.cnf fulfilled No. of Restarts: 2080 No. of Flips: 4854 time to process: 9 seconds.
uf250-04.cnf fulfilled No. of Restarts: 2096 No. of Flips: 4132 time to process: 15 seconds.
uf250-04.cnf fulfilled No. of Restarts: 895 No. of Flips: 4905 time to process: 5 seconds.
uf250-04.cnf fulfilled No. of Restarts: 689 No. of Flips: 2601 time to process: 4 seconds.
uf250-04.cnf fulfilled No. of Restarts: 156 No. of Flips: 2826 time to process: 1 seconds.
uf250-04.cnf fulfilled No. of Restarts: 406 No. of Flips: 4424 time to process: 10 seconds.
uf250-04.cnf fulfilled No. of Restarts: 730 No. of Flips: 1993 time to process: 5 seconds.
uf250-04.cnf fulfilled No. of Restarts: 475 No. of Flips: 4279 time to process: 10 seconds.
uf250-04.cnf fulfilled No. of Restarts: 821 No. of Flips: 3355 time to process: 9 seconds.
uf250-04.cnf fulfilled No. of Restarts: 823 No. of Flips: 3208 time to process: 4 seconds.
uf250-04.cnf fulfilled No. of Restarts: 336 No. of Flips: 4734 time to process: 1 seconds.
uf250-04.cnf fulfilled No. of Restarts: 856 No. of Flips: 3929 time to process: 4 seconds.
uf250-04.cnf fulfilled No. of Restarts: 981 No. of Flips: 3733 time to process: 5 seconds.
uf250-04.cnf fulfilled No. of Restarts: 493 No. of Flips: 4397 time to process: 3 seconds.
uf250-04.cnf fulfilled No. of Restarts: 3365 No. of Flips: 4944 time to process: 15 seconds.
uf250-04.cnf fulfilled No. of Restarts: 302 No. of Flips: 3466 time to process: 7 seconds.
uf250-04.cnf fulfilled No. of Restarts: 2374 No. of Flips: 4196 time to process: 10 seconds.
uf250-04.cnf fulfilled No. of Restarts: 2292 No. of Flips: 1597 time to process: 9 seconds.
uf250-04.cnf fulfilled No. of Restarts: 237 No. of Flips: 4238 time to process: 2 seconds.
uf250-04.cnf fulfilled No. of Restarts: 2308 No. of Flips: 3293 time to process: 12 seconds.
uf250-04.cnf fulfilled No. of Restarts: 2834 No. of Flips: 2584 time to process: 13 seconds.
uf250-04.cnf , deadline. Restarts: 3650
uf250-04.cnf fulfilled No. of Restarts: 947 No. of Flips: 1997 time to process: 4 seconds.
uf250-04.cnf fulfilled No. of Restarts: 1277 No. of Flips: 1988 time to process: 7 seconds.
uf250-04.cnf fulfilled No. of Restarts: 1163 No. of Flips: 4202 time to process: 5 seconds.
uf250-04.cnf fulfilled No. of Restarts: 3071 No. of Flips: 3981 time to process: 16 seconds.
uf250-04.cnf fulfilled No. of Restarts: 385 No. of Flips: 1039 time to process: 1 seconds.
uf250-04.cnf fulfilled No. of Restarts: 879 No. of Flips: 3851 time to process: 4 seconds.
uf250-04.cnf fulfilled No. of Restarts: 950 No. of Flips: 2702 time to process: 11 seconds.
uf250-04.cnf fulfilled No. of Restarts: 3144 No. of Flips: 2019 time to process: 23 seconds.
uf250-04.cnf fulfilled No. of Restarts: 327 No. of Flips: 4593 time to process: 1 seconds.
uf250-04.cnf fulfilled No. of Restarts: 443 No. of Flips: 1099 time to process: 1 seconds.
uf250-04.cnf fulfilled No. of Restarts: 264 No. of Flips: 2980 time to process: 4 seconds.
uf250-04.cnf fulfilled No. of Restarts: 510 No. of Flips: 4712 time to process: 4 seconds.
uf250-04.cnf fulfilled No. of Restarts: 2085 No. of Flips: 856 time to process: 11 seconds.
uf250-04.cnf fulfilled No. of Restarts: 1078 No. of Flips: 3471 time to process: 9 seconds.
uf250-04.cnf fulfilled No. of Restarts: 1436 No. of Flips: 2212 time to process: 6 seconds.
uf250-04.cnf fulfilled No. of Restarts: 27 No. of Flips: 3693 time to process: 10 seconds.
uf250-04.cnf fulfilled No. of Restarts: 3633 No. of Flips: 3956 time to process: 15 seconds.
uf250-04.cnf fulfilled No. of Restarts: 2208 No. of Flips: 4416 time to process: 9 seconds.
uf250-04.cnf fulfilled No. of Restarts: 521 No. of Flips: 4017 time to process: 11 seconds.
uf250-04.cnf fulfilled No. of Restarts: 718 No. of Flips: 3711 time to process: 4 seconds.
uf250-04.cnf fulfilled No. of Restarts: 991 No. of Flips: 4386 time to process: 4 seconds.
uf250-04.cnf fulfilled No. of Restarts: 829 No. of Flips: 1250 time to process: 6 seconds.
uf250-04.cnf fulfilled No. of Restarts: 759 No. of Flips: 1978 time to process: 4 seconds.
uf250-04.cnf fulfilled No. of Restarts: 311 No. of Flips: 1869 time to process: 6 seconds.
uf250-04.cnf fulfilled No. of Restarts: 652 No. of Flips: 4030 time to process: 3 seconds.
uf250-04.cnf fulfilled No. of Restarts: 989 No. of Flips: 2464 time to process: 12 seconds.
uf250-04.cnf fulfilled No. of Restarts: 5 No. of Flips: 896 time to process: 7 seconds.
uf250-04.cnf fulfilled No. of Restarts: 1132 No. of Flips: 1824 time to process: 7 seconds.
uf250-04.cnf fulfilled No. of Restarts: 2236 No. of Flips: 2344 time to process: 11 seconds.
uf250-04.cnf fulfilled No. of Restarts: 1233 No. of Flips: 1653 time to process: 5 seconds.
uf250-04.cnf fulfilled No. of Restarts: 823 No. of Flips: 4059 time to process: 10 seconds.
uf250-04.cnf fulfilled No. of Restarts: 1452 No. of Flips: 3515 time to process: 6 seconds.
uf250-04.cnf fulfilled No. of Restarts: 504 No. of Flips: 4951 time to process: 5 seconds.
uf250-04.cnf fulfilled No. of Restarts: 1824 No. of Flips: 4260 time to process: 13 seconds.
uf250-04.cnf fulfilled No. of Restarts: 1096 No. of Flips: 3398 time to process: 4 seconds.
uf250-04.cnf fulfilled No. of Restarts: 479 No. of Flips: 2269 time to process: 3 seconds.
uf250-04.cnf fulfilled No. of Restarts: 199 No. of Flips: 1232 time to process: 6 seconds.
uf250-04.cnf fulfilled No. of Restarts: 1579 No. of Flips: 2245 time to process: 12 seconds.
uf250-04.cnf fulfilled No. of Restarts: 261 No. of Flips: 859 time to process: 3 seconds.
uf250-04.cnf fulfilled No. of Restarts: 242 No. of Flips: 3370 time to process: 1 seconds.
uf250-04.cnf fulfilled No. of Restarts: 2323 No. of Flips: 4981 time to process: 10 seconds.
uf250-04.cnf fulfilled No. of Restarts: 1561 No. of Flips: 3429 time to process: 7 seconds.
uf250-04.cnf fulfilled No. of Restarts: 684 No. of Flips: 3376 time to process: 11 seconds.
uf250-04.cnf fulfilled No. of Restarts: 231 No. of Flips: 4486 time to process: 4 seconds.
uf250-04.cnf fulfilled No. of Restarts: 442 No. of Flips: 4776 time to process: 2 seconds.
uf250-04.cnf fulfilled No. of Restarts: 366 No. of Flips: 3282 time to process: 2 seconds.
uf250-04.cnf fulfilled No. of Restarts: 944 No. of Flips: 3124 time to process: 10 seconds.
uf250-04.cnf fulfilled No. of Restarts: 138 No. of Flips: 4439 time to process: 3 seconds.
uf250-04.cnf fulfilled No. of Restarts: 1165 No. of Flips: 2480 time to process: 12 seconds.
uf250-04.cnf fulfilled No. of Restarts: 369 No. of Flips: 4452 time to process: 4 seconds.
uf250-04.cnf fulfilled No. of Restarts: 337 No. of Flips: 4657 time to process: 2 seconds.
uf250-04.cnf fulfilled No. of Restarts: 2028 No. of Flips: 2472 time to process: 11 seconds.
uf250-04.cnf fulfilled No. of Restarts: 750 No. of Flips: 3180 time to process: 4 seconds.
uf250-04.cnf fulfilled No. of Restarts: 1112 No. of Flips: 2235 time to process: 16 seconds.
uf250-04.cnf fulfilled No. of Restarts: 890 No. of Flips: 2048 time to process: 4 seconds.
uf250-04.cnf fulfilled No. of Restarts: 1083 No. of Flips: 2203 time to process: 12 seconds.
uf250-04.cnf fulfilled No. of Restarts: 2009 No. of Flips: 1434 time to process: 8 seconds.
uf250-04.cnf fulfilled No. of Restarts: 190 No. of Flips: 4965 time to process: 6 seconds.
uf250-04.cnf fulfilled No. of Restarts: 15 No. of Flips: 1086 time to process: 1 seconds.
uf250-04.cnf fulfilled No. of Restarts: 1388 No. of Flips: 3644 time to process: 12 seconds.
uf250-04.cnf fulfilled No. of Restarts: 268 No. of Flips: 3055 time to process: 7 seconds.
uf250-04.cnf fulfilled No. of Restarts: 1947 No. of Flips: 1769 time to process: 15 seconds.
uf250-04.cnf fulfilled No. of Restarts: 277 No. of Flips: 4200 time to process: 1 seconds.
uf250-04.cnf fulfilled No. of Restarts: 1521 No. of Flips: 3878 time to process: 7 seconds.
uf250-04.cnf fulfilled No. of Restarts: 1641 No. of Flips: 3588 time to process: 9 seconds.
uf250-04.cnf fulfilled No. of Restarts: 2738 No. of Flips: 1896 time to process: 12 seconds.
uf250-04.cnf fulfilled No. of Restarts: 890 No. of Flips: 3663 time to process: 6 seconds.
uf250-04.cnf fulfilled No. of Restarts: 762 No. of Flips: 2173 time to process: 14 seconds.
uf250-04.cnf fulfilled No. of Restarts: 2948 No. of Flips: 3166 time to process: 12 seconds.
uf250-04.cnf fulfilled No. of Restarts: 1526 No. of Flips: 4159 time to process: 7 seconds.
uf250-04.cnf fulfilled No. of Restarts: 883 No. of Flips: 3167 time to process: 4 seconds.
uf250-04.cnf fulfilled No. of Restarts: 945 No. of Flips: 1429 time to process: 17 seconds.
uf250-04.cnf fulfilled No. of Restarts: 340 No. of Flips: 2108 time to process: 1 seconds.
uf250-04.cnf fulfilled No. of Restarts: 2288 No. of Flips: 4930 time to process: 20 seconds.
uf250-04.cnf fulfilled No. of Restarts: 441 No. of Flips: 2897 time to process: 7 seconds.
uf250-04.cnf fulfilled No. of Restarts: 519 No. of Flips: 3958 time to process: 10 seconds.
uf250-04.cnf fulfilled No. of Restarts: 1854 No. of Flips: 1341 time to process: 8 seconds.
uf250-04.cnf fulfilled No. of Restarts: 354 No. of Flips: 3827 time to process: 2 seconds.
uf250-04.cnf fulfilled No. of Restarts: 2282 No. of Flips: 2408 time to process: 19 seconds.
uf250-04.cnf fulfilled No. of Restarts: 2142 No. of Flips: 2793 time to process: 9 seconds.
uf250-04.cnf fulfilled No. of Restarts: 1837 No. of Flips: 4764 time to process: 8 seconds.
uf250-04.cnf fulfilled No. of Restarts: 840 No. of Flips: 4166 time to process: 6 seconds.
uf250-04.cnf fulfilled No. of Restarts: 175 No. of Flips: 3315 time to process: 7 seconds.
uf250-04.cnf fulfilled No. of Restarts: 376 No. of Flips: 4794 time to process: 9 seconds.
uf250-04.cnf fulfilled No. of Restarts: 669 No. of Flips: 2567 time to process: 3 seconds.
uf250-04.cnf fulfilled No. of Restarts: 1385 No. of Flips: 1829 time to process: 8 seconds.
uf250-04.cnf fulfilled No. of Restarts: 1142 No. of Flips: 4885 time to process: 5 seconds.
uf250-04.cnf fulfilled No. of Restarts: 1670 No. of Flips: 1537 time to process: 14 seconds.
uf250-04.cnf fulfilled No. of Restarts: 286 No. of Flips: 2051 time to process: 1 seconds.
uf250-04.cnf fulfilled No. of Restarts: 1697 No. of Flips: 4566 time to process: 7 seconds.
uf250-04.cnf fulfilled No. of Restarts: 136 No. of Flips: 3939 time to process: 0 seconds.
uf250-04.cnf fulfilled No. of Restarts: 2272 No. of Flips: 2530 time to process: 10 seconds.
uf250-04.cnf fulfilled No. of Restarts: 381 No. of Flips: 3437 time to process: 4 seconds.
uf250-04.cnf fulfilled No. of Restarts: 1210 No. of Flips: 2301 time to process: 16 seconds.
uf250-04.cnf fulfilled No. of Restarts: 3171 No. of Flips: 4138 time to process: 15 seconds.
uf250-04.cnf fulfilled No. of Restarts: 1692 No. of Flips: 1205 time to process: 7 seconds.
uf250-04.cnf fulfilled No. of Restarts: 888 No. of Flips: 1700 time to process: 4 seconds.
uf250-04.cnf fulfilled No. of Restarts: 91 No. of Flips: 1684 time to process: 2 seconds.
uf250-04.cnf fulfilled No. of Restarts: 315 No. of Flips: 2915 time to process: 1 seconds.
uf250-04.cnf fulfilled No. of Restarts: 368 No. of Flips: 2530 time to process: 8 seconds.
uf250-04.cnf fulfilled No. of Restarts: 345 No. of Flips: 2240 time to process: 5 seconds.
uf250-04.cnf fulfilled No. of Restarts: 933 No. of Flips: 1945 time to process: 7 seconds.
uf250-04.cnf fulfilled No. of Restarts: 1071 No. of Flips: 4201 time to process: 6 seconds.
uf250-04.cnf fulfilled No. of Restarts: 696 No. of Flips: 3668 time to process: 5 seconds.
uf250-04.cnf fulfilled No. of Restarts: 1248 No. of Flips: 1636 time to process: 12 seconds.
uf250-04.cnf fulfilled No. of Restarts: 1051 No. of Flips: 4646 time to process: 4 seconds.
uf250-04.cnf fulfilled No. of Restarts: 287 No. of Flips: 4669 time to process: 6 seconds.
uf250-04.cnf fulfilled No. of Restarts: 451 No. of Flips: 2997 time to process: 3 seconds.
uf250-04.cnf fulfilled No. of Restarts: 1665 No. of Flips: 1564 time to process: 22 seconds.
uf250-04.cnf fulfilled No. of Restarts: 256 No. of Flips: 2600 time to process: 1 seconds.
uf250-04.cnf fulfilled No. of Restarts: 123 No. of Flips: 4905 time to process: 5 seconds.
uf250-04.cnf fulfilled No. of Restarts: 525 No. of Flips: 1500 time to process: 11 seconds.
uf250-04.cnf fulfilled No. of Restarts: 218 No. of Flips: 1284 time to process: 1 seconds.
uf250-04.cnf fulfilled No. of Restarts: 1300 No. of Flips: 2972 time to process: 7 seconds.
uf250-04.cnf fulfilled No. of Restarts: 668 No. of Flips: 3871 time to process: 11 seconds.
uf250-04.cnf fulfilled No. of Restarts: 414 No. of Flips: 1148 time to process: 2 seconds.
uf250-04.cnf , deadline. Restarts: 3650
uf250-04.cnf fulfilled No. of Restarts: 16 No. of Flips: 4639 time to process: 0 seconds.
uf250-04.cnf fulfilled No. of Restarts: 424 No. of Flips: 4983 time to process: 6 seconds.
uf250-04.cnf fulfilled No. of Restarts: 228 No. of Flips: 2558 time to process: 5 seconds.
uf250-04.cnf fulfilled No. of Restarts: 339 No. of Flips: 3358 time to process: 11 seconds.
uf250-04.cnf fulfilled No. of Restarts: 479 No. of Flips: 3545 time to process: 2 seconds.
uf250-04.cnf fulfilled No. of Restarts: 1223 No. of Flips: 4237 time to process: 14 seconds.
uf250-04.cnf fulfilled No. of Restarts: 379 No. of Flips: 1994 time to process: 1 seconds.
uf250-04.cnf fulfilled No. of Restarts: 561 No. of Flips: 1588 time to process: 6 seconds.
uf250-04.cnf fulfilled No. of Restarts: 930 No. of Flips: 3104 time to process: 9 seconds.
uf250-04.cnf fulfilled No. of Restarts: 308 No. of Flips: 4902 time to process: 5 seconds.
uf250-04.cnf fulfilled No. of Restarts: 272 No. of Flips: 2350 time to process: 2 seconds.
uf250-04.cnf fulfilled No. of Restarts: 1832 No. of Flips: 3565 time to process: 14 seconds.
uf250-04.cnf fulfilled No. of Restarts: 186 No. of Flips: 3486 time to process: 5 seconds.
uf250-04.cnf fulfilled No. of Restarts: 2347 No. of Flips: 2350 time to process: 13 seconds.
uf250-04.cnf fulfilled No. of Restarts: 1492 No. of Flips: 4913 time to process: 8 seconds.
uf250-04.cnf fulfilled No. of Restarts: 2428 No. of Flips: 4893 time to process: 10 seconds.
uf250-04.cnf fulfilled No. of Restarts: 702 No. of Flips: 3738 time to process: 7 seconds.
uf250-04.cnf fulfilled No. of Restarts: 354 No. of Flips: 2869 time to process: 5 seconds.
uf250-04.cnf fulfilled No. of Restarts: 519 No. of Flips: 2747 time to process: 7 seconds.
uf250-04.cnf fulfilled No. of Restarts: 22 No. of Flips: 2156 time to process: 0 seconds.
uf250-04.cnf fulfilled No. of Restarts: 25 No. of Flips: 1172 time to process: 1 seconds.
uf250-04.cnf fulfilled No. of Restarts: 788 No. of Flips: 3380 time to process: 7 seconds.
uf250-04.cnf fulfilled No. of Restarts: 299 No. of Flips: 3230 time to process: 9 seconds.
uf250-04.cnf fulfilled No. of Restarts: 1847 No. of Flips: 2775 time to process: 23 seconds.
uf250-04.cnf fulfilled No. of Restarts: 1055 No. of Flips: 1256 time to process: 4 seconds.
uf250-04.cnf fulfilled No. of Restarts: 1221 No. of Flips: 4986 time to process: 7 seconds.
uf250-04.cnf fulfilled No. of Restarts: 159 No. of Flips: 4057 time to process: 9 seconds.
uf250-04.cnf fulfilled No. of Restarts: 576 No. of Flips: 3752 time to process: 14 seconds.
uf250-04.cnf fulfilled No. of Restarts: 1145 No. of Flips: 4305 time to process: 9 seconds.
uf250-04.cnf fulfilled No. of Restarts: 2373 No. of Flips: 4064 time to process: 11 seconds.
uf250-04.cnf fulfilled No. of Restarts: 1271 No. of Flips: 1974 time to process: 7 seconds.
uf250-04.cnf fulfilled No. of Restarts: 347 No. of Flips: 4254 time to process: 4 seconds.
uf250-04.cnf fulfilled No. of Restarts: 1140 No. of Flips: 2328 time to process: 9 seconds.
uf250-04.cnf fulfilled No. of Restarts: 548 No. of Flips: 2672 time to process: 3 seconds.
uf250-04.cnf fulfilled No. of Restarts: 156 No. of Flips: 3345 time to process: 9 seconds.
uf250-04.cnf fulfilled No. of Restarts: 1175 No. of Flips: 4053 time to process: 15 seconds.
uf250-04.cnf fulfilled No. of Restarts: 16 No. of Flips: 1783 time to process: 6 seconds.
uf250-04.cnf fulfilled No. of Restarts: 2009 No. of Flips: 2750 time to process: 11 seconds.
uf250-04.cnf fulfilled No. of Restarts: 1809 No. of Flips: 2304 time to process: 9 seconds.
uf250-04.cnf fulfilled No. of Restarts: 1058 No. of Flips: 786 time to process: 4 seconds.
uf250-04.cnf fulfilled No. of Restarts: 1395 No. of Flips: 3570 time to process: 6 seconds.
uf250-04.cnf fulfilled No. of Restarts: 1078 No. of Flips: 1086 time to process: 10 seconds.
uf250-04.cnf fulfilled No. of Restarts: 1602 No. of Flips: 3973 time to process: 7 seconds.
uf250-04.cnf fulfilled No. of Restarts: 2948 No. of Flips: 3699 time to process: 17 seconds.
uf250-04.cnf fulfilled No. of Restarts: 451 No. of Flips: 1712 time to process: 7 seconds.
uf250-04.cnf fulfilled No. of Restarts: 759 No. of Flips: 2754 time to process: 3 seconds.
uf250-04.cnf fulfilled No. of Restarts: 1063 No. of Flips: 1722 time to process: 6 seconds.
uf250-04.cnf fulfilled No. of Restarts: 1 No. of Flips: 3887 time to process: 1 seconds.
uf250-04.cnf fulfilled No. of Restarts: 1522 No. of Flips: 2663 time to process: 6 seconds.
uf250-04.cnf fulfilled No. of Restarts: 2591 No. of Flips: 2479 time to process: 12 seconds.
uf250-04.cnf fulfilled No. of Restarts: 964 No. of Flips: 2508 time to process: 4 seconds.
uf250-04.cnf fulfilled No. of Restarts: 1845 No. of Flips: 2500 time to process: 22 seconds.
uf250-04.cnf fulfilled No. of Restarts: 37 No. of Flips: 4632 time to process: 8 seconds.
uf250-04.cnf fulfilled No. of Restarts: 444 No. of Flips: 1976 time to process: 5 seconds.
uf250-04.cnf fulfilled No. of Restarts: 319 No. of Flips: 4576 time to process: 2 seconds.
uf250-04.cnf fulfilled No. of Restarts: 175 No. of Flips: 2202 time to process: 16 seconds.
uf250-04.cnf fulfilled No. of Restarts: 1833 No. of Flips: 4326 time to process: 19 seconds.
uf250-04.cnf fulfilled No. of Restarts: 880 No. of Flips: 3787 time to process: 4 seconds.
uf250-04.cnf fulfilled No. of Restarts: 120 No. of Flips: 4429 time to process: 0 seconds.
uf250-04.cnf fulfilled No. of Restarts: 2133 No. of Flips: 2389 time to process: 9 seconds.
uf250-04.cnf fulfilled No. of Restarts: 585 No. of Flips: 3135 time to process: 8 seconds.
uf250-04.cnf fulfilled No. of Restarts: 261 No. of Flips: 3089 time to process: 4 seconds.
uf250-04.cnf fulfilled No. of Restarts: 379 No. of Flips: 3348 time to process: 3 seconds.
uf250-04.cnf fulfilled No. of Restarts: 1270 No. of Flips: 3695 time to process: 6 seconds.
uf250-04.cnf fulfilled No. of Restarts: 182 No. of Flips: 2087 time to process: 6 seconds.
uf250-04.cnf fulfilled No. of Restarts: 683 No. of Flips: 4859 time to process: 3 seconds.
uf250-04.cnf fulfilled No. of Restarts: 1057 No. of Flips: 4237 time to process: 8 seconds.
uf250-04.cnf fulfilled No. of Restarts: 2905 No. of Flips: 1720 time to process: 16 seconds.
uf250-04.cnf fulfilled No. of Restarts: 793 No. of Flips: 1082 time to process: 3 seconds.
uf250-04.cnf fulfilled No. of Restarts: 1260 No. of Flips: 1464 time to process: 9 seconds.
uf250-04.cnf fulfilled No. of Restarts: 1671 No. of Flips: 1900 time to process: 9 seconds.
uf250-04.cnf fulfilled No. of Restarts: 2849 No. of Flips: 1622 time to process: 12 seconds.
uf250-04.cnf fulfilled No. of Restarts: 1959 No. of Flips: 4018 time to process: 8 seconds.
uf250-04.cnf fulfilled No. of Restarts: 667 No. of Flips: 3659 time to process: 14 seconds.
uf250-04.cnf fulfilled No. of Restarts: 1301 No. of Flips: 3189 time to process: 9 seconds.
uf250-04.cnf fulfilled No. of Restarts: 2331 No. of Flips: 2232 time to process: 13 seconds.
uf250-04.cnf fulfilled No. of Restarts: 2102 No. of Flips: 3614 time to process: 9 seconds.
uf250-04.cnf fulfilled No. of Restarts: 490 No. of Flips: 2837 time to process: 7 seconds.
uf250-04.cnf fulfilled No. of Restarts: 386 No. of Flips: 1577 time to process: 9 seconds.
uf250-04.cnf fulfilled No. of Restarts: 2671 No. of Flips: 2476 time to process: 12 seconds.
uf250-04.cnf fulfilled No. of Restarts: 203 No. of Flips: 4774 time to process: 3 seconds.
uf250-04.cnf fulfilled No. of Restarts: 2310 No. of Flips: 1637 time to process: 12 seconds.
uf250-04.cnf fulfilled No. of Restarts: 1419 No. of Flips: 2874 time to process: 6 seconds.
uf250-04.cnf fulfilled No. of Restarts: 3086 No. of Flips: 3751 time to process: 17 seconds.
uf250-04.cnf fulfilled No. of Restarts: 1175 No. of Flips: 4917 time to process: 8 seconds.
uf250-04.cnf fulfilled No. of Restarts: 96 No. of Flips: 2656 time to process: 5 seconds.
uf250-04.cnf fulfilled No. of Restarts: 2195 No. of Flips: 2367 time to process: 10 seconds.
uf250-04.cnf , deadline. Restarts: 3650
uf250-04.cnf fulfilled No. of Restarts: 412 No. of Flips: 3685 time to process: 1 seconds.
uf250-04.cnf fulfilled No. of Restarts: 632 No. of Flips: 2624 time to process: 15 seconds.
uf250-04.cnf fulfilled No. of Restarts: 256 No. of Flips: 2142 time to process: 1 seconds.
uf250-04.cnf fulfilled No. of Restarts: 1032 No. of Flips: 1963 time to process: 10 seconds.
uf250-04.cnf fulfilled No. of Restarts: 211 No. of Flips: 1430 time to process: 1 seconds.
uf250-04.cnf fulfilled No. of Restarts: 2729 No. of Flips: 3916 time to process: 16 seconds.
uf250-04.cnf fulfilled No. of Restarts: 526 No. of Flips: 1043 time to process: 2 seconds.
uf250-04.cnf fulfilled No. of Restarts: 851 No. of Flips: 1446 time to process: 3 seconds.
uf250-04.cnf fulfilled No. of Restarts: 249 No. of Flips: 3202 time to process: 12 seconds.
uf250-04.cnf fulfilled No. of Restarts: 2104 No. of Flips: 2665 time to process: 12 seconds.
uf250-04.cnf fulfilled No. of Restarts: 1358 No. of Flips: 1875 time to process: 6 seconds.
uf250-04.cnf fulfilled No. of Restarts: 1778 No. of Flips: 2910 time to process: 7 seconds.
uf250-04.cnf fulfilled No. of Restarts: 1669 No. of Flips: 4943 time to process: 22 seconds.
uf250-04.cnf fulfilled No. of Restarts: 60 No. of Flips: 2075 time to process: 0 seconds.
uf250-04.cnf fulfilled No. of Restarts: 1007 No. of Flips: 2663 time to process: 5 seconds.
uf250-04.cnf fulfilled No. of Restarts: 2462 No. of Flips: 982 time to process: 11 seconds.
uf250-04.cnf fulfilled No. of Restarts: 390 No. of Flips: 4042 time to process: 3 seconds.
uf250-04.cnf fulfilled No. of Restarts: 92 No. of Flips: 2306 time to process: 4 seconds.
uf250-04.cnf fulfilled No. of Restarts: 1276 No. of Flips: 2197 time to process: 7 seconds.
uf250-04.cnf fulfilled No. of Restarts: 1662 No. of Flips: 1488 time to process: 7 seconds.
uf250-04.cnf fulfilled No. of Restarts: 1909 No. of Flips: 4245 time to process: 13 seconds.
uf250-04.cnf fulfilled No. of Restarts: 310 No. of Flips: 4361 time to process: 3 seconds.
uf250-04.cnf fulfilled No. of Restarts: 1446 No. of Flips: 2371 time to process: 10 seconds.
uf250-04.cnf fulfilled No. of Restarts: 1061 No. of Flips: 2423 time to process: 4 seconds.
uf250-04.cnf fulfilled No. of Restarts: 515 No. of Flips: 2120 time to process: 6 seconds.
uf250-04.cnf fulfilled No. of Restarts: 920 No. of Flips: 2910 time to process: 10 seconds.
uf250-04.cnf fulfilled No. of Restarts: 2058 No. of Flips: 3039 time to process: 8 seconds.
uf250-04.cnf fulfilled No. of Restarts: 59 No. of Flips: 3887 time to process: 12 seconds.
uf250-04.cnf fulfilled No. of Restarts: 184 No. of Flips: 3783 time to process: 7 seconds.
uf250-04.cnf fulfilled No. of Restarts: 3302 No. of Flips: 1165 time to process: 14 seconds.
uf250-04.cnf fulfilled No. of Restarts: 2122 No. of Flips: 2192 time to process: 12 seconds.
uf250-04.cnf fulfilled No. of Restarts: 398 No. of Flips: 2843 time to process: 8 seconds.
uf250-04.cnf fulfilled No. of Restarts: 632 No. of Flips: 4975 time to process: 10 seconds.
uf250-04.cnf fulfilled No. of Restarts: 1107 No. of Flips: 857 time to process: 4 seconds.
uf250-04.cnf fulfilled No. of Restarts: 337 No. of Flips: 3958 time to process: 4 seconds.
uf250-04.cnf fulfilled No. of Restarts: 1006 No. of Flips: 2257 time to process: 5 seconds.
uf250-04.cnf fulfilled No. of Restarts: 42 No. of Flips: 2983 time to process: 6 seconds.
uf250-04.cnf fulfilled No. of Restarts: 3519 No. of Flips: 2688 time to process: 25 seconds.
uf250-04.cnf fulfilled No. of Restarts: 1653 No. of Flips: 3244 time to process: 7 seconds.
uf250-04.cnf fulfilled No. of Restarts: 736 No. of Flips: 1311 time to process: 3 seconds.
uf250-04.cnf fulfilled No. of Restarts: 1572 No. of Flips: 1415 time to process: 7 seconds.
uf250-04.cnf fulfilled No. of Restarts: 1538 No. of Flips: 2705 time to process: 6 seconds.
uf250-04.cnf fulfilled No. of Restarts: 63 No. of Flips: 3808 time to process: 7 seconds.
uf250-04.cnf fulfilled No. of Restarts: 665 No. of Flips: 4406 time to process: 18 seconds.
uf250-04.cnf fulfilled No. of Restarts: 2416 No. of Flips: 2778 time to process: 10 seconds.
uf250-04.cnf fulfilled No. of Restarts: 409 No. of Flips: 2316 time to process: 3 seconds.
uf250-04.cnf fulfilled No. of Restarts: 1005 No. of Flips: 4492 time to process: 16 seconds.
uf250-04.cnf fulfilled No. of Restarts: 104 No. of Flips: 1433 time to process: 0 seconds.
uf250-04.cnf fulfilled No. of Restarts: 2929 No. of Flips: 2847 time to process: 13 seconds.
uf250-04.cnf fulfilled No. of Restarts: 139 No. of Flips: 3377 time to process: 5 seconds.
uf250-04.cnf fulfilled No. of Restarts: 1258 No. of Flips: 2956 time to process: 5 seconds.
uf250-04.cnf fulfilled No. of Restarts: 2180 No. of Flips: 4257 time to process: 9 seconds.
uf250-04.cnf fulfilled No. of Restarts: 798 No. of Flips: 2157 time to process: 4 seconds.
uf250-04.cnf fulfilled No. of Restarts: 2243 No. of Flips: 3049 time to process: 9 seconds.
uf250-04.cnf fulfilled No. of Restarts: 2451 No. of Flips: 707 time to process: 11 seconds.
uf250-04.cnf fulfilled No. of Restarts: 560 No. of Flips: 4372 time to process: 10 seconds.
uf250-04.cnf fulfilled No. of Restarts: 212 No. of Flips: 2106 time to process: 0 seconds.
uf250-04.cnf fulfilled No. of Restarts: 1256 No. of Flips: 2304 time to process: 15 seconds.
uf250-04.cnf fulfilled No. of Restarts: 2101 No. of Flips: 4500 time to process: 9 seconds.
uf250-04.cnf fulfilled No. of Restarts: 19 No. of Flips: 4131 time to process: 3 seconds.
uf250-04.cnf fulfilled No. of Restarts: 2530 No. of Flips: 1732 time to process: 14 seconds.
uf250-04.cnf fulfilled No. of Restarts: 16 No. of Flips: 1583 time to process: 0 seconds.
uf250-04.cnf fulfilled No. of Restarts: 908 No. of Flips: 2814 time to process: 10 seconds.
uf250-04.cnf fulfilled No. of Restarts: 1079 No. of Flips: 4957 time to process: 13 seconds.
uf250-04.cnf , deadline. Restarts: 3650
uf250-04.cnf fulfilled No. of Restarts: 151 No. of Flips: 4302 time to process: 0 seconds.
uf250-04.cnf fulfilled No. of Restarts: 729 No. of Flips: 2593 time to process: 3 seconds.
uf250-04.cnf fulfilled No. of Restarts: 101 No. of Flips: 4256 time to process: 0 seconds.
uf250-04.cnf fulfilled No. of Restarts: 974 No. of Flips: 1946 time to process: 19 seconds.
uf250-04.cnf fulfilled No. of Restarts: 2006 No. of Flips: 2195 time to process: 16 seconds.
uf250-04.cnf fulfilled No. of Restarts: 1174 No. of Flips: 4409 time to process: 5 seconds.
uf250-04.cnf fulfilled No. of Restarts: 173 No. of Flips: 858 time to process: 11 seconds.
uf250-04.cnf fulfilled No. of Restarts: 565 No. of Flips: 3030 time to process: 13 seconds.
uf250-04.cnf fulfilled No. of Restarts: 627 No. of Flips: 1165 time to process: 9 seconds.
uf250-04.cnf fulfilled No. of Restarts: 1030 No. of Flips: 3617 time to process: 12 seconds.
uf250-04.cnf fulfilled No. of Restarts: 1329 No. of Flips: 1818 time to process: 5 seconds.
uf250-04.cnf fulfilled No. of Restarts: 2052 No. of Flips: 3528 time to process: 23 seconds.
uf250-04.cnf fulfilled No. of Restarts: 1722 No. of Flips: 4865 time to process: 7 seconds.
uf250-04.cnf fulfilled No. of Restarts: 354 No. of Flips: 4886 time to process: 13 seconds.
uf250-04.cnf fulfilled No. of Restarts: 1272 No. of Flips: 3310 time to process: 5 seconds.
uf250-04.cnf fulfilled No. of Restarts: 17 No. of Flips: 1071 time to process: 0 seconds.
uf250-04.cnf fulfilled No. of Restarts: 2845 No. of Flips: 1418 time to process: 15 seconds.
uf250-04.cnf fulfilled No. of Restarts: 135 No. of Flips: 4759 time to process: 1 seconds.
uf250-04.cnf fulfilled No. of Restarts: 704 No. of Flips: 3861 time to process: 4 seconds.
uf250-04.cnf fulfilled No. of Restarts: 219 No. of Flips: 943 time to process: 6 seconds.
uf250-04.cnf fulfilled No. of Restarts: 1140 No. of Flips: 1696 time to process: 6 seconds.
uf250-04.cnf fulfilled No. of Restarts: 1522 No. of Flips: 4537 time to process: 8 seconds.
uf250-04.cnf fulfilled No. of Restarts: 1013 No. of Flips: 1838 time to process: 4 seconds.
uf250-04.cnf fulfilled No. of Restarts: 2008 No. of Flips: 4572 time to process: 13 seconds.
uf250-04.cnf fulfilled No. of Restarts: 1707 No. of Flips: 1621 time to process: 8 seconds.
uf250-04.cnf fulfilled No. of Restarts: 7 No. of Flips: 3386 time to process: 2 seconds.
uf250-04.cnf fulfilled No. of Restarts: 1461 No. of Flips: 2513 time to process: 10 seconds.
uf250-04.cnf fulfilled No. of Restarts: 908 No. of Flips: 4133 time to process: 6 seconds.
uf250-04.cnf fulfilled No. of Restarts: 61 No. of Flips: 4511 time to process: 0 seconds.
uf250-04.cnf fulfilled No. of Restarts: 229 No. of Flips: 4280 time to process: 5 seconds.
uf250-04.cnf fulfilled No. of Restarts: 1506 No. of Flips: 2174 time to process: 9 seconds.
uf250-04.cnf fulfilled No. of Restarts: 81 No. of Flips: 3190 time to process: 2 seconds.
uf250-04.cnf fulfilled No. of Restarts: 2 No. of Flips: 1824 time to process: 1 seconds.
uf250-04.cnf fulfilled No. of Restarts: 899 No. of Flips: 4523 time to process: 14 seconds.
uf250-04.cnf fulfilled No. of Restarts: 1612 No. of Flips: 3721 time to process: 6 seconds.
uf250-04.cnf fulfilled No. of Restarts: 1213 No. of Flips: 1941 time to process: 6 seconds.
uf250-04.cnf fulfilled No. of Restarts: 507 No. of Flips: 4979 time to process: 3 seconds.
uf250-04.cnf fulfilled No. of Restarts: 2021 No. of Flips: 952 time to process: 8 seconds.
uf250-04.cnf fulfilled No. of Restarts: 1303 No. of Flips: 3039 time to process: 18 seconds.
uf250-04.cnf fulfilled No. of Restarts: 2691 No. of Flips: 2513 time to process: 11 seconds.
uf250-04.cnf fulfilled No. of Restarts: 143 No. of Flips: 1377 time to process: 6 seconds.
uf250-04.cnf fulfilled No. of Restarts: 495 No. of Flips: 1126 time to process: 2 seconds.
uf250-04.cnf fulfilled No. of Restarts: 131 No. of Flips: 3754 time to process: 15 seconds.
uf250-04.cnf , deadline. Restarts: 3650
uf250-04.cnf fulfilled No. of Restarts: 556 No. of Flips: 2413 time to process: 2 seconds.
uf250-04.cnf fulfilled No. of Restarts: 950 No. of Flips: 1012 time to process: 3 seconds.
uf250-04.cnf , deadline. Restarts: 3650
uf250-04.cnf fulfilled No. of Restarts: 1663 No. of Flips: 974 time to process: 6 seconds.
uf250-04.cnf fulfilled No. of Restarts: 793 No. of Flips: 3959 time to process: 4 seconds.
uf250-04.cnf fulfilled No. of Restarts: 495 No. of Flips: 4665 time to process: 3 seconds.
uf250-04.cnf fulfilled No. of Restarts: 966 No. of Flips: 2953 time to process: 4 seconds.
uf250-04.cnf fulfilled No. of Restarts: 198 No. of Flips: 2772 time to process: 4 seconds.
uf250-04.cnf fulfilled No. of Restarts: 1045 No. of Flips: 2629 time to process: 9 seconds.
uf250-04.cnf fulfilled No. of Restarts: 738 No. of Flips: 4859 time to process: 9 seconds.
uf250-04.cnf fulfilled No. of Restarts: 669 No. of Flips: 3431 time to process: 6 seconds.
uf250-04.cnf fulfilled No. of Restarts: 764 No. of Flips: 2536 time to process: 3 seconds.
uf250-04.cnf fulfilled No. of Restarts: 996 No. of Flips: 1629 time to process: 4 seconds.
uf250-04.cnf fulfilled No. of Restarts: 1723 No. of Flips: 2002 time to process: 13 seconds.
uf250-04.cnf fulfilled No. of Restarts: 3508 No. of Flips: 2238 time to process: 19 seconds.
uf250-04.cnf fulfilled No. of Restarts: 2674 No. of Flips: 4983 time to process: 11 seconds.
uf250-04.cnf fulfilled No. of Restarts: 535 No. of Flips: 4176 time to process: 2 seconds.
uf250-04.cnf fulfilled No. of Restarts: 715 No. of Flips: 3797 time to process: 4 seconds.
uf250-04.cnf fulfilled No. of Restarts: 3392 No. of Flips: 1795 time to process: 15 seconds.
uf250-04.cnf fulfilled No. of Restarts: 481 No. of Flips: 1133 time to process: 1 seconds.
uf250-04.cnf fulfilled No. of Restarts: 67 No. of Flips: 2586 time to process: 8 seconds.
uf250-04.cnf fulfilled No. of Restarts: 1592 No. of Flips: 3531 time to process: 7 seconds.
uf250-04.cnf fulfilled No. of Restarts: 636 No. of Flips: 3162 time to process: 2 seconds.
uf250-04.cnf fulfilled No. of Restarts: 122 No. of Flips: 2625 time to process: 2 seconds.
uf250-04.cnf fulfilled No. of Restarts: 47 No. of Flips: 827 time to process: 9 seconds.
uf250-04.cnf fulfilled No. of Restarts: 764 No. of Flips: 3401 time to process: 4 seconds.
uf250-04.cnf fulfilled No. of Restarts: 229 No. of Flips: 738 time to process: 6 seconds.
uf250-04.cnf fulfilled No. of Restarts: 836 No. of Flips: 4244 time to process: 8 seconds.
uf250-04.cnf fulfilled No. of Restarts: 1194 No. of Flips: 4533 time to process: 7 seconds.
uf250-04.cnf fulfilled No. of Restarts: 811 No. of Flips: 4207 time to process: 3 seconds.
uf250-04.cnf fulfilled No. of Restarts: 1637 No. of Flips: 4265 time to process: 8 seconds.
uf250-04.cnf fulfilled No. of Restarts: 37 No. of Flips: 2662 time to process: 4 seconds.
uf250-04.cnf fulfilled No. of Restarts: 10 No. of Flips: 3134 time to process: 8 seconds.
uf250-04.cnf fulfilled No. of Restarts: 751 No. of Flips: 3671 time to process: 5 seconds.
uf250-04.cnf fulfilled No. of Restarts: 431 No. of Flips: 4570 time to process: 5 seconds.
uf250-04.cnf fulfilled No. of Restarts: 2429 No. of Flips: 3129 time to process: 10 seconds.
uf250-04.cnf fulfilled No. of Restarts: 328 No. of Flips: 4631 time to process: 1 seconds.
uf250-04.cnf fulfilled No. of Restarts: 576 No. of Flips: 2710 time to process: 8 seconds.
uf250-04.cnf fulfilled No. of Restarts: 1145 No. of Flips: 4813 time to process: 5 seconds.
uf250-04.cnf fulfilled No. of Restarts: 616 No. of Flips: 1973 time to process: 3 seconds.
uf250-04.cnf fulfilled No. of Restarts: 2069 No. of Flips: 1904 time to process: 13 seconds.
uf250-04.cnf fulfilled No. of Restarts: 35 No. of Flips: 2265 time to process: 0 seconds.
uf250-04.cnf fulfilled No. of Restarts: 630 No. of Flips: 479 time to process: 3 seconds.
uf250-04.cnf fulfilled No. of Restarts: 1308 No. of Flips: 2197 time to process: 10 seconds.
uf250-04.cnf , deadline. Restarts: 3650
uf250-04.cnf fulfilled No. of Restarts: 144 No. of Flips: 3811 time to process: 0 seconds.
uf250-04.cnf fulfilled No. of Restarts: 869 No. of Flips: 3054 time to process: 3 seconds.
uf250-04.cnf fulfilled No. of Restarts: 405 No. of Flips: 4193 time to process: 9 seconds.
uf250-04.cnf fulfilled No. of Restarts: 1256 No. of Flips: 3837 time to process: 11 seconds.
uf250-04.cnf fulfilled No. of Restarts: 1043 No. of Flips: 2439 time to process: 13 seconds.
uf250-04.cnf fulfilled No. of Restarts: 1826 No. of Flips: 2255 time to process: 18 seconds.
uf250-04.cnf fulfilled No. of Restarts: 732 No. of Flips: 4894 time to process: 3 seconds.
uf250-04.cnf fulfilled No. of Restarts: 77 No. of Flips: 3306 time to process: 7 seconds.
uf250-04.cnf fulfilled No. of Restarts: 2529 No. of Flips: 3253 time to process: 14 seconds.
uf250-04.cnf fulfilled No. of Restarts: 612 No. of Flips: 2551 time to process: 2 seconds.
uf250-04.cnf fulfilled No. of Restarts: 370 No. of Flips: 2899 time to process: 7 seconds.
uf250-04.cnf fulfilled No. of Restarts: 134 No. of Flips: 2621 time to process: 5 seconds.
uf250-04.cnf fulfilled No. of Restarts: 947 No. of Flips: 4168 time to process: 8 seconds.
uf250-04.cnf fulfilled No. of Restarts: 56 No. of Flips: 3154 time to process: 0 seconds.
uf250-04.cnf fulfilled No. of Restarts: 1027 No. of Flips: 4727 time to process: 14 seconds.
uf250-04.cnf fulfilled No. of Restarts: 1020 No. of Flips: 3102 time to process: 4 seconds.
uf250-04.cnf fulfilled No. of Restarts: 810 No. of Flips: 2396 time to process: 4 seconds.
uf250-04.cnf fulfilled No. of Restarts: 2455 No. of Flips: 4095 time to process: 13 seconds.
uf250-04.cnf fulfilled No. of Restarts: 1477 No. of Flips: 3230 time to process: 10 seconds.
uf250-04.cnf fulfilled No. of Restarts: 4 No. of Flips: 4167 time to process: 0 seconds.
uf250-04.cnf fulfilled No. of Restarts: 515 No. of Flips: 3815 time to process: 6 seconds.
uf250-04.cnf fulfilled No. of Restarts: 1639 No. of Flips: 4285 time to process: 8 seconds.
uf250-04.cnf fulfilled No. of Restarts: 700 No. of Flips: 3049 time to process: 3 seconds.
uf250-04.cnf fulfilled No. of Restarts: 1584 No. of Flips: 3460 time to process: 7 seconds.
uf250-04.cnf fulfilled No. of Restarts: 695 No. of Flips: 1018 time to process: 10 seconds.
uf250-04.cnf fulfilled No. of Restarts: 628 No. of Flips: 2676 time to process: 6 seconds.
uf250-04.cnf fulfilled No. of Restarts: 1887 No. of Flips: 3237 time to process: 17 seconds.
uf250-04.cnf fulfilled No. of Restarts: 846 No. of Flips: 1463 time to process: 3 seconds.
uf250-04.cnf fulfilled No. of Restarts: 61 No. of Flips: 2144 time to process: 2 seconds.
uf250-04.cnf fulfilled No. of Restarts: 404 No. of Flips: 992 time to process: 4 seconds.
uf250-04.cnf fulfilled No. of Restarts: 409 No. of Flips: 2178 time to process: 5 seconds.
uf250-04.cnf fulfilled No. of Restarts: 470 No. of Flips: 2267 time to process: 4 seconds.
uf250-04.cnf , deadline. Restarts: 3650
uf250-04.cnf fulfilled No. of Restarts: 1228 No. of Flips: 3813 time to process: 5 seconds.
uf250-04.cnf fulfilled No. of Restarts: 1490 No. of Flips: 2520 time to process: 8 seconds.
uf250-04.cnf fulfilled No. of Restarts: 203 No. of Flips: 1931 time to process: 0 seconds.
uf250-04.cnf fulfilled No. of Restarts: 84 No. of Flips: 2296 time to process: 0 seconds.
uf250-04.cnf , deadline. Restarts: 3650
uf250-04.cnf fulfilled No. of Restarts: 515 No. of Flips: 3348 time to process: 2 seconds.
uf250-04.cnf fulfilled No. of Restarts: 123 No. of Flips: 3003 time to process: 0 seconds.
uf250-04.cnf fulfilled No. of Restarts: 2210 No. of Flips: 2360 time to process: 9 seconds.
uf250-04.cnf fulfilled No. of Restarts: 674 No. of Flips: 2230 time to process: 7 seconds.
uf250-04.cnf fulfilled No. of Restarts: 894 No. of Flips: 3811 time to process: 7 seconds.
uf250-04.cnf fulfilled No. of Restarts: 665 No. of Flips: 4563 time to process: 4 seconds.
uf250-04.cnf fulfilled No. of Restarts: 1346 No. of Flips: 4937 time to process: 5 seconds.
uf250-04.cnf fulfilled No. of Restarts: 65 No. of Flips: 2258 time to process: 4 seconds.
uf250-04.cnf fulfilled No. of Restarts: 1732 No. of Flips: 3939 time to process: 14 seconds.
uf250-04.cnf fulfilled No. of Restarts: 685 No. of Flips: 3459 time to process: 3 seconds.
uf250-04.cnf fulfilled No. of Restarts: 340 No. of Flips: 3461 time to process: 3 seconds.
uf250-04.cnf fulfilled No. of Restarts: 1148 No. of Flips: 2522 time to process: 15 seconds.
uf250-04.cnf fulfilled No. of Restarts: 945 No. of Flips: 2741 time to process: 3 seconds.
uf250-04.cnf fulfilled No. of Restarts: 2546 No. of Flips: 2090 time to process: 17 seconds.
uf250-04.cnf fulfilled No. of Restarts: 559 No. of Flips: 2417 time to process: 2 seconds.
uf250-04.cnf fulfilled No. of Restarts: 1742 No. of Flips: 1055 time to process: 8 seconds.
uf250-04.cnf fulfilled No. of Restarts: 704 No. of Flips: 798 time to process: 5 seconds.
uf250-04.cnf , deadline. Restarts: 3650
uf250-04.cnf fulfilled No. of Restarts: 515 No. of Flips: 4616 time to process: 2 seconds.
uf250-04.cnf fulfilled No. of Restarts: 25 No. of Flips: 1735 time to process: 9 seconds.
uf250-04.cnf fulfilled No. of Restarts: 1246 No. of Flips: 3243 time to process: 10 seconds.
uf250-04.cnf fulfilled No. of Restarts: 1614 No. of Flips: 2341 time to process: 6 seconds.
uf250-04.cnf fulfilled No. of Restarts: 98 No. of Flips: 3792 time to process: 1 seconds.
uf250-04.cnf fulfilled No. of Restarts: 3273 No. of Flips: 3766 time to process: 13 seconds.
uf250-04.cnf fulfilled No. of Restarts: 304 No. of Flips: 2994 time to process: 3 seconds.
uf250-04.cnf fulfilled No. of Restarts: 2361 No. of Flips: 4066 time to process: 11 seconds.
uf250-04.cnf fulfilled No. of Restarts: 1124 No. of Flips: 2061 time to process: 4 seconds.
uf250-04.cnf fulfilled No. of Restarts: 1373 No. of Flips: 2139 time to process: 12 seconds.
uf250-04.cnf fulfilled No. of Restarts: 2112 No. of Flips: 4818 time to process: 11 seconds.
uf250-04.cnf fulfilled No. of Restarts: 415 No. of Flips: 3624 time to process: 6 seconds.
uf250-04.cnf fulfilled No. of Restarts: 370 No. of Flips: 2881 time to process: 6 seconds.
uf250-04.cnf fulfilled No. of Restarts: 699 No. of Flips: 3815 time to process: 5 seconds.
uf250-04.cnf fulfilled No. of Restarts: 757 No. of Flips: 1992 time to process: 11 seconds.
uf250-04.cnf fulfilled No. of Restarts: 3012 No. of Flips: 4133 time to process: 12 seconds.
uf250-04.cnf fulfilled No. of Restarts: 605 No. of Flips: 3444 time to process: 2 seconds.
uf250-04.cnf fulfilled No. of Restarts: 1984 No. of Flips: 1946 time to process: 22 seconds.
uf250-04.cnf fulfilled No. of Restarts: 8 No. of Flips: 4845 time to process: 0 seconds.
uf250-04.cnf fulfilled No. of Restarts: 1724 No. of Flips: 3495 time to process: 8 seconds.
uf250-04.cnf fulfilled No. of Restarts: 510 No. of Flips: 2322 time to process: 8 seconds.
