# Supplementary material for: Completion Probabilities and Parallel Restart Strategies under an Imposed Deadline
Source: PLoS One. 2016 Oct 12;11(10):e0164605. doi: 10.1371/journal.pone.0164605 (PMC5061357; doi:10.1371/journal.pone.0164605)
Supplement: S1 File — The file “S1_File.zip” is the data gathered from the experiments regarding completion probability. (ZIP) [file pone.0164605.s004.zip › results_Multi_r3750.544.txt]

uf250-04.cnf fulfilled No. of Restarts: 64 No. of Flips: 2267 time to process: 0 seconds.
uf250-04.cnf fulfilled No. of Restarts: 921 No. of Flips: 2513 time to process: 4 seconds.
uf250-04.cnf fulfilled No. of Restarts: 408 No. of Flips: 3693 time to process: 8 seconds.
uf250-04.cnf fulfilled No. of Restarts: 1985 No. of Flips: 1778 time to process: 13 seconds.
uf250-04.cnf fulfilled No. of Restarts: 674 No. of Flips: 2798 time to process: 3 seconds.
uf250-04.cnf fulfilled No. of Restarts: 370 No. of Flips: 4017 time to process: 3 seconds.
uf250-04.cnf fulfilled No. of Restarts: 284 No. of Flips: 2038 time to process: 1 seconds.
uf250-04.cnf fulfilled No. of Restarts: 141 No. of Flips: 3392 time to process: 3 seconds.
uf250-04.cnf fulfilled No. of Restarts: 1366 No. of Flips: 4639 time to process: 13 seconds.
uf250-04.cnf fulfilled No. of Restarts: 7 No. of Flips: 2826 time to process: 5 seconds.
uf250-04.cnf fulfilled No. of Restarts: 195 No. of Flips: 1663 time to process: 9 seconds.
uf250-04.cnf fulfilled No. of Restarts: 2798 No. of Flips: 4486 time to process: 18 seconds.
uf250-04.cnf fulfilled No. of Restarts: 464 No. of Flips: 1439 time to process: 4 seconds.
uf250-04.cnf fulfilled No. of Restarts: 1131 No. of Flips: 2376 time to process: 5 seconds.
uf250-04.cnf fulfilled No. of Restarts: 103 No. of Flips: 1586 time to process: 1 seconds.
uf250-04.cnf fulfilled No. of Restarts: 482 No. of Flips: 3611 time to process: 9 seconds.
uf250-04.cnf fulfilled No. of Restarts: 1085 No. of Flips: 2943 time to process: 4 seconds.
uf250-04.cnf fulfilled No. of Restarts: 2475 No. of Flips: 3891 time to process: 13 seconds.
uf250-04.cnf fulfilled No. of Restarts: 734 No. of Flips: 2098 time to process: 6 seconds.
uf250-04.cnf fulfilled No. of Restarts: 376 No. of Flips: 4797 time to process: 2 seconds.
uf250-04.cnf fulfilled No. of Restarts: 272 No. of Flips: 2381 time to process: 3 seconds.
uf250-04.cnf fulfilled No. of Restarts: 1135 No. of Flips: 1057 time to process: 7 seconds.
uf250-04.cnf fulfilled No. of Restarts: 828 No. of Flips: 1663 time to process: 12 seconds.
uf250-04.cnf fulfilled No. of Restarts: 1759 No. of Flips: 1588 time to process: 7 seconds.
uf250-04.cnf fulfilled No. of Restarts: 1121 No. of Flips: 2645 time to process: 16 seconds.
uf250-04.cnf fulfilled No. of Restarts: 790 No. of Flips: 3410 time to process: 3 seconds.
uf250-04.cnf fulfilled No. of Restarts: 44 No. of Flips: 1642 time to process: 2 seconds.
uf250-04.cnf fulfilled No. of Restarts: 1611 No. of Flips: 4768 time to process: 8 seconds.
uf250-04.cnf fulfilled No. of Restarts: 390 No. of Flips: 3012 time to process: 3 seconds.
uf250-04.cnf fulfilled No. of Restarts: 698 No. of Flips: 1459 time to process: 8 seconds.
uf250-04.cnf fulfilled No. of Restarts: 269 No. of Flips: 2116 time to process: 4 seconds.
uf250-04.cnf fulfilled No. of Restarts: 83 No. of Flips: 2901 time to process: 4 seconds.
uf250-04.cnf fulfilled No. of Restarts: 676 No. of Flips: 2152 time to process: 4 seconds.
uf250-04.cnf fulfilled No. of Restarts: 124 No. of Flips: 3819 time to process: 13 seconds.
uf250-04.cnf fulfilled No. of Restarts: 467 No. of Flips: 2022 time to process: 4 seconds.
uf250-04.cnf fulfilled No. of Restarts: 2340 No. of Flips: 4215 time to process: 14 seconds.
uf250-04.cnf fulfilled No. of Restarts: 727 No. of Flips: 3685 time to process: 4 seconds.
uf250-04.cnf fulfilled No. of Restarts: 921 No. of Flips: 2951 time to process: 9 seconds.
uf250-04.cnf fulfilled No. of Restarts: 1388 No. of Flips: 4099 time to process: 7 seconds.
uf250-04.cnf fulfilled No. of Restarts: 3370 No. of Flips: 2359 time to process: 16 seconds.
uf250-04.cnf fulfilled No. of Restarts: 390 No. of Flips: 2359 time to process: 3 seconds.
uf250-04.cnf fulfilled No. of Restarts: 1275 No. of Flips: 3135 time to process: 12 seconds.
uf250-04.cnf fulfilled No. of Restarts: 767 No. of Flips: 2677 time to process: 3 seconds.
uf250-04.cnf fulfilled No. of Restarts: 35 No. of Flips: 4092 time to process: 4 seconds.
uf250-04.cnf fulfilled No. of Restarts: 1871 No. of Flips: 2811 time to process: 10 seconds.
uf250-04.cnf fulfilled No. of Restarts: 642 No. of Flips: 4566 time to process: 4 seconds.
uf250-04.cnf fulfilled No. of Restarts: 756 No. of Flips: 2887 time to process: 5 seconds.
uf250-04.cnf fulfilled No. of Restarts: 865 No. of Flips: 2688 time to process: 4 seconds.
uf250-04.cnf fulfilled No. of Restarts: 157 No. of Flips: 1716 time to process: 3 seconds.
uf250-04.cnf fulfilled No. of Restarts: 622 No. of Flips: 3672 time to process: 6 seconds.
uf250-04.cnf fulfilled No. of Restarts: 1955 No. of Flips: 2478 time to process: 9 seconds.
uf250-04.cnf fulfilled No. of Restarts: 926 No. of Flips: 4098 time to process: 6 seconds.
uf250-04.cnf fulfilled No. of Restarts: 634 No. of Flips: 4570 time to process: 7 seconds.
uf250-04.cnf fulfilled No. of Restarts: 30 No. of Flips: 3186 time to process: 6 seconds.
uf250-04.cnf fulfilled No. of Restarts: 656 No. of Flips: 2480 time to process: 11 seconds.
uf250-04.cnf fulfilled No. of Restarts: 64 No. of Flips: 2071 time to process: 0 seconds.
uf250-04.cnf fulfilled No. of Restarts: 1128 No. of Flips: 3606 time to process: 12 seconds.
uf250-04.cnf fulfilled No. of Restarts: 1253 No. of Flips: 4938 time to process: 10 seconds.
uf250-04.cnf fulfilled No. of Restarts: 1833 No. of Flips: 2802 time to process: 8 seconds.
uf250-04.cnf fulfilled No. of Restarts: 518 No. of Flips: 1687 time to process: 8 seconds.
uf250-04.cnf fulfilled No. of Restarts: 997 No. of Flips: 1132 time to process: 4 seconds.
uf250-04.cnf fulfilled No. of Restarts: 3020 No. of Flips: 3547 time to process: 19 seconds.
uf250-04.cnf fulfilled No. of Restarts: 903 No. of Flips: 2883 time to process: 6 seconds.
uf250-04.cnf fulfilled No. of Restarts: 78 No. of Flips: 1997 time to process: 3 seconds.
uf250-04.cnf fulfilled No. of Restarts: 652 No. of Flips: 2293 time to process: 3 seconds.
uf250-04.cnf fulfilled No. of Restarts: 1713 No. of Flips: 4922 time to process: 11 seconds.
uf250-04.cnf fulfilled No. of Restarts: 773 No. of Flips: 1508 time to process: 7 seconds.
uf250-04.cnf fulfilled No. of Restarts: 191 No. of Flips: 2743 time to process: 4 seconds.
uf250-04.cnf fulfilled No. of Restarts: 156 No. of Flips: 4326 time to process: 4 seconds.
uf250-04.cnf fulfilled No. of Restarts: 189 No. of Flips: 2279 time to process: 1 seconds.
uf250-04.cnf fulfilled No. of Restarts: 228 No. of Flips: 1891 time to process: 5 seconds.
uf250-04.cnf fulfilled No. of Restarts: 650 No. of Flips: 4804 time to process: 2 seconds.
uf250-04.cnf fulfilled No. of Restarts: 1118 No. of Flips: 1675 time to process: 5 seconds.
uf250-04.cnf fulfilled No. of Restarts: 1322 No. of Flips: 2041 time to process: 17 seconds.
uf250-04.cnf fulfilled No. of Restarts: 2082 No. of Flips: 3744 time to process: 9 seconds.
uf250-04.cnf fulfilled No. of Restarts: 882 No. of Flips: 3758 time to process: 6 seconds.
uf250-04.cnf fulfilled No. of Restarts: 149 No. of Flips: 4176 time to process: 4 seconds.
uf250-04.cnf fulfilled No. of Restarts: 924 No. of Flips: 1231 time to process: 6 seconds.
uf250-04.cnf fulfilled No. of Restarts: 1218 No. of Flips: 2767 time to process: 8 seconds.
uf250-04.cnf fulfilled No. of Restarts: 990 No. of Flips: 3680 time to process: 5 seconds.
uf250-04.cnf fulfilled No. of Restarts: 274 No. of Flips: 4453 time to process: 3 seconds.
uf250-04.cnf fulfilled No. of Restarts: 757 No. of Flips: 3082 time to process: 11 seconds.
uf250-04.cnf fulfilled No. of Restarts: 605 No. of Flips: 3579 time to process: 6 seconds.
uf250-04.cnf fulfilled No. of Restarts: 19 No. of Flips: 917 time to process: 0 seconds.
uf250-04.cnf fulfilled No. of Restarts: 642 No. of Flips: 3208 time to process: 3 seconds.
uf250-04.cnf fulfilled No. of Restarts: 962 No. of Flips: 2215 time to process: 5 seconds.
uf250-04.cnf fulfilled No. of Restarts: 2039 No. of Flips: 3089 time to process: 16 seconds.
uf250-04.cnf fulfilled No. of Restarts: 728 No. of Flips: 2041 time to process: 3 seconds.
uf250-04.cnf fulfilled No. of Restarts: 1762 No. of Flips: 1431 time to process: 9 seconds.
uf250-04.cnf fulfilled No. of Restarts: 1699 No. of Flips: 2612 time to process: 14 seconds.
uf250-04.cnf fulfilled No. of Restarts: 667 No. of Flips: 4226 time to process: 4 seconds.
uf250-04.cnf fulfilled No. of Restarts: 378 No. of Flips: 4270 time to process: 1 seconds.
uf250-04.cnf fulfilled No. of Restarts: 961 No. of Flips: 4934 time to process: 15 seconds.
uf250-04.cnf fulfilled No. of Restarts: 233 No. of Flips: 1905 time to process: 2 seconds.
uf250-04.cnf fulfilled No. of Restarts: 673 No. of Flips: 4901 time to process: 6 seconds.
uf250-04.cnf fulfilled No. of Restarts: 752 No. of Flips: 4774 time to process: 5 seconds.
uf250-04.cnf fulfilled No. of Restarts: 625 No. of Flips: 4069 time to process: 7 seconds.
uf250-04.cnf fulfilled No. of Restarts: 276 No. of Flips: 3013 time to process: 9 seconds.
uf250-04.cnf fulfilled No. of Restarts: 1905 No. of Flips: 3292 time to process: 11 seconds.
uf250-04.cnf fulfilled No. of Restarts: 925 No. of Flips: 2981 time to process: 4 seconds.
uf250-04.cnf fulfilled No. of Restarts: 578 No. of Flips: 1399 time to process: 4 seconds.
uf250-04.cnf fulfilled No. of Restarts: 599 No. of Flips: 2579 time to process: 3 seconds.
uf250-04.cnf fulfilled No. of Restarts: 1726 No. of Flips: 4047 time to process: 8 seconds.
uf250-04.cnf fulfilled No. of Restarts: 1426 No. of Flips: 3495 time to process: 7 seconds.
uf250-04.cnf fulfilled No. of Restarts: 874 No. of Flips: 3537 time to process: 16 seconds.
uf250-04.cnf fulfilled No. of Restarts: 811 No. of Flips: 3323 time to process: 5 seconds.
uf250-04.cnf fulfilled No. of Restarts: 1270 No. of Flips: 4752 time to process: 10 seconds.
uf250-04.cnf fulfilled No. of Restarts: 1737 No. of Flips: 4856 time to process: 8 seconds.
uf250-04.cnf fulfilled No. of Restarts: 73 No. of Flips: 1437 time to process: 7 seconds.
uf250-04.cnf fulfilled No. of Restarts: 780 No. of Flips: 1698 time to process: 5 seconds.
uf250-04.cnf fulfilled No. of Restarts: 737 No. of Flips: 4400 time to process: 6 seconds.
uf250-04.cnf fulfilled No. of Restarts: 3003 No. of Flips: 3723 time to process: 17 seconds.
uf250-04.cnf fulfilled No. of Restarts: 327 No. of Flips: 2676 time to process: 1 seconds.
uf250-04.cnf fulfilled No. of Restarts: 2263 No. of Flips: 4493 time to process: 10 seconds.
uf250-04.cnf fulfilled No. of Restarts: 1993 No. of Flips: 1847 time to process: 12 seconds.
uf250-04.cnf fulfilled No. of Restarts: 72 No. of Flips: 671 time to process: 0 seconds.
uf250-04.cnf fulfilled No. of Restarts: 955 No. of Flips: 4304 time to process: 9 seconds.
uf250-04.cnf fulfilled No. of Restarts: 1303 No. of Flips: 4857 time to process: 6 seconds.
uf250-04.cnf fulfilled No. of Restarts: 1922 No. of Flips: 2834 time to process: 9 seconds.
uf250-04.cnf fulfilled No. of Restarts: 2659 No. of Flips: 4326 time to process: 16 seconds.
uf250-04.cnf fulfilled No. of Restarts: 458 No. of Flips: 4047 time to process: 4 seconds.
uf250-04.cnf fulfilled No. of Restarts: 307 No. of Flips: 3147 time to process: 4 seconds.
uf250-04.cnf fulfilled No. of Restarts: 899 No. of Flips: 2563 time to process: 7 seconds.
uf250-04.cnf fulfilled No. of Restarts: 1496 No. of Flips: 1065 time to process: 18 seconds.
uf250-04.cnf fulfilled No. of Restarts: 873 No. of Flips: 4214 time to process: 3 seconds.
uf250-04.cnf fulfilled No. of Restarts: 788 No. of Flips: 3917 time to process: 3 seconds.
uf250-04.cnf fulfilled No. of Restarts: 1704 No. of Flips: 2742 time to process: 13 seconds.
uf250-04.cnf fulfilled No. of Restarts: 115 No. of Flips: 2083 time to process: 8 seconds.
uf250-04.cnf fulfilled No. of Restarts: 1144 No. of Flips: 4629 time to process: 15 seconds.
uf250-04.cnf fulfilled No. of Restarts: 753 No. of Flips: 1864 time to process: 3 seconds.
uf250-04.cnf fulfilled No. of Restarts: 2515 No. of Flips: 2064 time to process: 12 seconds.
uf250-04.cnf fulfilled No. of Restarts: 2567 No. of Flips: 3123 time to process: 14 seconds.
uf250-04.cnf fulfilled No. of Restarts: 1586 No. of Flips: 2445 time to process: 8 seconds.
uf250-04.cnf fulfilled No. of Restarts: 2162 No. of Flips: 1513 time to process: 15 seconds.
uf250-04.cnf fulfilled No. of Restarts: 685 No. of Flips: 4953 time to process: 4 seconds.
uf250-04.cnf fulfilled No. of Restarts: 276 No. of Flips: 2560 time to process: 13 seconds.
uf250-04.cnf fulfilled No. of Restarts: 743 No. of Flips: 3178 time to process: 3 seconds.
uf250-04.cnf fulfilled No. of Restarts: 641 No. of Flips: 2194 time to process: 2 seconds.
uf250-04.cnf fulfilled No. of Restarts: 191 No. of Flips: 4432 time to process: 2 seconds.
uf250-04.cnf fulfilled No. of Restarts: 3684 No. of Flips: 3105 time to process: 18 seconds.
uf250-04.cnf fulfilled No. of Restarts: 861 No. of Flips: 3875 time to process: 3 seconds.
uf250-04.cnf fulfilled No. of Restarts: 1454 No. of Flips: 2325 time to process: 6 seconds.
uf250-04.cnf fulfilled No. of Restarts: 2101 No. of Flips: 3220 time to process: 18 seconds.
uf250-04.cnf fulfilled No. of Restarts: 913 No. of Flips: 1293 time to process: 4 seconds.
uf250-04.cnf fulfilled No. of Restarts: 2361 No. of Flips: 1100 time to process: 12 seconds.
uf250-04.cnf fulfilled No. of Restarts: 640 No. of Flips: 3796 time to process: 3 seconds.
uf250-04.cnf fulfilled No. of Restarts: 1731 No. of Flips: 1539 time to process: 11 seconds.
uf250-04.cnf fulfilled No. of Restarts: 886 No. of Flips: 1534 time to process: 8 seconds.
uf250-04.cnf fulfilled No. of Restarts: 1040 No. of Flips: 1501 time to process: 11 seconds.
uf250-04.cnf fulfilled No. of Restarts: 928 No. of Flips: 4711 time to process: 4 seconds.
uf250-04.cnf fulfilled No. of Restarts: 2708 No. of Flips: 2685 time to process: 14 seconds.
uf250-04.cnf fulfilled No. of Restarts: 24 No. of Flips: 2864 time to process: 3 seconds.
uf250-04.cnf fulfilled No. of Restarts: 869 No. of Flips: 1321 time to process: 4 seconds.
uf250-04.cnf fulfilled No. of Restarts: 525 No. of Flips: 3902 time to process: 14 seconds.
uf250-04.cnf fulfilled No. of Restarts: 217 No. of Flips: 4919 time to process: 1 seconds.
uf250-04.cnf fulfilled No. of Restarts: 2126 No. of Flips: 4508 time to process: 9 seconds.
uf250-04.cnf fulfilled No. of Restarts: 6 No. of Flips: 3438 time to process: 7 seconds.
uf250-04.cnf fulfilled No. of Restarts: 954 No. of Flips: 2574 time to process: 16 seconds.
uf250-04.cnf fulfilled No. of Restarts: 1552 No. of Flips: 3685 time to process: 8 seconds.
uf250-04.cnf fulfilled No. of Restarts: 1547 No. of Flips: 2248 time to process: 8 seconds.
uf250-04.cnf fulfilled No. of Restarts: 2156 No. of Flips: 3389 time to process: 10 seconds.
uf250-04.cnf fulfilled No. of Restarts: 1188 No. of Flips: 3757 time to process: 7 seconds.
uf250-04.cnf fulfilled No. of Restarts: 2990 No. of Flips: 1286 time to process: 28 seconds.
uf250-04.cnf fulfilled No. of Restarts: 1250 No. of Flips: 1443 time to process: 5 seconds.
uf250-04.cnf fulfilled No. of Restarts: 1328 No. of Flips: 3264 time to process: 7 seconds.
uf250-04.cnf fulfilled No. of Restarts: 1187 No. of Flips: 1798 time to process: 8 seconds.
uf250-04.cnf fulfilled No. of Restarts: 285 No. of Flips: 3225 time to process: 16 seconds.
uf250-04.cnf fulfilled No. of Restarts: 1424 No. of Flips: 4134 time to process: 19 seconds.
uf250-04.cnf fulfilled No. of Restarts: 1470 No. of Flips: 2905 time to process: 6 seconds.
uf250-04.cnf fulfilled No. of Restarts: 620 No. of Flips: 4746 time to process: 2 seconds.
uf250-04.cnf fulfilled No. of Restarts: 2849 No. of Flips: 3636 time to process: 15 seconds.
uf250-04.cnf fulfilled No. of Restarts: 708 No. of Flips: 4525 time to process: 5 seconds.
uf250-04.cnf fulfilled No. of Restarts: 1905 No. of Flips: 4933 time to process: 16 seconds.
uf250-04.cnf fulfilled No. of Restarts: 135 No. of Flips: 3384 time to process: 4 seconds.
uf250-04.cnf fulfilled No. of Restarts: 165 No. of Flips: 3064 time to process: 7 seconds.
uf250-04.cnf fulfilled No. of Restarts: 1411 No. of Flips: 2215 time to process: 6 seconds.
uf250-04.cnf fulfilled No. of Restarts: 2362 No. of Flips: 2311 time to process: 13 seconds.
uf250-04.cnf fulfilled No. of Restarts: 408 No. of Flips: 4516 time to process: 1 seconds.
uf250-04.cnf fulfilled No. of Restarts: 73 No. of Flips: 4182 time to process: 1 seconds.
uf250-04.cnf fulfilled No. of Restarts: 418 No. of Flips: 4833 time to process: 5 seconds.
uf250-04.cnf fulfilled No. of Restarts: 1727 No. of Flips: 1361 time to process: 11 seconds.
uf250-04.cnf fulfilled No. of Restarts: 898 No. of Flips: 2569 time to process: 3 seconds.
uf250-04.cnf fulfilled No. of Restarts: 864 No. of Flips: 1668 time to process: 4 seconds.
uf250-04.cnf fulfilled No. of Restarts: 1371 No. of Flips: 3781 time to process: 17 seconds.
uf250-04.cnf fulfilled No. of Restarts: 625 No. of Flips: 3064 time to process: 2 seconds.
uf250-04.cnf fulfilled No. of Restarts: 135 No. of Flips: 3226 time to process: 9 seconds.
uf250-04.cnf fulfilled No. of Restarts: 314 No. of Flips: 3837 time to process: 3 seconds.
uf250-04.cnf fulfilled No. of Restarts: 922 No. of Flips: 1337 time to process: 4 seconds.
uf250-04.cnf fulfilled No. of Restarts: 756 No. of Flips: 2091 time to process: 6 seconds.
uf250-04.cnf fulfilled No. of Restarts: 736 No. of Flips: 1460 time to process: 11 seconds.
uf250-04.cnf fulfilled No. of Restarts: 3075 No. of Flips: 426 time to process: 13 seconds.
uf250-04.cnf fulfilled No. of Restarts: 2176 No. of Flips: 880 time to process: 9 seconds.
uf250-04.cnf fulfilled No. of Restarts: 1188 No. of Flips: 1731 time to process: 12 seconds.
uf250-04.cnf fulfilled No. of Restarts: 1122 No. of Flips: 4221 time to process: 7 seconds.
uf250-04.cnf fulfilled No. of Restarts: 1412 No. of Flips: 2085 time to process: 11 seconds.
uf250-04.cnf fulfilled No. of Restarts: 827 No. of Flips: 2473 time to process: 8 seconds.
uf250-04.cnf fulfilled No. of Restarts: 2155 No. of Flips: 2357 time to process: 19 seconds.
uf250-04.cnf fulfilled No. of Restarts: 796 No. of Flips: 4860 time to process: 3 seconds.
uf250-04.cnf fulfilled No. of Restarts: 296 No. of Flips: 716 time to process: 4 seconds.
uf250-04.cnf fulfilled No. of Restarts: 66 No. of Flips: 3135 time to process: 10 seconds.
uf250-04.cnf fulfilled No. of Restarts: 125 No. of Flips: 1157 time to process: 1 seconds.
uf250-04.cnf fulfilled No. of Restarts: 956 No. of Flips: 2691 time to process: 6 seconds.
uf250-04.cnf fulfilled No. of Restarts: 1054 No. of Flips: 3953 time to process: 10 seconds.
uf250-04.cnf fulfilled No. of Restarts: 288 No. of Flips: 2242 time to process: 12 seconds.
uf250-04.cnf fulfilled No. of Restarts: 395 No. of Flips: 4759 time to process: 5 seconds.
uf250-04.cnf fulfilled No. of Restarts: 2350 No. of Flips: 3162 time to process: 19 seconds.
uf250-04.cnf fulfilled No. of Restarts: 1078 No. of Flips: 1935 time to process: 4 seconds.
uf250-04.cnf fulfilled No. of Restarts: 474 No. of Flips: 2340 time to process: 3 seconds.
uf250-04.cnf fulfilled No. of Restarts: 1725 No. of Flips: 2296 time to process: 14 seconds.
uf250-04.cnf fulfilled No. of Restarts: 2085 No. of Flips: 3225 time to process: 8 seconds.
uf250-04.cnf fulfilled No. of Restarts: 1096 No. of Flips: 2978 time to process: 11 seconds.
uf250-04.cnf fulfilled No. of Restarts: 393 No. of Flips: 4471 time to process: 2 seconds.
uf250-04.cnf fulfilled No. of Restarts: 626 No. of Flips: 3473 time to process: 4 seconds.
uf250-04.cnf fulfilled No. of Restarts: 511 No. of Flips: 2369 time to process: 2 seconds.
uf250-04.cnf fulfilled No. of Restarts: 570 No. of Flips: 4793 time to process: 6 seconds.
uf250-04.cnf fulfilled No. of Restarts: 3067 No. of Flips: 2895 time to process: 13 seconds.
uf250-04.cnf fulfilled No. of Restarts: 1149 No. of Flips: 3650 time to process: 10 seconds.
uf250-04.cnf fulfilled No. of Restarts: 1749 No. of Flips: 3173 time to process: 7 seconds.
uf250-04.cnf fulfilled No. of Restarts: 1070 No. of Flips: 4976 time to process: 8 seconds.
uf250-04.cnf fulfilled No. of Restarts: 416 No. of Flips: 3210 time to process: 4 seconds.
uf250-04.cnf fulfilled No. of Restarts: 1364 No. of Flips: 1343 time to process: 7 seconds.
uf250-04.cnf fulfilled No. of Restarts: 1988 No. of Flips: 4598 time to process: 17 seconds.
uf250-04.cnf fulfilled No. of Restarts: 773 No. of Flips: 4719 time to process: 3 seconds.
uf250-04.cnf fulfilled No. of Restarts: 161 No. of Flips: 2849 time to process: 3 seconds.
uf250-04.cnf fulfilled No. of Restarts: 333 No. of Flips: 2962 time to process: 12 seconds.
uf250-04.cnf fulfilled No. of Restarts: 794 No. of Flips: 3020 time to process: 8 seconds.
uf250-04.cnf fulfilled No. of Restarts: 1547 No. of Flips: 3586 time to process: 17 seconds.
uf250-04.cnf fulfilled No. of Restarts: 241 No. of Flips: 4459 time to process: 1 seconds.
uf250-04.cnf fulfilled No. of Restarts: 1001 No. of Flips: 4270 time to process: 12 seconds.
uf250-04.cnf fulfilled No. of Restarts: 392 No. of Flips: 4861 time to process: 7 seconds.
uf250-04.cnf fulfilled No. of Restarts: 1790 No. of Flips: 3037 time to process: 15 seconds.
uf250-04.cnf fulfilled No. of Restarts: 1028 No. of Flips: 2395 time to process: 19 seconds.
uf250-04.cnf fulfilled No. of Restarts: 1269 No. of Flips: 3583 time to process: 5 seconds.
uf250-04.cnf fulfilled No. of Restarts: 3434 No. of Flips: 1438 time to process: 17 seconds.
uf250-04.cnf fulfilled No. of Restarts: 938 No. of Flips: 3304 time to process: 4 seconds.
uf250-04.cnf fulfilled No. of Restarts: 1598 No. of Flips: 1562 time to process: 9 seconds.
uf250-04.cnf fulfilled No. of Restarts: 3022 No. of Flips: 4033 time to process: 12 seconds.
uf250-04.cnf fulfilled No. of Restarts: 86 No. of Flips: 2544 time to process: 1 seconds.
uf250-04.cnf fulfilled No. of Restarts: 948 No. of Flips: 4168 time to process: 5 seconds.
uf250-04.cnf , deadline. Restarts: 3750
uf250-04.cnf fulfilled No. of Restarts: 744 No. of Flips: 1112 time to process: 3 seconds.
uf250-04.cnf fulfilled No. of Restarts: 515 No. of Flips: 3306 time to process: 4 seconds.
uf250-04.cnf fulfilled No. of Restarts: 1611 No. of Flips: 1345 time to process: 7 seconds.
uf250-04.cnf fulfilled No. of Restarts: 1311 No. of Flips: 5000 time to process: 21 seconds.
uf250-04.cnf , deadline. Restarts: 3750
uf250-04.cnf fulfilled No. of Restarts: 628 No. of Flips: 1502 time to process: 2 seconds.
uf250-04.cnf fulfilled No. of Restarts: 171 No. of Flips: 4098 time to process: 5 seconds.
uf250-04.cnf fulfilled No. of Restarts: 2425 No. of Flips: 4112 time to process: 16 seconds.
uf250-04.cnf fulfilled No. of Restarts: 2351 No. of Flips: 3921 time to process: 10 seconds.
uf250-04.cnf fulfilled No. of Restarts: 3245 No. of Flips: 2568 time to process: 23 seconds.
uf250-04.cnf fulfilled No. of Restarts: 227 No. of Flips: 1089 time to process: 1 seconds.
uf250-04.cnf fulfilled No. of Restarts: 1413 No. of Flips: 1246 time to process: 6 seconds.
uf250-04.cnf fulfilled No. of Restarts: 1852 No. of Flips: 4774 time to process: 18 seconds.
uf250-04.cnf fulfilled No. of Restarts: 1613 No. of Flips: 4026 time to process: 7 seconds.
uf250-04.cnf fulfilled No. of Restarts: 285 No. of Flips: 4373 time to process: 3 seconds.
uf250-04.cnf fulfilled No. of Restarts: 2266 No. of Flips: 4060 time to process: 14 seconds.
uf250-04.cnf fulfilled No. of Restarts: 2628 No. of Flips: 2039 time to process: 12 seconds.
uf250-04.cnf fulfilled No. of Restarts: 3642 No. of Flips: 2429 time to process: 20 seconds.
uf250-04.cnf fulfilled No. of Restarts: 210 No. of Flips: 4097 time to process: 0 seconds.
uf250-04.cnf , deadline. Restarts: 3750
uf250-04.cnf fulfilled No. of Restarts: 34 No. of Flips: 2297 time to process: 0 seconds.
uf250-04.cnf fulfilled No. of Restarts: 1693 No. of Flips: 4252 time to process: 11 seconds.
uf250-04.cnf fulfilled No. of Restarts: 650 No. of Flips: 3172 time to process: 4 seconds.
uf250-04.cnf fulfilled No. of Restarts: 259 No. of Flips: 1156 time to process: 1 seconds.
uf250-04.cnf fulfilled No. of Restarts: 1462 No. of Flips: 4396 time to process: 9 seconds.
uf250-04.cnf fulfilled No. of Restarts: 412 No. of Flips: 1410 time to process: 4 seconds.
uf250-04.cnf fulfilled No. of Restarts: 284 No. of Flips: 4622 time to process: 3 seconds.
uf250-04.cnf fulfilled No. of Restarts: 897 No. of Flips: 3493 time to process: 6 seconds.
uf250-04.cnf fulfilled No. of Restarts: 786 No. of Flips: 4030 time to process: 4 seconds.
uf250-04.cnf fulfilled No. of Restarts: 677 No. of Flips: 4276 time to process: 4 seconds.
uf250-04.cnf fulfilled No. of Restarts: 1382 No. of Flips: 3613 time to process: 6 seconds.
uf250-04.cnf fulfilled No. of Restarts: 1991 No. of Flips: 4959 time to process: 18 seconds.
uf250-04.cnf fulfilled No. of Restarts: 258 No. of Flips: 4632 time to process: 1 seconds.
uf250-04.cnf fulfilled No. of Restarts: 1933 No. of Flips: 2796 time to process: 18 seconds.
uf250-04.cnf fulfilled No. of Restarts: 2163 No. of Flips: 1321 time to process: 9 seconds.
uf250-04.cnf fulfilled No. of Restarts: 1117 No. of Flips: 2070 time to process: 5 seconds.
uf250-04.cnf fulfilled No. of Restarts: 1388 No. of Flips: 3943 time to process: 6 seconds.
uf250-04.cnf fulfilled No. of Restarts: 1000 No. of Flips: 3287 time to process: 6 seconds.
uf250-04.cnf fulfilled No. of Restarts: 1167 No. of Flips: 3520 time to process: 5 seconds.
uf250-04.cnf fulfilled No. of Restarts: 1173 No. of Flips: 4386 time to process: 5 seconds.
uf250-04.cnf , deadline. Restarts: 3750
uf250-04.cnf fulfilled No. of Restarts: 1301 No. of Flips: 3469 time to process: 5 seconds.
uf250-04.cnf fulfilled No. of Restarts: 3508 No. of Flips: 2347 time to process: 25 seconds.
uf250-04.cnf fulfilled No. of Restarts: 253 No. of Flips: 3309 time to process: 1 seconds.
uf250-04.cnf fulfilled No. of Restarts: 439 No. of Flips: 2913 time to process: 2 seconds.
uf250-04.cnf fulfilled No. of Restarts: 1253 No. of Flips: 2978 time to process: 5 seconds.
uf250-04.cnf fulfilled No. of Restarts: 1799 No. of Flips: 4785 time to process: 14 seconds.
uf250-04.cnf fulfilled No. of Restarts: 2556 No. of Flips: 3041 time to process: 13 seconds.
uf250-04.cnf fulfilled No. of Restarts: 290 No. of Flips: 4034 time to process: 1 seconds.
uf250-04.cnf fulfilled No. of Restarts: 562 No. of Flips: 982 time to process: 17 seconds.
uf250-04.cnf fulfilled No. of Restarts: 471 No. of Flips: 2884 time to process: 2 seconds.
uf250-04.cnf fulfilled No. of Restarts: 1034 No. of Flips: 4502 time to process: 8 seconds.
uf250-04.cnf fulfilled No. of Restarts: 380 No. of Flips: 1072 time to process: 3 seconds.
uf250-04.cnf fulfilled No. of Restarts: 1860 No. of Flips: 2342 time to process: 13 seconds.
uf250-04.cnf fulfilled No. of Restarts: 1538 No. of Flips: 2487 time to process: 11 seconds.
uf250-04.cnf fulfilled No. of Restarts: 786 No. of Flips: 3585 time to process: 8 seconds.
uf250-04.cnf fulfilled No. of Restarts: 323 No. of Flips: 2413 time to process: 1 seconds.
uf250-04.cnf fulfilled No. of Restarts: 148 No. of Flips: 1409 time to process: 5 seconds.
uf250-04.cnf fulfilled No. of Restarts: 485 No. of Flips: 2586 time to process: 18 seconds.
uf250-04.cnf fulfilled No. of Restarts: 377 No. of Flips: 3050 time to process: 1 seconds.
uf250-04.cnf fulfilled No. of Restarts: 683 No. of Flips: 2561 time to process: 4 seconds.
uf250-04.cnf fulfilled No. of Restarts: 3026 No. of Flips: 4326 time to process: 14 seconds.
uf250-04.cnf fulfilled No. of Restarts: 63 No. of Flips: 2363 time to process: 1 seconds.
uf250-04.cnf fulfilled No. of Restarts: 1045 No. of Flips: 1581 time to process: 5 seconds.
uf250-04.cnf fulfilled No. of Restarts: 860 No. of Flips: 4408 time to process: 4 seconds.
uf250-04.cnf fulfilled No. of Restarts: 996 No. of Flips: 4807 time to process: 10 seconds.
uf250-04.cnf fulfilled No. of Restarts: 476 No. of Flips: 4366 time to process: 2 seconds.
uf250-04.cnf fulfilled No. of Restarts: 693 No. of Flips: 2015 time to process: 3 seconds.
uf250-04.cnf fulfilled No. of Restarts: 650 No. of Flips: 2969 time to process: 15 seconds.
uf250-04.cnf fulfilled No. of Restarts: 629 No. of Flips: 3526 time to process: 3 seconds.
uf250-04.cnf fulfilled No. of Restarts: 117 No. of Flips: 4106 time to process: 4 seconds.
uf250-04.cnf fulfilled No. of Restarts: 964 No. of Flips: 4931 time to process: 7 seconds.
uf250-04.cnf , deadline. Restarts: 3750
uf250-04.cnf fulfilled No. of Restarts: 314 No. of Flips: 4514 time to process: 1 seconds.
uf250-04.cnf fulfilled No. of Restarts: 169 No. of Flips: 2952 time to process: 4 seconds.
uf250-04.cnf fulfilled No. of Restarts: 1334 No. of Flips: 2836 time to process: 16 seconds.
uf250-04.cnf fulfilled No. of Restarts: 84 No. of Flips: 3962 time to process: 0 seconds.
uf250-04.cnf fulfilled No. of Restarts: 209 No. of Flips: 1585 time to process: 16 seconds.
uf250-04.cnf fulfilled No. of Restarts: 1295 No. of Flips: 3156 time to process: 5 seconds.
uf250-04.cnf fulfilled No. of Restarts: 1211 No. of Flips: 3603 time to process: 7 seconds.
uf250-04.cnf fulfilled No. of Restarts: 236 No. of Flips: 1960 time to process: 3 seconds.
uf250-04.cnf fulfilled No. of Restarts: 2156 No. of Flips: 2903 time to process: 14 seconds.
uf250-04.cnf fulfilled No. of Restarts: 309 No. of Flips: 1605 time to process: 3 seconds.
uf250-04.cnf fulfilled No. of Restarts: 1205 No. of Flips: 4930 time to process: 7 seconds.
uf250-04.cnf fulfilled No. of Restarts: 1070 No. of Flips: 2658 time to process: 9 seconds.
uf250-04.cnf fulfilled No. of Restarts: 669 No. of Flips: 2967 time to process: 3 seconds.
uf250-04.cnf fulfilled No. of Restarts: 123 No. of Flips: 3579 time to process: 7 seconds.
uf250-04.cnf fulfilled No. of Restarts: 569 No. of Flips: 3036 time to process: 5 seconds.
uf250-04.cnf fulfilled No. of Restarts: 173 No. of Flips: 1654 time to process: 3 seconds.
uf250-04.cnf fulfilled No. of Restarts: 10 No. of Flips: 1493 time to process: 1 seconds.
uf250-04.cnf fulfilled No. of Restarts: 954 No. of Flips: 3195 time to process: 13 seconds.
uf250-04.cnf fulfilled No. of Restarts: 2706 No. of Flips: 2054 time to process: 11 seconds.
uf250-04.cnf fulfilled No. of Restarts: 431 No. of Flips: 1390 time to process: 12 seconds.
uf250-04.cnf fulfilled No. of Restarts: 897 No. of Flips: 2905 time to process: 15 seconds.
uf250-04.cnf fulfilled No. of Restarts: 743 No. of Flips: 4662 time to process: 3 seconds.
uf250-04.cnf fulfilled No. of Restarts: 2184 No. of Flips: 3161 time to process: 9 seconds.
uf250-04.cnf fulfilled No. of Restarts: 234 No. of Flips: 2928 time to process: 1 seconds.
uf250-04.cnf fulfilled No. of Restarts: 117 No. of Flips: 3695 time to process: 2 seconds.
uf250-04.cnf fulfilled No. of Restarts: 2501 No. of Flips: 4282 time to process: 13 seconds.
uf250-04.cnf fulfilled No. of Restarts: 318 No. of Flips: 4784 time to process: 3 seconds.
uf250-04.cnf fulfilled No. of Restarts: 2047 No. of Flips: 2233 time to process: 10 seconds.
uf250-04.cnf , deadline. Restarts: 3750
uf250-04.cnf fulfilled No. of Restarts: 420 No. of Flips: 4706 time to process: 1 seconds.
uf250-04.cnf fulfilled No. of Restarts: 233 No. of Flips: 3852 time to process: 1 seconds.
uf250-04.cnf fulfilled No. of Restarts: 1045 No. of Flips: 4794 time to process: 7 seconds.
uf250-04.cnf fulfilled No. of Restarts: 180 No. of Flips: 3006 time to process: 3 seconds.
uf250-04.cnf fulfilled No. of Restarts: 81 No. of Flips: 3783 time to process: 0 seconds.
uf250-04.cnf fulfilled No. of Restarts: 366 No. of Flips: 3587 time to process: 5 seconds.
uf250-04.cnf fulfilled No. of Restarts: 1342 No. of Flips: 2968 time to process: 8 seconds.
uf250-04.cnf fulfilled No. of Restarts: 588 No. of Flips: 1093 time to process: 2 seconds.
uf250-04.cnf fulfilled No. of Restarts: 277 No. of Flips: 3532 time to process: 15 seconds.
uf250-04.cnf fulfilled No. of Restarts: 2842 No. of Flips: 2554 time to process: 12 seconds.
uf250-04.cnf fulfilled No. of Restarts: 422 No. of Flips: 1223 time to process: 7 seconds.
uf250-04.cnf fulfilled No. of Restarts: 2233 No. of Flips: 4497 time to process: 11 seconds.
uf250-04.cnf fulfilled No. of Restarts: 743 No. of Flips: 1701 time to process: 15 seconds.
uf250-04.cnf fulfilled No. of Restarts: 649 No. of Flips: 1700 time to process: 10 seconds.
uf250-04.cnf fulfilled No. of Restarts: 3074 No. of Flips: 3918 time to process: 13 seconds.
uf250-04.cnf fulfilled No. of Restarts: 514 No. of Flips: 3202 time to process: 4 seconds.
uf250-04.cnf fulfilled No. of Restarts: 366 No. of Flips: 3369 time to process: 13 seconds.
uf250-04.cnf fulfilled No. of Restarts: 50 No. of Flips: 3297 time to process: 3 seconds.
uf250-04.cnf fulfilled No. of Restarts: 1239 No. of Flips: 3270 time to process: 6 seconds.
uf250-04.cnf fulfilled No. of Restarts: 1597 No. of Flips: 3343 time to process: 16 seconds.
uf250-04.cnf fulfilled No. of Restarts: 735 No. of Flips: 1354 time to process: 3 seconds.
uf250-04.cnf fulfilled No. of Restarts: 1421 No. of Flips: 3296 time to process: 11 seconds.
uf250-04.cnf fulfilled No. of Restarts: 489 No. of Flips: 4574 time to process: 7 seconds.
uf250-04.cnf fulfilled No. of Restarts: 2087 No. of Flips: 4322 time to process: 9 seconds.
uf250-04.cnf fulfilled No. of Restarts: 901 No. of Flips: 3486 time to process: 3 seconds.
uf250-04.cnf fulfilled No. of Restarts: 1675 No. of Flips: 3748 time to process: 7 seconds.
uf250-04.cnf fulfilled No. of Restarts: 1098 No. of Flips: 4426 time to process: 5 seconds.
uf250-04.cnf fulfilled No. of Restarts: 3447 No. of Flips: 2923 time to process: 14 seconds.
uf250-04.cnf fulfilled No. of Restarts: 174 No. of Flips: 1733 time to process: 2 seconds.
uf250-04.cnf fulfilled No. of Restarts: 1291 No. of Flips: 3375 time to process: 5 seconds.
uf250-04.cnf fulfilled No. of Restarts: 1396 No. of Flips: 3212 time to process: 8 seconds.
uf250-04.cnf fulfilled No. of Restarts: 952 No. of Flips: 3852 time to process: 13 seconds.
uf250-04.cnf fulfilled No. of Restarts: 23 No. of Flips: 3548 time to process: 0 seconds.
uf250-04.cnf fulfilled No. of Restarts: 237 No. of Flips: 3144 time to process: 2 seconds.
uf250-04.cnf fulfilled No. of Restarts: 1569 No. of Flips: 2183 time to process: 14 seconds.
uf250-04.cnf fulfilled No. of Restarts: 2071 No. of Flips: 2524 time to process: 13 seconds.
uf250-04.cnf fulfilled No. of Restarts: 563 No. of Flips: 3121 time to process: 2 seconds.
uf250-04.cnf fulfilled No. of Restarts: 449 No. of Flips: 1233 time to process: 2 seconds.
uf250-04.cnf fulfilled No. of Restarts: 1518 No. of Flips: 2560 time to process: 8 seconds.
uf250-04.cnf fulfilled No. of Restarts: 928 No. of Flips: 1462 time to process: 5 seconds.
uf250-04.cnf fulfilled No. of Restarts: 712 No. of Flips: 4371 time to process: 4 seconds.
uf250-04.cnf fulfilled No. of Restarts: 1641 No. of Flips: 4587 time to process: 22 seconds.
uf250-04.cnf fulfilled No. of Restarts: 537 No. of Flips: 2614 time to process: 4 seconds.
uf250-04.cnf fulfilled No. of Restarts: 123 No. of Flips: 2737 time to process: 13 seconds.
uf250-04.cnf fulfilled No. of Restarts: 2416 No. of Flips: 1753 time to process: 10 seconds.
uf250-04.cnf fulfilled No. of Restarts: 3260 No. of Flips: 2104 time to process: 15 seconds.
uf250-04.cnf fulfilled No. of Restarts: 64 No. of Flips: 4247 time to process: 5 seconds.
uf250-04.cnf fulfilled No. of Restarts: 1409 No. of Flips: 2439 time to process: 11 seconds.
uf250-04.cnf fulfilled No. of Restarts: 1747 No. of Flips: 2463 time to process: 7 seconds.
uf250-04.cnf fulfilled No. of Restarts: 505 No. of Flips: 4869 time to process: 4 seconds.
uf250-04.cnf fulfilled No. of Restarts: 62 No. of Flips: 3326 time to process: 0 seconds.
uf250-04.cnf fulfilled No. of Restarts: 760 No. of Flips: 3469 time to process: 6 seconds.
uf250-04.cnf fulfilled No. of Restarts: 325 No. of Flips: 1647 time to process: 2 seconds.
uf250-04.cnf fulfilled No. of Restarts: 1128 No. of Flips: 1941 time to process: 11 seconds.
uf250-04.cnf fulfilled No. of Restarts: 215 No. of Flips: 4713 time to process: 4 seconds.
uf250-04.cnf fulfilled No. of Restarts: 1403 No. of Flips: 2502 time to process: 7 seconds.
uf250-04.cnf fulfilled No. of Restarts: 1790 No. of Flips: 893 time to process: 10 seconds.
uf250-04.cnf fulfilled No. of Restarts: 764 No. of Flips: 2234 time to process: 8 seconds.
uf250-04.cnf fulfilled No. of Restarts: 907 No. of Flips: 3294 time to process: 8 seconds.
uf250-04.cnf fulfilled No. of Restarts: 319 No. of Flips: 2777 time to process: 16 seconds.
uf250-04.cnf fulfilled No. of Restarts: 996 No. of Flips: 3460 time to process: 4 seconds.
uf250-04.cnf fulfilled No. of Restarts: 931 No. of Flips: 2274 time to process: 14 seconds.
uf250-04.cnf fulfilled No. of Restarts: 1208 No. of Flips: 2345 time to process: 5 seconds.
uf250-04.cnf fulfilled No. of Restarts: 1962 No. of Flips: 3902 time to process: 10 seconds.
uf250-04.cnf fulfilled No. of Restarts: 845 No. of Flips: 4834 time to process: 9 seconds.
uf250-04.cnf fulfilled No. of Restarts: 243 No. of Flips: 3183 time to process: 4 seconds.
uf250-04.cnf fulfilled No. of Restarts: 199 No. of Flips: 3524 time to process: 2 seconds.
uf250-04.cnf fulfilled No. of Restarts: 893 No. of Flips: 2067 time to process: 5 seconds.
uf250-04.cnf fulfilled No. of Restarts: 2063 No. of Flips: 2322 time to process: 9 seconds.
uf250-04.cnf fulfilled No. of Restarts: 1148 No. of Flips: 1661 time to process: 13 seconds.
uf250-04.cnf fulfilled No. of Restarts: 1780 No. of Flips: 3532 time to process: 7 seconds.
uf250-04.cnf fulfilled No. of Restarts: 511 No. of Flips: 4717 time to process: 2 seconds.
uf250-04.cnf fulfilled No. of Restarts: 298 No. of Flips: 4768 time to process: 8 seconds.
uf250-04.cnf fulfilled No. of Restarts: 1151 No. of Flips: 3593 time to process: 4 seconds.
uf250-04.cnf fulfilled No. of Restarts: 724 No. of Flips: 3096 time to process: 13 seconds.
uf250-04.cnf fulfilled No. of Restarts: 326 No. of Flips: 4620 time to process: 1 seconds.
uf250-04.cnf fulfilled No. of Restarts: 198 No. of Flips: 3425 time to process: 7 seconds.
uf250-04.cnf fulfilled No. of Restarts: 1054 No. of Flips: 3782 time to process: 13 seconds.
uf250-04.cnf fulfilled No. of Restarts: 372 No. of Flips: 1013 time to process: 6 seconds.
uf250-04.cnf fulfilled No. of Restarts: 1368 No. of Flips: 4667 time to process: 9 seconds.
uf250-04.cnf fulfilled No. of Restarts: 121 No. of Flips: 2458 time to process: 1 seconds.
uf250-04.cnf , deadline. Restarts: 3750
uf250-04.cnf fulfilled No. of Restarts: 699 No. of Flips: 2969 time to process: 3 seconds.
uf250-04.cnf fulfilled No. of Restarts: 409 No. of Flips: 953 time to process: 14 seconds.
uf250-04.cnf fulfilled No. of Restarts: 103 No. of Flips: 2802 time to process: 10 seconds.
uf250-04.cnf fulfilled No. of Restarts: 2324 No. of Flips: 4391 time to process: 10 seconds.
uf250-04.cnf fulfilled No. of Restarts: 2238 No. of Flips: 1436 time to process: 12 seconds.
uf250-04.cnf fulfilled No. of Restarts: 2702 No. of Flips: 1448 time to process: 14 seconds.
uf250-04.cnf fulfilled No. of Restarts: 1836 No. of Flips: 3390 time to process: 8 seconds.
uf250-04.cnf fulfilled No. of Restarts: 6 No. of Flips: 3593 time to process: 2 seconds.
uf250-04.cnf fulfilled No. of Restarts: 659 No. of Flips: 3444 time to process: 2 seconds.
uf250-04.cnf fulfilled No. of Restarts: 1896 No. of Flips: 1435 time to process: 11 seconds.
uf250-04.cnf fulfilled No. of Restarts: 399 No. of Flips: 2050 time to process: 1 seconds.
uf250-04.cnf fulfilled No. of Restarts: 164 No. of Flips: 3930 time to process: 13 seconds.
uf250-04.cnf fulfilled No. of Restarts: 907 No. of Flips: 3192 time to process: 5 seconds.
uf250-04.cnf fulfilled No. of Restarts: 163 No. of Flips: 2272 time to process: 4 seconds.
uf250-04.cnf fulfilled No. of Restarts: 1073 No. of Flips: 1066 time to process: 9 seconds.
uf250-04.cnf fulfilled No. of Restarts: 1091 No. of Flips: 3791 time to process: 4 seconds.
uf250-04.cnf fulfilled No. of Restarts: 1352 No. of Flips: 3725 time to process: 5 seconds.
uf250-04.cnf fulfilled No. of Restarts: 543 No. of Flips: 3144 time to process: 13 seconds.
uf250-04.cnf fulfilled No. of Restarts: 1369 No. of Flips: 2584 time to process: 13 seconds.
uf250-04.cnf , deadline. Restarts: 3750
uf250-04.cnf fulfilled No. of Restarts: 145 No. of Flips: 1203 time to process: 0 seconds.
uf250-04.cnf fulfilled No. of Restarts: 300 No. of Flips: 3378 time to process: 16 seconds.
uf250-04.cnf fulfilled No. of Restarts: 78 No. of Flips: 808 time to process: 0 seconds.
uf250-04.cnf fulfilled No. of Restarts: 569 No. of Flips: 3679 time to process: 18 seconds.
uf250-04.cnf fulfilled No. of Restarts: 1751 No. of Flips: 4899 time to process: 7 seconds.
uf250-04.cnf fulfilled No. of Restarts: 701 No. of Flips: 2109 time to process: 3 seconds.
uf250-04.cnf , deadline. Restarts: 3750
uf250-04.cnf fulfilled No. of Restarts: 1643 No. of Flips: 3532 time to process: 7 seconds.
uf250-04.cnf fulfilled No. of Restarts: 1226 No. of Flips: 1078 time to process: 5 seconds.
uf250-04.cnf fulfilled No. of Restarts: 161 No. of Flips: 3835 time to process: 2 seconds.
uf250-04.cnf fulfilled No. of Restarts: 30 No. of Flips: 3641 time to process: 12 seconds.
uf250-04.cnf fulfilled No. of Restarts: 1066 No. of Flips: 4863 time to process: 5 seconds.
uf250-04.cnf fulfilled No. of Restarts: 14 No. of Flips: 4498 time to process: 4 seconds.
uf250-04.cnf fulfilled No. of Restarts: 457 No. of Flips: 4619 time to process: 7 seconds.
uf250-04.cnf fulfilled No. of Restarts: 186 No. of Flips: 1475 time to process: 4 seconds.
uf250-04.cnf fulfilled No. of Restarts: 140 No. of Flips: 3920 time to process: 0 seconds.
uf250-04.cnf fulfilled No. of Restarts: 732 No. of Flips: 3758 time to process: 7 seconds.
uf250-04.cnf fulfilled No. of Restarts: 1170 No. of Flips: 4686 time to process: 7 seconds.
uf250-04.cnf fulfilled No. of Restarts: 2223 No. of Flips: 1580 time to process: 21 seconds.
uf250-04.cnf fulfilled No. of Restarts: 1416 No. of Flips: 859 time to process: 6 seconds.
uf250-04.cnf fulfilled No. of Restarts: 76 No. of Flips: 1980 time to process: 0 seconds.
uf250-04.cnf fulfilled No. of Restarts: 2066 No. of Flips: 2605 time to process: 9 seconds.
uf250-04.cnf fulfilled No. of Restarts: 2880 No. of Flips: 4323 time to process: 15 seconds.
uf250-04.cnf fulfilled No. of Restarts: 2467 No. of Flips: 2988 time to process: 10 seconds.
uf250-04.cnf , deadline. Restarts: 3750
uf250-04.cnf fulfilled No. of Restarts: 302 No. of Flips: 3662 time to process: 1 seconds.
uf250-04.cnf fulfilled No. of Restarts: 468 No. of Flips: 4449 time to process: 8 seconds.
uf250-04.cnf fulfilled No. of Restarts: 2069 No. of Flips: 3819 time to process: 14 seconds.
uf250-04.cnf fulfilled No. of Restarts: 292 No. of Flips: 1847 time to process: 7 seconds.
uf250-04.cnf fulfilled No. of Restarts: 1606 No. of Flips: 3481 time to process: 7 seconds.
uf250-04.cnf fulfilled No. of Restarts: 22 No. of Flips: 4772 time to process: 1 seconds.
uf250-04.cnf fulfilled No. of Restarts: 530 No. of Flips: 4029 time to process: 8 seconds.
uf250-04.cnf fulfilled No. of Restarts: 214 No. of Flips: 3307 time to process: 4 seconds.
uf250-04.cnf fulfilled No. of Restarts: 1003 No. of Flips: 2077 time to process: 5 seconds.
uf250-04.cnf fulfilled No. of Restarts: 688 No. of Flips: 4750 time to process: 8 seconds.
uf250-04.cnf fulfilled No. of Restarts: 1160 No. of Flips: 4115 time to process: 6 seconds.
uf250-04.cnf fulfilled No. of Restarts: 778 No. of Flips: 4605 time to process: 12 seconds.
uf250-04.cnf fulfilled No. of Restarts: 1891 No. of Flips: 4361 time to process: 8 seconds.
uf250-04.cnf fulfilled No. of Restarts: 1780 No. of Flips: 3925 time to process: 14 seconds.
uf250-04.cnf fulfilled No. of Restarts: 986 No. of Flips: 4787 time to process: 6 seconds.
uf250-04.cnf fulfilled No. of Restarts: 507 No. of Flips: 4804 time to process: 5 seconds.
uf250-04.cnf fulfilled No. of Restarts: 696 No. of Flips: 2261 time to process: 3 seconds.
uf250-04.cnf fulfilled No. of Restarts: 2275 No. of Flips: 4932 time to process: 12 seconds.
uf250-04.cnf fulfilled No. of Restarts: 167 No. of Flips: 2903 time to process: 3 seconds.
uf250-04.cnf fulfilled No. of Restarts: 1346 No. of Flips: 3573 time to process: 12 seconds.
uf250-04.cnf fulfilled No. of Restarts: 476 No. of Flips: 2733 time to process: 4 seconds.
uf250-04.cnf fulfilled No. of Restarts: 2146 No. of Flips: 4595 time to process: 12 seconds.
uf250-04.cnf fulfilled No. of Restarts: 544 No. of Flips: 4841 time to process: 4 seconds.
uf250-04.cnf fulfilled No. of Restarts: 444 No. of Flips: 1836 time to process: 7 seconds.
uf250-04.cnf fulfilled No. of Restarts: 727 No. of Flips: 2279 time to process: 3 seconds.
uf250-04.cnf fulfilled No. of Restarts: 495 No. of Flips: 3625 time to process: 5 seconds.
uf250-04.cnf fulfilled No. of Restarts: 874 No. of Flips: 4201 time to process: 9 seconds.
uf250-04.cnf fulfilled No. of Restarts: 416 No. of Flips: 2788 time to process: 2 seconds.
uf250-04.cnf fulfilled No. of Restarts: 1049 No. of Flips: 4457 time to process: 7 seconds.
uf250-04.cnf fulfilled No. of Restarts: 617 No. of Flips: 2302 time to process: 7 seconds.
uf250-04.cnf fulfilled No. of Restarts: 909 No. of Flips: 4644 time to process: 12 seconds.
uf250-04.cnf fulfilled No. of Restarts: 80 No. of Flips: 1857 time to process: 3 seconds.
uf250-04.cnf fulfilled No. of Restarts: 477 No. of Flips: 4855 time to process: 10 seconds.
uf250-04.cnf fulfilled No. of Restarts: 2252 No. of Flips: 3645 time to process: 11 seconds.
uf250-04.cnf fulfilled No. of Restarts: 211 No. of Flips: 2709 time to process: 2 seconds.
uf250-04.cnf fulfilled No. of Restarts: 676 No. of Flips: 3716 time to process: 4 seconds.
uf250-04.cnf fulfilled No. of Restarts: 1874 No. of Flips: 4620 time to process: 15 seconds.
uf250-04.cnf fulfilled No. of Restarts: 997 No. of Flips: 2468 time to process: 6 seconds.
uf250-04.cnf fulfilled No. of Restarts: 654 No. of Flips: 2770 time to process: 2 seconds.
uf250-04.cnf fulfilled No. of Restarts: 150 No. of Flips: 4300 time to process: 9 seconds.
uf250-04.cnf fulfilled No. of Restarts: 1063 No. of Flips: 4982 time to process: 4 seconds.
uf250-04.cnf fulfilled No. of Restarts: 796 No. of Flips: 3601 time to process: 8 seconds.
uf250-04.cnf fulfilled No. of Restarts: 151 No. of Flips: 4796 time to process: 5 seconds.
uf250-04.cnf fulfilled No. of Restarts: 281 No. of Flips: 3806 time to process: 13 seconds.
uf250-04.cnf fulfilled No. of Restarts: 1989 No. of Flips: 2590 time to process: 8 seconds.
uf250-04.cnf fulfilled No. of Restarts: 1280 No. of Flips: 757 time to process: 6 seconds.
uf250-04.cnf fulfilled No. of Restarts: 780 No. of Flips: 2756 time to process: 9 seconds.
uf250-04.cnf fulfilled No. of Restarts: 1513 No. of Flips: 3320 time to process: 6 seconds.
uf250-04.cnf fulfilled No. of Restarts: 284 No. of Flips: 2617 time to process: 9 seconds.
uf250-04.cnf fulfilled No. of Restarts: 1305 No. of Flips: 4078 time to process: 11 seconds.
uf250-04.cnf fulfilled No. of Restarts: 788 No. of Flips: 2424 time to process: 3 seconds.
uf250-04.cnf fulfilled No. of Restarts: 91 No. of Flips: 3605 time to process: 0 seconds.
uf250-04.cnf fulfilled No. of Restarts: 3225 No. of Flips: 4954 time to process: 15 seconds.
uf250-04.cnf fulfilled No. of Restarts: 135 No. of Flips: 2152 time to process: 2 seconds.
uf250-04.cnf fulfilled No. of Restarts: 158 No. of Flips: 2702 time to process: 9 seconds.
uf250-04.cnf fulfilled No. of Restarts: 24 No. of Flips: 3547 time to process: 5 seconds.
uf250-04.cnf fulfilled No. of Restarts: 1800 No. of Flips: 2393 time to process: 8 seconds.
uf250-04.cnf fulfilled No. of Restarts: 1165 No. of Flips: 1781 time to process: 6 seconds.
uf250-04.cnf fulfilled No. of Restarts: 1480 No. of Flips: 4034 time to process: 6 seconds.
uf250-04.cnf fulfilled No. of Restarts: 105 No. of Flips: 3260 time to process: 3 seconds.
uf250-04.cnf fulfilled No. of Restarts: 1107 No. of Flips: 3260 time to process: 6 seconds.
uf250-04.cnf fulfilled No. of Restarts: 151 No. of Flips: 4939 time to process: 2 seconds.
uf250-04.cnf fulfilled No. of Restarts: 170 No. of Flips: 3072 time to process: 9 seconds.
uf250-04.cnf fulfilled No. of Restarts: 1163 No. of Flips: 4894 time to process: 14 seconds.
uf250-04.cnf fulfilled No. of Restarts: 2606 No. of Flips: 4446 time to process: 22 seconds.
uf250-04.cnf fulfilled No. of Restarts: 454 No. of Flips: 4699 time to process: 2 seconds.
uf250-04.cnf fulfilled No. of Restarts: 954 No. of Flips: 3562 time to process: 9 seconds.
uf250-04.cnf fulfilled No. of Restarts: 1109 No. of Flips: 1874 time to process: 7 seconds.
uf250-04.cnf fulfilled No. of Restarts: 376 No. of Flips: 2280 time to process: 4 seconds.
uf250-04.cnf fulfilled No. of Restarts: 1091 No. of Flips: 2331 time to process: 8 seconds.
uf250-04.cnf fulfilled No. of Restarts: 2070 No. of Flips: 3662 time to process: 10 seconds.
uf250-04.cnf fulfilled No. of Restarts: 1499 No. of Flips: 1857 time to process: 12 seconds.
uf250-04.cnf , deadline. Restarts: 3750
uf250-04.cnf fulfilled No. of Restarts: 217 No. of Flips: 1347 time to process: 0 seconds.
uf250-04.cnf fulfilled No. of Restarts: 218 No. of Flips: 3309 time to process: 8 seconds.
uf250-04.cnf fulfilled No. of Restarts: 1306 No. of Flips: 4572 time to process: 5 seconds.
uf250-04.cnf fulfilled No. of Restarts: 403 No. of Flips: 4330 time to process: 11 seconds.
uf250-04.cnf fulfilled No. of Restarts: 595 No. of Flips: 4175 time to process: 2 seconds.
uf250-04.cnf fulfilled No. of Restarts: 248 No. of Flips: 1619 time to process: 5 seconds.
uf250-04.cnf fulfilled No. of Restarts: 937 No. of Flips: 4213 time to process: 4 seconds.
uf250-04.cnf fulfilled No. of Restarts: 106 No. of Flips: 2034 time to process: 3 seconds.
uf250-04.cnf fulfilled No. of Restarts: 497 No. of Flips: 1075 time to process: 8 seconds.
uf250-04.cnf fulfilled No. of Restarts: 357 No. of Flips: 4824 time to process: 6 seconds.
uf250-04.cnf fulfilled No. of Restarts: 2506 No. of Flips: 4026 time to process: 10 seconds.
uf250-04.cnf fulfilled No. of Restarts: 2186 No. of Flips: 4803 time to process: 10 seconds.
uf250-04.cnf fulfilled No. of Restarts: 2392 No. of Flips: 3920 time to process: 15 seconds.
uf250-04.cnf fulfilled No. of Restarts: 1470 No. of Flips: 3506 time to process: 13 seconds.
uf250-04.cnf fulfilled No. of Restarts: 1543 No. of Flips: 1369 time to process: 6 seconds.
uf250-04.cnf fulfilled No. of Restarts: 988 No. of Flips: 3303 time to process: 8 seconds.
uf250-04.cnf fulfilled No. of Restarts: 1737 No. of Flips: 1541 time to process: 8 seconds.
uf250-04.cnf fulfilled No. of Restarts: 1638 No. of Flips: 2381 time to process: 7 seconds.
uf250-04.cnf fulfilled No. of Restarts: 555 No. of Flips: 2809 time to process: 9 seconds.
uf250-04.cnf fulfilled No. of Restarts: 63 No. of Flips: 862 time to process: 9 seconds.
uf250-04.cnf fulfilled No. of Restarts: 1509 No. of Flips: 2435 time to process: 9 seconds.
uf250-04.cnf fulfilled No. of Restarts: 2081 No. of Flips: 1864 time to process: 8 seconds.
uf250-04.cnf fulfilled No. of Restarts: 513 No. of Flips: 3011 time to process: 4 seconds.
uf250-04.cnf fulfilled No. of Restarts: 382 No. of Flips: 4236 time to process: 13 seconds.
uf250-04.cnf fulfilled No. of Restarts: 2354 No. of Flips: 1217 time to process: 10 seconds.
uf250-04.cnf fulfilled No. of Restarts: 2309 No. of Flips: 3920 time to process: 9 seconds.
uf250-04.cnf fulfilled No. of Restarts: 741 No. of Flips: 4832 time to process: 7 seconds.
uf250-04.cnf fulfilled No. of Restarts: 395 No. of Flips: 3675 time to process: 4 seconds.
uf250-04.cnf fulfilled No. of Restarts: 1360 No. of Flips: 3954 time to process: 14 seconds.
uf250-04.cnf fulfilled No. of Restarts: 308 No. of Flips: 4548 time to process: 2 seconds.
uf250-04.cnf fulfilled No. of Restarts: 6 No. of Flips: 2958 time to process: 4 seconds.
uf250-04.cnf fulfilled No. of Restarts: 1775 No. of Flips: 4410 time to process: 8 seconds.
uf250-04.cnf fulfilled No. of Restarts: 1911 No. of Flips: 4993 time to process: 13 seconds.
uf250-04.cnf fulfilled No. of Restarts: 1022 No. of Flips: 3317 time to process: 4 seconds.
uf250-04.cnf fulfilled No. of Restarts: 2599 No. of Flips: 2139 time to process: 13 seconds.
uf250-04.cnf fulfilled No. of Restarts: 654 No. of Flips: 4896 time to process: 8 seconds.
uf250-04.cnf fulfilled No. of Restarts: 2239 No. of Flips: 2895 time to process: 14 seconds.
uf250-04.cnf fulfilled No. of Restarts: 2769 No. of Flips: 847 time to process: 11 seconds.
uf250-04.cnf fulfilled No. of Restarts: 890 No. of Flips: 3505 time to process: 3 seconds.
uf250-04.cnf fulfilled No. of Restarts: 117 No. of Flips: 4993 time to process: 1 seconds.
uf250-04.cnf fulfilled No. of Restarts: 590 No. of Flips: 3881 time to process: 13 seconds.
uf250-04.cnf fulfilled No. of Restarts: 1533 No. of Flips: 4048 time to process: 16 seconds.
uf250-04.cnf fulfilled No. of Restarts: 626 No. of Flips: 3727 time to process: 3 seconds.
uf250-04.cnf fulfilled No. of Restarts: 2509 No. of Flips: 523 time to process: 11 seconds.
uf250-04.cnf fulfilled No. of Restarts: 10 No. of Flips: 3908 time to process: 2 seconds.
uf250-04.cnf fulfilled No. of Restarts: 3011 No. of Flips: 3237 time to process: 14 seconds.
uf250-04.cnf fulfilled No. of Restarts: 1008 No. of Flips: 3135 time to process: 4 seconds.
uf250-04.cnf fulfilled No. of Restarts: 2377 No. of Flips: 2653 time to process: 13 seconds.
uf250-04.cnf fulfilled No. of Restarts: 285 No. of Flips: 3295 time to process: 3 seconds.
uf250-04.cnf fulfilled No. of Restarts: 861 No. of Flips: 3873 time to process: 10 seconds.
uf250-04.cnf fulfilled No. of Restarts: 1420 No. of Flips: 4434 time to process: 6 seconds.
uf250-04.cnf fulfilled No. of Restarts: 1148 No. of Flips: 4022 time to process: 14 seconds.
uf250-04.cnf fulfilled No. of Restarts: 278 No. of Flips: 4512 time to process: 2 seconds.
uf250-04.cnf fulfilled No. of Restarts: 150 No. of Flips: 4797 time to process: 13 seconds.
uf250-04.cnf fulfilled No. of Restarts: 248 No. of Flips: 4782 time to process: 3 seconds.
uf250-04.cnf fulfilled No. of Restarts: 988 No. of Flips: 4140 time to process: 12 seconds.
uf250-04.cnf fulfilled No. of Restarts: 1222 No. of Flips: 4414 time to process: 11 seconds.
uf250-04.cnf fulfilled No. of Restarts: 480 No. of Flips: 4581 time to process: 5 seconds.
uf250-04.cnf fulfilled No. of Restarts: 1534 No. of Flips: 4353 time to process: 11 seconds.
uf250-04.cnf fulfilled No. of Restarts: 1150 No. of Flips: 3638 time to process: 8 seconds.
uf250-04.cnf fulfilled No. of Restarts: 125 No. of Flips: 4935 time to process: 1 seconds.
uf250-04.cnf fulfilled No. of Restarts: 1723 No. of Flips: 1336 time to process: 11 seconds.
uf250-04.cnf fulfilled No. of Restarts: 422 No. of Flips: 4764 time to process: 7 seconds.
uf250-04.cnf fulfilled No. of Restarts: 610 No. of Flips: 1674 time to process: 5 seconds.
uf250-04.cnf fulfilled No. of Restarts: 2225 No. of Flips: 1576 time to process: 12 seconds.
uf250-04.cnf fulfilled No. of Restarts: 837 No. of Flips: 4859 time to process: 6 seconds.
uf250-04.cnf fulfilled No. of Restarts: 722 No. of Flips: 1594 time to process: 11 seconds.
uf250-04.cnf fulfilled No. of Restarts: 239 No. of Flips: 3490 time to process: 7 seconds.
uf250-04.cnf fulfilled No. of Restarts: 1218 No. of Flips: 1477 time to process: 6 seconds.
uf250-04.cnf fulfilled No. of Restarts: 441 No. of Flips: 2658 time to process: 4 seconds.
uf250-04.cnf fulfilled No. of Restarts: 1901 No. of Flips: 2776 time to process: 8 seconds.
uf250-04.cnf fulfilled No. of Restarts: 960 No. of Flips: 3594 time to process: 10 seconds.
uf250-04.cnf fulfilled No. of Restarts: 124 No. of Flips: 3339 time to process: 6 seconds.
uf250-04.cnf fulfilled No. of Restarts: 793 No. of Flips: 1510 time to process: 3 seconds.
uf250-04.cnf fulfilled No. of Restarts: 214 No. of Flips: 4501 time to process: 5 seconds.
uf250-04.cnf fulfilled No. of Restarts: 3086 No. of Flips: 3805 time to process: 13 seconds.
uf250-04.cnf fulfilled No. of Restarts: 959 No. of Flips: 4641 time to process: 4 seconds.
uf250-04.cnf fulfilled No. of Restarts: 12 No. of Flips: 1159 time to process: 4 seconds.
uf250-04.cnf , deadline. Restarts: 3750
uf250-04.cnf fulfilled No. of Restarts: 643 No. of Flips: 3993 time to process: 2 seconds.
uf250-04.cnf fulfilled No. of Restarts: 718 No. of Flips: 3455 time to process: 3 seconds.
uf250-04.cnf fulfilled No. of Restarts: 833 No. of Flips: 1554 time to process: 6 seconds.
uf250-04.cnf fulfilled No. of Restarts: 1248 No. of Flips: 2731 time to process: 5 seconds.
uf250-04.cnf , deadline. Restarts: 3750
uf250-04.cnf fulfilled No. of Restarts: 1113 No. of Flips: 2490 time to process: 4 seconds.
uf250-04.cnf fulfilled No. of Restarts: 698 No. of Flips: 872 time to process: 2 seconds.
uf250-04.cnf fulfilled No. of Restarts: 3008 No. of Flips: 3047 time to process: 20 seconds.
uf250-04.cnf fulfilled No. of Restarts: 2154 No. of Flips: 4233 time to process: 9 seconds.
uf250-04.cnf fulfilled No. of Restarts: 1048 No. of Flips: 4453 time to process: 7 seconds.
uf250-04.cnf fulfilled No. of Restarts: 901 No. of Flips: 3182 time to process: 6 seconds.
uf250-04.cnf fulfilled No. of Restarts: 1089 No. of Flips: 4626 time to process: 9 seconds.
uf250-04.cnf fulfilled No. of Restarts: 555 No. of Flips: 1628 time to process: 3 seconds.
uf250-04.cnf fulfilled No. of Restarts: 1300 No. of Flips: 2858 time to process: 17 seconds.
uf250-04.cnf fulfilled No. of Restarts: 78 No. of Flips: 2559 time to process: 1 seconds.
uf250-04.cnf fulfilled No. of Restarts: 1137 No. of Flips: 3924 time to process: 15 seconds.
uf250-04.cnf fulfilled No. of Restarts: 1686 No. of Flips: 4643 time to process: 7 seconds.
uf250-04.cnf fulfilled No. of Restarts: 1517 No. of Flips: 2932 time to process: 16 seconds.
uf250-04.cnf fulfilled No. of Restarts: 1485 No. of Flips: 2202 time to process: 12 seconds.
uf250-04.cnf fulfilled No. of Restarts: 758 No. of Flips: 3022 time to process: 3 seconds.
uf250-04.cnf fulfilled No. of Restarts: 2117 No. of Flips: 3168 time to process: 15 seconds.
uf250-04.cnf fulfilled No. of Restarts: 286 No. of Flips: 1546 time to process: 10 seconds.
uf250-04.cnf fulfilled No. of Restarts: 950 No. of Flips: 2984 time to process: 4 seconds.
uf250-04.cnf fulfilled No. of Restarts: 341 No. of Flips: 3584 time to process: 2 seconds.
uf250-04.cnf fulfilled No. of Restarts: 1772 No. of Flips: 4441 time to process: 10 seconds.
uf250-04.cnf fulfilled No. of Restarts: 1461 No. of Flips: 2049 time to process: 9 seconds.
uf250-04.cnf fulfilled No. of Restarts: 271 No. of Flips: 2560 time to process: 8 seconds.
uf250-04.cnf fulfilled No. of Restarts: 813 No. of Flips: 1542 time to process: 5 seconds.
uf250-04.cnf fulfilled No. of Restarts: 2811 No. of Flips: 2257 time to process: 13 seconds.
uf250-04.cnf fulfilled No. of Restarts: 1142 No. of Flips: 3929 time to process: 21 seconds.
uf250-04.cnf fulfilled No. of Restarts: 363 No. of Flips: 1338 time to process: 1 seconds.
uf250-04.cnf fulfilled No. of Restarts: 377 No. of Flips: 2906 time to process: 2 seconds.
uf250-04.cnf fulfilled No. of Restarts: 2197 No. of Flips: 4679 time to process: 9 seconds.
uf250-04.cnf fulfilled No. of Restarts: 889 No. of Flips: 4067 time to process: 7 seconds.
uf250-04.cnf fulfilled No. of Restarts: 1347 No. of Flips: 3376 time to process: 5 seconds.
uf250-04.cnf fulfilled No. of Restarts: 369 No. of Flips: 2030 time to process: 8 seconds.
uf250-04.cnf fulfilled No. of Restarts: 317 No. of Flips: 4533 time to process: 4 seconds.
uf250-04.cnf fulfilled No. of Restarts: 40 No. of Flips: 1604 time to process: 2 seconds.
uf250-04.cnf fulfilled No. of Restarts: 472 No. of Flips: 1127 time to process: 2 seconds.
uf250-04.cnf fulfilled No. of Restarts: 354 No. of Flips: 984 time to process: 4 seconds.
uf250-04.cnf fulfilled No. of Restarts: 1071 No. of Flips: 1833 time to process: 6 seconds.
uf250-04.cnf fulfilled No. of Restarts: 118 No. of Flips: 4983 time to process: 10 seconds.
uf250-04.cnf fulfilled No. of Restarts: 1994 No. of Flips: 3344 time to process: 8 seconds.
uf250-04.cnf fulfilled No. of Restarts: 582 No. of Flips: 4139 time to process: 11 seconds.
uf250-04.cnf fulfilled No. of Restarts: 476 No. of Flips: 2593 time to process: 11 seconds.
uf250-04.cnf fulfilled No. of Restarts: 1280 No. of Flips: 2635 time to process: 8 seconds.
uf250-04.cnf fulfilled No. of Restarts: 895 No. of Flips: 4721 time to process: 10 seconds.
uf250-04.cnf fulfilled No. of Restarts: 1866 No. of Flips: 801 time to process: 14 seconds.
uf250-04.cnf fulfilled No. of Restarts: 132 No. of Flips: 4384 time to process: 1 seconds.
uf250-04.cnf fulfilled No. of Restarts: 2237 No. of Flips: 2309 time to process: 23 seconds.
uf250-04.cnf fulfilled No. of Restarts: 378 No. of Flips: 1899 time to process: 1 seconds.
uf250-04.cnf fulfilled No. of Restarts: 811 No. of Flips: 2718 time to process: 6 seconds.
uf250-04.cnf fulfilled No. of Restarts: 400 No. of Flips: 3111 time to process: 3 seconds.
uf250-04.cnf fulfilled No. of Restarts: 352 No. of Flips: 1779 time to process: 5 seconds.
uf250-04.cnf fulfilled No. of Restarts: 1289 No. of Flips: 1232 time to process: 9 seconds.
uf250-04.cnf fulfilled No. of Restarts: 1959 No. of Flips: 4570 time to process: 13 seconds.
uf250-04.cnf fulfilled No. of Restarts: 340 No. of Flips: 3488 time to process: 2 seconds.
uf250-04.cnf fulfilled No. of Restarts: 2372 No. of Flips: 4104 time to process: 16 seconds.
uf250-04.cnf fulfilled No. of Restarts: 149 No. of Flips: 550 time to process: 6 seconds.
uf250-04.cnf fulfilled No. of Restarts: 1004 No. of Flips: 3245 time to process: 8 seconds.
uf250-04.cnf fulfilled No. of Restarts: 2486 No. of Flips: 1260 time to process: 14 seconds.
uf250-04.cnf fulfilled No. of Restarts: 828 No. of Flips: 1841 time to process: 6 seconds.
uf250-04.cnf fulfilled No. of Restarts: 221 No. of Flips: 4682 time to process: 9 seconds.
uf250-04.cnf fulfilled No. of Restarts: 3416 No. of Flips: 4373 time to process: 18 seconds.
uf250-04.cnf fulfilled No. of Restarts: 56 No. of Flips: 2755 time to process: 0 seconds.
uf250-04.cnf fulfilled No. of Restarts: 911 No. of Flips: 3874 time to process: 6 seconds.
uf250-04.cnf fulfilled No. of Restarts: 965 No. of Flips: 1230 time to process: 13 seconds.
uf250-04.cnf fulfilled No. of Restarts: 861 No. of Flips: 2580 time to process: 7 seconds.
uf250-04.cnf fulfilled No. of Restarts: 730 No. of Flips: 2783 time to process: 9 seconds.
uf250-04.cnf fulfilled No. of Restarts: 259 No. of Flips: 2499 time to process: 4 seconds.
uf250-04.cnf fulfilled No. of Restarts: 885 No. of Flips: 4671 time to process: 13 seconds.
uf250-04.cnf fulfilled No. of Restarts: 1716 No. of Flips: 4198 time to process: 7 seconds.
uf250-04.cnf fulfilled No. of Restarts: 889 No. of Flips: 2443 time to process: 5 seconds.
uf250-04.cnf fulfilled No. of Restarts: 113 No. of Flips: 1687 time to process: 1 seconds.
uf250-04.cnf fulfilled No. of Restarts: 2744 No. of Flips: 4286 time to process: 14 seconds.
uf250-04.cnf fulfilled No. of Restarts: 8 No. of Flips: 1952 time to process: 7 seconds.
uf250-04.cnf fulfilled No. of Restarts: 925 No. of Flips: 956 time to process: 10 seconds.
uf250-04.cnf fulfilled No. of Restarts: 295 No. of Flips: 1478 time to process: 2 seconds.
uf250-04.cnf fulfilled No. of Restarts: 1124 No. of Flips: 3397 time to process: 5 seconds.
uf250-04.cnf fulfilled No. of Restarts: 2675 No. of Flips: 4128 time to process: 18 seconds.
uf250-04.cnf fulfilled No. of Restarts: 689 No. of Flips: 3125 time to process: 3 seconds.
uf250-04.cnf fulfilled No. of Restarts: 790 No. of Flips: 4759 time to process: 5 seconds.
uf250-04.cnf fulfilled No. of Restarts: 483 No. of Flips: 4692 time to process: 10 seconds.
uf250-04.cnf fulfilled No. of Restarts: 796 No. of Flips: 3494 time to process: 3 seconds.
uf250-04.cnf fulfilled No. of Restarts: 670 No. of Flips: 2827 time to process: 10 seconds.
uf250-04.cnf fulfilled No. of Restarts: 1124 No. of Flips: 1546 time to process: 8 seconds.
uf250-04.cnf fulfilled No. of Restarts: 470 No. of Flips: 2274 time to process: 12 seconds.
uf250-04.cnf fulfilled No. of Restarts: 1490 No. of Flips: 3825 time to process: 9 seconds.
uf250-04.cnf fulfilled No. of Restarts: 1819 No. of Flips: 1496 time to process: 9 seconds.
uf250-04.cnf fulfilled No. of Restarts: 534 No. of Flips: 3645 time to process: 8 seconds.
uf250-04.cnf fulfilled No. of Restarts: 830 No. of Flips: 3990 time to process: 7 seconds.
uf250-04.cnf fulfilled No. of Restarts: 727 No. of Flips: 3736 time to process: 3 seconds.
uf250-04.cnf fulfilled No. of Restarts: 323 No. of Flips: 3519 time to process: 6 seconds.
uf250-04.cnf fulfilled No. of Restarts: 1048 No. of Flips: 3087 time to process: 9 seconds.
uf250-04.cnf fulfilled No. of Restarts: 396 No. of Flips: 4314 time to process: 9 seconds.
uf250-04.cnf fulfilled No. of Restarts: 401 No. of Flips: 4644 time to process: 4 seconds.
uf250-04.cnf fulfilled No. of Restarts: 542 No. of Flips: 2171 time to process: 11 seconds.
uf250-04.cnf fulfilled No. of Restarts: 576 No. of Flips: 1053 time to process: 6 seconds.
uf250-04.cnf fulfilled No. of Restarts: 2151 No. of Flips: 2450 time to process: 10 seconds.
uf250-04.cnf fulfilled No. of Restarts: 1558 No. of Flips: 2571 time to process: 7 seconds.
uf250-04.cnf fulfilled No. of Restarts: 2978 No. of Flips: 4870 time to process: 13 seconds.
uf250-04.cnf fulfilled No. of Restarts: 111 No. of Flips: 3135 time to process: 3 seconds.
uf250-04.cnf , deadline. Restarts: 3750
uf250-04.cnf fulfilled No. of Restarts: 797 No. of Flips: 2069 time to process: 3 seconds.
uf250-04.cnf fulfilled No. of Restarts: 290 No. of Flips: 1492 time to process: 5 seconds.
uf250-04.cnf fulfilled No. of Restarts: 10 No. of Flips: 2272 time to process: 4 seconds.
uf250-04.cnf fulfilled No. of Restarts: 393 No. of Flips: 2945 time to process: 3 seconds.
uf250-04.cnf fulfilled No. of Restarts: 271 No. of Flips: 3249 time to process: 9 seconds.
uf250-04.cnf fulfilled No. of Restarts: 2403 No. of Flips: 3374 time to process: 16 seconds.
uf250-04.cnf fulfilled No. of Restarts: 2490 No. of Flips: 1995 time to process: 10 seconds.
uf250-04.cnf fulfilled No. of Restarts: 2312 No. of Flips: 4765 time to process: 22 seconds.
uf250-04.cnf fulfilled No. of Restarts: 142 No. of Flips: 977 time to process: 0 seconds.
uf250-04.cnf fulfilled No. of Restarts: 1599 No. of Flips: 4219 time to process: 10 seconds.
uf250-04.cnf fulfilled No. of Restarts: 160 No. of Flips: 3478 time to process: 2 seconds.
uf250-04.cnf fulfilled No. of Restarts: 60 No. of Flips: 1332 time to process: 1 seconds.
uf250-04.cnf fulfilled No. of Restarts: 481 No. of Flips: 2585 time to process: 3 seconds.
uf250-04.cnf fulfilled No. of Restarts: 953 No. of Flips: 3197 time to process: 7 seconds.
uf250-04.cnf fulfilled No. of Restarts: 1376 No. of Flips: 3715 time to process: 11 seconds.
uf250-04.cnf fulfilled No. of Restarts: 681 No. of Flips: 1581 time to process: 2 seconds.
uf250-04.cnf fulfilled No. of Restarts: 952 No. of Flips: 4426 time to process: 7 seconds.
uf250-04.cnf fulfilled No. of Restarts: 1352 No. of Flips: 3017 time to process: 9 seconds.
uf250-04.cnf fulfilled No. of Restarts: 597 No. of Flips: 2350 time to process: 10 seconds.
uf250-04.cnf fulfilled No. of Restarts: 130 No. of Flips: 2121 time to process: 12 seconds.
uf250-04.cnf fulfilled No. of Restarts: 3502 No. of Flips: 4591 time to process: 17 seconds.
uf250-04.cnf fulfilled No. of Restarts: 590 No. of Flips: 2203 time to process: 2 seconds.
uf250-04.cnf fulfilled No. of Restarts: 356 No. of Flips: 4857 time to process: 13 seconds.
uf250-04.cnf fulfilled No. of Restarts: 1304 No. of Flips: 2964 time to process: 5 seconds.
uf250-04.cnf fulfilled No. of Restarts: 50 No. of Flips: 1683 time to process: 9 seconds.
uf250-04.cnf fulfilled No. of Restarts: 557 No. of Flips: 2695 time to process: 6 seconds.
uf250-04.cnf fulfilled No. of Restarts: 1399 No. of Flips: 4423 time to process: 9 seconds.
uf250-04.cnf fulfilled No. of Restarts: 2781 No. of Flips: 1646 time to process: 11 seconds.
uf250-04.cnf fulfilled No. of Restarts: 258 No. of Flips: 4532 time to process: 5 seconds.
uf250-04.cnf fulfilled No. of Restarts: 1539 No. of Flips: 1352 time to process: 16 seconds.
uf250-04.cnf fulfilled No. of Restarts: 2600 No. of Flips: 4938 time to process: 12 seconds.
uf250-04.cnf fulfilled No. of Restarts: 29 No. of Flips: 3065 time to process: 0 seconds.
uf250-04.cnf fulfilled No. of Restarts: 859 No. of Flips: 3665 time to process: 5 seconds.
uf250-04.cnf fulfilled No. of Restarts: 412 No. of Flips: 4270 time to process: 5 seconds.
uf250-04.cnf fulfilled No. of Restarts: 339 No. of Flips: 1640 time to process: 9 seconds.
uf250-04.cnf fulfilled No. of Restarts: 2434 No. of Flips: 3448 time to process: 10 seconds.
uf250-04.cnf fulfilled No. of Restarts: 182 No. of Flips: 2778 time to process: 1 seconds.
uf250-04.cnf fulfilled No. of Restarts: 1417 No. of Flips: 3664 time to process: 6 seconds.
uf250-04.cnf fulfilled No. of Restarts: 486 No. of Flips: 1750 time to process: 9 seconds.
uf250-04.cnf fulfilled No. of Restarts: 1403 No. of Flips: 4134 time to process: 12 seconds.
uf250-04.cnf fulfilled No. of Restarts: 1620 No. of Flips: 4506 time to process: 9 seconds.
uf250-04.cnf fulfilled No. of Restarts: 927 No. of Flips: 2013 time to process: 9 seconds.
uf250-04.cnf fulfilled No. of Restarts: 227 No. of Flips: 3878 time to process: 5 seconds.
uf250-04.cnf fulfilled No. of Restarts: 1646 No. of Flips: 2445 time to process: 7 seconds.
uf250-04.cnf fulfilled No. of Restarts: 19 No. of Flips: 1844 time to process: 4 seconds.
uf250-04.cnf fulfilled No. of Restarts: 722 No. of Flips: 3716 time to process: 6 seconds.
uf250-04.cnf fulfilled No. of Restarts: 1376 No. of Flips: 3534 time to process: 11 seconds.
uf250-04.cnf fulfilled No. of Restarts: 173 No. of Flips: 1813 time to process: 3 seconds.
uf250-04.cnf fulfilled No. of Restarts: 630 No. of Flips: 2596 time to process: 10 seconds.
uf250-04.cnf fulfilled No. of Restarts: 869 No. of Flips: 1367 time to process: 7 seconds.
uf250-04.cnf fulfilled No. of Restarts: 131 No. of Flips: 4225 time to process: 5 seconds.
uf250-04.cnf fulfilled No. of Restarts: 1303 No. of Flips: 3180 time to process: 15 seconds.
uf250-04.cnf fulfilled No. of Restarts: 141 No. of Flips: 3683 time to process: 0 seconds.
uf250-04.cnf fulfilled No. of Restarts: 112 No. of Flips: 1748 time to process: 7 seconds.
uf250-04.cnf fulfilled No. of Restarts: 1178 No. of Flips: 4405 time to process: 13 seconds.
uf250-04.cnf fulfilled No. of Restarts: 503 No. of Flips: 1178 time to process: 2 seconds.
uf250-04.cnf fulfilled No. of Restarts: 3707 No. of Flips: 1212 time to process: 28 seconds.
uf250-04.cnf fulfilled No. of Restarts: 642 No. of Flips: 957 time to process: 2 seconds.
uf250-04.cnf fulfilled No. of Restarts: 879 No. of Flips: 1148 time to process: 16 seconds.
uf250-04.cnf fulfilled No. of Restarts: 363 No. of Flips: 1827 time to process: 1 seconds.
uf250-04.cnf fulfilled No. of Restarts: 2857 No. of Flips: 811 time to process: 15 seconds.
uf250-04.cnf fulfilled No. of Restarts: 1560 No. of Flips: 4756 time to process: 6 seconds.
uf250-04.cnf fulfilled No. of Restarts: 1490 No. of Flips: 1911 time to process: 12 seconds.
uf250-04.cnf fulfilled No. of Restarts: 237 No. of Flips: 2465 time to process: 4 seconds.
uf250-04.cnf fulfilled No. of Restarts: 219 No. of Flips: 1877 time to process: 1 seconds.
uf250-04.cnf fulfilled No. of Restarts: 465 No. of Flips: 3048 time to process: 12 seconds.
uf250-04.cnf fulfilled No. of Restarts: 385 No. of Flips: 2524 time to process: 12 seconds.
uf250-04.cnf fulfilled No. of Restarts: 838 No. of Flips: 2117 time to process: 9 seconds.
uf250-04.cnf fulfilled No. of Restarts: 726 No. of Flips: 2211 time to process: 3 seconds.
uf250-04.cnf fulfilled No. of Restarts: 1064 No. of Flips: 3243 time to process: 10 seconds.
uf250-04.cnf fulfilled No. of Restarts: 1296 No. of Flips: 1140 time to process: 8 seconds.
uf250-04.cnf fulfilled No. of Restarts: 1893 No. of Flips: 2195 time to process: 13 seconds.
uf250-04.cnf fulfilled No. of Restarts: 133 No. of Flips: 3632 time to process: 12 seconds.
uf250-04.cnf fulfilled No. of Restarts: 506 No. of Flips: 2055 time to process: 4 seconds.
uf250-04.cnf fulfilled No. of Restarts: 1022 No. of Flips: 3781 time to process: 4 seconds.
uf250-04.cnf fulfilled No. of Restarts: 2240 No. of Flips: 2071 time to process: 25 seconds.
uf250-04.cnf fulfilled No. of Restarts: 316 No. of Flips: 790 time to process: 2 seconds.
uf250-04.cnf fulfilled No. of Restarts: 1651 No. of Flips: 2049 time to process: 11 seconds.
uf250-04.cnf fulfilled No. of Restarts: 13 No. of Flips: 2212 time to process: 4 seconds.
uf250-04.cnf fulfilled No. of Restarts: 1747 No. of Flips: 3461 time to process: 7 seconds.
uf250-04.cnf fulfilled No. of Restarts: 131 No. of Flips: 2317 time to process: 8 seconds.
uf250-04.cnf fulfilled No. of Restarts: 1184 No. of Flips: 4118 time to process: 7 seconds.
uf250-04.cnf fulfilled No. of Restarts: 1288 No. of Flips: 4856 time to process: 5 seconds.
uf250-04.cnf fulfilled No. of Restarts: 181 No. of Flips: 2597 time to process: 1 seconds.
uf250-04.cnf fulfilled No. of Restarts: 130 No. of Flips: 2094 time to process: 11 seconds.
uf250-04.cnf fulfilled No. of Restarts: 3431 No. of Flips: 4610 time to process: 14 seconds.
uf250-04.cnf fulfilled No. of Restarts: 958 No. of Flips: 3366 time to process: 6 seconds.
uf250-04.cnf fulfilled No. of Restarts: 3073 No. of Flips: 3644 time to process: 12 seconds.
uf250-04.cnf fulfilled No. of Restarts: 259 No. of Flips: 1670 time to process: 7 seconds.
uf250-04.cnf fulfilled No. of Restarts: 21 No. of Flips: 2643 time to process: 6 seconds.
uf250-04.cnf fulfilled No. of Restarts: 374 No. of Flips: 4201 time to process: 4 seconds.
uf250-04.cnf fulfilled No. of Restarts: 1075 No. of Flips: 1565 time to process: 7 seconds.
uf250-04.cnf fulfilled No. of Restarts: 872 No. of Flips: 4527 time to process: 4 seconds.
uf250-04.cnf fulfilled No. of Restarts: 347 No. of Flips: 3542 time to process: 9 seconds.
uf250-04.cnf fulfilled No. of Restarts: 723 No. of Flips: 4582 time to process: 3 seconds.
uf250-04.cnf fulfilled No. of Restarts: 495 No. of Flips: 1530 time to process: 3 seconds.
uf250-04.cnf fulfilled No. of Restarts: 2649 No. of Flips: 4736 time to process: 20 seconds.
uf250-04.cnf fulfilled No. of Restarts: 50 No. of Flips: 3869 time to process: 0 seconds.
uf250-04.cnf fulfilled No. of Restarts: 1145 No. of Flips: 1236 time to process: 7 seconds.
uf250-04.cnf fulfilled No. of Restarts: 1211 No. of Flips: 3512 time to process: 7 seconds.
uf250-04.cnf fulfilled No. of Restarts: 800 No. of Flips: 3956 time to process: 6 seconds.
uf250-04.cnf fulfilled No. of Restarts: 297 No. of Flips: 3278 time to process: 2 seconds.
uf250-04.cnf fulfilled No. of Restarts: 841 No. of Flips: 4469 time to process: 10 seconds.
uf250-04.cnf fulfilled No. of Restarts: 1790 No. of Flips: 3788 time to process: 12 seconds.
uf250-04.cnf fulfilled No. of Restarts: 1014 No. of Flips: 2676 time to process: 4 seconds.
uf250-04.cnf fulfilled No. of Restarts: 588 No. of Flips: 3849 time to process: 3 seconds.
uf250-04.cnf fulfilled No. of Restarts: 696 No. of Flips: 3020 time to process: 4 seconds.
uf250-04.cnf fulfilled No. of Restarts: 1408 No. of Flips: 1663 time to process: 7 seconds.
uf250-04.cnf fulfilled No. of Restarts: 611 No. of Flips: 3397 time to process: 9 seconds.
uf250-04.cnf fulfilled No. of Restarts: 638 No. of Flips: 4479 time to process: 3 seconds.
uf250-04.cnf fulfilled No. of Restarts: 456 No. of Flips: 2440 time to process: 2 seconds.
uf250-04.cnf fulfilled No. of Restarts: 1762 No. of Flips: 2642 time to process: 8 seconds.
uf250-04.cnf fulfilled No. of Restarts: 2752 No. of Flips: 3208 time to process: 12 seconds.
uf250-04.cnf fulfilled No. of Restarts: 182 No. of Flips: 3922 time to process: 3 seconds.
uf250-04.cnf fulfilled No. of Restarts: 2927 No. of Flips: 3198 time to process: 13 seconds.
uf250-04.cnf fulfilled No. of Restarts: 446 No. of Flips: 4299 time to process: 7 seconds.
uf250-04.cnf fulfilled No. of Restarts: 817 No. of Flips: 3673 time to process: 3 seconds.
uf250-04.cnf fulfilled No. of Restarts: 1317 No. of Flips: 4039 time to process: 6 seconds.
uf250-04.cnf fulfilled No. of Restarts: 710 No. of Flips: 2209 time to process: 5 seconds.
uf250-04.cnf fulfilled No. of Restarts: 1318 No. of Flips: 1431 time to process: 6 seconds.
uf250-04.cnf fulfilled No. of Restarts: 457 No. of Flips: 2782 time to process: 4 seconds.
uf250-04.cnf fulfilled No. of Restarts: 2189 No. of Flips: 2120 time to process: 12 seconds.
uf250-04.cnf fulfilled No. of Restarts: 590 No. of Flips: 535 time to process: 4 seconds.
uf250-04.cnf fulfilled No. of Restarts: 596 No. of Flips: 1418 time to process: 13 seconds.
uf250-04.cnf fulfilled No. of Restarts: 275 No. of Flips: 3216 time to process: 8 seconds.
uf250-04.cnf fulfilled No. of Restarts: 2240 No. of Flips: 2876 time to process: 13 seconds.
uf250-04.cnf fulfilled No. of Restarts: 1877 No. of Flips: 2813 time to process: 8 seconds.
uf250-04.cnf fulfilled No. of Restarts: 2560 No. of Flips: 1879 time to process: 10 seconds.
uf250-04.cnf fulfilled No. of Restarts: 416 No. of Flips: 3924 time to process: 5 seconds.
uf250-04.cnf fulfilled No. of Restarts: 250 No. of Flips: 2799 time to process: 11 seconds.
uf250-04.cnf fulfilled No. of Restarts: 881 No. of Flips: 4128 time to process: 7 seconds.
uf250-04.cnf fulfilled No. of Restarts: 734 No. of Flips: 3470 time to process: 6 seconds.
uf250-04.cnf fulfilled No. of Restarts: 2286 No. of Flips: 4013 time to process: 19 seconds.
uf250-04.cnf fulfilled No. of Restarts: 339 No. of Flips: 1781 time to process: 1 seconds.
uf250-04.cnf fulfilled No. of Restarts: 1302 No. of Flips: 4673 time to process: 9 seconds.
uf250-04.cnf fulfilled No. of Restarts: 1375 No. of Flips: 2262 time to process: 6 seconds.
uf250-04.cnf fulfilled No. of Restarts: 6 No. of Flips: 2978 time to process: 2 seconds.
uf250-04.cnf fulfilled No. of Restarts: 3671 No. of Flips: 2437 time to process: 17 seconds.
uf250-04.cnf fulfilled No. of Restarts: 59 No. of Flips: 3431 time to process: 0 seconds.
uf250-04.cnf fulfilled No. of Restarts: 173 No. of Flips: 3797 time to process: 3 seconds.
uf250-04.cnf fulfilled No. of Restarts: 2540 No. of Flips: 3531 time to process: 22 seconds.
uf250-04.cnf fulfilled No. of Restarts: 606 No. of Flips: 2758 time to process: 6 seconds.
uf250-04.cnf fulfilled No. of Restarts: 271 No. of Flips: 3113 time to process: 3 seconds.
uf250-04.cnf fulfilled No. of Restarts: 82 No. of Flips: 1706 time to process: 5 seconds.
uf250-04.cnf fulfilled No. of Restarts: 3271 No. of Flips: 4882 time to process: 13 seconds.
uf250-04.cnf fulfilled No. of Restarts: 2024 No. of Flips: 3592 time to process: 9 seconds.
uf250-04.cnf fulfilled No. of Restarts: 1074 No. of Flips: 726 time to process: 4 seconds.
uf250-04.cnf fulfilled No. of Restarts: 124 No. of Flips: 3235 time to process: 1 seconds.
uf250-04.cnf fulfilled No. of Restarts: 172 No. of Flips: 4735 time to process: 3 seconds.
uf250-04.cnf fulfilled No. of Restarts: 81 No. of Flips: 2351 time to process: 6 seconds.
uf250-04.cnf fulfilled No. of Restarts: 990 No. of Flips: 2508 time to process: 10 seconds.
uf250-04.cnf fulfilled No. of Restarts: 2831 No. of Flips: 3136 time to process: 12 seconds.
uf250-04.cnf fulfilled No. of Restarts: 809 No. of Flips: 4793 time to process: 5 seconds.
uf250-04.cnf fulfilled No. of Restarts: 42 No. of Flips: 3614 time to process: 0 seconds.
uf250-04.cnf fulfilled No. of Restarts: 463 No. of Flips: 1935 time to process: 14 seconds.
uf250-04.cnf fulfilled No. of Restarts: 682 No. of Flips: 4999 time to process: 9 seconds.
uf250-04.cnf fulfilled No. of Restarts: 456 No. of Flips: 4969 time to process: 8 seconds.
uf250-04.cnf fulfilled No. of Restarts: 405 No. of Flips: 2466 time to process: 4 seconds.
uf250-04.cnf fulfilled No. of Restarts: 1572 No. of Flips: 2400 time to process: 12 seconds.
uf250-04.cnf fulfilled No. of Restarts: 948 No. of Flips: 3981 time to process: 4 seconds.
uf250-04.cnf fulfilled No. of Restarts: 944 No. of Flips: 3244 time to process: 11 seconds.
uf250-04.cnf fulfilled No. of Restarts: 1277 No. of Flips: 4527 time to process: 5 seconds.
uf250-04.cnf fulfilled No. of Restarts: 2066 No. of Flips: 1214 time to process: 8 seconds.
uf250-04.cnf fulfilled No. of Restarts: 411 No. of Flips: 2640 time to process: 6 seconds.
uf250-04.cnf fulfilled No. of Restarts: 29 No. of Flips: 1621 time to process: 1 seconds.
uf250-04.cnf fulfilled No. of Restarts: 2476 No. of Flips: 2790 time to process: 17 seconds.
uf250-04.cnf fulfilled No. of Restarts: 1661 No. of Flips: 3314 time to process: 7 seconds.
uf250-04.cnf fulfilled No. of Restarts: 1116 No. of Flips: 3869 time to process: 10 seconds.
uf250-04.cnf fulfilled No. of Restarts: 217 No. of Flips: 1688 time to process: 0 seconds.
uf250-04.cnf fulfilled No. of Restarts: 291 No. of Flips: 1566 time to process: 2 seconds.
uf250-04.cnf fulfilled No. of Restarts: 580 No. of Flips: 3039 time to process: 17 seconds.
uf250-04.cnf fulfilled No. of Restarts: 184 No. of Flips: 4844 time to process: 4 seconds.
uf250-04.cnf fulfilled No. of Restarts: 3177 No. of Flips: 3028 time to process: 13 seconds.
uf250-04.cnf fulfilled No. of Restarts: 1077 No. of Flips: 2043 time to process: 4 seconds.
uf250-04.cnf fulfilled No. of Restarts: 2803 No. of Flips: 839 time to process: 12 seconds.
uf250-04.cnf fulfilled No. of Restarts: 15 No. of Flips: 4918 time to process: 1 seconds.
uf250-04.cnf fulfilled No. of Restarts: 1200 No. of Flips: 4975 time to process: 7 seconds.
uf250-04.cnf fulfilled No. of Restarts: 310 No. of Flips: 3225 time to process: 6 seconds.
uf250-04.cnf fulfilled No. of Restarts: 1218 No. of Flips: 3875 time to process: 6 seconds.
uf250-04.cnf fulfilled No. of Restarts: 2931 No. of Flips: 2213 time to process: 14 seconds.
uf250-04.cnf fulfilled No. of Restarts: 44 No. of Flips: 1756 time to process: 6 seconds.
uf250-04.cnf fulfilled No. of Restarts: 47 No. of Flips: 2317 time to process: 2 seconds.
uf250-04.cnf fulfilled No. of Restarts: 343 No. of Flips: 3619 time to process: 5 seconds.
uf250-04.cnf fulfilled No. of Restarts: 407 No. of Flips: 2288 time to process: 9 seconds.
uf250-04.cnf fulfilled No. of Restarts: 1518 No. of Flips: 4905 time to process: 10 seconds.
uf250-04.cnf fulfilled No. of Restarts: 362 No. of Flips: 3823 time to process: 2 seconds.
uf250-04.cnf fulfilled No. of Restarts: 34 No. of Flips: 2863 time to process: 4 seconds.
uf250-04.cnf fulfilled No. of Restarts: 3214 No. of Flips: 3609 time to process: 14 seconds.
uf250-04.cnf fulfilled No. of Restarts: 500 No. of Flips: 3323 time to process: 4 seconds.
uf250-04.cnf fulfilled No. of Restarts: 3088 No. of Flips: 4626 time to process: 18 seconds.
uf250-04.cnf fulfilled No. of Restarts: 3309 No. of Flips: 3919 time to process: 13 seconds.
uf250-04.cnf fulfilled No. of Restarts: 1647 No. of Flips: 4409 time to process: 6 seconds.
uf250-04.cnf fulfilled No. of Restarts: 546 No. of Flips: 2785 time to process: 8 seconds.
uf250-04.cnf fulfilled No. of Restarts: 272 No. of Flips: 1715 time to process: 3 seconds.
uf250-04.cnf fulfilled No. of Restarts: 179 No. of Flips: 2565 time to process: 13 seconds.
uf250-04.cnf fulfilled No. of Restarts: 1276 No. of Flips: 1961 time to process: 5 seconds.
uf250-04.cnf fulfilled No. of Restarts: 213 No. of Flips: 3312 time to process: 1 seconds.
uf250-04.cnf fulfilled No. of Restarts: 2812 No. of Flips: 3907 time to process: 12 seconds.
uf250-04.cnf fulfilled No. of Restarts: 334 No. of Flips: 2676 time to process: 2 seconds.
uf250-04.cnf fulfilled No. of Restarts: 1055 No. of Flips: 3144 time to process: 16 seconds.
uf250-04.cnf fulfilled No. of Restarts: 133 No. of Flips: 1181 time to process: 0 seconds.
uf250-04.cnf fulfilled No. of Restarts: 728 No. of Flips: 3455 time to process: 5 seconds.
uf250-04.cnf fulfilled No. of Restarts: 1787 No. of Flips: 1323 time to process: 7 seconds.
uf250-04.cnf fulfilled No. of Restarts: 1118 No. of Flips: 2829 time to process: 5 seconds.
uf250-04.cnf fulfilled No. of Restarts: 101 No. of Flips: 3978 time to process: 1 seconds.
uf250-04.cnf fulfilled No. of Restarts: 360 No. of Flips: 4374 time to process: 8 seconds.
uf250-04.cnf fulfilled No. of Restarts: 586 No. of Flips: 3367 time to process: 4 seconds.
uf250-04.cnf fulfilled No. of Restarts: 56 No. of Flips: 2359 time to process: 0 seconds.
uf250-04.cnf fulfilled No. of Restarts: 734 No. of Flips: 2334 time to process: 10 seconds.
uf250-04.cnf fulfilled No. of Restarts: 3607 No. of Flips: 1812 time to process: 16 seconds.
uf250-04.cnf , deadline. Restarts: 3750
uf250-04.cnf fulfilled No. of Restarts: 1994 No. of Flips: 1733 time to process: 8 seconds.
uf250-04.cnf fulfilled No. of Restarts: 949 No. of Flips: 1504 time to process: 3 seconds.
uf250-04.cnf fulfilled No. of Restarts: 59 No. of Flips: 830 time to process: 3 seconds.
uf250-04.cnf fulfilled No. of Restarts: 1179 No. of Flips: 4390 time to process: 14 seconds.
uf250-04.cnf fulfilled No. of Restarts: 252 No. of Flips: 2158 time to process: 1 seconds.
uf250-04.cnf fulfilled No. of Restarts: 1933 No. of Flips: 1132 time to process: 11 seconds.
uf250-04.cnf fulfilled No. of Restarts: 92 No. of Flips: 4318 time to process: 0 seconds.
uf250-04.cnf , deadline. Restarts: 3750
uf250-04.cnf fulfilled No. of Restarts: 1184 No. of Flips: 3306 time to process: 4 seconds.
uf250-04.cnf fulfilled No. of Restarts: 27 No. of Flips: 3912 time to process: 0 seconds.
uf250-04.cnf fulfilled No. of Restarts: 607 No. of Flips: 3120 time to process: 12 seconds.
uf250-04.cnf fulfilled No. of Restarts: 922 No. of Flips: 3615 time to process: 5 seconds.
uf250-04.cnf fulfilled No. of Restarts: 219 No. of Flips: 2677 time to process: 2 seconds.
uf250-04.cnf fulfilled No. of Restarts: 2592 No. of Flips: 3137 time to process: 16 seconds.
uf250-04.cnf fulfilled No. of Restarts: 345 No. of Flips: 4889 time to process: 1 seconds.
uf250-04.cnf fulfilled No. of Restarts: 99 No. of Flips: 4259 time to process: 7 seconds.
uf250-04.cnf fulfilled No. of Restarts: 2061 No. of Flips: 1675 time to process: 8 seconds.
uf250-04.cnf fulfilled No. of Restarts: 2036 No. of Flips: 1374 time to process: 8 seconds.
uf250-04.cnf fulfilled No. of Restarts: 62 No. of Flips: 2839 time to process: 3 seconds.
uf250-04.cnf fulfilled No. of Restarts: 2006 No. of Flips: 2316 time to process: 10 seconds.
uf250-04.cnf fulfilled No. of Restarts: 390 No. of Flips: 2883 time to process: 10 seconds.
uf250-04.cnf fulfilled No. of Restarts: 1435 No. of Flips: 4074 time to process: 6 seconds.
uf250-04.cnf fulfilled No. of Restarts: 643 No. of Flips: 2157 time to process: 3 seconds.
uf250-04.cnf fulfilled No. of Restarts: 3301 No. of Flips: 1474 time to process: 17 seconds.
uf250-04.cnf fulfilled No. of Restarts: 652 No. of Flips: 2432 time to process: 7 seconds.
uf250-04.cnf fulfilled No. of Restarts: 156 No. of Flips: 1614 time to process: 0 seconds.
uf250-04.cnf fulfilled No. of Restarts: 1367 No. of Flips: 3253 time to process: 12 seconds.
uf250-04.cnf fulfilled No. of Restarts: 910 No. of Flips: 2246 time to process: 3 seconds.
uf250-04.cnf fulfilled No. of Restarts: 313 No. of Flips: 4042 time to process: 2 seconds.
uf250-04.cnf fulfilled No. of Restarts: 595 No. of Flips: 1470 time to process: 3 seconds.
uf250-04.cnf fulfilled No. of Restarts: 260 No. of Flips: 1329 time to process: 5 seconds.
uf250-04.cnf fulfilled No. of Restarts: 1536 No. of Flips: 1483 time to process: 7 seconds.
uf250-04.cnf fulfilled No. of Restarts: 1213 No. of Flips: 2310 time to process: 9 seconds.
uf250-04.cnf fulfilled No. of Restarts: 1991 No. of Flips: 3057 time to process: 8 seconds.
uf250-04.cnf fulfilled No. of Restarts: 562 No. of Flips: 3830 time to process: 2 seconds.
uf250-04.cnf fulfilled No. of Restarts: 2800 No. of Flips: 2110 time to process: 14 seconds.
uf250-04.cnf fulfilled No. of Restarts: 2597 No. of Flips: 3741 time to process: 12 seconds.
uf250-04.cnf fulfilled No. of Restarts: 1247 No. of Flips: 2658 time to process: 5 seconds.
uf250-04.cnf , deadline. Restarts: 3750
uf250-04.cnf fulfilled No. of Restarts: 42 No. of Flips: 2725 time to process: 0 seconds.
uf250-04.cnf fulfilled No. of Restarts: 1724 No. of Flips: 2607 time to process: 11 seconds.
uf250-04.cnf fulfilled No. of Restarts: 1502 No. of Flips: 1318 time to process: 10 seconds.
uf250-04.cnf fulfilled No. of Restarts: 3300 No. of Flips: 1142 time to process: 22 seconds.
uf250-04.cnf fulfilled No. of Restarts: 504 No. of Flips: 2551 time to process: 5 seconds.
uf250-04.cnf fulfilled No. of Restarts: 1012 No. of Flips: 1860 time to process: 4 seconds.
uf250-04.cnf fulfilled No. of Restarts: 110 No. of Flips: 2995 time to process: 0 seconds.
uf250-04.cnf fulfilled No. of Restarts: 195 No. of Flips: 3515 time to process: 3 seconds.
uf250-04.cnf fulfilled No. of Restarts: 191 No. of Flips: 2287 time to process: 11 seconds.
uf250-04.cnf fulfilled No. of Restarts: 533 No. of Flips: 3478 time to process: 2 seconds.
uf250-04.cnf fulfilled No. of Restarts: 425 No. of Flips: 2194 time to process: 5 seconds.
uf250-04.cnf fulfilled No. of Restarts: 1271 No. of Flips: 4579 time to process: 7 seconds.
uf250-04.cnf fulfilled No. of Restarts: 2630 No. of Flips: 2700 time to process: 23 seconds.
uf250-04.cnf fulfilled No. of Restarts: 2418 No. of Flips: 2765 time to process: 10 seconds.
uf250-04.cnf fulfilled No. of Restarts: 784 No. of Flips: 4713 time to process: 5 seconds.
uf250-04.cnf fulfilled No. of Restarts: 1593 No. of Flips: 3392 time to process: 6 seconds.
uf250-04.cnf , deadline. Restarts: 3750
uf250-04.cnf fulfilled No. of Restarts: 734 No. of Flips: 1014 time to process: 3 seconds.
uf250-04.cnf fulfilled No. of Restarts: 2571 No. of Flips: 1879 time to process: 11 seconds.
uf250-04.cnf fulfilled No. of Restarts: 1161 No. of Flips: 793 time to process: 5 seconds.
uf250-04.cnf fulfilled No. of Restarts: 653 No. of Flips: 3997 time to process: 14 seconds.
uf250-04.cnf fulfilled No. of Restarts: 183 No. of Flips: 1111 time to process: 2 seconds.
uf250-04.cnf fulfilled No. of Restarts: 716 No. of Flips: 2470 time to process: 17 seconds.
uf250-04.cnf fulfilled No. of Restarts: 287 No. of Flips: 4498 time to process: 1 seconds.
uf250-04.cnf fulfilled No. of Restarts: 738 No. of Flips: 2199 time to process: 4 seconds.
uf250-04.cnf fulfilled No. of Restarts: 1166 No. of Flips: 1640 time to process: 15 seconds.
