# Supplementary material for: Completion Probabilities and Parallel Restart Strategies under an Imposed Deadline
Source: PLoS One. 2016 Oct 12;11(10):e0164605. doi: 10.1371/journal.pone.0164605 (PMC5061357; doi:10.1371/journal.pone.0164605)
Supplement: S1 File — The file “S1_File.zip” is the data gathered from the experiments regarding completion probability. (ZIP) [file pone.0164605.s004.zip › results_Multi_r3850.644.txt]

uf250-04.cnf fulfilled No. of Restarts: 2396 No. of Flips: 1640 time to process: 10 seconds.
uf250-04.cnf fulfilled No. of Restarts: 1298 No. of Flips: 3691 time to process: 5 seconds.
uf250-04.cnf fulfilled No. of Restarts: 214 No. of Flips: 2618 time to process: 1 seconds.
uf250-04.cnf fulfilled No. of Restarts: 446 No. of Flips: 3585 time to process: 3 seconds.
uf250-04.cnf fulfilled No. of Restarts: 1577 No. of Flips: 3116 time to process: 19 seconds.
uf250-04.cnf fulfilled No. of Restarts: 555 No. of Flips: 2586 time to process: 3 seconds.
uf250-04.cnf fulfilled No. of Restarts: 122 No. of Flips: 3476 time to process: 13 seconds.
uf250-04.cnf fulfilled No. of Restarts: 574 No. of Flips: 3533 time to process: 7 seconds.
uf250-04.cnf fulfilled No. of Restarts: 300 No. of Flips: 3823 time to process: 2 seconds.
uf250-04.cnf fulfilled No. of Restarts: 619 No. of Flips: 1614 time to process: 6 seconds.
uf250-04.cnf fulfilled No. of Restarts: 1298 No. of Flips: 4714 time to process: 6 seconds.
uf250-04.cnf fulfilled No. of Restarts: 1640 No. of Flips: 2853 time to process: 23 seconds.
uf250-04.cnf fulfilled No. of Restarts: 512 No. of Flips: 1860 time to process: 5 seconds.
uf250-04.cnf fulfilled No. of Restarts: 804 No. of Flips: 1728 time to process: 5 seconds.
uf250-04.cnf fulfilled No. of Restarts: 544 No. of Flips: 4308 time to process: 7 seconds.
uf250-04.cnf fulfilled No. of Restarts: 1013 No. of Flips: 4109 time to process: 9 seconds.
uf250-04.cnf fulfilled No. of Restarts: 1298 No. of Flips: 1404 time to process: 6 seconds.
uf250-04.cnf fulfilled No. of Restarts: 3430 No. of Flips: 1357 time to process: 24 seconds.
uf250-04.cnf fulfilled No. of Restarts: 1315 No. of Flips: 878 time to process: 5 seconds.
uf250-04.cnf fulfilled No. of Restarts: 1647 No. of Flips: 2809 time to process: 14 seconds.
uf250-04.cnf fulfilled No. of Restarts: 892 No. of Flips: 3161 time to process: 3 seconds.
uf250-04.cnf fulfilled No. of Restarts: 668 No. of Flips: 3049 time to process: 11 seconds.
uf250-04.cnf fulfilled No. of Restarts: 1196 No. of Flips: 3318 time to process: 6 seconds.
uf250-04.cnf fulfilled No. of Restarts: 788 No. of Flips: 4917 time to process: 8 seconds.
uf250-04.cnf fulfilled No. of Restarts: 279 No. of Flips: 4686 time to process: 2 seconds.
uf250-04.cnf fulfilled No. of Restarts: 1277 No. of Flips: 775 time to process: 7 seconds.
uf250-04.cnf fulfilled No. of Restarts: 430 No. of Flips: 3249 time to process: 12 seconds.
uf250-04.cnf fulfilled No. of Restarts: 151 No. of Flips: 3728 time to process: 0 seconds.
uf250-04.cnf fulfilled No. of Restarts: 1404 No. of Flips: 4791 time to process: 13 seconds.
uf250-04.cnf fulfilled No. of Restarts: 1092 No. of Flips: 4532 time to process: 5 seconds.
uf250-04.cnf fulfilled No. of Restarts: 1729 No. of Flips: 3509 time to process: 17 seconds.
uf250-04.cnf fulfilled No. of Restarts: 219 No. of Flips: 4166 time to process: 5 seconds.
uf250-04.cnf fulfilled No. of Restarts: 1204 No. of Flips: 4962 time to process: 6 seconds.
uf250-04.cnf fulfilled No. of Restarts: 285 No. of Flips: 2698 time to process: 5 seconds.
uf250-04.cnf fulfilled No. of Restarts: 283 No. of Flips: 3976 time to process: 2 seconds.
uf250-04.cnf fulfilled No. of Restarts: 899 No. of Flips: 4683 time to process: 13 seconds.
uf250-04.cnf fulfilled No. of Restarts: 3513 No. of Flips: 4027 time to process: 17 seconds.
uf250-04.cnf fulfilled No. of Restarts: 1281 No. of Flips: 2053 time to process: 5 seconds.
uf250-04.cnf fulfilled No. of Restarts: 436 No. of Flips: 1032 time to process: 2 seconds.
uf250-04.cnf fulfilled No. of Restarts: 423 No. of Flips: 3683 time to process: 14 seconds.
uf250-04.cnf fulfilled No. of Restarts: 1233 No. of Flips: 4145 time to process: 5 seconds.
uf250-04.cnf fulfilled No. of Restarts: 90 No. of Flips: 4209 time to process: 8 seconds.
uf250-04.cnf fulfilled No. of Restarts: 286 No. of Flips: 1919 time to process: 3 seconds.
uf250-04.cnf fulfilled No. of Restarts: 439 No. of Flips: 2373 time to process: 5 seconds.
uf250-04.cnf fulfilled No. of Restarts: 273 No. of Flips: 1920 time to process: 1 seconds.
uf250-04.cnf fulfilled No. of Restarts: 889 No. of Flips: 1995 time to process: 14 seconds.
uf250-04.cnf fulfilled No. of Restarts: 404 No. of Flips: 2383 time to process: 5 seconds.
uf250-04.cnf fulfilled No. of Restarts: 1090 No. of Flips: 4619 time to process: 5 seconds.
uf250-04.cnf fulfilled No. of Restarts: 264 No. of Flips: 3692 time to process: 3 seconds.
uf250-04.cnf fulfilled No. of Restarts: 1570 No. of Flips: 1191 time to process: 7 seconds.
uf250-04.cnf fulfilled No. of Restarts: 2642 No. of Flips: 3790 time to process: 10 seconds.
uf250-04.cnf fulfilled No. of Restarts: 539 No. of Flips: 3261 time to process: 7 seconds.
uf250-04.cnf fulfilled No. of Restarts: 638 No. of Flips: 4700 time to process: 2 seconds.
uf250-04.cnf fulfilled No. of Restarts: 1610 No. of Flips: 3980 time to process: 16 seconds.
uf250-04.cnf fulfilled No. of Restarts: 1530 No. of Flips: 1155 time to process: 6 seconds.
uf250-04.cnf fulfilled No. of Restarts: 613 No. of Flips: 2355 time to process: 10 seconds.
uf250-04.cnf fulfilled No. of Restarts: 1599 No. of Flips: 3338 time to process: 8 seconds.
uf250-04.cnf fulfilled No. of Restarts: 425 No. of Flips: 2176 time to process: 10 seconds.
uf250-04.cnf fulfilled No. of Restarts: 3516 No. of Flips: 3065 time to process: 19 seconds.
uf250-04.cnf fulfilled No. of Restarts: 1998 No. of Flips: 1890 time to process: 8 seconds.
uf250-04.cnf fulfilled No. of Restarts: 628 No. of Flips: 1097 time to process: 7 seconds.
uf250-04.cnf fulfilled No. of Restarts: 479 No. of Flips: 2003 time to process: 6 seconds.
uf250-04.cnf fulfilled No. of Restarts: 1489 No. of Flips: 4093 time to process: 7 seconds.
uf250-04.cnf fulfilled No. of Restarts: 578 No. of Flips: 2019 time to process: 2 seconds.
uf250-04.cnf fulfilled No. of Restarts: 2333 No. of Flips: 1992 time to process: 15 seconds.
uf250-04.cnf fulfilled No. of Restarts: 1678 No. of Flips: 4648 time to process: 8 seconds.
uf250-04.cnf fulfilled No. of Restarts: 769 No. of Flips: 3087 time to process: 5 seconds.
uf250-04.cnf fulfilled No. of Restarts: 146 No. of Flips: 2628 time to process: 0 seconds.
uf250-04.cnf fulfilled No. of Restarts: 619 No. of Flips: 2097 time to process: 18 seconds.
uf250-04.cnf fulfilled No. of Restarts: 1461 No. of Flips: 3559 time to process: 6 seconds.
uf250-04.cnf fulfilled No. of Restarts: 258 No. of Flips: 1851 time to process: 6 seconds.
uf250-04.cnf fulfilled No. of Restarts: 469 No. of Flips: 1499 time to process: 13 seconds.
uf250-04.cnf fulfilled No. of Restarts: 2145 No. of Flips: 1791 time to process: 8 seconds.
uf250-04.cnf fulfilled No. of Restarts: 1403 No. of Flips: 4111 time to process: 5 seconds.
uf250-04.cnf fulfilled No. of Restarts: 848 No. of Flips: 3805 time to process: 4 seconds.
uf250-04.cnf fulfilled No. of Restarts: 60 No. of Flips: 1309 time to process: 2 seconds.
uf250-04.cnf fulfilled No. of Restarts: 468 No. of Flips: 4052 time to process: 3 seconds.
uf250-04.cnf fulfilled No. of Restarts: 3485 No. of Flips: 3226 time to process: 14 seconds.
uf250-04.cnf fulfilled No. of Restarts: 122 No. of Flips: 4211 time to process: 3 seconds.
uf250-04.cnf fulfilled No. of Restarts: 938 No. of Flips: 2069 time to process: 7 seconds.
uf250-04.cnf fulfilled No. of Restarts: 3232 No. of Flips: 3269 time to process: 18 seconds.
uf250-04.cnf fulfilled No. of Restarts: 2936 No. of Flips: 1125 time to process: 12 seconds.
uf250-04.cnf fulfilled No. of Restarts: 1059 No. of Flips: 4228 time to process: 7 seconds.
uf250-04.cnf fulfilled No. of Restarts: 125 No. of Flips: 3360 time to process: 8 seconds.
uf250-04.cnf fulfilled No. of Restarts: 601 No. of Flips: 3787 time to process: 2 seconds.
uf250-04.cnf fulfilled No. of Restarts: 540 No. of Flips: 1311 time to process: 3 seconds.
uf250-04.cnf fulfilled No. of Restarts: 1344 No. of Flips: 4503 time to process: 6 seconds.
uf250-04.cnf fulfilled No. of Restarts: 26 No. of Flips: 1913 time to process: 15 seconds.
uf250-04.cnf fulfilled No. of Restarts: 840 No. of Flips: 2775 time to process: 3 seconds.
uf250-04.cnf fulfilled No. of Restarts: 206 No. of Flips: 3393 time to process: 3 seconds.
uf250-04.cnf fulfilled No. of Restarts: 2759 No. of Flips: 3394 time to process: 17 seconds.
uf250-04.cnf fulfilled No. of Restarts: 1753 No. of Flips: 4157 time to process: 9 seconds.
uf250-04.cnf fulfilled No. of Restarts: 308 No. of Flips: 3494 time to process: 7 seconds.
uf250-04.cnf fulfilled No. of Restarts: 579 No. of Flips: 3039 time to process: 5 seconds.
uf250-04.cnf fulfilled No. of Restarts: 1717 No. of Flips: 2204 time to process: 7 seconds.
uf250-04.cnf fulfilled No. of Restarts: 1089 No. of Flips: 2176 time to process: 6 seconds.
uf250-04.cnf fulfilled No. of Restarts: 2966 No. of Flips: 872 time to process: 12 seconds.
uf250-04.cnf fulfilled No. of Restarts: 3164 No. of Flips: 4430 time to process: 13 seconds.
uf250-04.cnf fulfilled No. of Restarts: 1342 No. of Flips: 2631 time to process: 7 seconds.
uf250-04.cnf fulfilled No. of Restarts: 1401 No. of Flips: 4210 time to process: 7 seconds.
uf250-04.cnf fulfilled No. of Restarts: 0 No. of Flips: 4882 time to process: 0 seconds.
uf250-04.cnf fulfilled No. of Restarts: 1474 No. of Flips: 3712 time to process: 10 seconds.
uf250-04.cnf fulfilled No. of Restarts: 600 No. of Flips: 3779 time to process: 6 seconds.
uf250-04.cnf fulfilled No. of Restarts: 1317 No. of Flips: 3220 time to process: 12 seconds.
uf250-04.cnf fulfilled No. of Restarts: 362 No. of Flips: 1406 time to process: 5 seconds.
uf250-04.cnf fulfilled No. of Restarts: 795 No. of Flips: 1861 time to process: 5 seconds.
uf250-04.cnf fulfilled No. of Restarts: 823 No. of Flips: 4248 time to process: 3 seconds.
uf250-04.cnf fulfilled No. of Restarts: 820 No. of Flips: 3763 time to process: 4 seconds.
uf250-04.cnf fulfilled No. of Restarts: 1208 No. of Flips: 4001 time to process: 6 seconds.
uf250-04.cnf fulfilled No. of Restarts: 239 No. of Flips: 3336 time to process: 9 seconds.
uf250-04.cnf fulfilled No. of Restarts: 978 No. of Flips: 3403 time to process: 12 seconds.
uf250-04.cnf fulfilled No. of Restarts: 3274 No. of Flips: 3137 time to process: 16 seconds.
uf250-04.cnf fulfilled No. of Restarts: 416 No. of Flips: 4928 time to process: 1 seconds.
uf250-04.cnf fulfilled No. of Restarts: 1252 No. of Flips: 2870 time to process: 8 seconds.
uf250-04.cnf fulfilled No. of Restarts: 653 No. of Flips: 3337 time to process: 10 seconds.
uf250-04.cnf fulfilled No. of Restarts: 218 No. of Flips: 2026 time to process: 0 seconds.
uf250-04.cnf fulfilled No. of Restarts: 372 No. of Flips: 2378 time to process: 13 seconds.
uf250-04.cnf fulfilled No. of Restarts: 1047 No. of Flips: 2295 time to process: 10 seconds.
uf250-04.cnf fulfilled No. of Restarts: 2968 No. of Flips: 1654 time to process: 13 seconds.
uf250-04.cnf fulfilled No. of Restarts: 478 No. of Flips: 1338 time to process: 3 seconds.
uf250-04.cnf fulfilled No. of Restarts: 94 No. of Flips: 2663 time to process: 6 seconds.
uf250-04.cnf fulfilled No. of Restarts: 988 No. of Flips: 4888 time to process: 5 seconds.
uf250-04.cnf fulfilled No. of Restarts: 2085 No. of Flips: 3484 time to process: 8 seconds.
uf250-04.cnf fulfilled No. of Restarts: 2037 No. of Flips: 3293 time to process: 9 seconds.
uf250-04.cnf fulfilled No. of Restarts: 319 No. of Flips: 1814 time to process: 1 seconds.
uf250-04.cnf fulfilled No. of Restarts: 1590 No. of Flips: 4125 time to process: 8 seconds.
uf250-04.cnf fulfilled No. of Restarts: 1162 No. of Flips: 4454 time to process: 18 seconds.
uf250-04.cnf fulfilled No. of Restarts: 1301 No. of Flips: 4550 time to process: 5 seconds.
uf250-04.cnf fulfilled No. of Restarts: 2525 No. of Flips: 4299 time to process: 10 seconds.
uf250-04.cnf fulfilled No. of Restarts: 439 No. of Flips: 2590 time to process: 7 seconds.
uf250-04.cnf fulfilled No. of Restarts: 1415 No. of Flips: 3141 time to process: 5 seconds.
uf250-04.cnf fulfilled No. of Restarts: 66 No. of Flips: 3084 time to process: 2 seconds.
uf250-04.cnf fulfilled No. of Restarts: 29 No. of Flips: 3502 time to process: 8 seconds.
uf250-04.cnf fulfilled No. of Restarts: 1466 No. of Flips: 4335 time to process: 7 seconds.
uf250-04.cnf fulfilled No. of Restarts: 52 No. of Flips: 3820 time to process: 0 seconds.
uf250-04.cnf fulfilled No. of Restarts: 925 No. of Flips: 871 time to process: 8 seconds.
uf250-04.cnf fulfilled No. of Restarts: 177 No. of Flips: 3988 time to process: 3 seconds.
uf250-04.cnf fulfilled No. of Restarts: 1900 No. of Flips: 1235 time to process: 7 seconds.
uf250-04.cnf fulfilled No. of Restarts: 1452 No. of Flips: 4576 time to process: 9 seconds.
uf250-04.cnf fulfilled No. of Restarts: 2391 No. of Flips: 4859 time to process: 9 seconds.
uf250-04.cnf fulfilled No. of Restarts: 197 No. of Flips: 3133 time to process: 0 seconds.
uf250-04.cnf fulfilled No. of Restarts: 1511 No. of Flips: 2839 time to process: 15 seconds.
uf250-04.cnf fulfilled No. of Restarts: 1687 No. of Flips: 1050 time to process: 7 seconds.
uf250-04.cnf fulfilled No. of Restarts: 602 No. of Flips: 2285 time to process: 6 seconds.
uf250-04.cnf fulfilled No. of Restarts: 2514 No. of Flips: 1394 time to process: 11 seconds.
uf250-04.cnf fulfilled No. of Restarts: 1342 No. of Flips: 3202 time to process: 9 seconds.
uf250-04.cnf fulfilled No. of Restarts: 472 No. of Flips: 2978 time to process: 8 seconds.
uf250-04.cnf fulfilled No. of Restarts: 778 No. of Flips: 4278 time to process: 11 seconds.
uf250-04.cnf fulfilled No. of Restarts: 425 No. of Flips: 3600 time to process: 1 seconds.
uf250-04.cnf fulfilled No. of Restarts: 274 No. of Flips: 3489 time to process: 6 seconds.
uf250-04.cnf fulfilled No. of Restarts: 829 No. of Flips: 1735 time to process: 12 seconds.
uf250-04.cnf fulfilled No. of Restarts: 2513 No. of Flips: 3004 time to process: 10 seconds.
uf250-04.cnf fulfilled No. of Restarts: 2005 No. of Flips: 1242 time to process: 11 seconds.
uf250-04.cnf fulfilled No. of Restarts: 874 No. of Flips: 2020 time to process: 6 seconds.
uf250-04.cnf fulfilled No. of Restarts: 72 No. of Flips: 1959 time to process: 9 seconds.
uf250-04.cnf fulfilled No. of Restarts: 617 No. of Flips: 1152 time to process: 5 seconds.
uf250-04.cnf fulfilled No. of Restarts: 544 No. of Flips: 3492 time to process: 14 seconds.
uf250-04.cnf fulfilled No. of Restarts: 427 No. of Flips: 3029 time to process: 5 seconds.
uf250-04.cnf fulfilled No. of Restarts: 188 No. of Flips: 4915 time to process: 8 seconds.
uf250-04.cnf fulfilled No. of Restarts: 2662 No. of Flips: 2497 time to process: 12 seconds.
uf250-04.cnf fulfilled No. of Restarts: 919 No. of Flips: 3008 time to process: 13 seconds.
uf250-04.cnf fulfilled No. of Restarts: 197 No. of Flips: 3448 time to process: 2 seconds.
uf250-04.cnf fulfilled No. of Restarts: 875 No. of Flips: 4324 time to process: 10 seconds.
uf250-04.cnf fulfilled No. of Restarts: 546 No. of Flips: 2793 time to process: 3 seconds.
uf250-04.cnf fulfilled No. of Restarts: 3149 No. of Flips: 2879 time to process: 19 seconds.
uf250-04.cnf fulfilled No. of Restarts: 1131 No. of Flips: 3834 time to process: 4 seconds.
uf250-04.cnf fulfilled No. of Restarts: 3756 No. of Flips: 2618 time to process: 25 seconds.
uf250-04.cnf fulfilled No. of Restarts: 221 No. of Flips: 4245 time to process: 0 seconds.
uf250-04.cnf fulfilled No. of Restarts: 909 No. of Flips: 2327 time to process: 13 seconds.
uf250-04.cnf fulfilled No. of Restarts: 1242 No. of Flips: 3072 time to process: 7 seconds.
uf250-04.cnf fulfilled No. of Restarts: 3819 No. of Flips: 3326 time to process: 16 seconds.
uf250-04.cnf fulfilled No. of Restarts: 424 No. of Flips: 3931 time to process: 1 seconds.
uf250-04.cnf fulfilled No. of Restarts: 3113 No. of Flips: 1929 time to process: 19 seconds.
uf250-04.cnf fulfilled No. of Restarts: 949 No. of Flips: 2722 time to process: 3 seconds.
uf250-04.cnf fulfilled No. of Restarts: 39 No. of Flips: 2755 time to process: 1 seconds.
uf250-04.cnf fulfilled No. of Restarts: 131 No. of Flips: 3734 time to process: 3 seconds.
uf250-04.cnf fulfilled No. of Restarts: 1196 No. of Flips: 4018 time to process: 6 seconds.
uf250-04.cnf fulfilled No. of Restarts: 655 No. of Flips: 2152 time to process: 7 seconds.
uf250-04.cnf fulfilled No. of Restarts: 78 No. of Flips: 4967 time to process: 1 seconds.
uf250-04.cnf fulfilled No. of Restarts: 1699 No. of Flips: 3955 time to process: 13 seconds.
uf250-04.cnf fulfilled No. of Restarts: 344 No. of Flips: 3851 time to process: 3 seconds.
uf250-04.cnf fulfilled No. of Restarts: 1236 No. of Flips: 3677 time to process: 6 seconds.
uf250-04.cnf fulfilled No. of Restarts: 563 No. of Flips: 2647 time to process: 16 seconds.
uf250-04.cnf fulfilled No. of Restarts: 1135 No. of Flips: 1407 time to process: 8 seconds.
uf250-04.cnf fulfilled No. of Restarts: 1222 No. of Flips: 1489 time to process: 6 seconds.
uf250-04.cnf fulfilled No. of Restarts: 292 No. of Flips: 4978 time to process: 10 seconds.
uf250-04.cnf fulfilled No. of Restarts: 1686 No. of Flips: 3922 time to process: 7 seconds.
uf250-04.cnf fulfilled No. of Restarts: 394 No. of Flips: 2577 time to process: 5 seconds.
uf250-04.cnf fulfilled No. of Restarts: 685 No. of Flips: 3167 time to process: 4 seconds.
uf250-04.cnf fulfilled No. of Restarts: 3383 No. of Flips: 1954 time to process: 14 seconds.
uf250-04.cnf fulfilled No. of Restarts: 826 No. of Flips: 4931 time to process: 4 seconds.
uf250-04.cnf fulfilled No. of Restarts: 1830 No. of Flips: 1246 time to process: 8 seconds.
uf250-04.cnf fulfilled No. of Restarts: 37 No. of Flips: 4286 time to process: 6 seconds.
uf250-04.cnf fulfilled No. of Restarts: 236 No. of Flips: 1696 time to process: 11 seconds.
uf250-04.cnf fulfilled No. of Restarts: 1812 No. of Flips: 4618 time to process: 7 seconds.
uf250-04.cnf fulfilled No. of Restarts: 259 No. of Flips: 3223 time to process: 6 seconds.
uf250-04.cnf fulfilled No. of Restarts: 73 No. of Flips: 4064 time to process: 2 seconds.
uf250-04.cnf fulfilled No. of Restarts: 1631 No. of Flips: 4943 time to process: 11 seconds.
uf250-04.cnf fulfilled No. of Restarts: 2166 No. of Flips: 2317 time to process: 11 seconds.
uf250-04.cnf fulfilled No. of Restarts: 1246 No. of Flips: 3606 time to process: 21 seconds.
uf250-04.cnf fulfilled No. of Restarts: 318 No. of Flips: 1612 time to process: 1 seconds.
uf250-04.cnf fulfilled No. of Restarts: 176 No. of Flips: 4898 time to process: 6 seconds.
uf250-04.cnf fulfilled No. of Restarts: 1464 No. of Flips: 3889 time to process: 6 seconds.
uf250-04.cnf fulfilled No. of Restarts: 28 No. of Flips: 3567 time to process: 4 seconds.
uf250-04.cnf fulfilled No. of Restarts: 112 No. of Flips: 2929 time to process: 9 seconds.
uf250-04.cnf fulfilled No. of Restarts: 685 No. of Flips: 4679 time to process: 3 seconds.
uf250-04.cnf fulfilled No. of Restarts: 278 No. of Flips: 3992 time to process: 1 seconds.
uf250-04.cnf fulfilled No. of Restarts: 378 No. of Flips: 1447 time to process: 4 seconds.
uf250-04.cnf fulfilled No. of Restarts: 364 No. of Flips: 4123 time to process: 5 seconds.
uf250-04.cnf fulfilled No. of Restarts: 1877 No. of Flips: 2146 time to process: 8 seconds.
uf250-04.cnf fulfilled No. of Restarts: 85 No. of Flips: 2409 time to process: 11 seconds.
uf250-04.cnf fulfilled No. of Restarts: 779 No. of Flips: 4350 time to process: 7 seconds.
uf250-04.cnf fulfilled No. of Restarts: 1580 No. of Flips: 3853 time to process: 9 seconds.
uf250-04.cnf fulfilled No. of Restarts: 226 No. of Flips: 2051 time to process: 6 seconds.
uf250-04.cnf fulfilled No. of Restarts: 231 No. of Flips: 1189 time to process: 1 seconds.
uf250-04.cnf fulfilled No. of Restarts: 447 No. of Flips: 3740 time to process: 7 seconds.
uf250-04.cnf fulfilled No. of Restarts: 1146 No. of Flips: 2901 time to process: 11 seconds.
uf250-04.cnf fulfilled No. of Restarts: 4 No. of Flips: 4288 time to process: 0 seconds.
uf250-04.cnf fulfilled No. of Restarts: 199 No. of Flips: 1941 time to process: 3 seconds.
uf250-04.cnf fulfilled No. of Restarts: 203 No. of Flips: 3817 time to process: 4 seconds.
uf250-04.cnf fulfilled No. of Restarts: 1500 No. of Flips: 1322 time to process: 10 seconds.
uf250-04.cnf fulfilled No. of Restarts: 1032 No. of Flips: 1605 time to process: 5 seconds.
uf250-04.cnf fulfilled No. of Restarts: 772 No. of Flips: 3951 time to process: 4 seconds.
uf250-04.cnf fulfilled No. of Restarts: 1 No. of Flips: 2458 time to process: 0 seconds.
uf250-04.cnf fulfilled No. of Restarts: 1152 No. of Flips: 3702 time to process: 16 seconds.
uf250-04.cnf fulfilled No. of Restarts: 397 No. of Flips: 4814 time to process: 1 seconds.
uf250-04.cnf fulfilled No. of Restarts: 1322 No. of Flips: 1506 time to process: 5 seconds.
uf250-04.cnf fulfilled No. of Restarts: 161 No. of Flips: 3884 time to process: 6 seconds.
uf250-04.cnf fulfilled No. of Restarts: 1860 No. of Flips: 2775 time to process: 10 seconds.
uf250-04.cnf fulfilled No. of Restarts: 1442 No. of Flips: 1439 time to process: 7 seconds.
uf250-04.cnf fulfilled No. of Restarts: 1498 No. of Flips: 2012 time to process: 6 seconds.
uf250-04.cnf fulfilled No. of Restarts: 2845 No. of Flips: 2746 time to process: 13 seconds.
uf250-04.cnf fulfilled No. of Restarts: 622 No. of Flips: 3964 time to process: 3 seconds.
uf250-04.cnf fulfilled No. of Restarts: 858 No. of Flips: 2879 time to process: 7 seconds.
uf250-04.cnf fulfilled No. of Restarts: 1742 No. of Flips: 1531 time to process: 7 seconds.
uf250-04.cnf fulfilled No. of Restarts: 140 No. of Flips: 4018 time to process: 11 seconds.
uf250-04.cnf fulfilled No. of Restarts: 1434 No. of Flips: 2284 time to process: 6 seconds.
uf250-04.cnf fulfilled No. of Restarts: 380 No. of Flips: 2827 time to process: 15 seconds.
uf250-04.cnf fulfilled No. of Restarts: 77 No. of Flips: 3485 time to process: 10 seconds.
uf250-04.cnf fulfilled No. of Restarts: 1007 No. of Flips: 1697 time to process: 5 seconds.
uf250-04.cnf fulfilled No. of Restarts: 873 No. of Flips: 3176 time to process: 4 seconds.
uf250-04.cnf fulfilled No. of Restarts: 91 No. of Flips: 4920 time to process: 2 seconds.
uf250-04.cnf fulfilled No. of Restarts: 1284 No. of Flips: 1282 time to process: 6 seconds.
uf250-04.cnf fulfilled No. of Restarts: 3408 No. of Flips: 4205 time to process: 16 seconds.
uf250-04.cnf fulfilled No. of Restarts: 2020 No. of Flips: 4872 time to process: 8 seconds.
uf250-04.cnf fulfilled No. of Restarts: 288 No. of Flips: 3078 time to process: 7 seconds.
uf250-04.cnf fulfilled No. of Restarts: 1524 No. of Flips: 1388 time to process: 7 seconds.
uf250-04.cnf fulfilled No. of Restarts: 1867 No. of Flips: 2668 time to process: 12 seconds.
uf250-04.cnf fulfilled No. of Restarts: 308 No. of Flips: 3248 time to process: 9 seconds.
uf250-04.cnf fulfilled No. of Restarts: 564 No. of Flips: 2014 time to process: 3 seconds.
uf250-04.cnf fulfilled No. of Restarts: 330 No. of Flips: 4267 time to process: 3 seconds.
uf250-04.cnf fulfilled No. of Restarts: 2338 No. of Flips: 2949 time to process: 16 seconds.
uf250-04.cnf fulfilled No. of Restarts: 252 No. of Flips: 3528 time to process: 3 seconds.
uf250-04.cnf fulfilled No. of Restarts: 1239 No. of Flips: 2308 time to process: 8 seconds.
uf250-04.cnf fulfilled No. of Restarts: 418 No. of Flips: 3851 time to process: 5 seconds.
uf250-04.cnf fulfilled No. of Restarts: 1019 No. of Flips: 2286 time to process: 5 seconds.
uf250-04.cnf fulfilled No. of Restarts: 1150 No. of Flips: 3376 time to process: 5 seconds.
uf250-04.cnf fulfilled No. of Restarts: 1973 No. of Flips: 3042 time to process: 16 seconds.
uf250-04.cnf fulfilled No. of Restarts: 307 No. of Flips: 2465 time to process: 8 seconds.
uf250-04.cnf fulfilled No. of Restarts: 1728 No. of Flips: 4076 time to process: 11 seconds.
uf250-04.cnf fulfilled No. of Restarts: 374 No. of Flips: 3456 time to process: 3 seconds.
uf250-04.cnf fulfilled No. of Restarts: 470 No. of Flips: 3424 time to process: 9 seconds.
uf250-04.cnf fulfilled No. of Restarts: 924 No. of Flips: 4570 time to process: 4 seconds.
uf250-04.cnf fulfilled No. of Restarts: 1069 No. of Flips: 1704 time to process: 10 seconds.
uf250-04.cnf fulfilled No. of Restarts: 263 No. of Flips: 1531 time to process: 11 seconds.
uf250-04.cnf fulfilled No. of Restarts: 806 No. of Flips: 3358 time to process: 8 seconds.
uf250-04.cnf fulfilled No. of Restarts: 1498 No. of Flips: 3314 time to process: 10 seconds.
uf250-04.cnf fulfilled No. of Restarts: 223 No. of Flips: 2461 time to process: 2 seconds.
uf250-04.cnf fulfilled No. of Restarts: 992 No. of Flips: 3954 time to process: 5 seconds.
uf250-04.cnf fulfilled No. of Restarts: 302 No. of Flips: 2567 time to process: 3 seconds.
uf250-04.cnf fulfilled No. of Restarts: 820 No. of Flips: 3656 time to process: 6 seconds.
uf250-04.cnf fulfilled No. of Restarts: 1011 No. of Flips: 2390 time to process: 5 seconds.
uf250-04.cnf fulfilled No. of Restarts: 6 No. of Flips: 1030 time to process: 0 seconds.
uf250-04.cnf fulfilled No. of Restarts: 874 No. of Flips: 4129 time to process: 5 seconds.
uf250-04.cnf fulfilled No. of Restarts: 2765 No. of Flips: 4951 time to process: 14 seconds.
uf250-04.cnf fulfilled No. of Restarts: 251 No. of Flips: 1400 time to process: 2 seconds.
uf250-04.cnf fulfilled No. of Restarts: 513 No. of Flips: 4291 time to process: 5 seconds.
uf250-04.cnf fulfilled No. of Restarts: 647 No. of Flips: 2997 time to process: 4 seconds.
uf250-04.cnf fulfilled No. of Restarts: 2662 No. of Flips: 2626 time to process: 24 seconds.
uf250-04.cnf fulfilled No. of Restarts: 2524 No. of Flips: 2415 time to process: 10 seconds.
uf250-04.cnf fulfilled No. of Restarts: 1273 No. of Flips: 2945 time to process: 5 seconds.
uf250-04.cnf fulfilled No. of Restarts: 596 No. of Flips: 4675 time to process: 2 seconds.
uf250-04.cnf fulfilled No. of Restarts: 858 No. of Flips: 4597 time to process: 13 seconds.
uf250-04.cnf fulfilled No. of Restarts: 193 No. of Flips: 2138 time to process: 6 seconds.
uf250-04.cnf fulfilled No. of Restarts: 146 No. of Flips: 2435 time to process: 5 seconds.
uf250-04.cnf fulfilled No. of Restarts: 715 No. of Flips: 2411 time to process: 17 seconds.
uf250-04.cnf fulfilled No. of Restarts: 1315 No. of Flips: 2761 time to process: 5 seconds.
uf250-04.cnf , deadline. Restarts: 3850
uf250-04.cnf fulfilled No. of Restarts: 814 No. of Flips: 3543 time to process: 3 seconds.
uf250-04.cnf fulfilled No. of Restarts: 2641 No. of Flips: 3293 time to process: 10 seconds.
uf250-04.cnf fulfilled No. of Restarts: 412 No. of Flips: 1637 time to process: 6 seconds.
uf250-04.cnf fulfilled No. of Restarts: 972 No. of Flips: 4997 time to process: 14 seconds.
uf250-04.cnf fulfilled No. of Restarts: 520 No. of Flips: 4652 time to process: 2 seconds.
uf250-04.cnf fulfilled No. of Restarts: 1543 No. of Flips: 1885 time to process: 9 seconds.
uf250-04.cnf fulfilled No. of Restarts: 49 No. of Flips: 1502 time to process: 0 seconds.
uf250-04.cnf , deadline. Restarts: 3850
uf250-04.cnf fulfilled No. of Restarts: 190 No. of Flips: 3842 time to process: 0 seconds.
uf250-04.cnf fulfilled No. of Restarts: 1542 No. of Flips: 1409 time to process: 6 seconds.
uf250-04.cnf fulfilled No. of Restarts: 47 No. of Flips: 3494 time to process: 5 seconds.
uf250-04.cnf fulfilled No. of Restarts: 230 No. of Flips: 1634 time to process: 3 seconds.
uf250-04.cnf fulfilled No. of Restarts: 922 No. of Flips: 1870 time to process: 10 seconds.
uf250-04.cnf fulfilled No. of Restarts: 1423 No. of Flips: 3528 time to process: 5 seconds.
uf250-04.cnf fulfilled No. of Restarts: 94 No. of Flips: 4589 time to process: 16 seconds.
uf250-04.cnf fulfilled No. of Restarts: 442 No. of Flips: 4131 time to process: 1 seconds.
uf250-04.cnf fulfilled No. of Restarts: 2465 No. of Flips: 2330 time to process: 12 seconds.
uf250-04.cnf fulfilled No. of Restarts: 1220 No. of Flips: 2227 time to process: 8 seconds.
uf250-04.cnf fulfilled No. of Restarts: 230 No. of Flips: 2348 time to process: 4 seconds.
uf250-04.cnf fulfilled No. of Restarts: 1733 No. of Flips: 3080 time to process: 8 seconds.
uf250-04.cnf fulfilled No. of Restarts: 262 No. of Flips: 1953 time to process: 2 seconds.
uf250-04.cnf fulfilled No. of Restarts: 171 No. of Flips: 3160 time to process: 8 seconds.
uf250-04.cnf fulfilled No. of Restarts: 1855 No. of Flips: 4407 time to process: 14 seconds.
uf250-04.cnf fulfilled No. of Restarts: 2450 No. of Flips: 1993 time to process: 14 seconds.
uf250-04.cnf fulfilled No. of Restarts: 452 No. of Flips: 3292 time to process: 2 seconds.
uf250-04.cnf fulfilled No. of Restarts: 1637 No. of Flips: 1835 time to process: 7 seconds.
uf250-04.cnf fulfilled No. of Restarts: 921 No. of Flips: 2258 time to process: 3 seconds.
uf250-04.cnf fulfilled No. of Restarts: 1821 No. of Flips: 2708 time to process: 9 seconds.
uf250-04.cnf fulfilled No. of Restarts: 966 No. of Flips: 1973 time to process: 10 seconds.
uf250-04.cnf fulfilled No. of Restarts: 963 No. of Flips: 2050 time to process: 9 seconds.
uf250-04.cnf fulfilled No. of Restarts: 292 No. of Flips: 2849 time to process: 3 seconds.
uf250-04.cnf fulfilled No. of Restarts: 524 No. of Flips: 647 time to process: 9 seconds.
uf250-04.cnf fulfilled No. of Restarts: 413 No. of Flips: 1562 time to process: 3 seconds.
uf250-04.cnf fulfilled No. of Restarts: 700 No. of Flips: 3086 time to process: 8 seconds.
uf250-04.cnf fulfilled No. of Restarts: 2509 No. of Flips: 3336 time to process: 16 seconds.
uf250-04.cnf fulfilled No. of Restarts: 461 No. of Flips: 2857 time to process: 2 seconds.
uf250-04.cnf fulfilled No. of Restarts: 2439 No. of Flips: 1989 time to process: 13 seconds.
uf250-04.cnf , deadline. Restarts: 3850
uf250-04.cnf fulfilled No. of Restarts: 1578 No. of Flips: 2930 time to process: 6 seconds.
uf250-04.cnf fulfilled No. of Restarts: 1192 No. of Flips: 2453 time to process: 5 seconds.
uf250-04.cnf fulfilled No. of Restarts: 762 No. of Flips: 3554 time to process: 4 seconds.
uf250-04.cnf fulfilled No. of Restarts: 754 No. of Flips: 2943 time to process: 6 seconds.
uf250-04.cnf fulfilled No. of Restarts: 290 No. of Flips: 3746 time to process: 2 seconds.
uf250-04.cnf fulfilled No. of Restarts: 677 No. of Flips: 1704 time to process: 4 seconds.
uf250-04.cnf fulfilled No. of Restarts: 22 No. of Flips: 2299 time to process: 9 seconds.
uf250-04.cnf fulfilled No. of Restarts: 163 No. of Flips: 3630 time to process: 4 seconds.
uf250-04.cnf fulfilled No. of Restarts: 1122 No. of Flips: 2549 time to process: 4 seconds.
uf250-04.cnf fulfilled No. of Restarts: 455 No. of Flips: 2542 time to process: 7 seconds.
uf250-04.cnf fulfilled No. of Restarts: 1190 No. of Flips: 1287 time to process: 8 seconds.
uf250-04.cnf fulfilled No. of Restarts: 143 No. of Flips: 3272 time to process: 1 seconds.
uf250-04.cnf fulfilled No. of Restarts: 178 No. of Flips: 2473 time to process: 14 seconds.
uf250-04.cnf fulfilled No. of Restarts: 1084 No. of Flips: 4661 time to process: 12 seconds.
uf250-04.cnf fulfilled No. of Restarts: 137 No. of Flips: 4569 time to process: 1 seconds.
uf250-04.cnf fulfilled No. of Restarts: 547 No. of Flips: 1811 time to process: 7 seconds.
uf250-04.cnf fulfilled No. of Restarts: 135 No. of Flips: 1349 time to process: 3 seconds.
uf250-04.cnf fulfilled No. of Restarts: 1347 No. of Flips: 4005 time to process: 9 seconds.
uf250-04.cnf fulfilled No. of Restarts: 972 No. of Flips: 1578 time to process: 6 seconds.
uf250-04.cnf fulfilled No. of Restarts: 63 No. of Flips: 4065 time to process: 5 seconds.
uf250-04.cnf fulfilled No. of Restarts: 494 No. of Flips: 2785 time to process: 6 seconds.
uf250-04.cnf fulfilled No. of Restarts: 757 No. of Flips: 2188 time to process: 5 seconds.
uf250-04.cnf fulfilled No. of Restarts: 183 No. of Flips: 3587 time to process: 4 seconds.
uf250-04.cnf fulfilled No. of Restarts: 100 No. of Flips: 2568 time to process: 10 seconds.
uf250-04.cnf fulfilled No. of Restarts: 1086 No. of Flips: 2202 time to process: 5 seconds.
uf250-04.cnf fulfilled No. of Restarts: 2780 No. of Flips: 3993 time to process: 11 seconds.
uf250-04.cnf fulfilled No. of Restarts: 1570 No. of Flips: 2966 time to process: 9 seconds.
uf250-04.cnf fulfilled No. of Restarts: 30 No. of Flips: 1185 time to process: 3 seconds.
uf250-04.cnf fulfilled No. of Restarts: 1133 No. of Flips: 2165 time to process: 6 seconds.
uf250-04.cnf fulfilled No. of Restarts: 328 No. of Flips: 3397 time to process: 10 seconds.
uf250-04.cnf fulfilled No. of Restarts: 869 No. of Flips: 2244 time to process: 6 seconds.
uf250-04.cnf fulfilled No. of Restarts: 612 No. of Flips: 4730 time to process: 5 seconds.
uf250-04.cnf fulfilled No. of Restarts: 1374 No. of Flips: 4876 time to process: 7 seconds.
uf250-04.cnf fulfilled No. of Restarts: 677 No. of Flips: 3668 time to process: 10 seconds.
uf250-04.cnf fulfilled No. of Restarts: 855 No. of Flips: 3918 time to process: 9 seconds.
uf250-04.cnf fulfilled No. of Restarts: 1196 No. of Flips: 487 time to process: 6 seconds.
uf250-04.cnf fulfilled No. of Restarts: 774 No. of Flips: 451 time to process: 3 seconds.
uf250-04.cnf fulfilled No. of Restarts: 1062 No. of Flips: 1823 time to process: 7 seconds.
uf250-04.cnf fulfilled No. of Restarts: 561 No. of Flips: 4173 time to process: 18 seconds.
uf250-04.cnf fulfilled No. of Restarts: 2789 No. of Flips: 3746 time to process: 11 seconds.
uf250-04.cnf fulfilled No. of Restarts: 182 No. of Flips: 2807 time to process: 6 seconds.
uf250-04.cnf fulfilled No. of Restarts: 1516 No. of Flips: 803 time to process: 15 seconds.
uf250-04.cnf fulfilled No. of Restarts: 1510 No. of Flips: 1901 time to process: 6 seconds.
uf250-04.cnf fulfilled No. of Restarts: 877 No. of Flips: 4226 time to process: 5 seconds.
uf250-04.cnf fulfilled No. of Restarts: 890 No. of Flips: 1568 time to process: 11 seconds.
uf250-04.cnf fulfilled No. of Restarts: 1050 No. of Flips: 1608 time to process: 6 seconds.
uf250-04.cnf fulfilled No. of Restarts: 143 No. of Flips: 4193 time to process: 0 seconds.
uf250-04.cnf fulfilled No. of Restarts: 1161 No. of Flips: 3335 time to process: 8 seconds.
uf250-04.cnf fulfilled No. of Restarts: 470 No. of Flips: 1460 time to process: 2 seconds.
uf250-04.cnf fulfilled No. of Restarts: 880 No. of Flips: 1399 time to process: 8 seconds.
uf250-04.cnf fulfilled No. of Restarts: 1035 No. of Flips: 1530 time to process: 5 seconds.
uf250-04.cnf fulfilled No. of Restarts: 2030 No. of Flips: 3838 time to process: 14 seconds.
uf250-04.cnf fulfilled No. of Restarts: 290 No. of Flips: 749 time to process: 1 seconds.
uf250-04.cnf fulfilled No. of Restarts: 1354 No. of Flips: 2819 time to process: 9 seconds.
uf250-04.cnf fulfilled No. of Restarts: 874 No. of Flips: 2333 time to process: 4 seconds.
uf250-04.cnf fulfilled No. of Restarts: 169 No. of Flips: 4638 time to process: 3 seconds.
uf250-04.cnf fulfilled No. of Restarts: 646 No. of Flips: 3296 time to process: 4 seconds.
uf250-04.cnf fulfilled No. of Restarts: 377 No. of Flips: 1719 time to process: 3 seconds.
uf250-04.cnf fulfilled No. of Restarts: 772 No. of Flips: 1650 time to process: 3 seconds.
uf250-04.cnf fulfilled No. of Restarts: 994 No. of Flips: 4892 time to process: 12 seconds.
uf250-04.cnf fulfilled No. of Restarts: 906 No. of Flips: 1893 time to process: 8 seconds.
uf250-04.cnf fulfilled No. of Restarts: 1055 No. of Flips: 1192 time to process: 6 seconds.
uf250-04.cnf fulfilled No. of Restarts: 475 No. of Flips: 4635 time to process: 3 seconds.
uf250-04.cnf fulfilled No. of Restarts: 888 No. of Flips: 2029 time to process: 8 seconds.
uf250-04.cnf fulfilled No. of Restarts: 145 No. of Flips: 2457 time to process: 5 seconds.
uf250-04.cnf fulfilled No. of Restarts: 749 No. of Flips: 1140 time to process: 11 seconds.
uf250-04.cnf fulfilled No. of Restarts: 554 No. of Flips: 3499 time to process: 6 seconds.
uf250-04.cnf fulfilled No. of Restarts: 526 No. of Flips: 3520 time to process: 3 seconds.
uf250-04.cnf fulfilled No. of Restarts: 2093 No. of Flips: 2334 time to process: 11 seconds.
uf250-04.cnf fulfilled No. of Restarts: 106 No. of Flips: 3508 time to process: 0 seconds.
uf250-04.cnf fulfilled No. of Restarts: 1192 No. of Flips: 2291 time to process: 7 seconds.
uf250-04.cnf fulfilled No. of Restarts: 965 No. of Flips: 2070 time to process: 9 seconds.
uf250-04.cnf fulfilled No. of Restarts: 629 No. of Flips: 3755 time to process: 7 seconds.
uf250-04.cnf fulfilled No. of Restarts: 858 No. of Flips: 1096 time to process: 4 seconds.
uf250-04.cnf fulfilled No. of Restarts: 3493 No. of Flips: 1927 time to process: 30 seconds.
uf250-04.cnf fulfilled No. of Restarts: 389 No. of Flips: 4559 time to process: 1 seconds.
uf250-04.cnf fulfilled No. of Restarts: 1161 No. of Flips: 4078 time to process: 5 seconds.
uf250-04.cnf fulfilled No. of Restarts: 1021 No. of Flips: 2704 time to process: 7 seconds.
uf250-04.cnf fulfilled No. of Restarts: 2909 No. of Flips: 3150 time to process: 12 seconds.
uf250-04.cnf fulfilled No. of Restarts: 2039 No. of Flips: 967 time to process: 11 seconds.
uf250-04.cnf fulfilled No. of Restarts: 704 No. of Flips: 2372 time to process: 4 seconds.
uf250-04.cnf fulfilled No. of Restarts: 1151 No. of Flips: 1870 time to process: 17 seconds.
uf250-04.cnf fulfilled No. of Restarts: 541 No. of Flips: 4807 time to process: 2 seconds.
uf250-04.cnf fulfilled No. of Restarts: 1534 No. of Flips: 2990 time to process: 14 seconds.
uf250-04.cnf fulfilled No. of Restarts: 37 No. of Flips: 2647 time to process: 0 seconds.
uf250-04.cnf , deadline. Restarts: 3850
uf250-04.cnf fulfilled No. of Restarts: 309 No. of Flips: 4330 time to process: 1 seconds.
uf250-04.cnf fulfilled No. of Restarts: 3114 No. of Flips: 2842 time to process: 13 seconds.
uf250-04.cnf fulfilled No. of Restarts: 3456 No. of Flips: 2854 time to process: 16 seconds.
uf250-04.cnf fulfilled No. of Restarts: 2809 No. of Flips: 1747 time to process: 11 seconds.
uf250-04.cnf fulfilled No. of Restarts: 925 No. of Flips: 1438 time to process: 7 seconds.
uf250-04.cnf fulfilled No. of Restarts: 2546 No. of Flips: 4581 time to process: 10 seconds.
uf250-04.cnf fulfilled No. of Restarts: 812 No. of Flips: 2907 time to process: 4 seconds.
uf250-04.cnf fulfilled No. of Restarts: 3085 No. of Flips: 3956 time to process: 23 seconds.
uf250-04.cnf fulfilled No. of Restarts: 1039 No. of Flips: 2563 time to process: 4 seconds.
uf250-04.cnf fulfilled No. of Restarts: 2019 No. of Flips: 2364 time to process: 8 seconds.
uf250-04.cnf fulfilled No. of Restarts: 109 No. of Flips: 4294 time to process: 3 seconds.
uf250-04.cnf fulfilled No. of Restarts: 588 No. of Flips: 3390 time to process: 5 seconds.
uf250-04.cnf fulfilled No. of Restarts: 741 No. of Flips: 3046 time to process: 5 seconds.
uf250-04.cnf fulfilled No. of Restarts: 1003 No. of Flips: 4968 time to process: 5 seconds.
uf250-04.cnf fulfilled No. of Restarts: 1058 No. of Flips: 2866 time to process: 5 seconds.
uf250-04.cnf fulfilled No. of Restarts: 1316 No. of Flips: 4959 time to process: 6 seconds.
uf250-04.cnf fulfilled No. of Restarts: 1247 No. of Flips: 2771 time to process: 9 seconds.
uf250-04.cnf fulfilled No. of Restarts: 2271 No. of Flips: 2428 time to process: 10 seconds.
uf250-04.cnf fulfilled No. of Restarts: 2561 No. of Flips: 1843 time to process: 22 seconds.
uf250-04.cnf fulfilled No. of Restarts: 803 No. of Flips: 3538 time to process: 3 seconds.
uf250-04.cnf fulfilled No. of Restarts: 752 No. of Flips: 4272 time to process: 4 seconds.
uf250-04.cnf fulfilled No. of Restarts: 2088 No. of Flips: 2494 time to process: 9 seconds.
uf250-04.cnf fulfilled No. of Restarts: 117 No. of Flips: 3620 time to process: 6 seconds.
uf250-04.cnf fulfilled No. of Restarts: 972 No. of Flips: 4966 time to process: 8 seconds.
uf250-04.cnf fulfilled No. of Restarts: 23 No. of Flips: 2640 time to process: 8 seconds.
uf250-04.cnf fulfilled No. of Restarts: 2034 No. of Flips: 1386 time to process: 8 seconds.
uf250-04.cnf fulfilled No. of Restarts: 310 No. of Flips: 4689 time to process: 2 seconds.
uf250-04.cnf fulfilled No. of Restarts: 1920 No. of Flips: 1423 time to process: 8 seconds.
uf250-04.cnf fulfilled No. of Restarts: 918 No. of Flips: 1638 time to process: 16 seconds.
uf250-04.cnf fulfilled No. of Restarts: 1056 No. of Flips: 2487 time to process: 14 seconds.
uf250-04.cnf fulfilled No. of Restarts: 386 No. of Flips: 4247 time to process: 6 seconds.
uf250-04.cnf fulfilled No. of Restarts: 2444 No. of Flips: 1834 time to process: 10 seconds.
uf250-04.cnf fulfilled No. of Restarts: 3037 No. of Flips: 1589 time to process: 18 seconds.
uf250-04.cnf fulfilled No. of Restarts: 2595 No. of Flips: 3827 time to process: 11 seconds.
uf250-04.cnf fulfilled No. of Restarts: 709 No. of Flips: 2146 time to process: 9 seconds.
uf250-04.cnf fulfilled No. of Restarts: 1656 No. of Flips: 4717 time to process: 11 seconds.
uf250-04.cnf fulfilled No. of Restarts: 1716 No. of Flips: 2994 time to process: 7 seconds.
uf250-04.cnf fulfilled No. of Restarts: 890 No. of Flips: 1295 time to process: 11 seconds.
uf250-04.cnf fulfilled No. of Restarts: 1457 No. of Flips: 4927 time to process: 6 seconds.
uf250-04.cnf fulfilled No. of Restarts: 425 No. of Flips: 2087 time to process: 3 seconds.
uf250-04.cnf fulfilled No. of Restarts: 161 No. of Flips: 3906 time to process: 1 seconds.
uf250-04.cnf fulfilled No. of Restarts: 500 No. of Flips: 3388 time to process: 5 seconds.
uf250-04.cnf fulfilled No. of Restarts: 316 No. of Flips: 4589 time to process: 2 seconds.
uf250-04.cnf fulfilled No. of Restarts: 1730 No. of Flips: 4887 time to process: 12 seconds.
uf250-04.cnf fulfilled No. of Restarts: 336 No. of Flips: 2072 time to process: 15 seconds.
uf250-04.cnf fulfilled No. of Restarts: 12 No. of Flips: 2293 time to process: 0 seconds.
uf250-04.cnf fulfilled No. of Restarts: 1066 No. of Flips: 1346 time to process: 8 seconds.
uf250-04.cnf fulfilled No. of Restarts: 781 No. of Flips: 4206 time to process: 16 seconds.
uf250-04.cnf fulfilled No. of Restarts: 1586 No. of Flips: 2793 time to process: 6 seconds.
uf250-04.cnf fulfilled No. of Restarts: 226 No. of Flips: 2062 time to process: 2 seconds.
uf250-04.cnf fulfilled No. of Restarts: 643 No. of Flips: 3541 time to process: 4 seconds.
uf250-04.cnf fulfilled No. of Restarts: 60 No. of Flips: 4687 time to process: 4 seconds.
uf250-04.cnf fulfilled No. of Restarts: 89 No. of Flips: 3987 time to process: 1 seconds.
uf250-04.cnf fulfilled No. of Restarts: 831 No. of Flips: 3876 time to process: 5 seconds.
uf250-04.cnf fulfilled No. of Restarts: 463 No. of Flips: 2280 time to process: 2 seconds.
uf250-04.cnf fulfilled No. of Restarts: 1329 No. of Flips: 2739 time to process: 6 seconds.
uf250-04.cnf fulfilled No. of Restarts: 1157 No. of Flips: 2059 time to process: 4 seconds.
uf250-04.cnf fulfilled No. of Restarts: 1026 No. of Flips: 4176 time to process: 5 seconds.
uf250-04.cnf fulfilled No. of Restarts: 1196 No. of Flips: 1939 time to process: 5 seconds.
uf250-04.cnf fulfilled No. of Restarts: 524 No. of Flips: 3958 time to process: 8 seconds.
uf250-04.cnf fulfilled No. of Restarts: 587 No. of Flips: 3085 time to process: 9 seconds.
uf250-04.cnf fulfilled No. of Restarts: 1069 No. of Flips: 4689 time to process: 7 seconds.
uf250-04.cnf fulfilled No. of Restarts: 1347 No. of Flips: 2978 time to process: 10 seconds.
uf250-04.cnf fulfilled No. of Restarts: 178 No. of Flips: 3811 time to process: 3 seconds.
uf250-04.cnf fulfilled No. of Restarts: 506 No. of Flips: 1266 time to process: 3 seconds.
uf250-04.cnf fulfilled No. of Restarts: 388 No. of Flips: 1282 time to process: 2 seconds.
uf250-04.cnf fulfilled No. of Restarts: 534 No. of Flips: 4867 time to process: 8 seconds.
uf250-04.cnf fulfilled No. of Restarts: 1464 No. of Flips: 899 time to process: 7 seconds.
uf250-04.cnf fulfilled No. of Restarts: 1551 No. of Flips: 4922 time to process: 6 seconds.
uf250-04.cnf fulfilled No. of Restarts: 669 No. of Flips: 4989 time to process: 4 seconds.
uf250-04.cnf fulfilled No. of Restarts: 1783 No. of Flips: 3261 time to process: 8 seconds.
uf250-04.cnf fulfilled No. of Restarts: 1769 No. of Flips: 4233 time to process: 9 seconds.
uf250-04.cnf fulfilled No. of Restarts: 2504 No. of Flips: 2600 time to process: 13 seconds.
uf250-04.cnf fulfilled No. of Restarts: 3846 No. of Flips: 2422 time to process: 22 seconds.
uf250-04.cnf fulfilled No. of Restarts: 2097 No. of Flips: 2284 time to process: 8 seconds.
uf250-04.cnf fulfilled No. of Restarts: 773 No. of Flips: 2950 time to process: 3 seconds.
uf250-04.cnf fulfilled No. of Restarts: 2233 No. of Flips: 4790 time to process: 13 seconds.
uf250-04.cnf fulfilled No. of Restarts: 694 No. of Flips: 3853 time to process: 3 seconds.
uf250-04.cnf fulfilled No. of Restarts: 229 No. of Flips: 1718 time to process: 3 seconds.
uf250-04.cnf fulfilled No. of Restarts: 383 No. of Flips: 4606 time to process: 2 seconds.
uf250-04.cnf fulfilled No. of Restarts: 2727 No. of Flips: 4668 time to process: 24 seconds.
uf250-04.cnf fulfilled No. of Restarts: 683 No. of Flips: 4076 time to process: 2 seconds.
uf250-04.cnf , deadline. Restarts: 3850
uf250-04.cnf fulfilled No. of Restarts: 81 No. of Flips: 1469 time to process: 0 seconds.
uf250-04.cnf fulfilled No. of Restarts: 1095 No. of Flips: 3244 time to process: 4 seconds.
uf250-04.cnf fulfilled No. of Restarts: 1553 No. of Flips: 4342 time to process: 6 seconds.
uf250-04.cnf fulfilled No. of Restarts: 71 No. of Flips: 2300 time to process: 7 seconds.
uf250-04.cnf fulfilled No. of Restarts: 1877 No. of Flips: 1349 time to process: 10 seconds.
uf250-04.cnf fulfilled No. of Restarts: 584 No. of Flips: 3010 time to process: 7 seconds.
uf250-04.cnf fulfilled No. of Restarts: 1245 No. of Flips: 4420 time to process: 7 seconds.
uf250-04.cnf fulfilled No. of Restarts: 1000 No. of Flips: 2450 time to process: 5 seconds.
uf250-04.cnf fulfilled No. of Restarts: 2097 No. of Flips: 4250 time to process: 11 seconds.
uf250-04.cnf fulfilled No. of Restarts: 1012 No. of Flips: 4250 time to process: 5 seconds.
uf250-04.cnf fulfilled No. of Restarts: 1472 No. of Flips: 4092 time to process: 12 seconds.
uf250-04.cnf fulfilled No. of Restarts: 102 No. of Flips: 2197 time to process: 1 seconds.
uf250-04.cnf fulfilled No. of Restarts: 2568 No. of Flips: 3249 time to process: 17 seconds.
uf250-04.cnf fulfilled No. of Restarts: 1031 No. of Flips: 3399 time to process: 4 seconds.
uf250-04.cnf fulfilled No. of Restarts: 180 No. of Flips: 2968 time to process: 1 seconds.
uf250-04.cnf fulfilled No. of Restarts: 497 No. of Flips: 3691 time to process: 9 seconds.
uf250-04.cnf fulfilled No. of Restarts: 1978 No. of Flips: 4428 time to process: 9 seconds.
uf250-04.cnf fulfilled No. of Restarts: 518 No. of Flips: 2036 time to process: 4 seconds.
uf250-04.cnf fulfilled No. of Restarts: 535 No. of Flips: 3304 time to process: 3 seconds.
uf250-04.cnf fulfilled No. of Restarts: 308 No. of Flips: 3841 time to process: 2 seconds.
uf250-04.cnf fulfilled No. of Restarts: 951 No. of Flips: 2038 time to process: 6 seconds.
uf250-04.cnf fulfilled No. of Restarts: 679 No. of Flips: 4514 time to process: 6 seconds.
uf250-04.cnf fulfilled No. of Restarts: 887 No. of Flips: 1486 time to process: 6 seconds.
uf250-04.cnf fulfilled No. of Restarts: 957 No. of Flips: 959 time to process: 7 seconds.
uf250-04.cnf fulfilled No. of Restarts: 2446 No. of Flips: 4745 time to process: 12 seconds.
uf250-04.cnf fulfilled No. of Restarts: 2629 No. of Flips: 2042 time to process: 11 seconds.
uf250-04.cnf fulfilled No. of Restarts: 1231 No. of Flips: 1952 time to process: 5 seconds.
uf250-04.cnf fulfilled No. of Restarts: 2476 No. of Flips: 2838 time to process: 15 seconds.
uf250-04.cnf fulfilled No. of Restarts: 1571 No. of Flips: 3305 time to process: 14 seconds.
uf250-04.cnf fulfilled No. of Restarts: 130 No. of Flips: 1791 time to process: 2 seconds.
uf250-04.cnf fulfilled No. of Restarts: 1450 No. of Flips: 2687 time to process: 6 seconds.
uf250-04.cnf fulfilled No. of Restarts: 589 No. of Flips: 1478 time to process: 9 seconds.
uf250-04.cnf fulfilled No. of Restarts: 133 No. of Flips: 1146 time to process: 4 seconds.
uf250-04.cnf fulfilled No. of Restarts: 526 No. of Flips: 4664 time to process: 2 seconds.
uf250-04.cnf fulfilled No. of Restarts: 1673 No. of Flips: 1741 time to process: 11 seconds.
uf250-04.cnf fulfilled No. of Restarts: 541 No. of Flips: 3790 time to process: 5 seconds.
uf250-04.cnf fulfilled No. of Restarts: 450 No. of Flips: 1595 time to process: 4 seconds.
uf250-04.cnf fulfilled No. of Restarts: 2739 No. of Flips: 3311 time to process: 14 seconds.
uf250-04.cnf fulfilled No. of Restarts: 1225 No. of Flips: 1977 time to process: 6 seconds.
uf250-04.cnf fulfilled No. of Restarts: 257 No. of Flips: 1478 time to process: 1 seconds.
uf250-04.cnf fulfilled No. of Restarts: 597 No. of Flips: 1495 time to process: 8 seconds.
uf250-04.cnf fulfilled No. of Restarts: 325 No. of Flips: 4711 time to process: 1 seconds.
uf250-04.cnf fulfilled No. of Restarts: 869 No. of Flips: 2228 time to process: 6 seconds.
uf250-04.cnf fulfilled No. of Restarts: 300 No. of Flips: 3562 time to process: 4 seconds.
uf250-04.cnf fulfilled No. of Restarts: 2009 No. of Flips: 4294 time to process: 10 seconds.
uf250-04.cnf fulfilled No. of Restarts: 3652 No. of Flips: 4676 time to process: 15 seconds.
uf250-04.cnf fulfilled No. of Restarts: 1256 No. of Flips: 1293 time to process: 5 seconds.
uf250-04.cnf fulfilled No. of Restarts: 952 No. of Flips: 2606 time to process: 8 seconds.
uf250-04.cnf fulfilled No. of Restarts: 1368 No. of Flips: 1814 time to process: 17 seconds.
uf250-04.cnf fulfilled No. of Restarts: 689 No. of Flips: 1198 time to process: 3 seconds.
uf250-04.cnf fulfilled No. of Restarts: 2410 No. of Flips: 4554 time to process: 10 seconds.
uf250-04.cnf fulfilled No. of Restarts: 2249 No. of Flips: 3838 time to process: 12 seconds.
uf250-04.cnf fulfilled No. of Restarts: 2170 No. of Flips: 2511 time to process: 9 seconds.
uf250-04.cnf fulfilled No. of Restarts: 71 No. of Flips: 3913 time to process: 1 seconds.
uf250-04.cnf fulfilled No. of Restarts: 53 No. of Flips: 1274 time to process: 1 seconds.
uf250-04.cnf fulfilled No. of Restarts: 1385 No. of Flips: 3428 time to process: 9 seconds.
uf250-04.cnf fulfilled No. of Restarts: 90 No. of Flips: 3838 time to process: 9 seconds.
uf250-04.cnf fulfilled No. of Restarts: 516 No. of Flips: 2895 time to process: 15 seconds.
uf250-04.cnf fulfilled No. of Restarts: 652 No. of Flips: 2667 time to process: 2 seconds.
uf250-04.cnf fulfilled No. of Restarts: 3833 No. of Flips: 2101 time to process: 20 seconds.
uf250-04.cnf fulfilled No. of Restarts: 1635 No. of Flips: 1326 time to process: 7 seconds.
uf250-04.cnf fulfilled No. of Restarts: 72 No. of Flips: 4251 time to process: 9 seconds.
uf250-04.cnf fulfilled No. of Restarts: 1445 No. of Flips: 1794 time to process: 6 seconds.
uf250-04.cnf fulfilled No. of Restarts: 18 No. of Flips: 3617 time to process: 5 seconds.
uf250-04.cnf fulfilled No. of Restarts: 3744 No. of Flips: 3033 time to process: 20 seconds.
uf250-04.cnf fulfilled No. of Restarts: 3551 No. of Flips: 3429 time to process: 14 seconds.
uf250-04.cnf fulfilled No. of Restarts: 554 No. of Flips: 2969 time to process: 9 seconds.
uf250-04.cnf fulfilled No. of Restarts: 243 No. of Flips: 1722 time to process: 7 seconds.
uf250-04.cnf fulfilled No. of Restarts: 142 No. of Flips: 4008 time to process: 0 seconds.
uf250-04.cnf fulfilled No. of Restarts: 519 No. of Flips: 4093 time to process: 4 seconds.
uf250-04.cnf fulfilled No. of Restarts: 181 No. of Flips: 3031 time to process: 3 seconds.
uf250-04.cnf fulfilled No. of Restarts: 843 No. of Flips: 2216 time to process: 17 seconds.
uf250-04.cnf fulfilled No. of Restarts: 689 No. of Flips: 2651 time to process: 2 seconds.
uf250-04.cnf fulfilled No. of Restarts: 1409 No. of Flips: 1359 time to process: 8 seconds.
uf250-04.cnf fulfilled No. of Restarts: 1130 No. of Flips: 3237 time to process: 4 seconds.
uf250-04.cnf fulfilled No. of Restarts: 351 No. of Flips: 3224 time to process: 6 seconds.
uf250-04.cnf fulfilled No. of Restarts: 126 No. of Flips: 2691 time to process: 11 seconds.
uf250-04.cnf fulfilled No. of Restarts: 1817 No. of Flips: 1680 time to process: 7 seconds.
uf250-04.cnf fulfilled No. of Restarts: 2869 No. of Flips: 3352 time to process: 22 seconds.
uf250-04.cnf fulfilled No. of Restarts: 959 No. of Flips: 4066 time to process: 5 seconds.
uf250-04.cnf fulfilled No. of Restarts: 272 No. of Flips: 1219 time to process: 1 seconds.
uf250-04.cnf fulfilled No. of Restarts: 1561 No. of Flips: 782 time to process: 9 seconds.
uf250-04.cnf fulfilled No. of Restarts: 920 No. of Flips: 3539 time to process: 7 seconds.
uf250-04.cnf fulfilled No. of Restarts: 1624 No. of Flips: 4178 time to process: 12 seconds.
uf250-04.cnf fulfilled No. of Restarts: 601 No. of Flips: 1707 time to process: 11 seconds.
uf250-04.cnf fulfilled No. of Restarts: 499 No. of Flips: 3681 time to process: 10 seconds.
uf250-04.cnf fulfilled No. of Restarts: 608 No. of Flips: 4207 time to process: 9 seconds.
uf250-04.cnf fulfilled No. of Restarts: 163 No. of Flips: 2228 time to process: 10 seconds.
uf250-04.cnf fulfilled No. of Restarts: 2289 No. of Flips: 1567 time to process: 9 seconds.
uf250-04.cnf fulfilled No. of Restarts: 210 No. of Flips: 4365 time to process: 2 seconds.
uf250-04.cnf fulfilled No. of Restarts: 49 No. of Flips: 1102 time to process: 10 seconds.
uf250-04.cnf fulfilled No. of Restarts: 737 No. of Flips: 3647 time to process: 6 seconds.
uf250-04.cnf fulfilled No. of Restarts: 2683 No. of Flips: 1476 time to process: 14 seconds.
uf250-04.cnf fulfilled No. of Restarts: 347 No. of Flips: 2206 time to process: 4 seconds.
uf250-04.cnf , deadline. Restarts: 3850
uf250-04.cnf fulfilled No. of Restarts: 114 No. of Flips: 3040 time to process: 0 seconds.
uf250-04.cnf fulfilled No. of Restarts: 2081 No. of Flips: 1398 time to process: 13 seconds.
uf250-04.cnf fulfilled No. of Restarts: 1350 No. of Flips: 4219 time to process: 9 seconds.
uf250-04.cnf fulfilled No. of Restarts: 986 No. of Flips: 2330 time to process: 7 seconds.
uf250-04.cnf fulfilled No. of Restarts: 1377 No. of Flips: 2711 time to process: 6 seconds.
uf250-04.cnf fulfilled No. of Restarts: 926 No. of Flips: 4834 time to process: 5 seconds.
uf250-04.cnf fulfilled No. of Restarts: 2966 No. of Flips: 3109 time to process: 15 seconds.
uf250-04.cnf fulfilled No. of Restarts: 1242 No. of Flips: 2018 time to process: 10 seconds.
uf250-04.cnf fulfilled No. of Restarts: 567 No. of Flips: 3388 time to process: 8 seconds.
uf250-04.cnf fulfilled No. of Restarts: 765 No. of Flips: 4493 time to process: 6 seconds.
uf250-04.cnf fulfilled No. of Restarts: 1197 No. of Flips: 2297 time to process: 12 seconds.
uf250-04.cnf fulfilled No. of Restarts: 470 No. of Flips: 4382 time to process: 2 seconds.
uf250-04.cnf fulfilled No. of Restarts: 904 No. of Flips: 4772 time to process: 4 seconds.
uf250-04.cnf fulfilled No. of Restarts: 1538 No. of Flips: 2604 time to process: 8 seconds.
uf250-04.cnf fulfilled No. of Restarts: 2392 No. of Flips: 3219 time to process: 13 seconds.
uf250-04.cnf fulfilled No. of Restarts: 563 No. of Flips: 2942 time to process: 2 seconds.
uf250-04.cnf fulfilled No. of Restarts: 337 No. of Flips: 2968 time to process: 7 seconds.
uf250-04.cnf fulfilled No. of Restarts: 963 No. of Flips: 1536 time to process: 14 seconds.
uf250-04.cnf fulfilled No. of Restarts: 417 No. of Flips: 3399 time to process: 10 seconds.
uf250-04.cnf fulfilled No. of Restarts: 1597 No. of Flips: 1500 time to process: 16 seconds.
uf250-04.cnf fulfilled No. of Restarts: 620 No. of Flips: 4576 time to process: 2 seconds.
uf250-04.cnf fulfilled No. of Restarts: 1160 No. of Flips: 4101 time to process: 11 seconds.
uf250-04.cnf fulfilled No. of Restarts: 1320 No. of Flips: 2035 time to process: 12 seconds.
uf250-04.cnf fulfilled No. of Restarts: 716 No. of Flips: 1859 time to process: 3 seconds.
uf250-04.cnf fulfilled No. of Restarts: 1410 No. of Flips: 3479 time to process: 7 seconds.
uf250-04.cnf fulfilled No. of Restarts: 2006 No. of Flips: 4689 time to process: 11 seconds.
uf250-04.cnf fulfilled No. of Restarts: 911 No. of Flips: 4074 time to process: 8 seconds.
uf250-04.cnf fulfilled No. of Restarts: 804 No. of Flips: 2556 time to process: 19 seconds.
uf250-04.cnf fulfilled No. of Restarts: 3365 No. of Flips: 2832 time to process: 14 seconds.
uf250-04.cnf fulfilled No. of Restarts: 842 No. of Flips: 1777 time to process: 4 seconds.
uf250-04.cnf fulfilled No. of Restarts: 2001 No. of Flips: 3826 time to process: 12 seconds.
uf250-04.cnf fulfilled No. of Restarts: 999 No. of Flips: 2045 time to process: 7 seconds.
uf250-04.cnf fulfilled No. of Restarts: 1638 No. of Flips: 1917 time to process: 20 seconds.
uf250-04.cnf fulfilled No. of Restarts: 1074 No. of Flips: 2293 time to process: 5 seconds.
uf250-04.cnf fulfilled No. of Restarts: 208 No. of Flips: 3212 time to process: 9 seconds.
uf250-04.cnf fulfilled No. of Restarts: 1340 No. of Flips: 4926 time to process: 8 seconds.
uf250-04.cnf fulfilled No. of Restarts: 1061 No. of Flips: 4966 time to process: 5 seconds.
uf250-04.cnf fulfilled No. of Restarts: 748 No. of Flips: 1813 time to process: 5 seconds.
uf250-04.cnf fulfilled No. of Restarts: 719 No. of Flips: 3500 time to process: 5 seconds.
uf250-04.cnf fulfilled No. of Restarts: 765 No. of Flips: 4490 time to process: 7 seconds.
uf250-04.cnf fulfilled No. of Restarts: 3796 No. of Flips: 3952 time to process: 25 seconds.
uf250-04.cnf fulfilled No. of Restarts: 149 No. of Flips: 1044 time to process: 0 seconds.
uf250-04.cnf fulfilled No. of Restarts: 3670 No. of Flips: 1804 time to process: 22 seconds.
uf250-04.cnf fulfilled No. of Restarts: 2026 No. of Flips: 2760 time to process: 8 seconds.
uf250-04.cnf fulfilled No. of Restarts: 76 No. of Flips: 2330 time to process: 9 seconds.
uf250-04.cnf fulfilled No. of Restarts: 209 No. of Flips: 4650 time to process: 0 seconds.
uf250-04.cnf fulfilled No. of Restarts: 236 No. of Flips: 2524 time to process: 8 seconds.
uf250-04.cnf fulfilled No. of Restarts: 365 No. of Flips: 907 time to process: 5 seconds.
uf250-04.cnf fulfilled No. of Restarts: 932 No. of Flips: 4762 time to process: 9 seconds.
uf250-04.cnf fulfilled No. of Restarts: 1538 No. of Flips: 1877 time to process: 6 seconds.
uf250-04.cnf fulfilled No. of Restarts: 1515 No. of Flips: 3288 time to process: 7 seconds.
uf250-04.cnf fulfilled No. of Restarts: 144 No. of Flips: 2744 time to process: 4 seconds.
uf250-04.cnf fulfilled No. of Restarts: 1733 No. of Flips: 3377 time to process: 9 seconds.
uf250-04.cnf fulfilled No. of Restarts: 1185 No. of Flips: 4153 time to process: 7 seconds.
uf250-04.cnf fulfilled No. of Restarts: 1187 No. of Flips: 943 time to process: 7 seconds.
uf250-04.cnf fulfilled No. of Restarts: 168 No. of Flips: 2434 time to process: 1 seconds.
uf250-04.cnf fulfilled No. of Restarts: 304 No. of Flips: 4869 time to process: 13 seconds.
uf250-04.cnf fulfilled No. of Restarts: 2124 No. of Flips: 2758 time to process: 12 seconds.
uf250-04.cnf fulfilled No. of Restarts: 1019 No. of Flips: 4438 time to process: 8 seconds.
uf250-04.cnf fulfilled No. of Restarts: 583 No. of Flips: 4900 time to process: 10 seconds.
uf250-04.cnf fulfilled No. of Restarts: 1518 No. of Flips: 2186 time to process: 13 seconds.
uf250-04.cnf fulfilled No. of Restarts: 1865 No. of Flips: 3294 time to process: 9 seconds.
uf250-04.cnf fulfilled No. of Restarts: 911 No. of Flips: 2970 time to process: 10 seconds.
uf250-04.cnf fulfilled No. of Restarts: 985 No. of Flips: 3432 time to process: 4 seconds.
uf250-04.cnf fulfilled No. of Restarts: 301 No. of Flips: 2989 time to process: 5 seconds.
uf250-04.cnf fulfilled No. of Restarts: 2084 No. of Flips: 1651 time to process: 21 seconds.
uf250-04.cnf fulfilled No. of Restarts: 410 No. of Flips: 3757 time to process: 1 seconds.
uf250-04.cnf fulfilled No. of Restarts: 176 No. of Flips: 2447 time to process: 5 seconds.
uf250-04.cnf fulfilled No. of Restarts: 9 No. of Flips: 3982 time to process: 5 seconds.
uf250-04.cnf fulfilled No. of Restarts: 261 No. of Flips: 3816 time to process: 10 seconds.
uf250-04.cnf fulfilled No. of Restarts: 810 No. of Flips: 3526 time to process: 3 seconds.
uf250-04.cnf fulfilled No. of Restarts: 667 No. of Flips: 562 time to process: 7 seconds.
uf250-04.cnf fulfilled No. of Restarts: 71 No. of Flips: 4284 time to process: 2 seconds.
uf250-04.cnf fulfilled No. of Restarts: 1851 No. of Flips: 3143 time to process: 16 seconds.
uf250-04.cnf fulfilled No. of Restarts: 1091 No. of Flips: 4065 time to process: 4 seconds.
uf250-04.cnf fulfilled No. of Restarts: 2769 No. of Flips: 3660 time to process: 13 seconds.
uf250-04.cnf fulfilled No. of Restarts: 820 No. of Flips: 2412 time to process: 3 seconds.
uf250-04.cnf fulfilled No. of Restarts: 1291 No. of Flips: 2280 time to process: 14 seconds.
uf250-04.cnf fulfilled No. of Restarts: 740 No. of Flips: 3136 time to process: 5 seconds.
uf250-04.cnf fulfilled No. of Restarts: 277 No. of Flips: 2505 time to process: 2 seconds.
uf250-04.cnf fulfilled No. of Restarts: 205 No. of Flips: 1382 time to process: 7 seconds.
uf250-04.cnf , deadline. Restarts: 3850
uf250-04.cnf fulfilled No. of Restarts: 2096 No. of Flips: 4134 time to process: 9 seconds.
uf250-04.cnf fulfilled No. of Restarts: 1353 No. of Flips: 3363 time to process: 5 seconds.
uf250-04.cnf fulfilled No. of Restarts: 1588 No. of Flips: 3266 time to process: 23 seconds.
uf250-04.cnf fulfilled No. of Restarts: 1272 No. of Flips: 1837 time to process: 5 seconds.
uf250-04.cnf fulfilled No. of Restarts: 395 No. of Flips: 3007 time to process: 1 seconds.
uf250-04.cnf fulfilled No. of Restarts: 1215 No. of Flips: 2063 time to process: 9 seconds.
uf250-04.cnf fulfilled No. of Restarts: 1060 No. of Flips: 3428 time to process: 4 seconds.
uf250-04.cnf fulfilled No. of Restarts: 1043 No. of Flips: 3266 time to process: 11 seconds.
uf250-04.cnf fulfilled No. of Restarts: 1207 No. of Flips: 912 time to process: 6 seconds.
uf250-04.cnf fulfilled No. of Restarts: 1058 No. of Flips: 3141 time to process: 4 seconds.
uf250-04.cnf fulfilled No. of Restarts: 1648 No. of Flips: 2490 time to process: 11 seconds.
uf250-04.cnf , deadline. Restarts: 3850
uf250-04.cnf fulfilled No. of Restarts: 1048 No. of Flips: 1751 time to process: 4 seconds.
uf250-04.cnf , deadline. Restarts: 3850
uf250-04.cnf fulfilled No. of Restarts: 1267 No. of Flips: 2437 time to process: 5 seconds.
uf250-04.cnf fulfilled No. of Restarts: 2630 No. of Flips: 1269 time to process: 11 seconds.
uf250-04.cnf fulfilled No. of Restarts: 510 No. of Flips: 4844 time to process: 9 seconds.
uf250-04.cnf fulfilled No. of Restarts: 1361 No. of Flips: 4619 time to process: 10 seconds.
uf250-04.cnf fulfilled No. of Restarts: 26 No. of Flips: 4846 time to process: 6 seconds.
uf250-04.cnf fulfilled No. of Restarts: 1632 No. of Flips: 2815 time to process: 8 seconds.
uf250-04.cnf fulfilled No. of Restarts: 173 No. of Flips: 4974 time to process: 5 seconds.
uf250-04.cnf fulfilled No. of Restarts: 655 No. of Flips: 2770 time to process: 7 seconds.
uf250-04.cnf fulfilled No. of Restarts: 113 No. of Flips: 2450 time to process: 1 seconds.
uf250-04.cnf fulfilled No. of Restarts: 1703 No. of Flips: 4600 time to process: 7 seconds.
uf250-04.cnf fulfilled No. of Restarts: 1637 No. of Flips: 4368 time to process: 11 seconds.
uf250-04.cnf fulfilled No. of Restarts: 90 No. of Flips: 4233 time to process: 0 seconds.
uf250-04.cnf fulfilled No. of Restarts: 574 No. of Flips: 1317 time to process: 9 seconds.
uf250-04.cnf fulfilled No. of Restarts: 633 No. of Flips: 4317 time to process: 6 seconds.
uf250-04.cnf fulfilled No. of Restarts: 1976 No. of Flips: 2734 time to process: 8 seconds.
uf250-04.cnf fulfilled No. of Restarts: 1719 No. of Flips: 1737 time to process: 8 seconds.
uf250-04.cnf fulfilled No. of Restarts: 1024 No. of Flips: 4557 time to process: 10 seconds.
uf250-04.cnf fulfilled No. of Restarts: 1220 No. of Flips: 3603 time to process: 9 seconds.
uf250-04.cnf fulfilled No. of Restarts: 1616 No. of Flips: 1337 time to process: 7 seconds.
uf250-04.cnf fulfilled No. of Restarts: 2076 No. of Flips: 1682 time to process: 9 seconds.
uf250-04.cnf fulfilled No. of Restarts: 170 No. of Flips: 975 time to process: 8 seconds.
uf250-04.cnf fulfilled No. of Restarts: 1921 No. of Flips: 2913 time to process: 8 seconds.
uf250-04.cnf fulfilled No. of Restarts: 78 No. of Flips: 1268 time to process: 3 seconds.
uf250-04.cnf fulfilled No. of Restarts: 3721 No. of Flips: 1621 time to process: 20 seconds.
uf250-04.cnf fulfilled No. of Restarts: 1736 No. of Flips: 4623 time to process: 16 seconds.
uf250-04.cnf fulfilled No. of Restarts: 224 No. of Flips: 4346 time to process: 1 seconds.
uf250-04.cnf fulfilled No. of Restarts: 1440 No. of Flips: 4741 time to process: 7 seconds.
uf250-04.cnf fulfilled No. of Restarts: 26 No. of Flips: 905 time to process: 6 seconds.
uf250-04.cnf fulfilled No. of Restarts: 242 No. of Flips: 3306 time to process: 2 seconds.
uf250-04.cnf fulfilled No. of Restarts: 1584 No. of Flips: 3661 time to process: 7 seconds.
uf250-04.cnf fulfilled No. of Restarts: 1164 No. of Flips: 1986 time to process: 5 seconds.
uf250-04.cnf fulfilled No. of Restarts: 987 No. of Flips: 1796 time to process: 9 seconds.
uf250-04.cnf fulfilled No. of Restarts: 237 No. of Flips: 3648 time to process: 4 seconds.
uf250-04.cnf fulfilled No. of Restarts: 1939 No. of Flips: 2920 time to process: 12 seconds.
uf250-04.cnf fulfilled No. of Restarts: 308 No. of Flips: 4212 time to process: 1 seconds.
uf250-04.cnf fulfilled No. of Restarts: 737 No. of Flips: 1054 time to process: 11 seconds.
uf250-04.cnf fulfilled No. of Restarts: 391 No. of Flips: 1768 time to process: 2 seconds.
uf250-04.cnf fulfilled No. of Restarts: 895 No. of Flips: 3075 time to process: 3 seconds.
uf250-04.cnf fulfilled No. of Restarts: 354 No. of Flips: 3251 time to process: 13 seconds.
uf250-04.cnf fulfilled No. of Restarts: 590 No. of Flips: 4787 time to process: 5 seconds.
uf250-04.cnf fulfilled No. of Restarts: 144 No. of Flips: 1640 time to process: 6 seconds.
uf250-04.cnf fulfilled No. of Restarts: 2736 No. of Flips: 4552 time to process: 12 seconds.
uf250-04.cnf fulfilled No. of Restarts: 89 No. of Flips: 2825 time to process: 2 seconds.
uf250-04.cnf fulfilled No. of Restarts: 1658 No. of Flips: 3881 time to process: 8 seconds.
uf250-04.cnf fulfilled No. of Restarts: 1129 No. of Flips: 3213 time to process: 5 seconds.
uf250-04.cnf fulfilled No. of Restarts: 942 No. of Flips: 2863 time to process: 5 seconds.
uf250-04.cnf fulfilled No. of Restarts: 1741 No. of Flips: 1762 time to process: 12 seconds.
uf250-04.cnf fulfilled No. of Restarts: 804 No. of Flips: 3816 time to process: 7 seconds.
uf250-04.cnf fulfilled No. of Restarts: 552 No. of Flips: 1247 time to process: 2 seconds.
uf250-04.cnf fulfilled No. of Restarts: 31 No. of Flips: 3827 time to process: 10 seconds.
uf250-04.cnf fulfilled No. of Restarts: 1862 No. of Flips: 2832 time to process: 13 seconds.
uf250-04.cnf fulfilled No. of Restarts: 679 No. of Flips: 3893 time to process: 3 seconds.
uf250-04.cnf fulfilled No. of Restarts: 1361 No. of Flips: 4284 time to process: 10 seconds.
uf250-04.cnf fulfilled No. of Restarts: 1986 No. of Flips: 2113 time to process: 11 seconds.
uf250-04.cnf fulfilled No. of Restarts: 541 No. of Flips: 1135 time to process: 6 seconds.
uf250-04.cnf fulfilled No. of Restarts: 390 No. of Flips: 4429 time to process: 6 seconds.
uf250-04.cnf fulfilled No. of Restarts: 1448 No. of Flips: 4370 time to process: 7 seconds.
uf250-04.cnf fulfilled No. of Restarts: 2754 No. of Flips: 3679 time to process: 14 seconds.
uf250-04.cnf fulfilled No. of Restarts: 392 No. of Flips: 3428 time to process: 6 seconds.
uf250-04.cnf fulfilled No. of Restarts: 306 No. of Flips: 2090 time to process: 6 seconds.
uf250-04.cnf fulfilled No. of Restarts: 1501 No. of Flips: 3942 time to process: 6 seconds.
uf250-04.cnf fulfilled No. of Restarts: 237 No. of Flips: 4505 time to process: 1 seconds.
uf250-04.cnf fulfilled No. of Restarts: 832 No. of Flips: 3397 time to process: 5 seconds.
uf250-04.cnf fulfilled No. of Restarts: 60 No. of Flips: 1740 time to process: 9 seconds.
uf250-04.cnf fulfilled No. of Restarts: 1436 No. of Flips: 4221 time to process: 8 seconds.
uf250-04.cnf , deadline. Restarts: 3850
uf250-04.cnf fulfilled No. of Restarts: 1722 No. of Flips: 4071 time to process: 7 seconds.
uf250-04.cnf fulfilled No. of Restarts: 1726 No. of Flips: 2823 time to process: 11 seconds.
uf250-04.cnf fulfilled No. of Restarts: 646 No. of Flips: 3868 time to process: 4 seconds.
uf250-04.cnf fulfilled No. of Restarts: 480 No. of Flips: 4165 time to process: 3 seconds.
uf250-04.cnf fulfilled No. of Restarts: 562 No. of Flips: 3669 time to process: 2 seconds.
uf250-04.cnf fulfilled No. of Restarts: 1016 No. of Flips: 4236 time to process: 12 seconds.
uf250-04.cnf fulfilled No. of Restarts: 344 No. of Flips: 4250 time to process: 1 seconds.
uf250-04.cnf fulfilled No. of Restarts: 236 No. of Flips: 3345 time to process: 13 seconds.
uf250-04.cnf fulfilled No. of Restarts: 489 No. of Flips: 2930 time to process: 5 seconds.
uf250-04.cnf fulfilled No. of Restarts: 2109 No. of Flips: 3479 time to process: 9 seconds.
uf250-04.cnf fulfilled No. of Restarts: 332 No. of Flips: 2823 time to process: 6 seconds.
uf250-04.cnf fulfilled No. of Restarts: 1964 No. of Flips: 3447 time to process: 9 seconds.
uf250-04.cnf fulfilled No. of Restarts: 904 No. of Flips: 2889 time to process: 11 seconds.
uf250-04.cnf fulfilled No. of Restarts: 320 No. of Flips: 1675 time to process: 5 seconds.
uf250-04.cnf fulfilled No. of Restarts: 806 No. of Flips: 1771 time to process: 12 seconds.
uf250-04.cnf fulfilled No. of Restarts: 2061 No. of Flips: 4759 time to process: 9 seconds.
uf250-04.cnf fulfilled No. of Restarts: 124 No. of Flips: 1809 time to process: 6 seconds.
uf250-04.cnf fulfilled No. of Restarts: 3325 No. of Flips: 3768 time to process: 16 seconds.
uf250-04.cnf fulfilled No. of Restarts: 906 No. of Flips: 1507 time to process: 4 seconds.
uf250-04.cnf fulfilled No. of Restarts: 589 No. of Flips: 3626 time to process: 10 seconds.
uf250-04.cnf fulfilled No. of Restarts: 1059 No. of Flips: 2772 time to process: 4 seconds.
uf250-04.cnf fulfilled No. of Restarts: 327 No. of Flips: 3362 time to process: 7 seconds.
uf250-04.cnf fulfilled No. of Restarts: 1489 No. of Flips: 4151 time to process: 11 seconds.
uf250-04.cnf fulfilled No. of Restarts: 667 No. of Flips: 1785 time to process: 11 seconds.
uf250-04.cnf fulfilled No. of Restarts: 381 No. of Flips: 4968 time to process: 1 seconds.
uf250-04.cnf fulfilled No. of Restarts: 2637 No. of Flips: 2209 time to process: 14 seconds.
uf250-04.cnf fulfilled No. of Restarts: 1493 No. of Flips: 2661 time to process: 8 seconds.
uf250-04.cnf , deadline. Restarts: 3850
uf250-04.cnf fulfilled No. of Restarts: 1205 No. of Flips: 4312 time to process: 5 seconds.
uf250-04.cnf fulfilled No. of Restarts: 21 No. of Flips: 1166 time to process: 1 seconds.
uf250-04.cnf fulfilled No. of Restarts: 823 No. of Flips: 3872 time to process: 4 seconds.
uf250-04.cnf fulfilled No. of Restarts: 800 No. of Flips: 928 time to process: 9 seconds.
uf250-04.cnf fulfilled No. of Restarts: 1407 No. of Flips: 4635 time to process: 11 seconds.
uf250-04.cnf fulfilled No. of Restarts: 1017 No. of Flips: 4464 time to process: 7 seconds.
uf250-04.cnf fulfilled No. of Restarts: 641 No. of Flips: 4488 time to process: 3 seconds.
uf250-04.cnf fulfilled No. of Restarts: 953 No. of Flips: 1736 time to process: 4 seconds.
uf250-04.cnf fulfilled No. of Restarts: 721 No. of Flips: 3507 time to process: 4 seconds.
uf250-04.cnf fulfilled No. of Restarts: 743 No. of Flips: 2441 time to process: 6 seconds.
uf250-04.cnf fulfilled No. of Restarts: 659 No. of Flips: 552 time to process: 7 seconds.
uf250-04.cnf fulfilled No. of Restarts: 2681 No. of Flips: 1014 time to process: 11 seconds.
uf250-04.cnf fulfilled No. of Restarts: 7 No. of Flips: 3574 time to process: 5 seconds.
uf250-04.cnf fulfilled No. of Restarts: 2109 No. of Flips: 4461 time to process: 10 seconds.
uf250-04.cnf fulfilled No. of Restarts: 272 No. of Flips: 1956 time to process: 5 seconds.
uf250-04.cnf fulfilled No. of Restarts: 992 No. of Flips: 4129 time to process: 6 seconds.
uf250-04.cnf fulfilled No. of Restarts: 2141 No. of Flips: 1287 time to process: 13 seconds.
uf250-04.cnf fulfilled No. of Restarts: 140 No. of Flips: 1646 time to process: 1 seconds.
uf250-04.cnf fulfilled No. of Restarts: 867 No. of Flips: 4747 time to process: 8 seconds.
uf250-04.cnf fulfilled No. of Restarts: 2130 No. of Flips: 3454 time to process: 9 seconds.
uf250-04.cnf fulfilled No. of Restarts: 1303 No. of Flips: 1807 time to process: 8 seconds.
uf250-04.cnf fulfilled No. of Restarts: 1633 No. of Flips: 4303 time to process: 9 seconds.
uf250-04.cnf fulfilled No. of Restarts: 898 No. of Flips: 3393 time to process: 11 seconds.
uf250-04.cnf fulfilled No. of Restarts: 1201 No. of Flips: 4360 time to process: 10 seconds.
uf250-04.cnf fulfilled No. of Restarts: 869 No. of Flips: 4010 time to process: 11 seconds.
uf250-04.cnf fulfilled No. of Restarts: 430 No. of Flips: 1607 time to process: 1 seconds.
uf250-04.cnf fulfilled No. of Restarts: 2082 No. of Flips: 2634 time to process: 25 seconds.
uf250-04.cnf fulfilled No. of Restarts: 652 No. of Flips: 2955 time to process: 2 seconds.
uf250-04.cnf fulfilled No. of Restarts: 1544 No. of Flips: 4672 time to process: 7 seconds.
uf250-04.cnf fulfilled No. of Restarts: 708 No. of Flips: 3566 time to process: 9 seconds.
uf250-04.cnf fulfilled No. of Restarts: 807 No. of Flips: 1851 time to process: 4 seconds.
uf250-04.cnf fulfilled No. of Restarts: 1087 No. of Flips: 3722 time to process: 5 seconds.
uf250-04.cnf fulfilled No. of Restarts: 132 No. of Flips: 4225 time to process: 0 seconds.
uf250-04.cnf fulfilled No. of Restarts: 381 No. of Flips: 4030 time to process: 12 seconds.
uf250-04.cnf fulfilled No. of Restarts: 35 No. of Flips: 1611 time to process: 8 seconds.
uf250-04.cnf fulfilled No. of Restarts: 2396 No. of Flips: 2822 time to process: 10 seconds.
uf250-04.cnf fulfilled No. of Restarts: 1508 No. of Flips: 2247 time to process: 12 seconds.
uf250-04.cnf fulfilled No. of Restarts: 73 No. of Flips: 3220 time to process: 4 seconds.
uf250-04.cnf fulfilled No. of Restarts: 900 No. of Flips: 4522 time to process: 5 seconds.
uf250-04.cnf fulfilled No. of Restarts: 1161 No. of Flips: 2283 time to process: 5 seconds.
uf250-04.cnf fulfilled No. of Restarts: 1849 No. of Flips: 1244 time to process: 9 seconds.
uf250-04.cnf fulfilled No. of Restarts: 167 No. of Flips: 3957 time to process: 8 seconds.
uf250-04.cnf fulfilled No. of Restarts: 239 No. of Flips: 3958 time to process: 13 seconds.
uf250-04.cnf fulfilled No. of Restarts: 915 No. of Flips: 1091 time to process: 5 seconds.
uf250-04.cnf fulfilled No. of Restarts: 185 No. of Flips: 4275 time to process: 2 seconds.
uf250-04.cnf fulfilled No. of Restarts: 3675 No. of Flips: 873 time to process: 21 seconds.
uf250-04.cnf fulfilled No. of Restarts: 716 No. of Flips: 4558 time to process: 3 seconds.
uf250-04.cnf fulfilled No. of Restarts: 594 No. of Flips: 2338 time to process: 5 seconds.
uf250-04.cnf fulfilled No. of Restarts: 1557 No. of Flips: 1068 time to process: 9 seconds.
uf250-04.cnf fulfilled No. of Restarts: 130 No. of Flips: 1146 time to process: 2 seconds.
uf250-04.cnf fulfilled No. of Restarts: 638 No. of Flips: 3041 time to process: 3 seconds.
uf250-04.cnf fulfilled No. of Restarts: 1497 No. of Flips: 1169 time to process: 12 seconds.
uf250-04.cnf fulfilled No. of Restarts: 3151 No. of Flips: 4685 time to process: 14 seconds.
uf250-04.cnf fulfilled No. of Restarts: 303 No. of Flips: 800 time to process: 7 seconds.
uf250-04.cnf fulfilled No. of Restarts: 365 No. of Flips: 3209 time to process: 3 seconds.
uf250-04.cnf fulfilled No. of Restarts: 1187 No. of Flips: 2534 time to process: 10 seconds.
uf250-04.cnf fulfilled No. of Restarts: 1370 No. of Flips: 2573 time to process: 8 seconds.
uf250-04.cnf fulfilled No. of Restarts: 168 No. of Flips: 3780 time to process: 2 seconds.
uf250-04.cnf fulfilled No. of Restarts: 490 No. of Flips: 1230 time to process: 6 seconds.
uf250-04.cnf fulfilled No. of Restarts: 1690 No. of Flips: 2053 time to process: 13 seconds.
uf250-04.cnf fulfilled No. of Restarts: 1531 No. of Flips: 3699 time to process: 9 seconds.
uf250-04.cnf fulfilled No. of Restarts: 667 No. of Flips: 4552 time to process: 4 seconds.
uf250-04.cnf fulfilled No. of Restarts: 1095 No. of Flips: 3205 time to process: 6 seconds.
uf250-04.cnf fulfilled No. of Restarts: 1156 No. of Flips: 1321 time to process: 6 seconds.
uf250-04.cnf fulfilled No. of Restarts: 138 No. of Flips: 2438 time to process: 11 seconds.
uf250-04.cnf fulfilled No. of Restarts: 451 No. of Flips: 3665 time to process: 8 seconds.
uf250-04.cnf fulfilled No. of Restarts: 448 No. of Flips: 2543 time to process: 11 seconds.
uf250-04.cnf fulfilled No. of Restarts: 896 No. of Flips: 4064 time to process: 3 seconds.
uf250-04.cnf fulfilled No. of Restarts: 258 No. of Flips: 4757 time to process: 3 seconds.
uf250-04.cnf fulfilled No. of Restarts: 2832 No. of Flips: 2196 time to process: 13 seconds.
uf250-04.cnf fulfilled No. of Restarts: 110 No. of Flips: 3274 time to process: 10 seconds.
uf250-04.cnf fulfilled No. of Restarts: 1010 No. of Flips: 4605 time to process: 10 seconds.
uf250-04.cnf fulfilled No. of Restarts: 446 No. of Flips: 708 time to process: 1 seconds.
uf250-04.cnf fulfilled No. of Restarts: 913 No. of Flips: 4663 time to process: 6 seconds.
uf250-04.cnf fulfilled No. of Restarts: 458 No. of Flips: 3239 time to process: 5 seconds.
uf250-04.cnf fulfilled No. of Restarts: 1431 No. of Flips: 4043 time to process: 14 seconds.
uf250-04.cnf fulfilled No. of Restarts: 1470 No. of Flips: 733 time to process: 10 seconds.
uf250-04.cnf fulfilled No. of Restarts: 677 No. of Flips: 2710 time to process: 11 seconds.
uf250-04.cnf fulfilled No. of Restarts: 1154 No. of Flips: 1630 time to process: 9 seconds.
uf250-04.cnf fulfilled No. of Restarts: 1283 No. of Flips: 693 time to process: 9 seconds.
uf250-04.cnf fulfilled No. of Restarts: 2363 No. of Flips: 2503 time to process: 10 seconds.
uf250-04.cnf fulfilled No. of Restarts: 556 No. of Flips: 1790 time to process: 4 seconds.
uf250-04.cnf fulfilled No. of Restarts: 370 No. of Flips: 2302 time to process: 11 seconds.
uf250-04.cnf fulfilled No. of Restarts: 350 No. of Flips: 1011 time to process: 6 seconds.
uf250-04.cnf fulfilled No. of Restarts: 142 No. of Flips: 4967 time to process: 11 seconds.
uf250-04.cnf fulfilled No. of Restarts: 905 No. of Flips: 4933 time to process: 8 seconds.
uf250-04.cnf fulfilled No. of Restarts: 66 No. of Flips: 2160 time to process: 4 seconds.
uf250-04.cnf fulfilled No. of Restarts: 1382 No. of Flips: 4505 time to process: 12 seconds.
uf250-04.cnf fulfilled No. of Restarts: 458 No. of Flips: 3214 time to process: 7 seconds.
uf250-04.cnf fulfilled No. of Restarts: 1234 No. of Flips: 1374 time to process: 5 seconds.
uf250-04.cnf fulfilled No. of Restarts: 1164 No. of Flips: 3901 time to process: 5 seconds.
uf250-04.cnf fulfilled No. of Restarts: 888 No. of Flips: 4454 time to process: 4 seconds.
uf250-04.cnf fulfilled No. of Restarts: 265 No. of Flips: 3384 time to process: 1 seconds.
uf250-04.cnf fulfilled No. of Restarts: 1048 No. of Flips: 2348 time to process: 8 seconds.
uf250-04.cnf fulfilled No. of Restarts: 176 No. of Flips: 4086 time to process: 2 seconds.
uf250-04.cnf fulfilled No. of Restarts: 627 No. of Flips: 3453 time to process: 9 seconds.
uf250-04.cnf fulfilled No. of Restarts: 1314 No. of Flips: 4912 time to process: 7 seconds.
uf250-04.cnf fulfilled No. of Restarts: 1877 No. of Flips: 1491 time to process: 8 seconds.
uf250-04.cnf fulfilled No. of Restarts: 259 No. of Flips: 2370 time to process: 10 seconds.
uf250-04.cnf fulfilled No. of Restarts: 1402 No. of Flips: 2402 time to process: 8 seconds.
uf250-04.cnf fulfilled No. of Restarts: 1681 No. of Flips: 3929 time to process: 7 seconds.
uf250-04.cnf fulfilled No. of Restarts: 433 No. of Flips: 3914 time to process: 6 seconds.
uf250-04.cnf fulfilled No. of Restarts: 1029 No. of Flips: 4633 time to process: 14 seconds.
uf250-04.cnf fulfilled No. of Restarts: 3263 No. of Flips: 3023 time to process: 16 seconds.
uf250-04.cnf fulfilled No. of Restarts: 434 No. of Flips: 2078 time to process: 4 seconds.
uf250-04.cnf fulfilled No. of Restarts: 2098 No. of Flips: 1723 time to process: 14 seconds.
uf250-04.cnf , deadline. Restarts: 3850
uf250-04.cnf fulfilled No. of Restarts: 110 No. of Flips: 1224 time to process: 0 seconds.
uf250-04.cnf fulfilled No. of Restarts: 403 No. of Flips: 1366 time to process: 1 seconds.
uf250-04.cnf fulfilled No. of Restarts: 214 No. of Flips: 2516 time to process: 3 seconds.
uf250-04.cnf fulfilled No. of Restarts: 3260 No. of Flips: 1653 time to process: 14 seconds.
uf250-04.cnf fulfilled No. of Restarts: 32 No. of Flips: 2054 time to process: 0 seconds.
uf250-04.cnf fulfilled No. of Restarts: 1160 No. of Flips: 1842 time to process: 7 seconds.
uf250-04.cnf fulfilled No. of Restarts: 1042 No. of Flips: 3432 time to process: 9 seconds.
uf250-04.cnf fulfilled No. of Restarts: 805 No. of Flips: 2647 time to process: 4 seconds.
uf250-04.cnf fulfilled No. of Restarts: 1631 No. of Flips: 3521 time to process: 9 seconds.
uf250-04.cnf fulfilled No. of Restarts: 717 No. of Flips: 4757 time to process: 7 seconds.
uf250-04.cnf fulfilled No. of Restarts: 366 No. of Flips: 2591 time to process: 8 seconds.
uf250-04.cnf fulfilled No. of Restarts: 612 No. of Flips: 3375 time to process: 8 seconds.
uf250-04.cnf fulfilled No. of Restarts: 445 No. of Flips: 3632 time to process: 4 seconds.
uf250-04.cnf fulfilled No. of Restarts: 80 No. of Flips: 4852 time to process: 1 seconds.
uf250-04.cnf fulfilled No. of Restarts: 643 No. of Flips: 4082 time to process: 7 seconds.
uf250-04.cnf fulfilled No. of Restarts: 1296 No. of Flips: 4032 time to process: 14 seconds.
uf250-04.cnf fulfilled No. of Restarts: 1139 No. of Flips: 1369 time to process: 6 seconds.
uf250-04.cnf fulfilled No. of Restarts: 267 No. of Flips: 2805 time to process: 12 seconds.
uf250-04.cnf fulfilled No. of Restarts: 545 No. of Flips: 2888 time to process: 2 seconds.
uf250-04.cnf fulfilled No. of Restarts: 1270 No. of Flips: 1081 time to process: 12 seconds.
uf250-04.cnf fulfilled No. of Restarts: 649 No. of Flips: 1678 time to process: 5 seconds.
uf250-04.cnf fulfilled No. of Restarts: 522 No. of Flips: 4352 time to process: 11 seconds.
uf250-04.cnf , deadline. Restarts: 3850
uf250-04.cnf fulfilled No. of Restarts: 186 No. of Flips: 3753 time to process: 0 seconds.
uf250-04.cnf fulfilled No. of Restarts: 1969 No. of Flips: 4660 time to process: 8 seconds.
uf250-04.cnf fulfilled No. of Restarts: 865 No. of Flips: 3873 time to process: 10 seconds.
uf250-04.cnf fulfilled No. of Restarts: 628 No. of Flips: 1531 time to process: 5 seconds.
uf250-04.cnf fulfilled No. of Restarts: 949 No. of Flips: 4013 time to process: 11 seconds.
uf250-04.cnf fulfilled No. of Restarts: 702 No. of Flips: 1665 time to process: 7 seconds.
uf250-04.cnf fulfilled No. of Restarts: 107 No. of Flips: 1401 time to process: 2 seconds.
uf250-04.cnf fulfilled No. of Restarts: 1193 No. of Flips: 3267 time to process: 10 seconds.
uf250-04.cnf fulfilled No. of Restarts: 894 No. of Flips: 1808 time to process: 11 seconds.
uf250-04.cnf fulfilled No. of Restarts: 519 No. of Flips: 3817 time to process: 7 seconds.
uf250-04.cnf fulfilled No. of Restarts: 1304 No. of Flips: 3067 time to process: 6 seconds.
uf250-04.cnf fulfilled No. of Restarts: 297 No. of Flips: 3165 time to process: 6 seconds.
uf250-04.cnf fulfilled No. of Restarts: 115 No. of Flips: 3114 time to process: 4 seconds.
uf250-04.cnf fulfilled No. of Restarts: 967 No. of Flips: 4185 time to process: 10 seconds.
uf250-04.cnf fulfilled No. of Restarts: 1183 No. of Flips: 4365 time to process: 8 seconds.
uf250-04.cnf fulfilled No. of Restarts: 203 No. of Flips: 3618 time to process: 9 seconds.
uf250-04.cnf fulfilled No. of Restarts: 17 No. of Flips: 1070 time to process: 7 seconds.
uf250-04.cnf fulfilled No. of Restarts: 59 No. of Flips: 2376 time to process: 0 seconds.
uf250-04.cnf fulfilled No. of Restarts: 1297 No. of Flips: 1872 time to process: 12 seconds.
uf250-04.cnf fulfilled No. of Restarts: 1221 No. of Flips: 1143 time to process: 12 seconds.
uf250-04.cnf fulfilled No. of Restarts: 1295 No. of Flips: 4186 time to process: 9 seconds.
uf250-04.cnf fulfilled No. of Restarts: 301 No. of Flips: 2862 time to process: 5 seconds.
uf250-04.cnf fulfilled No. of Restarts: 589 No. of Flips: 2813 time to process: 6 seconds.
uf250-04.cnf fulfilled No. of Restarts: 471 No. of Flips: 2579 time to process: 6 seconds.
uf250-04.cnf fulfilled No. of Restarts: 1783 No. of Flips: 1330 time to process: 15 seconds.
uf250-04.cnf fulfilled No. of Restarts: 266 No. of Flips: 3327 time to process: 6 seconds.
uf250-04.cnf fulfilled No. of Restarts: 670 No. of Flips: 948 time to process: 3 seconds.
uf250-04.cnf fulfilled No. of Restarts: 1382 No. of Flips: 2130 time to process: 14 seconds.
uf250-04.cnf fulfilled No. of Restarts: 531 No. of Flips: 3704 time to process: 10 seconds.
uf250-04.cnf fulfilled No. of Restarts: 1338 No. of Flips: 2576 time to process: 15 seconds.
uf250-04.cnf fulfilled No. of Restarts: 274 No. of Flips: 4012 time to process: 1 seconds.
uf250-04.cnf fulfilled No. of Restarts: 439 No. of Flips: 2244 time to process: 5 seconds.
uf250-04.cnf fulfilled No. of Restarts: 1040 No. of Flips: 2085 time to process: 5 seconds.
uf250-04.cnf fulfilled No. of Restarts: 1080 No. of Flips: 2804 time to process: 7 seconds.
uf250-04.cnf fulfilled No. of Restarts: 1142 No. of Flips: 1377 time to process: 6 seconds.
uf250-04.cnf fulfilled No. of Restarts: 1451 No. of Flips: 778 time to process: 8 seconds.
uf250-04.cnf fulfilled No. of Restarts: 1124 No. of Flips: 3835 time to process: 6 seconds.
uf250-04.cnf fulfilled No. of Restarts: 877 No. of Flips: 1470 time to process: 6 seconds.
uf250-04.cnf fulfilled No. of Restarts: 1045 No. of Flips: 4787 time to process: 9 seconds.
uf250-04.cnf fulfilled No. of Restarts: 48 No. of Flips: 2257 time to process: 2 seconds.
uf250-04.cnf fulfilled No. of Restarts: 1863 No. of Flips: 3869 time to process: 10 seconds.
uf250-04.cnf fulfilled No. of Restarts: 993 No. of Flips: 1231 time to process: 5 seconds.
uf250-04.cnf fulfilled No. of Restarts: 225 No. of Flips: 4046 time to process: 0 seconds.
uf250-04.cnf fulfilled No. of Restarts: 3487 No. of Flips: 2863 time to process: 31 seconds.
uf250-04.cnf fulfilled No. of Restarts: 689 No. of Flips: 2541 time to process: 3 seconds.
uf250-04.cnf fulfilled No. of Restarts: 1962 No. of Flips: 2506 time to process: 23 seconds.
uf250-04.cnf fulfilled No. of Restarts: 201 No. of Flips: 4924 time to process: 4 seconds.
uf250-04.cnf fulfilled No. of Restarts: 3294 No. of Flips: 2418 time to process: 16 seconds.
uf250-04.cnf fulfilled No. of Restarts: 1800 No. of Flips: 3842 time to process: 7 seconds.
uf250-04.cnf fulfilled No. of Restarts: 729 No. of Flips: 2124 time to process: 5 seconds.
uf250-04.cnf fulfilled No. of Restarts: 827 No. of Flips: 2078 time to process: 8 seconds.
uf250-04.cnf fulfilled No. of Restarts: 1605 No. of Flips: 821 time to process: 10 seconds.
uf250-04.cnf fulfilled No. of Restarts: 202 No. of Flips: 2644 time to process: 9 seconds.
uf250-04.cnf fulfilled No. of Restarts: 1595 No. of Flips: 2729 time to process: 11 seconds.
uf250-04.cnf fulfilled No. of Restarts: 1268 No. of Flips: 2777 time to process: 8 seconds.
uf250-04.cnf fulfilled No. of Restarts: 985 No. of Flips: 3538 time to process: 5 seconds.
uf250-04.cnf fulfilled No. of Restarts: 36 No. of Flips: 3055 time to process: 2 seconds.
uf250-04.cnf fulfilled No. of Restarts: 2223 No. of Flips: 1503 time to process: 11 seconds.
uf250-04.cnf fulfilled No. of Restarts: 618 No. of Flips: 1968 time to process: 5 seconds.
uf250-04.cnf fulfilled No. of Restarts: 12 No. of Flips: 2052 time to process: 0 seconds.
uf250-04.cnf fulfilled No. of Restarts: 509 No. of Flips: 2300 time to process: 4 seconds.
uf250-04.cnf fulfilled No. of Restarts: 1951 No. of Flips: 4742 time to process: 9 seconds.
uf250-04.cnf fulfilled No. of Restarts: 771 No. of Flips: 3933 time to process: 8 seconds.
uf250-04.cnf fulfilled No. of Restarts: 2493 No. of Flips: 2665 time to process: 15 seconds.
uf250-04.cnf fulfilled No. of Restarts: 192 No. of Flips: 3871 time to process: 5 seconds.
uf250-04.cnf fulfilled No. of Restarts: 366 No. of Flips: 1965 time to process: 7 seconds.
uf250-04.cnf fulfilled No. of Restarts: 35 No. of Flips: 2939 time to process: 6 seconds.
uf250-04.cnf fulfilled No. of Restarts: 712 No. of Flips: 1707 time to process: 6 seconds.
uf250-04.cnf fulfilled No. of Restarts: 946 No. of Flips: 3781 time to process: 5 seconds.
uf250-04.cnf fulfilled No. of Restarts: 1591 No. of Flips: 4979 time to process: 12 seconds.
uf250-04.cnf fulfilled No. of Restarts: 129 No. of Flips: 3619 time to process: 4 seconds.
uf250-04.cnf fulfilled No. of Restarts: 290 No. of Flips: 2232 time to process: 2 seconds.
uf250-04.cnf , deadline. Restarts: 3850
uf250-04.cnf fulfilled No. of Restarts: 115 No. of Flips: 2401 time to process: 0 seconds.
uf250-04.cnf fulfilled No. of Restarts: 2642 No. of Flips: 1012 time to process: 16 seconds.
uf250-04.cnf fulfilled No. of Restarts: 1397 No. of Flips: 1655 time to process: 10 seconds.
uf250-04.cnf fulfilled No. of Restarts: 592 No. of Flips: 4373 time to process: 7 seconds.
uf250-04.cnf fulfilled No. of Restarts: 46 No. of Flips: 2863 time to process: 9 seconds.
uf250-04.cnf fulfilled No. of Restarts: 1774 No. of Flips: 2453 time to process: 9 seconds.
uf250-04.cnf fulfilled No. of Restarts: 628 No. of Flips: 2868 time to process: 8 seconds.
uf250-04.cnf fulfilled No. of Restarts: 2215 No. of Flips: 4311 time to process: 14 seconds.
uf250-04.cnf fulfilled No. of Restarts: 1353 No. of Flips: 4752 time to process: 6 seconds.
uf250-04.cnf fulfilled No. of Restarts: 797 No. of Flips: 1719 time to process: 7 seconds.
uf250-04.cnf fulfilled No. of Restarts: 17 No. of Flips: 2377 time to process: 3 seconds.
uf250-04.cnf fulfilled No. of Restarts: 1188 No. of Flips: 2095 time to process: 10 seconds.
uf250-04.cnf fulfilled No. of Restarts: 2074 No. of Flips: 2126 time to process: 12 seconds.
uf250-04.cnf fulfilled No. of Restarts: 324 No. of Flips: 2182 time to process: 1 seconds.
uf250-04.cnf fulfilled No. of Restarts: 166 No. of Flips: 4320 time to process: 4 seconds.
uf250-04.cnf fulfilled No. of Restarts: 632 No. of Flips: 4923 time to process: 6 seconds.
uf250-04.cnf fulfilled No. of Restarts: 1770 No. of Flips: 4545 time to process: 11 seconds.
