# Supplementary material for: Completion Probabilities and Parallel Restart Strategies under an Imposed Deadline
Source: PLoS One. 2016 Oct 12;11(10):e0164605. doi: 10.1371/journal.pone.0164605 (PMC5061357; doi:10.1371/journal.pone.0164605)
Supplement: S1 File — The file “S1_File.zip” is the data gathered from the experiments regarding completion probability. (ZIP) [file pone.0164605.s004.zip › results_Multi_r3950.7439999999997.txt]

uf250-04.cnf fulfilled No. of Restarts: 1675 No. of Flips: 3931 time to process: 6 seconds.
uf250-04.cnf fulfilled No. of Restarts: 413 No. of Flips: 2636 time to process: 7 seconds.
uf250-04.cnf fulfilled No. of Restarts: 3647 No. of Flips: 4356 time to process: 14 seconds.
uf250-04.cnf fulfilled No. of Restarts: 534 No. of Flips: 2108 time to process: 3 seconds.
uf250-04.cnf fulfilled No. of Restarts: 1165 No. of Flips: 3647 time to process: 6 seconds.
uf250-04.cnf fulfilled No. of Restarts: 1286 No. of Flips: 2742 time to process: 6 seconds.
uf250-04.cnf fulfilled No. of Restarts: 755 No. of Flips: 1282 time to process: 6 seconds.
uf250-04.cnf fulfilled No. of Restarts: 245 No. of Flips: 2645 time to process: 10 seconds.
uf250-04.cnf fulfilled No. of Restarts: 2097 No. of Flips: 3137 time to process: 11 seconds.
uf250-04.cnf fulfilled No. of Restarts: 11 No. of Flips: 3392 time to process: 0 seconds.
uf250-04.cnf fulfilled No. of Restarts: 475 No. of Flips: 2965 time to process: 13 seconds.
uf250-04.cnf fulfilled No. of Restarts: 1853 No. of Flips: 4744 time to process: 7 seconds.
uf250-04.cnf , deadline. Restarts: 3950
uf250-04.cnf fulfilled No. of Restarts: 3656 No. of Flips: 2389 time to process: 14 seconds.
uf250-04.cnf fulfilled No. of Restarts: 724 No. of Flips: 3904 time to process: 3 seconds.
uf250-04.cnf fulfilled No. of Restarts: 2329 No. of Flips: 3556 time to process: 9 seconds.
uf250-04.cnf fulfilled No. of Restarts: 3812 No. of Flips: 2528 time to process: 18 seconds.
uf250-04.cnf fulfilled No. of Restarts: 334 No. of Flips: 1194 time to process: 1 seconds.
uf250-04.cnf fulfilled No. of Restarts: 394 No. of Flips: 2178 time to process: 2 seconds.
uf250-04.cnf fulfilled No. of Restarts: 1589 No. of Flips: 4215 time to process: 11 seconds.
uf250-04.cnf fulfilled No. of Restarts: 3049 No. of Flips: 3325 time to process: 12 seconds.
uf250-04.cnf fulfilled No. of Restarts: 362 No. of Flips: 1712 time to process: 6 seconds.
uf250-04.cnf fulfilled No. of Restarts: 313 No. of Flips: 4158 time to process: 12 seconds.
uf250-04.cnf fulfilled No. of Restarts: 2826 No. of Flips: 1771 time to process: 12 seconds.
uf250-04.cnf fulfilled No. of Restarts: 2255 No. of Flips: 4468 time to process: 10 seconds.
uf250-04.cnf fulfilled No. of Restarts: 194 No. of Flips: 781 time to process: 2 seconds.
uf250-04.cnf fulfilled No. of Restarts: 2455 No. of Flips: 2241 time to process: 13 seconds.
uf250-04.cnf fulfilled No. of Restarts: 163 No. of Flips: 3635 time to process: 7 seconds.
uf250-04.cnf fulfilled No. of Restarts: 1551 No. of Flips: 3955 time to process: 7 seconds.
uf250-04.cnf fulfilled No. of Restarts: 1805 No. of Flips: 4945 time to process: 8 seconds.
uf250-04.cnf fulfilled No. of Restarts: 2065 No. of Flips: 2712 time to process: 16 seconds.
uf250-04.cnf fulfilled No. of Restarts: 295 No. of Flips: 3886 time to process: 1 seconds.
uf250-04.cnf fulfilled No. of Restarts: 992 No. of Flips: 3495 time to process: 14 seconds.
uf250-04.cnf fulfilled No. of Restarts: 3290 No. of Flips: 3301 time to process: 13 seconds.
uf250-04.cnf fulfilled No. of Restarts: 1224 No. of Flips: 2282 time to process: 5 seconds.
uf250-04.cnf fulfilled No. of Restarts: 1563 No. of Flips: 1938 time to process: 8 seconds.
uf250-04.cnf fulfilled No. of Restarts: 127 No. of Flips: 2651 time to process: 2 seconds.
uf250-04.cnf fulfilled No. of Restarts: 2267 No. of Flips: 2377 time to process: 12 seconds.
uf250-04.cnf fulfilled No. of Restarts: 1293 No. of Flips: 3358 time to process: 5 seconds.
uf250-04.cnf fulfilled No. of Restarts: 2525 No. of Flips: 3319 time to process: 10 seconds.
uf250-04.cnf fulfilled No. of Restarts: 1534 No. of Flips: 2347 time to process: 6 seconds.
uf250-04.cnf fulfilled No. of Restarts: 1932 No. of Flips: 3713 time to process: 9 seconds.
uf250-04.cnf fulfilled No. of Restarts: 599 No. of Flips: 3773 time to process: 5 seconds.
uf250-04.cnf fulfilled No. of Restarts: 2012 No. of Flips: 3909 time to process: 13 seconds.
uf250-04.cnf fulfilled No. of Restarts: 2386 No. of Flips: 997 time to process: 9 seconds.
uf250-04.cnf fulfilled No. of Restarts: 756 No. of Flips: 2967 time to process: 4 seconds.
uf250-04.cnf fulfilled No. of Restarts: 1362 No. of Flips: 628 time to process: 12 seconds.
uf250-04.cnf fulfilled No. of Restarts: 2149 No. of Flips: 4812 time to process: 17 seconds.
uf250-04.cnf fulfilled No. of Restarts: 1224 No. of Flips: 2368 time to process: 7 seconds.
uf250-04.cnf fulfilled No. of Restarts: 261 No. of Flips: 2965 time to process: 9 seconds.
uf250-04.cnf fulfilled No. of Restarts: 340 No. of Flips: 2326 time to process: 1 seconds.
uf250-04.cnf fulfilled No. of Restarts: 1491 No. of Flips: 4346 time to process: 6 seconds.
uf250-04.cnf fulfilled No. of Restarts: 714 No. of Flips: 4811 time to process: 18 seconds.
uf250-04.cnf fulfilled No. of Restarts: 1417 No. of Flips: 1247 time to process: 5 seconds.
uf250-04.cnf fulfilled No. of Restarts: 191 No. of Flips: 2619 time to process: 0 seconds.
uf250-04.cnf fulfilled No. of Restarts: 555 No. of Flips: 2534 time to process: 2 seconds.
uf250-04.cnf fulfilled No. of Restarts: 307 No. of Flips: 1546 time to process: 9 seconds.
uf250-04.cnf fulfilled No. of Restarts: 2879 No. of Flips: 3897 time to process: 17 seconds.
uf250-04.cnf fulfilled No. of Restarts: 2200 No. of Flips: 4887 time to process: 8 seconds.
uf250-04.cnf fulfilled No. of Restarts: 1081 No. of Flips: 4416 time to process: 5 seconds.
uf250-04.cnf fulfilled No. of Restarts: 304 No. of Flips: 1492 time to process: 10 seconds.
uf250-04.cnf fulfilled No. of Restarts: 146 No. of Flips: 887 time to process: 5 seconds.
uf250-04.cnf fulfilled No. of Restarts: 3041 No. of Flips: 3417 time to process: 13 seconds.
uf250-04.cnf fulfilled No. of Restarts: 1048 No. of Flips: 2096 time to process: 4 seconds.
uf250-04.cnf fulfilled No. of Restarts: 225 No. of Flips: 3455 time to process: 6 seconds.
uf250-04.cnf fulfilled No. of Restarts: 601 No. of Flips: 1640 time to process: 2 seconds.
uf250-04.cnf fulfilled No. of Restarts: 629 No. of Flips: 883 time to process: 5 seconds.
uf250-04.cnf fulfilled No. of Restarts: 447 No. of Flips: 4476 time to process: 3 seconds.
uf250-04.cnf fulfilled No. of Restarts: 1470 No. of Flips: 1431 time to process: 6 seconds.
uf250-04.cnf fulfilled No. of Restarts: 211 No. of Flips: 1642 time to process: 6 seconds.
uf250-04.cnf fulfilled No. of Restarts: 2623 No. of Flips: 2704 time to process: 10 seconds.
uf250-04.cnf fulfilled No. of Restarts: 549 No. of Flips: 1049 time to process: 2 seconds.
uf250-04.cnf fulfilled No. of Restarts: 820 No. of Flips: 2841 time to process: 8 seconds.
uf250-04.cnf fulfilled No. of Restarts: 1437 No. of Flips: 1810 time to process: 10 seconds.
uf250-04.cnf fulfilled No. of Restarts: 2227 No. of Flips: 2493 time to process: 20 seconds.
uf250-04.cnf fulfilled No. of Restarts: 338 No. of Flips: 4520 time to process: 1 seconds.
uf250-04.cnf fulfilled No. of Restarts: 1367 No. of Flips: 2011 time to process: 11 seconds.
uf250-04.cnf fulfilled No. of Restarts: 177 No. of Flips: 4029 time to process: 2 seconds.
uf250-04.cnf fulfilled No. of Restarts: 526 No. of Flips: 4841 time to process: 8 seconds.
uf250-04.cnf fulfilled No. of Restarts: 1076 No. of Flips: 3242 time to process: 6 seconds.
uf250-04.cnf fulfilled No. of Restarts: 86 No. of Flips: 3171 time to process: 1 seconds.
uf250-04.cnf fulfilled No. of Restarts: 1286 No. of Flips: 4457 time to process: 5 seconds.
uf250-04.cnf fulfilled No. of Restarts: 413 No. of Flips: 3980 time to process: 13 seconds.
uf250-04.cnf fulfilled No. of Restarts: 2103 No. of Flips: 3792 time to process: 8 seconds.
uf250-04.cnf fulfilled No. of Restarts: 2231 No. of Flips: 2196 time to process: 9 seconds.
uf250-04.cnf fulfilled No. of Restarts: 1533 No. of Flips: 1035 time to process: 10 seconds.
uf250-04.cnf fulfilled No. of Restarts: 857 No. of Flips: 1544 time to process: 3 seconds.
uf250-04.cnf fulfilled No. of Restarts: 1914 No. of Flips: 4998 time to process: 8 seconds.
uf250-04.cnf fulfilled No. of Restarts: 1205 No. of Flips: 3813 time to process: 5 seconds.
uf250-04.cnf fulfilled No. of Restarts: 453 No. of Flips: 834 time to process: 11 seconds.
uf250-04.cnf fulfilled No. of Restarts: 1611 No. of Flips: 3885 time to process: 6 seconds.
uf250-04.cnf fulfilled No. of Restarts: 176 No. of Flips: 3394 time to process: 12 seconds.
uf250-04.cnf fulfilled No. of Restarts: 2168 No. of Flips: 2871 time to process: 12 seconds.
uf250-04.cnf fulfilled No. of Restarts: 550 No. of Flips: 4796 time to process: 4 seconds.
uf250-04.cnf fulfilled No. of Restarts: 1127 No. of Flips: 4957 time to process: 7 seconds.
uf250-04.cnf fulfilled No. of Restarts: 892 No. of Flips: 2669 time to process: 5 seconds.
uf250-04.cnf fulfilled No. of Restarts: 177 No. of Flips: 447 time to process: 9 seconds.
uf250-04.cnf fulfilled No. of Restarts: 252 No. of Flips: 2300 time to process: 10 seconds.
uf250-04.cnf fulfilled No. of Restarts: 97 No. of Flips: 4057 time to process: 5 seconds.
uf250-04.cnf fulfilled No. of Restarts: 58 No. of Flips: 4904 time to process: 0 seconds.
uf250-04.cnf fulfilled No. of Restarts: 791 No. of Flips: 1266 time to process: 5 seconds.
uf250-04.cnf fulfilled No. of Restarts: 2535 No. of Flips: 2426 time to process: 14 seconds.
uf250-04.cnf fulfilled No. of Restarts: 35 No. of Flips: 2877 time to process: 4 seconds.
uf250-04.cnf fulfilled No. of Restarts: 699 No. of Flips: 4906 time to process: 8 seconds.
uf250-04.cnf fulfilled No. of Restarts: 1342 No. of Flips: 4688 time to process: 11 seconds.
uf250-04.cnf fulfilled No. of Restarts: 790 No. of Flips: 3292 time to process: 4 seconds.
uf250-04.cnf fulfilled No. of Restarts: 1333 No. of Flips: 1547 time to process: 6 seconds.
uf250-04.cnf fulfilled No. of Restarts: 361 No. of Flips: 2662 time to process: 2 seconds.
uf250-04.cnf fulfilled No. of Restarts: 888 No. of Flips: 1251 time to process: 10 seconds.
uf250-04.cnf fulfilled No. of Restarts: 355 No. of Flips: 2353 time to process: 5 seconds.
uf250-04.cnf fulfilled No. of Restarts: 1109 No. of Flips: 4588 time to process: 8 seconds.
uf250-04.cnf fulfilled No. of Restarts: 354 No. of Flips: 2577 time to process: 6 seconds.
uf250-04.cnf fulfilled No. of Restarts: 394 No. of Flips: 2946 time to process: 5 seconds.
uf250-04.cnf fulfilled No. of Restarts: 162 No. of Flips: 4789 time to process: 1 seconds.
uf250-04.cnf fulfilled No. of Restarts: 665 No. of Flips: 3967 time to process: 6 seconds.
uf250-04.cnf fulfilled No. of Restarts: 414 No. of Flips: 3092 time to process: 1 seconds.
uf250-04.cnf fulfilled No. of Restarts: 1695 No. of Flips: 3669 time to process: 7 seconds.
uf250-04.cnf fulfilled No. of Restarts: 2966 No. of Flips: 2525 time to process: 12 seconds.
uf250-04.cnf fulfilled No. of Restarts: 82 No. of Flips: 1909 time to process: 3 seconds.
uf250-04.cnf fulfilled No. of Restarts: 836 No. of Flips: 3445 time to process: 9 seconds.
uf250-04.cnf fulfilled No. of Restarts: 1368 No. of Flips: 4948 time to process: 7 seconds.
uf250-04.cnf fulfilled No. of Restarts: 344 No. of Flips: 4042 time to process: 7 seconds.
uf250-04.cnf fulfilled No. of Restarts: 686 No. of Flips: 1222 time to process: 3 seconds.
uf250-04.cnf fulfilled No. of Restarts: 261 No. of Flips: 2242 time to process: 5 seconds.
uf250-04.cnf fulfilled No. of Restarts: 543 No. of Flips: 1779 time to process: 4 seconds.
uf250-04.cnf fulfilled No. of Restarts: 641 No. of Flips: 4835 time to process: 2 seconds.
uf250-04.cnf fulfilled No. of Restarts: 341 No. of Flips: 3707 time to process: 1 seconds.
uf250-04.cnf fulfilled No. of Restarts: 1678 No. of Flips: 1927 time to process: 12 seconds.
uf250-04.cnf fulfilled No. of Restarts: 410 No. of Flips: 2457 time to process: 2 seconds.
uf250-04.cnf fulfilled No. of Restarts: 431 No. of Flips: 3363 time to process: 11 seconds.
uf250-04.cnf fulfilled No. of Restarts: 1798 No. of Flips: 4216 time to process: 19 seconds.
uf250-04.cnf fulfilled No. of Restarts: 632 No. of Flips: 3366 time to process: 2 seconds.
uf250-04.cnf fulfilled No. of Restarts: 36 No. of Flips: 3511 time to process: 4 seconds.
uf250-04.cnf fulfilled No. of Restarts: 685 No. of Flips: 2752 time to process: 3 seconds.
uf250-04.cnf fulfilled No. of Restarts: 1247 No. of Flips: 2960 time to process: 4 seconds.
uf250-04.cnf fulfilled No. of Restarts: 1870 No. of Flips: 2734 time to process: 7 seconds.
uf250-04.cnf fulfilled No. of Restarts: 112 No. of Flips: 3694 time to process: 9 seconds.
uf250-04.cnf fulfilled No. of Restarts: 77 No. of Flips: 4755 time to process: 3 seconds.
uf250-04.cnf fulfilled No. of Restarts: 2166 No. of Flips: 4510 time to process: 13 seconds.
uf250-04.cnf fulfilled No. of Restarts: 3415 No. of Flips: 3891 time to process: 15 seconds.
uf250-04.cnf fulfilled No. of Restarts: 114 No. of Flips: 2500 time to process: 6 seconds.
uf250-04.cnf fulfilled No. of Restarts: 635 No. of Flips: 4044 time to process: 6 seconds.
uf250-04.cnf fulfilled No. of Restarts: 1219 No. of Flips: 3153 time to process: 5 seconds.
uf250-04.cnf fulfilled No. of Restarts: 111 No. of Flips: 3372 time to process: 1 seconds.
uf250-04.cnf fulfilled No. of Restarts: 2095 No. of Flips: 2387 time to process: 14 seconds.
uf250-04.cnf fulfilled No. of Restarts: 229 No. of Flips: 1813 time to process: 1 seconds.
uf250-04.cnf fulfilled No. of Restarts: 1024 No. of Flips: 2779 time to process: 18 seconds.
uf250-04.cnf fulfilled No. of Restarts: 2416 No. of Flips: 4443 time to process: 9 seconds.
uf250-04.cnf fulfilled No. of Restarts: 5 No. of Flips: 4802 time to process: 6 seconds.
uf250-04.cnf fulfilled No. of Restarts: 1434 No. of Flips: 3000 time to process: 6 seconds.
uf250-04.cnf fulfilled No. of Restarts: 209 No. of Flips: 973 time to process: 7 seconds.
uf250-04.cnf fulfilled No. of Restarts: 2606 No. of Flips: 4130 time to process: 10 seconds.
uf250-04.cnf fulfilled No. of Restarts: 2424 No. of Flips: 2297 time to process: 9 seconds.
uf250-04.cnf fulfilled No. of Restarts: 687 No. of Flips: 3811 time to process: 2 seconds.
uf250-04.cnf fulfilled No. of Restarts: 787 No. of Flips: 4043 time to process: 13 seconds.
uf250-04.cnf fulfilled No. of Restarts: 880 No. of Flips: 4980 time to process: 4 seconds.
uf250-04.cnf fulfilled No. of Restarts: 1987 No. of Flips: 1145 time to process: 7 seconds.
uf250-04.cnf fulfilled No. of Restarts: 2001 No. of Flips: 4135 time to process: 11 seconds.
uf250-04.cnf fulfilled No. of Restarts: 1900 No. of Flips: 1645 time to process: 7 seconds.
uf250-04.cnf fulfilled No. of Restarts: 1540 No. of Flips: 4115 time to process: 6 seconds.
uf250-04.cnf fulfilled No. of Restarts: 1681 No. of Flips: 3571 time to process: 10 seconds.
uf250-04.cnf fulfilled No. of Restarts: 377 No. of Flips: 2556 time to process: 5 seconds.
uf250-04.cnf fulfilled No. of Restarts: 435 No. of Flips: 2156 time to process: 2 seconds.
uf250-04.cnf , deadline. Restarts: 3950
uf250-04.cnf fulfilled No. of Restarts: 216 No. of Flips: 2508 time to process: 0 seconds.
uf250-04.cnf fulfilled No. of Restarts: 1342 No. of Flips: 2247 time to process: 5 seconds.
uf250-04.cnf fulfilled No. of Restarts: 1488 No. of Flips: 1902 time to process: 9 seconds.
uf250-04.cnf fulfilled No. of Restarts: 1840 No. of Flips: 3973 time to process: 7 seconds.
uf250-04.cnf fulfilled No. of Restarts: 908 No. of Flips: 4102 time to process: 3 seconds.
uf250-04.cnf fulfilled No. of Restarts: 371 No. of Flips: 4181 time to process: 4 seconds.
uf250-04.cnf fulfilled No. of Restarts: 1260 No. of Flips: 1365 time to process: 5 seconds.
uf250-04.cnf fulfilled No. of Restarts: 3198 No. of Flips: 3787 time to process: 22 seconds.
uf250-04.cnf fulfilled No. of Restarts: 79 No. of Flips: 2948 time to process: 0 seconds.
uf250-04.cnf fulfilled No. of Restarts: 691 No. of Flips: 3463 time to process: 4 seconds.
uf250-04.cnf fulfilled No. of Restarts: 438 No. of Flips: 1655 time to process: 5 seconds.
uf250-04.cnf fulfilled No. of Restarts: 111 No. of Flips: 4496 time to process: 11 seconds.
uf250-04.cnf fulfilled No. of Restarts: 438 No. of Flips: 838 time to process: 1 seconds.
uf250-04.cnf fulfilled No. of Restarts: 1035 No. of Flips: 2265 time to process: 6 seconds.
uf250-04.cnf fulfilled No. of Restarts: 124 No. of Flips: 3315 time to process: 0 seconds.
uf250-04.cnf fulfilled No. of Restarts: 570 No. of Flips: 2369 time to process: 2 seconds.
uf250-04.cnf fulfilled No. of Restarts: 1236 No. of Flips: 3215 time to process: 5 seconds.
uf250-04.cnf fulfilled No. of Restarts: 256 No. of Flips: 1723 time to process: 12 seconds.
uf250-04.cnf fulfilled No. of Restarts: 797 No. of Flips: 4105 time to process: 8 seconds.
uf250-04.cnf fulfilled No. of Restarts: 2177 No. of Flips: 3158 time to process: 14 seconds.
uf250-04.cnf fulfilled No. of Restarts: 704 No. of Flips: 2321 time to process: 4 seconds.
uf250-04.cnf fulfilled No. of Restarts: 71 No. of Flips: 3956 time to process: 1 seconds.
uf250-04.cnf fulfilled No. of Restarts: 3040 No. of Flips: 3511 time to process: 12 seconds.
uf250-04.cnf fulfilled No. of Restarts: 624 No. of Flips: 2487 time to process: 3 seconds.
uf250-04.cnf fulfilled No. of Restarts: 2397 No. of Flips: 2824 time to process: 10 seconds.
uf250-04.cnf fulfilled No. of Restarts: 29 No. of Flips: 1830 time to process: 1 seconds.
uf250-04.cnf fulfilled No. of Restarts: 622 No. of Flips: 4064 time to process: 4 seconds.
uf250-04.cnf fulfilled No. of Restarts: 514 No. of Flips: 2306 time to process: 10 seconds.
uf250-04.cnf fulfilled No. of Restarts: 754 No. of Flips: 2856 time to process: 5 seconds.
uf250-04.cnf fulfilled No. of Restarts: 2083 No. of Flips: 3647 time to process: 11 seconds.
uf250-04.cnf fulfilled No. of Restarts: 1204 No. of Flips: 1971 time to process: 4 seconds.
uf250-04.cnf fulfilled No. of Restarts: 390 No. of Flips: 1350 time to process: 8 seconds.
uf250-04.cnf fulfilled No. of Restarts: 1256 No. of Flips: 4921 time to process: 12 seconds.
uf250-04.cnf fulfilled No. of Restarts: 964 No. of Flips: 4933 time to process: 11 seconds.
uf250-04.cnf fulfilled No. of Restarts: 1013 No. of Flips: 2770 time to process: 4 seconds.
uf250-04.cnf fulfilled No. of Restarts: 1711 No. of Flips: 2178 time to process: 13 seconds.
uf250-04.cnf fulfilled No. of Restarts: 1890 No. of Flips: 4553 time to process: 9 seconds.
uf250-04.cnf fulfilled No. of Restarts: 1599 No. of Flips: 2883 time to process: 7 seconds.
uf250-04.cnf fulfilled No. of Restarts: 307 No. of Flips: 3091 time to process: 10 seconds.
uf250-04.cnf fulfilled No. of Restarts: 2463 No. of Flips: 3045 time to process: 11 seconds.
uf250-04.cnf fulfilled No. of Restarts: 277 No. of Flips: 4299 time to process: 1 seconds.
uf250-04.cnf fulfilled No. of Restarts: 1587 No. of Flips: 3993 time to process: 7 seconds.
uf250-04.cnf fulfilled No. of Restarts: 200 No. of Flips: 3549 time to process: 1 seconds.
uf250-04.cnf fulfilled No. of Restarts: 1449 No. of Flips: 3619 time to process: 9 seconds.
uf250-04.cnf fulfilled No. of Restarts: 276 No. of Flips: 4521 time to process: 7 seconds.
uf250-04.cnf fulfilled No. of Restarts: 1635 No. of Flips: 4485 time to process: 7 seconds.
uf250-04.cnf fulfilled No. of Restarts: 2121 No. of Flips: 4018 time to process: 8 seconds.
uf250-04.cnf fulfilled No. of Restarts: 113 No. of Flips: 4050 time to process: 15 seconds.
uf250-04.cnf fulfilled No. of Restarts: 1476 No. of Flips: 3431 time to process: 5 seconds.
uf250-04.cnf fulfilled No. of Restarts: 1 No. of Flips: 3043 time to process: 2 seconds.
uf250-04.cnf fulfilled No. of Restarts: 1172 No. of Flips: 3927 time to process: 6 seconds.
uf250-04.cnf fulfilled No. of Restarts: 921 No. of Flips: 1298 time to process: 8 seconds.
uf250-04.cnf fulfilled No. of Restarts: 403 No. of Flips: 2982 time to process: 9 seconds.
uf250-04.cnf fulfilled No. of Restarts: 55 No. of Flips: 4780 time to process: 4 seconds.
uf250-04.cnf fulfilled No. of Restarts: 1515 No. of Flips: 3043 time to process: 6 seconds.
uf250-04.cnf fulfilled No. of Restarts: 1463 No. of Flips: 3429 time to process: 9 seconds.
uf250-04.cnf fulfilled No. of Restarts: 438 No. of Flips: 4063 time to process: 7 seconds.
uf250-04.cnf fulfilled No. of Restarts: 2009 No. of Flips: 1892 time to process: 10 seconds.
uf250-04.cnf fulfilled No. of Restarts: 3268 No. of Flips: 2349 time to process: 12 seconds.
uf250-04.cnf fulfilled No. of Restarts: 325 No. of Flips: 3179 time to process: 4 seconds.
uf250-04.cnf fulfilled No. of Restarts: 47 No. of Flips: 4795 time to process: 10 seconds.
uf250-04.cnf fulfilled No. of Restarts: 971 No. of Flips: 1547 time to process: 3 seconds.
uf250-04.cnf fulfilled No. of Restarts: 403 No. of Flips: 3657 time to process: 2 seconds.
uf250-04.cnf fulfilled No. of Restarts: 295 No. of Flips: 4255 time to process: 14 seconds.
uf250-04.cnf fulfilled No. of Restarts: 486 No. of Flips: 3834 time to process: 6 seconds.
uf250-04.cnf fulfilled No. of Restarts: 2154 No. of Flips: 4827 time to process: 8 seconds.
uf250-04.cnf fulfilled No. of Restarts: 904 No. of Flips: 4970 time to process: 8 seconds.
uf250-04.cnf fulfilled No. of Restarts: 1569 No. of Flips: 2433 time to process: 14 seconds.
uf250-04.cnf fulfilled No. of Restarts: 230 No. of Flips: 1297 time to process: 13 seconds.
uf250-04.cnf fulfilled No. of Restarts: 187 No. of Flips: 3642 time to process: 6 seconds.
uf250-04.cnf fulfilled No. of Restarts: 60 No. of Flips: 4479 time to process: 1 seconds.
uf250-04.cnf fulfilled No. of Restarts: 162 No. of Flips: 1792 time to process: 2 seconds.
uf250-04.cnf fulfilled No. of Restarts: 1153 No. of Flips: 2538 time to process: 17 seconds.
uf250-04.cnf fulfilled No. of Restarts: 106 No. of Flips: 4377 time to process: 0 seconds.
uf250-04.cnf fulfilled No. of Restarts: 175 No. of Flips: 4892 time to process: 3 seconds.
uf250-04.cnf fulfilled No. of Restarts: 2440 No. of Flips: 4804 time to process: 10 seconds.
uf250-04.cnf fulfilled No. of Restarts: 228 No. of Flips: 3011 time to process: 5 seconds.
uf250-04.cnf fulfilled No. of Restarts: 745 No. of Flips: 3746 time to process: 7 seconds.
uf250-04.cnf fulfilled No. of Restarts: 910 No. of Flips: 3664 time to process: 9 seconds.
uf250-04.cnf fulfilled No. of Restarts: 1501 No. of Flips: 4014 time to process: 12 seconds.
uf250-04.cnf fulfilled No. of Restarts: 422 No. of Flips: 1839 time to process: 1 seconds.
uf250-04.cnf fulfilled No. of Restarts: 650 No. of Flips: 1774 time to process: 5 seconds.
uf250-04.cnf fulfilled No. of Restarts: 603 No. of Flips: 4312 time to process: 9 seconds.
uf250-04.cnf fulfilled No. of Restarts: 2030 No. of Flips: 4641 time to process: 13 seconds.
uf250-04.cnf fulfilled No. of Restarts: 2454 No. of Flips: 2937 time to process: 9 seconds.
uf250-04.cnf fulfilled No. of Restarts: 3359 No. of Flips: 3683 time to process: 13 seconds.
uf250-04.cnf fulfilled No. of Restarts: 3280 No. of Flips: 3448 time to process: 14 seconds.
uf250-04.cnf fulfilled No. of Restarts: 2552 No. of Flips: 3622 time to process: 10 seconds.
uf250-04.cnf fulfilled No. of Restarts: 678 No. of Flips: 2403 time to process: 3 seconds.
uf250-04.cnf fulfilled No. of Restarts: 846 No. of Flips: 1272 time to process: 6 seconds.
uf250-04.cnf fulfilled No. of Restarts: 1596 No. of Flips: 1018 time to process: 12 seconds.
uf250-04.cnf fulfilled No. of Restarts: 1186 No. of Flips: 2607 time to process: 5 seconds.
uf250-04.cnf fulfilled No. of Restarts: 518 No. of Flips: 4016 time to process: 5 seconds.
uf250-04.cnf fulfilled No. of Restarts: 1812 No. of Flips: 4316 time to process: 9 seconds.
uf250-04.cnf fulfilled No. of Restarts: 3881 No. of Flips: 3536 time to process: 15 seconds.
uf250-04.cnf fulfilled No. of Restarts: 509 No. of Flips: 2653 time to process: 2 seconds.
uf250-04.cnf fulfilled No. of Restarts: 2364 No. of Flips: 3408 time to process: 11 seconds.
uf250-04.cnf fulfilled No. of Restarts: 363 No. of Flips: 4801 time to process: 8 seconds.
uf250-04.cnf fulfilled No. of Restarts: 4 No. of Flips: 1921 time to process: 3 seconds.
uf250-04.cnf fulfilled No. of Restarts: 2537 No. of Flips: 3787 time to process: 11 seconds.
uf250-04.cnf fulfilled No. of Restarts: 1624 No. of Flips: 4535 time to process: 7 seconds.
uf250-04.cnf fulfilled No. of Restarts: 930 No. of Flips: 4928 time to process: 4 seconds.
uf250-04.cnf fulfilled No. of Restarts: 1753 No. of Flips: 1516 time to process: 11 seconds.
uf250-04.cnf fulfilled No. of Restarts: 687 No. of Flips: 2569 time to process: 6 seconds.
uf250-04.cnf fulfilled No. of Restarts: 491 No. of Flips: 4811 time to process: 2 seconds.
uf250-04.cnf fulfilled No. of Restarts: 264 No. of Flips: 4659 time to process: 7 seconds.
uf250-04.cnf fulfilled No. of Restarts: 244 No. of Flips: 2298 time to process: 7 seconds.
uf250-04.cnf fulfilled No. of Restarts: 1010 No. of Flips: 3038 time to process: 4 seconds.
uf250-04.cnf fulfilled No. of Restarts: 371 No. of Flips: 2789 time to process: 8 seconds.
uf250-04.cnf fulfilled No. of Restarts: 290 No. of Flips: 4227 time to process: 1 seconds.
uf250-04.cnf fulfilled No. of Restarts: 891 No. of Flips: 3367 time to process: 17 seconds.
uf250-04.cnf fulfilled No. of Restarts: 126 No. of Flips: 3326 time to process: 0 seconds.
uf250-04.cnf fulfilled No. of Restarts: 3082 No. of Flips: 4422 time to process: 14 seconds.
uf250-04.cnf fulfilled No. of Restarts: 2091 No. of Flips: 2374 time to process: 13 seconds.
uf250-04.cnf fulfilled No. of Restarts: 2622 No. of Flips: 905 time to process: 10 seconds.
uf250-04.cnf fulfilled No. of Restarts: 653 No. of Flips: 1800 time to process: 10 seconds.
uf250-04.cnf fulfilled No. of Restarts: 2212 No. of Flips: 2668 time to process: 8 seconds.
uf250-04.cnf fulfilled No. of Restarts: 629 No. of Flips: 4299 time to process: 7 seconds.
uf250-04.cnf fulfilled No. of Restarts: 66 No. of Flips: 2236 time to process: 0 seconds.
uf250-04.cnf fulfilled No. of Restarts: 18 No. of Flips: 2599 time to process: 5 seconds.
uf250-04.cnf fulfilled No. of Restarts: 1278 No. of Flips: 2832 time to process: 7 seconds.
uf250-04.cnf fulfilled No. of Restarts: 726 No. of Flips: 2669 time to process: 5 seconds.
uf250-04.cnf fulfilled No. of Restarts: 2 No. of Flips: 4638 time to process: 0 seconds.
uf250-04.cnf fulfilled No. of Restarts: 142 No. of Flips: 4926 time to process: 15 seconds.
uf250-04.cnf fulfilled No. of Restarts: 515 No. of Flips: 2106 time to process: 10 seconds.
uf250-04.cnf fulfilled No. of Restarts: 217 No. of Flips: 3748 time to process: 6 seconds.
uf250-04.cnf fulfilled No. of Restarts: 1002 No. of Flips: 1758 time to process: 8 seconds.
uf250-04.cnf fulfilled No. of Restarts: 1445 No. of Flips: 2819 time to process: 6 seconds.
uf250-04.cnf fulfilled No. of Restarts: 1747 No. of Flips: 3394 time to process: 9 seconds.
uf250-04.cnf fulfilled No. of Restarts: 25 No. of Flips: 2815 time to process: 0 seconds.
uf250-04.cnf fulfilled No. of Restarts: 1221 No. of Flips: 3276 time to process: 11 seconds.
uf250-04.cnf fulfilled No. of Restarts: 2836 No. of Flips: 4618 time to process: 11 seconds.
uf250-04.cnf fulfilled No. of Restarts: 160 No. of Flips: 1409 time to process: 5 seconds.
uf250-04.cnf fulfilled No. of Restarts: 228 No. of Flips: 2768 time to process: 5 seconds.
uf250-04.cnf fulfilled No. of Restarts: 2191 No. of Flips: 3325 time to process: 8 seconds.
uf250-04.cnf fulfilled No. of Restarts: 1398 No. of Flips: 4554 time to process: 8 seconds.
uf250-04.cnf fulfilled No. of Restarts: 746 No. of Flips: 567 time to process: 3 seconds.
uf250-04.cnf fulfilled No. of Restarts: 550 No. of Flips: 4877 time to process: 3 seconds.
uf250-04.cnf fulfilled No. of Restarts: 2463 No. of Flips: 2611 time to process: 10 seconds.
uf250-04.cnf fulfilled No. of Restarts: 1391 No. of Flips: 3888 time to process: 6 seconds.
uf250-04.cnf , deadline. Restarts: 3950
uf250-04.cnf fulfilled No. of Restarts: 372 No. of Flips: 2496 time to process: 1 seconds.
uf250-04.cnf fulfilled No. of Restarts: 94 No. of Flips: 3866 time to process: 0 seconds.
uf250-04.cnf fulfilled No. of Restarts: 2619 No. of Flips: 3139 time to process: 20 seconds.
uf250-04.cnf fulfilled No. of Restarts: 1238 No. of Flips: 2746 time to process: 8 seconds.
uf250-04.cnf fulfilled No. of Restarts: 1149 No. of Flips: 4996 time to process: 6 seconds.
uf250-04.cnf fulfilled No. of Restarts: 151 No. of Flips: 4536 time to process: 1 seconds.
uf250-04.cnf fulfilled No. of Restarts: 1771 No. of Flips: 3599 time to process: 7 seconds.
uf250-04.cnf fulfilled No. of Restarts: 69 No. of Flips: 2539 time to process: 6 seconds.
uf250-04.cnf fulfilled No. of Restarts: 1891 No. of Flips: 3481 time to process: 11 seconds.
uf250-04.cnf fulfilled No. of Restarts: 2189 No. of Flips: 3195 time to process: 15 seconds.
uf250-04.cnf fulfilled No. of Restarts: 25 No. of Flips: 3601 time to process: 1 seconds.
uf250-04.cnf fulfilled No. of Restarts: 401 No. of Flips: 4512 time to process: 5 seconds.
uf250-04.cnf fulfilled No. of Restarts: 1503 No. of Flips: 3619 time to process: 6 seconds.
uf250-04.cnf fulfilled No. of Restarts: 938 No. of Flips: 4596 time to process: 5 seconds.
uf250-04.cnf fulfilled No. of Restarts: 1108 No. of Flips: 2110 time to process: 9 seconds.
uf250-04.cnf fulfilled No. of Restarts: 2811 No. of Flips: 1270 time to process: 12 seconds.
uf250-04.cnf fulfilled No. of Restarts: 522 No. of Flips: 4846 time to process: 2 seconds.
uf250-04.cnf fulfilled No. of Restarts: 154 No. of Flips: 4460 time to process: 0 seconds.
uf250-04.cnf fulfilled No. of Restarts: 472 No. of Flips: 1880 time to process: 12 seconds.
uf250-04.cnf fulfilled No. of Restarts: 202 No. of Flips: 1545 time to process: 1 seconds.
uf250-04.cnf fulfilled No. of Restarts: 874 No. of Flips: 3947 time to process: 11 seconds.
uf250-04.cnf fulfilled No. of Restarts: 987 No. of Flips: 2466 time to process: 5 seconds.
uf250-04.cnf fulfilled No. of Restarts: 1046 No. of Flips: 4255 time to process: 6 seconds.
uf250-04.cnf fulfilled No. of Restarts: 72 No. of Flips: 1460 time to process: 1 seconds.
uf250-04.cnf fulfilled No. of Restarts: 240 No. of Flips: 1267 time to process: 4 seconds.
uf250-04.cnf fulfilled No. of Restarts: 1897 No. of Flips: 4314 time to process: 7 seconds.
uf250-04.cnf fulfilled No. of Restarts: 2402 No. of Flips: 1328 time to process: 14 seconds.
uf250-04.cnf fulfilled No. of Restarts: 600 No. of Flips: 3899 time to process: 3 seconds.
uf250-04.cnf fulfilled No. of Restarts: 3851 No. of Flips: 4983 time to process: 27 seconds.
uf250-04.cnf fulfilled No. of Restarts: 51 No. of Flips: 4603 time to process: 0 seconds.
uf250-04.cnf fulfilled No. of Restarts: 1683 No. of Flips: 1595 time to process: 6 seconds.
uf250-04.cnf fulfilled No. of Restarts: 2214 No. of Flips: 1999 time to process: 8 seconds.
uf250-04.cnf fulfilled No. of Restarts: 1555 No. of Flips: 1752 time to process: 20 seconds.
uf250-04.cnf fulfilled No. of Restarts: 931 No. of Flips: 2765 time to process: 5 seconds.
uf250-04.cnf fulfilled No. of Restarts: 2454 No. of Flips: 1722 time to process: 14 seconds.
uf250-04.cnf fulfilled No. of Restarts: 245 No. of Flips: 2487 time to process: 1 seconds.
uf250-04.cnf fulfilled No. of Restarts: 898 No. of Flips: 1813 time to process: 6 seconds.
uf250-04.cnf fulfilled No. of Restarts: 513 No. of Flips: 1720 time to process: 2 seconds.
uf250-04.cnf fulfilled No. of Restarts: 9 No. of Flips: 3664 time to process: 15 seconds.
uf250-04.cnf fulfilled No. of Restarts: 1365 No. of Flips: 4292 time to process: 14 seconds.
uf250-04.cnf fulfilled No. of Restarts: 45 No. of Flips: 3698 time to process: 0 seconds.
uf250-04.cnf fulfilled No. of Restarts: 1511 No. of Flips: 2158 time to process: 7 seconds.
uf250-04.cnf fulfilled No. of Restarts: 784 No. of Flips: 3845 time to process: 13 seconds.
uf250-04.cnf fulfilled No. of Restarts: 1305 No. of Flips: 4051 time to process: 5 seconds.
uf250-04.cnf fulfilled No. of Restarts: 648 No. of Flips: 3393 time to process: 2 seconds.
uf250-04.cnf fulfilled No. of Restarts: 554 No. of Flips: 4414 time to process: 11 seconds.
uf250-04.cnf fulfilled No. of Restarts: 152 No. of Flips: 4906 time to process: 6 seconds.
uf250-04.cnf fulfilled No. of Restarts: 2854 No. of Flips: 3395 time to process: 13 seconds.
uf250-04.cnf fulfilled No. of Restarts: 931 No. of Flips: 4207 time to process: 6 seconds.
uf250-04.cnf fulfilled No. of Restarts: 392 No. of Flips: 4694 time to process: 10 seconds.
uf250-04.cnf fulfilled No. of Restarts: 1609 No. of Flips: 3382 time to process: 7 seconds.
uf250-04.cnf fulfilled No. of Restarts: 1944 No. of Flips: 2338 time to process: 7 seconds.
uf250-04.cnf fulfilled No. of Restarts: 695 No. of Flips: 3425 time to process: 8 seconds.
uf250-04.cnf fulfilled No. of Restarts: 163 No. of Flips: 4629 time to process: 5 seconds.
uf250-04.cnf fulfilled No. of Restarts: 2057 No. of Flips: 2019 time to process: 15 seconds.
uf250-04.cnf fulfilled No. of Restarts: 470 No. of Flips: 928 time to process: 1 seconds.
uf250-04.cnf fulfilled No. of Restarts: 895 No. of Flips: 2170 time to process: 6 seconds.
uf250-04.cnf fulfilled No. of Restarts: 1887 No. of Flips: 2497 time to process: 7 seconds.
uf250-04.cnf fulfilled No. of Restarts: 2277 No. of Flips: 1219 time to process: 11 seconds.
uf250-04.cnf fulfilled No. of Restarts: 1685 No. of Flips: 4283 time to process: 6 seconds.
uf250-04.cnf fulfilled No. of Restarts: 594 No. of Flips: 2353 time to process: 7 seconds.
uf250-04.cnf fulfilled No. of Restarts: 1605 No. of Flips: 4515 time to process: 6 seconds.
uf250-04.cnf fulfilled No. of Restarts: 2897 No. of Flips: 4792 time to process: 11 seconds.
uf250-04.cnf fulfilled No. of Restarts: 289 No. of Flips: 4718 time to process: 7 seconds.
uf250-04.cnf fulfilled No. of Restarts: 502 No. of Flips: 3973 time to process: 8 seconds.
uf250-04.cnf fulfilled No. of Restarts: 1467 No. of Flips: 4940 time to process: 12 seconds.
uf250-04.cnf fulfilled No. of Restarts: 560 No. of Flips: 3866 time to process: 12 seconds.
uf250-04.cnf fulfilled No. of Restarts: 1293 No. of Flips: 3576 time to process: 16 seconds.
uf250-04.cnf fulfilled No. of Restarts: 1903 No. of Flips: 3013 time to process: 7 seconds.
uf250-04.cnf fulfilled No. of Restarts: 2213 No. of Flips: 3332 time to process: 9 seconds.
uf250-04.cnf fulfilled No. of Restarts: 427 No. of Flips: 2157 time to process: 2 seconds.
uf250-04.cnf fulfilled No. of Restarts: 632 No. of Flips: 3670 time to process: 6 seconds.
uf250-04.cnf fulfilled No. of Restarts: 3557 No. of Flips: 4066 time to process: 15 seconds.
uf250-04.cnf fulfilled No. of Restarts: 3239 No. of Flips: 4427 time to process: 18 seconds.
uf250-04.cnf fulfilled No. of Restarts: 880 No. of Flips: 2030 time to process: 3 seconds.
uf250-04.cnf fulfilled No. of Restarts: 890 No. of Flips: 4392 time to process: 12 seconds.
uf250-04.cnf fulfilled No. of Restarts: 776 No. of Flips: 2156 time to process: 3 seconds.
uf250-04.cnf fulfilled No. of Restarts: 1941 No. of Flips: 2811 time to process: 7 seconds.
uf250-04.cnf fulfilled No. of Restarts: 1585 No. of Flips: 4407 time to process: 9 seconds.
uf250-04.cnf fulfilled No. of Restarts: 2978 No. of Flips: 3900 time to process: 26 seconds.
uf250-04.cnf fulfilled No. of Restarts: 2550 No. of Flips: 4593 time to process: 10 seconds.
uf250-04.cnf fulfilled No. of Restarts: 1228 No. of Flips: 3599 time to process: 4 seconds.
uf250-04.cnf fulfilled No. of Restarts: 3512 No. of Flips: 2639 time to process: 14 seconds.
uf250-04.cnf fulfilled No. of Restarts: 675 No. of Flips: 3635 time to process: 4 seconds.
uf250-04.cnf fulfilled No. of Restarts: 751 No. of Flips: 4704 time to process: 5 seconds.
uf250-04.cnf fulfilled No. of Restarts: 2879 No. of Flips: 4281 time to process: 16 seconds.
uf250-04.cnf fulfilled No. of Restarts: 434 No. of Flips: 4696 time to process: 1 seconds.
uf250-04.cnf fulfilled No. of Restarts: 402 No. of Flips: 4740 time to process: 9 seconds.
uf250-04.cnf fulfilled No. of Restarts: 709 No. of Flips: 1930 time to process: 2 seconds.
uf250-04.cnf fulfilled No. of Restarts: 575 No. of Flips: 4961 time to process: 7 seconds.
uf250-04.cnf fulfilled No. of Restarts: 786 No. of Flips: 2376 time to process: 4 seconds.
uf250-04.cnf fulfilled No. of Restarts: 677 No. of Flips: 2926 time to process: 7 seconds.
uf250-04.cnf fulfilled No. of Restarts: 1678 No. of Flips: 2461 time to process: 9 seconds.
uf250-04.cnf fulfilled No. of Restarts: 3314 No. of Flips: 2290 time to process: 13 seconds.
uf250-04.cnf fulfilled No. of Restarts: 888 No. of Flips: 3667 time to process: 3 seconds.
uf250-04.cnf fulfilled No. of Restarts: 620 No. of Flips: 1771 time to process: 5 seconds.
uf250-04.cnf fulfilled No. of Restarts: 2253 No. of Flips: 2772 time to process: 16 seconds.
uf250-04.cnf fulfilled No. of Restarts: 888 No. of Flips: 555 time to process: 3 seconds.
uf250-04.cnf fulfilled No. of Restarts: 254 No. of Flips: 2147 time to process: 9 seconds.
uf250-04.cnf fulfilled No. of Restarts: 791 No. of Flips: 2732 time to process: 8 seconds.
uf250-04.cnf fulfilled No. of Restarts: 1319 No. of Flips: 2021 time to process: 13 seconds.
uf250-04.cnf fulfilled No. of Restarts: 391 No. of Flips: 1860 time to process: 1 seconds.
uf250-04.cnf fulfilled No. of Restarts: 1047 No. of Flips: 4418 time to process: 10 seconds.
uf250-04.cnf fulfilled No. of Restarts: 405 No. of Flips: 4472 time to process: 11 seconds.
uf250-04.cnf fulfilled No. of Restarts: 387 No. of Flips: 2618 time to process: 1 seconds.
uf250-04.cnf fulfilled No. of Restarts: 940 No. of Flips: 2955 time to process: 5 seconds.
uf250-04.cnf fulfilled No. of Restarts: 11 No. of Flips: 3979 time to process: 5 seconds.
uf250-04.cnf fulfilled No. of Restarts: 193 No. of Flips: 1430 time to process: 4 seconds.
uf250-04.cnf fulfilled No. of Restarts: 1016 No. of Flips: 3340 time to process: 5 seconds.
uf250-04.cnf fulfilled No. of Restarts: 745 No. of Flips: 2328 time to process: 3 seconds.
uf250-04.cnf fulfilled No. of Restarts: 591 No. of Flips: 2171 time to process: 14 seconds.
uf250-04.cnf fulfilled No. of Restarts: 123 No. of Flips: 3029 time to process: 1 seconds.
uf250-04.cnf fulfilled No. of Restarts: 170 No. of Flips: 2181 time to process: 1 seconds.
uf250-04.cnf fulfilled No. of Restarts: 1851 No. of Flips: 1498 time to process: 7 seconds.
uf250-04.cnf fulfilled No. of Restarts: 157 No. of Flips: 4308 time to process: 5 seconds.
uf250-04.cnf fulfilled No. of Restarts: 1775 No. of Flips: 4948 time to process: 8 seconds.
uf250-04.cnf fulfilled No. of Restarts: 1699 No. of Flips: 1909 time to process: 6 seconds.
uf250-04.cnf fulfilled No. of Restarts: 973 No. of Flips: 3594 time to process: 10 seconds.
uf250-04.cnf fulfilled No. of Restarts: 1490 No. of Flips: 4352 time to process: 13 seconds.
uf250-04.cnf fulfilled No. of Restarts: 422 No. of Flips: 4192 time to process: 1 seconds.
uf250-04.cnf fulfilled No. of Restarts: 252 No. of Flips: 1498 time to process: 12 seconds.
uf250-04.cnf fulfilled No. of Restarts: 747 No. of Flips: 1655 time to process: 6 seconds.
uf250-04.cnf fulfilled No. of Restarts: 630 No. of Flips: 1346 time to process: 7 seconds.
uf250-04.cnf fulfilled No. of Restarts: 2492 No. of Flips: 2891 time to process: 10 seconds.
uf250-04.cnf fulfilled No. of Restarts: 395 No. of Flips: 4712 time to process: 2 seconds.
uf250-04.cnf fulfilled No. of Restarts: 237 No. of Flips: 1440 time to process: 6 seconds.
uf250-04.cnf fulfilled No. of Restarts: 925 No. of Flips: 4746 time to process: 4 seconds.
uf250-04.cnf fulfilled No. of Restarts: 740 No. of Flips: 4190 time to process: 3 seconds.
uf250-04.cnf fulfilled No. of Restarts: 1925 No. of Flips: 2641 time to process: 10 seconds.
uf250-04.cnf fulfilled No. of Restarts: 640 No. of Flips: 3828 time to process: 4 seconds.
uf250-04.cnf fulfilled No. of Restarts: 634 No. of Flips: 771 time to process: 11 seconds.
uf250-04.cnf fulfilled No. of Restarts: 747 No. of Flips: 4298 time to process: 3 seconds.
uf250-04.cnf fulfilled No. of Restarts: 145 No. of Flips: 4864 time to process: 12 seconds.
uf250-04.cnf fulfilled No. of Restarts: 1737 No. of Flips: 1942 time to process: 7 seconds.
uf250-04.cnf fulfilled No. of Restarts: 2915 No. of Flips: 4191 time to process: 12 seconds.
uf250-04.cnf fulfilled No. of Restarts: 1263 No. of Flips: 2380 time to process: 5 seconds.
uf250-04.cnf fulfilled No. of Restarts: 362 No. of Flips: 4464 time to process: 9 seconds.
uf250-04.cnf fulfilled No. of Restarts: 2881 No. of Flips: 2094 time to process: 16 seconds.
uf250-04.cnf fulfilled No. of Restarts: 1137 No. of Flips: 4330 time to process: 4 seconds.
uf250-04.cnf fulfilled No. of Restarts: 3623 No. of Flips: 4929 time to process: 18 seconds.
uf250-04.cnf fulfilled No. of Restarts: 1597 No. of Flips: 4127 time to process: 10 seconds.
uf250-04.cnf fulfilled No. of Restarts: 1632 No. of Flips: 3757 time to process: 22 seconds.
uf250-04.cnf fulfilled No. of Restarts: 668 No. of Flips: 3694 time to process: 3 seconds.
uf250-04.cnf fulfilled No. of Restarts: 1148 No. of Flips: 3959 time to process: 4 seconds.
uf250-04.cnf fulfilled No. of Restarts: 2360 No. of Flips: 1708 time to process: 25 seconds.
uf250-04.cnf fulfilled No. of Restarts: 1788 No. of Flips: 3581 time to process: 7 seconds.
uf250-04.cnf fulfilled No. of Restarts: 2269 No. of Flips: 1298 time to process: 8 seconds.
uf250-04.cnf fulfilled No. of Restarts: 814 No. of Flips: 4796 time to process: 18 seconds.
uf250-04.cnf fulfilled No. of Restarts: 10 No. of Flips: 1791 time to process: 0 seconds.
uf250-04.cnf fulfilled No. of Restarts: 3106 No. of Flips: 3726 time to process: 14 seconds.
uf250-04.cnf fulfilled No. of Restarts: 1214 No. of Flips: 4341 time to process: 6 seconds.
uf250-04.cnf fulfilled No. of Restarts: 218 No. of Flips: 2632 time to process: 1 seconds.
uf250-04.cnf fulfilled No. of Restarts: 1887 No. of Flips: 2412 time to process: 12 seconds.
uf250-04.cnf fulfilled No. of Restarts: 137 No. of Flips: 1823 time to process: 6 seconds.
uf250-04.cnf fulfilled No. of Restarts: 174 No. of Flips: 2750 time to process: 2 seconds.
uf250-04.cnf fulfilled No. of Restarts: 3251 No. of Flips: 3773 time to process: 17 seconds.
uf250-04.cnf fulfilled No. of Restarts: 1877 No. of Flips: 3530 time to process: 7 seconds.
uf250-04.cnf fulfilled No. of Restarts: 2305 No. of Flips: 1204 time to process: 9 seconds.
uf250-04.cnf fulfilled No. of Restarts: 2518 No. of Flips: 3448 time to process: 10 seconds.
uf250-04.cnf fulfilled No. of Restarts: 341 No. of Flips: 2014 time to process: 2 seconds.
uf250-04.cnf fulfilled No. of Restarts: 261 No. of Flips: 1730 time to process: 1 seconds.
uf250-04.cnf fulfilled No. of Restarts: 1565 No. of Flips: 4216 time to process: 6 seconds.
uf250-04.cnf fulfilled No. of Restarts: 174 No. of Flips: 2546 time to process: 6 seconds.
uf250-04.cnf fulfilled No. of Restarts: 2558 No. of Flips: 2294 time to process: 10 seconds.
uf250-04.cnf fulfilled No. of Restarts: 515 No. of Flips: 4916 time to process: 2 seconds.
uf250-04.cnf fulfilled No. of Restarts: 663 No. of Flips: 3741 time to process: 12 seconds.
uf250-04.cnf fulfilled No. of Restarts: 1291 No. of Flips: 2284 time to process: 9 seconds.
uf250-04.cnf fulfilled No. of Restarts: 266 No. of Flips: 2698 time to process: 4 seconds.
uf250-04.cnf fulfilled No. of Restarts: 2315 No. of Flips: 3424 time to process: 10 seconds.
uf250-04.cnf fulfilled No. of Restarts: 2630 No. of Flips: 4033 time to process: 10 seconds.
uf250-04.cnf fulfilled No. of Restarts: 744 No. of Flips: 2655 time to process: 3 seconds.
uf250-04.cnf fulfilled No. of Restarts: 320 No. of Flips: 2381 time to process: 3 seconds.
uf250-04.cnf fulfilled No. of Restarts: 2506 No. of Flips: 2866 time to process: 13 seconds.
uf250-04.cnf fulfilled No. of Restarts: 419 No. of Flips: 4148 time to process: 6 seconds.
uf250-04.cnf fulfilled No. of Restarts: 1397 No. of Flips: 4269 time to process: 8 seconds.
uf250-04.cnf fulfilled No. of Restarts: 550 No. of Flips: 3154 time to process: 3 seconds.
uf250-04.cnf fulfilled No. of Restarts: 1028 No. of Flips: 530 time to process: 9 seconds.
uf250-04.cnf fulfilled No. of Restarts: 1069 No. of Flips: 3115 time to process: 4 seconds.
uf250-04.cnf fulfilled No. of Restarts: 150 No. of Flips: 3821 time to process: 1 seconds.
uf250-04.cnf fulfilled No. of Restarts: 1082 No. of Flips: 1889 time to process: 4 seconds.
uf250-04.cnf fulfilled No. of Restarts: 856 No. of Flips: 2625 time to process: 3 seconds.
uf250-04.cnf fulfilled No. of Restarts: 2810 No. of Flips: 4054 time to process: 15 seconds.
uf250-04.cnf fulfilled No. of Restarts: 124 No. of Flips: 3958 time to process: 3 seconds.
uf250-04.cnf fulfilled No. of Restarts: 338 No. of Flips: 4793 time to process: 3 seconds.
uf250-04.cnf fulfilled No. of Restarts: 1440 No. of Flips: 2851 time to process: 12 seconds.
uf250-04.cnf fulfilled No. of Restarts: 804 No. of Flips: 1533 time to process: 3 seconds.
uf250-04.cnf fulfilled No. of Restarts: 2416 No. of Flips: 3873 time to process: 13 seconds.
uf250-04.cnf fulfilled No. of Restarts: 453 No. of Flips: 2089 time to process: 3 seconds.
uf250-04.cnf fulfilled No. of Restarts: 318 No. of Flips: 1927 time to process: 3 seconds.
uf250-04.cnf fulfilled No. of Restarts: 367 No. of Flips: 1886 time to process: 2 seconds.
uf250-04.cnf fulfilled No. of Restarts: 59 No. of Flips: 3425 time to process: 5 seconds.
uf250-04.cnf fulfilled No. of Restarts: 890 No. of Flips: 3476 time to process: 5 seconds.
uf250-04.cnf fulfilled No. of Restarts: 856 No. of Flips: 2345 time to process: 11 seconds.
uf250-04.cnf fulfilled No. of Restarts: 1648 No. of Flips: 2573 time to process: 7 seconds.
uf250-04.cnf fulfilled No. of Restarts: 1293 No. of Flips: 4932 time to process: 8 seconds.
uf250-04.cnf fulfilled No. of Restarts: 2802 No. of Flips: 1019 time to process: 13 seconds.
uf250-04.cnf fulfilled No. of Restarts: 1675 No. of Flips: 2711 time to process: 6 seconds.
uf250-04.cnf fulfilled No. of Restarts: 427 No. of Flips: 4020 time to process: 2 seconds.
uf250-04.cnf fulfilled No. of Restarts: 331 No. of Flips: 1986 time to process: 5 seconds.
uf250-04.cnf fulfilled No. of Restarts: 865 No. of Flips: 2057 time to process: 4 seconds.
uf250-04.cnf fulfilled No. of Restarts: 903 No. of Flips: 908 time to process: 7 seconds.
uf250-04.cnf fulfilled No. of Restarts: 1205 No. of Flips: 4487 time to process: 5 seconds.
uf250-04.cnf fulfilled No. of Restarts: 705 No. of Flips: 3138 time to process: 7 seconds.
uf250-04.cnf fulfilled No. of Restarts: 809 No. of Flips: 4906 time to process: 9 seconds.
uf250-04.cnf fulfilled No. of Restarts: 370 No. of Flips: 1519 time to process: 13 seconds.
uf250-04.cnf fulfilled No. of Restarts: 1361 No. of Flips: 1339 time to process: 13 seconds.
uf250-04.cnf fulfilled No. of Restarts: 969 No. of Flips: 4370 time to process: 14 seconds.
uf250-04.cnf fulfilled No. of Restarts: 11 No. of Flips: 4868 time to process: 0 seconds.
uf250-04.cnf fulfilled No. of Restarts: 543 No. of Flips: 2584 time to process: 5 seconds.
uf250-04.cnf fulfilled No. of Restarts: 1082 No. of Flips: 4926 time to process: 8 seconds.
uf250-04.cnf fulfilled No. of Restarts: 204 No. of Flips: 3198 time to process: 6 seconds.
uf250-04.cnf fulfilled No. of Restarts: 826 No. of Flips: 3260 time to process: 4 seconds.
uf250-04.cnf fulfilled No. of Restarts: 1981 No. of Flips: 1547 time to process: 9 seconds.
uf250-04.cnf fulfilled No. of Restarts: 365 No. of Flips: 4401 time to process: 6 seconds.
uf250-04.cnf fulfilled No. of Restarts: 1778 No. of Flips: 671 time to process: 10 seconds.
uf250-04.cnf fulfilled No. of Restarts: 1484 No. of Flips: 2194 time to process: 8 seconds.
uf250-04.cnf fulfilled No. of Restarts: 1730 No. of Flips: 4127 time to process: 15 seconds.
uf250-04.cnf fulfilled No. of Restarts: 589 No. of Flips: 1186 time to process: 6 seconds.
uf250-04.cnf fulfilled No. of Restarts: 83 No. of Flips: 3603 time to process: 2 seconds.
uf250-04.cnf fulfilled No. of Restarts: 433 No. of Flips: 3058 time to process: 5 seconds.
uf250-04.cnf fulfilled No. of Restarts: 3483 No. of Flips: 3371 time to process: 15 seconds.
uf250-04.cnf fulfilled No. of Restarts: 504 No. of Flips: 4253 time to process: 3 seconds.
uf250-04.cnf fulfilled No. of Restarts: 2982 No. of Flips: 3270 time to process: 16 seconds.
uf250-04.cnf fulfilled No. of Restarts: 532 No. of Flips: 4589 time to process: 4 seconds.
uf250-04.cnf fulfilled No. of Restarts: 1156 No. of Flips: 2259 time to process: 10 seconds.
uf250-04.cnf fulfilled No. of Restarts: 1776 No. of Flips: 703 time to process: 12 seconds.
uf250-04.cnf fulfilled No. of Restarts: 890 No. of Flips: 2620 time to process: 3 seconds.
uf250-04.cnf fulfilled No. of Restarts: 1987 No. of Flips: 1872 time to process: 9 seconds.
uf250-04.cnf fulfilled No. of Restarts: 3420 No. of Flips: 1333 time to process: 18 seconds.
uf250-04.cnf fulfilled No. of Restarts: 813 No. of Flips: 2848 time to process: 3 seconds.
uf250-04.cnf fulfilled No. of Restarts: 811 No. of Flips: 4006 time to process: 4 seconds.
uf250-04.cnf fulfilled No. of Restarts: 470 No. of Flips: 1632 time to process: 10 seconds.
uf250-04.cnf fulfilled No. of Restarts: 1884 No. of Flips: 4010 time to process: 10 seconds.
uf250-04.cnf fulfilled No. of Restarts: 895 No. of Flips: 3387 time to process: 7 seconds.
uf250-04.cnf fulfilled No. of Restarts: 526 No. of Flips: 2309 time to process: 5 seconds.
uf250-04.cnf fulfilled No. of Restarts: 1415 No. of Flips: 1831 time to process: 8 seconds.
uf250-04.cnf fulfilled No. of Restarts: 579 No. of Flips: 4998 time to process: 6 seconds.
uf250-04.cnf fulfilled No. of Restarts: 2097 No. of Flips: 3455 time to process: 18 seconds.
uf250-04.cnf fulfilled No. of Restarts: 991 No. of Flips: 1904 time to process: 4 seconds.
uf250-04.cnf fulfilled No. of Restarts: 1345 No. of Flips: 1596 time to process: 13 seconds.
uf250-04.cnf fulfilled No. of Restarts: 454 No. of Flips: 3217 time to process: 11 seconds.
uf250-04.cnf fulfilled No. of Restarts: 377 No. of Flips: 3181 time to process: 12 seconds.
uf250-04.cnf fulfilled No. of Restarts: 868 No. of Flips: 4785 time to process: 3 seconds.
uf250-04.cnf fulfilled No. of Restarts: 2051 No. of Flips: 3879 time to process: 8 seconds.
uf250-04.cnf fulfilled No. of Restarts: 1280 No. of Flips: 1583 time to process: 5 seconds.
uf250-04.cnf fulfilled No. of Restarts: 306 No. of Flips: 1179 time to process: 1 seconds.
uf250-04.cnf fulfilled No. of Restarts: 1062 No. of Flips: 4525 time to process: 4 seconds.
uf250-04.cnf fulfilled No. of Restarts: 2357 No. of Flips: 3995 time to process: 10 seconds.
uf250-04.cnf fulfilled No. of Restarts: 1711 No. of Flips: 2348 time to process: 8 seconds.
uf250-04.cnf fulfilled No. of Restarts: 238 No. of Flips: 4993 time to process: 3 seconds.
uf250-04.cnf fulfilled No. of Restarts: 2352 No. of Flips: 4147 time to process: 9 seconds.
uf250-04.cnf fulfilled No. of Restarts: 122 No. of Flips: 1673 time to process: 6 seconds.
uf250-04.cnf fulfilled No. of Restarts: 1579 No. of Flips: 2257 time to process: 18 seconds.
uf250-04.cnf fulfilled No. of Restarts: 687 No. of Flips: 3122 time to process: 2 seconds.
uf250-04.cnf fulfilled No. of Restarts: 618 No. of Flips: 4913 time to process: 4 seconds.
uf250-04.cnf fulfilled No. of Restarts: 321 No. of Flips: 2234 time to process: 7 seconds.
uf250-04.cnf fulfilled No. of Restarts: 619 No. of Flips: 2913 time to process: 7 seconds.
uf250-04.cnf fulfilled No. of Restarts: 2780 No. of Flips: 1545 time to process: 26 seconds.
uf250-04.cnf fulfilled No. of Restarts: 761 No. of Flips: 1512 time to process: 3 seconds.
uf250-04.cnf fulfilled No. of Restarts: 761 No. of Flips: 2549 time to process: 14 seconds.
uf250-04.cnf fulfilled No. of Restarts: 109 No. of Flips: 4578 time to process: 9 seconds.
uf250-04.cnf fulfilled No. of Restarts: 133 No. of Flips: 893 time to process: 6 seconds.
uf250-04.cnf fulfilled No. of Restarts: 1815 No. of Flips: 1406 time to process: 8 seconds.
uf250-04.cnf fulfilled No. of Restarts: 1718 No. of Flips: 1687 time to process: 6 seconds.
uf250-04.cnf fulfilled No. of Restarts: 2818 No. of Flips: 2203 time to process: 13 seconds.
uf250-04.cnf fulfilled No. of Restarts: 1994 No. of Flips: 1305 time to process: 10 seconds.
uf250-04.cnf fulfilled No. of Restarts: 1365 No. of Flips: 1653 time to process: 5 seconds.
uf250-04.cnf fulfilled No. of Restarts: 600 No. of Flips: 2717 time to process: 12 seconds.
uf250-04.cnf fulfilled No. of Restarts: 1612 No. of Flips: 797 time to process: 16 seconds.
uf250-04.cnf fulfilled No. of Restarts: 13 No. of Flips: 2513 time to process: 0 seconds.
uf250-04.cnf fulfilled No. of Restarts: 240 No. of Flips: 2782 time to process: 5 seconds.
uf250-04.cnf fulfilled No. of Restarts: 3379 No. of Flips: 4371 time to process: 17 seconds.
uf250-04.cnf fulfilled No. of Restarts: 1030 No. of Flips: 4903 time to process: 4 seconds.
uf250-04.cnf fulfilled No. of Restarts: 1830 No. of Flips: 3750 time to process: 7 seconds.
uf250-04.cnf fulfilled No. of Restarts: 692 No. of Flips: 3682 time to process: 5 seconds.
uf250-04.cnf fulfilled No. of Restarts: 348 No. of Flips: 2410 time to process: 3 seconds.
uf250-04.cnf fulfilled No. of Restarts: 861 No. of Flips: 2738 time to process: 10 seconds.
uf250-04.cnf fulfilled No. of Restarts: 174 No. of Flips: 3786 time to process: 4 seconds.
uf250-04.cnf fulfilled No. of Restarts: 194 No. of Flips: 3114 time to process: 1 seconds.
uf250-04.cnf fulfilled No. of Restarts: 2467 No. of Flips: 3390 time to process: 17 seconds.
uf250-04.cnf fulfilled No. of Restarts: 3547 No. of Flips: 4777 time to process: 14 seconds.
uf250-04.cnf fulfilled No. of Restarts: 146 No. of Flips: 4571 time to process: 0 seconds.
uf250-04.cnf fulfilled No. of Restarts: 920 No. of Flips: 4726 time to process: 4 seconds.
uf250-04.cnf fulfilled No. of Restarts: 606 No. of Flips: 773 time to process: 12 seconds.
uf250-04.cnf fulfilled No. of Restarts: 1592 No. of Flips: 4159 time to process: 10 seconds.
uf250-04.cnf fulfilled No. of Restarts: 1025 No. of Flips: 1920 time to process: 10 seconds.
uf250-04.cnf fulfilled No. of Restarts: 110 No. of Flips: 1365 time to process: 1 seconds.
uf250-04.cnf fulfilled No. of Restarts: 1581 No. of Flips: 2686 time to process: 7 seconds.
uf250-04.cnf fulfilled No. of Restarts: 1268 No. of Flips: 4842 time to process: 8 seconds.
uf250-04.cnf fulfilled No. of Restarts: 1252 No. of Flips: 3741 time to process: 9 seconds.
uf250-04.cnf fulfilled No. of Restarts: 672 No. of Flips: 2025 time to process: 7 seconds.
uf250-04.cnf fulfilled No. of Restarts: 223 No. of Flips: 1651 time to process: 1 seconds.
uf250-04.cnf fulfilled No. of Restarts: 619 No. of Flips: 2214 time to process: 8 seconds.
uf250-04.cnf fulfilled No. of Restarts: 274 No. of Flips: 2798 time to process: 2 seconds.
uf250-04.cnf fulfilled No. of Restarts: 711 No. of Flips: 3057 time to process: 4 seconds.
uf250-04.cnf fulfilled No. of Restarts: 1860 No. of Flips: 3446 time to process: 22 seconds.
uf250-04.cnf fulfilled No. of Restarts: 522 No. of Flips: 1084 time to process: 2 seconds.
uf250-04.cnf fulfilled No. of Restarts: 183 No. of Flips: 2512 time to process: 0 seconds.
uf250-04.cnf fulfilled No. of Restarts: 135 No. of Flips: 4841 time to process: 1 seconds.
uf250-04.cnf fulfilled No. of Restarts: 1406 No. of Flips: 3974 time to process: 10 seconds.
uf250-04.cnf fulfilled No. of Restarts: 1978 No. of Flips: 1719 time to process: 10 seconds.
uf250-04.cnf fulfilled No. of Restarts: 604 No. of Flips: 1902 time to process: 4 seconds.
uf250-04.cnf fulfilled No. of Restarts: 1033 No. of Flips: 1727 time to process: 10 seconds.
uf250-04.cnf fulfilled No. of Restarts: 384 No. of Flips: 3430 time to process: 6 seconds.
uf250-04.cnf fulfilled No. of Restarts: 339 No. of Flips: 4350 time to process: 13 seconds.
uf250-04.cnf fulfilled No. of Restarts: 607 No. of Flips: 4774 time to process: 4 seconds.
uf250-04.cnf fulfilled No. of Restarts: 3755 No. of Flips: 1860 time to process: 16 seconds.
uf250-04.cnf fulfilled No. of Restarts: 1330 No. of Flips: 2596 time to process: 5 seconds.
uf250-04.cnf fulfilled No. of Restarts: 771 No. of Flips: 4610 time to process: 8 seconds.
uf250-04.cnf fulfilled No. of Restarts: 587 No. of Flips: 1609 time to process: 3 seconds.
uf250-04.cnf fulfilled No. of Restarts: 630 No. of Flips: 4090 time to process: 6 seconds.
uf250-04.cnf fulfilled No. of Restarts: 159 No. of Flips: 2861 time to process: 1 seconds.
uf250-04.cnf fulfilled No. of Restarts: 1001 No. of Flips: 1289 time to process: 9 seconds.
uf250-04.cnf fulfilled No. of Restarts: 2150 No. of Flips: 3933 time to process: 13 seconds.
uf250-04.cnf fulfilled No. of Restarts: 2552 No. of Flips: 1654 time to process: 10 seconds.
uf250-04.cnf fulfilled No. of Restarts: 250 No. of Flips: 3455 time to process: 1 seconds.
uf250-04.cnf fulfilled No. of Restarts: 68 No. of Flips: 4196 time to process: 8 seconds.
uf250-04.cnf fulfilled No. of Restarts: 480 No. of Flips: 2403 time to process: 4 seconds.
uf250-04.cnf fulfilled No. of Restarts: 855 No. of Flips: 4174 time to process: 11 seconds.
uf250-04.cnf fulfilled No. of Restarts: 523 No. of Flips: 3975 time to process: 6 seconds.
uf250-04.cnf fulfilled No. of Restarts: 1967 No. of Flips: 2607 time to process: 8 seconds.
uf250-04.cnf fulfilled No. of Restarts: 887 No. of Flips: 3172 time to process: 6 seconds.
uf250-04.cnf fulfilled No. of Restarts: 2304 No. of Flips: 2824 time to process: 10 seconds.
uf250-04.cnf fulfilled No. of Restarts: 784 No. of Flips: 2231 time to process: 9 seconds.
uf250-04.cnf fulfilled No. of Restarts: 163 No. of Flips: 1475 time to process: 5 seconds.
uf250-04.cnf fulfilled No. of Restarts: 484 No. of Flips: 3864 time to process: 4 seconds.
uf250-04.cnf fulfilled No. of Restarts: 2507 No. of Flips: 2692 time to process: 13 seconds.
uf250-04.cnf fulfilled No. of Restarts: 1555 No. of Flips: 4351 time to process: 21 seconds.
uf250-04.cnf fulfilled No. of Restarts: 640 No. of Flips: 3347 time to process: 2 seconds.
uf250-04.cnf fulfilled No. of Restarts: 627 No. of Flips: 1496 time to process: 3 seconds.
uf250-04.cnf fulfilled No. of Restarts: 205 No. of Flips: 3594 time to process: 3 seconds.
uf250-04.cnf fulfilled No. of Restarts: 295 No. of Flips: 1468 time to process: 2 seconds.
uf250-04.cnf fulfilled No. of Restarts: 1501 No. of Flips: 2960 time to process: 11 seconds.
uf250-04.cnf fulfilled No. of Restarts: 502 No. of Flips: 4868 time to process: 2 seconds.
uf250-04.cnf fulfilled No. of Restarts: 399 No. of Flips: 2735 time to process: 2 seconds.
uf250-04.cnf fulfilled No. of Restarts: 216 No. of Flips: 1796 time to process: 0 seconds.
uf250-04.cnf fulfilled No. of Restarts: 28 No. of Flips: 2519 time to process: 12 seconds.
uf250-04.cnf fulfilled No. of Restarts: 967 No. of Flips: 2354 time to process: 6 seconds.
uf250-04.cnf fulfilled No. of Restarts: 3049 No. of Flips: 2552 time to process: 12 seconds.
uf250-04.cnf fulfilled No. of Restarts: 83 No. of Flips: 2055 time to process: 7 seconds.
uf250-04.cnf fulfilled No. of Restarts: 89 No. of Flips: 4595 time to process: 11 seconds.
uf250-04.cnf fulfilled No. of Restarts: 632 No. of Flips: 3049 time to process: 5 seconds.
uf250-04.cnf fulfilled No. of Restarts: 1684 No. of Flips: 4897 time to process: 8 seconds.
uf250-04.cnf fulfilled No. of Restarts: 755 No. of Flips: 2497 time to process: 5 seconds.
uf250-04.cnf fulfilled No. of Restarts: 57 No. of Flips: 2206 time to process: 10 seconds.
uf250-04.cnf fulfilled No. of Restarts: 2094 No. of Flips: 1462 time to process: 8 seconds.
uf250-04.cnf fulfilled No. of Restarts: 1213 No. of Flips: 4361 time to process: 8 seconds.
uf250-04.cnf fulfilled No. of Restarts: 485 No. of Flips: 2014 time to process: 5 seconds.
uf250-04.cnf fulfilled No. of Restarts: 1852 No. of Flips: 4361 time to process: 14 seconds.
uf250-04.cnf fulfilled No. of Restarts: 773 No. of Flips: 3903 time to process: 3 seconds.
uf250-04.cnf fulfilled No. of Restarts: 744 No. of Flips: 2510 time to process: 5 seconds.
uf250-04.cnf fulfilled No. of Restarts: 239 No. of Flips: 2779 time to process: 8 seconds.
uf250-04.cnf fulfilled No. of Restarts: 2081 No. of Flips: 4697 time to process: 8 seconds.
uf250-04.cnf fulfilled No. of Restarts: 459 No. of Flips: 2073 time to process: 3 seconds.
uf250-04.cnf fulfilled No. of Restarts: 664 No. of Flips: 4621 time to process: 4 seconds.
uf250-04.cnf fulfilled No. of Restarts: 1787 No. of Flips: 3368 time to process: 8 seconds.
uf250-04.cnf fulfilled No. of Restarts: 198 No. of Flips: 1777 time to process: 2 seconds.
uf250-04.cnf fulfilled No. of Restarts: 136 No. of Flips: 2606 time to process: 4 seconds.
uf250-04.cnf fulfilled No. of Restarts: 651 No. of Flips: 4516 time to process: 10 seconds.
uf250-04.cnf fulfilled No. of Restarts: 35 No. of Flips: 3380 time to process: 1 seconds.
uf250-04.cnf fulfilled No. of Restarts: 2876 No. of Flips: 3329 time to process: 12 seconds.
uf250-04.cnf fulfilled No. of Restarts: 1505 No. of Flips: 1631 time to process: 8 seconds.
uf250-04.cnf fulfilled No. of Restarts: 480 No. of Flips: 3518 time to process: 8 seconds.
uf250-04.cnf fulfilled No. of Restarts: 1998 No. of Flips: 4579 time to process: 8 seconds.
uf250-04.cnf fulfilled No. of Restarts: 1231 No. of Flips: 1301 time to process: 10 seconds.
uf250-04.cnf fulfilled No. of Restarts: 543 No. of Flips: 3428 time to process: 2 seconds.
uf250-04.cnf fulfilled No. of Restarts: 1366 No. of Flips: 1874 time to process: 11 seconds.
uf250-04.cnf fulfilled No. of Restarts: 172 No. of Flips: 4232 time to process: 0 seconds.
uf250-04.cnf fulfilled No. of Restarts: 1866 No. of Flips: 1029 time to process: 13 seconds.
uf250-04.cnf fulfilled No. of Restarts: 84 No. of Flips: 4485 time to process: 0 seconds.
uf250-04.cnf fulfilled No. of Restarts: 229 No. of Flips: 3249 time to process: 15 seconds.
uf250-04.cnf fulfilled No. of Restarts: 34 No. of Flips: 3912 time to process: 15 seconds.
uf250-04.cnf fulfilled No. of Restarts: 739 No. of Flips: 3920 time to process: 3 seconds.
uf250-04.cnf fulfilled No. of Restarts: 2479 No. of Flips: 2155 time to process: 11 seconds.
uf250-04.cnf fulfilled No. of Restarts: 726 No. of Flips: 2600 time to process: 6 seconds.
uf250-04.cnf fulfilled No. of Restarts: 357 No. of Flips: 4875 time to process: 4 seconds.
uf250-04.cnf fulfilled No. of Restarts: 2536 No. of Flips: 4986 time to process: 25 seconds.
uf250-04.cnf fulfilled No. of Restarts: 641 No. of Flips: 1524 time to process: 2 seconds.
uf250-04.cnf fulfilled No. of Restarts: 76 No. of Flips: 3282 time to process: 0 seconds.
uf250-04.cnf fulfilled No. of Restarts: 582 No. of Flips: 3148 time to process: 8 seconds.
uf250-04.cnf fulfilled No. of Restarts: 257 No. of Flips: 4963 time to process: 8 seconds.
uf250-04.cnf fulfilled No. of Restarts: 17 No. of Flips: 597 time to process: 0 seconds.
uf250-04.cnf fulfilled No. of Restarts: 1075 No. of Flips: 1784 time to process: 11 seconds.
uf250-04.cnf fulfilled No. of Restarts: 1452 No. of Flips: 2599 time to process: 5 seconds.
uf250-04.cnf fulfilled No. of Restarts: 2242 No. of Flips: 1121 time to process: 9 seconds.
uf250-04.cnf fulfilled No. of Restarts: 363 No. of Flips: 2993 time to process: 1 seconds.
uf250-04.cnf fulfilled No. of Restarts: 1193 No. of Flips: 4863 time to process: 10 seconds.
uf250-04.cnf fulfilled No. of Restarts: 2146 No. of Flips: 1127 time to process: 8 seconds.
uf250-04.cnf fulfilled No. of Restarts: 1815 No. of Flips: 3629 time to process: 7 seconds.
uf250-04.cnf fulfilled No. of Restarts: 1325 No. of Flips: 2848 time to process: 5 seconds.
uf250-04.cnf fulfilled No. of Restarts: 2393 No. of Flips: 3591 time to process: 19 seconds.
uf250-04.cnf fulfilled No. of Restarts: 96 No. of Flips: 4296 time to process: 2 seconds.
uf250-04.cnf fulfilled No. of Restarts: 827 No. of Flips: 2998 time to process: 12 seconds.
uf250-04.cnf fulfilled No. of Restarts: 47 No. of Flips: 560 time to process: 3 seconds.
uf250-04.cnf fulfilled No. of Restarts: 974 No. of Flips: 3441 time to process: 14 seconds.
uf250-04.cnf fulfilled No. of Restarts: 2483 No. of Flips: 1824 time to process: 18 seconds.
uf250-04.cnf fulfilled No. of Restarts: 461 No. of Flips: 1925 time to process: 3 seconds.
uf250-04.cnf fulfilled No. of Restarts: 28 No. of Flips: 2894 time to process: 10 seconds.
uf250-04.cnf fulfilled No. of Restarts: 99 No. of Flips: 3463 time to process: 1 seconds.
uf250-04.cnf fulfilled No. of Restarts: 1853 No. of Flips: 3802 time to process: 8 seconds.
uf250-04.cnf fulfilled No. of Restarts: 1252 No. of Flips: 1264 time to process: 7 seconds.
uf250-04.cnf fulfilled No. of Restarts: 655 No. of Flips: 2425 time to process: 3 seconds.
uf250-04.cnf fulfilled No. of Restarts: 216 No. of Flips: 3658 time to process: 0 seconds.
uf250-04.cnf fulfilled No. of Restarts: 282 No. of Flips: 2533 time to process: 5 seconds.
uf250-04.cnf fulfilled No. of Restarts: 1825 No. of Flips: 2212 time to process: 16 seconds.
uf250-04.cnf fulfilled No. of Restarts: 930 No. of Flips: 2195 time to process: 5 seconds.
uf250-04.cnf fulfilled No. of Restarts: 210 No. of Flips: 1911 time to process: 2 seconds.
uf250-04.cnf fulfilled No. of Restarts: 243 No. of Flips: 1411 time to process: 4 seconds.
uf250-04.cnf fulfilled No. of Restarts: 509 No. of Flips: 3507 time to process: 4 seconds.
uf250-04.cnf fulfilled No. of Restarts: 589 No. of Flips: 4200 time to process: 5 seconds.
uf250-04.cnf fulfilled No. of Restarts: 254 No. of Flips: 1776 time to process: 10 seconds.
uf250-04.cnf fulfilled No. of Restarts: 1018 No. of Flips: 4297 time to process: 5 seconds.
uf250-04.cnf fulfilled No. of Restarts: 71 No. of Flips: 4711 time to process: 2 seconds.
uf250-04.cnf fulfilled No. of Restarts: 135 No. of Flips: 4717 time to process: 2 seconds.
uf250-04.cnf fulfilled No. of Restarts: 186 No. of Flips: 3928 time to process: 4 seconds.
uf250-04.cnf fulfilled No. of Restarts: 1342 No. of Flips: 4020 time to process: 8 seconds.
uf250-04.cnf fulfilled No. of Restarts: 370 No. of Flips: 655 time to process: 3 seconds.
uf250-04.cnf fulfilled No. of Restarts: 1085 No. of Flips: 3460 time to process: 8 seconds.
uf250-04.cnf fulfilled No. of Restarts: 62 No. of Flips: 3771 time to process: 8 seconds.
uf250-04.cnf fulfilled No. of Restarts: 95 No. of Flips: 3725 time to process: 0 seconds.
uf250-04.cnf fulfilled No. of Restarts: 415 No. of Flips: 2233 time to process: 3 seconds.
uf250-04.cnf fulfilled No. of Restarts: 30 No. of Flips: 1939 time to process: 3 seconds.
uf250-04.cnf fulfilled No. of Restarts: 591 No. of Flips: 1779 time to process: 10 seconds.
uf250-04.cnf fulfilled No. of Restarts: 138 No. of Flips: 2714 time to process: 5 seconds.
uf250-04.cnf fulfilled No. of Restarts: 1939 No. of Flips: 3161 time to process: 8 seconds.
uf250-04.cnf fulfilled No. of Restarts: 2159 No. of Flips: 4703 time to process: 21 seconds.
uf250-04.cnf fulfilled No. of Restarts: 947 No. of Flips: 3245 time to process: 3 seconds.
uf250-04.cnf fulfilled No. of Restarts: 1735 No. of Flips: 1493 time to process: 10 seconds.
uf250-04.cnf fulfilled No. of Restarts: 437 No. of Flips: 3007 time to process: 2 seconds.
uf250-04.cnf fulfilled No. of Restarts: 456 No. of Flips: 4864 time to process: 5 seconds.
uf250-04.cnf fulfilled No. of Restarts: 237 No. of Flips: 3018 time to process: 11 seconds.
uf250-04.cnf fulfilled No. of Restarts: 1200 No. of Flips: 4686 time to process: 8 seconds.
uf250-04.cnf fulfilled No. of Restarts: 742 No. of Flips: 3166 time to process: 9 seconds.
uf250-04.cnf fulfilled No. of Restarts: 3061 No. of Flips: 2884 time to process: 27 seconds.
uf250-04.cnf fulfilled No. of Restarts: 309 No. of Flips: 1007 time to process: 1 seconds.
uf250-04.cnf fulfilled No. of Restarts: 796 No. of Flips: 1879 time to process: 3 seconds.
uf250-04.cnf fulfilled No. of Restarts: 832 No. of Flips: 3007 time to process: 7 seconds.
uf250-04.cnf fulfilled No. of Restarts: 696 No. of Flips: 4377 time to process: 6 seconds.
uf250-04.cnf fulfilled No. of Restarts: 29 No. of Flips: 2187 time to process: 7 seconds.
uf250-04.cnf fulfilled No. of Restarts: 290 No. of Flips: 3708 time to process: 8 seconds.
uf250-04.cnf fulfilled No. of Restarts: 2031 No. of Flips: 4142 time to process: 8 seconds.
uf250-04.cnf fulfilled No. of Restarts: 1238 No. of Flips: 4203 time to process: 9 seconds.
uf250-04.cnf fulfilled No. of Restarts: 238 No. of Flips: 4566 time to process: 7 seconds.
uf250-04.cnf fulfilled No. of Restarts: 134 No. of Flips: 3911 time to process: 5 seconds.
uf250-04.cnf fulfilled No. of Restarts: 218 No. of Flips: 3862 time to process: 2 seconds.
uf250-04.cnf fulfilled No. of Restarts: 1549 No. of Flips: 4162 time to process: 16 seconds.
uf250-04.cnf fulfilled No. of Restarts: 2909 No. of Flips: 960 time to process: 12 seconds.
uf250-04.cnf fulfilled No. of Restarts: 494 No. of Flips: 1961 time to process: 8 seconds.
uf250-04.cnf fulfilled No. of Restarts: 34 No. of Flips: 2408 time to process: 0 seconds.
uf250-04.cnf fulfilled No. of Restarts: 1289 No. of Flips: 2721 time to process: 11 seconds.
uf250-04.cnf fulfilled No. of Restarts: 2 No. of Flips: 3818 time to process: 1 seconds.
uf250-04.cnf fulfilled No. of Restarts: 2406 No. of Flips: 4820 time to process: 12 seconds.
uf250-04.cnf fulfilled No. of Restarts: 980 No. of Flips: 3247 time to process: 4 seconds.
uf250-04.cnf fulfilled No. of Restarts: 1054 No. of Flips: 4233 time to process: 4 seconds.
uf250-04.cnf fulfilled No. of Restarts: 1148 No. of Flips: 4313 time to process: 9 seconds.
uf250-04.cnf fulfilled No. of Restarts: 1773 No. of Flips: 1936 time to process: 10 seconds.
uf250-04.cnf fulfilled No. of Restarts: 299 No. of Flips: 4814 time to process: 3 seconds.
uf250-04.cnf fulfilled No. of Restarts: 201 No. of Flips: 2527 time to process: 13 seconds.
uf250-04.cnf fulfilled No. of Restarts: 2263 No. of Flips: 3373 time to process: 10 seconds.
uf250-04.cnf fulfilled No. of Restarts: 654 No. of Flips: 3951 time to process: 9 seconds.
uf250-04.cnf fulfilled No. of Restarts: 1120 No. of Flips: 4202 time to process: 11 seconds.
uf250-04.cnf fulfilled No. of Restarts: 2736 No. of Flips: 1475 time to process: 14 seconds.
uf250-04.cnf fulfilled No. of Restarts: 895 No. of Flips: 2544 time to process: 5 seconds.
uf250-04.cnf fulfilled No. of Restarts: 557 No. of Flips: 2093 time to process: 3 seconds.
uf250-04.cnf fulfilled No. of Restarts: 166 No. of Flips: 3929 time to process: 4 seconds.
uf250-04.cnf fulfilled No. of Restarts: 1516 No. of Flips: 3515 time to process: 8 seconds.
uf250-04.cnf fulfilled No. of Restarts: 3436 No. of Flips: 3215 time to process: 23 seconds.
uf250-04.cnf fulfilled No. of Restarts: 2032 No. of Flips: 2479 time to process: 8 seconds.
uf250-04.cnf fulfilled No. of Restarts: 767 No. of Flips: 3564 time to process: 5 seconds.
uf250-04.cnf fulfilled No. of Restarts: 889 No. of Flips: 4715 time to process: 5 seconds.
uf250-04.cnf fulfilled No. of Restarts: 1055 No. of Flips: 4755 time to process: 7 seconds.
uf250-04.cnf fulfilled No. of Restarts: 719 No. of Flips: 2923 time to process: 6 seconds.
uf250-04.cnf fulfilled No. of Restarts: 547 No. of Flips: 4201 time to process: 4 seconds.
uf250-04.cnf fulfilled No. of Restarts: 475 No. of Flips: 3960 time to process: 5 seconds.
uf250-04.cnf fulfilled No. of Restarts: 189 No. of Flips: 1917 time to process: 5 seconds.
uf250-04.cnf fulfilled No. of Restarts: 241 No. of Flips: 2280 time to process: 6 seconds.
uf250-04.cnf fulfilled No. of Restarts: 981 No. of Flips: 672 time to process: 7 seconds.
uf250-04.cnf fulfilled No. of Restarts: 2328 No. of Flips: 2584 time to process: 15 seconds.
uf250-04.cnf fulfilled No. of Restarts: 3009 No. of Flips: 2628 time to process: 18 seconds.
uf250-04.cnf fulfilled No. of Restarts: 472 No. of Flips: 4987 time to process: 2 seconds.
uf250-04.cnf fulfilled No. of Restarts: 2815 No. of Flips: 1495 time to process: 19 seconds.
uf250-04.cnf fulfilled No. of Restarts: 917 No. of Flips: 2828 time to process: 3 seconds.
uf250-04.cnf fulfilled No. of Restarts: 377 No. of Flips: 2697 time to process: 3 seconds.
uf250-04.cnf fulfilled No. of Restarts: 2180 No. of Flips: 3465 time to process: 23 seconds.
uf250-04.cnf fulfilled No. of Restarts: 426 No. of Flips: 2861 time to process: 3 seconds.
uf250-04.cnf fulfilled No. of Restarts: 1231 No. of Flips: 2644 time to process: 12 seconds.
uf250-04.cnf fulfilled No. of Restarts: 527 No. of Flips: 876 time to process: 2 seconds.
uf250-04.cnf fulfilled No. of Restarts: 366 No. of Flips: 3464 time to process: 5 seconds.
uf250-04.cnf fulfilled No. of Restarts: 1734 No. of Flips: 2968 time to process: 7 seconds.
uf250-04.cnf fulfilled No. of Restarts: 51 No. of Flips: 1657 time to process: 1 seconds.
uf250-04.cnf fulfilled No. of Restarts: 563 No. of Flips: 3464 time to process: 3 seconds.
uf250-04.cnf fulfilled No. of Restarts: 818 No. of Flips: 4313 time to process: 7 seconds.
uf250-04.cnf fulfilled No. of Restarts: 605 No. of Flips: 3629 time to process: 6 seconds.
uf250-04.cnf fulfilled No. of Restarts: 1849 No. of Flips: 3874 time to process: 23 seconds.
uf250-04.cnf fulfilled No. of Restarts: 335 No. of Flips: 2956 time to process: 3 seconds.
uf250-04.cnf fulfilled No. of Restarts: 3387 No. of Flips: 3849 time to process: 14 seconds.
uf250-04.cnf fulfilled No. of Restarts: 1533 No. of Flips: 3428 time to process: 6 seconds.
uf250-04.cnf fulfilled No. of Restarts: 1547 No. of Flips: 4395 time to process: 6 seconds.
uf250-04.cnf fulfilled No. of Restarts: 2 No. of Flips: 1627 time to process: 0 seconds.
uf250-04.cnf fulfilled No. of Restarts: 959 No. of Flips: 2261 time to process: 5 seconds.
uf250-04.cnf fulfilled No. of Restarts: 1493 No. of Flips: 4340 time to process: 16 seconds.
uf250-04.cnf fulfilled No. of Restarts: 1373 No. of Flips: 820 time to process: 8 seconds.
uf250-04.cnf fulfilled No. of Restarts: 81 No. of Flips: 3975 time to process: 2 seconds.
uf250-04.cnf fulfilled No. of Restarts: 1054 No. of Flips: 4766 time to process: 6 seconds.
uf250-04.cnf fulfilled No. of Restarts: 2779 No. of Flips: 1354 time to process: 12 seconds.
uf250-04.cnf fulfilled No. of Restarts: 37 No. of Flips: 977 time to process: 1 seconds.
uf250-04.cnf fulfilled No. of Restarts: 975 No. of Flips: 3476 time to process: 6 seconds.
uf250-04.cnf fulfilled No. of Restarts: 2581 No. of Flips: 4972 time to process: 18 seconds.
uf250-04.cnf fulfilled No. of Restarts: 837 No. of Flips: 4638 time to process: 3 seconds.
uf250-04.cnf fulfilled No. of Restarts: 3420 No. of Flips: 1961 time to process: 18 seconds.
uf250-04.cnf fulfilled No. of Restarts: 946 No. of Flips: 4294 time to process: 3 seconds.
uf250-04.cnf fulfilled No. of Restarts: 727 No. of Flips: 1640 time to process: 3 seconds.
uf250-04.cnf fulfilled No. of Restarts: 1889 No. of Flips: 2154 time to process: 19 seconds.
uf250-04.cnf fulfilled No. of Restarts: 371 No. of Flips: 1223 time to process: 1 seconds.
uf250-04.cnf fulfilled No. of Restarts: 1488 No. of Flips: 3244 time to process: 6 seconds.
uf250-04.cnf fulfilled No. of Restarts: 2112 No. of Flips: 3088 time to process: 11 seconds.
uf250-04.cnf fulfilled No. of Restarts: 575 No. of Flips: 3355 time to process: 2 seconds.
uf250-04.cnf fulfilled No. of Restarts: 626 No. of Flips: 4946 time to process: 6 seconds.
uf250-04.cnf fulfilled No. of Restarts: 118 No. of Flips: 4435 time to process: 1 seconds.
uf250-04.cnf fulfilled No. of Restarts: 1854 No. of Flips: 4458 time to process: 15 seconds.
uf250-04.cnf fulfilled No. of Restarts: 760 No. of Flips: 3264 time to process: 11 seconds.
uf250-04.cnf fulfilled No. of Restarts: 1099 No. of Flips: 4174 time to process: 4 seconds.
uf250-04.cnf fulfilled No. of Restarts: 3447 No. of Flips: 4736 time to process: 14 seconds.
uf250-04.cnf fulfilled No. of Restarts: 201 No. of Flips: 3509 time to process: 4 seconds.
uf250-04.cnf fulfilled No. of Restarts: 304 No. of Flips: 1154 time to process: 3 seconds.
uf250-04.cnf fulfilled No. of Restarts: 860 No. of Flips: 1134 time to process: 5 seconds.
uf250-04.cnf fulfilled No. of Restarts: 1702 No. of Flips: 4559 time to process: 12 seconds.
uf250-04.cnf fulfilled No. of Restarts: 929 No. of Flips: 1515 time to process: 7 seconds.
uf250-04.cnf fulfilled No. of Restarts: 36 No. of Flips: 4052 time to process: 0 seconds.
uf250-04.cnf fulfilled No. of Restarts: 872 No. of Flips: 2667 time to process: 9 seconds.
uf250-04.cnf fulfilled No. of Restarts: 1135 No. of Flips: 3781 time to process: 4 seconds.
uf250-04.cnf fulfilled No. of Restarts: 158 No. of Flips: 4620 time to process: 9 seconds.
uf250-04.cnf fulfilled No. of Restarts: 1019 No. of Flips: 4798 time to process: 9 seconds.
uf250-04.cnf fulfilled No. of Restarts: 505 No. of Flips: 4104 time to process: 7 seconds.
uf250-04.cnf fulfilled No. of Restarts: 177 No. of Flips: 4038 time to process: 0 seconds.
uf250-04.cnf fulfilled No. of Restarts: 656 No. of Flips: 4568 time to process: 8 seconds.
uf250-04.cnf fulfilled No. of Restarts: 299 No. of Flips: 3252 time to process: 7 seconds.
uf250-04.cnf fulfilled No. of Restarts: 648 No. of Flips: 2150 time to process: 10 seconds.
uf250-04.cnf fulfilled No. of Restarts: 463 No. of Flips: 3771 time to process: 7 seconds.
uf250-04.cnf fulfilled No. of Restarts: 106 No. of Flips: 2576 time to process: 3 seconds.
uf250-04.cnf fulfilled No. of Restarts: 72 No. of Flips: 1815 time to process: 10 seconds.
uf250-04.cnf fulfilled No. of Restarts: 1174 No. of Flips: 1712 time to process: 9 seconds.
uf250-04.cnf fulfilled No. of Restarts: 12 No. of Flips: 3809 time to process: 0 seconds.
uf250-04.cnf fulfilled No. of Restarts: 1460 No. of Flips: 2790 time to process: 6 seconds.
uf250-04.cnf fulfilled No. of Restarts: 2155 No. of Flips: 3965 time to process: 27 seconds.
uf250-04.cnf fulfilled No. of Restarts: 619 No. of Flips: 3692 time to process: 2 seconds.
uf250-04.cnf fulfilled No. of Restarts: 703 No. of Flips: 3774 time to process: 2 seconds.
uf250-04.cnf fulfilled No. of Restarts: 320 No. of Flips: 4153 time to process: 5 seconds.
uf250-04.cnf fulfilled No. of Restarts: 603 No. of Flips: 2189 time to process: 2 seconds.
uf250-04.cnf fulfilled No. of Restarts: 1393 No. of Flips: 4352 time to process: 13 seconds.
uf250-04.cnf fulfilled No. of Restarts: 728 No. of Flips: 1597 time to process: 5 seconds.
uf250-04.cnf fulfilled No. of Restarts: 146 No. of Flips: 2595 time to process: 1 seconds.
uf250-04.cnf fulfilled No. of Restarts: 1042 No. of Flips: 1725 time to process: 7 seconds.
uf250-04.cnf fulfilled No. of Restarts: 1694 No. of Flips: 1748 time to process: 10 seconds.
uf250-04.cnf fulfilled No. of Restarts: 615 No. of Flips: 4716 time to process: 7 seconds.
uf250-04.cnf fulfilled No. of Restarts: 110 No. of Flips: 1736 time to process: 0 seconds.
uf250-04.cnf fulfilled No. of Restarts: 1383 No. of Flips: 1210 time to process: 6 seconds.
uf250-04.cnf fulfilled No. of Restarts: 1065 No. of Flips: 1923 time to process: 5 seconds.
uf250-04.cnf fulfilled No. of Restarts: 294 No. of Flips: 3937 time to process: 1 seconds.
uf250-04.cnf fulfilled No. of Restarts: 1227 No. of Flips: 2423 time to process: 9 seconds.
uf250-04.cnf fulfilled No. of Restarts: 309 No. of Flips: 3066 time to process: 7 seconds.
uf250-04.cnf fulfilled No. of Restarts: 1971 No. of Flips: 3496 time to process: 10 seconds.
uf250-04.cnf fulfilled No. of Restarts: 977 No. of Flips: 2241 time to process: 6 seconds.
uf250-04.cnf fulfilled No. of Restarts: 1259 No. of Flips: 3029 time to process: 10 seconds.
uf250-04.cnf fulfilled No. of Restarts: 744 No. of Flips: 1731 time to process: 5 seconds.
uf250-04.cnf fulfilled No. of Restarts: 2194 No. of Flips: 2021 time to process: 9 seconds.
uf250-04.cnf fulfilled No. of Restarts: 535 No. of Flips: 2497 time to process: 3 seconds.
uf250-04.cnf fulfilled No. of Restarts: 362 No. of Flips: 3984 time to process: 17 seconds.
uf250-04.cnf fulfilled No. of Restarts: 479 No. of Flips: 4288 time to process: 3 seconds.
uf250-04.cnf fulfilled No. of Restarts: 337 No. of Flips: 3008 time to process: 11 seconds.
uf250-04.cnf fulfilled No. of Restarts: 2066 No. of Flips: 1025 time to process: 9 seconds.
uf250-04.cnf fulfilled No. of Restarts: 264 No. of Flips: 3598 time to process: 1 seconds.
uf250-04.cnf fulfilled No. of Restarts: 478 No. of Flips: 1623 time to process: 2 seconds.
uf250-04.cnf fulfilled No. of Restarts: 217 No. of Flips: 4305 time to process: 4 seconds.
uf250-04.cnf fulfilled No. of Restarts: 145 No. of Flips: 1277 time to process: 4 seconds.
uf250-04.cnf fulfilled No. of Restarts: 40 No. of Flips: 4134 time to process: 5 seconds.
uf250-04.cnf fulfilled No. of Restarts: 1367 No. of Flips: 3986 time to process: 16 seconds.
uf250-04.cnf fulfilled No. of Restarts: 713 No. of Flips: 1883 time to process: 3 seconds.
uf250-04.cnf fulfilled No. of Restarts: 52 No. of Flips: 3261 time to process: 1 seconds.
uf250-04.cnf fulfilled No. of Restarts: 19 No. of Flips: 2562 time to process: 5 seconds.
uf250-04.cnf fulfilled No. of Restarts: 1659 No. of Flips: 3764 time to process: 8 seconds.
uf250-04.cnf fulfilled No. of Restarts: 3101 No. of Flips: 2097 time to process: 15 seconds.
uf250-04.cnf fulfilled No. of Restarts: 431 No. of Flips: 1576 time to process: 2 seconds.
uf250-04.cnf fulfilled No. of Restarts: 433 No. of Flips: 3497 time to process: 8 seconds.
uf250-04.cnf fulfilled No. of Restarts: 2711 No. of Flips: 2453 time to process: 16 seconds.
uf250-04.cnf fulfilled No. of Restarts: 129 No. of Flips: 2048 time to process: 0 seconds.
uf250-04.cnf fulfilled No. of Restarts: 522 No. of Flips: 4328 time to process: 3 seconds.
uf250-04.cnf fulfilled No. of Restarts: 741 No. of Flips: 4030 time to process: 3 seconds.
uf250-04.cnf fulfilled No. of Restarts: 1157 No. of Flips: 4095 time to process: 5 seconds.
uf250-04.cnf fulfilled No. of Restarts: 356 No. of Flips: 4602 time to process: 3 seconds.
uf250-04.cnf fulfilled No. of Restarts: 1769 No. of Flips: 2473 time to process: 9 seconds.
uf250-04.cnf fulfilled No. of Restarts: 164 No. of Flips: 3279 time to process: 4 seconds.
uf250-04.cnf fulfilled No. of Restarts: 1617 No. of Flips: 3064 time to process: 10 seconds.
uf250-04.cnf fulfilled No. of Restarts: 1 No. of Flips: 2557 time to process: 0 seconds.
uf250-04.cnf fulfilled No. of Restarts: 1100 No. of Flips: 4395 time to process: 13 seconds.
uf250-04.cnf fulfilled No. of Restarts: 2400 No. of Flips: 4654 time to process: 11 seconds.
uf250-04.cnf , deadline. Restarts: 3950
uf250-04.cnf fulfilled No. of Restarts: 315 No. of Flips: 850 time to process: 1 seconds.
uf250-04.cnf fulfilled No. of Restarts: 98 No. of Flips: 4311 time to process: 1 seconds.
uf250-04.cnf fulfilled No. of Restarts: 2283 No. of Flips: 1058 time to process: 19 seconds.
uf250-04.cnf fulfilled No. of Restarts: 1830 No. of Flips: 2127 time to process: 7 seconds.
uf250-04.cnf fulfilled No. of Restarts: 2241 No. of Flips: 1292 time to process: 11 seconds.
uf250-04.cnf fulfilled No. of Restarts: 525 No. of Flips: 4325 time to process: 8 seconds.
uf250-04.cnf fulfilled No. of Restarts: 197 No. of Flips: 4392 time to process: 0 seconds.
uf250-04.cnf fulfilled No. of Restarts: 692 No. of Flips: 4593 time to process: 10 seconds.
uf250-04.cnf fulfilled No. of Restarts: 39 No. of Flips: 2058 time to process: 1 seconds.
uf250-04.cnf fulfilled No. of Restarts: 197 No. of Flips: 3405 time to process: 4 seconds.
uf250-04.cnf fulfilled No. of Restarts: 490 No. of Flips: 2976 time to process: 2 seconds.
uf250-04.cnf fulfilled No. of Restarts: 795 No. of Flips: 1502 time to process: 12 seconds.
uf250-04.cnf fulfilled No. of Restarts: 1491 No. of Flips: 3485 time to process: 6 seconds.
uf250-04.cnf fulfilled No. of Restarts: 154 No. of Flips: 3315 time to process: 4 seconds.
uf250-04.cnf fulfilled No. of Restarts: 514 No. of Flips: 3502 time to process: 7 seconds.
uf250-04.cnf fulfilled No. of Restarts: 316 No. of Flips: 4485 time to process: 7 seconds.
uf250-04.cnf fulfilled No. of Restarts: 1259 No. of Flips: 2645 time to process: 6 seconds.
uf250-04.cnf fulfilled No. of Restarts: 2605 No. of Flips: 3252 time to process: 11 seconds.
uf250-04.cnf fulfilled No. of Restarts: 1213 No. of Flips: 1472 time to process: 8 seconds.
uf250-04.cnf fulfilled No. of Restarts: 2111 No. of Flips: 2086 time to process: 16 seconds.
uf250-04.cnf fulfilled No. of Restarts: 604 No. of Flips: 4851 time to process: 2 seconds.
uf250-04.cnf fulfilled No. of Restarts: 46 No. of Flips: 4573 time to process: 11 seconds.
uf250-04.cnf fulfilled No. of Restarts: 308 No. of Flips: 4322 time to process: 5 seconds.
uf250-04.cnf fulfilled No. of Restarts: 1492 No. of Flips: 3227 time to process: 10 seconds.
uf250-04.cnf fulfilled No. of Restarts: 1517 No. of Flips: 2558 time to process: 7 seconds.
uf250-04.cnf fulfilled No. of Restarts: 905 No. of Flips: 4755 time to process: 4 seconds.
uf250-04.cnf fulfilled No. of Restarts: 3383 No. of Flips: 2027 time to process: 17 seconds.
uf250-04.cnf fulfilled No. of Restarts: 835 No. of Flips: 3084 time to process: 3 seconds.
uf250-04.cnf fulfilled No. of Restarts: 452 No. of Flips: 4612 time to process: 4 seconds.
uf250-04.cnf fulfilled No. of Restarts: 1122 No. of Flips: 1661 time to process: 10 seconds.
uf250-04.cnf fulfilled No. of Restarts: 284 No. of Flips: 1992 time to process: 3 seconds.
uf250-04.cnf fulfilled No. of Restarts: 1543 No. of Flips: 4515 time to process: 7 seconds.
uf250-04.cnf fulfilled No. of Restarts: 2751 No. of Flips: 3914 time to process: 15 seconds.
uf250-04.cnf fulfilled No. of Restarts: 565 No. of Flips: 4717 time to process: 2 seconds.
uf250-04.cnf fulfilled No. of Restarts: 9 No. of Flips: 4109 time to process: 3 seconds.
uf250-04.cnf fulfilled No. of Restarts: 1059 No. of Flips: 4460 time to process: 9 seconds.
uf250-04.cnf fulfilled No. of Restarts: 226 No. of Flips: 3050 time to process: 1 seconds.
uf250-04.cnf fulfilled No. of Restarts: 768 No. of Flips: 1666 time to process: 12 seconds.
uf250-04.cnf fulfilled No. of Restarts: 1916 No. of Flips: 999 time to process: 8 seconds.
uf250-04.cnf fulfilled No. of Restarts: 408 No. of Flips: 2274 time to process: 3 seconds.
uf250-04.cnf fulfilled No. of Restarts: 366 No. of Flips: 2291 time to process: 9 seconds.
uf250-04.cnf fulfilled No. of Restarts: 433 No. of Flips: 2761 time to process: 3 seconds.
uf250-04.cnf fulfilled No. of Restarts: 996 No. of Flips: 4732 time to process: 9 seconds.
uf250-04.cnf fulfilled No. of Restarts: 951 No. of Flips: 4338 time to process: 9 seconds.
uf250-04.cnf fulfilled No. of Restarts: 500 No. of Flips: 3248 time to process: 11 seconds.
uf250-04.cnf fulfilled No. of Restarts: 1373 No. of Flips: 1917 time to process: 5 seconds.
uf250-04.cnf fulfilled No. of Restarts: 290 No. of Flips: 1384 time to process: 9 seconds.
uf250-04.cnf fulfilled No. of Restarts: 355 No. of Flips: 1910 time to process: 7 seconds.
uf250-04.cnf fulfilled No. of Restarts: 195 No. of Flips: 1872 time to process: 0 seconds.
uf250-04.cnf fulfilled No. of Restarts: 2006 No. of Flips: 1467 time to process: 9 seconds.
uf250-04.cnf fulfilled No. of Restarts: 3715 No. of Flips: 2531 time to process: 27 seconds.
uf250-04.cnf fulfilled No. of Restarts: 1112 No. of Flips: 4582 time to process: 4 seconds.
uf250-04.cnf fulfilled No. of Restarts: 2792 No. of Flips: 4322 time to process: 11 seconds.
uf250-04.cnf fulfilled No. of Restarts: 762 No. of Flips: 3333 time to process: 3 seconds.
uf250-04.cnf fulfilled No. of Restarts: 646 No. of Flips: 1317 time to process: 10 seconds.
uf250-04.cnf fulfilled No. of Restarts: 320 No. of Flips: 3663 time to process: 10 seconds.
uf250-04.cnf fulfilled No. of Restarts: 1803 No. of Flips: 2148 time to process: 8 seconds.
uf250-04.cnf fulfilled No. of Restarts: 39 No. of Flips: 1826 time to process: 2 seconds.
uf250-04.cnf fulfilled No. of Restarts: 941 No. of Flips: 3814 time to process: 4 seconds.
uf250-04.cnf fulfilled No. of Restarts: 151 No. of Flips: 2151 time to process: 10 seconds.
uf250-04.cnf fulfilled No. of Restarts: 157 No. of Flips: 4707 time to process: 1 seconds.
uf250-04.cnf fulfilled No. of Restarts: 1033 No. of Flips: 3208 time to process: 5 seconds.
uf250-04.cnf fulfilled No. of Restarts: 2153 No. of Flips: 2752 time to process: 21 seconds.
uf250-04.cnf fulfilled No. of Restarts: 596 No. of Flips: 3287 time to process: 2 seconds.
uf250-04.cnf fulfilled No. of Restarts: 1544 No. of Flips: 3749 time to process: 7 seconds.
uf250-04.cnf fulfilled No. of Restarts: 558 No. of Flips: 4528 time to process: 2 seconds.
uf250-04.cnf fulfilled No. of Restarts: 1226 No. of Flips: 3299 time to process: 8 seconds.
uf250-04.cnf fulfilled No. of Restarts: 514 No. of Flips: 4330 time to process: 2 seconds.
uf250-04.cnf fulfilled No. of Restarts: 2853 No. of Flips: 4650 time to process: 12 seconds.
uf250-04.cnf fulfilled No. of Restarts: 2426 No. of Flips: 4912 time to process: 9 seconds.
uf250-04.cnf fulfilled No. of Restarts: 1120 No. of Flips: 2320 time to process: 17 seconds.
uf250-04.cnf fulfilled No. of Restarts: 3047 No. of Flips: 4359 time to process: 12 seconds.
uf250-04.cnf fulfilled No. of Restarts: 1989 No. of Flips: 1990 time to process: 8 seconds.
uf250-04.cnf fulfilled No. of Restarts: 1664 No. of Flips: 1544 time to process: 12 seconds.
uf250-04.cnf fulfilled No. of Restarts: 4 No. of Flips: 3816 time to process: 0 seconds.
uf250-04.cnf fulfilled No. of Restarts: 1708 No. of Flips: 3369 time to process: 10 seconds.
uf250-04.cnf fulfilled No. of Restarts: 1995 No. of Flips: 4324 time to process: 14 seconds.
uf250-04.cnf fulfilled No. of Restarts: 688 No. of Flips: 4978 time to process: 6 seconds.
uf250-04.cnf fulfilled No. of Restarts: 205 No. of Flips: 2356 time to process: 1 seconds.
uf250-04.cnf fulfilled No. of Restarts: 514 No. of Flips: 2609 time to process: 9 seconds.
uf250-04.cnf fulfilled No. of Restarts: 210 No. of Flips: 3331 time to process: 5 seconds.
uf250-04.cnf fulfilled No. of Restarts: 687 No. of Flips: 4272 time to process: 10 seconds.
uf250-04.cnf fulfilled No. of Restarts: 812 No. of Flips: 2195 time to process: 7 seconds.
uf250-04.cnf fulfilled No. of Restarts: 231 No. of Flips: 2510 time to process: 7 seconds.
uf250-04.cnf fulfilled No. of Restarts: 1505 No. of Flips: 1306 time to process: 7 seconds.
uf250-04.cnf fulfilled No. of Restarts: 914 No. of Flips: 4117 time to process: 8 seconds.
uf250-04.cnf fulfilled No. of Restarts: 56 No. of Flips: 2797 time to process: 14 seconds.
uf250-04.cnf fulfilled No. of Restarts: 687 No. of Flips: 4876 time to process: 5 seconds.
uf250-04.cnf fulfilled No. of Restarts: 614 No. of Flips: 3060 time to process: 18 seconds.
uf250-04.cnf fulfilled No. of Restarts: 1276 No. of Flips: 4912 time to process: 13 seconds.
uf250-04.cnf fulfilled No. of Restarts: 1272 No. of Flips: 4338 time to process: 7 seconds.
uf250-04.cnf fulfilled No. of Restarts: 1148 No. of Flips: 4884 time to process: 5 seconds.
uf250-04.cnf fulfilled No. of Restarts: 1128 No. of Flips: 3984 time to process: 5 seconds.
uf250-04.cnf fulfilled No. of Restarts: 408 No. of Flips: 1100 time to process: 9 seconds.
uf250-04.cnf fulfilled No. of Restarts: 111 No. of Flips: 3620 time to process: 1 seconds.
uf250-04.cnf fulfilled No. of Restarts: 250 No. of Flips: 2094 time to process: 4 seconds.
uf250-04.cnf fulfilled No. of Restarts: 1097 No. of Flips: 2761 time to process: 5 seconds.
uf250-04.cnf fulfilled No. of Restarts: 21 No. of Flips: 4052 time to process: 12 seconds.
