# Supplementary material for: Completion Probabilities and Parallel Restart Strategies under an Imposed Deadline
Source: PLoS One. 2016 Oct 12;11(10):e0164605. doi: 10.1371/journal.pone.0164605 (PMC5061357; doi:10.1371/journal.pone.0164605)
Supplement: S1 File — The file “S1_File.zip” is the data gathered from the experiments regarding completion probability. (ZIP) [file pone.0164605.s004.zip › results_Multi_r4050.8439999999996.txt]

uf250-04.cnf fulfilled No. of Restarts: 106 No. of Flips: 2474 time to process: 0 seconds.
uf250-04.cnf fulfilled No. of Restarts: 944 No. of Flips: 3065 time to process: 3 seconds.
uf250-04.cnf fulfilled No. of Restarts: 650 No. of Flips: 2724 time to process: 6 seconds.
uf250-04.cnf fulfilled No. of Restarts: 1509 No. of Flips: 2728 time to process: 7 seconds.
uf250-04.cnf fulfilled No. of Restarts: 463 No. of Flips: 3616 time to process: 7 seconds.
uf250-04.cnf fulfilled No. of Restarts: 835 No. of Flips: 4888 time to process: 4 seconds.
uf250-04.cnf fulfilled No. of Restarts: 860 No. of Flips: 4435 time to process: 5 seconds.
uf250-04.cnf fulfilled No. of Restarts: 762 No. of Flips: 3440 time to process: 13 seconds.
uf250-04.cnf fulfilled No. of Restarts: 3038 No. of Flips: 3581 time to process: 12 seconds.
uf250-04.cnf fulfilled No. of Restarts: 349 No. of Flips: 3809 time to process: 9 seconds.
uf250-04.cnf fulfilled No. of Restarts: 1680 No. of Flips: 4556 time to process: 12 seconds.
uf250-04.cnf fulfilled No. of Restarts: 856 No. of Flips: 4983 time to process: 3 seconds.
uf250-04.cnf fulfilled No. of Restarts: 614 No. of Flips: 3724 time to process: 5 seconds.
uf250-04.cnf fulfilled No. of Restarts: 453 No. of Flips: 4010 time to process: 4 seconds.
uf250-04.cnf fulfilled No. of Restarts: 604 No. of Flips: 4264 time to process: 5 seconds.
uf250-04.cnf fulfilled No. of Restarts: 984 No. of Flips: 3595 time to process: 4 seconds.
uf250-04.cnf fulfilled No. of Restarts: 1032 No. of Flips: 4621 time to process: 8 seconds.
uf250-04.cnf fulfilled No. of Restarts: 1398 No. of Flips: 1396 time to process: 8 seconds.
uf250-04.cnf fulfilled No. of Restarts: 105 No. of Flips: 4293 time to process: 9 seconds.
uf250-04.cnf fulfilled No. of Restarts: 853 No. of Flips: 1397 time to process: 3 seconds.
uf250-04.cnf fulfilled No. of Restarts: 1605 No. of Flips: 3568 time to process: 20 seconds.
uf250-04.cnf fulfilled No. of Restarts: 427 No. of Flips: 1320 time to process: 3 seconds.
uf250-04.cnf fulfilled No. of Restarts: 606 No. of Flips: 2781 time to process: 2 seconds.
uf250-04.cnf fulfilled No. of Restarts: 596 No. of Flips: 2629 time to process: 13 seconds.
uf250-04.cnf fulfilled No. of Restarts: 848 No. of Flips: 3830 time to process: 7 seconds.
uf250-04.cnf fulfilled No. of Restarts: 2180 No. of Flips: 1343 time to process: 9 seconds.
uf250-04.cnf fulfilled No. of Restarts: 820 No. of Flips: 3162 time to process: 7 seconds.
uf250-04.cnf fulfilled No. of Restarts: 1096 No. of Flips: 2456 time to process: 8 seconds.
uf250-04.cnf fulfilled No. of Restarts: 3164 No. of Flips: 3273 time to process: 13 seconds.
uf250-04.cnf fulfilled No. of Restarts: 598 No. of Flips: 4772 time to process: 3 seconds.
uf250-04.cnf fulfilled No. of Restarts: 224 No. of Flips: 3949 time to process: 1 seconds.
uf250-04.cnf fulfilled No. of Restarts: 949 No. of Flips: 2467 time to process: 5 seconds.
uf250-04.cnf fulfilled No. of Restarts: 455 No. of Flips: 2800 time to process: 4 seconds.
uf250-04.cnf fulfilled No. of Restarts: 1045 No. of Flips: 4607 time to process: 10 seconds.
uf250-04.cnf fulfilled No. of Restarts: 1776 No. of Flips: 4027 time to process: 7 seconds.
uf250-04.cnf fulfilled No. of Restarts: 987 No. of Flips: 3019 time to process: 5 seconds.
uf250-04.cnf fulfilled No. of Restarts: 3026 No. of Flips: 3761 time to process: 25 seconds.
uf250-04.cnf fulfilled No. of Restarts: 1706 No. of Flips: 3424 time to process: 7 seconds.
uf250-04.cnf fulfilled No. of Restarts: 1623 No. of Flips: 835 time to process: 6 seconds.
uf250-04.cnf fulfilled No. of Restarts: 3071 No. of Flips: 2542 time to process: 12 seconds.
uf250-04.cnf fulfilled No. of Restarts: 100 No. of Flips: 3519 time to process: 3 seconds.
uf250-04.cnf fulfilled No. of Restarts: 322 No. of Flips: 4763 time to process: 1 seconds.
uf250-04.cnf fulfilled No. of Restarts: 1134 No. of Flips: 4609 time to process: 7 seconds.
uf250-04.cnf fulfilled No. of Restarts: 670 No. of Flips: 3155 time to process: 5 seconds.
uf250-04.cnf fulfilled No. of Restarts: 379 No. of Flips: 3019 time to process: 5 seconds.
uf250-04.cnf fulfilled No. of Restarts: 1703 No. of Flips: 4610 time to process: 8 seconds.
uf250-04.cnf fulfilled No. of Restarts: 1033 No. of Flips: 1304 time to process: 4 seconds.
uf250-04.cnf fulfilled No. of Restarts: 272 No. of Flips: 2111 time to process: 4 seconds.
uf250-04.cnf fulfilled No. of Restarts: 937 No. of Flips: 1643 time to process: 3 seconds.
uf250-04.cnf fulfilled No. of Restarts: 159 No. of Flips: 3610 time to process: 6 seconds.
uf250-04.cnf fulfilled No. of Restarts: 900 No. of Flips: 2862 time to process: 6 seconds.
uf250-04.cnf fulfilled No. of Restarts: 591 No. of Flips: 3943 time to process: 3 seconds.
uf250-04.cnf fulfilled No. of Restarts: 1083 No. of Flips: 4221 time to process: 11 seconds.
uf250-04.cnf , deadline. Restarts: 4050
uf250-04.cnf fulfilled No. of Restarts: 217 No. of Flips: 2499 time to process: 0 seconds.
uf250-04.cnf fulfilled No. of Restarts: 1266 No. of Flips: 2182 time to process: 5 seconds.
uf250-04.cnf fulfilled No. of Restarts: 1612 No. of Flips: 3504 time to process: 7 seconds.
uf250-04.cnf fulfilled No. of Restarts: 1072 No. of Flips: 1223 time to process: 4 seconds.
uf250-04.cnf fulfilled No. of Restarts: 692 No. of Flips: 3475 time to process: 12 seconds.
uf250-04.cnf fulfilled No. of Restarts: 199 No. of Flips: 4240 time to process: 3 seconds.
uf250-04.cnf fulfilled No. of Restarts: 11 No. of Flips: 2318 time to process: 3 seconds.
uf250-04.cnf fulfilled No. of Restarts: 80 No. of Flips: 4818 time to process: 0 seconds.
uf250-04.cnf fulfilled No. of Restarts: 526 No. of Flips: 1132 time to process: 14 seconds.
uf250-04.cnf fulfilled No. of Restarts: 273 No. of Flips: 1968 time to process: 1 seconds.
uf250-04.cnf fulfilled No. of Restarts: 1009 No. of Flips: 2106 time to process: 4 seconds.
uf250-04.cnf fulfilled No. of Restarts: 1403 No. of Flips: 4498 time to process: 6 seconds.
uf250-04.cnf fulfilled No. of Restarts: 1814 No. of Flips: 1807 time to process: 8 seconds.
uf250-04.cnf fulfilled No. of Restarts: 1100 No. of Flips: 1623 time to process: 11 seconds.
uf250-04.cnf fulfilled No. of Restarts: 2659 No. of Flips: 1643 time to process: 15 seconds.
uf250-04.cnf fulfilled No. of Restarts: 176 No. of Flips: 1503 time to process: 2 seconds.
uf250-04.cnf fulfilled No. of Restarts: 575 No. of Flips: 2604 time to process: 9 seconds.
uf250-04.cnf fulfilled No. of Restarts: 779 No. of Flips: 3059 time to process: 4 seconds.
uf250-04.cnf fulfilled No. of Restarts: 208 No. of Flips: 4141 time to process: 2 seconds.
uf250-04.cnf fulfilled No. of Restarts: 2069 No. of Flips: 1579 time to process: 10 seconds.
uf250-04.cnf fulfilled No. of Restarts: 3946 No. of Flips: 2574 time to process: 24 seconds.
uf250-04.cnf fulfilled No. of Restarts: 119 No. of Flips: 3383 time to process: 0 seconds.
uf250-04.cnf fulfilled No. of Restarts: 2775 No. of Flips: 3490 time to process: 14 seconds.
uf250-04.cnf fulfilled No. of Restarts: 174 No. of Flips: 1616 time to process: 0 seconds.
uf250-04.cnf fulfilled No. of Restarts: 1849 No. of Flips: 4570 time to process: 7 seconds.
uf250-04.cnf fulfilled No. of Restarts: 1191 No. of Flips: 3124 time to process: 11 seconds.
uf250-04.cnf fulfilled No. of Restarts: 18 No. of Flips: 2085 time to process: 4 seconds.
uf250-04.cnf fulfilled No. of Restarts: 2547 No. of Flips: 2252 time to process: 15 seconds.
uf250-04.cnf fulfilled No. of Restarts: 2008 No. of Flips: 4461 time to process: 11 seconds.
uf250-04.cnf fulfilled No. of Restarts: 67 No. of Flips: 4457 time to process: 0 seconds.
uf250-04.cnf , deadline. Restarts: 4050
uf250-04.cnf fulfilled No. of Restarts: 179 No. of Flips: 4789 time to process: 0 seconds.
uf250-04.cnf fulfilled No. of Restarts: 1123 No. of Flips: 1625 time to process: 9 seconds.
uf250-04.cnf fulfilled No. of Restarts: 684 No. of Flips: 1152 time to process: 2 seconds.
uf250-04.cnf fulfilled No. of Restarts: 952 No. of Flips: 3026 time to process: 6 seconds.
uf250-04.cnf fulfilled No. of Restarts: 359 No. of Flips: 4648 time to process: 8 seconds.
uf250-04.cnf fulfilled No. of Restarts: 847 No. of Flips: 4006 time to process: 12 seconds.
uf250-04.cnf fulfilled No. of Restarts: 1251 No. of Flips: 821 time to process: 8 seconds.
uf250-04.cnf fulfilled No. of Restarts: 4 No. of Flips: 4781 time to process: 4 seconds.
uf250-04.cnf fulfilled No. of Restarts: 610 No. of Flips: 1897 time to process: 10 seconds.
uf250-04.cnf fulfilled No. of Restarts: 603 No. of Flips: 2802 time to process: 4 seconds.
uf250-04.cnf fulfilled No. of Restarts: 1071 No. of Flips: 3504 time to process: 10 seconds.
uf250-04.cnf fulfilled No. of Restarts: 132 No. of Flips: 4901 time to process: 5 seconds.
uf250-04.cnf fulfilled No. of Restarts: 48 No. of Flips: 4989 time to process: 5 seconds.
uf250-04.cnf fulfilled No. of Restarts: 529 No. of Flips: 3111 time to process: 2 seconds.
uf250-04.cnf fulfilled No. of Restarts: 422 No. of Flips: 3012 time to process: 9 seconds.
uf250-04.cnf fulfilled No. of Restarts: 519 No. of Flips: 3415 time to process: 8 seconds.
uf250-04.cnf fulfilled No. of Restarts: 1644 No. of Flips: 4801 time to process: 7 seconds.
uf250-04.cnf fulfilled No. of Restarts: 1721 No. of Flips: 1716 time to process: 7 seconds.
uf250-04.cnf fulfilled No. of Restarts: 209 No. of Flips: 1526 time to process: 3 seconds.
uf250-04.cnf fulfilled No. of Restarts: 815 No. of Flips: 3476 time to process: 8 seconds.
uf250-04.cnf fulfilled No. of Restarts: 2174 No. of Flips: 1069 time to process: 13 seconds.
uf250-04.cnf fulfilled No. of Restarts: 676 No. of Flips: 2133 time to process: 2 seconds.
uf250-04.cnf fulfilled No. of Restarts: 982 No. of Flips: 1497 time to process: 16 seconds.
uf250-04.cnf fulfilled No. of Restarts: 619 No. of Flips: 3439 time to process: 7 seconds.
uf250-04.cnf fulfilled No. of Restarts: 2814 No. of Flips: 2536 time to process: 15 seconds.
uf250-04.cnf fulfilled No. of Restarts: 92 No. of Flips: 3036 time to process: 9 seconds.
uf250-04.cnf fulfilled No. of Restarts: 102 No. of Flips: 1028 time to process: 0 seconds.
uf250-04.cnf fulfilled No. of Restarts: 109 No. of Flips: 2018 time to process: 5 seconds.
uf250-04.cnf fulfilled No. of Restarts: 2797 No. of Flips: 1598 time to process: 12 seconds.
uf250-04.cnf fulfilled No. of Restarts: 757 No. of Flips: 2386 time to process: 3 seconds.
uf250-04.cnf fulfilled No. of Restarts: 336 No. of Flips: 2355 time to process: 1 seconds.
uf250-04.cnf fulfilled No. of Restarts: 2477 No. of Flips: 3496 time to process: 10 seconds.
uf250-04.cnf fulfilled No. of Restarts: 3578 No. of Flips: 3591 time to process: 15 seconds.
uf250-04.cnf fulfilled No. of Restarts: 108 No. of Flips: 4267 time to process: 0 seconds.
uf250-04.cnf fulfilled No. of Restarts: 1383 No. of Flips: 2744 time to process: 11 seconds.
uf250-04.cnf fulfilled No. of Restarts: 151 No. of Flips: 2591 time to process: 0 seconds.
uf250-04.cnf fulfilled No. of Restarts: 2235 No. of Flips: 2107 time to process: 12 seconds.
uf250-04.cnf fulfilled No. of Restarts: 594 No. of Flips: 2758 time to process: 8 seconds.
uf250-04.cnf fulfilled No. of Restarts: 1204 No. of Flips: 3341 time to process: 5 seconds.
uf250-04.cnf fulfilled No. of Restarts: 750 No. of Flips: 2671 time to process: 6 seconds.
uf250-04.cnf fulfilled No. of Restarts: 2186 No. of Flips: 3774 time to process: 14 seconds.
uf250-04.cnf fulfilled No. of Restarts: 1931 No. of Flips: 4813 time to process: 11 seconds.
uf250-04.cnf fulfilled No. of Restarts: 313 No. of Flips: 3904 time to process: 5 seconds.
uf250-04.cnf fulfilled No. of Restarts: 2705 No. of Flips: 2163 time to process: 12 seconds.
uf250-04.cnf fulfilled No. of Restarts: 51 No. of Flips: 4273 time to process: 4 seconds.
uf250-04.cnf fulfilled No. of Restarts: 1799 No. of Flips: 4055 time to process: 7 seconds.
uf250-04.cnf fulfilled No. of Restarts: 713 No. of Flips: 3944 time to process: 5 seconds.
uf250-04.cnf fulfilled No. of Restarts: 830 No. of Flips: 4913 time to process: 4 seconds.
uf250-04.cnf fulfilled No. of Restarts: 21 No. of Flips: 3534 time to process: 4 seconds.
uf250-04.cnf fulfilled No. of Restarts: 672 No. of Flips: 4288 time to process: 4 seconds.
uf250-04.cnf fulfilled No. of Restarts: 386 No. of Flips: 2877 time to process: 7 seconds.
uf250-04.cnf fulfilled No. of Restarts: 2340 No. of Flips: 4942 time to process: 10 seconds.
uf250-04.cnf fulfilled No. of Restarts: 325 No. of Flips: 1095 time to process: 4 seconds.
uf250-04.cnf fulfilled No. of Restarts: 1293 No. of Flips: 2034 time to process: 7 seconds.
uf250-04.cnf fulfilled No. of Restarts: 1364 No. of Flips: 1946 time to process: 10 seconds.
uf250-04.cnf fulfilled No. of Restarts: 1457 No. of Flips: 4974 time to process: 8 seconds.
uf250-04.cnf fulfilled No. of Restarts: 1832 No. of Flips: 3226 time to process: 8 seconds.
uf250-04.cnf fulfilled No. of Restarts: 105 No. of Flips: 1442 time to process: 17 seconds.
uf250-04.cnf fulfilled No. of Restarts: 250 No. of Flips: 4434 time to process: 5 seconds.
uf250-04.cnf fulfilled No. of Restarts: 1896 No. of Flips: 2998 time to process: 12 seconds.
uf250-04.cnf fulfilled No. of Restarts: 568 No. of Flips: 1735 time to process: 2 seconds.
uf250-04.cnf fulfilled No. of Restarts: 1172 No. of Flips: 3366 time to process: 6 seconds.
uf250-04.cnf fulfilled No. of Restarts: 747 No. of Flips: 1654 time to process: 11 seconds.
uf250-04.cnf fulfilled No. of Restarts: 801 No. of Flips: 4210 time to process: 6 seconds.
uf250-04.cnf fulfilled No. of Restarts: 61 No. of Flips: 3775 time to process: 2 seconds.
uf250-04.cnf fulfilled No. of Restarts: 691 No. of Flips: 4556 time to process: 3 seconds.
uf250-04.cnf fulfilled No. of Restarts: 756 No. of Flips: 4106 time to process: 12 seconds.
uf250-04.cnf fulfilled No. of Restarts: 3138 No. of Flips: 2392 time to process: 16 seconds.
uf250-04.cnf fulfilled No. of Restarts: 171 No. of Flips: 4875 time to process: 1 seconds.
uf250-04.cnf fulfilled No. of Restarts: 1046 No. of Flips: 3921 time to process: 4 seconds.
uf250-04.cnf fulfilled No. of Restarts: 1277 No. of Flips: 3829 time to process: 6 seconds.
uf250-04.cnf fulfilled No. of Restarts: 539 No. of Flips: 2347 time to process: 6 seconds.
uf250-04.cnf fulfilled No. of Restarts: 1094 No. of Flips: 2587 time to process: 6 seconds.
uf250-04.cnf fulfilled No. of Restarts: 887 No. of Flips: 4234 time to process: 12 seconds.
uf250-04.cnf fulfilled No. of Restarts: 488 No. of Flips: 2607 time to process: 10 seconds.
uf250-04.cnf fulfilled No. of Restarts: 94 No. of Flips: 3793 time to process: 5 seconds.
uf250-04.cnf fulfilled No. of Restarts: 2391 No. of Flips: 2853 time to process: 19 seconds.
uf250-04.cnf fulfilled No. of Restarts: 1701 No. of Flips: 1980 time to process: 6 seconds.
uf250-04.cnf fulfilled No. of Restarts: 1073 No. of Flips: 3986 time to process: 5 seconds.
uf250-04.cnf fulfilled No. of Restarts: 165 No. of Flips: 3110 time to process: 4 seconds.
uf250-04.cnf fulfilled No. of Restarts: 92 No. of Flips: 1410 time to process: 3 seconds.
uf250-04.cnf , deadline. Restarts: 4050
uf250-04.cnf fulfilled No. of Restarts: 563 No. of Flips: 4279 time to process: 2 seconds.
uf250-04.cnf fulfilled No. of Restarts: 49 No. of Flips: 999 time to process: 0 seconds.
uf250-04.cnf fulfilled No. of Restarts: 820 No. of Flips: 1481 time to process: 7 seconds.
uf250-04.cnf fulfilled No. of Restarts: 490 No. of Flips: 4920 time to process: 8 seconds.
uf250-04.cnf fulfilled No. of Restarts: 1402 No. of Flips: 3912 time to process: 12 seconds.
uf250-04.cnf fulfilled No. of Restarts: 329 No. of Flips: 1004 time to process: 1 seconds.
uf250-04.cnf fulfilled No. of Restarts: 1340 No. of Flips: 4514 time to process: 19 seconds.
uf250-04.cnf fulfilled No. of Restarts: 1386 No. of Flips: 3208 time to process: 5 seconds.
uf250-04.cnf fulfilled No. of Restarts: 701 No. of Flips: 2649 time to process: 5 seconds.
uf250-04.cnf fulfilled No. of Restarts: 500 No. of Flips: 3638 time to process: 7 seconds.
uf250-04.cnf fulfilled No. of Restarts: 1 No. of Flips: 2121 time to process: 1 seconds.
uf250-04.cnf fulfilled No. of Restarts: 664 No. of Flips: 3555 time to process: 9 seconds.
uf250-04.cnf fulfilled No. of Restarts: 2920 No. of Flips: 2664 time to process: 16 seconds.
uf250-04.cnf fulfilled No. of Restarts: 159 No. of Flips: 4926 time to process: 0 seconds.
uf250-04.cnf fulfilled No. of Restarts: 281 No. of Flips: 1725 time to process: 8 seconds.
uf250-04.cnf fulfilled No. of Restarts: 988 No. of Flips: 3854 time to process: 12 seconds.
uf250-04.cnf fulfilled No. of Restarts: 674 No. of Flips: 4378 time to process: 4 seconds.
uf250-04.cnf fulfilled No. of Restarts: 472 No. of Flips: 4928 time to process: 1 seconds.
uf250-04.cnf fulfilled No. of Restarts: 233 No. of Flips: 2436 time to process: 10 seconds.
uf250-04.cnf fulfilled No. of Restarts: 575 No. of Flips: 3122 time to process: 3 seconds.
uf250-04.cnf fulfilled No. of Restarts: 1893 No. of Flips: 4106 time to process: 10 seconds.
uf250-04.cnf fulfilled No. of Restarts: 476 No. of Flips: 1791 time to process: 4 seconds.
uf250-04.cnf fulfilled No. of Restarts: 541 No. of Flips: 4174 time to process: 3 seconds.
uf250-04.cnf fulfilled No. of Restarts: 479 No. of Flips: 3577 time to process: 7 seconds.
uf250-04.cnf fulfilled No. of Restarts: 1964 No. of Flips: 2081 time to process: 8 seconds.
uf250-04.cnf fulfilled No. of Restarts: 604 No. of Flips: 982 time to process: 3 seconds.
uf250-04.cnf fulfilled No. of Restarts: 2198 No. of Flips: 3017 time to process: 19 seconds.
uf250-04.cnf fulfilled No. of Restarts: 1348 No. of Flips: 1173 time to process: 5 seconds.
uf250-04.cnf fulfilled No. of Restarts: 641 No. of Flips: 4235 time to process: 6 seconds.
uf250-04.cnf fulfilled No. of Restarts: 986 No. of Flips: 3533 time to process: 4 seconds.
uf250-04.cnf fulfilled No. of Restarts: 347 No. of Flips: 4563 time to process: 4 seconds.
uf250-04.cnf fulfilled No. of Restarts: 987 No. of Flips: 1413 time to process: 8 seconds.
uf250-04.cnf fulfilled No. of Restarts: 3030 No. of Flips: 4627 time to process: 15 seconds.
uf250-04.cnf fulfilled No. of Restarts: 133 No. of Flips: 3451 time to process: 0 seconds.
uf250-04.cnf fulfilled No. of Restarts: 1694 No. of Flips: 3340 time to process: 7 seconds.
uf250-04.cnf fulfilled No. of Restarts: 2984 No. of Flips: 2450 time to process: 11 seconds.
uf250-04.cnf fulfilled No. of Restarts: 562 No. of Flips: 4343 time to process: 2 seconds.
uf250-04.cnf fulfilled No. of Restarts: 96 No. of Flips: 2518 time to process: 1 seconds.
uf250-04.cnf fulfilled No. of Restarts: 743 No. of Flips: 4161 time to process: 9 seconds.
uf250-04.cnf fulfilled No. of Restarts: 2868 No. of Flips: 3458 time to process: 18 seconds.
uf250-04.cnf fulfilled No. of Restarts: 1369 No. of Flips: 1514 time to process: 5 seconds.
uf250-04.cnf fulfilled No. of Restarts: 1297 No. of Flips: 2375 time to process: 8 seconds.
uf250-04.cnf fulfilled No. of Restarts: 1047 No. of Flips: 3816 time to process: 8 seconds.
uf250-04.cnf fulfilled No. of Restarts: 2326 No. of Flips: 1920 time to process: 16 seconds.
uf250-04.cnf fulfilled No. of Restarts: 736 No. of Flips: 2203 time to process: 5 seconds.
uf250-04.cnf fulfilled No. of Restarts: 558 No. of Flips: 3972 time to process: 2 seconds.
uf250-04.cnf fulfilled No. of Restarts: 437 No. of Flips: 4563 time to process: 1 seconds.
uf250-04.cnf fulfilled No. of Restarts: 1547 No. of Flips: 3023 time to process: 15 seconds.
uf250-04.cnf fulfilled No. of Restarts: 518 No. of Flips: 3433 time to process: 2 seconds.
uf250-04.cnf fulfilled No. of Restarts: 212 No. of Flips: 1318 time to process: 3 seconds.
uf250-04.cnf fulfilled No. of Restarts: 1098 No. of Flips: 4988 time to process: 5 seconds.
uf250-04.cnf fulfilled No. of Restarts: 1542 No. of Flips: 4643 time to process: 6 seconds.
uf250-04.cnf fulfilled No. of Restarts: 2735 No. of Flips: 1144 time to process: 15 seconds.
uf250-04.cnf fulfilled No. of Restarts: 994 No. of Flips: 1478 time to process: 4 seconds.
uf250-04.cnf fulfilled No. of Restarts: 333 No. of Flips: 2185 time to process: 13 seconds.
uf250-04.cnf fulfilled No. of Restarts: 2372 No. of Flips: 4123 time to process: 9 seconds.
uf250-04.cnf fulfilled No. of Restarts: 826 No. of Flips: 4207 time to process: 7 seconds.
uf250-04.cnf fulfilled No. of Restarts: 230 No. of Flips: 4216 time to process: 12 seconds.
uf250-04.cnf fulfilled No. of Restarts: 304 No. of Flips: 4395 time to process: 4 seconds.
uf250-04.cnf fulfilled No. of Restarts: 851 No. of Flips: 2498 time to process: 14 seconds.
uf250-04.cnf fulfilled No. of Restarts: 1240 No. of Flips: 3547 time to process: 7 seconds.
uf250-04.cnf fulfilled No. of Restarts: 718 No. of Flips: 2601 time to process: 3 seconds.
uf250-04.cnf fulfilled No. of Restarts: 1509 No. of Flips: 3114 time to process: 8 seconds.
uf250-04.cnf fulfilled No. of Restarts: 2587 No. of Flips: 1321 time to process: 11 seconds.
uf250-04.cnf fulfilled No. of Restarts: 765 No. of Flips: 4682 time to process: 8 seconds.
uf250-04.cnf fulfilled No. of Restarts: 1976 No. of Flips: 1061 time to process: 16 seconds.
uf250-04.cnf fulfilled No. of Restarts: 892 No. of Flips: 4904 time to process: 3 seconds.
uf250-04.cnf fulfilled No. of Restarts: 2609 No. of Flips: 4799 time to process: 10 seconds.
uf250-04.cnf fulfilled No. of Restarts: 2881 No. of Flips: 2617 time to process: 17 seconds.
uf250-04.cnf fulfilled No. of Restarts: 864 No. of Flips: 3471 time to process: 3 seconds.
uf250-04.cnf fulfilled No. of Restarts: 13 No. of Flips: 3021 time to process: 1 seconds.
uf250-04.cnf fulfilled No. of Restarts: 865 No. of Flips: 1576 time to process: 8 seconds.
uf250-04.cnf fulfilled No. of Restarts: 624 No. of Flips: 3207 time to process: 4 seconds.
uf250-04.cnf fulfilled No. of Restarts: 1117 No. of Flips: 4430 time to process: 11 seconds.
uf250-04.cnf fulfilled No. of Restarts: 1343 No. of Flips: 1256 time to process: 10 seconds.
uf250-04.cnf fulfilled No. of Restarts: 261 No. of Flips: 1680 time to process: 7 seconds.
uf250-04.cnf fulfilled No. of Restarts: 2060 No. of Flips: 2947 time to process: 8 seconds.
uf250-04.cnf fulfilled No. of Restarts: 2840 No. of Flips: 3688 time to process: 14 seconds.
uf250-04.cnf fulfilled No. of Restarts: 1224 No. of Flips: 1111 time to process: 12 seconds.
uf250-04.cnf fulfilled No. of Restarts: 1282 No. of Flips: 1597 time to process: 5 seconds.
uf250-04.cnf fulfilled No. of Restarts: 1522 No. of Flips: 4733 time to process: 9 seconds.
uf250-04.cnf fulfilled No. of Restarts: 654 No. of Flips: 2001 time to process: 4 seconds.
uf250-04.cnf fulfilled No. of Restarts: 15 No. of Flips: 1596 time to process: 0 seconds.
uf250-04.cnf fulfilled No. of Restarts: 889 No. of Flips: 2936 time to process: 4 seconds.
uf250-04.cnf fulfilled No. of Restarts: 123 No. of Flips: 678 time to process: 8 seconds.
uf250-04.cnf fulfilled No. of Restarts: 1234 No. of Flips: 2337 time to process: 10 seconds.
uf250-04.cnf fulfilled No. of Restarts: 2879 No. of Flips: 3128 time to process: 11 seconds.
uf250-04.cnf fulfilled No. of Restarts: 3589 No. of Flips: 4968 time to process: 15 seconds.
uf250-04.cnf fulfilled No. of Restarts: 165 No. of Flips: 4890 time to process: 1 seconds.
uf250-04.cnf fulfilled No. of Restarts: 1454 No. of Flips: 2376 time to process: 6 seconds.
uf250-04.cnf fulfilled No. of Restarts: 252 No. of Flips: 1185 time to process: 1 seconds.
uf250-04.cnf fulfilled No. of Restarts: 5 No. of Flips: 1337 time to process: 10 seconds.
uf250-04.cnf fulfilled No. of Restarts: 809 No. of Flips: 3383 time to process: 3 seconds.
uf250-04.cnf fulfilled No. of Restarts: 1557 No. of Flips: 3585 time to process: 9 seconds.
uf250-04.cnf fulfilled No. of Restarts: 1888 No. of Flips: 699 time to process: 13 seconds.
uf250-04.cnf fulfilled No. of Restarts: 482 No. of Flips: 2485 time to process: 4 seconds.
uf250-04.cnf fulfilled No. of Restarts: 782 No. of Flips: 2521 time to process: 4 seconds.
uf250-04.cnf fulfilled No. of Restarts: 84 No. of Flips: 3660 time to process: 7 seconds.
uf250-04.cnf fulfilled No. of Restarts: 1600 No. of Flips: 992 time to process: 6 seconds.
uf250-04.cnf fulfilled No. of Restarts: 3636 No. of Flips: 1080 time to process: 20 seconds.
uf250-04.cnf fulfilled No. of Restarts: 1690 No. of Flips: 3830 time to process: 7 seconds.
uf250-04.cnf fulfilled No. of Restarts: 466 No. of Flips: 4891 time to process: 5 seconds.
uf250-04.cnf fulfilled No. of Restarts: 922 No. of Flips: 2067 time to process: 4 seconds.
uf250-04.cnf fulfilled No. of Restarts: 816 No. of Flips: 1567 time to process: 9 seconds.
uf250-04.cnf fulfilled No. of Restarts: 664 No. of Flips: 878 time to process: 2 seconds.
uf250-04.cnf fulfilled No. of Restarts: 1102 No. of Flips: 3762 time to process: 6 seconds.
uf250-04.cnf fulfilled No. of Restarts: 190 No. of Flips: 1944 time to process: 4 seconds.
uf250-04.cnf fulfilled No. of Restarts: 327 No. of Flips: 3990 time to process: 15 seconds.
uf250-04.cnf fulfilled No. of Restarts: 475 No. of Flips: 1642 time to process: 2 seconds.
uf250-04.cnf fulfilled No. of Restarts: 857 No. of Flips: 2184 time to process: 11 seconds.
uf250-04.cnf fulfilled No. of Restarts: 2288 No. of Flips: 4894 time to process: 9 seconds.
uf250-04.cnf fulfilled No. of Restarts: 116 No. of Flips: 1719 time to process: 0 seconds.
uf250-04.cnf fulfilled No. of Restarts: 488 No. of Flips: 1591 time to process: 13 seconds.
uf250-04.cnf , deadline. Restarts: 4050
uf250-04.cnf fulfilled No. of Restarts: 711 No. of Flips: 4922 time to process: 2 seconds.
uf250-04.cnf fulfilled No. of Restarts: 168 No. of Flips: 3273 time to process: 4 seconds.
uf250-04.cnf fulfilled No. of Restarts: 1624 No. of Flips: 2687 time to process: 9 seconds.
uf250-04.cnf fulfilled No. of Restarts: 7 No. of Flips: 2146 time to process: 1 seconds.
uf250-04.cnf , deadline. Restarts: 4050
uf250-04.cnf fulfilled No. of Restarts: 113 No. of Flips: 1416 time to process: 0 seconds.
uf250-04.cnf fulfilled No. of Restarts: 790 No. of Flips: 2306 time to process: 11 seconds.
uf250-04.cnf fulfilled No. of Restarts: 752 No. of Flips: 3209 time to process: 5 seconds.
uf250-04.cnf fulfilled No. of Restarts: 362 No. of Flips: 4207 time to process: 5 seconds.
uf250-04.cnf fulfilled No. of Restarts: 2304 No. of Flips: 4497 time to process: 15 seconds.
uf250-04.cnf fulfilled No. of Restarts: 366 No. of Flips: 2383 time to process: 4 seconds.
uf250-04.cnf fulfilled No. of Restarts: 321 No. of Flips: 1696 time to process: 3 seconds.
uf250-04.cnf fulfilled No. of Restarts: 2158 No. of Flips: 3361 time to process: 13 seconds.
uf250-04.cnf fulfilled No. of Restarts: 148 No. of Flips: 2705 time to process: 0 seconds.
uf250-04.cnf fulfilled No. of Restarts: 596 No. of Flips: 3511 time to process: 18 seconds.
uf250-04.cnf fulfilled No. of Restarts: 255 No. of Flips: 3217 time to process: 1 seconds.
uf250-04.cnf fulfilled No. of Restarts: 134 No. of Flips: 2926 time to process: 6 seconds.
uf250-04.cnf fulfilled No. of Restarts: 1142 No. of Flips: 968 time to process: 7 seconds.
uf250-04.cnf fulfilled No. of Restarts: 201 No. of Flips: 2255 time to process: 1 seconds.
uf250-04.cnf fulfilled No. of Restarts: 183 No. of Flips: 4957 time to process: 1 seconds.
uf250-04.cnf fulfilled No. of Restarts: 1460 No. of Flips: 3416 time to process: 7 seconds.
uf250-04.cnf fulfilled No. of Restarts: 1547 No. of Flips: 1249 time to process: 14 seconds.
uf250-04.cnf fulfilled No. of Restarts: 800 No. of Flips: 3511 time to process: 4 seconds.
uf250-04.cnf fulfilled No. of Restarts: 1094 No. of Flips: 4958 time to process: 5 seconds.
uf250-04.cnf fulfilled No. of Restarts: 815 No. of Flips: 3188 time to process: 5 seconds.
uf250-04.cnf fulfilled No. of Restarts: 306 No. of Flips: 4497 time to process: 1 seconds.
uf250-04.cnf fulfilled No. of Restarts: 3839 No. of Flips: 3603 time to process: 20 seconds.
uf250-04.cnf fulfilled No. of Restarts: 617 No. of Flips: 3805 time to process: 2 seconds.
uf250-04.cnf fulfilled No. of Restarts: 1220 No. of Flips: 2566 time to process: 5 seconds.
uf250-04.cnf fulfilled No. of Restarts: 1662 No. of Flips: 3939 time to process: 22 seconds.
uf250-04.cnf fulfilled No. of Restarts: 1796 No. of Flips: 4197 time to process: 7 seconds.
uf250-04.cnf fulfilled No. of Restarts: 719 No. of Flips: 4551 time to process: 2 seconds.
uf250-04.cnf fulfilled No. of Restarts: 47 No. of Flips: 2045 time to process: 6 seconds.
uf250-04.cnf fulfilled No. of Restarts: 1572 No. of Flips: 2658 time to process: 6 seconds.
uf250-04.cnf fulfilled No. of Restarts: 1269 No. of Flips: 4104 time to process: 5 seconds.
uf250-04.cnf fulfilled No. of Restarts: 1842 No. of Flips: 3145 time to process: 8 seconds.
uf250-04.cnf fulfilled No. of Restarts: 109 No. of Flips: 4160 time to process: 6 seconds.
uf250-04.cnf fulfilled No. of Restarts: 339 No. of Flips: 2372 time to process: 8 seconds.
uf250-04.cnf fulfilled No. of Restarts: 438 No. of Flips: 1449 time to process: 5 seconds.
uf250-04.cnf fulfilled No. of Restarts: 152 No. of Flips: 4129 time to process: 5 seconds.
uf250-04.cnf fulfilled No. of Restarts: 1759 No. of Flips: 2604 time to process: 7 seconds.
uf250-04.cnf fulfilled No. of Restarts: 1243 No. of Flips: 2698 time to process: 6 seconds.
uf250-04.cnf fulfilled No. of Restarts: 3210 No. of Flips: 2503 time to process: 19 seconds.
uf250-04.cnf fulfilled No. of Restarts: 1173 No. of Flips: 4621 time to process: 4 seconds.
uf250-04.cnf fulfilled No. of Restarts: 3312 No. of Flips: 1379 time to process: 14 seconds.
uf250-04.cnf fulfilled No. of Restarts: 94 No. of Flips: 3684 time to process: 2 seconds.
uf250-04.cnf fulfilled No. of Restarts: 639 No. of Flips: 4625 time to process: 2 seconds.
uf250-04.cnf fulfilled No. of Restarts: 2659 No. of Flips: 2003 time to process: 14 seconds.
uf250-04.cnf fulfilled No. of Restarts: 970 No. of Flips: 4940 time to process: 4 seconds.
uf250-04.cnf fulfilled No. of Restarts: 93 No. of Flips: 4493 time to process: 3 seconds.
uf250-04.cnf fulfilled No. of Restarts: 978 No. of Flips: 3510 time to process: 7 seconds.
uf250-04.cnf fulfilled No. of Restarts: 1269 No. of Flips: 4297 time to process: 9 seconds.
uf250-04.cnf fulfilled No. of Restarts: 993 No. of Flips: 4378 time to process: 6 seconds.
uf250-04.cnf fulfilled No. of Restarts: 2500 No. of Flips: 4540 time to process: 9 seconds.
uf250-04.cnf fulfilled No. of Restarts: 1039 No. of Flips: 4337 time to process: 7 seconds.
uf250-04.cnf fulfilled No. of Restarts: 225 No. of Flips: 2785 time to process: 7 seconds.
uf250-04.cnf fulfilled No. of Restarts: 1619 No. of Flips: 2400 time to process: 7 seconds.
uf250-04.cnf fulfilled No. of Restarts: 80 No. of Flips: 2380 time to process: 14 seconds.
uf250-04.cnf fulfilled No. of Restarts: 557 No. of Flips: 3105 time to process: 4 seconds.
uf250-04.cnf fulfilled No. of Restarts: 2829 No. of Flips: 1032 time to process: 12 seconds.
uf250-04.cnf fulfilled No. of Restarts: 3619 No. of Flips: 4418 time to process: 29 seconds.
uf250-04.cnf fulfilled No. of Restarts: 271 No. of Flips: 3015 time to process: 1 seconds.
uf250-04.cnf fulfilled No. of Restarts: 132 No. of Flips: 2998 time to process: 13 seconds.
uf250-04.cnf fulfilled No. of Restarts: 929 No. of Flips: 4404 time to process: 3 seconds.
uf250-04.cnf fulfilled No. of Restarts: 4026 No. of Flips: 1716 time to process: 16 seconds.
uf250-04.cnf fulfilled No. of Restarts: 440 No. of Flips: 2259 time to process: 1 seconds.
uf250-04.cnf fulfilled No. of Restarts: 177 No. of Flips: 2999 time to process: 7 seconds.
uf250-04.cnf fulfilled No. of Restarts: 751 No. of Flips: 3776 time to process: 8 seconds.
uf250-04.cnf fulfilled No. of Restarts: 1803 No. of Flips: 3948 time to process: 7 seconds.
uf250-04.cnf fulfilled No. of Restarts: 1661 No. of Flips: 1839 time to process: 7 seconds.
uf250-04.cnf fulfilled No. of Restarts: 173 No. of Flips: 3406 time to process: 0 seconds.
uf250-04.cnf fulfilled No. of Restarts: 938 No. of Flips: 3262 time to process: 5 seconds.
uf250-04.cnf fulfilled No. of Restarts: 3117 No. of Flips: 3763 time to process: 17 seconds.
uf250-04.cnf fulfilled No. of Restarts: 1563 No. of Flips: 1221 time to process: 6 seconds.
uf250-04.cnf fulfilled No. of Restarts: 0 No. of Flips: 3008 time to process: 0 seconds.
uf250-04.cnf fulfilled No. of Restarts: 1682 No. of Flips: 2632 time to process: 11 seconds.
uf250-04.cnf fulfilled No. of Restarts: 2852 No. of Flips: 4188 time to process: 15 seconds.
uf250-04.cnf fulfilled No. of Restarts: 1966 No. of Flips: 2174 time to process: 8 seconds.
uf250-04.cnf fulfilled No. of Restarts: 1607 No. of Flips: 1148 time to process: 6 seconds.
uf250-04.cnf fulfilled No. of Restarts: 2030 No. of Flips: 1074 time to process: 8 seconds.
uf250-04.cnf fulfilled No. of Restarts: 1579 No. of Flips: 4261 time to process: 13 seconds.
uf250-04.cnf fulfilled No. of Restarts: 449 No. of Flips: 4522 time to process: 1 seconds.
uf250-04.cnf fulfilled No. of Restarts: 1361 No. of Flips: 1190 time to process: 5 seconds.
uf250-04.cnf fulfilled No. of Restarts: 1099 No. of Flips: 4806 time to process: 14 seconds.
uf250-04.cnf fulfilled No. of Restarts: 264 No. of Flips: 4352 time to process: 4 seconds.
uf250-04.cnf fulfilled No. of Restarts: 780 No. of Flips: 1895 time to process: 3 seconds.
uf250-04.cnf fulfilled No. of Restarts: 536 No. of Flips: 1686 time to process: 3 seconds.
uf250-04.cnf fulfilled No. of Restarts: 204 No. of Flips: 2338 time to process: 6 seconds.
uf250-04.cnf fulfilled No. of Restarts: 1009 No. of Flips: 2030 time to process: 12 seconds.
uf250-04.cnf fulfilled No. of Restarts: 942 No. of Flips: 2606 time to process: 16 seconds.
uf250-04.cnf fulfilled No. of Restarts: 1606 No. of Flips: 2145 time to process: 6 seconds.
uf250-04.cnf fulfilled No. of Restarts: 146 No. of Flips: 4298 time to process: 7 seconds.
uf250-04.cnf fulfilled No. of Restarts: 47 No. of Flips: 1662 time to process: 0 seconds.
uf250-04.cnf fulfilled No. of Restarts: 1041 No. of Flips: 2971 time to process: 11 seconds.
uf250-04.cnf fulfilled No. of Restarts: 869 No. of Flips: 2861 time to process: 17 seconds.
uf250-04.cnf fulfilled No. of Restarts: 258 No. of Flips: 3695 time to process: 5 seconds.
uf250-04.cnf fulfilled No. of Restarts: 1697 No. of Flips: 4474 time to process: 9 seconds.
uf250-04.cnf fulfilled No. of Restarts: 7 No. of Flips: 2142 time to process: 0 seconds.
uf250-04.cnf fulfilled No. of Restarts: 209 No. of Flips: 3961 time to process: 1 seconds.
uf250-04.cnf fulfilled No. of Restarts: 537 No. of Flips: 3653 time to process: 8 seconds.
uf250-04.cnf fulfilled No. of Restarts: 469 No. of Flips: 3833 time to process: 3 seconds.
uf250-04.cnf fulfilled No. of Restarts: 1432 No. of Flips: 2445 time to process: 11 seconds.
uf250-04.cnf fulfilled No. of Restarts: 179 No. of Flips: 2876 time to process: 1 seconds.
uf250-04.cnf fulfilled No. of Restarts: 2172 No. of Flips: 3981 time to process: 9 seconds.
uf250-04.cnf fulfilled No. of Restarts: 255 No. of Flips: 2711 time to process: 16 seconds.
uf250-04.cnf fulfilled No. of Restarts: 3358 No. of Flips: 1732 time to process: 13 seconds.
uf250-04.cnf fulfilled No. of Restarts: 420 No. of Flips: 3865 time to process: 4 seconds.
uf250-04.cnf fulfilled No. of Restarts: 828 No. of Flips: 4339 time to process: 3 seconds.
uf250-04.cnf fulfilled No. of Restarts: 1683 No. of Flips: 2206 time to process: 12 seconds.
uf250-04.cnf fulfilled No. of Restarts: 389 No. of Flips: 2154 time to process: 6 seconds.
uf250-04.cnf fulfilled No. of Restarts: 1951 No. of Flips: 4312 time to process: 8 seconds.
uf250-04.cnf fulfilled No. of Restarts: 1978 No. of Flips: 1872 time to process: 12 seconds.
uf250-04.cnf fulfilled No. of Restarts: 116 No. of Flips: 3290 time to process: 11 seconds.
uf250-04.cnf fulfilled No. of Restarts: 201 No. of Flips: 3879 time to process: 8 seconds.
uf250-04.cnf fulfilled No. of Restarts: 2674 No. of Flips: 3155 time to process: 10 seconds.
uf250-04.cnf fulfilled No. of Restarts: 56 No. of Flips: 2586 time to process: 5 seconds.
uf250-04.cnf fulfilled No. of Restarts: 1322 No. of Flips: 4445 time to process: 11 seconds.
uf250-04.cnf fulfilled No. of Restarts: 539 No. of Flips: 2697 time to process: 2 seconds.
uf250-04.cnf fulfilled No. of Restarts: 353 No. of Flips: 1984 time to process: 11 seconds.
uf250-04.cnf fulfilled No. of Restarts: 1065 No. of Flips: 2443 time to process: 13 seconds.
uf250-04.cnf fulfilled No. of Restarts: 55 No. of Flips: 3624 time to process: 13 seconds.
uf250-04.cnf fulfilled No. of Restarts: 494 No. of Flips: 4089 time to process: 2 seconds.
uf250-04.cnf fulfilled No. of Restarts: 996 No. of Flips: 3522 time to process: 4 seconds.
uf250-04.cnf fulfilled No. of Restarts: 377 No. of Flips: 2406 time to process: 2 seconds.
uf250-04.cnf fulfilled No. of Restarts: 3459 No. of Flips: 1703 time to process: 15 seconds.
uf250-04.cnf fulfilled No. of Restarts: 1748 No. of Flips: 2990 time to process: 9 seconds.
uf250-04.cnf fulfilled No. of Restarts: 11 No. of Flips: 1247 time to process: 0 seconds.
uf250-04.cnf fulfilled No. of Restarts: 337 No. of Flips: 3371 time to process: 7 seconds.
uf250-04.cnf fulfilled No. of Restarts: 202 No. of Flips: 1143 time to process: 14 seconds.
uf250-04.cnf fulfilled No. of Restarts: 1462 No. of Flips: 2708 time to process: 8 seconds.
uf250-04.cnf fulfilled No. of Restarts: 338 No. of Flips: 2306 time to process: 10 seconds.
uf250-04.cnf fulfilled No. of Restarts: 571 No. of Flips: 1979 time to process: 2 seconds.
uf250-04.cnf fulfilled No. of Restarts: 689 No. of Flips: 2076 time to process: 3 seconds.
uf250-04.cnf fulfilled No. of Restarts: 2698 No. of Flips: 3520 time to process: 10 seconds.
uf250-04.cnf fulfilled No. of Restarts: 39 No. of Flips: 2730 time to process: 9 seconds.
uf250-04.cnf fulfilled No. of Restarts: 673 No. of Flips: 3590 time to process: 8 seconds.
uf250-04.cnf fulfilled No. of Restarts: 3998 No. of Flips: 980 time to process: 24 seconds.
uf250-04.cnf fulfilled No. of Restarts: 54 No. of Flips: 3428 time to process: 0 seconds.
uf250-04.cnf fulfilled No. of Restarts: 1087 No. of Flips: 4193 time to process: 4 seconds.
uf250-04.cnf fulfilled No. of Restarts: 739 No. of Flips: 4616 time to process: 14 seconds.
uf250-04.cnf fulfilled No. of Restarts: 1036 No. of Flips: 756 time to process: 6 seconds.
uf250-04.cnf fulfilled No. of Restarts: 1058 No. of Flips: 3220 time to process: 5 seconds.
uf250-04.cnf fulfilled No. of Restarts: 127 No. of Flips: 2460 time to process: 3 seconds.
uf250-04.cnf fulfilled No. of Restarts: 438 No. of Flips: 1839 time to process: 2 seconds.
uf250-04.cnf fulfilled No. of Restarts: 1023 No. of Flips: 4481 time to process: 7 seconds.
uf250-04.cnf fulfilled No. of Restarts: 3280 No. of Flips: 1820 time to process: 14 seconds.
uf250-04.cnf fulfilled No. of Restarts: 2896 No. of Flips: 2749 time to process: 11 seconds.
uf250-04.cnf fulfilled No. of Restarts: 1479 No. of Flips: 3414 time to process: 12 seconds.
uf250-04.cnf fulfilled No. of Restarts: 1394 No. of Flips: 3758 time to process: 5 seconds.
uf250-04.cnf fulfilled No. of Restarts: 283 No. of Flips: 1816 time to process: 2 seconds.
uf250-04.cnf fulfilled No. of Restarts: 357 No. of Flips: 3216 time to process: 17 seconds.
uf250-04.cnf fulfilled No. of Restarts: 563 No. of Flips: 1982 time to process: 2 seconds.
uf250-04.cnf fulfilled No. of Restarts: 198 No. of Flips: 2297 time to process: 2 seconds.
uf250-04.cnf fulfilled No. of Restarts: 473 No. of Flips: 2146 time to process: 3 seconds.
uf250-04.cnf fulfilled No. of Restarts: 330 No. of Flips: 3092 time to process: 9 seconds.
uf250-04.cnf fulfilled No. of Restarts: 570 No. of Flips: 4998 time to process: 3 seconds.
uf250-04.cnf fulfilled No. of Restarts: 92 No. of Flips: 2385 time to process: 4 seconds.
uf250-04.cnf fulfilled No. of Restarts: 636 No. of Flips: 2692 time to process: 11 seconds.
uf250-04.cnf fulfilled No. of Restarts: 55 No. of Flips: 4077 time to process: 0 seconds.
uf250-04.cnf fulfilled No. of Restarts: 542 No. of Flips: 3829 time to process: 4 seconds.
uf250-04.cnf fulfilled No. of Restarts: 200 No. of Flips: 4505 time to process: 0 seconds.
uf250-04.cnf fulfilled No. of Restarts: 2384 No. of Flips: 3179 time to process: 12 seconds.
uf250-04.cnf fulfilled No. of Restarts: 186 No. of Flips: 4617 time to process: 1 seconds.
uf250-04.cnf fulfilled No. of Restarts: 1584 No. of Flips: 1487 time to process: 7 seconds.
uf250-04.cnf fulfilled No. of Restarts: 1595 No. of Flips: 4292 time to process: 8 seconds.
uf250-04.cnf fulfilled No. of Restarts: 3 No. of Flips: 4563 time to process: 7 seconds.
uf250-04.cnf fulfilled No. of Restarts: 216 No. of Flips: 3240 time to process: 10 seconds.
uf250-04.cnf fulfilled No. of Restarts: 696 No. of Flips: 1785 time to process: 6 seconds.
uf250-04.cnf fulfilled No. of Restarts: 504 No. of Flips: 2415 time to process: 8 seconds.
uf250-04.cnf fulfilled No. of Restarts: 2468 No. of Flips: 4179 time to process: 10 seconds.
uf250-04.cnf fulfilled No. of Restarts: 691 No. of Flips: 3279 time to process: 8 seconds.
uf250-04.cnf fulfilled No. of Restarts: 993 No. of Flips: 4118 time to process: 4 seconds.
uf250-04.cnf fulfilled No. of Restarts: 167 No. of Flips: 2169 time to process: 7 seconds.
uf250-04.cnf fulfilled No. of Restarts: 197 No. of Flips: 3301 time to process: 1 seconds.
uf250-04.cnf fulfilled No. of Restarts: 1129 No. of Flips: 4432 time to process: 6 seconds.
uf250-04.cnf fulfilled No. of Restarts: 1442 No. of Flips: 3343 time to process: 18 seconds.
uf250-04.cnf fulfilled No. of Restarts: 2240 No. of Flips: 3949 time to process: 9 seconds.
uf250-04.cnf fulfilled No. of Restarts: 305 No. of Flips: 4140 time to process: 1 seconds.
uf250-04.cnf , deadline. Restarts: 4050
uf250-04.cnf fulfilled No. of Restarts: 137 No. of Flips: 2265 time to process: 0 seconds.
uf250-04.cnf fulfilled No. of Restarts: 329 No. of Flips: 4321 time to process: 1 seconds.
uf250-04.cnf fulfilled No. of Restarts: 2886 No. of Flips: 4327 time to process: 18 seconds.
uf250-04.cnf fulfilled No. of Restarts: 890 No. of Flips: 1926 time to process: 3 seconds.
uf250-04.cnf fulfilled No. of Restarts: 306 No. of Flips: 1869 time to process: 8 seconds.
uf250-04.cnf fulfilled No. of Restarts: 989 No. of Flips: 1785 time to process: 6 seconds.
uf250-04.cnf fulfilled No. of Restarts: 646 No. of Flips: 4172 time to process: 3 seconds.
uf250-04.cnf fulfilled No. of Restarts: 383 No. of Flips: 3123 time to process: 10 seconds.
uf250-04.cnf fulfilled No. of Restarts: 943 No. of Flips: 3784 time to process: 6 seconds.
uf250-04.cnf fulfilled No. of Restarts: 2263 No. of Flips: 2898 time to process: 19 seconds.
uf250-04.cnf fulfilled No. of Restarts: 1014 No. of Flips: 4092 time to process: 4 seconds.
uf250-04.cnf fulfilled No. of Restarts: 2533 No. of Flips: 4326 time to process: 14 seconds.
uf250-04.cnf fulfilled No. of Restarts: 1736 No. of Flips: 3930 time to process: 8 seconds.
uf250-04.cnf , deadline. Restarts: 4050
uf250-04.cnf fulfilled No. of Restarts: 206 No. of Flips: 2333 time to process: 0 seconds.
uf250-04.cnf fulfilled No. of Restarts: 1238 No. of Flips: 4512 time to process: 11 seconds.
uf250-04.cnf fulfilled No. of Restarts: 59 No. of Flips: 1993 time to process: 5 seconds.
uf250-04.cnf fulfilled No. of Restarts: 1252 No. of Flips: 3920 time to process: 5 seconds.
uf250-04.cnf fulfilled No. of Restarts: 269 No. of Flips: 2926 time to process: 11 seconds.
uf250-04.cnf fulfilled No. of Restarts: 1089 No. of Flips: 3014 time to process: 14 seconds.
uf250-04.cnf fulfilled No. of Restarts: 96 No. of Flips: 928 time to process: 0 seconds.
uf250-04.cnf fulfilled No. of Restarts: 278 No. of Flips: 3960 time to process: 5 seconds.
uf250-04.cnf fulfilled No. of Restarts: 1558 No. of Flips: 3888 time to process: 7 seconds.
uf250-04.cnf fulfilled No. of Restarts: 1467 No. of Flips: 2047 time to process: 14 seconds.
uf250-04.cnf fulfilled No. of Restarts: 201 No. of Flips: 2695 time to process: 0 seconds.
uf250-04.cnf fulfilled No. of Restarts: 665 No. of Flips: 4066 time to process: 3 seconds.
uf250-04.cnf fulfilled No. of Restarts: 258 No. of Flips: 2329 time to process: 7 seconds.
uf250-04.cnf fulfilled No. of Restarts: 57 No. of Flips: 3796 time to process: 12 seconds.
uf250-04.cnf fulfilled No. of Restarts: 676 No. of Flips: 3822 time to process: 4 seconds.
uf250-04.cnf fulfilled No. of Restarts: 1811 No. of Flips: 1556 time to process: 7 seconds.
uf250-04.cnf fulfilled No. of Restarts: 2502 No. of Flips: 4367 time to process: 11 seconds.
uf250-04.cnf fulfilled No. of Restarts: 2285 No. of Flips: 2205 time to process: 9 seconds.
uf250-04.cnf fulfilled No. of Restarts: 950 No. of Flips: 4864 time to process: 3 seconds.
uf250-04.cnf fulfilled No. of Restarts: 565 No. of Flips: 4771 time to process: 8 seconds.
uf250-04.cnf fulfilled No. of Restarts: 883 No. of Flips: 3024 time to process: 5 seconds.
uf250-04.cnf fulfilled No. of Restarts: 673 No. of Flips: 3631 time to process: 3 seconds.
uf250-04.cnf fulfilled No. of Restarts: 158 No. of Flips: 4625 time to process: 3 seconds.
uf250-04.cnf fulfilled No. of Restarts: 1055 No. of Flips: 1209 time to process: 4 seconds.
uf250-04.cnf fulfilled No. of Restarts: 878 No. of Flips: 2522 time to process: 9 seconds.
uf250-04.cnf fulfilled No. of Restarts: 1528 No. of Flips: 1453 time to process: 10 seconds.
uf250-04.cnf fulfilled No. of Restarts: 782 No. of Flips: 2589 time to process: 3 seconds.
uf250-04.cnf fulfilled No. of Restarts: 43 No. of Flips: 2882 time to process: 2 seconds.
uf250-04.cnf fulfilled No. of Restarts: 678 No. of Flips: 1591 time to process: 4 seconds.
uf250-04.cnf fulfilled No. of Restarts: 1381 No. of Flips: 3649 time to process: 9 seconds.
uf250-04.cnf fulfilled No. of Restarts: 488 No. of Flips: 4452 time to process: 8 seconds.
uf250-04.cnf fulfilled No. of Restarts: 263 No. of Flips: 4543 time to process: 9 seconds.
uf250-04.cnf fulfilled No. of Restarts: 378 No. of Flips: 1595 time to process: 3 seconds.
uf250-04.cnf fulfilled No. of Restarts: 2296 No. of Flips: 2389 time to process: 10 seconds.
uf250-04.cnf fulfilled No. of Restarts: 1035 No. of Flips: 4919 time to process: 7 seconds.
uf250-04.cnf fulfilled No. of Restarts: 1298 No. of Flips: 1932 time to process: 21 seconds.
uf250-04.cnf fulfilled No. of Restarts: 2560 No. of Flips: 4109 time to process: 10 seconds.
uf250-04.cnf fulfilled No. of Restarts: 596 No. of Flips: 1900 time to process: 2 seconds.
uf250-04.cnf fulfilled No. of Restarts: 1091 No. of Flips: 1836 time to process: 7 seconds.
uf250-04.cnf fulfilled No. of Restarts: 1493 No. of Flips: 3011 time to process: 8 seconds.
uf250-04.cnf fulfilled No. of Restarts: 963 No. of Flips: 4402 time to process: 11 seconds.
uf250-04.cnf fulfilled No. of Restarts: 478 No. of Flips: 3628 time to process: 2 seconds.
uf250-04.cnf fulfilled No. of Restarts: 1740 No. of Flips: 1715 time to process: 9 seconds.
uf250-04.cnf fulfilled No. of Restarts: 996 No. of Flips: 4750 time to process: 4 seconds.
uf250-04.cnf fulfilled No. of Restarts: 439 No. of Flips: 1269 time to process: 2 seconds.
uf250-04.cnf fulfilled No. of Restarts: 625 No. of Flips: 1060 time to process: 19 seconds.
uf250-04.cnf fulfilled No. of Restarts: 2 No. of Flips: 2511 time to process: 1 seconds.
uf250-04.cnf fulfilled No. of Restarts: 1473 No. of Flips: 3837 time to process: 6 seconds.
uf250-04.cnf fulfilled No. of Restarts: 461 No. of Flips: 3086 time to process: 10 seconds.
uf250-04.cnf fulfilled No. of Restarts: 358 No. of Flips: 2759 time to process: 5 seconds.
uf250-04.cnf fulfilled No. of Restarts: 463 No. of Flips: 3729 time to process: 14 seconds.
uf250-04.cnf fulfilled No. of Restarts: 269 No. of Flips: 3412 time to process: 1 seconds.
uf250-04.cnf fulfilled No. of Restarts: 77 No. of Flips: 816 time to process: 3 seconds.
uf250-04.cnf fulfilled No. of Restarts: 718 No. of Flips: 2980 time to process: 14 seconds.
uf250-04.cnf fulfilled No. of Restarts: 2102 No. of Flips: 1451 time to process: 11 seconds.
uf250-04.cnf fulfilled No. of Restarts: 456 No. of Flips: 2353 time to process: 7 seconds.
uf250-04.cnf fulfilled No. of Restarts: 1653 No. of Flips: 2441 time to process: 14 seconds.
uf250-04.cnf fulfilled No. of Restarts: 927 No. of Flips: 1336 time to process: 11 seconds.
uf250-04.cnf fulfilled No. of Restarts: 438 No. of Flips: 4904 time to process: 11 seconds.
uf250-04.cnf fulfilled No. of Restarts: 486 No. of Flips: 4804 time to process: 2 seconds.
uf250-04.cnf fulfilled No. of Restarts: 896 No. of Flips: 4604 time to process: 4 seconds.
uf250-04.cnf fulfilled No. of Restarts: 326 No. of Flips: 3086 time to process: 5 seconds.
uf250-04.cnf fulfilled No. of Restarts: 434 No. of Flips: 2698 time to process: 3 seconds.
uf250-04.cnf fulfilled No. of Restarts: 609 No. of Flips: 1928 time to process: 12 seconds.
uf250-04.cnf fulfilled No. of Restarts: 329 No. of Flips: 4198 time to process: 5 seconds.
uf250-04.cnf fulfilled No. of Restarts: 88 No. of Flips: 3685 time to process: 11 seconds.
uf250-04.cnf fulfilled No. of Restarts: 1297 No. of Flips: 616 time to process: 13 seconds.
uf250-04.cnf fulfilled No. of Restarts: 834 No. of Flips: 4339 time to process: 7 seconds.
uf250-04.cnf fulfilled No. of Restarts: 759 No. of Flips: 3704 time to process: 4 seconds.
uf250-04.cnf fulfilled No. of Restarts: 1281 No. of Flips: 1221 time to process: 15 seconds.
uf250-04.cnf fulfilled No. of Restarts: 3207 No. of Flips: 3393 time to process: 14 seconds.
uf250-04.cnf fulfilled No. of Restarts: 12 No. of Flips: 4120 time to process: 8 seconds.
uf250-04.cnf fulfilled No. of Restarts: 167 No. of Flips: 3533 time to process: 1 seconds.
uf250-04.cnf fulfilled No. of Restarts: 39 No. of Flips: 972 time to process: 1 seconds.
uf250-04.cnf fulfilled No. of Restarts: 47 No. of Flips: 1061 time to process: 5 seconds.
uf250-04.cnf fulfilled No. of Restarts: 286 No. of Flips: 4942 time to process: 3 seconds.
uf250-04.cnf fulfilled No. of Restarts: 1051 No. of Flips: 872 time to process: 11 seconds.
uf250-04.cnf fulfilled No. of Restarts: 552 No. of Flips: 3903 time to process: 6 seconds.
uf250-04.cnf fulfilled No. of Restarts: 113 No. of Flips: 4893 time to process: 0 seconds.
uf250-04.cnf fulfilled No. of Restarts: 2710 No. of Flips: 1857 time to process: 13 seconds.
uf250-04.cnf fulfilled No. of Restarts: 2015 No. of Flips: 3248 time to process: 11 seconds.
uf250-04.cnf fulfilled No. of Restarts: 294 No. of Flips: 3794 time to process: 1 seconds.
uf250-04.cnf fulfilled No. of Restarts: 84 No. of Flips: 1014 time to process: 5 seconds.
uf250-04.cnf fulfilled No. of Restarts: 423 No. of Flips: 1510 time to process: 3 seconds.
uf250-04.cnf fulfilled No. of Restarts: 3283 No. of Flips: 2053 time to process: 15 seconds.
uf250-04.cnf fulfilled No. of Restarts: 200 No. of Flips: 4745 time to process: 0 seconds.
uf250-04.cnf fulfilled No. of Restarts: 463 No. of Flips: 2252 time to process: 3 seconds.
uf250-04.cnf fulfilled No. of Restarts: 1729 No. of Flips: 2966 time to process: 11 seconds.
uf250-04.cnf fulfilled No. of Restarts: 388 No. of Flips: 2527 time to process: 11 seconds.
uf250-04.cnf fulfilled No. of Restarts: 1001 No. of Flips: 4537 time to process: 6 seconds.
uf250-04.cnf fulfilled No. of Restarts: 1643 No. of Flips: 2517 time to process: 6 seconds.
uf250-04.cnf fulfilled No. of Restarts: 1002 No. of Flips: 2260 time to process: 11 seconds.
uf250-04.cnf fulfilled No. of Restarts: 722 No. of Flips: 1004 time to process: 5 seconds.
uf250-04.cnf fulfilled No. of Restarts: 3480 No. of Flips: 2575 time to process: 14 seconds.
uf250-04.cnf fulfilled No. of Restarts: 324 No. of Flips: 3692 time to process: 2 seconds.
uf250-04.cnf fulfilled No. of Restarts: 1430 No. of Flips: 3696 time to process: 9 seconds.
uf250-04.cnf fulfilled No. of Restarts: 2513 No. of Flips: 3760 time to process: 10 seconds.
uf250-04.cnf fulfilled No. of Restarts: 1885 No. of Flips: 2368 time to process: 9 seconds.
uf250-04.cnf fulfilled No. of Restarts: 1302 No. of Flips: 3737 time to process: 8 seconds.
uf250-04.cnf fulfilled No. of Restarts: 766 No. of Flips: 3523 time to process: 8 seconds.
uf250-04.cnf fulfilled No. of Restarts: 1788 No. of Flips: 2184 time to process: 9 seconds.
uf250-04.cnf fulfilled No. of Restarts: 238 No. of Flips: 1986 time to process: 3 seconds.
uf250-04.cnf fulfilled No. of Restarts: 1707 No. of Flips: 4095 time to process: 7 seconds.
uf250-04.cnf fulfilled No. of Restarts: 416 No. of Flips: 1724 time to process: 7 seconds.
uf250-04.cnf fulfilled No. of Restarts: 2016 No. of Flips: 2898 time to process: 10 seconds.
uf250-04.cnf fulfilled No. of Restarts: 1005 No. of Flips: 869 time to process: 7 seconds.
uf250-04.cnf fulfilled No. of Restarts: 2572 No. of Flips: 3854 time to process: 10 seconds.
uf250-04.cnf fulfilled No. of Restarts: 876 No. of Flips: 3136 time to process: 8 seconds.
uf250-04.cnf fulfilled No. of Restarts: 747 No. of Flips: 3628 time to process: 5 seconds.
uf250-04.cnf fulfilled No. of Restarts: 2217 No. of Flips: 3831 time to process: 14 seconds.
uf250-04.cnf fulfilled No. of Restarts: 721 No. of Flips: 1614 time to process: 7 seconds.
uf250-04.cnf fulfilled No. of Restarts: 1162 No. of Flips: 1757 time to process: 15 seconds.
uf250-04.cnf fulfilled No. of Restarts: 2087 No. of Flips: 2218 time to process: 9 seconds.
uf250-04.cnf fulfilled No. of Restarts: 292 No. of Flips: 4395 time to process: 1 seconds.
uf250-04.cnf fulfilled No. of Restarts: 1 No. of Flips: 3771 time to process: 6 seconds.
uf250-04.cnf fulfilled No. of Restarts: 309 No. of Flips: 2002 time to process: 8 seconds.
uf250-04.cnf fulfilled No. of Restarts: 1320 No. of Flips: 1413 time to process: 5 seconds.
uf250-04.cnf fulfilled No. of Restarts: 2849 No. of Flips: 930 time to process: 13 seconds.
uf250-04.cnf fulfilled No. of Restarts: 1433 No. of Flips: 2432 time to process: 15 seconds.
uf250-04.cnf fulfilled No. of Restarts: 319 No. of Flips: 2903 time to process: 5 seconds.
uf250-04.cnf fulfilled No. of Restarts: 903 No. of Flips: 1190 time to process: 6 seconds.
uf250-04.cnf fulfilled No. of Restarts: 197 No. of Flips: 767 time to process: 1 seconds.
uf250-04.cnf fulfilled No. of Restarts: 306 No. of Flips: 1029 time to process: 5 seconds.
uf250-04.cnf fulfilled No. of Restarts: 1685 No. of Flips: 1299 time to process: 12 seconds.
uf250-04.cnf fulfilled No. of Restarts: 3600 No. of Flips: 4891 time to process: 18 seconds.
uf250-04.cnf fulfilled No. of Restarts: 247 No. of Flips: 1662 time to process: 1 seconds.
uf250-04.cnf fulfilled No. of Restarts: 1274 No. of Flips: 1200 time to process: 6 seconds.
uf250-04.cnf fulfilled No. of Restarts: 2275 No. of Flips: 4957 time to process: 10 seconds.
uf250-04.cnf fulfilled No. of Restarts: 1604 No. of Flips: 4694 time to process: 10 seconds.
uf250-04.cnf fulfilled No. of Restarts: 280 No. of Flips: 1996 time to process: 1 seconds.
uf250-04.cnf fulfilled No. of Restarts: 560 No. of Flips: 4301 time to process: 7 seconds.
uf250-04.cnf fulfilled No. of Restarts: 352 No. of Flips: 4864 time to process: 8 seconds.
uf250-04.cnf fulfilled No. of Restarts: 877 No. of Flips: 1630 time to process: 3 seconds.
uf250-04.cnf fulfilled No. of Restarts: 322 No. of Flips: 3746 time to process: 12 seconds.
uf250-04.cnf fulfilled No. of Restarts: 1253 No. of Flips: 3086 time to process: 8 seconds.
uf250-04.cnf fulfilled No. of Restarts: 344 No. of Flips: 2232 time to process: 9 seconds.
uf250-04.cnf fulfilled No. of Restarts: 1132 No. of Flips: 4490 time to process: 10 seconds.
uf250-04.cnf fulfilled No. of Restarts: 1008 No. of Flips: 3064 time to process: 7 seconds.
uf250-04.cnf fulfilled No. of Restarts: 1190 No. of Flips: 1816 time to process: 5 seconds.
uf250-04.cnf fulfilled No. of Restarts: 304 No. of Flips: 3116 time to process: 8 seconds.
uf250-04.cnf fulfilled No. of Restarts: 386 No. of Flips: 4675 time to process: 5 seconds.
uf250-04.cnf fulfilled No. of Restarts: 606 No. of Flips: 4866 time to process: 13 seconds.
uf250-04.cnf fulfilled No. of Restarts: 354 No. of Flips: 3588 time to process: 3 seconds.
uf250-04.cnf fulfilled No. of Restarts: 83 No. of Flips: 1588 time to process: 4 seconds.
uf250-04.cnf fulfilled No. of Restarts: 915 No. of Flips: 905 time to process: 6 seconds.
uf250-04.cnf fulfilled No. of Restarts: 111 No. of Flips: 4416 time to process: 14 seconds.
uf250-04.cnf fulfilled No. of Restarts: 186 No. of Flips: 840 time to process: 2 seconds.
uf250-04.cnf fulfilled No. of Restarts: 1718 No. of Flips: 4535 time to process: 9 seconds.
uf250-04.cnf fulfilled No. of Restarts: 1046 No. of Flips: 3486 time to process: 5 seconds.
uf250-04.cnf fulfilled No. of Restarts: 1350 No. of Flips: 1022 time to process: 7 seconds.
uf250-04.cnf fulfilled No. of Restarts: 3580 No. of Flips: 4643 time to process: 14 seconds.
uf250-04.cnf fulfilled No. of Restarts: 503 No. of Flips: 4948 time to process: 3 seconds.
uf250-04.cnf fulfilled No. of Restarts: 2566 No. of Flips: 3349 time to process: 11 seconds.
uf250-04.cnf fulfilled No. of Restarts: 2101 No. of Flips: 3048 time to process: 14 seconds.
uf250-04.cnf fulfilled No. of Restarts: 209 No. of Flips: 4531 time to process: 2 seconds.
uf250-04.cnf fulfilled No. of Restarts: 136 No. of Flips: 3983 time to process: 5 seconds.
uf250-04.cnf fulfilled No. of Restarts: 990 No. of Flips: 2503 time to process: 4 seconds.
uf250-04.cnf fulfilled No. of Restarts: 1626 No. of Flips: 1621 time to process: 8 seconds.
uf250-04.cnf fulfilled No. of Restarts: 1566 No. of Flips: 4443 time to process: 9 seconds.
uf250-04.cnf fulfilled No. of Restarts: 48 No. of Flips: 1371 time to process: 5 seconds.
uf250-04.cnf fulfilled No. of Restarts: 409 No. of Flips: 3322 time to process: 6 seconds.
uf250-04.cnf fulfilled No. of Restarts: 400 No. of Flips: 2789 time to process: 18 seconds.
uf250-04.cnf fulfilled No. of Restarts: 2803 No. of Flips: 4172 time to process: 11 seconds.
uf250-04.cnf fulfilled No. of Restarts: 574 No. of Flips: 4982 time to process: 2 seconds.
uf250-04.cnf fulfilled No. of Restarts: 522 No. of Flips: 4199 time to process: 7 seconds.
uf250-04.cnf fulfilled No. of Restarts: 1814 No. of Flips: 4633 time to process: 16 seconds.
uf250-04.cnf fulfilled No. of Restarts: 1293 No. of Flips: 1396 time to process: 5 seconds.
uf250-04.cnf fulfilled No. of Restarts: 11 No. of Flips: 2607 time to process: 1 seconds.
uf250-04.cnf fulfilled No. of Restarts: 340 No. of Flips: 4027 time to process: 3 seconds.
uf250-04.cnf fulfilled No. of Restarts: 175 No. of Flips: 1539 time to process: 7 seconds.
uf250-04.cnf fulfilled No. of Restarts: 509 No. of Flips: 4352 time to process: 2 seconds.
uf250-04.cnf fulfilled No. of Restarts: 726 No. of Flips: 1403 time to process: 16 seconds.
uf250-04.cnf fulfilled No. of Restarts: 999 No. of Flips: 3336 time to process: 3 seconds.
uf250-04.cnf fulfilled No. of Restarts: 1547 No. of Flips: 3778 time to process: 14 seconds.
uf250-04.cnf fulfilled No. of Restarts: 117 No. of Flips: 3536 time to process: 2 seconds.
uf250-04.cnf fulfilled No. of Restarts: 278 No. of Flips: 3125 time to process: 1 seconds.
uf250-04.cnf fulfilled No. of Restarts: 1438 No. of Flips: 886 time to process: 8 seconds.
uf250-04.cnf fulfilled No. of Restarts: 870 No. of Flips: 1338 time to process: 6 seconds.
uf250-04.cnf fulfilled No. of Restarts: 482 No. of Flips: 2494 time to process: 6 seconds.
uf250-04.cnf fulfilled No. of Restarts: 638 No. of Flips: 4736 time to process: 9 seconds.
uf250-04.cnf fulfilled No. of Restarts: 42 No. of Flips: 3005 time to process: 0 seconds.
uf250-04.cnf fulfilled No. of Restarts: 3483 No. of Flips: 1476 time to process: 17 seconds.
uf250-04.cnf fulfilled No. of Restarts: 1412 No. of Flips: 3972 time to process: 17 seconds.
uf250-04.cnf fulfilled No. of Restarts: 747 No. of Flips: 1833 time to process: 3 seconds.
uf250-04.cnf fulfilled No. of Restarts: 1052 No. of Flips: 4839 time to process: 7 seconds.
uf250-04.cnf fulfilled No. of Restarts: 23 No. of Flips: 2906 time to process: 0 seconds.
uf250-04.cnf fulfilled No. of Restarts: 97 No. of Flips: 3050 time to process: 5 seconds.
uf250-04.cnf fulfilled No. of Restarts: 2092 No. of Flips: 2092 time to process: 17 seconds.
uf250-04.cnf fulfilled No. of Restarts: 76 No. of Flips: 4419 time to process: 0 seconds.
uf250-04.cnf fulfilled No. of Restarts: 1274 No. of Flips: 4276 time to process: 9 seconds.
uf250-04.cnf fulfilled No. of Restarts: 1447 No. of Flips: 1076 time to process: 6 seconds.
uf250-04.cnf fulfilled No. of Restarts: 529 No. of Flips: 1711 time to process: 2 seconds.
uf250-04.cnf fulfilled No. of Restarts: 2864 No. of Flips: 2161 time to process: 14 seconds.
uf250-04.cnf fulfilled No. of Restarts: 526 No. of Flips: 4586 time to process: 2 seconds.
uf250-04.cnf fulfilled No. of Restarts: 895 No. of Flips: 2668 time to process: 12 seconds.
uf250-04.cnf fulfilled No. of Restarts: 1435 No. of Flips: 3483 time to process: 7 seconds.
uf250-04.cnf fulfilled No. of Restarts: 929 No. of Flips: 3441 time to process: 14 seconds.
uf250-04.cnf fulfilled No. of Restarts: 671 No. of Flips: 3984 time to process: 5 seconds.
uf250-04.cnf fulfilled No. of Restarts: 681 No. of Flips: 3594 time to process: 5 seconds.
uf250-04.cnf fulfilled No. of Restarts: 452 No. of Flips: 3894 time to process: 4 seconds.
uf250-04.cnf fulfilled No. of Restarts: 381 No. of Flips: 4848 time to process: 3 seconds.
uf250-04.cnf fulfilled No. of Restarts: 1085 No. of Flips: 4716 time to process: 4 seconds.
uf250-04.cnf fulfilled No. of Restarts: 2645 No. of Flips: 3773 time to process: 17 seconds.
uf250-04.cnf fulfilled No. of Restarts: 1612 No. of Flips: 4844 time to process: 13 seconds.
uf250-04.cnf fulfilled No. of Restarts: 2807 No. of Flips: 4278 time to process: 12 seconds.
uf250-04.cnf fulfilled No. of Restarts: 463 No. of Flips: 4360 time to process: 5 seconds.
uf250-04.cnf fulfilled No. of Restarts: 2335 No. of Flips: 3319 time to process: 16 seconds.
uf250-04.cnf fulfilled No. of Restarts: 1553 No. of Flips: 2783 time to process: 6 seconds.
uf250-04.cnf fulfilled No. of Restarts: 1527 No. of Flips: 1119 time to process: 9 seconds.
uf250-04.cnf fulfilled No. of Restarts: 770 No. of Flips: 3346 time to process: 9 seconds.
uf250-04.cnf fulfilled No. of Restarts: 1849 No. of Flips: 2857 time to process: 8 seconds.
uf250-04.cnf fulfilled No. of Restarts: 395 No. of Flips: 2514 time to process: 15 seconds.
uf250-04.cnf fulfilled No. of Restarts: 440 No. of Flips: 2105 time to process: 3 seconds.
uf250-04.cnf fulfilled No. of Restarts: 2863 No. of Flips: 3233 time to process: 27 seconds.
uf250-04.cnf fulfilled No. of Restarts: 53 No. of Flips: 2494 time to process: 0 seconds.
uf250-04.cnf fulfilled No. of Restarts: 6 No. of Flips: 4060 time to process: 4 seconds.
uf250-04.cnf fulfilled No. of Restarts: 9 No. of Flips: 1581 time to process: 0 seconds.
uf250-04.cnf fulfilled No. of Restarts: 2405 No. of Flips: 4677 time to process: 11 seconds.
uf250-04.cnf fulfilled No. of Restarts: 808 No. of Flips: 4919 time to process: 6 seconds.
uf250-04.cnf fulfilled No. of Restarts: 2196 No. of Flips: 847 time to process: 10 seconds.
uf250-04.cnf fulfilled No. of Restarts: 1272 No. of Flips: 3456 time to process: 9 seconds.
uf250-04.cnf fulfilled No. of Restarts: 7 No. of Flips: 3252 time to process: 2 seconds.
uf250-04.cnf fulfilled No. of Restarts: 3381 No. of Flips: 4588 time to process: 16 seconds.
uf250-04.cnf fulfilled No. of Restarts: 451 No. of Flips: 4540 time to process: 4 seconds.
uf250-04.cnf fulfilled No. of Restarts: 699 No. of Flips: 2089 time to process: 14 seconds.
uf250-04.cnf fulfilled No. of Restarts: 1044 No. of Flips: 2027 time to process: 4 seconds.
uf250-04.cnf fulfilled No. of Restarts: 1596 No. of Flips: 4645 time to process: 9 seconds.
uf250-04.cnf fulfilled No. of Restarts: 167 No. of Flips: 3045 time to process: 3 seconds.
uf250-04.cnf fulfilled No. of Restarts: 1802 No. of Flips: 2296 time to process: 10 seconds.
uf250-04.cnf fulfilled No. of Restarts: 1426 No. of Flips: 2945 time to process: 8 seconds.
uf250-04.cnf fulfilled No. of Restarts: 2691 No. of Flips: 2735 time to process: 18 seconds.
uf250-04.cnf , deadline. Restarts: 4050
uf250-04.cnf fulfilled No. of Restarts: 1312 No. of Flips: 632 time to process: 5 seconds.
uf250-04.cnf fulfilled No. of Restarts: 2491 No. of Flips: 2115 time to process: 10 seconds.
uf250-04.cnf fulfilled No. of Restarts: 222 No. of Flips: 2664 time to process: 1 seconds.
uf250-04.cnf fulfilled No. of Restarts: 1119 No. of Flips: 4914 time to process: 10 seconds.
uf250-04.cnf fulfilled No. of Restarts: 396 No. of Flips: 3651 time to process: 6 seconds.
uf250-04.cnf fulfilled No. of Restarts: 1061 No. of Flips: 3958 time to process: 4 seconds.
uf250-04.cnf fulfilled No. of Restarts: 37 No. of Flips: 4504 time to process: 6 seconds.
uf250-04.cnf fulfilled No. of Restarts: 8 No. of Flips: 3227 time to process: 10 seconds.
uf250-04.cnf fulfilled No. of Restarts: 2415 No. of Flips: 1605 time to process: 15 seconds.
uf250-04.cnf fulfilled No. of Restarts: 557 No. of Flips: 3778 time to process: 3 seconds.
uf250-04.cnf fulfilled No. of Restarts: 648 No. of Flips: 2408 time to process: 5 seconds.
uf250-04.cnf fulfilled No. of Restarts: 264 No. of Flips: 4808 time to process: 2 seconds.
uf250-04.cnf , deadline. Restarts: 4050
uf250-04.cnf fulfilled No. of Restarts: 458 No. of Flips: 2469 time to process: 2 seconds.
uf250-04.cnf fulfilled No. of Restarts: 1074 No. of Flips: 2371 time to process: 4 seconds.
uf250-04.cnf fulfilled No. of Restarts: 752 No. of Flips: 4246 time to process: 3 seconds.
uf250-04.cnf fulfilled No. of Restarts: 1046 No. of Flips: 4586 time to process: 8 seconds.
uf250-04.cnf fulfilled No. of Restarts: 670 No. of Flips: 4619 time to process: 7 seconds.
uf250-04.cnf fulfilled No. of Restarts: 888 No. of Flips: 945 time to process: 9 seconds.
uf250-04.cnf fulfilled No. of Restarts: 1298 No. of Flips: 3564 time to process: 13 seconds.
uf250-04.cnf fulfilled No. of Restarts: 1052 No. of Flips: 2453 time to process: 8 seconds.
uf250-04.cnf fulfilled No. of Restarts: 387 No. of Flips: 4408 time to process: 4 seconds.
uf250-04.cnf fulfilled No. of Restarts: 2940 No. of Flips: 1035 time to process: 24 seconds.
uf250-04.cnf fulfilled No. of Restarts: 430 No. of Flips: 3915 time to process: 1 seconds.
uf250-04.cnf fulfilled No. of Restarts: 560 No. of Flips: 4138 time to process: 3 seconds.
uf250-04.cnf fulfilled No. of Restarts: 1106 No. of Flips: 2228 time to process: 5 seconds.
uf250-04.cnf fulfilled No. of Restarts: 501 No. of Flips: 4696 time to process: 5 seconds.
uf250-04.cnf fulfilled No. of Restarts: 648 No. of Flips: 4115 time to process: 6 seconds.
uf250-04.cnf fulfilled No. of Restarts: 514 No. of Flips: 1393 time to process: 14 seconds.
uf250-04.cnf fulfilled No. of Restarts: 1433 No. of Flips: 3686 time to process: 7 seconds.
uf250-04.cnf fulfilled No. of Restarts: 2273 No. of Flips: 2448 time to process: 17 seconds.
uf250-04.cnf fulfilled No. of Restarts: 203 No. of Flips: 1722 time to process: 1 seconds.
uf250-04.cnf fulfilled No. of Restarts: 787 No. of Flips: 4155 time to process: 6 seconds.
uf250-04.cnf fulfilled No. of Restarts: 627 No. of Flips: 2206 time to process: 3 seconds.
uf250-04.cnf fulfilled No. of Restarts: 362 No. of Flips: 809 time to process: 5 seconds.
uf250-04.cnf fulfilled No. of Restarts: 908 No. of Flips: 4986 time to process: 5 seconds.
uf250-04.cnf fulfilled No. of Restarts: 356 No. of Flips: 3841 time to process: 4 seconds.
uf250-04.cnf fulfilled No. of Restarts: 978 No. of Flips: 3380 time to process: 4 seconds.
uf250-04.cnf fulfilled No. of Restarts: 737 No. of Flips: 2688 time to process: 6 seconds.
uf250-04.cnf fulfilled No. of Restarts: 995 No. of Flips: 4318 time to process: 5 seconds.
uf250-04.cnf fulfilled No. of Restarts: 2282 No. of Flips: 4335 time to process: 18 seconds.
uf250-04.cnf fulfilled No. of Restarts: 3938 No. of Flips: 3021 time to process: 15 seconds.
uf250-04.cnf fulfilled No. of Restarts: 349 No. of Flips: 4965 time to process: 1 seconds.
uf250-04.cnf fulfilled No. of Restarts: 2591 No. of Flips: 4733 time to process: 11 seconds.
uf250-04.cnf fulfilled No. of Restarts: 268 No. of Flips: 4059 time to process: 6 seconds.
uf250-04.cnf fulfilled No. of Restarts: 16 No. of Flips: 3016 time to process: 13 seconds.
uf250-04.cnf fulfilled No. of Restarts: 1034 No. of Flips: 2425 time to process: 4 seconds.
uf250-04.cnf fulfilled No. of Restarts: 43 No. of Flips: 3111 time to process: 6 seconds.
uf250-04.cnf fulfilled No. of Restarts: 1180 No. of Flips: 3658 time to process: 5 seconds.
uf250-04.cnf fulfilled No. of Restarts: 495 No. of Flips: 4306 time to process: 10 seconds.
uf250-04.cnf fulfilled No. of Restarts: 3232 No. of Flips: 4845 time to process: 14 seconds.
uf250-04.cnf fulfilled No. of Restarts: 3005 No. of Flips: 4200 time to process: 14 seconds.
uf250-04.cnf fulfilled No. of Restarts: 276 No. of Flips: 2056 time to process: 3 seconds.
uf250-04.cnf fulfilled No. of Restarts: 910 No. of Flips: 743 time to process: 7 seconds.
uf250-04.cnf fulfilled No. of Restarts: 2684 No. of Flips: 1650 time to process: 26 seconds.
uf250-04.cnf fulfilled No. of Restarts: 646 No. of Flips: 2790 time to process: 2 seconds.
uf250-04.cnf fulfilled No. of Restarts: 15 No. of Flips: 2632 time to process: 13 seconds.
uf250-04.cnf fulfilled No. of Restarts: 98 No. of Flips: 4781 time to process: 0 seconds.
uf250-04.cnf , deadline. Restarts: 4050
uf250-04.cnf fulfilled No. of Restarts: 259 No. of Flips: 4364 time to process: 1 seconds.
uf250-04.cnf fulfilled No. of Restarts: 1195 No. of Flips: 1563 time to process: 5 seconds.
uf250-04.cnf fulfilled No. of Restarts: 3217 No. of Flips: 881 time to process: 14 seconds.
uf250-04.cnf fulfilled No. of Restarts: 2956 No. of Flips: 2114 time to process: 17 seconds.
uf250-04.cnf fulfilled No. of Restarts: 842 No. of Flips: 4862 time to process: 3 seconds.
uf250-04.cnf fulfilled No. of Restarts: 1581 No. of Flips: 3364 time to process: 11 seconds.
uf250-04.cnf fulfilled No. of Restarts: 556 No. of Flips: 2654 time to process: 10 seconds.
uf250-04.cnf fulfilled No. of Restarts: 447 No. of Flips: 1250 time to process: 2 seconds.
uf250-04.cnf fulfilled No. of Restarts: 2470 No. of Flips: 2216 time to process: 14 seconds.
uf250-04.cnf fulfilled No. of Restarts: 3034 No. of Flips: 3594 time to process: 14 seconds.
uf250-04.cnf fulfilled No. of Restarts: 2105 No. of Flips: 3304 time to process: 11 seconds.
uf250-04.cnf fulfilled No. of Restarts: 8 No. of Flips: 3676 time to process: 12 seconds.
uf250-04.cnf fulfilled No. of Restarts: 1403 No. of Flips: 719 time to process: 17 seconds.
uf250-04.cnf fulfilled No. of Restarts: 838 No. of Flips: 1517 time to process: 6 seconds.
uf250-04.cnf fulfilled No. of Restarts: 1627 No. of Flips: 3727 time to process: 6 seconds.
uf250-04.cnf fulfilled No. of Restarts: 1068 No. of Flips: 3124 time to process: 8 seconds.
uf250-04.cnf fulfilled No. of Restarts: 646 No. of Flips: 2874 time to process: 6 seconds.
uf250-04.cnf fulfilled No. of Restarts: 2922 No. of Flips: 3678 time to process: 12 seconds.
uf250-04.cnf fulfilled No. of Restarts: 797 No. of Flips: 1839 time to process: 3 seconds.
uf250-04.cnf fulfilled No. of Restarts: 1388 No. of Flips: 4147 time to process: 18 seconds.
uf250-04.cnf fulfilled No. of Restarts: 88 No. of Flips: 2186 time to process: 0 seconds.
uf250-04.cnf fulfilled No. of Restarts: 1402 No. of Flips: 1319 time to process: 8 seconds.
uf250-04.cnf fulfilled No. of Restarts: 1414 No. of Flips: 1682 time to process: 7 seconds.
uf250-04.cnf fulfilled No. of Restarts: 539 No. of Flips: 3724 time to process: 5 seconds.
uf250-04.cnf fulfilled No. of Restarts: 165 No. of Flips: 1725 time to process: 2 seconds.
uf250-04.cnf fulfilled No. of Restarts: 278 No. of Flips: 2070 time to process: 5 seconds.
uf250-04.cnf fulfilled No. of Restarts: 746 No. of Flips: 2522 time to process: 11 seconds.
uf250-04.cnf fulfilled No. of Restarts: 1344 No. of Flips: 3266 time to process: 5 seconds.
uf250-04.cnf fulfilled No. of Restarts: 522 No. of Flips: 3244 time to process: 5 seconds.
uf250-04.cnf fulfilled No. of Restarts: 45 No. of Flips: 2896 time to process: 5 seconds.
uf250-04.cnf fulfilled No. of Restarts: 333 No. of Flips: 2155 time to process: 7 seconds.
uf250-04.cnf fulfilled No. of Restarts: 135 No. of Flips: 4678 time to process: 2 seconds.
uf250-04.cnf fulfilled No. of Restarts: 741 No. of Flips: 4385 time to process: 10 seconds.
uf250-04.cnf fulfilled No. of Restarts: 2613 No. of Flips: 783 time to process: 15 seconds.
uf250-04.cnf fulfilled No. of Restarts: 898 No. of Flips: 2134 time to process: 11 seconds.
uf250-04.cnf fulfilled No. of Restarts: 218 No. of Flips: 3291 time to process: 3 seconds.
uf250-04.cnf fulfilled No. of Restarts: 115 No. of Flips: 1847 time to process: 0 seconds.
uf250-04.cnf fulfilled No. of Restarts: 836 No. of Flips: 4740 time to process: 8 seconds.
uf250-04.cnf fulfilled No. of Restarts: 635 No. of Flips: 2248 time to process: 4 seconds.
uf250-04.cnf fulfilled No. of Restarts: 321 No. of Flips: 3535 time to process: 14 seconds.
uf250-04.cnf fulfilled No. of Restarts: 2263 No. of Flips: 4504 time to process: 11 seconds.
uf250-04.cnf fulfilled No. of Restarts: 3606 No. of Flips: 2290 time to process: 15 seconds.
uf250-04.cnf fulfilled No. of Restarts: 62 No. of Flips: 1430 time to process: 1 seconds.
uf250-04.cnf fulfilled No. of Restarts: 130 No. of Flips: 3652 time to process: 1 seconds.
uf250-04.cnf fulfilled No. of Restarts: 557 No. of Flips: 4278 time to process: 6 seconds.
uf250-04.cnf fulfilled No. of Restarts: 1605 No. of Flips: 1105 time to process: 6 seconds.
uf250-04.cnf fulfilled No. of Restarts: 1730 No. of Flips: 2755 time to process: 8 seconds.
uf250-04.cnf fulfilled No. of Restarts: 262 No. of Flips: 1013 time to process: 1 seconds.
uf250-04.cnf fulfilled No. of Restarts: 2713 No. of Flips: 1454 time to process: 11 seconds.
uf250-04.cnf fulfilled No. of Restarts: 176 No. of Flips: 4400 time to process: 4 seconds.
uf250-04.cnf fulfilled No. of Restarts: 3505 No. of Flips: 4501 time to process: 23 seconds.
uf250-04.cnf fulfilled No. of Restarts: 939 No. of Flips: 4697 time to process: 4 seconds.
uf250-04.cnf fulfilled No. of Restarts: 3496 No. of Flips: 1751 time to process: 21 seconds.
uf250-04.cnf fulfilled No. of Restarts: 942 No. of Flips: 2002 time to process: 4 seconds.
uf250-04.cnf fulfilled No. of Restarts: 2593 No. of Flips: 1793 time to process: 23 seconds.
uf250-04.cnf fulfilled No. of Restarts: 652 No. of Flips: 3224 time to process: 2 seconds.
uf250-04.cnf fulfilled No. of Restarts: 269 No. of Flips: 2931 time to process: 3 seconds.
uf250-04.cnf fulfilled No. of Restarts: 1993 No. of Flips: 4876 time to process: 17 seconds.
uf250-04.cnf fulfilled No. of Restarts: 2373 No. of Flips: 4609 time to process: 9 seconds.
uf250-04.cnf fulfilled No. of Restarts: 822 No. of Flips: 1093 time to process: 3 seconds.
uf250-04.cnf fulfilled No. of Restarts: 498 No. of Flips: 1394 time to process: 2 seconds.
uf250-04.cnf fulfilled No. of Restarts: 3547 No. of Flips: 1579 time to process: 18 seconds.
uf250-04.cnf fulfilled No. of Restarts: 1249 No. of Flips: 3483 time to process: 5 seconds.
uf250-04.cnf fulfilled No. of Restarts: 2759 No. of Flips: 3403 time to process: 14 seconds.
uf250-04.cnf fulfilled No. of Restarts: 65 No. of Flips: 4990 time to process: 4 seconds.
uf250-04.cnf fulfilled No. of Restarts: 2347 No. of Flips: 4047 time to process: 16 seconds.
uf250-04.cnf fulfilled No. of Restarts: 554 No. of Flips: 3726 time to process: 3 seconds.
uf250-04.cnf fulfilled No. of Restarts: 2218 No. of Flips: 3418 time to process: 9 seconds.
uf250-04.cnf fulfilled No. of Restarts: 1909 No. of Flips: 3390 time to process: 11 seconds.
uf250-04.cnf fulfilled No. of Restarts: 3284 No. of Flips: 1659 time to process: 13 seconds.
uf250-04.cnf fulfilled No. of Restarts: 152 No. of Flips: 3046 time to process: 0 seconds.
uf250-04.cnf fulfilled No. of Restarts: 1096 No. of Flips: 4984 time to process: 5 seconds.
uf250-04.cnf fulfilled No. of Restarts: 1059 No. of Flips: 3303 time to process: 6 seconds.
uf250-04.cnf fulfilled No. of Restarts: 1900 No. of Flips: 4130 time to process: 12 seconds.
uf250-04.cnf fulfilled No. of Restarts: 695 No. of Flips: 3173 time to process: 5 seconds.
uf250-04.cnf fulfilled No. of Restarts: 138 No. of Flips: 4438 time to process: 1 seconds.
uf250-04.cnf fulfilled No. of Restarts: 1706 No. of Flips: 3456 time to process: 9 seconds.
uf250-04.cnf fulfilled No. of Restarts: 180 No. of Flips: 2178 time to process: 6 seconds.
uf250-04.cnf fulfilled No. of Restarts: 545 No. of Flips: 2646 time to process: 6 seconds.
uf250-04.cnf fulfilled No. of Restarts: 1366 No. of Flips: 4331 time to process: 6 seconds.
uf250-04.cnf fulfilled No. of Restarts: 2319 No. of Flips: 3380 time to process: 14 seconds.
uf250-04.cnf fulfilled No. of Restarts: 170 No. of Flips: 1166 time to process: 1 seconds.
uf250-04.cnf fulfilled No. of Restarts: 458 No. of Flips: 3945 time to process: 5 seconds.
uf250-04.cnf fulfilled No. of Restarts: 1155 No. of Flips: 1302 time to process: 9 seconds.
uf250-04.cnf fulfilled No. of Restarts: 42 No. of Flips: 4210 time to process: 0 seconds.
uf250-04.cnf fulfilled No. of Restarts: 1559 No. of Flips: 1262 time to process: 7 seconds.
uf250-04.cnf fulfilled No. of Restarts: 3301 No. of Flips: 2378 time to process: 15 seconds.
uf250-04.cnf fulfilled No. of Restarts: 486 No. of Flips: 1050 time to process: 2 seconds.
uf250-04.cnf fulfilled No. of Restarts: 955 No. of Flips: 2831 time to process: 6 seconds.
uf250-04.cnf fulfilled No. of Restarts: 1634 No. of Flips: 3180 time to process: 7 seconds.
uf250-04.cnf fulfilled No. of Restarts: 252 No. of Flips: 2421 time to process: 3 seconds.
uf250-04.cnf fulfilled No. of Restarts: 584 No. of Flips: 2169 time to process: 4 seconds.
uf250-04.cnf fulfilled No. of Restarts: 1161 No. of Flips: 1760 time to process: 5 seconds.
uf250-04.cnf fulfilled No. of Restarts: 1530 No. of Flips: 3847 time to process: 6 seconds.
uf250-04.cnf fulfilled No. of Restarts: 15 No. of Flips: 3588 time to process: 4 seconds.
uf250-04.cnf fulfilled No. of Restarts: 671 No. of Flips: 2618 time to process: 3 seconds.
uf250-04.cnf fulfilled No. of Restarts: 1084 No. of Flips: 2915 time to process: 9 seconds.
uf250-04.cnf fulfilled No. of Restarts: 2484 No. of Flips: 2031 time to process: 11 seconds.
uf250-04.cnf fulfilled No. of Restarts: 1375 No. of Flips: 760 time to process: 9 seconds.
uf250-04.cnf fulfilled No. of Restarts: 1051 No. of Flips: 1191 time to process: 6 seconds.
uf250-04.cnf fulfilled No. of Restarts: 1608 No. of Flips: 4291 time to process: 12 seconds.
uf250-04.cnf fulfilled No. of Restarts: 1914 No. of Flips: 1215 time to process: 8 seconds.
uf250-04.cnf fulfilled No. of Restarts: 1235 No. of Flips: 3462 time to process: 6 seconds.
uf250-04.cnf fulfilled No. of Restarts: 1151 No. of Flips: 4784 time to process: 11 seconds.
uf250-04.cnf fulfilled No. of Restarts: 173 No. of Flips: 870 time to process: 0 seconds.
uf250-04.cnf fulfilled No. of Restarts: 1068 No. of Flips: 3564 time to process: 5 seconds.
uf250-04.cnf fulfilled No. of Restarts: 1153 No. of Flips: 2961 time to process: 9 seconds.
uf250-04.cnf fulfilled No. of Restarts: 243 No. of Flips: 3260 time to process: 2 seconds.
uf250-04.cnf fulfilled No. of Restarts: 561 No. of Flips: 797 time to process: 10 seconds.
uf250-04.cnf fulfilled No. of Restarts: 649 No. of Flips: 4023 time to process: 3 seconds.
uf250-04.cnf fulfilled No. of Restarts: 1436 No. of Flips: 2657 time to process: 8 seconds.
uf250-04.cnf fulfilled No. of Restarts: 749 No. of Flips: 3681 time to process: 11 seconds.
uf250-04.cnf fulfilled No. of Restarts: 1019 No. of Flips: 2796 time to process: 11 seconds.
uf250-04.cnf fulfilled No. of Restarts: 1344 No. of Flips: 3182 time to process: 15 seconds.
uf250-04.cnf fulfilled No. of Restarts: 3748 No. of Flips: 2527 time to process: 16 seconds.
uf250-04.cnf fulfilled No. of Restarts: 973 No. of Flips: 1184 time to process: 8 seconds.
uf250-04.cnf fulfilled No. of Restarts: 1723 No. of Flips: 1556 time to process: 8 seconds.
uf250-04.cnf fulfilled No. of Restarts: 1608 No. of Flips: 3190 time to process: 7 seconds.
uf250-04.cnf fulfilled No. of Restarts: 625 No. of Flips: 1446 time to process: 11 seconds.
uf250-04.cnf fulfilled No. of Restarts: 439 No. of Flips: 4766 time to process: 7 seconds.
uf250-04.cnf fulfilled No. of Restarts: 3441 No. of Flips: 1878 time to process: 21 seconds.
uf250-04.cnf fulfilled No. of Restarts: 2310 No. of Flips: 2123 time to process: 9 seconds.
uf250-04.cnf fulfilled No. of Restarts: 3461 No. of Flips: 1499 time to process: 18 seconds.
uf250-04.cnf fulfilled No. of Restarts: 462 No. of Flips: 4024 time to process: 1 seconds.
uf250-04.cnf fulfilled No. of Restarts: 196 No. of Flips: 4082 time to process: 1 seconds.
uf250-04.cnf fulfilled No. of Restarts: 385 No. of Flips: 3955 time to process: 8 seconds.
uf250-04.cnf fulfilled No. of Restarts: 1716 No. of Flips: 4104 time to process: 9 seconds.
uf250-04.cnf fulfilled No. of Restarts: 379 No. of Flips: 2613 time to process: 14 seconds.
uf250-04.cnf fulfilled No. of Restarts: 1063 No. of Flips: 1623 time to process: 6 seconds.
uf250-04.cnf fulfilled No. of Restarts: 1777 No. of Flips: 3729 time to process: 10 seconds.
uf250-04.cnf fulfilled No. of Restarts: 1387 No. of Flips: 4558 time to process: 11 seconds.
uf250-04.cnf fulfilled No. of Restarts: 16 No. of Flips: 563 time to process: 10 seconds.
uf250-04.cnf fulfilled No. of Restarts: 302 No. of Flips: 4320 time to process: 1 seconds.
uf250-04.cnf fulfilled No. of Restarts: 1922 No. of Flips: 1779 time to process: 10 seconds.
uf250-04.cnf fulfilled No. of Restarts: 2358 No. of Flips: 3910 time to process: 10 seconds.
uf250-04.cnf fulfilled No. of Restarts: 45 No. of Flips: 892 time to process: 10 seconds.
uf250-04.cnf fulfilled No. of Restarts: 1076 No. of Flips: 3858 time to process: 4 seconds.
uf250-04.cnf fulfilled No. of Restarts: 65 No. of Flips: 3994 time to process: 2 seconds.
uf250-04.cnf fulfilled No. of Restarts: 54 No. of Flips: 2655 time to process: 5 seconds.
uf250-04.cnf fulfilled No. of Restarts: 213 No. of Flips: 4633 time to process: 4 seconds.
uf250-04.cnf fulfilled No. of Restarts: 3128 No. of Flips: 2855 time to process: 15 seconds.
uf250-04.cnf fulfilled No. of Restarts: 175 No. of Flips: 2749 time to process: 8 seconds.
uf250-04.cnf fulfilled No. of Restarts: 1271 No. of Flips: 1993 time to process: 9 seconds.
uf250-04.cnf fulfilled No. of Restarts: 301 No. of Flips: 2608 time to process: 9 seconds.
uf250-04.cnf fulfilled No. of Restarts: 1056 No. of Flips: 1461 time to process: 11 seconds.
uf250-04.cnf fulfilled No. of Restarts: 1093 No. of Flips: 2109 time to process: 9 seconds.
uf250-04.cnf fulfilled No. of Restarts: 2049 No. of Flips: 2366 time to process: 10 seconds.
uf250-04.cnf fulfilled No. of Restarts: 33 No. of Flips: 4338 time to process: 3 seconds.
uf250-04.cnf fulfilled No. of Restarts: 10 No. of Flips: 2805 time to process: 5 seconds.
uf250-04.cnf fulfilled No. of Restarts: 1307 No. of Flips: 3604 time to process: 6 seconds.
uf250-04.cnf fulfilled No. of Restarts: 3284 No. of Flips: 3998 time to process: 13 seconds.
uf250-04.cnf fulfilled No. of Restarts: 2479 No. of Flips: 2501 time to process: 12 seconds.
uf250-04.cnf fulfilled No. of Restarts: 699 No. of Flips: 3386 time to process: 7 seconds.
uf250-04.cnf fulfilled No. of Restarts: 1934 No. of Flips: 4272 time to process: 13 seconds.
uf250-04.cnf fulfilled No. of Restarts: 174 No. of Flips: 4743 time to process: 2 seconds.
uf250-04.cnf fulfilled No. of Restarts: 1437 No. of Flips: 2723 time to process: 7 seconds.
uf250-04.cnf fulfilled No. of Restarts: 887 No. of Flips: 3816 time to process: 5 seconds.
uf250-04.cnf fulfilled No. of Restarts: 2145 No. of Flips: 1347 time to process: 10 seconds.
uf250-04.cnf fulfilled No. of Restarts: 1150 No. of Flips: 898 time to process: 5 seconds.
uf250-04.cnf fulfilled No. of Restarts: 1635 No. of Flips: 4238 time to process: 11 seconds.
uf250-04.cnf fulfilled No. of Restarts: 2088 No. of Flips: 4810 time to process: 12 seconds.
uf250-04.cnf fulfilled No. of Restarts: 84 No. of Flips: 2288 time to process: 2 seconds.
uf250-04.cnf fulfilled No. of Restarts: 975 No. of Flips: 4368 time to process: 8 seconds.
uf250-04.cnf fulfilled No. of Restarts: 425 No. of Flips: 3919 time to process: 8 seconds.
uf250-04.cnf fulfilled No. of Restarts: 701 No. of Flips: 2002 time to process: 9 seconds.
uf250-04.cnf fulfilled No. of Restarts: 1614 No. of Flips: 3980 time to process: 11 seconds.
uf250-04.cnf fulfilled No. of Restarts: 986 No. of Flips: 3034 time to process: 9 seconds.
uf250-04.cnf fulfilled No. of Restarts: 831 No. of Flips: 3094 time to process: 10 seconds.
uf250-04.cnf fulfilled No. of Restarts: 135 No. of Flips: 4165 time to process: 5 seconds.
uf250-04.cnf fulfilled No. of Restarts: 244 No. of Flips: 2577 time to process: 1 seconds.
uf250-04.cnf fulfilled No. of Restarts: 914 No. of Flips: 3645 time to process: 15 seconds.
uf250-04.cnf fulfilled No. of Restarts: 458 No. of Flips: 4452 time to process: 1 seconds.
uf250-04.cnf fulfilled No. of Restarts: 171 No. of Flips: 2567 time to process: 9 seconds.
uf250-04.cnf fulfilled No. of Restarts: 232 No. of Flips: 4921 time to process: 8 seconds.
uf250-04.cnf fulfilled No. of Restarts: 327 No. of Flips: 2225 time to process: 6 seconds.
uf250-04.cnf fulfilled No. of Restarts: 1966 No. of Flips: 3775 time to process: 24 seconds.
uf250-04.cnf fulfilled No. of Restarts: 207 No. of Flips: 2021 time to process: 0 seconds.
uf250-04.cnf fulfilled No. of Restarts: 1080 No. of Flips: 2094 time to process: 6 seconds.
uf250-04.cnf fulfilled No. of Restarts: 9 No. of Flips: 3153 time to process: 9 seconds.
uf250-04.cnf fulfilled No. of Restarts: 1594 No. of Flips: 1236 time to process: 14 seconds.
uf250-04.cnf fulfilled No. of Restarts: 163 No. of Flips: 4207 time to process: 0 seconds.
uf250-04.cnf fulfilled No. of Restarts: 2632 No. of Flips: 1711 time to process: 15 seconds.
uf250-04.cnf fulfilled No. of Restarts: 183 No. of Flips: 1475 time to process: 4 seconds.
uf250-04.cnf fulfilled No. of Restarts: 210 No. of Flips: 2849 time to process: 3 seconds.
uf250-04.cnf fulfilled No. of Restarts: 939 No. of Flips: 1754 time to process: 5 seconds.
uf250-04.cnf fulfilled No. of Restarts: 1475 No. of Flips: 4740 time to process: 13 seconds.
uf250-04.cnf fulfilled No. of Restarts: 1803 No. of Flips: 3449 time to process: 8 seconds.
uf250-04.cnf fulfilled No. of Restarts: 1478 No. of Flips: 4643 time to process: 9 seconds.
uf250-04.cnf fulfilled No. of Restarts: 216 No. of Flips: 2702 time to process: 3 seconds.
uf250-04.cnf fulfilled No. of Restarts: 2674 No. of Flips: 4112 time to process: 12 seconds.
uf250-04.cnf fulfilled No. of Restarts: 2171 No. of Flips: 1095 time to process: 16 seconds.
uf250-04.cnf fulfilled No. of Restarts: 331 No. of Flips: 1101 time to process: 1 seconds.
uf250-04.cnf fulfilled No. of Restarts: 407 No. of Flips: 4097 time to process: 3 seconds.
uf250-04.cnf fulfilled No. of Restarts: 1206 No. of Flips: 1614 time to process: 16 seconds.
uf250-04.cnf fulfilled No. of Restarts: 1523 No. of Flips: 3345 time to process: 10 seconds.
uf250-04.cnf fulfilled No. of Restarts: 753 No. of Flips: 3825 time to process: 7 seconds.
uf250-04.cnf fulfilled No. of Restarts: 243 No. of Flips: 2308 time to process: 3 seconds.
uf250-04.cnf fulfilled No. of Restarts: 1319 No. of Flips: 2618 time to process: 12 seconds.
uf250-04.cnf fulfilled No. of Restarts: 1647 No. of Flips: 1507 time to process: 16 seconds.
uf250-04.cnf fulfilled No. of Restarts: 126 No. of Flips: 2379 time to process: 1 seconds.
uf250-04.cnf fulfilled No. of Restarts: 27 No. of Flips: 3520 time to process: 2 seconds.
uf250-04.cnf fulfilled No. of Restarts: 910 No. of Flips: 4868 time to process: 4 seconds.
uf250-04.cnf fulfilled No. of Restarts: 478 No. of Flips: 3086 time to process: 2 seconds.
uf250-04.cnf fulfilled No. of Restarts: 417 No. of Flips: 1278 time to process: 8 seconds.
uf250-04.cnf fulfilled No. of Restarts: 347 No. of Flips: 4006 time to process: 12 seconds.
uf250-04.cnf fulfilled No. of Restarts: 1392 No. of Flips: 2449 time to process: 16 seconds.
uf250-04.cnf fulfilled No. of Restarts: 88 No. of Flips: 2757 time to process: 4 seconds.
uf250-04.cnf fulfilled No. of Restarts: 180 No. of Flips: 4943 time to process: 12 seconds.
uf250-04.cnf fulfilled No. of Restarts: 451 No. of Flips: 4926 time to process: 9 seconds.
uf250-04.cnf fulfilled No. of Restarts: 2041 No. of Flips: 2778 time to process: 13 seconds.
uf250-04.cnf fulfilled No. of Restarts: 658 No. of Flips: 2438 time to process: 6 seconds.
uf250-04.cnf fulfilled No. of Restarts: 453 No. of Flips: 3726 time to process: 3 seconds.
uf250-04.cnf fulfilled No. of Restarts: 1597 No. of Flips: 4284 time to process: 13 seconds.
uf250-04.cnf fulfilled No. of Restarts: 1514 No. of Flips: 1142 time to process: 8 seconds.
uf250-04.cnf fulfilled No. of Restarts: 2538 No. of Flips: 2982 time to process: 20 seconds.
uf250-04.cnf fulfilled No. of Restarts: 528 No. of Flips: 2445 time to process: 2 seconds.
uf250-04.cnf fulfilled No. of Restarts: 958 No. of Flips: 2658 time to process: 7 seconds.
uf250-04.cnf fulfilled No. of Restarts: 1221 No. of Flips: 3864 time to process: 6 seconds.
uf250-04.cnf fulfilled No. of Restarts: 87 No. of Flips: 1622 time to process: 0 seconds.
uf250-04.cnf fulfilled No. of Restarts: 142 No. of Flips: 2706 time to process: 1 seconds.
uf250-04.cnf fulfilled No. of Restarts: 1474 No. of Flips: 2024 time to process: 7 seconds.
uf250-04.cnf fulfilled No. of Restarts: 166 No. of Flips: 2321 time to process: 1 seconds.
uf250-04.cnf fulfilled No. of Restarts: 726 No. of Flips: 3163 time to process: 10 seconds.
uf250-04.cnf fulfilled No. of Restarts: 1378 No. of Flips: 3412 time to process: 7 seconds.
uf250-04.cnf fulfilled No. of Restarts: 3852 No. of Flips: 3771 time to process: 19 seconds.
uf250-04.cnf fulfilled No. of Restarts: 2136 No. of Flips: 4059 time to process: 8 seconds.
uf250-04.cnf fulfilled No. of Restarts: 2377 No. of Flips: 736 time to process: 14 seconds.
uf250-04.cnf fulfilled No. of Restarts: 765 No. of Flips: 3844 time to process: 6 seconds.
uf250-04.cnf fulfilled No. of Restarts: 1785 No. of Flips: 2674 time to process: 8 seconds.
uf250-04.cnf fulfilled No. of Restarts: 1468 No. of Flips: 4068 time to process: 10 seconds.
uf250-04.cnf fulfilled No. of Restarts: 804 No. of Flips: 1633 time to process: 3 seconds.
uf250-04.cnf fulfilled No. of Restarts: 2044 No. of Flips: 3772 time to process: 16 seconds.
uf250-04.cnf fulfilled No. of Restarts: 84 No. of Flips: 2459 time to process: 1 seconds.
uf250-04.cnf fulfilled No. of Restarts: 1483 No. of Flips: 3625 time to process: 6 seconds.
uf250-04.cnf fulfilled No. of Restarts: 1860 No. of Flips: 2541 time to process: 19 seconds.
