# Supplementary material for: Completion Probabilities and Parallel Restart Strategies under an Imposed Deadline
Source: PLoS One. 2016 Oct 12;11(10):e0164605. doi: 10.1371/journal.pone.0164605 (PMC5061357; doi:10.1371/journal.pone.0164605)
Supplement: S1 File — The file “S1_File.zip” is the data gathered from the experiments regarding completion probability. (ZIP) [file pone.0164605.s004.zip › results_Multi_r4150.9439999999995.txt]

uf250-04.cnf fulfilled No. of Restarts: 535 No. of Flips: 3930 time to process: 2 seconds.
uf250-04.cnf fulfilled No. of Restarts: 15 No. of Flips: 2236 time to process: 4 seconds.
uf250-04.cnf fulfilled No. of Restarts: 1329 No. of Flips: 4776 time to process: 10 seconds.
uf250-04.cnf fulfilled No. of Restarts: 17 No. of Flips: 1689 time to process: 0 seconds.
uf250-04.cnf fulfilled No. of Restarts: 659 No. of Flips: 1199 time to process: 7 seconds.
uf250-04.cnf fulfilled No. of Restarts: 260 No. of Flips: 1632 time to process: 7 seconds.
uf250-04.cnf fulfilled No. of Restarts: 105 No. of Flips: 1236 time to process: 3 seconds.
uf250-04.cnf fulfilled No. of Restarts: 798 No. of Flips: 3189 time to process: 5 seconds.
uf250-04.cnf fulfilled No. of Restarts: 1864 No. of Flips: 2471 time to process: 8 seconds.
uf250-04.cnf fulfilled No. of Restarts: 2019 No. of Flips: 1295 time to process: 8 seconds.
uf250-04.cnf fulfilled No. of Restarts: 154 No. of Flips: 2943 time to process: 1 seconds.
uf250-04.cnf fulfilled No. of Restarts: 1011 No. of Flips: 4844 time to process: 6 seconds.
uf250-04.cnf fulfilled No. of Restarts: 1109 No. of Flips: 3544 time to process: 6 seconds.
uf250-04.cnf fulfilled No. of Restarts: 277 No. of Flips: 1346 time to process: 8 seconds.
uf250-04.cnf fulfilled No. of Restarts: 2369 No. of Flips: 4515 time to process: 9 seconds.
uf250-04.cnf fulfilled No. of Restarts: 132 No. of Flips: 4121 time to process: 0 seconds.
uf250-04.cnf fulfilled No. of Restarts: 1117 No. of Flips: 3469 time to process: 8 seconds.
uf250-04.cnf fulfilled No. of Restarts: 262 No. of Flips: 3182 time to process: 3 seconds.
uf250-04.cnf fulfilled No. of Restarts: 142 No. of Flips: 2448 time to process: 4 seconds.
uf250-04.cnf fulfilled No. of Restarts: 1074 No. of Flips: 816 time to process: 4 seconds.
uf250-04.cnf fulfilled No. of Restarts: 15 No. of Flips: 1425 time to process: 2 seconds.
uf250-04.cnf fulfilled No. of Restarts: 837 No. of Flips: 3052 time to process: 5 seconds.
uf250-04.cnf fulfilled No. of Restarts: 2058 No. of Flips: 1820 time to process: 19 seconds.
uf250-04.cnf fulfilled No. of Restarts: 530 No. of Flips: 4169 time to process: 2 seconds.
uf250-04.cnf fulfilled No. of Restarts: 586 No. of Flips: 4790 time to process: 4 seconds.
uf250-04.cnf fulfilled No. of Restarts: 2021 No. of Flips: 1391 time to process: 14 seconds.
uf250-04.cnf fulfilled No. of Restarts: 112 No. of Flips: 4529 time to process: 0 seconds.
uf250-04.cnf fulfilled No. of Restarts: 523 No. of Flips: 1938 time to process: 12 seconds.
uf250-04.cnf fulfilled No. of Restarts: 84 No. of Flips: 1611 time to process: 4 seconds.
uf250-04.cnf fulfilled No. of Restarts: 1123 No. of Flips: 1805 time to process: 4 seconds.
uf250-04.cnf fulfilled No. of Restarts: 3997 No. of Flips: 2498 time to process: 22 seconds.
uf250-04.cnf fulfilled No. of Restarts: 2135 No. of Flips: 2163 time to process: 8 seconds.
uf250-04.cnf fulfilled No. of Restarts: 2074 No. of Flips: 1112 time to process: 8 seconds.
uf250-04.cnf fulfilled No. of Restarts: 804 No. of Flips: 3261 time to process: 3 seconds.
uf250-04.cnf fulfilled No. of Restarts: 589 No. of Flips: 4513 time to process: 2 seconds.
uf250-04.cnf fulfilled No. of Restarts: 1974 No. of Flips: 2730 time to process: 9 seconds.
uf250-04.cnf fulfilled No. of Restarts: 391 No. of Flips: 2290 time to process: 1 seconds.
uf250-04.cnf fulfilled No. of Restarts: 1267 No. of Flips: 1353 time to process: 8 seconds.
uf250-04.cnf fulfilled No. of Restarts: 1312 No. of Flips: 2351 time to process: 5 seconds.
uf250-04.cnf fulfilled No. of Restarts: 523 No. of Flips: 4186 time to process: 10 seconds.
uf250-04.cnf fulfilled No. of Restarts: 817 No. of Flips: 2621 time to process: 8 seconds.
uf250-04.cnf fulfilled No. of Restarts: 33 No. of Flips: 4974 time to process: 16 seconds.
uf250-04.cnf fulfilled No. of Restarts: 163 No. of Flips: 3950 time to process: 7 seconds.
uf250-04.cnf fulfilled No. of Restarts: 679 No. of Flips: 4796 time to process: 8 seconds.
uf250-04.cnf fulfilled No. of Restarts: 500 No. of Flips: 1040 time to process: 3 seconds.
uf250-04.cnf , deadline. Restarts: 4150
uf250-04.cnf fulfilled No. of Restarts: 250 No. of Flips: 3067 time to process: 1 seconds.
uf250-04.cnf fulfilled No. of Restarts: 459 No. of Flips: 3990 time to process: 2 seconds.
uf250-04.cnf fulfilled No. of Restarts: 1909 No. of Flips: 1999 time to process: 13 seconds.
uf250-04.cnf fulfilled No. of Restarts: 1520 No. of Flips: 4082 time to process: 6 seconds.
uf250-04.cnf fulfilled No. of Restarts: 2082 No. of Flips: 4340 time to process: 11 seconds.
uf250-04.cnf fulfilled No. of Restarts: 116 No. of Flips: 2290 time to process: 5 seconds.
uf250-04.cnf fulfilled No. of Restarts: 1405 No. of Flips: 4001 time to process: 16 seconds.
uf250-04.cnf fulfilled No. of Restarts: 1581 No. of Flips: 2642 time to process: 6 seconds.
uf250-04.cnf fulfilled No. of Restarts: 293 No. of Flips: 1820 time to process: 1 seconds.
uf250-04.cnf fulfilled No. of Restarts: 1316 No. of Flips: 2438 time to process: 9 seconds.
uf250-04.cnf fulfilled No. of Restarts: 692 No. of Flips: 3113 time to process: 7 seconds.
uf250-04.cnf fulfilled No. of Restarts: 1709 No. of Flips: 3998 time to process: 7 seconds.
uf250-04.cnf fulfilled No. of Restarts: 84 No. of Flips: 2092 time to process: 2 seconds.
uf250-04.cnf fulfilled No. of Restarts: 2732 No. of Flips: 3304 time to process: 21 seconds.
uf250-04.cnf fulfilled No. of Restarts: 1451 No. of Flips: 3998 time to process: 6 seconds.
uf250-04.cnf fulfilled No. of Restarts: 1168 No. of Flips: 2665 time to process: 4 seconds.
uf250-04.cnf fulfilled No. of Restarts: 1515 No. of Flips: 4941 time to process: 6 seconds.
uf250-04.cnf fulfilled No. of Restarts: 1846 No. of Flips: 3745 time to process: 8 seconds.
uf250-04.cnf fulfilled No. of Restarts: 501 No. of Flips: 3117 time to process: 2 seconds.
uf250-04.cnf fulfilled No. of Restarts: 310 No. of Flips: 1641 time to process: 5 seconds.
uf250-04.cnf fulfilled No. of Restarts: 77 No. of Flips: 3182 time to process: 2 seconds.
uf250-04.cnf fulfilled No. of Restarts: 482 No. of Flips: 1981 time to process: 5 seconds.
uf250-04.cnf fulfilled No. of Restarts: 1611 No. of Flips: 4092 time to process: 19 seconds.
uf250-04.cnf fulfilled No. of Restarts: 254 No. of Flips: 3632 time to process: 1 seconds.
uf250-04.cnf fulfilled No. of Restarts: 123 No. of Flips: 2523 time to process: 0 seconds.
uf250-04.cnf fulfilled No. of Restarts: 331 No. of Flips: 3036 time to process: 2 seconds.
uf250-04.cnf fulfilled No. of Restarts: 2096 No. of Flips: 4671 time to process: 8 seconds.
uf250-04.cnf fulfilled No. of Restarts: 828 No. of Flips: 4270 time to process: 10 seconds.
uf250-04.cnf fulfilled No. of Restarts: 3196 No. of Flips: 2253 time to process: 20 seconds.
uf250-04.cnf fulfilled No. of Restarts: 193 No. of Flips: 4455 time to process: 0 seconds.
uf250-04.cnf fulfilled No. of Restarts: 1480 No. of Flips: 4639 time to process: 7 seconds.
uf250-04.cnf fulfilled No. of Restarts: 239 No. of Flips: 2939 time to process: 1 seconds.
uf250-04.cnf fulfilled No. of Restarts: 48 No. of Flips: 3574 time to process: 5 seconds.
uf250-04.cnf fulfilled No. of Restarts: 1467 No. of Flips: 1824 time to process: 16 seconds.
uf250-04.cnf fulfilled No. of Restarts: 667 No. of Flips: 2425 time to process: 4 seconds.
uf250-04.cnf fulfilled No. of Restarts: 673 No. of Flips: 3837 time to process: 3 seconds.
uf250-04.cnf fulfilled No. of Restarts: 45 No. of Flips: 4616 time to process: 0 seconds.
uf250-04.cnf fulfilled No. of Restarts: 313 No. of Flips: 1746 time to process: 2 seconds.
uf250-04.cnf fulfilled No. of Restarts: 932 No. of Flips: 4891 time to process: 9 seconds.
uf250-04.cnf fulfilled No. of Restarts: 1200 No. of Flips: 2011 time to process: 6 seconds.
uf250-04.cnf fulfilled No. of Restarts: 827 No. of Flips: 3088 time to process: 9 seconds.
uf250-04.cnf fulfilled No. of Restarts: 5 No. of Flips: 1562 time to process: 16 seconds.
uf250-04.cnf fulfilled No. of Restarts: 262 No. of Flips: 3429 time to process: 1 seconds.
uf250-04.cnf fulfilled No. of Restarts: 1054 No. of Flips: 3742 time to process: 5 seconds.
uf250-04.cnf fulfilled No. of Restarts: 1027 No. of Flips: 2140 time to process: 5 seconds.
uf250-04.cnf fulfilled No. of Restarts: 1436 No. of Flips: 1828 time to process: 9 seconds.
uf250-04.cnf fulfilled No. of Restarts: 488 No. of Flips: 2440 time to process: 3 seconds.
uf250-04.cnf fulfilled No. of Restarts: 2501 No. of Flips: 1012 time to process: 12 seconds.
uf250-04.cnf fulfilled No. of Restarts: 216 No. of Flips: 1126 time to process: 0 seconds.
uf250-04.cnf fulfilled No. of Restarts: 199 No. of Flips: 1248 time to process: 6 seconds.
uf250-04.cnf fulfilled No. of Restarts: 1259 No. of Flips: 2047 time to process: 9 seconds.
uf250-04.cnf fulfilled No. of Restarts: 1623 No. of Flips: 2352 time to process: 7 seconds.
uf250-04.cnf fulfilled No. of Restarts: 2214 No. of Flips: 2887 time to process: 10 seconds.
uf250-04.cnf fulfilled No. of Restarts: 1278 No. of Flips: 3895 time to process: 7 seconds.
uf250-04.cnf fulfilled No. of Restarts: 791 No. of Flips: 1744 time to process: 4 seconds.
uf250-04.cnf fulfilled No. of Restarts: 1052 No. of Flips: 4366 time to process: 14 seconds.
uf250-04.cnf fulfilled No. of Restarts: 1129 No. of Flips: 3785 time to process: 5 seconds.
uf250-04.cnf fulfilled No. of Restarts: 1446 No. of Flips: 2607 time to process: 9 seconds.
uf250-04.cnf fulfilled No. of Restarts: 2966 No. of Flips: 1191 time to process: 17 seconds.
uf250-04.cnf fulfilled No. of Restarts: 2463 No. of Flips: 2988 time to process: 15 seconds.
uf250-04.cnf fulfilled No. of Restarts: 142 No. of Flips: 4212 time to process: 5 seconds.
uf250-04.cnf fulfilled No. of Restarts: 507 No. of Flips: 3221 time to process: 2 seconds.
uf250-04.cnf fulfilled No. of Restarts: 2229 No. of Flips: 4772 time to process: 16 seconds.
uf250-04.cnf fulfilled No. of Restarts: 408 No. of Flips: 2419 time to process: 5 seconds.
uf250-04.cnf fulfilled No. of Restarts: 715 No. of Flips: 3283 time to process: 3 seconds.
uf250-04.cnf fulfilled No. of Restarts: 98 No. of Flips: 2910 time to process: 3 seconds.
uf250-04.cnf fulfilled No. of Restarts: 137 No. of Flips: 4223 time to process: 1 seconds.
uf250-04.cnf fulfilled No. of Restarts: 287 No. of Flips: 1845 time to process: 4 seconds.
uf250-04.cnf fulfilled No. of Restarts: 850 No. of Flips: 2226 time to process: 4 seconds.
uf250-04.cnf fulfilled No. of Restarts: 419 No. of Flips: 3247 time to process: 5 seconds.
uf250-04.cnf fulfilled No. of Restarts: 1260 No. of Flips: 1811 time to process: 9 seconds.
uf250-04.cnf fulfilled No. of Restarts: 474 No. of Flips: 1103 time to process: 8 seconds.
uf250-04.cnf fulfilled No. of Restarts: 3102 No. of Flips: 2174 time to process: 12 seconds.
uf250-04.cnf fulfilled No. of Restarts: 9 No. of Flips: 1450 time to process: 0 seconds.
uf250-04.cnf fulfilled No. of Restarts: 367 No. of Flips: 3272 time to process: 11 seconds.
uf250-04.cnf fulfilled No. of Restarts: 2396 No. of Flips: 3103 time to process: 14 seconds.
uf250-04.cnf fulfilled No. of Restarts: 2149 No. of Flips: 1829 time to process: 10 seconds.
uf250-04.cnf fulfilled No. of Restarts: 2180 No. of Flips: 2817 time to process: 8 seconds.
uf250-04.cnf fulfilled No. of Restarts: 596 No. of Flips: 3097 time to process: 10 seconds.
uf250-04.cnf fulfilled No. of Restarts: 67 No. of Flips: 2563 time to process: 3 seconds.
uf250-04.cnf fulfilled No. of Restarts: 1831 No. of Flips: 4196 time to process: 11 seconds.
uf250-04.cnf fulfilled No. of Restarts: 885 No. of Flips: 2949 time to process: 3 seconds.
uf250-04.cnf fulfilled No. of Restarts: 2414 No. of Flips: 1852 time to process: 12 seconds.
uf250-04.cnf fulfilled No. of Restarts: 248 No. of Flips: 3842 time to process: 9 seconds.
uf250-04.cnf fulfilled No. of Restarts: 2338 No. of Flips: 2517 time to process: 13 seconds.
uf250-04.cnf fulfilled No. of Restarts: 497 No. of Flips: 3387 time to process: 10 seconds.
uf250-04.cnf , deadline. Restarts: 4150
uf250-04.cnf fulfilled No. of Restarts: 315 No. of Flips: 3141 time to process: 2 seconds.
uf250-04.cnf fulfilled No. of Restarts: 3969 No. of Flips: 4222 time to process: 15 seconds.
uf250-04.cnf fulfilled No. of Restarts: 437 No. of Flips: 4463 time to process: 10 seconds.
uf250-04.cnf fulfilled No. of Restarts: 129 No. of Flips: 3496 time to process: 4 seconds.
uf250-04.cnf fulfilled No. of Restarts: 162 No. of Flips: 1745 time to process: 0 seconds.
uf250-04.cnf fulfilled No. of Restarts: 404 No. of Flips: 4612 time to process: 10 seconds.
uf250-04.cnf fulfilled No. of Restarts: 81 No. of Flips: 2977 time to process: 4 seconds.
uf250-04.cnf fulfilled No. of Restarts: 1283 No. of Flips: 1154 time to process: 7 seconds.
uf250-04.cnf fulfilled No. of Restarts: 1467 No. of Flips: 4826 time to process: 6 seconds.
uf250-04.cnf fulfilled No. of Restarts: 2644 No. of Flips: 3088 time to process: 16 seconds.
uf250-04.cnf fulfilled No. of Restarts: 461 No. of Flips: 2869 time to process: 2 seconds.
uf250-04.cnf fulfilled No. of Restarts: 1535 No. of Flips: 4326 time to process: 6 seconds.
uf250-04.cnf , deadline. Restarts: 4150
uf250-04.cnf fulfilled No. of Restarts: 2381 No. of Flips: 4242 time to process: 9 seconds.
uf250-04.cnf fulfilled No. of Restarts: 3445 No. of Flips: 4722 time to process: 13 seconds.
uf250-04.cnf fulfilled No. of Restarts: 692 No. of Flips: 2131 time to process: 2 seconds.
uf250-04.cnf fulfilled No. of Restarts: 1550 No. of Flips: 1725 time to process: 11 seconds.
uf250-04.cnf fulfilled No. of Restarts: 1326 No. of Flips: 942 time to process: 5 seconds.
uf250-04.cnf fulfilled No. of Restarts: 151 No. of Flips: 1218 time to process: 3 seconds.
uf250-04.cnf fulfilled No. of Restarts: 387 No. of Flips: 1156 time to process: 1 seconds.
uf250-04.cnf fulfilled No. of Restarts: 2713 No. of Flips: 4239 time to process: 11 seconds.
uf250-04.cnf fulfilled No. of Restarts: 828 No. of Flips: 1808 time to process: 7 seconds.
uf250-04.cnf fulfilled No. of Restarts: 68 No. of Flips: 2957 time to process: 3 seconds.
uf250-04.cnf fulfilled No. of Restarts: 1567 No. of Flips: 3806 time to process: 8 seconds.
uf250-04.cnf fulfilled No. of Restarts: 547 No. of Flips: 3575 time to process: 8 seconds.
uf250-04.cnf fulfilled No. of Restarts: 1030 No. of Flips: 2762 time to process: 4 seconds.
uf250-04.cnf fulfilled No. of Restarts: 337 No. of Flips: 2179 time to process: 14 seconds.
uf250-04.cnf fulfilled No. of Restarts: 1566 No. of Flips: 2674 time to process: 13 seconds.
uf250-04.cnf fulfilled No. of Restarts: 477 No. of Flips: 3223 time to process: 4 seconds.
uf250-04.cnf fulfilled No. of Restarts: 822 No. of Flips: 1117 time to process: 3 seconds.
uf250-04.cnf fulfilled No. of Restarts: 316 No. of Flips: 2646 time to process: 9 seconds.
uf250-04.cnf fulfilled No. of Restarts: 135 No. of Flips: 4822 time to process: 1 seconds.
uf250-04.cnf fulfilled No. of Restarts: 350 No. of Flips: 881 time to process: 13 seconds.
uf250-04.cnf fulfilled No. of Restarts: 1984 No. of Flips: 2937 time to process: 7 seconds.
uf250-04.cnf fulfilled No. of Restarts: 1044 No. of Flips: 4662 time to process: 5 seconds.
uf250-04.cnf fulfilled No. of Restarts: 1147 No. of Flips: 1255 time to process: 4 seconds.
uf250-04.cnf fulfilled No. of Restarts: 696 No. of Flips: 4149 time to process: 4 seconds.
uf250-04.cnf fulfilled No. of Restarts: 825 No. of Flips: 2236 time to process: 4 seconds.
uf250-04.cnf fulfilled No. of Restarts: 422 No. of Flips: 1881 time to process: 5 seconds.
uf250-04.cnf fulfilled No. of Restarts: 1724 No. of Flips: 4561 time to process: 12 seconds.
uf250-04.cnf fulfilled No. of Restarts: 88 No. of Flips: 4681 time to process: 0 seconds.
uf250-04.cnf fulfilled No. of Restarts: 395 No. of Flips: 2848 time to process: 14 seconds.
uf250-04.cnf fulfilled No. of Restarts: 97 No. of Flips: 2530 time to process: 3 seconds.
uf250-04.cnf fulfilled No. of Restarts: 428 No. of Flips: 3101 time to process: 3 seconds.
uf250-04.cnf fulfilled No. of Restarts: 97 No. of Flips: 3516 time to process: 0 seconds.
uf250-04.cnf fulfilled No. of Restarts: 1419 No. of Flips: 4420 time to process: 8 seconds.
uf250-04.cnf fulfilled No. of Restarts: 386 No. of Flips: 3296 time to process: 2 seconds.
uf250-04.cnf fulfilled No. of Restarts: 853 No. of Flips: 4303 time to process: 4 seconds.
uf250-04.cnf fulfilled No. of Restarts: 87 No. of Flips: 4064 time to process: 1 seconds.
uf250-04.cnf fulfilled No. of Restarts: 223 No. of Flips: 2831 time to process: 3 seconds.
uf250-04.cnf fulfilled No. of Restarts: 175 No. of Flips: 4149 time to process: 10 seconds.
uf250-04.cnf fulfilled No. of Restarts: 105 No. of Flips: 1194 time to process: 7 seconds.
uf250-04.cnf fulfilled No. of Restarts: 1616 No. of Flips: 979 time to process: 6 seconds.
uf250-04.cnf fulfilled No. of Restarts: 1145 No. of Flips: 4503 time to process: 5 seconds.
uf250-04.cnf fulfilled No. of Restarts: 480 No. of Flips: 2082 time to process: 2 seconds.
uf250-04.cnf fulfilled No. of Restarts: 3769 No. of Flips: 2011 time to process: 15 seconds.
uf250-04.cnf fulfilled No. of Restarts: 86 No. of Flips: 2934 time to process: 0 seconds.
uf250-04.cnf fulfilled No. of Restarts: 761 No. of Flips: 1342 time to process: 4 seconds.
uf250-04.cnf fulfilled No. of Restarts: 633 No. of Flips: 3590 time to process: 5 seconds.
uf250-04.cnf fulfilled No. of Restarts: 208 No. of Flips: 3015 time to process: 1 seconds.
uf250-04.cnf fulfilled No. of Restarts: 965 No. of Flips: 2244 time to process: 4 seconds.
uf250-04.cnf fulfilled No. of Restarts: 621 No. of Flips: 3560 time to process: 2 seconds.
uf250-04.cnf fulfilled No. of Restarts: 77 No. of Flips: 1830 time to process: 1 seconds.
uf250-04.cnf fulfilled No. of Restarts: 2127 No. of Flips: 4435 time to process: 13 seconds.
uf250-04.cnf fulfilled No. of Restarts: 399 No. of Flips: 4911 time to process: 1 seconds.
uf250-04.cnf fulfilled No. of Restarts: 1587 No. of Flips: 4127 time to process: 11 seconds.
uf250-04.cnf fulfilled No. of Restarts: 272 No. of Flips: 4728 time to process: 4 seconds.
uf250-04.cnf fulfilled No. of Restarts: 1854 No. of Flips: 4602 time to process: 9 seconds.
uf250-04.cnf fulfilled No. of Restarts: 2178 No. of Flips: 1961 time to process: 10 seconds.
uf250-04.cnf fulfilled No. of Restarts: 1074 No. of Flips: 2451 time to process: 10 seconds.
uf250-04.cnf fulfilled No. of Restarts: 651 No. of Flips: 4436 time to process: 2 seconds.
uf250-04.cnf fulfilled No. of Restarts: 562 No. of Flips: 4202 time to process: 3 seconds.
uf250-04.cnf fulfilled No. of Restarts: 974 No. of Flips: 3871 time to process: 9 seconds.
uf250-04.cnf fulfilled No. of Restarts: 909 No. of Flips: 4213 time to process: 11 seconds.
uf250-04.cnf fulfilled No. of Restarts: 618 No. of Flips: 1825 time to process: 5 seconds.
uf250-04.cnf fulfilled No. of Restarts: 1966 No. of Flips: 4379 time to process: 14 seconds.
uf250-04.cnf fulfilled No. of Restarts: 1667 No. of Flips: 2338 time to process: 8 seconds.
uf250-04.cnf fulfilled No. of Restarts: 1029 No. of Flips: 4184 time to process: 9 seconds.
uf250-04.cnf fulfilled No. of Restarts: 627 No. of Flips: 582 time to process: 2 seconds.
uf250-04.cnf fulfilled No. of Restarts: 771 No. of Flips: 1548 time to process: 4 seconds.
uf250-04.cnf fulfilled No. of Restarts: 4055 No. of Flips: 3340 time to process: 16 seconds.
uf250-04.cnf fulfilled No. of Restarts: 1640 No. of Flips: 4414 time to process: 6 seconds.
uf250-04.cnf fulfilled No. of Restarts: 1063 No. of Flips: 3191 time to process: 9 seconds.
uf250-04.cnf fulfilled No. of Restarts: 2245 No. of Flips: 1356 time to process: 11 seconds.
uf250-04.cnf , deadline. Restarts: 4150
uf250-04.cnf fulfilled No. of Restarts: 719 No. of Flips: 4821 time to process: 3 seconds.
uf250-04.cnf fulfilled No. of Restarts: 656 No. of Flips: 4570 time to process: 2 seconds.
uf250-04.cnf fulfilled No. of Restarts: 928 No. of Flips: 4304 time to process: 11 seconds.
uf250-04.cnf fulfilled No. of Restarts: 1434 No. of Flips: 4462 time to process: 9 seconds.
uf250-04.cnf fulfilled No. of Restarts: 511 No. of Flips: 1048 time to process: 5 seconds.
uf250-04.cnf fulfilled No. of Restarts: 637 No. of Flips: 916 time to process: 8 seconds.
uf250-04.cnf fulfilled No. of Restarts: 1322 No. of Flips: 978 time to process: 8 seconds.
uf250-04.cnf fulfilled No. of Restarts: 1183 No. of Flips: 2318 time to process: 10 seconds.
uf250-04.cnf fulfilled No. of Restarts: 2893 No. of Flips: 4114 time to process: 12 seconds.
uf250-04.cnf fulfilled No. of Restarts: 480 No. of Flips: 1958 time to process: 5 seconds.
uf250-04.cnf fulfilled No. of Restarts: 305 No. of Flips: 4676 time to process: 5 seconds.
uf250-04.cnf fulfilled No. of Restarts: 1352 No. of Flips: 2009 time to process: 6 seconds.
uf250-04.cnf fulfilled No. of Restarts: 872 No. of Flips: 1922 time to process: 13 seconds.
uf250-04.cnf fulfilled No. of Restarts: 395 No. of Flips: 2576 time to process: 4 seconds.
uf250-04.cnf fulfilled No. of Restarts: 202 No. of Flips: 4076 time to process: 2 seconds.
uf250-04.cnf fulfilled No. of Restarts: 49 No. of Flips: 1875 time to process: 4 seconds.
uf250-04.cnf fulfilled No. of Restarts: 594 No. of Flips: 3200 time to process: 15 seconds.
uf250-04.cnf fulfilled No. of Restarts: 157 No. of Flips: 2716 time to process: 1 seconds.
uf250-04.cnf fulfilled No. of Restarts: 1290 No. of Flips: 1131 time to process: 6 seconds.
uf250-04.cnf fulfilled No. of Restarts: 1637 No. of Flips: 4726 time to process: 11 seconds.
uf250-04.cnf fulfilled No. of Restarts: 703 No. of Flips: 2933 time to process: 6 seconds.
uf250-04.cnf fulfilled No. of Restarts: 407 No. of Flips: 4786 time to process: 8 seconds.
uf250-04.cnf fulfilled No. of Restarts: 795 No. of Flips: 3381 time to process: 6 seconds.
uf250-04.cnf fulfilled No. of Restarts: 763 No. of Flips: 4526 time to process: 5 seconds.
uf250-04.cnf fulfilled No. of Restarts: 376 No. of Flips: 1893 time to process: 5 seconds.
uf250-04.cnf fulfilled No. of Restarts: 702 No. of Flips: 1100 time to process: 7 seconds.
uf250-04.cnf fulfilled No. of Restarts: 305 No. of Flips: 1691 time to process: 6 seconds.
uf250-04.cnf fulfilled No. of Restarts: 1920 No. of Flips: 3328 time to process: 14 seconds.
uf250-04.cnf fulfilled No. of Restarts: 3334 No. of Flips: 2833 time to process: 21 seconds.
uf250-04.cnf fulfilled No. of Restarts: 441 No. of Flips: 4331 time to process: 2 seconds.
uf250-04.cnf fulfilled No. of Restarts: 1546 No. of Flips: 3752 time to process: 15 seconds.
uf250-04.cnf fulfilled No. of Restarts: 134 No. of Flips: 2705 time to process: 0 seconds.
uf250-04.cnf fulfilled No. of Restarts: 471 No. of Flips: 2565 time to process: 1 seconds.
uf250-04.cnf fulfilled No. of Restarts: 9 No. of Flips: 3482 time to process: 7 seconds.
uf250-04.cnf fulfilled No. of Restarts: 1511 No. of Flips: 3192 time to process: 7 seconds.
uf250-04.cnf fulfilled No. of Restarts: 309 No. of Flips: 1574 time to process: 3 seconds.
uf250-04.cnf fulfilled No. of Restarts: 803 No. of Flips: 1142 time to process: 16 seconds.
uf250-04.cnf fulfilled No. of Restarts: 1392 No. of Flips: 1084 time to process: 8 seconds.
uf250-04.cnf fulfilled No. of Restarts: 223 No. of Flips: 1142 time to process: 4 seconds.
uf250-04.cnf fulfilled No. of Restarts: 1696 No. of Flips: 2675 time to process: 8 seconds.
uf250-04.cnf fulfilled No. of Restarts: 1519 No. of Flips: 4214 time to process: 8 seconds.
uf250-04.cnf fulfilled No. of Restarts: 945 No. of Flips: 4801 time to process: 4 seconds.
uf250-04.cnf fulfilled No. of Restarts: 276 No. of Flips: 2395 time to process: 2 seconds.
uf250-04.cnf fulfilled No. of Restarts: 842 No. of Flips: 412 time to process: 4 seconds.
uf250-04.cnf fulfilled No. of Restarts: 1906 No. of Flips: 1746 time to process: 13 seconds.
uf250-04.cnf fulfilled No. of Restarts: 651 No. of Flips: 4928 time to process: 5 seconds.
uf250-04.cnf fulfilled No. of Restarts: 696 No. of Flips: 1779 time to process: 5 seconds.
uf250-04.cnf fulfilled No. of Restarts: 1005 No. of Flips: 3448 time to process: 11 seconds.
uf250-04.cnf fulfilled No. of Restarts: 1583 No. of Flips: 2932 time to process: 6 seconds.
uf250-04.cnf fulfilled No. of Restarts: 762 No. of Flips: 4670 time to process: 3 seconds.
uf250-04.cnf fulfilled No. of Restarts: 1344 No. of Flips: 4463 time to process: 12 seconds.
uf250-04.cnf fulfilled No. of Restarts: 48 No. of Flips: 3597 time to process: 8 seconds.
uf250-04.cnf fulfilled No. of Restarts: 162 No. of Flips: 1051 time to process: 5 seconds.
uf250-04.cnf fulfilled No. of Restarts: 1709 No. of Flips: 2880 time to process: 8 seconds.
uf250-04.cnf fulfilled No. of Restarts: 381 No. of Flips: 1932 time to process: 1 seconds.
uf250-04.cnf fulfilled No. of Restarts: 1535 No. of Flips: 1753 time to process: 6 seconds.
uf250-04.cnf fulfilled No. of Restarts: 202 No. of Flips: 4769 time to process: 4 seconds.
uf250-04.cnf fulfilled No. of Restarts: 1076 No. of Flips: 3014 time to process: 10 seconds.
uf250-04.cnf fulfilled No. of Restarts: 1289 No. of Flips: 4203 time to process: 7 seconds.
uf250-04.cnf fulfilled No. of Restarts: 1026 No. of Flips: 3727 time to process: 12 seconds.
uf250-04.cnf fulfilled No. of Restarts: 1465 No. of Flips: 4779 time to process: 6 seconds.
uf250-04.cnf fulfilled No. of Restarts: 602 No. of Flips: 3768 time to process: 2 seconds.
uf250-04.cnf fulfilled No. of Restarts: 826 No. of Flips: 3840 time to process: 3 seconds.
uf250-04.cnf fulfilled No. of Restarts: 475 No. of Flips: 4710 time to process: 4 seconds.
uf250-04.cnf fulfilled No. of Restarts: 934 No. of Flips: 2711 time to process: 4 seconds.
uf250-04.cnf fulfilled No. of Restarts: 1862 No. of Flips: 3307 time to process: 14 seconds.
uf250-04.cnf fulfilled No. of Restarts: 360 No. of Flips: 2932 time to process: 1 seconds.
uf250-04.cnf fulfilled No. of Restarts: 3567 No. of Flips: 3455 time to process: 16 seconds.
uf250-04.cnf fulfilled No. of Restarts: 1213 No. of Flips: 1827 time to process: 4 seconds.
uf250-04.cnf fulfilled No. of Restarts: 3849 No. of Flips: 3581 time to process: 15 seconds.
uf250-04.cnf fulfilled No. of Restarts: 908 No. of Flips: 4363 time to process: 5 seconds.
uf250-04.cnf fulfilled No. of Restarts: 1641 No. of Flips: 1640 time to process: 11 seconds.
uf250-04.cnf fulfilled No. of Restarts: 1367 No. of Flips: 4193 time to process: 7 seconds.
uf250-04.cnf fulfilled No. of Restarts: 2109 No. of Flips: 4582 time to process: 10 seconds.
uf250-04.cnf fulfilled No. of Restarts: 516 No. of Flips: 2881 time to process: 4 seconds.
uf250-04.cnf fulfilled No. of Restarts: 893 No. of Flips: 1651 time to process: 5 seconds.
uf250-04.cnf fulfilled No. of Restarts: 3388 No. of Flips: 3933 time to process: 17 seconds.
uf250-04.cnf fulfilled No. of Restarts: 1214 No. of Flips: 1108 time to process: 4 seconds.
uf250-04.cnf fulfilled No. of Restarts: 828 No. of Flips: 2538 time to process: 3 seconds.
uf250-04.cnf fulfilled No. of Restarts: 1158 No. of Flips: 4653 time to process: 5 seconds.
uf250-04.cnf fulfilled No. of Restarts: 776 No. of Flips: 4179 time to process: 5 seconds.
uf250-04.cnf fulfilled No. of Restarts: 1097 No. of Flips: 2402 time to process: 7 seconds.
uf250-04.cnf fulfilled No. of Restarts: 2475 No. of Flips: 3429 time to process: 12 seconds.
uf250-04.cnf fulfilled No. of Restarts: 694 No. of Flips: 2022 time to process: 7 seconds.
uf250-04.cnf fulfilled No. of Restarts: 104 No. of Flips: 1814 time to process: 3 seconds.
uf250-04.cnf fulfilled No. of Restarts: 968 No. of Flips: 1982 time to process: 5 seconds.
uf250-04.cnf fulfilled No. of Restarts: 407 No. of Flips: 4040 time to process: 9 seconds.
uf250-04.cnf fulfilled No. of Restarts: 158 No. of Flips: 1116 time to process: 4 seconds.
uf250-04.cnf fulfilled No. of Restarts: 4 No. of Flips: 3604 time to process: 0 seconds.
uf250-04.cnf fulfilled No. of Restarts: 1779 No. of Flips: 4325 time to process: 8 seconds.
uf250-04.cnf fulfilled No. of Restarts: 183 No. of Flips: 888 time to process: 1 seconds.
uf250-04.cnf fulfilled No. of Restarts: 848 No. of Flips: 1631 time to process: 3 seconds.
uf250-04.cnf fulfilled No. of Restarts: 792 No. of Flips: 2866 time to process: 11 seconds.
uf250-04.cnf fulfilled No. of Restarts: 1899 No. of Flips: 1068 time to process: 9 seconds.
uf250-04.cnf fulfilled No. of Restarts: 112 No. of Flips: 3764 time to process: 0 seconds.
uf250-04.cnf fulfilled No. of Restarts: 1625 No. of Flips: 4121 time to process: 7 seconds.
uf250-04.cnf fulfilled No. of Restarts: 1150 No. of Flips: 3836 time to process: 8 seconds.
uf250-04.cnf fulfilled No. of Restarts: 277 No. of Flips: 4584 time to process: 13 seconds.
uf250-04.cnf fulfilled No. of Restarts: 1270 No. of Flips: 2314 time to process: 9 seconds.
uf250-04.cnf fulfilled No. of Restarts: 1571 No. of Flips: 2718 time to process: 6 seconds.
uf250-04.cnf fulfilled No. of Restarts: 1255 No. of Flips: 4048 time to process: 8 seconds.
uf250-04.cnf fulfilled No. of Restarts: 1030 No. of Flips: 2672 time to process: 4 seconds.
uf250-04.cnf fulfilled No. of Restarts: 2051 No. of Flips: 3192 time to process: 11 seconds.
uf250-04.cnf fulfilled No. of Restarts: 836 No. of Flips: 533 time to process: 13 seconds.
uf250-04.cnf fulfilled No. of Restarts: 531 No. of Flips: 4136 time to process: 2 seconds.
uf250-04.cnf fulfilled No. of Restarts: 1531 No. of Flips: 4053 time to process: 7 seconds.
uf250-04.cnf fulfilled No. of Restarts: 67 No. of Flips: 3860 time to process: 2 seconds.
uf250-04.cnf fulfilled No. of Restarts: 68 No. of Flips: 3703 time to process: 13 seconds.
uf250-04.cnf fulfilled No. of Restarts: 797 No. of Flips: 2834 time to process: 6 seconds.
uf250-04.cnf fulfilled No. of Restarts: 2940 No. of Flips: 911 time to process: 12 seconds.
uf250-04.cnf fulfilled No. of Restarts: 751 No. of Flips: 1120 time to process: 2 seconds.
uf250-04.cnf fulfilled No. of Restarts: 568 No. of Flips: 1639 time to process: 9 seconds.
uf250-04.cnf fulfilled No. of Restarts: 713 No. of Flips: 4797 time to process: 6 seconds.
uf250-04.cnf fulfilled No. of Restarts: 2940 No. of Flips: 3851 time to process: 11 seconds.
uf250-04.cnf fulfilled No. of Restarts: 904 No. of Flips: 3677 time to process: 3 seconds.
uf250-04.cnf fulfilled No. of Restarts: 480 No. of Flips: 4912 time to process: 2 seconds.
uf250-04.cnf fulfilled No. of Restarts: 209 No. of Flips: 4004 time to process: 11 seconds.
uf250-04.cnf fulfilled No. of Restarts: 376 No. of Flips: 2290 time to process: 2 seconds.
uf250-04.cnf fulfilled No. of Restarts: 2494 No. of Flips: 2899 time to process: 16 seconds.
uf250-04.cnf fulfilled No. of Restarts: 3400 No. of Flips: 1766 time to process: 14 seconds.
uf250-04.cnf fulfilled No. of Restarts: 405 No. of Flips: 742 time to process: 2 seconds.
uf250-04.cnf fulfilled No. of Restarts: 481 No. of Flips: 4107 time to process: 10 seconds.
uf250-04.cnf fulfilled No. of Restarts: 1629 No. of Flips: 2553 time to process: 6 seconds.
uf250-04.cnf fulfilled No. of Restarts: 1322 No. of Flips: 3083 time to process: 9 seconds.
uf250-04.cnf fulfilled No. of Restarts: 1680 No. of Flips: 1771 time to process: 6 seconds.
uf250-04.cnf fulfilled No. of Restarts: 1556 No. of Flips: 4319 time to process: 11 seconds.
uf250-04.cnf fulfilled No. of Restarts: 1608 No. of Flips: 1409 time to process: 9 seconds.
uf250-04.cnf fulfilled No. of Restarts: 718 No. of Flips: 3152 time to process: 2 seconds.
uf250-04.cnf fulfilled No. of Restarts: 438 No. of Flips: 3468 time to process: 11 seconds.
uf250-04.cnf fulfilled No. of Restarts: 945 No. of Flips: 3847 time to process: 4 seconds.
uf250-04.cnf fulfilled No. of Restarts: 476 No. of Flips: 2067 time to process: 6 seconds.
uf250-04.cnf fulfilled No. of Restarts: 1801 No. of Flips: 4432 time to process: 7 seconds.
uf250-04.cnf fulfilled No. of Restarts: 40 No. of Flips: 2668 time to process: 3 seconds.
uf250-04.cnf fulfilled No. of Restarts: 1086 No. of Flips: 2586 time to process: 5 seconds.
uf250-04.cnf fulfilled No. of Restarts: 320 No. of Flips: 1159 time to process: 2 seconds.
uf250-04.cnf fulfilled No. of Restarts: 336 No. of Flips: 3276 time to process: 5 seconds.
uf250-04.cnf fulfilled No. of Restarts: 409 No. of Flips: 3681 time to process: 2 seconds.
uf250-04.cnf fulfilled No. of Restarts: 167 No. of Flips: 4747 time to process: 0 seconds.
uf250-04.cnf fulfilled No. of Restarts: 993 No. of Flips: 3114 time to process: 3 seconds.
uf250-04.cnf fulfilled No. of Restarts: 294 No. of Flips: 4275 time to process: 2 seconds.
uf250-04.cnf fulfilled No. of Restarts: 1418 No. of Flips: 2945 time to process: 5 seconds.
uf250-04.cnf fulfilled No. of Restarts: 573 No. of Flips: 4754 time to process: 7 seconds.
uf250-04.cnf fulfilled No. of Restarts: 1611 No. of Flips: 3854 time to process: 9 seconds.
uf250-04.cnf fulfilled No. of Restarts: 758 No. of Flips: 992 time to process: 7 seconds.
uf250-04.cnf fulfilled No. of Restarts: 858 No. of Flips: 3251 time to process: 11 seconds.
uf250-04.cnf fulfilled No. of Restarts: 270 No. of Flips: 4094 time to process: 4 seconds.
uf250-04.cnf fulfilled No. of Restarts: 529 No. of Flips: 1437 time to process: 4 seconds.
uf250-04.cnf fulfilled No. of Restarts: 1974 No. of Flips: 1641 time to process: 14 seconds.
uf250-04.cnf fulfilled No. of Restarts: 3259 No. of Flips: 2692 time to process: 12 seconds.
uf250-04.cnf fulfilled No. of Restarts: 88 No. of Flips: 2029 time to process: 16 seconds.
uf250-04.cnf fulfilled No. of Restarts: 85 No. of Flips: 2309 time to process: 1 seconds.
uf250-04.cnf fulfilled No. of Restarts: 409 No. of Flips: 2519 time to process: 6 seconds.
uf250-04.cnf fulfilled No. of Restarts: 708 No. of Flips: 3489 time to process: 9 seconds.
uf250-04.cnf fulfilled No. of Restarts: 3157 No. of Flips: 3769 time to process: 18 seconds.
uf250-04.cnf fulfilled No. of Restarts: 1160 No. of Flips: 2367 time to process: 4 seconds.
uf250-04.cnf fulfilled No. of Restarts: 152 No. of Flips: 2804 time to process: 1 seconds.
uf250-04.cnf fulfilled No. of Restarts: 1569 No. of Flips: 3212 time to process: 6 seconds.
uf250-04.cnf fulfilled No. of Restarts: 170 No. of Flips: 4441 time to process: 17 seconds.
uf250-04.cnf fulfilled No. of Restarts: 714 No. of Flips: 2149 time to process: 3 seconds.
uf250-04.cnf fulfilled No. of Restarts: 1907 No. of Flips: 3732 time to process: 10 seconds.
uf250-04.cnf fulfilled No. of Restarts: 620 No. of Flips: 4521 time to process: 7 seconds.
uf250-04.cnf fulfilled No. of Restarts: 1080 No. of Flips: 4830 time to process: 4 seconds.
uf250-04.cnf fulfilled No. of Restarts: 878 No. of Flips: 3896 time to process: 5 seconds.
uf250-04.cnf fulfilled No. of Restarts: 645 No. of Flips: 2814 time to process: 2 seconds.
uf250-04.cnf fulfilled No. of Restarts: 555 No. of Flips: 3366 time to process: 3 seconds.
uf250-04.cnf fulfilled No. of Restarts: 1603 No. of Flips: 3134 time to process: 18 seconds.
uf250-04.cnf fulfilled No. of Restarts: 866 No. of Flips: 1217 time to process: 8 seconds.
uf250-04.cnf fulfilled No. of Restarts: 13 No. of Flips: 4228 time to process: 1 seconds.
uf250-04.cnf fulfilled No. of Restarts: 562 No. of Flips: 3378 time to process: 4 seconds.
uf250-04.cnf fulfilled No. of Restarts: 1366 No. of Flips: 2998 time to process: 5 seconds.
uf250-04.cnf fulfilled No. of Restarts: 102 No. of Flips: 2860 time to process: 3 seconds.
uf250-04.cnf fulfilled No. of Restarts: 322 No. of Flips: 4577 time to process: 6 seconds.
uf250-04.cnf fulfilled No. of Restarts: 2369 No. of Flips: 4529 time to process: 17 seconds.
uf250-04.cnf fulfilled No. of Restarts: 3902 No. of Flips: 672 time to process: 16 seconds.
uf250-04.cnf fulfilled No. of Restarts: 176 No. of Flips: 3720 time to process: 6 seconds.
uf250-04.cnf fulfilled No. of Restarts: 1584 No. of Flips: 4050 time to process: 7 seconds.
uf250-04.cnf fulfilled No. of Restarts: 588 No. of Flips: 1046 time to process: 2 seconds.
uf250-04.cnf fulfilled No. of Restarts: 1377 No. of Flips: 3493 time to process: 12 seconds.
uf250-04.cnf fulfilled No. of Restarts: 3721 No. of Flips: 4381 time to process: 19 seconds.
uf250-04.cnf fulfilled No. of Restarts: 333 No. of Flips: 3352 time to process: 2 seconds.
uf250-04.cnf fulfilled No. of Restarts: 1613 No. of Flips: 976 time to process: 11 seconds.
uf250-04.cnf fulfilled No. of Restarts: 43 No. of Flips: 3205 time to process: 1 seconds.
uf250-04.cnf fulfilled No. of Restarts: 613 No. of Flips: 4161 time to process: 9 seconds.
uf250-04.cnf fulfilled No. of Restarts: 721 No. of Flips: 888 time to process: 18 seconds.
uf250-04.cnf fulfilled No. of Restarts: 221 No. of Flips: 4222 time to process: 1 seconds.
uf250-04.cnf fulfilled No. of Restarts: 598 No. of Flips: 2915 time to process: 4 seconds.
uf250-04.cnf fulfilled No. of Restarts: 84 No. of Flips: 2142 time to process: 5 seconds.
uf250-04.cnf fulfilled No. of Restarts: 1003 No. of Flips: 2286 time to process: 6 seconds.
uf250-04.cnf fulfilled No. of Restarts: 35 No. of Flips: 4738 time to process: 2 seconds.
uf250-04.cnf fulfilled No. of Restarts: 1912 No. of Flips: 937 time to process: 9 seconds.
uf250-04.cnf fulfilled No. of Restarts: 902 No. of Flips: 4752 time to process: 6 seconds.
uf250-04.cnf fulfilled No. of Restarts: 482 No. of Flips: 1437 time to process: 11 seconds.
uf250-04.cnf fulfilled No. of Restarts: 57 No. of Flips: 2645 time to process: 7 seconds.
uf250-04.cnf fulfilled No. of Restarts: 787 No. of Flips: 3490 time to process: 11 seconds.
uf250-04.cnf fulfilled No. of Restarts: 1915 No. of Flips: 4061 time to process: 7 seconds.
uf250-04.cnf fulfilled No. of Restarts: 422 No. of Flips: 3721 time to process: 10 seconds.
uf250-04.cnf fulfilled No. of Restarts: 546 No. of Flips: 3796 time to process: 7 seconds.
uf250-04.cnf fulfilled No. of Restarts: 3550 No. of Flips: 4001 time to process: 14 seconds.
uf250-04.cnf fulfilled No. of Restarts: 502 No. of Flips: 1812 time to process: 6 seconds.
uf250-04.cnf fulfilled No. of Restarts: 880 No. of Flips: 4529 time to process: 13 seconds.
uf250-04.cnf fulfilled No. of Restarts: 1315 No. of Flips: 4530 time to process: 7 seconds.
uf250-04.cnf fulfilled No. of Restarts: 458 No. of Flips: 1304 time to process: 10 seconds.
uf250-04.cnf fulfilled No. of Restarts: 672 No. of Flips: 4238 time to process: 2 seconds.
uf250-04.cnf fulfilled No. of Restarts: 3678 No. of Flips: 3402 time to process: 20 seconds.
uf250-04.cnf fulfilled No. of Restarts: 400 No. of Flips: 1071 time to process: 2 seconds.
uf250-04.cnf fulfilled No. of Restarts: 173 No. of Flips: 3800 time to process: 0 seconds.
uf250-04.cnf fulfilled No. of Restarts: 204 No. of Flips: 2441 time to process: 15 seconds.
uf250-04.cnf fulfilled No. of Restarts: 882 No. of Flips: 1187 time to process: 7 seconds.
uf250-04.cnf fulfilled No. of Restarts: 2608 No. of Flips: 1945 time to process: 17 seconds.
uf250-04.cnf fulfilled No. of Restarts: 2613 No. of Flips: 4554 time to process: 10 seconds.
uf250-04.cnf fulfilled No. of Restarts: 1194 No. of Flips: 4483 time to process: 5 seconds.
uf250-04.cnf fulfilled No. of Restarts: 313 No. of Flips: 3936 time to process: 2 seconds.
uf250-04.cnf fulfilled No. of Restarts: 196 No. of Flips: 3694 time to process: 10 seconds.
uf250-04.cnf fulfilled No. of Restarts: 1284 No. of Flips: 4236 time to process: 10 seconds.
uf250-04.cnf fulfilled No. of Restarts: 0 No. of Flips: 3229 time to process: 0 seconds.
uf250-04.cnf fulfilled No. of Restarts: 2657 No. of Flips: 1628 time to process: 12 seconds.
uf250-04.cnf fulfilled No. of Restarts: 647 No. of Flips: 1630 time to process: 5 seconds.
uf250-04.cnf fulfilled No. of Restarts: 89 No. of Flips: 718 time to process: 7 seconds.
uf250-04.cnf fulfilled No. of Restarts: 1832 No. of Flips: 3000 time to process: 12 seconds.
uf250-04.cnf fulfilled No. of Restarts: 564 No. of Flips: 2803 time to process: 2 seconds.
uf250-04.cnf fulfilled No. of Restarts: 1353 No. of Flips: 3830 time to process: 5 seconds.
uf250-04.cnf fulfilled No. of Restarts: 1128 No. of Flips: 4970 time to process: 13 seconds.
uf250-04.cnf fulfilled No. of Restarts: 146 No. of Flips: 3826 time to process: 0 seconds.
uf250-04.cnf fulfilled No. of Restarts: 1217 No. of Flips: 1961 time to process: 5 seconds.
uf250-04.cnf fulfilled No. of Restarts: 339 No. of Flips: 1658 time to process: 9 seconds.
uf250-04.cnf fulfilled No. of Restarts: 379 No. of Flips: 1084 time to process: 3 seconds.
uf250-04.cnf fulfilled No. of Restarts: 764 No. of Flips: 4872 time to process: 14 seconds.
uf250-04.cnf fulfilled No. of Restarts: 1521 No. of Flips: 802 time to process: 11 seconds.
uf250-04.cnf fulfilled No. of Restarts: 684 No. of Flips: 2199 time to process: 12 seconds.
uf250-04.cnf fulfilled No. of Restarts: 229 No. of Flips: 2781 time to process: 0 seconds.
uf250-04.cnf , deadline. Restarts: 4150
uf250-04.cnf fulfilled No. of Restarts: 1042 No. of Flips: 3550 time to process: 4 seconds.
uf250-04.cnf fulfilled No. of Restarts: 2084 No. of Flips: 2438 time to process: 8 seconds.
uf250-04.cnf fulfilled No. of Restarts: 289 No. of Flips: 4209 time to process: 4 seconds.
uf250-04.cnf fulfilled No. of Restarts: 1592 No. of Flips: 2090 time to process: 10 seconds.
uf250-04.cnf fulfilled No. of Restarts: 1012 No. of Flips: 3183 time to process: 5 seconds.
uf250-04.cnf fulfilled No. of Restarts: 2165 No. of Flips: 815 time to process: 18 seconds.
uf250-04.cnf fulfilled No. of Restarts: 206 No. of Flips: 3384 time to process: 0 seconds.
uf250-04.cnf , deadline. Restarts: 4150
uf250-04.cnf fulfilled No. of Restarts: 373 No. of Flips: 2985 time to process: 1 seconds.
uf250-04.cnf fulfilled No. of Restarts: 215 No. of Flips: 4818 time to process: 0 seconds.
uf250-04.cnf fulfilled No. of Restarts: 2545 No. of Flips: 4439 time to process: 12 seconds.
uf250-04.cnf fulfilled No. of Restarts: 135 No. of Flips: 847 time to process: 9 seconds.
uf250-04.cnf fulfilled No. of Restarts: 790 No. of Flips: 4196 time to process: 6 seconds.
uf250-04.cnf fulfilled No. of Restarts: 129 No. of Flips: 2501 time to process: 10 seconds.
uf250-04.cnf fulfilled No. of Restarts: 1974 No. of Flips: 4618 time to process: 12 seconds.
uf250-04.cnf fulfilled No. of Restarts: 124 No. of Flips: 1923 time to process: 11 seconds.
uf250-04.cnf fulfilled No. of Restarts: 847 No. of Flips: 3151 time to process: 7 seconds.
uf250-04.cnf fulfilled No. of Restarts: 472 No. of Flips: 2027 time to process: 2 seconds.
uf250-04.cnf fulfilled No. of Restarts: 2590 No. of Flips: 3091 time to process: 11 seconds.
uf250-04.cnf fulfilled No. of Restarts: 1406 No. of Flips: 1932 time to process: 7 seconds.
uf250-04.cnf fulfilled No. of Restarts: 2634 No. of Flips: 1413 time to process: 12 seconds.
uf250-04.cnf fulfilled No. of Restarts: 2463 No. of Flips: 3199 time to process: 10 seconds.
uf250-04.cnf fulfilled No. of Restarts: 335 No. of Flips: 2506 time to process: 1 seconds.
uf250-04.cnf fulfilled No. of Restarts: 182 No. of Flips: 3290 time to process: 1 seconds.
uf250-04.cnf fulfilled No. of Restarts: 1762 No. of Flips: 4631 time to process: 8 seconds.
uf250-04.cnf fulfilled No. of Restarts: 1109 No. of Flips: 1156 time to process: 4 seconds.
uf250-04.cnf fulfilled No. of Restarts: 57 No. of Flips: 2747 time to process: 12 seconds.
uf250-04.cnf fulfilled No. of Restarts: 275 No. of Flips: 1863 time to process: 4 seconds.
uf250-04.cnf fulfilled No. of Restarts: 2046 No. of Flips: 2824 time to process: 19 seconds.
uf250-04.cnf fulfilled No. of Restarts: 682 No. of Flips: 3660 time to process: 2 seconds.
uf250-04.cnf fulfilled No. of Restarts: 846 No. of Flips: 4716 time to process: 5 seconds.
uf250-04.cnf fulfilled No. of Restarts: 239 No. of Flips: 4376 time to process: 4 seconds.
uf250-04.cnf fulfilled No. of Restarts: 363 No. of Flips: 4668 time to process: 11 seconds.
uf250-04.cnf fulfilled No. of Restarts: 1175 No. of Flips: 4663 time to process: 9 seconds.
uf250-04.cnf fulfilled No. of Restarts: 1881 No. of Flips: 4985 time to process: 7 seconds.
uf250-04.cnf fulfilled No. of Restarts: 446 No. of Flips: 2499 time to process: 11 seconds.
uf250-04.cnf fulfilled No. of Restarts: 88 No. of Flips: 961 time to process: 5 seconds.
uf250-04.cnf fulfilled No. of Restarts: 121 No. of Flips: 2623 time to process: 5 seconds.
uf250-04.cnf fulfilled No. of Restarts: 93 No. of Flips: 1357 time to process: 4 seconds.
uf250-04.cnf fulfilled No. of Restarts: 1501 No. of Flips: 2341 time to process: 10 seconds.
uf250-04.cnf fulfilled No. of Restarts: 3536 No. of Flips: 3912 time to process: 14 seconds.
uf250-04.cnf fulfilled No. of Restarts: 144 No. of Flips: 3915 time to process: 12 seconds.
uf250-04.cnf fulfilled No. of Restarts: 100 No. of Flips: 3453 time to process: 0 seconds.
uf250-04.cnf fulfilled No. of Restarts: 167 No. of Flips: 1650 time to process: 5 seconds.
uf250-04.cnf fulfilled No. of Restarts: 1535 No. of Flips: 3770 time to process: 8 seconds.
uf250-04.cnf fulfilled No. of Restarts: 1114 No. of Flips: 1354 time to process: 11 seconds.
uf250-04.cnf fulfilled No. of Restarts: 840 No. of Flips: 2446 time to process: 8 seconds.
uf250-04.cnf fulfilled No. of Restarts: 65 No. of Flips: 2359 time to process: 4 seconds.
uf250-04.cnf fulfilled No. of Restarts: 146 No. of Flips: 2620 time to process: 3 seconds.
uf250-04.cnf fulfilled No. of Restarts: 622 No. of Flips: 2968 time to process: 10 seconds.
uf250-04.cnf fulfilled No. of Restarts: 2705 No. of Flips: 2427 time to process: 11 seconds.
uf250-04.cnf fulfilled No. of Restarts: 1418 No. of Flips: 4872 time to process: 7 seconds.
uf250-04.cnf fulfilled No. of Restarts: 2145 No. of Flips: 1745 time to process: 13 seconds.
uf250-04.cnf fulfilled No. of Restarts: 199 No. of Flips: 2110 time to process: 1 seconds.
uf250-04.cnf fulfilled No. of Restarts: 21 No. of Flips: 1881 time to process: 3 seconds.
uf250-04.cnf fulfilled No. of Restarts: 430 No. of Flips: 4040 time to process: 3 seconds.
uf250-04.cnf fulfilled No. of Restarts: 764 No. of Flips: 3363 time to process: 8 seconds.
uf250-04.cnf fulfilled No. of Restarts: 4053 No. of Flips: 3305 time to process: 16 seconds.
uf250-04.cnf fulfilled No. of Restarts: 438 No. of Flips: 2749 time to process: 11 seconds.
uf250-04.cnf fulfilled No. of Restarts: 328 No. of Flips: 2993 time to process: 8 seconds.
uf250-04.cnf fulfilled No. of Restarts: 161 No. of Flips: 3229 time to process: 2 seconds.
uf250-04.cnf fulfilled No. of Restarts: 1594 No. of Flips: 2815 time to process: 9 seconds.
uf250-04.cnf fulfilled No. of Restarts: 2406 No. of Flips: 3979 time to process: 11 seconds.
uf250-04.cnf fulfilled No. of Restarts: 291 No. of Flips: 4441 time to process: 1 seconds.
uf250-04.cnf fulfilled No. of Restarts: 484 No. of Flips: 1661 time to process: 11 seconds.
uf250-04.cnf fulfilled No. of Restarts: 301 No. of Flips: 2091 time to process: 4 seconds.
uf250-04.cnf fulfilled No. of Restarts: 1921 No. of Flips: 4416 time to process: 12 seconds.
uf250-04.cnf fulfilled No. of Restarts: 921 No. of Flips: 4353 time to process: 9 seconds.
uf250-04.cnf fulfilled No. of Restarts: 1617 No. of Flips: 1486 time to process: 11 seconds.
uf250-04.cnf fulfilled No. of Restarts: 671 No. of Flips: 4569 time to process: 7 seconds.
uf250-04.cnf fulfilled No. of Restarts: 3195 No. of Flips: 4113 time to process: 20 seconds.
uf250-04.cnf fulfilled No. of Restarts: 422 No. of Flips: 3601 time to process: 2 seconds.
uf250-04.cnf fulfilled No. of Restarts: 2849 No. of Flips: 3830 time to process: 22 seconds.
uf250-04.cnf fulfilled No. of Restarts: 1966 No. of Flips: 4603 time to process: 7 seconds.
uf250-04.cnf fulfilled No. of Restarts: 1856 No. of Flips: 2358 time to process: 8 seconds.
uf250-04.cnf fulfilled No. of Restarts: 797 No. of Flips: 1518 time to process: 13 seconds.
uf250-04.cnf fulfilled No. of Restarts: 46 No. of Flips: 3354 time to process: 0 seconds.
uf250-04.cnf fulfilled No. of Restarts: 1447 No. of Flips: 3241 time to process: 22 seconds.
uf250-04.cnf fulfilled No. of Restarts: 1770 No. of Flips: 1742 time to process: 7 seconds.
uf250-04.cnf fulfilled No. of Restarts: 130 No. of Flips: 3940 time to process: 0 seconds.
uf250-04.cnf fulfilled No. of Restarts: 201 No. of Flips: 2458 time to process: 12 seconds.
uf250-04.cnf fulfilled No. of Restarts: 171 No. of Flips: 3988 time to process: 4 seconds.
uf250-04.cnf fulfilled No. of Restarts: 135 No. of Flips: 3374 time to process: 8 seconds.
uf250-04.cnf fulfilled No. of Restarts: 260 No. of Flips: 3498 time to process: 16 seconds.
uf250-04.cnf fulfilled No. of Restarts: 1836 No. of Flips: 2498 time to process: 10 seconds.
uf250-04.cnf fulfilled No. of Restarts: 820 No. of Flips: 3426 time to process: 3 seconds.
uf250-04.cnf fulfilled No. of Restarts: 2823 No. of Flips: 3769 time to process: 12 seconds.
uf250-04.cnf fulfilled No. of Restarts: 738 No. of Flips: 4484 time to process: 3 seconds.
uf250-04.cnf fulfilled No. of Restarts: 3 No. of Flips: 3653 time to process: 2 seconds.
uf250-04.cnf fulfilled No. of Restarts: 2777 No. of Flips: 1375 time to process: 23 seconds.
uf250-04.cnf fulfilled No. of Restarts: 3113 No. of Flips: 849 time to process: 12 seconds.
uf250-04.cnf fulfilled No. of Restarts: 613 No. of Flips: 4912 time to process: 2 seconds.
uf250-04.cnf fulfilled No. of Restarts: 305 No. of Flips: 2895 time to process: 14 seconds.
uf250-04.cnf fulfilled No. of Restarts: 4 No. of Flips: 2651 time to process: 0 seconds.
uf250-04.cnf fulfilled No. of Restarts: 262 No. of Flips: 2779 time to process: 2 seconds.
uf250-04.cnf fulfilled No. of Restarts: 1043 No. of Flips: 1681 time to process: 6 seconds.
uf250-04.cnf fulfilled No. of Restarts: 1230 No. of Flips: 969 time to process: 6 seconds.
uf250-04.cnf fulfilled No. of Restarts: 1140 No. of Flips: 4451 time to process: 8 seconds.
uf250-04.cnf fulfilled No. of Restarts: 253 No. of Flips: 2756 time to process: 2 seconds.
uf250-04.cnf fulfilled No. of Restarts: 80 No. of Flips: 4473 time to process: 6 seconds.
uf250-04.cnf fulfilled No. of Restarts: 107 No. of Flips: 1959 time to process: 5 seconds.
uf250-04.cnf fulfilled No. of Restarts: 3404 No. of Flips: 4928 time to process: 16 seconds.
uf250-04.cnf fulfilled No. of Restarts: 205 No. of Flips: 1455 time to process: 3 seconds.
uf250-04.cnf fulfilled No. of Restarts: 1597 No. of Flips: 843 time to process: 15 seconds.
uf250-04.cnf fulfilled No. of Restarts: 109 No. of Flips: 2968 time to process: 4 seconds.
uf250-04.cnf fulfilled No. of Restarts: 1433 No. of Flips: 4367 time to process: 9 seconds.
uf250-04.cnf fulfilled No. of Restarts: 251 No. of Flips: 2055 time to process: 5 seconds.
uf250-04.cnf fulfilled No. of Restarts: 2257 No. of Flips: 1483 time to process: 10 seconds.
uf250-04.cnf fulfilled No. of Restarts: 1355 No. of Flips: 3334 time to process: 11 seconds.
uf250-04.cnf fulfilled No. of Restarts: 144 No. of Flips: 1415 time to process: 1 seconds.
uf250-04.cnf fulfilled No. of Restarts: 5 No. of Flips: 2961 time to process: 6 seconds.
uf250-04.cnf fulfilled No. of Restarts: 56 No. of Flips: 2089 time to process: 6 seconds.
uf250-04.cnf fulfilled No. of Restarts: 1510 No. of Flips: 2360 time to process: 6 seconds.
uf250-04.cnf fulfilled No. of Restarts: 385 No. of Flips: 2599 time to process: 4 seconds.
uf250-04.cnf fulfilled No. of Restarts: 2365 No. of Flips: 1142 time to process: 15 seconds.
uf250-04.cnf fulfilled No. of Restarts: 65 No. of Flips: 3682 time to process: 1 seconds.
uf250-04.cnf fulfilled No. of Restarts: 2608 No. of Flips: 2220 time to process: 11 seconds.
uf250-04.cnf fulfilled No. of Restarts: 1679 No. of Flips: 3012 time to process: 6 seconds.
uf250-04.cnf fulfilled No. of Restarts: 2417 No. of Flips: 4583 time to process: 11 seconds.
uf250-04.cnf fulfilled No. of Restarts: 166 No. of Flips: 2598 time to process: 0 seconds.
uf250-04.cnf fulfilled No. of Restarts: 992 No. of Flips: 4860 time to process: 7 seconds.
uf250-04.cnf fulfilled No. of Restarts: 335 No. of Flips: 4163 time to process: 1 seconds.
uf250-04.cnf fulfilled No. of Restarts: 1994 No. of Flips: 2824 time to process: 9 seconds.
uf250-04.cnf fulfilled No. of Restarts: 1789 No. of Flips: 4082 time to process: 9 seconds.
uf250-04.cnf fulfilled No. of Restarts: 980 No. of Flips: 1360 time to process: 10 seconds.
uf250-04.cnf fulfilled No. of Restarts: 30 No. of Flips: 1529 time to process: 4 seconds.
uf250-04.cnf fulfilled No. of Restarts: 261 No. of Flips: 4138 time to process: 6 seconds.
uf250-04.cnf fulfilled No. of Restarts: 397 No. of Flips: 4751 time to process: 6 seconds.
uf250-04.cnf fulfilled No. of Restarts: 1540 No. of Flips: 3630 time to process: 6 seconds.
uf250-04.cnf fulfilled No. of Restarts: 343 No. of Flips: 2842 time to process: 6 seconds.
uf250-04.cnf fulfilled No. of Restarts: 800 No. of Flips: 1827 time to process: 5 seconds.
uf250-04.cnf fulfilled No. of Restarts: 320 No. of Flips: 2836 time to process: 3 seconds.
uf250-04.cnf fulfilled No. of Restarts: 570 No. of Flips: 1068 time to process: 3 seconds.
uf250-04.cnf fulfilled No. of Restarts: 85 No. of Flips: 1774 time to process: 14 seconds.
uf250-04.cnf fulfilled No. of Restarts: 1033 No. of Flips: 3776 time to process: 4 seconds.
uf250-04.cnf fulfilled No. of Restarts: 762 No. of Flips: 4988 time to process: 12 seconds.
uf250-04.cnf fulfilled No. of Restarts: 824 No. of Flips: 4476 time to process: 7 seconds.
uf250-04.cnf fulfilled No. of Restarts: 2120 No. of Flips: 1745 time to process: 12 seconds.
uf250-04.cnf fulfilled No. of Restarts: 1850 No. of Flips: 2197 time to process: 8 seconds.
uf250-04.cnf fulfilled No. of Restarts: 942 No. of Flips: 1730 time to process: 10 seconds.
uf250-04.cnf fulfilled No. of Restarts: 2486 No. of Flips: 2160 time to process: 9 seconds.
uf250-04.cnf fulfilled No. of Restarts: 1608 No. of Flips: 4612 time to process: 7 seconds.
uf250-04.cnf fulfilled No. of Restarts: 958 No. of Flips: 3756 time to process: 4 seconds.
uf250-04.cnf fulfilled No. of Restarts: 1293 No. of Flips: 3628 time to process: 7 seconds.
uf250-04.cnf fulfilled No. of Restarts: 1865 No. of Flips: 3982 time to process: 15 seconds.
uf250-04.cnf fulfilled No. of Restarts: 388 No. of Flips: 1392 time to process: 1 seconds.
uf250-04.cnf fulfilled No. of Restarts: 1516 No. of Flips: 4566 time to process: 6 seconds.
uf250-04.cnf fulfilled No. of Restarts: 2433 No. of Flips: 898 time to process: 12 seconds.
uf250-04.cnf fulfilled No. of Restarts: 3278 No. of Flips: 2447 time to process: 15 seconds.
uf250-04.cnf fulfilled No. of Restarts: 1390 No. of Flips: 3108 time to process: 12 seconds.
uf250-04.cnf fulfilled No. of Restarts: 552 No. of Flips: 3617 time to process: 3 seconds.
uf250-04.cnf fulfilled No. of Restarts: 945 No. of Flips: 3139 time to process: 4 seconds.
uf250-04.cnf fulfilled No. of Restarts: 939 No. of Flips: 1746 time to process: 3 seconds.
uf250-04.cnf fulfilled No. of Restarts: 1848 No. of Flips: 1152 time to process: 12 seconds.
uf250-04.cnf fulfilled No. of Restarts: 493 No. of Flips: 1204 time to process: 18 seconds.
uf250-04.cnf fulfilled No. of Restarts: 1409 No. of Flips: 1706 time to process: 7 seconds.
uf250-04.cnf fulfilled No. of Restarts: 1226 No. of Flips: 1321 time to process: 4 seconds.
uf250-04.cnf fulfilled No. of Restarts: 1917 No. of Flips: 2067 time to process: 10 seconds.
uf250-04.cnf fulfilled No. of Restarts: 1248 No. of Flips: 3954 time to process: 11 seconds.
uf250-04.cnf fulfilled No. of Restarts: 740 No. of Flips: 1478 time to process: 2 seconds.
uf250-04.cnf fulfilled No. of Restarts: 169 No. of Flips: 3236 time to process: 2 seconds.
uf250-04.cnf fulfilled No. of Restarts: 2484 No. of Flips: 3492 time to process: 16 seconds.
uf250-04.cnf fulfilled No. of Restarts: 238 No. of Flips: 2882 time to process: 2 seconds.
uf250-04.cnf fulfilled No. of Restarts: 760 No. of Flips: 4738 time to process: 16 seconds.
uf250-04.cnf fulfilled No. of Restarts: 732 No. of Flips: 1537 time to process: 2 seconds.
uf250-04.cnf fulfilled No. of Restarts: 504 No. of Flips: 2027 time to process: 6 seconds.
uf250-04.cnf fulfilled No. of Restarts: 2293 No. of Flips: 2119 time to process: 16 seconds.
uf250-04.cnf fulfilled No. of Restarts: 1800 No. of Flips: 3412 time to process: 7 seconds.
uf250-04.cnf fulfilled No. of Restarts: 1911 No. of Flips: 2571 time to process: 16 seconds.
uf250-04.cnf fulfilled No. of Restarts: 1592 No. of Flips: 3141 time to process: 6 seconds.
uf250-04.cnf fulfilled No. of Restarts: 479 No. of Flips: 4123 time to process: 15 seconds.
uf250-04.cnf fulfilled No. of Restarts: 1033 No. of Flips: 3387 time to process: 4 seconds.
uf250-04.cnf fulfilled No. of Restarts: 26 No. of Flips: 3118 time to process: 10 seconds.
uf250-04.cnf fulfilled No. of Restarts: 694 No. of Flips: 2999 time to process: 14 seconds.
uf250-04.cnf fulfilled No. of Restarts: 2866 No. of Flips: 4141 time to process: 12 seconds.
uf250-04.cnf fulfilled No. of Restarts: 3624 No. of Flips: 3071 time to process: 14 seconds.
uf250-04.cnf fulfilled No. of Restarts: 980 No. of Flips: 2526 time to process: 4 seconds.
uf250-04.cnf fulfilled No. of Restarts: 1997 No. of Flips: 1429 time to process: 10 seconds.
uf250-04.cnf fulfilled No. of Restarts: 86 No. of Flips: 3315 time to process: 4 seconds.
uf250-04.cnf fulfilled No. of Restarts: 581 No. of Flips: 4043 time to process: 6 seconds.
uf250-04.cnf fulfilled No. of Restarts: 1060 No. of Flips: 1290 time to process: 9 seconds.
uf250-04.cnf fulfilled No. of Restarts: 521 No. of Flips: 4120 time to process: 2 seconds.
uf250-04.cnf fulfilled No. of Restarts: 3225 No. of Flips: 4569 time to process: 13 seconds.
uf250-04.cnf fulfilled No. of Restarts: 1345 No. of Flips: 1576 time to process: 8 seconds.
uf250-04.cnf fulfilled No. of Restarts: 32 No. of Flips: 3509 time to process: 5 seconds.
uf250-04.cnf fulfilled No. of Restarts: 2196 No. of Flips: 4345 time to process: 11 seconds.
uf250-04.cnf fulfilled No. of Restarts: 392 No. of Flips: 3702 time to process: 2 seconds.
uf250-04.cnf fulfilled No. of Restarts: 706 No. of Flips: 2776 time to process: 14 seconds.
uf250-04.cnf fulfilled No. of Restarts: 2323 No. of Flips: 3276 time to process: 9 seconds.
uf250-04.cnf fulfilled No. of Restarts: 728 No. of Flips: 3409 time to process: 4 seconds.
uf250-04.cnf fulfilled No. of Restarts: 599 No. of Flips: 2110 time to process: 3 seconds.
uf250-04.cnf fulfilled No. of Restarts: 296 No. of Flips: 1788 time to process: 17 seconds.
uf250-04.cnf fulfilled No. of Restarts: 972 No. of Flips: 4738 time to process: 3 seconds.
uf250-04.cnf fulfilled No. of Restarts: 199 No. of Flips: 2757 time to process: 3 seconds.
uf250-04.cnf fulfilled No. of Restarts: 175 No. of Flips: 2851 time to process: 5 seconds.
uf250-04.cnf fulfilled No. of Restarts: 567 No. of Flips: 4508 time to process: 4 seconds.
uf250-04.cnf fulfilled No. of Restarts: 747 No. of Flips: 2356 time to process: 5 seconds.
uf250-04.cnf fulfilled No. of Restarts: 1909 No. of Flips: 2122 time to process: 14 seconds.
uf250-04.cnf fulfilled No. of Restarts: 674 No. of Flips: 1423 time to process: 2 seconds.
uf250-04.cnf fulfilled No. of Restarts: 2656 No. of Flips: 2034 time to process: 12 seconds.
uf250-04.cnf fulfilled No. of Restarts: 590 No. of Flips: 2998 time to process: 4 seconds.
uf250-04.cnf fulfilled No. of Restarts: 1334 No. of Flips: 1946 time to process: 11 seconds.
uf250-04.cnf fulfilled No. of Restarts: 3348 No. of Flips: 4623 time to process: 13 seconds.
uf250-04.cnf fulfilled No. of Restarts: 764 No. of Flips: 3434 time to process: 4 seconds.
uf250-04.cnf fulfilled No. of Restarts: 418 No. of Flips: 1589 time to process: 2 seconds.
uf250-04.cnf fulfilled No. of Restarts: 1074 No. of Flips: 3171 time to process: 4 seconds.
uf250-04.cnf fulfilled No. of Restarts: 508 No. of Flips: 3291 time to process: 5 seconds.
uf250-04.cnf fulfilled No. of Restarts: 691 No. of Flips: 3972 time to process: 4 seconds.
uf250-04.cnf fulfilled No. of Restarts: 1882 No. of Flips: 4466 time to process: 9 seconds.
uf250-04.cnf fulfilled No. of Restarts: 1026 No. of Flips: 4591 time to process: 4 seconds.
uf250-04.cnf fulfilled No. of Restarts: 498 No. of Flips: 2311 time to process: 4 seconds.
uf250-04.cnf fulfilled No. of Restarts: 1127 No. of Flips: 3393 time to process: 9 seconds.
uf250-04.cnf fulfilled No. of Restarts: 1632 No. of Flips: 1222 time to process: 14 seconds.
uf250-04.cnf fulfilled No. of Restarts: 2658 No. of Flips: 1884 time to process: 15 seconds.
uf250-04.cnf fulfilled No. of Restarts: 295 No. of Flips: 2142 time to process: 1 seconds.
uf250-04.cnf fulfilled No. of Restarts: 931 No. of Flips: 2248 time to process: 6 seconds.
uf250-04.cnf fulfilled No. of Restarts: 730 No. of Flips: 3092 time to process: 3 seconds.
uf250-04.cnf fulfilled No. of Restarts: 239 No. of Flips: 4353 time to process: 6 seconds.
uf250-04.cnf fulfilled No. of Restarts: 4083 No. of Flips: 2357 time to process: 32 seconds.
uf250-04.cnf fulfilled No. of Restarts: 10 No. of Flips: 3248 time to process: 0 seconds.
uf250-04.cnf fulfilled No. of Restarts: 342 No. of Flips: 2492 time to process: 2 seconds.
uf250-04.cnf fulfilled No. of Restarts: 2173 No. of Flips: 3125 time to process: 9 seconds.
uf250-04.cnf fulfilled No. of Restarts: 411 No. of Flips: 2929 time to process: 2 seconds.
uf250-04.cnf fulfilled No. of Restarts: 238 No. of Flips: 3567 time to process: 6 seconds.
uf250-04.cnf fulfilled No. of Restarts: 368 No. of Flips: 4009 time to process: 14 seconds.
uf250-04.cnf fulfilled No. of Restarts: 532 No. of Flips: 4303 time to process: 3 seconds.
uf250-04.cnf fulfilled No. of Restarts: 1383 No. of Flips: 1423 time to process: 5 seconds.
uf250-04.cnf fulfilled No. of Restarts: 1337 No. of Flips: 3024 time to process: 8 seconds.
uf250-04.cnf fulfilled No. of Restarts: 1401 No. of Flips: 4089 time to process: 5 seconds.
uf250-04.cnf fulfilled No. of Restarts: 254 No. of Flips: 4851 time to process: 1 seconds.
uf250-04.cnf fulfilled No. of Restarts: 1866 No. of Flips: 1716 time to process: 8 seconds.
uf250-04.cnf fulfilled No. of Restarts: 579 No. of Flips: 3988 time to process: 7 seconds.
uf250-04.cnf fulfilled No. of Restarts: 800 No. of Flips: 3082 time to process: 4 seconds.
uf250-04.cnf fulfilled No. of Restarts: 50 No. of Flips: 2072 time to process: 0 seconds.
uf250-04.cnf fulfilled No. of Restarts: 73 No. of Flips: 4459 time to process: 7 seconds.
uf250-04.cnf fulfilled No. of Restarts: 112 No. of Flips: 4263 time to process: 1 seconds.
uf250-04.cnf fulfilled No. of Restarts: 138 No. of Flips: 3923 time to process: 17 seconds.
uf250-04.cnf fulfilled No. of Restarts: 3565 No. of Flips: 1113 time to process: 17 seconds.
uf250-04.cnf fulfilled No. of Restarts: 885 No. of Flips: 1830 time to process: 3 seconds.
uf250-04.cnf fulfilled No. of Restarts: 3638 No. of Flips: 3905 time to process: 15 seconds.
uf250-04.cnf fulfilled No. of Restarts: 90 No. of Flips: 4673 time to process: 0 seconds.
uf250-04.cnf fulfilled No. of Restarts: 1750 No. of Flips: 2359 time to process: 12 seconds.
uf250-04.cnf fulfilled No. of Restarts: 582 No. of Flips: 1330 time to process: 2 seconds.
uf250-04.cnf fulfilled No. of Restarts: 64 No. of Flips: 1666 time to process: 5 seconds.
uf250-04.cnf fulfilled No. of Restarts: 1383 No. of Flips: 4333 time to process: 9 seconds.
uf250-04.cnf fulfilled No. of Restarts: 431 No. of Flips: 2237 time to process: 1 seconds.
uf250-04.cnf fulfilled No. of Restarts: 215 No. of Flips: 4656 time to process: 1 seconds.
uf250-04.cnf fulfilled No. of Restarts: 2581 No. of Flips: 506 time to process: 11 seconds.
uf250-04.cnf fulfilled No. of Restarts: 890 No. of Flips: 903 time to process: 5 seconds.
uf250-04.cnf fulfilled No. of Restarts: 167 No. of Flips: 2133 time to process: 7 seconds.
uf250-04.cnf fulfilled No. of Restarts: 711 No. of Flips: 3944 time to process: 9 seconds.
uf250-04.cnf fulfilled No. of Restarts: 1884 No. of Flips: 4197 time to process: 9 seconds.
uf250-04.cnf fulfilled No. of Restarts: 2011 No. of Flips: 2875 time to process: 7 seconds.
uf250-04.cnf fulfilled No. of Restarts: 476 No. of Flips: 4659 time to process: 2 seconds.
uf250-04.cnf fulfilled No. of Restarts: 731 No. of Flips: 2996 time to process: 9 seconds.
uf250-04.cnf fulfilled No. of Restarts: 3397 No. of Flips: 1186 time to process: 18 seconds.
uf250-04.cnf fulfilled No. of Restarts: 2218 No. of Flips: 984 time to process: 10 seconds.
uf250-04.cnf fulfilled No. of Restarts: 1330 No. of Flips: 3604 time to process: 8 seconds.
uf250-04.cnf fulfilled No. of Restarts: 586 No. of Flips: 2095 time to process: 10 seconds.
uf250-04.cnf fulfilled No. of Restarts: 219 No. of Flips: 3980 time to process: 5 seconds.
uf250-04.cnf fulfilled No. of Restarts: 953 No. of Flips: 2789 time to process: 7 seconds.
uf250-04.cnf fulfilled No. of Restarts: 3280 No. of Flips: 2482 time to process: 13 seconds.
uf250-04.cnf fulfilled No. of Restarts: 360 No. of Flips: 3938 time to process: 1 seconds.
uf250-04.cnf fulfilled No. of Restarts: 116 No. of Flips: 3930 time to process: 3 seconds.
uf250-04.cnf fulfilled No. of Restarts: 768 No. of Flips: 4925 time to process: 4 seconds.
uf250-04.cnf fulfilled No. of Restarts: 89 No. of Flips: 2675 time to process: 1 seconds.
uf250-04.cnf , deadline. Restarts: 4150
uf250-04.cnf fulfilled No. of Restarts: 725 No. of Flips: 3324 time to process: 3 seconds.
uf250-04.cnf fulfilled No. of Restarts: 646 No. of Flips: 3473 time to process: 3 seconds.
uf250-04.cnf fulfilled No. of Restarts: 257 No. of Flips: 1080 time to process: 14 seconds.
uf250-04.cnf fulfilled No. of Restarts: 3758 No. of Flips: 4390 time to process: 17 seconds.
uf250-04.cnf fulfilled No. of Restarts: 147 No. of Flips: 1560 time to process: 3 seconds.
uf250-04.cnf fulfilled No. of Restarts: 1332 No. of Flips: 4004 time to process: 6 seconds.
uf250-04.cnf fulfilled No. of Restarts: 444 No. of Flips: 557 time to process: 2 seconds.
uf250-04.cnf fulfilled No. of Restarts: 128 No. of Flips: 2467 time to process: 1 seconds.
uf250-04.cnf fulfilled No. of Restarts: 1929 No. of Flips: 4693 time to process: 8 seconds.
uf250-04.cnf fulfilled No. of Restarts: 340 No. of Flips: 1380 time to process: 12 seconds.
uf250-04.cnf fulfilled No. of Restarts: 218 No. of Flips: 1778 time to process: 6 seconds.
uf250-04.cnf fulfilled No. of Restarts: 1561 No. of Flips: 3564 time to process: 10 seconds.
uf250-04.cnf fulfilled No. of Restarts: 1214 No. of Flips: 1613 time to process: 7 seconds.
uf250-04.cnf fulfilled No. of Restarts: 1227 No. of Flips: 2567 time to process: 13 seconds.
uf250-04.cnf fulfilled No. of Restarts: 16 No. of Flips: 1238 time to process: 2 seconds.
uf250-04.cnf fulfilled No. of Restarts: 687 No. of Flips: 3261 time to process: 4 seconds.
uf250-04.cnf fulfilled No. of Restarts: 1755 No. of Flips: 1727 time to process: 18 seconds.
uf250-04.cnf fulfilled No. of Restarts: 357 No. of Flips: 2386 time to process: 2 seconds.
uf250-04.cnf fulfilled No. of Restarts: 385 No. of Flips: 3319 time to process: 3 seconds.
uf250-04.cnf fulfilled No. of Restarts: 661 No. of Flips: 2138 time to process: 15 seconds.
uf250-04.cnf fulfilled No. of Restarts: 569 No. of Flips: 970 time to process: 2 seconds.
uf250-04.cnf fulfilled No. of Restarts: 1377 No. of Flips: 2992 time to process: 7 seconds.
uf250-04.cnf fulfilled No. of Restarts: 394 No. of Flips: 4944 time to process: 2 seconds.
uf250-04.cnf fulfilled No. of Restarts: 436 No. of Flips: 2402 time to process: 2 seconds.
uf250-04.cnf fulfilled No. of Restarts: 2266 No. of Flips: 4947 time to process: 10 seconds.
uf250-04.cnf fulfilled No. of Restarts: 1184 No. of Flips: 3188 time to process: 9 seconds.
uf250-04.cnf fulfilled No. of Restarts: 2246 No. of Flips: 3237 time to process: 8 seconds.
uf250-04.cnf fulfilled No. of Restarts: 89 No. of Flips: 4110 time to process: 3 seconds.
uf250-04.cnf fulfilled No. of Restarts: 2718 No. of Flips: 3951 time to process: 11 seconds.
uf250-04.cnf fulfilled No. of Restarts: 1776 No. of Flips: 1321 time to process: 7 seconds.
uf250-04.cnf fulfilled No. of Restarts: 313 No. of Flips: 4134 time to process: 1 seconds.
uf250-04.cnf fulfilled No. of Restarts: 353 No. of Flips: 4529 time to process: 14 seconds.
uf250-04.cnf fulfilled No. of Restarts: 399 No. of Flips: 4962 time to process: 6 seconds.
uf250-04.cnf fulfilled No. of Restarts: 2096 No. of Flips: 4324 time to process: 8 seconds.
uf250-04.cnf fulfilled No. of Restarts: 927 No. of Flips: 4317 time to process: 6 seconds.
uf250-04.cnf fulfilled No. of Restarts: 2164 No. of Flips: 4872 time to process: 11 seconds.
uf250-04.cnf fulfilled No. of Restarts: 965 No. of Flips: 1360 time to process: 3 seconds.
uf250-04.cnf fulfilled No. of Restarts: 1196 No. of Flips: 4540 time to process: 8 seconds.
uf250-04.cnf fulfilled No. of Restarts: 106 No. of Flips: 4547 time to process: 2 seconds.
uf250-04.cnf fulfilled No. of Restarts: 362 No. of Flips: 1029 time to process: 5 seconds.
uf250-04.cnf fulfilled No. of Restarts: 518 No. of Flips: 3763 time to process: 11 seconds.
uf250-04.cnf fulfilled No. of Restarts: 381 No. of Flips: 4611 time to process: 3 seconds.
uf250-04.cnf fulfilled No. of Restarts: 1972 No. of Flips: 4505 time to process: 8 seconds.
uf250-04.cnf fulfilled No. of Restarts: 365 No. of Flips: 1337 time to process: 2 seconds.
uf250-04.cnf fulfilled No. of Restarts: 254 No. of Flips: 2551 time to process: 1 seconds.
uf250-04.cnf fulfilled No. of Restarts: 971 No. of Flips: 3029 time to process: 4 seconds.
uf250-04.cnf fulfilled No. of Restarts: 63 No. of Flips: 3718 time to process: 6 seconds.
uf250-04.cnf fulfilled No. of Restarts: 595 No. of Flips: 2937 time to process: 2 seconds.
uf250-04.cnf fulfilled No. of Restarts: 393 No. of Flips: 4968 time to process: 3 seconds.
uf250-04.cnf fulfilled No. of Restarts: 2067 No. of Flips: 2288 time to process: 10 seconds.
uf250-04.cnf fulfilled No. of Restarts: 1737 No. of Flips: 3440 time to process: 10 seconds.
uf250-04.cnf fulfilled No. of Restarts: 3288 No. of Flips: 1286 time to process: 12 seconds.
uf250-04.cnf fulfilled No. of Restarts: 262 No. of Flips: 604 time to process: 1 seconds.
uf250-04.cnf fulfilled No. of Restarts: 1601 No. of Flips: 3313 time to process: 6 seconds.
uf250-04.cnf fulfilled No. of Restarts: 732 No. of Flips: 1375 time to process: 4 seconds.
uf250-04.cnf fulfilled No. of Restarts: 785 No. of Flips: 4533 time to process: 3 seconds.
uf250-04.cnf fulfilled No. of Restarts: 452 No. of Flips: 4430 time to process: 4 seconds.
uf250-04.cnf fulfilled No. of Restarts: 857 No. of Flips: 2968 time to process: 7 seconds.
uf250-04.cnf fulfilled No. of Restarts: 26 No. of Flips: 1886 time to process: 0 seconds.
uf250-04.cnf fulfilled No. of Restarts: 719 No. of Flips: 2475 time to process: 18 seconds.
uf250-04.cnf fulfilled No. of Restarts: 483 No. of Flips: 2077 time to process: 2 seconds.
uf250-04.cnf fulfilled No. of Restarts: 1924 No. of Flips: 4450 time to process: 14 seconds.
uf250-04.cnf fulfilled No. of Restarts: 2593 No. of Flips: 1329 time to process: 20 seconds.
uf250-04.cnf fulfilled No. of Restarts: 898 No. of Flips: 4467 time to process: 4 seconds.
uf250-04.cnf fulfilled No. of Restarts: 142 No. of Flips: 4146 time to process: 3 seconds.
uf250-04.cnf fulfilled No. of Restarts: 3175 No. of Flips: 2091 time to process: 13 seconds.
uf250-04.cnf fulfilled No. of Restarts: 1815 No. of Flips: 3717 time to process: 8 seconds.
uf250-04.cnf fulfilled No. of Restarts: 396 No. of Flips: 4987 time to process: 12 seconds.
uf250-04.cnf fulfilled No. of Restarts: 1873 No. of Flips: 4701 time to process: 9 seconds.
uf250-04.cnf fulfilled No. of Restarts: 1009 No. of Flips: 2395 time to process: 18 seconds.
uf250-04.cnf fulfilled No. of Restarts: 2886 No. of Flips: 3937 time to process: 12 seconds.
uf250-04.cnf fulfilled No. of Restarts: 2542 No. of Flips: 2340 time to process: 15 seconds.
uf250-04.cnf fulfilled No. of Restarts: 934 No. of Flips: 2608 time to process: 4 seconds.
uf250-04.cnf fulfilled No. of Restarts: 65 No. of Flips: 3364 time to process: 3 seconds.
uf250-04.cnf fulfilled No. of Restarts: 260 No. of Flips: 1832 time to process: 1 seconds.
uf250-04.cnf fulfilled No. of Restarts: 447 No. of Flips: 4699 time to process: 3 seconds.
uf250-04.cnf fulfilled No. of Restarts: 925 No. of Flips: 816 time to process: 8 seconds.
uf250-04.cnf fulfilled No. of Restarts: 336 No. of Flips: 720 time to process: 2 seconds.
uf250-04.cnf fulfilled No. of Restarts: 919 No. of Flips: 1828 time to process: 7 seconds.
uf250-04.cnf fulfilled No. of Restarts: 85 No. of Flips: 3515 time to process: 6 seconds.
uf250-04.cnf fulfilled No. of Restarts: 706 No. of Flips: 1252 time to process: 6 seconds.
uf250-04.cnf fulfilled No. of Restarts: 1324 No. of Flips: 807 time to process: 8 seconds.
uf250-04.cnf fulfilled No. of Restarts: 508 No. of Flips: 3354 time to process: 9 seconds.
uf250-04.cnf fulfilled No. of Restarts: 2140 No. of Flips: 1326 time to process: 15 seconds.
uf250-04.cnf fulfilled No. of Restarts: 2625 No. of Flips: 1498 time to process: 12 seconds.
uf250-04.cnf fulfilled No. of Restarts: 630 No. of Flips: 2928 time to process: 3 seconds.
uf250-04.cnf fulfilled No. of Restarts: 3212 No. of Flips: 3725 time to process: 14 seconds.
uf250-04.cnf fulfilled No. of Restarts: 1797 No. of Flips: 989 time to process: 7 seconds.
uf250-04.cnf fulfilled No. of Restarts: 2803 No. of Flips: 3205 time to process: 11 seconds.
uf250-04.cnf fulfilled No. of Restarts: 1511 No. of Flips: 3303 time to process: 10 seconds.
uf250-04.cnf fulfilled No. of Restarts: 417 No. of Flips: 3176 time to process: 1 seconds.
uf250-04.cnf fulfilled No. of Restarts: 1346 No. of Flips: 1983 time to process: 13 seconds.
uf250-04.cnf fulfilled No. of Restarts: 750 No. of Flips: 2957 time to process: 3 seconds.
uf250-04.cnf fulfilled No. of Restarts: 173 No. of Flips: 4495 time to process: 1 seconds.
uf250-04.cnf fulfilled No. of Restarts: 341 No. of Flips: 2917 time to process: 4 seconds.
uf250-04.cnf fulfilled No. of Restarts: 1336 No. of Flips: 1693 time to process: 13 seconds.
uf250-04.cnf fulfilled No. of Restarts: 948 No. of Flips: 2539 time to process: 4 seconds.
uf250-04.cnf fulfilled No. of Restarts: 912 No. of Flips: 1876 time to process: 6 seconds.
uf250-04.cnf fulfilled No. of Restarts: 945 No. of Flips: 4373 time to process: 3 seconds.
uf250-04.cnf fulfilled No. of Restarts: 2800 No. of Flips: 4161 time to process: 19 seconds.
uf250-04.cnf fulfilled No. of Restarts: 115 No. of Flips: 2702 time to process: 0 seconds.
uf250-04.cnf fulfilled No. of Restarts: 1885 No. of Flips: 2798 time to process: 8 seconds.
uf250-04.cnf fulfilled No. of Restarts: 1334 No. of Flips: 3188 time to process: 13 seconds.
uf250-04.cnf fulfilled No. of Restarts: 427 No. of Flips: 3730 time to process: 1 seconds.
uf250-04.cnf fulfilled No. of Restarts: 1045 No. of Flips: 3416 time to process: 11 seconds.
uf250-04.cnf fulfilled No. of Restarts: 940 No. of Flips: 2160 time to process: 11 seconds.
uf250-04.cnf fulfilled No. of Restarts: 2761 No. of Flips: 1067 time to process: 10 seconds.
uf250-04.cnf fulfilled No. of Restarts: 175 No. of Flips: 2130 time to process: 15 seconds.
uf250-04.cnf fulfilled No. of Restarts: 246 No. of Flips: 3256 time to process: 1 seconds.
uf250-04.cnf fulfilled No. of Restarts: 117 No. of Flips: 3792 time to process: 1 seconds.
uf250-04.cnf fulfilled No. of Restarts: 181 No. of Flips: 1174 time to process: 2 seconds.
uf250-04.cnf fulfilled No. of Restarts: 270 No. of Flips: 1387 time to process: 11 seconds.
uf250-04.cnf fulfilled No. of Restarts: 554 No. of Flips: 4509 time to process: 7 seconds.
uf250-04.cnf fulfilled No. of Restarts: 3523 No. of Flips: 3359 time to process: 13 seconds.
uf250-04.cnf fulfilled No. of Restarts: 2644 No. of Flips: 4842 time to process: 12 seconds.
uf250-04.cnf fulfilled No. of Restarts: 5 No. of Flips: 2060 time to process: 2 seconds.
uf250-04.cnf fulfilled No. of Restarts: 2830 No. of Flips: 4012 time to process: 18 seconds.
uf250-04.cnf fulfilled No. of Restarts: 1039 No. of Flips: 3786 time to process: 4 seconds.
uf250-04.cnf fulfilled No. of Restarts: 26 No. of Flips: 959 time to process: 13 seconds.
uf250-04.cnf fulfilled No. of Restarts: 907 No. of Flips: 2756 time to process: 4 seconds.
uf250-04.cnf fulfilled No. of Restarts: 350 No. of Flips: 3103 time to process: 4 seconds.
uf250-04.cnf fulfilled No. of Restarts: 1115 No. of Flips: 4251 time to process: 6 seconds.
uf250-04.cnf fulfilled No. of Restarts: 975 No. of Flips: 1789 time to process: 6 seconds.
uf250-04.cnf fulfilled No. of Restarts: 899 No. of Flips: 506 time to process: 6 seconds.
uf250-04.cnf fulfilled No. of Restarts: 424 No. of Flips: 3045 time to process: 2 seconds.
uf250-04.cnf fulfilled No. of Restarts: 1446 No. of Flips: 2466 time to process: 6 seconds.
uf250-04.cnf fulfilled No. of Restarts: 826 No. of Flips: 2628 time to process: 10 seconds.
uf250-04.cnf fulfilled No. of Restarts: 265 No. of Flips: 1600 time to process: 16 seconds.
uf250-04.cnf fulfilled No. of Restarts: 825 No. of Flips: 2074 time to process: 7 seconds.
uf250-04.cnf fulfilled No. of Restarts: 2172 No. of Flips: 914 time to process: 8 seconds.
uf250-04.cnf fulfilled No. of Restarts: 464 No. of Flips: 968 time to process: 5 seconds.
uf250-04.cnf fulfilled No. of Restarts: 799 No. of Flips: 2604 time to process: 4 seconds.
uf250-04.cnf fulfilled No. of Restarts: 475 No. of Flips: 1462 time to process: 7 seconds.
uf250-04.cnf fulfilled No. of Restarts: 1560 No. of Flips: 3745 time to process: 10 seconds.
uf250-04.cnf fulfilled No. of Restarts: 1020 No. of Flips: 2369 time to process: 4 seconds.
uf250-04.cnf fulfilled No. of Restarts: 1255 No. of Flips: 4451 time to process: 14 seconds.
uf250-04.cnf fulfilled No. of Restarts: 1559 No. of Flips: 4166 time to process: 12 seconds.
uf250-04.cnf fulfilled No. of Restarts: 1139 No. of Flips: 3951 time to process: 4 seconds.
uf250-04.cnf fulfilled No. of Restarts: 56 No. of Flips: 4455 time to process: 0 seconds.
uf250-04.cnf fulfilled No. of Restarts: 466 No. of Flips: 2310 time to process: 3 seconds.
uf250-04.cnf fulfilled No. of Restarts: 929 No. of Flips: 4583 time to process: 15 seconds.
uf250-04.cnf fulfilled No. of Restarts: 474 No. of Flips: 1598 time to process: 1 seconds.
uf250-04.cnf fulfilled No. of Restarts: 364 No. of Flips: 1143 time to process: 4 seconds.
uf250-04.cnf fulfilled No. of Restarts: 1585 No. of Flips: 1092 time to process: 11 seconds.
uf250-04.cnf fulfilled No. of Restarts: 662 No. of Flips: 2339 time to process: 8 seconds.
uf250-04.cnf fulfilled No. of Restarts: 375 No. of Flips: 2297 time to process: 5 seconds.
uf250-04.cnf fulfilled No. of Restarts: 1217 No. of Flips: 2414 time to process: 7 seconds.
uf250-04.cnf fulfilled No. of Restarts: 97 No. of Flips: 4768 time to process: 16 seconds.
uf250-04.cnf fulfilled No. of Restarts: 1392 No. of Flips: 1164 time to process: 5 seconds.
uf250-04.cnf fulfilled No. of Restarts: 484 No. of Flips: 1311 time to process: 6 seconds.
uf250-04.cnf fulfilled No. of Restarts: 2665 No. of Flips: 4359 time to process: 15 seconds.
uf250-04.cnf fulfilled No. of Restarts: 1630 No. of Flips: 1494 time to process: 7 seconds.
uf250-04.cnf fulfilled No. of Restarts: 901 No. of Flips: 3326 time to process: 3 seconds.
uf250-04.cnf fulfilled No. of Restarts: 1012 No. of Flips: 4473 time to process: 9 seconds.
uf250-04.cnf fulfilled No. of Restarts: 2497 No. of Flips: 2557 time to process: 10 seconds.
uf250-04.cnf fulfilled No. of Restarts: 1540 No. of Flips: 2457 time to process: 7 seconds.
uf250-04.cnf fulfilled No. of Restarts: 3405 No. of Flips: 1798 time to process: 18 seconds.
uf250-04.cnf fulfilled No. of Restarts: 1219 No. of Flips: 3635 time to process: 4 seconds.
uf250-04.cnf fulfilled No. of Restarts: 1450 No. of Flips: 1674 time to process: 8 seconds.
uf250-04.cnf fulfilled No. of Restarts: 175 No. of Flips: 3658 time to process: 9 seconds.
uf250-04.cnf fulfilled No. of Restarts: 1828 No. of Flips: 1885 time to process: 9 seconds.
uf250-04.cnf fulfilled No. of Restarts: 75 No. of Flips: 3806 time to process: 2 seconds.
uf250-04.cnf fulfilled No. of Restarts: 1288 No. of Flips: 3376 time to process: 8 seconds.
uf250-04.cnf fulfilled No. of Restarts: 2869 No. of Flips: 2063 time to process: 12 seconds.
uf250-04.cnf fulfilled No. of Restarts: 326 No. of Flips: 1044 time to process: 10 seconds.
uf250-04.cnf fulfilled No. of Restarts: 420 No. of Flips: 4064 time to process: 4 seconds.
uf250-04.cnf fulfilled No. of Restarts: 1015 No. of Flips: 4046 time to process: 7 seconds.
uf250-04.cnf fulfilled No. of Restarts: 1882 No. of Flips: 4426 time to process: 8 seconds.
uf250-04.cnf fulfilled No. of Restarts: 2005 No. of Flips: 1818 time to process: 8 seconds.
uf250-04.cnf fulfilled No. of Restarts: 543 No. of Flips: 2832 time to process: 6 seconds.
uf250-04.cnf fulfilled No. of Restarts: 359 No. of Flips: 1040 time to process: 8 seconds.
uf250-04.cnf fulfilled No. of Restarts: 387 No. of Flips: 1757 time to process: 3 seconds.
uf250-04.cnf fulfilled No. of Restarts: 1645 No. of Flips: 2019 time to process: 6 seconds.
uf250-04.cnf fulfilled No. of Restarts: 1603 No. of Flips: 4326 time to process: 8 seconds.
uf250-04.cnf fulfilled No. of Restarts: 801 No. of Flips: 3230 time to process: 7 seconds.
uf250-04.cnf fulfilled No. of Restarts: 152 No. of Flips: 1764 time to process: 3 seconds.
uf250-04.cnf fulfilled No. of Restarts: 285 No. of Flips: 1662 time to process: 4 seconds.
uf250-04.cnf fulfilled No. of Restarts: 87 No. of Flips: 2125 time to process: 9 seconds.
uf250-04.cnf fulfilled No. of Restarts: 930 No. of Flips: 2615 time to process: 5 seconds.
uf250-04.cnf fulfilled No. of Restarts: 1279 No. of Flips: 3883 time to process: 9 seconds.
uf250-04.cnf fulfilled No. of Restarts: 559 No. of Flips: 4681 time to process: 2 seconds.
uf250-04.cnf fulfilled No. of Restarts: 512 No. of Flips: 4947 time to process: 8 seconds.
uf250-04.cnf fulfilled No. of Restarts: 335 No. of Flips: 2997 time to process: 10 seconds.
uf250-04.cnf fulfilled No. of Restarts: 678 No. of Flips: 3223 time to process: 11 seconds.
uf250-04.cnf fulfilled No. of Restarts: 1585 No. of Flips: 1911 time to process: 8 seconds.
uf250-04.cnf fulfilled No. of Restarts: 1700 No. of Flips: 4600 time to process: 8 seconds.
uf250-04.cnf fulfilled No. of Restarts: 547 No. of Flips: 1065 time to process: 8 seconds.
uf250-04.cnf fulfilled No. of Restarts: 1616 No. of Flips: 4852 time to process: 13 seconds.
uf250-04.cnf fulfilled No. of Restarts: 2895 No. of Flips: 3649 time to process: 14 seconds.
uf250-04.cnf fulfilled No. of Restarts: 2067 No. of Flips: 3831 time to process: 9 seconds.
uf250-04.cnf fulfilled No. of Restarts: 798 No. of Flips: 2425 time to process: 3 seconds.
uf250-04.cnf fulfilled No. of Restarts: 1687 No. of Flips: 1654 time to process: 7 seconds.
uf250-04.cnf fulfilled No. of Restarts: 2064 No. of Flips: 1782 time to process: 11 seconds.
uf250-04.cnf fulfilled No. of Restarts: 350 No. of Flips: 4248 time to process: 1 seconds.
uf250-04.cnf fulfilled No. of Restarts: 462 No. of Flips: 3354 time to process: 3 seconds.
uf250-04.cnf fulfilled No. of Restarts: 66 No. of Flips: 3648 time to process: 6 seconds.
uf250-04.cnf fulfilled No. of Restarts: 127 No. of Flips: 3638 time to process: 0 seconds.
uf250-04.cnf fulfilled No. of Restarts: 1709 No. of Flips: 987 time to process: 13 seconds.
uf250-04.cnf fulfilled No. of Restarts: 710 No. of Flips: 4096 time to process: 6 seconds.
uf250-04.cnf fulfilled No. of Restarts: 496 No. of Flips: 3401 time to process: 4 seconds.
uf250-04.cnf fulfilled No. of Restarts: 926 No. of Flips: 4637 time to process: 15 seconds.
uf250-04.cnf fulfilled No. of Restarts: 134 No. of Flips: 3025 time to process: 1 seconds.
uf250-04.cnf fulfilled No. of Restarts: 458 No. of Flips: 3489 time to process: 13 seconds.
uf250-04.cnf fulfilled No. of Restarts: 3610 No. of Flips: 2507 time to process: 18 seconds.
uf250-04.cnf fulfilled No. of Restarts: 2154 No. of Flips: 2236 time to process: 12 seconds.
uf250-04.cnf fulfilled No. of Restarts: 588 No. of Flips: 3378 time to process: 6 seconds.
uf250-04.cnf fulfilled No. of Restarts: 7 No. of Flips: 2479 time to process: 5 seconds.
uf250-04.cnf fulfilled No. of Restarts: 2219 No. of Flips: 1348 time to process: 12 seconds.
uf250-04.cnf fulfilled No. of Restarts: 2595 No. of Flips: 4308 time to process: 12 seconds.
uf250-04.cnf fulfilled No. of Restarts: 1604 No. of Flips: 890 time to process: 10 seconds.
uf250-04.cnf fulfilled No. of Restarts: 696 No. of Flips: 2997 time to process: 6 seconds.
uf250-04.cnf fulfilled No. of Restarts: 491 No. of Flips: 747 time to process: 8 seconds.
uf250-04.cnf fulfilled No. of Restarts: 267 No. of Flips: 3624 time to process: 1 seconds.
uf250-04.cnf fulfilled No. of Restarts: 335 No. of Flips: 2915 time to process: 1 seconds.
uf250-04.cnf fulfilled No. of Restarts: 137 No. of Flips: 2791 time to process: 1 seconds.
uf250-04.cnf fulfilled No. of Restarts: 401 No. of Flips: 2209 time to process: 1 seconds.
uf250-04.cnf fulfilled No. of Restarts: 891 No. of Flips: 1588 time to process: 5 seconds.
uf250-04.cnf fulfilled No. of Restarts: 1025 No. of Flips: 2594 time to process: 6 seconds.
uf250-04.cnf fulfilled No. of Restarts: 420 No. of Flips: 2128 time to process: 5 seconds.
uf250-04.cnf fulfilled No. of Restarts: 596 No. of Flips: 651 time to process: 6 seconds.
uf250-04.cnf fulfilled No. of Restarts: 228 No. of Flips: 2296 time to process: 6 seconds.
uf250-04.cnf fulfilled No. of Restarts: 216 No. of Flips: 2145 time to process: 5 seconds.
uf250-04.cnf fulfilled No. of Restarts: 879 No. of Flips: 3937 time to process: 8 seconds.
uf250-04.cnf fulfilled No. of Restarts: 1805 No. of Flips: 4613 time to process: 13 seconds.
uf250-04.cnf fulfilled No. of Restarts: 989 No. of Flips: 4141 time to process: 3 seconds.
uf250-04.cnf fulfilled No. of Restarts: 2068 No. of Flips: 3100 time to process: 10 seconds.
uf250-04.cnf fulfilled No. of Restarts: 2091 No. of Flips: 2429 time to process: 9 seconds.
uf250-04.cnf fulfilled No. of Restarts: 2751 No. of Flips: 1977 time to process: 10 seconds.
uf250-04.cnf fulfilled No. of Restarts: 2632 No. of Flips: 1507 time to process: 12 seconds.
uf250-04.cnf fulfilled No. of Restarts: 112 No. of Flips: 4368 time to process: 9 seconds.
uf250-04.cnf fulfilled No. of Restarts: 142 No. of Flips: 1308 time to process: 6 seconds.
uf250-04.cnf fulfilled No. of Restarts: 176 No. of Flips: 2859 time to process: 1 seconds.
uf250-04.cnf fulfilled No. of Restarts: 898 No. of Flips: 3706 time to process: 4 seconds.
uf250-04.cnf fulfilled No. of Restarts: 760 No. of Flips: 3381 time to process: 13 seconds.
uf250-04.cnf fulfilled No. of Restarts: 1633 No. of Flips: 2003 time to process: 10 seconds.
uf250-04.cnf fulfilled No. of Restarts: 44 No. of Flips: 3084 time to process: 1 seconds.
uf250-04.cnf , deadline. Restarts: 4150
uf250-04.cnf fulfilled No. of Restarts: 556 No. of Flips: 1504 time to process: 2 seconds.
uf250-04.cnf fulfilled No. of Restarts: 210 No. of Flips: 2168 time to process: 15 seconds.
uf250-04.cnf fulfilled No. of Restarts: 299 No. of Flips: 3299 time to process: 2 seconds.
uf250-04.cnf fulfilled No. of Restarts: 2269 No. of Flips: 3145 time to process: 17 seconds.
uf250-04.cnf fulfilled No. of Restarts: 1222 No. of Flips: 3077 time to process: 5 seconds.
uf250-04.cnf fulfilled No. of Restarts: 148 No. of Flips: 4086 time to process: 5 seconds.
uf250-04.cnf fulfilled No. of Restarts: 608 No. of Flips: 2258 time to process: 11 seconds.
uf250-04.cnf fulfilled No. of Restarts: 1582 No. of Flips: 4364 time to process: 6 seconds.
uf250-04.cnf fulfilled No. of Restarts: 687 No. of Flips: 1317 time to process: 2 seconds.
uf250-04.cnf fulfilled No. of Restarts: 1372 No. of Flips: 4551 time to process: 7 seconds.
uf250-04.cnf fulfilled No. of Restarts: 454 No. of Flips: 767 time to process: 3 seconds.
uf250-04.cnf fulfilled No. of Restarts: 37 No. of Flips: 4519 time to process: 0 seconds.
uf250-04.cnf fulfilled No. of Restarts: 1917 No. of Flips: 4711 time to process: 9 seconds.
uf250-04.cnf fulfilled No. of Restarts: 248 No. of Flips: 3924 time to process: 4 seconds.
uf250-04.cnf fulfilled No. of Restarts: 263 No. of Flips: 4366 time to process: 2 seconds.
uf250-04.cnf fulfilled No. of Restarts: 1326 No. of Flips: 4047 time to process: 6 seconds.
uf250-04.cnf fulfilled No. of Restarts: 533 No. of Flips: 4469 time to process: 3 seconds.
uf250-04.cnf fulfilled No. of Restarts: 246 No. of Flips: 2499 time to process: 3 seconds.
uf250-04.cnf fulfilled No. of Restarts: 832 No. of Flips: 3596 time to process: 3 seconds.
uf250-04.cnf fulfilled No. of Restarts: 209 No. of Flips: 4679 time to process: 6 seconds.
uf250-04.cnf fulfilled No. of Restarts: 1121 No. of Flips: 2242 time to process: 5 seconds.
uf250-04.cnf fulfilled No. of Restarts: 621 No. of Flips: 2433 time to process: 4 seconds.
uf250-04.cnf fulfilled No. of Restarts: 1104 No. of Flips: 1806 time to process: 10 seconds.
uf250-04.cnf fulfilled No. of Restarts: 2813 No. of Flips: 4652 time to process: 14 seconds.
uf250-04.cnf fulfilled No. of Restarts: 1394 No. of Flips: 658 time to process: 13 seconds.
uf250-04.cnf fulfilled No. of Restarts: 649 No. of Flips: 3541 time to process: 2 seconds.
uf250-04.cnf fulfilled No. of Restarts: 162 No. of Flips: 690 time to process: 2 seconds.
uf250-04.cnf fulfilled No. of Restarts: 930 No. of Flips: 3523 time to process: 17 seconds.
uf250-04.cnf fulfilled No. of Restarts: 943 No. of Flips: 4781 time to process: 3 seconds.
uf250-04.cnf fulfilled No. of Restarts: 1281 No. of Flips: 3680 time to process: 13 seconds.
uf250-04.cnf fulfilled No. of Restarts: 261 No. of Flips: 882 time to process: 1 seconds.
uf250-04.cnf fulfilled No. of Restarts: 338 No. of Flips: 3146 time to process: 5 seconds.
uf250-04.cnf fulfilled No. of Restarts: 2361 No. of Flips: 3904 time to process: 9 seconds.
uf250-04.cnf fulfilled No. of Restarts: 854 No. of Flips: 4958 time to process: 6 seconds.
uf250-04.cnf fulfilled No. of Restarts: 1469 No. of Flips: 1135 time to process: 10 seconds.
uf250-04.cnf fulfilled No. of Restarts: 1919 No. of Flips: 3233 time to process: 17 seconds.
uf250-04.cnf fulfilled No. of Restarts: 185 No. of Flips: 2019 time to process: 2 seconds.
uf250-04.cnf fulfilled No. of Restarts: 581 No. of Flips: 2388 time to process: 6 seconds.
uf250-04.cnf fulfilled No. of Restarts: 604 No. of Flips: 2379 time to process: 2 seconds.
uf250-04.cnf fulfilled No. of Restarts: 1251 No. of Flips: 3244 time to process: 11 seconds.
uf250-04.cnf fulfilled No. of Restarts: 533 No. of Flips: 2431 time to process: 2 seconds.
uf250-04.cnf fulfilled No. of Restarts: 96 No. of Flips: 4860 time to process: 5 seconds.
uf250-04.cnf fulfilled No. of Restarts: 737 No. of Flips: 2655 time to process: 7 seconds.
uf250-04.cnf fulfilled No. of Restarts: 2001 No. of Flips: 2031 time to process: 9 seconds.
uf250-04.cnf fulfilled No. of Restarts: 478 No. of Flips: 2503 time to process: 9 seconds.
uf250-04.cnf fulfilled No. of Restarts: 664 No. of Flips: 869 time to process: 5 seconds.
uf250-04.cnf fulfilled No. of Restarts: 1171 No. of Flips: 2689 time to process: 9 seconds.
