# Supplementary material for: Completion Probabilities and Parallel Restart Strategies under an Imposed Deadline
Source: PLoS One. 2016 Oct 12;11(10):e0164605. doi: 10.1371/journal.pone.0164605 (PMC5061357; doi:10.1371/journal.pone.0164605)
Supplement: S1 File — The file “S1_File.zip” is the data gathered from the experiments regarding completion probability. (ZIP) [file pone.0164605.s004.zip › results_Multi_r4251.044.txt]

uf250-04.cnf fulfilled No. of Restarts: 56 No. of Flips: 4703 time to process: 0 seconds.
uf250-04.cnf fulfilled No. of Restarts: 1043 No. of Flips: 3140 time to process: 14 seconds.
uf250-04.cnf fulfilled No. of Restarts: 3359 No. of Flips: 4083 time to process: 25 seconds.
uf250-04.cnf fulfilled No. of Restarts: 9 No. of Flips: 2726 time to process: 0 seconds.
uf250-04.cnf fulfilled No. of Restarts: 1801 No. of Flips: 4383 time to process: 7 seconds.
uf250-04.cnf fulfilled No. of Restarts: 469 No. of Flips: 4409 time to process: 4 seconds.
uf250-04.cnf fulfilled No. of Restarts: 2239 No. of Flips: 4860 time to process: 21 seconds.
uf250-04.cnf fulfilled No. of Restarts: 83 No. of Flips: 4296 time to process: 0 seconds.
uf250-04.cnf fulfilled No. of Restarts: 2483 No. of Flips: 2713 time to process: 17 seconds.
uf250-04.cnf fulfilled No. of Restarts: 186 No. of Flips: 3986 time to process: 2 seconds.
uf250-04.cnf fulfilled No. of Restarts: 2279 No. of Flips: 2792 time to process: 8 seconds.
uf250-04.cnf fulfilled No. of Restarts: 147 No. of Flips: 2836 time to process: 4 seconds.
uf250-04.cnf fulfilled No. of Restarts: 400 No. of Flips: 1963 time to process: 2 seconds.
uf250-04.cnf fulfilled No. of Restarts: 315 No. of Flips: 984 time to process: 8 seconds.
uf250-04.cnf fulfilled No. of Restarts: 1512 No. of Flips: 1586 time to process: 8 seconds.
uf250-04.cnf fulfilled No. of Restarts: 379 No. of Flips: 2410 time to process: 2 seconds.
uf250-04.cnf fulfilled No. of Restarts: 569 No. of Flips: 1757 time to process: 3 seconds.
uf250-04.cnf fulfilled No. of Restarts: 81 No. of Flips: 2241 time to process: 0 seconds.
uf250-04.cnf fulfilled No. of Restarts: 230 No. of Flips: 3571 time to process: 17 seconds.
uf250-04.cnf fulfilled No. of Restarts: 461 No. of Flips: 4306 time to process: 5 seconds.
uf250-04.cnf fulfilled No. of Restarts: 3354 No. of Flips: 2617 time to process: 14 seconds.
uf250-04.cnf fulfilled No. of Restarts: 1000 No. of Flips: 3074 time to process: 10 seconds.
uf250-04.cnf fulfilled No. of Restarts: 537 No. of Flips: 2746 time to process: 18 seconds.
uf250-04.cnf fulfilled No. of Restarts: 1749 No. of Flips: 3881 time to process: 7 seconds.
uf250-04.cnf fulfilled No. of Restarts: 364 No. of Flips: 2319 time to process: 4 seconds.
uf250-04.cnf fulfilled No. of Restarts: 1601 No. of Flips: 3131 time to process: 15 seconds.
uf250-04.cnf fulfilled No. of Restarts: 1021 No. of Flips: 3824 time to process: 17 seconds.
uf250-04.cnf fulfilled No. of Restarts: 2638 No. of Flips: 2084 time to process: 10 seconds.
uf250-04.cnf fulfilled No. of Restarts: 2903 No. of Flips: 1675 time to process: 17 seconds.
uf250-04.cnf fulfilled No. of Restarts: 54 No. of Flips: 3187 time to process: 3 seconds.
uf250-04.cnf fulfilled No. of Restarts: 137 No. of Flips: 1664 time to process: 14 seconds.
uf250-04.cnf fulfilled No. of Restarts: 671 No. of Flips: 4451 time to process: 5 seconds.
uf250-04.cnf fulfilled No. of Restarts: 1032 No. of Flips: 1902 time to process: 20 seconds.
uf250-04.cnf fulfilled No. of Restarts: 3196 No. of Flips: 1464 time to process: 16 seconds.
uf250-04.cnf fulfilled No. of Restarts: 678 No. of Flips: 3278 time to process: 4 seconds.
uf250-04.cnf fulfilled No. of Restarts: 1839 No. of Flips: 3873 time to process: 7 seconds.
uf250-04.cnf fulfilled No. of Restarts: 123 No. of Flips: 3857 time to process: 1 seconds.
uf250-04.cnf fulfilled No. of Restarts: 1126 No. of Flips: 1885 time to process: 6 seconds.
uf250-04.cnf fulfilled No. of Restarts: 2 No. of Flips: 3554 time to process: 6 seconds.
uf250-04.cnf fulfilled No. of Restarts: 1156 No. of Flips: 3645 time to process: 15 seconds.
uf250-04.cnf fulfilled No. of Restarts: 805 No. of Flips: 3287 time to process: 4 seconds.
uf250-04.cnf fulfilled No. of Restarts: 2769 No. of Flips: 2972 time to process: 11 seconds.
uf250-04.cnf fulfilled No. of Restarts: 442 No. of Flips: 3135 time to process: 7 seconds.
uf250-04.cnf fulfilled No. of Restarts: 1288 No. of Flips: 1644 time to process: 5 seconds.
uf250-04.cnf fulfilled No. of Restarts: 96 No. of Flips: 4849 time to process: 1 seconds.
uf250-04.cnf fulfilled No. of Restarts: 1550 No. of Flips: 1339 time to process: 8 seconds.
uf250-04.cnf fulfilled No. of Restarts: 1104 No. of Flips: 4010 time to process: 6 seconds.
uf250-04.cnf fulfilled No. of Restarts: 1769 No. of Flips: 4065 time to process: 6 seconds.
uf250-04.cnf fulfilled No. of Restarts: 2459 No. of Flips: 4527 time to process: 10 seconds.
uf250-04.cnf fulfilled No. of Restarts: 7 No. of Flips: 1701 time to process: 0 seconds.
uf250-04.cnf fulfilled No. of Restarts: 455 No. of Flips: 1756 time to process: 2 seconds.
uf250-04.cnf fulfilled No. of Restarts: 2153 No. of Flips: 3485 time to process: 12 seconds.
uf250-04.cnf fulfilled No. of Restarts: 292 No. of Flips: 1341 time to process: 10 seconds.
uf250-04.cnf fulfilled No. of Restarts: 1580 No. of Flips: 3174 time to process: 14 seconds.
uf250-04.cnf fulfilled No. of Restarts: 980 No. of Flips: 3543 time to process: 4 seconds.
uf250-04.cnf fulfilled No. of Restarts: 2937 No. of Flips: 4937 time to process: 16 seconds.
uf250-04.cnf fulfilled No. of Restarts: 413 No. of Flips: 4187 time to process: 1 seconds.
uf250-04.cnf fulfilled No. of Restarts: 3046 No. of Flips: 4606 time to process: 24 seconds.
uf250-04.cnf fulfilled No. of Restarts: 166 No. of Flips: 4793 time to process: 3 seconds.
uf250-04.cnf fulfilled No. of Restarts: 824 No. of Flips: 2009 time to process: 8 seconds.
uf250-04.cnf fulfilled No. of Restarts: 1677 No. of Flips: 2253 time to process: 10 seconds.
uf250-04.cnf fulfilled No. of Restarts: 1323 No. of Flips: 1424 time to process: 6 seconds.
uf250-04.cnf fulfilled No. of Restarts: 364 No. of Flips: 1811 time to process: 6 seconds.
uf250-04.cnf fulfilled No. of Restarts: 124 No. of Flips: 1928 time to process: 1 seconds.
uf250-04.cnf fulfilled No. of Restarts: 1586 No. of Flips: 831 time to process: 8 seconds.
uf250-04.cnf fulfilled No. of Restarts: 73 No. of Flips: 4401 time to process: 8 seconds.
uf250-04.cnf fulfilled No. of Restarts: 940 No. of Flips: 3301 time to process: 7 seconds.
uf250-04.cnf fulfilled No. of Restarts: 488 No. of Flips: 3081 time to process: 7 seconds.
uf250-04.cnf fulfilled No. of Restarts: 1336 No. of Flips: 2689 time to process: 6 seconds.
uf250-04.cnf fulfilled No. of Restarts: 2285 No. of Flips: 2951 time to process: 9 seconds.
uf250-04.cnf fulfilled No. of Restarts: 99 No. of Flips: 3033 time to process: 7 seconds.
uf250-04.cnf fulfilled No. of Restarts: 1768 No. of Flips: 969 time to process: 11 seconds.
uf250-04.cnf fulfilled No. of Restarts: 1512 No. of Flips: 4997 time to process: 6 seconds.
uf250-04.cnf fulfilled No. of Restarts: 2145 No. of Flips: 4621 time to process: 8 seconds.
uf250-04.cnf fulfilled No. of Restarts: 907 No. of Flips: 2007 time to process: 3 seconds.
uf250-04.cnf fulfilled No. of Restarts: 8 No. of Flips: 2059 time to process: 3 seconds.
uf250-04.cnf fulfilled No. of Restarts: 1913 No. of Flips: 4784 time to process: 8 seconds.
uf250-04.cnf fulfilled No. of Restarts: 315 No. of Flips: 3486 time to process: 1 seconds.
uf250-04.cnf fulfilled No. of Restarts: 791 No. of Flips: 2077 time to process: 3 seconds.
uf250-04.cnf fulfilled No. of Restarts: 921 No. of Flips: 1310 time to process: 8 seconds.
uf250-04.cnf fulfilled No. of Restarts: 23 No. of Flips: 1373 time to process: 10 seconds.
uf250-04.cnf fulfilled No. of Restarts: 42 No. of Flips: 4150 time to process: 2 seconds.
uf250-04.cnf fulfilled No. of Restarts: 405 No. of Flips: 2952 time to process: 7 seconds.
uf250-04.cnf fulfilled No. of Restarts: 17 No. of Flips: 2498 time to process: 5 seconds.
uf250-04.cnf fulfilled No. of Restarts: 422 No. of Flips: 4534 time to process: 1 seconds.
uf250-04.cnf fulfilled No. of Restarts: 1466 No. of Flips: 4418 time to process: 10 seconds.
uf250-04.cnf fulfilled No. of Restarts: 1678 No. of Flips: 2783 time to process: 12 seconds.
uf250-04.cnf fulfilled No. of Restarts: 3504 No. of Flips: 2382 time to process: 22 seconds.
uf250-04.cnf fulfilled No. of Restarts: 840 No. of Flips: 3737 time to process: 3 seconds.
uf250-04.cnf fulfilled No. of Restarts: 1514 No. of Flips: 3243 time to process: 8 seconds.
uf250-04.cnf fulfilled No. of Restarts: 699 No. of Flips: 4152 time to process: 4 seconds.
uf250-04.cnf fulfilled No. of Restarts: 2052 No. of Flips: 1321 time to process: 25 seconds.
uf250-04.cnf fulfilled No. of Restarts: 81 No. of Flips: 1804 time to process: 0 seconds.
uf250-04.cnf fulfilled No. of Restarts: 384 No. of Flips: 4930 time to process: 3 seconds.
uf250-04.cnf fulfilled No. of Restarts: 1634 No. of Flips: 4143 time to process: 6 seconds.
uf250-04.cnf fulfilled No. of Restarts: 730 No. of Flips: 2934 time to process: 6 seconds.
uf250-04.cnf fulfilled No. of Restarts: 1522 No. of Flips: 2255 time to process: 7 seconds.
uf250-04.cnf fulfilled No. of Restarts: 277 No. of Flips: 4567 time to process: 3 seconds.
uf250-04.cnf fulfilled No. of Restarts: 1174 No. of Flips: 3505 time to process: 7 seconds.
uf250-04.cnf fulfilled No. of Restarts: 1202 No. of Flips: 1970 time to process: 20 seconds.
uf250-04.cnf fulfilled No. of Restarts: 2633 No. of Flips: 2011 time to process: 11 seconds.
uf250-04.cnf fulfilled No. of Restarts: 1335 No. of Flips: 1635 time to process: 16 seconds.
uf250-04.cnf fulfilled No. of Restarts: 157 No. of Flips: 1511 time to process: 0 seconds.
uf250-04.cnf fulfilled No. of Restarts: 457 No. of Flips: 3952 time to process: 8 seconds.
uf250-04.cnf fulfilled No. of Restarts: 754 No. of Flips: 1660 time to process: 17 seconds.
uf250-04.cnf fulfilled No. of Restarts: 939 No. of Flips: 4319 time to process: 10 seconds.
uf250-04.cnf fulfilled No. of Restarts: 1385 No. of Flips: 1989 time to process: 6 seconds.
uf250-04.cnf fulfilled No. of Restarts: 552 No. of Flips: 4004 time to process: 3 seconds.
uf250-04.cnf fulfilled No. of Restarts: 1627 No. of Flips: 4375 time to process: 7 seconds.
uf250-04.cnf fulfilled No. of Restarts: 154 No. of Flips: 3621 time to process: 0 seconds.
uf250-04.cnf fulfilled No. of Restarts: 969 No. of Flips: 2843 time to process: 5 seconds.
uf250-04.cnf fulfilled No. of Restarts: 173 No. of Flips: 4617 time to process: 1 seconds.
uf250-04.cnf fulfilled No. of Restarts: 744 No. of Flips: 3552 time to process: 5 seconds.
uf250-04.cnf fulfilled No. of Restarts: 1 No. of Flips: 3419 time to process: 4 seconds.
uf250-04.cnf fulfilled No. of Restarts: 148 No. of Flips: 4107 time to process: 3 seconds.
uf250-04.cnf fulfilled No. of Restarts: 2658 No. of Flips: 4193 time to process: 13 seconds.
uf250-04.cnf fulfilled No. of Restarts: 3969 No. of Flips: 3160 time to process: 20 seconds.
uf250-04.cnf fulfilled No. of Restarts: 948 No. of Flips: 2012 time to process: 12 seconds.
uf250-04.cnf fulfilled No. of Restarts: 261 No. of Flips: 3241 time to process: 1 seconds.
uf250-04.cnf fulfilled No. of Restarts: 818 No. of Flips: 2569 time to process: 8 seconds.
uf250-04.cnf fulfilled No. of Restarts: 291 No. of Flips: 3027 time to process: 10 seconds.
uf250-04.cnf fulfilled No. of Restarts: 364 No. of Flips: 3604 time to process: 5 seconds.
uf250-04.cnf fulfilled No. of Restarts: 56 No. of Flips: 1298 time to process: 1 seconds.
uf250-04.cnf fulfilled No. of Restarts: 2654 No. of Flips: 4353 time to process: 10 seconds.
uf250-04.cnf fulfilled No. of Restarts: 218 No. of Flips: 1374 time to process: 6 seconds.
uf250-04.cnf fulfilled No. of Restarts: 520 No. of Flips: 2867 time to process: 3 seconds.
uf250-04.cnf fulfilled No. of Restarts: 640 No. of Flips: 3465 time to process: 12 seconds.
uf250-04.cnf fulfilled No. of Restarts: 1470 No. of Flips: 4664 time to process: 6 seconds.
uf250-04.cnf , deadline. Restarts: 4251
uf250-04.cnf fulfilled No. of Restarts: 1129 No. of Flips: 4528 time to process: 4 seconds.
uf250-04.cnf fulfilled No. of Restarts: 1711 No. of Flips: 2613 time to process: 14 seconds.
uf250-04.cnf fulfilled No. of Restarts: 1930 No. of Flips: 4805 time to process: 7 seconds.
uf250-04.cnf fulfilled No. of Restarts: 1567 No. of Flips: 1002 time to process: 9 seconds.
uf250-04.cnf fulfilled No. of Restarts: 1373 No. of Flips: 4355 time to process: 12 seconds.
uf250-04.cnf fulfilled No. of Restarts: 946 No. of Flips: 4800 time to process: 6 seconds.
uf250-04.cnf fulfilled No. of Restarts: 936 No. of Flips: 2270 time to process: 9 seconds.
uf250-04.cnf fulfilled No. of Restarts: 1046 No. of Flips: 3339 time to process: 9 seconds.
uf250-04.cnf fulfilled No. of Restarts: 1017 No. of Flips: 1891 time to process: 11 seconds.
uf250-04.cnf fulfilled No. of Restarts: 852 No. of Flips: 4217 time to process: 3 seconds.
uf250-04.cnf fulfilled No. of Restarts: 1795 No. of Flips: 2305 time to process: 12 seconds.
uf250-04.cnf fulfilled No. of Restarts: 62 No. of Flips: 1472 time to process: 0 seconds.
uf250-04.cnf fulfilled No. of Restarts: 2417 No. of Flips: 1055 time to process: 10 seconds.
uf250-04.cnf fulfilled No. of Restarts: 994 No. of Flips: 962 time to process: 8 seconds.
uf250-04.cnf fulfilled No. of Restarts: 3030 No. of Flips: 2083 time to process: 12 seconds.
uf250-04.cnf fulfilled No. of Restarts: 1897 No. of Flips: 3139 time to process: 7 seconds.
uf250-04.cnf fulfilled No. of Restarts: 672 No. of Flips: 2139 time to process: 5 seconds.
uf250-04.cnf fulfilled No. of Restarts: 1650 No. of Flips: 2082 time to process: 19 seconds.
uf250-04.cnf fulfilled No. of Restarts: 1043 No. of Flips: 1610 time to process: 18 seconds.
uf250-04.cnf fulfilled No. of Restarts: 801 No. of Flips: 1602 time to process: 3 seconds.
uf250-04.cnf fulfilled No. of Restarts: 1245 No. of Flips: 1431 time to process: 14 seconds.
uf250-04.cnf fulfilled No. of Restarts: 513 No. of Flips: 3603 time to process: 3 seconds.
uf250-04.cnf fulfilled No. of Restarts: 405 No. of Flips: 1403 time to process: 3 seconds.
uf250-04.cnf fulfilled No. of Restarts: 1403 No. of Flips: 1517 time to process: 7 seconds.
uf250-04.cnf fulfilled No. of Restarts: 2454 No. of Flips: 3091 time to process: 15 seconds.
uf250-04.cnf fulfilled No. of Restarts: 102 No. of Flips: 1502 time to process: 1 seconds.
uf250-04.cnf fulfilled No. of Restarts: 832 No. of Flips: 2695 time to process: 8 seconds.
uf250-04.cnf fulfilled No. of Restarts: 311 No. of Flips: 2403 time to process: 6 seconds.
uf250-04.cnf fulfilled No. of Restarts: 1232 No. of Flips: 2473 time to process: 5 seconds.
uf250-04.cnf fulfilled No. of Restarts: 1915 No. of Flips: 3631 time to process: 9 seconds.
uf250-04.cnf fulfilled No. of Restarts: 1739 No. of Flips: 4235 time to process: 6 seconds.
uf250-04.cnf fulfilled No. of Restarts: 60 No. of Flips: 3224 time to process: 4 seconds.
uf250-04.cnf fulfilled No. of Restarts: 1619 No. of Flips: 2669 time to process: 6 seconds.
uf250-04.cnf fulfilled No. of Restarts: 344 No. of Flips: 4736 time to process: 4 seconds.
uf250-04.cnf fulfilled No. of Restarts: 267 No. of Flips: 1318 time to process: 4 seconds.
uf250-04.cnf fulfilled No. of Restarts: 1413 No. of Flips: 4442 time to process: 10 seconds.
uf250-04.cnf fulfilled No. of Restarts: 22 No. of Flips: 3307 time to process: 4 seconds.
uf250-04.cnf fulfilled No. of Restarts: 16 No. of Flips: 1508 time to process: 13 seconds.
uf250-04.cnf fulfilled No. of Restarts: 526 No. of Flips: 4373 time to process: 5 seconds.
uf250-04.cnf fulfilled No. of Restarts: 145 No. of Flips: 2031 time to process: 3 seconds.
uf250-04.cnf fulfilled No. of Restarts: 483 No. of Flips: 2298 time to process: 2 seconds.
uf250-04.cnf fulfilled No. of Restarts: 369 No. of Flips: 2753 time to process: 15 seconds.
uf250-04.cnf fulfilled No. of Restarts: 535 No. of Flips: 3840 time to process: 5 seconds.
uf250-04.cnf fulfilled No. of Restarts: 25 No. of Flips: 2150 time to process: 2 seconds.
uf250-04.cnf fulfilled No. of Restarts: 1780 No. of Flips: 1865 time to process: 20 seconds.
uf250-04.cnf fulfilled No. of Restarts: 1595 No. of Flips: 2411 time to process: 10 seconds.
uf250-04.cnf fulfilled No. of Restarts: 1870 No. of Flips: 2516 time to process: 7 seconds.
uf250-04.cnf fulfilled No. of Restarts: 1662 No. of Flips: 3455 time to process: 18 seconds.
uf250-04.cnf fulfilled No. of Restarts: 3542 No. of Flips: 3696 time to process: 19 seconds.
uf250-04.cnf fulfilled No. of Restarts: 1755 No. of Flips: 4482 time to process: 6 seconds.
uf250-04.cnf fulfilled No. of Restarts: 419 No. of Flips: 4312 time to process: 9 seconds.
uf250-04.cnf fulfilled No. of Restarts: 569 No. of Flips: 3373 time to process: 3 seconds.
uf250-04.cnf fulfilled No. of Restarts: 167 No. of Flips: 1068 time to process: 5 seconds.
uf250-04.cnf fulfilled No. of Restarts: 220 No. of Flips: 4838 time to process: 0 seconds.
uf250-04.cnf fulfilled No. of Restarts: 658 No. of Flips: 2198 time to process: 9 seconds.
uf250-04.cnf fulfilled No. of Restarts: 2733 No. of Flips: 4299 time to process: 17 seconds.
uf250-04.cnf fulfilled No. of Restarts: 921 No. of Flips: 2506 time to process: 3 seconds.
uf250-04.cnf fulfilled No. of Restarts: 262 No. of Flips: 4405 time to process: 3 seconds.
uf250-04.cnf fulfilled No. of Restarts: 568 No. of Flips: 875 time to process: 7 seconds.
uf250-04.cnf fulfilled No. of Restarts: 524 No. of Flips: 4270 time to process: 9 seconds.
uf250-04.cnf fulfilled No. of Restarts: 684 No. of Flips: 4300 time to process: 2 seconds.
uf250-04.cnf fulfilled No. of Restarts: 876 No. of Flips: 4118 time to process: 13 seconds.
uf250-04.cnf fulfilled No. of Restarts: 1984 No. of Flips: 3390 time to process: 7 seconds.
uf250-04.cnf fulfilled No. of Restarts: 640 No. of Flips: 4917 time to process: 7 seconds.
uf250-04.cnf fulfilled No. of Restarts: 42 No. of Flips: 1535 time to process: 0 seconds.
uf250-04.cnf fulfilled No. of Restarts: 1632 No. of Flips: 3727 time to process: 6 seconds.
uf250-04.cnf fulfilled No. of Restarts: 495 No. of Flips: 1103 time to process: 15 seconds.
uf250-04.cnf fulfilled No. of Restarts: 216 No. of Flips: 2443 time to process: 0 seconds.
uf250-04.cnf fulfilled No. of Restarts: 1253 No. of Flips: 4241 time to process: 15 seconds.
uf250-04.cnf fulfilled No. of Restarts: 1588 No. of Flips: 4633 time to process: 11 seconds.
uf250-04.cnf fulfilled No. of Restarts: 51 No. of Flips: 3835 time to process: 2 seconds.
uf250-04.cnf fulfilled No. of Restarts: 95 No. of Flips: 3958 time to process: 1 seconds.
uf250-04.cnf fulfilled No. of Restarts: 481 No. of Flips: 1481 time to process: 3 seconds.
uf250-04.cnf fulfilled No. of Restarts: 432 No. of Flips: 1086 time to process: 11 seconds.
uf250-04.cnf fulfilled No. of Restarts: 2461 No. of Flips: 1880 time to process: 11 seconds.
uf250-04.cnf fulfilled No. of Restarts: 1065 No. of Flips: 4569 time to process: 9 seconds.
uf250-04.cnf fulfilled No. of Restarts: 1123 No. of Flips: 2719 time to process: 4 seconds.
uf250-04.cnf fulfilled No. of Restarts: 821 No. of Flips: 2891 time to process: 3 seconds.
uf250-04.cnf fulfilled No. of Restarts: 1446 No. of Flips: 1885 time to process: 6 seconds.
uf250-04.cnf fulfilled No. of Restarts: 114 No. of Flips: 3080 time to process: 12 seconds.
uf250-04.cnf fulfilled No. of Restarts: 8 No. of Flips: 2323 time to process: 4 seconds.
uf250-04.cnf fulfilled No. of Restarts: 224 No. of Flips: 3397 time to process: 7 seconds.
uf250-04.cnf fulfilled No. of Restarts: 3985 No. of Flips: 2623 time to process: 16 seconds.
uf250-04.cnf fulfilled No. of Restarts: 2332 No. of Flips: 3508 time to process: 9 seconds.
uf250-04.cnf fulfilled No. of Restarts: 794 No. of Flips: 3389 time to process: 12 seconds.
uf250-04.cnf fulfilled No. of Restarts: 312 No. of Flips: 2509 time to process: 2 seconds.
uf250-04.cnf fulfilled No. of Restarts: 1161 No. of Flips: 2170 time to process: 4 seconds.
uf250-04.cnf fulfilled No. of Restarts: 425 No. of Flips: 2716 time to process: 6 seconds.
uf250-04.cnf fulfilled No. of Restarts: 978 No. of Flips: 1567 time to process: 4 seconds.
uf250-04.cnf fulfilled No. of Restarts: 1993 No. of Flips: 3995 time to process: 7 seconds.
uf250-04.cnf fulfilled No. of Restarts: 208 No. of Flips: 2306 time to process: 2 seconds.
uf250-04.cnf fulfilled No. of Restarts: 2925 No. of Flips: 4460 time to process: 16 seconds.
uf250-04.cnf fulfilled No. of Restarts: 2189 No. of Flips: 2645 time to process: 10 seconds.
uf250-04.cnf fulfilled No. of Restarts: 2832 No. of Flips: 2894 time to process: 17 seconds.
uf250-04.cnf fulfilled No. of Restarts: 555 No. of Flips: 2838 time to process: 2 seconds.
uf250-04.cnf fulfilled No. of Restarts: 918 No. of Flips: 2268 time to process: 3 seconds.
uf250-04.cnf fulfilled No. of Restarts: 1263 No. of Flips: 1866 time to process: 5 seconds.
uf250-04.cnf fulfilled No. of Restarts: 1743 No. of Flips: 2077 time to process: 9 seconds.
uf250-04.cnf fulfilled No. of Restarts: 31 No. of Flips: 4113 time to process: 0 seconds.
uf250-04.cnf fulfilled No. of Restarts: 1656 No. of Flips: 2754 time to process: 7 seconds.
uf250-04.cnf fulfilled No. of Restarts: 592 No. of Flips: 3149 time to process: 3 seconds.
uf250-04.cnf fulfilled No. of Restarts: 932 No. of Flips: 4891 time to process: 16 seconds.
uf250-04.cnf fulfilled No. of Restarts: 663 No. of Flips: 2368 time to process: 4 seconds.
uf250-04.cnf fulfilled No. of Restarts: 1552 No. of Flips: 2440 time to process: 11 seconds.
uf250-04.cnf fulfilled No. of Restarts: 480 No. of Flips: 1550 time to process: 3 seconds.
uf250-04.cnf fulfilled No. of Restarts: 556 No. of Flips: 4486 time to process: 3 seconds.
uf250-04.cnf fulfilled No. of Restarts: 2148 No. of Flips: 1800 time to process: 12 seconds.
uf250-04.cnf fulfilled No. of Restarts: 503 No. of Flips: 2077 time to process: 2 seconds.
uf250-04.cnf fulfilled No. of Restarts: 312 No. of Flips: 1457 time to process: 3 seconds.
uf250-04.cnf fulfilled No. of Restarts: 463 No. of Flips: 1485 time to process: 3 seconds.
uf250-04.cnf fulfilled No. of Restarts: 699 No. of Flips: 2492 time to process: 14 seconds.
uf250-04.cnf fulfilled No. of Restarts: 479 No. of Flips: 4951 time to process: 1 seconds.
uf250-04.cnf fulfilled No. of Restarts: 260 No. of Flips: 4626 time to process: 1 seconds.
uf250-04.cnf fulfilled No. of Restarts: 985 No. of Flips: 3220 time to process: 10 seconds.
uf250-04.cnf fulfilled No. of Restarts: 923 No. of Flips: 2001 time to process: 6 seconds.
uf250-04.cnf fulfilled No. of Restarts: 336 No. of Flips: 2715 time to process: 5 seconds.
uf250-04.cnf fulfilled No. of Restarts: 1338 No. of Flips: 1470 time to process: 5 seconds.
uf250-04.cnf fulfilled No. of Restarts: 831 No. of Flips: 2278 time to process: 6 seconds.
uf250-04.cnf fulfilled No. of Restarts: 1781 No. of Flips: 4807 time to process: 10 seconds.
uf250-04.cnf fulfilled No. of Restarts: 1695 No. of Flips: 4638 time to process: 12 seconds.
uf250-04.cnf fulfilled No. of Restarts: 1320 No. of Flips: 4741 time to process: 13 seconds.
uf250-04.cnf fulfilled No. of Restarts: 496 No. of Flips: 2091 time to process: 2 seconds.
uf250-04.cnf fulfilled No. of Restarts: 790 No. of Flips: 4832 time to process: 3 seconds.
uf250-04.cnf fulfilled No. of Restarts: 59 No. of Flips: 2208 time to process: 1 seconds.
uf250-04.cnf fulfilled No. of Restarts: 194 No. of Flips: 4278 time to process: 3 seconds.
uf250-04.cnf fulfilled No. of Restarts: 1008 No. of Flips: 2447 time to process: 7 seconds.
uf250-04.cnf fulfilled No. of Restarts: 1771 No. of Flips: 2446 time to process: 7 seconds.
uf250-04.cnf fulfilled No. of Restarts: 534 No. of Flips: 4933 time to process: 5 seconds.
uf250-04.cnf fulfilled No. of Restarts: 1500 No. of Flips: 1115 time to process: 7 seconds.
uf250-04.cnf fulfilled No. of Restarts: 54 No. of Flips: 3493 time to process: 4 seconds.
uf250-04.cnf fulfilled No. of Restarts: 1080 No. of Flips: 2930 time to process: 4 seconds.
uf250-04.cnf fulfilled No. of Restarts: 3578 No. of Flips: 1547 time to process: 15 seconds.
uf250-04.cnf fulfilled No. of Restarts: 79 No. of Flips: 1989 time to process: 6 seconds.
uf250-04.cnf fulfilled No. of Restarts: 110 No. of Flips: 4430 time to process: 11 seconds.
uf250-04.cnf fulfilled No. of Restarts: 3471 No. of Flips: 1871 time to process: 13 seconds.
uf250-04.cnf fulfilled No. of Restarts: 2987 No. of Flips: 3815 time to process: 14 seconds.
uf250-04.cnf fulfilled No. of Restarts: 870 No. of Flips: 3874 time to process: 8 seconds.
uf250-04.cnf fulfilled No. of Restarts: 1082 No. of Flips: 2688 time to process: 4 seconds.
uf250-04.cnf fulfilled No. of Restarts: 1798 No. of Flips: 4343 time to process: 8 seconds.
uf250-04.cnf , deadline. Restarts: 4251
uf250-04.cnf fulfilled No. of Restarts: 309 No. of Flips: 4954 time to process: 1 seconds.
uf250-04.cnf fulfilled No. of Restarts: 6 No. of Flips: 2129 time to process: 0 seconds.
uf250-04.cnf fulfilled No. of Restarts: 3405 No. of Flips: 3828 time to process: 14 seconds.
uf250-04.cnf fulfilled No. of Restarts: 2868 No. of Flips: 3224 time to process: 12 seconds.
uf250-04.cnf fulfilled No. of Restarts: 1752 No. of Flips: 1296 time to process: 14 seconds.
uf250-04.cnf fulfilled No. of Restarts: 246 No. of Flips: 1517 time to process: 2 seconds.
uf250-04.cnf , deadline. Restarts: 4251
uf250-04.cnf fulfilled No. of Restarts: 1236 No. of Flips: 3754 time to process: 5 seconds.
uf250-04.cnf fulfilled No. of Restarts: 335 No. of Flips: 2906 time to process: 1 seconds.
uf250-04.cnf fulfilled No. of Restarts: 768 No. of Flips: 3851 time to process: 11 seconds.
uf250-04.cnf fulfilled No. of Restarts: 240 No. of Flips: 3461 time to process: 1 seconds.
uf250-04.cnf fulfilled No. of Restarts: 115 No. of Flips: 4835 time to process: 1 seconds.
uf250-04.cnf fulfilled No. of Restarts: 1317 No. of Flips: 1348 time to process: 7 seconds.
uf250-04.cnf fulfilled No. of Restarts: 1600 No. of Flips: 4411 time to process: 13 seconds.
uf250-04.cnf fulfilled No. of Restarts: 2193 No. of Flips: 1168 time to process: 11 seconds.
uf250-04.cnf fulfilled No. of Restarts: 332 No. of Flips: 4786 time to process: 1 seconds.
uf250-04.cnf fulfilled No. of Restarts: 324 No. of Flips: 4025 time to process: 4 seconds.
uf250-04.cnf fulfilled No. of Restarts: 781 No. of Flips: 1876 time to process: 3 seconds.
uf250-04.cnf fulfilled No. of Restarts: 1038 No. of Flips: 3056 time to process: 8 seconds.
uf250-04.cnf fulfilled No. of Restarts: 561 No. of Flips: 4075 time to process: 3 seconds.
uf250-04.cnf fulfilled No. of Restarts: 487 No. of Flips: 4151 time to process: 4 seconds.
uf250-04.cnf fulfilled No. of Restarts: 362 No. of Flips: 4277 time to process: 3 seconds.
uf250-04.cnf fulfilled No. of Restarts: 4174 No. of Flips: 2391 time to process: 23 seconds.
uf250-04.cnf fulfilled No. of Restarts: 3126 No. of Flips: 4131 time to process: 13 seconds.
uf250-04.cnf fulfilled No. of Restarts: 299 No. of Flips: 1681 time to process: 1 seconds.
uf250-04.cnf fulfilled No. of Restarts: 2 No. of Flips: 4022 time to process: 7 seconds.
uf250-04.cnf fulfilled No. of Restarts: 1013 No. of Flips: 2128 time to process: 5 seconds.
uf250-04.cnf fulfilled No. of Restarts: 62 No. of Flips: 2717 time to process: 12 seconds.
uf250-04.cnf fulfilled No. of Restarts: 475 No. of Flips: 3932 time to process: 6 seconds.
uf250-04.cnf fulfilled No. of Restarts: 2271 No. of Flips: 3969 time to process: 9 seconds.
uf250-04.cnf fulfilled No. of Restarts: 1104 No. of Flips: 3553 time to process: 7 seconds.
uf250-04.cnf fulfilled No. of Restarts: 757 No. of Flips: 4231 time to process: 13 seconds.
uf250-04.cnf fulfilled No. of Restarts: 945 No. of Flips: 4697 time to process: 3 seconds.
uf250-04.cnf fulfilled No. of Restarts: 587 No. of Flips: 4984 time to process: 3 seconds.
uf250-04.cnf fulfilled No. of Restarts: 318 No. of Flips: 2776 time to process: 2 seconds.
uf250-04.cnf fulfilled No. of Restarts: 1602 No. of Flips: 3538 time to process: 10 seconds.
uf250-04.cnf fulfilled No. of Restarts: 798 No. of Flips: 4023 time to process: 7 seconds.
uf250-04.cnf fulfilled No. of Restarts: 411 No. of Flips: 2878 time to process: 4 seconds.
uf250-04.cnf fulfilled No. of Restarts: 978 No. of Flips: 2922 time to process: 4 seconds.
uf250-04.cnf fulfilled No. of Restarts: 677 No. of Flips: 4184 time to process: 10 seconds.
uf250-04.cnf fulfilled No. of Restarts: 2287 No. of Flips: 4086 time to process: 14 seconds.
uf250-04.cnf fulfilled No. of Restarts: 191 No. of Flips: 2001 time to process: 4 seconds.
uf250-04.cnf fulfilled No. of Restarts: 1449 No. of Flips: 3290 time to process: 7 seconds.
uf250-04.cnf fulfilled No. of Restarts: 469 No. of Flips: 2964 time to process: 7 seconds.
uf250-04.cnf fulfilled No. of Restarts: 565 No. of Flips: 4863 time to process: 4 seconds.
uf250-04.cnf fulfilled No. of Restarts: 353 No. of Flips: 3771 time to process: 6 seconds.
uf250-04.cnf fulfilled No. of Restarts: 48 No. of Flips: 2647 time to process: 3 seconds.
uf250-04.cnf fulfilled No. of Restarts: 2341 No. of Flips: 3412 time to process: 26 seconds.
uf250-04.cnf fulfilled No. of Restarts: 1421 No. of Flips: 1757 time to process: 6 seconds.
uf250-04.cnf fulfilled No. of Restarts: 224 No. of Flips: 1265 time to process: 4 seconds.
uf250-04.cnf fulfilled No. of Restarts: 262 No. of Flips: 1516 time to process: 7 seconds.
uf250-04.cnf fulfilled No. of Restarts: 1269 No. of Flips: 4319 time to process: 4 seconds.
uf250-04.cnf fulfilled No. of Restarts: 79 No. of Flips: 3917 time to process: 5 seconds.
uf250-04.cnf fulfilled No. of Restarts: 1994 No. of Flips: 4880 time to process: 10 seconds.
uf250-04.cnf fulfilled No. of Restarts: 210 No. of Flips: 4330 time to process: 3 seconds.
uf250-04.cnf fulfilled No. of Restarts: 2828 No. of Flips: 4930 time to process: 10 seconds.
uf250-04.cnf fulfilled No. of Restarts: 314 No. of Flips: 4191 time to process: 3 seconds.
uf250-04.cnf fulfilled No. of Restarts: 1045 No. of Flips: 1395 time to process: 4 seconds.
uf250-04.cnf fulfilled No. of Restarts: 274 No. of Flips: 1489 time to process: 8 seconds.
uf250-04.cnf fulfilled No. of Restarts: 813 No. of Flips: 1702 time to process: 9 seconds.
uf250-04.cnf fulfilled No. of Restarts: 793 No. of Flips: 4189 time to process: 4 seconds.
uf250-04.cnf fulfilled No. of Restarts: 2273 No. of Flips: 3230 time to process: 10 seconds.
uf250-04.cnf fulfilled No. of Restarts: 230 No. of Flips: 3717 time to process: 8 seconds.
uf250-04.cnf fulfilled No. of Restarts: 624 No. of Flips: 1371 time to process: 9 seconds.
uf250-04.cnf fulfilled No. of Restarts: 1891 No. of Flips: 3927 time to process: 11 seconds.
uf250-04.cnf fulfilled No. of Restarts: 1168 No. of Flips: 1694 time to process: 6 seconds.
uf250-04.cnf fulfilled No. of Restarts: 1723 No. of Flips: 2475 time to process: 6 seconds.
uf250-04.cnf fulfilled No. of Restarts: 282 No. of Flips: 779 time to process: 4 seconds.
uf250-04.cnf fulfilled No. of Restarts: 541 No. of Flips: 3455 time to process: 2 seconds.
uf250-04.cnf fulfilled No. of Restarts: 690 No. of Flips: 1459 time to process: 8 seconds.
uf250-04.cnf fulfilled No. of Restarts: 479 No. of Flips: 2918 time to process: 10 seconds.
uf250-04.cnf fulfilled No. of Restarts: 818 No. of Flips: 3933 time to process: 3 seconds.
uf250-04.cnf fulfilled No. of Restarts: 1722 No. of Flips: 4792 time to process: 9 seconds.
uf250-04.cnf fulfilled No. of Restarts: 1092 No. of Flips: 4997 time to process: 12 seconds.
uf250-04.cnf fulfilled No. of Restarts: 592 No. of Flips: 2851 time to process: 4 seconds.
uf250-04.cnf fulfilled No. of Restarts: 739 No. of Flips: 862 time to process: 3 seconds.
uf250-04.cnf fulfilled No. of Restarts: 29 No. of Flips: 1358 time to process: 2 seconds.
uf250-04.cnf fulfilled No. of Restarts: 1469 No. of Flips: 4851 time to process: 9 seconds.
uf250-04.cnf fulfilled No. of Restarts: 2807 No. of Flips: 2904 time to process: 14 seconds.
uf250-04.cnf fulfilled No. of Restarts: 2336 No. of Flips: 1672 time to process: 9 seconds.
uf250-04.cnf fulfilled No. of Restarts: 760 No. of Flips: 4536 time to process: 2 seconds.
uf250-04.cnf fulfilled No. of Restarts: 226 No. of Flips: 514 time to process: 6 seconds.
uf250-04.cnf fulfilled No. of Restarts: 995 No. of Flips: 3999 time to process: 7 seconds.
uf250-04.cnf fulfilled No. of Restarts: 3605 No. of Flips: 4012 time to process: 17 seconds.
uf250-04.cnf fulfilled No. of Restarts: 1144 No. of Flips: 4183 time to process: 6 seconds.
uf250-04.cnf fulfilled No. of Restarts: 2004 No. of Flips: 4320 time to process: 11 seconds.
uf250-04.cnf fulfilled No. of Restarts: 1825 No. of Flips: 1858 time to process: 7 seconds.
uf250-04.cnf fulfilled No. of Restarts: 1972 No. of Flips: 1159 time to process: 11 seconds.
uf250-04.cnf fulfilled No. of Restarts: 1805 No. of Flips: 4613 time to process: 7 seconds.
uf250-04.cnf fulfilled No. of Restarts: 1588 No. of Flips: 2171 time to process: 6 seconds.
uf250-04.cnf fulfilled No. of Restarts: 1222 No. of Flips: 4029 time to process: 12 seconds.
uf250-04.cnf fulfilled No. of Restarts: 2073 No. of Flips: 2808 time to process: 9 seconds.
uf250-04.cnf fulfilled No. of Restarts: 731 No. of Flips: 4743 time to process: 3 seconds.
uf250-04.cnf fulfilled No. of Restarts: 317 No. of Flips: 4761 time to process: 6 seconds.
uf250-04.cnf fulfilled No. of Restarts: 2634 No. of Flips: 3250 time to process: 20 seconds.
uf250-04.cnf fulfilled No. of Restarts: 1105 No. of Flips: 4516 time to process: 5 seconds.
uf250-04.cnf fulfilled No. of Restarts: 891 No. of Flips: 3832 time to process: 9 seconds.
uf250-04.cnf fulfilled No. of Restarts: 97 No. of Flips: 4370 time to process: 6 seconds.
uf250-04.cnf fulfilled No. of Restarts: 1140 No. of Flips: 4783 time to process: 5 seconds.
uf250-04.cnf fulfilled No. of Restarts: 1216 No. of Flips: 3222 time to process: 8 seconds.
uf250-04.cnf fulfilled No. of Restarts: 1690 No. of Flips: 2437 time to process: 16 seconds.
uf250-04.cnf fulfilled No. of Restarts: 185 No. of Flips: 4011 time to process: 0 seconds.
uf250-04.cnf fulfilled No. of Restarts: 23 No. of Flips: 1710 time to process: 2 seconds.
uf250-04.cnf fulfilled No. of Restarts: 1443 No. of Flips: 1431 time to process: 12 seconds.
uf250-04.cnf fulfilled No. of Restarts: 1938 No. of Flips: 4754 time to process: 21 seconds.
uf250-04.cnf fulfilled No. of Restarts: 879 No. of Flips: 3478 time to process: 10 seconds.
uf250-04.cnf fulfilled No. of Restarts: 557 No. of Flips: 1457 time to process: 2 seconds.
uf250-04.cnf fulfilled No. of Restarts: 604 No. of Flips: 2404 time to process: 2 seconds.
uf250-04.cnf fulfilled No. of Restarts: 3034 No. of Flips: 4115 time to process: 13 seconds.
uf250-04.cnf fulfilled No. of Restarts: 557 No. of Flips: 3724 time to process: 4 seconds.
uf250-04.cnf fulfilled No. of Restarts: 975 No. of Flips: 4594 time to process: 8 seconds.
uf250-04.cnf fulfilled No. of Restarts: 373 No. of Flips: 2033 time to process: 4 seconds.
uf250-04.cnf fulfilled No. of Restarts: 1477 No. of Flips: 3896 time to process: 10 seconds.
uf250-04.cnf fulfilled No. of Restarts: 1378 No. of Flips: 1366 time to process: 7 seconds.
uf250-04.cnf fulfilled No. of Restarts: 833 No. of Flips: 4100 time to process: 12 seconds.
uf250-04.cnf fulfilled No. of Restarts: 798 No. of Flips: 2113 time to process: 3 seconds.
uf250-04.cnf fulfilled No. of Restarts: 2306 No. of Flips: 3385 time to process: 15 seconds.
uf250-04.cnf fulfilled No. of Restarts: 1612 No. of Flips: 2848 time to process: 9 seconds.
uf250-04.cnf fulfilled No. of Restarts: 3337 No. of Flips: 2180 time to process: 14 seconds.
uf250-04.cnf fulfilled No. of Restarts: 287 No. of Flips: 1341 time to process: 2 seconds.
uf250-04.cnf fulfilled No. of Restarts: 905 No. of Flips: 1723 time to process: 10 seconds.
uf250-04.cnf fulfilled No. of Restarts: 1142 No. of Flips: 1483 time to process: 7 seconds.
uf250-04.cnf fulfilled No. of Restarts: 2765 No. of Flips: 3545 time to process: 11 seconds.
uf250-04.cnf fulfilled No. of Restarts: 135 No. of Flips: 3548 time to process: 8 seconds.
uf250-04.cnf fulfilled No. of Restarts: 419 No. of Flips: 4826 time to process: 2 seconds.
uf250-04.cnf fulfilled No. of Restarts: 1099 No. of Flips: 4220 time to process: 5 seconds.
uf250-04.cnf fulfilled No. of Restarts: 1340 No. of Flips: 4641 time to process: 15 seconds.
uf250-04.cnf fulfilled No. of Restarts: 835 No. of Flips: 3994 time to process: 3 seconds.
uf250-04.cnf fulfilled No. of Restarts: 1003 No. of Flips: 2916 time to process: 6 seconds.
uf250-04.cnf fulfilled No. of Restarts: 479 No. of Flips: 4736 time to process: 9 seconds.
uf250-04.cnf fulfilled No. of Restarts: 57 No. of Flips: 4772 time to process: 1 seconds.
uf250-04.cnf fulfilled No. of Restarts: 349 No. of Flips: 2617 time to process: 5 seconds.
uf250-04.cnf fulfilled No. of Restarts: 471 No. of Flips: 4550 time to process: 12 seconds.
uf250-04.cnf fulfilled No. of Restarts: 972 No. of Flips: 1028 time to process: 8 seconds.
uf250-04.cnf fulfilled No. of Restarts: 60 No. of Flips: 3640 time to process: 1 seconds.
uf250-04.cnf fulfilled No. of Restarts: 2860 No. of Flips: 811 time to process: 14 seconds.
uf250-04.cnf fulfilled No. of Restarts: 1197 No. of Flips: 3354 time to process: 7 seconds.
uf250-04.cnf fulfilled No. of Restarts: 238 No. of Flips: 4898 time to process: 2 seconds.
uf250-04.cnf fulfilled No. of Restarts: 1027 No. of Flips: 4527 time to process: 8 seconds.
uf250-04.cnf fulfilled No. of Restarts: 756 No. of Flips: 3607 time to process: 2 seconds.
uf250-04.cnf fulfilled No. of Restarts: 2082 No. of Flips: 3119 time to process: 18 seconds.
uf250-04.cnf fulfilled No. of Restarts: 622 No. of Flips: 2415 time to process: 2 seconds.
uf250-04.cnf fulfilled No. of Restarts: 941 No. of Flips: 4899 time to process: 14 seconds.
uf250-04.cnf fulfilled No. of Restarts: 581 No. of Flips: 3943 time to process: 2 seconds.
uf250-04.cnf fulfilled No. of Restarts: 141 No. of Flips: 3890 time to process: 15 seconds.
uf250-04.cnf fulfilled No. of Restarts: 542 No. of Flips: 4309 time to process: 2 seconds.
uf250-04.cnf fulfilled No. of Restarts: 2057 No. of Flips: 1240 time to process: 12 seconds.
uf250-04.cnf fulfilled No. of Restarts: 1248 No. of Flips: 2801 time to process: 5 seconds.
uf250-04.cnf fulfilled No. of Restarts: 2224 No. of Flips: 4409 time to process: 14 seconds.
uf250-04.cnf fulfilled No. of Restarts: 1254 No. of Flips: 2398 time to process: 5 seconds.
uf250-04.cnf fulfilled No. of Restarts: 234 No. of Flips: 2660 time to process: 1 seconds.
uf250-04.cnf fulfilled No. of Restarts: 1272 No. of Flips: 1641 time to process: 12 seconds.
uf250-04.cnf fulfilled No. of Restarts: 1629 No. of Flips: 2149 time to process: 14 seconds.
uf250-04.cnf fulfilled No. of Restarts: 405 No. of Flips: 2839 time to process: 1 seconds.
uf250-04.cnf fulfilled No. of Restarts: 741 No. of Flips: 1434 time to process: 8 seconds.
uf250-04.cnf fulfilled No. of Restarts: 1732 No. of Flips: 1687 time to process: 10 seconds.
uf250-04.cnf fulfilled No. of Restarts: 615 No. of Flips: 3817 time to process: 8 seconds.
uf250-04.cnf fulfilled No. of Restarts: 226 No. of Flips: 4915 time to process: 3 seconds.
uf250-04.cnf fulfilled No. of Restarts: 888 No. of Flips: 4217 time to process: 11 seconds.
uf250-04.cnf fulfilled No. of Restarts: 20 No. of Flips: 2367 time to process: 4 seconds.
uf250-04.cnf fulfilled No. of Restarts: 1131 No. of Flips: 3999 time to process: 9 seconds.
uf250-04.cnf fulfilled No. of Restarts: 328 No. of Flips: 2009 time to process: 2 seconds.
uf250-04.cnf fulfilled No. of Restarts: 399 No. of Flips: 4344 time to process: 2 seconds.
uf250-04.cnf , deadline. Restarts: 4251
uf250-04.cnf fulfilled No. of Restarts: 345 No. of Flips: 3999 time to process: 1 seconds.
uf250-04.cnf fulfilled No. of Restarts: 2454 No. of Flips: 4499 time to process: 9 seconds.
uf250-04.cnf fulfilled No. of Restarts: 1446 No. of Flips: 2502 time to process: 9 seconds.
uf250-04.cnf fulfilled No. of Restarts: 1165 No. of Flips: 2494 time to process: 11 seconds.
uf250-04.cnf fulfilled No. of Restarts: 807 No. of Flips: 4269 time to process: 4 seconds.
uf250-04.cnf fulfilled No. of Restarts: 928 No. of Flips: 3755 time to process: 5 seconds.
uf250-04.cnf fulfilled No. of Restarts: 3153 No. of Flips: 1788 time to process: 15 seconds.
uf250-04.cnf fulfilled No. of Restarts: 1852 No. of Flips: 1365 time to process: 16 seconds.
uf250-04.cnf fulfilled No. of Restarts: 393 No. of Flips: 4384 time to process: 2 seconds.
uf250-04.cnf fulfilled No. of Restarts: 196 No. of Flips: 4052 time to process: 4 seconds.
uf250-04.cnf fulfilled No. of Restarts: 2103 No. of Flips: 2452 time to process: 12 seconds.
uf250-04.cnf fulfilled No. of Restarts: 1536 No. of Flips: 1185 time to process: 6 seconds.
uf250-04.cnf fulfilled No. of Restarts: 140 No. of Flips: 1343 time to process: 2 seconds.
uf250-04.cnf fulfilled No. of Restarts: 2415 No. of Flips: 3915 time to process: 16 seconds.
uf250-04.cnf fulfilled No. of Restarts: 1295 No. of Flips: 2993 time to process: 11 seconds.
uf250-04.cnf fulfilled No. of Restarts: 293 No. of Flips: 673 time to process: 13 seconds.
uf250-04.cnf fulfilled No. of Restarts: 484 No. of Flips: 2891 time to process: 7 seconds.
uf250-04.cnf fulfilled No. of Restarts: 889 No. of Flips: 626 time to process: 4 seconds.
uf250-04.cnf fulfilled No. of Restarts: 738 No. of Flips: 1837 time to process: 4 seconds.
uf250-04.cnf fulfilled No. of Restarts: 2896 No. of Flips: 2273 time to process: 13 seconds.
uf250-04.cnf fulfilled No. of Restarts: 3306 No. of Flips: 1441 time to process: 14 seconds.
uf250-04.cnf fulfilled No. of Restarts: 3476 No. of Flips: 1226 time to process: 13 seconds.
uf250-04.cnf fulfilled No. of Restarts: 434 No. of Flips: 2243 time to process: 1 seconds.
uf250-04.cnf fulfilled No. of Restarts: 281 No. of Flips: 1768 time to process: 2 seconds.
uf250-04.cnf fulfilled No. of Restarts: 294 No. of Flips: 3065 time to process: 1 seconds.
uf250-04.cnf fulfilled No. of Restarts: 761 No. of Flips: 4642 time to process: 4 seconds.
uf250-04.cnf fulfilled No. of Restarts: 652 No. of Flips: 2705 time to process: 6 seconds.
uf250-04.cnf fulfilled No. of Restarts: 372 No. of Flips: 2372 time to process: 9 seconds.
uf250-04.cnf fulfilled No. of Restarts: 1229 No. of Flips: 3969 time to process: 17 seconds.
uf250-04.cnf fulfilled No. of Restarts: 184 No. of Flips: 4328 time to process: 5 seconds.
uf250-04.cnf fulfilled No. of Restarts: 1443 No. of Flips: 1213 time to process: 7 seconds.
uf250-04.cnf fulfilled No. of Restarts: 1287 No. of Flips: 4152 time to process: 6 seconds.
uf250-04.cnf fulfilled No. of Restarts: 323 No. of Flips: 3117 time to process: 1 seconds.
uf250-04.cnf fulfilled No. of Restarts: 1735 No. of Flips: 4074 time to process: 8 seconds.
uf250-04.cnf fulfilled No. of Restarts: 1023 No. of Flips: 3344 time to process: 4 seconds.
uf250-04.cnf fulfilled No. of Restarts: 485 No. of Flips: 2242 time to process: 15 seconds.
uf250-04.cnf fulfilled No. of Restarts: 832 No. of Flips: 4769 time to process: 3 seconds.
uf250-04.cnf fulfilled No. of Restarts: 2527 No. of Flips: 2988 time to process: 12 seconds.
uf250-04.cnf fulfilled No. of Restarts: 596 No. of Flips: 1056 time to process: 3 seconds.
uf250-04.cnf fulfilled No. of Restarts: 259 No. of Flips: 1484 time to process: 1 seconds.
uf250-04.cnf fulfilled No. of Restarts: 585 No. of Flips: 2062 time to process: 3 seconds.
uf250-04.cnf fulfilled No. of Restarts: 324 No. of Flips: 3354 time to process: 3 seconds.
uf250-04.cnf fulfilled No. of Restarts: 1962 No. of Flips: 1368 time to process: 13 seconds.
uf250-04.cnf fulfilled No. of Restarts: 850 No. of Flips: 1756 time to process: 6 seconds.
uf250-04.cnf fulfilled No. of Restarts: 944 No. of Flips: 1956 time to process: 5 seconds.
uf250-04.cnf fulfilled No. of Restarts: 852 No. of Flips: 4505 time to process: 7 seconds.
uf250-04.cnf fulfilled No. of Restarts: 1496 No. of Flips: 2711 time to process: 10 seconds.
uf250-04.cnf fulfilled No. of Restarts: 303 No. of Flips: 4033 time to process: 2 seconds.
uf250-04.cnf fulfilled No. of Restarts: 727 No. of Flips: 1655 time to process: 4 seconds.
uf250-04.cnf fulfilled No. of Restarts: 1935 No. of Flips: 3414 time to process: 9 seconds.
uf250-04.cnf fulfilled No. of Restarts: 2160 No. of Flips: 4627 time to process: 9 seconds.
uf250-04.cnf fulfilled No. of Restarts: 549 No. of Flips: 4997 time to process: 3 seconds.
uf250-04.cnf fulfilled No. of Restarts: 301 No. of Flips: 2933 time to process: 2 seconds.
uf250-04.cnf fulfilled No. of Restarts: 23 No. of Flips: 4483 time to process: 8 seconds.
uf250-04.cnf fulfilled No. of Restarts: 777 No. of Flips: 4862 time to process: 3 seconds.
uf250-04.cnf fulfilled No. of Restarts: 814 No. of Flips: 1938 time to process: 9 seconds.
uf250-04.cnf fulfilled No. of Restarts: 596 No. of Flips: 2961 time to process: 2 seconds.
uf250-04.cnf fulfilled No. of Restarts: 1450 No. of Flips: 2207 time to process: 9 seconds.
uf250-04.cnf fulfilled No. of Restarts: 504 No. of Flips: 2072 time to process: 5 seconds.
uf250-04.cnf fulfilled No. of Restarts: 496 No. of Flips: 4289 time to process: 4 seconds.
uf250-04.cnf fulfilled No. of Restarts: 171 No. of Flips: 2520 time to process: 18 seconds.
uf250-04.cnf fulfilled No. of Restarts: 343 No. of Flips: 1261 time to process: 2 seconds.
uf250-04.cnf fulfilled No. of Restarts: 1718 No. of Flips: 2816 time to process: 8 seconds.
uf250-04.cnf fulfilled No. of Restarts: 245 No. of Flips: 4285 time to process: 2 seconds.
uf250-04.cnf fulfilled No. of Restarts: 2789 No. of Flips: 4034 time to process: 15 seconds.
uf250-04.cnf fulfilled No. of Restarts: 504 No. of Flips: 4048 time to process: 2 seconds.
uf250-04.cnf fulfilled No. of Restarts: 117 No. of Flips: 4995 time to process: 4 seconds.
uf250-04.cnf fulfilled No. of Restarts: 939 No. of Flips: 3773 time to process: 6 seconds.
uf250-04.cnf fulfilled No. of Restarts: 2241 No. of Flips: 3047 time to process: 11 seconds.
uf250-04.cnf fulfilled No. of Restarts: 1312 No. of Flips: 1779 time to process: 7 seconds.
uf250-04.cnf fulfilled No. of Restarts: 4113 No. of Flips: 4528 time to process: 30 seconds.
uf250-04.cnf fulfilled No. of Restarts: 267 No. of Flips: 3345 time to process: 1 seconds.
uf250-04.cnf fulfilled No. of Restarts: 695 No. of Flips: 1459 time to process: 2 seconds.
uf250-04.cnf fulfilled No. of Restarts: 100 No. of Flips: 2152 time to process: 14 seconds.
uf250-04.cnf fulfilled No. of Restarts: 947 No. of Flips: 1466 time to process: 4 seconds.
uf250-04.cnf fulfilled No. of Restarts: 191 No. of Flips: 4705 time to process: 12 seconds.
uf250-04.cnf fulfilled No. of Restarts: 643 No. of Flips: 3960 time to process: 3 seconds.
uf250-04.cnf fulfilled No. of Restarts: 822 No. of Flips: 2608 time to process: 3 seconds.
uf250-04.cnf fulfilled No. of Restarts: 967 No. of Flips: 4976 time to process: 8 seconds.
uf250-04.cnf fulfilled No. of Restarts: 926 No. of Flips: 2394 time to process: 8 seconds.
uf250-04.cnf fulfilled No. of Restarts: 1666 No. of Flips: 2603 time to process: 12 seconds.
uf250-04.cnf fulfilled No. of Restarts: 1452 No. of Flips: 4086 time to process: 10 seconds.
uf250-04.cnf fulfilled No. of Restarts: 203 No. of Flips: 3927 time to process: 3 seconds.
uf250-04.cnf fulfilled No. of Restarts: 1912 No. of Flips: 4301 time to process: 12 seconds.
uf250-04.cnf fulfilled No. of Restarts: 338 No. of Flips: 4212 time to process: 2 seconds.
uf250-04.cnf fulfilled No. of Restarts: 890 No. of Flips: 4896 time to process: 4 seconds.
uf250-04.cnf fulfilled No. of Restarts: 214 No. of Flips: 1014 time to process: 8 seconds.
uf250-04.cnf fulfilled No. of Restarts: 2932 No. of Flips: 1781 time to process: 13 seconds.
uf250-04.cnf fulfilled No. of Restarts: 766 No. of Flips: 3458 time to process: 3 seconds.
uf250-04.cnf fulfilled No. of Restarts: 498 No. of Flips: 634 time to process: 2 seconds.
uf250-04.cnf fulfilled No. of Restarts: 288 No. of Flips: 3993 time to process: 5 seconds.
uf250-04.cnf fulfilled No. of Restarts: 1357 No. of Flips: 4713 time to process: 7 seconds.
uf250-04.cnf fulfilled No. of Restarts: 1621 No. of Flips: 2071 time to process: 7 seconds.
uf250-04.cnf fulfilled No. of Restarts: 1311 No. of Flips: 1109 time to process: 6 seconds.
uf250-04.cnf fulfilled No. of Restarts: 86 No. of Flips: 1882 time to process: 0 seconds.
uf250-04.cnf fulfilled No. of Restarts: 691 No. of Flips: 2916 time to process: 4 seconds.
uf250-04.cnf fulfilled No. of Restarts: 1373 No. of Flips: 2974 time to process: 9 seconds.
uf250-04.cnf fulfilled No. of Restarts: 500 No. of Flips: 1339 time to process: 8 seconds.
uf250-04.cnf fulfilled No. of Restarts: 3066 No. of Flips: 3899 time to process: 21 seconds.
uf250-04.cnf fulfilled No. of Restarts: 102 No. of Flips: 1363 time to process: 0 seconds.
uf250-04.cnf fulfilled No. of Restarts: 71 No. of Flips: 3303 time to process: 2 seconds.
uf250-04.cnf fulfilled No. of Restarts: 1696 No. of Flips: 1214 time to process: 7 seconds.
uf250-04.cnf fulfilled No. of Restarts: 1161 No. of Flips: 4595 time to process: 6 seconds.
uf250-04.cnf fulfilled No. of Restarts: 715 No. of Flips: 1525 time to process: 5 seconds.
uf250-04.cnf fulfilled No. of Restarts: 2243 No. of Flips: 1647 time to process: 13 seconds.
uf250-04.cnf fulfilled No. of Restarts: 900 No. of Flips: 4234 time to process: 3 seconds.
uf250-04.cnf fulfilled No. of Restarts: 239 No. of Flips: 2246 time to process: 3 seconds.
uf250-04.cnf fulfilled No. of Restarts: 2579 No. of Flips: 4386 time to process: 12 seconds.
uf250-04.cnf fulfilled No. of Restarts: 511 No. of Flips: 4582 time to process: 3 seconds.
uf250-04.cnf fulfilled No. of Restarts: 1928 No. of Flips: 3840 time to process: 9 seconds.
uf250-04.cnf fulfilled No. of Restarts: 193 No. of Flips: 2470 time to process: 2 seconds.
uf250-04.cnf fulfilled No. of Restarts: 557 No. of Flips: 3999 time to process: 5 seconds.
uf250-04.cnf fulfilled No. of Restarts: 783 No. of Flips: 2615 time to process: 6 seconds.
uf250-04.cnf fulfilled No. of Restarts: 2962 No. of Flips: 4405 time to process: 12 seconds.
uf250-04.cnf fulfilled No. of Restarts: 3874 No. of Flips: 4729 time to process: 15 seconds.
uf250-04.cnf fulfilled No. of Restarts: 3468 No. of Flips: 3977 time to process: 15 seconds.
uf250-04.cnf fulfilled No. of Restarts: 764 No. of Flips: 4757 time to process: 5 seconds.
uf250-04.cnf fulfilled No. of Restarts: 1305 No. of Flips: 2325 time to process: 7 seconds.
uf250-04.cnf fulfilled No. of Restarts: 943 No. of Flips: 3304 time to process: 7 seconds.
uf250-04.cnf fulfilled No. of Restarts: 87 No. of Flips: 2827 time to process: 2 seconds.
uf250-04.cnf fulfilled No. of Restarts: 940 No. of Flips: 1424 time to process: 4 seconds.
uf250-04.cnf fulfilled No. of Restarts: 211 No. of Flips: 3385 time to process: 12 seconds.
uf250-04.cnf fulfilled No. of Restarts: 520 No. of Flips: 4217 time to process: 4 seconds.
uf250-04.cnf fulfilled No. of Restarts: 1546 No. of Flips: 3323 time to process: 9 seconds.
uf250-04.cnf fulfilled No. of Restarts: 3669 No. of Flips: 3591 time to process: 16 seconds.
uf250-04.cnf fulfilled No. of Restarts: 588 No. of Flips: 3361 time to process: 3 seconds.
uf250-04.cnf fulfilled No. of Restarts: 419 No. of Flips: 1601 time to process: 1 seconds.
uf250-04.cnf fulfilled No. of Restarts: 1280 No. of Flips: 1456 time to process: 11 seconds.
uf250-04.cnf fulfilled No. of Restarts: 54 No. of Flips: 3425 time to process: 0 seconds.
uf250-04.cnf fulfilled No. of Restarts: 504 No. of Flips: 3765 time to process: 18 seconds.
uf250-04.cnf fulfilled No. of Restarts: 547 No. of Flips: 4821 time to process: 5 seconds.
uf250-04.cnf fulfilled No. of Restarts: 1028 No. of Flips: 4303 time to process: 8 seconds.
uf250-04.cnf fulfilled No. of Restarts: 541 No. of Flips: 4454 time to process: 4 seconds.
uf250-04.cnf fulfilled No. of Restarts: 620 No. of Flips: 2354 time to process: 3 seconds.
uf250-04.cnf fulfilled No. of Restarts: 1484 No. of Flips: 2721 time to process: 9 seconds.
uf250-04.cnf fulfilled No. of Restarts: 1062 No. of Flips: 1746 time to process: 11 seconds.
uf250-04.cnf fulfilled No. of Restarts: 1504 No. of Flips: 1467 time to process: 6 seconds.
uf250-04.cnf fulfilled No. of Restarts: 3232 No. of Flips: 972 time to process: 12 seconds.
uf250-04.cnf fulfilled No. of Restarts: 1008 No. of Flips: 1427 time to process: 3 seconds.
uf250-04.cnf fulfilled No. of Restarts: 780 No. of Flips: 1199 time to process: 2 seconds.
uf250-04.cnf fulfilled No. of Restarts: 187 No. of Flips: 3875 time to process: 10 seconds.
uf250-04.cnf fulfilled No. of Restarts: 1696 No. of Flips: 4381 time to process: 11 seconds.
uf250-04.cnf fulfilled No. of Restarts: 41 No. of Flips: 2019 time to process: 14 seconds.
uf250-04.cnf fulfilled No. of Restarts: 796 No. of Flips: 2831 time to process: 4 seconds.
uf250-04.cnf fulfilled No. of Restarts: 7 No. of Flips: 3533 time to process: 1 seconds.
uf250-04.cnf fulfilled No. of Restarts: 818 No. of Flips: 3286 time to process: 6 seconds.
uf250-04.cnf fulfilled No. of Restarts: 716 No. of Flips: 2344 time to process: 10 seconds.
uf250-04.cnf fulfilled No. of Restarts: 161 No. of Flips: 1697 time to process: 0 seconds.
uf250-04.cnf fulfilled No. of Restarts: 1404 No. of Flips: 3886 time to process: 14 seconds.
uf250-04.cnf fulfilled No. of Restarts: 2232 No. of Flips: 3526 time to process: 8 seconds.
uf250-04.cnf fulfilled No. of Restarts: 672 No. of Flips: 4296 time to process: 4 seconds.
uf250-04.cnf fulfilled No. of Restarts: 812 No. of Flips: 4714 time to process: 4 seconds.
uf250-04.cnf fulfilled No. of Restarts: 59 No. of Flips: 4637 time to process: 6 seconds.
uf250-04.cnf fulfilled No. of Restarts: 1445 No. of Flips: 1810 time to process: 12 seconds.
uf250-04.cnf fulfilled No. of Restarts: 1648 No. of Flips: 4667 time to process: 7 seconds.
uf250-04.cnf fulfilled No. of Restarts: 2141 No. of Flips: 1596 time to process: 11 seconds.
uf250-04.cnf fulfilled No. of Restarts: 1273 No. of Flips: 4304 time to process: 8 seconds.
uf250-04.cnf fulfilled No. of Restarts: 724 No. of Flips: 1125 time to process: 2 seconds.
uf250-04.cnf fulfilled No. of Restarts: 452 No. of Flips: 1412 time to process: 6 seconds.
uf250-04.cnf fulfilled No. of Restarts: 1278 No. of Flips: 2575 time to process: 5 seconds.
uf250-04.cnf fulfilled No. of Restarts: 135 No. of Flips: 1048 time to process: 0 seconds.
uf250-04.cnf fulfilled No. of Restarts: 40 No. of Flips: 2886 time to process: 2 seconds.
uf250-04.cnf fulfilled No. of Restarts: 818 No. of Flips: 4385 time to process: 5 seconds.
uf250-04.cnf fulfilled No. of Restarts: 237 No. of Flips: 3641 time to process: 1 seconds.
uf250-04.cnf fulfilled No. of Restarts: 948 No. of Flips: 4921 time to process: 5 seconds.
uf250-04.cnf fulfilled No. of Restarts: 104 No. of Flips: 2288 time to process: 1 seconds.
uf250-04.cnf fulfilled No. of Restarts: 194 No. of Flips: 4845 time to process: 10 seconds.
uf250-04.cnf fulfilled No. of Restarts: 334 No. of Flips: 4780 time to process: 18 seconds.
uf250-04.cnf fulfilled No. of Restarts: 832 No. of Flips: 3217 time to process: 3 seconds.
uf250-04.cnf fulfilled No. of Restarts: 2007 No. of Flips: 1893 time to process: 12 seconds.
uf250-04.cnf fulfilled No. of Restarts: 1098 No. of Flips: 4626 time to process: 7 seconds.
uf250-04.cnf fulfilled No. of Restarts: 2058 No. of Flips: 3178 time to process: 9 seconds.
uf250-04.cnf fulfilled No. of Restarts: 304 No. of Flips: 4244 time to process: 8 seconds.
uf250-04.cnf fulfilled No. of Restarts: 128 No. of Flips: 2212 time to process: 6 seconds.
uf250-04.cnf , deadline. Restarts: 4251
uf250-04.cnf fulfilled No. of Restarts: 385 No. of Flips: 2607 time to process: 1 seconds.
uf250-04.cnf fulfilled No. of Restarts: 798 No. of Flips: 4296 time to process: 18 seconds.
uf250-04.cnf fulfilled No. of Restarts: 426 No. of Flips: 3877 time to process: 1 seconds.
uf250-04.cnf fulfilled No. of Restarts: 741 No. of Flips: 3571 time to process: 12 seconds.
uf250-04.cnf fulfilled No. of Restarts: 544 No. of Flips: 2433 time to process: 4 seconds.
uf250-04.cnf fulfilled No. of Restarts: 921 No. of Flips: 4649 time to process: 3 seconds.
uf250-04.cnf fulfilled No. of Restarts: 136 No. of Flips: 2283 time to process: 12 seconds.
uf250-04.cnf fulfilled No. of Restarts: 407 No. of Flips: 3909 time to process: 1 seconds.
uf250-04.cnf fulfilled No. of Restarts: 499 No. of Flips: 4223 time to process: 2 seconds.
uf250-04.cnf fulfilled No. of Restarts: 724 No. of Flips: 4254 time to process: 5 seconds.
uf250-04.cnf fulfilled No. of Restarts: 645 No. of Flips: 3962 time to process: 7 seconds.
uf250-04.cnf fulfilled No. of Restarts: 1323 No. of Flips: 1999 time to process: 13 seconds.
uf250-04.cnf fulfilled No. of Restarts: 1215 No. of Flips: 3801 time to process: 12 seconds.
uf250-04.cnf fulfilled No. of Restarts: 14 No. of Flips: 1848 time to process: 8 seconds.
uf250-04.cnf fulfilled No. of Restarts: 3186 No. of Flips: 4763 time to process: 12 seconds.
uf250-04.cnf fulfilled No. of Restarts: 1498 No. of Flips: 2055 time to process: 5 seconds.
uf250-04.cnf fulfilled No. of Restarts: 1280 No. of Flips: 3482 time to process: 6 seconds.
uf250-04.cnf fulfilled No. of Restarts: 28 No. of Flips: 1187 time to process: 6 seconds.
uf250-04.cnf fulfilled No. of Restarts: 24 No. of Flips: 4028 time to process: 10 seconds.
uf250-04.cnf fulfilled No. of Restarts: 315 No. of Flips: 3900 time to process: 2 seconds.
uf250-04.cnf fulfilled No. of Restarts: 1734 No. of Flips: 2984 time to process: 8 seconds.
uf250-04.cnf fulfilled No. of Restarts: 1235 No. of Flips: 4158 time to process: 9 seconds.
uf250-04.cnf fulfilled No. of Restarts: 322 No. of Flips: 2877 time to process: 8 seconds.
uf250-04.cnf fulfilled No. of Restarts: 2171 No. of Flips: 2500 time to process: 9 seconds.
uf250-04.cnf fulfilled No. of Restarts: 1990 No. of Flips: 3144 time to process: 10 seconds.
uf250-04.cnf fulfilled No. of Restarts: 404 No. of Flips: 3768 time to process: 4 seconds.
uf250-04.cnf fulfilled No. of Restarts: 94 No. of Flips: 4965 time to process: 9 seconds.
uf250-04.cnf fulfilled No. of Restarts: 561 No. of Flips: 3150 time to process: 11 seconds.
uf250-04.cnf fulfilled No. of Restarts: 1127 No. of Flips: 2490 time to process: 15 seconds.
uf250-04.cnf fulfilled No. of Restarts: 981 No. of Flips: 2287 time to process: 6 seconds.
uf250-04.cnf fulfilled No. of Restarts: 1184 No. of Flips: 1191 time to process: 7 seconds.
uf250-04.cnf fulfilled No. of Restarts: 1327 No. of Flips: 4913 time to process: 8 seconds.
uf250-04.cnf fulfilled No. of Restarts: 3854 No. of Flips: 4713 time to process: 15 seconds.
uf250-04.cnf fulfilled No. of Restarts: 2459 No. of Flips: 2420 time to process: 10 seconds.
uf250-04.cnf fulfilled No. of Restarts: 45 No. of Flips: 2773 time to process: 0 seconds.
uf250-04.cnf fulfilled No. of Restarts: 1096 No. of Flips: 2071 time to process: 5 seconds.
uf250-04.cnf fulfilled No. of Restarts: 222 No. of Flips: 4329 time to process: 1 seconds.
uf250-04.cnf fulfilled No. of Restarts: 168 No. of Flips: 1409 time to process: 11 seconds.
uf250-04.cnf fulfilled No. of Restarts: 756 No. of Flips: 4103 time to process: 5 seconds.
uf250-04.cnf fulfilled No. of Restarts: 1222 No. of Flips: 4559 time to process: 9 seconds.
uf250-04.cnf fulfilled No. of Restarts: 174 No. of Flips: 1142 time to process: 2 seconds.
uf250-04.cnf fulfilled No. of Restarts: 2732 No. of Flips: 2365 time to process: 16 seconds.
uf250-04.cnf fulfilled No. of Restarts: 1762 No. of Flips: 1907 time to process: 11 seconds.
uf250-04.cnf fulfilled No. of Restarts: 205 No. of Flips: 1718 time to process: 6 seconds.
uf250-04.cnf fulfilled No. of Restarts: 2601 No. of Flips: 4766 time to process: 10 seconds.
uf250-04.cnf fulfilled No. of Restarts: 493 No. of Flips: 2220 time to process: 2 seconds.
uf250-04.cnf fulfilled No. of Restarts: 3391 No. of Flips: 3776 time to process: 13 seconds.
uf250-04.cnf fulfilled No. of Restarts: 681 No. of Flips: 4541 time to process: 6 seconds.
uf250-04.cnf fulfilled No. of Restarts: 3885 No. of Flips: 816 time to process: 15 seconds.
uf250-04.cnf fulfilled No. of Restarts: 663 No. of Flips: 614 time to process: 10 seconds.
uf250-04.cnf fulfilled No. of Restarts: 775 No. of Flips: 4463 time to process: 3 seconds.
uf250-04.cnf fulfilled No. of Restarts: 1505 No. of Flips: 1302 time to process: 6 seconds.
uf250-04.cnf fulfilled No. of Restarts: 1302 No. of Flips: 3195 time to process: 12 seconds.
uf250-04.cnf fulfilled No. of Restarts: 2947 No. of Flips: 4114 time to process: 14 seconds.
uf250-04.cnf fulfilled No. of Restarts: 944 No. of Flips: 3874 time to process: 4 seconds.
uf250-04.cnf fulfilled No. of Restarts: 395 No. of Flips: 981 time to process: 3 seconds.
uf250-04.cnf fulfilled No. of Restarts: 2218 No. of Flips: 967 time to process: 12 seconds.
uf250-04.cnf fulfilled No. of Restarts: 2154 No. of Flips: 1609 time to process: 13 seconds.
uf250-04.cnf fulfilled No. of Restarts: 2955 No. of Flips: 4410 time to process: 11 seconds.
uf250-04.cnf fulfilled No. of Restarts: 3212 No. of Flips: 900 time to process: 16 seconds.
uf250-04.cnf fulfilled No. of Restarts: 1398 No. of Flips: 1647 time to process: 7 seconds.
uf250-04.cnf fulfilled No. of Restarts: 1064 No. of Flips: 3616 time to process: 17 seconds.
uf250-04.cnf fulfilled No. of Restarts: 829 No. of Flips: 1685 time to process: 3 seconds.
uf250-04.cnf fulfilled No. of Restarts: 304 No. of Flips: 3730 time to process: 5 seconds.
uf250-04.cnf fulfilled No. of Restarts: 1830 No. of Flips: 1648 time to process: 15 seconds.
uf250-04.cnf fulfilled No. of Restarts: 1667 No. of Flips: 3288 time to process: 6 seconds.
uf250-04.cnf fulfilled No. of Restarts: 350 No. of Flips: 2297 time to process: 15 seconds.
uf250-04.cnf fulfilled No. of Restarts: 172 No. of Flips: 1626 time to process: 9 seconds.
uf250-04.cnf fulfilled No. of Restarts: 286 No. of Flips: 3227 time to process: 3 seconds.
uf250-04.cnf fulfilled No. of Restarts: 49 No. of Flips: 1709 time to process: 2 seconds.
uf250-04.cnf fulfilled No. of Restarts: 302 No. of Flips: 2278 time to process: 1 seconds.
uf250-04.cnf fulfilled No. of Restarts: 832 No. of Flips: 2713 time to process: 19 seconds.
uf250-04.cnf fulfilled No. of Restarts: 2345 No. of Flips: 3034 time to process: 12 seconds.
uf250-04.cnf fulfilled No. of Restarts: 1153 No. of Flips: 3519 time to process: 4 seconds.
uf250-04.cnf fulfilled No. of Restarts: 540 No. of Flips: 3494 time to process: 4 seconds.
uf250-04.cnf fulfilled No. of Restarts: 800 No. of Flips: 2725 time to process: 14 seconds.
uf250-04.cnf fulfilled No. of Restarts: 2259 No. of Flips: 1249 time to process: 22 seconds.
uf250-04.cnf fulfilled No. of Restarts: 1122 No. of Flips: 2390 time to process: 4 seconds.
uf250-04.cnf fulfilled No. of Restarts: 453 No. of Flips: 3612 time to process: 4 seconds.
uf250-04.cnf fulfilled No. of Restarts: 301 No. of Flips: 2046 time to process: 2 seconds.
uf250-04.cnf fulfilled No. of Restarts: 565 No. of Flips: 1271 time to process: 5 seconds.
uf250-04.cnf fulfilled No. of Restarts: 410 No. of Flips: 2719 time to process: 7 seconds.
uf250-04.cnf fulfilled No. of Restarts: 543 No. of Flips: 3418 time to process: 8 seconds.
uf250-04.cnf fulfilled No. of Restarts: 1994 No. of Flips: 4147 time to process: 9 seconds.
uf250-04.cnf fulfilled No. of Restarts: 1119 No. of Flips: 2717 time to process: 6 seconds.
uf250-04.cnf fulfilled No. of Restarts: 2975 No. of Flips: 4104 time to process: 18 seconds.
uf250-04.cnf fulfilled No. of Restarts: 347 No. of Flips: 4684 time to process: 1 seconds.
uf250-04.cnf fulfilled No. of Restarts: 2314 No. of Flips: 2836 time to process: 10 seconds.
uf250-04.cnf fulfilled No. of Restarts: 189 No. of Flips: 3092 time to process: 1 seconds.
uf250-04.cnf fulfilled No. of Restarts: 908 No. of Flips: 3359 time to process: 4 seconds.
uf250-04.cnf fulfilled No. of Restarts: 320 No. of Flips: 4194 time to process: 2 seconds.
uf250-04.cnf fulfilled No. of Restarts: 3034 No. of Flips: 4637 time to process: 14 seconds.
uf250-04.cnf fulfilled No. of Restarts: 1318 No. of Flips: 1733 time to process: 5 seconds.
uf250-04.cnf fulfilled No. of Restarts: 834 No. of Flips: 1912 time to process: 5 seconds.
uf250-04.cnf , deadline. Restarts: 4251
uf250-04.cnf fulfilled No. of Restarts: 9 No. of Flips: 3558 time to process: 0 seconds.
uf250-04.cnf fulfilled No. of Restarts: 2322 No. of Flips: 2270 time to process: 9 seconds.
uf250-04.cnf fulfilled No. of Restarts: 842 No. of Flips: 2548 time to process: 12 seconds.
uf250-04.cnf fulfilled No. of Restarts: 212 No. of Flips: 4287 time to process: 4 seconds.
uf250-04.cnf fulfilled No. of Restarts: 1398 No. of Flips: 3474 time to process: 7 seconds.
uf250-04.cnf fulfilled No. of Restarts: 1446 No. of Flips: 1594 time to process: 5 seconds.
uf250-04.cnf fulfilled No. of Restarts: 506 No. of Flips: 2448 time to process: 6 seconds.
uf250-04.cnf fulfilled No. of Restarts: 1359 No. of Flips: 3017 time to process: 7 seconds.
uf250-04.cnf fulfilled No. of Restarts: 2219 No. of Flips: 2571 time to process: 15 seconds.
uf250-04.cnf fulfilled No. of Restarts: 214 No. of Flips: 1106 time to process: 10 seconds.
uf250-04.cnf fulfilled No. of Restarts: 143 No. of Flips: 1309 time to process: 0 seconds.
uf250-04.cnf fulfilled No. of Restarts: 1409 No. of Flips: 1334 time to process: 8 seconds.
uf250-04.cnf , deadline. Restarts: 4251
uf250-04.cnf fulfilled No. of Restarts: 245 No. of Flips: 3562 time to process: 1 seconds.
uf250-04.cnf fulfilled No. of Restarts: 206 No. of Flips: 2123 time to process: 0 seconds.
uf250-04.cnf fulfilled No. of Restarts: 3352 No. of Flips: 1946 time to process: 14 seconds.
uf250-04.cnf fulfilled No. of Restarts: 267 No. of Flips: 3044 time to process: 1 seconds.
uf250-04.cnf fulfilled No. of Restarts: 1182 No. of Flips: 1914 time to process: 6 seconds.
uf250-04.cnf fulfilled No. of Restarts: 4014 No. of Flips: 3666 time to process: 19 seconds.
uf250-04.cnf fulfilled No. of Restarts: 355 No. of Flips: 4059 time to process: 1 seconds.
uf250-04.cnf fulfilled No. of Restarts: 2575 No. of Flips: 3534 time to process: 11 seconds.
uf250-04.cnf fulfilled No. of Restarts: 350 No. of Flips: 1993 time to process: 4 seconds.
uf250-04.cnf fulfilled No. of Restarts: 488 No. of Flips: 2918 time to process: 2 seconds.
uf250-04.cnf fulfilled No. of Restarts: 208 No. of Flips: 4627 time to process: 7 seconds.
uf250-04.cnf fulfilled No. of Restarts: 139 No. of Flips: 3738 time to process: 6 seconds.
uf250-04.cnf fulfilled No. of Restarts: 1847 No. of Flips: 4520 time to process: 7 seconds.
uf250-04.cnf fulfilled No. of Restarts: 112 No. of Flips: 4298 time to process: 5 seconds.
uf250-04.cnf fulfilled No. of Restarts: 27 No. of Flips: 3883 time to process: 6 seconds.
uf250-04.cnf fulfilled No. of Restarts: 733 No. of Flips: 1770 time to process: 5 seconds.
uf250-04.cnf fulfilled No. of Restarts: 2413 No. of Flips: 1685 time to process: 16 seconds.
uf250-04.cnf fulfilled No. of Restarts: 346 No. of Flips: 4960 time to process: 1 seconds.
uf250-04.cnf fulfilled No. of Restarts: 231 No. of Flips: 2045 time to process: 3 seconds.
uf250-04.cnf fulfilled No. of Restarts: 367 No. of Flips: 4869 time to process: 1 seconds.
uf250-04.cnf fulfilled No. of Restarts: 1691 No. of Flips: 3143 time to process: 16 seconds.
uf250-04.cnf fulfilled No. of Restarts: 120 No. of Flips: 3419 time to process: 0 seconds.
uf250-04.cnf fulfilled No. of Restarts: 413 No. of Flips: 3155 time to process: 8 seconds.
uf250-04.cnf fulfilled No. of Restarts: 3592 No. of Flips: 3313 time to process: 18 seconds.
uf250-04.cnf fulfilled No. of Restarts: 37 No. of Flips: 3408 time to process: 0 seconds.
uf250-04.cnf fulfilled No. of Restarts: 1236 No. of Flips: 4701 time to process: 7 seconds.
uf250-04.cnf fulfilled No. of Restarts: 1009 No. of Flips: 3803 time to process: 12 seconds.
uf250-04.cnf fulfilled No. of Restarts: 132 No. of Flips: 2841 time to process: 1 seconds.
uf250-04.cnf fulfilled No. of Restarts: 403 No. of Flips: 3531 time to process: 4 seconds.
uf250-04.cnf fulfilled No. of Restarts: 110 No. of Flips: 1325 time to process: 10 seconds.
uf250-04.cnf fulfilled No. of Restarts: 1744 No. of Flips: 1091 time to process: 12 seconds.
uf250-04.cnf fulfilled No. of Restarts: 276 No. of Flips: 3280 time to process: 4 seconds.
uf250-04.cnf fulfilled No. of Restarts: 2166 No. of Flips: 1485 time to process: 16 seconds.
uf250-04.cnf fulfilled No. of Restarts: 628 No. of Flips: 1289 time to process: 2 seconds.
uf250-04.cnf fulfilled No. of Restarts: 1008 No. of Flips: 4138 time to process: 5 seconds.
uf250-04.cnf fulfilled No. of Restarts: 3507 No. of Flips: 4268 time to process: 14 seconds.
uf250-04.cnf fulfilled No. of Restarts: 2153 No. of Flips: 585 time to process: 8 seconds.
uf250-04.cnf fulfilled No. of Restarts: 827 No. of Flips: 4938 time to process: 3 seconds.
uf250-04.cnf fulfilled No. of Restarts: 410 No. of Flips: 4880 time to process: 4 seconds.
uf250-04.cnf fulfilled No. of Restarts: 116 No. of Flips: 3202 time to process: 8 seconds.
uf250-04.cnf fulfilled No. of Restarts: 858 No. of Flips: 1134 time to process: 3 seconds.
uf250-04.cnf fulfilled No. of Restarts: 1330 No. of Flips: 3215 time to process: 10 seconds.
uf250-04.cnf fulfilled No. of Restarts: 1024 No. of Flips: 2879 time to process: 4 seconds.
uf250-04.cnf fulfilled No. of Restarts: 3344 No. of Flips: 4352 time to process: 14 seconds.
uf250-04.cnf fulfilled No. of Restarts: 525 No. of Flips: 4907 time to process: 4 seconds.
uf250-04.cnf fulfilled No. of Restarts: 1274 No. of Flips: 3173 time to process: 10 seconds.
uf250-04.cnf fulfilled No. of Restarts: 22 No. of Flips: 781 time to process: 2 seconds.
uf250-04.cnf fulfilled No. of Restarts: 125 No. of Flips: 4417 time to process: 4 seconds.
uf250-04.cnf fulfilled No. of Restarts: 1385 No. of Flips: 4522 time to process: 21 seconds.
uf250-04.cnf fulfilled No. of Restarts: 527 No. of Flips: 3885 time to process: 2 seconds.
uf250-04.cnf fulfilled No. of Restarts: 262 No. of Flips: 4798 time to process: 1 seconds.
uf250-04.cnf fulfilled No. of Restarts: 131 No. of Flips: 3102 time to process: 1 seconds.
uf250-04.cnf fulfilled No. of Restarts: 1420 No. of Flips: 3151 time to process: 6 seconds.
uf250-04.cnf fulfilled No. of Restarts: 499 No. of Flips: 2835 time to process: 5 seconds.
uf250-04.cnf fulfilled No. of Restarts: 519 No. of Flips: 1948 time to process: 2 seconds.
uf250-04.cnf fulfilled No. of Restarts: 2972 No. of Flips: 4866 time to process: 15 seconds.
uf250-04.cnf fulfilled No. of Restarts: 2110 No. of Flips: 3039 time to process: 8 seconds.
uf250-04.cnf fulfilled No. of Restarts: 281 No. of Flips: 4101 time to process: 15 seconds.
uf250-04.cnf fulfilled No. of Restarts: 507 No. of Flips: 2180 time to process: 3 seconds.
uf250-04.cnf fulfilled No. of Restarts: 48 No. of Flips: 2616 time to process: 11 seconds.
uf250-04.cnf fulfilled No. of Restarts: 1243 No. of Flips: 1993 time to process: 4 seconds.
uf250-04.cnf fulfilled No. of Restarts: 1528 No. of Flips: 3457 time to process: 9 seconds.
uf250-04.cnf fulfilled No. of Restarts: 201 No. of Flips: 4895 time to process: 1 seconds.
uf250-04.cnf fulfilled No. of Restarts: 550 No. of Flips: 1637 time to process: 2 seconds.
uf250-04.cnf fulfilled No. of Restarts: 72 No. of Flips: 4575 time to process: 5 seconds.
uf250-04.cnf fulfilled No. of Restarts: 138 No. of Flips: 4951 time to process: 3 seconds.
uf250-04.cnf fulfilled No. of Restarts: 149 No. of Flips: 4097 time to process: 3 seconds.
uf250-04.cnf fulfilled No. of Restarts: 169 No. of Flips: 2837 time to process: 10 seconds.
uf250-04.cnf fulfilled No. of Restarts: 941 No. of Flips: 3703 time to process: 5 seconds.
uf250-04.cnf fulfilled No. of Restarts: 349 No. of Flips: 617 time to process: 1 seconds.
uf250-04.cnf fulfilled No. of Restarts: 5 No. of Flips: 2411 time to process: 8 seconds.
uf250-04.cnf fulfilled No. of Restarts: 206 No. of Flips: 3796 time to process: 2 seconds.
uf250-04.cnf fulfilled No. of Restarts: 1046 No. of Flips: 3784 time to process: 8 seconds.
uf250-04.cnf fulfilled No. of Restarts: 3474 No. of Flips: 2148 time to process: 18 seconds.
uf250-04.cnf fulfilled No. of Restarts: 673 No. of Flips: 4947 time to process: 4 seconds.
uf250-04.cnf fulfilled No. of Restarts: 346 No. of Flips: 1121 time to process: 5 seconds.
uf250-04.cnf fulfilled No. of Restarts: 1560 No. of Flips: 2348 time to process: 10 seconds.
uf250-04.cnf fulfilled No. of Restarts: 1520 No. of Flips: 2464 time to process: 12 seconds.
uf250-04.cnf fulfilled No. of Restarts: 34 No. of Flips: 1671 time to process: 5 seconds.
uf250-04.cnf fulfilled No. of Restarts: 1616 No. of Flips: 3956 time to process: 12 seconds.
uf250-04.cnf fulfilled No. of Restarts: 1824 No. of Flips: 2551 time to process: 10 seconds.
uf250-04.cnf fulfilled No. of Restarts: 1578 No. of Flips: 4557 time to process: 9 seconds.
uf250-04.cnf fulfilled No. of Restarts: 990 No. of Flips: 1582 time to process: 6 seconds.
uf250-04.cnf fulfilled No. of Restarts: 717 No. of Flips: 1536 time to process: 4 seconds.
uf250-04.cnf fulfilled No. of Restarts: 1448 No. of Flips: 2416 time to process: 11 seconds.
uf250-04.cnf fulfilled No. of Restarts: 2635 No. of Flips: 2991 time to process: 10 seconds.
uf250-04.cnf fulfilled No. of Restarts: 967 No. of Flips: 1260 time to process: 8 seconds.
uf250-04.cnf fulfilled No. of Restarts: 1368 No. of Flips: 4658 time to process: 5 seconds.
uf250-04.cnf fulfilled No. of Restarts: 137 No. of Flips: 2861 time to process: 7 seconds.
uf250-04.cnf fulfilled No. of Restarts: 461 No. of Flips: 977 time to process: 5 seconds.
uf250-04.cnf fulfilled No. of Restarts: 5 No. of Flips: 3465 time to process: 3 seconds.
uf250-04.cnf fulfilled No. of Restarts: 954 No. of Flips: 4940 time to process: 11 seconds.
uf250-04.cnf fulfilled No. of Restarts: 228 No. of Flips: 1299 time to process: 9 seconds.
uf250-04.cnf fulfilled No. of Restarts: 2149 No. of Flips: 1920 time to process: 15 seconds.
uf250-04.cnf fulfilled No. of Restarts: 3187 No. of Flips: 4769 time to process: 14 seconds.
uf250-04.cnf fulfilled No. of Restarts: 123 No. of Flips: 3035 time to process: 3 seconds.
uf250-04.cnf fulfilled No. of Restarts: 33 No. of Flips: 1208 time to process: 2 seconds.
uf250-04.cnf fulfilled No. of Restarts: 305 No. of Flips: 4246 time to process: 15 seconds.
uf250-04.cnf fulfilled No. of Restarts: 1055 No. of Flips: 4643 time to process: 5 seconds.
uf250-04.cnf fulfilled No. of Restarts: 814 No. of Flips: 4039 time to process: 4 seconds.
uf250-04.cnf fulfilled No. of Restarts: 1950 No. of Flips: 2433 time to process: 16 seconds.
uf250-04.cnf fulfilled No. of Restarts: 142 No. of Flips: 4699 time to process: 1 seconds.
uf250-04.cnf fulfilled No. of Restarts: 1560 No. of Flips: 3744 time to process: 7 seconds.
uf250-04.cnf fulfilled No. of Restarts: 828 No. of Flips: 4132 time to process: 4 seconds.
uf250-04.cnf fulfilled No. of Restarts: 2377 No. of Flips: 1561 time to process: 9 seconds.
uf250-04.cnf fulfilled No. of Restarts: 1353 No. of Flips: 3833 time to process: 13 seconds.
uf250-04.cnf fulfilled No. of Restarts: 213 No. of Flips: 1649 time to process: 1 seconds.
uf250-04.cnf fulfilled No. of Restarts: 2138 No. of Flips: 1843 time to process: 20 seconds.
uf250-04.cnf fulfilled No. of Restarts: 395 No. of Flips: 3190 time to process: 1 seconds.
uf250-04.cnf fulfilled No. of Restarts: 1762 No. of Flips: 4299 time to process: 10 seconds.
uf250-04.cnf fulfilled No. of Restarts: 1482 No. of Flips: 852 time to process: 5 seconds.
uf250-04.cnf fulfilled No. of Restarts: 3411 No. of Flips: 3072 time to process: 13 seconds.
uf250-04.cnf fulfilled No. of Restarts: 1244 No. of Flips: 1919 time to process: 4 seconds.
uf250-04.cnf , deadline. Restarts: 4251
uf250-04.cnf fulfilled No. of Restarts: 72 No. of Flips: 1860 time to process: 0 seconds.
uf250-04.cnf fulfilled No. of Restarts: 620 No. of Flips: 3110 time to process: 2 seconds.
uf250-04.cnf fulfilled No. of Restarts: 2527 No. of Flips: 2675 time to process: 15 seconds.
uf250-04.cnf fulfilled No. of Restarts: 1467 No. of Flips: 1567 time to process: 5 seconds.
uf250-04.cnf fulfilled No. of Restarts: 982 No. of Flips: 3751 time to process: 12 seconds.
uf250-04.cnf fulfilled No. of Restarts: 803 No. of Flips: 3456 time to process: 7 seconds.
uf250-04.cnf fulfilled No. of Restarts: 142 No. of Flips: 3599 time to process: 4 seconds.
uf250-04.cnf fulfilled No. of Restarts: 808 No. of Flips: 3815 time to process: 4 seconds.
uf250-04.cnf fulfilled No. of Restarts: 144 No. of Flips: 1452 time to process: 4 seconds.
uf250-04.cnf fulfilled No. of Restarts: 2960 No. of Flips: 2217 time to process: 19 seconds.
uf250-04.cnf fulfilled No. of Restarts: 846 No. of Flips: 3870 time to process: 4 seconds.
uf250-04.cnf fulfilled No. of Restarts: 994 No. of Flips: 1940 time to process: 3 seconds.
uf250-04.cnf fulfilled No. of Restarts: 1107 No. of Flips: 4512 time to process: 12 seconds.
uf250-04.cnf fulfilled No. of Restarts: 1415 No. of Flips: 4495 time to process: 8 seconds.
uf250-04.cnf fulfilled No. of Restarts: 672 No. of Flips: 1341 time to process: 6 seconds.
uf250-04.cnf fulfilled No. of Restarts: 400 No. of Flips: 2698 time to process: 3 seconds.
uf250-04.cnf fulfilled No. of Restarts: 1043 No. of Flips: 4870 time to process: 6 seconds.
uf250-04.cnf fulfilled No. of Restarts: 46 No. of Flips: 2397 time to process: 1 seconds.
uf250-04.cnf fulfilled No. of Restarts: 1732 No. of Flips: 2168 time to process: 10 seconds.
uf250-04.cnf fulfilled No. of Restarts: 2536 No. of Flips: 3157 time to process: 10 seconds.
uf250-04.cnf fulfilled No. of Restarts: 2079 No. of Flips: 3308 time to process: 10 seconds.
uf250-04.cnf fulfilled No. of Restarts: 178 No. of Flips: 3468 time to process: 2 seconds.
uf250-04.cnf fulfilled No. of Restarts: 921 No. of Flips: 985 time to process: 6 seconds.
uf250-04.cnf , deadline. Restarts: 4251
uf250-04.cnf fulfilled No. of Restarts: 357 No. of Flips: 911 time to process: 1 seconds.
uf250-04.cnf fulfilled No. of Restarts: 2721 No. of Flips: 3081 time to process: 11 seconds.
uf250-04.cnf fulfilled No. of Restarts: 179 No. of Flips: 3211 time to process: 7 seconds.
uf250-04.cnf fulfilled No. of Restarts: 729 No. of Flips: 3796 time to process: 9 seconds.
uf250-04.cnf fulfilled No. of Restarts: 2035 No. of Flips: 3647 time to process: 8 seconds.
uf250-04.cnf fulfilled No. of Restarts: 567 No. of Flips: 1548 time to process: 11 seconds.
uf250-04.cnf fulfilled No. of Restarts: 1250 No. of Flips: 3268 time to process: 10 seconds.
uf250-04.cnf fulfilled No. of Restarts: 3054 No. of Flips: 1274 time to process: 11 seconds.
uf250-04.cnf fulfilled No. of Restarts: 779 No. of Flips: 4583 time to process: 5 seconds.
uf250-04.cnf fulfilled No. of Restarts: 804 No. of Flips: 2238 time to process: 4 seconds.
uf250-04.cnf fulfilled No. of Restarts: 1318 No. of Flips: 1250 time to process: 12 seconds.
uf250-04.cnf fulfilled No. of Restarts: 994 No. of Flips: 4309 time to process: 8 seconds.
uf250-04.cnf fulfilled No. of Restarts: 2601 No. of Flips: 3171 time to process: 10 seconds.
uf250-04.cnf fulfilled No. of Restarts: 466 No. of Flips: 3585 time to process: 4 seconds.
uf250-04.cnf fulfilled No. of Restarts: 251 No. of Flips: 2517 time to process: 1 seconds.
uf250-04.cnf fulfilled No. of Restarts: 2458 No. of Flips: 2879 time to process: 12 seconds.
uf250-04.cnf fulfilled No. of Restarts: 11 No. of Flips: 1787 time to process: 3 seconds.
uf250-04.cnf fulfilled No. of Restarts: 150 No. of Flips: 1910 time to process: 8 seconds.
uf250-04.cnf fulfilled No. of Restarts: 1427 No. of Flips: 4116 time to process: 8 seconds.
uf250-04.cnf fulfilled No. of Restarts: 2517 No. of Flips: 2338 time to process: 11 seconds.
uf250-04.cnf fulfilled No. of Restarts: 825 No. of Flips: 2787 time to process: 6 seconds.
uf250-04.cnf fulfilled No. of Restarts: 539 No. of Flips: 3702 time to process: 6 seconds.
uf250-04.cnf fulfilled No. of Restarts: 1395 No. of Flips: 1907 time to process: 15 seconds.
uf250-04.cnf fulfilled No. of Restarts: 3166 No. of Flips: 3593 time to process: 14 seconds.
uf250-04.cnf fulfilled No. of Restarts: 232 No. of Flips: 2986 time to process: 6 seconds.
uf250-04.cnf fulfilled No. of Restarts: 17 No. of Flips: 4995 time to process: 0 seconds.
uf250-04.cnf fulfilled No. of Restarts: 3910 No. of Flips: 3241 time to process: 27 seconds.
uf250-04.cnf fulfilled No. of Restarts: 1108 No. of Flips: 1303 time to process: 4 seconds.
uf250-04.cnf fulfilled No. of Restarts: 2639 No. of Flips: 1429 time to process: 10 seconds.
uf250-04.cnf fulfilled No. of Restarts: 941 No. of Flips: 2842 time to process: 6 seconds.
uf250-04.cnf fulfilled No. of Restarts: 360 No. of Flips: 4534 time to process: 5 seconds.
uf250-04.cnf fulfilled No. of Restarts: 2076 No. of Flips: 1223 time to process: 14 seconds.
uf250-04.cnf fulfilled No. of Restarts: 262 No. of Flips: 1968 time to process: 4 seconds.
uf250-04.cnf fulfilled No. of Restarts: 385 No. of Flips: 4174 time to process: 4 seconds.
uf250-04.cnf fulfilled No. of Restarts: 1506 No. of Flips: 2310 time to process: 14 seconds.
uf250-04.cnf fulfilled No. of Restarts: 349 No. of Flips: 1307 time to process: 6 seconds.
uf250-04.cnf fulfilled No. of Restarts: 3340 No. of Flips: 3871 time to process: 14 seconds.
uf250-04.cnf fulfilled No. of Restarts: 1313 No. of Flips: 4303 time to process: 5 seconds.
uf250-04.cnf fulfilled No. of Restarts: 725 No. of Flips: 4461 time to process: 3 seconds.
uf250-04.cnf fulfilled No. of Restarts: 3560 No. of Flips: 3226 time to process: 19 seconds.
uf250-04.cnf fulfilled No. of Restarts: 371 No. of Flips: 3984 time to process: 6 seconds.
uf250-04.cnf fulfilled No. of Restarts: 1377 No. of Flips: 2756 time to process: 15 seconds.
uf250-04.cnf fulfilled No. of Restarts: 2495 No. of Flips: 3485 time to process: 14 seconds.
uf250-04.cnf fulfilled No. of Restarts: 905 No. of Flips: 4536 time to process: 3 seconds.
uf250-04.cnf fulfilled No. of Restarts: 293 No. of Flips: 2992 time to process: 2 seconds.
uf250-04.cnf fulfilled No. of Restarts: 691 No. of Flips: 4834 time to process: 4 seconds.
uf250-04.cnf fulfilled No. of Restarts: 641 No. of Flips: 4986 time to process: 4 seconds.
uf250-04.cnf fulfilled No. of Restarts: 1690 No. of Flips: 4222 time to process: 10 seconds.
uf250-04.cnf fulfilled No. of Restarts: 3784 No. of Flips: 920 time to process: 14 seconds.
uf250-04.cnf fulfilled No. of Restarts: 746 No. of Flips: 3148 time to process: 3 seconds.
uf250-04.cnf fulfilled No. of Restarts: 880 No. of Flips: 1155 time to process: 4 seconds.
uf250-04.cnf fulfilled No. of Restarts: 425 No. of Flips: 1249 time to process: 5 seconds.
uf250-04.cnf fulfilled No. of Restarts: 685 No. of Flips: 1673 time to process: 8 seconds.
uf250-04.cnf fulfilled No. of Restarts: 1636 No. of Flips: 3674 time to process: 8 seconds.
uf250-04.cnf fulfilled No. of Restarts: 719 No. of Flips: 2750 time to process: 6 seconds.
uf250-04.cnf fulfilled No. of Restarts: 926 No. of Flips: 4067 time to process: 12 seconds.
uf250-04.cnf fulfilled No. of Restarts: 138 No. of Flips: 1969 time to process: 2 seconds.
uf250-04.cnf fulfilled No. of Restarts: 1769 No. of Flips: 1367 time to process: 7 seconds.
uf250-04.cnf fulfilled No. of Restarts: 1926 No. of Flips: 3940 time to process: 17 seconds.
uf250-04.cnf fulfilled No. of Restarts: 1019 No. of Flips: 1305 time to process: 5 seconds.
uf250-04.cnf fulfilled No. of Restarts: 600 No. of Flips: 4177 time to process: 3 seconds.
uf250-04.cnf fulfilled No. of Restarts: 1769 No. of Flips: 3293 time to process: 14 seconds.
uf250-04.cnf fulfilled No. of Restarts: 2242 No. of Flips: 2233 time to process: 10 seconds.
uf250-04.cnf fulfilled No. of Restarts: 140 No. of Flips: 1935 time to process: 1 seconds.
uf250-04.cnf fulfilled No. of Restarts: 476 No. of Flips: 1033 time to process: 9 seconds.
uf250-04.cnf fulfilled No. of Restarts: 904 No. of Flips: 3522 time to process: 8 seconds.
uf250-04.cnf fulfilled No. of Restarts: 1699 No. of Flips: 3480 time to process: 10 seconds.
uf250-04.cnf fulfilled No. of Restarts: 572 No. of Flips: 4150 time to process: 2 seconds.
uf250-04.cnf fulfilled No. of Restarts: 356 No. of Flips: 4164 time to process: 7 seconds.
uf250-04.cnf fulfilled No. of Restarts: 124 No. of Flips: 2350 time to process: 5 seconds.
uf250-04.cnf fulfilled No. of Restarts: 1022 No. of Flips: 2123 time to process: 5 seconds.
uf250-04.cnf fulfilled No. of Restarts: 1367 No. of Flips: 855 time to process: 12 seconds.
uf250-04.cnf fulfilled No. of Restarts: 1343 No. of Flips: 4204 time to process: 6 seconds.
uf250-04.cnf fulfilled No. of Restarts: 731 No. of Flips: 1556 time to process: 7 seconds.
uf250-04.cnf fulfilled No. of Restarts: 1673 No. of Flips: 4771 time to process: 10 seconds.
uf250-04.cnf , deadline. Restarts: 4251
uf250-04.cnf fulfilled No. of Restarts: 207 No. of Flips: 1903 time to process: 0 seconds.
uf250-04.cnf fulfilled No. of Restarts: 896 No. of Flips: 3097 time to process: 3 seconds.
uf250-04.cnf fulfilled No. of Restarts: 205 No. of Flips: 1937 time to process: 1 seconds.
uf250-04.cnf fulfilled No. of Restarts: 2365 No. of Flips: 1968 time to process: 9 seconds.
uf250-04.cnf fulfilled No. of Restarts: 380 No. of Flips: 1928 time to process: 4 seconds.
uf250-04.cnf fulfilled No. of Restarts: 818 No. of Flips: 2004 time to process: 17 seconds.
uf250-04.cnf fulfilled No. of Restarts: 220 No. of Flips: 3614 time to process: 0 seconds.
uf250-04.cnf fulfilled No. of Restarts: 1276 No. of Flips: 1943 time to process: 13 seconds.
uf250-04.cnf fulfilled No. of Restarts: 2850 No. of Flips: 4515 time to process: 12 seconds.
uf250-04.cnf fulfilled No. of Restarts: 374 No. of Flips: 1762 time to process: 9 seconds.
uf250-04.cnf fulfilled No. of Restarts: 580 No. of Flips: 2201 time to process: 3 seconds.
uf250-04.cnf fulfilled No. of Restarts: 96 No. of Flips: 4693 time to process: 10 seconds.
uf250-04.cnf fulfilled No. of Restarts: 13 No. of Flips: 4887 time to process: 0 seconds.
uf250-04.cnf fulfilled No. of Restarts: 453 No. of Flips: 2151 time to process: 7 seconds.
uf250-04.cnf fulfilled No. of Restarts: 122 No. of Flips: 2843 time to process: 1 seconds.
uf250-04.cnf fulfilled No. of Restarts: 581 No. of Flips: 3304 time to process: 4 seconds.
uf250-04.cnf fulfilled No. of Restarts: 3091 No. of Flips: 3975 time to process: 13 seconds.
uf250-04.cnf fulfilled No. of Restarts: 1 No. of Flips: 4563 time to process: 14 seconds.
uf250-04.cnf fulfilled No. of Restarts: 1039 No. of Flips: 3307 time to process: 4 seconds.
uf250-04.cnf fulfilled No. of Restarts: 61 No. of Flips: 2115 time to process: 5 seconds.
uf250-04.cnf fulfilled No. of Restarts: 406 No. of Flips: 4812 time to process: 3 seconds.
uf250-04.cnf fulfilled No. of Restarts: 612 No. of Flips: 3402 time to process: 8 seconds.
uf250-04.cnf fulfilled No. of Restarts: 1391 No. of Flips: 3015 time to process: 6 seconds.
uf250-04.cnf fulfilled No. of Restarts: 608 No. of Flips: 2027 time to process: 5 seconds.
uf250-04.cnf fulfilled No. of Restarts: 2578 No. of Flips: 2851 time to process: 11 seconds.
uf250-04.cnf fulfilled No. of Restarts: 1775 No. of Flips: 2235 time to process: 22 seconds.
uf250-04.cnf fulfilled No. of Restarts: 1909 No. of Flips: 3473 time to process: 7 seconds.
uf250-04.cnf fulfilled No. of Restarts: 1602 No. of Flips: 2533 time to process: 8 seconds.
uf250-04.cnf fulfilled No. of Restarts: 631 No. of Flips: 3379 time to process: 3 seconds.
uf250-04.cnf fulfilled No. of Restarts: 3597 No. of Flips: 4248 time to process: 16 seconds.
uf250-04.cnf fulfilled No. of Restarts: 1068 No. of Flips: 1420 time to process: 4 seconds.
uf250-04.cnf fulfilled No. of Restarts: 705 No. of Flips: 4136 time to process: 5 seconds.
uf250-04.cnf fulfilled No. of Restarts: 1913 No. of Flips: 2705 time to process: 8 seconds.
uf250-04.cnf fulfilled No. of Restarts: 3128 No. of Flips: 2472 time to process: 12 seconds.
uf250-04.cnf fulfilled No. of Restarts: 1210 No. of Flips: 1575 time to process: 5 seconds.
uf250-04.cnf fulfilled No. of Restarts: 1361 No. of Flips: 3130 time to process: 11 seconds.
uf250-04.cnf fulfilled No. of Restarts: 1789 No. of Flips: 1472 time to process: 19 seconds.
uf250-04.cnf fulfilled No. of Restarts: 433 No. of Flips: 584 time to process: 2 seconds.
uf250-04.cnf fulfilled No. of Restarts: 3108 No. of Flips: 1360 time to process: 12 seconds.
uf250-04.cnf fulfilled No. of Restarts: 2392 No. of Flips: 2641 time to process: 10 seconds.
uf250-04.cnf fulfilled No. of Restarts: 1015 No. of Flips: 2856 time to process: 6 seconds.
uf250-04.cnf fulfilled No. of Restarts: 676 No. of Flips: 3145 time to process: 3 seconds.
uf250-04.cnf fulfilled No. of Restarts: 2952 No. of Flips: 1242 time to process: 11 seconds.
uf250-04.cnf fulfilled No. of Restarts: 985 No. of Flips: 1804 time to process: 4 seconds.
uf250-04.cnf fulfilled No. of Restarts: 239 No. of Flips: 4375 time to process: 3 seconds.
uf250-04.cnf fulfilled No. of Restarts: 440 No. of Flips: 1605 time to process: 5 seconds.
uf250-04.cnf fulfilled No. of Restarts: 3205 No. of Flips: 755 time to process: 17 seconds.
uf250-04.cnf fulfilled No. of Restarts: 621 No. of Flips: 4857 time to process: 16 seconds.
uf250-04.cnf fulfilled No. of Restarts: 1108 No. of Flips: 4301 time to process: 4 seconds.
uf250-04.cnf fulfilled No. of Restarts: 2225 No. of Flips: 2474 time to process: 12 seconds.
uf250-04.cnf , deadline. Restarts: 4251
uf250-04.cnf fulfilled No. of Restarts: 301 No. of Flips: 4594 time to process: 2 seconds.
uf250-04.cnf fulfilled No. of Restarts: 502 No. of Flips: 4746 time to process: 2 seconds.
uf250-04.cnf fulfilled No. of Restarts: 112 No. of Flips: 2464 time to process: 3 seconds.
uf250-04.cnf fulfilled No. of Restarts: 673 No. of Flips: 2388 time to process: 12 seconds.
uf250-04.cnf fulfilled No. of Restarts: 75 No. of Flips: 4951 time to process: 3 seconds.
uf250-04.cnf fulfilled No. of Restarts: 2648 No. of Flips: 1079 time to process: 15 seconds.
uf250-04.cnf fulfilled No. of Restarts: 160 No. of Flips: 1347 time to process: 1 seconds.
uf250-04.cnf fulfilled No. of Restarts: 1567 No. of Flips: 4514 time to process: 10 seconds.
uf250-04.cnf fulfilled No. of Restarts: 671 No. of Flips: 904 time to process: 13 seconds.
uf250-04.cnf fulfilled No. of Restarts: 599 No. of Flips: 3036 time to process: 6 seconds.
uf250-04.cnf fulfilled No. of Restarts: 58 No. of Flips: 4824 time to process: 2 seconds.
uf250-04.cnf fulfilled No. of Restarts: 497 No. of Flips: 1464 time to process: 4 seconds.
uf250-04.cnf fulfilled No. of Restarts: 440 No. of Flips: 3458 time to process: 2 seconds.
uf250-04.cnf fulfilled No. of Restarts: 20 No. of Flips: 1222 time to process: 7 seconds.
uf250-04.cnf fulfilled No. of Restarts: 1744 No. of Flips: 2443 time to process: 8 seconds.
uf250-04.cnf fulfilled No. of Restarts: 3358 No. of Flips: 3597 time to process: 14 seconds.
uf250-04.cnf fulfilled No. of Restarts: 321 No. of Flips: 4595 time to process: 4 seconds.
uf250-04.cnf fulfilled No. of Restarts: 394 No. of Flips: 4070 time to process: 6 seconds.
uf250-04.cnf fulfilled No. of Restarts: 353 No. of Flips: 1630 time to process: 3 seconds.
