# Supplementary material for: Completion Probabilities and Parallel Restart Strategies under an Imposed Deadline
Source: PLoS One. 2016 Oct 12;11(10):e0164605. doi: 10.1371/journal.pone.0164605 (PMC5061357; doi:10.1371/journal.pone.0164605)
Supplement: S1 File — The file “S1_File.zip” is the data gathered from the experiments regarding completion probability. (ZIP) [file pone.0164605.s004.zip › results_Multi_r4350.144.txt]

uf250-04.cnf fulfilled No. of Restarts: 8 No. of Flips: 3846 time to process: 0 seconds.
uf250-04.cnf fulfilled No. of Restarts: 549 No. of Flips: 2453 time to process: 14 seconds.
uf250-04.cnf fulfilled No. of Restarts: 2721 No. of Flips: 3522 time to process: 16 seconds.
uf250-04.cnf fulfilled No. of Restarts: 747 No. of Flips: 835 time to process: 3 seconds.
uf250-04.cnf fulfilled No. of Restarts: 209 No. of Flips: 1488 time to process: 3 seconds.
uf250-04.cnf fulfilled No. of Restarts: 147 No. of Flips: 4460 time to process: 5 seconds.
uf250-04.cnf fulfilled No. of Restarts: 259 No. of Flips: 3343 time to process: 11 seconds.
uf250-04.cnf fulfilled No. of Restarts: 1509 No. of Flips: 4552 time to process: 8 seconds.
uf250-04.cnf fulfilled No. of Restarts: 1037 No. of Flips: 1822 time to process: 9 seconds.
uf250-04.cnf fulfilled No. of Restarts: 964 No. of Flips: 1845 time to process: 4 seconds.
uf250-04.cnf fulfilled No. of Restarts: 109 No. of Flips: 3395 time to process: 10 seconds.
uf250-04.cnf fulfilled No. of Restarts: 260 No. of Flips: 1063 time to process: 8 seconds.
uf250-04.cnf fulfilled No. of Restarts: 3024 No. of Flips: 2006 time to process: 16 seconds.
uf250-04.cnf fulfilled No. of Restarts: 63 No. of Flips: 3882 time to process: 1 seconds.
uf250-04.cnf fulfilled No. of Restarts: 55 No. of Flips: 4294 time to process: 3 seconds.
uf250-04.cnf fulfilled No. of Restarts: 415 No. of Flips: 1720 time to process: 3 seconds.
uf250-04.cnf fulfilled No. of Restarts: 4 No. of Flips: 2035 time to process: 18 seconds.
uf250-04.cnf fulfilled No. of Restarts: 1320 No. of Flips: 2901 time to process: 5 seconds.
uf250-04.cnf fulfilled No. of Restarts: 1180 No. of Flips: 4321 time to process: 15 seconds.
uf250-04.cnf fulfilled No. of Restarts: 2398 No. of Flips: 3536 time to process: 10 seconds.
uf250-04.cnf fulfilled No. of Restarts: 1757 No. of Flips: 3317 time to process: 9 seconds.
uf250-04.cnf fulfilled No. of Restarts: 679 No. of Flips: 1460 time to process: 12 seconds.
uf250-04.cnf fulfilled No. of Restarts: 172 No. of Flips: 2437 time to process: 2 seconds.
uf250-04.cnf fulfilled No. of Restarts: 1630 No. of Flips: 1865 time to process: 8 seconds.
uf250-04.cnf fulfilled No. of Restarts: 1155 No. of Flips: 2109 time to process: 13 seconds.
uf250-04.cnf fulfilled No. of Restarts: 1939 No. of Flips: 2884 time to process: 10 seconds.
uf250-04.cnf fulfilled No. of Restarts: 32 No. of Flips: 4461 time to process: 11 seconds.
uf250-04.cnf fulfilled No. of Restarts: 1604 No. of Flips: 4662 time to process: 14 seconds.
uf250-04.cnf fulfilled No. of Restarts: 1765 No. of Flips: 4534 time to process: 9 seconds.
uf250-04.cnf fulfilled No. of Restarts: 1372 No. of Flips: 2739 time to process: 11 seconds.
uf250-04.cnf fulfilled No. of Restarts: 1884 No. of Flips: 4709 time to process: 9 seconds.
uf250-04.cnf fulfilled No. of Restarts: 260 No. of Flips: 2517 time to process: 1 seconds.
uf250-04.cnf fulfilled No. of Restarts: 179 No. of Flips: 4959 time to process: 4 seconds.
uf250-04.cnf fulfilled No. of Restarts: 564 No. of Flips: 1015 time to process: 5 seconds.
uf250-04.cnf fulfilled No. of Restarts: 226 No. of Flips: 3006 time to process: 3 seconds.
uf250-04.cnf fulfilled No. of Restarts: 1495 No. of Flips: 3608 time to process: 12 seconds.
uf250-04.cnf fulfilled No. of Restarts: 268 No. of Flips: 2806 time to process: 3 seconds.
uf250-04.cnf fulfilled No. of Restarts: 662 No. of Flips: 3611 time to process: 8 seconds.
uf250-04.cnf fulfilled No. of Restarts: 466 No. of Flips: 1696 time to process: 2 seconds.
uf250-04.cnf fulfilled No. of Restarts: 75 No. of Flips: 3315 time to process: 0 seconds.
uf250-04.cnf fulfilled No. of Restarts: 146 No. of Flips: 3545 time to process: 11 seconds.
uf250-04.cnf fulfilled No. of Restarts: 71 No. of Flips: 2771 time to process: 6 seconds.
uf250-04.cnf fulfilled No. of Restarts: 84 No. of Flips: 2844 time to process: 12 seconds.
uf250-04.cnf fulfilled No. of Restarts: 331 No. of Flips: 2991 time to process: 11 seconds.
uf250-04.cnf fulfilled No. of Restarts: 1192 No. of Flips: 3278 time to process: 7 seconds.
uf250-04.cnf fulfilled No. of Restarts: 78 No. of Flips: 2964 time to process: 10 seconds.
uf250-04.cnf fulfilled No. of Restarts: 974 No. of Flips: 1982 time to process: 6 seconds.
uf250-04.cnf fulfilled No. of Restarts: 230 No. of Flips: 3131 time to process: 8 seconds.
uf250-04.cnf fulfilled No. of Restarts: 632 No. of Flips: 1337 time to process: 2 seconds.
uf250-04.cnf fulfilled No. of Restarts: 1269 No. of Flips: 841 time to process: 8 seconds.
uf250-04.cnf fulfilled No. of Restarts: 1863 No. of Flips: 3230 time to process: 18 seconds.
uf250-04.cnf fulfilled No. of Restarts: 942 No. of Flips: 3497 time to process: 4 seconds.
uf250-04.cnf fulfilled No. of Restarts: 1277 No. of Flips: 2121 time to process: 9 seconds.
uf250-04.cnf fulfilled No. of Restarts: 140 No. of Flips: 3739 time to process: 2 seconds.
uf250-04.cnf fulfilled No. of Restarts: 1298 No. of Flips: 2188 time to process: 7 seconds.
uf250-04.cnf fulfilled No. of Restarts: 2419 No. of Flips: 2057 time to process: 10 seconds.
uf250-04.cnf fulfilled No. of Restarts: 1302 No. of Flips: 2034 time to process: 8 seconds.
uf250-04.cnf fulfilled No. of Restarts: 127 No. of Flips: 3416 time to process: 8 seconds.
uf250-04.cnf fulfilled No. of Restarts: 22 No. of Flips: 2248 time to process: 14 seconds.
uf250-04.cnf fulfilled No. of Restarts: 99 No. of Flips: 4981 time to process: 0 seconds.
uf250-04.cnf fulfilled No. of Restarts: 987 No. of Flips: 1156 time to process: 9 seconds.
uf250-04.cnf fulfilled No. of Restarts: 2130 No. of Flips: 3090 time to process: 9 seconds.
uf250-04.cnf fulfilled No. of Restarts: 2286 No. of Flips: 3459 time to process: 11 seconds.
uf250-04.cnf fulfilled No. of Restarts: 810 No. of Flips: 4109 time to process: 6 seconds.
uf250-04.cnf fulfilled No. of Restarts: 29 No. of Flips: 2465 time to process: 2 seconds.
uf250-04.cnf fulfilled No. of Restarts: 1551 No. of Flips: 1510 time to process: 16 seconds.
uf250-04.cnf fulfilled No. of Restarts: 95 No. of Flips: 1954 time to process: 3 seconds.
uf250-04.cnf fulfilled No. of Restarts: 1360 No. of Flips: 1886 time to process: 6 seconds.
uf250-04.cnf fulfilled No. of Restarts: 732 No. of Flips: 1371 time to process: 6 seconds.
uf250-04.cnf fulfilled No. of Restarts: 2724 No. of Flips: 2697 time to process: 13 seconds.
uf250-04.cnf fulfilled No. of Restarts: 302 No. of Flips: 3533 time to process: 3 seconds.
uf250-04.cnf fulfilled No. of Restarts: 3309 No. of Flips: 3146 time to process: 19 seconds.
uf250-04.cnf fulfilled No. of Restarts: 858 No. of Flips: 2416 time to process: 3 seconds.
uf250-04.cnf fulfilled No. of Restarts: 26 No. of Flips: 1217 time to process: 6 seconds.
uf250-04.cnf fulfilled No. of Restarts: 936 No. of Flips: 4936 time to process: 14 seconds.
uf250-04.cnf fulfilled No. of Restarts: 189 No. of Flips: 3865 time to process: 4 seconds.
uf250-04.cnf fulfilled No. of Restarts: 806 No. of Flips: 4816 time to process: 4 seconds.
uf250-04.cnf fulfilled No. of Restarts: 726 No. of Flips: 3556 time to process: 4 seconds.
uf250-04.cnf fulfilled No. of Restarts: 2127 No. of Flips: 4350 time to process: 11 seconds.
uf250-04.cnf fulfilled No. of Restarts: 1118 No. of Flips: 4698 time to process: 8 seconds.
uf250-04.cnf fulfilled No. of Restarts: 27 No. of Flips: 4342 time to process: 2 seconds.
uf250-04.cnf fulfilled No. of Restarts: 20 No. of Flips: 4236 time to process: 12 seconds.
uf250-04.cnf fulfilled No. of Restarts: 2836 No. of Flips: 2674 time to process: 16 seconds.
uf250-04.cnf fulfilled No. of Restarts: 238 No. of Flips: 4149 time to process: 1 seconds.
uf250-04.cnf fulfilled No. of Restarts: 2394 No. of Flips: 1940 time to process: 10 seconds.
uf250-04.cnf fulfilled No. of Restarts: 3443 No. of Flips: 3657 time to process: 25 seconds.
uf250-04.cnf fulfilled No. of Restarts: 1273 No. of Flips: 4384 time to process: 5 seconds.
uf250-04.cnf fulfilled No. of Restarts: 2404 No. of Flips: 1004 time to process: 18 seconds.
uf250-04.cnf fulfilled No. of Restarts: 1853 No. of Flips: 3458 time to process: 12 seconds.
uf250-04.cnf fulfilled No. of Restarts: 2335 No. of Flips: 944 time to process: 10 seconds.
uf250-04.cnf fulfilled No. of Restarts: 1429 No. of Flips: 4036 time to process: 6 seconds.
uf250-04.cnf fulfilled No. of Restarts: 1117 No. of Flips: 4151 time to process: 13 seconds.
uf250-04.cnf fulfilled No. of Restarts: 3187 No. of Flips: 2838 time to process: 16 seconds.
uf250-04.cnf fulfilled No. of Restarts: 2294 No. of Flips: 4074 time to process: 19 seconds.
uf250-04.cnf fulfilled No. of Restarts: 897 No. of Flips: 4111 time to process: 3 seconds.
uf250-04.cnf fulfilled No. of Restarts: 67 No. of Flips: 2168 time to process: 1 seconds.
uf250-04.cnf fulfilled No. of Restarts: 924 No. of Flips: 4329 time to process: 5 seconds.
uf250-04.cnf fulfilled No. of Restarts: 348 No. of Flips: 1931 time to process: 4 seconds.
uf250-04.cnf fulfilled No. of Restarts: 256 No. of Flips: 4512 time to process: 12 seconds.
uf250-04.cnf fulfilled No. of Restarts: 65 No. of Flips: 1353 time to process: 6 seconds.
uf250-04.cnf fulfilled No. of Restarts: 651 No. of Flips: 2302 time to process: 7 seconds.
uf250-04.cnf fulfilled No. of Restarts: 84 No. of Flips: 1019 time to process: 2 seconds.
uf250-04.cnf fulfilled No. of Restarts: 1839 No. of Flips: 2790 time to process: 11 seconds.
uf250-04.cnf fulfilled No. of Restarts: 3310 No. of Flips: 4798 time to process: 16 seconds.
uf250-04.cnf fulfilled No. of Restarts: 2425 No. of Flips: 3471 time to process: 10 seconds.
uf250-04.cnf fulfilled No. of Restarts: 86 No. of Flips: 4080 time to process: 0 seconds.
uf250-04.cnf fulfilled No. of Restarts: 1140 No. of Flips: 3162 time to process: 13 seconds.
uf250-04.cnf fulfilled No. of Restarts: 684 No. of Flips: 991 time to process: 8 seconds.
uf250-04.cnf fulfilled No. of Restarts: 1157 No. of Flips: 1848 time to process: 13 seconds.
uf250-04.cnf fulfilled No. of Restarts: 999 No. of Flips: 4563 time to process: 4 seconds.
uf250-04.cnf fulfilled No. of Restarts: 1774 No. of Flips: 2972 time to process: 10 seconds.
uf250-04.cnf fulfilled No. of Restarts: 259 No. of Flips: 1863 time to process: 1 seconds.
uf250-04.cnf fulfilled No. of Restarts: 1500 No. of Flips: 2311 time to process: 9 seconds.
uf250-04.cnf fulfilled No. of Restarts: 2792 No. of Flips: 2836 time to process: 12 seconds.
uf250-04.cnf fulfilled No. of Restarts: 960 No. of Flips: 4682 time to process: 12 seconds.
uf250-04.cnf fulfilled No. of Restarts: 862 No. of Flips: 4386 time to process: 3 seconds.
uf250-04.cnf fulfilled No. of Restarts: 508 No. of Flips: 1861 time to process: 5 seconds.
uf250-04.cnf fulfilled No. of Restarts: 2734 No. of Flips: 2408 time to process: 14 seconds.
uf250-04.cnf fulfilled No. of Restarts: 1202 No. of Flips: 2775 time to process: 10 seconds.
uf250-04.cnf fulfilled No. of Restarts: 1646 No. of Flips: 3530 time to process: 11 seconds.
uf250-04.cnf fulfilled No. of Restarts: 665 No. of Flips: 2360 time to process: 3 seconds.
uf250-04.cnf fulfilled No. of Restarts: 753 No. of Flips: 4997 time to process: 15 seconds.
uf250-04.cnf fulfilled No. of Restarts: 84 No. of Flips: 4528 time to process: 1 seconds.
uf250-04.cnf fulfilled No. of Restarts: 869 No. of Flips: 4642 time to process: 5 seconds.
uf250-04.cnf fulfilled No. of Restarts: 2721 No. of Flips: 2139 time to process: 11 seconds.
uf250-04.cnf fulfilled No. of Restarts: 427 No. of Flips: 991 time to process: 10 seconds.
uf250-04.cnf fulfilled No. of Restarts: 1241 No. of Flips: 1775 time to process: 13 seconds.
uf250-04.cnf fulfilled No. of Restarts: 2060 No. of Flips: 2314 time to process: 14 seconds.
uf250-04.cnf fulfilled No. of Restarts: 374 No. of Flips: 2131 time to process: 1 seconds.
uf250-04.cnf fulfilled No. of Restarts: 2030 No. of Flips: 963 time to process: 11 seconds.
uf250-04.cnf fulfilled No. of Restarts: 3875 No. of Flips: 4896 time to process: 23 seconds.
uf250-04.cnf fulfilled No. of Restarts: 499 No. of Flips: 3384 time to process: 4 seconds.
uf250-04.cnf fulfilled No. of Restarts: 2755 No. of Flips: 1046 time to process: 16 seconds.
uf250-04.cnf fulfilled No. of Restarts: 907 No. of Flips: 4639 time to process: 6 seconds.
uf250-04.cnf fulfilled No. of Restarts: 356 No. of Flips: 1892 time to process: 6 seconds.
uf250-04.cnf fulfilled No. of Restarts: 344 No. of Flips: 1999 time to process: 2 seconds.
uf250-04.cnf fulfilled No. of Restarts: 681 No. of Flips: 2735 time to process: 11 seconds.
uf250-04.cnf fulfilled No. of Restarts: 69 No. of Flips: 4024 time to process: 7 seconds.
uf250-04.cnf fulfilled No. of Restarts: 223 No. of Flips: 4723 time to process: 6 seconds.
uf250-04.cnf fulfilled No. of Restarts: 114 No. of Flips: 4458 time to process: 19 seconds.
uf250-04.cnf fulfilled No. of Restarts: 959 No. of Flips: 772 time to process: 7 seconds.
uf250-04.cnf fulfilled No. of Restarts: 353 No. of Flips: 2587 time to process: 5 seconds.
uf250-04.cnf fulfilled No. of Restarts: 2053 No. of Flips: 4834 time to process: 9 seconds.
uf250-04.cnf fulfilled No. of Restarts: 736 No. of Flips: 3534 time to process: 6 seconds.
uf250-04.cnf fulfilled No. of Restarts: 532 No. of Flips: 2443 time to process: 4 seconds.
uf250-04.cnf fulfilled No. of Restarts: 1229 No. of Flips: 1465 time to process: 13 seconds.
uf250-04.cnf fulfilled No. of Restarts: 1880 No. of Flips: 3427 time to process: 8 seconds.
uf250-04.cnf fulfilled No. of Restarts: 2232 No. of Flips: 3542 time to process: 9 seconds.
uf250-04.cnf fulfilled No. of Restarts: 1198 No. of Flips: 4681 time to process: 5 seconds.
uf250-04.cnf fulfilled No. of Restarts: 41 No. of Flips: 3184 time to process: 1 seconds.
uf250-04.cnf fulfilled No. of Restarts: 108 No. of Flips: 3076 time to process: 2 seconds.
uf250-04.cnf fulfilled No. of Restarts: 1247 No. of Flips: 3643 time to process: 15 seconds.
uf250-04.cnf fulfilled No. of Restarts: 3307 No. of Flips: 4433 time to process: 14 seconds.
uf250-04.cnf fulfilled No. of Restarts: 582 No. of Flips: 1767 time to process: 9 seconds.
uf250-04.cnf fulfilled No. of Restarts: 203 No. of Flips: 3299 time to process: 7 seconds.
uf250-04.cnf fulfilled No. of Restarts: 3323 No. of Flips: 2629 time to process: 14 seconds.
uf250-04.cnf fulfilled No. of Restarts: 1153 No. of Flips: 2655 time to process: 5 seconds.
uf250-04.cnf fulfilled No. of Restarts: 598 No. of Flips: 4149 time to process: 6 seconds.
uf250-04.cnf fulfilled No. of Restarts: 2131 No. of Flips: 2925 time to process: 12 seconds.
uf250-04.cnf fulfilled No. of Restarts: 531 No. of Flips: 3984 time to process: 2 seconds.
uf250-04.cnf fulfilled No. of Restarts: 121 No. of Flips: 3753 time to process: 7 seconds.
uf250-04.cnf fulfilled No. of Restarts: 1529 No. of Flips: 4375 time to process: 8 seconds.
uf250-04.cnf fulfilled No. of Restarts: 1419 No. of Flips: 1408 time to process: 9 seconds.
uf250-04.cnf fulfilled No. of Restarts: 912 No. of Flips: 2630 time to process: 22 seconds.
uf250-04.cnf fulfilled No. of Restarts: 222 No. of Flips: 3919 time to process: 6 seconds.
uf250-04.cnf fulfilled No. of Restarts: 3077 No. of Flips: 2226 time to process: 14 seconds.
uf250-04.cnf fulfilled No. of Restarts: 1247 No. of Flips: 1608 time to process: 7 seconds.
uf250-04.cnf fulfilled No. of Restarts: 1309 No. of Flips: 3426 time to process: 6 seconds.
uf250-04.cnf fulfilled No. of Restarts: 1510 No. of Flips: 4687 time to process: 13 seconds.
uf250-04.cnf fulfilled No. of Restarts: 769 No. of Flips: 3575 time to process: 8 seconds.
uf250-04.cnf fulfilled No. of Restarts: 2597 No. of Flips: 2760 time to process: 11 seconds.
uf250-04.cnf fulfilled No. of Restarts: 1474 No. of Flips: 1899 time to process: 7 seconds.
uf250-04.cnf fulfilled No. of Restarts: 3270 No. of Flips: 3875 time to process: 14 seconds.
uf250-04.cnf fulfilled No. of Restarts: 59 No. of Flips: 4250 time to process: 4 seconds.
uf250-04.cnf fulfilled No. of Restarts: 1590 No. of Flips: 3409 time to process: 7 seconds.
uf250-04.cnf fulfilled No. of Restarts: 2830 No. of Flips: 2779 time to process: 17 seconds.
uf250-04.cnf fulfilled No. of Restarts: 20 No. of Flips: 1346 time to process: 3 seconds.
uf250-04.cnf fulfilled No. of Restarts: 489 No. of Flips: 1791 time to process: 5 seconds.
uf250-04.cnf fulfilled No. of Restarts: 638 No. of Flips: 1259 time to process: 13 seconds.
uf250-04.cnf fulfilled No. of Restarts: 340 No. of Flips: 1852 time to process: 4 seconds.
uf250-04.cnf fulfilled No. of Restarts: 8 No. of Flips: 4708 time to process: 3 seconds.
uf250-04.cnf fulfilled No. of Restarts: 1828 No. of Flips: 3152 time to process: 9 seconds.
uf250-04.cnf fulfilled No. of Restarts: 30 No. of Flips: 4616 time to process: 0 seconds.
uf250-04.cnf fulfilled No. of Restarts: 111 No. of Flips: 2813 time to process: 2 seconds.
uf250-04.cnf fulfilled No. of Restarts: 1857 No. of Flips: 1438 time to process: 14 seconds.
uf250-04.cnf fulfilled No. of Restarts: 369 No. of Flips: 4710 time to process: 4 seconds.
uf250-04.cnf fulfilled No. of Restarts: 179 No. of Flips: 4074 time to process: 5 seconds.
uf250-04.cnf fulfilled No. of Restarts: 1940 No. of Flips: 1164 time to process: 12 seconds.
uf250-04.cnf fulfilled No. of Restarts: 377 No. of Flips: 4693 time to process: 2 seconds.
uf250-04.cnf fulfilled No. of Restarts: 320 No. of Flips: 4570 time to process: 2 seconds.
uf250-04.cnf fulfilled No. of Restarts: 1291 No. of Flips: 1082 time to process: 6 seconds.
uf250-04.cnf fulfilled No. of Restarts: 524 No. of Flips: 3745 time to process: 3 seconds.
uf250-04.cnf fulfilled No. of Restarts: 366 No. of Flips: 4217 time to process: 10 seconds.
uf250-04.cnf fulfilled No. of Restarts: 1627 No. of Flips: 2698 time to process: 10 seconds.
uf250-04.cnf fulfilled No. of Restarts: 250 No. of Flips: 4713 time to process: 3 seconds.
uf250-04.cnf fulfilled No. of Restarts: 359 No. of Flips: 3920 time to process: 8 seconds.
uf250-04.cnf fulfilled No. of Restarts: 50 No. of Flips: 3144 time to process: 7 seconds.
uf250-04.cnf fulfilled No. of Restarts: 1324 No. of Flips: 2486 time to process: 9 seconds.
uf250-04.cnf fulfilled No. of Restarts: 592 No. of Flips: 3758 time to process: 13 seconds.
uf250-04.cnf fulfilled No. of Restarts: 1162 No. of Flips: 4589 time to process: 12 seconds.
uf250-04.cnf fulfilled No. of Restarts: 2039 No. of Flips: 2736 time to process: 8 seconds.
uf250-04.cnf fulfilled No. of Restarts: 3801 No. of Flips: 974 time to process: 16 seconds.
uf250-04.cnf fulfilled No. of Restarts: 3860 No. of Flips: 4176 time to process: 17 seconds.
uf250-04.cnf fulfilled No. of Restarts: 1414 No. of Flips: 4988 time to process: 7 seconds.
uf250-04.cnf fulfilled No. of Restarts: 1580 No. of Flips: 1859 time to process: 8 seconds.
uf250-04.cnf fulfilled No. of Restarts: 451 No. of Flips: 3153 time to process: 4 seconds.
uf250-04.cnf fulfilled No. of Restarts: 221 No. of Flips: 3662 time to process: 14 seconds.
uf250-04.cnf fulfilled No. of Restarts: 236 No. of Flips: 4404 time to process: 1 seconds.
uf250-04.cnf fulfilled No. of Restarts: 1542 No. of Flips: 4582 time to process: 7 seconds.
uf250-04.cnf fulfilled No. of Restarts: 1420 No. of Flips: 2825 time to process: 6 seconds.
uf250-04.cnf fulfilled No. of Restarts: 462 No. of Flips: 1553 time to process: 4 seconds.
uf250-04.cnf fulfilled No. of Restarts: 2797 No. of Flips: 1924 time to process: 12 seconds.
uf250-04.cnf fulfilled No. of Restarts: 34 No. of Flips: 1169 time to process: 1 seconds.
uf250-04.cnf fulfilled No. of Restarts: 723 No. of Flips: 1051 time to process: 4 seconds.
uf250-04.cnf , deadline. Restarts: 4350
uf250-04.cnf fulfilled No. of Restarts: 147 No. of Flips: 3695 time to process: 0 seconds.
uf250-04.cnf fulfilled No. of Restarts: 2643 No. of Flips: 1249 time to process: 12 seconds.
uf250-04.cnf fulfilled No. of Restarts: 356 No. of Flips: 4519 time to process: 7 seconds.
uf250-04.cnf fulfilled No. of Restarts: 1359 No. of Flips: 3169 time to process: 7 seconds.
uf250-04.cnf fulfilled No. of Restarts: 20 No. of Flips: 2671 time to process: 3 seconds.
uf250-04.cnf fulfilled No. of Restarts: 406 No. of Flips: 3198 time to process: 7 seconds.
uf250-04.cnf fulfilled No. of Restarts: 3659 No. of Flips: 1143 time to process: 17 seconds.
uf250-04.cnf fulfilled No. of Restarts: 19 No. of Flips: 4402 time to process: 0 seconds.
uf250-04.cnf fulfilled No. of Restarts: 20 No. of Flips: 2407 time to process: 0 seconds.
uf250-04.cnf fulfilled No. of Restarts: 512 No. of Flips: 4866 time to process: 10 seconds.
uf250-04.cnf fulfilled No. of Restarts: 360 No. of Flips: 4657 time to process: 2 seconds.
uf250-04.cnf fulfilled No. of Restarts: 61 No. of Flips: 4587 time to process: 5 seconds.
uf250-04.cnf fulfilled No. of Restarts: 651 No. of Flips: 1659 time to process: 13 seconds.
uf250-04.cnf fulfilled No. of Restarts: 997 No. of Flips: 1647 time to process: 7 seconds.
uf250-04.cnf fulfilled No. of Restarts: 63 No. of Flips: 4135 time to process: 3 seconds.
uf250-04.cnf fulfilled No. of Restarts: 28 No. of Flips: 3333 time to process: 4 seconds.
uf250-04.cnf fulfilled No. of Restarts: 1121 No. of Flips: 953 time to process: 13 seconds.
uf250-04.cnf fulfilled No. of Restarts: 175 No. of Flips: 2922 time to process: 6 seconds.
uf250-04.cnf fulfilled No. of Restarts: 1612 No. of Flips: 2167 time to process: 7 seconds.
uf250-04.cnf fulfilled No. of Restarts: 897 No. of Flips: 2249 time to process: 7 seconds.
uf250-04.cnf fulfilled No. of Restarts: 2594 No. of Flips: 2100 time to process: 29 seconds.
uf250-04.cnf fulfilled No. of Restarts: 1609 No. of Flips: 2788 time to process: 7 seconds.
uf250-04.cnf fulfilled No. of Restarts: 223 No. of Flips: 2124 time to process: 1 seconds.
uf250-04.cnf fulfilled No. of Restarts: 597 No. of Flips: 1383 time to process: 13 seconds.
uf250-04.cnf fulfilled No. of Restarts: 6 No. of Flips: 4135 time to process: 16 seconds.
uf250-04.cnf fulfilled No. of Restarts: 134 No. of Flips: 1975 time to process: 5 seconds.
uf250-04.cnf fulfilled No. of Restarts: 2073 No. of Flips: 1470 time to process: 27 seconds.
uf250-04.cnf fulfilled No. of Restarts: 458 No. of Flips: 2482 time to process: 2 seconds.
uf250-04.cnf fulfilled No. of Restarts: 635 No. of Flips: 1387 time to process: 15 seconds.
uf250-04.cnf fulfilled No. of Restarts: 20 No. of Flips: 2693 time to process: 5 seconds.
uf250-04.cnf fulfilled No. of Restarts: 771 No. of Flips: 4113 time to process: 3 seconds.
uf250-04.cnf fulfilled No. of Restarts: 385 No. of Flips: 3880 time to process: 1 seconds.
uf250-04.cnf fulfilled No. of Restarts: 2672 No. of Flips: 1816 time to process: 12 seconds.
uf250-04.cnf fulfilled No. of Restarts: 2342 No. of Flips: 3252 time to process: 11 seconds.
uf250-04.cnf fulfilled No. of Restarts: 752 No. of Flips: 4070 time to process: 6 seconds.
uf250-04.cnf fulfilled No. of Restarts: 97 No. of Flips: 3321 time to process: 0 seconds.
uf250-04.cnf fulfilled No. of Restarts: 540 No. of Flips: 3358 time to process: 2 seconds.
uf250-04.cnf fulfilled No. of Restarts: 1216 No. of Flips: 2834 time to process: 13 seconds.
uf250-04.cnf fulfilled No. of Restarts: 561 No. of Flips: 2852 time to process: 5 seconds.
uf250-04.cnf fulfilled No. of Restarts: 364 No. of Flips: 3796 time to process: 8 seconds.
uf250-04.cnf fulfilled No. of Restarts: 457 No. of Flips: 4421 time to process: 15 seconds.
uf250-04.cnf fulfilled No. of Restarts: 1437 No. of Flips: 2029 time to process: 6 seconds.
uf250-04.cnf fulfilled No. of Restarts: 451 No. of Flips: 3737 time to process: 4 seconds.
uf250-04.cnf fulfilled No. of Restarts: 3025 No. of Flips: 4250 time to process: 14 seconds.
uf250-04.cnf fulfilled No. of Restarts: 1852 No. of Flips: 2625 time to process: 12 seconds.
uf250-04.cnf fulfilled No. of Restarts: 2001 No. of Flips: 3813 time to process: 8 seconds.
uf250-04.cnf fulfilled No. of Restarts: 649 No. of Flips: 1973 time to process: 4 seconds.
uf250-04.cnf fulfilled No. of Restarts: 1509 No. of Flips: 3096 time to process: 9 seconds.
uf250-04.cnf fulfilled No. of Restarts: 402 No. of Flips: 971 time to process: 15 seconds.
uf250-04.cnf fulfilled No. of Restarts: 705 No. of Flips: 2536 time to process: 3 seconds.
uf250-04.cnf fulfilled No. of Restarts: 646 No. of Flips: 1068 time to process: 4 seconds.
uf250-04.cnf fulfilled No. of Restarts: 94 No. of Flips: 2245 time to process: 2 seconds.
uf250-04.cnf fulfilled No. of Restarts: 1919 No. of Flips: 1088 time to process: 11 seconds.
uf250-04.cnf fulfilled No. of Restarts: 3355 No. of Flips: 2782 time to process: 21 seconds.
uf250-04.cnf fulfilled No. of Restarts: 2884 No. of Flips: 3057 time to process: 12 seconds.
uf250-04.cnf fulfilled No. of Restarts: 1639 No. of Flips: 3418 time to process: 7 seconds.
uf250-04.cnf fulfilled No. of Restarts: 1688 No. of Flips: 3798 time to process: 7 seconds.
uf250-04.cnf fulfilled No. of Restarts: 1887 No. of Flips: 3050 time to process: 8 seconds.
uf250-04.cnf fulfilled No. of Restarts: 259 No. of Flips: 3588 time to process: 2 seconds.
uf250-04.cnf fulfilled No. of Restarts: 69 No. of Flips: 3719 time to process: 1 seconds.
uf250-04.cnf fulfilled No. of Restarts: 1851 No. of Flips: 4758 time to process: 10 seconds.
uf250-04.cnf fulfilled No. of Restarts: 1852 No. of Flips: 4148 time to process: 13 seconds.
uf250-04.cnf fulfilled No. of Restarts: 459 No. of Flips: 3502 time to process: 12 seconds.
uf250-04.cnf fulfilled No. of Restarts: 491 No. of Flips: 1716 time to process: 8 seconds.
uf250-04.cnf fulfilled No. of Restarts: 708 No. of Flips: 4394 time to process: 4 seconds.
uf250-04.cnf fulfilled No. of Restarts: 984 No. of Flips: 1476 time to process: 15 seconds.
uf250-04.cnf fulfilled No. of Restarts: 1030 No. of Flips: 3615 time to process: 5 seconds.
uf250-04.cnf fulfilled No. of Restarts: 603 No. of Flips: 2840 time to process: 9 seconds.
uf250-04.cnf fulfilled No. of Restarts: 662 No. of Flips: 3741 time to process: 2 seconds.
uf250-04.cnf fulfilled No. of Restarts: 975 No. of Flips: 3258 time to process: 4 seconds.
uf250-04.cnf fulfilled No. of Restarts: 303 No. of Flips: 3523 time to process: 6 seconds.
uf250-04.cnf fulfilled No. of Restarts: 98 No. of Flips: 3767 time to process: 1 seconds.
uf250-04.cnf fulfilled No. of Restarts: 263 No. of Flips: 3557 time to process: 1 seconds.
uf250-04.cnf fulfilled No. of Restarts: 660 No. of Flips: 3280 time to process: 8 seconds.
uf250-04.cnf fulfilled No. of Restarts: 580 No. of Flips: 2419 time to process: 2 seconds.
uf250-04.cnf fulfilled No. of Restarts: 305 No. of Flips: 2210 time to process: 6 seconds.
uf250-04.cnf fulfilled No. of Restarts: 2045 No. of Flips: 4804 time to process: 8 seconds.
uf250-04.cnf fulfilled No. of Restarts: 123 No. of Flips: 2651 time to process: 11 seconds.
uf250-04.cnf fulfilled No. of Restarts: 772 No. of Flips: 2958 time to process: 3 seconds.
uf250-04.cnf fulfilled No. of Restarts: 761 No. of Flips: 2935 time to process: 13 seconds.
uf250-04.cnf fulfilled No. of Restarts: 481 No. of Flips: 1615 time to process: 18 seconds.
uf250-04.cnf fulfilled No. of Restarts: 1660 No. of Flips: 2534 time to process: 8 seconds.
uf250-04.cnf fulfilled No. of Restarts: 3597 No. of Flips: 2063 time to process: 35 seconds.
uf250-04.cnf fulfilled No. of Restarts: 1168 No. of Flips: 2380 time to process: 5 seconds.
uf250-04.cnf fulfilled No. of Restarts: 2938 No. of Flips: 2205 time to process: 13 seconds.
uf250-04.cnf fulfilled No. of Restarts: 143 No. of Flips: 4095 time to process: 14 seconds.
uf250-04.cnf fulfilled No. of Restarts: 351 No. of Flips: 1969 time to process: 1 seconds.
uf250-04.cnf fulfilled No. of Restarts: 158 No. of Flips: 2772 time to process: 5 seconds.
uf250-04.cnf fulfilled No. of Restarts: 1488 No. of Flips: 3004 time to process: 12 seconds.
uf250-04.cnf fulfilled No. of Restarts: 399 No. of Flips: 2258 time to process: 7 seconds.
uf250-04.cnf fulfilled No. of Restarts: 1493 No. of Flips: 1420 time to process: 9 seconds.
uf250-04.cnf fulfilled No. of Restarts: 1021 No. of Flips: 3529 time to process: 11 seconds.
uf250-04.cnf fulfilled No. of Restarts: 4187 No. of Flips: 2948 time to process: 25 seconds.
uf250-04.cnf fulfilled No. of Restarts: 494 No. of Flips: 2298 time to process: 2 seconds.
uf250-04.cnf fulfilled No. of Restarts: 944 No. of Flips: 1984 time to process: 9 seconds.
uf250-04.cnf fulfilled No. of Restarts: 283 No. of Flips: 2992 time to process: 8 seconds.
uf250-04.cnf fulfilled No. of Restarts: 3223 No. of Flips: 4655 time to process: 20 seconds.
uf250-04.cnf fulfilled No. of Restarts: 1108 No. of Flips: 2292 time to process: 4 seconds.
uf250-04.cnf fulfilled No. of Restarts: 1527 No. of Flips: 2624 time to process: 7 seconds.
uf250-04.cnf fulfilled No. of Restarts: 565 No. of Flips: 1678 time to process: 2 seconds.
uf250-04.cnf fulfilled No. of Restarts: 805 No. of Flips: 4321 time to process: 16 seconds.
uf250-04.cnf fulfilled No. of Restarts: 204 No. of Flips: 3681 time to process: 0 seconds.
uf250-04.cnf fulfilled No. of Restarts: 1422 No. of Flips: 3550 time to process: 15 seconds.
uf250-04.cnf fulfilled No. of Restarts: 53 No. of Flips: 3381 time to process: 1 seconds.
uf250-04.cnf fulfilled No. of Restarts: 151 No. of Flips: 1809 time to process: 2 seconds.
uf250-04.cnf fulfilled No. of Restarts: 1019 No. of Flips: 1373 time to process: 14 seconds.
uf250-04.cnf fulfilled No. of Restarts: 1163 No. of Flips: 1522 time to process: 7 seconds.
uf250-04.cnf fulfilled No. of Restarts: 500 No. of Flips: 2510 time to process: 8 seconds.
uf250-04.cnf fulfilled No. of Restarts: 829 No. of Flips: 2587 time to process: 7 seconds.
uf250-04.cnf fulfilled No. of Restarts: 365 No. of Flips: 1221 time to process: 2 seconds.
uf250-04.cnf fulfilled No. of Restarts: 752 No. of Flips: 3130 time to process: 4 seconds.
uf250-04.cnf fulfilled No. of Restarts: 1688 No. of Flips: 2215 time to process: 12 seconds.
uf250-04.cnf , deadline. Restarts: 4350
uf250-04.cnf fulfilled No. of Restarts: 1196 No. of Flips: 3241 time to process: 5 seconds.
uf250-04.cnf fulfilled No. of Restarts: 178 No. of Flips: 2708 time to process: 14 seconds.
uf250-04.cnf fulfilled No. of Restarts: 372 No. of Flips: 3617 time to process: 1 seconds.
uf250-04.cnf fulfilled No. of Restarts: 99 No. of Flips: 1899 time to process: 1 seconds.
uf250-04.cnf fulfilled No. of Restarts: 915 No. of Flips: 1142 time to process: 12 seconds.
uf250-04.cnf fulfilled No. of Restarts: 455 No. of Flips: 1949 time to process: 7 seconds.
uf250-04.cnf fulfilled No. of Restarts: 371 No. of Flips: 3216 time to process: 5 seconds.
uf250-04.cnf fulfilled No. of Restarts: 242 No. of Flips: 2372 time to process: 6 seconds.
uf250-04.cnf fulfilled No. of Restarts: 478 No. of Flips: 1208 time to process: 3 seconds.
uf250-04.cnf fulfilled No. of Restarts: 251 No. of Flips: 2000 time to process: 1 seconds.
uf250-04.cnf fulfilled No. of Restarts: 44 No. of Flips: 2240 time to process: 7 seconds.
uf250-04.cnf fulfilled No. of Restarts: 190 No. of Flips: 2938 time to process: 2 seconds.
uf250-04.cnf fulfilled No. of Restarts: 656 No. of Flips: 3398 time to process: 6 seconds.
uf250-04.cnf fulfilled No. of Restarts: 614 No. of Flips: 3636 time to process: 14 seconds.
uf250-04.cnf fulfilled No. of Restarts: 579 No. of Flips: 1738 time to process: 2 seconds.
uf250-04.cnf fulfilled No. of Restarts: 922 No. of Flips: 2222 time to process: 8 seconds.
uf250-04.cnf fulfilled No. of Restarts: 2912 No. of Flips: 4400 time to process: 14 seconds.
uf250-04.cnf fulfilled No. of Restarts: 583 No. of Flips: 4437 time to process: 4 seconds.
uf250-04.cnf fulfilled No. of Restarts: 1062 No. of Flips: 2693 time to process: 15 seconds.
uf250-04.cnf fulfilled No. of Restarts: 54 No. of Flips: 3547 time to process: 5 seconds.
uf250-04.cnf fulfilled No. of Restarts: 353 No. of Flips: 2785 time to process: 2 seconds.
uf250-04.cnf fulfilled No. of Restarts: 66 No. of Flips: 2355 time to process: 2 seconds.
uf250-04.cnf fulfilled No. of Restarts: 1304 No. of Flips: 1891 time to process: 6 seconds.
uf250-04.cnf fulfilled No. of Restarts: 950 No. of Flips: 537 time to process: 8 seconds.
uf250-04.cnf fulfilled No. of Restarts: 539 No. of Flips: 2444 time to process: 11 seconds.
uf250-04.cnf fulfilled No. of Restarts: 394 No. of Flips: 1522 time to process: 9 seconds.
uf250-04.cnf fulfilled No. of Restarts: 547 No. of Flips: 4359 time to process: 3 seconds.
uf250-04.cnf fulfilled No. of Restarts: 641 No. of Flips: 2915 time to process: 3 seconds.
uf250-04.cnf fulfilled No. of Restarts: 1701 No. of Flips: 3273 time to process: 12 seconds.
uf250-04.cnf fulfilled No. of Restarts: 2720 No. of Flips: 3427 time to process: 15 seconds.
uf250-04.cnf fulfilled No. of Restarts: 1763 No. of Flips: 4632 time to process: 10 seconds.
uf250-04.cnf fulfilled No. of Restarts: 2975 No. of Flips: 1608 time to process: 13 seconds.
uf250-04.cnf fulfilled No. of Restarts: 2375 No. of Flips: 4036 time to process: 10 seconds.
uf250-04.cnf fulfilled No. of Restarts: 579 No. of Flips: 1085 time to process: 3 seconds.
uf250-04.cnf fulfilled No. of Restarts: 2992 No. of Flips: 2576 time to process: 18 seconds.
uf250-04.cnf fulfilled No. of Restarts: 121 No. of Flips: 2150 time to process: 1 seconds.
uf250-04.cnf fulfilled No. of Restarts: 1107 No. of Flips: 4764 time to process: 7 seconds.
uf250-04.cnf fulfilled No. of Restarts: 815 No. of Flips: 1290 time to process: 12 seconds.
uf250-04.cnf fulfilled No. of Restarts: 1108 No. of Flips: 3036 time to process: 7 seconds.
uf250-04.cnf fulfilled No. of Restarts: 507 No. of Flips: 2855 time to process: 19 seconds.
uf250-04.cnf fulfilled No. of Restarts: 1690 No. of Flips: 3699 time to process: 7 seconds.
uf250-04.cnf fulfilled No. of Restarts: 50 No. of Flips: 3716 time to process: 0 seconds.
uf250-04.cnf fulfilled No. of Restarts: 302 No. of Flips: 3934 time to process: 19 seconds.
uf250-04.cnf fulfilled No. of Restarts: 169 No. of Flips: 2570 time to process: 0 seconds.
uf250-04.cnf fulfilled No. of Restarts: 290 No. of Flips: 4869 time to process: 12 seconds.
uf250-04.cnf fulfilled No. of Restarts: 152 No. of Flips: 1273 time to process: 0 seconds.
uf250-04.cnf fulfilled No. of Restarts: 1297 No. of Flips: 4658 time to process: 6 seconds.
uf250-04.cnf fulfilled No. of Restarts: 185 No. of Flips: 3936 time to process: 3 seconds.
uf250-04.cnf fulfilled No. of Restarts: 3 No. of Flips: 2792 time to process: 0 seconds.
uf250-04.cnf fulfilled No. of Restarts: 2366 No. of Flips: 4945 time to process: 11 seconds.
uf250-04.cnf fulfilled No. of Restarts: 3286 No. of Flips: 1631 time to process: 18 seconds.
uf250-04.cnf fulfilled No. of Restarts: 2066 No. of Flips: 4741 time to process: 10 seconds.
uf250-04.cnf fulfilled No. of Restarts: 456 No. of Flips: 3330 time to process: 6 seconds.
uf250-04.cnf fulfilled No. of Restarts: 3851 No. of Flips: 2313 time to process: 18 seconds.
uf250-04.cnf fulfilled No. of Restarts: 2801 No. of Flips: 2413 time to process: 12 seconds.
uf250-04.cnf fulfilled No. of Restarts: 3111 No. of Flips: 1662 time to process: 14 seconds.
uf250-04.cnf fulfilled No. of Restarts: 1743 No. of Flips: 3892 time to process: 11 seconds.
uf250-04.cnf fulfilled No. of Restarts: 44 No. of Flips: 1770 time to process: 10 seconds.
uf250-04.cnf fulfilled No. of Restarts: 605 No. of Flips: 4284 time to process: 4 seconds.
uf250-04.cnf fulfilled No. of Restarts: 681 No. of Flips: 4344 time to process: 7 seconds.
uf250-04.cnf fulfilled No. of Restarts: 1141 No. of Flips: 4975 time to process: 13 seconds.
uf250-04.cnf fulfilled No. of Restarts: 508 No. of Flips: 4499 time to process: 4 seconds.
uf250-04.cnf fulfilled No. of Restarts: 9 No. of Flips: 4186 time to process: 2 seconds.
uf250-04.cnf fulfilled No. of Restarts: 1270 No. of Flips: 2463 time to process: 11 seconds.
uf250-04.cnf fulfilled No. of Restarts: 909 No. of Flips: 4333 time to process: 11 seconds.
uf250-04.cnf fulfilled No. of Restarts: 1479 No. of Flips: 3856 time to process: 6 seconds.
uf250-04.cnf fulfilled No. of Restarts: 1073 No. of Flips: 4814 time to process: 4 seconds.
uf250-04.cnf fulfilled No. of Restarts: 1006 No. of Flips: 2255 time to process: 4 seconds.
uf250-04.cnf fulfilled No. of Restarts: 111 No. of Flips: 4212 time to process: 0 seconds.
uf250-04.cnf fulfilled No. of Restarts: 748 No. of Flips: 2103 time to process: 7 seconds.
uf250-04.cnf fulfilled No. of Restarts: 3214 No. of Flips: 3999 time to process: 20 seconds.
uf250-04.cnf fulfilled No. of Restarts: 2371 No. of Flips: 2385 time to process: 10 seconds.
uf250-04.cnf fulfilled No. of Restarts: 2192 No. of Flips: 3745 time to process: 9 seconds.
uf250-04.cnf fulfilled No. of Restarts: 670 No. of Flips: 2010 time to process: 3 seconds.
uf250-04.cnf fulfilled No. of Restarts: 3595 No. of Flips: 1411 time to process: 22 seconds.
uf250-04.cnf fulfilled No. of Restarts: 506 No. of Flips: 2505 time to process: 4 seconds.
uf250-04.cnf fulfilled No. of Restarts: 688 No. of Flips: 1264 time to process: 10 seconds.
uf250-04.cnf fulfilled No. of Restarts: 1615 No. of Flips: 3821 time to process: 9 seconds.
uf250-04.cnf fulfilled No. of Restarts: 163 No. of Flips: 3231 time to process: 8 seconds.
uf250-04.cnf fulfilled No. of Restarts: 484 No. of Flips: 2257 time to process: 7 seconds.
uf250-04.cnf fulfilled No. of Restarts: 952 No. of Flips: 2331 time to process: 8 seconds.
uf250-04.cnf fulfilled No. of Restarts: 823 No. of Flips: 2323 time to process: 12 seconds.
uf250-04.cnf fulfilled No. of Restarts: 90 No. of Flips: 4662 time to process: 9 seconds.
uf250-04.cnf fulfilled No. of Restarts: 709 No. of Flips: 1724 time to process: 3 seconds.
uf250-04.cnf fulfilled No. of Restarts: 1163 No. of Flips: 2778 time to process: 5 seconds.
uf250-04.cnf fulfilled No. of Restarts: 433 No. of Flips: 1795 time to process: 5 seconds.
uf250-04.cnf fulfilled No. of Restarts: 362 No. of Flips: 2712 time to process: 5 seconds.
uf250-04.cnf fulfilled No. of Restarts: 1338 No. of Flips: 4443 time to process: 24 seconds.
uf250-04.cnf fulfilled No. of Restarts: 1063 No. of Flips: 2085 time to process: 4 seconds.
uf250-04.cnf fulfilled No. of Restarts: 1401 No. of Flips: 4325 time to process: 6 seconds.
uf250-04.cnf fulfilled No. of Restarts: 839 No. of Flips: 550 time to process: 3 seconds.
uf250-04.cnf fulfilled No. of Restarts: 1893 No. of Flips: 2338 time to process: 10 seconds.
uf250-04.cnf fulfilled No. of Restarts: 5 No. of Flips: 2637 time to process: 0 seconds.
uf250-04.cnf fulfilled No. of Restarts: 1597 No. of Flips: 2528 time to process: 15 seconds.
uf250-04.cnf fulfilled No. of Restarts: 1495 No. of Flips: 4022 time to process: 7 seconds.
uf250-04.cnf fulfilled No. of Restarts: 3799 No. of Flips: 3910 time to process: 16 seconds.
uf250-04.cnf fulfilled No. of Restarts: 520 No. of Flips: 2463 time to process: 12 seconds.
uf250-04.cnf fulfilled No. of Restarts: 371 No. of Flips: 1418 time to process: 5 seconds.
uf250-04.cnf fulfilled No. of Restarts: 687 No. of Flips: 2450 time to process: 3 seconds.
uf250-04.cnf fulfilled No. of Restarts: 236 No. of Flips: 4858 time to process: 1 seconds.
uf250-04.cnf fulfilled No. of Restarts: 2098 No. of Flips: 1585 time to process: 18 seconds.
uf250-04.cnf fulfilled No. of Restarts: 2360 No. of Flips: 1628 time to process: 14 seconds.
uf250-04.cnf fulfilled No. of Restarts: 857 No. of Flips: 3187 time to process: 4 seconds.
uf250-04.cnf fulfilled No. of Restarts: 1100 No. of Flips: 1730 time to process: 9 seconds.
uf250-04.cnf fulfilled No. of Restarts: 979 No. of Flips: 1698 time to process: 7 seconds.
uf250-04.cnf fulfilled No. of Restarts: 865 No. of Flips: 3117 time to process: 6 seconds.
uf250-04.cnf fulfilled No. of Restarts: 167 No. of Flips: 1103 time to process: 0 seconds.
uf250-04.cnf fulfilled No. of Restarts: 3242 No. of Flips: 3674 time to process: 21 seconds.
uf250-04.cnf fulfilled No. of Restarts: 1217 No. of Flips: 945 time to process: 11 seconds.
uf250-04.cnf fulfilled No. of Restarts: 236 No. of Flips: 3180 time to process: 1 seconds.
uf250-04.cnf fulfilled No. of Restarts: 3623 No. of Flips: 874 time to process: 17 seconds.
uf250-04.cnf fulfilled No. of Restarts: 107 No. of Flips: 2810 time to process: 1 seconds.
uf250-04.cnf fulfilled No. of Restarts: 2802 No. of Flips: 2439 time to process: 15 seconds.
uf250-04.cnf fulfilled No. of Restarts: 1175 No. of Flips: 774 time to process: 6 seconds.
uf250-04.cnf fulfilled No. of Restarts: 687 No. of Flips: 4487 time to process: 3 seconds.
uf250-04.cnf fulfilled No. of Restarts: 1149 No. of Flips: 2795 time to process: 8 seconds.
uf250-04.cnf fulfilled No. of Restarts: 401 No. of Flips: 3027 time to process: 7 seconds.
uf250-04.cnf fulfilled No. of Restarts: 687 No. of Flips: 3440 time to process: 5 seconds.
uf250-04.cnf fulfilled No. of Restarts: 8 No. of Flips: 1870 time to process: 3 seconds.
uf250-04.cnf fulfilled No. of Restarts: 1993 No. of Flips: 1691 time to process: 8 seconds.
uf250-04.cnf fulfilled No. of Restarts: 4008 No. of Flips: 882 time to process: 21 seconds.
uf250-04.cnf fulfilled No. of Restarts: 1 No. of Flips: 2056 time to process: 0 seconds.
uf250-04.cnf fulfilled No. of Restarts: 19 No. of Flips: 1851 time to process: 12 seconds.
uf250-04.cnf fulfilled No. of Restarts: 60 No. of Flips: 594 time to process: 9 seconds.
uf250-04.cnf fulfilled No. of Restarts: 1097 No. of Flips: 4949 time to process: 9 seconds.
uf250-04.cnf fulfilled No. of Restarts: 2057 No. of Flips: 4779 time to process: 10 seconds.
uf250-04.cnf fulfilled No. of Restarts: 1371 No. of Flips: 2912 time to process: 8 seconds.
uf250-04.cnf fulfilled No. of Restarts: 799 No. of Flips: 3308 time to process: 8 seconds.
uf250-04.cnf fulfilled No. of Restarts: 2009 No. of Flips: 1358 time to process: 15 seconds.
uf250-04.cnf , deadline. Restarts: 4350
uf250-04.cnf fulfilled No. of Restarts: 2396 No. of Flips: 3915 time to process: 10 seconds.
uf250-04.cnf fulfilled No. of Restarts: 2835 No. of Flips: 2556 time to process: 15 seconds.
uf250-04.cnf fulfilled No. of Restarts: 178 No. of Flips: 2710 time to process: 0 seconds.
uf250-04.cnf fulfilled No. of Restarts: 533 No. of Flips: 2521 time to process: 4 seconds.
uf250-04.cnf fulfilled No. of Restarts: 176 No. of Flips: 1455 time to process: 4 seconds.
uf250-04.cnf fulfilled No. of Restarts: 727 No. of Flips: 4126 time to process: 5 seconds.
uf250-04.cnf fulfilled No. of Restarts: 468 No. of Flips: 2070 time to process: 7 seconds.
uf250-04.cnf fulfilled No. of Restarts: 3698 No. of Flips: 1387 time to process: 16 seconds.
uf250-04.cnf fulfilled No. of Restarts: 617 No. of Flips: 2163 time to process: 7 seconds.
uf250-04.cnf fulfilled No. of Restarts: 869 No. of Flips: 4049 time to process: 13 seconds.
uf250-04.cnf fulfilled No. of Restarts: 105 No. of Flips: 1773 time to process: 1 seconds.
uf250-04.cnf fulfilled No. of Restarts: 1157 No. of Flips: 2366 time to process: 11 seconds.
uf250-04.cnf fulfilled No. of Restarts: 2360 No. of Flips: 3702 time to process: 10 seconds.
uf250-04.cnf fulfilled No. of Restarts: 73 No. of Flips: 3082 time to process: 1 seconds.
uf250-04.cnf fulfilled No. of Restarts: 1462 No. of Flips: 4418 time to process: 7 seconds.
uf250-04.cnf fulfilled No. of Restarts: 3172 No. of Flips: 1395 time to process: 13 seconds.
uf250-04.cnf fulfilled No. of Restarts: 664 No. of Flips: 1390 time to process: 3 seconds.
uf250-04.cnf fulfilled No. of Restarts: 413 No. of Flips: 3710 time to process: 1 seconds.
uf250-04.cnf fulfilled No. of Restarts: 890 No. of Flips: 4326 time to process: 12 seconds.
uf250-04.cnf fulfilled No. of Restarts: 719 No. of Flips: 3603 time to process: 3 seconds.
uf250-04.cnf fulfilled No. of Restarts: 972 No. of Flips: 1854 time to process: 15 seconds.
uf250-04.cnf fulfilled No. of Restarts: 1683 No. of Flips: 4697 time to process: 8 seconds.
uf250-04.cnf fulfilled No. of Restarts: 2806 No. of Flips: 3629 time to process: 13 seconds.
uf250-04.cnf fulfilled No. of Restarts: 723 No. of Flips: 3704 time to process: 3 seconds.
uf250-04.cnf fulfilled No. of Restarts: 233 No. of Flips: 3318 time to process: 11 seconds.
uf250-04.cnf fulfilled No. of Restarts: 3938 No. of Flips: 1741 time to process: 22 seconds.
uf250-04.cnf fulfilled No. of Restarts: 454 No. of Flips: 4014 time to process: 5 seconds.
uf250-04.cnf fulfilled No. of Restarts: 3567 No. of Flips: 3783 time to process: 18 seconds.
uf250-04.cnf fulfilled No. of Restarts: 1510 No. of Flips: 1869 time to process: 6 seconds.
uf250-04.cnf fulfilled No. of Restarts: 757 No. of Flips: 3163 time to process: 7 seconds.
uf250-04.cnf fulfilled No. of Restarts: 3791 No. of Flips: 4964 time to process: 22 seconds.
uf250-04.cnf fulfilled No. of Restarts: 751 No. of Flips: 2616 time to process: 3 seconds.
uf250-04.cnf fulfilled No. of Restarts: 552 No. of Flips: 2530 time to process: 18 seconds.
uf250-04.cnf fulfilled No. of Restarts: 27 No. of Flips: 2709 time to process: 0 seconds.
uf250-04.cnf fulfilled No. of Restarts: 2179 No. of Flips: 1144 time to process: 14 seconds.
uf250-04.cnf fulfilled No. of Restarts: 826 No. of Flips: 4784 time to process: 7 seconds.
uf250-04.cnf fulfilled No. of Restarts: 2092 No. of Flips: 3562 time to process: 18 seconds.
uf250-04.cnf fulfilled No. of Restarts: 187 No. of Flips: 4779 time to process: 1 seconds.
uf250-04.cnf fulfilled No. of Restarts: 261 No. of Flips: 2377 time to process: 5 seconds.
uf250-04.cnf fulfilled No. of Restarts: 294 No. of Flips: 4898 time to process: 2 seconds.
uf250-04.cnf fulfilled No. of Restarts: 1531 No. of Flips: 3246 time to process: 10 seconds.
uf250-04.cnf fulfilled No. of Restarts: 1634 No. of Flips: 1873 time to process: 12 seconds.
uf250-04.cnf fulfilled No. of Restarts: 75 No. of Flips: 2820 time to process: 3 seconds.
uf250-04.cnf fulfilled No. of Restarts: 647 No. of Flips: 1615 time to process: 3 seconds.
uf250-04.cnf fulfilled No. of Restarts: 1099 No. of Flips: 1868 time to process: 11 seconds.
uf250-04.cnf fulfilled No. of Restarts: 1414 No. of Flips: 3787 time to process: 13 seconds.
uf250-04.cnf fulfilled No. of Restarts: 1720 No. of Flips: 4564 time to process: 9 seconds.
uf250-04.cnf fulfilled No. of Restarts: 1113 No. of Flips: 4639 time to process: 7 seconds.
uf250-04.cnf fulfilled No. of Restarts: 424 No. of Flips: 3011 time to process: 7 seconds.
uf250-04.cnf fulfilled No. of Restarts: 320 No. of Flips: 1577 time to process: 1 seconds.
uf250-04.cnf fulfilled No. of Restarts: 1237 No. of Flips: 4918 time to process: 15 seconds.
uf250-04.cnf fulfilled No. of Restarts: 2347 No. of Flips: 3549 time to process: 11 seconds.
uf250-04.cnf fulfilled No. of Restarts: 299 No. of Flips: 1614 time to process: 1 seconds.
uf250-04.cnf fulfilled No. of Restarts: 700 No. of Flips: 2598 time to process: 3 seconds.
uf250-04.cnf fulfilled No. of Restarts: 1859 No. of Flips: 3525 time to process: 16 seconds.
uf250-04.cnf fulfilled No. of Restarts: 467 No. of Flips: 3483 time to process: 5 seconds.
uf250-04.cnf fulfilled No. of Restarts: 150 No. of Flips: 4689 time to process: 3 seconds.
uf250-04.cnf fulfilled No. of Restarts: 316 No. of Flips: 4368 time to process: 14 seconds.
uf250-04.cnf fulfilled No. of Restarts: 1649 No. of Flips: 2050 time to process: 11 seconds.
uf250-04.cnf fulfilled No. of Restarts: 1810 No. of Flips: 3706 time to process: 7 seconds.
uf250-04.cnf fulfilled No. of Restarts: 888 No. of Flips: 3763 time to process: 5 seconds.
uf250-04.cnf fulfilled No. of Restarts: 1271 No. of Flips: 1353 time to process: 9 seconds.
uf250-04.cnf fulfilled No. of Restarts: 4332 No. of Flips: 1568 time to process: 27 seconds.
uf250-04.cnf fulfilled No. of Restarts: 14 No. of Flips: 4169 time to process: 0 seconds.
uf250-04.cnf fulfilled No. of Restarts: 1260 No. of Flips: 3759 time to process: 6 seconds.
uf250-04.cnf fulfilled No. of Restarts: 37 No. of Flips: 4904 time to process: 3 seconds.
uf250-04.cnf fulfilled No. of Restarts: 609 No. of Flips: 1511 time to process: 16 seconds.
uf250-04.cnf fulfilled No. of Restarts: 98 No. of Flips: 4856 time to process: 5 seconds.
uf250-04.cnf fulfilled No. of Restarts: 744 No. of Flips: 1458 time to process: 6 seconds.
uf250-04.cnf fulfilled No. of Restarts: 1560 No. of Flips: 3502 time to process: 13 seconds.
uf250-04.cnf fulfilled No. of Restarts: 1783 No. of Flips: 1631 time to process: 8 seconds.
uf250-04.cnf fulfilled No. of Restarts: 773 No. of Flips: 3428 time to process: 5 seconds.
uf250-04.cnf fulfilled No. of Restarts: 1748 No. of Flips: 993 time to process: 21 seconds.
uf250-04.cnf fulfilled No. of Restarts: 1039 No. of Flips: 1876 time to process: 4 seconds.
uf250-04.cnf fulfilled No. of Restarts: 722 No. of Flips: 1820 time to process: 3 seconds.
uf250-04.cnf fulfilled No. of Restarts: 75 No. of Flips: 4933 time to process: 3 seconds.
uf250-04.cnf fulfilled No. of Restarts: 252 No. of Flips: 3066 time to process: 2 seconds.
uf250-04.cnf fulfilled No. of Restarts: 362 No. of Flips: 1737 time to process: 9 seconds.
uf250-04.cnf fulfilled No. of Restarts: 597 No. of Flips: 1932 time to process: 2 seconds.
uf250-04.cnf fulfilled No. of Restarts: 1429 No. of Flips: 3540 time to process: 13 seconds.
uf250-04.cnf fulfilled No. of Restarts: 1035 No. of Flips: 2583 time to process: 7 seconds.
uf250-04.cnf fulfilled No. of Restarts: 746 No. of Flips: 4490 time to process: 3 seconds.
uf250-04.cnf fulfilled No. of Restarts: 1156 No. of Flips: 3130 time to process: 6 seconds.
uf250-04.cnf fulfilled No. of Restarts: 1794 No. of Flips: 2847 time to process: 8 seconds.
uf250-04.cnf fulfilled No. of Restarts: 414 No. of Flips: 2603 time to process: 4 seconds.
uf250-04.cnf fulfilled No. of Restarts: 245 No. of Flips: 2195 time to process: 1 seconds.
uf250-04.cnf fulfilled No. of Restarts: 1538 No. of Flips: 1252 time to process: 10 seconds.
uf250-04.cnf fulfilled No. of Restarts: 794 No. of Flips: 4615 time to process: 4 seconds.
uf250-04.cnf fulfilled No. of Restarts: 1997 No. of Flips: 2685 time to process: 15 seconds.
uf250-04.cnf fulfilled No. of Restarts: 30 No. of Flips: 1505 time to process: 3 seconds.
uf250-04.cnf fulfilled No. of Restarts: 280 No. of Flips: 2359 time to process: 4 seconds.
uf250-04.cnf fulfilled No. of Restarts: 1355 No. of Flips: 2583 time to process: 12 seconds.
uf250-04.cnf fulfilled No. of Restarts: 2238 No. of Flips: 2182 time to process: 14 seconds.
uf250-04.cnf fulfilled No. of Restarts: 2514 No. of Flips: 1318 time to process: 13 seconds.
uf250-04.cnf fulfilled No. of Restarts: 530 No. of Flips: 1392 time to process: 2 seconds.
uf250-04.cnf fulfilled No. of Restarts: 148 No. of Flips: 3588 time to process: 0 seconds.
uf250-04.cnf fulfilled No. of Restarts: 300 No. of Flips: 4372 time to process: 2 seconds.
uf250-04.cnf fulfilled No. of Restarts: 36 No. of Flips: 1994 time to process: 2 seconds.
uf250-04.cnf fulfilled No. of Restarts: 1777 No. of Flips: 1270 time to process: 12 seconds.
uf250-04.cnf fulfilled No. of Restarts: 2594 No. of Flips: 3540 time to process: 11 seconds.
uf250-04.cnf fulfilled No. of Restarts: 737 No. of Flips: 3656 time to process: 3 seconds.
uf250-04.cnf fulfilled No. of Restarts: 3862 No. of Flips: 1128 time to process: 17 seconds.
uf250-04.cnf fulfilled No. of Restarts: 2198 No. of Flips: 4551 time to process: 9 seconds.
uf250-04.cnf fulfilled No. of Restarts: 38 No. of Flips: 1652 time to process: 3 seconds.
uf250-04.cnf fulfilled No. of Restarts: 1589 No. of Flips: 3619 time to process: 7 seconds.
uf250-04.cnf fulfilled No. of Restarts: 123 No. of Flips: 4409 time to process: 2 seconds.
uf250-04.cnf fulfilled No. of Restarts: 1003 No. of Flips: 3104 time to process: 5 seconds.
uf250-04.cnf fulfilled No. of Restarts: 1829 No. of Flips: 1028 time to process: 9 seconds.
uf250-04.cnf fulfilled No. of Restarts: 792 No. of Flips: 4213 time to process: 4 seconds.
uf250-04.cnf fulfilled No. of Restarts: 1039 No. of Flips: 4165 time to process: 10 seconds.
uf250-04.cnf fulfilled No. of Restarts: 978 No. of Flips: 2204 time to process: 4 seconds.
uf250-04.cnf fulfilled No. of Restarts: 1246 No. of Flips: 2204 time to process: 8 seconds.
uf250-04.cnf fulfilled No. of Restarts: 397 No. of Flips: 2791 time to process: 3 seconds.
uf250-04.cnf fulfilled No. of Restarts: 604 No. of Flips: 2322 time to process: 2 seconds.
uf250-04.cnf fulfilled No. of Restarts: 315 No. of Flips: 2173 time to process: 1 seconds.
uf250-04.cnf fulfilled No. of Restarts: 753 No. of Flips: 2500 time to process: 5 seconds.
uf250-04.cnf fulfilled No. of Restarts: 296 No. of Flips: 3227 time to process: 3 seconds.
uf250-04.cnf fulfilled No. of Restarts: 216 No. of Flips: 3696 time to process: 14 seconds.
uf250-04.cnf fulfilled No. of Restarts: 365 No. of Flips: 3911 time to process: 19 seconds.
uf250-04.cnf fulfilled No. of Restarts: 65 No. of Flips: 4851 time to process: 0 seconds.
uf250-04.cnf fulfilled No. of Restarts: 814 No. of Flips: 4665 time to process: 6 seconds.
uf250-04.cnf fulfilled No. of Restarts: 2484 No. of Flips: 4917 time to process: 17 seconds.
uf250-04.cnf fulfilled No. of Restarts: 1504 No. of Flips: 3779 time to process: 7 seconds.
uf250-04.cnf fulfilled No. of Restarts: 3178 No. of Flips: 2363 time to process: 16 seconds.
uf250-04.cnf fulfilled No. of Restarts: 2575 No. of Flips: 4624 time to process: 11 seconds.
uf250-04.cnf fulfilled No. of Restarts: 524 No. of Flips: 2188 time to process: 5 seconds.
uf250-04.cnf fulfilled No. of Restarts: 372 No. of Flips: 2524 time to process: 1 seconds.
uf250-04.cnf fulfilled No. of Restarts: 378 No. of Flips: 2562 time to process: 13 seconds.
uf250-04.cnf fulfilled No. of Restarts: 607 No. of Flips: 4147 time to process: 3 seconds.
uf250-04.cnf fulfilled No. of Restarts: 400 No. of Flips: 2847 time to process: 1 seconds.
uf250-04.cnf fulfilled No. of Restarts: 2091 No. of Flips: 4378 time to process: 11 seconds.
uf250-04.cnf fulfilled No. of Restarts: 2053 No. of Flips: 4591 time to process: 20 seconds.
uf250-04.cnf fulfilled No. of Restarts: 1915 No. of Flips: 4743 time to process: 8 seconds.
uf250-04.cnf fulfilled No. of Restarts: 289 No. of Flips: 3707 time to process: 3 seconds.
uf250-04.cnf fulfilled No. of Restarts: 1050 No. of Flips: 1196 time to process: 19 seconds.
uf250-04.cnf fulfilled No. of Restarts: 217 No. of Flips: 4406 time to process: 1 seconds.
uf250-04.cnf fulfilled No. of Restarts: 3086 No. of Flips: 4463 time to process: 14 seconds.
uf250-04.cnf fulfilled No. of Restarts: 1816 No. of Flips: 3540 time to process: 11 seconds.
uf250-04.cnf fulfilled No. of Restarts: 732 No. of Flips: 2441 time to process: 7 seconds.
uf250-04.cnf fulfilled No. of Restarts: 1698 No. of Flips: 1296 time to process: 11 seconds.
uf250-04.cnf fulfilled No. of Restarts: 404 No. of Flips: 4468 time to process: 2 seconds.
uf250-04.cnf fulfilled No. of Restarts: 234 No. of Flips: 3111 time to process: 4 seconds.
uf250-04.cnf fulfilled No. of Restarts: 171 No. of Flips: 2967 time to process: 1 seconds.
uf250-04.cnf fulfilled No. of Restarts: 3119 No. of Flips: 2209 time to process: 25 seconds.
uf250-04.cnf fulfilled No. of Restarts: 789 No. of Flips: 4751 time to process: 7 seconds.
uf250-04.cnf fulfilled No. of Restarts: 3410 No. of Flips: 3555 time to process: 16 seconds.
uf250-04.cnf fulfilled No. of Restarts: 1306 No. of Flips: 1809 time to process: 5 seconds.
uf250-04.cnf fulfilled No. of Restarts: 741 No. of Flips: 3501 time to process: 5 seconds.
uf250-04.cnf fulfilled No. of Restarts: 63 No. of Flips: 3966 time to process: 1 seconds.
uf250-04.cnf fulfilled No. of Restarts: 131 No. of Flips: 1548 time to process: 3 seconds.
uf250-04.cnf fulfilled No. of Restarts: 1462 No. of Flips: 751 time to process: 19 seconds.
uf250-04.cnf fulfilled No. of Restarts: 3311 No. of Flips: 1817 time to process: 14 seconds.
uf250-04.cnf fulfilled No. of Restarts: 1066 No. of Flips: 2836 time to process: 5 seconds.
uf250-04.cnf fulfilled No. of Restarts: 459 No. of Flips: 1151 time to process: 7 seconds.
uf250-04.cnf fulfilled No. of Restarts: 549 No. of Flips: 2733 time to process: 2 seconds.
uf250-04.cnf fulfilled No. of Restarts: 114 No. of Flips: 3423 time to process: 7 seconds.
uf250-04.cnf fulfilled No. of Restarts: 17 No. of Flips: 1593 time to process: 7 seconds.
uf250-04.cnf fulfilled No. of Restarts: 70 No. of Flips: 4487 time to process: 14 seconds.
uf250-04.cnf fulfilled No. of Restarts: 1731 No. of Flips: 1832 time to process: 7 seconds.
uf250-04.cnf fulfilled No. of Restarts: 1586 No. of Flips: 3225 time to process: 6 seconds.
uf250-04.cnf fulfilled No. of Restarts: 115 No. of Flips: 2470 time to process: 9 seconds.
uf250-04.cnf fulfilled No. of Restarts: 3857 No. of Flips: 1813 time to process: 17 seconds.
uf250-04.cnf fulfilled No. of Restarts: 733 No. of Flips: 1982 time to process: 4 seconds.
uf250-04.cnf fulfilled No. of Restarts: 1234 No. of Flips: 1917 time to process: 9 seconds.
uf250-04.cnf fulfilled No. of Restarts: 2161 No. of Flips: 2063 time to process: 12 seconds.
uf250-04.cnf fulfilled No. of Restarts: 734 No. of Flips: 2683 time to process: 9 seconds.
uf250-04.cnf fulfilled No. of Restarts: 538 No. of Flips: 3417 time to process: 2 seconds.
uf250-04.cnf fulfilled No. of Restarts: 113 No. of Flips: 2566 time to process: 11 seconds.
uf250-04.cnf fulfilled No. of Restarts: 1855 No. of Flips: 2174 time to process: 9 seconds.
uf250-04.cnf fulfilled No. of Restarts: 2597 No. of Flips: 1141 time to process: 17 seconds.
uf250-04.cnf fulfilled No. of Restarts: 1504 No. of Flips: 3128 time to process: 17 seconds.
uf250-04.cnf fulfilled No. of Restarts: 467 No. of Flips: 2120 time to process: 4 seconds.
uf250-04.cnf fulfilled No. of Restarts: 563 No. of Flips: 4569 time to process: 10 seconds.
uf250-04.cnf fulfilled No. of Restarts: 405 No. of Flips: 4222 time to process: 6 seconds.
uf250-04.cnf , deadline. Restarts: 4350
uf250-04.cnf fulfilled No. of Restarts: 1157 No. of Flips: 4052 time to process: 5 seconds.
uf250-04.cnf fulfilled No. of Restarts: 122 No. of Flips: 4729 time to process: 2 seconds.
uf250-04.cnf fulfilled No. of Restarts: 377 No. of Flips: 1127 time to process: 4 seconds.
uf250-04.cnf fulfilled No. of Restarts: 792 No. of Flips: 3678 time to process: 10 seconds.
uf250-04.cnf fulfilled No. of Restarts: 1189 No. of Flips: 2249 time to process: 5 seconds.
uf250-04.cnf fulfilled No. of Restarts: 726 No. of Flips: 2758 time to process: 4 seconds.
uf250-04.cnf fulfilled No. of Restarts: 190 No. of Flips: 1768 time to process: 6 seconds.
uf250-04.cnf fulfilled No. of Restarts: 623 No. of Flips: 1064 time to process: 3 seconds.
uf250-04.cnf fulfilled No. of Restarts: 1204 No. of Flips: 1475 time to process: 7 seconds.
uf250-04.cnf fulfilled No. of Restarts: 418 No. of Flips: 1561 time to process: 8 seconds.
uf250-04.cnf fulfilled No. of Restarts: 928 No. of Flips: 875 time to process: 7 seconds.
uf250-04.cnf fulfilled No. of Restarts: 339 No. of Flips: 1565 time to process: 3 seconds.
uf250-04.cnf fulfilled No. of Restarts: 407 No. of Flips: 3592 time to process: 3 seconds.
uf250-04.cnf fulfilled No. of Restarts: 655 No. of Flips: 4777 time to process: 9 seconds.
uf250-04.cnf fulfilled No. of Restarts: 683 No. of Flips: 3269 time to process: 4 seconds.
uf250-04.cnf fulfilled No. of Restarts: 1466 No. of Flips: 2974 time to process: 8 seconds.
uf250-04.cnf fulfilled No. of Restarts: 244 No. of Flips: 2228 time to process: 8 seconds.
uf250-04.cnf fulfilled No. of Restarts: 1540 No. of Flips: 1619 time to process: 8 seconds.
uf250-04.cnf , deadline. Restarts: 4350
uf250-04.cnf fulfilled No. of Restarts: 2229 No. of Flips: 2618 time to process: 9 seconds.
uf250-04.cnf fulfilled No. of Restarts: 1274 No. of Flips: 4678 time to process: 5 seconds.
uf250-04.cnf fulfilled No. of Restarts: 2369 No. of Flips: 4177 time to process: 13 seconds.
uf250-04.cnf fulfilled No. of Restarts: 100 No. of Flips: 4104 time to process: 0 seconds.
uf250-04.cnf fulfilled No. of Restarts: 1609 No. of Flips: 869 time to process: 14 seconds.
uf250-04.cnf fulfilled No. of Restarts: 1455 No. of Flips: 880 time to process: 14 seconds.
uf250-04.cnf fulfilled No. of Restarts: 2533 No. of Flips: 2801 time to process: 16 seconds.
uf250-04.cnf fulfilled No. of Restarts: 1217 No. of Flips: 3673 time to process: 5 seconds.
uf250-04.cnf fulfilled No. of Restarts: 24 No. of Flips: 3687 time to process: 0 seconds.
uf250-04.cnf fulfilled No. of Restarts: 116 No. of Flips: 2131 time to process: 6 seconds.
uf250-04.cnf fulfilled No. of Restarts: 1671 No. of Flips: 4505 time to process: 11 seconds.
uf250-04.cnf fulfilled No. of Restarts: 1696 No. of Flips: 3245 time to process: 14 seconds.
uf250-04.cnf fulfilled No. of Restarts: 88 No. of Flips: 4191 time to process: 5 seconds.
uf250-04.cnf fulfilled No. of Restarts: 696 No. of Flips: 4319 time to process: 6 seconds.
uf250-04.cnf fulfilled No. of Restarts: 3359 No. of Flips: 3978 time to process: 14 seconds.
uf250-04.cnf fulfilled No. of Restarts: 1793 No. of Flips: 4203 time to process: 7 seconds.
uf250-04.cnf fulfilled No. of Restarts: 733 No. of Flips: 754 time to process: 5 seconds.
uf250-04.cnf fulfilled No. of Restarts: 1002 No. of Flips: 1267 time to process: 6 seconds.
uf250-04.cnf fulfilled No. of Restarts: 2619 No. of Flips: 3339 time to process: 17 seconds.
uf250-04.cnf , deadline. Restarts: 4350
uf250-04.cnf fulfilled No. of Restarts: 586 No. of Flips: 2442 time to process: 2 seconds.
uf250-04.cnf fulfilled No. of Restarts: 2181 No. of Flips: 1021 time to process: 10 seconds.
uf250-04.cnf fulfilled No. of Restarts: 3414 No. of Flips: 3733 time to process: 19 seconds.
uf250-04.cnf fulfilled No. of Restarts: 85 No. of Flips: 2931 time to process: 0 seconds.
uf250-04.cnf fulfilled No. of Restarts: 313 No. of Flips: 3308 time to process: 1 seconds.
uf250-04.cnf fulfilled No. of Restarts: 2099 No. of Flips: 2496 time to process: 11 seconds.
uf250-04.cnf fulfilled No. of Restarts: 48 No. of Flips: 1715 time to process: 5 seconds.
uf250-04.cnf fulfilled No. of Restarts: 83 No. of Flips: 3655 time to process: 3 seconds.
uf250-04.cnf fulfilled No. of Restarts: 902 No. of Flips: 2741 time to process: 7 seconds.
uf250-04.cnf fulfilled No. of Restarts: 500 No. of Flips: 3628 time to process: 4 seconds.
uf250-04.cnf fulfilled No. of Restarts: 953 No. of Flips: 2063 time to process: 5 seconds.
uf250-04.cnf fulfilled No. of Restarts: 1542 No. of Flips: 3473 time to process: 6 seconds.
uf250-04.cnf fulfilled No. of Restarts: 674 No. of Flips: 2163 time to process: 4 seconds.
uf250-04.cnf fulfilled No. of Restarts: 1325 No. of Flips: 3912 time to process: 9 seconds.
uf250-04.cnf fulfilled No. of Restarts: 470 No. of Flips: 4453 time to process: 4 seconds.
uf250-04.cnf fulfilled No. of Restarts: 2441 No. of Flips: 1366 time to process: 14 seconds.
uf250-04.cnf fulfilled No. of Restarts: 12 No. of Flips: 4086 time to process: 3 seconds.
uf250-04.cnf fulfilled No. of Restarts: 3843 No. of Flips: 4021 time to process: 17 seconds.
uf250-04.cnf fulfilled No. of Restarts: 774 No. of Flips: 3355 time to process: 6 seconds.
uf250-04.cnf fulfilled No. of Restarts: 308 No. of Flips: 3611 time to process: 4 seconds.
uf250-04.cnf fulfilled No. of Restarts: 2058 No. of Flips: 4555 time to process: 16 seconds.
uf250-04.cnf fulfilled No. of Restarts: 307 No. of Flips: 3159 time to process: 3 seconds.
uf250-04.cnf fulfilled No. of Restarts: 80 No. of Flips: 1693 time to process: 0 seconds.
uf250-04.cnf fulfilled No. of Restarts: 1122 No. of Flips: 2842 time to process: 5 seconds.
uf250-04.cnf fulfilled No. of Restarts: 2498 No. of Flips: 3952 time to process: 21 seconds.
uf250-04.cnf fulfilled No. of Restarts: 210 No. of Flips: 4108 time to process: 0 seconds.
uf250-04.cnf fulfilled No. of Restarts: 387 No. of Flips: 2764 time to process: 3 seconds.
uf250-04.cnf fulfilled No. of Restarts: 1600 No. of Flips: 4799 time to process: 9 seconds.
uf250-04.cnf fulfilled No. of Restarts: 487 No. of Flips: 1056 time to process: 7 seconds.
uf250-04.cnf fulfilled No. of Restarts: 387 No. of Flips: 1532 time to process: 9 seconds.
uf250-04.cnf fulfilled No. of Restarts: 128 No. of Flips: 1546 time to process: 2 seconds.
uf250-04.cnf fulfilled No. of Restarts: 4207 No. of Flips: 4546 time to process: 32 seconds.
uf250-04.cnf fulfilled No. of Restarts: 364 No. of Flips: 2091 time to process: 1 seconds.
uf250-04.cnf fulfilled No. of Restarts: 542 No. of Flips: 3342 time to process: 3 seconds.
uf250-04.cnf fulfilled No. of Restarts: 253 No. of Flips: 1180 time to process: 8 seconds.
uf250-04.cnf fulfilled No. of Restarts: 575 No. of Flips: 3710 time to process: 7 seconds.
uf250-04.cnf fulfilled No. of Restarts: 3283 No. of Flips: 3803 time to process: 14 seconds.
uf250-04.cnf fulfilled No. of Restarts: 66 No. of Flips: 4468 time to process: 2 seconds.
uf250-04.cnf fulfilled No. of Restarts: 227 No. of Flips: 4214 time to process: 3 seconds.
uf250-04.cnf fulfilled No. of Restarts: 238 No. of Flips: 3866 time to process: 10 seconds.
uf250-04.cnf fulfilled No. of Restarts: 56 No. of Flips: 1145 time to process: 2 seconds.
uf250-04.cnf fulfilled No. of Restarts: 568 No. of Flips: 2234 time to process: 6 seconds.
uf250-04.cnf fulfilled No. of Restarts: 861 No. of Flips: 4546 time to process: 4 seconds.
uf250-04.cnf fulfilled No. of Restarts: 784 No. of Flips: 2087 time to process: 5 seconds.
uf250-04.cnf fulfilled No. of Restarts: 78 No. of Flips: 4979 time to process: 10 seconds.
uf250-04.cnf fulfilled No. of Restarts: 1368 No. of Flips: 4931 time to process: 6 seconds.
uf250-04.cnf fulfilled No. of Restarts: 1079 No. of Flips: 1525 time to process: 8 seconds.
uf250-04.cnf fulfilled No. of Restarts: 1255 No. of Flips: 3945 time to process: 11 seconds.
uf250-04.cnf fulfilled No. of Restarts: 2642 No. of Flips: 3297 time to process: 15 seconds.
uf250-04.cnf fulfilled No. of Restarts: 483 No. of Flips: 2537 time to process: 4 seconds.
uf250-04.cnf fulfilled No. of Restarts: 2508 No. of Flips: 2583 time to process: 11 seconds.
uf250-04.cnf fulfilled No. of Restarts: 630 No. of Flips: 3514 time to process: 9 seconds.
uf250-04.cnf fulfilled No. of Restarts: 1077 No. of Flips: 4555 time to process: 23 seconds.
uf250-04.cnf fulfilled No. of Restarts: 1007 No. of Flips: 1173 time to process: 4 seconds.
uf250-04.cnf fulfilled No. of Restarts: 228 No. of Flips: 2160 time to process: 10 seconds.
uf250-04.cnf fulfilled No. of Restarts: 793 No. of Flips: 3861 time to process: 6 seconds.
uf250-04.cnf fulfilled No. of Restarts: 753 No. of Flips: 4120 time to process: 10 seconds.
uf250-04.cnf fulfilled No. of Restarts: 927 No. of Flips: 1838 time to process: 4 seconds.
uf250-04.cnf fulfilled No. of Restarts: 977 No. of Flips: 3645 time to process: 4 seconds.
uf250-04.cnf fulfilled No. of Restarts: 1032 No. of Flips: 2684 time to process: 5 seconds.
uf250-04.cnf fulfilled No. of Restarts: 372 No. of Flips: 1202 time to process: 2 seconds.
uf250-04.cnf fulfilled No. of Restarts: 422 No. of Flips: 3764 time to process: 6 seconds.
uf250-04.cnf fulfilled No. of Restarts: 1924 No. of Flips: 3407 time to process: 9 seconds.
uf250-04.cnf fulfilled No. of Restarts: 1843 No. of Flips: 4860 time to process: 11 seconds.
uf250-04.cnf fulfilled No. of Restarts: 1681 No. of Flips: 4609 time to process: 15 seconds.
uf250-04.cnf fulfilled No. of Restarts: 694 No. of Flips: 4958 time to process: 4 seconds.
uf250-04.cnf fulfilled No. of Restarts: 226 No. of Flips: 2075 time to process: 7 seconds.
uf250-04.cnf fulfilled No. of Restarts: 1120 No. of Flips: 1675 time to process: 8 seconds.
uf250-04.cnf fulfilled No. of Restarts: 449 No. of Flips: 3489 time to process: 4 seconds.
uf250-04.cnf fulfilled No. of Restarts: 252 No. of Flips: 2106 time to process: 5 seconds.
uf250-04.cnf fulfilled No. of Restarts: 899 No. of Flips: 4078 time to process: 12 seconds.
uf250-04.cnf fulfilled No. of Restarts: 801 No. of Flips: 2373 time to process: 4 seconds.
uf250-04.cnf fulfilled No. of Restarts: 766 No. of Flips: 4260 time to process: 4 seconds.
uf250-04.cnf fulfilled No. of Restarts: 136 No. of Flips: 2027 time to process: 3 seconds.
uf250-04.cnf fulfilled No. of Restarts: 730 No. of Flips: 2051 time to process: 6 seconds.
uf250-04.cnf fulfilled No. of Restarts: 61 No. of Flips: 617 time to process: 0 seconds.
uf250-04.cnf fulfilled No. of Restarts: 1960 No. of Flips: 4520 time to process: 11 seconds.
uf250-04.cnf fulfilled No. of Restarts: 2456 No. of Flips: 2134 time to process: 11 seconds.
uf250-04.cnf fulfilled No. of Restarts: 137 No. of Flips: 3470 time to process: 8 seconds.
uf250-04.cnf fulfilled No. of Restarts: 666 No. of Flips: 2793 time to process: 9 seconds.
uf250-04.cnf fulfilled No. of Restarts: 3010 No. of Flips: 1652 time to process: 13 seconds.
uf250-04.cnf fulfilled No. of Restarts: 1400 No. of Flips: 4988 time to process: 6 seconds.
uf250-04.cnf fulfilled No. of Restarts: 463 No. of Flips: 4220 time to process: 10 seconds.
uf250-04.cnf fulfilled No. of Restarts: 1336 No. of Flips: 4998 time to process: 8 seconds.
uf250-04.cnf fulfilled No. of Restarts: 309 No. of Flips: 1526 time to process: 5 seconds.
uf250-04.cnf fulfilled No. of Restarts: 2496 No. of Flips: 4817 time to process: 26 seconds.
uf250-04.cnf fulfilled No. of Restarts: 832 No. of Flips: 2972 time to process: 3 seconds.
uf250-04.cnf fulfilled No. of Restarts: 3584 No. of Flips: 1456 time to process: 17 seconds.
uf250-04.cnf fulfilled No. of Restarts: 195 No. of Flips: 4688 time to process: 1 seconds.
uf250-04.cnf fulfilled No. of Restarts: 2619 No. of Flips: 1486 time to process: 14 seconds.
uf250-04.cnf fulfilled No. of Restarts: 1409 No. of Flips: 3166 time to process: 8 seconds.
uf250-04.cnf fulfilled No. of Restarts: 34 No. of Flips: 3328 time to process: 9 seconds.
uf250-04.cnf fulfilled No. of Restarts: 687 No. of Flips: 3885 time to process: 21 seconds.
uf250-04.cnf fulfilled No. of Restarts: 1908 No. of Flips: 3562 time to process: 8 seconds.
uf250-04.cnf fulfilled No. of Restarts: 516 No. of Flips: 4098 time to process: 17 seconds.
uf250-04.cnf fulfilled No. of Restarts: 1250 No. of Flips: 2202 time to process: 5 seconds.
uf250-04.cnf fulfilled No. of Restarts: 558 No. of Flips: 3043 time to process: 6 seconds.
uf250-04.cnf fulfilled No. of Restarts: 1736 No. of Flips: 1188 time to process: 10 seconds.
uf250-04.cnf fulfilled No. of Restarts: 2845 No. of Flips: 4922 time to process: 12 seconds.
uf250-04.cnf fulfilled No. of Restarts: 359 No. of Flips: 4488 time to process: 17 seconds.
uf250-04.cnf fulfilled No. of Restarts: 663 No. of Flips: 2383 time to process: 2 seconds.
uf250-04.cnf fulfilled No. of Restarts: 797 No. of Flips: 2659 time to process: 4 seconds.
uf250-04.cnf fulfilled No. of Restarts: 2571 No. of Flips: 2428 time to process: 11 seconds.
uf250-04.cnf fulfilled No. of Restarts: 302 No. of Flips: 3793 time to process: 3 seconds.
uf250-04.cnf fulfilled No. of Restarts: 1358 No. of Flips: 1701 time to process: 15 seconds.
uf250-04.cnf fulfilled No. of Restarts: 893 No. of Flips: 2006 time to process: 6 seconds.
uf250-04.cnf fulfilled No. of Restarts: 1753 No. of Flips: 1905 time to process: 12 seconds.
uf250-04.cnf fulfilled No. of Restarts: 507 No. of Flips: 1099 time to process: 2 seconds.
uf250-04.cnf fulfilled No. of Restarts: 1168 No. of Flips: 3724 time to process: 6 seconds.
uf250-04.cnf fulfilled No. of Restarts: 2358 No. of Flips: 1259 time to process: 11 seconds.
uf250-04.cnf fulfilled No. of Restarts: 1009 No. of Flips: 1330 time to process: 4 seconds.
uf250-04.cnf fulfilled No. of Restarts: 846 No. of Flips: 4080 time to process: 7 seconds.
uf250-04.cnf fulfilled No. of Restarts: 727 No. of Flips: 2967 time to process: 4 seconds.
uf250-04.cnf fulfilled No. of Restarts: 311 No. of Flips: 4610 time to process: 3 seconds.
uf250-04.cnf fulfilled No. of Restarts: 654 No. of Flips: 1810 time to process: 5 seconds.
uf250-04.cnf fulfilled No. of Restarts: 1425 No. of Flips: 4605 time to process: 14 seconds.
uf250-04.cnf fulfilled No. of Restarts: 1022 No. of Flips: 1820 time to process: 6 seconds.
uf250-04.cnf fulfilled No. of Restarts: 1250 No. of Flips: 3820 time to process: 9 seconds.
uf250-04.cnf fulfilled No. of Restarts: 921 No. of Flips: 2574 time to process: 17 seconds.
uf250-04.cnf fulfilled No. of Restarts: 215 No. of Flips: 2352 time to process: 4 seconds.
uf250-04.cnf fulfilled No. of Restarts: 1933 No. of Flips: 1566 time to process: 17 seconds.
uf250-04.cnf fulfilled No. of Restarts: 40 No. of Flips: 1393 time to process: 7 seconds.
uf250-04.cnf fulfilled No. of Restarts: 42 No. of Flips: 1316 time to process: 3 seconds.
uf250-04.cnf fulfilled No. of Restarts: 949 No. of Flips: 4653 time to process: 12 seconds.
uf250-04.cnf fulfilled No. of Restarts: 526 No. of Flips: 2472 time to process: 11 seconds.
uf250-04.cnf fulfilled No. of Restarts: 2047 No. of Flips: 920 time to process: 8 seconds.
uf250-04.cnf fulfilled No. of Restarts: 3737 No. of Flips: 1107 time to process: 17 seconds.
uf250-04.cnf fulfilled No. of Restarts: 2580 No. of Flips: 2789 time to process: 12 seconds.
uf250-04.cnf fulfilled No. of Restarts: 639 No. of Flips: 906 time to process: 2 seconds.
uf250-04.cnf fulfilled No. of Restarts: 1207 No. of Flips: 1182 time to process: 10 seconds.
uf250-04.cnf fulfilled No. of Restarts: 886 No. of Flips: 2723 time to process: 7 seconds.
uf250-04.cnf fulfilled No. of Restarts: 1198 No. of Flips: 4795 time to process: 5 seconds.
uf250-04.cnf fulfilled No. of Restarts: 1486 No. of Flips: 3031 time to process: 6 seconds.
uf250-04.cnf fulfilled No. of Restarts: 50 No. of Flips: 4613 time to process: 4 seconds.
uf250-04.cnf fulfilled No. of Restarts: 3583 No. of Flips: 4990 time to process: 16 seconds.
uf250-04.cnf fulfilled No. of Restarts: 129 No. of Flips: 3234 time to process: 4 seconds.
uf250-04.cnf fulfilled No. of Restarts: 2559 No. of Flips: 4857 time to process: 10 seconds.
uf250-04.cnf fulfilled No. of Restarts: 845 No. of Flips: 1255 time to process: 5 seconds.
uf250-04.cnf fulfilled No. of Restarts: 379 No. of Flips: 1428 time to process: 7 seconds.
uf250-04.cnf fulfilled No. of Restarts: 558 No. of Flips: 2006 time to process: 13 seconds.
uf250-04.cnf fulfilled No. of Restarts: 480 No. of Flips: 1466 time to process: 2 seconds.
uf250-04.cnf fulfilled No. of Restarts: 1334 No. of Flips: 1978 time to process: 7 seconds.
uf250-04.cnf fulfilled No. of Restarts: 2575 No. of Flips: 4227 time to process: 12 seconds.
uf250-04.cnf fulfilled No. of Restarts: 1772 No. of Flips: 3579 time to process: 7 seconds.
uf250-04.cnf fulfilled No. of Restarts: 38 No. of Flips: 4048 time to process: 0 seconds.
uf250-04.cnf fulfilled No. of Restarts: 879 No. of Flips: 1964 time to process: 6 seconds.
uf250-04.cnf fulfilled No. of Restarts: 1860 No. of Flips: 1941 time to process: 11 seconds.
uf250-04.cnf fulfilled No. of Restarts: 2626 No. of Flips: 2238 time to process: 15 seconds.
uf250-04.cnf fulfilled No. of Restarts: 1834 No. of Flips: 3654 time to process: 10 seconds.
uf250-04.cnf fulfilled No. of Restarts: 224 No. of Flips: 2673 time to process: 1 seconds.
uf250-04.cnf fulfilled No. of Restarts: 996 No. of Flips: 3001 time to process: 7 seconds.
uf250-04.cnf fulfilled No. of Restarts: 1360 No. of Flips: 2441 time to process: 8 seconds.
uf250-04.cnf fulfilled No. of Restarts: 1361 No. of Flips: 1074 time to process: 7 seconds.
uf250-04.cnf fulfilled No. of Restarts: 1759 No. of Flips: 2508 time to process: 7 seconds.
uf250-04.cnf fulfilled No. of Restarts: 1788 No. of Flips: 1691 time to process: 8 seconds.
uf250-04.cnf fulfilled No. of Restarts: 250 No. of Flips: 1187 time to process: 4 seconds.
uf250-04.cnf fulfilled No. of Restarts: 1782 No. of Flips: 4580 time to process: 13 seconds.
uf250-04.cnf fulfilled No. of Restarts: 71 No. of Flips: 2720 time to process: 15 seconds.
uf250-04.cnf fulfilled No. of Restarts: 1055 No. of Flips: 1837 time to process: 4 seconds.
uf250-04.cnf fulfilled No. of Restarts: 43 No. of Flips: 1831 time to process: 5 seconds.
uf250-04.cnf fulfilled No. of Restarts: 93 No. of Flips: 1999 time to process: 11 seconds.
uf250-04.cnf fulfilled No. of Restarts: 222 No. of Flips: 4449 time to process: 1 seconds.
uf250-04.cnf fulfilled No. of Restarts: 1407 No. of Flips: 3099 time to process: 8 seconds.
uf250-04.cnf fulfilled No. of Restarts: 2810 No. of Flips: 1500 time to process: 11 seconds.
uf250-04.cnf fulfilled No. of Restarts: 813 No. of Flips: 4822 time to process: 6 seconds.
uf250-04.cnf fulfilled No. of Restarts: 2334 No. of Flips: 1961 time to process: 13 seconds.
uf250-04.cnf fulfilled No. of Restarts: 1046 No. of Flips: 2050 time to process: 5 seconds.
uf250-04.cnf fulfilled No. of Restarts: 214 No. of Flips: 4719 time to process: 14 seconds.
uf250-04.cnf fulfilled No. of Restarts: 1936 No. of Flips: 4520 time to process: 13 seconds.
uf250-04.cnf fulfilled No. of Restarts: 2304 No. of Flips: 2018 time to process: 10 seconds.
uf250-04.cnf fulfilled No. of Restarts: 1702 No. of Flips: 2449 time to process: 22 seconds.
uf250-04.cnf fulfilled No. of Restarts: 684 No. of Flips: 1110 time to process: 3 seconds.
uf250-04.cnf fulfilled No. of Restarts: 98 No. of Flips: 2419 time to process: 4 seconds.
uf250-04.cnf fulfilled No. of Restarts: 1305 No. of Flips: 3437 time to process: 6 seconds.
uf250-04.cnf fulfilled No. of Restarts: 1253 No. of Flips: 2533 time to process: 14 seconds.
uf250-04.cnf fulfilled No. of Restarts: 852 No. of Flips: 3259 time to process: 3 seconds.
uf250-04.cnf fulfilled No. of Restarts: 689 No. of Flips: 279 time to process: 17 seconds.
uf250-04.cnf fulfilled No. of Restarts: 705 No. of Flips: 2945 time to process: 3 seconds.
uf250-04.cnf fulfilled No. of Restarts: 299 No. of Flips: 3992 time to process: 5 seconds.
uf250-04.cnf fulfilled No. of Restarts: 2610 No. of Flips: 4474 time to process: 11 seconds.
uf250-04.cnf fulfilled No. of Restarts: 1147 No. of Flips: 3408 time to process: 6 seconds.
uf250-04.cnf fulfilled No. of Restarts: 1723 No. of Flips: 3713 time to process: 8 seconds.
uf250-04.cnf fulfilled No. of Restarts: 1814 No. of Flips: 884 time to process: 7 seconds.
uf250-04.cnf fulfilled No. of Restarts: 826 No. of Flips: 952 time to process: 3 seconds.
uf250-04.cnf fulfilled No. of Restarts: 1783 No. of Flips: 2871 time to process: 13 seconds.
uf250-04.cnf fulfilled No. of Restarts: 54 No. of Flips: 2774 time to process: 1 seconds.
uf250-04.cnf fulfilled No. of Restarts: 693 No. of Flips: 1839 time to process: 5 seconds.
uf250-04.cnf fulfilled No. of Restarts: 408 No. of Flips: 4406 time to process: 2 seconds.
uf250-04.cnf fulfilled No. of Restarts: 1945 No. of Flips: 4590 time to process: 20 seconds.
uf250-04.cnf , deadline. Restarts: 4350
uf250-04.cnf fulfilled No. of Restarts: 908 No. of Flips: 4502 time to process: 3 seconds.
uf250-04.cnf fulfilled No. of Restarts: 199 No. of Flips: 4268 time to process: 6 seconds.
uf250-04.cnf fulfilled No. of Restarts: 2358 No. of Flips: 3631 time to process: 10 seconds.
uf250-04.cnf fulfilled No. of Restarts: 563 No. of Flips: 2354 time to process: 7 seconds.
uf250-04.cnf fulfilled No. of Restarts: 473 No. of Flips: 2588 time to process: 4 seconds.
uf250-04.cnf fulfilled No. of Restarts: 735 No. of Flips: 4577 time to process: 7 seconds.
uf250-04.cnf fulfilled No. of Restarts: 203 No. of Flips: 3358 time to process: 2 seconds.
uf250-04.cnf fulfilled No. of Restarts: 297 No. of Flips: 1702 time to process: 3 seconds.
uf250-04.cnf fulfilled No. of Restarts: 525 No. of Flips: 1814 time to process: 2 seconds.
uf250-04.cnf fulfilled No. of Restarts: 229 No. of Flips: 3789 time to process: 0 seconds.
uf250-04.cnf fulfilled No. of Restarts: 2892 No. of Flips: 3338 time to process: 20 seconds.
uf250-04.cnf fulfilled No. of Restarts: 770 No. of Flips: 3774 time to process: 3 seconds.
uf250-04.cnf fulfilled No. of Restarts: 2644 No. of Flips: 1624 time to process: 14 seconds.
uf250-04.cnf fulfilled No. of Restarts: 2261 No. of Flips: 2730 time to process: 11 seconds.
uf250-04.cnf fulfilled No. of Restarts: 152 No. of Flips: 2483 time to process: 10 seconds.
uf250-04.cnf fulfilled No. of Restarts: 545 No. of Flips: 4073 time to process: 2 seconds.
uf250-04.cnf fulfilled No. of Restarts: 96 No. of Flips: 4882 time to process: 14 seconds.
uf250-04.cnf fulfilled No. of Restarts: 4 No. of Flips: 3501 time to process: 5 seconds.
uf250-04.cnf fulfilled No. of Restarts: 3178 No. of Flips: 2211 time to process: 21 seconds.
uf250-04.cnf fulfilled No. of Restarts: 1581 No. of Flips: 3715 time to process: 6 seconds.
uf250-04.cnf fulfilled No. of Restarts: 411 No. of Flips: 4043 time to process: 9 seconds.
uf250-04.cnf fulfilled No. of Restarts: 2052 No. of Flips: 2150 time to process: 15 seconds.
uf250-04.cnf fulfilled No. of Restarts: 1367 No. of Flips: 2905 time to process: 5 seconds.
uf250-04.cnf fulfilled No. of Restarts: 2153 No. of Flips: 1760 time to process: 9 seconds.
uf250-04.cnf fulfilled No. of Restarts: 1543 No. of Flips: 4693 time to process: 17 seconds.
uf250-04.cnf fulfilled No. of Restarts: 695 No. of Flips: 3891 time to process: 7 seconds.
uf250-04.cnf fulfilled No. of Restarts: 1043 No. of Flips: 2618 time to process: 14 seconds.
uf250-04.cnf fulfilled No. of Restarts: 231 No. of Flips: 4674 time to process: 1 seconds.
uf250-04.cnf , deadline. Restarts: 4350
uf250-04.cnf fulfilled No. of Restarts: 643 No. of Flips: 3425 time to process: 2 seconds.
uf250-04.cnf fulfilled No. of Restarts: 1036 No. of Flips: 3642 time to process: 4 seconds.
uf250-04.cnf fulfilled No. of Restarts: 2488 No. of Flips: 4650 time to process: 20 seconds.
uf250-04.cnf fulfilled No. of Restarts: 466 No. of Flips: 2301 time to process: 2 seconds.
uf250-04.cnf fulfilled No. of Restarts: 1491 No. of Flips: 3763 time to process: 11 seconds.
uf250-04.cnf fulfilled No. of Restarts: 761 No. of Flips: 2612 time to process: 6 seconds.
uf250-04.cnf fulfilled No. of Restarts: 66 No. of Flips: 4157 time to process: 9 seconds.
uf250-04.cnf fulfilled No. of Restarts: 261 No. of Flips: 1569 time to process: 3 seconds.
uf250-04.cnf fulfilled No. of Restarts: 1719 No. of Flips: 1555 time to process: 11 seconds.
uf250-04.cnf fulfilled No. of Restarts: 2111 No. of Flips: 4666 time to process: 10 seconds.
uf250-04.cnf fulfilled No. of Restarts: 636 No. of Flips: 4846 time to process: 3 seconds.
uf250-04.cnf fulfilled No. of Restarts: 1889 No. of Flips: 3208 time to process: 9 seconds.
uf250-04.cnf fulfilled No. of Restarts: 414 No. of Flips: 4499 time to process: 2 seconds.
uf250-04.cnf fulfilled No. of Restarts: 2101 No. of Flips: 2973 time to process: 18 seconds.
uf250-04.cnf fulfilled No. of Restarts: 12 No. of Flips: 1537 time to process: 0 seconds.
uf250-04.cnf fulfilled No. of Restarts: 284 No. of Flips: 3029 time to process: 2 seconds.
uf250-04.cnf fulfilled No. of Restarts: 3727 No. of Flips: 2796 time to process: 16 seconds.
uf250-04.cnf fulfilled No. of Restarts: 206 No. of Flips: 2296 time to process: 4 seconds.
uf250-04.cnf fulfilled No. of Restarts: 2280 No. of Flips: 3811 time to process: 10 seconds.
uf250-04.cnf fulfilled No. of Restarts: 133 No. of Flips: 4869 time to process: 4 seconds.
uf250-04.cnf fulfilled No. of Restarts: 4097 No. of Flips: 2813 time to process: 30 seconds.
uf250-04.cnf fulfilled No. of Restarts: 887 No. of Flips: 2046 time to process: 3 seconds.
uf250-04.cnf fulfilled No. of Restarts: 780 No. of Flips: 4975 time to process: 6 seconds.
uf250-04.cnf fulfilled No. of Restarts: 1500 No. of Flips: 1149 time to process: 13 seconds.
uf250-04.cnf fulfilled No. of Restarts: 1459 No. of Flips: 4001 time to process: 13 seconds.
uf250-04.cnf fulfilled No. of Restarts: 927 No. of Flips: 4350 time to process: 5 seconds.
uf250-04.cnf fulfilled No. of Restarts: 1396 No. of Flips: 2939 time to process: 15 seconds.
uf250-04.cnf fulfilled No. of Restarts: 1042 No. of Flips: 4037 time to process: 4 seconds.
uf250-04.cnf fulfilled No. of Restarts: 1523 No. of Flips: 3105 time to process: 7 seconds.
uf250-04.cnf fulfilled No. of Restarts: 146 No. of Flips: 2289 time to process: 9 seconds.
uf250-04.cnf fulfilled No. of Restarts: 757 No. of Flips: 2855 time to process: 14 seconds.
uf250-04.cnf fulfilled No. of Restarts: 1516 No. of Flips: 4980 time to process: 6 seconds.
uf250-04.cnf fulfilled No. of Restarts: 1211 No. of Flips: 4566 time to process: 8 seconds.
uf250-04.cnf fulfilled No. of Restarts: 227 No. of Flips: 2848 time to process: 14 seconds.
uf250-04.cnf fulfilled No. of Restarts: 264 No. of Flips: 2795 time to process: 7 seconds.
uf250-04.cnf fulfilled No. of Restarts: 1107 No. of Flips: 4264 time to process: 5 seconds.
uf250-04.cnf fulfilled No. of Restarts: 2088 No. of Flips: 1496 time to process: 12 seconds.
uf250-04.cnf fulfilled No. of Restarts: 954 No. of Flips: 4588 time to process: 5 seconds.
uf250-04.cnf fulfilled No. of Restarts: 1181 No. of Flips: 4137 time to process: 9 seconds.
uf250-04.cnf fulfilled No. of Restarts: 260 No. of Flips: 2224 time to process: 1 seconds.
uf250-04.cnf fulfilled No. of Restarts: 1833 No. of Flips: 3412 time to process: 10 seconds.
uf250-04.cnf fulfilled No. of Restarts: 340 No. of Flips: 2097 time to process: 7 seconds.
uf250-04.cnf fulfilled No. of Restarts: 545 No. of Flips: 1547 time to process: 15 seconds.
uf250-04.cnf fulfilled No. of Restarts: 1456 No. of Flips: 2721 time to process: 7 seconds.
uf250-04.cnf fulfilled No. of Restarts: 3059 No. of Flips: 4624 time to process: 19 seconds.
uf250-04.cnf fulfilled No. of Restarts: 422 No. of Flips: 809 time to process: 1 seconds.
uf250-04.cnf fulfilled No. of Restarts: 1881 No. of Flips: 2076 time to process: 9 seconds.
uf250-04.cnf fulfilled No. of Restarts: 1603 No. of Flips: 1271 time to process: 12 seconds.
uf250-04.cnf fulfilled No. of Restarts: 217 No. of Flips: 1406 time to process: 16 seconds.
uf250-04.cnf fulfilled No. of Restarts: 760 No. of Flips: 4331 time to process: 4 seconds.
uf250-04.cnf fulfilled No. of Restarts: 3309 No. of Flips: 4700 time to process: 17 seconds.
uf250-04.cnf fulfilled No. of Restarts: 215 No. of Flips: 1518 time to process: 3 seconds.
uf250-04.cnf fulfilled No. of Restarts: 359 No. of Flips: 2929 time to process: 3 seconds.
uf250-04.cnf fulfilled No. of Restarts: 268 No. of Flips: 2228 time to process: 13 seconds.
uf250-04.cnf fulfilled No. of Restarts: 237 No. of Flips: 2900 time to process: 1 seconds.
uf250-04.cnf fulfilled No. of Restarts: 2876 No. of Flips: 1708 time to process: 12 seconds.
uf250-04.cnf fulfilled No. of Restarts: 1145 No. of Flips: 1615 time to process: 6 seconds.
uf250-04.cnf fulfilled No. of Restarts: 174 No. of Flips: 3929 time to process: 15 seconds.
uf250-04.cnf fulfilled No. of Restarts: 925 No. of Flips: 1873 time to process: 4 seconds.
uf250-04.cnf fulfilled No. of Restarts: 477 No. of Flips: 2829 time to process: 3 seconds.
uf250-04.cnf fulfilled No. of Restarts: 62 No. of Flips: 2521 time to process: 5 seconds.
uf250-04.cnf fulfilled No. of Restarts: 390 No. of Flips: 4025 time to process: 2 seconds.
uf250-04.cnf fulfilled No. of Restarts: 531 No. of Flips: 3152 time to process: 6 seconds.
uf250-04.cnf fulfilled No. of Restarts: 998 No. of Flips: 3573 time to process: 8 seconds.
uf250-04.cnf fulfilled No. of Restarts: 1899 No. of Flips: 2680 time to process: 9 seconds.
uf250-04.cnf fulfilled No. of Restarts: 690 No. of Flips: 3900 time to process: 4 seconds.
uf250-04.cnf fulfilled No. of Restarts: 1222 No. of Flips: 1038 time to process: 12 seconds.
uf250-04.cnf fulfilled No. of Restarts: 486 No. of Flips: 3525 time to process: 2 seconds.
uf250-04.cnf fulfilled No. of Restarts: 815 No. of Flips: 2277 time to process: 9 seconds.
uf250-04.cnf fulfilled No. of Restarts: 357 No. of Flips: 3418 time to process: 4 seconds.
uf250-04.cnf fulfilled No. of Restarts: 244 No. of Flips: 1498 time to process: 6 seconds.
uf250-04.cnf fulfilled No. of Restarts: 1635 No. of Flips: 3210 time to process: 7 seconds.
uf250-04.cnf fulfilled No. of Restarts: 392 No. of Flips: 3482 time to process: 7 seconds.
uf250-04.cnf fulfilled No. of Restarts: 470 No. of Flips: 3538 time to process: 12 seconds.
uf250-04.cnf fulfilled No. of Restarts: 22 No. of Flips: 1065 time to process: 5 seconds.
uf250-04.cnf fulfilled No. of Restarts: 582 No. of Flips: 4334 time to process: 12 seconds.
uf250-04.cnf fulfilled No. of Restarts: 1261 No. of Flips: 2238 time to process: 5 seconds.
uf250-04.cnf fulfilled No. of Restarts: 1727 No. of Flips: 931 time to process: 11 seconds.
uf250-04.cnf fulfilled No. of Restarts: 322 No. of Flips: 1786 time to process: 1 seconds.
uf250-04.cnf fulfilled No. of Restarts: 1203 No. of Flips: 4163 time to process: 12 seconds.
uf250-04.cnf fulfilled No. of Restarts: 3963 No. of Flips: 4650 time to process: 27 seconds.
uf250-04.cnf fulfilled No. of Restarts: 1379 No. of Flips: 2046 time to process: 9 seconds.
uf250-04.cnf fulfilled No. of Restarts: 975 No. of Flips: 4634 time to process: 6 seconds.
uf250-04.cnf fulfilled No. of Restarts: 926 No. of Flips: 3388 time to process: 6 seconds.
uf250-04.cnf fulfilled No. of Restarts: 344 No. of Flips: 3091 time to process: 10 seconds.
uf250-04.cnf fulfilled No. of Restarts: 2534 No. of Flips: 4801 time to process: 10 seconds.
uf250-04.cnf fulfilled No. of Restarts: 732 No. of Flips: 1670 time to process: 4 seconds.
uf250-04.cnf fulfilled No. of Restarts: 1740 No. of Flips: 1291 time to process: 7 seconds.
uf250-04.cnf fulfilled No. of Restarts: 1178 No. of Flips: 2040 time to process: 14 seconds.
uf250-04.cnf fulfilled No. of Restarts: 2259 No. of Flips: 3695 time to process: 13 seconds.
uf250-04.cnf fulfilled No. of Restarts: 2472 No. of Flips: 1307 time to process: 11 seconds.
uf250-04.cnf fulfilled No. of Restarts: 3536 No. of Flips: 1847 time to process: 19 seconds.
uf250-04.cnf fulfilled No. of Restarts: 1410 No. of Flips: 4612 time to process: 6 seconds.
uf250-04.cnf fulfilled No. of Restarts: 1576 No. of Flips: 1330 time to process: 10 seconds.
uf250-04.cnf fulfilled No. of Restarts: 1093 No. of Flips: 1801 time to process: 5 seconds.
uf250-04.cnf fulfilled No. of Restarts: 157 No. of Flips: 4905 time to process: 5 seconds.
uf250-04.cnf fulfilled No. of Restarts: 1149 No. of Flips: 1396 time to process: 7 seconds.
uf250-04.cnf fulfilled No. of Restarts: 664 No. of Flips: 4008 time to process: 5 seconds.
uf250-04.cnf fulfilled No. of Restarts: 3317 No. of Flips: 4879 time to process: 16 seconds.
uf250-04.cnf fulfilled No. of Restarts: 463 No. of Flips: 959 time to process: 4 seconds.
uf250-04.cnf fulfilled No. of Restarts: 2340 No. of Flips: 909 time to process: 13 seconds.
uf250-04.cnf fulfilled No. of Restarts: 673 No. of Flips: 1028 time to process: 3 seconds.
uf250-04.cnf fulfilled No. of Restarts: 1795 No. of Flips: 3297 time to process: 7 seconds.
uf250-04.cnf fulfilled No. of Restarts: 1136 No. of Flips: 4071 time to process: 4 seconds.
uf250-04.cnf fulfilled No. of Restarts: 1326 No. of Flips: 3074 time to process: 10 seconds.
uf250-04.cnf fulfilled No. of Restarts: 1707 No. of Flips: 1169 time to process: 13 seconds.
uf250-04.cnf fulfilled No. of Restarts: 140 No. of Flips: 4723 time to process: 0 seconds.
uf250-04.cnf fulfilled No. of Restarts: 2002 No. of Flips: 2804 time to process: 10 seconds.
uf250-04.cnf fulfilled No. of Restarts: 2561 No. of Flips: 2205 time to process: 18 seconds.
