# Supplementary material for: Completion Probabilities and Parallel Restart Strategies under an Imposed Deadline
Source: PLoS One. 2016 Oct 12;11(10):e0164605. doi: 10.1371/journal.pone.0164605 (PMC5061357; doi:10.1371/journal.pone.0164605)
Supplement: S1 File — The file “S1_File.zip” is the data gathered from the experiments regarding completion probability. (ZIP) [file pone.0164605.s004.zip › results_Multi_r4450.244.txt]

uf250-04.cnf fulfilled No. of Restarts: 1967 No. of Flips: 1923 time to process: 8 seconds.
uf250-04.cnf fulfilled No. of Restarts: 603 No. of Flips: 1714 time to process: 2 seconds.
uf250-04.cnf fulfilled No. of Restarts: 1759 No. of Flips: 1660 time to process: 7 seconds.
uf250-04.cnf fulfilled No. of Restarts: 1019 No. of Flips: 3095 time to process: 5 seconds.
uf250-04.cnf fulfilled No. of Restarts: 483 No. of Flips: 1262 time to process: 10 seconds.
uf250-04.cnf fulfilled No. of Restarts: 1463 No. of Flips: 2551 time to process: 6 seconds.
uf250-04.cnf fulfilled No. of Restarts: 902 No. of Flips: 3450 time to process: 14 seconds.
uf250-04.cnf fulfilled No. of Restarts: 465 No. of Flips: 2394 time to process: 2 seconds.
uf250-04.cnf fulfilled No. of Restarts: 1485 No. of Flips: 2331 time to process: 8 seconds.
uf250-04.cnf fulfilled No. of Restarts: 1075 No. of Flips: 2651 time to process: 4 seconds.
uf250-04.cnf fulfilled No. of Restarts: 860 No. of Flips: 2268 time to process: 6 seconds.
uf250-04.cnf fulfilled No. of Restarts: 980 No. of Flips: 1812 time to process: 5 seconds.
uf250-04.cnf fulfilled No. of Restarts: 1220 No. of Flips: 4163 time to process: 11 seconds.
uf250-04.cnf fulfilled No. of Restarts: 130 No. of Flips: 2338 time to process: 8 seconds.
uf250-04.cnf fulfilled No. of Restarts: 747 No. of Flips: 3347 time to process: 10 seconds.
uf250-04.cnf fulfilled No. of Restarts: 595 No. of Flips: 3731 time to process: 6 seconds.
uf250-04.cnf fulfilled No. of Restarts: 232 No. of Flips: 2509 time to process: 13 seconds.
uf250-04.cnf fulfilled No. of Restarts: 1185 No. of Flips: 2892 time to process: 5 seconds.
uf250-04.cnf fulfilled No. of Restarts: 1197 No. of Flips: 1772 time to process: 5 seconds.
uf250-04.cnf fulfilled No. of Restarts: 2051 No. of Flips: 3649 time to process: 12 seconds.
uf250-04.cnf fulfilled No. of Restarts: 1314 No. of Flips: 3461 time to process: 8 seconds.
uf250-04.cnf fulfilled No. of Restarts: 16 No. of Flips: 2970 time to process: 1 seconds.
uf250-04.cnf fulfilled No. of Restarts: 1731 No. of Flips: 3942 time to process: 12 seconds.
uf250-04.cnf fulfilled No. of Restarts: 2208 No. of Flips: 3203 time to process: 9 seconds.
uf250-04.cnf fulfilled No. of Restarts: 1900 No. of Flips: 1700 time to process: 13 seconds.
uf250-04.cnf fulfilled No. of Restarts: 1217 No. of Flips: 1729 time to process: 6 seconds.
uf250-04.cnf fulfilled No. of Restarts: 4128 No. of Flips: 1355 time to process: 34 seconds.
uf250-04.cnf fulfilled No. of Restarts: 591 No. of Flips: 2833 time to process: 2 seconds.
uf250-04.cnf fulfilled No. of Restarts: 1260 No. of Flips: 716 time to process: 5 seconds.
uf250-04.cnf fulfilled No. of Restarts: 1402 No. of Flips: 3474 time to process: 9 seconds.
uf250-04.cnf fulfilled No. of Restarts: 208 No. of Flips: 3973 time to process: 0 seconds.
uf250-04.cnf fulfilled No. of Restarts: 889 No. of Flips: 2290 time to process: 6 seconds.
uf250-04.cnf fulfilled No. of Restarts: 163 No. of Flips: 2460 time to process: 2 seconds.
uf250-04.cnf fulfilled No. of Restarts: 1301 No. of Flips: 4598 time to process: 8 seconds.
uf250-04.cnf fulfilled No. of Restarts: 1649 No. of Flips: 3479 time to process: 8 seconds.
uf250-04.cnf fulfilled No. of Restarts: 296 No. of Flips: 4436 time to process: 1 seconds.
uf250-04.cnf fulfilled No. of Restarts: 1513 No. of Flips: 4598 time to process: 6 seconds.
uf250-04.cnf fulfilled No. of Restarts: 1306 No. of Flips: 2948 time to process: 12 seconds.
uf250-04.cnf fulfilled No. of Restarts: 1331 No. of Flips: 4362 time to process: 5 seconds.
uf250-04.cnf fulfilled No. of Restarts: 1873 No. of Flips: 2100 time to process: 8 seconds.
uf250-04.cnf fulfilled No. of Restarts: 1115 No. of Flips: 4387 time to process: 4 seconds.
uf250-04.cnf fulfilled No. of Restarts: 1102 No. of Flips: 1820 time to process: 10 seconds.
uf250-04.cnf fulfilled No. of Restarts: 1617 No. of Flips: 1699 time to process: 8 seconds.
uf250-04.cnf fulfilled No. of Restarts: 183 No. of Flips: 2664 time to process: 3 seconds.
uf250-04.cnf fulfilled No. of Restarts: 3584 No. of Flips: 2939 time to process: 25 seconds.
uf250-04.cnf fulfilled No. of Restarts: 182 No. of Flips: 4778 time to process: 0 seconds.
uf250-04.cnf fulfilled No. of Restarts: 73 No. of Flips: 4211 time to process: 0 seconds.
uf250-04.cnf fulfilled No. of Restarts: 265 No. of Flips: 3110 time to process: 1 seconds.
uf250-04.cnf fulfilled No. of Restarts: 1018 No. of Flips: 4586 time to process: 9 seconds.
uf250-04.cnf fulfilled No. of Restarts: 613 No. of Flips: 603 time to process: 13 seconds.
uf250-04.cnf fulfilled No. of Restarts: 1277 No. of Flips: 1229 time to process: 7 seconds.
uf250-04.cnf fulfilled No. of Restarts: 374 No. of Flips: 4776 time to process: 9 seconds.
uf250-04.cnf fulfilled No. of Restarts: 772 No. of Flips: 1104 time to process: 3 seconds.
uf250-04.cnf fulfilled No. of Restarts: 141 No. of Flips: 2851 time to process: 7 seconds.
uf250-04.cnf fulfilled No. of Restarts: 2444 No. of Flips: 4849 time to process: 11 seconds.
uf250-04.cnf fulfilled No. of Restarts: 155 No. of Flips: 1416 time to process: 11 seconds.
uf250-04.cnf fulfilled No. of Restarts: 861 No. of Flips: 3586 time to process: 13 seconds.
uf250-04.cnf fulfilled No. of Restarts: 1005 No. of Flips: 3960 time to process: 5 seconds.
uf250-04.cnf fulfilled No. of Restarts: 93 No. of Flips: 4384 time to process: 10 seconds.
uf250-04.cnf fulfilled No. of Restarts: 451 No. of Flips: 4406 time to process: 1 seconds.
uf250-04.cnf fulfilled No. of Restarts: 110 No. of Flips: 4018 time to process: 8 seconds.
uf250-04.cnf fulfilled No. of Restarts: 1439 No. of Flips: 2799 time to process: 13 seconds.
uf250-04.cnf fulfilled No. of Restarts: 2309 No. of Flips: 1382 time to process: 15 seconds.
uf250-04.cnf fulfilled No. of Restarts: 60 No. of Flips: 3835 time to process: 5 seconds.
uf250-04.cnf fulfilled No. of Restarts: 354 No. of Flips: 3194 time to process: 1 seconds.
uf250-04.cnf fulfilled No. of Restarts: 623 No. of Flips: 2793 time to process: 5 seconds.
uf250-04.cnf fulfilled No. of Restarts: 97 No. of Flips: 1645 time to process: 1 seconds.
uf250-04.cnf fulfilled No. of Restarts: 513 No. of Flips: 3426 time to process: 2 seconds.
uf250-04.cnf fulfilled No. of Restarts: 41 No. of Flips: 3569 time to process: 17 seconds.
uf250-04.cnf fulfilled No. of Restarts: 257 No. of Flips: 4198 time to process: 12 seconds.
uf250-04.cnf fulfilled No. of Restarts: 306 No. of Flips: 3807 time to process: 1 seconds.
uf250-04.cnf fulfilled No. of Restarts: 754 No. of Flips: 2649 time to process: 3 seconds.
uf250-04.cnf fulfilled No. of Restarts: 1348 No. of Flips: 3276 time to process: 6 seconds.
uf250-04.cnf fulfilled No. of Restarts: 1085 No. of Flips: 4736 time to process: 4 seconds.
uf250-04.cnf fulfilled No. of Restarts: 1606 No. of Flips: 2519 time to process: 9 seconds.
uf250-04.cnf fulfilled No. of Restarts: 2019 No. of Flips: 2126 time to process: 10 seconds.
uf250-04.cnf fulfilled No. of Restarts: 1752 No. of Flips: 2966 time to process: 18 seconds.
uf250-04.cnf fulfilled No. of Restarts: 1838 No. of Flips: 3782 time to process: 15 seconds.
uf250-04.cnf fulfilled No. of Restarts: 205 No. of Flips: 4080 time to process: 1 seconds.
uf250-04.cnf fulfilled No. of Restarts: 1178 No. of Flips: 4351 time to process: 8 seconds.
uf250-04.cnf fulfilled No. of Restarts: 478 No. of Flips: 4952 time to process: 2 seconds.
uf250-04.cnf fulfilled No. of Restarts: 552 No. of Flips: 3778 time to process: 3 seconds.
uf250-04.cnf fulfilled No. of Restarts: 1787 No. of Flips: 1897 time to process: 11 seconds.
uf250-04.cnf fulfilled No. of Restarts: 300 No. of Flips: 2139 time to process: 3 seconds.
uf250-04.cnf fulfilled No. of Restarts: 548 No. of Flips: 4867 time to process: 6 seconds.
uf250-04.cnf fulfilled No. of Restarts: 997 No. of Flips: 4726 time to process: 7 seconds.
uf250-04.cnf fulfilled No. of Restarts: 72 No. of Flips: 2292 time to process: 8 seconds.
uf250-04.cnf fulfilled No. of Restarts: 496 No. of Flips: 2824 time to process: 2 seconds.
uf250-04.cnf fulfilled No. of Restarts: 916 No. of Flips: 2466 time to process: 4 seconds.
uf250-04.cnf fulfilled No. of Restarts: 386 No. of Flips: 2824 time to process: 2 seconds.
uf250-04.cnf fulfilled No. of Restarts: 1061 No. of Flips: 3962 time to process: 5 seconds.
uf250-04.cnf fulfilled No. of Restarts: 1733 No. of Flips: 2384 time to process: 7 seconds.
uf250-04.cnf fulfilled No. of Restarts: 1316 No. of Flips: 3050 time to process: 10 seconds.
uf250-04.cnf fulfilled No. of Restarts: 862 No. of Flips: 3918 time to process: 13 seconds.
uf250-04.cnf fulfilled No. of Restarts: 2098 No. of Flips: 1875 time to process: 12 seconds.
uf250-04.cnf fulfilled No. of Restarts: 604 No. of Flips: 2546 time to process: 4 seconds.
uf250-04.cnf fulfilled No. of Restarts: 27 No. of Flips: 4281 time to process: 1 seconds.
uf250-04.cnf fulfilled No. of Restarts: 624 No. of Flips: 2044 time to process: 3 seconds.
uf250-04.cnf fulfilled No. of Restarts: 3333 No. of Flips: 3401 time to process: 14 seconds.
uf250-04.cnf fulfilled No. of Restarts: 312 No. of Flips: 2411 time to process: 5 seconds.
uf250-04.cnf fulfilled No. of Restarts: 891 No. of Flips: 4359 time to process: 6 seconds.
uf250-04.cnf fulfilled No. of Restarts: 337 No. of Flips: 2983 time to process: 7 seconds.
uf250-04.cnf fulfilled No. of Restarts: 1484 No. of Flips: 813 time to process: 11 seconds.
uf250-04.cnf fulfilled No. of Restarts: 1283 No. of Flips: 2160 time to process: 7 seconds.
uf250-04.cnf fulfilled No. of Restarts: 650 No. of Flips: 2244 time to process: 15 seconds.
uf250-04.cnf fulfilled No. of Restarts: 153 No. of Flips: 3231 time to process: 5 seconds.
uf250-04.cnf fulfilled No. of Restarts: 226 No. of Flips: 4001 time to process: 1 seconds.
uf250-04.cnf fulfilled No. of Restarts: 8 No. of Flips: 3556 time to process: 1 seconds.
uf250-04.cnf fulfilled No. of Restarts: 540 No. of Flips: 2557 time to process: 7 seconds.
uf250-04.cnf fulfilled No. of Restarts: 891 No. of Flips: 3411 time to process: 8 seconds.
uf250-04.cnf fulfilled No. of Restarts: 1141 No. of Flips: 2068 time to process: 4 seconds.
uf250-04.cnf fulfilled No. of Restarts: 2697 No. of Flips: 2143 time to process: 15 seconds.
uf250-04.cnf fulfilled No. of Restarts: 103 No. of Flips: 2178 time to process: 4 seconds.
uf250-04.cnf fulfilled No. of Restarts: 1093 No. of Flips: 4780 time to process: 8 seconds.
uf250-04.cnf fulfilled No. of Restarts: 507 No. of Flips: 2370 time to process: 13 seconds.
uf250-04.cnf fulfilled No. of Restarts: 414 No. of Flips: 2782 time to process: 8 seconds.
uf250-04.cnf fulfilled No. of Restarts: 20 No. of Flips: 1935 time to process: 0 seconds.
uf250-04.cnf fulfilled No. of Restarts: 1338 No. of Flips: 4865 time to process: 12 seconds.
uf250-04.cnf fulfilled No. of Restarts: 1421 No. of Flips: 3854 time to process: 6 seconds.
uf250-04.cnf fulfilled No. of Restarts: 23 No. of Flips: 3616 time to process: 2 seconds.
uf250-04.cnf fulfilled No. of Restarts: 1083 No. of Flips: 1995 time to process: 5 seconds.
uf250-04.cnf fulfilled No. of Restarts: 600 No. of Flips: 2082 time to process: 4 seconds.
uf250-04.cnf fulfilled No. of Restarts: 28 No. of Flips: 1358 time to process: 3 seconds.
uf250-04.cnf fulfilled No. of Restarts: 1385 No. of Flips: 4335 time to process: 13 seconds.
uf250-04.cnf fulfilled No. of Restarts: 782 No. of Flips: 2209 time to process: 3 seconds.
uf250-04.cnf fulfilled No. of Restarts: 390 No. of Flips: 3587 time to process: 1 seconds.
uf250-04.cnf fulfilled No. of Restarts: 61 No. of Flips: 2765 time to process: 1 seconds.
uf250-04.cnf fulfilled No. of Restarts: 2024 No. of Flips: 4560 time to process: 14 seconds.
uf250-04.cnf fulfilled No. of Restarts: 829 No. of Flips: 4038 time to process: 4 seconds.
uf250-04.cnf fulfilled No. of Restarts: 2797 No. of Flips: 1731 time to process: 13 seconds.
uf250-04.cnf fulfilled No. of Restarts: 2728 No. of Flips: 4529 time to process: 12 seconds.
uf250-04.cnf fulfilled No. of Restarts: 523 No. of Flips: 2528 time to process: 9 seconds.
uf250-04.cnf fulfilled No. of Restarts: 653 No. of Flips: 3607 time to process: 3 seconds.
uf250-04.cnf fulfilled No. of Restarts: 950 No. of Flips: 3259 time to process: 10 seconds.
uf250-04.cnf fulfilled No. of Restarts: 2259 No. of Flips: 4930 time to process: 17 seconds.
uf250-04.cnf fulfilled No. of Restarts: 795 No. of Flips: 1264 time to process: 6 seconds.
uf250-04.cnf fulfilled No. of Restarts: 678 No. of Flips: 3827 time to process: 3 seconds.
uf250-04.cnf fulfilled No. of Restarts: 250 No. of Flips: 4790 time to process: 12 seconds.
uf250-04.cnf fulfilled No. of Restarts: 448 No. of Flips: 3727 time to process: 10 seconds.
uf250-04.cnf fulfilled No. of Restarts: 3215 No. of Flips: 4352 time to process: 22 seconds.
uf250-04.cnf fulfilled No. of Restarts: 837 No. of Flips: 2417 time to process: 3 seconds.
uf250-04.cnf fulfilled No. of Restarts: 722 No. of Flips: 1164 time to process: 16 seconds.
uf250-04.cnf fulfilled No. of Restarts: 9 No. of Flips: 4261 time to process: 11 seconds.
uf250-04.cnf fulfilled No. of Restarts: 701 No. of Flips: 3896 time to process: 3 seconds.
uf250-04.cnf fulfilled No. of Restarts: 2051 No. of Flips: 4853 time to process: 14 seconds.
uf250-04.cnf fulfilled No. of Restarts: 1334 No. of Flips: 1459 time to process: 10 seconds.
uf250-04.cnf fulfilled No. of Restarts: 1078 No. of Flips: 3496 time to process: 10 seconds.
uf250-04.cnf fulfilled No. of Restarts: 405 No. of Flips: 4766 time to process: 2 seconds.
uf250-04.cnf fulfilled No. of Restarts: 74 No. of Flips: 2984 time to process: 5 seconds.
uf250-04.cnf fulfilled No. of Restarts: 242 No. of Flips: 4831 time to process: 5 seconds.
uf250-04.cnf fulfilled No. of Restarts: 2134 No. of Flips: 2739 time to process: 16 seconds.
uf250-04.cnf fulfilled No. of Restarts: 304 No. of Flips: 2318 time to process: 1 seconds.
uf250-04.cnf fulfilled No. of Restarts: 636 No. of Flips: 2895 time to process: 4 seconds.
uf250-04.cnf fulfilled No. of Restarts: 1079 No. of Flips: 3690 time to process: 4 seconds.
uf250-04.cnf fulfilled No. of Restarts: 3759 No. of Flips: 679 time to process: 17 seconds.
uf250-04.cnf fulfilled No. of Restarts: 414 No. of Flips: 3603 time to process: 2 seconds.
uf250-04.cnf fulfilled No. of Restarts: 2052 No. of Flips: 4179 time to process: 9 seconds.
uf250-04.cnf fulfilled No. of Restarts: 744 No. of Flips: 4401 time to process: 3 seconds.
uf250-04.cnf fulfilled No. of Restarts: 941 No. of Flips: 1326 time to process: 8 seconds.
uf250-04.cnf fulfilled No. of Restarts: 1148 No. of Flips: 4821 time to process: 5 seconds.
uf250-04.cnf fulfilled No. of Restarts: 1960 No. of Flips: 1933 time to process: 18 seconds.
uf250-04.cnf fulfilled No. of Restarts: 789 No. of Flips: 3966 time to process: 3 seconds.
uf250-04.cnf fulfilled No. of Restarts: 982 No. of Flips: 1739 time to process: 5 seconds.
uf250-04.cnf , deadline. Restarts: 4450
uf250-04.cnf fulfilled No. of Restarts: 1893 No. of Flips: 934 time to process: 8 seconds.
uf250-04.cnf fulfilled No. of Restarts: 1787 No. of Flips: 4968 time to process: 11 seconds.
uf250-04.cnf fulfilled No. of Restarts: 548 No. of Flips: 3713 time to process: 2 seconds.
uf250-04.cnf fulfilled No. of Restarts: 1159 No. of Flips: 1237 time to process: 13 seconds.
uf250-04.cnf fulfilled No. of Restarts: 4236 No. of Flips: 895 time to process: 18 seconds.
uf250-04.cnf fulfilled No. of Restarts: 430 No. of Flips: 4647 time to process: 2 seconds.
uf250-04.cnf fulfilled No. of Restarts: 1437 No. of Flips: 1589 time to process: 15 seconds.
uf250-04.cnf fulfilled No. of Restarts: 86 No. of Flips: 4727 time to process: 2 seconds.
uf250-04.cnf fulfilled No. of Restarts: 839 No. of Flips: 1868 time to process: 12 seconds.
uf250-04.cnf fulfilled No. of Restarts: 418 No. of Flips: 3024 time to process: 1 seconds.
uf250-04.cnf fulfilled No. of Restarts: 1525 No. of Flips: 3574 time to process: 6 seconds.
uf250-04.cnf fulfilled No. of Restarts: 655 No. of Flips: 4921 time to process: 7 seconds.
uf250-04.cnf fulfilled No. of Restarts: 144 No. of Flips: 3208 time to process: 0 seconds.
uf250-04.cnf fulfilled No. of Restarts: 1809 No. of Flips: 4347 time to process: 7 seconds.
uf250-04.cnf fulfilled No. of Restarts: 459 No. of Flips: 1621 time to process: 4 seconds.
uf250-04.cnf fulfilled No. of Restarts: 4207 No. of Flips: 4853 time to process: 29 seconds.
uf250-04.cnf fulfilled No. of Restarts: 1816 No. of Flips: 4457 time to process: 8 seconds.
uf250-04.cnf fulfilled No. of Restarts: 1228 No. of Flips: 3003 time to process: 5 seconds.
uf250-04.cnf fulfilled No. of Restarts: 1369 No. of Flips: 2529 time to process: 7 seconds.
uf250-04.cnf fulfilled No. of Restarts: 912 No. of Flips: 1302 time to process: 13 seconds.
uf250-04.cnf fulfilled No. of Restarts: 169 No. of Flips: 2312 time to process: 1 seconds.
uf250-04.cnf fulfilled No. of Restarts: 1012 No. of Flips: 1089 time to process: 12 seconds.
uf250-04.cnf fulfilled No. of Restarts: 74 No. of Flips: 1046 time to process: 5 seconds.
uf250-04.cnf fulfilled No. of Restarts: 2950 No. of Flips: 1324 time to process: 25 seconds.
uf250-04.cnf fulfilled No. of Restarts: 1255 No. of Flips: 3561 time to process: 8 seconds.
uf250-04.cnf fulfilled No. of Restarts: 3530 No. of Flips: 1738 time to process: 15 seconds.
uf250-04.cnf fulfilled No. of Restarts: 528 No. of Flips: 1573 time to process: 2 seconds.
uf250-04.cnf fulfilled No. of Restarts: 448 No. of Flips: 3454 time to process: 9 seconds.
uf250-04.cnf fulfilled No. of Restarts: 415 No. of Flips: 2288 time to process: 5 seconds.
uf250-04.cnf fulfilled No. of Restarts: 2928 No. of Flips: 3448 time to process: 16 seconds.
uf250-04.cnf fulfilled No. of Restarts: 436 No. of Flips: 1200 time to process: 6 seconds.
uf250-04.cnf fulfilled No. of Restarts: 1133 No. of Flips: 3179 time to process: 15 seconds.
uf250-04.cnf fulfilled No. of Restarts: 812 No. of Flips: 4616 time to process: 7 seconds.
uf250-04.cnf fulfilled No. of Restarts: 345 No. of Flips: 1400 time to process: 5 seconds.
uf250-04.cnf fulfilled No. of Restarts: 330 No. of Flips: 4106 time to process: 1 seconds.
uf250-04.cnf fulfilled No. of Restarts: 4152 No. of Flips: 1496 time to process: 18 seconds.
uf250-04.cnf fulfilled No. of Restarts: 1913 No. of Flips: 4279 time to process: 10 seconds.
uf250-04.cnf fulfilled No. of Restarts: 117 No. of Flips: 4655 time to process: 10 seconds.
uf250-04.cnf fulfilled No. of Restarts: 858 No. of Flips: 3725 time to process: 24 seconds.
uf250-04.cnf fulfilled No. of Restarts: 3248 No. of Flips: 2865 time to process: 14 seconds.
uf250-04.cnf fulfilled No. of Restarts: 963 No. of Flips: 4808 time to process: 4 seconds.
uf250-04.cnf fulfilled No. of Restarts: 451 No. of Flips: 4470 time to process: 2 seconds.
uf250-04.cnf fulfilled No. of Restarts: 293 No. of Flips: 2676 time to process: 1 seconds.
uf250-04.cnf fulfilled No. of Restarts: 506 No. of Flips: 2261 time to process: 5 seconds.
uf250-04.cnf fulfilled No. of Restarts: 464 No. of Flips: 2791 time to process: 2 seconds.
uf250-04.cnf fulfilled No. of Restarts: 2443 No. of Flips: 3411 time to process: 17 seconds.
uf250-04.cnf fulfilled No. of Restarts: 1277 No. of Flips: 2994 time to process: 5 seconds.
uf250-04.cnf fulfilled No. of Restarts: 31 No. of Flips: 1104 time to process: 0 seconds.
uf250-04.cnf fulfilled No. of Restarts: 2168 No. of Flips: 4330 time to process: 9 seconds.
uf250-04.cnf fulfilled No. of Restarts: 1369 No. of Flips: 2329 time to process: 7 seconds.
uf250-04.cnf fulfilled No. of Restarts: 79 No. of Flips: 4257 time to process: 1 seconds.
uf250-04.cnf fulfilled No. of Restarts: 3194 No. of Flips: 1943 time to process: 16 seconds.
uf250-04.cnf fulfilled No. of Restarts: 350 No. of Flips: 770 time to process: 3 seconds.
uf250-04.cnf fulfilled No. of Restarts: 448 No. of Flips: 2920 time to process: 22 seconds.
uf250-04.cnf fulfilled No. of Restarts: 366 No. of Flips: 1760 time to process: 2 seconds.
uf250-04.cnf fulfilled No. of Restarts: 3612 No. of Flips: 4367 time to process: 18 seconds.
uf250-04.cnf fulfilled No. of Restarts: 1516 No. of Flips: 4283 time to process: 8 seconds.
uf250-04.cnf fulfilled No. of Restarts: 1125 No. of Flips: 1510 time to process: 5 seconds.
uf250-04.cnf fulfilled No. of Restarts: 477 No. of Flips: 1354 time to process: 9 seconds.
uf250-04.cnf fulfilled No. of Restarts: 834 No. of Flips: 3154 time to process: 6 seconds.
uf250-04.cnf fulfilled No. of Restarts: 1305 No. of Flips: 3328 time to process: 16 seconds.
uf250-04.cnf fulfilled No. of Restarts: 1140 No. of Flips: 2051 time to process: 6 seconds.
uf250-04.cnf fulfilled No. of Restarts: 852 No. of Flips: 4750 time to process: 3 seconds.
uf250-04.cnf fulfilled No. of Restarts: 383 No. of Flips: 1329 time to process: 10 seconds.
uf250-04.cnf fulfilled No. of Restarts: 1190 No. of Flips: 3616 time to process: 8 seconds.
uf250-04.cnf fulfilled No. of Restarts: 1341 No. of Flips: 2651 time to process: 5 seconds.
uf250-04.cnf fulfilled No. of Restarts: 339 No. of Flips: 2083 time to process: 1 seconds.
uf250-04.cnf fulfilled No. of Restarts: 1489 No. of Flips: 2361 time to process: 6 seconds.
uf250-04.cnf fulfilled No. of Restarts: 999 No. of Flips: 4380 time to process: 5 seconds.
uf250-04.cnf fulfilled No. of Restarts: 549 No. of Flips: 4138 time to process: 2 seconds.
uf250-04.cnf fulfilled No. of Restarts: 301 No. of Flips: 3627 time to process: 14 seconds.
uf250-04.cnf fulfilled No. of Restarts: 278 No. of Flips: 4570 time to process: 4 seconds.
uf250-04.cnf fulfilled No. of Restarts: 435 No. of Flips: 4641 time to process: 9 seconds.
uf250-04.cnf fulfilled No. of Restarts: 1553 No. of Flips: 4509 time to process: 12 seconds.
uf250-04.cnf fulfilled No. of Restarts: 1303 No. of Flips: 3504 time to process: 6 seconds.
uf250-04.cnf fulfilled No. of Restarts: 2946 No. of Flips: 2184 time to process: 14 seconds.
uf250-04.cnf fulfilled No. of Restarts: 2572 No. of Flips: 4518 time to process: 17 seconds.
uf250-04.cnf fulfilled No. of Restarts: 1483 No. of Flips: 4283 time to process: 6 seconds.
uf250-04.cnf fulfilled No. of Restarts: 947 No. of Flips: 1901 time to process: 11 seconds.
uf250-04.cnf fulfilled No. of Restarts: 2523 No. of Flips: 789 time to process: 12 seconds.
uf250-04.cnf fulfilled No. of Restarts: 2987 No. of Flips: 4164 time to process: 19 seconds.
uf250-04.cnf fulfilled No. of Restarts: 1590 No. of Flips: 806 time to process: 6 seconds.
uf250-04.cnf fulfilled No. of Restarts: 82 No. of Flips: 1063 time to process: 7 seconds.
uf250-04.cnf fulfilled No. of Restarts: 1112 No. of Flips: 1519 time to process: 17 seconds.
uf250-04.cnf fulfilled No. of Restarts: 1206 No. of Flips: 2824 time to process: 5 seconds.
uf250-04.cnf fulfilled No. of Restarts: 1769 No. of Flips: 4088 time to process: 12 seconds.
uf250-04.cnf fulfilled No. of Restarts: 687 No. of Flips: 2867 time to process: 8 seconds.
uf250-04.cnf fulfilled No. of Restarts: 3757 No. of Flips: 3319 time to process: 18 seconds.
uf250-04.cnf fulfilled No. of Restarts: 893 No. of Flips: 2582 time to process: 7 seconds.
uf250-04.cnf fulfilled No. of Restarts: 1458 No. of Flips: 3137 time to process: 6 seconds.
uf250-04.cnf fulfilled No. of Restarts: 1152 No. of Flips: 3281 time to process: 12 seconds.
uf250-04.cnf fulfilled No. of Restarts: 1155 No. of Flips: 3111 time to process: 5 seconds.
uf250-04.cnf fulfilled No. of Restarts: 499 No. of Flips: 1518 time to process: 2 seconds.
uf250-04.cnf fulfilled No. of Restarts: 687 No. of Flips: 2272 time to process: 5 seconds.
uf250-04.cnf fulfilled No. of Restarts: 1555 No. of Flips: 4198 time to process: 6 seconds.
uf250-04.cnf fulfilled No. of Restarts: 129 No. of Flips: 951 time to process: 2 seconds.
uf250-04.cnf fulfilled No. of Restarts: 1254 No. of Flips: 2096 time to process: 10 seconds.
uf250-04.cnf fulfilled No. of Restarts: 919 No. of Flips: 968 time to process: 11 seconds.
uf250-04.cnf fulfilled No. of Restarts: 27 No. of Flips: 1414 time to process: 1 seconds.
uf250-04.cnf fulfilled No. of Restarts: 758 No. of Flips: 684 time to process: 9 seconds.
uf250-04.cnf fulfilled No. of Restarts: 678 No. of Flips: 3064 time to process: 4 seconds.
uf250-04.cnf fulfilled No. of Restarts: 1247 No. of Flips: 2499 time to process: 8 seconds.
uf250-04.cnf fulfilled No. of Restarts: 1235 No. of Flips: 1266 time to process: 14 seconds.
uf250-04.cnf fulfilled No. of Restarts: 171 No. of Flips: 3739 time to process: 0 seconds.
uf250-04.cnf fulfilled No. of Restarts: 1017 No. of Flips: 1414 time to process: 12 seconds.
uf250-04.cnf fulfilled No. of Restarts: 946 No. of Flips: 2513 time to process: 4 seconds.
uf250-04.cnf fulfilled No. of Restarts: 2552 No. of Flips: 3289 time to process: 12 seconds.
uf250-04.cnf fulfilled No. of Restarts: 811 No. of Flips: 1516 time to process: 7 seconds.
uf250-04.cnf fulfilled No. of Restarts: 104 No. of Flips: 3470 time to process: 0 seconds.
uf250-04.cnf fulfilled No. of Restarts: 1398 No. of Flips: 3025 time to process: 6 seconds.
uf250-04.cnf fulfilled No. of Restarts: 78 No. of Flips: 4577 time to process: 1 seconds.
uf250-04.cnf fulfilled No. of Restarts: 2120 No. of Flips: 1430 time to process: 11 seconds.
uf250-04.cnf fulfilled No. of Restarts: 884 No. of Flips: 3178 time to process: 7 seconds.
uf250-04.cnf fulfilled No. of Restarts: 340 No. of Flips: 3936 time to process: 6 seconds.
uf250-04.cnf fulfilled No. of Restarts: 269 No. of Flips: 3377 time to process: 4 seconds.
uf250-04.cnf fulfilled No. of Restarts: 257 No. of Flips: 2371 time to process: 7 seconds.
uf250-04.cnf fulfilled No. of Restarts: 845 No. of Flips: 2880 time to process: 4 seconds.
uf250-04.cnf fulfilled No. of Restarts: 1313 No. of Flips: 2060 time to process: 9 seconds.
uf250-04.cnf fulfilled No. of Restarts: 466 No. of Flips: 2533 time to process: 3 seconds.
uf250-04.cnf fulfilled No. of Restarts: 1532 No. of Flips: 2544 time to process: 6 seconds.
uf250-04.cnf fulfilled No. of Restarts: 941 No. of Flips: 1802 time to process: 5 seconds.
uf250-04.cnf fulfilled No. of Restarts: 3836 No. of Flips: 1949 time to process: 22 seconds.
uf250-04.cnf fulfilled No. of Restarts: 1865 No. of Flips: 4033 time to process: 8 seconds.
uf250-04.cnf fulfilled No. of Restarts: 1864 No. of Flips: 4831 time to process: 8 seconds.
uf250-04.cnf fulfilled No. of Restarts: 338 No. of Flips: 4932 time to process: 6 seconds.
uf250-04.cnf fulfilled No. of Restarts: 1313 No. of Flips: 2659 time to process: 5 seconds.
uf250-04.cnf fulfilled No. of Restarts: 297 No. of Flips: 3720 time to process: 12 seconds.
uf250-04.cnf fulfilled No. of Restarts: 261 No. of Flips: 4172 time to process: 2 seconds.
uf250-04.cnf fulfilled No. of Restarts: 3480 No. of Flips: 2472 time to process: 15 seconds.
uf250-04.cnf fulfilled No. of Restarts: 1564 No. of Flips: 4185 time to process: 6 seconds.
uf250-04.cnf fulfilled No. of Restarts: 107 No. of Flips: 3767 time to process: 4 seconds.
uf250-04.cnf fulfilled No. of Restarts: 2018 No. of Flips: 4828 time to process: 9 seconds.
uf250-04.cnf fulfilled No. of Restarts: 730 No. of Flips: 1129 time to process: 4 seconds.
uf250-04.cnf fulfilled No. of Restarts: 772 No. of Flips: 1213 time to process: 7 seconds.
uf250-04.cnf fulfilled No. of Restarts: 1708 No. of Flips: 1623 time to process: 9 seconds.
uf250-04.cnf fulfilled No. of Restarts: 3787 No. of Flips: 3034 time to process: 20 seconds.
uf250-04.cnf fulfilled No. of Restarts: 543 No. of Flips: 3435 time to process: 4 seconds.
uf250-04.cnf fulfilled No. of Restarts: 740 No. of Flips: 3280 time to process: 7 seconds.
uf250-04.cnf fulfilled No. of Restarts: 375 No. of Flips: 1083 time to process: 6 seconds.
uf250-04.cnf fulfilled No. of Restarts: 138 No. of Flips: 2192 time to process: 5 seconds.
uf250-04.cnf fulfilled No. of Restarts: 1404 No. of Flips: 3047 time to process: 15 seconds.
uf250-04.cnf fulfilled No. of Restarts: 365 No. of Flips: 3767 time to process: 4 seconds.
uf250-04.cnf fulfilled No. of Restarts: 166 No. of Flips: 3949 time to process: 0 seconds.
uf250-04.cnf fulfilled No. of Restarts: 2425 No. of Flips: 3931 time to process: 26 seconds.
uf250-04.cnf fulfilled No. of Restarts: 308 No. of Flips: 1759 time to process: 1 seconds.
uf250-04.cnf fulfilled No. of Restarts: 1301 No. of Flips: 3283 time to process: 6 seconds.
uf250-04.cnf fulfilled No. of Restarts: 971 No. of Flips: 870 time to process: 8 seconds.
uf250-04.cnf fulfilled No. of Restarts: 135 No. of Flips: 2663 time to process: 9 seconds.
uf250-04.cnf fulfilled No. of Restarts: 1529 No. of Flips: 1608 time to process: 8 seconds.
uf250-04.cnf fulfilled No. of Restarts: 362 No. of Flips: 4623 time to process: 6 seconds.
uf250-04.cnf fulfilled No. of Restarts: 2284 No. of Flips: 2518 time to process: 11 seconds.
uf250-04.cnf fulfilled No. of Restarts: 2327 No. of Flips: 2118 time to process: 10 seconds.
uf250-04.cnf fulfilled No. of Restarts: 1829 No. of Flips: 1918 time to process: 11 seconds.
uf250-04.cnf fulfilled No. of Restarts: 81 No. of Flips: 4207 time to process: 2 seconds.
uf250-04.cnf fulfilled No. of Restarts: 978 No. of Flips: 2119 time to process: 5 seconds.
uf250-04.cnf fulfilled No. of Restarts: 1361 No. of Flips: 4060 time to process: 8 seconds.
uf250-04.cnf fulfilled No. of Restarts: 718 No. of Flips: 1649 time to process: 3 seconds.
uf250-04.cnf fulfilled No. of Restarts: 694 No. of Flips: 3818 time to process: 3 seconds.
uf250-04.cnf fulfilled No. of Restarts: 3703 No. of Flips: 3726 time to process: 20 seconds.
uf250-04.cnf fulfilled No. of Restarts: 1575 No. of Flips: 4359 time to process: 13 seconds.
uf250-04.cnf fulfilled No. of Restarts: 1028 No. of Flips: 2556 time to process: 10 seconds.
uf250-04.cnf fulfilled No. of Restarts: 969 No. of Flips: 2674 time to process: 13 seconds.
uf250-04.cnf fulfilled No. of Restarts: 1398 No. of Flips: 3084 time to process: 12 seconds.
uf250-04.cnf fulfilled No. of Restarts: 2471 No. of Flips: 4030 time to process: 19 seconds.
uf250-04.cnf fulfilled No. of Restarts: 573 No. of Flips: 2895 time to process: 2 seconds.
uf250-04.cnf fulfilled No. of Restarts: 3150 No. of Flips: 2902 time to process: 21 seconds.
uf250-04.cnf fulfilled No. of Restarts: 1356 No. of Flips: 2470 time to process: 6 seconds.
uf250-04.cnf fulfilled No. of Restarts: 1008 No. of Flips: 2029 time to process: 4 seconds.
uf250-04.cnf fulfilled No. of Restarts: 1750 No. of Flips: 2864 time to process: 7 seconds.
uf250-04.cnf fulfilled No. of Restarts: 2235 No. of Flips: 1231 time to process: 9 seconds.
uf250-04.cnf fulfilled No. of Restarts: 988 No. of Flips: 4482 time to process: 8 seconds.
uf250-04.cnf fulfilled No. of Restarts: 1096 No. of Flips: 1185 time to process: 4 seconds.
uf250-04.cnf fulfilled No. of Restarts: 198 No. of Flips: 1778 time to process: 9 seconds.
uf250-04.cnf fulfilled No. of Restarts: 2041 No. of Flips: 4062 time to process: 9 seconds.
uf250-04.cnf fulfilled No. of Restarts: 1865 No. of Flips: 1932 time to process: 8 seconds.
uf250-04.cnf fulfilled No. of Restarts: 341 No. of Flips: 2722 time to process: 1 seconds.
uf250-04.cnf fulfilled No. of Restarts: 844 No. of Flips: 668 time to process: 6 seconds.
uf250-04.cnf fulfilled No. of Restarts: 911 No. of Flips: 4478 time to process: 11 seconds.
uf250-04.cnf fulfilled No. of Restarts: 2534 No. of Flips: 4535 time to process: 11 seconds.
uf250-04.cnf fulfilled No. of Restarts: 458 No. of Flips: 682 time to process: 6 seconds.
uf250-04.cnf fulfilled No. of Restarts: 1306 No. of Flips: 2459 time to process: 8 seconds.
uf250-04.cnf fulfilled No. of Restarts: 54 No. of Flips: 2445 time to process: 5 seconds.
uf250-04.cnf fulfilled No. of Restarts: 252 No. of Flips: 2142 time to process: 1 seconds.
uf250-04.cnf fulfilled No. of Restarts: 897 No. of Flips: 3869 time to process: 9 seconds.
uf250-04.cnf fulfilled No. of Restarts: 1596 No. of Flips: 4396 time to process: 9 seconds.
uf250-04.cnf fulfilled No. of Restarts: 620 No. of Flips: 3168 time to process: 12 seconds.
uf250-04.cnf fulfilled No. of Restarts: 267 No. of Flips: 2177 time to process: 1 seconds.
uf250-04.cnf fulfilled No. of Restarts: 1131 No. of Flips: 4945 time to process: 8 seconds.
uf250-04.cnf fulfilled No. of Restarts: 586 No. of Flips: 2273 time to process: 5 seconds.
uf250-04.cnf fulfilled No. of Restarts: 624 No. of Flips: 4592 time to process: 3 seconds.
uf250-04.cnf fulfilled No. of Restarts: 643 No. of Flips: 3396 time to process: 4 seconds.
uf250-04.cnf fulfilled No. of Restarts: 1452 No. of Flips: 3891 time to process: 8 seconds.
uf250-04.cnf fulfilled No. of Restarts: 498 No. of Flips: 2067 time to process: 6 seconds.
uf250-04.cnf fulfilled No. of Restarts: 1120 No. of Flips: 4663 time to process: 7 seconds.
uf250-04.cnf fulfilled No. of Restarts: 185 No. of Flips: 1268 time to process: 4 seconds.
uf250-04.cnf fulfilled No. of Restarts: 710 No. of Flips: 4067 time to process: 3 seconds.
uf250-04.cnf fulfilled No. of Restarts: 1337 No. of Flips: 4792 time to process: 5 seconds.
uf250-04.cnf fulfilled No. of Restarts: 108 No. of Flips: 2773 time to process: 2 seconds.
uf250-04.cnf fulfilled No. of Restarts: 1270 No. of Flips: 4519 time to process: 8 seconds.
uf250-04.cnf fulfilled No. of Restarts: 1562 No. of Flips: 1266 time to process: 10 seconds.
uf250-04.cnf fulfilled No. of Restarts: 1369 No. of Flips: 4895 time to process: 10 seconds.
uf250-04.cnf fulfilled No. of Restarts: 721 No. of Flips: 2236 time to process: 8 seconds.
uf250-04.cnf fulfilled No. of Restarts: 145 No. of Flips: 2518 time to process: 0 seconds.
uf250-04.cnf fulfilled No. of Restarts: 3147 No. of Flips: 3731 time to process: 15 seconds.
uf250-04.cnf fulfilled No. of Restarts: 371 No. of Flips: 2015 time to process: 5 seconds.
uf250-04.cnf fulfilled No. of Restarts: 458 No. of Flips: 2920 time to process: 21 seconds.
uf250-04.cnf fulfilled No. of Restarts: 2053 No. of Flips: 3512 time to process: 12 seconds.
uf250-04.cnf fulfilled No. of Restarts: 3189 No. of Flips: 3544 time to process: 14 seconds.
uf250-04.cnf fulfilled No. of Restarts: 240 No. of Flips: 4931 time to process: 7 seconds.
uf250-04.cnf fulfilled No. of Restarts: 987 No. of Flips: 1730 time to process: 6 seconds.
uf250-04.cnf fulfilled No. of Restarts: 626 No. of Flips: 3174 time to process: 8 seconds.
uf250-04.cnf fulfilled No. of Restarts: 1127 No. of Flips: 2466 time to process: 10 seconds.
uf250-04.cnf fulfilled No. of Restarts: 676 No. of Flips: 2854 time to process: 4 seconds.
uf250-04.cnf fulfilled No. of Restarts: 11 No. of Flips: 4912 time to process: 1 seconds.
uf250-04.cnf fulfilled No. of Restarts: 137 No. of Flips: 3431 time to process: 1 seconds.
uf250-04.cnf fulfilled No. of Restarts: 634 No. of Flips: 1509 time to process: 7 seconds.
uf250-04.cnf fulfilled No. of Restarts: 1269 No. of Flips: 4077 time to process: 6 seconds.
uf250-04.cnf fulfilled No. of Restarts: 2965 No. of Flips: 4347 time to process: 12 seconds.
uf250-04.cnf fulfilled No. of Restarts: 87 No. of Flips: 1007 time to process: 1 seconds.
uf250-04.cnf fulfilled No. of Restarts: 1484 No. of Flips: 1212 time to process: 10 seconds.
uf250-04.cnf fulfilled No. of Restarts: 367 No. of Flips: 3768 time to process: 11 seconds.
uf250-04.cnf fulfilled No. of Restarts: 193 No. of Flips: 1399 time to process: 8 seconds.
uf250-04.cnf fulfilled No. of Restarts: 333 No. of Flips: 2427 time to process: 5 seconds.
uf250-04.cnf fulfilled No. of Restarts: 1959 No. of Flips: 1690 time to process: 9 seconds.
uf250-04.cnf fulfilled No. of Restarts: 1002 No. of Flips: 2742 time to process: 14 seconds.
uf250-04.cnf fulfilled No. of Restarts: 1869 No. of Flips: 3000 time to process: 8 seconds.
uf250-04.cnf fulfilled No. of Restarts: 557 No. of Flips: 4040 time to process: 4 seconds.
uf250-04.cnf fulfilled No. of Restarts: 218 No. of Flips: 3186 time to process: 1 seconds.
uf250-04.cnf fulfilled No. of Restarts: 2090 No. of Flips: 2673 time to process: 22 seconds.
uf250-04.cnf fulfilled No. of Restarts: 262 No. of Flips: 4102 time to process: 1 seconds.
uf250-04.cnf fulfilled No. of Restarts: 379 No. of Flips: 2373 time to process: 3 seconds.
uf250-04.cnf fulfilled No. of Restarts: 1235 No. of Flips: 2676 time to process: 8 seconds.
uf250-04.cnf fulfilled No. of Restarts: 2355 No. of Flips: 2020 time to process: 10 seconds.
uf250-04.cnf fulfilled No. of Restarts: 619 No. of Flips: 3237 time to process: 8 seconds.
uf250-04.cnf fulfilled No. of Restarts: 89 No. of Flips: 1763 time to process: 11 seconds.
uf250-04.cnf fulfilled No. of Restarts: 1921 No. of Flips: 3151 time to process: 8 seconds.
uf250-04.cnf fulfilled No. of Restarts: 418 No. of Flips: 4556 time to process: 6 seconds.
uf250-04.cnf fulfilled No. of Restarts: 2289 No. of Flips: 1901 time to process: 10 seconds.
uf250-04.cnf fulfilled No. of Restarts: 350 No. of Flips: 1493 time to process: 3 seconds.
uf250-04.cnf fulfilled No. of Restarts: 121 No. of Flips: 1303 time to process: 5 seconds.
uf250-04.cnf fulfilled No. of Restarts: 647 No. of Flips: 2398 time to process: 3 seconds.
uf250-04.cnf fulfilled No. of Restarts: 378 No. of Flips: 4085 time to process: 3 seconds.
uf250-04.cnf fulfilled No. of Restarts: 549 No. of Flips: 2286 time to process: 15 seconds.
uf250-04.cnf fulfilled No. of Restarts: 1738 No. of Flips: 3693 time to process: 7 seconds.
uf250-04.cnf fulfilled No. of Restarts: 430 No. of Flips: 3381 time to process: 15 seconds.
uf250-04.cnf fulfilled No. of Restarts: 337 No. of Flips: 4358 time to process: 5 seconds.
uf250-04.cnf fulfilled No. of Restarts: 2271 No. of Flips: 3543 time to process: 10 seconds.
uf250-04.cnf fulfilled No. of Restarts: 2914 No. of Flips: 2236 time to process: 21 seconds.
uf250-04.cnf fulfilled No. of Restarts: 1278 No. of Flips: 3441 time to process: 8 seconds.
uf250-04.cnf fulfilled No. of Restarts: 217 No. of Flips: 5000 time to process: 8 seconds.
uf250-04.cnf fulfilled No. of Restarts: 122 No. of Flips: 4372 time to process: 14 seconds.
uf250-04.cnf fulfilled No. of Restarts: 368 No. of Flips: 3047 time to process: 1 seconds.
uf250-04.cnf fulfilled No. of Restarts: 624 No. of Flips: 2180 time to process: 4 seconds.
uf250-04.cnf fulfilled No. of Restarts: 352 No. of Flips: 3895 time to process: 4 seconds.
uf250-04.cnf fulfilled No. of Restarts: 2353 No. of Flips: 4194 time to process: 15 seconds.
uf250-04.cnf , deadline. Restarts: 4450
uf250-04.cnf fulfilled No. of Restarts: 1111 No. of Flips: 3348 time to process: 4 seconds.
uf250-04.cnf fulfilled No. of Restarts: 39 No. of Flips: 999 time to process: 14 seconds.
uf250-04.cnf fulfilled No. of Restarts: 905 No. of Flips: 2183 time to process: 4 seconds.
uf250-04.cnf fulfilled No. of Restarts: 368 No. of Flips: 2481 time to process: 14 seconds.
uf250-04.cnf fulfilled No. of Restarts: 1271 No. of Flips: 4048 time to process: 10 seconds.
uf250-04.cnf fulfilled No. of Restarts: 551 No. of Flips: 4383 time to process: 13 seconds.
uf250-04.cnf fulfilled No. of Restarts: 366 No. of Flips: 4180 time to process: 3 seconds.
uf250-04.cnf fulfilled No. of Restarts: 193 No. of Flips: 3356 time to process: 7 seconds.
uf250-04.cnf fulfilled No. of Restarts: 203 No. of Flips: 4941 time to process: 0 seconds.
uf250-04.cnf fulfilled No. of Restarts: 1144 No. of Flips: 3841 time to process: 18 seconds.
uf250-04.cnf fulfilled No. of Restarts: 935 No. of Flips: 2069 time to process: 4 seconds.
uf250-04.cnf fulfilled No. of Restarts: 998 No. of Flips: 3763 time to process: 4 seconds.
uf250-04.cnf fulfilled No. of Restarts: 154 No. of Flips: 3423 time to process: 3 seconds.
uf250-04.cnf fulfilled No. of Restarts: 2800 No. of Flips: 3681 time to process: 31 seconds.
uf250-04.cnf fulfilled No. of Restarts: 556 No. of Flips: 3920 time to process: 2 seconds.
uf250-04.cnf fulfilled No. of Restarts: 83 No. of Flips: 4721 time to process: 4 seconds.
uf250-04.cnf fulfilled No. of Restarts: 637 No. of Flips: 3322 time to process: 3 seconds.
uf250-04.cnf fulfilled No. of Restarts: 663 No. of Flips: 1386 time to process: 3 seconds.
uf250-04.cnf fulfilled No. of Restarts: 1747 No. of Flips: 1138 time to process: 7 seconds.
uf250-04.cnf fulfilled No. of Restarts: 1796 No. of Flips: 3969 time to process: 20 seconds.
uf250-04.cnf fulfilled No. of Restarts: 502 No. of Flips: 3787 time to process: 2 seconds.
uf250-04.cnf fulfilled No. of Restarts: 584 No. of Flips: 3439 time to process: 5 seconds.
uf250-04.cnf fulfilled No. of Restarts: 167 No. of Flips: 4909 time to process: 8 seconds.
uf250-04.cnf fulfilled No. of Restarts: 148 No. of Flips: 4771 time to process: 4 seconds.
uf250-04.cnf fulfilled No. of Restarts: 2068 No. of Flips: 3090 time to process: 9 seconds.
uf250-04.cnf fulfilled No. of Restarts: 720 No. of Flips: 4285 time to process: 3 seconds.
uf250-04.cnf fulfilled No. of Restarts: 591 No. of Flips: 2814 time to process: 13 seconds.
uf250-04.cnf fulfilled No. of Restarts: 462 No. of Flips: 861 time to process: 2 seconds.
uf250-04.cnf fulfilled No. of Restarts: 1431 No. of Flips: 3226 time to process: 6 seconds.
uf250-04.cnf fulfilled No. of Restarts: 795 No. of Flips: 3298 time to process: 5 seconds.
uf250-04.cnf fulfilled No. of Restarts: 453 No. of Flips: 4324 time to process: 8 seconds.
uf250-04.cnf fulfilled No. of Restarts: 2299 No. of Flips: 3200 time to process: 12 seconds.
uf250-04.cnf fulfilled No. of Restarts: 1306 No. of Flips: 2111 time to process: 5 seconds.
uf250-04.cnf fulfilled No. of Restarts: 87 No. of Flips: 1285 time to process: 10 seconds.
uf250-04.cnf fulfilled No. of Restarts: 997 No. of Flips: 4379 time to process: 7 seconds.
uf250-04.cnf fulfilled No. of Restarts: 1711 No. of Flips: 1681 time to process: 19 seconds.
uf250-04.cnf fulfilled No. of Restarts: 601 No. of Flips: 2343 time to process: 2 seconds.
uf250-04.cnf fulfilled No. of Restarts: 1210 No. of Flips: 2067 time to process: 5 seconds.
uf250-04.cnf fulfilled No. of Restarts: 236 No. of Flips: 4026 time to process: 2 seconds.
uf250-04.cnf fulfilled No. of Restarts: 219 No. of Flips: 4478 time to process: 0 seconds.
uf250-04.cnf fulfilled No. of Restarts: 2336 No. of Flips: 2354 time to process: 15 seconds.
uf250-04.cnf fulfilled No. of Restarts: 373 No. of Flips: 2970 time to process: 2 seconds.
uf250-04.cnf fulfilled No. of Restarts: 2412 No. of Flips: 1552 time to process: 10 seconds.
uf250-04.cnf fulfilled No. of Restarts: 472 No. of Flips: 2729 time to process: 3 seconds.
uf250-04.cnf fulfilled No. of Restarts: 283 No. of Flips: 2734 time to process: 4 seconds.
uf250-04.cnf fulfilled No. of Restarts: 757 No. of Flips: 2650 time to process: 3 seconds.
uf250-04.cnf fulfilled No. of Restarts: 620 No. of Flips: 1851 time to process: 5 seconds.
uf250-04.cnf fulfilled No. of Restarts: 1222 No. of Flips: 3954 time to process: 9 seconds.
uf250-04.cnf fulfilled No. of Restarts: 385 No. of Flips: 822 time to process: 3 seconds.
uf250-04.cnf fulfilled No. of Restarts: 1030 No. of Flips: 3097 time to process: 5 seconds.
uf250-04.cnf fulfilled No. of Restarts: 1429 No. of Flips: 4453 time to process: 17 seconds.
uf250-04.cnf fulfilled No. of Restarts: 1053 No. of Flips: 3981 time to process: 4 seconds.
uf250-04.cnf fulfilled No. of Restarts: 1802 No. of Flips: 3565 time to process: 8 seconds.
uf250-04.cnf fulfilled No. of Restarts: 43 No. of Flips: 2483 time to process: 3 seconds.
uf250-04.cnf fulfilled No. of Restarts: 368 No. of Flips: 4663 time to process: 1 seconds.
uf250-04.cnf fulfilled No. of Restarts: 64 No. of Flips: 831 time to process: 0 seconds.
uf250-04.cnf fulfilled No. of Restarts: 958 No. of Flips: 4165 time to process: 11 seconds.
uf250-04.cnf fulfilled No. of Restarts: 1861 No. of Flips: 3350 time to process: 11 seconds.
uf250-04.cnf fulfilled No. of Restarts: 372 No. of Flips: 3045 time to process: 4 seconds.
uf250-04.cnf fulfilled No. of Restarts: 961 No. of Flips: 4245 time to process: 4 seconds.
uf250-04.cnf fulfilled No. of Restarts: 665 No. of Flips: 967 time to process: 11 seconds.
uf250-04.cnf fulfilled No. of Restarts: 890 No. of Flips: 3402 time to process: 4 seconds.
uf250-04.cnf fulfilled No. of Restarts: 447 No. of Flips: 2927 time to process: 6 seconds.
uf250-04.cnf fulfilled No. of Restarts: 1388 No. of Flips: 3391 time to process: 13 seconds.
uf250-04.cnf fulfilled No. of Restarts: 1053 No. of Flips: 4726 time to process: 13 seconds.
uf250-04.cnf fulfilled No. of Restarts: 887 No. of Flips: 3230 time to process: 8 seconds.
uf250-04.cnf fulfilled No. of Restarts: 1205 No. of Flips: 1904 time to process: 10 seconds.
uf250-04.cnf fulfilled No. of Restarts: 1740 No. of Flips: 4737 time to process: 9 seconds.
uf250-04.cnf fulfilled No. of Restarts: 258 No. of Flips: 4182 time to process: 1 seconds.
uf250-04.cnf fulfilled No. of Restarts: 1427 No. of Flips: 1367 time to process: 8 seconds.
uf250-04.cnf fulfilled No. of Restarts: 2346 No. of Flips: 3043 time to process: 12 seconds.
uf250-04.cnf , deadline. Restarts: 4450
uf250-04.cnf fulfilled No. of Restarts: 575 No. of Flips: 2483 time to process: 2 seconds.
uf250-04.cnf fulfilled No. of Restarts: 66 No. of Flips: 3702 time to process: 0 seconds.
uf250-04.cnf fulfilled No. of Restarts: 456 No. of Flips: 4219 time to process: 8 seconds.
uf250-04.cnf fulfilled No. of Restarts: 1999 No. of Flips: 2670 time to process: 10 seconds.
uf250-04.cnf fulfilled No. of Restarts: 634 No. of Flips: 3178 time to process: 3 seconds.
uf250-04.cnf fulfilled No. of Restarts: 1454 No. of Flips: 2454 time to process: 7 seconds.
uf250-04.cnf fulfilled No. of Restarts: 674 No. of Flips: 3702 time to process: 10 seconds.
uf250-04.cnf fulfilled No. of Restarts: 206 No. of Flips: 4961 time to process: 6 seconds.
uf250-04.cnf fulfilled No. of Restarts: 770 No. of Flips: 3211 time to process: 3 seconds.
uf250-04.cnf fulfilled No. of Restarts: 2626 No. of Flips: 4431 time to process: 11 seconds.
uf250-04.cnf fulfilled No. of Restarts: 346 No. of Flips: 3771 time to process: 6 seconds.
uf250-04.cnf fulfilled No. of Restarts: 1405 No. of Flips: 2836 time to process: 10 seconds.
uf250-04.cnf fulfilled No. of Restarts: 121 No. of Flips: 1537 time to process: 6 seconds.
uf250-04.cnf fulfilled No. of Restarts: 2322 No. of Flips: 700 time to process: 14 seconds.
uf250-04.cnf fulfilled No. of Restarts: 1924 No. of Flips: 3209 time to process: 13 seconds.
uf250-04.cnf fulfilled No. of Restarts: 545 No. of Flips: 4614 time to process: 15 seconds.
uf250-04.cnf fulfilled No. of Restarts: 172 No. of Flips: 1985 time to process: 10 seconds.
uf250-04.cnf fulfilled No. of Restarts: 354 No. of Flips: 2440 time to process: 5 seconds.
uf250-04.cnf fulfilled No. of Restarts: 1753 No. of Flips: 503 time to process: 8 seconds.
uf250-04.cnf fulfilled No. of Restarts: 795 No. of Flips: 3987 time to process: 9 seconds.
uf250-04.cnf fulfilled No. of Restarts: 280 No. of Flips: 3324 time to process: 2 seconds.
uf250-04.cnf fulfilled No. of Restarts: 313 No. of Flips: 4962 time to process: 8 seconds.
uf250-04.cnf fulfilled No. of Restarts: 2367 No. of Flips: 2423 time to process: 11 seconds.
uf250-04.cnf fulfilled No. of Restarts: 643 No. of Flips: 1061 time to process: 16 seconds.
uf250-04.cnf fulfilled No. of Restarts: 689 No. of Flips: 3935 time to process: 3 seconds.
uf250-04.cnf fulfilled No. of Restarts: 165 No. of Flips: 4517 time to process: 12 seconds.
uf250-04.cnf fulfilled No. of Restarts: 176 No. of Flips: 2891 time to process: 1 seconds.
uf250-04.cnf fulfilled No. of Restarts: 3525 No. of Flips: 3980 time to process: 16 seconds.
uf250-04.cnf fulfilled No. of Restarts: 2179 No. of Flips: 2854 time to process: 10 seconds.
uf250-04.cnf fulfilled No. of Restarts: 54 No. of Flips: 4482 time to process: 4 seconds.
uf250-04.cnf fulfilled No. of Restarts: 1847 No. of Flips: 1995 time to process: 10 seconds.
uf250-04.cnf fulfilled No. of Restarts: 545 No. of Flips: 3679 time to process: 9 seconds.
uf250-04.cnf fulfilled No. of Restarts: 2075 No. of Flips: 2504 time to process: 9 seconds.
uf250-04.cnf fulfilled No. of Restarts: 51 No. of Flips: 1724 time to process: 0 seconds.
uf250-04.cnf fulfilled No. of Restarts: 77 No. of Flips: 1578 time to process: 1 seconds.
uf250-04.cnf fulfilled No. of Restarts: 161 No. of Flips: 3502 time to process: 1 seconds.
uf250-04.cnf fulfilled No. of Restarts: 805 No. of Flips: 3509 time to process: 3 seconds.
uf250-04.cnf fulfilled No. of Restarts: 647 No. of Flips: 2852 time to process: 8 seconds.
uf250-04.cnf fulfilled No. of Restarts: 990 No. of Flips: 4945 time to process: 8 seconds.
uf250-04.cnf fulfilled No. of Restarts: 482 No. of Flips: 4508 time to process: 4 seconds.
uf250-04.cnf fulfilled No. of Restarts: 598 No. of Flips: 3904 time to process: 11 seconds.
uf250-04.cnf fulfilled No. of Restarts: 3687 No. of Flips: 4787 time to process: 21 seconds.
uf250-04.cnf fulfilled No. of Restarts: 203 No. of Flips: 1876 time to process: 0 seconds.
uf250-04.cnf fulfilled No. of Restarts: 18 No. of Flips: 3623 time to process: 6 seconds.
uf250-04.cnf fulfilled No. of Restarts: 43 No. of Flips: 2204 time to process: 6 seconds.
uf250-04.cnf fulfilled No. of Restarts: 1904 No. of Flips: 2981 time to process: 16 seconds.
uf250-04.cnf fulfilled No. of Restarts: 236 No. of Flips: 2725 time to process: 7 seconds.
uf250-04.cnf fulfilled No. of Restarts: 1364 No. of Flips: 4548 time to process: 8 seconds.
uf250-04.cnf fulfilled No. of Restarts: 2239 No. of Flips: 3778 time to process: 13 seconds.
uf250-04.cnf fulfilled No. of Restarts: 308 No. of Flips: 3348 time to process: 8 seconds.
uf250-04.cnf fulfilled No. of Restarts: 338 No. of Flips: 3229 time to process: 2 seconds.
uf250-04.cnf fulfilled No. of Restarts: 219 No. of Flips: 4373 time to process: 12 seconds.
uf250-04.cnf fulfilled No. of Restarts: 1157 No. of Flips: 3047 time to process: 5 seconds.
uf250-04.cnf fulfilled No. of Restarts: 758 No. of Flips: 4367 time to process: 7 seconds.
uf250-04.cnf fulfilled No. of Restarts: 24 No. of Flips: 2512 time to process: 5 seconds.
uf250-04.cnf fulfilled No. of Restarts: 2605 No. of Flips: 3374 time to process: 14 seconds.
uf250-04.cnf fulfilled No. of Restarts: 1122 No. of Flips: 2201 time to process: 10 seconds.
uf250-04.cnf fulfilled No. of Restarts: 125 No. of Flips: 1966 time to process: 1 seconds.
uf250-04.cnf fulfilled No. of Restarts: 24 No. of Flips: 4813 time to process: 1 seconds.
uf250-04.cnf fulfilled No. of Restarts: 676 No. of Flips: 2065 time to process: 8 seconds.
uf250-04.cnf fulfilled No. of Restarts: 180 No. of Flips: 3746 time to process: 7 seconds.
uf250-04.cnf fulfilled No. of Restarts: 255 No. of Flips: 2204 time to process: 1 seconds.
uf250-04.cnf fulfilled No. of Restarts: 1174 No. of Flips: 2357 time to process: 6 seconds.
uf250-04.cnf fulfilled No. of Restarts: 2252 No. of Flips: 2054 time to process: 9 seconds.
uf250-04.cnf fulfilled No. of Restarts: 1399 No. of Flips: 2842 time to process: 7 seconds.
uf250-04.cnf fulfilled No. of Restarts: 75 No. of Flips: 1599 time to process: 1 seconds.
uf250-04.cnf fulfilled No. of Restarts: 7 No. of Flips: 3948 time to process: 10 seconds.
uf250-04.cnf fulfilled No. of Restarts: 1158 No. of Flips: 1843 time to process: 5 seconds.
uf250-04.cnf fulfilled No. of Restarts: 1275 No. of Flips: 4906 time to process: 5 seconds.
uf250-04.cnf fulfilled No. of Restarts: 3034 No. of Flips: 725 time to process: 26 seconds.
uf250-04.cnf fulfilled No. of Restarts: 107 No. of Flips: 2578 time to process: 0 seconds.
uf250-04.cnf fulfilled No. of Restarts: 532 No. of Flips: 4055 time to process: 21 seconds.
uf250-04.cnf fulfilled No. of Restarts: 1137 No. of Flips: 1877 time to process: 5 seconds.
uf250-04.cnf fulfilled No. of Restarts: 82 No. of Flips: 1510 time to process: 7 seconds.
uf250-04.cnf , deadline. Restarts: 4450
uf250-04.cnf fulfilled No. of Restarts: 638 No. of Flips: 3830 time to process: 2 seconds.
uf250-04.cnf fulfilled No. of Restarts: 491 No. of Flips: 1745 time to process: 4 seconds.
uf250-04.cnf fulfilled No. of Restarts: 2155 No. of Flips: 3670 time to process: 9 seconds.
uf250-04.cnf fulfilled No. of Restarts: 608 No. of Flips: 2144 time to process: 4 seconds.
uf250-04.cnf fulfilled No. of Restarts: 550 No. of Flips: 4873 time to process: 5 seconds.
uf250-04.cnf fulfilled No. of Restarts: 893 No. of Flips: 3234 time to process: 4 seconds.
uf250-04.cnf fulfilled No. of Restarts: 1415 No. of Flips: 1828 time to process: 10 seconds.
uf250-04.cnf fulfilled No. of Restarts: 378 No. of Flips: 1309 time to process: 1 seconds.
uf250-04.cnf fulfilled No. of Restarts: 23 No. of Flips: 2464 time to process: 17 seconds.
uf250-04.cnf fulfilled No. of Restarts: 617 No. of Flips: 4332 time to process: 6 seconds.
uf250-04.cnf fulfilled No. of Restarts: 1177 No. of Flips: 2161 time to process: 11 seconds.
uf250-04.cnf fulfilled No. of Restarts: 1046 No. of Flips: 4927 time to process: 4 seconds.
uf250-04.cnf fulfilled No. of Restarts: 895 No. of Flips: 4536 time to process: 10 seconds.
uf250-04.cnf fulfilled No. of Restarts: 2993 No. of Flips: 2250 time to process: 16 seconds.
uf250-04.cnf fulfilled No. of Restarts: 1037 No. of Flips: 1825 time to process: 4 seconds.
uf250-04.cnf fulfilled No. of Restarts: 408 No. of Flips: 2920 time to process: 4 seconds.
uf250-04.cnf fulfilled No. of Restarts: 3480 No. of Flips: 4655 time to process: 17 seconds.
uf250-04.cnf fulfilled No. of Restarts: 324 No. of Flips: 4705 time to process: 3 seconds.
uf250-04.cnf fulfilled No. of Restarts: 1588 No. of Flips: 4930 time to process: 7 seconds.
uf250-04.cnf fulfilled No. of Restarts: 1425 No. of Flips: 2212 time to process: 19 seconds.
uf250-04.cnf fulfilled No. of Restarts: 743 No. of Flips: 2220 time to process: 3 seconds.
uf250-04.cnf fulfilled No. of Restarts: 56 No. of Flips: 3772 time to process: 1 seconds.
uf250-04.cnf fulfilled No. of Restarts: 936 No. of Flips: 1397 time to process: 10 seconds.
uf250-04.cnf fulfilled No. of Restarts: 522 No. of Flips: 4376 time to process: 3 seconds.
uf250-04.cnf fulfilled No. of Restarts: 1057 No. of Flips: 2689 time to process: 10 seconds.
uf250-04.cnf fulfilled No. of Restarts: 3517 No. of Flips: 3336 time to process: 16 seconds.
uf250-04.cnf fulfilled No. of Restarts: 294 No. of Flips: 4776 time to process: 1 seconds.
uf250-04.cnf fulfilled No. of Restarts: 1614 No. of Flips: 3168 time to process: 8 seconds.
uf250-04.cnf fulfilled No. of Restarts: 735 No. of Flips: 1004 time to process: 5 seconds.
uf250-04.cnf fulfilled No. of Restarts: 1439 No. of Flips: 3313 time to process: 17 seconds.
uf250-04.cnf fulfilled No. of Restarts: 1615 No. of Flips: 1271 time to process: 10 seconds.
uf250-04.cnf fulfilled No. of Restarts: 2310 No. of Flips: 4402 time to process: 10 seconds.
uf250-04.cnf fulfilled No. of Restarts: 110 No. of Flips: 1846 time to process: 2 seconds.
uf250-04.cnf fulfilled No. of Restarts: 3026 No. of Flips: 2585 time to process: 13 seconds.
uf250-04.cnf fulfilled No. of Restarts: 707 No. of Flips: 2632 time to process: 10 seconds.
uf250-04.cnf fulfilled No. of Restarts: 593 No. of Flips: 4013 time to process: 10 seconds.
uf250-04.cnf fulfilled No. of Restarts: 1513 No. of Flips: 2983 time to process: 7 seconds.
uf250-04.cnf fulfilled No. of Restarts: 111 No. of Flips: 4534 time to process: 3 seconds.
uf250-04.cnf fulfilled No. of Restarts: 63 No. of Flips: 2232 time to process: 2 seconds.
uf250-04.cnf fulfilled No. of Restarts: 2079 No. of Flips: 1433 time to process: 13 seconds.
uf250-04.cnf fulfilled No. of Restarts: 724 No. of Flips: 3075 time to process: 3 seconds.
uf250-04.cnf fulfilled No. of Restarts: 1154 No. of Flips: 2628 time to process: 6 seconds.
uf250-04.cnf fulfilled No. of Restarts: 370 No. of Flips: 2571 time to process: 10 seconds.
uf250-04.cnf fulfilled No. of Restarts: 229 No. of Flips: 3704 time to process: 12 seconds.
uf250-04.cnf fulfilled No. of Restarts: 662 No. of Flips: 1065 time to process: 4 seconds.
uf250-04.cnf fulfilled No. of Restarts: 267 No. of Flips: 1577 time to process: 3 seconds.
uf250-04.cnf fulfilled No. of Restarts: 816 No. of Flips: 2169 time to process: 4 seconds.
uf250-04.cnf fulfilled No. of Restarts: 1154 No. of Flips: 2228 time to process: 6 seconds.
uf250-04.cnf fulfilled No. of Restarts: 1516 No. of Flips: 1142 time to process: 10 seconds.
uf250-04.cnf fulfilled No. of Restarts: 552 No. of Flips: 2295 time to process: 11 seconds.
uf250-04.cnf fulfilled No. of Restarts: 131 No. of Flips: 4088 time to process: 1 seconds.
uf250-04.cnf fulfilled No. of Restarts: 1637 No. of Flips: 2750 time to process: 12 seconds.
uf250-04.cnf fulfilled No. of Restarts: 480 No. of Flips: 4768 time to process: 8 seconds.
uf250-04.cnf fulfilled No. of Restarts: 421 No. of Flips: 3503 time to process: 4 seconds.
uf250-04.cnf fulfilled No. of Restarts: 323 No. of Flips: 4346 time to process: 10 seconds.
uf250-04.cnf fulfilled No. of Restarts: 85 No. of Flips: 3430 time to process: 2 seconds.
uf250-04.cnf fulfilled No. of Restarts: 1575 No. of Flips: 4196 time to process: 8 seconds.
uf250-04.cnf fulfilled No. of Restarts: 248 No. of Flips: 4577 time to process: 12 seconds.
uf250-04.cnf fulfilled No. of Restarts: 1136 No. of Flips: 4023 time to process: 12 seconds.
uf250-04.cnf fulfilled No. of Restarts: 160 No. of Flips: 3137 time to process: 4 seconds.
uf250-04.cnf fulfilled No. of Restarts: 716 No. of Flips: 2179 time to process: 17 seconds.
uf250-04.cnf fulfilled No. of Restarts: 2 No. of Flips: 1287 time to process: 0 seconds.
uf250-04.cnf fulfilled No. of Restarts: 2228 No. of Flips: 1082 time to process: 10 seconds.
uf250-04.cnf fulfilled No. of Restarts: 93 No. of Flips: 3805 time to process: 2 seconds.
uf250-04.cnf fulfilled No. of Restarts: 1628 No. of Flips: 2286 time to process: 12 seconds.
uf250-04.cnf fulfilled No. of Restarts: 2968 No. of Flips: 2883 time to process: 18 seconds.
uf250-04.cnf fulfilled No. of Restarts: 68 No. of Flips: 2371 time to process: 0 seconds.
uf250-04.cnf fulfilled No. of Restarts: 2065 No. of Flips: 1843 time to process: 12 seconds.
uf250-04.cnf fulfilled No. of Restarts: 863 No. of Flips: 2179 time to process: 13 seconds.
uf250-04.cnf fulfilled No. of Restarts: 552 No. of Flips: 1809 time to process: 8 seconds.
uf250-04.cnf fulfilled No. of Restarts: 2578 No. of Flips: 2595 time to process: 14 seconds.
uf250-04.cnf fulfilled No. of Restarts: 1296 No. of Flips: 1817 time to process: 5 seconds.
uf250-04.cnf fulfilled No. of Restarts: 3239 No. of Flips: 2951 time to process: 14 seconds.
uf250-04.cnf fulfilled No. of Restarts: 759 No. of Flips: 2893 time to process: 12 seconds.
uf250-04.cnf fulfilled No. of Restarts: 1911 No. of Flips: 3932 time to process: 8 seconds.
uf250-04.cnf fulfilled No. of Restarts: 237 No. of Flips: 4033 time to process: 5 seconds.
uf250-04.cnf fulfilled No. of Restarts: 1350 No. of Flips: 2966 time to process: 7 seconds.
uf250-04.cnf fulfilled No. of Restarts: 1948 No. of Flips: 3705 time to process: 10 seconds.
uf250-04.cnf fulfilled No. of Restarts: 291 No. of Flips: 4790 time to process: 2 seconds.
uf250-04.cnf fulfilled No. of Restarts: 519 No. of Flips: 2733 time to process: 2 seconds.
uf250-04.cnf fulfilled No. of Restarts: 887 No. of Flips: 3836 time to process: 4 seconds.
uf250-04.cnf fulfilled No. of Restarts: 1237 No. of Flips: 3996 time to process: 8 seconds.
uf250-04.cnf fulfilled No. of Restarts: 221 No. of Flips: 4925 time to process: 3 seconds.
uf250-04.cnf fulfilled No. of Restarts: 2604 No. of Flips: 3722 time to process: 13 seconds.
uf250-04.cnf fulfilled No. of Restarts: 2586 No. of Flips: 4445 time to process: 12 seconds.
uf250-04.cnf fulfilled No. of Restarts: 1723 No. of Flips: 989 time to process: 8 seconds.
uf250-04.cnf fulfilled No. of Restarts: 1016 No. of Flips: 2063 time to process: 7 seconds.
uf250-04.cnf fulfilled No. of Restarts: 1590 No. of Flips: 2197 time to process: 7 seconds.
uf250-04.cnf fulfilled No. of Restarts: 1075 No. of Flips: 2430 time to process: 6 seconds.
uf250-04.cnf fulfilled No. of Restarts: 1145 No. of Flips: 4127 time to process: 6 seconds.
uf250-04.cnf fulfilled No. of Restarts: 17 No. of Flips: 2094 time to process: 10 seconds.
uf250-04.cnf fulfilled No. of Restarts: 521 No. of Flips: 3508 time to process: 4 seconds.
uf250-04.cnf fulfilled No. of Restarts: 679 No. of Flips: 3609 time to process: 4 seconds.
uf250-04.cnf fulfilled No. of Restarts: 832 No. of Flips: 3797 time to process: 10 seconds.
uf250-04.cnf fulfilled No. of Restarts: 870 No. of Flips: 3294 time to process: 7 seconds.
uf250-04.cnf fulfilled No. of Restarts: 16 No. of Flips: 4733 time to process: 11 seconds.
uf250-04.cnf fulfilled No. of Restarts: 2172 No. of Flips: 2352 time to process: 11 seconds.
uf250-04.cnf fulfilled No. of Restarts: 452 No. of Flips: 1349 time to process: 8 seconds.
uf250-04.cnf fulfilled No. of Restarts: 2027 No. of Flips: 3266 time to process: 13 seconds.
uf250-04.cnf fulfilled No. of Restarts: 1327 No. of Flips: 2685 time to process: 9 seconds.
uf250-04.cnf fulfilled No. of Restarts: 1485 No. of Flips: 3863 time to process: 6 seconds.
uf250-04.cnf fulfilled No. of Restarts: 43 No. of Flips: 3281 time to process: 2 seconds.
uf250-04.cnf fulfilled No. of Restarts: 2405 No. of Flips: 3789 time to process: 18 seconds.
uf250-04.cnf fulfilled No. of Restarts: 1024 No. of Flips: 2493 time to process: 4 seconds.
uf250-04.cnf fulfilled No. of Restarts: 348 No. of Flips: 4553 time to process: 7 seconds.
uf250-04.cnf fulfilled No. of Restarts: 2753 No. of Flips: 1225 time to process: 19 seconds.
uf250-04.cnf fulfilled No. of Restarts: 700 No. of Flips: 1852 time to process: 3 seconds.
uf250-04.cnf fulfilled No. of Restarts: 1480 No. of Flips: 2332 time to process: 10 seconds.
uf250-04.cnf fulfilled No. of Restarts: 2147 No. of Flips: 2255 time to process: 9 seconds.
uf250-04.cnf fulfilled No. of Restarts: 637 No. of Flips: 2335 time to process: 11 seconds.
uf250-04.cnf fulfilled No. of Restarts: 1263 No. of Flips: 4320 time to process: 6 seconds.
uf250-04.cnf fulfilled No. of Restarts: 2758 No. of Flips: 3116 time to process: 18 seconds.
uf250-04.cnf fulfilled No. of Restarts: 33 No. of Flips: 1554 time to process: 1 seconds.
uf250-04.cnf fulfilled No. of Restarts: 1565 No. of Flips: 4261 time to process: 12 seconds.
uf250-04.cnf fulfilled No. of Restarts: 587 No. of Flips: 1520 time to process: 7 seconds.
uf250-04.cnf fulfilled No. of Restarts: 43 No. of Flips: 3360 time to process: 0 seconds.
uf250-04.cnf fulfilled No. of Restarts: 161 No. of Flips: 2537 time to process: 6 seconds.
uf250-04.cnf fulfilled No. of Restarts: 1492 No. of Flips: 4462 time to process: 19 seconds.
uf250-04.cnf fulfilled No. of Restarts: 1664 No. of Flips: 3178 time to process: 7 seconds.
uf250-04.cnf fulfilled No. of Restarts: 3248 No. of Flips: 2926 time to process: 16 seconds.
uf250-04.cnf fulfilled No. of Restarts: 1213 No. of Flips: 2545 time to process: 7 seconds.
uf250-04.cnf fulfilled No. of Restarts: 611 No. of Flips: 2151 time to process: 18 seconds.
uf250-04.cnf fulfilled No. of Restarts: 14 No. of Flips: 4391 time to process: 4 seconds.
uf250-04.cnf fulfilled No. of Restarts: 972 No. of Flips: 3562 time to process: 7 seconds.
uf250-04.cnf fulfilled No. of Restarts: 164 No. of Flips: 3827 time to process: 6 seconds.
uf250-04.cnf fulfilled No. of Restarts: 1717 No. of Flips: 3692 time to process: 10 seconds.
uf250-04.cnf fulfilled No. of Restarts: 1304 No. of Flips: 4655 time to process: 13 seconds.
uf250-04.cnf fulfilled No. of Restarts: 537 No. of Flips: 4144 time to process: 5 seconds.
uf250-04.cnf fulfilled No. of Restarts: 106 No. of Flips: 2271 time to process: 4 seconds.
uf250-04.cnf fulfilled No. of Restarts: 496 No. of Flips: 4184 time to process: 2 seconds.
uf250-04.cnf fulfilled No. of Restarts: 596 No. of Flips: 3883 time to process: 8 seconds.
uf250-04.cnf fulfilled No. of Restarts: 2954 No. of Flips: 4014 time to process: 13 seconds.
uf250-04.cnf fulfilled No. of Restarts: 1307 No. of Flips: 3189 time to process: 14 seconds.
uf250-04.cnf fulfilled No. of Restarts: 15 No. of Flips: 2067 time to process: 5 seconds.
uf250-04.cnf fulfilled No. of Restarts: 174 No. of Flips: 3139 time to process: 2 seconds.
uf250-04.cnf fulfilled No. of Restarts: 1163 No. of Flips: 4338 time to process: 23 seconds.
uf250-04.cnf fulfilled No. of Restarts: 358 No. of Flips: 1843 time to process: 1 seconds.
uf250-04.cnf fulfilled No. of Restarts: 305 No. of Flips: 1596 time to process: 1 seconds.
uf250-04.cnf fulfilled No. of Restarts: 1339 No. of Flips: 1000 time to process: 7 seconds.
uf250-04.cnf fulfilled No. of Restarts: 859 No. of Flips: 3165 time to process: 7 seconds.
uf250-04.cnf fulfilled No. of Restarts: 355 No. of Flips: 1456 time to process: 9 seconds.
uf250-04.cnf fulfilled No. of Restarts: 1765 No. of Flips: 3569 time to process: 7 seconds.
uf250-04.cnf fulfilled No. of Restarts: 271 No. of Flips: 3251 time to process: 2 seconds.
uf250-04.cnf fulfilled No. of Restarts: 1529 No. of Flips: 3357 time to process: 10 seconds.
uf250-04.cnf fulfilled No. of Restarts: 877 No. of Flips: 3485 time to process: 10 seconds.
uf250-04.cnf fulfilled No. of Restarts: 1453 No. of Flips: 4196 time to process: 9 seconds.
uf250-04.cnf fulfilled No. of Restarts: 1409 No. of Flips: 2815 time to process: 13 seconds.
uf250-04.cnf fulfilled No. of Restarts: 3088 No. of Flips: 2630 time to process: 18 seconds.
uf250-04.cnf fulfilled No. of Restarts: 342 No. of Flips: 4850 time to process: 1 seconds.
uf250-04.cnf fulfilled No. of Restarts: 447 No. of Flips: 3506 time to process: 9 seconds.
uf250-04.cnf fulfilled No. of Restarts: 2784 No. of Flips: 2265 time to process: 14 seconds.
uf250-04.cnf fulfilled No. of Restarts: 948 No. of Flips: 2061 time to process: 4 seconds.
uf250-04.cnf fulfilled No. of Restarts: 1077 No. of Flips: 3908 time to process: 4 seconds.
uf250-04.cnf fulfilled No. of Restarts: 991 No. of Flips: 2410 time to process: 13 seconds.
uf250-04.cnf fulfilled No. of Restarts: 196 No. of Flips: 940 time to process: 1 seconds.
uf250-04.cnf fulfilled No. of Restarts: 352 No. of Flips: 3500 time to process: 2 seconds.
uf250-04.cnf fulfilled No. of Restarts: 4325 No. of Flips: 2433 time to process: 22 seconds.
uf250-04.cnf fulfilled No. of Restarts: 125 No. of Flips: 3397 time to process: 2 seconds.
uf250-04.cnf fulfilled No. of Restarts: 1878 No. of Flips: 1089 time to process: 10 seconds.
uf250-04.cnf fulfilled No. of Restarts: 2460 No. of Flips: 4280 time to process: 13 seconds.
uf250-04.cnf fulfilled No. of Restarts: 539 No. of Flips: 4945 time to process: 8 seconds.
uf250-04.cnf fulfilled No. of Restarts: 181 No. of Flips: 3226 time to process: 3 seconds.
uf250-04.cnf fulfilled No. of Restarts: 794 No. of Flips: 4042 time to process: 7 seconds.
uf250-04.cnf fulfilled No. of Restarts: 320 No. of Flips: 2611 time to process: 6 seconds.
uf250-04.cnf fulfilled No. of Restarts: 599 No. of Flips: 1487 time to process: 3 seconds.
uf250-04.cnf fulfilled No. of Restarts: 1376 No. of Flips: 4599 time to process: 11 seconds.
uf250-04.cnf fulfilled No. of Restarts: 535 No. of Flips: 3631 time to process: 5 seconds.
uf250-04.cnf fulfilled No. of Restarts: 95 No. of Flips: 4109 time to process: 2 seconds.
uf250-04.cnf fulfilled No. of Restarts: 457 No. of Flips: 3127 time to process: 10 seconds.
uf250-04.cnf fulfilled No. of Restarts: 1361 No. of Flips: 4675 time to process: 13 seconds.
uf250-04.cnf fulfilled No. of Restarts: 590 No. of Flips: 4088 time to process: 4 seconds.
uf250-04.cnf fulfilled No. of Restarts: 675 No. of Flips: 4244 time to process: 3 seconds.
uf250-04.cnf fulfilled No. of Restarts: 1204 No. of Flips: 3377 time to process: 12 seconds.
uf250-04.cnf fulfilled No. of Restarts: 3695 No. of Flips: 2476 time to process: 33 seconds.
uf250-04.cnf fulfilled No. of Restarts: 1028 No. of Flips: 2847 time to process: 4 seconds.
uf250-04.cnf fulfilled No. of Restarts: 177 No. of Flips: 1375 time to process: 0 seconds.
uf250-04.cnf fulfilled No. of Restarts: 17 No. of Flips: 3756 time to process: 0 seconds.
uf250-04.cnf fulfilled No. of Restarts: 882 No. of Flips: 3505 time to process: 9 seconds.
uf250-04.cnf fulfilled No. of Restarts: 156 No. of Flips: 3244 time to process: 5 seconds.
uf250-04.cnf fulfilled No. of Restarts: 846 No. of Flips: 2225 time to process: 3 seconds.
uf250-04.cnf fulfilled No. of Restarts: 1804 No. of Flips: 1053 time to process: 15 seconds.
uf250-04.cnf fulfilled No. of Restarts: 1585 No. of Flips: 1033 time to process: 8 seconds.
uf250-04.cnf fulfilled No. of Restarts: 1033 No. of Flips: 1793 time to process: 4 seconds.
uf250-04.cnf fulfilled No. of Restarts: 842 No. of Flips: 1933 time to process: 6 seconds.
uf250-04.cnf fulfilled No. of Restarts: 90 No. of Flips: 2529 time to process: 2 seconds.
uf250-04.cnf fulfilled No. of Restarts: 491 No. of Flips: 3109 time to process: 2 seconds.
uf250-04.cnf fulfilled No. of Restarts: 1330 No. of Flips: 1552 time to process: 9 seconds.
uf250-04.cnf fulfilled No. of Restarts: 576 No. of Flips: 3808 time to process: 8 seconds.
uf250-04.cnf fulfilled No. of Restarts: 2642 No. of Flips: 3441 time to process: 25 seconds.
uf250-04.cnf fulfilled No. of Restarts: 964 No. of Flips: 2281 time to process: 4 seconds.
uf250-04.cnf fulfilled No. of Restarts: 1698 No. of Flips: 2964 time to process: 13 seconds.
uf250-04.cnf fulfilled No. of Restarts: 192 No. of Flips: 2893 time to process: 0 seconds.
uf250-04.cnf fulfilled No. of Restarts: 1354 No. of Flips: 2601 time to process: 5 seconds.
uf250-04.cnf fulfilled No. of Restarts: 2682 No. of Flips: 1923 time to process: 14 seconds.
uf250-04.cnf fulfilled No. of Restarts: 178 No. of Flips: 2672 time to process: 7 seconds.
uf250-04.cnf fulfilled No. of Restarts: 679 No. of Flips: 2398 time to process: 9 seconds.
uf250-04.cnf fulfilled No. of Restarts: 826 No. of Flips: 4708 time to process: 12 seconds.
uf250-04.cnf fulfilled No. of Restarts: 680 No. of Flips: 1976 time to process: 12 seconds.
uf250-04.cnf fulfilled No. of Restarts: 1439 No. of Flips: 2166 time to process: 6 seconds.
uf250-04.cnf fulfilled No. of Restarts: 122 No. of Flips: 4665 time to process: 1 seconds.
uf250-04.cnf fulfilled No. of Restarts: 941 No. of Flips: 3010 time to process: 4 seconds.
uf250-04.cnf fulfilled No. of Restarts: 1629 No. of Flips: 2077 time to process: 16 seconds.
uf250-04.cnf fulfilled No. of Restarts: 547 No. of Flips: 2497 time to process: 4 seconds.
uf250-04.cnf fulfilled No. of Restarts: 164 No. of Flips: 1463 time to process: 6 seconds.
uf250-04.cnf fulfilled No. of Restarts: 467 No. of Flips: 3907 time to process: 6 seconds.
uf250-04.cnf fulfilled No. of Restarts: 1966 No. of Flips: 4424 time to process: 14 seconds.
uf250-04.cnf fulfilled No. of Restarts: 944 No. of Flips: 4715 time to process: 8 seconds.
uf250-04.cnf fulfilled No. of Restarts: 2209 No. of Flips: 4924 time to process: 10 seconds.
uf250-04.cnf fulfilled No. of Restarts: 1952 No. of Flips: 2422 time to process: 16 seconds.
uf250-04.cnf fulfilled No. of Restarts: 533 No. of Flips: 2934 time to process: 4 seconds.
uf250-04.cnf fulfilled No. of Restarts: 2701 No. of Flips: 4529 time to process: 11 seconds.
uf250-04.cnf fulfilled No. of Restarts: 1020 No. of Flips: 3178 time to process: 9 seconds.
uf250-04.cnf fulfilled No. of Restarts: 2467 No. of Flips: 4554 time to process: 16 seconds.
uf250-04.cnf fulfilled No. of Restarts: 844 No. of Flips: 738 time to process: 6 seconds.
uf250-04.cnf fulfilled No. of Restarts: 1193 No. of Flips: 1169 time to process: 8 seconds.
uf250-04.cnf fulfilled No. of Restarts: 519 No. of Flips: 3889 time to process: 8 seconds.
uf250-04.cnf fulfilled No. of Restarts: 1272 No. of Flips: 2106 time to process: 6 seconds.
uf250-04.cnf fulfilled No. of Restarts: 1043 No. of Flips: 1887 time to process: 7 seconds.
uf250-04.cnf fulfilled No. of Restarts: 2878 No. of Flips: 3820 time to process: 13 seconds.
uf250-04.cnf fulfilled No. of Restarts: 601 No. of Flips: 2967 time to process: 4 seconds.
uf250-04.cnf fulfilled No. of Restarts: 373 No. of Flips: 1756 time to process: 2 seconds.
uf250-04.cnf fulfilled No. of Restarts: 1060 No. of Flips: 2258 time to process: 7 seconds.
uf250-04.cnf fulfilled No. of Restarts: 1046 No. of Flips: 4175 time to process: 10 seconds.
uf250-04.cnf fulfilled No. of Restarts: 380 No. of Flips: 4723 time to process: 11 seconds.
uf250-04.cnf fulfilled No. of Restarts: 166 No. of Flips: 1018 time to process: 5 seconds.
uf250-04.cnf fulfilled No. of Restarts: 2471 No. of Flips: 3812 time to process: 17 seconds.
uf250-04.cnf fulfilled No. of Restarts: 2672 No. of Flips: 4859 time to process: 11 seconds.
uf250-04.cnf fulfilled No. of Restarts: 158 No. of Flips: 3010 time to process: 0 seconds.
uf250-04.cnf fulfilled No. of Restarts: 574 No. of Flips: 3921 time to process: 2 seconds.
uf250-04.cnf fulfilled No. of Restarts: 166 No. of Flips: 1040 time to process: 3 seconds.
uf250-04.cnf fulfilled No. of Restarts: 555 No. of Flips: 1894 time to process: 7 seconds.
uf250-04.cnf fulfilled No. of Restarts: 1335 No. of Flips: 2023 time to process: 21 seconds.
uf250-04.cnf fulfilled No. of Restarts: 3148 No. of Flips: 2732 time to process: 13 seconds.
uf250-04.cnf fulfilled No. of Restarts: 158 No. of Flips: 691 time to process: 2 seconds.
uf250-04.cnf fulfilled No. of Restarts: 441 No. of Flips: 1758 time to process: 3 seconds.
uf250-04.cnf fulfilled No. of Restarts: 489 No. of Flips: 3705 time to process: 4 seconds.
uf250-04.cnf fulfilled No. of Restarts: 634 No. of Flips: 3567 time to process: 8 seconds.
uf250-04.cnf fulfilled No. of Restarts: 1015 No. of Flips: 2282 time to process: 14 seconds.
uf250-04.cnf fulfilled No. of Restarts: 101 No. of Flips: 2982 time to process: 8 seconds.
uf250-04.cnf fulfilled No. of Restarts: 1080 No. of Flips: 3744 time to process: 9 seconds.
uf250-04.cnf fulfilled No. of Restarts: 805 No. of Flips: 4275 time to process: 5 seconds.
uf250-04.cnf fulfilled No. of Restarts: 18 No. of Flips: 4917 time to process: 10 seconds.
uf250-04.cnf fulfilled No. of Restarts: 1380 No. of Flips: 3333 time to process: 5 seconds.
uf250-04.cnf fulfilled No. of Restarts: 420 No. of Flips: 1949 time to process: 3 seconds.
uf250-04.cnf fulfilled No. of Restarts: 947 No. of Flips: 4592 time to process: 8 seconds.
uf250-04.cnf fulfilled No. of Restarts: 306 No. of Flips: 1402 time to process: 3 seconds.
uf250-04.cnf fulfilled No. of Restarts: 580 No. of Flips: 2723 time to process: 12 seconds.
uf250-04.cnf fulfilled No. of Restarts: 420 No. of Flips: 2115 time to process: 1 seconds.
uf250-04.cnf fulfilled No. of Restarts: 2862 No. of Flips: 1869 time to process: 16 seconds.
uf250-04.cnf fulfilled No. of Restarts: 53 No. of Flips: 4203 time to process: 0 seconds.
uf250-04.cnf fulfilled No. of Restarts: 1165 No. of Flips: 2512 time to process: 5 seconds.
uf250-04.cnf fulfilled No. of Restarts: 369 No. of Flips: 3360 time to process: 7 seconds.
uf250-04.cnf fulfilled No. of Restarts: 713 No. of Flips: 4654 time to process: 4 seconds.
uf250-04.cnf fulfilled No. of Restarts: 623 No. of Flips: 3376 time to process: 3 seconds.
uf250-04.cnf fulfilled No. of Restarts: 326 No. of Flips: 4561 time to process: 17 seconds.
uf250-04.cnf fulfilled No. of Restarts: 2717 No. of Flips: 1015 time to process: 11 seconds.
uf250-04.cnf fulfilled No. of Restarts: 1668 No. of Flips: 4866 time to process: 13 seconds.
uf250-04.cnf fulfilled No. of Restarts: 947 No. of Flips: 2601 time to process: 9 seconds.
uf250-04.cnf fulfilled No. of Restarts: 224 No. of Flips: 2633 time to process: 10 seconds.
uf250-04.cnf fulfilled No. of Restarts: 2379 No. of Flips: 1035 time to process: 16 seconds.
uf250-04.cnf fulfilled No. of Restarts: 1987 No. of Flips: 4994 time to process: 8 seconds.
uf250-04.cnf fulfilled No. of Restarts: 492 No. of Flips: 1171 time to process: 8 seconds.
uf250-04.cnf fulfilled No. of Restarts: 1138 No. of Flips: 3678 time to process: 5 seconds.
uf250-04.cnf fulfilled No. of Restarts: 1289 No. of Flips: 2286 time to process: 5 seconds.
uf250-04.cnf fulfilled No. of Restarts: 257 No. of Flips: 1187 time to process: 4 seconds.
uf250-04.cnf fulfilled No. of Restarts: 1247 No. of Flips: 2292 time to process: 9 seconds.
uf250-04.cnf fulfilled No. of Restarts: 1312 No. of Flips: 2803 time to process: 9 seconds.
uf250-04.cnf fulfilled No. of Restarts: 2966 No. of Flips: 1814 time to process: 12 seconds.
uf250-04.cnf fulfilled No. of Restarts: 502 No. of Flips: 3715 time to process: 2 seconds.
uf250-04.cnf fulfilled No. of Restarts: 2752 No. of Flips: 1380 time to process: 16 seconds.
uf250-04.cnf fulfilled No. of Restarts: 914 No. of Flips: 3007 time to process: 4 seconds.
uf250-04.cnf fulfilled No. of Restarts: 12 No. of Flips: 2721 time to process: 9 seconds.
uf250-04.cnf fulfilled No. of Restarts: 1756 No. of Flips: 1832 time to process: 9 seconds.
uf250-04.cnf fulfilled No. of Restarts: 2364 No. of Flips: 3799 time to process: 14 seconds.
uf250-04.cnf fulfilled No. of Restarts: 391 No. of Flips: 2432 time to process: 9 seconds.
uf250-04.cnf fulfilled No. of Restarts: 1583 No. of Flips: 1558 time to process: 12 seconds.
uf250-04.cnf fulfilled No. of Restarts: 65 No. of Flips: 4785 time to process: 1 seconds.
uf250-04.cnf fulfilled No. of Restarts: 603 No. of Flips: 1158 time to process: 9 seconds.
uf250-04.cnf fulfilled No. of Restarts: 213 No. of Flips: 1797 time to process: 3 seconds.
uf250-04.cnf fulfilled No. of Restarts: 3129 No. of Flips: 2267 time to process: 14 seconds.
uf250-04.cnf fulfilled No. of Restarts: 1421 No. of Flips: 4581 time to process: 5 seconds.
uf250-04.cnf fulfilled No. of Restarts: 502 No. of Flips: 4460 time to process: 6 seconds.
uf250-04.cnf fulfilled No. of Restarts: 688 No. of Flips: 4951 time to process: 13 seconds.
uf250-04.cnf fulfilled No. of Restarts: 431 No. of Flips: 3276 time to process: 3 seconds.
uf250-04.cnf fulfilled No. of Restarts: 466 No. of Flips: 4326 time to process: 4 seconds.
uf250-04.cnf fulfilled No. of Restarts: 2029 No. of Flips: 1228 time to process: 8 seconds.
uf250-04.cnf fulfilled No. of Restarts: 1087 No. of Flips: 875 time to process: 5 seconds.
uf250-04.cnf fulfilled No. of Restarts: 1838 No. of Flips: 4722 time to process: 20 seconds.
uf250-04.cnf fulfilled No. of Restarts: 1369 No. of Flips: 1294 time to process: 5 seconds.
uf250-04.cnf fulfilled No. of Restarts: 3039 No. of Flips: 3671 time to process: 19 seconds.
uf250-04.cnf fulfilled No. of Restarts: 859 No. of Flips: 1115 time to process: 3 seconds.
uf250-04.cnf fulfilled No. of Restarts: 481 No. of Flips: 3356 time to process: 5 seconds.
uf250-04.cnf fulfilled No. of Restarts: 295 No. of Flips: 3091 time to process: 2 seconds.
uf250-04.cnf fulfilled No. of Restarts: 2295 No. of Flips: 2375 time to process: 12 seconds.
uf250-04.cnf fulfilled No. of Restarts: 1335 No. of Flips: 2362 time to process: 10 seconds.
uf250-04.cnf fulfilled No. of Restarts: 2711 No. of Flips: 1353 time to process: 11 seconds.
uf250-04.cnf fulfilled No. of Restarts: 284 No. of Flips: 3904 time to process: 2 seconds.
uf250-04.cnf fulfilled No. of Restarts: 2547 No. of Flips: 2005 time to process: 11 seconds.
uf250-04.cnf fulfilled No. of Restarts: 2240 No. of Flips: 1570 time to process: 9 seconds.
uf250-04.cnf fulfilled No. of Restarts: 571 No. of Flips: 4233 time to process: 2 seconds.
uf250-04.cnf fulfilled No. of Restarts: 1009 No. of Flips: 2214 time to process: 9 seconds.
uf250-04.cnf fulfilled No. of Restarts: 1644 No. of Flips: 4936 time to process: 8 seconds.
uf250-04.cnf fulfilled No. of Restarts: 511 No. of Flips: 3434 time to process: 7 seconds.
uf250-04.cnf fulfilled No. of Restarts: 2627 No. of Flips: 2285 time to process: 15 seconds.
uf250-04.cnf fulfilled No. of Restarts: 2726 No. of Flips: 3063 time to process: 11 seconds.
uf250-04.cnf fulfilled No. of Restarts: 378 No. of Flips: 4038 time to process: 13 seconds.
uf250-04.cnf fulfilled No. of Restarts: 725 No. of Flips: 3098 time to process: 3 seconds.
uf250-04.cnf fulfilled No. of Restarts: 931 No. of Flips: 4242 time to process: 6 seconds.
uf250-04.cnf fulfilled No. of Restarts: 818 No. of Flips: 1135 time to process: 15 seconds.
uf250-04.cnf fulfilled No. of Restarts: 1179 No. of Flips: 962 time to process: 5 seconds.
uf250-04.cnf fulfilled No. of Restarts: 1601 No. of Flips: 4697 time to process: 6 seconds.
uf250-04.cnf fulfilled No. of Restarts: 454 No. of Flips: 4484 time to process: 6 seconds.
uf250-04.cnf fulfilled No. of Restarts: 446 No. of Flips: 4230 time to process: 2 seconds.
uf250-04.cnf fulfilled No. of Restarts: 153 No. of Flips: 3383 time to process: 0 seconds.
uf250-04.cnf fulfilled No. of Restarts: 346 No. of Flips: 3859 time to process: 8 seconds.
uf250-04.cnf fulfilled No. of Restarts: 866 No. of Flips: 3113 time to process: 6 seconds.
uf250-04.cnf fulfilled No. of Restarts: 652 No. of Flips: 4781 time to process: 4 seconds.
uf250-04.cnf fulfilled No. of Restarts: 1019 No. of Flips: 3881 time to process: 12 seconds.
uf250-04.cnf fulfilled No. of Restarts: 691 No. of Flips: 3909 time to process: 3 seconds.
uf250-04.cnf fulfilled No. of Restarts: 15 No. of Flips: 2324 time to process: 1 seconds.
uf250-04.cnf fulfilled No. of Restarts: 1725 No. of Flips: 4175 time to process: 16 seconds.
uf250-04.cnf fulfilled No. of Restarts: 875 No. of Flips: 825 time to process: 6 seconds.
uf250-04.cnf fulfilled No. of Restarts: 2552 No. of Flips: 2932 time to process: 13 seconds.
uf250-04.cnf fulfilled No. of Restarts: 1878 No. of Flips: 4904 time to process: 10 seconds.
uf250-04.cnf fulfilled No. of Restarts: 202 No. of Flips: 3761 time to process: 4 seconds.
uf250-04.cnf fulfilled No. of Restarts: 130 No. of Flips: 4415 time to process: 1 seconds.
uf250-04.cnf fulfilled No. of Restarts: 2395 No. of Flips: 851 time to process: 14 seconds.
uf250-04.cnf fulfilled No. of Restarts: 685 No. of Flips: 4377 time to process: 2 seconds.
uf250-04.cnf fulfilled No. of Restarts: 538 No. of Flips: 3280 time to process: 7 seconds.
uf250-04.cnf fulfilled No. of Restarts: 1524 No. of Flips: 1709 time to process: 19 seconds.
uf250-04.cnf fulfilled No. of Restarts: 1421 No. of Flips: 1740 time to process: 5 seconds.
uf250-04.cnf fulfilled No. of Restarts: 277 No. of Flips: 4356 time to process: 17 seconds.
uf250-04.cnf fulfilled No. of Restarts: 446 No. of Flips: 2237 time to process: 2 seconds.
uf250-04.cnf fulfilled No. of Restarts: 811 No. of Flips: 3156 time to process: 5 seconds.
uf250-04.cnf fulfilled No. of Restarts: 460 No. of Flips: 4181 time to process: 2 seconds.
uf250-04.cnf fulfilled No. of Restarts: 652 No. of Flips: 1823 time to process: 5 seconds.
uf250-04.cnf fulfilled No. of Restarts: 1143 No. of Flips: 2569 time to process: 9 seconds.
uf250-04.cnf fulfilled No. of Restarts: 1547 No. of Flips: 1524 time to process: 6 seconds.
uf250-04.cnf fulfilled No. of Restarts: 427 No. of Flips: 3038 time to process: 2 seconds.
uf250-04.cnf fulfilled No. of Restarts: 245 No. of Flips: 1697 time to process: 1 seconds.
uf250-04.cnf fulfilled No. of Restarts: 1544 No. of Flips: 1344 time to process: 9 seconds.
uf250-04.cnf fulfilled No. of Restarts: 163 No. of Flips: 4147 time to process: 5 seconds.
uf250-04.cnf fulfilled No. of Restarts: 856 No. of Flips: 2791 time to process: 6 seconds.
uf250-04.cnf fulfilled No. of Restarts: 721 No. of Flips: 3563 time to process: 3 seconds.
uf250-04.cnf fulfilled No. of Restarts: 699 No. of Flips: 1694 time to process: 8 seconds.
uf250-04.cnf fulfilled No. of Restarts: 64 No. of Flips: 2925 time to process: 0 seconds.
uf250-04.cnf fulfilled No. of Restarts: 635 No. of Flips: 875 time to process: 5 seconds.
uf250-04.cnf fulfilled No. of Restarts: 2052 No. of Flips: 1441 time to process: 9 seconds.
uf250-04.cnf fulfilled No. of Restarts: 2948 No. of Flips: 3466 time to process: 16 seconds.
uf250-04.cnf fulfilled No. of Restarts: 228 No. of Flips: 4826 time to process: 1 seconds.
uf250-04.cnf fulfilled No. of Restarts: 417 No. of Flips: 2851 time to process: 15 seconds.
uf250-04.cnf fulfilled No. of Restarts: 951 No. of Flips: 3851 time to process: 4 seconds.
uf250-04.cnf fulfilled No. of Restarts: 1339 No. of Flips: 3277 time to process: 5 seconds.
uf250-04.cnf fulfilled No. of Restarts: 2835 No. of Flips: 2197 time to process: 13 seconds.
uf250-04.cnf fulfilled No. of Restarts: 428 No. of Flips: 4699 time to process: 7 seconds.
uf250-04.cnf fulfilled No. of Restarts: 460 No. of Flips: 4789 time to process: 13 seconds.
uf250-04.cnf fulfilled No. of Restarts: 103 No. of Flips: 4067 time to process: 2 seconds.
uf250-04.cnf fulfilled No. of Restarts: 1685 No. of Flips: 1197 time to process: 15 seconds.
uf250-04.cnf fulfilled No. of Restarts: 147 No. of Flips: 3175 time to process: 3 seconds.
uf250-04.cnf fulfilled No. of Restarts: 1319 No. of Flips: 893 time to process: 6 seconds.
uf250-04.cnf fulfilled No. of Restarts: 2708 No. of Flips: 4980 time to process: 14 seconds.
uf250-04.cnf fulfilled No. of Restarts: 1902 No. of Flips: 871 time to process: 9 seconds.
uf250-04.cnf fulfilled No. of Restarts: 182 No. of Flips: 2447 time to process: 4 seconds.
uf250-04.cnf fulfilled No. of Restarts: 236 No. of Flips: 1635 time to process: 3 seconds.
uf250-04.cnf fulfilled No. of Restarts: 510 No. of Flips: 2099 time to process: 7 seconds.
uf250-04.cnf fulfilled No. of Restarts: 518 No. of Flips: 4893 time to process: 7 seconds.
uf250-04.cnf fulfilled No. of Restarts: 604 No. of Flips: 4288 time to process: 6 seconds.
uf250-04.cnf fulfilled No. of Restarts: 43 No. of Flips: 1542 time to process: 2 seconds.
uf250-04.cnf fulfilled No. of Restarts: 965 No. of Flips: 1958 time to process: 9 seconds.
uf250-04.cnf fulfilled No. of Restarts: 55 No. of Flips: 3985 time to process: 2 seconds.
uf250-04.cnf fulfilled No. of Restarts: 2586 No. of Flips: 3095 time to process: 12 seconds.
uf250-04.cnf fulfilled No. of Restarts: 1277 No. of Flips: 4253 time to process: 8 seconds.
uf250-04.cnf fulfilled No. of Restarts: 1764 No. of Flips: 2501 time to process: 13 seconds.
uf250-04.cnf fulfilled No. of Restarts: 108 No. of Flips: 4399 time to process: 0 seconds.
uf250-04.cnf fulfilled No. of Restarts: 52 No. of Flips: 4160 time to process: 2 seconds.
uf250-04.cnf fulfilled No. of Restarts: 995 No. of Flips: 4501 time to process: 6 seconds.
uf250-04.cnf fulfilled No. of Restarts: 1901 No. of Flips: 3954 time to process: 8 seconds.
uf250-04.cnf fulfilled No. of Restarts: 536 No. of Flips: 3197 time to process: 7 seconds.
uf250-04.cnf fulfilled No. of Restarts: 325 No. of Flips: 2144 time to process: 2 seconds.
uf250-04.cnf fulfilled No. of Restarts: 331 No. of Flips: 3043 time to process: 7 seconds.
uf250-04.cnf fulfilled No. of Restarts: 573 No. of Flips: 1409 time to process: 8 seconds.
uf250-04.cnf fulfilled No. of Restarts: 431 No. of Flips: 4432 time to process: 5 seconds.
uf250-04.cnf fulfilled No. of Restarts: 1018 No. of Flips: 4368 time to process: 8 seconds.
uf250-04.cnf fulfilled No. of Restarts: 1021 No. of Flips: 3606 time to process: 4 seconds.
uf250-04.cnf fulfilled No. of Restarts: 198 No. of Flips: 1752 time to process: 8 seconds.
uf250-04.cnf fulfilled No. of Restarts: 8 No. of Flips: 1552 time to process: 0 seconds.
uf250-04.cnf fulfilled No. of Restarts: 671 No. of Flips: 3426 time to process: 2 seconds.
uf250-04.cnf fulfilled No. of Restarts: 948 No. of Flips: 2465 time to process: 4 seconds.
uf250-04.cnf fulfilled No. of Restarts: 1413 No. of Flips: 4158 time to process: 11 seconds.
uf250-04.cnf fulfilled No. of Restarts: 1268 No. of Flips: 3828 time to process: 5 seconds.
uf250-04.cnf fulfilled No. of Restarts: 403 No. of Flips: 4331 time to process: 10 seconds.
uf250-04.cnf fulfilled No. of Restarts: 772 No. of Flips: 3946 time to process: 11 seconds.
uf250-04.cnf fulfilled No. of Restarts: 55 No. of Flips: 3277 time to process: 7 seconds.
uf250-04.cnf fulfilled No. of Restarts: 1512 No. of Flips: 2563 time to process: 6 seconds.
uf250-04.cnf fulfilled No. of Restarts: 700 No. of Flips: 2302 time to process: 6 seconds.
uf250-04.cnf fulfilled No. of Restarts: 225 No. of Flips: 2696 time to process: 1 seconds.
uf250-04.cnf fulfilled No. of Restarts: 1081 No. of Flips: 3072 time to process: 15 seconds.
uf250-04.cnf fulfilled No. of Restarts: 1384 No. of Flips: 4097 time to process: 5 seconds.
uf250-04.cnf fulfilled No. of Restarts: 1314 No. of Flips: 2226 time to process: 6 seconds.
uf250-04.cnf fulfilled No. of Restarts: 361 No. of Flips: 2429 time to process: 5 seconds.
uf250-04.cnf fulfilled No. of Restarts: 755 No. of Flips: 2839 time to process: 8 seconds.
uf250-04.cnf fulfilled No. of Restarts: 397 No. of Flips: 2480 time to process: 5 seconds.
uf250-04.cnf fulfilled No. of Restarts: 2351 No. of Flips: 1653 time to process: 11 seconds.
uf250-04.cnf fulfilled No. of Restarts: 671 No. of Flips: 1342 time to process: 4 seconds.
uf250-04.cnf fulfilled No. of Restarts: 431 No. of Flips: 3255 time to process: 3 seconds.
uf250-04.cnf fulfilled No. of Restarts: 2192 No. of Flips: 1672 time to process: 16 seconds.
uf250-04.cnf fulfilled No. of Restarts: 259 No. of Flips: 3550 time to process: 4 seconds.
uf250-04.cnf fulfilled No. of Restarts: 8 No. of Flips: 3078 time to process: 9 seconds.
uf250-04.cnf fulfilled No. of Restarts: 2096 No. of Flips: 1610 time to process: 9 seconds.
uf250-04.cnf fulfilled No. of Restarts: 567 No. of Flips: 2360 time to process: 14 seconds.
uf250-04.cnf fulfilled No. of Restarts: 1045 No. of Flips: 801 time to process: 8 seconds.
uf250-04.cnf fulfilled No. of Restarts: 2275 No. of Flips: 3331 time to process: 9 seconds.
uf250-04.cnf fulfilled No. of Restarts: 525 No. of Flips: 4600 time to process: 4 seconds.
uf250-04.cnf fulfilled No. of Restarts: 2014 No. of Flips: 2615 time to process: 10 seconds.
uf250-04.cnf fulfilled No. of Restarts: 2038 No. of Flips: 2500 time to process: 8 seconds.
uf250-04.cnf fulfilled No. of Restarts: 637 No. of Flips: 2739 time to process: 3 seconds.
uf250-04.cnf fulfilled No. of Restarts: 2388 No. of Flips: 2241 time to process: 10 seconds.
uf250-04.cnf fulfilled No. of Restarts: 608 No. of Flips: 4070 time to process: 8 seconds.
uf250-04.cnf fulfilled No. of Restarts: 471 No. of Flips: 3546 time to process: 4 seconds.
uf250-04.cnf fulfilled No. of Restarts: 656 No. of Flips: 3840 time to process: 6 seconds.
uf250-04.cnf fulfilled No. of Restarts: 1147 No. of Flips: 3843 time to process: 5 seconds.
uf250-04.cnf fulfilled No. of Restarts: 3579 No. of Flips: 4326 time to process: 17 seconds.
uf250-04.cnf fulfilled No. of Restarts: 1 No. of Flips: 3781 time to process: 0 seconds.
uf250-04.cnf fulfilled No. of Restarts: 530 No. of Flips: 3151 time to process: 6 seconds.
uf250-04.cnf fulfilled No. of Restarts: 1099 No. of Flips: 4486 time to process: 4 seconds.
uf250-04.cnf fulfilled No. of Restarts: 570 No. of Flips: 2058 time to process: 11 seconds.
uf250-04.cnf fulfilled No. of Restarts: 2158 No. of Flips: 3330 time to process: 12 seconds.
uf250-04.cnf fulfilled No. of Restarts: 179 No. of Flips: 4301 time to process: 2 seconds.
uf250-04.cnf fulfilled No. of Restarts: 1031 No. of Flips: 2642 time to process: 9 seconds.
uf250-04.cnf fulfilled No. of Restarts: 1053 No. of Flips: 2905 time to process: 6 seconds.
uf250-04.cnf fulfilled No. of Restarts: 736 No. of Flips: 1429 time to process: 3 seconds.
uf250-04.cnf fulfilled No. of Restarts: 2775 No. of Flips: 4559 time to process: 15 seconds.
uf250-04.cnf fulfilled No. of Restarts: 426 No. of Flips: 1022 time to process: 6 seconds.
