# Supplementary material for: Completion Probabilities and Parallel Restart Strategies under an Imposed Deadline
Source: PLoS One. 2016 Oct 12;11(10):e0164605. doi: 10.1371/journal.pone.0164605 (PMC5061357; doi:10.1371/journal.pone.0164605)
Supplement: S1 File — The file “S1_File.zip” is the data gathered from the experiments regarding completion probability. (ZIP) [file pone.0164605.s004.zip › results_Multi_r4550.344.txt]

uf250-04.cnf fulfilled No. of Restarts: 344 No. of Flips: 2526 time to process: 1 seconds.
uf250-04.cnf fulfilled No. of Restarts: 264 No. of Flips: 2685 time to process: 4 seconds.
uf250-04.cnf fulfilled No. of Restarts: 1133 No. of Flips: 4670 time to process: 7 seconds.
uf250-04.cnf fulfilled No. of Restarts: 899 No. of Flips: 2491 time to process: 8 seconds.
uf250-04.cnf fulfilled No. of Restarts: 751 No. of Flips: 1858 time to process: 3 seconds.
uf250-04.cnf fulfilled No. of Restarts: 882 No. of Flips: 3989 time to process: 11 seconds.
uf250-04.cnf fulfilled No. of Restarts: 1279 No. of Flips: 4565 time to process: 8 seconds.
uf250-04.cnf fulfilled No. of Restarts: 658 No. of Flips: 2861 time to process: 6 seconds.
uf250-04.cnf fulfilled No. of Restarts: 2075 No. of Flips: 4843 time to process: 10 seconds.
uf250-04.cnf fulfilled No. of Restarts: 238 No. of Flips: 2289 time to process: 6 seconds.
uf250-04.cnf fulfilled No. of Restarts: 630 No. of Flips: 4692 time to process: 5 seconds.
uf250-04.cnf fulfilled No. of Restarts: 526 No. of Flips: 4244 time to process: 3 seconds.
uf250-04.cnf fulfilled No. of Restarts: 193 No. of Flips: 3218 time to process: 7 seconds.
uf250-04.cnf fulfilled No. of Restarts: 689 No. of Flips: 1296 time to process: 5 seconds.
uf250-04.cnf fulfilled No. of Restarts: 1986 No. of Flips: 3355 time to process: 15 seconds.
uf250-04.cnf fulfilled No. of Restarts: 925 No. of Flips: 2903 time to process: 8 seconds.
uf250-04.cnf fulfilled No. of Restarts: 2872 No. of Flips: 1106 time to process: 15 seconds.
uf250-04.cnf fulfilled No. of Restarts: 215 No. of Flips: 4032 time to process: 0 seconds.
uf250-04.cnf fulfilled No. of Restarts: 2700 No. of Flips: 1267 time to process: 12 seconds.
uf250-04.cnf fulfilled No. of Restarts: 2124 No. of Flips: 2480 time to process: 11 seconds.
uf250-04.cnf fulfilled No. of Restarts: 2840 No. of Flips: 4543 time to process: 22 seconds.
uf250-04.cnf fulfilled No. of Restarts: 3648 No. of Flips: 4833 time to process: 26 seconds.
uf250-04.cnf fulfilled No. of Restarts: 496 No. of Flips: 2404 time to process: 2 seconds.
uf250-04.cnf fulfilled No. of Restarts: 666 No. of Flips: 2525 time to process: 5 seconds.
uf250-04.cnf fulfilled No. of Restarts: 367 No. of Flips: 3860 time to process: 16 seconds.
uf250-04.cnf fulfilled No. of Restarts: 920 No. of Flips: 4995 time to process: 16 seconds.
uf250-04.cnf fulfilled No. of Restarts: 989 No. of Flips: 3202 time to process: 5 seconds.
uf250-04.cnf fulfilled No. of Restarts: 919 No. of Flips: 4177 time to process: 13 seconds.
uf250-04.cnf fulfilled No. of Restarts: 174 No. of Flips: 4046 time to process: 0 seconds.
uf250-04.cnf fulfilled No. of Restarts: 2071 No. of Flips: 2558 time to process: 10 seconds.
uf250-04.cnf fulfilled No. of Restarts: 1158 No. of Flips: 4975 time to process: 9 seconds.
uf250-04.cnf fulfilled No. of Restarts: 814 No. of Flips: 2255 time to process: 6 seconds.
uf250-04.cnf fulfilled No. of Restarts: 1469 No. of Flips: 4057 time to process: 15 seconds.
uf250-04.cnf fulfilled No. of Restarts: 595 No. of Flips: 3819 time to process: 5 seconds.
uf250-04.cnf fulfilled No. of Restarts: 722 No. of Flips: 3213 time to process: 4 seconds.
uf250-04.cnf fulfilled No. of Restarts: 386 No. of Flips: 2327 time to process: 1 seconds.
uf250-04.cnf fulfilled No. of Restarts: 1086 No. of Flips: 2087 time to process: 4 seconds.
uf250-04.cnf fulfilled No. of Restarts: 1103 No. of Flips: 4155 time to process: 7 seconds.
uf250-04.cnf fulfilled No. of Restarts: 1342 No. of Flips: 2224 time to process: 7 seconds.
uf250-04.cnf fulfilled No. of Restarts: 3284 No. of Flips: 3075 time to process: 14 seconds.
uf250-04.cnf fulfilled No. of Restarts: 487 No. of Flips: 3689 time to process: 4 seconds.
uf250-04.cnf fulfilled No. of Restarts: 449 No. of Flips: 2328 time to process: 2 seconds.
uf250-04.cnf fulfilled No. of Restarts: 1170 No. of Flips: 4709 time to process: 10 seconds.
uf250-04.cnf fulfilled No. of Restarts: 2740 No. of Flips: 1860 time to process: 15 seconds.
uf250-04.cnf fulfilled No. of Restarts: 1722 No. of Flips: 2116 time to process: 7 seconds.
uf250-04.cnf fulfilled No. of Restarts: 52 No. of Flips: 1306 time to process: 2 seconds.
uf250-04.cnf fulfilled No. of Restarts: 52 No. of Flips: 4521 time to process: 0 seconds.
uf250-04.cnf fulfilled No. of Restarts: 141 No. of Flips: 4264 time to process: 5 seconds.
uf250-04.cnf fulfilled No. of Restarts: 363 No. of Flips: 3127 time to process: 3 seconds.
uf250-04.cnf fulfilled No. of Restarts: 1706 No. of Flips: 4054 time to process: 9 seconds.
uf250-04.cnf fulfilled No. of Restarts: 1770 No. of Flips: 2705 time to process: 13 seconds.
uf250-04.cnf fulfilled No. of Restarts: 4115 No. of Flips: 4525 time to process: 25 seconds.
uf250-04.cnf fulfilled No. of Restarts: 530 No. of Flips: 4645 time to process: 3 seconds.
uf250-04.cnf fulfilled No. of Restarts: 12 No. of Flips: 1908 time to process: 1 seconds.
uf250-04.cnf fulfilled No. of Restarts: 372 No. of Flips: 3046 time to process: 7 seconds.
uf250-04.cnf fulfilled No. of Restarts: 3543 No. of Flips: 4360 time to process: 24 seconds.
uf250-04.cnf fulfilled No. of Restarts: 333 No. of Flips: 2702 time to process: 7 seconds.
uf250-04.cnf fulfilled No. of Restarts: 1334 No. of Flips: 2624 time to process: 7 seconds.
uf250-04.cnf fulfilled No. of Restarts: 1445 No. of Flips: 3144 time to process: 8 seconds.
uf250-04.cnf fulfilled No. of Restarts: 794 No. of Flips: 4558 time to process: 3 seconds.
uf250-04.cnf fulfilled No. of Restarts: 326 No. of Flips: 2533 time to process: 5 seconds.
uf250-04.cnf fulfilled No. of Restarts: 1878 No. of Flips: 1226 time to process: 11 seconds.
uf250-04.cnf fulfilled No. of Restarts: 12 No. of Flips: 4900 time to process: 2 seconds.
uf250-04.cnf fulfilled No. of Restarts: 1192 No. of Flips: 4088 time to process: 12 seconds.
uf250-04.cnf fulfilled No. of Restarts: 658 No. of Flips: 1519 time to process: 7 seconds.
uf250-04.cnf fulfilled No. of Restarts: 200 No. of Flips: 3934 time to process: 1 seconds.
uf250-04.cnf fulfilled No. of Restarts: 579 No. of Flips: 4719 time to process: 12 seconds.
uf250-04.cnf fulfilled No. of Restarts: 2644 No. of Flips: 3433 time to process: 17 seconds.
uf250-04.cnf fulfilled No. of Restarts: 1177 No. of Flips: 3303 time to process: 5 seconds.
uf250-04.cnf fulfilled No. of Restarts: 994 No. of Flips: 3877 time to process: 7 seconds.
uf250-04.cnf fulfilled No. of Restarts: 293 No. of Flips: 2813 time to process: 5 seconds.
uf250-04.cnf fulfilled No. of Restarts: 383 No. of Flips: 4993 time to process: 1 seconds.
uf250-04.cnf fulfilled No. of Restarts: 250 No. of Flips: 2183 time to process: 6 seconds.
uf250-04.cnf fulfilled No. of Restarts: 854 No. of Flips: 3692 time to process: 3 seconds.
uf250-04.cnf fulfilled No. of Restarts: 875 No. of Flips: 3644 time to process: 9 seconds.
uf250-04.cnf fulfilled No. of Restarts: 1134 No. of Flips: 2961 time to process: 9 seconds.
uf250-04.cnf fulfilled No. of Restarts: 1640 No. of Flips: 2208 time to process: 10 seconds.
uf250-04.cnf fulfilled No. of Restarts: 477 No. of Flips: 4196 time to process: 3 seconds.
uf250-04.cnf fulfilled No. of Restarts: 176 No. of Flips: 2627 time to process: 8 seconds.
uf250-04.cnf fulfilled No. of Restarts: 2659 No. of Flips: 2229 time to process: 21 seconds.
uf250-04.cnf fulfilled No. of Restarts: 100 No. of Flips: 4381 time to process: 5 seconds.
uf250-04.cnf fulfilled No. of Restarts: 42 No. of Flips: 3730 time to process: 0 seconds.
uf250-04.cnf fulfilled No. of Restarts: 755 No. of Flips: 1419 time to process: 7 seconds.
uf250-04.cnf fulfilled No. of Restarts: 873 No. of Flips: 2338 time to process: 12 seconds.
uf250-04.cnf fulfilled No. of Restarts: 239 No. of Flips: 4246 time to process: 1 seconds.
uf250-04.cnf fulfilled No. of Restarts: 56 No. of Flips: 1658 time to process: 7 seconds.
uf250-04.cnf fulfilled No. of Restarts: 1241 No. of Flips: 3548 time to process: 15 seconds.
uf250-04.cnf fulfilled No. of Restarts: 2641 No. of Flips: 2909 time to process: 11 seconds.
uf250-04.cnf fulfilled No. of Restarts: 2568 No. of Flips: 2977 time to process: 11 seconds.
uf250-04.cnf fulfilled No. of Restarts: 304 No. of Flips: 4700 time to process: 2 seconds.
uf250-04.cnf fulfilled No. of Restarts: 2526 No. of Flips: 3899 time to process: 12 seconds.
uf250-04.cnf fulfilled No. of Restarts: 301 No. of Flips: 3970 time to process: 10 seconds.
uf250-04.cnf fulfilled No. of Restarts: 236 No. of Flips: 1597 time to process: 7 seconds.
uf250-04.cnf fulfilled No. of Restarts: 698 No. of Flips: 1466 time to process: 3 seconds.
uf250-04.cnf fulfilled No. of Restarts: 577 No. of Flips: 4501 time to process: 12 seconds.
uf250-04.cnf fulfilled No. of Restarts: 723 No. of Flips: 1445 time to process: 12 seconds.
uf250-04.cnf fulfilled No. of Restarts: 2239 No. of Flips: 3941 time to process: 9 seconds.
uf250-04.cnf fulfilled No. of Restarts: 535 No. of Flips: 3813 time to process: 3 seconds.
uf250-04.cnf fulfilled No. of Restarts: 3447 No. of Flips: 2726 time to process: 21 seconds.
uf250-04.cnf fulfilled No. of Restarts: 772 No. of Flips: 3882 time to process: 3 seconds.
uf250-04.cnf fulfilled No. of Restarts: 656 No. of Flips: 1797 time to process: 11 seconds.
uf250-04.cnf fulfilled No. of Restarts: 1067 No. of Flips: 1916 time to process: 12 seconds.
uf250-04.cnf fulfilled No. of Restarts: 570 No. of Flips: 4055 time to process: 2 seconds.
uf250-04.cnf fulfilled No. of Restarts: 1415 No. of Flips: 1894 time to process: 7 seconds.
uf250-04.cnf fulfilled No. of Restarts: 2107 No. of Flips: 1355 time to process: 14 seconds.
uf250-04.cnf fulfilled No. of Restarts: 934 No. of Flips: 3870 time to process: 5 seconds.
uf250-04.cnf fulfilled No. of Restarts: 2541 No. of Flips: 4732 time to process: 11 seconds.
uf250-04.cnf fulfilled No. of Restarts: 1157 No. of Flips: 1600 time to process: 11 seconds.
uf250-04.cnf fulfilled No. of Restarts: 371 No. of Flips: 2769 time to process: 8 seconds.
uf250-04.cnf fulfilled No. of Restarts: 179 No. of Flips: 803 time to process: 7 seconds.
uf250-04.cnf fulfilled No. of Restarts: 3119 No. of Flips: 4260 time to process: 13 seconds.
uf250-04.cnf fulfilled No. of Restarts: 216 No. of Flips: 2155 time to process: 5 seconds.
uf250-04.cnf fulfilled No. of Restarts: 1253 No. of Flips: 2514 time to process: 10 seconds.
uf250-04.cnf fulfilled No. of Restarts: 887 No. of Flips: 2586 time to process: 3 seconds.
uf250-04.cnf fulfilled No. of Restarts: 913 No. of Flips: 789 time to process: 5 seconds.
uf250-04.cnf fulfilled No. of Restarts: 1410 No. of Flips: 3976 time to process: 10 seconds.
uf250-04.cnf fulfilled No. of Restarts: 1346 No. of Flips: 4679 time to process: 9 seconds.
uf250-04.cnf fulfilled No. of Restarts: 352 No. of Flips: 4406 time to process: 1 seconds.
uf250-04.cnf fulfilled No. of Restarts: 905 No. of Flips: 1017 time to process: 4 seconds.
uf250-04.cnf fulfilled No. of Restarts: 299 No. of Flips: 4757 time to process: 11 seconds.
uf250-04.cnf fulfilled No. of Restarts: 573 No. of Flips: 1224 time to process: 11 seconds.
uf250-04.cnf fulfilled No. of Restarts: 1912 No. of Flips: 3304 time to process: 12 seconds.
uf250-04.cnf fulfilled No. of Restarts: 290 No. of Flips: 5000 time to process: 1 seconds.
uf250-04.cnf fulfilled No. of Restarts: 911 No. of Flips: 4973 time to process: 8 seconds.
uf250-04.cnf fulfilled No. of Restarts: 1878 No. of Flips: 3940 time to process: 14 seconds.
uf250-04.cnf fulfilled No. of Restarts: 281 No. of Flips: 3791 time to process: 6 seconds.
uf250-04.cnf fulfilled No. of Restarts: 388 No. of Flips: 2626 time to process: 4 seconds.
uf250-04.cnf fulfilled No. of Restarts: 573 No. of Flips: 1690 time to process: 6 seconds.
uf250-04.cnf fulfilled No. of Restarts: 703 No. of Flips: 2717 time to process: 12 seconds.
uf250-04.cnf fulfilled No. of Restarts: 1028 No. of Flips: 1838 time to process: 8 seconds.
uf250-04.cnf fulfilled No. of Restarts: 212 No. of Flips: 3329 time to process: 10 seconds.
uf250-04.cnf fulfilled No. of Restarts: 2108 No. of Flips: 2696 time to process: 13 seconds.
uf250-04.cnf fulfilled No. of Restarts: 3187 No. of Flips: 2989 time to process: 14 seconds.
uf250-04.cnf fulfilled No. of Restarts: 2049 No. of Flips: 580 time to process: 9 seconds.
uf250-04.cnf fulfilled No. of Restarts: 1232 No. of Flips: 4877 time to process: 5 seconds.
uf250-04.cnf fulfilled No. of Restarts: 1796 No. of Flips: 3493 time to process: 8 seconds.
uf250-04.cnf fulfilled No. of Restarts: 1188 No. of Flips: 4556 time to process: 7 seconds.
uf250-04.cnf fulfilled No. of Restarts: 269 No. of Flips: 2543 time to process: 1 seconds.
uf250-04.cnf fulfilled No. of Restarts: 451 No. of Flips: 4141 time to process: 5 seconds.
uf250-04.cnf fulfilled No. of Restarts: 1870 No. of Flips: 2065 time to process: 9 seconds.
uf250-04.cnf fulfilled No. of Restarts: 539 No. of Flips: 3789 time to process: 12 seconds.
uf250-04.cnf fulfilled No. of Restarts: 680 No. of Flips: 2477 time to process: 3 seconds.
uf250-04.cnf fulfilled No. of Restarts: 2409 No. of Flips: 4756 time to process: 16 seconds.
uf250-04.cnf fulfilled No. of Restarts: 409 No. of Flips: 2498 time to process: 3 seconds.
uf250-04.cnf fulfilled No. of Restarts: 57 No. of Flips: 4203 time to process: 5 seconds.
uf250-04.cnf fulfilled No. of Restarts: 103 No. of Flips: 2639 time to process: 2 seconds.
uf250-04.cnf fulfilled No. of Restarts: 1532 No. of Flips: 2945 time to process: 7 seconds.
uf250-04.cnf fulfilled No. of Restarts: 1608 No. of Flips: 2363 time to process: 7 seconds.
uf250-04.cnf fulfilled No. of Restarts: 133 No. of Flips: 3381 time to process: 18 seconds.
uf250-04.cnf fulfilled No. of Restarts: 25 No. of Flips: 1983 time to process: 2 seconds.
uf250-04.cnf fulfilled No. of Restarts: 2848 No. of Flips: 4533 time to process: 12 seconds.
uf250-04.cnf fulfilled No. of Restarts: 677 No. of Flips: 3158 time to process: 14 seconds.
uf250-04.cnf fulfilled No. of Restarts: 23 No. of Flips: 4167 time to process: 0 seconds.
uf250-04.cnf fulfilled No. of Restarts: 1091 No. of Flips: 4233 time to process: 4 seconds.
uf250-04.cnf fulfilled No. of Restarts: 662 No. of Flips: 2943 time to process: 2 seconds.
uf250-04.cnf fulfilled No. of Restarts: 869 No. of Flips: 3408 time to process: 6 seconds.
uf250-04.cnf fulfilled No. of Restarts: 277 No. of Flips: 2275 time to process: 3 seconds.
uf250-04.cnf fulfilled No. of Restarts: 446 No. of Flips: 4235 time to process: 9 seconds.
uf250-04.cnf fulfilled No. of Restarts: 1300 No. of Flips: 1796 time to process: 6 seconds.
uf250-04.cnf fulfilled No. of Restarts: 298 No. of Flips: 1316 time to process: 5 seconds.
uf250-04.cnf fulfilled No. of Restarts: 796 No. of Flips: 3639 time to process: 6 seconds.
uf250-04.cnf fulfilled No. of Restarts: 812 No. of Flips: 3950 time to process: 3 seconds.
uf250-04.cnf fulfilled No. of Restarts: 728 No. of Flips: 3461 time to process: 3 seconds.
uf250-04.cnf fulfilled No. of Restarts: 211 No. of Flips: 3934 time to process: 13 seconds.
uf250-04.cnf fulfilled No. of Restarts: 685 No. of Flips: 3043 time to process: 3 seconds.
uf250-04.cnf fulfilled No. of Restarts: 220 No. of Flips: 4937 time to process: 6 seconds.
uf250-04.cnf fulfilled No. of Restarts: 232 No. of Flips: 1151 time to process: 8 seconds.
uf250-04.cnf fulfilled No. of Restarts: 183 No. of Flips: 1025 time to process: 4 seconds.
uf250-04.cnf fulfilled No. of Restarts: 280 No. of Flips: 3758 time to process: 8 seconds.
uf250-04.cnf fulfilled No. of Restarts: 1402 No. of Flips: 1483 time to process: 7 seconds.
uf250-04.cnf fulfilled No. of Restarts: 679 No. of Flips: 1305 time to process: 14 seconds.
uf250-04.cnf fulfilled No. of Restarts: 984 No. of Flips: 2264 time to process: 4 seconds.
uf250-04.cnf fulfilled No. of Restarts: 1253 No. of Flips: 2677 time to process: 5 seconds.
uf250-04.cnf fulfilled No. of Restarts: 1998 No. of Flips: 1483 time to process: 18 seconds.
uf250-04.cnf fulfilled No. of Restarts: 1935 No. of Flips: 3119 time to process: 8 seconds.
uf250-04.cnf fulfilled No. of Restarts: 411 No. of Flips: 3094 time to process: 4 seconds.
uf250-04.cnf fulfilled No. of Restarts: 2071 No. of Flips: 4801 time to process: 9 seconds.
uf250-04.cnf fulfilled No. of Restarts: 1740 No. of Flips: 3875 time to process: 7 seconds.
uf250-04.cnf fulfilled No. of Restarts: 2370 No. of Flips: 3814 time to process: 24 seconds.
uf250-04.cnf fulfilled No. of Restarts: 316 No. of Flips: 4447 time to process: 1 seconds.
uf250-04.cnf fulfilled No. of Restarts: 3161 No. of Flips: 3951 time to process: 17 seconds.
uf250-04.cnf fulfilled No. of Restarts: 249 No. of Flips: 2044 time to process: 1 seconds.
uf250-04.cnf fulfilled No. of Restarts: 87 No. of Flips: 4319 time to process: 2 seconds.
uf250-04.cnf fulfilled No. of Restarts: 506 No. of Flips: 1230 time to process: 9 seconds.
uf250-04.cnf fulfilled No. of Restarts: 2133 No. of Flips: 1179 time to process: 13 seconds.
uf250-04.cnf fulfilled No. of Restarts: 1714 No. of Flips: 4857 time to process: 7 seconds.
uf250-04.cnf fulfilled No. of Restarts: 610 No. of Flips: 2845 time to process: 4 seconds.
uf250-04.cnf fulfilled No. of Restarts: 1659 No. of Flips: 4531 time to process: 12 seconds.
uf250-04.cnf fulfilled No. of Restarts: 1145 No. of Flips: 4313 time to process: 9 seconds.
uf250-04.cnf fulfilled No. of Restarts: 1539 No. of Flips: 1176 time to process: 17 seconds.
uf250-04.cnf fulfilled No. of Restarts: 233 No. of Flips: 2813 time to process: 9 seconds.
uf250-04.cnf fulfilled No. of Restarts: 1060 No. of Flips: 2044 time to process: 4 seconds.
uf250-04.cnf fulfilled No. of Restarts: 1037 No. of Flips: 3532 time to process: 10 seconds.
uf250-04.cnf fulfilled No. of Restarts: 1192 No. of Flips: 3120 time to process: 15 seconds.
uf250-04.cnf fulfilled No. of Restarts: 2038 No. of Flips: 1114 time to process: 12 seconds.
uf250-04.cnf fulfilled No. of Restarts: 529 No. of Flips: 2729 time to process: 5 seconds.
uf250-04.cnf fulfilled No. of Restarts: 192 No. of Flips: 2408 time to process: 2 seconds.
uf250-04.cnf fulfilled No. of Restarts: 1293 No. of Flips: 3086 time to process: 8 seconds.
uf250-04.cnf fulfilled No. of Restarts: 279 No. of Flips: 2082 time to process: 8 seconds.
uf250-04.cnf fulfilled No. of Restarts: 967 No. of Flips: 2910 time to process: 7 seconds.
uf250-04.cnf fulfilled No. of Restarts: 889 No. of Flips: 1680 time to process: 3 seconds.
uf250-04.cnf fulfilled No. of Restarts: 342 No. of Flips: 3460 time to process: 3 seconds.
uf250-04.cnf fulfilled No. of Restarts: 387 No. of Flips: 2776 time to process: 7 seconds.
uf250-04.cnf fulfilled No. of Restarts: 205 No. of Flips: 3468 time to process: 0 seconds.
uf250-04.cnf fulfilled No. of Restarts: 409 No. of Flips: 3939 time to process: 4 seconds.
uf250-04.cnf fulfilled No. of Restarts: 190 No. of Flips: 3932 time to process: 0 seconds.
uf250-04.cnf fulfilled No. of Restarts: 598 No. of Flips: 2585 time to process: 3 seconds.
uf250-04.cnf fulfilled No. of Restarts: 634 No. of Flips: 1861 time to process: 5 seconds.
uf250-04.cnf fulfilled No. of Restarts: 393 No. of Flips: 1669 time to process: 2 seconds.
uf250-04.cnf fulfilled No. of Restarts: 591 No. of Flips: 4301 time to process: 10 seconds.
uf250-04.cnf fulfilled No. of Restarts: 917 No. of Flips: 3700 time to process: 4 seconds.
uf250-04.cnf fulfilled No. of Restarts: 100 No. of Flips: 1992 time to process: 5 seconds.
uf250-04.cnf fulfilled No. of Restarts: 1995 No. of Flips: 3121 time to process: 14 seconds.
uf250-04.cnf fulfilled No. of Restarts: 654 No. of Flips: 2119 time to process: 7 seconds.
uf250-04.cnf fulfilled No. of Restarts: 1530 No. of Flips: 1262 time to process: 6 seconds.
uf250-04.cnf fulfilled No. of Restarts: 1698 No. of Flips: 3594 time to process: 7 seconds.
uf250-04.cnf fulfilled No. of Restarts: 906 No. of Flips: 1934 time to process: 12 seconds.
uf250-04.cnf fulfilled No. of Restarts: 257 No. of Flips: 4636 time to process: 2 seconds.
uf250-04.cnf fulfilled No. of Restarts: 798 No. of Flips: 2972 time to process: 9 seconds.
uf250-04.cnf fulfilled No. of Restarts: 161 No. of Flips: 1113 time to process: 9 seconds.
uf250-04.cnf fulfilled No. of Restarts: 1607 No. of Flips: 3617 time to process: 13 seconds.
uf250-04.cnf fulfilled No. of Restarts: 133 No. of Flips: 3281 time to process: 17 seconds.
uf250-04.cnf fulfilled No. of Restarts: 989 No. of Flips: 3402 time to process: 10 seconds.
uf250-04.cnf fulfilled No. of Restarts: 1742 No. of Flips: 969 time to process: 9 seconds.
uf250-04.cnf fulfilled No. of Restarts: 147 No. of Flips: 2353 time to process: 7 seconds.
uf250-04.cnf fulfilled No. of Restarts: 683 No. of Flips: 2416 time to process: 16 seconds.
uf250-04.cnf fulfilled No. of Restarts: 406 No. of Flips: 1006 time to process: 8 seconds.
uf250-04.cnf fulfilled No. of Restarts: 25 No. of Flips: 786 time to process: 2 seconds.
uf250-04.cnf fulfilled No. of Restarts: 144 No. of Flips: 1491 time to process: 1 seconds.
uf250-04.cnf fulfilled No. of Restarts: 2418 No. of Flips: 3297 time to process: 18 seconds.
uf250-04.cnf fulfilled No. of Restarts: 878 No. of Flips: 1008 time to process: 3 seconds.
uf250-04.cnf fulfilled No. of Restarts: 80 No. of Flips: 852 time to process: 5 seconds.
uf250-04.cnf fulfilled No. of Restarts: 2961 No. of Flips: 4914 time to process: 19 seconds.
uf250-04.cnf fulfilled No. of Restarts: 405 No. of Flips: 4773 time to process: 2 seconds.
uf250-04.cnf fulfilled No. of Restarts: 1147 No. of Flips: 4704 time to process: 6 seconds.
uf250-04.cnf fulfilled No. of Restarts: 447 No. of Flips: 3162 time to process: 9 seconds.
uf250-04.cnf fulfilled No. of Restarts: 431 No. of Flips: 4415 time to process: 1 seconds.
uf250-04.cnf fulfilled No. of Restarts: 487 No. of Flips: 3534 time to process: 6 seconds.
uf250-04.cnf fulfilled No. of Restarts: 2696 No. of Flips: 1523 time to process: 12 seconds.
uf250-04.cnf fulfilled No. of Restarts: 86 No. of Flips: 2639 time to process: 5 seconds.
uf250-04.cnf fulfilled No. of Restarts: 769 No. of Flips: 3557 time to process: 7 seconds.
uf250-04.cnf fulfilled No. of Restarts: 2057 No. of Flips: 4995 time to process: 11 seconds.
uf250-04.cnf fulfilled No. of Restarts: 122 No. of Flips: 2311 time to process: 9 seconds.
uf250-04.cnf fulfilled No. of Restarts: 602 No. of Flips: 3651 time to process: 2 seconds.
uf250-04.cnf fulfilled No. of Restarts: 377 No. of Flips: 1043 time to process: 2 seconds.
uf250-04.cnf fulfilled No. of Restarts: 162 No. of Flips: 4540 time to process: 4 seconds.
uf250-04.cnf fulfilled No. of Restarts: 1777 No. of Flips: 2964 time to process: 8 seconds.
uf250-04.cnf fulfilled No. of Restarts: 135 No. of Flips: 3723 time to process: 1 seconds.
uf250-04.cnf fulfilled No. of Restarts: 228 No. of Flips: 2831 time to process: 3 seconds.
uf250-04.cnf fulfilled No. of Restarts: 609 No. of Flips: 815 time to process: 8 seconds.
uf250-04.cnf fulfilled No. of Restarts: 90 No. of Flips: 3896 time to process: 9 seconds.
uf250-04.cnf fulfilled No. of Restarts: 2029 No. of Flips: 3402 time to process: 9 seconds.
uf250-04.cnf fulfilled No. of Restarts: 1462 No. of Flips: 3400 time to process: 7 seconds.
uf250-04.cnf fulfilled No. of Restarts: 939 No. of Flips: 3579 time to process: 5 seconds.
uf250-04.cnf fulfilled No. of Restarts: 697 No. of Flips: 4252 time to process: 3 seconds.
uf250-04.cnf fulfilled No. of Restarts: 1637 No. of Flips: 3605 time to process: 11 seconds.
uf250-04.cnf fulfilled No. of Restarts: 3355 No. of Flips: 1701 time to process: 21 seconds.
uf250-04.cnf fulfilled No. of Restarts: 514 No. of Flips: 964 time to process: 2 seconds.
uf250-04.cnf fulfilled No. of Restarts: 3872 No. of Flips: 2447 time to process: 34 seconds.
uf250-04.cnf fulfilled No. of Restarts: 99 No. of Flips: 2502 time to process: 0 seconds.
uf250-04.cnf fulfilled No. of Restarts: 82 No. of Flips: 3463 time to process: 2 seconds.
uf250-04.cnf fulfilled No. of Restarts: 2960 No. of Flips: 3658 time to process: 16 seconds.
uf250-04.cnf fulfilled No. of Restarts: 899 No. of Flips: 2535 time to process: 8 seconds.
uf250-04.cnf fulfilled No. of Restarts: 339 No. of Flips: 4363 time to process: 13 seconds.
uf250-04.cnf fulfilled No. of Restarts: 678 No. of Flips: 1670 time to process: 3 seconds.
uf250-04.cnf fulfilled No. of Restarts: 2028 No. of Flips: 4710 time to process: 9 seconds.
uf250-04.cnf fulfilled No. of Restarts: 696 No. of Flips: 3499 time to process: 16 seconds.
uf250-04.cnf fulfilled No. of Restarts: 2089 No. of Flips: 1923 time to process: 9 seconds.
uf250-04.cnf fulfilled No. of Restarts: 2152 No. of Flips: 4624 time to process: 9 seconds.
uf250-04.cnf fulfilled No. of Restarts: 1960 No. of Flips: 1371 time to process: 8 seconds.
uf250-04.cnf fulfilled No. of Restarts: 134 No. of Flips: 4553 time to process: 3 seconds.
uf250-04.cnf fulfilled No. of Restarts: 6 No. of Flips: 4280 time to process: 2 seconds.
uf250-04.cnf fulfilled No. of Restarts: 970 No. of Flips: 1138 time to process: 7 seconds.
uf250-04.cnf fulfilled No. of Restarts: 53 No. of Flips: 1894 time to process: 1 seconds.
uf250-04.cnf fulfilled No. of Restarts: 16 No. of Flips: 4355 time to process: 7 seconds.
uf250-04.cnf fulfilled No. of Restarts: 442 No. of Flips: 4443 time to process: 2 seconds.
uf250-04.cnf fulfilled No. of Restarts: 49 No. of Flips: 4269 time to process: 2 seconds.
uf250-04.cnf fulfilled No. of Restarts: 2988 No. of Flips: 4882 time to process: 14 seconds.
uf250-04.cnf fulfilled No. of Restarts: 1308 No. of Flips: 3922 time to process: 12 seconds.
uf250-04.cnf fulfilled No. of Restarts: 332 No. of Flips: 1592 time to process: 1 seconds.
uf250-04.cnf fulfilled No. of Restarts: 896 No. of Flips: 4429 time to process: 7 seconds.
uf250-04.cnf fulfilled No. of Restarts: 620 No. of Flips: 3969 time to process: 15 seconds.
uf250-04.cnf fulfilled No. of Restarts: 1488 No. of Flips: 877 time to process: 18 seconds.
uf250-04.cnf fulfilled No. of Restarts: 63 No. of Flips: 2232 time to process: 5 seconds.
uf250-04.cnf fulfilled No. of Restarts: 1033 No. of Flips: 885 time to process: 11 seconds.
uf250-04.cnf fulfilled No. of Restarts: 368 No. of Flips: 3985 time to process: 2 seconds.
uf250-04.cnf fulfilled No. of Restarts: 849 No. of Flips: 4387 time to process: 4 seconds.
uf250-04.cnf fulfilled No. of Restarts: 843 No. of Flips: 1111 time to process: 13 seconds.
uf250-04.cnf fulfilled No. of Restarts: 137 No. of Flips: 752 time to process: 1 seconds.
uf250-04.cnf fulfilled No. of Restarts: 493 No. of Flips: 4183 time to process: 2 seconds.
uf250-04.cnf fulfilled No. of Restarts: 2195 No. of Flips: 1711 time to process: 9 seconds.
uf250-04.cnf fulfilled No. of Restarts: 424 No. of Flips: 1588 time to process: 1 seconds.
uf250-04.cnf fulfilled No. of Restarts: 231 No. of Flips: 2828 time to process: 0 seconds.
uf250-04.cnf fulfilled No. of Restarts: 717 No. of Flips: 3200 time to process: 8 seconds.
uf250-04.cnf fulfilled No. of Restarts: 1819 No. of Flips: 2114 time to process: 8 seconds.
uf250-04.cnf fulfilled No. of Restarts: 1121 No. of Flips: 1985 time to process: 10 seconds.
uf250-04.cnf fulfilled No. of Restarts: 432 No. of Flips: 2383 time to process: 10 seconds.
uf250-04.cnf fulfilled No. of Restarts: 1165 No. of Flips: 2943 time to process: 5 seconds.
uf250-04.cnf fulfilled No. of Restarts: 1255 No. of Flips: 3088 time to process: 5 seconds.
uf250-04.cnf fulfilled No. of Restarts: 1248 No. of Flips: 3565 time to process: 5 seconds.
uf250-04.cnf fulfilled No. of Restarts: 39 No. of Flips: 3015 time to process: 3 seconds.
uf250-04.cnf fulfilled No. of Restarts: 33 No. of Flips: 2542 time to process: 13 seconds.
uf250-04.cnf fulfilled No. of Restarts: 1799 No. of Flips: 624 time to process: 12 seconds.
uf250-04.cnf fulfilled No. of Restarts: 925 No. of Flips: 4071 time to process: 11 seconds.
uf250-04.cnf fulfilled No. of Restarts: 912 No. of Flips: 3148 time to process: 15 seconds.
uf250-04.cnf fulfilled No. of Restarts: 185 No. of Flips: 1764 time to process: 0 seconds.
uf250-04.cnf fulfilled No. of Restarts: 188 No. of Flips: 4532 time to process: 4 seconds.
uf250-04.cnf fulfilled No. of Restarts: 1818 No. of Flips: 1020 time to process: 9 seconds.
uf250-04.cnf fulfilled No. of Restarts: 1425 No. of Flips: 2730 time to process: 12 seconds.
uf250-04.cnf fulfilled No. of Restarts: 1708 No. of Flips: 3336 time to process: 7 seconds.
uf250-04.cnf fulfilled No. of Restarts: 187 No. of Flips: 4146 time to process: 2 seconds.
uf250-04.cnf fulfilled No. of Restarts: 284 No. of Flips: 3878 time to process: 3 seconds.
uf250-04.cnf fulfilled No. of Restarts: 4270 No. of Flips: 3901 time to process: 20 seconds.
uf250-04.cnf fulfilled No. of Restarts: 2776 No. of Flips: 2714 time to process: 12 seconds.
uf250-04.cnf fulfilled No. of Restarts: 1207 No. of Flips: 1808 time to process: 5 seconds.
uf250-04.cnf fulfilled No. of Restarts: 3378 No. of Flips: 4414 time to process: 25 seconds.
uf250-04.cnf fulfilled No. of Restarts: 1022 No. of Flips: 4150 time to process: 4 seconds.
uf250-04.cnf fulfilled No. of Restarts: 1131 No. of Flips: 3529 time to process: 10 seconds.
uf250-04.cnf fulfilled No. of Restarts: 783 No. of Flips: 4691 time to process: 5 seconds.
uf250-04.cnf fulfilled No. of Restarts: 759 No. of Flips: 4238 time to process: 4 seconds.
uf250-04.cnf fulfilled No. of Restarts: 229 No. of Flips: 2216 time to process: 0 seconds.
uf250-04.cnf fulfilled No. of Restarts: 1320 No. of Flips: 3099 time to process: 16 seconds.
uf250-04.cnf fulfilled No. of Restarts: 791 No. of Flips: 4617 time to process: 12 seconds.
uf250-04.cnf fulfilled No. of Restarts: 1492 No. of Flips: 4150 time to process: 6 seconds.
uf250-04.cnf fulfilled No. of Restarts: 2552 No. of Flips: 3004 time to process: 12 seconds.
uf250-04.cnf fulfilled No. of Restarts: 611 No. of Flips: 4499 time to process: 2 seconds.
uf250-04.cnf fulfilled No. of Restarts: 2423 No. of Flips: 1223 time to process: 12 seconds.
uf250-04.cnf fulfilled No. of Restarts: 22 No. of Flips: 1326 time to process: 6 seconds.
uf250-04.cnf fulfilled No. of Restarts: 968 No. of Flips: 3320 time to process: 12 seconds.
uf250-04.cnf fulfilled No. of Restarts: 901 No. of Flips: 3367 time to process: 7 seconds.
uf250-04.cnf fulfilled No. of Restarts: 14 No. of Flips: 4639 time to process: 1 seconds.
uf250-04.cnf fulfilled No. of Restarts: 393 No. of Flips: 4620 time to process: 10 seconds.
uf250-04.cnf fulfilled No. of Restarts: 534 No. of Flips: 860 time to process: 3 seconds.
uf250-04.cnf fulfilled No. of Restarts: 3561 No. of Flips: 1304 time to process: 17 seconds.
uf250-04.cnf fulfilled No. of Restarts: 162 No. of Flips: 2420 time to process: 0 seconds.
uf250-04.cnf fulfilled No. of Restarts: 107 No. of Flips: 4206 time to process: 0 seconds.
uf250-04.cnf fulfilled No. of Restarts: 673 No. of Flips: 3686 time to process: 11 seconds.
uf250-04.cnf fulfilled No. of Restarts: 812 No. of Flips: 2831 time to process: 6 seconds.
uf250-04.cnf fulfilled No. of Restarts: 41 No. of Flips: 2424 time to process: 2 seconds.
uf250-04.cnf fulfilled No. of Restarts: 561 No. of Flips: 3057 time to process: 4 seconds.
uf250-04.cnf fulfilled No. of Restarts: 852 No. of Flips: 3296 time to process: 8 seconds.
uf250-04.cnf fulfilled No. of Restarts: 1364 No. of Flips: 926 time to process: 6 seconds.
uf250-04.cnf fulfilled No. of Restarts: 1126 No. of Flips: 1779 time to process: 11 seconds.
uf250-04.cnf fulfilled No. of Restarts: 584 No. of Flips: 3466 time to process: 6 seconds.
uf250-04.cnf fulfilled No. of Restarts: 640 No. of Flips: 2426 time to process: 9 seconds.
uf250-04.cnf fulfilled No. of Restarts: 474 No. of Flips: 4169 time to process: 5 seconds.
uf250-04.cnf fulfilled No. of Restarts: 3710 No. of Flips: 4296 time to process: 16 seconds.
uf250-04.cnf fulfilled No. of Restarts: 64 No. of Flips: 1141 time to process: 1 seconds.
uf250-04.cnf fulfilled No. of Restarts: 1636 No. of Flips: 3542 time to process: 9 seconds.
uf250-04.cnf fulfilled No. of Restarts: 82 No. of Flips: 4965 time to process: 2 seconds.
uf250-04.cnf fulfilled No. of Restarts: 286 No. of Flips: 2270 time to process: 1 seconds.
uf250-04.cnf fulfilled No. of Restarts: 470 No. of Flips: 2228 time to process: 8 seconds.
uf250-04.cnf fulfilled No. of Restarts: 393 No. of Flips: 2466 time to process: 1 seconds.
uf250-04.cnf fulfilled No. of Restarts: 759 No. of Flips: 2280 time to process: 15 seconds.
uf250-04.cnf fulfilled No. of Restarts: 130 No. of Flips: 2014 time to process: 5 seconds.
uf250-04.cnf fulfilled No. of Restarts: 131 No. of Flips: 1661 time to process: 11 seconds.
uf250-04.cnf fulfilled No. of Restarts: 747 No. of Flips: 1619 time to process: 4 seconds.
uf250-04.cnf fulfilled No. of Restarts: 1447 No. of Flips: 924 time to process: 8 seconds.
uf250-04.cnf fulfilled No. of Restarts: 1426 No. of Flips: 1693 time to process: 6 seconds.
uf250-04.cnf fulfilled No. of Restarts: 600 No. of Flips: 4718 time to process: 8 seconds.
uf250-04.cnf fulfilled No. of Restarts: 547 No. of Flips: 4332 time to process: 3 seconds.
uf250-04.cnf fulfilled No. of Restarts: 156 No. of Flips: 2613 time to process: 3 seconds.
uf250-04.cnf fulfilled No. of Restarts: 197 No. of Flips: 748 time to process: 5 seconds.
uf250-04.cnf fulfilled No. of Restarts: 3254 No. of Flips: 4156 time to process: 14 seconds.
uf250-04.cnf fulfilled No. of Restarts: 1519 No. of Flips: 4477 time to process: 11 seconds.
uf250-04.cnf fulfilled No. of Restarts: 1933 No. of Flips: 1991 time to process: 8 seconds.
uf250-04.cnf fulfilled No. of Restarts: 1574 No. of Flips: 1933 time to process: 17 seconds.
uf250-04.cnf fulfilled No. of Restarts: 1134 No. of Flips: 4439 time to process: 5 seconds.
uf250-04.cnf fulfilled No. of Restarts: 795 No. of Flips: 4909 time to process: 7 seconds.
uf250-04.cnf fulfilled No. of Restarts: 1267 No. of Flips: 1693 time to process: 6 seconds.
uf250-04.cnf fulfilled No. of Restarts: 3227 No. of Flips: 3538 time to process: 30 seconds.
uf250-04.cnf fulfilled No. of Restarts: 775 No. of Flips: 1839 time to process: 3 seconds.
uf250-04.cnf fulfilled No. of Restarts: 1057 No. of Flips: 3800 time to process: 12 seconds.
uf250-04.cnf fulfilled No. of Restarts: 347 No. of Flips: 3992 time to process: 6 seconds.
uf250-04.cnf fulfilled No. of Restarts: 893 No. of Flips: 4078 time to process: 3 seconds.
uf250-04.cnf fulfilled No. of Restarts: 141 No. of Flips: 1371 time to process: 6 seconds.
uf250-04.cnf fulfilled No. of Restarts: 4413 No. of Flips: 1989 time to process: 20 seconds.
uf250-04.cnf fulfilled No. of Restarts: 409 No. of Flips: 2793 time to process: 5 seconds.
uf250-04.cnf fulfilled No. of Restarts: 32 No. of Flips: 3258 time to process: 1 seconds.
uf250-04.cnf fulfilled No. of Restarts: 180 No. of Flips: 4766 time to process: 7 seconds.
uf250-04.cnf fulfilled No. of Restarts: 1322 No. of Flips: 3042 time to process: 13 seconds.
uf250-04.cnf fulfilled No. of Restarts: 461 No. of Flips: 2798 time to process: 2 seconds.
uf250-04.cnf fulfilled No. of Restarts: 259 No. of Flips: 3005 time to process: 5 seconds.
uf250-04.cnf fulfilled No. of Restarts: 83 No. of Flips: 2613 time to process: 11 seconds.
uf250-04.cnf fulfilled No. of Restarts: 2007 No. of Flips: 3068 time to process: 9 seconds.
uf250-04.cnf fulfilled No. of Restarts: 177 No. of Flips: 4707 time to process: 1 seconds.
uf250-04.cnf fulfilled No. of Restarts: 775 No. of Flips: 3805 time to process: 17 seconds.
uf250-04.cnf fulfilled No. of Restarts: 1112 No. of Flips: 2139 time to process: 11 seconds.
uf250-04.cnf fulfilled No. of Restarts: 339 No. of Flips: 3744 time to process: 1 seconds.
uf250-04.cnf fulfilled No. of Restarts: 961 No. of Flips: 1409 time to process: 9 seconds.
uf250-04.cnf fulfilled No. of Restarts: 452 No. of Flips: 1759 time to process: 2 seconds.
uf250-04.cnf fulfilled No. of Restarts: 240 No. of Flips: 4031 time to process: 2 seconds.
uf250-04.cnf fulfilled No. of Restarts: 243 No. of Flips: 4578 time to process: 1 seconds.
uf250-04.cnf fulfilled No. of Restarts: 4036 No. of Flips: 3449 time to process: 21 seconds.
uf250-04.cnf fulfilled No. of Restarts: 1972 No. of Flips: 3259 time to process: 11 seconds.
uf250-04.cnf fulfilled No. of Restarts: 2576 No. of Flips: 2704 time to process: 12 seconds.
uf250-04.cnf fulfilled No. of Restarts: 162 No. of Flips: 3856 time to process: 8 seconds.
uf250-04.cnf fulfilled No. of Restarts: 492 No. of Flips: 2874 time to process: 6 seconds.
uf250-04.cnf fulfilled No. of Restarts: 853 No. of Flips: 2093 time to process: 9 seconds.
uf250-04.cnf fulfilled No. of Restarts: 712 No. of Flips: 1584 time to process: 10 seconds.
uf250-04.cnf fulfilled No. of Restarts: 1492 No. of Flips: 2011 time to process: 8 seconds.
uf250-04.cnf fulfilled No. of Restarts: 2 No. of Flips: 2024 time to process: 0 seconds.
uf250-04.cnf fulfilled No. of Restarts: 2006 No. of Flips: 2413 time to process: 17 seconds.
uf250-04.cnf fulfilled No. of Restarts: 920 No. of Flips: 1877 time to process: 5 seconds.
uf250-04.cnf fulfilled No. of Restarts: 1492 No. of Flips: 3651 time to process: 10 seconds.
uf250-04.cnf fulfilled No. of Restarts: 2595 No. of Flips: 2625 time to process: 15 seconds.
uf250-04.cnf fulfilled No. of Restarts: 222 No. of Flips: 3696 time to process: 1 seconds.
uf250-04.cnf fulfilled No. of Restarts: 1127 No. of Flips: 3206 time to process: 12 seconds.
uf250-04.cnf fulfilled No. of Restarts: 561 No. of Flips: 3957 time to process: 2 seconds.
uf250-04.cnf fulfilled No. of Restarts: 1315 No. of Flips: 3466 time to process: 9 seconds.
uf250-04.cnf fulfilled No. of Restarts: 3001 No. of Flips: 3434 time to process: 15 seconds.
uf250-04.cnf fulfilled No. of Restarts: 20 No. of Flips: 2696 time to process: 0 seconds.
uf250-04.cnf fulfilled No. of Restarts: 1654 No. of Flips: 1730 time to process: 18 seconds.
uf250-04.cnf fulfilled No. of Restarts: 2972 No. of Flips: 4454 time to process: 17 seconds.
uf250-04.cnf fulfilled No. of Restarts: 2521 No. of Flips: 2743 time to process: 14 seconds.
uf250-04.cnf fulfilled No. of Restarts: 72 No. of Flips: 3409 time to process: 7 seconds.
uf250-04.cnf fulfilled No. of Restarts: 2375 No. of Flips: 4624 time to process: 10 seconds.
uf250-04.cnf fulfilled No. of Restarts: 1295 No. of Flips: 4518 time to process: 5 seconds.
uf250-04.cnf fulfilled No. of Restarts: 697 No. of Flips: 2493 time to process: 3 seconds.
uf250-04.cnf fulfilled No. of Restarts: 780 No. of Flips: 4752 time to process: 15 seconds.
uf250-04.cnf fulfilled No. of Restarts: 1751 No. of Flips: 2536 time to process: 7 seconds.
uf250-04.cnf fulfilled No. of Restarts: 939 No. of Flips: 3987 time to process: 10 seconds.
uf250-04.cnf fulfilled No. of Restarts: 237 No. of Flips: 1494 time to process: 3 seconds.
uf250-04.cnf fulfilled No. of Restarts: 1404 No. of Flips: 3428 time to process: 25 seconds.
uf250-04.cnf fulfilled No. of Restarts: 200 No. of Flips: 3290 time to process: 1 seconds.
uf250-04.cnf fulfilled No. of Restarts: 307 No. of Flips: 3579 time to process: 5 seconds.
uf250-04.cnf fulfilled No. of Restarts: 872 No. of Flips: 2809 time to process: 11 seconds.
uf250-04.cnf fulfilled No. of Restarts: 1111 No. of Flips: 2383 time to process: 5 seconds.
uf250-04.cnf fulfilled No. of Restarts: 57 No. of Flips: 2746 time to process: 6 seconds.
uf250-04.cnf fulfilled No. of Restarts: 454 No. of Flips: 3484 time to process: 2 seconds.
uf250-04.cnf fulfilled No. of Restarts: 685 No. of Flips: 3526 time to process: 5 seconds.
uf250-04.cnf fulfilled No. of Restarts: 250 No. of Flips: 1909 time to process: 5 seconds.
uf250-04.cnf fulfilled No. of Restarts: 168 No. of Flips: 1159 time to process: 3 seconds.
uf250-04.cnf fulfilled No. of Restarts: 2524 No. of Flips: 3392 time to process: 25 seconds.
uf250-04.cnf fulfilled No. of Restarts: 417 No. of Flips: 1293 time to process: 1 seconds.
uf250-04.cnf fulfilled No. of Restarts: 3020 No. of Flips: 2218 time to process: 13 seconds.
uf250-04.cnf fulfilled No. of Restarts: 333 No. of Flips: 3082 time to process: 6 seconds.
uf250-04.cnf fulfilled No. of Restarts: 128 No. of Flips: 2546 time to process: 4 seconds.
uf250-04.cnf fulfilled No. of Restarts: 1401 No. of Flips: 4380 time to process: 11 seconds.
uf250-04.cnf fulfilled No. of Restarts: 365 No. of Flips: 3482 time to process: 1 seconds.
uf250-04.cnf fulfilled No. of Restarts: 145 No. of Flips: 4835 time to process: 9 seconds.
uf250-04.cnf fulfilled No. of Restarts: 460 No. of Flips: 846 time to process: 2 seconds.
uf250-04.cnf fulfilled No. of Restarts: 814 No. of Flips: 1480 time to process: 10 seconds.
uf250-04.cnf fulfilled No. of Restarts: 13 No. of Flips: 1305 time to process: 4 seconds.
uf250-04.cnf fulfilled No. of Restarts: 1265 No. of Flips: 2763 time to process: 8 seconds.
uf250-04.cnf fulfilled No. of Restarts: 248 No. of Flips: 4051 time to process: 8 seconds.
uf250-04.cnf fulfilled No. of Restarts: 1117 No. of Flips: 3410 time to process: 14 seconds.
uf250-04.cnf fulfilled No. of Restarts: 1633 No. of Flips: 3446 time to process: 12 seconds.
uf250-04.cnf fulfilled No. of Restarts: 324 No. of Flips: 3336 time to process: 1 seconds.
uf250-04.cnf fulfilled No. of Restarts: 238 No. of Flips: 1995 time to process: 1 seconds.
uf250-04.cnf fulfilled No. of Restarts: 899 No. of Flips: 2561 time to process: 10 seconds.
uf250-04.cnf fulfilled No. of Restarts: 2413 No. of Flips: 1801 time to process: 19 seconds.
uf250-04.cnf fulfilled No. of Restarts: 1297 No. of Flips: 4612 time to process: 10 seconds.
uf250-04.cnf fulfilled No. of Restarts: 944 No. of Flips: 1166 time to process: 15 seconds.
uf250-04.cnf fulfilled No. of Restarts: 1745 No. of Flips: 3911 time to process: 28 seconds.
uf250-04.cnf fulfilled No. of Restarts: 525 No. of Flips: 1600 time to process: 2 seconds.
uf250-04.cnf fulfilled No. of Restarts: 3888 No. of Flips: 2074 time to process: 22 seconds.
uf250-04.cnf fulfilled No. of Restarts: 434 No. of Flips: 3565 time to process: 3 seconds.
uf250-04.cnf fulfilled No. of Restarts: 820 No. of Flips: 2715 time to process: 3 seconds.
uf250-04.cnf fulfilled No. of Restarts: 193 No. of Flips: 2366 time to process: 2 seconds.
uf250-04.cnf fulfilled No. of Restarts: 1634 No. of Flips: 2141 time to process: 8 seconds.
uf250-04.cnf fulfilled No. of Restarts: 1115 No. of Flips: 830 time to process: 5 seconds.
uf250-04.cnf fulfilled No. of Restarts: 487 No. of Flips: 2525 time to process: 10 seconds.
uf250-04.cnf fulfilled No. of Restarts: 2522 No. of Flips: 3239 time to process: 12 seconds.
uf250-04.cnf fulfilled No. of Restarts: 1143 No. of Flips: 3318 time to process: 9 seconds.
uf250-04.cnf fulfilled No. of Restarts: 883 No. of Flips: 3117 time to process: 7 seconds.
uf250-04.cnf fulfilled No. of Restarts: 1636 No. of Flips: 3916 time to process: 13 seconds.
uf250-04.cnf fulfilled No. of Restarts: 328 No. of Flips: 3234 time to process: 8 seconds.
uf250-04.cnf fulfilled No. of Restarts: 354 No. of Flips: 2204 time to process: 1 seconds.
uf250-04.cnf fulfilled No. of Restarts: 1907 No. of Flips: 3352 time to process: 10 seconds.
uf250-04.cnf fulfilled No. of Restarts: 1182 No. of Flips: 1813 time to process: 6 seconds.
uf250-04.cnf fulfilled No. of Restarts: 597 No. of Flips: 2928 time to process: 2 seconds.
uf250-04.cnf fulfilled No. of Restarts: 1419 No. of Flips: 1070 time to process: 6 seconds.
uf250-04.cnf fulfilled No. of Restarts: 82 No. of Flips: 2802 time to process: 3 seconds.
uf250-04.cnf fulfilled No. of Restarts: 339 No. of Flips: 3469 time to process: 2 seconds.
uf250-04.cnf fulfilled No. of Restarts: 331 No. of Flips: 1461 time to process: 2 seconds.
uf250-04.cnf fulfilled No. of Restarts: 555 No. of Flips: 3006 time to process: 7 seconds.
uf250-04.cnf fulfilled No. of Restarts: 2143 No. of Flips: 2912 time to process: 17 seconds.
uf250-04.cnf fulfilled No. of Restarts: 1270 No. of Flips: 3559 time to process: 5 seconds.
uf250-04.cnf fulfilled No. of Restarts: 1234 No. of Flips: 701 time to process: 11 seconds.
uf250-04.cnf fulfilled No. of Restarts: 1656 No. of Flips: 3642 time to process: 7 seconds.
uf250-04.cnf fulfilled No. of Restarts: 286 No. of Flips: 4650 time to process: 1 seconds.
uf250-04.cnf fulfilled No. of Restarts: 656 No. of Flips: 2741 time to process: 4 seconds.
uf250-04.cnf fulfilled No. of Restarts: 876 No. of Flips: 569 time to process: 9 seconds.
uf250-04.cnf fulfilled No. of Restarts: 1318 No. of Flips: 1119 time to process: 7 seconds.
uf250-04.cnf fulfilled No. of Restarts: 69 No. of Flips: 4318 time to process: 5 seconds.
uf250-04.cnf fulfilled No. of Restarts: 1315 No. of Flips: 2297 time to process: 9 seconds.
uf250-04.cnf fulfilled No. of Restarts: 197 No. of Flips: 2048 time to process: 3 seconds.
uf250-04.cnf fulfilled No. of Restarts: 988 No. of Flips: 3153 time to process: 9 seconds.
uf250-04.cnf fulfilled No. of Restarts: 2561 No. of Flips: 3621 time to process: 11 seconds.
uf250-04.cnf fulfilled No. of Restarts: 1788 No. of Flips: 3550 time to process: 21 seconds.
uf250-04.cnf fulfilled No. of Restarts: 171 No. of Flips: 2761 time to process: 0 seconds.
uf250-04.cnf fulfilled No. of Restarts: 13 No. of Flips: 1527 time to process: 5 seconds.
uf250-04.cnf fulfilled No. of Restarts: 1395 No. of Flips: 898 time to process: 7 seconds.
uf250-04.cnf fulfilled No. of Restarts: 2501 No. of Flips: 2654 time to process: 11 seconds.
uf250-04.cnf fulfilled No. of Restarts: 502 No. of Flips: 3144 time to process: 10 seconds.
uf250-04.cnf fulfilled No. of Restarts: 517 No. of Flips: 1819 time to process: 2 seconds.
uf250-04.cnf fulfilled No. of Restarts: 1145 No. of Flips: 2819 time to process: 12 seconds.
uf250-04.cnf fulfilled No. of Restarts: 1973 No. of Flips: 1652 time to process: 9 seconds.
uf250-04.cnf fulfilled No. of Restarts: 1570 No. of Flips: 1712 time to process: 10 seconds.
uf250-04.cnf fulfilled No. of Restarts: 496 No. of Flips: 3079 time to process: 2 seconds.
uf250-04.cnf fulfilled No. of Restarts: 1122 No. of Flips: 2303 time to process: 5 seconds.
uf250-04.cnf fulfilled No. of Restarts: 3701 No. of Flips: 1838 time to process: 19 seconds.
uf250-04.cnf fulfilled No. of Restarts: 2140 No. of Flips: 4415 time to process: 10 seconds.
uf250-04.cnf fulfilled No. of Restarts: 624 No. of Flips: 3896 time to process: 4 seconds.
uf250-04.cnf fulfilled No. of Restarts: 999 No. of Flips: 4688 time to process: 9 seconds.
uf250-04.cnf fulfilled No. of Restarts: 610 No. of Flips: 1607 time to process: 2 seconds.
uf250-04.cnf fulfilled No. of Restarts: 44 No. of Flips: 4963 time to process: 9 seconds.
uf250-04.cnf fulfilled No. of Restarts: 16 No. of Flips: 1571 time to process: 3 seconds.
uf250-04.cnf fulfilled No. of Restarts: 685 No. of Flips: 2972 time to process: 7 seconds.
uf250-04.cnf fulfilled No. of Restarts: 896 No. of Flips: 1855 time to process: 10 seconds.
uf250-04.cnf fulfilled No. of Restarts: 683 No. of Flips: 1743 time to process: 4 seconds.
uf250-04.cnf fulfilled No. of Restarts: 2205 No. of Flips: 4496 time to process: 16 seconds.
uf250-04.cnf fulfilled No. of Restarts: 1160 No. of Flips: 2497 time to process: 5 seconds.
uf250-04.cnf fulfilled No. of Restarts: 1712 No. of Flips: 1382 time to process: 16 seconds.
uf250-04.cnf fulfilled No. of Restarts: 1246 No. of Flips: 2260 time to process: 8 seconds.
uf250-04.cnf fulfilled No. of Restarts: 1283 No. of Flips: 1859 time to process: 11 seconds.
uf250-04.cnf fulfilled No. of Restarts: 1448 No. of Flips: 4685 time to process: 8 seconds.
uf250-04.cnf fulfilled No. of Restarts: 472 No. of Flips: 2393 time to process: 7 seconds.
uf250-04.cnf fulfilled No. of Restarts: 2265 No. of Flips: 1890 time to process: 12 seconds.
uf250-04.cnf fulfilled No. of Restarts: 1190 No. of Flips: 3907 time to process: 5 seconds.
uf250-04.cnf fulfilled No. of Restarts: 994 No. of Flips: 2148 time to process: 15 seconds.
uf250-04.cnf fulfilled No. of Restarts: 814 No. of Flips: 1219 time to process: 3 seconds.
uf250-04.cnf fulfilled No. of Restarts: 496 No. of Flips: 2631 time to process: 9 seconds.
uf250-04.cnf fulfilled No. of Restarts: 112 No. of Flips: 3821 time to process: 0 seconds.
uf250-04.cnf fulfilled No. of Restarts: 864 No. of Flips: 1921 time to process: 4 seconds.
uf250-04.cnf fulfilled No. of Restarts: 1280 No. of Flips: 4646 time to process: 16 seconds.
uf250-04.cnf fulfilled No. of Restarts: 916 No. of Flips: 1003 time to process: 7 seconds.
uf250-04.cnf fulfilled No. of Restarts: 1167 No. of Flips: 918 time to process: 11 seconds.
uf250-04.cnf fulfilled No. of Restarts: 3369 No. of Flips: 4289 time to process: 15 seconds.
uf250-04.cnf fulfilled No. of Restarts: 2878 No. of Flips: 3937 time to process: 15 seconds.
uf250-04.cnf fulfilled No. of Restarts: 1151 No. of Flips: 4999 time to process: 10 seconds.
uf250-04.cnf fulfilled No. of Restarts: 4 No. of Flips: 4840 time to process: 0 seconds.
uf250-04.cnf fulfilled No. of Restarts: 1087 No. of Flips: 4233 time to process: 12 seconds.
uf250-04.cnf fulfilled No. of Restarts: 1941 No. of Flips: 3827 time to process: 14 seconds.
uf250-04.cnf fulfilled No. of Restarts: 16 No. of Flips: 1830 time to process: 2 seconds.
uf250-04.cnf fulfilled No. of Restarts: 242 No. of Flips: 2707 time to process: 3 seconds.
uf250-04.cnf fulfilled No. of Restarts: 314 No. of Flips: 1301 time to process: 2 seconds.
uf250-04.cnf fulfilled No. of Restarts: 2069 No. of Flips: 2238 time to process: 9 seconds.
uf250-04.cnf fulfilled No. of Restarts: 1349 No. of Flips: 4804 time to process: 13 seconds.
uf250-04.cnf fulfilled No. of Restarts: 238 No. of Flips: 3182 time to process: 1 seconds.
uf250-04.cnf fulfilled No. of Restarts: 757 No. of Flips: 2799 time to process: 7 seconds.
uf250-04.cnf fulfilled No. of Restarts: 2651 No. of Flips: 4011 time to process: 15 seconds.
uf250-04.cnf fulfilled No. of Restarts: 1140 No. of Flips: 4600 time to process: 5 seconds.
uf250-04.cnf fulfilled No. of Restarts: 2293 No. of Flips: 1807 time to process: 10 seconds.
uf250-04.cnf fulfilled No. of Restarts: 4527 No. of Flips: 3586 time to process: 21 seconds.
uf250-04.cnf fulfilled No. of Restarts: 175 No. of Flips: 861 time to process: 2 seconds.
uf250-04.cnf fulfilled No. of Restarts: 127 No. of Flips: 3392 time to process: 1 seconds.
uf250-04.cnf fulfilled No. of Restarts: 2490 No. of Flips: 3859 time to process: 16 seconds.
uf250-04.cnf fulfilled No. of Restarts: 23 No. of Flips: 4752 time to process: 1 seconds.
uf250-04.cnf fulfilled No. of Restarts: 187 No. of Flips: 1392 time to process: 1 seconds.
uf250-04.cnf fulfilled No. of Restarts: 3640 No. of Flips: 4132 time to process: 21 seconds.
uf250-04.cnf fulfilled No. of Restarts: 1174 No. of Flips: 4709 time to process: 5 seconds.
uf250-04.cnf fulfilled No. of Restarts: 2078 No. of Flips: 2756 time to process: 9 seconds.
uf250-04.cnf fulfilled No. of Restarts: 490 No. of Flips: 2235 time to process: 7 seconds.
uf250-04.cnf fulfilled No. of Restarts: 195 No. of Flips: 3049 time to process: 10 seconds.
uf250-04.cnf fulfilled No. of Restarts: 204 No. of Flips: 3866 time to process: 2 seconds.
uf250-04.cnf fulfilled No. of Restarts: 1962 No. of Flips: 1809 time to process: 13 seconds.
uf250-04.cnf fulfilled No. of Restarts: 416 No. of Flips: 1532 time to process: 11 seconds.
uf250-04.cnf fulfilled No. of Restarts: 1353 No. of Flips: 3609 time to process: 6 seconds.
uf250-04.cnf fulfilled No. of Restarts: 1088 No. of Flips: 4299 time to process: 6 seconds.
uf250-04.cnf fulfilled No. of Restarts: 1939 No. of Flips: 1288 time to process: 9 seconds.
uf250-04.cnf fulfilled No. of Restarts: 1552 No. of Flips: 3460 time to process: 13 seconds.
uf250-04.cnf fulfilled No. of Restarts: 1931 No. of Flips: 4571 time to process: 8 seconds.
uf250-04.cnf fulfilled No. of Restarts: 3307 No. of Flips: 1591 time to process: 17 seconds.
uf250-04.cnf fulfilled No. of Restarts: 756 No. of Flips: 4965 time to process: 4 seconds.
uf250-04.cnf fulfilled No. of Restarts: 708 No. of Flips: 2881 time to process: 8 seconds.
uf250-04.cnf fulfilled No. of Restarts: 1912 No. of Flips: 4464 time to process: 16 seconds.
uf250-04.cnf fulfilled No. of Restarts: 2395 No. of Flips: 4520 time to process: 10 seconds.
uf250-04.cnf fulfilled No. of Restarts: 1292 No. of Flips: 1706 time to process: 15 seconds.
uf250-04.cnf fulfilled No. of Restarts: 2762 No. of Flips: 1390 time to process: 12 seconds.
uf250-04.cnf fulfilled No. of Restarts: 902 No. of Flips: 4211 time to process: 6 seconds.
uf250-04.cnf fulfilled No. of Restarts: 1413 No. of Flips: 3415 time to process: 6 seconds.
uf250-04.cnf fulfilled No. of Restarts: 53 No. of Flips: 4029 time to process: 3 seconds.
uf250-04.cnf fulfilled No. of Restarts: 1613 No. of Flips: 3314 time to process: 12 seconds.
uf250-04.cnf fulfilled No. of Restarts: 1 No. of Flips: 3515 time to process: 6 seconds.
uf250-04.cnf fulfilled No. of Restarts: 434 No. of Flips: 2470 time to process: 8 seconds.
uf250-04.cnf fulfilled No. of Restarts: 782 No. of Flips: 2658 time to process: 3 seconds.
uf250-04.cnf fulfilled No. of Restarts: 2371 No. of Flips: 3841 time to process: 11 seconds.
uf250-04.cnf fulfilled No. of Restarts: 1909 No. of Flips: 4594 time to process: 8 seconds.
uf250-04.cnf fulfilled No. of Restarts: 222 No. of Flips: 3723 time to process: 1 seconds.
uf250-04.cnf fulfilled No. of Restarts: 544 No. of Flips: 3326 time to process: 4 seconds.
uf250-04.cnf fulfilled No. of Restarts: 1529 No. of Flips: 2676 time to process: 16 seconds.
uf250-04.cnf fulfilled No. of Restarts: 1428 No. of Flips: 2298 time to process: 10 seconds.
uf250-04.cnf fulfilled No. of Restarts: 315 No. of Flips: 1512 time to process: 1 seconds.
uf250-04.cnf fulfilled No. of Restarts: 3116 No. of Flips: 3515 time to process: 23 seconds.
uf250-04.cnf fulfilled No. of Restarts: 290 No. of Flips: 2064 time to process: 1 seconds.
uf250-04.cnf fulfilled No. of Restarts: 90 No. of Flips: 2954 time to process: 5 seconds.
uf250-04.cnf fulfilled No. of Restarts: 223 No. of Flips: 1167 time to process: 5 seconds.
uf250-04.cnf fulfilled No. of Restarts: 741 No. of Flips: 1053 time to process: 8 seconds.
uf250-04.cnf fulfilled No. of Restarts: 1822 No. of Flips: 4178 time to process: 8 seconds.
uf250-04.cnf fulfilled No. of Restarts: 1844 No. of Flips: 2167 time to process: 13 seconds.
uf250-04.cnf fulfilled No. of Restarts: 422 No. of Flips: 1432 time to process: 15 seconds.
uf250-04.cnf fulfilled No. of Restarts: 1455 No. of Flips: 1763 time to process: 8 seconds.
uf250-04.cnf fulfilled No. of Restarts: 3 No. of Flips: 4739 time to process: 16 seconds.
uf250-04.cnf fulfilled No. of Restarts: 1001 No. of Flips: 2753 time to process: 11 seconds.
uf250-04.cnf fulfilled No. of Restarts: 632 No. of Flips: 2258 time to process: 11 seconds.
uf250-04.cnf fulfilled No. of Restarts: 41 No. of Flips: 1012 time to process: 0 seconds.
uf250-04.cnf fulfilled No. of Restarts: 591 No. of Flips: 1043 time to process: 4 seconds.
uf250-04.cnf fulfilled No. of Restarts: 976 No. of Flips: 1954 time to process: 5 seconds.
uf250-04.cnf fulfilled No. of Restarts: 659 No. of Flips: 3170 time to process: 6 seconds.
uf250-04.cnf fulfilled No. of Restarts: 1400 No. of Flips: 3498 time to process: 6 seconds.
uf250-04.cnf fulfilled No. of Restarts: 130 No. of Flips: 3156 time to process: 9 seconds.
uf250-04.cnf fulfilled No. of Restarts: 656 No. of Flips: 2593 time to process: 2 seconds.
uf250-04.cnf fulfilled No. of Restarts: 114 No. of Flips: 2707 time to process: 8 seconds.
uf250-04.cnf fulfilled No. of Restarts: 409 No. of Flips: 3867 time to process: 6 seconds.
uf250-04.cnf fulfilled No. of Restarts: 1990 No. of Flips: 1186 time to process: 14 seconds.
uf250-04.cnf fulfilled No. of Restarts: 1317 No. of Flips: 2612 time to process: 11 seconds.
uf250-04.cnf fulfilled No. of Restarts: 156 No. of Flips: 615 time to process: 0 seconds.
uf250-04.cnf fulfilled No. of Restarts: 3230 No. of Flips: 4462 time to process: 15 seconds.
uf250-04.cnf fulfilled No. of Restarts: 309 No. of Flips: 1752 time to process: 2 seconds.
uf250-04.cnf fulfilled No. of Restarts: 2763 No. of Flips: 3665 time to process: 12 seconds.
uf250-04.cnf fulfilled No. of Restarts: 1712 No. of Flips: 1675 time to process: 10 seconds.
uf250-04.cnf fulfilled No. of Restarts: 822 No. of Flips: 4485 time to process: 13 seconds.
uf250-04.cnf fulfilled No. of Restarts: 1019 No. of Flips: 2164 time to process: 5 seconds.
uf250-04.cnf fulfilled No. of Restarts: 564 No. of Flips: 4158 time to process: 9 seconds.
uf250-04.cnf fulfilled No. of Restarts: 2371 No. of Flips: 729 time to process: 13 seconds.
uf250-04.cnf fulfilled No. of Restarts: 1213 No. of Flips: 3301 time to process: 5 seconds.
uf250-04.cnf fulfilled No. of Restarts: 1127 No. of Flips: 2312 time to process: 12 seconds.
uf250-04.cnf fulfilled No. of Restarts: 528 No. of Flips: 2199 time to process: 2 seconds.
uf250-04.cnf fulfilled No. of Restarts: 725 No. of Flips: 1976 time to process: 18 seconds.
uf250-04.cnf fulfilled No. of Restarts: 524 No. of Flips: 1886 time to process: 4 seconds.
uf250-04.cnf fulfilled No. of Restarts: 206 No. of Flips: 3553 time to process: 5 seconds.
uf250-04.cnf fulfilled No. of Restarts: 810 No. of Flips: 2843 time to process: 12 seconds.
uf250-04.cnf fulfilled No. of Restarts: 2629 No. of Flips: 3886 time to process: 11 seconds.
uf250-04.cnf fulfilled No. of Restarts: 2056 No. of Flips: 3955 time to process: 9 seconds.
uf250-04.cnf fulfilled No. of Restarts: 90 No. of Flips: 3289 time to process: 6 seconds.
uf250-04.cnf fulfilled No. of Restarts: 261 No. of Flips: 3207 time to process: 6 seconds.
uf250-04.cnf fulfilled No. of Restarts: 2898 No. of Flips: 3494 time to process: 15 seconds.
uf250-04.cnf fulfilled No. of Restarts: 141 No. of Flips: 3057 time to process: 4 seconds.
uf250-04.cnf fulfilled No. of Restarts: 399 No. of Flips: 848 time to process: 11 seconds.
uf250-04.cnf fulfilled No. of Restarts: 862 No. of Flips: 2325 time to process: 3 seconds.
uf250-04.cnf fulfilled No. of Restarts: 1347 No. of Flips: 1845 time to process: 6 seconds.
uf250-04.cnf fulfilled No. of Restarts: 1451 No. of Flips: 4222 time to process: 9 seconds.
uf250-04.cnf fulfilled No. of Restarts: 2712 No. of Flips: 3916 time to process: 12 seconds.
uf250-04.cnf fulfilled No. of Restarts: 394 No. of Flips: 3346 time to process: 6 seconds.
uf250-04.cnf fulfilled No. of Restarts: 2337 No. of Flips: 3432 time to process: 11 seconds.
uf250-04.cnf fulfilled No. of Restarts: 1836 No. of Flips: 4086 time to process: 8 seconds.
uf250-04.cnf , deadline. Restarts: 4550
uf250-04.cnf fulfilled No. of Restarts: 1325 No. of Flips: 3102 time to process: 5 seconds.
uf250-04.cnf , deadline. Restarts: 4550
uf250-04.cnf fulfilled No. of Restarts: 89 No. of Flips: 3257 time to process: 0 seconds.
uf250-04.cnf fulfilled No. of Restarts: 1074 No. of Flips: 3285 time to process: 4 seconds.
uf250-04.cnf fulfilled No. of Restarts: 2127 No. of Flips: 4297 time to process: 18 seconds.
uf250-04.cnf fulfilled No. of Restarts: 90 No. of Flips: 2152 time to process: 0 seconds.
uf250-04.cnf fulfilled No. of Restarts: 1394 No. of Flips: 1799 time to process: 6 seconds.
uf250-04.cnf fulfilled No. of Restarts: 1411 No. of Flips: 4891 time to process: 17 seconds.
uf250-04.cnf fulfilled No. of Restarts: 548 No. of Flips: 2558 time to process: 6 seconds.
uf250-04.cnf fulfilled No. of Restarts: 476 No. of Flips: 2132 time to process: 2 seconds.
uf250-04.cnf fulfilled No. of Restarts: 3143 No. of Flips: 4200 time to process: 25 seconds.
uf250-04.cnf fulfilled No. of Restarts: 1510 No. of Flips: 3379 time to process: 6 seconds.
uf250-04.cnf fulfilled No. of Restarts: 553 No. of Flips: 1610 time to process: 8 seconds.
uf250-04.cnf fulfilled No. of Restarts: 649 No. of Flips: 4024 time to process: 12 seconds.
uf250-04.cnf fulfilled No. of Restarts: 91 No. of Flips: 2234 time to process: 0 seconds.
uf250-04.cnf fulfilled No. of Restarts: 388 No. of Flips: 4596 time to process: 4 seconds.
uf250-04.cnf fulfilled No. of Restarts: 378 No. of Flips: 3684 time to process: 3 seconds.
uf250-04.cnf fulfilled No. of Restarts: 685 No. of Flips: 3118 time to process: 5 seconds.
uf250-04.cnf fulfilled No. of Restarts: 581 No. of Flips: 4118 time to process: 7 seconds.
uf250-04.cnf fulfilled No. of Restarts: 105 No. of Flips: 1894 time to process: 5 seconds.
uf250-04.cnf fulfilled No. of Restarts: 953 No. of Flips: 2900 time to process: 5 seconds.
uf250-04.cnf fulfilled No. of Restarts: 425 No. of Flips: 2219 time to process: 8 seconds.
uf250-04.cnf fulfilled No. of Restarts: 2194 No. of Flips: 1839 time to process: 22 seconds.
uf250-04.cnf fulfilled No. of Restarts: 561 No. of Flips: 2615 time to process: 2 seconds.
uf250-04.cnf fulfilled No. of Restarts: 381 No. of Flips: 1185 time to process: 21 seconds.
uf250-04.cnf fulfilled No. of Restarts: 548 No. of Flips: 3222 time to process: 2 seconds.
uf250-04.cnf fulfilled No. of Restarts: 2122 No. of Flips: 2119 time to process: 9 seconds.
uf250-04.cnf fulfilled No. of Restarts: 703 No. of Flips: 2727 time to process: 3 seconds.
uf250-04.cnf fulfilled No. of Restarts: 153 No. of Flips: 1787 time to process: 20 seconds.
uf250-04.cnf fulfilled No. of Restarts: 61 No. of Flips: 1434 time to process: 8 seconds.
uf250-04.cnf fulfilled No. of Restarts: 420 No. of Flips: 3568 time to process: 9 seconds.
uf250-04.cnf fulfilled No. of Restarts: 21 No. of Flips: 866 time to process: 1 seconds.
uf250-04.cnf fulfilled No. of Restarts: 415 No. of Flips: 1552 time to process: 3 seconds.
uf250-04.cnf fulfilled No. of Restarts: 2451 No. of Flips: 1979 time to process: 17 seconds.
uf250-04.cnf fulfilled No. of Restarts: 654 No. of Flips: 4900 time to process: 3 seconds.
uf250-04.cnf fulfilled No. of Restarts: 1951 No. of Flips: 4741 time to process: 12 seconds.
uf250-04.cnf fulfilled No. of Restarts: 2667 No. of Flips: 4133 time to process: 19 seconds.
uf250-04.cnf fulfilled No. of Restarts: 31 No. of Flips: 3295 time to process: 8 seconds.
uf250-04.cnf fulfilled No. of Restarts: 75 No. of Flips: 1942 time to process: 0 seconds.
uf250-04.cnf fulfilled No. of Restarts: 1614 No. of Flips: 4211 time to process: 13 seconds.
uf250-04.cnf fulfilled No. of Restarts: 81 No. of Flips: 1543 time to process: 4 seconds.
uf250-04.cnf fulfilled No. of Restarts: 1383 No. of Flips: 1999 time to process: 11 seconds.
uf250-04.cnf fulfilled No. of Restarts: 580 No. of Flips: 2445 time to process: 6 seconds.
uf250-04.cnf fulfilled No. of Restarts: 396 No. of Flips: 4829 time to process: 13 seconds.
uf250-04.cnf fulfilled No. of Restarts: 1634 No. of Flips: 4386 time to process: 12 seconds.
uf250-04.cnf fulfilled No. of Restarts: 450 No. of Flips: 1551 time to process: 2 seconds.
uf250-04.cnf fulfilled No. of Restarts: 1829 No. of Flips: 1589 time to process: 8 seconds.
uf250-04.cnf fulfilled No. of Restarts: 634 No. of Flips: 1924 time to process: 3 seconds.
uf250-04.cnf fulfilled No. of Restarts: 647 No. of Flips: 2061 time to process: 6 seconds.
uf250-04.cnf fulfilled No. of Restarts: 137 No. of Flips: 3980 time to process: 0 seconds.
uf250-04.cnf fulfilled No. of Restarts: 179 No. of Flips: 4332 time to process: 0 seconds.
uf250-04.cnf fulfilled No. of Restarts: 53 No. of Flips: 1293 time to process: 17 seconds.
uf250-04.cnf fulfilled No. of Restarts: 247 No. of Flips: 4440 time to process: 11 seconds.
uf250-04.cnf fulfilled No. of Restarts: 722 No. of Flips: 4414 time to process: 6 seconds.
uf250-04.cnf fulfilled No. of Restarts: 747 No. of Flips: 3389 time to process: 15 seconds.
uf250-04.cnf fulfilled No. of Restarts: 3565 No. of Flips: 3135 time to process: 18 seconds.
uf250-04.cnf fulfilled No. of Restarts: 478 No. of Flips: 3582 time to process: 10 seconds.
uf250-04.cnf fulfilled No. of Restarts: 221 No. of Flips: 1324 time to process: 8 seconds.
uf250-04.cnf fulfilled No. of Restarts: 1134 No. of Flips: 1137 time to process: 5 seconds.
uf250-04.cnf fulfilled No. of Restarts: 2037 No. of Flips: 1700 time to process: 11 seconds.
uf250-04.cnf fulfilled No. of Restarts: 123 No. of Flips: 2662 time to process: 0 seconds.
uf250-04.cnf fulfilled No. of Restarts: 1295 No. of Flips: 1784 time to process: 8 seconds.
uf250-04.cnf fulfilled No. of Restarts: 1536 No. of Flips: 3312 time to process: 7 seconds.
uf250-04.cnf , deadline. Restarts: 4550
uf250-04.cnf fulfilled No. of Restarts: 2434 No. of Flips: 2301 time to process: 10 seconds.
uf250-04.cnf fulfilled No. of Restarts: 1308 No. of Flips: 3393 time to process: 6 seconds.
uf250-04.cnf fulfilled No. of Restarts: 2319 No. of Flips: 1170 time to process: 23 seconds.
uf250-04.cnf fulfilled No. of Restarts: 1758 No. of Flips: 1701 time to process: 7 seconds.
uf250-04.cnf fulfilled No. of Restarts: 697 No. of Flips: 2687 time to process: 6 seconds.
uf250-04.cnf fulfilled No. of Restarts: 1801 No. of Flips: 1079 time to process: 7 seconds.
uf250-04.cnf fulfilled No. of Restarts: 827 No. of Flips: 1385 time to process: 6 seconds.
uf250-04.cnf fulfilled No. of Restarts: 519 No. of Flips: 4166 time to process: 8 seconds.
uf250-04.cnf fulfilled No. of Restarts: 3434 No. of Flips: 2449 time to process: 15 seconds.
uf250-04.cnf fulfilled No. of Restarts: 558 No. of Flips: 2081 time to process: 4 seconds.
uf250-04.cnf fulfilled No. of Restarts: 268 No. of Flips: 3218 time to process: 8 seconds.
uf250-04.cnf fulfilled No. of Restarts: 1785 No. of Flips: 1825 time to process: 14 seconds.
uf250-04.cnf fulfilled No. of Restarts: 1944 No. of Flips: 1647 time to process: 13 seconds.
uf250-04.cnf fulfilled No. of Restarts: 1211 No. of Flips: 3963 time to process: 6 seconds.
uf250-04.cnf fulfilled No. of Restarts: 640 No. of Flips: 1124 time to process: 14 seconds.
uf250-04.cnf fulfilled No. of Restarts: 649 No. of Flips: 4542 time to process: 5 seconds.
uf250-04.cnf fulfilled No. of Restarts: 3742 No. of Flips: 2671 time to process: 16 seconds.
uf250-04.cnf fulfilled No. of Restarts: 643 No. of Flips: 2049 time to process: 11 seconds.
uf250-04.cnf fulfilled No. of Restarts: 1251 No. of Flips: 4060 time to process: 14 seconds.
uf250-04.cnf fulfilled No. of Restarts: 1258 No. of Flips: 1215 time to process: 5 seconds.
uf250-04.cnf fulfilled No. of Restarts: 677 No. of Flips: 4665 time to process: 7 seconds.
uf250-04.cnf fulfilled No. of Restarts: 300 No. of Flips: 3468 time to process: 1 seconds.
uf250-04.cnf fulfilled No. of Restarts: 2998 No. of Flips: 2524 time to process: 19 seconds.
uf250-04.cnf fulfilled No. of Restarts: 986 No. of Flips: 4371 time to process: 4 seconds.
uf250-04.cnf fulfilled No. of Restarts: 105 No. of Flips: 1995 time to process: 4 seconds.
uf250-04.cnf fulfilled No. of Restarts: 560 No. of Flips: 4935 time to process: 5 seconds.
uf250-04.cnf fulfilled No. of Restarts: 1606 No. of Flips: 3621 time to process: 7 seconds.
uf250-04.cnf fulfilled No. of Restarts: 549 No. of Flips: 4904 time to process: 9 seconds.
uf250-04.cnf fulfilled No. of Restarts: 99 No. of Flips: 2012 time to process: 0 seconds.
uf250-04.cnf fulfilled No. of Restarts: 235 No. of Flips: 1737 time to process: 9 seconds.
uf250-04.cnf fulfilled No. of Restarts: 421 No. of Flips: 3112 time to process: 6 seconds.
uf250-04.cnf fulfilled No. of Restarts: 1199 No. of Flips: 2919 time to process: 9 seconds.
uf250-04.cnf fulfilled No. of Restarts: 2429 No. of Flips: 1548 time to process: 11 seconds.
uf250-04.cnf fulfilled No. of Restarts: 57 No. of Flips: 2179 time to process: 3 seconds.
uf250-04.cnf fulfilled No. of Restarts: 160 No. of Flips: 3808 time to process: 0 seconds.
uf250-04.cnf fulfilled No. of Restarts: 1712 No. of Flips: 3961 time to process: 10 seconds.
uf250-04.cnf fulfilled No. of Restarts: 1880 No. of Flips: 1263 time to process: 10 seconds.
uf250-04.cnf fulfilled No. of Restarts: 771 No. of Flips: 2336 time to process: 7 seconds.
uf250-04.cnf fulfilled No. of Restarts: 755 No. of Flips: 811 time to process: 6 seconds.
uf250-04.cnf fulfilled No. of Restarts: 332 No. of Flips: 2115 time to process: 2 seconds.
uf250-04.cnf fulfilled No. of Restarts: 1218 No. of Flips: 3601 time to process: 7 seconds.
uf250-04.cnf fulfilled No. of Restarts: 1897 No. of Flips: 3435 time to process: 15 seconds.
uf250-04.cnf fulfilled No. of Restarts: 1017 No. of Flips: 1518 time to process: 8 seconds.
uf250-04.cnf fulfilled No. of Restarts: 597 No. of Flips: 4421 time to process: 11 seconds.
uf250-04.cnf fulfilled No. of Restarts: 1962 No. of Flips: 2894 time to process: 8 seconds.
uf250-04.cnf fulfilled No. of Restarts: 1154 No. of Flips: 3752 time to process: 24 seconds.
uf250-04.cnf fulfilled No. of Restarts: 157 No. of Flips: 3997 time to process: 0 seconds.
uf250-04.cnf fulfilled No. of Restarts: 1048 No. of Flips: 2074 time to process: 5 seconds.
uf250-04.cnf fulfilled No. of Restarts: 836 No. of Flips: 2274 time to process: 3 seconds.
uf250-04.cnf fulfilled No. of Restarts: 1535 No. of Flips: 3369 time to process: 7 seconds.
uf250-04.cnf fulfilled No. of Restarts: 798 No. of Flips: 1823 time to process: 5 seconds.
uf250-04.cnf fulfilled No. of Restarts: 607 No. of Flips: 3458 time to process: 10 seconds.
uf250-04.cnf fulfilled No. of Restarts: 1907 No. of Flips: 1992 time to process: 18 seconds.
uf250-04.cnf fulfilled No. of Restarts: 1100 No. of Flips: 2380 time to process: 6 seconds.
uf250-04.cnf fulfilled No. of Restarts: 1656 No. of Flips: 3418 time to process: 11 seconds.
uf250-04.cnf fulfilled No. of Restarts: 1026 No. of Flips: 3458 time to process: 7 seconds.
uf250-04.cnf fulfilled No. of Restarts: 1354 No. of Flips: 4730 time to process: 14 seconds.
uf250-04.cnf fulfilled No. of Restarts: 2711 No. of Flips: 1201 time to process: 13 seconds.
uf250-04.cnf fulfilled No. of Restarts: 2 No. of Flips: 3630 time to process: 6 seconds.
uf250-04.cnf fulfilled No. of Restarts: 2322 No. of Flips: 1494 time to process: 10 seconds.
uf250-04.cnf fulfilled No. of Restarts: 1979 No. of Flips: 3670 time to process: 12 seconds.
uf250-04.cnf fulfilled No. of Restarts: 909 No. of Flips: 4747 time to process: 3 seconds.
uf250-04.cnf fulfilled No. of Restarts: 112 No. of Flips: 4286 time to process: 6 seconds.
uf250-04.cnf fulfilled No. of Restarts: 72 No. of Flips: 4548 time to process: 0 seconds.
uf250-04.cnf fulfilled No. of Restarts: 2681 No. of Flips: 3092 time to process: 12 seconds.
uf250-04.cnf fulfilled No. of Restarts: 644 No. of Flips: 1177 time to process: 7 seconds.
uf250-04.cnf fulfilled No. of Restarts: 1001 No. of Flips: 2896 time to process: 11 seconds.
uf250-04.cnf fulfilled No. of Restarts: 1189 No. of Flips: 2867 time to process: 5 seconds.
uf250-04.cnf fulfilled No. of Restarts: 1336 No. of Flips: 3854 time to process: 6 seconds.
uf250-04.cnf fulfilled No. of Restarts: 914 No. of Flips: 4116 time to process: 11 seconds.
uf250-04.cnf fulfilled No. of Restarts: 938 No. of Flips: 3731 time to process: 8 seconds.
uf250-04.cnf fulfilled No. of Restarts: 3351 No. of Flips: 3270 time to process: 33 seconds.
uf250-04.cnf fulfilled No. of Restarts: 4233 No. of Flips: 2778 time to process: 18 seconds.
uf250-04.cnf fulfilled No. of Restarts: 560 No. of Flips: 4954 time to process: 2 seconds.
uf250-04.cnf fulfilled No. of Restarts: 2945 No. of Flips: 4800 time to process: 16 seconds.
uf250-04.cnf fulfilled No. of Restarts: 337 No. of Flips: 4956 time to process: 1 seconds.
uf250-04.cnf fulfilled No. of Restarts: 11 No. of Flips: 4989 time to process: 1 seconds.
uf250-04.cnf fulfilled No. of Restarts: 1759 No. of Flips: 2102 time to process: 11 seconds.
uf250-04.cnf fulfilled No. of Restarts: 1352 No. of Flips: 1157 time to process: 5 seconds.
uf250-04.cnf fulfilled No. of Restarts: 3822 No. of Flips: 4636 time to process: 17 seconds.
uf250-04.cnf fulfilled No. of Restarts: 321 No. of Flips: 851 time to process: 1 seconds.
uf250-04.cnf fulfilled No. of Restarts: 74 No. of Flips: 4166 time to process: 0 seconds.
uf250-04.cnf fulfilled No. of Restarts: 557 No. of Flips: 3247 time to process: 3 seconds.
uf250-04.cnf fulfilled No. of Restarts: 1035 No. of Flips: 4213 time to process: 7 seconds.
uf250-04.cnf fulfilled No. of Restarts: 1255 No. of Flips: 3215 time to process: 5 seconds.
uf250-04.cnf fulfilled No. of Restarts: 796 No. of Flips: 4117 time to process: 3 seconds.
uf250-04.cnf fulfilled No. of Restarts: 128 No. of Flips: 3484 time to process: 10 seconds.
uf250-04.cnf fulfilled No. of Restarts: 844 No. of Flips: 925 time to process: 5 seconds.
uf250-04.cnf fulfilled No. of Restarts: 147 No. of Flips: 3168 time to process: 7 seconds.
uf250-04.cnf fulfilled No. of Restarts: 1079 No. of Flips: 1383 time to process: 5 seconds.
uf250-04.cnf fulfilled No. of Restarts: 2196 No. of Flips: 2599 time to process: 9 seconds.
uf250-04.cnf fulfilled No. of Restarts: 99 No. of Flips: 2313 time to process: 1 seconds.
uf250-04.cnf fulfilled No. of Restarts: 2014 No. of Flips: 4109 time to process: 9 seconds.
uf250-04.cnf fulfilled No. of Restarts: 2251 No. of Flips: 4398 time to process: 19 seconds.
uf250-04.cnf fulfilled No. of Restarts: 2117 No. of Flips: 4218 time to process: 9 seconds.
uf250-04.cnf fulfilled No. of Restarts: 392 No. of Flips: 3007 time to process: 6 seconds.
uf250-04.cnf fulfilled No. of Restarts: 3253 No. of Flips: 4772 time to process: 15 seconds.
uf250-04.cnf fulfilled No. of Restarts: 706 No. of Flips: 4871 time to process: 5 seconds.
uf250-04.cnf fulfilled No. of Restarts: 632 No. of Flips: 4336 time to process: 4 seconds.
uf250-04.cnf fulfilled No. of Restarts: 538 No. of Flips: 4005 time to process: 3 seconds.
uf250-04.cnf fulfilled No. of Restarts: 421 No. of Flips: 1917 time to process: 8 seconds.
uf250-04.cnf fulfilled No. of Restarts: 368 No. of Flips: 2022 time to process: 8 seconds.
uf250-04.cnf fulfilled No. of Restarts: 94 No. of Flips: 2597 time to process: 10 seconds.
uf250-04.cnf fulfilled No. of Restarts: 206 No. of Flips: 3411 time to process: 2 seconds.
uf250-04.cnf fulfilled No. of Restarts: 36 No. of Flips: 2747 time to process: 2 seconds.
uf250-04.cnf fulfilled No. of Restarts: 2162 No. of Flips: 1622 time to process: 28 seconds.
uf250-04.cnf fulfilled No. of Restarts: 2179 No. of Flips: 2142 time to process: 9 seconds.
uf250-04.cnf fulfilled No. of Restarts: 989 No. of Flips: 4460 time to process: 11 seconds.
uf250-04.cnf fulfilled No. of Restarts: 2277 No. of Flips: 2917 time to process: 11 seconds.
uf250-04.cnf fulfilled No. of Restarts: 3552 No. of Flips: 3659 time to process: 15 seconds.
uf250-04.cnf fulfilled No. of Restarts: 1627 No. of Flips: 3269 time to process: 8 seconds.
uf250-04.cnf fulfilled No. of Restarts: 57 No. of Flips: 3818 time to process: 1 seconds.
uf250-04.cnf fulfilled No. of Restarts: 3764 No. of Flips: 4065 time to process: 17 seconds.
uf250-04.cnf fulfilled No. of Restarts: 1662 No. of Flips: 1870 time to process: 9 seconds.
uf250-04.cnf fulfilled No. of Restarts: 1146 No. of Flips: 4774 time to process: 5 seconds.
uf250-04.cnf fulfilled No. of Restarts: 1645 No. of Flips: 4466 time to process: 7 seconds.
uf250-04.cnf fulfilled No. of Restarts: 448 No. of Flips: 1515 time to process: 12 seconds.
uf250-04.cnf fulfilled No. of Restarts: 16 No. of Flips: 3146 time to process: 5 seconds.
uf250-04.cnf fulfilled No. of Restarts: 777 No. of Flips: 4464 time to process: 5 seconds.
uf250-04.cnf fulfilled No. of Restarts: 117 No. of Flips: 3834 time to process: 15 seconds.
uf250-04.cnf fulfilled No. of Restarts: 957 No. of Flips: 4001 time to process: 5 seconds.
uf250-04.cnf fulfilled No. of Restarts: 3123 No. of Flips: 2477 time to process: 19 seconds.
uf250-04.cnf fulfilled No. of Restarts: 2239 No. of Flips: 1046 time to process: 13 seconds.
uf250-04.cnf fulfilled No. of Restarts: 802 No. of Flips: 3442 time to process: 3 seconds.
uf250-04.cnf fulfilled No. of Restarts: 3781 No. of Flips: 1708 time to process: 19 seconds.
uf250-04.cnf fulfilled No. of Restarts: 348 No. of Flips: 3810 time to process: 7 seconds.
uf250-04.cnf fulfilled No. of Restarts: 3616 No. of Flips: 1897 time to process: 18 seconds.
uf250-04.cnf fulfilled No. of Restarts: 2138 No. of Flips: 1390 time to process: 9 seconds.
uf250-04.cnf fulfilled No. of Restarts: 1174 No. of Flips: 4778 time to process: 8 seconds.
uf250-04.cnf fulfilled No. of Restarts: 1627 No. of Flips: 3846 time to process: 16 seconds.
uf250-04.cnf fulfilled No. of Restarts: 1348 No. of Flips: 1995 time to process: 5 seconds.
uf250-04.cnf fulfilled No. of Restarts: 1196 No. of Flips: 4170 time to process: 5 seconds.
uf250-04.cnf fulfilled No. of Restarts: 2176 No. of Flips: 2449 time to process: 10 seconds.
uf250-04.cnf fulfilled No. of Restarts: 703 No. of Flips: 3304 time to process: 6 seconds.
uf250-04.cnf fulfilled No. of Restarts: 4019 No. of Flips: 4620 time to process: 20 seconds.
uf250-04.cnf fulfilled No. of Restarts: 773 No. of Flips: 4219 time to process: 6 seconds.
uf250-04.cnf fulfilled No. of Restarts: 1309 No. of Flips: 2557 time to process: 9 seconds.
uf250-04.cnf fulfilled No. of Restarts: 1102 No. of Flips: 3080 time to process: 4 seconds.
uf250-04.cnf fulfilled No. of Restarts: 195 No. of Flips: 1800 time to process: 6 seconds.
uf250-04.cnf fulfilled No. of Restarts: 832 No. of Flips: 4696 time to process: 16 seconds.
uf250-04.cnf fulfilled No. of Restarts: 2201 No. of Flips: 3554 time to process: 18 seconds.
uf250-04.cnf fulfilled No. of Restarts: 49 No. of Flips: 2425 time to process: 0 seconds.
uf250-04.cnf fulfilled No. of Restarts: 263 No. of Flips: 2302 time to process: 10 seconds.
uf250-04.cnf fulfilled No. of Restarts: 964 No. of Flips: 1080 time to process: 4 seconds.
uf250-04.cnf fulfilled No. of Restarts: 591 No. of Flips: 2161 time to process: 5 seconds.
uf250-04.cnf fulfilled No. of Restarts: 891 No. of Flips: 3500 time to process: 6 seconds.
uf250-04.cnf fulfilled No. of Restarts: 1620 No. of Flips: 3899 time to process: 16 seconds.
uf250-04.cnf fulfilled No. of Restarts: 477 No. of Flips: 834 time to process: 4 seconds.
uf250-04.cnf fulfilled No. of Restarts: 625 No. of Flips: 3665 time to process: 13 seconds.
uf250-04.cnf fulfilled No. of Restarts: 301 No. of Flips: 4294 time to process: 1 seconds.
uf250-04.cnf fulfilled No. of Restarts: 555 No. of Flips: 4485 time to process: 4 seconds.
uf250-04.cnf fulfilled No. of Restarts: 1552 No. of Flips: 3487 time to process: 11 seconds.
uf250-04.cnf fulfilled No. of Restarts: 726 No. of Flips: 2374 time to process: 5 seconds.
uf250-04.cnf fulfilled No. of Restarts: 1671 No. of Flips: 4453 time to process: 13 seconds.
uf250-04.cnf fulfilled No. of Restarts: 546 No. of Flips: 4935 time to process: 3 seconds.
uf250-04.cnf fulfilled No. of Restarts: 253 No. of Flips: 1951 time to process: 12 seconds.
uf250-04.cnf fulfilled No. of Restarts: 3954 No. of Flips: 3022 time to process: 16 seconds.
uf250-04.cnf fulfilled No. of Restarts: 188 No. of Flips: 3641 time to process: 9 seconds.
uf250-04.cnf fulfilled No. of Restarts: 1407 No. of Flips: 2987 time to process: 7 seconds.
uf250-04.cnf fulfilled No. of Restarts: 3361 No. of Flips: 3564 time to process: 15 seconds.
uf250-04.cnf fulfilled No. of Restarts: 784 No. of Flips: 2345 time to process: 6 seconds.
uf250-04.cnf fulfilled No. of Restarts: 3212 No. of Flips: 3590 time to process: 15 seconds.
uf250-04.cnf fulfilled No. of Restarts: 841 No. of Flips: 4475 time to process: 3 seconds.
uf250-04.cnf fulfilled No. of Restarts: 647 No. of Flips: 1704 time to process: 3 seconds.
uf250-04.cnf fulfilled No. of Restarts: 295 No. of Flips: 4131 time to process: 10 seconds.
uf250-04.cnf fulfilled No. of Restarts: 827 No. of Flips: 4107 time to process: 8 seconds.
uf250-04.cnf fulfilled No. of Restarts: 540 No. of Flips: 1563 time to process: 4 seconds.
uf250-04.cnf fulfilled No. of Restarts: 359 No. of Flips: 3138 time to process: 6 seconds.
uf250-04.cnf fulfilled No. of Restarts: 3548 No. of Flips: 4415 time to process: 15 seconds.
uf250-04.cnf fulfilled No. of Restarts: 863 No. of Flips: 4562 time to process: 3 seconds.
uf250-04.cnf fulfilled No. of Restarts: 297 No. of Flips: 4409 time to process: 7 seconds.
uf250-04.cnf fulfilled No. of Restarts: 2411 No. of Flips: 4310 time to process: 16 seconds.
uf250-04.cnf fulfilled No. of Restarts: 1460 No. of Flips: 3836 time to process: 7 seconds.
uf250-04.cnf fulfilled No. of Restarts: 60 No. of Flips: 2546 time to process: 7 seconds.
uf250-04.cnf fulfilled No. of Restarts: 783 No. of Flips: 4530 time to process: 8 seconds.
uf250-04.cnf fulfilled No. of Restarts: 1097 No. of Flips: 3194 time to process: 11 seconds.
uf250-04.cnf fulfilled No. of Restarts: 1339 No. of Flips: 3134 time to process: 8 seconds.
uf250-04.cnf fulfilled No. of Restarts: 441 No. of Flips: 3221 time to process: 5 seconds.
uf250-04.cnf fulfilled No. of Restarts: 1230 No. of Flips: 1684 time to process: 10 seconds.
uf250-04.cnf fulfilled No. of Restarts: 461 No. of Flips: 3200 time to process: 10 seconds.
uf250-04.cnf fulfilled No. of Restarts: 3368 No. of Flips: 4678 time to process: 16 seconds.
uf250-04.cnf fulfilled No. of Restarts: 1204 No. of Flips: 3269 time to process: 8 seconds.
uf250-04.cnf fulfilled No. of Restarts: 1003 No. of Flips: 4269 time to process: 4 seconds.
uf250-04.cnf fulfilled No. of Restarts: 84 No. of Flips: 3992 time to process: 2 seconds.
uf250-04.cnf fulfilled No. of Restarts: 1503 No. of Flips: 2081 time to process: 9 seconds.
uf250-04.cnf fulfilled No. of Restarts: 476 No. of Flips: 2302 time to process: 11 seconds.
uf250-04.cnf fulfilled No. of Restarts: 164 No. of Flips: 2327 time to process: 4 seconds.
uf250-04.cnf fulfilled No. of Restarts: 707 No. of Flips: 4773 time to process: 6 seconds.
uf250-04.cnf fulfilled No. of Restarts: 1098 No. of Flips: 3238 time to process: 5 seconds.
uf250-04.cnf fulfilled No. of Restarts: 58 No. of Flips: 3127 time to process: 0 seconds.
uf250-04.cnf fulfilled No. of Restarts: 1016 No. of Flips: 3561 time to process: 4 seconds.
uf250-04.cnf fulfilled No. of Restarts: 1197 No. of Flips: 4639 time to process: 7 seconds.
uf250-04.cnf fulfilled No. of Restarts: 700 No. of Flips: 4709 time to process: 6 seconds.
uf250-04.cnf fulfilled No. of Restarts: 2111 No. of Flips: 2454 time to process: 11 seconds.
uf250-04.cnf fulfilled No. of Restarts: 1296 No. of Flips: 2043 time to process: 13 seconds.
uf250-04.cnf fulfilled No. of Restarts: 1276 No. of Flips: 2660 time to process: 13 seconds.
uf250-04.cnf fulfilled No. of Restarts: 3049 No. of Flips: 1474 time to process: 13 seconds.
uf250-04.cnf fulfilled No. of Restarts: 486 No. of Flips: 4872 time to process: 2 seconds.
uf250-04.cnf fulfilled No. of Restarts: 107 No. of Flips: 3396 time to process: 5 seconds.
uf250-04.cnf fulfilled No. of Restarts: 767 No. of Flips: 2444 time to process: 4 seconds.
uf250-04.cnf fulfilled No. of Restarts: 2793 No. of Flips: 2938 time to process: 22 seconds.
uf250-04.cnf fulfilled No. of Restarts: 513 No. of Flips: 1928 time to process: 2 seconds.
uf250-04.cnf fulfilled No. of Restarts: 141 No. of Flips: 2184 time to process: 5 seconds.
uf250-04.cnf fulfilled No. of Restarts: 3116 No. of Flips: 4592 time to process: 18 seconds.
uf250-04.cnf fulfilled No. of Restarts: 826 No. of Flips: 4413 time to process: 7 seconds.
uf250-04.cnf fulfilled No. of Restarts: 4155 No. of Flips: 1380 time to process: 34 seconds.
uf250-04.cnf fulfilled No. of Restarts: 1742 No. of Flips: 1715 time to process: 7 seconds.
uf250-04.cnf fulfilled No. of Restarts: 41 No. of Flips: 1530 time to process: 1 seconds.
uf250-04.cnf fulfilled No. of Restarts: 1407 No. of Flips: 3965 time to process: 16 seconds.
uf250-04.cnf fulfilled No. of Restarts: 1089 No. of Flips: 3185 time to process: 7 seconds.
uf250-04.cnf fulfilled No. of Restarts: 644 No. of Flips: 4629 time to process: 22 seconds.
uf250-04.cnf fulfilled No. of Restarts: 727 No. of Flips: 1468 time to process: 3 seconds.
uf250-04.cnf fulfilled No. of Restarts: 2087 No. of Flips: 4174 time to process: 9 seconds.
uf250-04.cnf fulfilled No. of Restarts: 2628 No. of Flips: 1638 time to process: 13 seconds.
uf250-04.cnf fulfilled No. of Restarts: 165 No. of Flips: 3751 time to process: 10 seconds.
uf250-04.cnf fulfilled No. of Restarts: 3759 No. of Flips: 1368 time to process: 16 seconds.
uf250-04.cnf fulfilled No. of Restarts: 268 No. of Flips: 3739 time to process: 1 seconds.
uf250-04.cnf fulfilled No. of Restarts: 2309 No. of Flips: 4724 time to process: 10 seconds.
uf250-04.cnf fulfilled No. of Restarts: 611 No. of Flips: 4135 time to process: 3 seconds.
uf250-04.cnf fulfilled No. of Restarts: 792 No. of Flips: 3352 time to process: 8 seconds.
uf250-04.cnf fulfilled No. of Restarts: 1382 No. of Flips: 4516 time to process: 12 seconds.
uf250-04.cnf fulfilled No. of Restarts: 1416 No. of Flips: 3638 time to process: 7 seconds.
uf250-04.cnf fulfilled No. of Restarts: 714 No. of Flips: 1211 time to process: 5 seconds.
uf250-04.cnf fulfilled No. of Restarts: 2686 No. of Flips: 2637 time to process: 12 seconds.
uf250-04.cnf fulfilled No. of Restarts: 2247 No. of Flips: 3900 time to process: 10 seconds.
uf250-04.cnf fulfilled No. of Restarts: 1822 No. of Flips: 1111 time to process: 21 seconds.
uf250-04.cnf fulfilled No. of Restarts: 438 No. of Flips: 3417 time to process: 1 seconds.
uf250-04.cnf fulfilled No. of Restarts: 1055 No. of Flips: 4913 time to process: 7 seconds.
uf250-04.cnf fulfilled No. of Restarts: 1157 No. of Flips: 1260 time to process: 7 seconds.
uf250-04.cnf fulfilled No. of Restarts: 576 No. of Flips: 4159 time to process: 6 seconds.
uf250-04.cnf fulfilled No. of Restarts: 2413 No. of Flips: 3253 time to process: 14 seconds.
uf250-04.cnf fulfilled No. of Restarts: 222 No. of Flips: 1758 time to process: 1 seconds.
uf250-04.cnf fulfilled No. of Restarts: 454 No. of Flips: 3245 time to process: 13 seconds.
uf250-04.cnf fulfilled No. of Restarts: 1663 No. of Flips: 4169 time to process: 11 seconds.
uf250-04.cnf fulfilled No. of Restarts: 15 No. of Flips: 4637 time to process: 0 seconds.
uf250-04.cnf fulfilled No. of Restarts: 1584 No. of Flips: 4165 time to process: 10 seconds.
uf250-04.cnf fulfilled No. of Restarts: 758 No. of Flips: 3934 time to process: 7 seconds.
uf250-04.cnf fulfilled No. of Restarts: 723 No. of Flips: 4721 time to process: 22 seconds.
uf250-04.cnf fulfilled No. of Restarts: 921 No. of Flips: 4957 time to process: 7 seconds.
uf250-04.cnf fulfilled No. of Restarts: 475 No. of Flips: 2016 time to process: 3 seconds.
uf250-04.cnf fulfilled No. of Restarts: 2100 No. of Flips: 3828 time to process: 14 seconds.
uf250-04.cnf fulfilled No. of Restarts: 3 No. of Flips: 4826 time to process: 6 seconds.
uf250-04.cnf fulfilled No. of Restarts: 271 No. of Flips: 1282 time to process: 7 seconds.
uf250-04.cnf fulfilled No. of Restarts: 258 No. of Flips: 3720 time to process: 5 seconds.
uf250-04.cnf fulfilled No. of Restarts: 615 No. of Flips: 2022 time to process: 7 seconds.
uf250-04.cnf fulfilled No. of Restarts: 1545 No. of Flips: 2628 time to process: 7 seconds.
uf250-04.cnf fulfilled No. of Restarts: 613 No. of Flips: 2605 time to process: 12 seconds.
uf250-04.cnf fulfilled No. of Restarts: 616 No. of Flips: 4885 time to process: 2 seconds.
uf250-04.cnf fulfilled No. of Restarts: 2 No. of Flips: 4819 time to process: 1 seconds.
uf250-04.cnf fulfilled No. of Restarts: 4125 No. of Flips: 3069 time to process: 19 seconds.
uf250-04.cnf fulfilled No. of Restarts: 556 No. of Flips: 4304 time to process: 4 seconds.
uf250-04.cnf fulfilled No. of Restarts: 1639 No. of Flips: 964 time to process: 7 seconds.
uf250-04.cnf , deadline. Restarts: 4550
uf250-04.cnf fulfilled No. of Restarts: 981 No. of Flips: 1176 time to process: 4 seconds.
uf250-04.cnf fulfilled No. of Restarts: 1731 No. of Flips: 3988 time to process: 12 seconds.
uf250-04.cnf fulfilled No. of Restarts: 2215 No. of Flips: 4836 time to process: 11 seconds.
uf250-04.cnf fulfilled No. of Restarts: 145 No. of Flips: 4630 time to process: 11 seconds.
uf250-04.cnf fulfilled No. of Restarts: 1913 No. of Flips: 4890 time to process: 11 seconds.
uf250-04.cnf fulfilled No. of Restarts: 803 No. of Flips: 3561 time to process: 8 seconds.
uf250-04.cnf fulfilled No. of Restarts: 124 No. of Flips: 934 time to process: 1 seconds.
uf250-04.cnf fulfilled No. of Restarts: 2331 No. of Flips: 3492 time to process: 12 seconds.
uf250-04.cnf fulfilled No. of Restarts: 98 No. of Flips: 4368 time to process: 2 seconds.
uf250-04.cnf fulfilled No. of Restarts: 1805 No. of Flips: 3985 time to process: 10 seconds.
uf250-04.cnf fulfilled No. of Restarts: 2007 No. of Flips: 938 time to process: 22 seconds.
uf250-04.cnf fulfilled No. of Restarts: 793 No. of Flips: 2253 time to process: 3 seconds.
uf250-04.cnf fulfilled No. of Restarts: 879 No. of Flips: 1179 time to process: 3 seconds.
uf250-04.cnf fulfilled No. of Restarts: 245 No. of Flips: 2362 time to process: 13 seconds.
uf250-04.cnf fulfilled No. of Restarts: 1276 No. of Flips: 4467 time to process: 5 seconds.
uf250-04.cnf fulfilled No. of Restarts: 491 No. of Flips: 2948 time to process: 4 seconds.
uf250-04.cnf fulfilled No. of Restarts: 934 No. of Flips: 1996 time to process: 9 seconds.
uf250-04.cnf fulfilled No. of Restarts: 2070 No. of Flips: 1513 time to process: 16 seconds.
uf250-04.cnf fulfilled No. of Restarts: 841 No. of Flips: 2604 time to process: 15 seconds.
uf250-04.cnf fulfilled No. of Restarts: 1343 No. of Flips: 3861 time to process: 6 seconds.
uf250-04.cnf fulfilled No. of Restarts: 131 No. of Flips: 2984 time to process: 2 seconds.
uf250-04.cnf fulfilled No. of Restarts: 677 No. of Flips: 2390 time to process: 5 seconds.
uf250-04.cnf fulfilled No. of Restarts: 1018 No. of Flips: 3161 time to process: 7 seconds.
uf250-04.cnf fulfilled No. of Restarts: 371 No. of Flips: 3562 time to process: 8 seconds.
uf250-04.cnf fulfilled No. of Restarts: 911 No. of Flips: 3419 time to process: 7 seconds.
uf250-04.cnf fulfilled No. of Restarts: 2264 No. of Flips: 1478 time to process: 10 seconds.
uf250-04.cnf fulfilled No. of Restarts: 184 No. of Flips: 2339 time to process: 18 seconds.
uf250-04.cnf fulfilled No. of Restarts: 2280 No. of Flips: 4777 time to process: 22 seconds.
uf250-04.cnf fulfilled No. of Restarts: 3223 No. of Flips: 3042 time to process: 14 seconds.
uf250-04.cnf fulfilled No. of Restarts: 572 No. of Flips: 3760 time to process: 2 seconds.
uf250-04.cnf fulfilled No. of Restarts: 690 No. of Flips: 4786 time to process: 9 seconds.
uf250-04.cnf fulfilled No. of Restarts: 1388 No. of Flips: 3534 time to process: 6 seconds.
uf250-04.cnf fulfilled No. of Restarts: 12 No. of Flips: 1508 time to process: 1 seconds.
uf250-04.cnf fulfilled No. of Restarts: 410 No. of Flips: 2672 time to process: 7 seconds.
uf250-04.cnf fulfilled No. of Restarts: 264 No. of Flips: 2190 time to process: 3 seconds.
uf250-04.cnf fulfilled No. of Restarts: 602 No. of Flips: 3257 time to process: 5 seconds.
uf250-04.cnf fulfilled No. of Restarts: 4161 No. of Flips: 2961 time to process: 27 seconds.
uf250-04.cnf fulfilled No. of Restarts: 285 No. of Flips: 4653 time to process: 1 seconds.
uf250-04.cnf fulfilled No. of Restarts: 766 No. of Flips: 3635 time to process: 7 seconds.
uf250-04.cnf fulfilled No. of Restarts: 861 No. of Flips: 2365 time to process: 9 seconds.
uf250-04.cnf fulfilled No. of Restarts: 2021 No. of Flips: 4515 time to process: 8 seconds.
uf250-04.cnf fulfilled No. of Restarts: 40 No. of Flips: 2828 time to process: 0 seconds.
uf250-04.cnf fulfilled No. of Restarts: 327 No. of Flips: 4569 time to process: 11 seconds.
uf250-04.cnf fulfilled No. of Restarts: 517 No. of Flips: 2256 time to process: 9 seconds.
