# Supplementary material for: Completion Probabilities and Parallel Restart Strategies under an Imposed Deadline
Source: PLoS One. 2016 Oct 12;11(10):e0164605. doi: 10.1371/journal.pone.0164605 (PMC5061357; doi:10.1371/journal.pone.0164605)
Supplement: S1 File — The file “S1_File.zip” is the data gathered from the experiments regarding completion probability. (ZIP) [file pone.0164605.s004.zip › results_Multi_r4650.444.txt]

uf250-04.cnf fulfilled No. of Restarts: 578 No. of Flips: 2781 time to process: 2 seconds.
uf250-04.cnf fulfilled No. of Restarts: 235 No. of Flips: 3009 time to process: 1 seconds.
uf250-04.cnf fulfilled No. of Restarts: 1376 No. of Flips: 2976 time to process: 17 seconds.
uf250-04.cnf fulfilled No. of Restarts: 800 No. of Flips: 3110 time to process: 7 seconds.
uf250-04.cnf fulfilled No. of Restarts: 404 No. of Flips: 3867 time to process: 1 seconds.
uf250-04.cnf fulfilled No. of Restarts: 1771 No. of Flips: 3334 time to process: 9 seconds.
uf250-04.cnf fulfilled No. of Restarts: 310 No. of Flips: 1349 time to process: 3 seconds.
uf250-04.cnf fulfilled No. of Restarts: 2344 No. of Flips: 2989 time to process: 14 seconds.
uf250-04.cnf fulfilled No. of Restarts: 466 No. of Flips: 3309 time to process: 6 seconds.
uf250-04.cnf fulfilled No. of Restarts: 2075 No. of Flips: 1009 time to process: 10 seconds.
uf250-04.cnf fulfilled No. of Restarts: 667 No. of Flips: 3969 time to process: 2 seconds.
uf250-04.cnf fulfilled No. of Restarts: 575 No. of Flips: 2981 time to process: 8 seconds.
uf250-04.cnf fulfilled No. of Restarts: 345 No. of Flips: 946 time to process: 8 seconds.
uf250-04.cnf fulfilled No. of Restarts: 1488 No. of Flips: 662 time to process: 9 seconds.
uf250-04.cnf fulfilled No. of Restarts: 1803 No. of Flips: 1928 time to process: 11 seconds.
uf250-04.cnf fulfilled No. of Restarts: 1583 No. of Flips: 1644 time to process: 7 seconds.
uf250-04.cnf fulfilled No. of Restarts: 213 No. of Flips: 3134 time to process: 16 seconds.
uf250-04.cnf fulfilled No. of Restarts: 295 No. of Flips: 4924 time to process: 7 seconds.
uf250-04.cnf fulfilled No. of Restarts: 1128 No. of Flips: 3773 time to process: 7 seconds.
uf250-04.cnf fulfilled No. of Restarts: 640 No. of Flips: 3828 time to process: 2 seconds.
uf250-04.cnf fulfilled No. of Restarts: 511 No. of Flips: 4430 time to process: 2 seconds.
uf250-04.cnf fulfilled No. of Restarts: 743 No. of Flips: 2597 time to process: 4 seconds.
uf250-04.cnf fulfilled No. of Restarts: 633 No. of Flips: 3719 time to process: 5 seconds.
uf250-04.cnf fulfilled No. of Restarts: 613 No. of Flips: 519 time to process: 4 seconds.
uf250-04.cnf fulfilled No. of Restarts: 296 No. of Flips: 4258 time to process: 2 seconds.
uf250-04.cnf fulfilled No. of Restarts: 3614 No. of Flips: 3293 time to process: 16 seconds.
uf250-04.cnf fulfilled No. of Restarts: 1817 No. of Flips: 1543 time to process: 11 seconds.
uf250-04.cnf fulfilled No. of Restarts: 1758 No. of Flips: 2321 time to process: 7 seconds.
uf250-04.cnf fulfilled No. of Restarts: 253 No. of Flips: 4198 time to process: 2 seconds.
uf250-04.cnf fulfilled No. of Restarts: 1520 No. of Flips: 3497 time to process: 10 seconds.
uf250-04.cnf fulfilled No. of Restarts: 1112 No. of Flips: 3939 time to process: 5 seconds.
uf250-04.cnf fulfilled No. of Restarts: 2071 No. of Flips: 2420 time to process: 14 seconds.
uf250-04.cnf fulfilled No. of Restarts: 1 No. of Flips: 3017 time to process: 1 seconds.
uf250-04.cnf fulfilled No. of Restarts: 976 No. of Flips: 4956 time to process: 4 seconds.
uf250-04.cnf fulfilled No. of Restarts: 200 No. of Flips: 1328 time to process: 6 seconds.
uf250-04.cnf fulfilled No. of Restarts: 1553 No. of Flips: 2244 time to process: 7 seconds.
uf250-04.cnf fulfilled No. of Restarts: 1677 No. of Flips: 3007 time to process: 15 seconds.
uf250-04.cnf fulfilled No. of Restarts: 22 No. of Flips: 1438 time to process: 0 seconds.
uf250-04.cnf fulfilled No. of Restarts: 2332 No. of Flips: 3752 time to process: 13 seconds.
uf250-04.cnf fulfilled No. of Restarts: 2752 No. of Flips: 866 time to process: 17 seconds.
uf250-04.cnf fulfilled No. of Restarts: 1865 No. of Flips: 3098 time to process: 8 seconds.
uf250-04.cnf fulfilled No. of Restarts: 503 No. of Flips: 4730 time to process: 6 seconds.
uf250-04.cnf fulfilled No. of Restarts: 1903 No. of Flips: 1828 time to process: 13 seconds.
uf250-04.cnf fulfilled No. of Restarts: 1226 No. of Flips: 3481 time to process: 5 seconds.
uf250-04.cnf fulfilled No. of Restarts: 43 No. of Flips: 4534 time to process: 2 seconds.
uf250-04.cnf fulfilled No. of Restarts: 760 No. of Flips: 1888 time to process: 5 seconds.
uf250-04.cnf fulfilled No. of Restarts: 2317 No. of Flips: 1509 time to process: 10 seconds.
uf250-04.cnf fulfilled No. of Restarts: 689 No. of Flips: 3700 time to process: 8 seconds.
uf250-04.cnf fulfilled No. of Restarts: 1050 No. of Flips: 570 time to process: 6 seconds.
uf250-04.cnf fulfilled No. of Restarts: 2018 No. of Flips: 3254 time to process: 21 seconds.
uf250-04.cnf fulfilled No. of Restarts: 396 No. of Flips: 3116 time to process: 1 seconds.
uf250-04.cnf fulfilled No. of Restarts: 3390 No. of Flips: 4642 time to process: 16 seconds.
uf250-04.cnf fulfilled No. of Restarts: 635 No. of Flips: 1528 time to process: 7 seconds.
uf250-04.cnf fulfilled No. of Restarts: 185 No. of Flips: 2185 time to process: 3 seconds.
uf250-04.cnf fulfilled No. of Restarts: 199 No. of Flips: 3932 time to process: 9 seconds.
uf250-04.cnf fulfilled No. of Restarts: 1031 No. of Flips: 2183 time to process: 8 seconds.
uf250-04.cnf fulfilled No. of Restarts: 2634 No. of Flips: 3360 time to process: 13 seconds.
uf250-04.cnf fulfilled No. of Restarts: 133 No. of Flips: 3220 time to process: 9 seconds.
uf250-04.cnf fulfilled No. of Restarts: 4005 No. of Flips: 4320 time to process: 17 seconds.
uf250-04.cnf fulfilled No. of Restarts: 2250 No. of Flips: 3536 time to process: 9 seconds.
uf250-04.cnf fulfilled No. of Restarts: 559 No. of Flips: 2197 time to process: 4 seconds.
uf250-04.cnf fulfilled No. of Restarts: 81 No. of Flips: 1758 time to process: 6 seconds.
uf250-04.cnf fulfilled No. of Restarts: 895 No. of Flips: 969 time to process: 6 seconds.
uf250-04.cnf fulfilled No. of Restarts: 2090 No. of Flips: 4656 time to process: 9 seconds.
uf250-04.cnf fulfilled No. of Restarts: 228 No. of Flips: 4065 time to process: 1 seconds.
uf250-04.cnf fulfilled No. of Restarts: 2028 No. of Flips: 3939 time to process: 14 seconds.
uf250-04.cnf fulfilled No. of Restarts: 609 No. of Flips: 4923 time to process: 14 seconds.
uf250-04.cnf fulfilled No. of Restarts: 1494 No. of Flips: 3817 time to process: 8 seconds.
uf250-04.cnf fulfilled No. of Restarts: 744 No. of Flips: 3315 time to process: 6 seconds.
uf250-04.cnf fulfilled No. of Restarts: 1476 No. of Flips: 4478 time to process: 6 seconds.
uf250-04.cnf fulfilled No. of Restarts: 1036 No. of Flips: 3188 time to process: 7 seconds.
uf250-04.cnf fulfilled No. of Restarts: 1124 No. of Flips: 2277 time to process: 5 seconds.
uf250-04.cnf fulfilled No. of Restarts: 788 No. of Flips: 4221 time to process: 12 seconds.
uf250-04.cnf fulfilled No. of Restarts: 791 No. of Flips: 4997 time to process: 7 seconds.
uf250-04.cnf fulfilled No. of Restarts: 1162 No. of Flips: 2432 time to process: 5 seconds.
uf250-04.cnf fulfilled No. of Restarts: 752 No. of Flips: 2246 time to process: 7 seconds.
uf250-04.cnf fulfilled No. of Restarts: 699 No. of Flips: 2123 time to process: 11 seconds.
uf250-04.cnf fulfilled No. of Restarts: 1265 No. of Flips: 4637 time to process: 7 seconds.
uf250-04.cnf fulfilled No. of Restarts: 848 No. of Flips: 2402 time to process: 7 seconds.
uf250-04.cnf fulfilled No. of Restarts: 614 No. of Flips: 3432 time to process: 8 seconds.
uf250-04.cnf fulfilled No. of Restarts: 693 No. of Flips: 4972 time to process: 13 seconds.
uf250-04.cnf fulfilled No. of Restarts: 3829 No. of Flips: 3117 time to process: 16 seconds.
uf250-04.cnf fulfilled No. of Restarts: 1086 No. of Flips: 3154 time to process: 5 seconds.
uf250-04.cnf fulfilled No. of Restarts: 213 No. of Flips: 3155 time to process: 15 seconds.
uf250-04.cnf fulfilled No. of Restarts: 309 No. of Flips: 3136 time to process: 6 seconds.
uf250-04.cnf fulfilled No. of Restarts: 1035 No. of Flips: 1187 time to process: 5 seconds.
uf250-04.cnf fulfilled No. of Restarts: 1374 No. of Flips: 1009 time to process: 16 seconds.
uf250-04.cnf fulfilled No. of Restarts: 816 No. of Flips: 4484 time to process: 6 seconds.
uf250-04.cnf fulfilled No. of Restarts: 1220 No. of Flips: 4544 time to process: 11 seconds.
uf250-04.cnf fulfilled No. of Restarts: 820 No. of Flips: 2585 time to process: 3 seconds.
uf250-04.cnf fulfilled No. of Restarts: 595 No. of Flips: 4538 time to process: 8 seconds.
uf250-04.cnf fulfilled No. of Restarts: 1144 No. of Flips: 3800 time to process: 7 seconds.
uf250-04.cnf fulfilled No. of Restarts: 1351 No. of Flips: 4484 time to process: 11 seconds.
uf250-04.cnf fulfilled No. of Restarts: 929 No. of Flips: 4879 time to process: 11 seconds.
uf250-04.cnf fulfilled No. of Restarts: 310 No. of Flips: 1469 time to process: 11 seconds.
uf250-04.cnf fulfilled No. of Restarts: 2194 No. of Flips: 1076 time to process: 11 seconds.
uf250-04.cnf fulfilled No. of Restarts: 4161 No. of Flips: 4683 time to process: 20 seconds.
uf250-04.cnf fulfilled No. of Restarts: 2070 No. of Flips: 3023 time to process: 19 seconds.
uf250-04.cnf fulfilled No. of Restarts: 1307 No. of Flips: 3872 time to process: 7 seconds.
uf250-04.cnf fulfilled No. of Restarts: 2215 No. of Flips: 4431 time to process: 13 seconds.
uf250-04.cnf fulfilled No. of Restarts: 1464 No. of Flips: 2445 time to process: 9 seconds.
uf250-04.cnf fulfilled No. of Restarts: 632 No. of Flips: 2943 time to process: 9 seconds.
uf250-04.cnf fulfilled No. of Restarts: 368 No. of Flips: 4401 time to process: 7 seconds.
uf250-04.cnf fulfilled No. of Restarts: 284 No. of Flips: 4934 time to process: 15 seconds.
uf250-04.cnf fulfilled No. of Restarts: 318 No. of Flips: 4840 time to process: 1 seconds.
uf250-04.cnf fulfilled No. of Restarts: 822 No. of Flips: 1174 time to process: 8 seconds.
uf250-04.cnf fulfilled No. of Restarts: 1005 No. of Flips: 1072 time to process: 5 seconds.
uf250-04.cnf fulfilled No. of Restarts: 1736 No. of Flips: 1994 time to process: 8 seconds.
uf250-04.cnf fulfilled No. of Restarts: 2572 No. of Flips: 1477 time to process: 14 seconds.
uf250-04.cnf fulfilled No. of Restarts: 2132 No. of Flips: 2399 time to process: 16 seconds.
uf250-04.cnf fulfilled No. of Restarts: 362 No. of Flips: 1920 time to process: 5 seconds.
uf250-04.cnf fulfilled No. of Restarts: 2263 No. of Flips: 1837 time to process: 11 seconds.
uf250-04.cnf fulfilled No. of Restarts: 624 No. of Flips: 3369 time to process: 5 seconds.
uf250-04.cnf fulfilled No. of Restarts: 975 No. of Flips: 1469 time to process: 11 seconds.
uf250-04.cnf fulfilled No. of Restarts: 1454 No. of Flips: 2310 time to process: 9 seconds.
uf250-04.cnf fulfilled No. of Restarts: 1168 No. of Flips: 1365 time to process: 9 seconds.
uf250-04.cnf fulfilled No. of Restarts: 592 No. of Flips: 3724 time to process: 6 seconds.
uf250-04.cnf fulfilled No. of Restarts: 5 No. of Flips: 2786 time to process: 5 seconds.
uf250-04.cnf fulfilled No. of Restarts: 1819 No. of Flips: 4259 time to process: 9 seconds.
uf250-04.cnf fulfilled No. of Restarts: 483 No. of Flips: 3001 time to process: 13 seconds.
uf250-04.cnf fulfilled No. of Restarts: 1582 No. of Flips: 2380 time to process: 7 seconds.
uf250-04.cnf fulfilled No. of Restarts: 4352 No. of Flips: 3432 time to process: 20 seconds.
uf250-04.cnf fulfilled No. of Restarts: 477 No. of Flips: 3961 time to process: 3 seconds.
uf250-04.cnf fulfilled No. of Restarts: 1635 No. of Flips: 1030 time to process: 12 seconds.
uf250-04.cnf fulfilled No. of Restarts: 864 No. of Flips: 3672 time to process: 3 seconds.
uf250-04.cnf fulfilled No. of Restarts: 50 No. of Flips: 1554 time to process: 7 seconds.
uf250-04.cnf fulfilled No. of Restarts: 288 No. of Flips: 4260 time to process: 7 seconds.
uf250-04.cnf fulfilled No. of Restarts: 1791 No. of Flips: 4299 time to process: 14 seconds.
uf250-04.cnf fulfilled No. of Restarts: 4071 No. of Flips: 1501 time to process: 19 seconds.
uf250-04.cnf fulfilled No. of Restarts: 1253 No. of Flips: 3203 time to process: 5 seconds.
uf250-04.cnf fulfilled No. of Restarts: 515 No. of Flips: 3633 time to process: 9 seconds.
uf250-04.cnf fulfilled No. of Restarts: 531 No. of Flips: 2050 time to process: 16 seconds.
uf250-04.cnf fulfilled No. of Restarts: 840 No. of Flips: 3270 time to process: 7 seconds.
uf250-04.cnf fulfilled No. of Restarts: 791 No. of Flips: 4418 time to process: 23 seconds.
uf250-04.cnf fulfilled No. of Restarts: 225 No. of Flips: 2998 time to process: 2 seconds.
uf250-04.cnf fulfilled No. of Restarts: 2337 No. of Flips: 4702 time to process: 30 seconds.
uf250-04.cnf fulfilled No. of Restarts: 289 No. of Flips: 4867 time to process: 1 seconds.
uf250-04.cnf fulfilled No. of Restarts: 1944 No. of Flips: 3779 time to process: 8 seconds.
uf250-04.cnf fulfilled No. of Restarts: 1037 No. of Flips: 1514 time to process: 4 seconds.
uf250-04.cnf fulfilled No. of Restarts: 2195 No. of Flips: 2530 time to process: 15 seconds.
uf250-04.cnf fulfilled No. of Restarts: 460 No. of Flips: 3553 time to process: 3 seconds.
uf250-04.cnf fulfilled No. of Restarts: 479 No. of Flips: 4534 time to process: 6 seconds.
uf250-04.cnf fulfilled No. of Restarts: 1548 No. of Flips: 1944 time to process: 6 seconds.
uf250-04.cnf fulfilled No. of Restarts: 905 No. of Flips: 2370 time to process: 4 seconds.
uf250-04.cnf fulfilled No. of Restarts: 2034 No. of Flips: 1858 time to process: 9 seconds.
uf250-04.cnf fulfilled No. of Restarts: 493 No. of Flips: 1490 time to process: 4 seconds.
uf250-04.cnf fulfilled No. of Restarts: 82 No. of Flips: 4384 time to process: 7 seconds.
uf250-04.cnf fulfilled No. of Restarts: 927 No. of Flips: 3207 time to process: 7 seconds.
uf250-04.cnf fulfilled No. of Restarts: 33 No. of Flips: 1917 time to process: 8 seconds.
uf250-04.cnf fulfilled No. of Restarts: 1331 No. of Flips: 4353 time to process: 16 seconds.
uf250-04.cnf fulfilled No. of Restarts: 1127 No. of Flips: 3753 time to process: 5 seconds.
uf250-04.cnf fulfilled No. of Restarts: 2026 No. of Flips: 2334 time to process: 9 seconds.
uf250-04.cnf fulfilled No. of Restarts: 3992 No. of Flips: 1339 time to process: 24 seconds.
uf250-04.cnf fulfilled No. of Restarts: 1064 No. of Flips: 3348 time to process: 4 seconds.
uf250-04.cnf fulfilled No. of Restarts: 1432 No. of Flips: 3427 time to process: 9 seconds.
uf250-04.cnf fulfilled No. of Restarts: 88 No. of Flips: 2129 time to process: 3 seconds.
uf250-04.cnf fulfilled No. of Restarts: 1060 No. of Flips: 3277 time to process: 6 seconds.
uf250-04.cnf fulfilled No. of Restarts: 633 No. of Flips: 3097 time to process: 3 seconds.
uf250-04.cnf fulfilled No. of Restarts: 922 No. of Flips: 3711 time to process: 14 seconds.
uf250-04.cnf fulfilled No. of Restarts: 488 No. of Flips: 4605 time to process: 5 seconds.
uf250-04.cnf fulfilled No. of Restarts: 1099 No. of Flips: 4937 time to process: 7 seconds.
uf250-04.cnf fulfilled No. of Restarts: 1536 No. of Flips: 2025 time to process: 27 seconds.
uf250-04.cnf fulfilled No. of Restarts: 560 No. of Flips: 2783 time to process: 3 seconds.
uf250-04.cnf fulfilled No. of Restarts: 753 No. of Flips: 3821 time to process: 5 seconds.
uf250-04.cnf fulfilled No. of Restarts: 374 No. of Flips: 3767 time to process: 13 seconds.
uf250-04.cnf fulfilled No. of Restarts: 150 No. of Flips: 1457 time to process: 2 seconds.
uf250-04.cnf fulfilled No. of Restarts: 774 No. of Flips: 2876 time to process: 4 seconds.
uf250-04.cnf fulfilled No. of Restarts: 1024 No. of Flips: 2951 time to process: 4 seconds.
uf250-04.cnf fulfilled No. of Restarts: 105 No. of Flips: 3554 time to process: 3 seconds.
uf250-04.cnf fulfilled No. of Restarts: 965 No. of Flips: 1137 time to process: 7 seconds.
uf250-04.cnf fulfilled No. of Restarts: 216 No. of Flips: 3833 time to process: 5 seconds.
uf250-04.cnf fulfilled No. of Restarts: 133 No. of Flips: 1986 time to process: 0 seconds.
uf250-04.cnf fulfilled No. of Restarts: 547 No. of Flips: 2079 time to process: 5 seconds.
uf250-04.cnf fulfilled No. of Restarts: 2224 No. of Flips: 3842 time to process: 10 seconds.
uf250-04.cnf fulfilled No. of Restarts: 271 No. of Flips: 1129 time to process: 5 seconds.
uf250-04.cnf fulfilled No. of Restarts: 408 No. of Flips: 4929 time to process: 9 seconds.
uf250-04.cnf fulfilled No. of Restarts: 2348 No. of Flips: 865 time to process: 10 seconds.
uf250-04.cnf fulfilled No. of Restarts: 132 No. of Flips: 1277 time to process: 2 seconds.
uf250-04.cnf fulfilled No. of Restarts: 901 No. of Flips: 4356 time to process: 17 seconds.
uf250-04.cnf fulfilled No. of Restarts: 141 No. of Flips: 1364 time to process: 0 seconds.
uf250-04.cnf fulfilled No. of Restarts: 2856 No. of Flips: 4649 time to process: 12 seconds.
uf250-04.cnf fulfilled No. of Restarts: 2719 No. of Flips: 4882 time to process: 11 seconds.
uf250-04.cnf fulfilled No. of Restarts: 2225 No. of Flips: 2517 time to process: 17 seconds.
uf250-04.cnf fulfilled No. of Restarts: 2640 No. of Flips: 2471 time to process: 11 seconds.
uf250-04.cnf fulfilled No. of Restarts: 769 No. of Flips: 2370 time to process: 7 seconds.
uf250-04.cnf fulfilled No. of Restarts: 917 No. of Flips: 2564 time to process: 8 seconds.
uf250-04.cnf fulfilled No. of Restarts: 4510 No. of Flips: 4497 time to process: 23 seconds.
uf250-04.cnf fulfilled No. of Restarts: 371 No. of Flips: 3723 time to process: 1 seconds.
uf250-04.cnf fulfilled No. of Restarts: 3186 No. of Flips: 672 time to process: 23 seconds.
uf250-04.cnf fulfilled No. of Restarts: 3970 No. of Flips: 3524 time to process: 17 seconds.
uf250-04.cnf fulfilled No. of Restarts: 1021 No. of Flips: 4451 time to process: 7 seconds.
uf250-04.cnf fulfilled No. of Restarts: 1568 No. of Flips: 3006 time to process: 7 seconds.
uf250-04.cnf fulfilled No. of Restarts: 128 No. of Flips: 892 time to process: 8 seconds.
uf250-04.cnf fulfilled No. of Restarts: 2066 No. of Flips: 4284 time to process: 11 seconds.
uf250-04.cnf fulfilled No. of Restarts: 222 No. of Flips: 3238 time to process: 8 seconds.
uf250-04.cnf fulfilled No. of Restarts: 120 No. of Flips: 2244 time to process: 4 seconds.
uf250-04.cnf fulfilled No. of Restarts: 2138 No. of Flips: 1824 time to process: 12 seconds.
uf250-04.cnf fulfilled No. of Restarts: 1175 No. of Flips: 1680 time to process: 8 seconds.
uf250-04.cnf fulfilled No. of Restarts: 1162 No. of Flips: 3163 time to process: 5 seconds.
uf250-04.cnf fulfilled No. of Restarts: 595 No. of Flips: 2100 time to process: 20 seconds.
uf250-04.cnf fulfilled No. of Restarts: 821 No. of Flips: 3378 time to process: 3 seconds.
uf250-04.cnf fulfilled No. of Restarts: 1083 No. of Flips: 2896 time to process: 10 seconds.
uf250-04.cnf fulfilled No. of Restarts: 329 No. of Flips: 4396 time to process: 9 seconds.
uf250-04.cnf fulfilled No. of Restarts: 971 No. of Flips: 3493 time to process: 11 seconds.
uf250-04.cnf fulfilled No. of Restarts: 1062 No. of Flips: 2144 time to process: 4 seconds.
uf250-04.cnf fulfilled No. of Restarts: 173 No. of Flips: 1764 time to process: 0 seconds.
uf250-04.cnf fulfilled No. of Restarts: 51 No. of Flips: 2531 time to process: 3 seconds.
uf250-04.cnf fulfilled No. of Restarts: 2960 No. of Flips: 3588 time to process: 17 seconds.
uf250-04.cnf fulfilled No. of Restarts: 28 No. of Flips: 1039 time to process: 0 seconds.
uf250-04.cnf fulfilled No. of Restarts: 1018 No. of Flips: 4078 time to process: 11 seconds.
uf250-04.cnf fulfilled No. of Restarts: 459 No. of Flips: 4665 time to process: 9 seconds.
uf250-04.cnf fulfilled No. of Restarts: 51 No. of Flips: 4004 time to process: 12 seconds.
uf250-04.cnf fulfilled No. of Restarts: 1551 No. of Flips: 3552 time to process: 24 seconds.
uf250-04.cnf fulfilled No. of Restarts: 454 No. of Flips: 2785 time to process: 2 seconds.
uf250-04.cnf fulfilled No. of Restarts: 1254 No. of Flips: 2858 time to process: 9 seconds.
uf250-04.cnf fulfilled No. of Restarts: 144 No. of Flips: 2318 time to process: 2 seconds.
uf250-04.cnf fulfilled No. of Restarts: 1351 No. of Flips: 2776 time to process: 12 seconds.
uf250-04.cnf fulfilled No. of Restarts: 437 No. of Flips: 2346 time to process: 1 seconds.
uf250-04.cnf fulfilled No. of Restarts: 190 No. of Flips: 657 time to process: 12 seconds.
uf250-04.cnf fulfilled No. of Restarts: 742 No. of Flips: 1881 time to process: 6 seconds.
uf250-04.cnf fulfilled No. of Restarts: 1384 No. of Flips: 4037 time to process: 6 seconds.
uf250-04.cnf fulfilled No. of Restarts: 725 No. of Flips: 2665 time to process: 19 seconds.
uf250-04.cnf fulfilled No. of Restarts: 584 No. of Flips: 1465 time to process: 5 seconds.
uf250-04.cnf fulfilled No. of Restarts: 431 No. of Flips: 4105 time to process: 9 seconds.
uf250-04.cnf fulfilled No. of Restarts: 770 No. of Flips: 3388 time to process: 6 seconds.
uf250-04.cnf fulfilled No. of Restarts: 512 No. of Flips: 2622 time to process: 10 seconds.
uf250-04.cnf fulfilled No. of Restarts: 663 No. of Flips: 1563 time to process: 4 seconds.
uf250-04.cnf fulfilled No. of Restarts: 537 No. of Flips: 4297 time to process: 4 seconds.
uf250-04.cnf fulfilled No. of Restarts: 1481 No. of Flips: 4405 time to process: 9 seconds.
uf250-04.cnf fulfilled No. of Restarts: 74 No. of Flips: 4325 time to process: 3 seconds.
uf250-04.cnf fulfilled No. of Restarts: 105 No. of Flips: 2778 time to process: 9 seconds.
uf250-04.cnf fulfilled No. of Restarts: 1007 No. of Flips: 3359 time to process: 5 seconds.
uf250-04.cnf fulfilled No. of Restarts: 567 No. of Flips: 3916 time to process: 16 seconds.
uf250-04.cnf fulfilled No. of Restarts: 3921 No. of Flips: 3913 time to process: 17 seconds.
uf250-04.cnf fulfilled No. of Restarts: 867 No. of Flips: 1188 time to process: 11 seconds.
uf250-04.cnf fulfilled No. of Restarts: 4468 No. of Flips: 2271 time to process: 24 seconds.
uf250-04.cnf fulfilled No. of Restarts: 1190 No. of Flips: 2536 time to process: 5 seconds.
uf250-04.cnf fulfilled No. of Restarts: 2420 No. of Flips: 1212 time to process: 10 seconds.
uf250-04.cnf fulfilled No. of Restarts: 18 No. of Flips: 3010 time to process: 0 seconds.
uf250-04.cnf fulfilled No. of Restarts: 128 No. of Flips: 3561 time to process: 0 seconds.
uf250-04.cnf fulfilled No. of Restarts: 408 No. of Flips: 1288 time to process: 5 seconds.
uf250-04.cnf fulfilled No. of Restarts: 855 No. of Flips: 3611 time to process: 4 seconds.
uf250-04.cnf fulfilled No. of Restarts: 165 No. of Flips: 3629 time to process: 0 seconds.
uf250-04.cnf fulfilled No. of Restarts: 806 No. of Flips: 4688 time to process: 18 seconds.
uf250-04.cnf fulfilled No. of Restarts: 2323 No. of Flips: 1714 time to process: 12 seconds.
uf250-04.cnf fulfilled No. of Restarts: 3329 No. of Flips: 4777 time to process: 14 seconds.
uf250-04.cnf fulfilled No. of Restarts: 228 No. of Flips: 4520 time to process: 7 seconds.
uf250-04.cnf fulfilled No. of Restarts: 1657 No. of Flips: 2442 time to process: 17 seconds.
uf250-04.cnf fulfilled No. of Restarts: 2520 No. of Flips: 3541 time to process: 11 seconds.
uf250-04.cnf fulfilled No. of Restarts: 1227 No. of Flips: 4831 time to process: 5 seconds.
uf250-04.cnf fulfilled No. of Restarts: 1079 No. of Flips: 4417 time to process: 8 seconds.
uf250-04.cnf fulfilled No. of Restarts: 2217 No. of Flips: 1698 time to process: 20 seconds.
uf250-04.cnf fulfilled No. of Restarts: 275 No. of Flips: 2745 time to process: 1 seconds.
uf250-04.cnf fulfilled No. of Restarts: 235 No. of Flips: 2159 time to process: 8 seconds.
uf250-04.cnf fulfilled No. of Restarts: 1491 No. of Flips: 4208 time to process: 18 seconds.
uf250-04.cnf fulfilled No. of Restarts: 161 No. of Flips: 3951 time to process: 3 seconds.
uf250-04.cnf fulfilled No. of Restarts: 11 No. of Flips: 1534 time to process: 7 seconds.
uf250-04.cnf fulfilled No. of Restarts: 1127 No. of Flips: 3176 time to process: 6 seconds.
uf250-04.cnf fulfilled No. of Restarts: 708 No. of Flips: 2468 time to process: 8 seconds.
uf250-04.cnf fulfilled No. of Restarts: 4283 No. of Flips: 4591 time to process: 29 seconds.
uf250-04.cnf fulfilled No. of Restarts: 2544 No. of Flips: 4314 time to process: 11 seconds.
uf250-04.cnf fulfilled No. of Restarts: 630 No. of Flips: 4901 time to process: 10 seconds.
uf250-04.cnf fulfilled No. of Restarts: 1444 No. of Flips: 4539 time to process: 6 seconds.
uf250-04.cnf fulfilled No. of Restarts: 969 No. of Flips: 1190 time to process: 18 seconds.
uf250-04.cnf fulfilled No. of Restarts: 3113 No. of Flips: 1252 time to process: 27 seconds.
uf250-04.cnf fulfilled No. of Restarts: 1901 No. of Flips: 3900 time to process: 18 seconds.
uf250-04.cnf fulfilled No. of Restarts: 63 No. of Flips: 1895 time to process: 2 seconds.
uf250-04.cnf fulfilled No. of Restarts: 191 No. of Flips: 3593 time to process: 3 seconds.
uf250-04.cnf fulfilled No. of Restarts: 2650 No. of Flips: 1249 time to process: 21 seconds.
uf250-04.cnf fulfilled No. of Restarts: 241 No. of Flips: 3687 time to process: 1 seconds.
uf250-04.cnf fulfilled No. of Restarts: 1223 No. of Flips: 4345 time to process: 12 seconds.
uf250-04.cnf fulfilled No. of Restarts: 1377 No. of Flips: 4800 time to process: 11 seconds.
uf250-04.cnf fulfilled No. of Restarts: 116 No. of Flips: 888 time to process: 0 seconds.
uf250-04.cnf fulfilled No. of Restarts: 594 No. of Flips: 2209 time to process: 2 seconds.
uf250-04.cnf fulfilled No. of Restarts: 2300 No. of Flips: 731 time to process: 30 seconds.
uf250-04.cnf fulfilled No. of Restarts: 517 No. of Flips: 2956 time to process: 2 seconds.
uf250-04.cnf fulfilled No. of Restarts: 353 No. of Flips: 4928 time to process: 4 seconds.
uf250-04.cnf fulfilled No. of Restarts: 983 No. of Flips: 3754 time to process: 5 seconds.
uf250-04.cnf fulfilled No. of Restarts: 2375 No. of Flips: 4687 time to process: 10 seconds.
uf250-04.cnf fulfilled No. of Restarts: 86 No. of Flips: 2666 time to process: 5 seconds.
uf250-04.cnf fulfilled No. of Restarts: 1022 No. of Flips: 2910 time to process: 11 seconds.
uf250-04.cnf fulfilled No. of Restarts: 1305 No. of Flips: 1341 time to process: 5 seconds.
uf250-04.cnf fulfilled No. of Restarts: 1587 No. of Flips: 4408 time to process: 15 seconds.
uf250-04.cnf fulfilled No. of Restarts: 177 No. of Flips: 4693 time to process: 6 seconds.
uf250-04.cnf fulfilled No. of Restarts: 50 No. of Flips: 3459 time to process: 0 seconds.
uf250-04.cnf fulfilled No. of Restarts: 869 No. of Flips: 3108 time to process: 5 seconds.
uf250-04.cnf fulfilled No. of Restarts: 1671 No. of Flips: 4256 time to process: 7 seconds.
uf250-04.cnf fulfilled No. of Restarts: 59 No. of Flips: 1219 time to process: 1 seconds.
uf250-04.cnf fulfilled No. of Restarts: 209 No. of Flips: 3976 time to process: 3 seconds.
uf250-04.cnf fulfilled No. of Restarts: 411 No. of Flips: 1381 time to process: 8 seconds.
uf250-04.cnf fulfilled No. of Restarts: 2208 No. of Flips: 4796 time to process: 10 seconds.
uf250-04.cnf fulfilled No. of Restarts: 1454 No. of Flips: 972 time to process: 8 seconds.
uf250-04.cnf fulfilled No. of Restarts: 392 No. of Flips: 1480 time to process: 2 seconds.
uf250-04.cnf fulfilled No. of Restarts: 1619 No. of Flips: 2019 time to process: 14 seconds.
uf250-04.cnf fulfilled No. of Restarts: 189 No. of Flips: 2938 time to process: 3 seconds.
uf250-04.cnf fulfilled No. of Restarts: 994 No. of Flips: 3830 time to process: 6 seconds.
uf250-04.cnf fulfilled No. of Restarts: 110 No. of Flips: 1700 time to process: 16 seconds.
uf250-04.cnf fulfilled No. of Restarts: 198 No. of Flips: 3383 time to process: 12 seconds.
uf250-04.cnf fulfilled No. of Restarts: 1629 No. of Flips: 2907 time to process: 10 seconds.
uf250-04.cnf fulfilled No. of Restarts: 1306 No. of Flips: 4566 time to process: 8 seconds.
uf250-04.cnf fulfilled No. of Restarts: 3303 No. of Flips: 3102 time to process: 25 seconds.
uf250-04.cnf fulfilled No. of Restarts: 2150 No. of Flips: 3122 time to process: 9 seconds.
uf250-04.cnf fulfilled No. of Restarts: 2228 No. of Flips: 4021 time to process: 15 seconds.
uf250-04.cnf fulfilled No. of Restarts: 1116 No. of Flips: 4976 time to process: 6 seconds.
uf250-04.cnf fulfilled No. of Restarts: 2560 No. of Flips: 1525 time to process: 29 seconds.
uf250-04.cnf fulfilled No. of Restarts: 862 No. of Flips: 4350 time to process: 3 seconds.
uf250-04.cnf fulfilled No. of Restarts: 302 No. of Flips: 2711 time to process: 1 seconds.
uf250-04.cnf fulfilled No. of Restarts: 1595 No. of Flips: 1328 time to process: 6 seconds.
uf250-04.cnf fulfilled No. of Restarts: 40 No. of Flips: 2685 time to process: 15 seconds.
uf250-04.cnf fulfilled No. of Restarts: 1005 No. of Flips: 2841 time to process: 18 seconds.
uf250-04.cnf fulfilled No. of Restarts: 1567 No. of Flips: 1226 time to process: 8 seconds.
uf250-04.cnf fulfilled No. of Restarts: 2210 No. of Flips: 4137 time to process: 15 seconds.
uf250-04.cnf fulfilled No. of Restarts: 1855 No. of Flips: 2217 time to process: 14 seconds.
uf250-04.cnf fulfilled No. of Restarts: 1590 No. of Flips: 4982 time to process: 13 seconds.
uf250-04.cnf fulfilled No. of Restarts: 2613 No. of Flips: 3902 time to process: 19 seconds.
uf250-04.cnf fulfilled No. of Restarts: 673 No. of Flips: 1766 time to process: 2 seconds.
uf250-04.cnf fulfilled No. of Restarts: 179 No. of Flips: 4132 time to process: 5 seconds.
uf250-04.cnf fulfilled No. of Restarts: 1103 No. of Flips: 4763 time to process: 9 seconds.
uf250-04.cnf fulfilled No. of Restarts: 1259 No. of Flips: 1719 time to process: 9 seconds.
uf250-04.cnf fulfilled No. of Restarts: 981 No. of Flips: 4838 time to process: 4 seconds.
uf250-04.cnf fulfilled No. of Restarts: 1005 No. of Flips: 4566 time to process: 10 seconds.
uf250-04.cnf fulfilled No. of Restarts: 586 No. of Flips: 3164 time to process: 5 seconds.
uf250-04.cnf fulfilled No. of Restarts: 4089 No. of Flips: 4270 time to process: 19 seconds.
uf250-04.cnf fulfilled No. of Restarts: 2298 No. of Flips: 4343 time to process: 10 seconds.
uf250-04.cnf fulfilled No. of Restarts: 1288 No. of Flips: 4387 time to process: 6 seconds.
uf250-04.cnf fulfilled No. of Restarts: 35 No. of Flips: 3008 time to process: 10 seconds.
uf250-04.cnf fulfilled No. of Restarts: 747 No. of Flips: 1387 time to process: 11 seconds.
uf250-04.cnf fulfilled No. of Restarts: 349 No. of Flips: 1846 time to process: 3 seconds.
uf250-04.cnf fulfilled No. of Restarts: 3413 No. of Flips: 1322 time to process: 16 seconds.
uf250-04.cnf fulfilled No. of Restarts: 2961 No. of Flips: 1543 time to process: 13 seconds.
uf250-04.cnf fulfilled No. of Restarts: 2101 No. of Flips: 1808 time to process: 15 seconds.
uf250-04.cnf , deadline. Restarts: 4650
uf250-04.cnf fulfilled No. of Restarts: 816 No. of Flips: 2184 time to process: 3 seconds.
uf250-04.cnf fulfilled No. of Restarts: 1811 No. of Flips: 2431 time to process: 9 seconds.
uf250-04.cnf fulfilled No. of Restarts: 2467 No. of Flips: 4037 time to process: 13 seconds.
uf250-04.cnf fulfilled No. of Restarts: 1026 No. of Flips: 3953 time to process: 4 seconds.
uf250-04.cnf fulfilled No. of Restarts: 1595 No. of Flips: 1714 time to process: 7 seconds.
uf250-04.cnf fulfilled No. of Restarts: 230 No. of Flips: 1691 time to process: 3 seconds.
uf250-04.cnf fulfilled No. of Restarts: 1722 No. of Flips: 2517 time to process: 7 seconds.
uf250-04.cnf fulfilled No. of Restarts: 522 No. of Flips: 4380 time to process: 6 seconds.
uf250-04.cnf fulfilled No. of Restarts: 625 No. of Flips: 2098 time to process: 3 seconds.
uf250-04.cnf fulfilled No. of Restarts: 2120 No. of Flips: 2290 time to process: 9 seconds.
uf250-04.cnf fulfilled No. of Restarts: 327 No. of Flips: 1587 time to process: 1 seconds.
uf250-04.cnf fulfilled No. of Restarts: 1074 No. of Flips: 1920 time to process: 13 seconds.
uf250-04.cnf fulfilled No. of Restarts: 3452 No. of Flips: 3463 time to process: 16 seconds.
uf250-04.cnf fulfilled No. of Restarts: 585 No. of Flips: 3188 time to process: 2 seconds.
uf250-04.cnf fulfilled No. of Restarts: 1565 No. of Flips: 2413 time to process: 15 seconds.
uf250-04.cnf fulfilled No. of Restarts: 4521 No. of Flips: 2282 time to process: 25 seconds.
uf250-04.cnf fulfilled No. of Restarts: 824 No. of Flips: 4234 time to process: 3 seconds.
uf250-04.cnf fulfilled No. of Restarts: 3779 No. of Flips: 2356 time to process: 16 seconds.
uf250-04.cnf fulfilled No. of Restarts: 1114 No. of Flips: 4360 time to process: 4 seconds.
uf250-04.cnf fulfilled No. of Restarts: 1331 No. of Flips: 1571 time to process: 8 seconds.
uf250-04.cnf fulfilled No. of Restarts: 2361 No. of Flips: 4236 time to process: 28 seconds.
uf250-04.cnf fulfilled No. of Restarts: 133 No. of Flips: 3500 time to process: 0 seconds.
uf250-04.cnf fulfilled No. of Restarts: 388 No. of Flips: 3623 time to process: 17 seconds.
uf250-04.cnf fulfilled No. of Restarts: 528 No. of Flips: 3844 time to process: 2 seconds.
uf250-04.cnf fulfilled No. of Restarts: 452 No. of Flips: 4052 time to process: 8 seconds.
uf250-04.cnf fulfilled No. of Restarts: 3656 No. of Flips: 1340 time to process: 16 seconds.
uf250-04.cnf fulfilled No. of Restarts: 481 No. of Flips: 4038 time to process: 2 seconds.
uf250-04.cnf fulfilled No. of Restarts: 866 No. of Flips: 3361 time to process: 4 seconds.
uf250-04.cnf fulfilled No. of Restarts: 228 No. of Flips: 876 time to process: 1 seconds.
uf250-04.cnf fulfilled No. of Restarts: 268 No. of Flips: 1483 time to process: 2 seconds.
uf250-04.cnf fulfilled No. of Restarts: 334 No. of Flips: 4556 time to process: 10 seconds.
uf250-04.cnf fulfilled No. of Restarts: 1146 No. of Flips: 2683 time to process: 11 seconds.
uf250-04.cnf fulfilled No. of Restarts: 4131 No. of Flips: 4168 time to process: 18 seconds.
uf250-04.cnf fulfilled No. of Restarts: 648 No. of Flips: 4641 time to process: 14 seconds.
uf250-04.cnf fulfilled No. of Restarts: 1195 No. of Flips: 2542 time to process: 5 seconds.
uf250-04.cnf fulfilled No. of Restarts: 1783 No. of Flips: 3411 time to process: 9 seconds.
uf250-04.cnf fulfilled No. of Restarts: 1216 No. of Flips: 2454 time to process: 20 seconds.
uf250-04.cnf fulfilled No. of Restarts: 882 No. of Flips: 4971 time to process: 9 seconds.
uf250-04.cnf fulfilled No. of Restarts: 1415 No. of Flips: 2425 time to process: 8 seconds.
uf250-04.cnf fulfilled No. of Restarts: 2399 No. of Flips: 3162 time to process: 15 seconds.
uf250-04.cnf fulfilled No. of Restarts: 176 No. of Flips: 3559 time to process: 1 seconds.
uf250-04.cnf fulfilled No. of Restarts: 482 No. of Flips: 4998 time to process: 3 seconds.
uf250-04.cnf fulfilled No. of Restarts: 151 No. of Flips: 2922 time to process: 7 seconds.
uf250-04.cnf fulfilled No. of Restarts: 56 No. of Flips: 4912 time to process: 0 seconds.
uf250-04.cnf fulfilled No. of Restarts: 142 No. of Flips: 3832 time to process: 17 seconds.
uf250-04.cnf fulfilled No. of Restarts: 759 No. of Flips: 3321 time to process: 4 seconds.
uf250-04.cnf fulfilled No. of Restarts: 1185 No. of Flips: 1918 time to process: 8 seconds.
uf250-04.cnf fulfilled No. of Restarts: 1715 No. of Flips: 4457 time to process: 11 seconds.
uf250-04.cnf fulfilled No. of Restarts: 1151 No. of Flips: 2123 time to process: 7 seconds.
uf250-04.cnf fulfilled No. of Restarts: 120 No. of Flips: 3808 time to process: 5 seconds.
uf250-04.cnf fulfilled No. of Restarts: 118 No. of Flips: 1763 time to process: 2 seconds.
uf250-04.cnf fulfilled No. of Restarts: 1147 No. of Flips: 3957 time to process: 9 seconds.
uf250-04.cnf fulfilled No. of Restarts: 40 No. of Flips: 868 time to process: 3 seconds.
uf250-04.cnf fulfilled No. of Restarts: 2308 No. of Flips: 2518 time to process: 10 seconds.
uf250-04.cnf fulfilled No. of Restarts: 240 No. of Flips: 2863 time to process: 7 seconds.
uf250-04.cnf fulfilled No. of Restarts: 202 No. of Flips: 4075 time to process: 5 seconds.
uf250-04.cnf fulfilled No. of Restarts: 940 No. of Flips: 3730 time to process: 5 seconds.
uf250-04.cnf fulfilled No. of Restarts: 180 No. of Flips: 4160 time to process: 3 seconds.
uf250-04.cnf fulfilled No. of Restarts: 1037 No. of Flips: 4376 time to process: 5 seconds.
uf250-04.cnf fulfilled No. of Restarts: 1491 No. of Flips: 1889 time to process: 15 seconds.
uf250-04.cnf fulfilled No. of Restarts: 206 No. of Flips: 1816 time to process: 4 seconds.
uf250-04.cnf fulfilled No. of Restarts: 107 No. of Flips: 1409 time to process: 13 seconds.
uf250-04.cnf fulfilled No. of Restarts: 4102 No. of Flips: 4752 time to process: 22 seconds.
uf250-04.cnf fulfilled No. of Restarts: 621 No. of Flips: 4249 time to process: 8 seconds.
uf250-04.cnf fulfilled No. of Restarts: 3139 No. of Flips: 3729 time to process: 15 seconds.
uf250-04.cnf fulfilled No. of Restarts: 2049 No. of Flips: 1099 time to process: 9 seconds.
uf250-04.cnf fulfilled No. of Restarts: 2728 No. of Flips: 4687 time to process: 12 seconds.
uf250-04.cnf fulfilled No. of Restarts: 1302 No. of Flips: 3370 time to process: 6 seconds.
uf250-04.cnf fulfilled No. of Restarts: 1708 No. of Flips: 4623 time to process: 21 seconds.
uf250-04.cnf fulfilled No. of Restarts: 108 No. of Flips: 3124 time to process: 0 seconds.
uf250-04.cnf fulfilled No. of Restarts: 716 No. of Flips: 2187 time to process: 4 seconds.
uf250-04.cnf fulfilled No. of Restarts: 1655 No. of Flips: 4660 time to process: 7 seconds.
uf250-04.cnf fulfilled No. of Restarts: 574 No. of Flips: 3720 time to process: 3 seconds.
uf250-04.cnf fulfilled No. of Restarts: 3831 No. of Flips: 1128 time to process: 24 seconds.
uf250-04.cnf fulfilled No. of Restarts: 778 No. of Flips: 1311 time to process: 3 seconds.
uf250-04.cnf fulfilled No. of Restarts: 291 No. of Flips: 1817 time to process: 9 seconds.
uf250-04.cnf fulfilled No. of Restarts: 560 No. of Flips: 2880 time to process: 16 seconds.
uf250-04.cnf fulfilled No. of Restarts: 355 No. of Flips: 4158 time to process: 2 seconds.
uf250-04.cnf fulfilled No. of Restarts: 1486 No. of Flips: 2604 time to process: 12 seconds.
uf250-04.cnf fulfilled No. of Restarts: 884 No. of Flips: 2557 time to process: 4 seconds.
uf250-04.cnf fulfilled No. of Restarts: 2624 No. of Flips: 4885 time to process: 11 seconds.
uf250-04.cnf fulfilled No. of Restarts: 1227 No. of Flips: 2490 time to process: 5 seconds.
uf250-04.cnf fulfilled No. of Restarts: 2229 No. of Flips: 4091 time to process: 14 seconds.
uf250-04.cnf fulfilled No. of Restarts: 2040 No. of Flips: 4172 time to process: 8 seconds.
uf250-04.cnf fulfilled No. of Restarts: 2375 No. of Flips: 3200 time to process: 10 seconds.
uf250-04.cnf fulfilled No. of Restarts: 3075 No. of Flips: 3205 time to process: 32 seconds.
uf250-04.cnf fulfilled No. of Restarts: 307 No. of Flips: 4372 time to process: 3 seconds.
uf250-04.cnf fulfilled No. of Restarts: 2125 No. of Flips: 3240 time to process: 9 seconds.
uf250-04.cnf fulfilled No. of Restarts: 3102 No. of Flips: 3780 time to process: 15 seconds.
uf250-04.cnf fulfilled No. of Restarts: 517 No. of Flips: 3496 time to process: 2 seconds.
uf250-04.cnf fulfilled No. of Restarts: 3414 No. of Flips: 2360 time to process: 20 seconds.
uf250-04.cnf fulfilled No. of Restarts: 831 No. of Flips: 1991 time to process: 3 seconds.
uf250-04.cnf fulfilled No. of Restarts: 1889 No. of Flips: 2604 time to process: 11 seconds.
uf250-04.cnf fulfilled No. of Restarts: 948 No. of Flips: 2546 time to process: 6 seconds.
uf250-04.cnf fulfilled No. of Restarts: 341 No. of Flips: 4925 time to process: 1 seconds.
uf250-04.cnf fulfilled No. of Restarts: 381 No. of Flips: 3582 time to process: 2 seconds.
uf250-04.cnf fulfilled No. of Restarts: 1193 No. of Flips: 4538 time to process: 11 seconds.
uf250-04.cnf fulfilled No. of Restarts: 1896 No. of Flips: 1487 time to process: 11 seconds.
uf250-04.cnf fulfilled No. of Restarts: 1727 No. of Flips: 4224 time to process: 7 seconds.
uf250-04.cnf fulfilled No. of Restarts: 192 No. of Flips: 4555 time to process: 1 seconds.
uf250-04.cnf fulfilled No. of Restarts: 2673 No. of Flips: 1073 time to process: 15 seconds.
uf250-04.cnf fulfilled No. of Restarts: 121 No. of Flips: 3889 time to process: 9 seconds.
uf250-04.cnf fulfilled No. of Restarts: 1840 No. of Flips: 1828 time to process: 14 seconds.
uf250-04.cnf fulfilled No. of Restarts: 182 No. of Flips: 3682 time to process: 6 seconds.
uf250-04.cnf fulfilled No. of Restarts: 1494 No. of Flips: 2465 time to process: 6 seconds.
uf250-04.cnf fulfilled No. of Restarts: 1028 No. of Flips: 1342 time to process: 8 seconds.
uf250-04.cnf fulfilled No. of Restarts: 2099 No. of Flips: 1719 time to process: 29 seconds.
uf250-04.cnf fulfilled No. of Restarts: 400 No. of Flips: 3019 time to process: 1 seconds.
uf250-04.cnf fulfilled No. of Restarts: 1198 No. of Flips: 3420 time to process: 7 seconds.
uf250-04.cnf fulfilled No. of Restarts: 294 No. of Flips: 3280 time to process: 2 seconds.
uf250-04.cnf fulfilled No. of Restarts: 1102 No. of Flips: 4781 time to process: 10 seconds.
uf250-04.cnf fulfilled No. of Restarts: 1253 No. of Flips: 3658 time to process: 6 seconds.
uf250-04.cnf fulfilled No. of Restarts: 1114 No. of Flips: 4181 time to process: 11 seconds.
uf250-04.cnf fulfilled No. of Restarts: 1501 No. of Flips: 3084 time to process: 8 seconds.
uf250-04.cnf fulfilled No. of Restarts: 4624 No. of Flips: 3263 time to process: 20 seconds.
uf250-04.cnf fulfilled No. of Restarts: 189 No. of Flips: 4586 time to process: 0 seconds.
uf250-04.cnf fulfilled No. of Restarts: 1027 No. of Flips: 4344 time to process: 4 seconds.
uf250-04.cnf fulfilled No. of Restarts: 1513 No. of Flips: 1441 time to process: 6 seconds.
uf250-04.cnf fulfilled No. of Restarts: 1091 No. of Flips: 845 time to process: 8 seconds.
uf250-04.cnf fulfilled No. of Restarts: 84 No. of Flips: 1303 time to process: 2 seconds.
uf250-04.cnf fulfilled No. of Restarts: 227 No. of Flips: 3585 time to process: 1 seconds.
uf250-04.cnf fulfilled No. of Restarts: 1349 No. of Flips: 1792 time to process: 6 seconds.
uf250-04.cnf fulfilled No. of Restarts: 289 No. of Flips: 1507 time to process: 6 seconds.
uf250-04.cnf fulfilled No. of Restarts: 246 No. of Flips: 4107 time to process: 2 seconds.
uf250-04.cnf fulfilled No. of Restarts: 1013 No. of Flips: 1923 time to process: 6 seconds.
uf250-04.cnf fulfilled No. of Restarts: 681 No. of Flips: 4444 time to process: 5 seconds.
uf250-04.cnf fulfilled No. of Restarts: 438 No. of Flips: 3915 time to process: 4 seconds.
uf250-04.cnf fulfilled No. of Restarts: 885 No. of Flips: 2473 time to process: 6 seconds.
uf250-04.cnf fulfilled No. of Restarts: 2485 No. of Flips: 4089 time to process: 30 seconds.
uf250-04.cnf fulfilled No. of Restarts: 763 No. of Flips: 3034 time to process: 3 seconds.
uf250-04.cnf fulfilled No. of Restarts: 2699 No. of Flips: 4712 time to process: 19 seconds.
uf250-04.cnf fulfilled No. of Restarts: 866 No. of Flips: 4072 time to process: 3 seconds.
uf250-04.cnf fulfilled No. of Restarts: 770 No. of Flips: 4671 time to process: 5 seconds.
uf250-04.cnf fulfilled No. of Restarts: 1025 No. of Flips: 1101 time to process: 5 seconds.
uf250-04.cnf fulfilled No. of Restarts: 1527 No. of Flips: 3495 time to process: 7 seconds.
uf250-04.cnf fulfilled No. of Restarts: 253 No. of Flips: 3344 time to process: 3 seconds.
uf250-04.cnf fulfilled No. of Restarts: 835 No. of Flips: 4812 time to process: 12 seconds.
uf250-04.cnf fulfilled No. of Restarts: 723 No. of Flips: 2823 time to process: 3 seconds.
uf250-04.cnf fulfilled No. of Restarts: 1369 No. of Flips: 1110 time to process: 9 seconds.
uf250-04.cnf fulfilled No. of Restarts: 1958 No. of Flips: 3792 time to process: 8 seconds.
uf250-04.cnf fulfilled No. of Restarts: 268 No. of Flips: 2675 time to process: 5 seconds.
uf250-04.cnf fulfilled No. of Restarts: 473 No. of Flips: 3625 time to process: 2 seconds.
uf250-04.cnf fulfilled No. of Restarts: 334 No. of Flips: 1880 time to process: 1 seconds.
uf250-04.cnf fulfilled No. of Restarts: 3868 No. of Flips: 900 time to process: 27 seconds.
uf250-04.cnf fulfilled No. of Restarts: 352 No. of Flips: 4982 time to process: 1 seconds.
uf250-04.cnf fulfilled No. of Restarts: 261 No. of Flips: 2452 time to process: 5 seconds.
uf250-04.cnf fulfilled No. of Restarts: 891 No. of Flips: 3685 time to process: 10 seconds.
uf250-04.cnf fulfilled No. of Restarts: 797 No. of Flips: 4285 time to process: 3 seconds.
uf250-04.cnf fulfilled No. of Restarts: 796 No. of Flips: 1044 time to process: 4 seconds.
uf250-04.cnf fulfilled No. of Restarts: 616 No. of Flips: 3123 time to process: 2 seconds.
uf250-04.cnf fulfilled No. of Restarts: 2721 No. of Flips: 3680 time to process: 16 seconds.
uf250-04.cnf fulfilled No. of Restarts: 3067 No. of Flips: 1952 time to process: 17 seconds.
uf250-04.cnf fulfilled No. of Restarts: 1910 No. of Flips: 815 time to process: 11 seconds.
uf250-04.cnf fulfilled No. of Restarts: 250 No. of Flips: 4089 time to process: 3 seconds.
uf250-04.cnf fulfilled No. of Restarts: 79 No. of Flips: 1488 time to process: 0 seconds.
uf250-04.cnf fulfilled No. of Restarts: 60 No. of Flips: 2463 time to process: 5 seconds.
uf250-04.cnf fulfilled No. of Restarts: 829 No. of Flips: 3720 time to process: 18 seconds.
uf250-04.cnf fulfilled No. of Restarts: 912 No. of Flips: 4211 time to process: 4 seconds.
uf250-04.cnf fulfilled No. of Restarts: 686 No. of Flips: 2963 time to process: 3 seconds.
uf250-04.cnf fulfilled No. of Restarts: 1936 No. of Flips: 3868 time to process: 12 seconds.
uf250-04.cnf fulfilled No. of Restarts: 126 No. of Flips: 3793 time to process: 0 seconds.
uf250-04.cnf fulfilled No. of Restarts: 1170 No. of Flips: 1637 time to process: 6 seconds.
uf250-04.cnf fulfilled No. of Restarts: 512 No. of Flips: 1967 time to process: 15 seconds.
uf250-04.cnf fulfilled No. of Restarts: 2319 No. of Flips: 2676 time to process: 15 seconds.
uf250-04.cnf fulfilled No. of Restarts: 864 No. of Flips: 4590 time to process: 11 seconds.
uf250-04.cnf fulfilled No. of Restarts: 1165 No. of Flips: 1939 time to process: 8 seconds.
uf250-04.cnf fulfilled No. of Restarts: 1729 No. of Flips: 1276 time to process: 10 seconds.
uf250-04.cnf fulfilled No. of Restarts: 2910 No. of Flips: 1513 time to process: 17 seconds.
uf250-04.cnf fulfilled No. of Restarts: 212 No. of Flips: 3227 time to process: 0 seconds.
uf250-04.cnf fulfilled No. of Restarts: 782 No. of Flips: 3257 time to process: 3 seconds.
uf250-04.cnf fulfilled No. of Restarts: 2117 No. of Flips: 2659 time to process: 9 seconds.
uf250-04.cnf fulfilled No. of Restarts: 166 No. of Flips: 851 time to process: 7 seconds.
uf250-04.cnf fulfilled No. of Restarts: 1265 No. of Flips: 2101 time to process: 15 seconds.
uf250-04.cnf fulfilled No. of Restarts: 514 No. of Flips: 4182 time to process: 5 seconds.
uf250-04.cnf fulfilled No. of Restarts: 65 No. of Flips: 3482 time to process: 1 seconds.
uf250-04.cnf fulfilled No. of Restarts: 381 No. of Flips: 1625 time to process: 2 seconds.
uf250-04.cnf fulfilled No. of Restarts: 1095 No. of Flips: 4984 time to process: 5 seconds.
uf250-04.cnf fulfilled No. of Restarts: 2607 No. of Flips: 3644 time to process: 14 seconds.
uf250-04.cnf fulfilled No. of Restarts: 841 No. of Flips: 937 time to process: 3 seconds.
uf250-04.cnf fulfilled No. of Restarts: 535 No. of Flips: 1777 time to process: 3 seconds.
uf250-04.cnf fulfilled No. of Restarts: 32 No. of Flips: 4321 time to process: 1 seconds.
uf250-04.cnf fulfilled No. of Restarts: 1051 No. of Flips: 4597 time to process: 5 seconds.
uf250-04.cnf fulfilled No. of Restarts: 2061 No. of Flips: 1338 time to process: 8 seconds.
uf250-04.cnf fulfilled No. of Restarts: 1026 No. of Flips: 2187 time to process: 8 seconds.
uf250-04.cnf fulfilled No. of Restarts: 1875 No. of Flips: 2470 time to process: 8 seconds.
uf250-04.cnf fulfilled No. of Restarts: 79 No. of Flips: 3173 time to process: 0 seconds.
uf250-04.cnf fulfilled No. of Restarts: 348 No. of Flips: 4894 time to process: 2 seconds.
uf250-04.cnf fulfilled No. of Restarts: 1502 No. of Flips: 2521 time to process: 7 seconds.
uf250-04.cnf fulfilled No. of Restarts: 1745 No. of Flips: 2463 time to process: 15 seconds.
uf250-04.cnf fulfilled No. of Restarts: 412 No. of Flips: 3217 time to process: 3 seconds.
uf250-04.cnf fulfilled No. of Restarts: 603 No. of Flips: 2839 time to process: 3 seconds.
uf250-04.cnf fulfilled No. of Restarts: 375 No. of Flips: 3600 time to process: 8 seconds.
uf250-04.cnf fulfilled No. of Restarts: 1754 No. of Flips: 3170 time to process: 9 seconds.
uf250-04.cnf fulfilled No. of Restarts: 13 No. of Flips: 1924 time to process: 8 seconds.
uf250-04.cnf fulfilled No. of Restarts: 1578 No. of Flips: 4852 time to process: 8 seconds.
uf250-04.cnf fulfilled No. of Restarts: 1241 No. of Flips: 1822 time to process: 8 seconds.
uf250-04.cnf fulfilled No. of Restarts: 1946 No. of Flips: 3838 time to process: 19 seconds.
uf250-04.cnf fulfilled No. of Restarts: 1138 No. of Flips: 4047 time to process: 15 seconds.
uf250-04.cnf fulfilled No. of Restarts: 1548 No. of Flips: 1455 time to process: 6 seconds.
uf250-04.cnf fulfilled No. of Restarts: 2 No. of Flips: 2340 time to process: 14 seconds.
uf250-04.cnf fulfilled No. of Restarts: 700 No. of Flips: 1127 time to process: 5 seconds.
uf250-04.cnf fulfilled No. of Restarts: 427 No. of Flips: 4052 time to process: 8 seconds.
uf250-04.cnf fulfilled No. of Restarts: 234 No. of Flips: 4952 time to process: 1 seconds.
uf250-04.cnf fulfilled No. of Restarts: 536 No. of Flips: 1862 time to process: 4 seconds.
uf250-04.cnf fulfilled No. of Restarts: 242 No. of Flips: 4458 time to process: 9 seconds.
uf250-04.cnf fulfilled No. of Restarts: 493 No. of Flips: 4178 time to process: 7 seconds.
uf250-04.cnf fulfilled No. of Restarts: 347 No. of Flips: 4899 time to process: 2 seconds.
uf250-04.cnf fulfilled No. of Restarts: 623 No. of Flips: 2366 time to process: 3 seconds.
uf250-04.cnf fulfilled No. of Restarts: 2011 No. of Flips: 3299 time to process: 12 seconds.
uf250-04.cnf fulfilled No. of Restarts: 957 No. of Flips: 3139 time to process: 5 seconds.
uf250-04.cnf fulfilled No. of Restarts: 714 No. of Flips: 986 time to process: 4 seconds.
uf250-04.cnf fulfilled No. of Restarts: 709 No. of Flips: 4589 time to process: 6 seconds.
uf250-04.cnf fulfilled No. of Restarts: 115 No. of Flips: 2601 time to process: 2 seconds.
uf250-04.cnf fulfilled No. of Restarts: 188 No. of Flips: 1679 time to process: 6 seconds.
uf250-04.cnf fulfilled No. of Restarts: 1059 No. of Flips: 2653 time to process: 11 seconds.
uf250-04.cnf fulfilled No. of Restarts: 2109 No. of Flips: 2459 time to process: 10 seconds.
uf250-04.cnf fulfilled No. of Restarts: 784 No. of Flips: 1927 time to process: 5 seconds.
uf250-04.cnf fulfilled No. of Restarts: 1219 No. of Flips: 3431 time to process: 10 seconds.
uf250-04.cnf fulfilled No. of Restarts: 67 No. of Flips: 4602 time to process: 4 seconds.
uf250-04.cnf fulfilled No. of Restarts: 203 No. of Flips: 3400 time to process: 1 seconds.
uf250-04.cnf fulfilled No. of Restarts: 4087 No. of Flips: 3496 time to process: 21 seconds.
uf250-04.cnf fulfilled No. of Restarts: 435 No. of Flips: 3383 time to process: 1 seconds.
uf250-04.cnf fulfilled No. of Restarts: 708 No. of Flips: 4315 time to process: 11 seconds.
uf250-04.cnf fulfilled No. of Restarts: 1621 No. of Flips: 3166 time to process: 7 seconds.
uf250-04.cnf , deadline. Restarts: 4650
uf250-04.cnf fulfilled No. of Restarts: 2614 No. of Flips: 3468 time to process: 11 seconds.
uf250-04.cnf fulfilled No. of Restarts: 1669 No. of Flips: 2170 time to process: 7 seconds.
uf250-04.cnf fulfilled No. of Restarts: 1434 No. of Flips: 2494 time to process: 7 seconds.
uf250-04.cnf fulfilled No. of Restarts: 814 No. of Flips: 2765 time to process: 9 seconds.
uf250-04.cnf fulfilled No. of Restarts: 1244 No. of Flips: 2992 time to process: 5 seconds.
uf250-04.cnf fulfilled No. of Restarts: 901 No. of Flips: 4899 time to process: 4 seconds.
uf250-04.cnf fulfilled No. of Restarts: 470 No. of Flips: 1885 time to process: 2 seconds.
uf250-04.cnf fulfilled No. of Restarts: 1598 No. of Flips: 3897 time to process: 9 seconds.
uf250-04.cnf fulfilled No. of Restarts: 2920 No. of Flips: 4952 time to process: 12 seconds.
uf250-04.cnf fulfilled No. of Restarts: 1214 No. of Flips: 3465 time to process: 12 seconds.
uf250-04.cnf fulfilled No. of Restarts: 1440 No. of Flips: 3706 time to process: 10 seconds.
uf250-04.cnf fulfilled No. of Restarts: 538 No. of Flips: 3769 time to process: 13 seconds.
uf250-04.cnf fulfilled No. of Restarts: 1789 No. of Flips: 1903 time to process: 15 seconds.
uf250-04.cnf fulfilled No. of Restarts: 58 No. of Flips: 4643 time to process: 8 seconds.
uf250-04.cnf fulfilled No. of Restarts: 722 No. of Flips: 4396 time to process: 6 seconds.
uf250-04.cnf fulfilled No. of Restarts: 192 No. of Flips: 1843 time to process: 18 seconds.
uf250-04.cnf fulfilled No. of Restarts: 695 No. of Flips: 2728 time to process: 5 seconds.
uf250-04.cnf fulfilled No. of Restarts: 3402 No. of Flips: 4503 time to process: 16 seconds.
uf250-04.cnf fulfilled No. of Restarts: 58 No. of Flips: 4153 time to process: 1 seconds.
uf250-04.cnf fulfilled No. of Restarts: 350 No. of Flips: 3663 time to process: 1 seconds.
uf250-04.cnf fulfilled No. of Restarts: 1812 No. of Flips: 1825 time to process: 27 seconds.
uf250-04.cnf fulfilled No. of Restarts: 22 No. of Flips: 4001 time to process: 0 seconds.
uf250-04.cnf fulfilled No. of Restarts: 2457 No. of Flips: 3895 time to process: 13 seconds.
uf250-04.cnf fulfilled No. of Restarts: 127 No. of Flips: 2118 time to process: 7 seconds.
uf250-04.cnf fulfilled No. of Restarts: 30 No. of Flips: 4097 time to process: 3 seconds.
uf250-04.cnf fulfilled No. of Restarts: 287 No. of Flips: 3958 time to process: 13 seconds.
uf250-04.cnf fulfilled No. of Restarts: 216 No. of Flips: 2163 time to process: 3 seconds.
uf250-04.cnf fulfilled No. of Restarts: 1024 No. of Flips: 3944 time to process: 5 seconds.
uf250-04.cnf fulfilled No. of Restarts: 108 No. of Flips: 3535 time to process: 5 seconds.
uf250-04.cnf fulfilled No. of Restarts: 988 No. of Flips: 2832 time to process: 7 seconds.
uf250-04.cnf fulfilled No. of Restarts: 1277 No. of Flips: 3146 time to process: 9 seconds.
uf250-04.cnf fulfilled No. of Restarts: 808 No. of Flips: 3785 time to process: 5 seconds.
uf250-04.cnf fulfilled No. of Restarts: 1859 No. of Flips: 2384 time to process: 9 seconds.
uf250-04.cnf fulfilled No. of Restarts: 717 No. of Flips: 1511 time to process: 8 seconds.
uf250-04.cnf fulfilled No. of Restarts: 1671 No. of Flips: 3098 time to process: 16 seconds.
uf250-04.cnf fulfilled No. of Restarts: 851 No. of Flips: 4033 time to process: 15 seconds.
uf250-04.cnf fulfilled No. of Restarts: 623 No. of Flips: 2577 time to process: 7 seconds.
uf250-04.cnf fulfilled No. of Restarts: 982 No. of Flips: 4343 time to process: 8 seconds.
uf250-04.cnf fulfilled No. of Restarts: 1051 No. of Flips: 2552 time to process: 11 seconds.
uf250-04.cnf fulfilled No. of Restarts: 1844 No. of Flips: 1908 time to process: 9 seconds.
uf250-04.cnf fulfilled No. of Restarts: 1855 No. of Flips: 4987 time to process: 11 seconds.
uf250-04.cnf fulfilled No. of Restarts: 509 No. of Flips: 2207 time to process: 2 seconds.
uf250-04.cnf fulfilled No. of Restarts: 2574 No. of Flips: 4979 time to process: 11 seconds.
uf250-04.cnf fulfilled No. of Restarts: 2086 No. of Flips: 1014 time to process: 9 seconds.
uf250-04.cnf fulfilled No. of Restarts: 753 No. of Flips: 1047 time to process: 10 seconds.
uf250-04.cnf fulfilled No. of Restarts: 37 No. of Flips: 4822 time to process: 0 seconds.
uf250-04.cnf fulfilled No. of Restarts: 748 No. of Flips: 1670 time to process: 15 seconds.
uf250-04.cnf fulfilled No. of Restarts: 4551 No. of Flips: 2835 time to process: 25 seconds.
uf250-04.cnf fulfilled No. of Restarts: 82 No. of Flips: 608 time to process: 0 seconds.
uf250-04.cnf fulfilled No. of Restarts: 1317 No. of Flips: 4195 time to process: 5 seconds.
uf250-04.cnf fulfilled No. of Restarts: 1522 No. of Flips: 4687 time to process: 8 seconds.
uf250-04.cnf fulfilled No. of Restarts: 223 No. of Flips: 1275 time to process: 18 seconds.
uf250-04.cnf fulfilled No. of Restarts: 981 No. of Flips: 1291 time to process: 5 seconds.
uf250-04.cnf fulfilled No. of Restarts: 679 No. of Flips: 4474 time to process: 9 seconds.
uf250-04.cnf fulfilled No. of Restarts: 799 No. of Flips: 2649 time to process: 11 seconds.
uf250-04.cnf fulfilled No. of Restarts: 881 No. of Flips: 2846 time to process: 7 seconds.
uf250-04.cnf fulfilled No. of Restarts: 1701 No. of Flips: 4664 time to process: 13 seconds.
uf250-04.cnf fulfilled No. of Restarts: 2220 No. of Flips: 4831 time to process: 9 seconds.
uf250-04.cnf fulfilled No. of Restarts: 1324 No. of Flips: 3759 time to process: 9 seconds.
uf250-04.cnf fulfilled No. of Restarts: 2963 No. of Flips: 4882 time to process: 16 seconds.
uf250-04.cnf fulfilled No. of Restarts: 1531 No. of Flips: 992 time to process: 7 seconds.
uf250-04.cnf fulfilled No. of Restarts: 685 No. of Flips: 4562 time to process: 10 seconds.
uf250-04.cnf fulfilled No. of Restarts: 1188 No. of Flips: 4637 time to process: 8 seconds.
uf250-04.cnf fulfilled No. of Restarts: 1070 No. of Flips: 996 time to process: 6 seconds.
uf250-04.cnf fulfilled No. of Restarts: 1445 No. of Flips: 4279 time to process: 12 seconds.
uf250-04.cnf fulfilled No. of Restarts: 377 No. of Flips: 3606 time to process: 21 seconds.
uf250-04.cnf fulfilled No. of Restarts: 123 No. of Flips: 4024 time to process: 5 seconds.
uf250-04.cnf fulfilled No. of Restarts: 260 No. of Flips: 2956 time to process: 1 seconds.
uf250-04.cnf fulfilled No. of Restarts: 839 No. of Flips: 2461 time to process: 5 seconds.
uf250-04.cnf fulfilled No. of Restarts: 4372 No. of Flips: 1501 time to process: 29 seconds.
uf250-04.cnf fulfilled No. of Restarts: 344 No. of Flips: 2793 time to process: 1 seconds.
uf250-04.cnf fulfilled No. of Restarts: 1697 No. of Flips: 4154 time to process: 14 seconds.
uf250-04.cnf fulfilled No. of Restarts: 1030 No. of Flips: 2046 time to process: 13 seconds.
uf250-04.cnf fulfilled No. of Restarts: 793 No. of Flips: 2026 time to process: 5 seconds.
uf250-04.cnf fulfilled No. of Restarts: 339 No. of Flips: 2141 time to process: 2 seconds.
uf250-04.cnf fulfilled No. of Restarts: 484 No. of Flips: 848 time to process: 3 seconds.
uf250-04.cnf fulfilled No. of Restarts: 584 No. of Flips: 3802 time to process: 6 seconds.
uf250-04.cnf fulfilled No. of Restarts: 2176 No. of Flips: 4932 time to process: 9 seconds.
uf250-04.cnf fulfilled No. of Restarts: 294 No. of Flips: 3227 time to process: 2 seconds.
uf250-04.cnf fulfilled No. of Restarts: 1011 No. of Flips: 4034 time to process: 9 seconds.
uf250-04.cnf fulfilled No. of Restarts: 27 No. of Flips: 2259 time to process: 0 seconds.
uf250-04.cnf fulfilled No. of Restarts: 1658 No. of Flips: 890 time to process: 7 seconds.
uf250-04.cnf fulfilled No. of Restarts: 2773 No. of Flips: 3649 time to process: 23 seconds.
uf250-04.cnf fulfilled No. of Restarts: 456 No. of Flips: 3122 time to process: 2 seconds.
uf250-04.cnf fulfilled No. of Restarts: 741 No. of Flips: 2352 time to process: 3 seconds.
uf250-04.cnf fulfilled No. of Restarts: 1291 No. of Flips: 2213 time to process: 9 seconds.
uf250-04.cnf fulfilled No. of Restarts: 332 No. of Flips: 2879 time to process: 8 seconds.
uf250-04.cnf fulfilled No. of Restarts: 960 No. of Flips: 1671 time to process: 7 seconds.
uf250-04.cnf fulfilled No. of Restarts: 415 No. of Flips: 2815 time to process: 8 seconds.
uf250-04.cnf fulfilled No. of Restarts: 809 No. of Flips: 2672 time to process: 8 seconds.
uf250-04.cnf fulfilled No. of Restarts: 660 No. of Flips: 3934 time to process: 4 seconds.
uf250-04.cnf fulfilled No. of Restarts: 63 No. of Flips: 1813 time to process: 5 seconds.
uf250-04.cnf fulfilled No. of Restarts: 126 No. of Flips: 2587 time to process: 0 seconds.
uf250-04.cnf fulfilled No. of Restarts: 2453 No. of Flips: 3285 time to process: 24 seconds.
uf250-04.cnf fulfilled No. of Restarts: 731 No. of Flips: 1289 time to process: 3 seconds.
uf250-04.cnf fulfilled No. of Restarts: 1075 No. of Flips: 2056 time to process: 10 seconds.
uf250-04.cnf fulfilled No. of Restarts: 2275 No. of Flips: 2296 time to process: 11 seconds.
uf250-04.cnf fulfilled No. of Restarts: 664 No. of Flips: 4995 time to process: 5 seconds.
uf250-04.cnf fulfilled No. of Restarts: 2718 No. of Flips: 4301 time to process: 18 seconds.
uf250-04.cnf fulfilled No. of Restarts: 544 No. of Flips: 4225 time to process: 4 seconds.
uf250-04.cnf fulfilled No. of Restarts: 832 No. of Flips: 2066 time to process: 6 seconds.
uf250-04.cnf fulfilled No. of Restarts: 311 No. of Flips: 1291 time to process: 6 seconds.
uf250-04.cnf fulfilled No. of Restarts: 2070 No. of Flips: 3744 time to process: 12 seconds.
uf250-04.cnf fulfilled No. of Restarts: 1551 No. of Flips: 2882 time to process: 8 seconds.
uf250-04.cnf fulfilled No. of Restarts: 878 No. of Flips: 3460 time to process: 11 seconds.
uf250-04.cnf fulfilled No. of Restarts: 148 No. of Flips: 1469 time to process: 6 seconds.
uf250-04.cnf fulfilled No. of Restarts: 740 No. of Flips: 4557 time to process: 5 seconds.
uf250-04.cnf fulfilled No. of Restarts: 1822 No. of Flips: 3835 time to process: 14 seconds.
uf250-04.cnf fulfilled No. of Restarts: 72 No. of Flips: 1093 time to process: 2 seconds.
uf250-04.cnf fulfilled No. of Restarts: 1465 No. of Flips: 4944 time to process: 10 seconds.
uf250-04.cnf fulfilled No. of Restarts: 188 No. of Flips: 1941 time to process: 2 seconds.
uf250-04.cnf fulfilled No. of Restarts: 392 No. of Flips: 2194 time to process: 2 seconds.
uf250-04.cnf fulfilled No. of Restarts: 749 No. of Flips: 4019 time to process: 12 seconds.
uf250-04.cnf fulfilled No. of Restarts: 265 No. of Flips: 1634 time to process: 10 seconds.
uf250-04.cnf fulfilled No. of Restarts: 1455 No. of Flips: 1958 time to process: 7 seconds.
uf250-04.cnf fulfilled No. of Restarts: 283 No. of Flips: 954 time to process: 11 seconds.
uf250-04.cnf fulfilled No. of Restarts: 173 No. of Flips: 3844 time to process: 3 seconds.
uf250-04.cnf fulfilled No. of Restarts: 3589 No. of Flips: 1889 time to process: 19 seconds.
uf250-04.cnf fulfilled No. of Restarts: 1855 No. of Flips: 3958 time to process: 21 seconds.
uf250-04.cnf fulfilled No. of Restarts: 628 No. of Flips: 2187 time to process: 6 seconds.
uf250-04.cnf fulfilled No. of Restarts: 2263 No. of Flips: 2207 time to process: 15 seconds.
uf250-04.cnf fulfilled No. of Restarts: 3455 No. of Flips: 3228 time to process: 19 seconds.
uf250-04.cnf fulfilled No. of Restarts: 505 No. of Flips: 4320 time to process: 2 seconds.
uf250-04.cnf fulfilled No. of Restarts: 266 No. of Flips: 3142 time to process: 2 seconds.
uf250-04.cnf fulfilled No. of Restarts: 1745 No. of Flips: 1588 time to process: 8 seconds.
uf250-04.cnf fulfilled No. of Restarts: 24 No. of Flips: 1462 time to process: 1 seconds.
uf250-04.cnf fulfilled No. of Restarts: 2614 No. of Flips: 4075 time to process: 12 seconds.
uf250-04.cnf fulfilled No. of Restarts: 3867 No. of Flips: 1513 time to process: 25 seconds.
uf250-04.cnf fulfilled No. of Restarts: 1011 No. of Flips: 3799 time to process: 4 seconds.
uf250-04.cnf fulfilled No. of Restarts: 4080 No. of Flips: 4915 time to process: 18 seconds.
uf250-04.cnf fulfilled No. of Restarts: 427 No. of Flips: 1921 time to process: 2 seconds.
uf250-04.cnf fulfilled No. of Restarts: 184 No. of Flips: 3121 time to process: 1 seconds.
uf250-04.cnf fulfilled No. of Restarts: 1298 No. of Flips: 3025 time to process: 6 seconds.
uf250-04.cnf fulfilled No. of Restarts: 1701 No. of Flips: 1310 time to process: 10 seconds.
uf250-04.cnf fulfilled No. of Restarts: 1676 No. of Flips: 1277 time to process: 15 seconds.
uf250-04.cnf fulfilled No. of Restarts: 1058 No. of Flips: 3501 time to process: 8 seconds.
uf250-04.cnf fulfilled No. of Restarts: 2498 No. of Flips: 1106 time to process: 10 seconds.
uf250-04.cnf fulfilled No. of Restarts: 1025 No. of Flips: 4435 time to process: 6 seconds.
uf250-04.cnf fulfilled No. of Restarts: 1341 No. of Flips: 776 time to process: 6 seconds.
uf250-04.cnf fulfilled No. of Restarts: 101 No. of Flips: 1623 time to process: 1 seconds.
uf250-04.cnf fulfilled No. of Restarts: 559 No. of Flips: 4716 time to process: 4 seconds.
uf250-04.cnf fulfilled No. of Restarts: 1505 No. of Flips: 2848 time to process: 8 seconds.
uf250-04.cnf fulfilled No. of Restarts: 682 No. of Flips: 4337 time to process: 9 seconds.
uf250-04.cnf fulfilled No. of Restarts: 1196 No. of Flips: 4982 time to process: 7 seconds.
uf250-04.cnf fulfilled No. of Restarts: 1197 No. of Flips: 1066 time to process: 8 seconds.
uf250-04.cnf fulfilled No. of Restarts: 1441 No. of Flips: 2812 time to process: 9 seconds.
uf250-04.cnf fulfilled No. of Restarts: 1554 No. of Flips: 1243 time to process: 13 seconds.
uf250-04.cnf fulfilled No. of Restarts: 778 No. of Flips: 4157 time to process: 4 seconds.
uf250-04.cnf fulfilled No. of Restarts: 1631 No. of Flips: 1685 time to process: 7 seconds.
uf250-04.cnf fulfilled No. of Restarts: 504 No. of Flips: 1538 time to process: 13 seconds.
uf250-04.cnf fulfilled No. of Restarts: 930 No. of Flips: 3052 time to process: 6 seconds.
uf250-04.cnf fulfilled No. of Restarts: 148 No. of Flips: 2396 time to process: 1 seconds.
uf250-04.cnf fulfilled No. of Restarts: 4591 No. of Flips: 1776 time to process: 38 seconds.
uf250-04.cnf fulfilled No. of Restarts: 3534 No. of Flips: 1963 time to process: 16 seconds.
uf250-04.cnf fulfilled No. of Restarts: 562 No. of Flips: 4020 time to process: 7 seconds.
uf250-04.cnf fulfilled No. of Restarts: 3282 No. of Flips: 1632 time to process: 17 seconds.
uf250-04.cnf fulfilled No. of Restarts: 1420 No. of Flips: 2394 time to process: 6 seconds.
uf250-04.cnf fulfilled No. of Restarts: 597 No. of Flips: 4212 time to process: 3 seconds.
uf250-04.cnf fulfilled No. of Restarts: 672 No. of Flips: 3229 time to process: 4 seconds.
uf250-04.cnf , deadline. Restarts: 4650
uf250-04.cnf fulfilled No. of Restarts: 8 No. of Flips: 1953 time to process: 0 seconds.
uf250-04.cnf fulfilled No. of Restarts: 1350 No. of Flips: 2192 time to process: 6 seconds.
uf250-04.cnf fulfilled No. of Restarts: 715 No. of Flips: 1809 time to process: 11 seconds.
uf250-04.cnf fulfilled No. of Restarts: 930 No. of Flips: 1736 time to process: 6 seconds.
uf250-04.cnf fulfilled No. of Restarts: 289 No. of Flips: 3160 time to process: 4 seconds.
uf250-04.cnf fulfilled No. of Restarts: 146 No. of Flips: 3350 time to process: 18 seconds.
uf250-04.cnf fulfilled No. of Restarts: 2352 No. of Flips: 4321 time to process: 12 seconds.
uf250-04.cnf fulfilled No. of Restarts: 858 No. of Flips: 3257 time to process: 6 seconds.
uf250-04.cnf fulfilled No. of Restarts: 4265 No. of Flips: 1071 time to process: 21 seconds.
uf250-04.cnf fulfilled No. of Restarts: 123 No. of Flips: 3574 time to process: 1 seconds.
uf250-04.cnf fulfilled No. of Restarts: 2403 No. of Flips: 1550 time to process: 10 seconds.
uf250-04.cnf fulfilled No. of Restarts: 1768 No. of Flips: 3680 time to process: 27 seconds.
uf250-04.cnf fulfilled No. of Restarts: 387 No. of Flips: 940 time to process: 2 seconds.
uf250-04.cnf fulfilled No. of Restarts: 117 No. of Flips: 1594 time to process: 6 seconds.
uf250-04.cnf , deadline. Restarts: 4650
uf250-04.cnf fulfilled No. of Restarts: 640 No. of Flips: 4401 time to process: 2 seconds.
uf250-04.cnf fulfilled No. of Restarts: 3174 No. of Flips: 4715 time to process: 15 seconds.
uf250-04.cnf fulfilled No. of Restarts: 2201 No. of Flips: 4666 time to process: 9 seconds.
uf250-04.cnf fulfilled No. of Restarts: 2525 No. of Flips: 3510 time to process: 10 seconds.
uf250-04.cnf fulfilled No. of Restarts: 4199 No. of Flips: 3523 time to process: 18 seconds.
uf250-04.cnf fulfilled No. of Restarts: 457 No. of Flips: 1309 time to process: 2 seconds.
uf250-04.cnf fulfilled No. of Restarts: 387 No. of Flips: 4175 time to process: 10 seconds.
uf250-04.cnf fulfilled No. of Restarts: 700 No. of Flips: 3271 time to process: 3 seconds.
uf250-04.cnf fulfilled No. of Restarts: 424 No. of Flips: 4711 time to process: 2 seconds.
uf250-04.cnf fulfilled No. of Restarts: 1438 No. of Flips: 3613 time to process: 10 seconds.
uf250-04.cnf fulfilled No. of Restarts: 967 No. of Flips: 4194 time to process: 7 seconds.
uf250-04.cnf fulfilled No. of Restarts: 87 No. of Flips: 1123 time to process: 2 seconds.
uf250-04.cnf fulfilled No. of Restarts: 691 No. of Flips: 3518 time to process: 4 seconds.
uf250-04.cnf fulfilled No. of Restarts: 710 No. of Flips: 1258 time to process: 18 seconds.
uf250-04.cnf fulfilled No. of Restarts: 1818 No. of Flips: 3704 time to process: 7 seconds.
uf250-04.cnf fulfilled No. of Restarts: 83 No. of Flips: 4093 time to process: 1 seconds.
uf250-04.cnf fulfilled No. of Restarts: 410 No. of Flips: 2683 time to process: 5 seconds.
uf250-04.cnf fulfilled No. of Restarts: 1557 No. of Flips: 755 time to process: 18 seconds.
uf250-04.cnf fulfilled No. of Restarts: 886 No. of Flips: 4535 time to process: 5 seconds.
uf250-04.cnf fulfilled No. of Restarts: 220 No. of Flips: 3976 time to process: 6 seconds.
uf250-04.cnf fulfilled No. of Restarts: 1217 No. of Flips: 1689 time to process: 8 seconds.
uf250-04.cnf fulfilled No. of Restarts: 2398 No. of Flips: 2349 time to process: 13 seconds.
uf250-04.cnf , deadline. Restarts: 4650
uf250-04.cnf fulfilled No. of Restarts: 338 No. of Flips: 2803 time to process: 1 seconds.
uf250-04.cnf fulfilled No. of Restarts: 2311 No. of Flips: 1769 time to process: 17 seconds.
uf250-04.cnf fulfilled No. of Restarts: 2107 No. of Flips: 1429 time to process: 10 seconds.
uf250-04.cnf fulfilled No. of Restarts: 97 No. of Flips: 3174 time to process: 1 seconds.
uf250-04.cnf fulfilled No. of Restarts: 882 No. of Flips: 1751 time to process: 4 seconds.
uf250-04.cnf fulfilled No. of Restarts: 3655 No. of Flips: 2225 time to process: 20 seconds.
uf250-04.cnf fulfilled No. of Restarts: 1742 No. of Flips: 4600 time to process: 13 seconds.
uf250-04.cnf fulfilled No. of Restarts: 340 No. of Flips: 4536 time to process: 1 seconds.
uf250-04.cnf fulfilled No. of Restarts: 720 No. of Flips: 3858 time to process: 9 seconds.
uf250-04.cnf fulfilled No. of Restarts: 248 No. of Flips: 3948 time to process: 10 seconds.
uf250-04.cnf fulfilled No. of Restarts: 35 No. of Flips: 2449 time to process: 4 seconds.
uf250-04.cnf fulfilled No. of Restarts: 302 No. of Flips: 4147 time to process: 7 seconds.
uf250-04.cnf fulfilled No. of Restarts: 194 No. of Flips: 2728 time to process: 7 seconds.
uf250-04.cnf fulfilled No. of Restarts: 1296 No. of Flips: 1786 time to process: 10 seconds.
uf250-04.cnf fulfilled No. of Restarts: 1549 No. of Flips: 2303 time to process: 7 seconds.
uf250-04.cnf fulfilled No. of Restarts: 695 No. of Flips: 4847 time to process: 9 seconds.
uf250-04.cnf fulfilled No. of Restarts: 103 No. of Flips: 3140 time to process: 2 seconds.
uf250-04.cnf fulfilled No. of Restarts: 648 No. of Flips: 3288 time to process: 2 seconds.
uf250-04.cnf fulfilled No. of Restarts: 485 No. of Flips: 4631 time to process: 7 seconds.
uf250-04.cnf fulfilled No. of Restarts: 1740 No. of Flips: 1228 time to process: 10 seconds.
uf250-04.cnf fulfilled No. of Restarts: 210 No. of Flips: 4147 time to process: 1 seconds.
uf250-04.cnf fulfilled No. of Restarts: 86 No. of Flips: 2058 time to process: 14 seconds.
uf250-04.cnf fulfilled No. of Restarts: 34 No. of Flips: 3189 time to process: 2 seconds.
uf250-04.cnf fulfilled No. of Restarts: 208 No. of Flips: 3835 time to process: 7 seconds.
uf250-04.cnf fulfilled No. of Restarts: 1320 No. of Flips: 3093 time to process: 6 seconds.
uf250-04.cnf fulfilled No. of Restarts: 924 No. of Flips: 1677 time to process: 4 seconds.
uf250-04.cnf fulfilled No. of Restarts: 1541 No. of Flips: 3627 time to process: 19 seconds.
uf250-04.cnf fulfilled No. of Restarts: 76 No. of Flips: 1846 time to process: 1 seconds.
uf250-04.cnf fulfilled No. of Restarts: 2026 No. of Flips: 3257 time to process: 11 seconds.
uf250-04.cnf fulfilled No. of Restarts: 227 No. of Flips: 1315 time to process: 2 seconds.
uf250-04.cnf fulfilled No. of Restarts: 1732 No. of Flips: 3922 time to process: 13 seconds.
uf250-04.cnf fulfilled No. of Restarts: 348 No. of Flips: 4652 time to process: 4 seconds.
uf250-04.cnf fulfilled No. of Restarts: 1871 No. of Flips: 2177 time to process: 12 seconds.
uf250-04.cnf fulfilled No. of Restarts: 1352 No. of Flips: 4160 time to process: 6 seconds.
uf250-04.cnf fulfilled No. of Restarts: 3798 No. of Flips: 2101 time to process: 19 seconds.
uf250-04.cnf fulfilled No. of Restarts: 399 No. of Flips: 4843 time to process: 11 seconds.
uf250-04.cnf fulfilled No. of Restarts: 271 No. of Flips: 4764 time to process: 1 seconds.
uf250-04.cnf fulfilled No. of Restarts: 433 No. of Flips: 3623 time to process: 2 seconds.
uf250-04.cnf fulfilled No. of Restarts: 600 No. of Flips: 3286 time to process: 5 seconds.
uf250-04.cnf fulfilled No. of Restarts: 167 No. of Flips: 3908 time to process: 2 seconds.
uf250-04.cnf fulfilled No. of Restarts: 1262 No. of Flips: 3617 time to process: 6 seconds.
uf250-04.cnf fulfilled No. of Restarts: 3295 No. of Flips: 3456 time to process: 18 seconds.
uf250-04.cnf fulfilled No. of Restarts: 1702 No. of Flips: 2000 time to process: 8 seconds.
uf250-04.cnf fulfilled No. of Restarts: 1254 No. of Flips: 4546 time to process: 10 seconds.
uf250-04.cnf fulfilled No. of Restarts: 773 No. of Flips: 1829 time to process: 3 seconds.
uf250-04.cnf fulfilled No. of Restarts: 247 No. of Flips: 4287 time to process: 4 seconds.
uf250-04.cnf fulfilled No. of Restarts: 1489 No. of Flips: 882 time to process: 19 seconds.
uf250-04.cnf fulfilled No. of Restarts: 37 No. of Flips: 3636 time to process: 2 seconds.
uf250-04.cnf fulfilled No. of Restarts: 1578 No. of Flips: 4508 time to process: 11 seconds.
uf250-04.cnf fulfilled No. of Restarts: 209 No. of Flips: 1150 time to process: 9 seconds.
uf250-04.cnf fulfilled No. of Restarts: 442 No. of Flips: 3633 time to process: 2 seconds.
uf250-04.cnf fulfilled No. of Restarts: 1477 No. of Flips: 1811 time to process: 6 seconds.
uf250-04.cnf fulfilled No. of Restarts: 419 No. of Flips: 4221 time to process: 5 seconds.
uf250-04.cnf fulfilled No. of Restarts: 545 No. of Flips: 3179 time to process: 3 seconds.
uf250-04.cnf fulfilled No. of Restarts: 2313 No. of Flips: 1713 time to process: 13 seconds.
uf250-04.cnf fulfilled No. of Restarts: 2171 No. of Flips: 2788 time to process: 12 seconds.
uf250-04.cnf fulfilled No. of Restarts: 317 No. of Flips: 3459 time to process: 7 seconds.
uf250-04.cnf fulfilled No. of Restarts: 786 No. of Flips: 2566 time to process: 4 seconds.
uf250-04.cnf fulfilled No. of Restarts: 749 No. of Flips: 2709 time to process: 11 seconds.
uf250-04.cnf fulfilled No. of Restarts: 1040 No. of Flips: 2475 time to process: 7 seconds.
uf250-04.cnf fulfilled No. of Restarts: 656 No. of Flips: 4811 time to process: 3 seconds.
uf250-04.cnf fulfilled No. of Restarts: 974 No. of Flips: 4865 time to process: 9 seconds.
uf250-04.cnf fulfilled No. of Restarts: 161 No. of Flips: 4751 time to process: 1 seconds.
uf250-04.cnf fulfilled No. of Restarts: 614 No. of Flips: 3352 time to process: 12 seconds.
uf250-04.cnf fulfilled No. of Restarts: 1436 No. of Flips: 4519 time to process: 6 seconds.
uf250-04.cnf fulfilled No. of Restarts: 1801 No. of Flips: 4073 time to process: 10 seconds.
uf250-04.cnf fulfilled No. of Restarts: 941 No. of Flips: 3144 time to process: 6 seconds.
uf250-04.cnf fulfilled No. of Restarts: 2135 No. of Flips: 4348 time to process: 10 seconds.
uf250-04.cnf fulfilled No. of Restarts: 1352 No. of Flips: 2920 time to process: 9 seconds.
uf250-04.cnf fulfilled No. of Restarts: 170 No. of Flips: 2075 time to process: 8 seconds.
uf250-04.cnf fulfilled No. of Restarts: 1503 No. of Flips: 3100 time to process: 9 seconds.
uf250-04.cnf fulfilled No. of Restarts: 263 No. of Flips: 4827 time to process: 4 seconds.
uf250-04.cnf fulfilled No. of Restarts: 605 No. of Flips: 4159 time to process: 3 seconds.
uf250-04.cnf fulfilled No. of Restarts: 1535 No. of Flips: 2803 time to process: 9 seconds.
uf250-04.cnf fulfilled No. of Restarts: 2268 No. of Flips: 2303 time to process: 11 seconds.
uf250-04.cnf fulfilled No. of Restarts: 3577 No. of Flips: 1330 time to process: 20 seconds.
uf250-04.cnf fulfilled No. of Restarts: 522 No. of Flips: 2860 time to process: 2 seconds.
uf250-04.cnf fulfilled No. of Restarts: 500 No. of Flips: 1896 time to process: 14 seconds.
uf250-04.cnf fulfilled No. of Restarts: 154 No. of Flips: 3021 time to process: 2 seconds.
uf250-04.cnf fulfilled No. of Restarts: 4359 No. of Flips: 3491 time to process: 19 seconds.
uf250-04.cnf fulfilled No. of Restarts: 1538 No. of Flips: 1649 time to process: 7 seconds.
uf250-04.cnf fulfilled No. of Restarts: 1961 No. of Flips: 4204 time to process: 16 seconds.
uf250-04.cnf fulfilled No. of Restarts: 612 No. of Flips: 4376 time to process: 2 seconds.
uf250-04.cnf fulfilled No. of Restarts: 962 No. of Flips: 663 time to process: 5 seconds.
uf250-04.cnf fulfilled No. of Restarts: 505 No. of Flips: 1799 time to process: 13 seconds.
uf250-04.cnf fulfilled No. of Restarts: 403 No. of Flips: 2148 time to process: 9 seconds.
uf250-04.cnf fulfilled No. of Restarts: 2830 No. of Flips: 2378 time to process: 12 seconds.
uf250-04.cnf fulfilled No. of Restarts: 210 No. of Flips: 4795 time to process: 1 seconds.
uf250-04.cnf fulfilled No. of Restarts: 1831 No. of Flips: 2137 time to process: 12 seconds.
uf250-04.cnf fulfilled No. of Restarts: 9 No. of Flips: 3575 time to process: 9 seconds.
uf250-04.cnf fulfilled No. of Restarts: 1016 No. of Flips: 2808 time to process: 7 seconds.
uf250-04.cnf fulfilled No. of Restarts: 1387 No. of Flips: 2472 time to process: 6 seconds.
uf250-04.cnf fulfilled No. of Restarts: 2736 No. of Flips: 1857 time to process: 13 seconds.
uf250-04.cnf fulfilled No. of Restarts: 819 No. of Flips: 3088 time to process: 5 seconds.
uf250-04.cnf fulfilled No. of Restarts: 1919 No. of Flips: 2569 time to process: 15 seconds.
uf250-04.cnf fulfilled No. of Restarts: 1425 No. of Flips: 4314 time to process: 6 seconds.
uf250-04.cnf fulfilled No. of Restarts: 756 No. of Flips: 2178 time to process: 10 seconds.
uf250-04.cnf fulfilled No. of Restarts: 202 No. of Flips: 2315 time to process: 4 seconds.
uf250-04.cnf fulfilled No. of Restarts: 169 No. of Flips: 2988 time to process: 5 seconds.
uf250-04.cnf fulfilled No. of Restarts: 1031 No. of Flips: 1662 time to process: 14 seconds.
uf250-04.cnf fulfilled No. of Restarts: 176 No. of Flips: 2224 time to process: 6 seconds.
uf250-04.cnf fulfilled No. of Restarts: 436 No. of Flips: 1835 time to process: 8 seconds.
uf250-04.cnf fulfilled No. of Restarts: 945 No. of Flips: 3966 time to process: 14 seconds.
uf250-04.cnf fulfilled No. of Restarts: 89 No. of Flips: 3386 time to process: 9 seconds.
uf250-04.cnf fulfilled No. of Restarts: 1363 No. of Flips: 1349 time to process: 13 seconds.
uf250-04.cnf fulfilled No. of Restarts: 1210 No. of Flips: 3636 time to process: 11 seconds.
uf250-04.cnf fulfilled No. of Restarts: 410 No. of Flips: 3917 time to process: 4 seconds.
uf250-04.cnf fulfilled No. of Restarts: 49 No. of Flips: 2942 time to process: 0 seconds.
uf250-04.cnf fulfilled No. of Restarts: 984 No. of Flips: 3353 time to process: 5 seconds.
uf250-04.cnf fulfilled No. of Restarts: 624 No. of Flips: 2768 time to process: 4 seconds.
uf250-04.cnf fulfilled No. of Restarts: 2375 No. of Flips: 758 time to process: 10 seconds.
uf250-04.cnf fulfilled No. of Restarts: 735 No. of Flips: 1137 time to process: 10 seconds.
uf250-04.cnf fulfilled No. of Restarts: 353 No. of Flips: 4083 time to process: 9 seconds.
uf250-04.cnf fulfilled No. of Restarts: 1181 No. of Flips: 4349 time to process: 5 seconds.
uf250-04.cnf fulfilled No. of Restarts: 1378 No. of Flips: 1189 time to process: 6 seconds.
uf250-04.cnf fulfilled No. of Restarts: 1932 No. of Flips: 2473 time to process: 12 seconds.
uf250-04.cnf fulfilled No. of Restarts: 2153 No. of Flips: 3621 time to process: 14 seconds.
uf250-04.cnf fulfilled No. of Restarts: 386 No. of Flips: 3295 time to process: 1 seconds.
uf250-04.cnf fulfilled No. of Restarts: 1036 No. of Flips: 2133 time to process: 6 seconds.
uf250-04.cnf fulfilled No. of Restarts: 1170 No. of Flips: 1765 time to process: 6 seconds.
uf250-04.cnf fulfilled No. of Restarts: 978 No. of Flips: 2806 time to process: 19 seconds.
uf250-04.cnf fulfilled No. of Restarts: 1723 No. of Flips: 4155 time to process: 8 seconds.
uf250-04.cnf fulfilled No. of Restarts: 2051 No. of Flips: 4070 time to process: 14 seconds.
uf250-04.cnf fulfilled No. of Restarts: 253 No. of Flips: 3620 time to process: 12 seconds.
uf250-04.cnf fulfilled No. of Restarts: 327 No. of Flips: 2922 time to process: 13 seconds.
uf250-04.cnf fulfilled No. of Restarts: 2599 No. of Flips: 746 time to process: 25 seconds.
uf250-04.cnf fulfilled No. of Restarts: 565 No. of Flips: 4672 time to process: 2 seconds.
uf250-04.cnf fulfilled No. of Restarts: 1252 No. of Flips: 2664 time to process: 6 seconds.
uf250-04.cnf fulfilled No. of Restarts: 562 No. of Flips: 3450 time to process: 4 seconds.
uf250-04.cnf fulfilled No. of Restarts: 576 No. of Flips: 1768 time to process: 9 seconds.
uf250-04.cnf fulfilled No. of Restarts: 488 No. of Flips: 4971 time to process: 3 seconds.
uf250-04.cnf fulfilled No. of Restarts: 1619 No. of Flips: 2411 time to process: 10 seconds.
uf250-04.cnf fulfilled No. of Restarts: 566 No. of Flips: 1554 time to process: 9 seconds.
uf250-04.cnf fulfilled No. of Restarts: 1759 No. of Flips: 4088 time to process: 13 seconds.
uf250-04.cnf fulfilled No. of Restarts: 1431 No. of Flips: 2647 time to process: 16 seconds.
uf250-04.cnf fulfilled No. of Restarts: 1216 No. of Flips: 2250 time to process: 6 seconds.
uf250-04.cnf fulfilled No. of Restarts: 200 No. of Flips: 4916 time to process: 2 seconds.
uf250-04.cnf fulfilled No. of Restarts: 935 No. of Flips: 3673 time to process: 21 seconds.
uf250-04.cnf fulfilled No. of Restarts: 1034 No. of Flips: 2511 time to process: 5 seconds.
uf250-04.cnf fulfilled No. of Restarts: 335 No. of Flips: 1689 time to process: 1 seconds.
uf250-04.cnf fulfilled No. of Restarts: 17 No. of Flips: 3715 time to process: 5 seconds.
uf250-04.cnf fulfilled No. of Restarts: 3376 No. of Flips: 2996 time to process: 14 seconds.
uf250-04.cnf fulfilled No. of Restarts: 411 No. of Flips: 4041 time to process: 5 seconds.
uf250-04.cnf fulfilled No. of Restarts: 860 No. of Flips: 3983 time to process: 6 seconds.
uf250-04.cnf fulfilled No. of Restarts: 952 No. of Flips: 2028 time to process: 4 seconds.
uf250-04.cnf fulfilled No. of Restarts: 324 No. of Flips: 1351 time to process: 4 seconds.
uf250-04.cnf fulfilled No. of Restarts: 1491 No. of Flips: 3980 time to process: 8 seconds.
uf250-04.cnf fulfilled No. of Restarts: 455 No. of Flips: 4685 time to process: 2 seconds.
uf250-04.cnf fulfilled No. of Restarts: 2064 No. of Flips: 3256 time to process: 12 seconds.
uf250-04.cnf fulfilled No. of Restarts: 1706 No. of Flips: 3278 time to process: 12 seconds.
uf250-04.cnf fulfilled No. of Restarts: 904 No. of Flips: 1284 time to process: 7 seconds.
uf250-04.cnf fulfilled No. of Restarts: 921 No. of Flips: 2279 time to process: 4 seconds.
uf250-04.cnf fulfilled No. of Restarts: 515 No. of Flips: 4374 time to process: 5 seconds.
uf250-04.cnf fulfilled No. of Restarts: 595 No. of Flips: 1115 time to process: 8 seconds.
uf250-04.cnf fulfilled No. of Restarts: 201 No. of Flips: 1413 time to process: 1 seconds.
uf250-04.cnf fulfilled No. of Restarts: 1134 No. of Flips: 2848 time to process: 12 seconds.
uf250-04.cnf fulfilled No. of Restarts: 3405 No. of Flips: 2434 time to process: 14 seconds.
uf250-04.cnf fulfilled No. of Restarts: 1412 No. of Flips: 3677 time to process: 6 seconds.
uf250-04.cnf fulfilled No. of Restarts: 234 No. of Flips: 1670 time to process: 2 seconds.
uf250-04.cnf fulfilled No. of Restarts: 938 No. of Flips: 2995 time to process: 11 seconds.
uf250-04.cnf fulfilled No. of Restarts: 804 No. of Flips: 2214 time to process: 4 seconds.
uf250-04.cnf fulfilled No. of Restarts: 1253 No. of Flips: 4111 time to process: 11 seconds.
uf250-04.cnf fulfilled No. of Restarts: 1512 No. of Flips: 2974 time to process: 9 seconds.
uf250-04.cnf fulfilled No. of Restarts: 620 No. of Flips: 4804 time to process: 2 seconds.
uf250-04.cnf fulfilled No. of Restarts: 1356 No. of Flips: 2148 time to process: 7 seconds.
uf250-04.cnf fulfilled No. of Restarts: 1782 No. of Flips: 3724 time to process: 10 seconds.
uf250-04.cnf fulfilled No. of Restarts: 723 No. of Flips: 4401 time to process: 8 seconds.
uf250-04.cnf fulfilled No. of Restarts: 829 No. of Flips: 971 time to process: 4 seconds.
uf250-04.cnf fulfilled No. of Restarts: 1201 No. of Flips: 2823 time to process: 13 seconds.
uf250-04.cnf fulfilled No. of Restarts: 1255 No. of Flips: 4000 time to process: 9 seconds.
uf250-04.cnf fulfilled No. of Restarts: 98 No. of Flips: 3124 time to process: 10 seconds.
uf250-04.cnf fulfilled No. of Restarts: 726 No. of Flips: 3201 time to process: 16 seconds.
uf250-04.cnf fulfilled No. of Restarts: 160 No. of Flips: 1197 time to process: 3 seconds.
uf250-04.cnf fulfilled No. of Restarts: 2954 No. of Flips: 3908 time to process: 14 seconds.
uf250-04.cnf fulfilled No. of Restarts: 171 No. of Flips: 3308 time to process: 6 seconds.
uf250-04.cnf fulfilled No. of Restarts: 898 No. of Flips: 3907 time to process: 3 seconds.
uf250-04.cnf fulfilled No. of Restarts: 246 No. of Flips: 3824 time to process: 8 seconds.
uf250-04.cnf fulfilled No. of Restarts: 798 No. of Flips: 3400 time to process: 12 seconds.
uf250-04.cnf fulfilled No. of Restarts: 1213 No. of Flips: 1573 time to process: 9 seconds.
uf250-04.cnf fulfilled No. of Restarts: 170 No. of Flips: 4277 time to process: 2 seconds.
uf250-04.cnf fulfilled No. of Restarts: 3111 No. of Flips: 1596 time to process: 32 seconds.
uf250-04.cnf fulfilled No. of Restarts: 2264 No. of Flips: 4738 time to process: 9 seconds.
uf250-04.cnf fulfilled No. of Restarts: 2479 No. of Flips: 3076 time to process: 10 seconds.
uf250-04.cnf fulfilled No. of Restarts: 563 No. of Flips: 1250 time to process: 2 seconds.
uf250-04.cnf fulfilled No. of Restarts: 126 No. of Flips: 2201 time to process: 3 seconds.
uf250-04.cnf fulfilled No. of Restarts: 824 No. of Flips: 2498 time to process: 10 seconds.
uf250-04.cnf fulfilled No. of Restarts: 970 No. of Flips: 2621 time to process: 14 seconds.
uf250-04.cnf fulfilled No. of Restarts: 2444 No. of Flips: 1219 time to process: 14 seconds.
uf250-04.cnf fulfilled No. of Restarts: 1241 No. of Flips: 1126 time to process: 5 seconds.
uf250-04.cnf fulfilled No. of Restarts: 2137 No. of Flips: 4748 time to process: 23 seconds.
uf250-04.cnf fulfilled No. of Restarts: 3408 No. of Flips: 4456 time to process: 15 seconds.
uf250-04.cnf fulfilled No. of Restarts: 3547 No. of Flips: 1141 time to process: 19 seconds.
uf250-04.cnf fulfilled No. of Restarts: 1080 No. of Flips: 3365 time to process: 9 seconds.
uf250-04.cnf fulfilled No. of Restarts: 1026 No. of Flips: 3753 time to process: 14 seconds.
uf250-04.cnf fulfilled No. of Restarts: 736 No. of Flips: 1305 time to process: 11 seconds.
uf250-04.cnf fulfilled No. of Restarts: 325 No. of Flips: 2041 time to process: 4 seconds.
uf250-04.cnf fulfilled No. of Restarts: 1218 No. of Flips: 4900 time to process: 6 seconds.
uf250-04.cnf fulfilled No. of Restarts: 310 No. of Flips: 3017 time to process: 6 seconds.
uf250-04.cnf fulfilled No. of Restarts: 1110 No. of Flips: 2344 time to process: 15 seconds.
uf250-04.cnf fulfilled No. of Restarts: 2371 No. of Flips: 4425 time to process: 10 seconds.
uf250-04.cnf fulfilled No. of Restarts: 709 No. of Flips: 3380 time to process: 9 seconds.
uf250-04.cnf fulfilled No. of Restarts: 2111 No. of Flips: 3488 time to process: 13 seconds.
uf250-04.cnf fulfilled No. of Restarts: 183 No. of Flips: 3387 time to process: 3 seconds.
uf250-04.cnf fulfilled No. of Restarts: 364 No. of Flips: 4377 time to process: 2 seconds.
uf250-04.cnf fulfilled No. of Restarts: 112 No. of Flips: 3414 time to process: 9 seconds.
uf250-04.cnf fulfilled No. of Restarts: 627 No. of Flips: 2196 time to process: 5 seconds.
uf250-04.cnf fulfilled No. of Restarts: 560 No. of Flips: 2346 time to process: 6 seconds.
uf250-04.cnf fulfilled No. of Restarts: 1081 No. of Flips: 3794 time to process: 4 seconds.
uf250-04.cnf fulfilled No. of Restarts: 829 No. of Flips: 4303 time to process: 15 seconds.
uf250-04.cnf fulfilled No. of Restarts: 51 No. of Flips: 3656 time to process: 0 seconds.
uf250-04.cnf fulfilled No. of Restarts: 1492 No. of Flips: 4627 time to process: 10 seconds.
uf250-04.cnf fulfilled No. of Restarts: 2296 No. of Flips: 3981 time to process: 10 seconds.
uf250-04.cnf fulfilled No. of Restarts: 607 No. of Flips: 2574 time to process: 3 seconds.
uf250-04.cnf fulfilled No. of Restarts: 2246 No. of Flips: 4842 time to process: 13 seconds.
uf250-04.cnf fulfilled No. of Restarts: 2058 No. of Flips: 2630 time to process: 12 seconds.
uf250-04.cnf fulfilled No. of Restarts: 1223 No. of Flips: 4035 time to process: 7 seconds.
uf250-04.cnf fulfilled No. of Restarts: 1641 No. of Flips: 3487 time to process: 9 seconds.
uf250-04.cnf fulfilled No. of Restarts: 999 No. of Flips: 2249 time to process: 7 seconds.
uf250-04.cnf fulfilled No. of Restarts: 2199 No. of Flips: 4559 time to process: 9 seconds.
uf250-04.cnf fulfilled No. of Restarts: 685 No. of Flips: 1318 time to process: 8 seconds.
uf250-04.cnf fulfilled No. of Restarts: 3635 No. of Flips: 4618 time to process: 16 seconds.
uf250-04.cnf fulfilled No. of Restarts: 209 No. of Flips: 3322 time to process: 6 seconds.
uf250-04.cnf fulfilled No. of Restarts: 42 No. of Flips: 1068 time to process: 4 seconds.
uf250-04.cnf fulfilled No. of Restarts: 46 No. of Flips: 3572 time to process: 4 seconds.
uf250-04.cnf fulfilled No. of Restarts: 1164 No. of Flips: 1474 time to process: 16 seconds.
uf250-04.cnf fulfilled No. of Restarts: 1520 No. of Flips: 1670 time to process: 9 seconds.
uf250-04.cnf fulfilled No. of Restarts: 130 No. of Flips: 1742 time to process: 0 seconds.
uf250-04.cnf fulfilled No. of Restarts: 1395 No. of Flips: 3518 time to process: 7 seconds.
uf250-04.cnf fulfilled No. of Restarts: 153 No. of Flips: 3642 time to process: 3 seconds.
uf250-04.cnf fulfilled No. of Restarts: 284 No. of Flips: 3617 time to process: 6 seconds.
uf250-04.cnf fulfilled No. of Restarts: 1818 No. of Flips: 3226 time to process: 17 seconds.
uf250-04.cnf fulfilled No. of Restarts: 158 No. of Flips: 4814 time to process: 4 seconds.
uf250-04.cnf fulfilled No. of Restarts: 2157 No. of Flips: 1556 time to process: 29 seconds.
uf250-04.cnf fulfilled No. of Restarts: 349 No. of Flips: 2597 time to process: 1 seconds.
uf250-04.cnf fulfilled No. of Restarts: 949 No. of Flips: 3647 time to process: 8 seconds.
uf250-04.cnf fulfilled No. of Restarts: 904 No. of Flips: 4671 time to process: 7 seconds.
uf250-04.cnf fulfilled No. of Restarts: 244 No. of Flips: 1236 time to process: 5 seconds.
uf250-04.cnf fulfilled No. of Restarts: 530 No. of Flips: 2562 time to process: 3 seconds.
uf250-04.cnf fulfilled No. of Restarts: 670 No. of Flips: 2300 time to process: 12 seconds.
uf250-04.cnf fulfilled No. of Restarts: 3131 No. of Flips: 2492 time to process: 17 seconds.
uf250-04.cnf fulfilled No. of Restarts: 214 No. of Flips: 2249 time to process: 3 seconds.
uf250-04.cnf fulfilled No. of Restarts: 953 No. of Flips: 1145 time to process: 5 seconds.
uf250-04.cnf fulfilled No. of Restarts: 539 No. of Flips: 2276 time to process: 3 seconds.
uf250-04.cnf fulfilled No. of Restarts: 659 No. of Flips: 2016 time to process: 5 seconds.
uf250-04.cnf fulfilled No. of Restarts: 1118 No. of Flips: 3056 time to process: 6 seconds.
