# Supplementary material for: Completion Probabilities and Parallel Restart Strategies under an Imposed Deadline
Source: PLoS One. 2016 Oct 12;11(10):e0164605. doi: 10.1371/journal.pone.0164605 (PMC5061357; doi:10.1371/journal.pone.0164605)
Supplement: S1 File — The file “S1_File.zip” is the data gathered from the experiments regarding completion probability. (ZIP) [file pone.0164605.s004.zip › results_Multi_r4750.544000000001.txt]

uf250-04.cnf , deadline. Restarts: 4750
uf250-04.cnf fulfilled No. of Restarts: 733 No. of Flips: 2934 time to process: 3 seconds.
uf250-04.cnf fulfilled No. of Restarts: 822 No. of Flips: 1602 time to process: 3 seconds.
uf250-04.cnf fulfilled No. of Restarts: 2270 No. of Flips: 3480 time to process: 13 seconds.
uf250-04.cnf fulfilled No. of Restarts: 3362 No. of Flips: 2366 time to process: 15 seconds.
uf250-04.cnf fulfilled No. of Restarts: 1953 No. of Flips: 3570 time to process: 8 seconds.
uf250-04.cnf fulfilled No. of Restarts: 1691 No. of Flips: 2005 time to process: 16 seconds.
uf250-04.cnf fulfilled No. of Restarts: 785 No. of Flips: 3761 time to process: 8 seconds.
uf250-04.cnf fulfilled No. of Restarts: 965 No. of Flips: 2219 time to process: 10 seconds.
uf250-04.cnf fulfilled No. of Restarts: 176 No. of Flips: 3702 time to process: 3 seconds.
uf250-04.cnf fulfilled No. of Restarts: 206 No. of Flips: 4424 time to process: 12 seconds.
uf250-04.cnf fulfilled No. of Restarts: 1657 No. of Flips: 1525 time to process: 9 seconds.
uf250-04.cnf fulfilled No. of Restarts: 1162 No. of Flips: 2509 time to process: 5 seconds.
uf250-04.cnf fulfilled No. of Restarts: 2180 No. of Flips: 3029 time to process: 9 seconds.
uf250-04.cnf fulfilled No. of Restarts: 1019 No. of Flips: 4603 time to process: 13 seconds.
uf250-04.cnf fulfilled No. of Restarts: 2249 No. of Flips: 1753 time to process: 16 seconds.
uf250-04.cnf fulfilled No. of Restarts: 552 No. of Flips: 4622 time to process: 2 seconds.
uf250-04.cnf fulfilled No. of Restarts: 342 No. of Flips: 3447 time to process: 5 seconds.
uf250-04.cnf fulfilled No. of Restarts: 969 No. of Flips: 4538 time to process: 8 seconds.
uf250-04.cnf fulfilled No. of Restarts: 585 No. of Flips: 2458 time to process: 2 seconds.
uf250-04.cnf fulfilled No. of Restarts: 674 No. of Flips: 3670 time to process: 4 seconds.
uf250-04.cnf fulfilled No. of Restarts: 2086 No. of Flips: 1965 time to process: 9 seconds.
uf250-04.cnf fulfilled No. of Restarts: 109 No. of Flips: 2809 time to process: 6 seconds.
uf250-04.cnf fulfilled No. of Restarts: 885 No. of Flips: 2280 time to process: 4 seconds.
uf250-04.cnf fulfilled No. of Restarts: 997 No. of Flips: 3084 time to process: 10 seconds.
uf250-04.cnf fulfilled No. of Restarts: 487 No. of Flips: 3191 time to process: 4 seconds.
uf250-04.cnf fulfilled No. of Restarts: 1011 No. of Flips: 4668 time to process: 11 seconds.
uf250-04.cnf fulfilled No. of Restarts: 2058 No. of Flips: 4876 time to process: 10 seconds.
uf250-04.cnf fulfilled No. of Restarts: 336 No. of Flips: 3940 time to process: 7 seconds.
uf250-04.cnf fulfilled No. of Restarts: 3145 No. of Flips: 2892 time to process: 16 seconds.
uf250-04.cnf fulfilled No. of Restarts: 229 No. of Flips: 4411 time to process: 6 seconds.
uf250-04.cnf fulfilled No. of Restarts: 471 No. of Flips: 1519 time to process: 2 seconds.
uf250-04.cnf fulfilled No. of Restarts: 149 No. of Flips: 4123 time to process: 4 seconds.
uf250-04.cnf fulfilled No. of Restarts: 685 No. of Flips: 4720 time to process: 11 seconds.
uf250-04.cnf fulfilled No. of Restarts: 1193 No. of Flips: 2347 time to process: 8 seconds.
uf250-04.cnf fulfilled No. of Restarts: 3882 No. of Flips: 3452 time to process: 18 seconds.
uf250-04.cnf fulfilled No. of Restarts: 655 No. of Flips: 2116 time to process: 2 seconds.
uf250-04.cnf fulfilled No. of Restarts: 79 No. of Flips: 3461 time to process: 7 seconds.
uf250-04.cnf fulfilled No. of Restarts: 267 No. of Flips: 3632 time to process: 4 seconds.
uf250-04.cnf fulfilled No. of Restarts: 739 No. of Flips: 948 time to process: 8 seconds.
uf250-04.cnf fulfilled No. of Restarts: 288 No. of Flips: 1561 time to process: 4 seconds.
uf250-04.cnf fulfilled No. of Restarts: 318 No. of Flips: 3229 time to process: 4 seconds.
uf250-04.cnf fulfilled No. of Restarts: 752 No. of Flips: 2458 time to process: 5 seconds.
uf250-04.cnf fulfilled No. of Restarts: 857 No. of Flips: 1608 time to process: 8 seconds.
uf250-04.cnf fulfilled No. of Restarts: 1100 No. of Flips: 2880 time to process: 10 seconds.
uf250-04.cnf fulfilled No. of Restarts: 3422 No. of Flips: 2965 time to process: 25 seconds.
uf250-04.cnf fulfilled No. of Restarts: 1334 No. of Flips: 2600 time to process: 7 seconds.
uf250-04.cnf fulfilled No. of Restarts: 912 No. of Flips: 4224 time to process: 10 seconds.
uf250-04.cnf fulfilled No. of Restarts: 1342 No. of Flips: 3172 time to process: 6 seconds.
uf250-04.cnf fulfilled No. of Restarts: 1316 No. of Flips: 3092 time to process: 5 seconds.
uf250-04.cnf fulfilled No. of Restarts: 804 No. of Flips: 1591 time to process: 14 seconds.
uf250-04.cnf fulfilled No. of Restarts: 1047 No. of Flips: 3181 time to process: 10 seconds.
uf250-04.cnf fulfilled No. of Restarts: 458 No. of Flips: 4367 time to process: 2 seconds.
uf250-04.cnf fulfilled No. of Restarts: 3357 No. of Flips: 2502 time to process: 17 seconds.
uf250-04.cnf fulfilled No. of Restarts: 3066 No. of Flips: 2941 time to process: 29 seconds.
uf250-04.cnf fulfilled No. of Restarts: 904 No. of Flips: 1788 time to process: 4 seconds.
uf250-04.cnf fulfilled No. of Restarts: 1323 No. of Flips: 3783 time to process: 10 seconds.
uf250-04.cnf fulfilled No. of Restarts: 735 No. of Flips: 2417 time to process: 3 seconds.
uf250-04.cnf fulfilled No. of Restarts: 278 No. of Flips: 2014 time to process: 5 seconds.
uf250-04.cnf fulfilled No. of Restarts: 2658 No. of Flips: 3827 time to process: 16 seconds.
uf250-04.cnf fulfilled No. of Restarts: 725 No. of Flips: 2174 time to process: 8 seconds.
uf250-04.cnf fulfilled No. of Restarts: 2160 No. of Flips: 1924 time to process: 17 seconds.
uf250-04.cnf fulfilled No. of Restarts: 936 No. of Flips: 3254 time to process: 8 seconds.
uf250-04.cnf fulfilled No. of Restarts: 2843 No. of Flips: 3947 time to process: 13 seconds.
uf250-04.cnf fulfilled No. of Restarts: 118 No. of Flips: 3199 time to process: 0 seconds.
uf250-04.cnf fulfilled No. of Restarts: 328 No. of Flips: 2886 time to process: 7 seconds.
uf250-04.cnf fulfilled No. of Restarts: 272 No. of Flips: 3248 time to process: 2 seconds.
uf250-04.cnf fulfilled No. of Restarts: 321 No. of Flips: 2931 time to process: 1 seconds.
uf250-04.cnf fulfilled No. of Restarts: 537 No. of Flips: 3813 time to process: 3 seconds.
uf250-04.cnf fulfilled No. of Restarts: 518 No. of Flips: 2631 time to process: 6 seconds.
uf250-04.cnf fulfilled No. of Restarts: 1394 No. of Flips: 2194 time to process: 7 seconds.
uf250-04.cnf fulfilled No. of Restarts: 1396 No. of Flips: 924 time to process: 9 seconds.
uf250-04.cnf fulfilled No. of Restarts: 532 No. of Flips: 1322 time to process: 2 seconds.
uf250-04.cnf fulfilled No. of Restarts: 3692 No. of Flips: 3142 time to process: 16 seconds.
uf250-04.cnf fulfilled No. of Restarts: 1130 No. of Flips: 1749 time to process: 5 seconds.
uf250-04.cnf fulfilled No. of Restarts: 225 No. of Flips: 2190 time to process: 1 seconds.
uf250-04.cnf fulfilled No. of Restarts: 1921 No. of Flips: 4818 time to process: 8 seconds.
uf250-04.cnf fulfilled No. of Restarts: 1234 No. of Flips: 4446 time to process: 12 seconds.
uf250-04.cnf fulfilled No. of Restarts: 553 No. of Flips: 2273 time to process: 3 seconds.
uf250-04.cnf fulfilled No. of Restarts: 2820 No. of Flips: 635 time to process: 13 seconds.
uf250-04.cnf fulfilled No. of Restarts: 719 No. of Flips: 2819 time to process: 3 seconds.
uf250-04.cnf fulfilled No. of Restarts: 1068 No. of Flips: 2936 time to process: 5 seconds.
uf250-04.cnf fulfilled No. of Restarts: 162 No. of Flips: 1151 time to process: 4 seconds.
uf250-04.cnf fulfilled No. of Restarts: 3176 No. of Flips: 2154 time to process: 17 seconds.
uf250-04.cnf fulfilled No. of Restarts: 1573 No. of Flips: 1858 time to process: 7 seconds.
uf250-04.cnf fulfilled No. of Restarts: 73 No. of Flips: 889 time to process: 2 seconds.
uf250-04.cnf fulfilled No. of Restarts: 1794 No. of Flips: 3547 time to process: 8 seconds.
uf250-04.cnf fulfilled No. of Restarts: 52 No. of Flips: 4117 time to process: 0 seconds.
uf250-04.cnf fulfilled No. of Restarts: 182 No. of Flips: 2487 time to process: 2 seconds.
uf250-04.cnf fulfilled No. of Restarts: 576 No. of Flips: 3747 time to process: 4 seconds.
uf250-04.cnf fulfilled No. of Restarts: 94 No. of Flips: 891 time to process: 10 seconds.
uf250-04.cnf fulfilled No. of Restarts: 2276 No. of Flips: 2021 time to process: 12 seconds.
uf250-04.cnf fulfilled No. of Restarts: 2187 No. of Flips: 4810 time to process: 15 seconds.
uf250-04.cnf fulfilled No. of Restarts: 1049 No. of Flips: 3725 time to process: 10 seconds.
uf250-04.cnf fulfilled No. of Restarts: 24 No. of Flips: 3823 time to process: 2 seconds.
uf250-04.cnf fulfilled No. of Restarts: 992 No. of Flips: 1357 time to process: 8 seconds.
uf250-04.cnf fulfilled No. of Restarts: 78 No. of Flips: 3139 time to process: 15 seconds.
uf250-04.cnf fulfilled No. of Restarts: 1227 No. of Flips: 3049 time to process: 6 seconds.
uf250-04.cnf fulfilled No. of Restarts: 4115 No. of Flips: 4497 time to process: 18 seconds.
uf250-04.cnf fulfilled No. of Restarts: 1577 No. of Flips: 4387 time to process: 7 seconds.
uf250-04.cnf fulfilled No. of Restarts: 2198 No. of Flips: 3980 time to process: 18 seconds.
uf250-04.cnf fulfilled No. of Restarts: 513 No. of Flips: 1764 time to process: 2 seconds.
uf250-04.cnf fulfilled No. of Restarts: 913 No. of Flips: 4562 time to process: 5 seconds.
uf250-04.cnf fulfilled No. of Restarts: 371 No. of Flips: 2923 time to process: 13 seconds.
uf250-04.cnf fulfilled No. of Restarts: 2452 No. of Flips: 4938 time to process: 12 seconds.
uf250-04.cnf fulfilled No. of Restarts: 236 No. of Flips: 2247 time to process: 1 seconds.
uf250-04.cnf fulfilled No. of Restarts: 586 No. of Flips: 2129 time to process: 7 seconds.
uf250-04.cnf fulfilled No. of Restarts: 430 No. of Flips: 2653 time to process: 5 seconds.
uf250-04.cnf fulfilled No. of Restarts: 637 No. of Flips: 4645 time to process: 5 seconds.
uf250-04.cnf fulfilled No. of Restarts: 253 No. of Flips: 4221 time to process: 7 seconds.
uf250-04.cnf fulfilled No. of Restarts: 167 No. of Flips: 3600 time to process: 13 seconds.
uf250-04.cnf fulfilled No. of Restarts: 884 No. of Flips: 1125 time to process: 6 seconds.
uf250-04.cnf fulfilled No. of Restarts: 2487 No. of Flips: 3408 time to process: 13 seconds.
uf250-04.cnf fulfilled No. of Restarts: 2845 No. of Flips: 1107 time to process: 13 seconds.
uf250-04.cnf fulfilled No. of Restarts: 1691 No. of Flips: 4234 time to process: 9 seconds.
uf250-04.cnf fulfilled No. of Restarts: 248 No. of Flips: 1544 time to process: 1 seconds.
uf250-04.cnf fulfilled No. of Restarts: 320 No. of Flips: 1434 time to process: 11 seconds.
uf250-04.cnf fulfilled No. of Restarts: 594 No. of Flips: 3831 time to process: 12 seconds.
uf250-04.cnf fulfilled No. of Restarts: 2421 No. of Flips: 4402 time to process: 18 seconds.
uf250-04.cnf fulfilled No. of Restarts: 75 No. of Flips: 3144 time to process: 0 seconds.
uf250-04.cnf fulfilled No. of Restarts: 812 No. of Flips: 1954 time to process: 4 seconds.
uf250-04.cnf fulfilled No. of Restarts: 1177 No. of Flips: 980 time to process: 19 seconds.
uf250-04.cnf fulfilled No. of Restarts: 169 No. of Flips: 4971 time to process: 2 seconds.
uf250-04.cnf fulfilled No. of Restarts: 328 No. of Flips: 2518 time to process: 1 seconds.
uf250-04.cnf fulfilled No. of Restarts: 1182 No. of Flips: 4076 time to process: 14 seconds.
uf250-04.cnf fulfilled No. of Restarts: 2167 No. of Flips: 1301 time to process: 9 seconds.
uf250-04.cnf fulfilled No. of Restarts: 127 No. of Flips: 2333 time to process: 6 seconds.
uf250-04.cnf fulfilled No. of Restarts: 808 No. of Flips: 4332 time to process: 3 seconds.
uf250-04.cnf fulfilled No. of Restarts: 1419 No. of Flips: 2739 time to process: 11 seconds.
uf250-04.cnf fulfilled No. of Restarts: 2199 No. of Flips: 3657 time to process: 10 seconds.
uf250-04.cnf fulfilled No. of Restarts: 660 No. of Flips: 2585 time to process: 8 seconds.
uf250-04.cnf fulfilled No. of Restarts: 175 No. of Flips: 2297 time to process: 11 seconds.
uf250-04.cnf fulfilled No. of Restarts: 770 No. of Flips: 3730 time to process: 5 seconds.
uf250-04.cnf fulfilled No. of Restarts: 3074 No. of Flips: 3632 time to process: 18 seconds.
uf250-04.cnf fulfilled No. of Restarts: 203 No. of Flips: 3170 time to process: 8 seconds.
uf250-04.cnf fulfilled No. of Restarts: 702 No. of Flips: 4767 time to process: 3 seconds.
uf250-04.cnf fulfilled No. of Restarts: 2217 No. of Flips: 2577 time to process: 10 seconds.
uf250-04.cnf fulfilled No. of Restarts: 929 No. of Flips: 4835 time to process: 9 seconds.
uf250-04.cnf fulfilled No. of Restarts: 2507 No. of Flips: 1965 time to process: 13 seconds.
uf250-04.cnf fulfilled No. of Restarts: 1164 No. of Flips: 2735 time to process: 12 seconds.
uf250-04.cnf fulfilled No. of Restarts: 218 No. of Flips: 2141 time to process: 7 seconds.
uf250-04.cnf fulfilled No. of Restarts: 897 No. of Flips: 3191 time to process: 5 seconds.
uf250-04.cnf fulfilled No. of Restarts: 8 No. of Flips: 4538 time to process: 1 seconds.
uf250-04.cnf fulfilled No. of Restarts: 2507 No. of Flips: 2383 time to process: 15 seconds.
uf250-04.cnf fulfilled No. of Restarts: 37 No. of Flips: 4528 time to process: 9 seconds.
uf250-04.cnf fulfilled No. of Restarts: 1827 No. of Flips: 3403 time to process: 8 seconds.
uf250-04.cnf fulfilled No. of Restarts: 1821 No. of Flips: 2735 time to process: 13 seconds.
uf250-04.cnf fulfilled No. of Restarts: 391 No. of Flips: 2937 time to process: 3 seconds.
uf250-04.cnf fulfilled No. of Restarts: 2143 No. of Flips: 2797 time to process: 9 seconds.
uf250-04.cnf fulfilled No. of Restarts: 610 No. of Flips: 2147 time to process: 2 seconds.
uf250-04.cnf fulfilled No. of Restarts: 1189 No. of Flips: 3116 time to process: 5 seconds.
uf250-04.cnf fulfilled No. of Restarts: 3568 No. of Flips: 806 time to process: 16 seconds.
uf250-04.cnf fulfilled No. of Restarts: 2236 No. of Flips: 4303 time to process: 10 seconds.
uf250-04.cnf fulfilled No. of Restarts: 1037 No. of Flips: 3667 time to process: 5 seconds.
uf250-04.cnf fulfilled No. of Restarts: 326 No. of Flips: 1666 time to process: 6 seconds.
uf250-04.cnf fulfilled No. of Restarts: 1603 No. of Flips: 3656 time to process: 11 seconds.
uf250-04.cnf fulfilled No. of Restarts: 3857 No. of Flips: 2554 time to process: 17 seconds.
uf250-04.cnf fulfilled No. of Restarts: 1011 No. of Flips: 3813 time to process: 8 seconds.
uf250-04.cnf fulfilled No. of Restarts: 355 No. of Flips: 1608 time to process: 7 seconds.
uf250-04.cnf fulfilled No. of Restarts: 2536 No. of Flips: 3868 time to process: 13 seconds.
uf250-04.cnf fulfilled No. of Restarts: 3426 No. of Flips: 4343 time to process: 15 seconds.
uf250-04.cnf fulfilled No. of Restarts: 1384 No. of Flips: 1792 time to process: 7 seconds.
uf250-04.cnf fulfilled No. of Restarts: 34 No. of Flips: 1988 time to process: 14 seconds.
uf250-04.cnf fulfilled No. of Restarts: 3781 No. of Flips: 3457 time to process: 18 seconds.
uf250-04.cnf fulfilled No. of Restarts: 2889 No. of Flips: 1584 time to process: 12 seconds.
uf250-04.cnf fulfilled No. of Restarts: 2482 No. of Flips: 2720 time to process: 11 seconds.
uf250-04.cnf fulfilled No. of Restarts: 3342 No. of Flips: 4651 time to process: 17 seconds.
uf250-04.cnf fulfilled No. of Restarts: 53 No. of Flips: 4093 time to process: 2 seconds.
uf250-04.cnf fulfilled No. of Restarts: 857 No. of Flips: 3652 time to process: 9 seconds.
uf250-04.cnf fulfilled No. of Restarts: 223 No. of Flips: 2261 time to process: 1 seconds.
uf250-04.cnf fulfilled No. of Restarts: 62 No. of Flips: 1322 time to process: 7 seconds.
uf250-04.cnf fulfilled No. of Restarts: 29 No. of Flips: 1775 time to process: 2 seconds.
uf250-04.cnf fulfilled No. of Restarts: 1024 No. of Flips: 878 time to process: 6 seconds.
uf250-04.cnf fulfilled No. of Restarts: 28 No. of Flips: 4603 time to process: 0 seconds.
uf250-04.cnf fulfilled No. of Restarts: 1122 No. of Flips: 3426 time to process: 17 seconds.
uf250-04.cnf fulfilled No. of Restarts: 547 No. of Flips: 855 time to process: 5 seconds.
uf250-04.cnf fulfilled No. of Restarts: 2163 No. of Flips: 2118 time to process: 13 seconds.
uf250-04.cnf fulfilled No. of Restarts: 255 No. of Flips: 4404 time to process: 4 seconds.
uf250-04.cnf fulfilled No. of Restarts: 2985 No. of Flips: 4264 time to process: 14 seconds.
uf250-04.cnf fulfilled No. of Restarts: 1253 No. of Flips: 3311 time to process: 7 seconds.
uf250-04.cnf fulfilled No. of Restarts: 4202 No. of Flips: 4284 time to process: 20 seconds.
uf250-04.cnf fulfilled No. of Restarts: 1741 No. of Flips: 1668 time to process: 25 seconds.
uf250-04.cnf fulfilled No. of Restarts: 967 No. of Flips: 3746 time to process: 4 seconds.
uf250-04.cnf fulfilled No. of Restarts: 538 No. of Flips: 3364 time to process: 5 seconds.
uf250-04.cnf fulfilled No. of Restarts: 962 No. of Flips: 2896 time to process: 16 seconds.
uf250-04.cnf , deadline. Restarts: 4750
uf250-04.cnf fulfilled No. of Restarts: 17 No. of Flips: 4021 time to process: 0 seconds.
uf250-04.cnf fulfilled No. of Restarts: 1796 No. of Flips: 2584 time to process: 18 seconds.
uf250-04.cnf fulfilled No. of Restarts: 231 No. of Flips: 2650 time to process: 3 seconds.
uf250-04.cnf fulfilled No. of Restarts: 1202 No. of Flips: 3913 time to process: 5 seconds.
uf250-04.cnf fulfilled No. of Restarts: 1511 No. of Flips: 1648 time to process: 7 seconds.
uf250-04.cnf fulfilled No. of Restarts: 320 No. of Flips: 3829 time to process: 1 seconds.
uf250-04.cnf fulfilled No. of Restarts: 457 No. of Flips: 2735 time to process: 2 seconds.
uf250-04.cnf fulfilled No. of Restarts: 607 No. of Flips: 4374 time to process: 5 seconds.
uf250-04.cnf fulfilled No. of Restarts: 118 No. of Flips: 4559 time to process: 5 seconds.
uf250-04.cnf fulfilled No. of Restarts: 117 No. of Flips: 1563 time to process: 2 seconds.
uf250-04.cnf fulfilled No. of Restarts: 1631 No. of Flips: 3866 time to process: 7 seconds.
uf250-04.cnf fulfilled No. of Restarts: 2119 No. of Flips: 1942 time to process: 9 seconds.
uf250-04.cnf fulfilled No. of Restarts: 950 No. of Flips: 3412 time to process: 6 seconds.
uf250-04.cnf fulfilled No. of Restarts: 649 No. of Flips: 4675 time to process: 2 seconds.
uf250-04.cnf fulfilled No. of Restarts: 1568 No. of Flips: 1807 time to process: 15 seconds.
uf250-04.cnf fulfilled No. of Restarts: 1420 No. of Flips: 3742 time to process: 6 seconds.
uf250-04.cnf fulfilled No. of Restarts: 3167 No. of Flips: 2674 time to process: 15 seconds.
uf250-04.cnf fulfilled No. of Restarts: 384 No. of Flips: 2526 time to process: 11 seconds.
uf250-04.cnf fulfilled No. of Restarts: 872 No. of Flips: 3775 time to process: 4 seconds.
uf250-04.cnf fulfilled No. of Restarts: 600 No. of Flips: 1411 time to process: 7 seconds.
uf250-04.cnf fulfilled No. of Restarts: 576 No. of Flips: 2923 time to process: 2 seconds.
uf250-04.cnf fulfilled No. of Restarts: 779 No. of Flips: 3925 time to process: 7 seconds.
uf250-04.cnf fulfilled No. of Restarts: 2077 No. of Flips: 3930 time to process: 9 seconds.
uf250-04.cnf fulfilled No. of Restarts: 1193 No. of Flips: 3027 time to process: 8 seconds.
uf250-04.cnf fulfilled No. of Restarts: 1064 No. of Flips: 1612 time to process: 9 seconds.
uf250-04.cnf fulfilled No. of Restarts: 2126 No. of Flips: 4576 time to process: 15 seconds.
uf250-04.cnf fulfilled No. of Restarts: 121 No. of Flips: 1871 time to process: 2 seconds.
uf250-04.cnf fulfilled No. of Restarts: 971 No. of Flips: 3528 time to process: 14 seconds.
uf250-04.cnf fulfilled No. of Restarts: 1013 No. of Flips: 3913 time to process: 8 seconds.
uf250-04.cnf fulfilled No. of Restarts: 580 No. of Flips: 3212 time to process: 4 seconds.
uf250-04.cnf fulfilled No. of Restarts: 1237 No. of Flips: 3641 time to process: 5 seconds.
uf250-04.cnf fulfilled No. of Restarts: 1067 No. of Flips: 4687 time to process: 5 seconds.
uf250-04.cnf fulfilled No. of Restarts: 584 No. of Flips: 3250 time to process: 2 seconds.
uf250-04.cnf fulfilled No. of Restarts: 117 No. of Flips: 3900 time to process: 6 seconds.
uf250-04.cnf fulfilled No. of Restarts: 175 No. of Flips: 3933 time to process: 7 seconds.
uf250-04.cnf fulfilled No. of Restarts: 3372 No. of Flips: 3094 time to process: 16 seconds.
uf250-04.cnf fulfilled No. of Restarts: 795 No. of Flips: 2003 time to process: 4 seconds.
uf250-04.cnf fulfilled No. of Restarts: 1564 No. of Flips: 2485 time to process: 7 seconds.
uf250-04.cnf fulfilled No. of Restarts: 473 No. of Flips: 3201 time to process: 3 seconds.
uf250-04.cnf fulfilled No. of Restarts: 935 No. of Flips: 2702 time to process: 6 seconds.
uf250-04.cnf fulfilled No. of Restarts: 141 No. of Flips: 1239 time to process: 4 seconds.
uf250-04.cnf fulfilled No. of Restarts: 599 No. of Flips: 3532 time to process: 4 seconds.
uf250-04.cnf fulfilled No. of Restarts: 252 No. of Flips: 1650 time to process: 2 seconds.
uf250-04.cnf fulfilled No. of Restarts: 410 No. of Flips: 3139 time to process: 8 seconds.
uf250-04.cnf fulfilled No. of Restarts: 904 No. of Flips: 1090 time to process: 6 seconds.
uf250-04.cnf fulfilled No. of Restarts: 1021 No. of Flips: 3385 time to process: 4 seconds.
uf250-04.cnf fulfilled No. of Restarts: 837 No. of Flips: 3676 time to process: 5 seconds.
uf250-04.cnf fulfilled No. of Restarts: 1278 No. of Flips: 4763 time to process: 10 seconds.
uf250-04.cnf fulfilled No. of Restarts: 917 No. of Flips: 3829 time to process: 4 seconds.
uf250-04.cnf fulfilled No. of Restarts: 1900 No. of Flips: 4606 time to process: 9 seconds.
uf250-04.cnf fulfilled No. of Restarts: 1373 No. of Flips: 4593 time to process: 9 seconds.
uf250-04.cnf fulfilled No. of Restarts: 1318 No. of Flips: 1184 time to process: 7 seconds.
uf250-04.cnf fulfilled No. of Restarts: 1547 No. of Flips: 4211 time to process: 8 seconds.
uf250-04.cnf fulfilled No. of Restarts: 781 No. of Flips: 3772 time to process: 5 seconds.
uf250-04.cnf fulfilled No. of Restarts: 593 No. of Flips: 2749 time to process: 3 seconds.
uf250-04.cnf fulfilled No. of Restarts: 3047 No. of Flips: 4686 time to process: 23 seconds.
uf250-04.cnf fulfilled No. of Restarts: 1622 No. of Flips: 926 time to process: 7 seconds.
uf250-04.cnf fulfilled No. of Restarts: 819 No. of Flips: 4341 time to process: 4 seconds.
uf250-04.cnf fulfilled No. of Restarts: 452 No. of Flips: 2762 time to process: 15 seconds.
uf250-04.cnf fulfilled No. of Restarts: 514 No. of Flips: 2566 time to process: 4 seconds.
uf250-04.cnf fulfilled No. of Restarts: 445 No. of Flips: 2422 time to process: 3 seconds.
uf250-04.cnf fulfilled No. of Restarts: 1942 No. of Flips: 1899 time to process: 10 seconds.
uf250-04.cnf fulfilled No. of Restarts: 1400 No. of Flips: 3864 time to process: 17 seconds.
uf250-04.cnf fulfilled No. of Restarts: 22 No. of Flips: 4228 time to process: 0 seconds.
uf250-04.cnf fulfilled No. of Restarts: 1468 No. of Flips: 3693 time to process: 14 seconds.
uf250-04.cnf fulfilled No. of Restarts: 234 No. of Flips: 3720 time to process: 2 seconds.
uf250-04.cnf fulfilled No. of Restarts: 593 No. of Flips: 3662 time to process: 3 seconds.
uf250-04.cnf fulfilled No. of Restarts: 542 No. of Flips: 3850 time to process: 9 seconds.
uf250-04.cnf fulfilled No. of Restarts: 1391 No. of Flips: 2151 time to process: 6 seconds.
uf250-04.cnf fulfilled No. of Restarts: 643 No. of Flips: 1362 time to process: 12 seconds.
uf250-04.cnf fulfilled No. of Restarts: 302 No. of Flips: 4681 time to process: 1 seconds.
uf250-04.cnf fulfilled No. of Restarts: 1009 No. of Flips: 3422 time to process: 18 seconds.
uf250-04.cnf fulfilled No. of Restarts: 247 No. of Flips: 3520 time to process: 3 seconds.
uf250-04.cnf fulfilled No. of Restarts: 597 No. of Flips: 1210 time to process: 2 seconds.
uf250-04.cnf fulfilled No. of Restarts: 3894 No. of Flips: 3825 time to process: 21 seconds.
uf250-04.cnf fulfilled No. of Restarts: 17 No. of Flips: 3975 time to process: 0 seconds.
uf250-04.cnf fulfilled No. of Restarts: 132 No. of Flips: 1030 time to process: 3 seconds.
uf250-04.cnf fulfilled No. of Restarts: 2529 No. of Flips: 1326 time to process: 14 seconds.
uf250-04.cnf fulfilled No. of Restarts: 290 No. of Flips: 2229 time to process: 4 seconds.
uf250-04.cnf fulfilled No. of Restarts: 609 No. of Flips: 4017 time to process: 13 seconds.
uf250-04.cnf fulfilled No. of Restarts: 173 No. of Flips: 4432 time to process: 3 seconds.
uf250-04.cnf fulfilled No. of Restarts: 140 No. of Flips: 2141 time to process: 0 seconds.
uf250-04.cnf fulfilled No. of Restarts: 288 No. of Flips: 2846 time to process: 1 seconds.
uf250-04.cnf fulfilled No. of Restarts: 467 No. of Flips: 902 time to process: 5 seconds.
uf250-04.cnf fulfilled No. of Restarts: 4 No. of Flips: 1445 time to process: 4 seconds.
uf250-04.cnf fulfilled No. of Restarts: 2334 No. of Flips: 4365 time to process: 16 seconds.
uf250-04.cnf fulfilled No. of Restarts: 253 No. of Flips: 2423 time to process: 2 seconds.
uf250-04.cnf fulfilled No. of Restarts: 1034 No. of Flips: 3182 time to process: 6 seconds.
uf250-04.cnf fulfilled No. of Restarts: 1505 No. of Flips: 3608 time to process: 7 seconds.
uf250-04.cnf fulfilled No. of Restarts: 215 No. of Flips: 4171 time to process: 2 seconds.
uf250-04.cnf fulfilled No. of Restarts: 796 No. of Flips: 1956 time to process: 3 seconds.
uf250-04.cnf fulfilled No. of Restarts: 98 No. of Flips: 4903 time to process: 0 seconds.
uf250-04.cnf fulfilled No. of Restarts: 3640 No. of Flips: 1720 time to process: 19 seconds.
uf250-04.cnf fulfilled No. of Restarts: 2418 No. of Flips: 4108 time to process: 10 seconds.
uf250-04.cnf fulfilled No. of Restarts: 291 No. of Flips: 3210 time to process: 3 seconds.
uf250-04.cnf fulfilled No. of Restarts: 1373 No. of Flips: 4033 time to process: 10 seconds.
uf250-04.cnf fulfilled No. of Restarts: 891 No. of Flips: 2924 time to process: 6 seconds.
uf250-04.cnf fulfilled No. of Restarts: 402 No. of Flips: 4039 time to process: 3 seconds.
uf250-04.cnf fulfilled No. of Restarts: 1834 No. of Flips: 1774 time to process: 19 seconds.
uf250-04.cnf fulfilled No. of Restarts: 2694 No. of Flips: 4545 time to process: 16 seconds.
uf250-04.cnf fulfilled No. of Restarts: 525 No. of Flips: 3512 time to process: 11 seconds.
uf250-04.cnf fulfilled No. of Restarts: 136 No. of Flips: 2289 time to process: 3 seconds.
uf250-04.cnf fulfilled No. of Restarts: 548 No. of Flips: 2761 time to process: 4 seconds.
uf250-04.cnf fulfilled No. of Restarts: 278 No. of Flips: 4321 time to process: 3 seconds.
uf250-04.cnf fulfilled No. of Restarts: 1535 No. of Flips: 3208 time to process: 6 seconds.
uf250-04.cnf fulfilled No. of Restarts: 2090 No. of Flips: 3507 time to process: 25 seconds.
uf250-04.cnf fulfilled No. of Restarts: 485 No. of Flips: 2037 time to process: 2 seconds.
uf250-04.cnf fulfilled No. of Restarts: 323 No. of Flips: 3494 time to process: 1 seconds.
uf250-04.cnf fulfilled No. of Restarts: 2320 No. of Flips: 1610 time to process: 12 seconds.
uf250-04.cnf fulfilled No. of Restarts: 80 No. of Flips: 4798 time to process: 5 seconds.
uf250-04.cnf fulfilled No. of Restarts: 38 No. of Flips: 1619 time to process: 6 seconds.
uf250-04.cnf fulfilled No. of Restarts: 36 No. of Flips: 3528 time to process: 1 seconds.
uf250-04.cnf fulfilled No. of Restarts: 271 No. of Flips: 1999 time to process: 4 seconds.
uf250-04.cnf fulfilled No. of Restarts: 1009 No. of Flips: 4290 time to process: 4 seconds.
uf250-04.cnf fulfilled No. of Restarts: 3364 No. of Flips: 2712 time to process: 15 seconds.
uf250-04.cnf fulfilled No. of Restarts: 86 No. of Flips: 3448 time to process: 7 seconds.
uf250-04.cnf fulfilled No. of Restarts: 985 No. of Flips: 4745 time to process: 15 seconds.
uf250-04.cnf fulfilled No. of Restarts: 574 No. of Flips: 1341 time to process: 2 seconds.
uf250-04.cnf fulfilled No. of Restarts: 2182 No. of Flips: 2355 time to process: 10 seconds.
uf250-04.cnf fulfilled No. of Restarts: 3948 No. of Flips: 1927 time to process: 23 seconds.
uf250-04.cnf fulfilled No. of Restarts: 1357 No. of Flips: 2543 time to process: 7 seconds.
uf250-04.cnf fulfilled No. of Restarts: 1639 No. of Flips: 2136 time to process: 7 seconds.
uf250-04.cnf fulfilled No. of Restarts: 155 No. of Flips: 1715 time to process: 7 seconds.
uf250-04.cnf fulfilled No. of Restarts: 2328 No. of Flips: 2642 time to process: 10 seconds.
uf250-04.cnf fulfilled No. of Restarts: 3856 No. of Flips: 4146 time to process: 20 seconds.
uf250-04.cnf fulfilled No. of Restarts: 207 No. of Flips: 1194 time to process: 7 seconds.
uf250-04.cnf fulfilled No. of Restarts: 1701 No. of Flips: 3552 time to process: 10 seconds.
uf250-04.cnf fulfilled No. of Restarts: 75 No. of Flips: 1853 time to process: 3 seconds.
uf250-04.cnf fulfilled No. of Restarts: 2201 No. of Flips: 4247 time to process: 12 seconds.
uf250-04.cnf fulfilled No. of Restarts: 123 No. of Flips: 3843 time to process: 10 seconds.
uf250-04.cnf fulfilled No. of Restarts: 3894 No. of Flips: 3910 time to process: 22 seconds.
uf250-04.cnf fulfilled No. of Restarts: 1079 No. of Flips: 3942 time to process: 14 seconds.
uf250-04.cnf fulfilled No. of Restarts: 183 No. of Flips: 4280 time to process: 0 seconds.
uf250-04.cnf fulfilled No. of Restarts: 995 No. of Flips: 1965 time to process: 10 seconds.
uf250-04.cnf fulfilled No. of Restarts: 261 No. of Flips: 2658 time to process: 8 seconds.
uf250-04.cnf fulfilled No. of Restarts: 1353 No. of Flips: 3440 time to process: 11 seconds.
uf250-04.cnf fulfilled No. of Restarts: 2560 No. of Flips: 4220 time to process: 13 seconds.
uf250-04.cnf fulfilled No. of Restarts: 126 No. of Flips: 3623 time to process: 9 seconds.
uf250-04.cnf fulfilled No. of Restarts: 1317 No. of Flips: 4046 time to process: 13 seconds.
uf250-04.cnf fulfilled No. of Restarts: 1166 No. of Flips: 3547 time to process: 9 seconds.
uf250-04.cnf fulfilled No. of Restarts: 1773 No. of Flips: 2301 time to process: 7 seconds.
uf250-04.cnf fulfilled No. of Restarts: 451 No. of Flips: 3867 time to process: 14 seconds.
uf250-04.cnf fulfilled No. of Restarts: 1030 No. of Flips: 3614 time to process: 4 seconds.
uf250-04.cnf fulfilled No. of Restarts: 2130 No. of Flips: 3636 time to process: 9 seconds.
uf250-04.cnf fulfilled No. of Restarts: 233 No. of Flips: 4200 time to process: 7 seconds.
uf250-04.cnf fulfilled No. of Restarts: 806 No. of Flips: 4978 time to process: 13 seconds.
uf250-04.cnf fulfilled No. of Restarts: 99 No. of Flips: 1052 time to process: 8 seconds.
uf250-04.cnf fulfilled No. of Restarts: 1368 No. of Flips: 3349 time to process: 10 seconds.
uf250-04.cnf fulfilled No. of Restarts: 446 No. of Flips: 3504 time to process: 3 seconds.
uf250-04.cnf fulfilled No. of Restarts: 758 No. of Flips: 4539 time to process: 13 seconds.
uf250-04.cnf fulfilled No. of Restarts: 1454 No. of Flips: 4409 time to process: 18 seconds.
uf250-04.cnf fulfilled No. of Restarts: 1244 No. of Flips: 4618 time to process: 10 seconds.
uf250-04.cnf fulfilled No. of Restarts: 732 No. of Flips: 4646 time to process: 3 seconds.
uf250-04.cnf fulfilled No. of Restarts: 973 No. of Flips: 3242 time to process: 6 seconds.
uf250-04.cnf fulfilled No. of Restarts: 164 No. of Flips: 4857 time to process: 0 seconds.
uf250-04.cnf fulfilled No. of Restarts: 446 No. of Flips: 4543 time to process: 1 seconds.
uf250-04.cnf fulfilled No. of Restarts: 73 No. of Flips: 1523 time to process: 0 seconds.
uf250-04.cnf fulfilled No. of Restarts: 665 No. of Flips: 2806 time to process: 7 seconds.
uf250-04.cnf fulfilled No. of Restarts: 4146 No. of Flips: 4877 time to process: 19 seconds.
uf250-04.cnf fulfilled No. of Restarts: 876 No. of Flips: 4551 time to process: 3 seconds.
uf250-04.cnf fulfilled No. of Restarts: 122 No. of Flips: 4744 time to process: 0 seconds.
uf250-04.cnf fulfilled No. of Restarts: 527 No. of Flips: 4624 time to process: 5 seconds.
uf250-04.cnf fulfilled No. of Restarts: 36 No. of Flips: 2571 time to process: 3 seconds.
uf250-04.cnf fulfilled No. of Restarts: 1541 No. of Flips: 3885 time to process: 9 seconds.
uf250-04.cnf fulfilled No. of Restarts: 469 No. of Flips: 4297 time to process: 4 seconds.
uf250-04.cnf fulfilled No. of Restarts: 455 No. of Flips: 2864 time to process: 9 seconds.
uf250-04.cnf fulfilled No. of Restarts: 412 No. of Flips: 2144 time to process: 8 seconds.
uf250-04.cnf fulfilled No. of Restarts: 1883 No. of Flips: 3774 time to process: 11 seconds.
uf250-04.cnf fulfilled No. of Restarts: 604 No. of Flips: 2892 time to process: 3 seconds.
uf250-04.cnf fulfilled No. of Restarts: 1830 No. of Flips: 2295 time to process: 13 seconds.
uf250-04.cnf fulfilled No. of Restarts: 100 No. of Flips: 2741 time to process: 8 seconds.
uf250-04.cnf fulfilled No. of Restarts: 250 No. of Flips: 1696 time to process: 22 seconds.
uf250-04.cnf fulfilled No. of Restarts: 454 No. of Flips: 1152 time to process: 8 seconds.
uf250-04.cnf fulfilled No. of Restarts: 1400 No. of Flips: 1939 time to process: 8 seconds.
uf250-04.cnf fulfilled No. of Restarts: 1002 No. of Flips: 2886 time to process: 8 seconds.
uf250-04.cnf fulfilled No. of Restarts: 2558 No. of Flips: 3433 time to process: 16 seconds.
uf250-04.cnf fulfilled No. of Restarts: 1125 No. of Flips: 726 time to process: 5 seconds.
uf250-04.cnf fulfilled No. of Restarts: 147 No. of Flips: 2782 time to process: 12 seconds.
uf250-04.cnf fulfilled No. of Restarts: 835 No. of Flips: 3063 time to process: 3 seconds.
uf250-04.cnf fulfilled No. of Restarts: 637 No. of Flips: 4956 time to process: 3 seconds.
uf250-04.cnf fulfilled No. of Restarts: 1528 No. of Flips: 2982 time to process: 15 seconds.
uf250-04.cnf fulfilled No. of Restarts: 818 No. of Flips: 1300 time to process: 12 seconds.
uf250-04.cnf fulfilled No. of Restarts: 2056 No. of Flips: 3750 time to process: 9 seconds.
uf250-04.cnf fulfilled No. of Restarts: 1715 No. of Flips: 3830 time to process: 26 seconds.
uf250-04.cnf fulfilled No. of Restarts: 1650 No. of Flips: 2655 time to process: 9 seconds.
uf250-04.cnf fulfilled No. of Restarts: 609 No. of Flips: 4975 time to process: 2 seconds.
uf250-04.cnf fulfilled No. of Restarts: 36 No. of Flips: 2432 time to process: 7 seconds.
uf250-04.cnf fulfilled No. of Restarts: 1597 No. of Flips: 3715 time to process: 6 seconds.
uf250-04.cnf fulfilled No. of Restarts: 166 No. of Flips: 3379 time to process: 4 seconds.
uf250-04.cnf fulfilled No. of Restarts: 359 No. of Flips: 3818 time to process: 3 seconds.
uf250-04.cnf fulfilled No. of Restarts: 53 No. of Flips: 4224 time to process: 16 seconds.
uf250-04.cnf fulfilled No. of Restarts: 737 No. of Flips: 1682 time to process: 5 seconds.
uf250-04.cnf fulfilled No. of Restarts: 1873 No. of Flips: 2892 time to process: 12 seconds.
uf250-04.cnf fulfilled No. of Restarts: 805 No. of Flips: 4506 time to process: 9 seconds.
uf250-04.cnf fulfilled No. of Restarts: 2682 No. of Flips: 1613 time to process: 11 seconds.
uf250-04.cnf fulfilled No. of Restarts: 212 No. of Flips: 3926 time to process: 1 seconds.
uf250-04.cnf fulfilled No. of Restarts: 2053 No. of Flips: 2194 time to process: 19 seconds.
uf250-04.cnf fulfilled No. of Restarts: 165 No. of Flips: 2209 time to process: 0 seconds.
uf250-04.cnf fulfilled No. of Restarts: 499 No. of Flips: 3693 time to process: 3 seconds.
uf250-04.cnf fulfilled No. of Restarts: 387 No. of Flips: 4526 time to process: 1 seconds.
uf250-04.cnf fulfilled No. of Restarts: 3744 No. of Flips: 4201 time to process: 17 seconds.
uf250-04.cnf fulfilled No. of Restarts: 1162 No. of Flips: 1881 time to process: 11 seconds.
uf250-04.cnf fulfilled No. of Restarts: 1186 No. of Flips: 3661 time to process: 5 seconds.
uf250-04.cnf fulfilled No. of Restarts: 2271 No. of Flips: 4308 time to process: 14 seconds.
uf250-04.cnf fulfilled No. of Restarts: 1754 No. of Flips: 1429 time to process: 17 seconds.
uf250-04.cnf fulfilled No. of Restarts: 25 No. of Flips: 3831 time to process: 1 seconds.
uf250-04.cnf fulfilled No. of Restarts: 90 No. of Flips: 3756 time to process: 10 seconds.
uf250-04.cnf fulfilled No. of Restarts: 948 No. of Flips: 4582 time to process: 4 seconds.
uf250-04.cnf fulfilled No. of Restarts: 433 No. of Flips: 3774 time to process: 2 seconds.
uf250-04.cnf fulfilled No. of Restarts: 420 No. of Flips: 4195 time to process: 18 seconds.
uf250-04.cnf fulfilled No. of Restarts: 838 No. of Flips: 4540 time to process: 9 seconds.
uf250-04.cnf fulfilled No. of Restarts: 2560 No. of Flips: 2100 time to process: 11 seconds.
uf250-04.cnf fulfilled No. of Restarts: 304 No. of Flips: 3390 time to process: 6 seconds.
uf250-04.cnf fulfilled No. of Restarts: 1232 No. of Flips: 3233 time to process: 13 seconds.
uf250-04.cnf fulfilled No. of Restarts: 2669 No. of Flips: 3911 time to process: 14 seconds.
uf250-04.cnf fulfilled No. of Restarts: 698 No. of Flips: 873 time to process: 6 seconds.
uf250-04.cnf fulfilled No. of Restarts: 70 No. of Flips: 4163 time to process: 2 seconds.
uf250-04.cnf fulfilled No. of Restarts: 970 No. of Flips: 4764 time to process: 5 seconds.
uf250-04.cnf fulfilled No. of Restarts: 89 No. of Flips: 4391 time to process: 13 seconds.
uf250-04.cnf fulfilled No. of Restarts: 2063 No. of Flips: 4346 time to process: 14 seconds.
uf250-04.cnf fulfilled No. of Restarts: 3213 No. of Flips: 4727 time to process: 14 seconds.
uf250-04.cnf fulfilled No. of Restarts: 287 No. of Flips: 1981 time to process: 1 seconds.
uf250-04.cnf fulfilled No. of Restarts: 448 No. of Flips: 1637 time to process: 1 seconds.
uf250-04.cnf fulfilled No. of Restarts: 680 No. of Flips: 2258 time to process: 8 seconds.
uf250-04.cnf fulfilled No. of Restarts: 628 No. of Flips: 2845 time to process: 12 seconds.
uf250-04.cnf fulfilled No. of Restarts: 1570 No. of Flips: 2284 time to process: 10 seconds.
uf250-04.cnf fulfilled No. of Restarts: 950 No. of Flips: 4507 time to process: 10 seconds.
uf250-04.cnf fulfilled No. of Restarts: 762 No. of Flips: 1914 time to process: 13 seconds.
uf250-04.cnf fulfilled No. of Restarts: 1884 No. of Flips: 2056 time to process: 9 seconds.
uf250-04.cnf fulfilled No. of Restarts: 1443 No. of Flips: 1224 time to process: 7 seconds.
uf250-04.cnf fulfilled No. of Restarts: 620 No. of Flips: 1377 time to process: 17 seconds.
uf250-04.cnf fulfilled No. of Restarts: 1892 No. of Flips: 2878 time to process: 10 seconds.
uf250-04.cnf fulfilled No. of Restarts: 2209 No. of Flips: 3892 time to process: 10 seconds.
uf250-04.cnf fulfilled No. of Restarts: 2008 No. of Flips: 3918 time to process: 11 seconds.
uf250-04.cnf fulfilled No. of Restarts: 3800 No. of Flips: 4996 time to process: 17 seconds.
uf250-04.cnf fulfilled No. of Restarts: 679 No. of Flips: 2321 time to process: 3 seconds.
uf250-04.cnf fulfilled No. of Restarts: 711 No. of Flips: 2396 time to process: 4 seconds.
uf250-04.cnf fulfilled No. of Restarts: 1701 No. of Flips: 4518 time to process: 7 seconds.
uf250-04.cnf fulfilled No. of Restarts: 1113 No. of Flips: 2585 time to process: 14 seconds.
uf250-04.cnf fulfilled No. of Restarts: 465 No. of Flips: 1821 time to process: 2 seconds.
uf250-04.cnf fulfilled No. of Restarts: 419 No. of Flips: 2520 time to process: 2 seconds.
uf250-04.cnf fulfilled No. of Restarts: 119 No. of Flips: 4920 time to process: 8 seconds.
uf250-04.cnf fulfilled No. of Restarts: 432 No. of Flips: 3805 time to process: 17 seconds.
uf250-04.cnf fulfilled No. of Restarts: 905 No. of Flips: 3456 time to process: 8 seconds.
uf250-04.cnf fulfilled No. of Restarts: 2193 No. of Flips: 4679 time to process: 11 seconds.
uf250-04.cnf fulfilled No. of Restarts: 647 No. of Flips: 3030 time to process: 4 seconds.
uf250-04.cnf fulfilled No. of Restarts: 4325 No. of Flips: 3703 time to process: 22 seconds.
uf250-04.cnf fulfilled No. of Restarts: 92 No. of Flips: 3016 time to process: 0 seconds.
uf250-04.cnf fulfilled No. of Restarts: 199 No. of Flips: 2983 time to process: 5 seconds.
uf250-04.cnf fulfilled No. of Restarts: 783 No. of Flips: 1785 time to process: 7 seconds.
uf250-04.cnf fulfilled No. of Restarts: 213 No. of Flips: 4939 time to process: 0 seconds.
uf250-04.cnf fulfilled No. of Restarts: 1313 No. of Flips: 1638 time to process: 16 seconds.
uf250-04.cnf fulfilled No. of Restarts: 1669 No. of Flips: 1995 time to process: 7 seconds.
uf250-04.cnf fulfilled No. of Restarts: 2624 No. of Flips: 4325 time to process: 20 seconds.
uf250-04.cnf fulfilled No. of Restarts: 1037 No. of Flips: 4302 time to process: 6 seconds.
uf250-04.cnf fulfilled No. of Restarts: 355 No. of Flips: 4616 time to process: 21 seconds.
uf250-04.cnf fulfilled No. of Restarts: 1651 No. of Flips: 3118 time to process: 7 seconds.
uf250-04.cnf fulfilled No. of Restarts: 1116 No. of Flips: 4222 time to process: 5 seconds.
uf250-04.cnf fulfilled No. of Restarts: 846 No. of Flips: 1638 time to process: 5 seconds.
uf250-04.cnf fulfilled No. of Restarts: 1247 No. of Flips: 3309 time to process: 8 seconds.
uf250-04.cnf fulfilled No. of Restarts: 223 No. of Flips: 1428 time to process: 0 seconds.
uf250-04.cnf fulfilled No. of Restarts: 21 No. of Flips: 2691 time to process: 11 seconds.
uf250-04.cnf fulfilled No. of Restarts: 290 No. of Flips: 1296 time to process: 3 seconds.
uf250-04.cnf fulfilled No. of Restarts: 833 No. of Flips: 2031 time to process: 13 seconds.
uf250-04.cnf fulfilled No. of Restarts: 3254 No. of Flips: 4650 time to process: 34 seconds.
uf250-04.cnf fulfilled No. of Restarts: 1750 No. of Flips: 2963 time to process: 7 seconds.
uf250-04.cnf , deadline. Restarts: 4750
uf250-04.cnf fulfilled No. of Restarts: 95 No. of Flips: 1907 time to process: 0 seconds.
uf250-04.cnf fulfilled No. of Restarts: 434 No. of Flips: 2411 time to process: 9 seconds.
uf250-04.cnf fulfilled No. of Restarts: 432 No. of Flips: 2118 time to process: 16 seconds.
uf250-04.cnf fulfilled No. of Restarts: 1247 No. of Flips: 4165 time to process: 7 seconds.
uf250-04.cnf fulfilled No. of Restarts: 301 No. of Flips: 2652 time to process: 2 seconds.
uf250-04.cnf fulfilled No. of Restarts: 2620 No. of Flips: 2365 time to process: 11 seconds.
uf250-04.cnf fulfilled No. of Restarts: 527 No. of Flips: 1208 time to process: 6 seconds.
uf250-04.cnf fulfilled No. of Restarts: 986 No. of Flips: 3483 time to process: 23 seconds.
uf250-04.cnf fulfilled No. of Restarts: 203 No. of Flips: 4890 time to process: 13 seconds.
uf250-04.cnf fulfilled No. of Restarts: 754 No. of Flips: 1721 time to process: 9 seconds.
uf250-04.cnf fulfilled No. of Restarts: 535 No. of Flips: 3514 time to process: 5 seconds.
uf250-04.cnf fulfilled No. of Restarts: 642 No. of Flips: 4902 time to process: 6 seconds.
uf250-04.cnf fulfilled No. of Restarts: 1574 No. of Flips: 3836 time to process: 9 seconds.
uf250-04.cnf fulfilled No. of Restarts: 742 No. of Flips: 1594 time to process: 8 seconds.
uf250-04.cnf fulfilled No. of Restarts: 824 No. of Flips: 4969 time to process: 7 seconds.
uf250-04.cnf fulfilled No. of Restarts: 209 No. of Flips: 4995 time to process: 5 seconds.
uf250-04.cnf fulfilled No. of Restarts: 2401 No. of Flips: 4365 time to process: 11 seconds.
uf250-04.cnf fulfilled No. of Restarts: 1709 No. of Flips: 3322 time to process: 7 seconds.
uf250-04.cnf fulfilled No. of Restarts: 246 No. of Flips: 1719 time to process: 1 seconds.
uf250-04.cnf fulfilled No. of Restarts: 268 No. of Flips: 3659 time to process: 2 seconds.
uf250-04.cnf fulfilled No. of Restarts: 382 No. of Flips: 2209 time to process: 5 seconds.
uf250-04.cnf fulfilled No. of Restarts: 275 No. of Flips: 3188 time to process: 6 seconds.
uf250-04.cnf fulfilled No. of Restarts: 740 No. of Flips: 1018 time to process: 3 seconds.
uf250-04.cnf fulfilled No. of Restarts: 1014 No. of Flips: 2850 time to process: 10 seconds.
uf250-04.cnf fulfilled No. of Restarts: 1116 No. of Flips: 3982 time to process: 5 seconds.
uf250-04.cnf fulfilled No. of Restarts: 1616 No. of Flips: 4679 time to process: 9 seconds.
uf250-04.cnf fulfilled No. of Restarts: 1056 No. of Flips: 2048 time to process: 18 seconds.
uf250-04.cnf fulfilled No. of Restarts: 2126 No. of Flips: 4532 time to process: 11 seconds.
uf250-04.cnf fulfilled No. of Restarts: 167 No. of Flips: 913 time to process: 8 seconds.
uf250-04.cnf fulfilled No. of Restarts: 1624 No. of Flips: 1183 time to process: 8 seconds.
uf250-04.cnf fulfilled No. of Restarts: 294 No. of Flips: 3262 time to process: 9 seconds.
uf250-04.cnf fulfilled No. of Restarts: 208 No. of Flips: 3565 time to process: 0 seconds.
uf250-04.cnf fulfilled No. of Restarts: 878 No. of Flips: 4096 time to process: 4 seconds.
uf250-04.cnf fulfilled No. of Restarts: 371 No. of Flips: 4970 time to process: 2 seconds.
uf250-04.cnf fulfilled No. of Restarts: 1389 No. of Flips: 3741 time to process: 6 seconds.
uf250-04.cnf fulfilled No. of Restarts: 938 No. of Flips: 1667 time to process: 4 seconds.
uf250-04.cnf fulfilled No. of Restarts: 1443 No. of Flips: 4973 time to process: 6 seconds.
uf250-04.cnf fulfilled No. of Restarts: 2211 No. of Flips: 2130 time to process: 13 seconds.
uf250-04.cnf fulfilled No. of Restarts: 417 No. of Flips: 3789 time to process: 14 seconds.
uf250-04.cnf fulfilled No. of Restarts: 47 No. of Flips: 2862 time to process: 0 seconds.
uf250-04.cnf fulfilled No. of Restarts: 2022 No. of Flips: 3733 time to process: 11 seconds.
uf250-04.cnf fulfilled No. of Restarts: 3 No. of Flips: 2927 time to process: 10 seconds.
uf250-04.cnf fulfilled No. of Restarts: 51 No. of Flips: 3185 time to process: 7 seconds.
uf250-04.cnf fulfilled No. of Restarts: 2647 No. of Flips: 4807 time to process: 14 seconds.
uf250-04.cnf fulfilled No. of Restarts: 1439 No. of Flips: 1874 time to process: 6 seconds.
uf250-04.cnf fulfilled No. of Restarts: 746 No. of Flips: 1874 time to process: 4 seconds.
uf250-04.cnf fulfilled No. of Restarts: 632 No. of Flips: 2371 time to process: 2 seconds.
uf250-04.cnf fulfilled No. of Restarts: 35 No. of Flips: 1373 time to process: 0 seconds.
uf250-04.cnf fulfilled No. of Restarts: 2198 No. of Flips: 3455 time to process: 10 seconds.
uf250-04.cnf fulfilled No. of Restarts: 115 No. of Flips: 3168 time to process: 1 seconds.
uf250-04.cnf fulfilled No. of Restarts: 1221 No. of Flips: 2622 time to process: 15 seconds.
uf250-04.cnf fulfilled No. of Restarts: 3231 No. of Flips: 4930 time to process: 15 seconds.
uf250-04.cnf fulfilled No. of Restarts: 865 No. of Flips: 3675 time to process: 7 seconds.
uf250-04.cnf fulfilled No. of Restarts: 634 No. of Flips: 2150 time to process: 10 seconds.
uf250-04.cnf fulfilled No. of Restarts: 677 No. of Flips: 2628 time to process: 7 seconds.
uf250-04.cnf fulfilled No. of Restarts: 184 No. of Flips: 4079 time to process: 1 seconds.
uf250-04.cnf fulfilled No. of Restarts: 940 No. of Flips: 2005 time to process: 9 seconds.
uf250-04.cnf fulfilled No. of Restarts: 1406 No. of Flips: 4267 time to process: 8 seconds.
uf250-04.cnf fulfilled No. of Restarts: 237 No. of Flips: 2567 time to process: 12 seconds.
uf250-04.cnf fulfilled No. of Restarts: 3750 No. of Flips: 1651 time to process: 17 seconds.
uf250-04.cnf fulfilled No. of Restarts: 245 No. of Flips: 3950 time to process: 2 seconds.
uf250-04.cnf fulfilled No. of Restarts: 266 No. of Flips: 3674 time to process: 4 seconds.
uf250-04.cnf fulfilled No. of Restarts: 609 No. of Flips: 3766 time to process: 3 seconds.
uf250-04.cnf fulfilled No. of Restarts: 149 No. of Flips: 2649 time to process: 6 seconds.
uf250-04.cnf fulfilled No. of Restarts: 157 No. of Flips: 3813 time to process: 0 seconds.
uf250-04.cnf fulfilled No. of Restarts: 1058 No. of Flips: 3897 time to process: 9 seconds.
uf250-04.cnf fulfilled No. of Restarts: 1633 No. of Flips: 2694 time to process: 12 seconds.
uf250-04.cnf fulfilled No. of Restarts: 272 No. of Flips: 3378 time to process: 1 seconds.
uf250-04.cnf fulfilled No. of Restarts: 1935 No. of Flips: 4205 time to process: 8 seconds.
uf250-04.cnf fulfilled No. of Restarts: 2047 No. of Flips: 3826 time to process: 8 seconds.
uf250-04.cnf fulfilled No. of Restarts: 179 No. of Flips: 1358 time to process: 2 seconds.
uf250-04.cnf fulfilled No. of Restarts: 1939 No. of Flips: 1575 time to process: 11 seconds.
uf250-04.cnf fulfilled No. of Restarts: 3614 No. of Flips: 2823 time to process: 16 seconds.
uf250-04.cnf fulfilled No. of Restarts: 792 No. of Flips: 2401 time to process: 3 seconds.
uf250-04.cnf fulfilled No. of Restarts: 1567 No. of Flips: 3789 time to process: 7 seconds.
uf250-04.cnf fulfilled No. of Restarts: 818 No. of Flips: 3305 time to process: 5 seconds.
uf250-04.cnf fulfilled No. of Restarts: 524 No. of Flips: 3811 time to process: 4 seconds.
uf250-04.cnf fulfilled No. of Restarts: 940 No. of Flips: 609 time to process: 7 seconds.
uf250-04.cnf fulfilled No. of Restarts: 210 No. of Flips: 4316 time to process: 8 seconds.
uf250-04.cnf fulfilled No. of Restarts: 2399 No. of Flips: 4149 time to process: 10 seconds.
uf250-04.cnf fulfilled No. of Restarts: 3 No. of Flips: 2830 time to process: 0 seconds.
uf250-04.cnf fulfilled No. of Restarts: 1809 No. of Flips: 4989 time to process: 8 seconds.
uf250-04.cnf fulfilled No. of Restarts: 144 No. of Flips: 1994 time to process: 7 seconds.
uf250-04.cnf fulfilled No. of Restarts: 3808 No. of Flips: 3877 time to process: 18 seconds.
uf250-04.cnf fulfilled No. of Restarts: 450 No. of Flips: 4560 time to process: 2 seconds.
uf250-04.cnf fulfilled No. of Restarts: 1200 No. of Flips: 3071 time to process: 21 seconds.
uf250-04.cnf fulfilled No. of Restarts: 1590 No. of Flips: 3336 time to process: 6 seconds.
uf250-04.cnf fulfilled No. of Restarts: 266 No. of Flips: 1320 time to process: 14 seconds.
uf250-04.cnf fulfilled No. of Restarts: 2443 No. of Flips: 1764 time to process: 10 seconds.
uf250-04.cnf fulfilled No. of Restarts: 413 No. of Flips: 1520 time to process: 1 seconds.
uf250-04.cnf fulfilled No. of Restarts: 2993 No. of Flips: 4760 time to process: 15 seconds.
uf250-04.cnf fulfilled No. of Restarts: 413 No. of Flips: 3700 time to process: 3 seconds.
uf250-04.cnf fulfilled No. of Restarts: 1944 No. of Flips: 4777 time to process: 8 seconds.
uf250-04.cnf fulfilled No. of Restarts: 1141 No. of Flips: 2817 time to process: 8 seconds.
uf250-04.cnf fulfilled No. of Restarts: 1311 No. of Flips: 4248 time to process: 9 seconds.
uf250-04.cnf fulfilled No. of Restarts: 54 No. of Flips: 3495 time to process: 9 seconds.
uf250-04.cnf fulfilled No. of Restarts: 1132 No. of Flips: 2127 time to process: 10 seconds.
uf250-04.cnf fulfilled No. of Restarts: 1685 No. of Flips: 4716 time to process: 8 seconds.
uf250-04.cnf fulfilled No. of Restarts: 2120 No. of Flips: 2784 time to process: 10 seconds.
uf250-04.cnf fulfilled No. of Restarts: 715 No. of Flips: 2536 time to process: 3 seconds.
uf250-04.cnf fulfilled No. of Restarts: 652 No. of Flips: 2344 time to process: 3 seconds.
uf250-04.cnf fulfilled No. of Restarts: 928 No. of Flips: 3920 time to process: 8 seconds.
uf250-04.cnf fulfilled No. of Restarts: 224 No. of Flips: 2635 time to process: 5 seconds.
uf250-04.cnf fulfilled No. of Restarts: 737 No. of Flips: 991 time to process: 7 seconds.
uf250-04.cnf fulfilled No. of Restarts: 40 No. of Flips: 4181 time to process: 8 seconds.
uf250-04.cnf fulfilled No. of Restarts: 547 No. of Flips: 3512 time to process: 4 seconds.
uf250-04.cnf fulfilled No. of Restarts: 2467 No. of Flips: 1750 time to process: 14 seconds.
uf250-04.cnf fulfilled No. of Restarts: 1943 No. of Flips: 2490 time to process: 18 seconds.
uf250-04.cnf fulfilled No. of Restarts: 369 No. of Flips: 955 time to process: 1 seconds.
uf250-04.cnf fulfilled No. of Restarts: 227 No. of Flips: 1895 time to process: 1 seconds.
uf250-04.cnf fulfilled No. of Restarts: 737 No. of Flips: 4061 time to process: 21 seconds.
uf250-04.cnf fulfilled No. of Restarts: 1710 No. of Flips: 4271 time to process: 9 seconds.
uf250-04.cnf fulfilled No. of Restarts: 615 No. of Flips: 2675 time to process: 4 seconds.
uf250-04.cnf fulfilled No. of Restarts: 2696 No. of Flips: 4040 time to process: 14 seconds.
uf250-04.cnf fulfilled No. of Restarts: 1175 No. of Flips: 3471 time to process: 7 seconds.
uf250-04.cnf fulfilled No. of Restarts: 204 No. of Flips: 4262 time to process: 2 seconds.
uf250-04.cnf fulfilled No. of Restarts: 2654 No. of Flips: 3028 time to process: 17 seconds.
uf250-04.cnf fulfilled No. of Restarts: 2493 No. of Flips: 4777 time to process: 10 seconds.
uf250-04.cnf fulfilled No. of Restarts: 3176 No. of Flips: 2701 time to process: 18 seconds.
uf250-04.cnf fulfilled No. of Restarts: 863 No. of Flips: 2801 time to process: 14 seconds.
uf250-04.cnf fulfilled No. of Restarts: 957 No. of Flips: 4043 time to process: 7 seconds.
uf250-04.cnf fulfilled No. of Restarts: 1678 No. of Flips: 4411 time to process: 7 seconds.
uf250-04.cnf fulfilled No. of Restarts: 1077 No. of Flips: 3933 time to process: 9 seconds.
uf250-04.cnf fulfilled No. of Restarts: 2206 No. of Flips: 4531 time to process: 15 seconds.
uf250-04.cnf fulfilled No. of Restarts: 526 No. of Flips: 2074 time to process: 4 seconds.
uf250-04.cnf fulfilled No. of Restarts: 1364 No. of Flips: 2916 time to process: 7 seconds.
uf250-04.cnf fulfilled No. of Restarts: 88 No. of Flips: 1513 time to process: 4 seconds.
uf250-04.cnf fulfilled No. of Restarts: 2862 No. of Flips: 3670 time to process: 15 seconds.
uf250-04.cnf fulfilled No. of Restarts: 254 No. of Flips: 3962 time to process: 5 seconds.
uf250-04.cnf fulfilled No. of Restarts: 589 No. of Flips: 3423 time to process: 2 seconds.
uf250-04.cnf fulfilled No. of Restarts: 473 No. of Flips: 3990 time to process: 3 seconds.
uf250-04.cnf fulfilled No. of Restarts: 47 No. of Flips: 3133 time to process: 8 seconds.
uf250-04.cnf fulfilled No. of Restarts: 35 No. of Flips: 1709 time to process: 0 seconds.
uf250-04.cnf fulfilled No. of Restarts: 980 No. of Flips: 1354 time to process: 13 seconds.
uf250-04.cnf fulfilled No. of Restarts: 330 No. of Flips: 840 time to process: 5 seconds.
uf250-04.cnf fulfilled No. of Restarts: 1769 No. of Flips: 4063 time to process: 10 seconds.
uf250-04.cnf fulfilled No. of Restarts: 85 No. of Flips: 4255 time to process: 7 seconds.
uf250-04.cnf fulfilled No. of Restarts: 1522 No. of Flips: 3285 time to process: 11 seconds.
uf250-04.cnf fulfilled No. of Restarts: 1708 No. of Flips: 1872 time to process: 11 seconds.
uf250-04.cnf fulfilled No. of Restarts: 191 No. of Flips: 2924 time to process: 0 seconds.
uf250-04.cnf fulfilled No. of Restarts: 381 No. of Flips: 2756 time to process: 13 seconds.
uf250-04.cnf fulfilled No. of Restarts: 618 No. of Flips: 2467 time to process: 7 seconds.
uf250-04.cnf fulfilled No. of Restarts: 325 No. of Flips: 2742 time to process: 4 seconds.
uf250-04.cnf fulfilled No. of Restarts: 527 No. of Flips: 2276 time to process: 2 seconds.
uf250-04.cnf fulfilled No. of Restarts: 4062 No. of Flips: 1858 time to process: 20 seconds.
uf250-04.cnf fulfilled No. of Restarts: 969 No. of Flips: 4028 time to process: 4 seconds.
uf250-04.cnf fulfilled No. of Restarts: 732 No. of Flips: 4998 time to process: 10 seconds.
uf250-04.cnf fulfilled No. of Restarts: 1269 No. of Flips: 2254 time to process: 9 seconds.
uf250-04.cnf fulfilled No. of Restarts: 167 No. of Flips: 1024 time to process: 3 seconds.
uf250-04.cnf fulfilled No. of Restarts: 11 No. of Flips: 4324 time to process: 6 seconds.
uf250-04.cnf fulfilled No. of Restarts: 734 No. of Flips: 3432 time to process: 13 seconds.
uf250-04.cnf fulfilled No. of Restarts: 809 No. of Flips: 3378 time to process: 10 seconds.
uf250-04.cnf fulfilled No. of Restarts: 196 No. of Flips: 2306 time to process: 5 seconds.
uf250-04.cnf fulfilled No. of Restarts: 1638 No. of Flips: 3771 time to process: 11 seconds.
uf250-04.cnf fulfilled No. of Restarts: 748 No. of Flips: 3095 time to process: 11 seconds.
uf250-04.cnf fulfilled No. of Restarts: 937 No. of Flips: 2926 time to process: 7 seconds.
uf250-04.cnf fulfilled No. of Restarts: 415 No. of Flips: 3518 time to process: 2 seconds.
uf250-04.cnf fulfilled No. of Restarts: 125 No. of Flips: 4493 time to process: 18 seconds.
uf250-04.cnf fulfilled No. of Restarts: 273 No. of Flips: 2883 time to process: 13 seconds.
uf250-04.cnf fulfilled No. of Restarts: 5 No. of Flips: 2985 time to process: 4 seconds.
uf250-04.cnf fulfilled No. of Restarts: 2145 No. of Flips: 4687 time to process: 16 seconds.
uf250-04.cnf fulfilled No. of Restarts: 264 No. of Flips: 2153 time to process: 1 seconds.
uf250-04.cnf fulfilled No. of Restarts: 334 No. of Flips: 1302 time to process: 5 seconds.
uf250-04.cnf fulfilled No. of Restarts: 1714 No. of Flips: 1426 time to process: 12 seconds.
uf250-04.cnf fulfilled No. of Restarts: 517 No. of Flips: 3595 time to process: 3 seconds.
uf250-04.cnf fulfilled No. of Restarts: 654 No. of Flips: 959 time to process: 7 seconds.
uf250-04.cnf fulfilled No. of Restarts: 63 No. of Flips: 1903 time to process: 10 seconds.
uf250-04.cnf fulfilled No. of Restarts: 358 No. of Flips: 2486 time to process: 4 seconds.
uf250-04.cnf fulfilled No. of Restarts: 1028 No. of Flips: 2604 time to process: 20 seconds.
uf250-04.cnf fulfilled No. of Restarts: 1045 No. of Flips: 3997 time to process: 4 seconds.
uf250-04.cnf fulfilled No. of Restarts: 99 No. of Flips: 618 time to process: 8 seconds.
uf250-04.cnf fulfilled No. of Restarts: 665 No. of Flips: 2659 time to process: 12 seconds.
uf250-04.cnf fulfilled No. of Restarts: 111 No. of Flips: 3822 time to process: 0 seconds.
uf250-04.cnf fulfilled No. of Restarts: 169 No. of Flips: 1599 time to process: 2 seconds.
uf250-04.cnf fulfilled No. of Restarts: 48 No. of Flips: 4961 time to process: 4 seconds.
uf250-04.cnf fulfilled No. of Restarts: 2668 No. of Flips: 4234 time to process: 14 seconds.
uf250-04.cnf fulfilled No. of Restarts: 674 No. of Flips: 3235 time to process: 3 seconds.
uf250-04.cnf fulfilled No. of Restarts: 69 No. of Flips: 4274 time to process: 3 seconds.
uf250-04.cnf fulfilled No. of Restarts: 123 No. of Flips: 2349 time to process: 6 seconds.
uf250-04.cnf fulfilled No. of Restarts: 621 No. of Flips: 1575 time to process: 7 seconds.
uf250-04.cnf fulfilled No. of Restarts: 607 No. of Flips: 2371 time to process: 5 seconds.
uf250-04.cnf fulfilled No. of Restarts: 202 No. of Flips: 1798 time to process: 5 seconds.
uf250-04.cnf fulfilled No. of Restarts: 1545 No. of Flips: 4904 time to process: 8 seconds.
uf250-04.cnf fulfilled No. of Restarts: 3942 No. of Flips: 1877 time to process: 17 seconds.
uf250-04.cnf fulfilled No. of Restarts: 271 No. of Flips: 3597 time to process: 10 seconds.
uf250-04.cnf fulfilled No. of Restarts: 1907 No. of Flips: 1170 time to process: 8 seconds.
uf250-04.cnf fulfilled No. of Restarts: 728 No. of Flips: 2874 time to process: 7 seconds.
uf250-04.cnf fulfilled No. of Restarts: 1786 No. of Flips: 2957 time to process: 11 seconds.
uf250-04.cnf fulfilled No. of Restarts: 260 No. of Flips: 2713 time to process: 7 seconds.
uf250-04.cnf fulfilled No. of Restarts: 938 No. of Flips: 3712 time to process: 5 seconds.
uf250-04.cnf fulfilled No. of Restarts: 4 No. of Flips: 4906 time to process: 3 seconds.
uf250-04.cnf fulfilled No. of Restarts: 237 No. of Flips: 4136 time to process: 6 seconds.
uf250-04.cnf fulfilled No. of Restarts: 4190 No. of Flips: 2511 time to process: 19 seconds.
uf250-04.cnf fulfilled No. of Restarts: 673 No. of Flips: 1591 time to process: 5 seconds.
uf250-04.cnf fulfilled No. of Restarts: 193 No. of Flips: 1810 time to process: 15 seconds.
uf250-04.cnf fulfilled No. of Restarts: 106 No. of Flips: 1835 time to process: 9 seconds.
uf250-04.cnf fulfilled No. of Restarts: 2580 No. of Flips: 3279 time to process: 22 seconds.
uf250-04.cnf fulfilled No. of Restarts: 1284 No. of Flips: 4077 time to process: 6 seconds.
uf250-04.cnf fulfilled No. of Restarts: 381 No. of Flips: 1567 time to process: 4 seconds.
uf250-04.cnf fulfilled No. of Restarts: 785 No. of Flips: 4587 time to process: 3 seconds.
uf250-04.cnf fulfilled No. of Restarts: 68 No. of Flips: 4282 time to process: 7 seconds.
uf250-04.cnf fulfilled No. of Restarts: 973 No. of Flips: 4125 time to process: 4 seconds.
uf250-04.cnf fulfilled No. of Restarts: 3482 No. of Flips: 3530 time to process: 32 seconds.
uf250-04.cnf fulfilled No. of Restarts: 1255 No. of Flips: 1446 time to process: 5 seconds.
uf250-04.cnf fulfilled No. of Restarts: 1763 No. of Flips: 3793 time to process: 7 seconds.
uf250-04.cnf fulfilled No. of Restarts: 229 No. of Flips: 3720 time to process: 10 seconds.
uf250-04.cnf fulfilled No. of Restarts: 2173 No. of Flips: 3408 time to process: 9 seconds.
uf250-04.cnf fulfilled No. of Restarts: 1290 No. of Flips: 3663 time to process: 11 seconds.
uf250-04.cnf fulfilled No. of Restarts: 167 No. of Flips: 1667 time to process: 10 seconds.
uf250-04.cnf fulfilled No. of Restarts: 1202 No. of Flips: 1919 time to process: 5 seconds.
uf250-04.cnf fulfilled No. of Restarts: 1188 No. of Flips: 4324 time to process: 10 seconds.
uf250-04.cnf fulfilled No. of Restarts: 984 No. of Flips: 2611 time to process: 4 seconds.
uf250-04.cnf fulfilled No. of Restarts: 1704 No. of Flips: 1090 time to process: 8 seconds.
uf250-04.cnf fulfilled No. of Restarts: 1566 No. of Flips: 1165 time to process: 9 seconds.
uf250-04.cnf fulfilled No. of Restarts: 1674 No. of Flips: 3077 time to process: 18 seconds.
uf250-04.cnf fulfilled No. of Restarts: 790 No. of Flips: 4583 time to process: 3 seconds.
uf250-04.cnf fulfilled No. of Restarts: 2231 No. of Flips: 4752 time to process: 17 seconds.
uf250-04.cnf fulfilled No. of Restarts: 2702 No. of Flips: 3758 time to process: 21 seconds.
uf250-04.cnf fulfilled No. of Restarts: 1271 No. of Flips: 2711 time to process: 5 seconds.
uf250-04.cnf fulfilled No. of Restarts: 295 No. of Flips: 4364 time to process: 5 seconds.
uf250-04.cnf fulfilled No. of Restarts: 158 No. of Flips: 4812 time to process: 1 seconds.
uf250-04.cnf fulfilled No. of Restarts: 133 No. of Flips: 1735 time to process: 4 seconds.
uf250-04.cnf fulfilled No. of Restarts: 960 No. of Flips: 2751 time to process: 11 seconds.
uf250-04.cnf fulfilled No. of Restarts: 3049 No. of Flips: 4356 time to process: 18 seconds.
uf250-04.cnf fulfilled No. of Restarts: 3119 No. of Flips: 1334 time to process: 13 seconds.
uf250-04.cnf fulfilled No. of Restarts: 497 No. of Flips: 2451 time to process: 2 seconds.
uf250-04.cnf fulfilled No. of Restarts: 316 No. of Flips: 2811 time to process: 2 seconds.
uf250-04.cnf fulfilled No. of Restarts: 1371 No. of Flips: 2312 time to process: 9 seconds.
uf250-04.cnf fulfilled No. of Restarts: 1358 No. of Flips: 1759 time to process: 8 seconds.
uf250-04.cnf fulfilled No. of Restarts: 454 No. of Flips: 2522 time to process: 2 seconds.
uf250-04.cnf fulfilled No. of Restarts: 1126 No. of Flips: 3824 time to process: 12 seconds.
uf250-04.cnf fulfilled No. of Restarts: 652 No. of Flips: 3870 time to process: 8 seconds.
uf250-04.cnf fulfilled No. of Restarts: 939 No. of Flips: 3743 time to process: 12 seconds.
uf250-04.cnf fulfilled No. of Restarts: 1337 No. of Flips: 984 time to process: 15 seconds.
uf250-04.cnf fulfilled No. of Restarts: 147 No. of Flips: 2805 time to process: 7 seconds.
uf250-04.cnf fulfilled No. of Restarts: 2488 No. of Flips: 1844 time to process: 11 seconds.
uf250-04.cnf fulfilled No. of Restarts: 332 No. of Flips: 3984 time to process: 3 seconds.
uf250-04.cnf fulfilled No. of Restarts: 3335 No. of Flips: 4371 time to process: 22 seconds.
uf250-04.cnf fulfilled No. of Restarts: 827 No. of Flips: 3837 time to process: 9 seconds.
uf250-04.cnf fulfilled No. of Restarts: 939 No. of Flips: 2549 time to process: 5 seconds.
uf250-04.cnf fulfilled No. of Restarts: 723 No. of Flips: 2186 time to process: 7 seconds.
uf250-04.cnf fulfilled No. of Restarts: 231 No. of Flips: 4408 time to process: 13 seconds.
uf250-04.cnf fulfilled No. of Restarts: 264 No. of Flips: 3082 time to process: 2 seconds.
uf250-04.cnf fulfilled No. of Restarts: 776 No. of Flips: 1778 time to process: 10 seconds.
uf250-04.cnf fulfilled No. of Restarts: 246 No. of Flips: 3697 time to process: 2 seconds.
uf250-04.cnf fulfilled No. of Restarts: 1416 No. of Flips: 1535 time to process: 7 seconds.
uf250-04.cnf fulfilled No. of Restarts: 602 No. of Flips: 1549 time to process: 7 seconds.
uf250-04.cnf fulfilled No. of Restarts: 2313 No. of Flips: 1350 time to process: 16 seconds.
uf250-04.cnf fulfilled No. of Restarts: 1170 No. of Flips: 3277 time to process: 6 seconds.
uf250-04.cnf fulfilled No. of Restarts: 1681 No. of Flips: 4158 time to process: 8 seconds.
uf250-04.cnf fulfilled No. of Restarts: 217 No. of Flips: 2273 time to process: 6 seconds.
uf250-04.cnf fulfilled No. of Restarts: 206 No. of Flips: 827 time to process: 0 seconds.
uf250-04.cnf fulfilled No. of Restarts: 281 No. of Flips: 4707 time to process: 4 seconds.
uf250-04.cnf fulfilled No. of Restarts: 809 No. of Flips: 2863 time to process: 13 seconds.
uf250-04.cnf fulfilled No. of Restarts: 226 No. of Flips: 3270 time to process: 7 seconds.
uf250-04.cnf fulfilled No. of Restarts: 898 No. of Flips: 3813 time to process: 4 seconds.
uf250-04.cnf fulfilled No. of Restarts: 1137 No. of Flips: 1717 time to process: 7 seconds.
uf250-04.cnf fulfilled No. of Restarts: 2913 No. of Flips: 3663 time to process: 17 seconds.
uf250-04.cnf fulfilled No. of Restarts: 307 No. of Flips: 1085 time to process: 11 seconds.
uf250-04.cnf fulfilled No. of Restarts: 469 No. of Flips: 1234 time to process: 2 seconds.
uf250-04.cnf fulfilled No. of Restarts: 838 No. of Flips: 2150 time to process: 5 seconds.
uf250-04.cnf fulfilled No. of Restarts: 1340 No. of Flips: 2393 time to process: 8 seconds.
uf250-04.cnf fulfilled No. of Restarts: 721 No. of Flips: 1718 time to process: 5 seconds.
uf250-04.cnf fulfilled No. of Restarts: 249 No. of Flips: 1378 time to process: 10 seconds.
uf250-04.cnf fulfilled No. of Restarts: 381 No. of Flips: 1399 time to process: 8 seconds.
uf250-04.cnf fulfilled No. of Restarts: 515 No. of Flips: 4679 time to process: 6 seconds.
uf250-04.cnf fulfilled No. of Restarts: 1571 No. of Flips: 2478 time to process: 9 seconds.
uf250-04.cnf fulfilled No. of Restarts: 1213 No. of Flips: 1043 time to process: 11 seconds.
uf250-04.cnf fulfilled No. of Restarts: 1678 No. of Flips: 3946 time to process: 13 seconds.
uf250-04.cnf fulfilled No. of Restarts: 553 No. of Flips: 3346 time to process: 5 seconds.
uf250-04.cnf fulfilled No. of Restarts: 373 No. of Flips: 2171 time to process: 2 seconds.
uf250-04.cnf fulfilled No. of Restarts: 663 No. of Flips: 4656 time to process: 7 seconds.
uf250-04.cnf fulfilled No. of Restarts: 469 No. of Flips: 1659 time to process: 9 seconds.
uf250-04.cnf fulfilled No. of Restarts: 2543 No. of Flips: 1903 time to process: 11 seconds.
uf250-04.cnf fulfilled No. of Restarts: 583 No. of Flips: 4429 time to process: 2 seconds.
uf250-04.cnf fulfilled No. of Restarts: 2852 No. of Flips: 2893 time to process: 26 seconds.
uf250-04.cnf fulfilled No. of Restarts: 647 No. of Flips: 2994 time to process: 2 seconds.
uf250-04.cnf fulfilled No. of Restarts: 353 No. of Flips: 3930 time to process: 1 seconds.
uf250-04.cnf fulfilled No. of Restarts: 323 No. of Flips: 4348 time to process: 3 seconds.
uf250-04.cnf fulfilled No. of Restarts: 593 No. of Flips: 2757 time to process: 5 seconds.
uf250-04.cnf fulfilled No. of Restarts: 830 No. of Flips: 3385 time to process: 9 seconds.
uf250-04.cnf fulfilled No. of Restarts: 345 No. of Flips: 4769 time to process: 1 seconds.
uf250-04.cnf fulfilled No. of Restarts: 616 No. of Flips: 3652 time to process: 4 seconds.
uf250-04.cnf fulfilled No. of Restarts: 4387 No. of Flips: 1710 time to process: 24 seconds.
uf250-04.cnf fulfilled No. of Restarts: 325 No. of Flips: 3011 time to process: 1 seconds.
uf250-04.cnf fulfilled No. of Restarts: 221 No. of Flips: 4538 time to process: 2 seconds.
uf250-04.cnf fulfilled No. of Restarts: 1727 No. of Flips: 2175 time to process: 8 seconds.
uf250-04.cnf fulfilled No. of Restarts: 1658 No. of Flips: 2341 time to process: 10 seconds.
uf250-04.cnf fulfilled No. of Restarts: 224 No. of Flips: 1592 time to process: 5 seconds.
uf250-04.cnf fulfilled No. of Restarts: 892 No. of Flips: 3597 time to process: 7 seconds.
uf250-04.cnf fulfilled No. of Restarts: 1265 No. of Flips: 4280 time to process: 10 seconds.
uf250-04.cnf fulfilled No. of Restarts: 352 No. of Flips: 1541 time to process: 9 seconds.
uf250-04.cnf fulfilled No. of Restarts: 2314 No. of Flips: 729 time to process: 15 seconds.
uf250-04.cnf fulfilled No. of Restarts: 2935 No. of Flips: 3334 time to process: 13 seconds.
uf250-04.cnf fulfilled No. of Restarts: 318 No. of Flips: 3748 time to process: 14 seconds.
uf250-04.cnf fulfilled No. of Restarts: 620 No. of Flips: 1395 time to process: 15 seconds.
uf250-04.cnf fulfilled No. of Restarts: 1708 No. of Flips: 3079 time to process: 10 seconds.
uf250-04.cnf fulfilled No. of Restarts: 361 No. of Flips: 4067 time to process: 13 seconds.
uf250-04.cnf fulfilled No. of Restarts: 553 No. of Flips: 2578 time to process: 10 seconds.
uf250-04.cnf fulfilled No. of Restarts: 222 No. of Flips: 2961 time to process: 10 seconds.
uf250-04.cnf fulfilled No. of Restarts: 210 No. of Flips: 4537 time to process: 13 seconds.
uf250-04.cnf fulfilled No. of Restarts: 1127 No. of Flips: 4978 time to process: 11 seconds.
uf250-04.cnf fulfilled No. of Restarts: 4135 No. of Flips: 619 time to process: 21 seconds.
uf250-04.cnf , deadline. Restarts: 4750
uf250-04.cnf fulfilled No. of Restarts: 1720 No. of Flips: 4124 time to process: 7 seconds.
uf250-04.cnf fulfilled No. of Restarts: 4535 No. of Flips: 4162 time to process: 24 seconds.
uf250-04.cnf fulfilled No. of Restarts: 76 No. of Flips: 2746 time to process: 0 seconds.
uf250-04.cnf fulfilled No. of Restarts: 190 No. of Flips: 1981 time to process: 3 seconds.
uf250-04.cnf fulfilled No. of Restarts: 238 No. of Flips: 4356 time to process: 1 seconds.
uf250-04.cnf fulfilled No. of Restarts: 173 No. of Flips: 3313 time to process: 15 seconds.
uf250-04.cnf fulfilled No. of Restarts: 1156 No. of Flips: 4624 time to process: 8 seconds.
uf250-04.cnf fulfilled No. of Restarts: 216 No. of Flips: 4554 time to process: 3 seconds.
uf250-04.cnf fulfilled No. of Restarts: 653 No. of Flips: 2632 time to process: 4 seconds.
uf250-04.cnf fulfilled No. of Restarts: 3440 No. of Flips: 3252 time to process: 22 seconds.
uf250-04.cnf fulfilled No. of Restarts: 1225 No. of Flips: 2201 time to process: 5 seconds.
uf250-04.cnf fulfilled No. of Restarts: 426 No. of Flips: 2838 time to process: 9 seconds.
uf250-04.cnf fulfilled No. of Restarts: 2072 No. of Flips: 1876 time to process: 18 seconds.
uf250-04.cnf fulfilled No. of Restarts: 894 No. of Flips: 4321 time to process: 4 seconds.
uf250-04.cnf fulfilled No. of Restarts: 3216 No. of Flips: 4827 time to process: 19 seconds.
uf250-04.cnf fulfilled No. of Restarts: 1808 No. of Flips: 2973 time to process: 10 seconds.
uf250-04.cnf fulfilled No. of Restarts: 1210 No. of Flips: 4332 time to process: 5 seconds.
uf250-04.cnf fulfilled No. of Restarts: 2075 No. of Flips: 4850 time to process: 10 seconds.
uf250-04.cnf fulfilled No. of Restarts: 290 No. of Flips: 2681 time to process: 3 seconds.
uf250-04.cnf fulfilled No. of Restarts: 2427 No. of Flips: 2483 time to process: 21 seconds.
uf250-04.cnf fulfilled No. of Restarts: 2317 No. of Flips: 1720 time to process: 9 seconds.
uf250-04.cnf fulfilled No. of Restarts: 578 No. of Flips: 4539 time to process: 18 seconds.
uf250-04.cnf fulfilled No. of Restarts: 2009 No. of Flips: 1386 time to process: 10 seconds.
uf250-04.cnf fulfilled No. of Restarts: 1487 No. of Flips: 3744 time to process: 6 seconds.
uf250-04.cnf fulfilled No. of Restarts: 1238 No. of Flips: 2304 time to process: 5 seconds.
uf250-04.cnf fulfilled No. of Restarts: 3 No. of Flips: 729 time to process: 4 seconds.
uf250-04.cnf fulfilled No. of Restarts: 330 No. of Flips: 2173 time to process: 3 seconds.
uf250-04.cnf fulfilled No. of Restarts: 2139 No. of Flips: 2747 time to process: 10 seconds.
uf250-04.cnf fulfilled No. of Restarts: 653 No. of Flips: 4730 time to process: 4 seconds.
uf250-04.cnf fulfilled No. of Restarts: 845 No. of Flips: 1550 time to process: 4 seconds.
uf250-04.cnf fulfilled No. of Restarts: 1463 No. of Flips: 1951 time to process: 8 seconds.
uf250-04.cnf fulfilled No. of Restarts: 460 No. of Flips: 4632 time to process: 7 seconds.
uf250-04.cnf fulfilled No. of Restarts: 83 No. of Flips: 1573 time to process: 2 seconds.
uf250-04.cnf fulfilled No. of Restarts: 743 No. of Flips: 822 time to process: 10 seconds.
uf250-04.cnf fulfilled No. of Restarts: 818 No. of Flips: 2836 time to process: 12 seconds.
uf250-04.cnf fulfilled No. of Restarts: 2428 No. of Flips: 3775 time to process: 13 seconds.
uf250-04.cnf fulfilled No. of Restarts: 7 No. of Flips: 3951 time to process: 4 seconds.
uf250-04.cnf fulfilled No. of Restarts: 1581 No. of Flips: 2928 time to process: 10 seconds.
uf250-04.cnf fulfilled No. of Restarts: 495 No. of Flips: 3137 time to process: 3 seconds.
uf250-04.cnf fulfilled No. of Restarts: 2438 No. of Flips: 2057 time to process: 11 seconds.
uf250-04.cnf fulfilled No. of Restarts: 390 No. of Flips: 3520 time to process: 3 seconds.
uf250-04.cnf fulfilled No. of Restarts: 1180 No. of Flips: 3769 time to process: 5 seconds.
uf250-04.cnf fulfilled No. of Restarts: 750 No. of Flips: 3035 time to process: 7 seconds.
uf250-04.cnf fulfilled No. of Restarts: 1757 No. of Flips: 3521 time to process: 9 seconds.
uf250-04.cnf fulfilled No. of Restarts: 2521 No. of Flips: 1860 time to process: 10 seconds.
uf250-04.cnf fulfilled No. of Restarts: 3076 No. of Flips: 3251 time to process: 13 seconds.
uf250-04.cnf fulfilled No. of Restarts: 606 No. of Flips: 4717 time to process: 2 seconds.
uf250-04.cnf fulfilled No. of Restarts: 175 No. of Flips: 2938 time to process: 16 seconds.
uf250-04.cnf fulfilled No. of Restarts: 500 No. of Flips: 3996 time to process: 6 seconds.
uf250-04.cnf fulfilled No. of Restarts: 1139 No. of Flips: 3382 time to process: 6 seconds.
uf250-04.cnf fulfilled No. of Restarts: 39 No. of Flips: 2753 time to process: 10 seconds.
uf250-04.cnf fulfilled No. of Restarts: 1649 No. of Flips: 4361 time to process: 12 seconds.
uf250-04.cnf fulfilled No. of Restarts: 1115 No. of Flips: 2578 time to process: 6 seconds.
uf250-04.cnf fulfilled No. of Restarts: 565 No. of Flips: 2380 time to process: 6 seconds.
uf250-04.cnf fulfilled No. of Restarts: 1770 No. of Flips: 1583 time to process: 13 seconds.
uf250-04.cnf fulfilled No. of Restarts: 3928 No. of Flips: 4566 time to process: 19 seconds.
uf250-04.cnf fulfilled No. of Restarts: 1718 No. of Flips: 1262 time to process: 13 seconds.
uf250-04.cnf fulfilled No. of Restarts: 289 No. of Flips: 1300 time to process: 3 seconds.
uf250-04.cnf fulfilled No. of Restarts: 1371 No. of Flips: 3339 time to process: 11 seconds.
uf250-04.cnf fulfilled No. of Restarts: 99 No. of Flips: 3560 time to process: 1 seconds.
uf250-04.cnf fulfilled No. of Restarts: 428 No. of Flips: 3135 time to process: 3 seconds.
uf250-04.cnf fulfilled No. of Restarts: 1159 No. of Flips: 4558 time to process: 9 seconds.
uf250-04.cnf fulfilled No. of Restarts: 673 No. of Flips: 4847 time to process: 13 seconds.
uf250-04.cnf fulfilled No. of Restarts: 1325 No. of Flips: 2990 time to process: 7 seconds.
uf250-04.cnf fulfilled No. of Restarts: 872 No. of Flips: 4392 time to process: 5 seconds.
uf250-04.cnf fulfilled No. of Restarts: 655 No. of Flips: 2422 time to process: 3 seconds.
uf250-04.cnf fulfilled No. of Restarts: 2766 No. of Flips: 2195 time to process: 13 seconds.
uf250-04.cnf fulfilled No. of Restarts: 122 No. of Flips: 3741 time to process: 0 seconds.
uf250-04.cnf fulfilled No. of Restarts: 2207 No. of Flips: 4665 time to process: 10 seconds.
uf250-04.cnf fulfilled No. of Restarts: 404 No. of Flips: 4613 time to process: 1 seconds.
uf250-04.cnf fulfilled No. of Restarts: 458 No. of Flips: 3768 time to process: 2 seconds.
uf250-04.cnf fulfilled No. of Restarts: 876 No. of Flips: 2666 time to process: 19 seconds.
uf250-04.cnf fulfilled No. of Restarts: 1707 No. of Flips: 3815 time to process: 9 seconds.
uf250-04.cnf fulfilled No. of Restarts: 604 No. of Flips: 1494 time to process: 2 seconds.
uf250-04.cnf fulfilled No. of Restarts: 2793 No. of Flips: 3238 time to process: 14 seconds.
uf250-04.cnf fulfilled No. of Restarts: 2076 No. of Flips: 1538 time to process: 10 seconds.
uf250-04.cnf fulfilled No. of Restarts: 3470 No. of Flips: 2086 time to process: 22 seconds.
uf250-04.cnf fulfilled No. of Restarts: 146 No. of Flips: 4493 time to process: 0 seconds.
uf250-04.cnf fulfilled No. of Restarts: 61 No. of Flips: 1361 time to process: 1 seconds.
uf250-04.cnf fulfilled No. of Restarts: 355 No. of Flips: 2291 time to process: 14 seconds.
uf250-04.cnf fulfilled No. of Restarts: 277 No. of Flips: 1712 time to process: 1 seconds.
uf250-04.cnf fulfilled No. of Restarts: 1146 No. of Flips: 3914 time to process: 10 seconds.
uf250-04.cnf fulfilled No. of Restarts: 2474 No. of Flips: 3728 time to process: 12 seconds.
uf250-04.cnf fulfilled No. of Restarts: 85 No. of Flips: 2339 time to process: 4 seconds.
uf250-04.cnf fulfilled No. of Restarts: 770 No. of Flips: 977 time to process: 20 seconds.
uf250-04.cnf , deadline. Restarts: 4750
uf250-04.cnf fulfilled No. of Restarts: 871 No. of Flips: 4931 time to process: 3 seconds.
uf250-04.cnf fulfilled No. of Restarts: 362 No. of Flips: 4351 time to process: 1 seconds.
uf250-04.cnf fulfilled No. of Restarts: 2112 No. of Flips: 1325 time to process: 19 seconds.
uf250-04.cnf fulfilled No. of Restarts: 19 No. of Flips: 2594 time to process: 0 seconds.
uf250-04.cnf fulfilled No. of Restarts: 39 No. of Flips: 4792 time to process: 1 seconds.
uf250-04.cnf fulfilled No. of Restarts: 253 No. of Flips: 3719 time to process: 7 seconds.
uf250-04.cnf fulfilled No. of Restarts: 499 No. of Flips: 3004 time to process: 13 seconds.
uf250-04.cnf fulfilled No. of Restarts: 2565 No. of Flips: 2784 time to process: 13 seconds.
uf250-04.cnf fulfilled No. of Restarts: 1564 No. of Flips: 3883 time to process: 11 seconds.
uf250-04.cnf fulfilled No. of Restarts: 1855 No. of Flips: 1475 time to process: 8 seconds.
uf250-04.cnf fulfilled No. of Restarts: 278 No. of Flips: 2905 time to process: 2 seconds.
uf250-04.cnf fulfilled No. of Restarts: 1236 No. of Flips: 2191 time to process: 9 seconds.
uf250-04.cnf fulfilled No. of Restarts: 791 No. of Flips: 1688 time to process: 5 seconds.
uf250-04.cnf fulfilled No. of Restarts: 915 No. of Flips: 1003 time to process: 7 seconds.
uf250-04.cnf fulfilled No. of Restarts: 489 No. of Flips: 3869 time to process: 8 seconds.
uf250-04.cnf fulfilled No. of Restarts: 473 No. of Flips: 3070 time to process: 3 seconds.
uf250-04.cnf fulfilled No. of Restarts: 1409 No. of Flips: 2414 time to process: 7 seconds.
uf250-04.cnf fulfilled No. of Restarts: 598 No. of Flips: 2203 time to process: 7 seconds.
uf250-04.cnf fulfilled No. of Restarts: 2838 No. of Flips: 3592 time to process: 12 seconds.
uf250-04.cnf fulfilled No. of Restarts: 456 No. of Flips: 4787 time to process: 16 seconds.
uf250-04.cnf fulfilled No. of Restarts: 444 No. of Flips: 3981 time to process: 2 seconds.
uf250-04.cnf fulfilled No. of Restarts: 1008 No. of Flips: 2881 time to process: 10 seconds.
uf250-04.cnf fulfilled No. of Restarts: 586 No. of Flips: 3621 time to process: 2 seconds.
uf250-04.cnf fulfilled No. of Restarts: 404 No. of Flips: 3676 time to process: 2 seconds.
uf250-04.cnf fulfilled No. of Restarts: 3437 No. of Flips: 3575 time to process: 19 seconds.
uf250-04.cnf fulfilled No. of Restarts: 4303 No. of Flips: 2950 time to process: 20 seconds.
uf250-04.cnf fulfilled No. of Restarts: 302 No. of Flips: 2857 time to process: 1 seconds.
uf250-04.cnf fulfilled No. of Restarts: 177 No. of Flips: 1637 time to process: 12 seconds.
uf250-04.cnf fulfilled No. of Restarts: 389 No. of Flips: 4748 time to process: 8 seconds.
uf250-04.cnf fulfilled No. of Restarts: 903 No. of Flips: 2100 time to process: 4 seconds.
uf250-04.cnf fulfilled No. of Restarts: 242 No. of Flips: 2723 time to process: 2 seconds.
uf250-04.cnf fulfilled No. of Restarts: 130 No. of Flips: 4744 time to process: 2 seconds.
uf250-04.cnf fulfilled No. of Restarts: 1920 No. of Flips: 4568 time to process: 11 seconds.
uf250-04.cnf fulfilled No. of Restarts: 110 No. of Flips: 1953 time to process: 9 seconds.
uf250-04.cnf fulfilled No. of Restarts: 85 No. of Flips: 2400 time to process: 2 seconds.
uf250-04.cnf fulfilled No. of Restarts: 1464 No. of Flips: 2063 time to process: 18 seconds.
uf250-04.cnf fulfilled No. of Restarts: 870 No. of Flips: 4533 time to process: 16 seconds.
uf250-04.cnf fulfilled No. of Restarts: 3527 No. of Flips: 2858 time to process: 15 seconds.
uf250-04.cnf fulfilled No. of Restarts: 2176 No. of Flips: 3226 time to process: 19 seconds.
uf250-04.cnf fulfilled No. of Restarts: 660 No. of Flips: 2288 time to process: 4 seconds.
uf250-04.cnf fulfilled No. of Restarts: 2164 No. of Flips: 4990 time to process: 10 seconds.
uf250-04.cnf fulfilled No. of Restarts: 1770 No. of Flips: 3058 time to process: 11 seconds.
uf250-04.cnf fulfilled No. of Restarts: 2095 No. of Flips: 3769 time to process: 12 seconds.
uf250-04.cnf fulfilled No. of Restarts: 740 No. of Flips: 2022 time to process: 7 seconds.
uf250-04.cnf fulfilled No. of Restarts: 1812 No. of Flips: 4577 time to process: 8 seconds.
uf250-04.cnf fulfilled No. of Restarts: 24 No. of Flips: 3599 time to process: 1 seconds.
uf250-04.cnf fulfilled No. of Restarts: 346 No. of Flips: 1465 time to process: 12 seconds.
uf250-04.cnf fulfilled No. of Restarts: 1383 No. of Flips: 3540 time to process: 7 seconds.
uf250-04.cnf fulfilled No. of Restarts: 344 No. of Flips: 4625 time to process: 2 seconds.
uf250-04.cnf fulfilled No. of Restarts: 163 No. of Flips: 2943 time to process: 11 seconds.
uf250-04.cnf fulfilled No. of Restarts: 381 No. of Flips: 2894 time to process: 8 seconds.
uf250-04.cnf fulfilled No. of Restarts: 513 No. of Flips: 4853 time to process: 5 seconds.
uf250-04.cnf fulfilled No. of Restarts: 966 No. of Flips: 4673 time to process: 6 seconds.
uf250-04.cnf fulfilled No. of Restarts: 1976 No. of Flips: 3398 time to process: 11 seconds.
uf250-04.cnf fulfilled No. of Restarts: 595 No. of Flips: 4747 time to process: 3 seconds.
uf250-04.cnf fulfilled No. of Restarts: 560 No. of Flips: 2433 time to process: 6 seconds.
uf250-04.cnf fulfilled No. of Restarts: 986 No. of Flips: 3154 time to process: 11 seconds.
uf250-04.cnf fulfilled No. of Restarts: 665 No. of Flips: 2898 time to process: 18 seconds.
uf250-04.cnf fulfilled No. of Restarts: 1473 No. of Flips: 3799 time to process: 12 seconds.
uf250-04.cnf fulfilled No. of Restarts: 510 No. of Flips: 2416 time to process: 5 seconds.
uf250-04.cnf fulfilled No. of Restarts: 750 No. of Flips: 4134 time to process: 5 seconds.
uf250-04.cnf fulfilled No. of Restarts: 1482 No. of Flips: 1428 time to process: 6 seconds.
uf250-04.cnf fulfilled No. of Restarts: 1818 No. of Flips: 4733 time to process: 20 seconds.
uf250-04.cnf fulfilled No. of Restarts: 1266 No. of Flips: 4068 time to process: 5 seconds.
uf250-04.cnf fulfilled No. of Restarts: 203 No. of Flips: 1682 time to process: 2 seconds.
uf250-04.cnf fulfilled No. of Restarts: 1114 No. of Flips: 1752 time to process: 12 seconds.
uf250-04.cnf fulfilled No. of Restarts: 469 No. of Flips: 4377 time to process: 3 seconds.
uf250-04.cnf fulfilled No. of Restarts: 238 No. of Flips: 4192 time to process: 5 seconds.
uf250-04.cnf fulfilled No. of Restarts: 60 No. of Flips: 4193 time to process: 2 seconds.
uf250-04.cnf fulfilled No. of Restarts: 491 No. of Flips: 4727 time to process: 5 seconds.
uf250-04.cnf fulfilled No. of Restarts: 552 No. of Flips: 2082 time to process: 6 seconds.
uf250-04.cnf fulfilled No. of Restarts: 491 No. of Flips: 4517 time to process: 8 seconds.
uf250-04.cnf fulfilled No. of Restarts: 444 No. of Flips: 1839 time to process: 5 seconds.
uf250-04.cnf fulfilled No. of Restarts: 526 No. of Flips: 4894 time to process: 8 seconds.
uf250-04.cnf fulfilled No. of Restarts: 110 No. of Flips: 3885 time to process: 5 seconds.
uf250-04.cnf fulfilled No. of Restarts: 1330 No. of Flips: 3431 time to process: 16 seconds.
uf250-04.cnf fulfilled No. of Restarts: 171 No. of Flips: 1345 time to process: 2 seconds.
uf250-04.cnf fulfilled No. of Restarts: 645 No. of Flips: 4382 time to process: 9 seconds.
uf250-04.cnf fulfilled No. of Restarts: 1899 No. of Flips: 1713 time to process: 8 seconds.
uf250-04.cnf fulfilled No. of Restarts: 1963 No. of Flips: 1694 time to process: 12 seconds.
uf250-04.cnf fulfilled No. of Restarts: 2304 No. of Flips: 4358 time to process: 10 seconds.
uf250-04.cnf fulfilled No. of Restarts: 1052 No. of Flips: 1428 time to process: 5 seconds.
uf250-04.cnf fulfilled No. of Restarts: 571 No. of Flips: 1073 time to process: 5 seconds.
uf250-04.cnf fulfilled No. of Restarts: 1262 No. of Flips: 3313 time to process: 6 seconds.
uf250-04.cnf fulfilled No. of Restarts: 4430 No. of Flips: 2846 time to process: 20 seconds.
uf250-04.cnf fulfilled No. of Restarts: 2958 No. of Flips: 4432 time to process: 12 seconds.
uf250-04.cnf fulfilled No. of Restarts: 1230 No. of Flips: 2847 time to process: 9 seconds.
uf250-04.cnf fulfilled No. of Restarts: 1049 No. of Flips: 3717 time to process: 5 seconds.
uf250-04.cnf fulfilled No. of Restarts: 2467 No. of Flips: 4277 time to process: 14 seconds.
uf250-04.cnf fulfilled No. of Restarts: 1497 No. of Flips: 4858 time to process: 13 seconds.
uf250-04.cnf fulfilled No. of Restarts: 657 No. of Flips: 4875 time to process: 3 seconds.
uf250-04.cnf fulfilled No. of Restarts: 972 No. of Flips: 1597 time to process: 4 seconds.
uf250-04.cnf fulfilled No. of Restarts: 72 No. of Flips: 1155 time to process: 0 seconds.
uf250-04.cnf fulfilled No. of Restarts: 1219 No. of Flips: 4100 time to process: 8 seconds.
uf250-04.cnf fulfilled No. of Restarts: 264 No. of Flips: 3970 time to process: 2 seconds.
uf250-04.cnf fulfilled No. of Restarts: 495 No. of Flips: 4828 time to process: 4 seconds.
uf250-04.cnf fulfilled No. of Restarts: 941 No. of Flips: 1875 time to process: 9 seconds.
uf250-04.cnf fulfilled No. of Restarts: 169 No. of Flips: 4482 time to process: 0 seconds.
uf250-04.cnf fulfilled No. of Restarts: 508 No. of Flips: 2806 time to process: 6 seconds.
uf250-04.cnf fulfilled No. of Restarts: 800 No. of Flips: 4076 time to process: 6 seconds.
uf250-04.cnf fulfilled No. of Restarts: 359 No. of Flips: 2183 time to process: 2 seconds.
uf250-04.cnf fulfilled No. of Restarts: 295 No. of Flips: 1775 time to process: 2 seconds.
uf250-04.cnf fulfilled No. of Restarts: 459 No. of Flips: 2996 time to process: 7 seconds.
uf250-04.cnf fulfilled No. of Restarts: 2889 No. of Flips: 4307 time to process: 13 seconds.
uf250-04.cnf fulfilled No. of Restarts: 593 No. of Flips: 2360 time to process: 5 seconds.
uf250-04.cnf fulfilled No. of Restarts: 2165 No. of Flips: 4109 time to process: 11 seconds.
uf250-04.cnf fulfilled No. of Restarts: 214 No. of Flips: 2714 time to process: 8 seconds.
uf250-04.cnf fulfilled No. of Restarts: 61 No. of Flips: 4788 time to process: 1 seconds.
uf250-04.cnf fulfilled No. of Restarts: 392 No. of Flips: 3646 time to process: 4 seconds.
uf250-04.cnf fulfilled No. of Restarts: 807 No. of Flips: 565 time to process: 6 seconds.
uf250-04.cnf fulfilled No. of Restarts: 2527 No. of Flips: 4015 time to process: 11 seconds.
uf250-04.cnf fulfilled No. of Restarts: 1336 No. of Flips: 2776 time to process: 13 seconds.
uf250-04.cnf fulfilled No. of Restarts: 889 No. of Flips: 4842 time to process: 11 seconds.
uf250-04.cnf fulfilled No. of Restarts: 2631 No. of Flips: 1876 time to process: 13 seconds.
uf250-04.cnf fulfilled No. of Restarts: 613 No. of Flips: 3738 time to process: 4 seconds.
uf250-04.cnf fulfilled No. of Restarts: 1996 No. of Flips: 1460 time to process: 20 seconds.
uf250-04.cnf fulfilled No. of Restarts: 9 No. of Flips: 4936 time to process: 4 seconds.
uf250-04.cnf fulfilled No. of Restarts: 1165 No. of Flips: 889 time to process: 11 seconds.
uf250-04.cnf fulfilled No. of Restarts: 8 No. of Flips: 2326 time to process: 5 seconds.
uf250-04.cnf fulfilled No. of Restarts: 474 No. of Flips: 1891 time to process: 5 seconds.
uf250-04.cnf fulfilled No. of Restarts: 682 No. of Flips: 2810 time to process: 12 seconds.
uf250-04.cnf fulfilled No. of Restarts: 30 No. of Flips: 2778 time to process: 11 seconds.
uf250-04.cnf fulfilled No. of Restarts: 690 No. of Flips: 4494 time to process: 3 seconds.
uf250-04.cnf fulfilled No. of Restarts: 775 No. of Flips: 4672 time to process: 8 seconds.
uf250-04.cnf fulfilled No. of Restarts: 1100 No. of Flips: 3712 time to process: 10 seconds.
uf250-04.cnf fulfilled No. of Restarts: 123 No. of Flips: 4616 time to process: 0 seconds.
uf250-04.cnf fulfilled No. of Restarts: 371 No. of Flips: 1433 time to process: 7 seconds.
uf250-04.cnf fulfilled No. of Restarts: 1102 No. of Flips: 3304 time to process: 10 seconds.
uf250-04.cnf fulfilled No. of Restarts: 434 No. of Flips: 1809 time to process: 6 seconds.
uf250-04.cnf fulfilled No. of Restarts: 1502 No. of Flips: 2413 time to process: 7 seconds.
uf250-04.cnf fulfilled No. of Restarts: 1717 No. of Flips: 4384 time to process: 8 seconds.
uf250-04.cnf fulfilled No. of Restarts: 1811 No. of Flips: 3773 time to process: 12 seconds.
uf250-04.cnf fulfilled No. of Restarts: 701 No. of Flips: 4793 time to process: 5 seconds.
uf250-04.cnf fulfilled No. of Restarts: 1567 No. of Flips: 4081 time to process: 14 seconds.
uf250-04.cnf fulfilled No. of Restarts: 900 No. of Flips: 2422 time to process: 11 seconds.
uf250-04.cnf fulfilled No. of Restarts: 418 No. of Flips: 4925 time to process: 1 seconds.
uf250-04.cnf fulfilled No. of Restarts: 4012 No. of Flips: 2125 time to process: 17 seconds.
uf250-04.cnf fulfilled No. of Restarts: 3669 No. of Flips: 4415 time to process: 17 seconds.
uf250-04.cnf fulfilled No. of Restarts: 21 No. of Flips: 3988 time to process: 4 seconds.
uf250-04.cnf fulfilled No. of Restarts: 2903 No. of Flips: 4620 time to process: 12 seconds.
uf250-04.cnf fulfilled No. of Restarts: 281 No. of Flips: 3480 time to process: 2 seconds.
uf250-04.cnf fulfilled No. of Restarts: 387 No. of Flips: 2683 time to process: 1 seconds.
uf250-04.cnf fulfilled No. of Restarts: 3126 No. of Flips: 4809 time to process: 18 seconds.
uf250-04.cnf fulfilled No. of Restarts: 3965 No. of Flips: 3452 time to process: 20 seconds.
uf250-04.cnf fulfilled No. of Restarts: 232 No. of Flips: 3277 time to process: 3 seconds.
uf250-04.cnf fulfilled No. of Restarts: 878 No. of Flips: 4082 time to process: 9 seconds.
uf250-04.cnf fulfilled No. of Restarts: 2152 No. of Flips: 1680 time to process: 9 seconds.
uf250-04.cnf fulfilled No. of Restarts: 256 No. of Flips: 2032 time to process: 1 seconds.
uf250-04.cnf fulfilled No. of Restarts: 2317 No. of Flips: 4484 time to process: 30 seconds.
uf250-04.cnf fulfilled No. of Restarts: 2194 No. of Flips: 4976 time to process: 9 seconds.
uf250-04.cnf fulfilled No. of Restarts: 190 No. of Flips: 1737 time to process: 4 seconds.
uf250-04.cnf fulfilled No. of Restarts: 1440 No. of Flips: 1580 time to process: 13 seconds.
uf250-04.cnf fulfilled No. of Restarts: 1852 No. of Flips: 1598 time to process: 8 seconds.
uf250-04.cnf fulfilled No. of Restarts: 931 No. of Flips: 3539 time to process: 9 seconds.
uf250-04.cnf fulfilled No. of Restarts: 239 No. of Flips: 4176 time to process: 4 seconds.
uf250-04.cnf fulfilled No. of Restarts: 1975 No. of Flips: 1972 time to process: 9 seconds.
uf250-04.cnf fulfilled No. of Restarts: 183 No. of Flips: 4546 time to process: 2 seconds.
