# Supplementary material for: Completion Probabilities and Parallel Restart Strategies under an Imposed Deadline
Source: PLoS One. 2016 Oct 12;11(10):e0164605. doi: 10.1371/journal.pone.0164605 (PMC5061357; doi:10.1371/journal.pone.0164605)
Supplement: S1 File — The file “S1_File.zip” is the data gathered from the experiments regarding completion probability. (ZIP) [file pone.0164605.s004.zip › results_Multi_r4850.644000000001.txt]

uf250-04.cnf fulfilled No. of Restarts: 574 No. of Flips: 1852 time to process: 2 seconds.
uf250-04.cnf fulfilled No. of Restarts: 103 No. of Flips: 1264 time to process: 0 seconds.
uf250-04.cnf fulfilled No. of Restarts: 613 No. of Flips: 4400 time to process: 7 seconds.
uf250-04.cnf fulfilled No. of Restarts: 1135 No. of Flips: 3336 time to process: 8 seconds.
uf250-04.cnf fulfilled No. of Restarts: 834 No. of Flips: 2097 time to process: 5 seconds.
uf250-04.cnf fulfilled No. of Restarts: 468 No. of Flips: 4782 time to process: 4 seconds.
uf250-04.cnf fulfilled No. of Restarts: 857 No. of Flips: 4844 time to process: 9 seconds.
uf250-04.cnf fulfilled No. of Restarts: 3128 No. of Flips: 2437 time to process: 16 seconds.
uf250-04.cnf fulfilled No. of Restarts: 533 No. of Flips: 3926 time to process: 2 seconds.
uf250-04.cnf fulfilled No. of Restarts: 1487 No. of Flips: 2961 time to process: 13 seconds.
uf250-04.cnf fulfilled No. of Restarts: 731 No. of Flips: 2701 time to process: 11 seconds.
uf250-04.cnf fulfilled No. of Restarts: 705 No. of Flips: 2980 time to process: 13 seconds.
uf250-04.cnf fulfilled No. of Restarts: 4332 No. of Flips: 4907 time to process: 20 seconds.
uf250-04.cnf fulfilled No. of Restarts: 1802 No. of Flips: 4834 time to process: 16 seconds.
uf250-04.cnf fulfilled No. of Restarts: 124 No. of Flips: 1704 time to process: 0 seconds.
uf250-04.cnf fulfilled No. of Restarts: 1161 No. of Flips: 3271 time to process: 5 seconds.
uf250-04.cnf fulfilled No. of Restarts: 71 No. of Flips: 3108 time to process: 5 seconds.
uf250-04.cnf fulfilled No. of Restarts: 1106 No. of Flips: 4627 time to process: 10 seconds.
uf250-04.cnf fulfilled No. of Restarts: 1226 No. of Flips: 4561 time to process: 5 seconds.
uf250-04.cnf fulfilled No. of Restarts: 584 No. of Flips: 1850 time to process: 8 seconds.
uf250-04.cnf fulfilled No. of Restarts: 1705 No. of Flips: 2413 time to process: 7 seconds.
uf250-04.cnf fulfilled No. of Restarts: 1280 No. of Flips: 1807 time to process: 10 seconds.
uf250-04.cnf fulfilled No. of Restarts: 653 No. of Flips: 3897 time to process: 9 seconds.
uf250-04.cnf fulfilled No. of Restarts: 1243 No. of Flips: 1849 time to process: 11 seconds.
uf250-04.cnf fulfilled No. of Restarts: 1438 No. of Flips: 4841 time to process: 6 seconds.
uf250-04.cnf fulfilled No. of Restarts: 155 No. of Flips: 876 time to process: 1 seconds.
uf250-04.cnf fulfilled No. of Restarts: 2002 No. of Flips: 2694 time to process: 15 seconds.
uf250-04.cnf fulfilled No. of Restarts: 2736 No. of Flips: 4066 time to process: 16 seconds.
uf250-04.cnf fulfilled No. of Restarts: 1385 No. of Flips: 2954 time to process: 7 seconds.
uf250-04.cnf fulfilled No. of Restarts: 528 No. of Flips: 3287 time to process: 4 seconds.
uf250-04.cnf fulfilled No. of Restarts: 933 No. of Flips: 4245 time to process: 4 seconds.
uf250-04.cnf fulfilled No. of Restarts: 50 No. of Flips: 4773 time to process: 16 seconds.
uf250-04.cnf fulfilled No. of Restarts: 2 No. of Flips: 3322 time to process: 0 seconds.
uf250-04.cnf fulfilled No. of Restarts: 1865 No. of Flips: 3822 time to process: 8 seconds.
uf250-04.cnf fulfilled No. of Restarts: 243 No. of Flips: 2774 time to process: 12 seconds.
uf250-04.cnf fulfilled No. of Restarts: 1511 No. of Flips: 1959 time to process: 10 seconds.
uf250-04.cnf fulfilled No. of Restarts: 1177 No. of Flips: 4902 time to process: 5 seconds.
uf250-04.cnf fulfilled No. of Restarts: 1377 No. of Flips: 3715 time to process: 12 seconds.
uf250-04.cnf fulfilled No. of Restarts: 1135 No. of Flips: 4311 time to process: 5 seconds.
uf250-04.cnf fulfilled No. of Restarts: 1011 No. of Flips: 2362 time to process: 6 seconds.
uf250-04.cnf fulfilled No. of Restarts: 81 No. of Flips: 3864 time to process: 1 seconds.
uf250-04.cnf fulfilled No. of Restarts: 259 No. of Flips: 1756 time to process: 15 seconds.
uf250-04.cnf fulfilled No. of Restarts: 1554 No. of Flips: 3307 time to process: 12 seconds.
uf250-04.cnf fulfilled No. of Restarts: 1414 No. of Flips: 4872 time to process: 6 seconds.
uf250-04.cnf fulfilled No. of Restarts: 933 No. of Flips: 3830 time to process: 4 seconds.
uf250-04.cnf fulfilled No. of Restarts: 1415 No. of Flips: 2340 time to process: 6 seconds.
uf250-04.cnf fulfilled No. of Restarts: 308 No. of Flips: 2987 time to process: 11 seconds.
uf250-04.cnf fulfilled No. of Restarts: 708 No. of Flips: 1305 time to process: 3 seconds.
uf250-04.cnf fulfilled No. of Restarts: 1060 No. of Flips: 3254 time to process: 4 seconds.
uf250-04.cnf fulfilled No. of Restarts: 231 No. of Flips: 4817 time to process: 3 seconds.
uf250-04.cnf fulfilled No. of Restarts: 596 No. of Flips: 1431 time to process: 4 seconds.
uf250-04.cnf fulfilled No. of Restarts: 987 No. of Flips: 3950 time to process: 5 seconds.
uf250-04.cnf fulfilled No. of Restarts: 23 No. of Flips: 1136 time to process: 2 seconds.
uf250-04.cnf fulfilled No. of Restarts: 1413 No. of Flips: 1867 time to process: 8 seconds.
uf250-04.cnf fulfilled No. of Restarts: 526 No. of Flips: 3702 time to process: 6 seconds.
uf250-04.cnf fulfilled No. of Restarts: 4155 No. of Flips: 2707 time to process: 18 seconds.
uf250-04.cnf fulfilled No. of Restarts: 1993 No. of Flips: 4386 time to process: 11 seconds.
uf250-04.cnf fulfilled No. of Restarts: 44 No. of Flips: 4401 time to process: 0 seconds.
uf250-04.cnf fulfilled No. of Restarts: 189 No. of Flips: 4931 time to process: 1 seconds.
uf250-04.cnf fulfilled No. of Restarts: 1433 No. of Flips: 2504 time to process: 19 seconds.
uf250-04.cnf fulfilled No. of Restarts: 2782 No. of Flips: 1688 time to process: 12 seconds.
uf250-04.cnf fulfilled No. of Restarts: 58 No. of Flips: 4290 time to process: 0 seconds.
uf250-04.cnf fulfilled No. of Restarts: 3263 No. of Flips: 3840 time to process: 22 seconds.
uf250-04.cnf fulfilled No. of Restarts: 231 No. of Flips: 1543 time to process: 1 seconds.
uf250-04.cnf fulfilled No. of Restarts: 1511 No. of Flips: 2162 time to process: 9 seconds.
uf250-04.cnf fulfilled No. of Restarts: 1817 No. of Flips: 1441 time to process: 9 seconds.
uf250-04.cnf fulfilled No. of Restarts: 364 No. of Flips: 3262 time to process: 4 seconds.
uf250-04.cnf fulfilled No. of Restarts: 1994 No. of Flips: 928 time to process: 11 seconds.
uf250-04.cnf fulfilled No. of Restarts: 151 No. of Flips: 3400 time to process: 4 seconds.
uf250-04.cnf fulfilled No. of Restarts: 846 No. of Flips: 2176 time to process: 4 seconds.
uf250-04.cnf fulfilled No. of Restarts: 613 No. of Flips: 3415 time to process: 6 seconds.
uf250-04.cnf fulfilled No. of Restarts: 952 No. of Flips: 1540 time to process: 14 seconds.
uf250-04.cnf fulfilled No. of Restarts: 1061 No. of Flips: 3935 time to process: 11 seconds.
uf250-04.cnf fulfilled No. of Restarts: 1774 No. of Flips: 2639 time to process: 8 seconds.
uf250-04.cnf fulfilled No. of Restarts: 1365 No. of Flips: 4072 time to process: 7 seconds.
uf250-04.cnf fulfilled No. of Restarts: 2070 No. of Flips: 2044 time to process: 10 seconds.
uf250-04.cnf fulfilled No. of Restarts: 698 No. of Flips: 1966 time to process: 6 seconds.
uf250-04.cnf fulfilled No. of Restarts: 154 No. of Flips: 4661 time to process: 16 seconds.
uf250-04.cnf fulfilled No. of Restarts: 1683 No. of Flips: 3175 time to process: 14 seconds.
uf250-04.cnf fulfilled No. of Restarts: 1924 No. of Flips: 3177 time to process: 8 seconds.
uf250-04.cnf fulfilled No. of Restarts: 1360 No. of Flips: 4297 time to process: 6 seconds.
uf250-04.cnf fulfilled No. of Restarts: 2577 No. of Flips: 4351 time to process: 15 seconds.
uf250-04.cnf fulfilled No. of Restarts: 47 No. of Flips: 4312 time to process: 0 seconds.
uf250-04.cnf fulfilled No. of Restarts: 3806 No. of Flips: 2195 time to process: 21 seconds.
uf250-04.cnf fulfilled No. of Restarts: 1283 No. of Flips: 2090 time to process: 10 seconds.
uf250-04.cnf fulfilled No. of Restarts: 1184 No. of Flips: 3839 time to process: 7 seconds.
uf250-04.cnf fulfilled No. of Restarts: 1900 No. of Flips: 2043 time to process: 13 seconds.
uf250-04.cnf fulfilled No. of Restarts: 3161 No. of Flips: 4241 time to process: 15 seconds.
uf250-04.cnf fulfilled No. of Restarts: 277 No. of Flips: 1473 time to process: 7 seconds.
uf250-04.cnf fulfilled No. of Restarts: 4554 No. of Flips: 2717 time to process: 20 seconds.
uf250-04.cnf fulfilled No. of Restarts: 617 No. of Flips: 4447 time to process: 2 seconds.
uf250-04.cnf , deadline. Restarts: 4850
uf250-04.cnf fulfilled No. of Restarts: 2124 No. of Flips: 2104 time to process: 9 seconds.
uf250-04.cnf fulfilled No. of Restarts: 1413 No. of Flips: 2331 time to process: 16 seconds.
uf250-04.cnf fulfilled No. of Restarts: 293 No. of Flips: 3478 time to process: 11 seconds.
uf250-04.cnf fulfilled No. of Restarts: 1248 No. of Flips: 3353 time to process: 15 seconds.
uf250-04.cnf fulfilled No. of Restarts: 348 No. of Flips: 624 time to process: 1 seconds.
uf250-04.cnf fulfilled No. of Restarts: 228 No. of Flips: 4139 time to process: 8 seconds.
uf250-04.cnf fulfilled No. of Restarts: 2136 No. of Flips: 3301 time to process: 9 seconds.
uf250-04.cnf fulfilled No. of Restarts: 334 No. of Flips: 1743 time to process: 7 seconds.
uf250-04.cnf fulfilled No. of Restarts: 2240 No. of Flips: 1788 time to process: 9 seconds.
uf250-04.cnf fulfilled No. of Restarts: 4831 No. of Flips: 2727 time to process: 24 seconds.
uf250-04.cnf fulfilled No. of Restarts: 2032 No. of Flips: 4438 time to process: 17 seconds.
uf250-04.cnf fulfilled No. of Restarts: 482 No. of Flips: 1779 time to process: 9 seconds.
uf250-04.cnf fulfilled No. of Restarts: 1341 No. of Flips: 4129 time to process: 9 seconds.
uf250-04.cnf fulfilled No. of Restarts: 730 No. of Flips: 4138 time to process: 22 seconds.
uf250-04.cnf fulfilled No. of Restarts: 325 No. of Flips: 4971 time to process: 3 seconds.
uf250-04.cnf fulfilled No. of Restarts: 32 No. of Flips: 4845 time to process: 6 seconds.
uf250-04.cnf fulfilled No. of Restarts: 176 No. of Flips: 1121 time to process: 2 seconds.
uf250-04.cnf fulfilled No. of Restarts: 1858 No. of Flips: 4741 time to process: 18 seconds.
uf250-04.cnf fulfilled No. of Restarts: 2596 No. of Flips: 2334 time to process: 13 seconds.
uf250-04.cnf fulfilled No. of Restarts: 79 No. of Flips: 3110 time to process: 2 seconds.
uf250-04.cnf fulfilled No. of Restarts: 2391 No. of Flips: 4817 time to process: 15 seconds.
uf250-04.cnf fulfilled No. of Restarts: 37 No. of Flips: 3388 time to process: 2 seconds.
uf250-04.cnf fulfilled No. of Restarts: 190 No. of Flips: 4153 time to process: 5 seconds.
uf250-04.cnf fulfilled No. of Restarts: 772 No. of Flips: 2417 time to process: 8 seconds.
uf250-04.cnf fulfilled No. of Restarts: 629 No. of Flips: 1115 time to process: 9 seconds.
uf250-04.cnf fulfilled No. of Restarts: 62 No. of Flips: 2023 time to process: 5 seconds.
uf250-04.cnf fulfilled No. of Restarts: 408 No. of Flips: 2552 time to process: 9 seconds.
uf250-04.cnf fulfilled No. of Restarts: 1274 No. of Flips: 3707 time to process: 6 seconds.
uf250-04.cnf fulfilled No. of Restarts: 2404 No. of Flips: 4794 time to process: 12 seconds.
uf250-04.cnf fulfilled No. of Restarts: 344 No. of Flips: 4675 time to process: 4 seconds.
uf250-04.cnf fulfilled No. of Restarts: 2061 No. of Flips: 4531 time to process: 12 seconds.
uf250-04.cnf fulfilled No. of Restarts: 1950 No. of Flips: 3287 time to process: 18 seconds.
uf250-04.cnf fulfilled No. of Restarts: 124 No. of Flips: 1639 time to process: 2 seconds.
uf250-04.cnf fulfilled No. of Restarts: 3822 No. of Flips: 1158 time to process: 22 seconds.
uf250-04.cnf fulfilled No. of Restarts: 91 No. of Flips: 4912 time to process: 0 seconds.
uf250-04.cnf fulfilled No. of Restarts: 2602 No. of Flips: 3351 time to process: 17 seconds.
uf250-04.cnf fulfilled No. of Restarts: 3140 No. of Flips: 3404 time to process: 14 seconds.
uf250-04.cnf fulfilled No. of Restarts: 592 No. of Flips: 735 time to process: 12 seconds.
uf250-04.cnf fulfilled No. of Restarts: 316 No. of Flips: 1642 time to process: 1 seconds.
uf250-04.cnf fulfilled No. of Restarts: 815 No. of Flips: 2420 time to process: 6 seconds.
uf250-04.cnf fulfilled No. of Restarts: 601 No. of Flips: 552 time to process: 4 seconds.
uf250-04.cnf fulfilled No. of Restarts: 2246 No. of Flips: 3232 time to process: 15 seconds.
uf250-04.cnf fulfilled No. of Restarts: 355 No. of Flips: 3545 time to process: 8 seconds.
uf250-04.cnf fulfilled No. of Restarts: 36 No. of Flips: 3257 time to process: 1 seconds.
uf250-04.cnf fulfilled No. of Restarts: 320 No. of Flips: 4985 time to process: 7 seconds.
uf250-04.cnf fulfilled No. of Restarts: 759 No. of Flips: 3840 time to process: 7 seconds.
uf250-04.cnf fulfilled No. of Restarts: 1111 No. of Flips: 1863 time to process: 22 seconds.
uf250-04.cnf fulfilled No. of Restarts: 1699 No. of Flips: 2504 time to process: 7 seconds.
uf250-04.cnf fulfilled No. of Restarts: 1256 No. of Flips: 1754 time to process: 9 seconds.
uf250-04.cnf fulfilled No. of Restarts: 110 No. of Flips: 2532 time to process: 0 seconds.
uf250-04.cnf fulfilled No. of Restarts: 743 No. of Flips: 4172 time to process: 8 seconds.
uf250-04.cnf fulfilled No. of Restarts: 368 No. of Flips: 3741 time to process: 8 seconds.
uf250-04.cnf fulfilled No. of Restarts: 1036 No. of Flips: 4464 time to process: 5 seconds.
uf250-04.cnf fulfilled No. of Restarts: 227 No. of Flips: 3850 time to process: 5 seconds.
uf250-04.cnf fulfilled No. of Restarts: 701 No. of Flips: 1539 time to process: 11 seconds.
uf250-04.cnf fulfilled No. of Restarts: 142 No. of Flips: 1645 time to process: 0 seconds.
uf250-04.cnf fulfilled No. of Restarts: 2698 No. of Flips: 3527 time to process: 12 seconds.
uf250-04.cnf fulfilled No. of Restarts: 1832 No. of Flips: 3846 time to process: 8 seconds.
uf250-04.cnf fulfilled No. of Restarts: 94 No. of Flips: 2589 time to process: 1 seconds.
uf250-04.cnf fulfilled No. of Restarts: 585 No. of Flips: 1831 time to process: 2 seconds.
uf250-04.cnf fulfilled No. of Restarts: 719 No. of Flips: 4197 time to process: 4 seconds.
uf250-04.cnf fulfilled No. of Restarts: 359 No. of Flips: 4929 time to process: 3 seconds.
uf250-04.cnf fulfilled No. of Restarts: 1527 No. of Flips: 1491 time to process: 11 seconds.
uf250-04.cnf fulfilled No. of Restarts: 1759 No. of Flips: 1499 time to process: 7 seconds.
uf250-04.cnf fulfilled No. of Restarts: 1160 No. of Flips: 4309 time to process: 7 seconds.
uf250-04.cnf fulfilled No. of Restarts: 291 No. of Flips: 4669 time to process: 11 seconds.
uf250-04.cnf fulfilled No. of Restarts: 299 No. of Flips: 2540 time to process: 8 seconds.
uf250-04.cnf fulfilled No. of Restarts: 324 No. of Flips: 3331 time to process: 2 seconds.
uf250-04.cnf fulfilled No. of Restarts: 669 No. of Flips: 756 time to process: 6 seconds.
uf250-04.cnf fulfilled No. of Restarts: 152 No. of Flips: 3789 time to process: 6 seconds.
uf250-04.cnf fulfilled No. of Restarts: 1701 No. of Flips: 2226 time to process: 10 seconds.
uf250-04.cnf fulfilled No. of Restarts: 1606 No. of Flips: 3148 time to process: 11 seconds.
uf250-04.cnf fulfilled No. of Restarts: 1351 No. of Flips: 3532 time to process: 7 seconds.
uf250-04.cnf fulfilled No. of Restarts: 495 No. of Flips: 2713 time to process: 8 seconds.
uf250-04.cnf fulfilled No. of Restarts: 825 No. of Flips: 4282 time to process: 3 seconds.
uf250-04.cnf fulfilled No. of Restarts: 79 No. of Flips: 1432 time to process: 3 seconds.
uf250-04.cnf fulfilled No. of Restarts: 1781 No. of Flips: 2697 time to process: 8 seconds.
uf250-04.cnf fulfilled No. of Restarts: 1558 No. of Flips: 2546 time to process: 9 seconds.
uf250-04.cnf fulfilled No. of Restarts: 868 No. of Flips: 1623 time to process: 4 seconds.
uf250-04.cnf fulfilled No. of Restarts: 390 No. of Flips: 3499 time to process: 2 seconds.
uf250-04.cnf fulfilled No. of Restarts: 423 No. of Flips: 2992 time to process: 3 seconds.
uf250-04.cnf fulfilled No. of Restarts: 395 No. of Flips: 3121 time to process: 5 seconds.
uf250-04.cnf fulfilled No. of Restarts: 1678 No. of Flips: 2135 time to process: 17 seconds.
uf250-04.cnf fulfilled No. of Restarts: 635 No. of Flips: 4619 time to process: 2 seconds.
uf250-04.cnf fulfilled No. of Restarts: 554 No. of Flips: 1280 time to process: 10 seconds.
uf250-04.cnf fulfilled No. of Restarts: 234 No. of Flips: 2046 time to process: 3 seconds.
uf250-04.cnf fulfilled No. of Restarts: 520 No. of Flips: 2753 time to process: 8 seconds.
uf250-04.cnf fulfilled No. of Restarts: 1650 No. of Flips: 1135 time to process: 10 seconds.
uf250-04.cnf fulfilled No. of Restarts: 645 No. of Flips: 4516 time to process: 9 seconds.
uf250-04.cnf fulfilled No. of Restarts: 1836 No. of Flips: 2670 time to process: 10 seconds.
uf250-04.cnf fulfilled No. of Restarts: 28 No. of Flips: 1706 time to process: 4 seconds.
uf250-04.cnf fulfilled No. of Restarts: 3021 No. of Flips: 3595 time to process: 15 seconds.
uf250-04.cnf fulfilled No. of Restarts: 1380 No. of Flips: 2456 time to process: 12 seconds.
uf250-04.cnf fulfilled No. of Restarts: 1596 No. of Flips: 2621 time to process: 9 seconds.
uf250-04.cnf fulfilled No. of Restarts: 92 No. of Flips: 4507 time to process: 1 seconds.
uf250-04.cnf fulfilled No. of Restarts: 626 No. of Flips: 888 time to process: 13 seconds.
uf250-04.cnf fulfilled No. of Restarts: 732 No. of Flips: 3123 time to process: 6 seconds.
uf250-04.cnf fulfilled No. of Restarts: 4639 No. of Flips: 4935 time to process: 20 seconds.
uf250-04.cnf fulfilled No. of Restarts: 1260 No. of Flips: 2323 time to process: 8 seconds.
uf250-04.cnf fulfilled No. of Restarts: 469 No. of Flips: 4809 time to process: 5 seconds.
uf250-04.cnf fulfilled No. of Restarts: 230 No. of Flips: 1319 time to process: 4 seconds.
uf250-04.cnf fulfilled No. of Restarts: 39 No. of Flips: 2190 time to process: 0 seconds.
uf250-04.cnf fulfilled No. of Restarts: 1375 No. of Flips: 1020 time to process: 8 seconds.
uf250-04.cnf fulfilled No. of Restarts: 1378 No. of Flips: 1262 time to process: 11 seconds.
uf250-04.cnf fulfilled No. of Restarts: 1896 No. of Flips: 3663 time to process: 8 seconds.
uf250-04.cnf fulfilled No. of Restarts: 567 No. of Flips: 2382 time to process: 4 seconds.
uf250-04.cnf fulfilled No. of Restarts: 3096 No. of Flips: 3708 time to process: 14 seconds.
uf250-04.cnf fulfilled No. of Restarts: 607 No. of Flips: 3431 time to process: 12 seconds.
uf250-04.cnf fulfilled No. of Restarts: 570 No. of Flips: 2225 time to process: 3 seconds.
uf250-04.cnf fulfilled No. of Restarts: 1878 No. of Flips: 1757 time to process: 18 seconds.
uf250-04.cnf fulfilled No. of Restarts: 101 No. of Flips: 4591 time to process: 0 seconds.
uf250-04.cnf fulfilled No. of Restarts: 1272 No. of Flips: 4692 time to process: 22 seconds.
uf250-04.cnf fulfilled No. of Restarts: 142 No. of Flips: 2548 time to process: 0 seconds.
uf250-04.cnf fulfilled No. of Restarts: 430 No. of Flips: 4975 time to process: 8 seconds.
uf250-04.cnf fulfilled No. of Restarts: 3578 No. of Flips: 1471 time to process: 15 seconds.
uf250-04.cnf fulfilled No. of Restarts: 1849 No. of Flips: 3313 time to process: 8 seconds.
uf250-04.cnf fulfilled No. of Restarts: 1225 No. of Flips: 2591 time to process: 5 seconds.
uf250-04.cnf fulfilled No. of Restarts: 588 No. of Flips: 2980 time to process: 3 seconds.
uf250-04.cnf fulfilled No. of Restarts: 923 No. of Flips: 4257 time to process: 20 seconds.
uf250-04.cnf fulfilled No. of Restarts: 706 No. of Flips: 3071 time to process: 3 seconds.
uf250-04.cnf fulfilled No. of Restarts: 1197 No. of Flips: 1228 time to process: 22 seconds.
uf250-04.cnf fulfilled No. of Restarts: 2672 No. of Flips: 4525 time to process: 12 seconds.
uf250-04.cnf fulfilled No. of Restarts: 3004 No. of Flips: 1567 time to process: 13 seconds.
uf250-04.cnf fulfilled No. of Restarts: 1496 No. of Flips: 2949 time to process: 6 seconds.
uf250-04.cnf fulfilled No. of Restarts: 1737 No. of Flips: 4013 time to process: 14 seconds.
uf250-04.cnf fulfilled No. of Restarts: 877 No. of Flips: 1596 time to process: 11 seconds.
uf250-04.cnf fulfilled No. of Restarts: 1425 No. of Flips: 4920 time to process: 17 seconds.
uf250-04.cnf fulfilled No. of Restarts: 1322 No. of Flips: 4743 time to process: 6 seconds.
uf250-04.cnf fulfilled No. of Restarts: 820 No. of Flips: 2316 time to process: 12 seconds.
uf250-04.cnf fulfilled No. of Restarts: 440 No. of Flips: 2530 time to process: 7 seconds.
uf250-04.cnf fulfilled No. of Restarts: 738 No. of Flips: 4309 time to process: 4 seconds.
uf250-04.cnf fulfilled No. of Restarts: 3166 No. of Flips: 2717 time to process: 14 seconds.
uf250-04.cnf fulfilled No. of Restarts: 121 No. of Flips: 2963 time to process: 6 seconds.
uf250-04.cnf fulfilled No. of Restarts: 117 No. of Flips: 2433 time to process: 2 seconds.
uf250-04.cnf fulfilled No. of Restarts: 2300 No. of Flips: 2033 time to process: 11 seconds.
uf250-04.cnf fulfilled No. of Restarts: 26 No. of Flips: 2257 time to process: 7 seconds.
uf250-04.cnf fulfilled No. of Restarts: 836 No. of Flips: 2752 time to process: 5 seconds.
uf250-04.cnf fulfilled No. of Restarts: 435 No. of Flips: 4005 time to process: 1 seconds.
uf250-04.cnf fulfilled No. of Restarts: 1046 No. of Flips: 4125 time to process: 8 seconds.
uf250-04.cnf fulfilled No. of Restarts: 481 No. of Flips: 2160 time to process: 14 seconds.
uf250-04.cnf fulfilled No. of Restarts: 3305 No. of Flips: 1927 time to process: 16 seconds.
uf250-04.cnf fulfilled No. of Restarts: 113 No. of Flips: 4239 time to process: 3 seconds.
uf250-04.cnf fulfilled No. of Restarts: 921 No. of Flips: 4380 time to process: 13 seconds.
uf250-04.cnf fulfilled No. of Restarts: 283 No. of Flips: 3385 time to process: 2 seconds.
uf250-04.cnf fulfilled No. of Restarts: 1188 No. of Flips: 4748 time to process: 6 seconds.
uf250-04.cnf fulfilled No. of Restarts: 2954 No. of Flips: 3570 time to process: 20 seconds.
uf250-04.cnf fulfilled No. of Restarts: 1835 No. of Flips: 1557 time to process: 20 seconds.
uf250-04.cnf fulfilled No. of Restarts: 1201 No. of Flips: 1993 time to process: 5 seconds.
uf250-04.cnf fulfilled No. of Restarts: 948 No. of Flips: 2541 time to process: 4 seconds.
uf250-04.cnf fulfilled No. of Restarts: 4538 No. of Flips: 4970 time to process: 22 seconds.
uf250-04.cnf fulfilled No. of Restarts: 2236 No. of Flips: 1243 time to process: 9 seconds.
uf250-04.cnf fulfilled No. of Restarts: 4119 No. of Flips: 4425 time to process: 19 seconds.
uf250-04.cnf fulfilled No. of Restarts: 1082 No. of Flips: 996 time to process: 15 seconds.
uf250-04.cnf fulfilled No. of Restarts: 4450 No. of Flips: 4337 time to process: 26 seconds.
uf250-04.cnf fulfilled No. of Restarts: 260 No. of Flips: 2257 time to process: 14 seconds.
uf250-04.cnf fulfilled No. of Restarts: 868 No. of Flips: 4481 time to process: 3 seconds.
uf250-04.cnf fulfilled No. of Restarts: 674 No. of Flips: 4986 time to process: 3 seconds.
uf250-04.cnf fulfilled No. of Restarts: 1594 No. of Flips: 1320 time to process: 8 seconds.
uf250-04.cnf fulfilled No. of Restarts: 191 No. of Flips: 4134 time to process: 7 seconds.
uf250-04.cnf fulfilled No. of Restarts: 605 No. of Flips: 4587 time to process: 8 seconds.
uf250-04.cnf fulfilled No. of Restarts: 3299 No. of Flips: 2923 time to process: 17 seconds.
uf250-04.cnf fulfilled No. of Restarts: 4 No. of Flips: 3450 time to process: 0 seconds.
uf250-04.cnf fulfilled No. of Restarts: 931 No. of Flips: 3362 time to process: 9 seconds.
uf250-04.cnf fulfilled No. of Restarts: 622 No. of Flips: 1148 time to process: 6 seconds.
uf250-04.cnf fulfilled No. of Restarts: 397 No. of Flips: 2380 time to process: 4 seconds.
uf250-04.cnf fulfilled No. of Restarts: 1603 No. of Flips: 3978 time to process: 14 seconds.
uf250-04.cnf fulfilled No. of Restarts: 3584 No. of Flips: 4509 time to process: 19 seconds.
uf250-04.cnf fulfilled No. of Restarts: 233 No. of Flips: 2230 time to process: 4 seconds.
uf250-04.cnf fulfilled No. of Restarts: 2455 No. of Flips: 4762 time to process: 13 seconds.
uf250-04.cnf fulfilled No. of Restarts: 1538 No. of Flips: 1764 time to process: 6 seconds.
uf250-04.cnf fulfilled No. of Restarts: 334 No. of Flips: 4622 time to process: 2 seconds.
uf250-04.cnf fulfilled No. of Restarts: 2847 No. of Flips: 1865 time to process: 15 seconds.
uf250-04.cnf fulfilled No. of Restarts: 1032 No. of Flips: 915 time to process: 5 seconds.
uf250-04.cnf fulfilled No. of Restarts: 344 No. of Flips: 4989 time to process: 1 seconds.
uf250-04.cnf fulfilled No. of Restarts: 560 No. of Flips: 1158 time to process: 14 seconds.
uf250-04.cnf fulfilled No. of Restarts: 2209 No. of Flips: 1436 time to process: 9 seconds.
uf250-04.cnf fulfilled No. of Restarts: 1329 No. of Flips: 4436 time to process: 5 seconds.
uf250-04.cnf fulfilled No. of Restarts: 2248 No. of Flips: 2091 time to process: 13 seconds.
uf250-04.cnf fulfilled No. of Restarts: 278 No. of Flips: 2796 time to process: 1 seconds.
uf250-04.cnf fulfilled No. of Restarts: 42 No. of Flips: 847 time to process: 0 seconds.
uf250-04.cnf fulfilled No. of Restarts: 2220 No. of Flips: 1080 time to process: 21 seconds.
uf250-04.cnf fulfilled No. of Restarts: 4643 No. of Flips: 4014 time to process: 22 seconds.
uf250-04.cnf fulfilled No. of Restarts: 442 No. of Flips: 1975 time to process: 4 seconds.
uf250-04.cnf fulfilled No. of Restarts: 999 No. of Flips: 1398 time to process: 7 seconds.
uf250-04.cnf fulfilled No. of Restarts: 318 No. of Flips: 2505 time to process: 1 seconds.
uf250-04.cnf fulfilled No. of Restarts: 752 No. of Flips: 2092 time to process: 4 seconds.
uf250-04.cnf fulfilled No. of Restarts: 559 No. of Flips: 2844 time to process: 4 seconds.
uf250-04.cnf fulfilled No. of Restarts: 510 No. of Flips: 856 time to process: 6 seconds.
uf250-04.cnf fulfilled No. of Restarts: 304 No. of Flips: 2237 time to process: 2 seconds.
uf250-04.cnf fulfilled No. of Restarts: 322 No. of Flips: 2364 time to process: 1 seconds.
uf250-04.cnf fulfilled No. of Restarts: 232 No. of Flips: 2310 time to process: 6 seconds.
uf250-04.cnf fulfilled No. of Restarts: 16 No. of Flips: 3566 time to process: 0 seconds.
uf250-04.cnf fulfilled No. of Restarts: 25 No. of Flips: 3566 time to process: 1 seconds.
uf250-04.cnf fulfilled No. of Restarts: 1598 No. of Flips: 2251 time to process: 16 seconds.
uf250-04.cnf fulfilled No. of Restarts: 1428 No. of Flips: 3335 time to process: 10 seconds.
uf250-04.cnf fulfilled No. of Restarts: 1063 No. of Flips: 1157 time to process: 4 seconds.
uf250-04.cnf fulfilled No. of Restarts: 1875 No. of Flips: 4478 time to process: 9 seconds.
uf250-04.cnf fulfilled No. of Restarts: 751 No. of Flips: 1246 time to process: 4 seconds.
uf250-04.cnf fulfilled No. of Restarts: 303 No. of Flips: 2292 time to process: 4 seconds.
uf250-04.cnf fulfilled No. of Restarts: 1776 No. of Flips: 3839 time to process: 10 seconds.
uf250-04.cnf fulfilled No. of Restarts: 1121 No. of Flips: 4820 time to process: 16 seconds.
uf250-04.cnf fulfilled No. of Restarts: 164 No. of Flips: 1343 time to process: 19 seconds.
uf250-04.cnf fulfilled No. of Restarts: 609 No. of Flips: 2934 time to process: 5 seconds.
uf250-04.cnf fulfilled No. of Restarts: 3333 No. of Flips: 4974 time to process: 14 seconds.
uf250-04.cnf fulfilled No. of Restarts: 334 No. of Flips: 4156 time to process: 6 seconds.
uf250-04.cnf fulfilled No. of Restarts: 201 No. of Flips: 1081 time to process: 12 seconds.
uf250-04.cnf fulfilled No. of Restarts: 2289 No. of Flips: 4991 time to process: 15 seconds.
uf250-04.cnf fulfilled No. of Restarts: 1513 No. of Flips: 4264 time to process: 6 seconds.
uf250-04.cnf fulfilled No. of Restarts: 636 No. of Flips: 2318 time to process: 3 seconds.
uf250-04.cnf fulfilled No. of Restarts: 1762 No. of Flips: 3580 time to process: 8 seconds.
uf250-04.cnf fulfilled No. of Restarts: 1317 No. of Flips: 2059 time to process: 6 seconds.
uf250-04.cnf fulfilled No. of Restarts: 1059 No. of Flips: 2715 time to process: 4 seconds.
uf250-04.cnf fulfilled No. of Restarts: 85 No. of Flips: 1940 time to process: 0 seconds.
uf250-04.cnf fulfilled No. of Restarts: 2659 No. of Flips: 4073 time to process: 13 seconds.
uf250-04.cnf fulfilled No. of Restarts: 2051 No. of Flips: 3361 time to process: 9 seconds.
uf250-04.cnf fulfilled No. of Restarts: 1463 No. of Flips: 3199 time to process: 12 seconds.
uf250-04.cnf fulfilled No. of Restarts: 3633 No. of Flips: 2283 time to process: 16 seconds.
uf250-04.cnf fulfilled No. of Restarts: 441 No. of Flips: 3220 time to process: 3 seconds.
uf250-04.cnf fulfilled No. of Restarts: 106 No. of Flips: 4209 time to process: 2 seconds.
uf250-04.cnf fulfilled No. of Restarts: 287 No. of Flips: 4210 time to process: 5 seconds.
uf250-04.cnf fulfilled No. of Restarts: 2577 No. of Flips: 1814 time to process: 27 seconds.
uf250-04.cnf fulfilled No. of Restarts: 630 No. of Flips: 3573 time to process: 2 seconds.
uf250-04.cnf fulfilled No. of Restarts: 976 No. of Flips: 4307 time to process: 6 seconds.
uf250-04.cnf fulfilled No. of Restarts: 112 No. of Flips: 2645 time to process: 5 seconds.
uf250-04.cnf fulfilled No. of Restarts: 1121 No. of Flips: 2340 time to process: 5 seconds.
uf250-04.cnf fulfilled No. of Restarts: 1912 No. of Flips: 3933 time to process: 11 seconds.
uf250-04.cnf fulfilled No. of Restarts: 91 No. of Flips: 3485 time to process: 3 seconds.
uf250-04.cnf fulfilled No. of Restarts: 125 No. of Flips: 2110 time to process: 10 seconds.
uf250-04.cnf fulfilled No. of Restarts: 189 No. of Flips: 1631 time to process: 6 seconds.
uf250-04.cnf fulfilled No. of Restarts: 655 No. of Flips: 3280 time to process: 3 seconds.
uf250-04.cnf fulfilled No. of Restarts: 475 No. of Flips: 1312 time to process: 5 seconds.
uf250-04.cnf fulfilled No. of Restarts: 4211 No. of Flips: 3312 time to process: 19 seconds.
uf250-04.cnf fulfilled No. of Restarts: 232 No. of Flips: 1245 time to process: 1 seconds.
uf250-04.cnf fulfilled No. of Restarts: 788 No. of Flips: 2819 time to process: 4 seconds.
uf250-04.cnf fulfilled No. of Restarts: 383 No. of Flips: 3598 time to process: 7 seconds.
uf250-04.cnf fulfilled No. of Restarts: 2175 No. of Flips: 4169 time to process: 11 seconds.
uf250-04.cnf fulfilled No. of Restarts: 377 No. of Flips: 828 time to process: 5 seconds.
uf250-04.cnf fulfilled No. of Restarts: 364 No. of Flips: 1423 time to process: 3 seconds.
uf250-04.cnf fulfilled No. of Restarts: 102 No. of Flips: 4545 time to process: 1 seconds.
uf250-04.cnf fulfilled No. of Restarts: 935 No. of Flips: 2988 time to process: 4 seconds.
uf250-04.cnf fulfilled No. of Restarts: 877 No. of Flips: 4823 time to process: 3 seconds.
uf250-04.cnf fulfilled No. of Restarts: 895 No. of Flips: 2495 time to process: 6 seconds.
uf250-04.cnf fulfilled No. of Restarts: 11 No. of Flips: 3263 time to process: 1 seconds.
uf250-04.cnf fulfilled No. of Restarts: 722 No. of Flips: 1998 time to process: 3 seconds.
uf250-04.cnf fulfilled No. of Restarts: 843 No. of Flips: 1561 time to process: 4 seconds.
uf250-04.cnf fulfilled No. of Restarts: 729 No. of Flips: 4118 time to process: 5 seconds.
uf250-04.cnf fulfilled No. of Restarts: 1741 No. of Flips: 3845 time to process: 11 seconds.
uf250-04.cnf fulfilled No. of Restarts: 582 No. of Flips: 889 time to process: 2 seconds.
uf250-04.cnf fulfilled No. of Restarts: 2121 No. of Flips: 3892 time to process: 19 seconds.
uf250-04.cnf fulfilled No. of Restarts: 2160 No. of Flips: 3644 time to process: 9 seconds.
uf250-04.cnf fulfilled No. of Restarts: 3225 No. of Flips: 4242 time to process: 14 seconds.
uf250-04.cnf , deadline. Restarts: 4850
uf250-04.cnf fulfilled No. of Restarts: 2315 No. of Flips: 4129 time to process: 10 seconds.
uf250-04.cnf fulfilled No. of Restarts: 3827 No. of Flips: 3360 time to process: 16 seconds.
uf250-04.cnf fulfilled No. of Restarts: 139 No. of Flips: 4729 time to process: 11 seconds.
uf250-04.cnf fulfilled No. of Restarts: 390 No. of Flips: 2253 time to process: 11 seconds.
uf250-04.cnf fulfilled No. of Restarts: 201 No. of Flips: 1054 time to process: 6 seconds.
uf250-04.cnf fulfilled No. of Restarts: 380 No. of Flips: 3757 time to process: 4 seconds.
uf250-04.cnf fulfilled No. of Restarts: 67 No. of Flips: 1091 time to process: 4 seconds.
uf250-04.cnf fulfilled No. of Restarts: 472 No. of Flips: 1667 time to process: 11 seconds.
uf250-04.cnf fulfilled No. of Restarts: 951 No. of Flips: 4998 time to process: 4 seconds.
uf250-04.cnf fulfilled No. of Restarts: 1809 No. of Flips: 2417 time to process: 14 seconds.
uf250-04.cnf fulfilled No. of Restarts: 748 No. of Flips: 3680 time to process: 4 seconds.
uf250-04.cnf fulfilled No. of Restarts: 1763 No. of Flips: 4540 time to process: 8 seconds.
uf250-04.cnf fulfilled No. of Restarts: 1486 No. of Flips: 3966 time to process: 20 seconds.
uf250-04.cnf fulfilled No. of Restarts: 577 No. of Flips: 2097 time to process: 3 seconds.
uf250-04.cnf fulfilled No. of Restarts: 558 No. of Flips: 3114 time to process: 13 seconds.
uf250-04.cnf fulfilled No. of Restarts: 2344 No. of Flips: 3044 time to process: 10 seconds.
uf250-04.cnf fulfilled No. of Restarts: 1180 No. of Flips: 1630 time to process: 5 seconds.
uf250-04.cnf fulfilled No. of Restarts: 2489 No. of Flips: 2314 time to process: 19 seconds.
uf250-04.cnf fulfilled No. of Restarts: 2657 No. of Flips: 2216 time to process: 12 seconds.
uf250-04.cnf fulfilled No. of Restarts: 1248 No. of Flips: 1206 time to process: 5 seconds.
uf250-04.cnf fulfilled No. of Restarts: 27 No. of Flips: 997 time to process: 22 seconds.
uf250-04.cnf fulfilled No. of Restarts: 2248 No. of Flips: 1359 time to process: 9 seconds.
uf250-04.cnf fulfilled No. of Restarts: 142 No. of Flips: 3084 time to process: 6 seconds.
uf250-04.cnf fulfilled No. of Restarts: 452 No. of Flips: 2596 time to process: 12 seconds.
uf250-04.cnf fulfilled No. of Restarts: 457 No. of Flips: 2458 time to process: 2 seconds.
uf250-04.cnf fulfilled No. of Restarts: 1581 No. of Flips: 2469 time to process: 7 seconds.
uf250-04.cnf fulfilled No. of Restarts: 503 No. of Flips: 3800 time to process: 6 seconds.
uf250-04.cnf fulfilled No. of Restarts: 1178 No. of Flips: 3061 time to process: 19 seconds.
uf250-04.cnf fulfilled No. of Restarts: 973 No. of Flips: 3231 time to process: 4 seconds.
uf250-04.cnf fulfilled No. of Restarts: 1367 No. of Flips: 2183 time to process: 19 seconds.
uf250-04.cnf fulfilled No. of Restarts: 861 No. of Flips: 3286 time to process: 3 seconds.
uf250-04.cnf fulfilled No. of Restarts: 250 No. of Flips: 3367 time to process: 1 seconds.
uf250-04.cnf fulfilled No. of Restarts: 765 No. of Flips: 4798 time to process: 11 seconds.
uf250-04.cnf fulfilled No. of Restarts: 85 No. of Flips: 1384 time to process: 4 seconds.
uf250-04.cnf fulfilled No. of Restarts: 2702 No. of Flips: 2543 time to process: 28 seconds.
uf250-04.cnf fulfilled No. of Restarts: 284 No. of Flips: 2531 time to process: 1 seconds.
uf250-04.cnf fulfilled No. of Restarts: 301 No. of Flips: 3489 time to process: 8 seconds.
uf250-04.cnf fulfilled No. of Restarts: 769 No. of Flips: 4899 time to process: 5 seconds.
uf250-04.cnf fulfilled No. of Restarts: 1334 No. of Flips: 1275 time to process: 11 seconds.
uf250-04.cnf fulfilled No. of Restarts: 2267 No. of Flips: 4159 time to process: 12 seconds.
uf250-04.cnf fulfilled No. of Restarts: 2771 No. of Flips: 4611 time to process: 21 seconds.
uf250-04.cnf fulfilled No. of Restarts: 491 No. of Flips: 4499 time to process: 2 seconds.
uf250-04.cnf fulfilled No. of Restarts: 4231 No. of Flips: 4410 time to process: 19 seconds.
uf250-04.cnf fulfilled No. of Restarts: 2733 No. of Flips: 1976 time to process: 12 seconds.
uf250-04.cnf fulfilled No. of Restarts: 1341 No. of Flips: 2315 time to process: 9 seconds.
uf250-04.cnf fulfilled No. of Restarts: 765 No. of Flips: 2620 time to process: 5 seconds.
uf250-04.cnf fulfilled No. of Restarts: 482 No. of Flips: 3289 time to process: 4 seconds.
uf250-04.cnf fulfilled No. of Restarts: 221 No. of Flips: 2356 time to process: 15 seconds.
uf250-04.cnf fulfilled No. of Restarts: 4115 No. of Flips: 2222 time to process: 18 seconds.
uf250-04.cnf fulfilled No. of Restarts: 125 No. of Flips: 3457 time to process: 0 seconds.
uf250-04.cnf fulfilled No. of Restarts: 1671 No. of Flips: 4230 time to process: 7 seconds.
uf250-04.cnf fulfilled No. of Restarts: 1944 No. of Flips: 2558 time to process: 12 seconds.
uf250-04.cnf fulfilled No. of Restarts: 747 No. of Flips: 965 time to process: 6 seconds.
uf250-04.cnf fulfilled No. of Restarts: 1476 No. of Flips: 1460 time to process: 7 seconds.
uf250-04.cnf fulfilled No. of Restarts: 1652 No. of Flips: 4067 time to process: 9 seconds.
uf250-04.cnf fulfilled No. of Restarts: 218 No. of Flips: 4943 time to process: 1 seconds.
uf250-04.cnf fulfilled No. of Restarts: 283 No. of Flips: 4997 time to process: 7 seconds.
uf250-04.cnf fulfilled No. of Restarts: 246 No. of Flips: 1873 time to process: 3 seconds.
uf250-04.cnf fulfilled No. of Restarts: 1311 No. of Flips: 4205 time to process: 10 seconds.
uf250-04.cnf fulfilled No. of Restarts: 1263 No. of Flips: 4558 time to process: 5 seconds.
uf250-04.cnf fulfilled No. of Restarts: 2315 No. of Flips: 3553 time to process: 13 seconds.
uf250-04.cnf fulfilled No. of Restarts: 789 No. of Flips: 2780 time to process: 4 seconds.
uf250-04.cnf fulfilled No. of Restarts: 700 No. of Flips: 1334 time to process: 5 seconds.
uf250-04.cnf fulfilled No. of Restarts: 458 No. of Flips: 693 time to process: 10 seconds.
uf250-04.cnf fulfilled No. of Restarts: 912 No. of Flips: 4486 time to process: 3 seconds.
uf250-04.cnf fulfilled No. of Restarts: 1375 No. of Flips: 3707 time to process: 6 seconds.
uf250-04.cnf fulfilled No. of Restarts: 896 No. of Flips: 3855 time to process: 4 seconds.
uf250-04.cnf fulfilled No. of Restarts: 2070 No. of Flips: 4647 time to process: 10 seconds.
uf250-04.cnf fulfilled No. of Restarts: 572 No. of Flips: 2065 time to process: 12 seconds.
uf250-04.cnf fulfilled No. of Restarts: 1307 No. of Flips: 1513 time to process: 26 seconds.
uf250-04.cnf fulfilled No. of Restarts: 1369 No. of Flips: 4862 time to process: 6 seconds.
uf250-04.cnf fulfilled No. of Restarts: 826 No. of Flips: 4547 time to process: 3 seconds.
uf250-04.cnf fulfilled No. of Restarts: 101 No. of Flips: 1887 time to process: 0 seconds.
uf250-04.cnf fulfilled No. of Restarts: 3217 No. of Flips: 3496 time to process: 14 seconds.
uf250-04.cnf fulfilled No. of Restarts: 1832 No. of Flips: 1390 time to process: 8 seconds.
uf250-04.cnf fulfilled No. of Restarts: 1511 No. of Flips: 1590 time to process: 6 seconds.
uf250-04.cnf fulfilled No. of Restarts: 1149 No. of Flips: 3507 time to process: 5 seconds.
uf250-04.cnf fulfilled No. of Restarts: 2106 No. of Flips: 2347 time to process: 9 seconds.
uf250-04.cnf fulfilled No. of Restarts: 1585 No. of Flips: 4502 time to process: 8 seconds.
uf250-04.cnf fulfilled No. of Restarts: 891 No. of Flips: 1841 time to process: 6 seconds.
uf250-04.cnf fulfilled No. of Restarts: 244 No. of Flips: 4132 time to process: 3 seconds.
uf250-04.cnf fulfilled No. of Restarts: 1870 No. of Flips: 4849 time to process: 9 seconds.
uf250-04.cnf fulfilled No. of Restarts: 260 No. of Flips: 3761 time to process: 3 seconds.
uf250-04.cnf fulfilled No. of Restarts: 738 No. of Flips: 922 time to process: 6 seconds.
uf250-04.cnf fulfilled No. of Restarts: 859 No. of Flips: 2834 time to process: 10 seconds.
uf250-04.cnf fulfilled No. of Restarts: 2568 No. of Flips: 4189 time to process: 12 seconds.
uf250-04.cnf fulfilled No. of Restarts: 329 No. of Flips: 4712 time to process: 10 seconds.
uf250-04.cnf fulfilled No. of Restarts: 315 No. of Flips: 1892 time to process: 6 seconds.
uf250-04.cnf fulfilled No. of Restarts: 441 No. of Flips: 4321 time to process: 3 seconds.
uf250-04.cnf fulfilled No. of Restarts: 2021 No. of Flips: 1449 time to process: 20 seconds.
uf250-04.cnf fulfilled No. of Restarts: 1833 No. of Flips: 2409 time to process: 8 seconds.
uf250-04.cnf fulfilled No. of Restarts: 11 No. of Flips: 4853 time to process: 0 seconds.
uf250-04.cnf fulfilled No. of Restarts: 2364 No. of Flips: 4531 time to process: 10 seconds.
uf250-04.cnf fulfilled No. of Restarts: 3 No. of Flips: 2653 time to process: 0 seconds.
uf250-04.cnf fulfilled No. of Restarts: 589 No. of Flips: 2489 time to process: 6 seconds.
uf250-04.cnf fulfilled No. of Restarts: 2460 No. of Flips: 2515 time to process: 11 seconds.
uf250-04.cnf fulfilled No. of Restarts: 148 No. of Flips: 1575 time to process: 14 seconds.
uf250-04.cnf fulfilled No. of Restarts: 255 No. of Flips: 4735 time to process: 7 seconds.
uf250-04.cnf fulfilled No. of Restarts: 731 No. of Flips: 1295 time to process: 3 seconds.
uf250-04.cnf fulfilled No. of Restarts: 1436 No. of Flips: 1248 time to process: 18 seconds.
uf250-04.cnf fulfilled No. of Restarts: 1414 No. of Flips: 4157 time to process: 6 seconds.
uf250-04.cnf fulfilled No. of Restarts: 1784 No. of Flips: 2050 time to process: 7 seconds.
uf250-04.cnf fulfilled No. of Restarts: 1294 No. of Flips: 840 time to process: 8 seconds.
uf250-04.cnf fulfilled No. of Restarts: 1054 No. of Flips: 2716 time to process: 6 seconds.
uf250-04.cnf fulfilled No. of Restarts: 952 No. of Flips: 4308 time to process: 10 seconds.
uf250-04.cnf fulfilled No. of Restarts: 1473 No. of Flips: 2218 time to process: 10 seconds.
uf250-04.cnf fulfilled No. of Restarts: 366 No. of Flips: 1259 time to process: 8 seconds.
uf250-04.cnf fulfilled No. of Restarts: 254 No. of Flips: 3753 time to process: 2 seconds.
uf250-04.cnf fulfilled No. of Restarts: 3798 No. of Flips: 2817 time to process: 16 seconds.
uf250-04.cnf fulfilled No. of Restarts: 1664 No. of Flips: 1261 time to process: 8 seconds.
uf250-04.cnf fulfilled No. of Restarts: 376 No. of Flips: 2748 time to process: 1 seconds.
uf250-04.cnf fulfilled No. of Restarts: 947 No. of Flips: 3498 time to process: 8 seconds.
uf250-04.cnf fulfilled No. of Restarts: 2900 No. of Flips: 2500 time to process: 18 seconds.
uf250-04.cnf fulfilled No. of Restarts: 2333 No. of Flips: 2066 time to process: 10 seconds.
uf250-04.cnf fulfilled No. of Restarts: 1189 No. of Flips: 2067 time to process: 5 seconds.
uf250-04.cnf fulfilled No. of Restarts: 215 No. of Flips: 4678 time to process: 0 seconds.
uf250-04.cnf fulfilled No. of Restarts: 123 No. of Flips: 2634 time to process: 5 seconds.
uf250-04.cnf fulfilled No. of Restarts: 3253 No. of Flips: 4140 time to process: 20 seconds.
uf250-04.cnf fulfilled No. of Restarts: 822 No. of Flips: 3239 time to process: 3 seconds.
uf250-04.cnf fulfilled No. of Restarts: 107 No. of Flips: 3081 time to process: 1 seconds.
uf250-04.cnf fulfilled No. of Restarts: 252 No. of Flips: 4037 time to process: 1 seconds.
uf250-04.cnf fulfilled No. of Restarts: 667 No. of Flips: 3773 time to process: 9 seconds.
uf250-04.cnf fulfilled No. of Restarts: 370 No. of Flips: 1224 time to process: 15 seconds.
uf250-04.cnf fulfilled No. of Restarts: 56 No. of Flips: 2748 time to process: 0 seconds.
uf250-04.cnf fulfilled No. of Restarts: 1509 No. of Flips: 3015 time to process: 10 seconds.
uf250-04.cnf fulfilled No. of Restarts: 1711 No. of Flips: 2260 time to process: 7 seconds.
uf250-04.cnf fulfilled No. of Restarts: 1043 No. of Flips: 1899 time to process: 4 seconds.
uf250-04.cnf fulfilled No. of Restarts: 1277 No. of Flips: 2622 time to process: 8 seconds.
uf250-04.cnf fulfilled No. of Restarts: 514 No. of Flips: 1286 time to process: 14 seconds.
uf250-04.cnf fulfilled No. of Restarts: 640 No. of Flips: 3562 time to process: 4 seconds.
uf250-04.cnf fulfilled No. of Restarts: 550 No. of Flips: 1531 time to process: 6 seconds.
uf250-04.cnf fulfilled No. of Restarts: 2131 No. of Flips: 805 time to process: 10 seconds.
uf250-04.cnf fulfilled No. of Restarts: 65 No. of Flips: 2359 time to process: 11 seconds.
uf250-04.cnf fulfilled No. of Restarts: 18 No. of Flips: 4548 time to process: 0 seconds.
uf250-04.cnf fulfilled No. of Restarts: 156 No. of Flips: 4139 time to process: 0 seconds.
uf250-04.cnf fulfilled No. of Restarts: 1367 No. of Flips: 3564 time to process: 15 seconds.
uf250-04.cnf fulfilled No. of Restarts: 1394 No. of Flips: 4920 time to process: 6 seconds.
uf250-04.cnf fulfilled No. of Restarts: 173 No. of Flips: 1171 time to process: 3 seconds.
uf250-04.cnf fulfilled No. of Restarts: 605 No. of Flips: 4890 time to process: 5 seconds.
uf250-04.cnf fulfilled No. of Restarts: 2330 No. of Flips: 589 time to process: 19 seconds.
uf250-04.cnf fulfilled No. of Restarts: 932 No. of Flips: 967 time to process: 6 seconds.
uf250-04.cnf fulfilled No. of Restarts: 1070 No. of Flips: 1943 time to process: 7 seconds.
uf250-04.cnf fulfilled No. of Restarts: 2518 No. of Flips: 3886 time to process: 11 seconds.
uf250-04.cnf fulfilled No. of Restarts: 367 No. of Flips: 3889 time to process: 4 seconds.
uf250-04.cnf fulfilled No. of Restarts: 2202 No. of Flips: 3129 time to process: 12 seconds.
uf250-04.cnf fulfilled No. of Restarts: 202 No. of Flips: 2515 time to process: 5 seconds.
uf250-04.cnf fulfilled No. of Restarts: 3 No. of Flips: 988 time to process: 4 seconds.
uf250-04.cnf fulfilled No. of Restarts: 1110 No. of Flips: 1086 time to process: 7 seconds.
uf250-04.cnf fulfilled No. of Restarts: 2115 No. of Flips: 1990 time to process: 13 seconds.
uf250-04.cnf fulfilled No. of Restarts: 144 No. of Flips: 3513 time to process: 4 seconds.
uf250-04.cnf fulfilled No. of Restarts: 638 No. of Flips: 3444 time to process: 7 seconds.
uf250-04.cnf fulfilled No. of Restarts: 497 No. of Flips: 4481 time to process: 9 seconds.
uf250-04.cnf fulfilled No. of Restarts: 1025 No. of Flips: 3422 time to process: 5 seconds.
uf250-04.cnf fulfilled No. of Restarts: 1563 No. of Flips: 3359 time to process: 18 seconds.
uf250-04.cnf fulfilled No. of Restarts: 795 No. of Flips: 1509 time to process: 6 seconds.
uf250-04.cnf fulfilled No. of Restarts: 1141 No. of Flips: 4069 time to process: 5 seconds.
uf250-04.cnf fulfilled No. of Restarts: 120 No. of Flips: 3797 time to process: 0 seconds.
uf250-04.cnf fulfilled No. of Restarts: 2112 No. of Flips: 4581 time to process: 9 seconds.
uf250-04.cnf fulfilled No. of Restarts: 2555 No. of Flips: 1682 time to process: 21 seconds.
uf250-04.cnf fulfilled No. of Restarts: 3177 No. of Flips: 4055 time to process: 14 seconds.
uf250-04.cnf fulfilled No. of Restarts: 4165 No. of Flips: 4492 time to process: 18 seconds.
uf250-04.cnf fulfilled No. of Restarts: 279 No. of Flips: 2961 time to process: 1 seconds.
uf250-04.cnf fulfilled No. of Restarts: 610 No. of Flips: 2092 time to process: 10 seconds.
uf250-04.cnf fulfilled No. of Restarts: 1402 No. of Flips: 2675 time to process: 6 seconds.
uf250-04.cnf fulfilled No. of Restarts: 671 No. of Flips: 3823 time to process: 10 seconds.
uf250-04.cnf fulfilled No. of Restarts: 909 No. of Flips: 1822 time to process: 7 seconds.
uf250-04.cnf fulfilled No. of Restarts: 1111 No. of Flips: 1542 time to process: 5 seconds.
uf250-04.cnf fulfilled No. of Restarts: 650 No. of Flips: 1543 time to process: 9 seconds.
uf250-04.cnf fulfilled No. of Restarts: 2777 No. of Flips: 4384 time to process: 16 seconds.
uf250-04.cnf fulfilled No. of Restarts: 55 No. of Flips: 1977 time to process: 0 seconds.
uf250-04.cnf fulfilled No. of Restarts: 258 No. of Flips: 2215 time to process: 20 seconds.
uf250-04.cnf fulfilled No. of Restarts: 1605 No. of Flips: 2359 time to process: 7 seconds.
uf250-04.cnf fulfilled No. of Restarts: 236 No. of Flips: 2814 time to process: 13 seconds.
uf250-04.cnf fulfilled No. of Restarts: 495 No. of Flips: 1763 time to process: 4 seconds.
uf250-04.cnf fulfilled No. of Restarts: 702 No. of Flips: 3565 time to process: 4 seconds.
uf250-04.cnf fulfilled No. of Restarts: 1460 No. of Flips: 4857 time to process: 6 seconds.
uf250-04.cnf fulfilled No. of Restarts: 446 No. of Flips: 3798 time to process: 9 seconds.
uf250-04.cnf fulfilled No. of Restarts: 638 No. of Flips: 3545 time to process: 7 seconds.
uf250-04.cnf fulfilled No. of Restarts: 1531 No. of Flips: 3479 time to process: 6 seconds.
uf250-04.cnf fulfilled No. of Restarts: 1751 No. of Flips: 1283 time to process: 21 seconds.
uf250-04.cnf fulfilled No. of Restarts: 464 No. of Flips: 4193 time to process: 2 seconds.
uf250-04.cnf fulfilled No. of Restarts: 48 No. of Flips: 3271 time to process: 9 seconds.
uf250-04.cnf fulfilled No. of Restarts: 750 No. of Flips: 3978 time to process: 4 seconds.
uf250-04.cnf fulfilled No. of Restarts: 1332 No. of Flips: 4289 time to process: 6 seconds.
uf250-04.cnf fulfilled No. of Restarts: 407 No. of Flips: 4864 time to process: 3 seconds.
uf250-04.cnf fulfilled No. of Restarts: 262 No. of Flips: 3763 time to process: 12 seconds.
uf250-04.cnf fulfilled No. of Restarts: 607 No. of Flips: 665 time to process: 11 seconds.
uf250-04.cnf fulfilled No. of Restarts: 169 No. of Flips: 2470 time to process: 3 seconds.
uf250-04.cnf fulfilled No. of Restarts: 1548 No. of Flips: 2668 time to process: 8 seconds.
uf250-04.cnf fulfilled No. of Restarts: 155 No. of Flips: 1973 time to process: 6 seconds.
uf250-04.cnf fulfilled No. of Restarts: 1120 No. of Flips: 3142 time to process: 5 seconds.
uf250-04.cnf fulfilled No. of Restarts: 518 No. of Flips: 3354 time to process: 8 seconds.
uf250-04.cnf fulfilled No. of Restarts: 3533 No. of Flips: 2868 time to process: 16 seconds.
uf250-04.cnf fulfilled No. of Restarts: 456 No. of Flips: 1819 time to process: 2 seconds.
uf250-04.cnf fulfilled No. of Restarts: 1907 No. of Flips: 3632 time to process: 13 seconds.
uf250-04.cnf fulfilled No. of Restarts: 168 No. of Flips: 1808 time to process: 1 seconds.
uf250-04.cnf fulfilled No. of Restarts: 681 No. of Flips: 2734 time to process: 8 seconds.
uf250-04.cnf fulfilled No. of Restarts: 336 No. of Flips: 1751 time to process: 6 seconds.
uf250-04.cnf fulfilled No. of Restarts: 1409 No. of Flips: 1109 time to process: 7 seconds.
uf250-04.cnf fulfilled No. of Restarts: 364 No. of Flips: 3413 time to process: 9 seconds.
uf250-04.cnf fulfilled No. of Restarts: 2530 No. of Flips: 3172 time to process: 18 seconds.
uf250-04.cnf fulfilled No. of Restarts: 1982 No. of Flips: 3842 time to process: 10 seconds.
uf250-04.cnf fulfilled No. of Restarts: 319 No. of Flips: 3867 time to process: 3 seconds.
uf250-04.cnf fulfilled No. of Restarts: 2017 No. of Flips: 3935 time to process: 16 seconds.
uf250-04.cnf fulfilled No. of Restarts: 621 No. of Flips: 4696 time to process: 4 seconds.
uf250-04.cnf fulfilled No. of Restarts: 1723 No. of Flips: 1342 time to process: 7 seconds.
uf250-04.cnf fulfilled No. of Restarts: 50 No. of Flips: 3573 time to process: 8 seconds.
uf250-04.cnf fulfilled No. of Restarts: 848 No. of Flips: 3557 time to process: 4 seconds.
uf250-04.cnf fulfilled No. of Restarts: 746 No. of Flips: 3658 time to process: 5 seconds.
uf250-04.cnf fulfilled No. of Restarts: 250 No. of Flips: 4181 time to process: 5 seconds.
uf250-04.cnf fulfilled No. of Restarts: 726 No. of Flips: 4307 time to process: 6 seconds.
uf250-04.cnf fulfilled No. of Restarts: 520 No. of Flips: 1239 time to process: 6 seconds.
uf250-04.cnf fulfilled No. of Restarts: 1102 No. of Flips: 4994 time to process: 8 seconds.
uf250-04.cnf fulfilled No. of Restarts: 113 No. of Flips: 4353 time to process: 7 seconds.
uf250-04.cnf fulfilled No. of Restarts: 2671 No. of Flips: 2716 time to process: 16 seconds.
uf250-04.cnf fulfilled No. of Restarts: 383 No. of Flips: 4363 time to process: 5 seconds.
uf250-04.cnf fulfilled No. of Restarts: 1114 No. of Flips: 3446 time to process: 5 seconds.
uf250-04.cnf fulfilled No. of Restarts: 75 No. of Flips: 4030 time to process: 5 seconds.
uf250-04.cnf fulfilled No. of Restarts: 54 No. of Flips: 755 time to process: 4 seconds.
uf250-04.cnf fulfilled No. of Restarts: 1205 No. of Flips: 3637 time to process: 10 seconds.
uf250-04.cnf fulfilled No. of Restarts: 938 No. of Flips: 2957 time to process: 6 seconds.
uf250-04.cnf fulfilled No. of Restarts: 87 No. of Flips: 3330 time to process: 6 seconds.
uf250-04.cnf fulfilled No. of Restarts: 140 No. of Flips: 2194 time to process: 7 seconds.
uf250-04.cnf fulfilled No. of Restarts: 1880 No. of Flips: 1811 time to process: 12 seconds.
uf250-04.cnf fulfilled No. of Restarts: 268 No. of Flips: 3564 time to process: 4 seconds.
uf250-04.cnf fulfilled No. of Restarts: 243 No. of Flips: 4389 time to process: 8 seconds.
uf250-04.cnf fulfilled No. of Restarts: 372 No. of Flips: 3539 time to process: 2 seconds.
uf250-04.cnf fulfilled No. of Restarts: 469 No. of Flips: 4471 time to process: 7 seconds.
uf250-04.cnf fulfilled No. of Restarts: 1211 No. of Flips: 965 time to process: 10 seconds.
uf250-04.cnf fulfilled No. of Restarts: 690 No. of Flips: 2251 time to process: 13 seconds.
uf250-04.cnf fulfilled No. of Restarts: 1480 No. of Flips: 1493 time to process: 9 seconds.
uf250-04.cnf fulfilled No. of Restarts: 1525 No. of Flips: 1865 time to process: 6 seconds.
uf250-04.cnf fulfilled No. of Restarts: 10 No. of Flips: 2366 time to process: 13 seconds.
uf250-04.cnf fulfilled No. of Restarts: 124 No. of Flips: 4033 time to process: 3 seconds.
uf250-04.cnf fulfilled No. of Restarts: 225 No. of Flips: 3662 time to process: 4 seconds.
uf250-04.cnf fulfilled No. of Restarts: 1832 No. of Flips: 846 time to process: 23 seconds.
uf250-04.cnf fulfilled No. of Restarts: 266 No. of Flips: 3059 time to process: 1 seconds.
uf250-04.cnf fulfilled No. of Restarts: 841 No. of Flips: 2704 time to process: 8 seconds.
uf250-04.cnf fulfilled No. of Restarts: 1247 No. of Flips: 1911 time to process: 10 seconds.
uf250-04.cnf fulfilled No. of Restarts: 4533 No. of Flips: 4504 time to process: 19 seconds.
uf250-04.cnf fulfilled No. of Restarts: 439 No. of Flips: 4754 time to process: 4 seconds.
uf250-04.cnf fulfilled No. of Restarts: 1375 No. of Flips: 3999 time to process: 14 seconds.
uf250-04.cnf fulfilled No. of Restarts: 4011 No. of Flips: 4989 time to process: 18 seconds.
uf250-04.cnf fulfilled No. of Restarts: 271 No. of Flips: 2867 time to process: 1 seconds.
uf250-04.cnf fulfilled No. of Restarts: 801 No. of Flips: 1961 time to process: 7 seconds.
uf250-04.cnf fulfilled No. of Restarts: 252 No. of Flips: 2210 time to process: 15 seconds.
uf250-04.cnf fulfilled No. of Restarts: 763 No. of Flips: 2274 time to process: 8 seconds.
uf250-04.cnf fulfilled No. of Restarts: 2237 No. of Flips: 2317 time to process: 29 seconds.
uf250-04.cnf fulfilled No. of Restarts: 479 No. of Flips: 4491 time to process: 2 seconds.
uf250-04.cnf fulfilled No. of Restarts: 855 No. of Flips: 2479 time to process: 8 seconds.
uf250-04.cnf fulfilled No. of Restarts: 134 No. of Flips: 4948 time to process: 3 seconds.
uf250-04.cnf fulfilled No. of Restarts: 680 No. of Flips: 4295 time to process: 12 seconds.
uf250-04.cnf fulfilled No. of Restarts: 3465 No. of Flips: 4944 time to process: 14 seconds.
uf250-04.cnf fulfilled No. of Restarts: 2219 No. of Flips: 3273 time to process: 9 seconds.
uf250-04.cnf fulfilled No. of Restarts: 263 No. of Flips: 4972 time to process: 3 seconds.
uf250-04.cnf fulfilled No. of Restarts: 1984 No. of Flips: 4331 time to process: 20 seconds.
uf250-04.cnf fulfilled No. of Restarts: 2786 No. of Flips: 1688 time to process: 12 seconds.
uf250-04.cnf fulfilled No. of Restarts: 325 No. of Flips: 3682 time to process: 2 seconds.
uf250-04.cnf fulfilled No. of Restarts: 482 No. of Flips: 4848 time to process: 3 seconds.
uf250-04.cnf fulfilled No. of Restarts: 85 No. of Flips: 3600 time to process: 1 seconds.
uf250-04.cnf fulfilled No. of Restarts: 2276 No. of Flips: 3881 time to process: 14 seconds.
uf250-04.cnf fulfilled No. of Restarts: 903 No. of Flips: 2765 time to process: 12 seconds.
uf250-04.cnf fulfilled No. of Restarts: 1348 No. of Flips: 1934 time to process: 10 seconds.
uf250-04.cnf fulfilled No. of Restarts: 1504 No. of Flips: 4037 time to process: 18 seconds.
uf250-04.cnf fulfilled No. of Restarts: 1672 No. of Flips: 2984 time to process: 9 seconds.
uf250-04.cnf fulfilled No. of Restarts: 3437 No. of Flips: 3392 time to process: 21 seconds.
uf250-04.cnf fulfilled No. of Restarts: 1845 No. of Flips: 1336 time to process: 7 seconds.
uf250-04.cnf fulfilled No. of Restarts: 1155 No. of Flips: 4414 time to process: 5 seconds.
uf250-04.cnf fulfilled No. of Restarts: 352 No. of Flips: 2604 time to process: 9 seconds.
uf250-04.cnf fulfilled No. of Restarts: 1430 No. of Flips: 2072 time to process: 7 seconds.
uf250-04.cnf fulfilled No. of Restarts: 555 No. of Flips: 4578 time to process: 7 seconds.
uf250-04.cnf fulfilled No. of Restarts: 1290 No. of Flips: 4180 time to process: 7 seconds.
uf250-04.cnf fulfilled No. of Restarts: 3594 No. of Flips: 2435 time to process: 21 seconds.
uf250-04.cnf fulfilled No. of Restarts: 34 No. of Flips: 3916 time to process: 5 seconds.
uf250-04.cnf fulfilled No. of Restarts: 1985 No. of Flips: 4894 time to process: 14 seconds.
uf250-04.cnf fulfilled No. of Restarts: 140 No. of Flips: 2786 time to process: 1 seconds.
uf250-04.cnf fulfilled No. of Restarts: 773 No. of Flips: 3893 time to process: 6 seconds.
uf250-04.cnf fulfilled No. of Restarts: 2427 No. of Flips: 1897 time to process: 19 seconds.
uf250-04.cnf fulfilled No. of Restarts: 57 No. of Flips: 4460 time to process: 0 seconds.
uf250-04.cnf fulfilled No. of Restarts: 166 No. of Flips: 3944 time to process: 4 seconds.
uf250-04.cnf fulfilled No. of Restarts: 2532 No. of Flips: 4702 time to process: 12 seconds.
uf250-04.cnf fulfilled No. of Restarts: 156 No. of Flips: 2710 time to process: 1 seconds.
uf250-04.cnf fulfilled No. of Restarts: 1693 No. of Flips: 4126 time to process: 13 seconds.
uf250-04.cnf fulfilled No. of Restarts: 266 No. of Flips: 2631 time to process: 5 seconds.
uf250-04.cnf fulfilled No. of Restarts: 492 No. of Flips: 4121 time to process: 3 seconds.
uf250-04.cnf fulfilled No. of Restarts: 278 No. of Flips: 1581 time to process: 1 seconds.
uf250-04.cnf fulfilled No. of Restarts: 416 No. of Flips: 1884 time to process: 5 seconds.
uf250-04.cnf fulfilled No. of Restarts: 1038 No. of Flips: 780 time to process: 9 seconds.
uf250-04.cnf fulfilled No. of Restarts: 3594 No. of Flips: 1445 time to process: 16 seconds.
uf250-04.cnf fulfilled No. of Restarts: 352 No. of Flips: 3582 time to process: 4 seconds.
uf250-04.cnf fulfilled No. of Restarts: 3366 No. of Flips: 2147 time to process: 19 seconds.
uf250-04.cnf fulfilled No. of Restarts: 3808 No. of Flips: 3668 time to process: 16 seconds.
uf250-04.cnf fulfilled No. of Restarts: 400 No. of Flips: 1353 time to process: 1 seconds.
uf250-04.cnf fulfilled No. of Restarts: 795 No. of Flips: 4384 time to process: 7 seconds.
uf250-04.cnf fulfilled No. of Restarts: 2316 No. of Flips: 3406 time to process: 10 seconds.
uf250-04.cnf fulfilled No. of Restarts: 1264 No. of Flips: 4296 time to process: 9 seconds.
uf250-04.cnf fulfilled No. of Restarts: 3778 No. of Flips: 4620 time to process: 22 seconds.
uf250-04.cnf fulfilled No. of Restarts: 3639 No. of Flips: 3302 time to process: 17 seconds.
uf250-04.cnf fulfilled No. of Restarts: 276 No. of Flips: 2480 time to process: 3 seconds.
uf250-04.cnf fulfilled No. of Restarts: 209 No. of Flips: 1991 time to process: 8 seconds.
uf250-04.cnf fulfilled No. of Restarts: 68 No. of Flips: 4307 time to process: 0 seconds.
uf250-04.cnf fulfilled No. of Restarts: 241 No. of Flips: 4469 time to process: 4 seconds.
uf250-04.cnf fulfilled No. of Restarts: 931 No. of Flips: 3807 time to process: 22 seconds.
uf250-04.cnf fulfilled No. of Restarts: 314 No. of Flips: 971 time to process: 1 seconds.
uf250-04.cnf fulfilled No. of Restarts: 120 No. of Flips: 3820 time to process: 0 seconds.
uf250-04.cnf fulfilled No. of Restarts: 1215 No. of Flips: 1504 time to process: 25 seconds.
uf250-04.cnf fulfilled No. of Restarts: 477 No. of Flips: 2670 time to process: 2 seconds.
uf250-04.cnf fulfilled No. of Restarts: 1808 No. of Flips: 4186 time to process: 13 seconds.
uf250-04.cnf fulfilled No. of Restarts: 753 No. of Flips: 1327 time to process: 4 seconds.
uf250-04.cnf fulfilled No. of Restarts: 226 No. of Flips: 4248 time to process: 2 seconds.
uf250-04.cnf fulfilled No. of Restarts: 472 No. of Flips: 4326 time to process: 2 seconds.
uf250-04.cnf fulfilled No. of Restarts: 408 No. of Flips: 3859 time to process: 4 seconds.
uf250-04.cnf fulfilled No. of Restarts: 323 No. of Flips: 4001 time to process: 2 seconds.
uf250-04.cnf fulfilled No. of Restarts: 416 No. of Flips: 4814 time to process: 6 seconds.
uf250-04.cnf fulfilled No. of Restarts: 158 No. of Flips: 2179 time to process: 1 seconds.
uf250-04.cnf fulfilled No. of Restarts: 29 No. of Flips: 3960 time to process: 3 seconds.
uf250-04.cnf fulfilled No. of Restarts: 977 No. of Flips: 1481 time to process: 8 seconds.
uf250-04.cnf fulfilled No. of Restarts: 1836 No. of Flips: 3851 time to process: 9 seconds.
uf250-04.cnf fulfilled No. of Restarts: 2197 No. of Flips: 3812 time to process: 10 seconds.
uf250-04.cnf fulfilled No. of Restarts: 224 No. of Flips: 3181 time to process: 2 seconds.
uf250-04.cnf fulfilled No. of Restarts: 1184 No. of Flips: 2737 time to process: 9 seconds.
uf250-04.cnf fulfilled No. of Restarts: 532 No. of Flips: 3471 time to process: 15 seconds.
uf250-04.cnf fulfilled No. of Restarts: 435 No. of Flips: 1659 time to process: 3 seconds.
uf250-04.cnf fulfilled No. of Restarts: 1097 No. of Flips: 2306 time to process: 6 seconds.
uf250-04.cnf fulfilled No. of Restarts: 1461 No. of Flips: 2949 time to process: 11 seconds.
uf250-04.cnf fulfilled No. of Restarts: 1571 No. of Flips: 1983 time to process: 9 seconds.
uf250-04.cnf fulfilled No. of Restarts: 1798 No. of Flips: 2074 time to process: 8 seconds.
uf250-04.cnf fulfilled No. of Restarts: 621 No. of Flips: 3383 time to process: 5 seconds.
uf250-04.cnf fulfilled No. of Restarts: 811 No. of Flips: 3804 time to process: 6 seconds.
uf250-04.cnf fulfilled No. of Restarts: 3080 No. of Flips: 3507 time to process: 14 seconds.
uf250-04.cnf fulfilled No. of Restarts: 981 No. of Flips: 2721 time to process: 5 seconds.
uf250-04.cnf fulfilled No. of Restarts: 90 No. of Flips: 4661 time to process: 6 seconds.
uf250-04.cnf fulfilled No. of Restarts: 343 No. of Flips: 4093 time to process: 12 seconds.
uf250-04.cnf fulfilled No. of Restarts: 2361 No. of Flips: 3090 time to process: 12 seconds.
uf250-04.cnf fulfilled No. of Restarts: 1067 No. of Flips: 1378 time to process: 6 seconds.
uf250-04.cnf fulfilled No. of Restarts: 138 No. of Flips: 3524 time to process: 1 seconds.
uf250-04.cnf fulfilled No. of Restarts: 626 No. of Flips: 4479 time to process: 4 seconds.
uf250-04.cnf fulfilled No. of Restarts: 749 No. of Flips: 1469 time to process: 15 seconds.
uf250-04.cnf fulfilled No. of Restarts: 1828 No. of Flips: 4047 time to process: 8 seconds.
uf250-04.cnf fulfilled No. of Restarts: 1324 No. of Flips: 4747 time to process: 6 seconds.
uf250-04.cnf fulfilled No. of Restarts: 964 No. of Flips: 3083 time to process: 9 seconds.
uf250-04.cnf fulfilled No. of Restarts: 21 No. of Flips: 2721 time to process: 7 seconds.
uf250-04.cnf fulfilled No. of Restarts: 998 No. of Flips: 2422 time to process: 5 seconds.
uf250-04.cnf fulfilled No. of Restarts: 198 No. of Flips: 2276 time to process: 4 seconds.
uf250-04.cnf fulfilled No. of Restarts: 273 No. of Flips: 4081 time to process: 17 seconds.
uf250-04.cnf fulfilled No. of Restarts: 519 No. of Flips: 4067 time to process: 5 seconds.
uf250-04.cnf fulfilled No. of Restarts: 440 No. of Flips: 3665 time to process: 9 seconds.
uf250-04.cnf fulfilled No. of Restarts: 209 No. of Flips: 1653 time to process: 11 seconds.
uf250-04.cnf fulfilled No. of Restarts: 1822 No. of Flips: 4276 time to process: 14 seconds.
uf250-04.cnf fulfilled No. of Restarts: 237 No. of Flips: 1416 time to process: 1 seconds.
uf250-04.cnf fulfilled No. of Restarts: 1465 No. of Flips: 1619 time to process: 10 seconds.
uf250-04.cnf fulfilled No. of Restarts: 1214 No. of Flips: 1171 time to process: 9 seconds.
uf250-04.cnf fulfilled No. of Restarts: 1241 No. of Flips: 4823 time to process: 7 seconds.
uf250-04.cnf fulfilled No. of Restarts: 952 No. of Flips: 2325 time to process: 4 seconds.
uf250-04.cnf fulfilled No. of Restarts: 312 No. of Flips: 4823 time to process: 13 seconds.
uf250-04.cnf fulfilled No. of Restarts: 2615 No. of Flips: 3067 time to process: 18 seconds.
uf250-04.cnf fulfilled No. of Restarts: 821 No. of Flips: 3357 time to process: 4 seconds.
uf250-04.cnf fulfilled No. of Restarts: 746 No. of Flips: 2129 time to process: 13 seconds.
uf250-04.cnf fulfilled No. of Restarts: 808 No. of Flips: 1891 time to process: 12 seconds.
uf250-04.cnf fulfilled No. of Restarts: 613 No. of Flips: 2446 time to process: 11 seconds.
uf250-04.cnf fulfilled No. of Restarts: 131 No. of Flips: 4131 time to process: 0 seconds.
uf250-04.cnf fulfilled No. of Restarts: 1091 No. of Flips: 2366 time to process: 13 seconds.
uf250-04.cnf fulfilled No. of Restarts: 1776 No. of Flips: 2093 time to process: 9 seconds.
uf250-04.cnf fulfilled No. of Restarts: 437 No. of Flips: 4505 time to process: 8 seconds.
uf250-04.cnf fulfilled No. of Restarts: 649 No. of Flips: 1599 time to process: 15 seconds.
uf250-04.cnf fulfilled No. of Restarts: 3191 No. of Flips: 4581 time to process: 13 seconds.
uf250-04.cnf fulfilled No. of Restarts: 1109 No. of Flips: 3822 time to process: 4 seconds.
uf250-04.cnf fulfilled No. of Restarts: 1326 No. of Flips: 1433 time to process: 9 seconds.
uf250-04.cnf fulfilled No. of Restarts: 903 No. of Flips: 3843 time to process: 10 seconds.
uf250-04.cnf fulfilled No. of Restarts: 417 No. of Flips: 3965 time to process: 1 seconds.
uf250-04.cnf fulfilled No. of Restarts: 101 No. of Flips: 3052 time to process: 0 seconds.
uf250-04.cnf fulfilled No. of Restarts: 2078 No. of Flips: 1309 time to process: 12 seconds.
uf250-04.cnf fulfilled No. of Restarts: 435 No. of Flips: 4064 time to process: 9 seconds.
uf250-04.cnf fulfilled No. of Restarts: 1848 No. of Flips: 3952 time to process: 15 seconds.
uf250-04.cnf fulfilled No. of Restarts: 514 No. of Flips: 3585 time to process: 8 seconds.
uf250-04.cnf fulfilled No. of Restarts: 101 No. of Flips: 3028 time to process: 3 seconds.
uf250-04.cnf fulfilled No. of Restarts: 642 No. of Flips: 4434 time to process: 6 seconds.
uf250-04.cnf fulfilled No. of Restarts: 1673 No. of Flips: 3817 time to process: 12 seconds.
uf250-04.cnf fulfilled No. of Restarts: 1300 No. of Flips: 2547 time to process: 7 seconds.
uf250-04.cnf fulfilled No. of Restarts: 1975 No. of Flips: 1728 time to process: 14 seconds.
uf250-04.cnf fulfilled No. of Restarts: 128 No. of Flips: 2337 time to process: 3 seconds.
uf250-04.cnf fulfilled No. of Restarts: 865 No. of Flips: 2418 time to process: 4 seconds.
uf250-04.cnf fulfilled No. of Restarts: 284 No. of Flips: 4215 time to process: 5 seconds.
uf250-04.cnf fulfilled No. of Restarts: 2289 No. of Flips: 2185 time to process: 20 seconds.
uf250-04.cnf fulfilled No. of Restarts: 2456 No. of Flips: 3176 time to process: 11 seconds.
uf250-04.cnf fulfilled No. of Restarts: 1392 No. of Flips: 4591 time to process: 6 seconds.
uf250-04.cnf fulfilled No. of Restarts: 1508 No. of Flips: 2939 time to process: 7 seconds.
uf250-04.cnf fulfilled No. of Restarts: 1372 No. of Flips: 3774 time to process: 11 seconds.
uf250-04.cnf fulfilled No. of Restarts: 422 No. of Flips: 1837 time to process: 14 seconds.
uf250-04.cnf fulfilled No. of Restarts: 2424 No. of Flips: 4926 time to process: 14 seconds.
uf250-04.cnf fulfilled No. of Restarts: 2810 No. of Flips: 3437 time to process: 12 seconds.
uf250-04.cnf fulfilled No. of Restarts: 2419 No. of Flips: 3763 time to process: 11 seconds.
uf250-04.cnf fulfilled No. of Restarts: 2906 No. of Flips: 4232 time to process: 13 seconds.
uf250-04.cnf fulfilled No. of Restarts: 2185 No. of Flips: 1358 time to process: 9 seconds.
uf250-04.cnf fulfilled No. of Restarts: 462 No. of Flips: 4321 time to process: 6 seconds.
uf250-04.cnf fulfilled No. of Restarts: 761 No. of Flips: 4021 time to process: 3 seconds.
uf250-04.cnf fulfilled No. of Restarts: 59 No. of Flips: 4821 time to process: 5 seconds.
uf250-04.cnf fulfilled No. of Restarts: 676 No. of Flips: 2790 time to process: 7 seconds.
uf250-04.cnf fulfilled No. of Restarts: 136 No. of Flips: 2396 time to process: 21 seconds.
uf250-04.cnf fulfilled No. of Restarts: 1378 No. of Flips: 2958 time to process: 7 seconds.
uf250-04.cnf fulfilled No. of Restarts: 919 No. of Flips: 3396 time to process: 16 seconds.
uf250-04.cnf fulfilled No. of Restarts: 536 No. of Flips: 4821 time to process: 9 seconds.
uf250-04.cnf fulfilled No. of Restarts: 140 No. of Flips: 2341 time to process: 12 seconds.
uf250-04.cnf fulfilled No. of Restarts: 415 No. of Flips: 3377 time to process: 10 seconds.
uf250-04.cnf fulfilled No. of Restarts: 2058 No. of Flips: 1338 time to process: 11 seconds.
uf250-04.cnf fulfilled No. of Restarts: 78 No. of Flips: 2832 time to process: 14 seconds.
uf250-04.cnf fulfilled No. of Restarts: 380 No. of Flips: 3610 time to process: 6 seconds.
uf250-04.cnf fulfilled No. of Restarts: 1719 No. of Flips: 1503 time to process: 9 seconds.
uf250-04.cnf fulfilled No. of Restarts: 654 No. of Flips: 1402 time to process: 7 seconds.
uf250-04.cnf fulfilled No. of Restarts: 1221 No. of Flips: 4872 time to process: 15 seconds.
uf250-04.cnf fulfilled No. of Restarts: 720 No. of Flips: 1666 time to process: 3 seconds.
uf250-04.cnf fulfilled No. of Restarts: 390 No. of Flips: 4980 time to process: 2 seconds.
uf250-04.cnf fulfilled No. of Restarts: 372 No. of Flips: 4171 time to process: 9 seconds.
uf250-04.cnf fulfilled No. of Restarts: 3645 No. of Flips: 4531 time to process: 16 seconds.
uf250-04.cnf fulfilled No. of Restarts: 1601 No. of Flips: 1959 time to process: 6 seconds.
uf250-04.cnf fulfilled No. of Restarts: 952 No. of Flips: 4724 time to process: 6 seconds.
uf250-04.cnf fulfilled No. of Restarts: 401 No. of Flips: 3131 time to process: 9 seconds.
uf250-04.cnf fulfilled No. of Restarts: 1885 No. of Flips: 2165 time to process: 15 seconds.
uf250-04.cnf fulfilled No. of Restarts: 563 No. of Flips: 957 time to process: 2 seconds.
uf250-04.cnf fulfilled No. of Restarts: 838 No. of Flips: 1821 time to process: 11 seconds.
uf250-04.cnf fulfilled No. of Restarts: 2260 No. of Flips: 4947 time to process: 14 seconds.
uf250-04.cnf fulfilled No. of Restarts: 129 No. of Flips: 3438 time to process: 7 seconds.
uf250-04.cnf fulfilled No. of Restarts: 254 No. of Flips: 4716 time to process: 2 seconds.
uf250-04.cnf fulfilled No. of Restarts: 2440 No. of Flips: 893 time to process: 15 seconds.
uf250-04.cnf fulfilled No. of Restarts: 3177 No. of Flips: 742 time to process: 14 seconds.
uf250-04.cnf fulfilled No. of Restarts: 1100 No. of Flips: 2122 time to process: 13 seconds.
uf250-04.cnf fulfilled No. of Restarts: 770 No. of Flips: 1984 time to process: 3 seconds.
uf250-04.cnf fulfilled No. of Restarts: 110 No. of Flips: 2525 time to process: 4 seconds.
uf250-04.cnf fulfilled No. of Restarts: 74 No. of Flips: 1299 time to process: 2 seconds.
uf250-04.cnf fulfilled No. of Restarts: 1544 No. of Flips: 2565 time to process: 8 seconds.
uf250-04.cnf fulfilled No. of Restarts: 320 No. of Flips: 1889 time to process: 6 seconds.
uf250-04.cnf fulfilled No. of Restarts: 210 No. of Flips: 3096 time to process: 11 seconds.
uf250-04.cnf fulfilled No. of Restarts: 2057 No. of Flips: 4615 time to process: 21 seconds.
uf250-04.cnf fulfilled No. of Restarts: 1680 No. of Flips: 1316 time to process: 7 seconds.
uf250-04.cnf fulfilled No. of Restarts: 461 No. of Flips: 4250 time to process: 3 seconds.
uf250-04.cnf fulfilled No. of Restarts: 1369 No. of Flips: 4955 time to process: 6 seconds.
uf250-04.cnf fulfilled No. of Restarts: 608 No. of Flips: 4149 time to process: 3 seconds.
uf250-04.cnf fulfilled No. of Restarts: 299 No. of Flips: 4500 time to process: 12 seconds.
uf250-04.cnf fulfilled No. of Restarts: 1608 No. of Flips: 1081 time to process: 15 seconds.
uf250-04.cnf fulfilled No. of Restarts: 1157 No. of Flips: 4385 time to process: 5 seconds.
uf250-04.cnf fulfilled No. of Restarts: 1274 No. of Flips: 4608 time to process: 5 seconds.
uf250-04.cnf fulfilled No. of Restarts: 513 No. of Flips: 3043 time to process: 5 seconds.
uf250-04.cnf fulfilled No. of Restarts: 1762 No. of Flips: 4439 time to process: 9 seconds.
uf250-04.cnf fulfilled No. of Restarts: 654 No. of Flips: 2082 time to process: 6 seconds.
uf250-04.cnf fulfilled No. of Restarts: 171 No. of Flips: 2336 time to process: 6 seconds.
uf250-04.cnf fulfilled No. of Restarts: 222 No. of Flips: 3651 time to process: 5 seconds.
uf250-04.cnf fulfilled No. of Restarts: 25 No. of Flips: 2932 time to process: 1 seconds.
uf250-04.cnf fulfilled No. of Restarts: 758 No. of Flips: 3888 time to process: 4 seconds.
uf250-04.cnf fulfilled No. of Restarts: 139 No. of Flips: 4839 time to process: 8 seconds.
uf250-04.cnf fulfilled No. of Restarts: 830 No. of Flips: 3361 time to process: 4 seconds.
uf250-04.cnf fulfilled No. of Restarts: 1084 No. of Flips: 733 time to process: 12 seconds.
uf250-04.cnf fulfilled No. of Restarts: 858 No. of Flips: 4519 time to process: 11 seconds.
uf250-04.cnf fulfilled No. of Restarts: 875 No. of Flips: 4810 time to process: 5 seconds.
uf250-04.cnf fulfilled No. of Restarts: 1491 No. of Flips: 3564 time to process: 6 seconds.
uf250-04.cnf fulfilled No. of Restarts: 77 No. of Flips: 4679 time to process: 0 seconds.
uf250-04.cnf fulfilled No. of Restarts: 651 No. of Flips: 4656 time to process: 3 seconds.
uf250-04.cnf fulfilled No. of Restarts: 887 No. of Flips: 4079 time to process: 10 seconds.
uf250-04.cnf fulfilled No. of Restarts: 1136 No. of Flips: 3081 time to process: 12 seconds.
uf250-04.cnf fulfilled No. of Restarts: 337 No. of Flips: 3990 time to process: 6 seconds.
uf250-04.cnf fulfilled No. of Restarts: 2234 No. of Flips: 2298 time to process: 13 seconds.
uf250-04.cnf fulfilled No. of Restarts: 2293 No. of Flips: 2104 time to process: 14 seconds.
uf250-04.cnf fulfilled No. of Restarts: 1249 No. of Flips: 1193 time to process: 6 seconds.
uf250-04.cnf fulfilled No. of Restarts: 350 No. of Flips: 2483 time to process: 7 seconds.
uf250-04.cnf fulfilled No. of Restarts: 2202 No. of Flips: 3042 time to process: 9 seconds.
uf250-04.cnf fulfilled No. of Restarts: 30 No. of Flips: 4655 time to process: 4 seconds.
uf250-04.cnf fulfilled No. of Restarts: 3142 No. of Flips: 2110 time to process: 18 seconds.
uf250-04.cnf fulfilled No. of Restarts: 1087 No. of Flips: 2937 time to process: 10 seconds.
uf250-04.cnf fulfilled No. of Restarts: 1067 No. of Flips: 2176 time to process: 10 seconds.
uf250-04.cnf fulfilled No. of Restarts: 4146 No. of Flips: 4333 time to process: 20 seconds.
uf250-04.cnf fulfilled No. of Restarts: 1546 No. of Flips: 4207 time to process: 10 seconds.
uf250-04.cnf fulfilled No. of Restarts: 1260 No. of Flips: 2681 time to process: 9 seconds.
uf250-04.cnf fulfilled No. of Restarts: 1090 No. of Flips: 1127 time to process: 5 seconds.
uf250-04.cnf fulfilled No. of Restarts: 1427 No. of Flips: 4572 time to process: 11 seconds.
uf250-04.cnf fulfilled No. of Restarts: 148 No. of Flips: 2538 time to process: 1 seconds.
uf250-04.cnf fulfilled No. of Restarts: 1739 No. of Flips: 2389 time to process: 23 seconds.
uf250-04.cnf fulfilled No. of Restarts: 77 No. of Flips: 486 time to process: 0 seconds.
uf250-04.cnf fulfilled No. of Restarts: 911 No. of Flips: 2017 time to process: 6 seconds.
uf250-04.cnf fulfilled No. of Restarts: 1338 No. of Flips: 4943 time to process: 6 seconds.
uf250-04.cnf fulfilled No. of Restarts: 2698 No. of Flips: 3015 time to process: 19 seconds.
uf250-04.cnf fulfilled No. of Restarts: 1611 No. of Flips: 4932 time to process: 8 seconds.
uf250-04.cnf fulfilled No. of Restarts: 3181 No. of Flips: 4206 time to process: 34 seconds.
uf250-04.cnf fulfilled No. of Restarts: 22 No. of Flips: 2436 time to process: 0 seconds.
uf250-04.cnf fulfilled No. of Restarts: 273 No. of Flips: 1611 time to process: 1 seconds.
uf250-04.cnf fulfilled No. of Restarts: 2275 No. of Flips: 4870 time to process: 10 seconds.
uf250-04.cnf fulfilled No. of Restarts: 640 No. of Flips: 4563 time to process: 11 seconds.
uf250-04.cnf fulfilled No. of Restarts: 552 No. of Flips: 2949 time to process: 5 seconds.
uf250-04.cnf fulfilled No. of Restarts: 99 No. of Flips: 3825 time to process: 1 seconds.
uf250-04.cnf fulfilled No. of Restarts: 553 No. of Flips: 2786 time to process: 10 seconds.
uf250-04.cnf fulfilled No. of Restarts: 660 No. of Flips: 3664 time to process: 7 seconds.
uf250-04.cnf fulfilled No. of Restarts: 119 No. of Flips: 2280 time to process: 11 seconds.
uf250-04.cnf fulfilled No. of Restarts: 1172 No. of Flips: 3952 time to process: 5 seconds.
uf250-04.cnf fulfilled No. of Restarts: 2990 No. of Flips: 3989 time to process: 13 seconds.
uf250-04.cnf fulfilled No. of Restarts: 2552 No. of Flips: 1865 time to process: 11 seconds.
uf250-04.cnf fulfilled No. of Restarts: 459 No. of Flips: 4902 time to process: 2 seconds.
uf250-04.cnf fulfilled No. of Restarts: 2441 No. of Flips: 3584 time to process: 12 seconds.
uf250-04.cnf fulfilled No. of Restarts: 279 No. of Flips: 1075 time to process: 7 seconds.
uf250-04.cnf fulfilled No. of Restarts: 1016 No. of Flips: 1412 time to process: 5 seconds.
uf250-04.cnf fulfilled No. of Restarts: 116 No. of Flips: 3328 time to process: 8 seconds.
uf250-04.cnf fulfilled No. of Restarts: 1485 No. of Flips: 4870 time to process: 16 seconds.
uf250-04.cnf fulfilled No. of Restarts: 1184 No. of Flips: 2640 time to process: 5 seconds.
uf250-04.cnf fulfilled No. of Restarts: 458 No. of Flips: 3180 time to process: 2 seconds.
uf250-04.cnf fulfilled No. of Restarts: 349 No. of Flips: 3663 time to process: 2 seconds.
uf250-04.cnf fulfilled No. of Restarts: 1053 No. of Flips: 1899 time to process: 9 seconds.
uf250-04.cnf fulfilled No. of Restarts: 187 No. of Flips: 3217 time to process: 15 seconds.
uf250-04.cnf fulfilled No. of Restarts: 1187 No. of Flips: 2617 time to process: 9 seconds.
uf250-04.cnf fulfilled No. of Restarts: 1881 No. of Flips: 3272 time to process: 8 seconds.
uf250-04.cnf fulfilled No. of Restarts: 480 No. of Flips: 1804 time to process: 7 seconds.
uf250-04.cnf fulfilled No. of Restarts: 1500 No. of Flips: 2996 time to process: 7 seconds.
uf250-04.cnf fulfilled No. of Restarts: 587 No. of Flips: 2951 time to process: 10 seconds.
uf250-04.cnf fulfilled No. of Restarts: 253 No. of Flips: 2765 time to process: 11 seconds.
uf250-04.cnf fulfilled No. of Restarts: 514 No. of Flips: 4179 time to process: 3 seconds.
uf250-04.cnf fulfilled No. of Restarts: 1419 No. of Flips: 4296 time to process: 6 seconds.
uf250-04.cnf fulfilled No. of Restarts: 328 No. of Flips: 1748 time to process: 6 seconds.
uf250-04.cnf fulfilled No. of Restarts: 77 No. of Flips: 4598 time to process: 1 seconds.
uf250-04.cnf fulfilled No. of Restarts: 412 No. of Flips: 4645 time to process: 14 seconds.
uf250-04.cnf fulfilled No. of Restarts: 3215 No. of Flips: 3340 time to process: 15 seconds.
uf250-04.cnf fulfilled No. of Restarts: 12 No. of Flips: 899 time to process: 4 seconds.
uf250-04.cnf fulfilled No. of Restarts: 747 No. of Flips: 1498 time to process: 8 seconds.
uf250-04.cnf fulfilled No. of Restarts: 101 No. of Flips: 4253 time to process: 0 seconds.
uf250-04.cnf fulfilled No. of Restarts: 3570 No. of Flips: 3525 time to process: 16 seconds.
uf250-04.cnf fulfilled No. of Restarts: 982 No. of Flips: 2556 time to process: 4 seconds.
uf250-04.cnf fulfilled No. of Restarts: 286 No. of Flips: 4822 time to process: 1 seconds.
uf250-04.cnf fulfilled No. of Restarts: 7 No. of Flips: 3039 time to process: 3 seconds.
uf250-04.cnf fulfilled No. of Restarts: 2955 No. of Flips: 3010 time to process: 13 seconds.
uf250-04.cnf fulfilled No. of Restarts: 368 No. of Flips: 2037 time to process: 2 seconds.
uf250-04.cnf fulfilled No. of Restarts: 3326 No. of Flips: 2840 time to process: 16 seconds.
uf250-04.cnf fulfilled No. of Restarts: 534 No. of Flips: 2992 time to process: 2 seconds.
uf250-04.cnf fulfilled No. of Restarts: 381 No. of Flips: 4547 time to process: 11 seconds.
uf250-04.cnf fulfilled No. of Restarts: 790 No. of Flips: 2354 time to process: 3 seconds.
uf250-04.cnf fulfilled No. of Restarts: 516 No. of Flips: 1363 time to process: 3 seconds.
uf250-04.cnf fulfilled No. of Restarts: 1355 No. of Flips: 1612 time to process: 10 seconds.
uf250-04.cnf fulfilled No. of Restarts: 444 No. of Flips: 3659 time to process: 12 seconds.
uf250-04.cnf fulfilled No. of Restarts: 1948 No. of Flips: 3825 time to process: 14 seconds.
uf250-04.cnf fulfilled No. of Restarts: 468 No. of Flips: 3479 time to process: 2 seconds.
uf250-04.cnf fulfilled No. of Restarts: 559 No. of Flips: 3594 time to process: 10 seconds.
uf250-04.cnf fulfilled No. of Restarts: 2262 No. of Flips: 2474 time to process: 10 seconds.
uf250-04.cnf fulfilled No. of Restarts: 112 No. of Flips: 2382 time to process: 4 seconds.
uf250-04.cnf fulfilled No. of Restarts: 2435 No. of Flips: 4844 time to process: 16 seconds.
uf250-04.cnf fulfilled No. of Restarts: 3028 No. of Flips: 2841 time to process: 14 seconds.
uf250-04.cnf fulfilled No. of Restarts: 2234 No. of Flips: 4670 time to process: 9 seconds.
uf250-04.cnf fulfilled No. of Restarts: 1281 No. of Flips: 1481 time to process: 9 seconds.
uf250-04.cnf fulfilled No. of Restarts: 2866 No. of Flips: 4583 time to process: 14 seconds.
uf250-04.cnf fulfilled No. of Restarts: 475 No. of Flips: 4522 time to process: 2 seconds.
uf250-04.cnf fulfilled No. of Restarts: 47 No. of Flips: 1988 time to process: 2 seconds.
uf250-04.cnf fulfilled No. of Restarts: 512 No. of Flips: 3580 time to process: 5 seconds.
uf250-04.cnf fulfilled No. of Restarts: 2898 No. of Flips: 2127 time to process: 12 seconds.
uf250-04.cnf fulfilled No. of Restarts: 392 No. of Flips: 4346 time to process: 5 seconds.
uf250-04.cnf fulfilled No. of Restarts: 3209 No. of Flips: 4490 time to process: 19 seconds.
uf250-04.cnf fulfilled No. of Restarts: 55 No. of Flips: 4551 time to process: 0 seconds.
uf250-04.cnf fulfilled No. of Restarts: 638 No. of Flips: 4931 time to process: 6 seconds.
uf250-04.cnf fulfilled No. of Restarts: 3047 No. of Flips: 2920 time to process: 23 seconds.
uf250-04.cnf fulfilled No. of Restarts: 1638 No. of Flips: 3740 time to process: 19 seconds.
uf250-04.cnf fulfilled No. of Restarts: 492 No. of Flips: 3095 time to process: 2 seconds.
uf250-04.cnf fulfilled No. of Restarts: 28 No. of Flips: 1726 time to process: 3 seconds.
uf250-04.cnf fulfilled No. of Restarts: 1635 No. of Flips: 4900 time to process: 9 seconds.
uf250-04.cnf fulfilled No. of Restarts: 189 No. of Flips: 3248 time to process: 2 seconds.
uf250-04.cnf fulfilled No. of Restarts: 257 No. of Flips: 4014 time to process: 4 seconds.
uf250-04.cnf fulfilled No. of Restarts: 4707 No. of Flips: 2646 time to process: 21 seconds.
uf250-04.cnf fulfilled No. of Restarts: 1295 No. of Flips: 2140 time to process: 16 seconds.
uf250-04.cnf fulfilled No. of Restarts: 955 No. of Flips: 2834 time to process: 8 seconds.
uf250-04.cnf fulfilled No. of Restarts: 638 No. of Flips: 2959 time to process: 10 seconds.
uf250-04.cnf fulfilled No. of Restarts: 370 No. of Flips: 4464 time to process: 2 seconds.
uf250-04.cnf fulfilled No. of Restarts: 61 No. of Flips: 4661 time to process: 14 seconds.
uf250-04.cnf fulfilled No. of Restarts: 357 No. of Flips: 3654 time to process: 7 seconds.
uf250-04.cnf fulfilled No. of Restarts: 32 No. of Flips: 2731 time to process: 2 seconds.
uf250-04.cnf fulfilled No. of Restarts: 1341 No. of Flips: 4862 time to process: 6 seconds.
uf250-04.cnf fulfilled No. of Restarts: 93 No. of Flips: 1736 time to process: 7 seconds.
uf250-04.cnf fulfilled No. of Restarts: 89 No. of Flips: 4705 time to process: 3 seconds.
uf250-04.cnf fulfilled No. of Restarts: 1030 No. of Flips: 3373 time to process: 7 seconds.
uf250-04.cnf fulfilled No. of Restarts: 282 No. of Flips: 2821 time to process: 3 seconds.
uf250-04.cnf fulfilled No. of Restarts: 873 No. of Flips: 4274 time to process: 7 seconds.
uf250-04.cnf fulfilled No. of Restarts: 702 No. of Flips: 4446 time to process: 3 seconds.
uf250-04.cnf fulfilled No. of Restarts: 278 No. of Flips: 3264 time to process: 7 seconds.
uf250-04.cnf fulfilled No. of Restarts: 2200 No. of Flips: 2568 time to process: 10 seconds.
uf250-04.cnf fulfilled No. of Restarts: 1107 No. of Flips: 4929 time to process: 9 seconds.
uf250-04.cnf fulfilled No. of Restarts: 1862 No. of Flips: 2125 time to process: 8 seconds.
uf250-04.cnf fulfilled No. of Restarts: 1820 No. of Flips: 2342 time to process: 9 seconds.
uf250-04.cnf fulfilled No. of Restarts: 2283 No. of Flips: 3555 time to process: 12 seconds.
uf250-04.cnf fulfilled No. of Restarts: 951 No. of Flips: 2053 time to process: 5 seconds.
uf250-04.cnf fulfilled No. of Restarts: 1049 No. of Flips: 1519 time to process: 7 seconds.
uf250-04.cnf fulfilled No. of Restarts: 1308 No. of Flips: 3962 time to process: 14 seconds.
uf250-04.cnf fulfilled No. of Restarts: 351 No. of Flips: 3506 time to process: 1 seconds.
uf250-04.cnf fulfilled No. of Restarts: 105 No. of Flips: 4865 time to process: 3 seconds.
uf250-04.cnf fulfilled No. of Restarts: 2591 No. of Flips: 3826 time to process: 20 seconds.
uf250-04.cnf fulfilled No. of Restarts: 1538 No. of Flips: 3109 time to process: 10 seconds.
uf250-04.cnf fulfilled No. of Restarts: 807 No. of Flips: 4075 time to process: 11 seconds.
uf250-04.cnf fulfilled No. of Restarts: 31 No. of Flips: 2796 time to process: 16 seconds.
uf250-04.cnf fulfilled No. of Restarts: 23 No. of Flips: 4910 time to process: 10 seconds.
uf250-04.cnf fulfilled No. of Restarts: 103 No. of Flips: 4308 time to process: 3 seconds.
uf250-04.cnf fulfilled No. of Restarts: 4369 No. of Flips: 2154 time to process: 34 seconds.
uf250-04.cnf fulfilled No. of Restarts: 444 No. of Flips: 2927 time to process: 2 seconds.
uf250-04.cnf fulfilled No. of Restarts: 205 No. of Flips: 3905 time to process: 1 seconds.
uf250-04.cnf fulfilled No. of Restarts: 344 No. of Flips: 2437 time to process: 7 seconds.
uf250-04.cnf fulfilled No. of Restarts: 723 No. of Flips: 1618 time to process: 8 seconds.
uf250-04.cnf fulfilled No. of Restarts: 324 No. of Flips: 1540 time to process: 3 seconds.
uf250-04.cnf fulfilled No. of Restarts: 408 No. of Flips: 2028 time to process: 5 seconds.
uf250-04.cnf fulfilled No. of Restarts: 203 No. of Flips: 4623 time to process: 2 seconds.
uf250-04.cnf fulfilled No. of Restarts: 321 No. of Flips: 2748 time to process: 2 seconds.
uf250-04.cnf fulfilled No. of Restarts: 480 No. of Flips: 4180 time to process: 16 seconds.
uf250-04.cnf fulfilled No. of Restarts: 3082 No. of Flips: 3527 time to process: 18 seconds.
uf250-04.cnf fulfilled No. of Restarts: 2597 No. of Flips: 906 time to process: 13 seconds.
uf250-04.cnf fulfilled No. of Restarts: 2176 No. of Flips: 3069 time to process: 14 seconds.
uf250-04.cnf fulfilled No. of Restarts: 533 No. of Flips: 3652 time to process: 2 seconds.
uf250-04.cnf fulfilled No. of Restarts: 2552 No. of Flips: 4851 time to process: 15 seconds.
uf250-04.cnf fulfilled No. of Restarts: 124 No. of Flips: 3441 time to process: 0 seconds.
uf250-04.cnf fulfilled No. of Restarts: 2233 No. of Flips: 3997 time to process: 17 seconds.
uf250-04.cnf fulfilled No. of Restarts: 343 No. of Flips: 4502 time to process: 5 seconds.
uf250-04.cnf fulfilled No. of Restarts: 220 No. of Flips: 3721 time to process: 3 seconds.
uf250-04.cnf fulfilled No. of Restarts: 1066 No. of Flips: 2200 time to process: 8 seconds.
uf250-04.cnf fulfilled No. of Restarts: 1045 No. of Flips: 4430 time to process: 15 seconds.
uf250-04.cnf fulfilled No. of Restarts: 1170 No. of Flips: 4050 time to process: 10 seconds.
uf250-04.cnf fulfilled No. of Restarts: 1315 No. of Flips: 4871 time to process: 9 seconds.
uf250-04.cnf fulfilled No. of Restarts: 534 No. of Flips: 1514 time to process: 3 seconds.
uf250-04.cnf fulfilled No. of Restarts: 782 No. of Flips: 3443 time to process: 5 seconds.
uf250-04.cnf fulfilled No. of Restarts: 2228 No. of Flips: 4327 time to process: 13 seconds.
uf250-04.cnf fulfilled No. of Restarts: 654 No. of Flips: 3433 time to process: 17 seconds.
uf250-04.cnf fulfilled No. of Restarts: 902 No. of Flips: 4064 time to process: 8 seconds.
uf250-04.cnf fulfilled No. of Restarts: 1725 No. of Flips: 2072 time to process: 10 seconds.
uf250-04.cnf fulfilled No. of Restarts: 204 No. of Flips: 2082 time to process: 11 seconds.
uf250-04.cnf fulfilled No. of Restarts: 717 No. of Flips: 3607 time to process: 13 seconds.
uf250-04.cnf fulfilled No. of Restarts: 551 No. of Flips: 1866 time to process: 3 seconds.
uf250-04.cnf fulfilled No. of Restarts: 607 No. of Flips: 2922 time to process: 6 seconds.
uf250-04.cnf fulfilled No. of Restarts: 1474 No. of Flips: 4888 time to process: 12 seconds.
uf250-04.cnf fulfilled No. of Restarts: 981 No. of Flips: 2781 time to process: 7 seconds.
uf250-04.cnf fulfilled No. of Restarts: 2109 No. of Flips: 3803 time to process: 12 seconds.
uf250-04.cnf fulfilled No. of Restarts: 1523 No. of Flips: 4003 time to process: 7 seconds.
uf250-04.cnf fulfilled No. of Restarts: 2981 No. of Flips: 1147 time to process: 14 seconds.
uf250-04.cnf fulfilled No. of Restarts: 184 No. of Flips: 2752 time to process: 1 seconds.
uf250-04.cnf fulfilled No. of Restarts: 284 No. of Flips: 4654 time to process: 2 seconds.
uf250-04.cnf fulfilled No. of Restarts: 457 No. of Flips: 4426 time to process: 9 seconds.
uf250-04.cnf fulfilled No. of Restarts: 1188 No. of Flips: 4768 time to process: 5 seconds.
uf250-04.cnf fulfilled No. of Restarts: 712 No. of Flips: 3638 time to process: 16 seconds.
uf250-04.cnf fulfilled No. of Restarts: 1894 No. of Flips: 2910 time to process: 8 seconds.
uf250-04.cnf fulfilled No. of Restarts: 395 No. of Flips: 2500 time to process: 9 seconds.
uf250-04.cnf fulfilled No. of Restarts: 2306 No. of Flips: 2921 time to process: 11 seconds.
uf250-04.cnf fulfilled No. of Restarts: 1204 No. of Flips: 3274 time to process: 7 seconds.
uf250-04.cnf fulfilled No. of Restarts: 707 No. of Flips: 1050 time to process: 10 seconds.
uf250-04.cnf fulfilled No. of Restarts: 609 No. of Flips: 2422 time to process: 8 seconds.
uf250-04.cnf fulfilled No. of Restarts: 2989 No. of Flips: 4129 time to process: 16 seconds.
uf250-04.cnf fulfilled No. of Restarts: 1876 No. of Flips: 4260 time to process: 14 seconds.
uf250-04.cnf fulfilled No. of Restarts: 3291 No. of Flips: 1737 time to process: 16 seconds.
uf250-04.cnf fulfilled No. of Restarts: 86 No. of Flips: 4245 time to process: 9 seconds.
uf250-04.cnf fulfilled No. of Restarts: 3361 No. of Flips: 1789 time to process: 15 seconds.
uf250-04.cnf fulfilled No. of Restarts: 676 No. of Flips: 2986 time to process: 4 seconds.
uf250-04.cnf fulfilled No. of Restarts: 2934 No. of Flips: 2155 time to process: 17 seconds.
uf250-04.cnf fulfilled No. of Restarts: 212 No. of Flips: 2159 time to process: 5 seconds.
uf250-04.cnf fulfilled No. of Restarts: 750 No. of Flips: 3091 time to process: 5 seconds.
uf250-04.cnf fulfilled No. of Restarts: 934 No. of Flips: 2646 time to process: 13 seconds.
uf250-04.cnf fulfilled No. of Restarts: 67 No. of Flips: 4723 time to process: 7 seconds.
uf250-04.cnf fulfilled No. of Restarts: 347 No. of Flips: 3930 time to process: 3 seconds.
uf250-04.cnf fulfilled No. of Restarts: 58 No. of Flips: 2745 time to process: 6 seconds.
uf250-04.cnf fulfilled No. of Restarts: 593 No. of Flips: 3743 time to process: 11 seconds.
uf250-04.cnf fulfilled No. of Restarts: 988 No. of Flips: 743 time to process: 6 seconds.
uf250-04.cnf fulfilled No. of Restarts: 770 No. of Flips: 1618 time to process: 6 seconds.
uf250-04.cnf fulfilled No. of Restarts: 269 No. of Flips: 1846 time to process: 4 seconds.
uf250-04.cnf fulfilled No. of Restarts: 3921 No. of Flips: 2208 time to process: 24 seconds.
