# Supplementary material for: Completion Probabilities and Parallel Restart Strategies under an Imposed Deadline
Source: PLoS One. 2016 Oct 12;11(10):e0164605. doi: 10.1371/journal.pone.0164605 (PMC5061357; doi:10.1371/journal.pone.0164605)
Supplement: S1 File — The file “S1_File.zip” is the data gathered from the experiments regarding completion probability. (ZIP) [file pone.0164605.s004.zip › results_Multi_r4950.7440000000015.txt]

uf250-04.cnf fulfilled No. of Restarts: 417 No. of Flips: 4712 time to process: 1 seconds.
uf250-04.cnf fulfilled No. of Restarts: 16 No. of Flips: 4304 time to process: 0 seconds.
uf250-04.cnf fulfilled No. of Restarts: 338 No. of Flips: 3301 time to process: 4 seconds.
uf250-04.cnf fulfilled No. of Restarts: 521 No. of Flips: 4735 time to process: 18 seconds.
uf250-04.cnf fulfilled No. of Restarts: 583 No. of Flips: 4037 time to process: 6 seconds.
uf250-04.cnf fulfilled No. of Restarts: 598 No. of Flips: 1843 time to process: 2 seconds.
uf250-04.cnf fulfilled No. of Restarts: 470 No. of Flips: 4527 time to process: 15 seconds.
uf250-04.cnf fulfilled No. of Restarts: 1887 No. of Flips: 3215 time to process: 8 seconds.
uf250-04.cnf fulfilled No. of Restarts: 98 No. of Flips: 3300 time to process: 3 seconds.
uf250-04.cnf fulfilled No. of Restarts: 768 No. of Flips: 3179 time to process: 3 seconds.
uf250-04.cnf fulfilled No. of Restarts: 1692 No. of Flips: 536 time to process: 16 seconds.
uf250-04.cnf fulfilled No. of Restarts: 115 No. of Flips: 1479 time to process: 0 seconds.
uf250-04.cnf fulfilled No. of Restarts: 46 No. of Flips: 1391 time to process: 6 seconds.
uf250-04.cnf fulfilled No. of Restarts: 2313 No. of Flips: 1229 time to process: 11 seconds.
uf250-04.cnf fulfilled No. of Restarts: 1286 No. of Flips: 1512 time to process: 5 seconds.
uf250-04.cnf fulfilled No. of Restarts: 206 No. of Flips: 2035 time to process: 8 seconds.
uf250-04.cnf fulfilled No. of Restarts: 1079 No. of Flips: 1429 time to process: 4 seconds.
uf250-04.cnf fulfilled No. of Restarts: 1236 No. of Flips: 1938 time to process: 16 seconds.
uf250-04.cnf fulfilled No. of Restarts: 2239 No. of Flips: 1592 time to process: 20 seconds.
uf250-04.cnf fulfilled No. of Restarts: 288 No. of Flips: 4781 time to process: 3 seconds.
uf250-04.cnf fulfilled No. of Restarts: 109 No. of Flips: 3858 time to process: 12 seconds.
uf250-04.cnf fulfilled No. of Restarts: 631 No. of Flips: 3772 time to process: 5 seconds.
uf250-04.cnf fulfilled No. of Restarts: 831 No. of Flips: 4131 time to process: 5 seconds.
uf250-04.cnf fulfilled No. of Restarts: 303 No. of Flips: 4999 time to process: 9 seconds.
uf250-04.cnf fulfilled No. of Restarts: 149 No. of Flips: 3211 time to process: 2 seconds.
uf250-04.cnf fulfilled No. of Restarts: 274 No. of Flips: 3566 time to process: 5 seconds.
uf250-04.cnf fulfilled No. of Restarts: 41 No. of Flips: 4581 time to process: 0 seconds.
uf250-04.cnf fulfilled No. of Restarts: 748 No. of Flips: 3310 time to process: 3 seconds.
uf250-04.cnf fulfilled No. of Restarts: 1991 No. of Flips: 2192 time to process: 10 seconds.
uf250-04.cnf fulfilled No. of Restarts: 253 No. of Flips: 3269 time to process: 1 seconds.
uf250-04.cnf fulfilled No. of Restarts: 735 No. of Flips: 1765 time to process: 3 seconds.
uf250-04.cnf fulfilled No. of Restarts: 1362 No. of Flips: 1484 time to process: 22 seconds.
uf250-04.cnf fulfilled No. of Restarts: 1311 No. of Flips: 4134 time to process: 6 seconds.
uf250-04.cnf fulfilled No. of Restarts: 463 No. of Flips: 4651 time to process: 2 seconds.
uf250-04.cnf fulfilled No. of Restarts: 113 No. of Flips: 4045 time to process: 15 seconds.
uf250-04.cnf fulfilled No. of Restarts: 2140 No. of Flips: 901 time to process: 15 seconds.
uf250-04.cnf fulfilled No. of Restarts: 262 No. of Flips: 3313 time to process: 1 seconds.
uf250-04.cnf fulfilled No. of Restarts: 838 No. of Flips: 1228 time to process: 4 seconds.
uf250-04.cnf fulfilled No. of Restarts: 607 No. of Flips: 4902 time to process: 11 seconds.
uf250-04.cnf fulfilled No. of Restarts: 390 No. of Flips: 2897 time to process: 2 seconds.
uf250-04.cnf fulfilled No. of Restarts: 772 No. of Flips: 2603 time to process: 4 seconds.
uf250-04.cnf , deadline. Restarts: 4950
uf250-04.cnf fulfilled No. of Restarts: 201 No. of Flips: 1585 time to process: 0 seconds.
uf250-04.cnf fulfilled No. of Restarts: 349 No. of Flips: 4044 time to process: 1 seconds.
uf250-04.cnf fulfilled No. of Restarts: 676 No. of Flips: 4763 time to process: 4 seconds.
uf250-04.cnf fulfilled No. of Restarts: 93 No. of Flips: 2011 time to process: 17 seconds.
uf250-04.cnf fulfilled No. of Restarts: 172 No. of Flips: 3774 time to process: 8 seconds.
uf250-04.cnf fulfilled No. of Restarts: 971 No. of Flips: 1528 time to process: 4 seconds.
uf250-04.cnf fulfilled No. of Restarts: 204 No. of Flips: 2095 time to process: 11 seconds.
uf250-04.cnf fulfilled No. of Restarts: 255 No. of Flips: 3013 time to process: 1 seconds.
uf250-04.cnf fulfilled No. of Restarts: 1914 No. of Flips: 4497 time to process: 19 seconds.
uf250-04.cnf fulfilled No. of Restarts: 1431 No. of Flips: 4836 time to process: 7 seconds.
uf250-04.cnf fulfilled No. of Restarts: 327 No. of Flips: 4131 time to process: 3 seconds.
uf250-04.cnf fulfilled No. of Restarts: 256 No. of Flips: 3951 time to process: 11 seconds.
uf250-04.cnf fulfilled No. of Restarts: 1979 No. of Flips: 4348 time to process: 12 seconds.
uf250-04.cnf fulfilled No. of Restarts: 1363 No. of Flips: 2062 time to process: 6 seconds.
uf250-04.cnf fulfilled No. of Restarts: 1148 No. of Flips: 3423 time to process: 5 seconds.
uf250-04.cnf fulfilled No. of Restarts: 1071 No. of Flips: 2238 time to process: 10 seconds.
uf250-04.cnf fulfilled No. of Restarts: 264 No. of Flips: 4045 time to process: 15 seconds.
uf250-04.cnf fulfilled No. of Restarts: 453 No. of Flips: 3010 time to process: 8 seconds.
uf250-04.cnf fulfilled No. of Restarts: 2126 No. of Flips: 3042 time to process: 18 seconds.
uf250-04.cnf fulfilled No. of Restarts: 1709 No. of Flips: 1645 time to process: 7 seconds.
uf250-04.cnf fulfilled No. of Restarts: 747 No. of Flips: 4328 time to process: 3 seconds.
uf250-04.cnf fulfilled No. of Restarts: 554 No. of Flips: 3283 time to process: 6 seconds.
uf250-04.cnf fulfilled No. of Restarts: 385 No. of Flips: 2431 time to process: 4 seconds.
uf250-04.cnf fulfilled No. of Restarts: 178 No. of Flips: 4072 time to process: 7 seconds.
uf250-04.cnf fulfilled No. of Restarts: 555 No. of Flips: 2244 time to process: 2 seconds.
uf250-04.cnf fulfilled No. of Restarts: 1008 No. of Flips: 1268 time to process: 7 seconds.
uf250-04.cnf fulfilled No. of Restarts: 596 No. of Flips: 3689 time to process: 2 seconds.
uf250-04.cnf fulfilled No. of Restarts: 762 No. of Flips: 2995 time to process: 4 seconds.
uf250-04.cnf fulfilled No. of Restarts: 791 No. of Flips: 1695 time to process: 5 seconds.
uf250-04.cnf fulfilled No. of Restarts: 525 No. of Flips: 4704 time to process: 3 seconds.
uf250-04.cnf fulfilled No. of Restarts: 882 No. of Flips: 1714 time to process: 14 seconds.
uf250-04.cnf fulfilled No. of Restarts: 394 No. of Flips: 3014 time to process: 7 seconds.
uf250-04.cnf fulfilled No. of Restarts: 1266 No. of Flips: 2746 time to process: 5 seconds.
uf250-04.cnf fulfilled No. of Restarts: 1335 No. of Flips: 1275 time to process: 15 seconds.
uf250-04.cnf fulfilled No. of Restarts: 962 No. of Flips: 2159 time to process: 7 seconds.
uf250-04.cnf fulfilled No. of Restarts: 3186 No. of Flips: 4940 time to process: 14 seconds.
uf250-04.cnf fulfilled No. of Restarts: 282 No. of Flips: 3931 time to process: 2 seconds.
uf250-04.cnf fulfilled No. of Restarts: 507 No. of Flips: 2312 time to process: 2 seconds.
uf250-04.cnf fulfilled No. of Restarts: 116 No. of Flips: 2174 time to process: 0 seconds.
uf250-04.cnf fulfilled No. of Restarts: 878 No. of Flips: 2407 time to process: 9 seconds.
uf250-04.cnf fulfilled No. of Restarts: 3398 No. of Flips: 3419 time to process: 20 seconds.
uf250-04.cnf fulfilled No. of Restarts: 573 No. of Flips: 2094 time to process: 5 seconds.
uf250-04.cnf fulfilled No. of Restarts: 2193 No. of Flips: 4120 time to process: 10 seconds.
uf250-04.cnf fulfilled No. of Restarts: 981 No. of Flips: 1253 time to process: 5 seconds.
uf250-04.cnf fulfilled No. of Restarts: 3327 No. of Flips: 2410 time to process: 27 seconds.
uf250-04.cnf fulfilled No. of Restarts: 1830 No. of Flips: 4459 time to process: 11 seconds.
uf250-04.cnf fulfilled No. of Restarts: 2056 No. of Flips: 4452 time to process: 9 seconds.
uf250-04.cnf fulfilled No. of Restarts: 1494 No. of Flips: 4871 time to process: 8 seconds.
uf250-04.cnf fulfilled No. of Restarts: 3490 No. of Flips: 1404 time to process: 16 seconds.
uf250-04.cnf fulfilled No. of Restarts: 1018 No. of Flips: 4583 time to process: 6 seconds.
uf250-04.cnf fulfilled No. of Restarts: 1287 No. of Flips: 3308 time to process: 5 seconds.
uf250-04.cnf fulfilled No. of Restarts: 859 No. of Flips: 2803 time to process: 7 seconds.
uf250-04.cnf fulfilled No. of Restarts: 408 No. of Flips: 1328 time to process: 2 seconds.
uf250-04.cnf fulfilled No. of Restarts: 1553 No. of Flips: 2685 time to process: 7 seconds.
uf250-04.cnf fulfilled No. of Restarts: 25 No. of Flips: 3980 time to process: 10 seconds.
uf250-04.cnf fulfilled No. of Restarts: 655 No. of Flips: 1878 time to process: 3 seconds.
uf250-04.cnf fulfilled No. of Restarts: 1130 No. of Flips: 1989 time to process: 5 seconds.
uf250-04.cnf fulfilled No. of Restarts: 1375 No. of Flips: 4377 time to process: 11 seconds.
uf250-04.cnf fulfilled No. of Restarts: 1523 No. of Flips: 2494 time to process: 8 seconds.
uf250-04.cnf fulfilled No. of Restarts: 1997 No. of Flips: 2596 time to process: 16 seconds.
uf250-04.cnf fulfilled No. of Restarts: 1599 No. of Flips: 3149 time to process: 7 seconds.
uf250-04.cnf fulfilled No. of Restarts: 46 No. of Flips: 3504 time to process: 6 seconds.
uf250-04.cnf fulfilled No. of Restarts: 58 No. of Flips: 4349 time to process: 1 seconds.
uf250-04.cnf fulfilled No. of Restarts: 1985 No. of Flips: 3711 time to process: 12 seconds.
uf250-04.cnf fulfilled No. of Restarts: 1183 No. of Flips: 3036 time to process: 11 seconds.
uf250-04.cnf fulfilled No. of Restarts: 2306 No. of Flips: 1714 time to process: 12 seconds.
uf250-04.cnf fulfilled No. of Restarts: 1199 No. of Flips: 1890 time to process: 5 seconds.
uf250-04.cnf fulfilled No. of Restarts: 1201 No. of Flips: 4293 time to process: 10 seconds.
uf250-04.cnf fulfilled No. of Restarts: 1874 No. of Flips: 2116 time to process: 8 seconds.
uf250-04.cnf fulfilled No. of Restarts: 625 No. of Flips: 1567 time to process: 5 seconds.
uf250-04.cnf fulfilled No. of Restarts: 800 No. of Flips: 2742 time to process: 8 seconds.
uf250-04.cnf fulfilled No. of Restarts: 1292 No. of Flips: 4424 time to process: 13 seconds.
uf250-04.cnf fulfilled No. of Restarts: 242 No. of Flips: 2518 time to process: 1 seconds.
uf250-04.cnf fulfilled No. of Restarts: 793 No. of Flips: 4454 time to process: 5 seconds.
uf250-04.cnf fulfilled No. of Restarts: 132 No. of Flips: 1266 time to process: 3 seconds.
uf250-04.cnf fulfilled No. of Restarts: 1911 No. of Flips: 1248 time to process: 17 seconds.
uf250-04.cnf fulfilled No. of Restarts: 115 No. of Flips: 3701 time to process: 1 seconds.
uf250-04.cnf fulfilled No. of Restarts: 79 No. of Flips: 2806 time to process: 10 seconds.
uf250-04.cnf fulfilled No. of Restarts: 598 No. of Flips: 1226 time to process: 5 seconds.
uf250-04.cnf fulfilled No. of Restarts: 85 No. of Flips: 1897 time to process: 7 seconds.
uf250-04.cnf fulfilled No. of Restarts: 61 No. of Flips: 1161 time to process: 5 seconds.
uf250-04.cnf fulfilled No. of Restarts: 23 No. of Flips: 4338 time to process: 8 seconds.
uf250-04.cnf fulfilled No. of Restarts: 397 No. of Flips: 2198 time to process: 15 seconds.
uf250-04.cnf fulfilled No. of Restarts: 109 No. of Flips: 2411 time to process: 4 seconds.
uf250-04.cnf fulfilled No. of Restarts: 843 No. of Flips: 1837 time to process: 3 seconds.
uf250-04.cnf fulfilled No. of Restarts: 657 No. of Flips: 2754 time to process: 9 seconds.
uf250-04.cnf fulfilled No. of Restarts: 4291 No. of Flips: 2166 time to process: 20 seconds.
uf250-04.cnf fulfilled No. of Restarts: 4490 No. of Flips: 2888 time to process: 20 seconds.
uf250-04.cnf fulfilled No. of Restarts: 1853 No. of Flips: 1317 time to process: 8 seconds.
uf250-04.cnf fulfilled No. of Restarts: 350 No. of Flips: 3200 time to process: 1 seconds.
uf250-04.cnf fulfilled No. of Restarts: 680 No. of Flips: 2367 time to process: 25 seconds.
uf250-04.cnf fulfilled No. of Restarts: 373 No. of Flips: 3245 time to process: 6 seconds.
uf250-04.cnf fulfilled No. of Restarts: 1314 No. of Flips: 3620 time to process: 5 seconds.
uf250-04.cnf fulfilled No. of Restarts: 3181 No. of Flips: 4798 time to process: 19 seconds.
uf250-04.cnf fulfilled No. of Restarts: 3295 No. of Flips: 4265 time to process: 16 seconds.
uf250-04.cnf fulfilled No. of Restarts: 1219 No. of Flips: 1616 time to process: 6 seconds.
uf250-04.cnf fulfilled No. of Restarts: 1012 No. of Flips: 3268 time to process: 7 seconds.
uf250-04.cnf fulfilled No. of Restarts: 1041 No. of Flips: 4343 time to process: 13 seconds.
uf250-04.cnf fulfilled No. of Restarts: 1111 No. of Flips: 1682 time to process: 12 seconds.
uf250-04.cnf fulfilled No. of Restarts: 558 No. of Flips: 4811 time to process: 12 seconds.
uf250-04.cnf fulfilled No. of Restarts: 789 No. of Flips: 2242 time to process: 4 seconds.
uf250-04.cnf fulfilled No. of Restarts: 1078 No. of Flips: 3039 time to process: 18 seconds.
uf250-04.cnf fulfilled No. of Restarts: 2986 No. of Flips: 2622 time to process: 13 seconds.
uf250-04.cnf fulfilled No. of Restarts: 86 No. of Flips: 4786 time to process: 2 seconds.
uf250-04.cnf fulfilled No. of Restarts: 124 No. of Flips: 4363 time to process: 2 seconds.
uf250-04.cnf fulfilled No. of Restarts: 3274 No. of Flips: 3775 time to process: 23 seconds.
uf250-04.cnf fulfilled No. of Restarts: 430 No. of Flips: 4636 time to process: 1 seconds.
uf250-04.cnf fulfilled No. of Restarts: 1635 No. of Flips: 3590 time to process: 12 seconds.
uf250-04.cnf fulfilled No. of Restarts: 206 No. of Flips: 630 time to process: 1 seconds.
uf250-04.cnf fulfilled No. of Restarts: 1725 No. of Flips: 3851 time to process: 8 seconds.
uf250-04.cnf fulfilled No. of Restarts: 592 No. of Flips: 2300 time to process: 2 seconds.
uf250-04.cnf fulfilled No. of Restarts: 1844 No. of Flips: 1219 time to process: 12 seconds.
uf250-04.cnf fulfilled No. of Restarts: 616 No. of Flips: 4871 time to process: 2 seconds.
uf250-04.cnf fulfilled No. of Restarts: 322 No. of Flips: 2881 time to process: 14 seconds.
uf250-04.cnf fulfilled No. of Restarts: 507 No. of Flips: 3112 time to process: 3 seconds.
uf250-04.cnf fulfilled No. of Restarts: 1607 No. of Flips: 2719 time to process: 20 seconds.
uf250-04.cnf fulfilled No. of Restarts: 961 No. of Flips: 2637 time to process: 7 seconds.
uf250-04.cnf fulfilled No. of Restarts: 732 No. of Flips: 3422 time to process: 15 seconds.
uf250-04.cnf fulfilled No. of Restarts: 376 No. of Flips: 1355 time to process: 7 seconds.
uf250-04.cnf fulfilled No. of Restarts: 223 No. of Flips: 4610 time to process: 6 seconds.
uf250-04.cnf fulfilled No. of Restarts: 2113 No. of Flips: 4053 time to process: 10 seconds.
uf250-04.cnf fulfilled No. of Restarts: 610 No. of Flips: 4068 time to process: 3 seconds.
uf250-04.cnf fulfilled No. of Restarts: 94 No. of Flips: 4367 time to process: 1 seconds.
uf250-04.cnf fulfilled No. of Restarts: 458 No. of Flips: 3883 time to process: 3 seconds.
uf250-04.cnf fulfilled No. of Restarts: 292 No. of Flips: 4437 time to process: 5 seconds.
uf250-04.cnf fulfilled No. of Restarts: 2060 No. of Flips: 2623 time to process: 9 seconds.
uf250-04.cnf fulfilled No. of Restarts: 670 No. of Flips: 2056 time to process: 4 seconds.
uf250-04.cnf fulfilled No. of Restarts: 2378 No. of Flips: 2082 time to process: 20 seconds.
uf250-04.cnf fulfilled No. of Restarts: 343 No. of Flips: 3579 time to process: 1 seconds.
uf250-04.cnf fulfilled No. of Restarts: 1373 No. of Flips: 3819 time to process: 8 seconds.
uf250-04.cnf fulfilled No. of Restarts: 3462 No. of Flips: 4643 time to process: 16 seconds.
uf250-04.cnf fulfilled No. of Restarts: 2080 No. of Flips: 3184 time to process: 15 seconds.
uf250-04.cnf fulfilled No. of Restarts: 399 No. of Flips: 2406 time to process: 1 seconds.
uf250-04.cnf fulfilled No. of Restarts: 1601 No. of Flips: 4965 time to process: 11 seconds.
uf250-04.cnf fulfilled No. of Restarts: 1975 No. of Flips: 4030 time to process: 12 seconds.
uf250-04.cnf fulfilled No. of Restarts: 299 No. of Flips: 2589 time to process: 2 seconds.
uf250-04.cnf fulfilled No. of Restarts: 1343 No. of Flips: 2599 time to process: 6 seconds.
uf250-04.cnf fulfilled No. of Restarts: 3082 No. of Flips: 812 time to process: 13 seconds.
uf250-04.cnf fulfilled No. of Restarts: 198 No. of Flips: 1802 time to process: 2 seconds.
uf250-04.cnf fulfilled No. of Restarts: 310 No. of Flips: 4568 time to process: 14 seconds.
uf250-04.cnf fulfilled No. of Restarts: 784 No. of Flips: 1509 time to process: 3 seconds.
uf250-04.cnf fulfilled No. of Restarts: 1709 No. of Flips: 2945 time to process: 9 seconds.
uf250-04.cnf fulfilled No. of Restarts: 282 No. of Flips: 2055 time to process: 3 seconds.
uf250-04.cnf fulfilled No. of Restarts: 702 No. of Flips: 4783 time to process: 6 seconds.
uf250-04.cnf fulfilled No. of Restarts: 509 No. of Flips: 1921 time to process: 3 seconds.
uf250-04.cnf fulfilled No. of Restarts: 526 No. of Flips: 4760 time to process: 6 seconds.
uf250-04.cnf fulfilled No. of Restarts: 991 No. of Flips: 4748 time to process: 6 seconds.
uf250-04.cnf fulfilled No. of Restarts: 483 No. of Flips: 3363 time to process: 6 seconds.
uf250-04.cnf fulfilled No. of Restarts: 1836 No. of Flips: 3996 time to process: 12 seconds.
uf250-04.cnf fulfilled No. of Restarts: 469 No. of Flips: 2869 time to process: 12 seconds.
uf250-04.cnf fulfilled No. of Restarts: 1810 No. of Flips: 2538 time to process: 9 seconds.
uf250-04.cnf fulfilled No. of Restarts: 69 No. of Flips: 4114 time to process: 5 seconds.
uf250-04.cnf fulfilled No. of Restarts: 1909 No. of Flips: 4053 time to process: 8 seconds.
uf250-04.cnf fulfilled No. of Restarts: 86 No. of Flips: 2121 time to process: 3 seconds.
uf250-04.cnf fulfilled No. of Restarts: 1306 No. of Flips: 3309 time to process: 6 seconds.
uf250-04.cnf fulfilled No. of Restarts: 413 No. of Flips: 3273 time to process: 12 seconds.
uf250-04.cnf fulfilled No. of Restarts: 1400 No. of Flips: 2650 time to process: 9 seconds.
uf250-04.cnf fulfilled No. of Restarts: 186 No. of Flips: 4240 time to process: 5 seconds.
uf250-04.cnf fulfilled No. of Restarts: 616 No. of Flips: 4606 time to process: 8 seconds.
uf250-04.cnf fulfilled No. of Restarts: 301 No. of Flips: 3418 time to process: 19 seconds.
uf250-04.cnf fulfilled No. of Restarts: 1385 No. of Flips: 4794 time to process: 6 seconds.
uf250-04.cnf fulfilled No. of Restarts: 1826 No. of Flips: 3157 time to process: 15 seconds.
uf250-04.cnf fulfilled No. of Restarts: 82 No. of Flips: 3185 time to process: 0 seconds.
uf250-04.cnf fulfilled No. of Restarts: 990 No. of Flips: 3411 time to process: 8 seconds.
uf250-04.cnf fulfilled No. of Restarts: 1510 No. of Flips: 995 time to process: 11 seconds.
uf250-04.cnf fulfilled No. of Restarts: 204 No. of Flips: 1995 time to process: 0 seconds.
uf250-04.cnf fulfilled No. of Restarts: 3078 No. of Flips: 4212 time to process: 15 seconds.
uf250-04.cnf fulfilled No. of Restarts: 960 No. of Flips: 4981 time to process: 4 seconds.
uf250-04.cnf fulfilled No. of Restarts: 415 No. of Flips: 709 time to process: 4 seconds.
uf250-04.cnf fulfilled No. of Restarts: 76 No. of Flips: 3009 time to process: 7 seconds.
uf250-04.cnf fulfilled No. of Restarts: 3814 No. of Flips: 3468 time to process: 21 seconds.
uf250-04.cnf fulfilled No. of Restarts: 1349 No. of Flips: 1847 time to process: 7 seconds.
uf250-04.cnf fulfilled No. of Restarts: 3350 No. of Flips: 3324 time to process: 15 seconds.
uf250-04.cnf fulfilled No. of Restarts: 999 No. of Flips: 1252 time to process: 9 seconds.
uf250-04.cnf fulfilled No. of Restarts: 1111 No. of Flips: 919 time to process: 8 seconds.
uf250-04.cnf fulfilled No. of Restarts: 115 No. of Flips: 2113 time to process: 0 seconds.
uf250-04.cnf fulfilled No. of Restarts: 476 No. of Flips: 2934 time to process: 2 seconds.
uf250-04.cnf fulfilled No. of Restarts: 167 No. of Flips: 1994 time to process: 2 seconds.
uf250-04.cnf fulfilled No. of Restarts: 1270 No. of Flips: 3741 time to process: 10 seconds.
uf250-04.cnf fulfilled No. of Restarts: 1390 No. of Flips: 1436 time to process: 7 seconds.
uf250-04.cnf fulfilled No. of Restarts: 208 No. of Flips: 2830 time to process: 6 seconds.
uf250-04.cnf fulfilled No. of Restarts: 3183 No. of Flips: 2319 time to process: 19 seconds.
uf250-04.cnf fulfilled No. of Restarts: 171 No. of Flips: 987 time to process: 0 seconds.
uf250-04.cnf fulfilled No. of Restarts: 3914 No. of Flips: 3592 time to process: 17 seconds.
uf250-04.cnf fulfilled No. of Restarts: 1003 No. of Flips: 3390 time to process: 15 seconds.
uf250-04.cnf fulfilled No. of Restarts: 1371 No. of Flips: 3647 time to process: 6 seconds.
uf250-04.cnf fulfilled No. of Restarts: 102 No. of Flips: 3969 time to process: 0 seconds.
uf250-04.cnf fulfilled No. of Restarts: 569 No. of Flips: 4248 time to process: 11 seconds.
uf250-04.cnf fulfilled No. of Restarts: 172 No. of Flips: 3557 time to process: 5 seconds.
uf250-04.cnf fulfilled No. of Restarts: 911 No. of Flips: 3328 time to process: 5 seconds.
uf250-04.cnf fulfilled No. of Restarts: 1373 No. of Flips: 3695 time to process: 10 seconds.
uf250-04.cnf fulfilled No. of Restarts: 1169 No. of Flips: 2142 time to process: 6 seconds.
uf250-04.cnf fulfilled No. of Restarts: 827 No. of Flips: 3183 time to process: 7 seconds.
uf250-04.cnf fulfilled No. of Restarts: 319 No. of Flips: 887 time to process: 1 seconds.
uf250-04.cnf fulfilled No. of Restarts: 1133 No. of Flips: 1606 time to process: 5 seconds.
uf250-04.cnf fulfilled No. of Restarts: 42 No. of Flips: 1025 time to process: 14 seconds.
uf250-04.cnf fulfilled No. of Restarts: 2158 No. of Flips: 2616 time to process: 9 seconds.
uf250-04.cnf fulfilled No. of Restarts: 468 No. of Flips: 3410 time to process: 2 seconds.
uf250-04.cnf fulfilled No. of Restarts: 15 No. of Flips: 2816 time to process: 2 seconds.
uf250-04.cnf fulfilled No. of Restarts: 1807 No. of Flips: 4540 time to process: 8 seconds.
uf250-04.cnf fulfilled No. of Restarts: 248 No. of Flips: 2223 time to process: 7 seconds.
uf250-04.cnf fulfilled No. of Restarts: 1780 No. of Flips: 2173 time to process: 12 seconds.
uf250-04.cnf fulfilled No. of Restarts: 393 No. of Flips: 4932 time to process: 9 seconds.
uf250-04.cnf fulfilled No. of Restarts: 13 No. of Flips: 3000 time to process: 7 seconds.
uf250-04.cnf fulfilled No. of Restarts: 491 No. of Flips: 2105 time to process: 9 seconds.
uf250-04.cnf fulfilled No. of Restarts: 863 No. of Flips: 4345 time to process: 10 seconds.
uf250-04.cnf fulfilled No. of Restarts: 446 No. of Flips: 3859 time to process: 2 seconds.
uf250-04.cnf fulfilled No. of Restarts: 1845 No. of Flips: 1175 time to process: 8 seconds.
uf250-04.cnf fulfilled No. of Restarts: 1395 No. of Flips: 4619 time to process: 7 seconds.
uf250-04.cnf fulfilled No. of Restarts: 2054 No. of Flips: 2784 time to process: 9 seconds.
uf250-04.cnf fulfilled No. of Restarts: 868 No. of Flips: 3212 time to process: 4 seconds.
uf250-04.cnf fulfilled No. of Restarts: 932 No. of Flips: 3916 time to process: 20 seconds.
uf250-04.cnf fulfilled No. of Restarts: 3258 No. of Flips: 3112 time to process: 19 seconds.
uf250-04.cnf fulfilled No. of Restarts: 3358 No. of Flips: 4758 time to process: 16 seconds.
uf250-04.cnf fulfilled No. of Restarts: 37 No. of Flips: 892 time to process: 2 seconds.
uf250-04.cnf fulfilled No. of Restarts: 142 No. of Flips: 858 time to process: 1 seconds.
uf250-04.cnf fulfilled No. of Restarts: 309 No. of Flips: 2783 time to process: 7 seconds.
uf250-04.cnf fulfilled No. of Restarts: 703 No. of Flips: 4017 time to process: 6 seconds.
uf250-04.cnf fulfilled No. of Restarts: 843 No. of Flips: 2810 time to process: 7 seconds.
uf250-04.cnf fulfilled No. of Restarts: 264 No. of Flips: 3278 time to process: 2 seconds.
uf250-04.cnf fulfilled No. of Restarts: 3259 No. of Flips: 3637 time to process: 34 seconds.
uf250-04.cnf fulfilled No. of Restarts: 1279 No. of Flips: 3634 time to process: 5 seconds.
uf250-04.cnf fulfilled No. of Restarts: 4438 No. of Flips: 4353 time to process: 20 seconds.
uf250-04.cnf fulfilled No. of Restarts: 168 No. of Flips: 4376 time to process: 16 seconds.
uf250-04.cnf fulfilled No. of Restarts: 1193 No. of Flips: 1832 time to process: 5 seconds.
uf250-04.cnf fulfilled No. of Restarts: 3388 No. of Flips: 3100 time to process: 16 seconds.
uf250-04.cnf fulfilled No. of Restarts: 63 No. of Flips: 2861 time to process: 3 seconds.
uf250-04.cnf fulfilled No. of Restarts: 152 No. of Flips: 1130 time to process: 12 seconds.
uf250-04.cnf fulfilled No. of Restarts: 2500 No. of Flips: 1627 time to process: 11 seconds.
uf250-04.cnf fulfilled No. of Restarts: 468 No. of Flips: 4888 time to process: 9 seconds.
uf250-04.cnf fulfilled No. of Restarts: 620 No. of Flips: 1282 time to process: 2 seconds.
uf250-04.cnf fulfilled No. of Restarts: 119 No. of Flips: 1652 time to process: 16 seconds.
uf250-04.cnf fulfilled No. of Restarts: 346 No. of Flips: 2913 time to process: 7 seconds.
uf250-04.cnf fulfilled No. of Restarts: 2655 No. of Flips: 837 time to process: 11 seconds.
uf250-04.cnf fulfilled No. of Restarts: 309 No. of Flips: 3144 time to process: 4 seconds.
uf250-04.cnf fulfilled No. of Restarts: 1370 No. of Flips: 1663 time to process: 10 seconds.
uf250-04.cnf fulfilled No. of Restarts: 171 No. of Flips: 3612 time to process: 4 seconds.
uf250-04.cnf fulfilled No. of Restarts: 631 No. of Flips: 2258 time to process: 16 seconds.
uf250-04.cnf fulfilled No. of Restarts: 475 No. of Flips: 3281 time to process: 2 seconds.
uf250-04.cnf fulfilled No. of Restarts: 754 No. of Flips: 2410 time to process: 9 seconds.
uf250-04.cnf fulfilled No. of Restarts: 123 No. of Flips: 4992 time to process: 16 seconds.
uf250-04.cnf fulfilled No. of Restarts: 1120 No. of Flips: 4750 time to process: 12 seconds.
uf250-04.cnf fulfilled No. of Restarts: 875 No. of Flips: 4453 time to process: 7 seconds.
uf250-04.cnf fulfilled No. of Restarts: 333 No. of Flips: 3092 time to process: 15 seconds.
uf250-04.cnf fulfilled No. of Restarts: 262 No. of Flips: 2541 time to process: 1 seconds.
uf250-04.cnf fulfilled No. of Restarts: 394 No. of Flips: 1714 time to process: 1 seconds.
uf250-04.cnf fulfilled No. of Restarts: 162 No. of Flips: 4627 time to process: 4 seconds.
uf250-04.cnf fulfilled No. of Restarts: 420 No. of Flips: 3899 time to process: 3 seconds.
uf250-04.cnf fulfilled No. of Restarts: 2089 No. of Flips: 3944 time to process: 16 seconds.
uf250-04.cnf fulfilled No. of Restarts: 1625 No. of Flips: 4168 time to process: 20 seconds.
uf250-04.cnf fulfilled No. of Restarts: 846 No. of Flips: 2949 time to process: 3 seconds.
uf250-04.cnf fulfilled No. of Restarts: 2125 No. of Flips: 1203 time to process: 16 seconds.
uf250-04.cnf fulfilled No. of Restarts: 2233 No. of Flips: 4339 time to process: 9 seconds.
uf250-04.cnf fulfilled No. of Restarts: 677 No. of Flips: 3313 time to process: 6 seconds.
uf250-04.cnf fulfilled No. of Restarts: 188 No. of Flips: 2401 time to process: 1 seconds.
uf250-04.cnf fulfilled No. of Restarts: 588 No. of Flips: 2094 time to process: 7 seconds.
uf250-04.cnf fulfilled No. of Restarts: 1477 No. of Flips: 3606 time to process: 12 seconds.
uf250-04.cnf fulfilled No. of Restarts: 1575 No. of Flips: 2403 time to process: 8 seconds.
uf250-04.cnf fulfilled No. of Restarts: 3564 No. of Flips: 3469 time to process: 17 seconds.
uf250-04.cnf fulfilled No. of Restarts: 2899 No. of Flips: 1998 time to process: 12 seconds.
uf250-04.cnf fulfilled No. of Restarts: 1126 No. of Flips: 4285 time to process: 13 seconds.
uf250-04.cnf fulfilled No. of Restarts: 851 No. of Flips: 1711 time to process: 3 seconds.
uf250-04.cnf fulfilled No. of Restarts: 551 No. of Flips: 4316 time to process: 6 seconds.
uf250-04.cnf fulfilled No. of Restarts: 1414 No. of Flips: 2137 time to process: 22 seconds.
uf250-04.cnf fulfilled No. of Restarts: 1992 No. of Flips: 3558 time to process: 9 seconds.
uf250-04.cnf fulfilled No. of Restarts: 2597 No. of Flips: 1572 time to process: 12 seconds.
uf250-04.cnf fulfilled No. of Restarts: 116 No. of Flips: 2078 time to process: 2 seconds.
uf250-04.cnf fulfilled No. of Restarts: 104 No. of Flips: 2494 time to process: 1 seconds.
uf250-04.cnf fulfilled No. of Restarts: 2082 No. of Flips: 4167 time to process: 12 seconds.
uf250-04.cnf fulfilled No. of Restarts: 957 No. of Flips: 1861 time to process: 5 seconds.
uf250-04.cnf fulfilled No. of Restarts: 336 No. of Flips: 1736 time to process: 2 seconds.
uf250-04.cnf fulfilled No. of Restarts: 1401 No. of Flips: 4386 time to process: 6 seconds.
uf250-04.cnf fulfilled No. of Restarts: 1534 No. of Flips: 1389 time to process: 14 seconds.
uf250-04.cnf fulfilled No. of Restarts: 283 No. of Flips: 4580 time to process: 2 seconds.
uf250-04.cnf fulfilled No. of Restarts: 1854 No. of Flips: 3944 time to process: 8 seconds.
uf250-04.cnf fulfilled No. of Restarts: 1079 No. of Flips: 4179 time to process: 7 seconds.
uf250-04.cnf fulfilled No. of Restarts: 456 No. of Flips: 917 time to process: 11 seconds.
uf250-04.cnf fulfilled No. of Restarts: 1970 No. of Flips: 2011 time to process: 8 seconds.
uf250-04.cnf fulfilled No. of Restarts: 1452 No. of Flips: 3661 time to process: 14 seconds.
uf250-04.cnf fulfilled No. of Restarts: 1983 No. of Flips: 3820 time to process: 8 seconds.
uf250-04.cnf fulfilled No. of Restarts: 2189 No. of Flips: 4561 time to process: 9 seconds.
uf250-04.cnf fulfilled No. of Restarts: 733 No. of Flips: 821 time to process: 5 seconds.
uf250-04.cnf fulfilled No. of Restarts: 1691 No. of Flips: 1605 time to process: 8 seconds.
uf250-04.cnf fulfilled No. of Restarts: 2382 No. of Flips: 3199 time to process: 11 seconds.
uf250-04.cnf fulfilled No. of Restarts: 1250 No. of Flips: 2906 time to process: 19 seconds.
uf250-04.cnf fulfilled No. of Restarts: 614 No. of Flips: 2756 time to process: 2 seconds.
uf250-04.cnf fulfilled No. of Restarts: 556 No. of Flips: 3193 time to process: 4 seconds.
uf250-04.cnf fulfilled No. of Restarts: 1866 No. of Flips: 4334 time to process: 8 seconds.
uf250-04.cnf fulfilled No. of Restarts: 1168 No. of Flips: 608 time to process: 9 seconds.
uf250-04.cnf fulfilled No. of Restarts: 2132 No. of Flips: 3183 time to process: 9 seconds.
uf250-04.cnf fulfilled No. of Restarts: 2779 No. of Flips: 4655 time to process: 12 seconds.
uf250-04.cnf fulfilled No. of Restarts: 1384 No. of Flips: 3330 time to process: 11 seconds.
uf250-04.cnf fulfilled No. of Restarts: 733 No. of Flips: 2194 time to process: 9 seconds.
uf250-04.cnf fulfilled No. of Restarts: 135 No. of Flips: 4924 time to process: 1 seconds.
uf250-04.cnf fulfilled No. of Restarts: 2529 No. of Flips: 1287 time to process: 13 seconds.
uf250-04.cnf fulfilled No. of Restarts: 158 No. of Flips: 3245 time to process: 2 seconds.
uf250-04.cnf fulfilled No. of Restarts: 1796 No. of Flips: 1327 time to process: 14 seconds.
uf250-04.cnf fulfilled No. of Restarts: 114 No. of Flips: 4800 time to process: 9 seconds.
uf250-04.cnf fulfilled No. of Restarts: 753 No. of Flips: 1468 time to process: 5 seconds.
uf250-04.cnf fulfilled No. of Restarts: 424 No. of Flips: 4649 time to process: 23 seconds.
uf250-04.cnf fulfilled No. of Restarts: 25 No. of Flips: 3508 time to process: 3 seconds.
uf250-04.cnf fulfilled No. of Restarts: 232 No. of Flips: 1730 time to process: 1 seconds.
uf250-04.cnf fulfilled No. of Restarts: 89 No. of Flips: 1555 time to process: 2 seconds.
uf250-04.cnf fulfilled No. of Restarts: 156 No. of Flips: 1988 time to process: 1 seconds.
uf250-04.cnf fulfilled No. of Restarts: 60 No. of Flips: 1373 time to process: 7 seconds.
uf250-04.cnf fulfilled No. of Restarts: 702 No. of Flips: 4172 time to process: 8 seconds.
uf250-04.cnf fulfilled No. of Restarts: 1588 No. of Flips: 2951 time to process: 12 seconds.
uf250-04.cnf fulfilled No. of Restarts: 3617 No. of Flips: 4666 time to process: 18 seconds.
uf250-04.cnf fulfilled No. of Restarts: 33 No. of Flips: 4141 time to process: 4 seconds.
uf250-04.cnf fulfilled No. of Restarts: 454 No. of Flips: 2988 time to process: 3 seconds.
uf250-04.cnf fulfilled No. of Restarts: 578 No. of Flips: 4955 time to process: 18 seconds.
uf250-04.cnf fulfilled No. of Restarts: 266 No. of Flips: 1157 time to process: 2 seconds.
uf250-04.cnf fulfilled No. of Restarts: 3181 No. of Flips: 3664 time to process: 19 seconds.
uf250-04.cnf fulfilled No. of Restarts: 814 No. of Flips: 4795 time to process: 7 seconds.
uf250-04.cnf fulfilled No. of Restarts: 1212 No. of Flips: 4590 time to process: 15 seconds.
uf250-04.cnf fulfilled No. of Restarts: 340 No. of Flips: 3762 time to process: 1 seconds.
uf250-04.cnf fulfilled No. of Restarts: 1313 No. of Flips: 1707 time to process: 9 seconds.
uf250-04.cnf fulfilled No. of Restarts: 29 No. of Flips: 4242 time to process: 3 seconds.
uf250-04.cnf fulfilled No. of Restarts: 1167 No. of Flips: 2978 time to process: 9 seconds.
uf250-04.cnf fulfilled No. of Restarts: 100 No. of Flips: 1695 time to process: 3 seconds.
uf250-04.cnf fulfilled No. of Restarts: 3305 No. of Flips: 3623 time to process: 19 seconds.
uf250-04.cnf fulfilled No. of Restarts: 1218 No. of Flips: 2731 time to process: 5 seconds.
uf250-04.cnf fulfilled No. of Restarts: 47 No. of Flips: 2493 time to process: 10 seconds.
uf250-04.cnf fulfilled No. of Restarts: 25 No. of Flips: 2399 time to process: 0 seconds.
uf250-04.cnf fulfilled No. of Restarts: 1378 No. of Flips: 3458 time to process: 7 seconds.
uf250-04.cnf fulfilled No. of Restarts: 3414 No. of Flips: 1913 time to process: 16 seconds.
uf250-04.cnf fulfilled No. of Restarts: 308 No. of Flips: 4342 time to process: 3 seconds.
uf250-04.cnf fulfilled No. of Restarts: 115 No. of Flips: 1544 time to process: 10 seconds.
uf250-04.cnf fulfilled No. of Restarts: 2510 No. of Flips: 2360 time to process: 11 seconds.
uf250-04.cnf fulfilled No. of Restarts: 1222 No. of Flips: 2841 time to process: 5 seconds.
uf250-04.cnf fulfilled No. of Restarts: 709 No. of Flips: 3257 time to process: 3 seconds.
uf250-04.cnf fulfilled No. of Restarts: 1208 No. of Flips: 3048 time to process: 9 seconds.
uf250-04.cnf fulfilled No. of Restarts: 1955 No. of Flips: 4749 time to process: 19 seconds.
uf250-04.cnf fulfilled No. of Restarts: 421 No. of Flips: 3875 time to process: 5 seconds.
uf250-04.cnf fulfilled No. of Restarts: 249 No. of Flips: 1732 time to process: 2 seconds.
uf250-04.cnf fulfilled No. of Restarts: 1420 No. of Flips: 4627 time to process: 6 seconds.
uf250-04.cnf fulfilled No. of Restarts: 908 No. of Flips: 3579 time to process: 5 seconds.
uf250-04.cnf fulfilled No. of Restarts: 638 No. of Flips: 1563 time to process: 12 seconds.
uf250-04.cnf fulfilled No. of Restarts: 1166 No. of Flips: 4195 time to process: 8 seconds.
uf250-04.cnf fulfilled No. of Restarts: 239 No. of Flips: 4478 time to process: 3 seconds.
uf250-04.cnf fulfilled No. of Restarts: 831 No. of Flips: 1405 time to process: 15 seconds.
uf250-04.cnf fulfilled No. of Restarts: 960 No. of Flips: 990 time to process: 11 seconds.
uf250-04.cnf fulfilled No. of Restarts: 2736 No. of Flips: 1825 time to process: 13 seconds.
uf250-04.cnf fulfilled No. of Restarts: 2613 No. of Flips: 3268 time to process: 11 seconds.
uf250-04.cnf fulfilled No. of Restarts: 534 No. of Flips: 4062 time to process: 2 seconds.
uf250-04.cnf fulfilled No. of Restarts: 379 No. of Flips: 4653 time to process: 7 seconds.
uf250-04.cnf fulfilled No. of Restarts: 2316 No. of Flips: 4739 time to process: 10 seconds.
uf250-04.cnf fulfilled No. of Restarts: 210 No. of Flips: 3507 time to process: 1 seconds.
uf250-04.cnf fulfilled No. of Restarts: 1564 No. of Flips: 1635 time to process: 9 seconds.
uf250-04.cnf fulfilled No. of Restarts: 541 No. of Flips: 4626 time to process: 9 seconds.
uf250-04.cnf fulfilled No. of Restarts: 548 No. of Flips: 3097 time to process: 9 seconds.
uf250-04.cnf fulfilled No. of Restarts: 484 No. of Flips: 2474 time to process: 2 seconds.
uf250-04.cnf fulfilled No. of Restarts: 1638 No. of Flips: 1708 time to process: 12 seconds.
uf250-04.cnf fulfilled No. of Restarts: 38 No. of Flips: 3114 time to process: 0 seconds.
uf250-04.cnf fulfilled No. of Restarts: 966 No. of Flips: 3704 time to process: 9 seconds.
uf250-04.cnf fulfilled No. of Restarts: 15 No. of Flips: 3769 time to process: 2 seconds.
uf250-04.cnf fulfilled No. of Restarts: 3286 No. of Flips: 3194 time to process: 15 seconds.
uf250-04.cnf fulfilled No. of Restarts: 621 No. of Flips: 2248 time to process: 4 seconds.
uf250-04.cnf fulfilled No. of Restarts: 250 No. of Flips: 4436 time to process: 5 seconds.
uf250-04.cnf fulfilled No. of Restarts: 481 No. of Flips: 4001 time to process: 3 seconds.
uf250-04.cnf fulfilled No. of Restarts: 2273 No. of Flips: 2524 time to process: 14 seconds.
uf250-04.cnf fulfilled No. of Restarts: 1472 No. of Flips: 4369 time to process: 7 seconds.
uf250-04.cnf fulfilled No. of Restarts: 2065 No. of Flips: 1937 time to process: 10 seconds.
uf250-04.cnf fulfilled No. of Restarts: 243 No. of Flips: 4178 time to process: 3 seconds.
uf250-04.cnf fulfilled No. of Restarts: 175 No. of Flips: 2996 time to process: 8 seconds.
uf250-04.cnf fulfilled No. of Restarts: 654 No. of Flips: 3423 time to process: 11 seconds.
uf250-04.cnf fulfilled No. of Restarts: 2420 No. of Flips: 3052 time to process: 12 seconds.
uf250-04.cnf fulfilled No. of Restarts: 127 No. of Flips: 4605 time to process: 3 seconds.
uf250-04.cnf fulfilled No. of Restarts: 1491 No. of Flips: 1310 time to process: 8 seconds.
uf250-04.cnf fulfilled No. of Restarts: 1892 No. of Flips: 3793 time to process: 9 seconds.
uf250-04.cnf fulfilled No. of Restarts: 1534 No. of Flips: 4438 time to process: 6 seconds.
uf250-04.cnf fulfilled No. of Restarts: 343 No. of Flips: 770 time to process: 4 seconds.
uf250-04.cnf fulfilled No. of Restarts: 137 No. of Flips: 2145 time to process: 8 seconds.
uf250-04.cnf fulfilled No. of Restarts: 1111 No. of Flips: 2128 time to process: 20 seconds.
uf250-04.cnf fulfilled No. of Restarts: 1208 No. of Flips: 2887 time to process: 7 seconds.
uf250-04.cnf fulfilled No. of Restarts: 4600 No. of Flips: 3090 time to process: 21 seconds.
uf250-04.cnf fulfilled No. of Restarts: 4168 No. of Flips: 1572 time to process: 23 seconds.
uf250-04.cnf fulfilled No. of Restarts: 822 No. of Flips: 4585 time to process: 3 seconds.
uf250-04.cnf fulfilled No. of Restarts: 4943 No. of Flips: 3588 time to process: 22 seconds.
uf250-04.cnf fulfilled No. of Restarts: 93 No. of Flips: 1866 time to process: 0 seconds.
uf250-04.cnf fulfilled No. of Restarts: 305 No. of Flips: 3285 time to process: 4 seconds.
uf250-04.cnf fulfilled No. of Restarts: 389 No. of Flips: 4706 time to process: 3 seconds.
uf250-04.cnf fulfilled No. of Restarts: 620 No. of Flips: 4807 time to process: 2 seconds.
uf250-04.cnf fulfilled No. of Restarts: 1115 No. of Flips: 3923 time to process: 5 seconds.
uf250-04.cnf fulfilled No. of Restarts: 383 No. of Flips: 2848 time to process: 18 seconds.
uf250-04.cnf fulfilled No. of Restarts: 634 No. of Flips: 3611 time to process: 3 seconds.
uf250-04.cnf fulfilled No. of Restarts: 564 No. of Flips: 4092 time to process: 2 seconds.
uf250-04.cnf fulfilled No. of Restarts: 142 No. of Flips: 3897 time to process: 7 seconds.
uf250-04.cnf fulfilled No. of Restarts: 837 No. of Flips: 4590 time to process: 7 seconds.
uf250-04.cnf fulfilled No. of Restarts: 937 No. of Flips: 916 time to process: 5 seconds.
uf250-04.cnf fulfilled No. of Restarts: 335 No. of Flips: 1273 time to process: 6 seconds.
uf250-04.cnf fulfilled No. of Restarts: 1589 No. of Flips: 4009 time to process: 7 seconds.
uf250-04.cnf fulfilled No. of Restarts: 3119 No. of Flips: 4317 time to process: 18 seconds.
uf250-04.cnf fulfilled No. of Restarts: 1095 No. of Flips: 1503 time to process: 4 seconds.
uf250-04.cnf fulfilled No. of Restarts: 39 No. of Flips: 3815 time to process: 1 seconds.
uf250-04.cnf fulfilled No. of Restarts: 586 No. of Flips: 3420 time to process: 12 seconds.
uf250-04.cnf fulfilled No. of Restarts: 4081 No. of Flips: 1340 time to process: 21 seconds.
uf250-04.cnf fulfilled No. of Restarts: 551 No. of Flips: 3897 time to process: 10 seconds.
uf250-04.cnf fulfilled No. of Restarts: 2659 No. of Flips: 1203 time to process: 11 seconds.
uf250-04.cnf fulfilled No. of Restarts: 795 No. of Flips: 2273 time to process: 4 seconds.
uf250-04.cnf fulfilled No. of Restarts: 11 No. of Flips: 3673 time to process: 0 seconds.
uf250-04.cnf fulfilled No. of Restarts: 2537 No. of Flips: 3922 time to process: 15 seconds.
uf250-04.cnf fulfilled No. of Restarts: 1369 No. of Flips: 4722 time to process: 10 seconds.
uf250-04.cnf fulfilled No. of Restarts: 704 No. of Flips: 3316 time to process: 3 seconds.
uf250-04.cnf fulfilled No. of Restarts: 389 No. of Flips: 1181 time to process: 15 seconds.
uf250-04.cnf fulfilled No. of Restarts: 317 No. of Flips: 3537 time to process: 1 seconds.
uf250-04.cnf fulfilled No. of Restarts: 99 No. of Flips: 2417 time to process: 1 seconds.
uf250-04.cnf fulfilled No. of Restarts: 1033 No. of Flips: 4394 time to process: 6 seconds.
uf250-04.cnf fulfilled No. of Restarts: 2978 No. of Flips: 3280 time to process: 13 seconds.
uf250-04.cnf fulfilled No. of Restarts: 619 No. of Flips: 1031 time to process: 2 seconds.
uf250-04.cnf fulfilled No. of Restarts: 2167 No. of Flips: 4521 time to process: 9 seconds.
uf250-04.cnf fulfilled No. of Restarts: 3187 No. of Flips: 2041 time to process: 25 seconds.
uf250-04.cnf fulfilled No. of Restarts: 477 No. of Flips: 3064 time to process: 8 seconds.
uf250-04.cnf fulfilled No. of Restarts: 756 No. of Flips: 1864 time to process: 13 seconds.
uf250-04.cnf fulfilled No. of Restarts: 1787 No. of Flips: 4871 time to process: 16 seconds.
uf250-04.cnf fulfilled No. of Restarts: 2081 No. of Flips: 4917 time to process: 12 seconds.
uf250-04.cnf fulfilled No. of Restarts: 142 No. of Flips: 3197 time to process: 11 seconds.
uf250-04.cnf fulfilled No. of Restarts: 20 No. of Flips: 3949 time to process: 0 seconds.
uf250-04.cnf fulfilled No. of Restarts: 587 No. of Flips: 1959 time to process: 7 seconds.
uf250-04.cnf fulfilled No. of Restarts: 1644 No. of Flips: 2545 time to process: 9 seconds.
uf250-04.cnf fulfilled No. of Restarts: 649 No. of Flips: 4741 time to process: 15 seconds.
uf250-04.cnf fulfilled No. of Restarts: 1 No. of Flips: 1843 time to process: 0 seconds.
uf250-04.cnf fulfilled No. of Restarts: 2229 No. of Flips: 3141 time to process: 13 seconds.
uf250-04.cnf fulfilled No. of Restarts: 133 No. of Flips: 2411 time to process: 23 seconds.
uf250-04.cnf fulfilled No. of Restarts: 1843 No. of Flips: 1552 time to process: 8 seconds.
uf250-04.cnf fulfilled No. of Restarts: 475 No. of Flips: 2657 time to process: 2 seconds.
uf250-04.cnf fulfilled No. of Restarts: 4830 No. of Flips: 2720 time to process: 41 seconds.
uf250-04.cnf fulfilled No. of Restarts: 908 No. of Flips: 3873 time to process: 4 seconds.
uf250-04.cnf fulfilled No. of Restarts: 399 No. of Flips: 3445 time to process: 1 seconds.
uf250-04.cnf fulfilled No. of Restarts: 925 No. of Flips: 4809 time to process: 4 seconds.
uf250-04.cnf fulfilled No. of Restarts: 311 No. of Flips: 1988 time to process: 13 seconds.
uf250-04.cnf fulfilled No. of Restarts: 432 No. of Flips: 3719 time to process: 6 seconds.
uf250-04.cnf fulfilled No. of Restarts: 3561 No. of Flips: 3049 time to process: 21 seconds.
uf250-04.cnf fulfilled No. of Restarts: 1787 No. of Flips: 1575 time to process: 8 seconds.
uf250-04.cnf fulfilled No. of Restarts: 1741 No. of Flips: 3035 time to process: 12 seconds.
uf250-04.cnf fulfilled No. of Restarts: 147 No. of Flips: 4172 time to process: 3 seconds.
uf250-04.cnf fulfilled No. of Restarts: 345 No. of Flips: 1983 time to process: 1 seconds.
uf250-04.cnf fulfilled No. of Restarts: 3333 No. of Flips: 4278 time to process: 16 seconds.
uf250-04.cnf fulfilled No. of Restarts: 1875 No. of Flips: 4219 time to process: 13 seconds.
uf250-04.cnf fulfilled No. of Restarts: 649 No. of Flips: 1010 time to process: 6 seconds.
uf250-04.cnf fulfilled No. of Restarts: 10 No. of Flips: 1898 time to process: 6 seconds.
uf250-04.cnf fulfilled No. of Restarts: 826 No. of Flips: 4568 time to process: 14 seconds.
uf250-04.cnf fulfilled No. of Restarts: 1022 No. of Flips: 1467 time to process: 12 seconds.
uf250-04.cnf fulfilled No. of Restarts: 336 No. of Flips: 4725 time to process: 1 seconds.
uf250-04.cnf fulfilled No. of Restarts: 322 No. of Flips: 1318 time to process: 6 seconds.
uf250-04.cnf fulfilled No. of Restarts: 2290 No. of Flips: 4315 time to process: 13 seconds.
uf250-04.cnf fulfilled No. of Restarts: 2083 No. of Flips: 1012 time to process: 12 seconds.
uf250-04.cnf fulfilled No. of Restarts: 3200 No. of Flips: 2530 time to process: 24 seconds.
uf250-04.cnf fulfilled No. of Restarts: 1127 No. of Flips: 4453 time to process: 13 seconds.
uf250-04.cnf fulfilled No. of Restarts: 122 No. of Flips: 2210 time to process: 0 seconds.
uf250-04.cnf fulfilled No. of Restarts: 1919 No. of Flips: 2271 time to process: 8 seconds.
uf250-04.cnf fulfilled No. of Restarts: 412 No. of Flips: 2275 time to process: 1 seconds.
uf250-04.cnf fulfilled No. of Restarts: 956 No. of Flips: 4148 time to process: 8 seconds.
uf250-04.cnf fulfilled No. of Restarts: 305 No. of Flips: 3635 time to process: 1 seconds.
uf250-04.cnf fulfilled No. of Restarts: 1851 No. of Flips: 2758 time to process: 13 seconds.
uf250-04.cnf fulfilled No. of Restarts: 1158 No. of Flips: 3696 time to process: 5 seconds.
uf250-04.cnf fulfilled No. of Restarts: 568 No. of Flips: 2092 time to process: 4 seconds.
uf250-04.cnf fulfilled No. of Restarts: 592 No. of Flips: 3561 time to process: 11 seconds.
uf250-04.cnf fulfilled No. of Restarts: 1270 No. of Flips: 1331 time to process: 5 seconds.
uf250-04.cnf fulfilled No. of Restarts: 601 No. of Flips: 4374 time to process: 2 seconds.
uf250-04.cnf fulfilled No. of Restarts: 2014 No. of Flips: 2518 time to process: 13 seconds.
uf250-04.cnf fulfilled No. of Restarts: 53 No. of Flips: 1136 time to process: 11 seconds.
uf250-04.cnf fulfilled No. of Restarts: 1500 No. of Flips: 4367 time to process: 11 seconds.
uf250-04.cnf fulfilled No. of Restarts: 677 No. of Flips: 821 time to process: 3 seconds.
uf250-04.cnf fulfilled No. of Restarts: 201 No. of Flips: 4067 time to process: 2 seconds.
uf250-04.cnf fulfilled No. of Restarts: 886 No. of Flips: 1436 time to process: 20 seconds.
uf250-04.cnf fulfilled No. of Restarts: 268 No. of Flips: 2081 time to process: 1 seconds.
uf250-04.cnf fulfilled No. of Restarts: 86 No. of Flips: 3311 time to process: 15 seconds.
uf250-04.cnf fulfilled No. of Restarts: 2584 No. of Flips: 3875 time to process: 10 seconds.
uf250-04.cnf fulfilled No. of Restarts: 2829 No. of Flips: 1587 time to process: 15 seconds.
uf250-04.cnf fulfilled No. of Restarts: 581 No. of Flips: 3874 time to process: 4 seconds.
uf250-04.cnf fulfilled No. of Restarts: 202 No. of Flips: 1464 time to process: 10 seconds.
uf250-04.cnf fulfilled No. of Restarts: 800 No. of Flips: 2129 time to process: 8 seconds.
uf250-04.cnf fulfilled No. of Restarts: 210 No. of Flips: 564 time to process: 4 seconds.
uf250-04.cnf fulfilled No. of Restarts: 1382 No. of Flips: 2915 time to process: 14 seconds.
uf250-04.cnf fulfilled No. of Restarts: 1279 No. of Flips: 2949 time to process: 6 seconds.
uf250-04.cnf fulfilled No. of Restarts: 1865 No. of Flips: 2652 time to process: 14 seconds.
uf250-04.cnf fulfilled No. of Restarts: 715 No. of Flips: 1703 time to process: 6 seconds.
uf250-04.cnf fulfilled No. of Restarts: 180 No. of Flips: 3304 time to process: 4 seconds.
uf250-04.cnf fulfilled No. of Restarts: 155 No. of Flips: 2776 time to process: 2 seconds.
uf250-04.cnf fulfilled No. of Restarts: 670 No. of Flips: 3983 time to process: 3 seconds.
uf250-04.cnf fulfilled No. of Restarts: 323 No. of Flips: 4307 time to process: 6 seconds.
uf250-04.cnf fulfilled No. of Restarts: 651 No. of Flips: 1688 time to process: 5 seconds.
uf250-04.cnf fulfilled No. of Restarts: 143 No. of Flips: 2695 time to process: 1 seconds.
uf250-04.cnf fulfilled No. of Restarts: 2682 No. of Flips: 4250 time to process: 13 seconds.
uf250-04.cnf fulfilled No. of Restarts: 146 No. of Flips: 3310 time to process: 1 seconds.
uf250-04.cnf fulfilled No. of Restarts: 409 No. of Flips: 2043 time to process: 13 seconds.
uf250-04.cnf fulfilled No. of Restarts: 1489 No. of Flips: 2123 time to process: 9 seconds.
uf250-04.cnf fulfilled No. of Restarts: 280 No. of Flips: 4518 time to process: 3 seconds.
uf250-04.cnf fulfilled No. of Restarts: 970 No. of Flips: 1071 time to process: 15 seconds.
uf250-04.cnf fulfilled No. of Restarts: 581 No. of Flips: 1261 time to process: 3 seconds.
uf250-04.cnf fulfilled No. of Restarts: 274 No. of Flips: 4129 time to process: 7 seconds.
uf250-04.cnf fulfilled No. of Restarts: 1408 No. of Flips: 3265 time to process: 9 seconds.
uf250-04.cnf fulfilled No. of Restarts: 3107 No. of Flips: 1476 time to process: 20 seconds.
uf250-04.cnf fulfilled No. of Restarts: 593 No. of Flips: 2503 time to process: 2 seconds.
uf250-04.cnf fulfilled No. of Restarts: 1351 No. of Flips: 1938 time to process: 8 seconds.
uf250-04.cnf fulfilled No. of Restarts: 1712 No. of Flips: 1990 time to process: 8 seconds.
uf250-04.cnf fulfilled No. of Restarts: 370 No. of Flips: 2181 time to process: 8 seconds.
uf250-04.cnf fulfilled No. of Restarts: 204 No. of Flips: 4466 time to process: 3 seconds.
uf250-04.cnf fulfilled No. of Restarts: 628 No. of Flips: 3917 time to process: 17 seconds.
uf250-04.cnf fulfilled No. of Restarts: 1804 No. of Flips: 2291 time to process: 9 seconds.
uf250-04.cnf fulfilled No. of Restarts: 525 No. of Flips: 4933 time to process: 4 seconds.
uf250-04.cnf fulfilled No. of Restarts: 1188 No. of Flips: 2735 time to process: 8 seconds.
uf250-04.cnf fulfilled No. of Restarts: 577 No. of Flips: 4182 time to process: 11 seconds.
uf250-04.cnf fulfilled No. of Restarts: 1792 No. of Flips: 2858 time to process: 13 seconds.
uf250-04.cnf fulfilled No. of Restarts: 786 No. of Flips: 4188 time to process: 7 seconds.
uf250-04.cnf fulfilled No. of Restarts: 48 No. of Flips: 3713 time to process: 7 seconds.
uf250-04.cnf fulfilled No. of Restarts: 296 No. of Flips: 2476 time to process: 2 seconds.
uf250-04.cnf fulfilled No. of Restarts: 488 No. of Flips: 4879 time to process: 5 seconds.
uf250-04.cnf fulfilled No. of Restarts: 1050 No. of Flips: 2888 time to process: 20 seconds.
uf250-04.cnf fulfilled No. of Restarts: 1143 No. of Flips: 2967 time to process: 13 seconds.
uf250-04.cnf fulfilled No. of Restarts: 286 No. of Flips: 3979 time to process: 11 seconds.
uf250-04.cnf fulfilled No. of Restarts: 584 No. of Flips: 4110 time to process: 2 seconds.
uf250-04.cnf fulfilled No. of Restarts: 300 No. of Flips: 3553 time to process: 13 seconds.
uf250-04.cnf fulfilled No. of Restarts: 1586 No. of Flips: 2969 time to process: 7 seconds.
uf250-04.cnf fulfilled No. of Restarts: 90 No. of Flips: 3785 time to process: 8 seconds.
uf250-04.cnf fulfilled No. of Restarts: 2398 No. of Flips: 1908 time to process: 14 seconds.
uf250-04.cnf fulfilled No. of Restarts: 889 No. of Flips: 2005 time to process: 4 seconds.
uf250-04.cnf fulfilled No. of Restarts: 3872 No. of Flips: 3744 time to process: 17 seconds.
uf250-04.cnf fulfilled No. of Restarts: 812 No. of Flips: 1516 time to process: 12 seconds.
uf250-04.cnf fulfilled No. of Restarts: 1040 No. of Flips: 4304 time to process: 7 seconds.
uf250-04.cnf fulfilled No. of Restarts: 2597 No. of Flips: 2426 time to process: 11 seconds.
uf250-04.cnf fulfilled No. of Restarts: 55 No. of Flips: 4081 time to process: 7 seconds.
uf250-04.cnf fulfilled No. of Restarts: 1630 No. of Flips: 3005 time to process: 8 seconds.
uf250-04.cnf fulfilled No. of Restarts: 778 No. of Flips: 3408 time to process: 9 seconds.
uf250-04.cnf fulfilled No. of Restarts: 692 No. of Flips: 1871 time to process: 5 seconds.
uf250-04.cnf fulfilled No. of Restarts: 369 No. of Flips: 4477 time to process: 7 seconds.
uf250-04.cnf fulfilled No. of Restarts: 0 No. of Flips: 4829 time to process: 8 seconds.
uf250-04.cnf fulfilled No. of Restarts: 869 No. of Flips: 3231 time to process: 4 seconds.
uf250-04.cnf fulfilled No. of Restarts: 622 No. of Flips: 2037 time to process: 8 seconds.
uf250-04.cnf fulfilled No. of Restarts: 500 No. of Flips: 3592 time to process: 13 seconds.
uf250-04.cnf fulfilled No. of Restarts: 1622 No. of Flips: 4484 time to process: 8 seconds.
uf250-04.cnf fulfilled No. of Restarts: 560 No. of Flips: 2580 time to process: 2 seconds.
uf250-04.cnf fulfilled No. of Restarts: 449 No. of Flips: 2377 time to process: 5 seconds.
uf250-04.cnf fulfilled No. of Restarts: 1916 No. of Flips: 3500 time to process: 11 seconds.
uf250-04.cnf fulfilled No. of Restarts: 779 No. of Flips: 3320 time to process: 8 seconds.
uf250-04.cnf fulfilled No. of Restarts: 111 No. of Flips: 3860 time to process: 0 seconds.
uf250-04.cnf fulfilled No. of Restarts: 398 No. of Flips: 2775 time to process: 6 seconds.
uf250-04.cnf fulfilled No. of Restarts: 362 No. of Flips: 4922 time to process: 14 seconds.
uf250-04.cnf fulfilled No. of Restarts: 1626 No. of Flips: 3335 time to process: 8 seconds.
uf250-04.cnf fulfilled No. of Restarts: 163 No. of Flips: 4783 time to process: 5 seconds.
uf250-04.cnf fulfilled No. of Restarts: 366 No. of Flips: 1218 time to process: 3 seconds.
uf250-04.cnf fulfilled No. of Restarts: 354 No. of Flips: 895 time to process: 1 seconds.
uf250-04.cnf fulfilled No. of Restarts: 285 No. of Flips: 3317 time to process: 5 seconds.
uf250-04.cnf fulfilled No. of Restarts: 2265 No. of Flips: 2857 time to process: 14 seconds.
uf250-04.cnf fulfilled No. of Restarts: 1881 No. of Flips: 1032 time to process: 7 seconds.
uf250-04.cnf fulfilled No. of Restarts: 2499 No. of Flips: 1909 time to process: 22 seconds.
uf250-04.cnf fulfilled No. of Restarts: 2375 No. of Flips: 1388 time to process: 14 seconds.
uf250-04.cnf fulfilled No. of Restarts: 221 No. of Flips: 3747 time to process: 1 seconds.
uf250-04.cnf fulfilled No. of Restarts: 936 No. of Flips: 2803 time to process: 6 seconds.
uf250-04.cnf fulfilled No. of Restarts: 1052 No. of Flips: 4013 time to process: 6 seconds.
uf250-04.cnf fulfilled No. of Restarts: 165 No. of Flips: 2542 time to process: 10 seconds.
uf250-04.cnf fulfilled No. of Restarts: 182 No. of Flips: 1112 time to process: 0 seconds.
uf250-04.cnf fulfilled No. of Restarts: 2500 No. of Flips: 1702 time to process: 13 seconds.
uf250-04.cnf fulfilled No. of Restarts: 817 No. of Flips: 1428 time to process: 10 seconds.
uf250-04.cnf fulfilled No. of Restarts: 892 No. of Flips: 4585 time to process: 4 seconds.
uf250-04.cnf fulfilled No. of Restarts: 1447 No. of Flips: 3273 time to process: 9 seconds.
uf250-04.cnf fulfilled No. of Restarts: 1250 No. of Flips: 4929 time to process: 5 seconds.
uf250-04.cnf fulfilled No. of Restarts: 1369 No. of Flips: 1377 time to process: 7 seconds.
uf250-04.cnf fulfilled No. of Restarts: 3674 No. of Flips: 4052 time to process: 15 seconds.
uf250-04.cnf fulfilled No. of Restarts: 528 No. of Flips: 3775 time to process: 7 seconds.
uf250-04.cnf fulfilled No. of Restarts: 2887 No. of Flips: 2856 time to process: 12 seconds.
uf250-04.cnf fulfilled No. of Restarts: 1502 No. of Flips: 652 time to process: 6 seconds.
uf250-04.cnf fulfilled No. of Restarts: 4569 No. of Flips: 4447 time to process: 21 seconds.
uf250-04.cnf fulfilled No. of Restarts: 372 No. of Flips: 4416 time to process: 1 seconds.
uf250-04.cnf fulfilled No. of Restarts: 406 No. of Flips: 2881 time to process: 1 seconds.
uf250-04.cnf fulfilled No. of Restarts: 1176 No. of Flips: 2992 time to process: 8 seconds.
uf250-04.cnf fulfilled No. of Restarts: 1916 No. of Flips: 4121 time to process: 8 seconds.
uf250-04.cnf fulfilled No. of Restarts: 992 No. of Flips: 4946 time to process: 7 seconds.
uf250-04.cnf fulfilled No. of Restarts: 1824 No. of Flips: 4801 time to process: 8 seconds.
uf250-04.cnf fulfilled No. of Restarts: 1047 No. of Flips: 2992 time to process: 8 seconds.
uf250-04.cnf fulfilled No. of Restarts: 205 No. of Flips: 2254 time to process: 2 seconds.
uf250-04.cnf fulfilled No. of Restarts: 1334 No. of Flips: 4255 time to process: 15 seconds.
uf250-04.cnf fulfilled No. of Restarts: 984 No. of Flips: 3112 time to process: 5 seconds.
uf250-04.cnf fulfilled No. of Restarts: 65 No. of Flips: 2852 time to process: 2 seconds.
uf250-04.cnf fulfilled No. of Restarts: 864 No. of Flips: 3030 time to process: 3 seconds.
uf250-04.cnf fulfilled No. of Restarts: 486 No. of Flips: 2277 time to process: 4 seconds.
uf250-04.cnf fulfilled No. of Restarts: 330 No. of Flips: 1820 time to process: 5 seconds.
uf250-04.cnf fulfilled No. of Restarts: 447 No. of Flips: 4759 time to process: 3 seconds.
uf250-04.cnf fulfilled No. of Restarts: 143 No. of Flips: 3127 time to process: 11 seconds.
uf250-04.cnf fulfilled No. of Restarts: 3142 No. of Flips: 1248 time to process: 13 seconds.
uf250-04.cnf fulfilled No. of Restarts: 45 No. of Flips: 1483 time to process: 0 seconds.
uf250-04.cnf fulfilled No. of Restarts: 1870 No. of Flips: 1984 time to process: 8 seconds.
uf250-04.cnf fulfilled No. of Restarts: 135 No. of Flips: 3375 time to process: 7 seconds.
uf250-04.cnf fulfilled No. of Restarts: 31 No. of Flips: 4166 time to process: 5 seconds.
uf250-04.cnf fulfilled No. of Restarts: 3286 No. of Flips: 2829 time to process: 13 seconds.
uf250-04.cnf fulfilled No. of Restarts: 1671 No. of Flips: 2350 time to process: 8 seconds.
uf250-04.cnf fulfilled No. of Restarts: 330 No. of Flips: 2969 time to process: 5 seconds.
uf250-04.cnf fulfilled No. of Restarts: 141 No. of Flips: 3095 time to process: 10 seconds.
uf250-04.cnf fulfilled No. of Restarts: 832 No. of Flips: 4129 time to process: 5 seconds.
uf250-04.cnf fulfilled No. of Restarts: 3526 No. of Flips: 2541 time to process: 14 seconds.
uf250-04.cnf fulfilled No. of Restarts: 2768 No. of Flips: 4776 time to process: 14 seconds.
uf250-04.cnf fulfilled No. of Restarts: 1456 No. of Flips: 4755 time to process: 6 seconds.
uf250-04.cnf fulfilled No. of Restarts: 414 No. of Flips: 4483 time to process: 1 seconds.
uf250-04.cnf , deadline. Restarts: 4950
uf250-04.cnf fulfilled No. of Restarts: 945 No. of Flips: 4097 time to process: 3 seconds.
uf250-04.cnf fulfilled No. of Restarts: 128 No. of Flips: 2058 time to process: 1 seconds.
uf250-04.cnf fulfilled No. of Restarts: 574 No. of Flips: 1388 time to process: 3 seconds.
uf250-04.cnf fulfilled No. of Restarts: 21 No. of Flips: 2891 time to process: 0 seconds.
uf250-04.cnf fulfilled No. of Restarts: 843 No. of Flips: 1294 time to process: 20 seconds.
uf250-04.cnf fulfilled No. of Restarts: 2213 No. of Flips: 1628 time to process: 9 seconds.
uf250-04.cnf fulfilled No. of Restarts: 1500 No. of Flips: 3619 time to process: 6 seconds.
uf250-04.cnf fulfilled No. of Restarts: 665 No. of Flips: 3281 time to process: 5 seconds.
uf250-04.cnf fulfilled No. of Restarts: 1298 No. of Flips: 1192 time to process: 6 seconds.
uf250-04.cnf fulfilled No. of Restarts: 3025 No. of Flips: 4594 time to process: 18 seconds.
uf250-04.cnf fulfilled No. of Restarts: 24 No. of Flips: 2150 time to process: 0 seconds.
uf250-04.cnf fulfilled No. of Restarts: 643 No. of Flips: 4305 time to process: 10 seconds.
uf250-04.cnf fulfilled No. of Restarts: 1493 No. of Flips: 1544 time to process: 6 seconds.
uf250-04.cnf fulfilled No. of Restarts: 1987 No. of Flips: 2052 time to process: 10 seconds.
uf250-04.cnf fulfilled No. of Restarts: 882 No. of Flips: 3091 time to process: 5 seconds.
uf250-04.cnf fulfilled No. of Restarts: 55 No. of Flips: 2118 time to process: 5 seconds.
uf250-04.cnf fulfilled No. of Restarts: 475 No. of Flips: 4649 time to process: 6 seconds.
uf250-04.cnf fulfilled No. of Restarts: 2243 No. of Flips: 2848 time to process: 10 seconds.
uf250-04.cnf fulfilled No. of Restarts: 2685 No. of Flips: 3153 time to process: 14 seconds.
uf250-04.cnf fulfilled No. of Restarts: 3658 No. of Flips: 4091 time to process: 15 seconds.
uf250-04.cnf fulfilled No. of Restarts: 593 No. of Flips: 524 time to process: 2 seconds.
uf250-04.cnf fulfilled No. of Restarts: 348 No. of Flips: 3831 time to process: 6 seconds.
uf250-04.cnf fulfilled No. of Restarts: 331 No. of Flips: 4369 time to process: 8 seconds.
uf250-04.cnf fulfilled No. of Restarts: 164 No. of Flips: 3030 time to process: 4 seconds.
uf250-04.cnf fulfilled No. of Restarts: 2812 No. of Flips: 2133 time to process: 14 seconds.
uf250-04.cnf fulfilled No. of Restarts: 988 No. of Flips: 2332 time to process: 6 seconds.
uf250-04.cnf fulfilled No. of Restarts: 2969 No. of Flips: 1212 time to process: 16 seconds.
uf250-04.cnf fulfilled No. of Restarts: 469 No. of Flips: 2222 time to process: 6 seconds.
uf250-04.cnf fulfilled No. of Restarts: 2273 No. of Flips: 4937 time to process: 11 seconds.
uf250-04.cnf fulfilled No. of Restarts: 502 No. of Flips: 4916 time to process: 14 seconds.
uf250-04.cnf fulfilled No. of Restarts: 897 No. of Flips: 4873 time to process: 10 seconds.
uf250-04.cnf fulfilled No. of Restarts: 1061 No. of Flips: 4487 time to process: 5 seconds.
uf250-04.cnf fulfilled No. of Restarts: 769 No. of Flips: 2844 time to process: 7 seconds.
uf250-04.cnf fulfilled No. of Restarts: 599 No. of Flips: 4533 time to process: 8 seconds.
uf250-04.cnf fulfilled No. of Restarts: 911 No. of Flips: 2179 time to process: 5 seconds.
uf250-04.cnf fulfilled No. of Restarts: 1965 No. of Flips: 2253 time to process: 14 seconds.
uf250-04.cnf fulfilled No. of Restarts: 785 No. of Flips: 674 time to process: 4 seconds.
uf250-04.cnf fulfilled No. of Restarts: 604 No. of Flips: 3070 time to process: 2 seconds.
uf250-04.cnf fulfilled No. of Restarts: 732 No. of Flips: 1869 time to process: 4 seconds.
uf250-04.cnf fulfilled No. of Restarts: 63 No. of Flips: 944 time to process: 13 seconds.
uf250-04.cnf fulfilled No. of Restarts: 50 No. of Flips: 4267 time to process: 10 seconds.
uf250-04.cnf fulfilled No. of Restarts: 986 No. of Flips: 3641 time to process: 5 seconds.
uf250-04.cnf fulfilled No. of Restarts: 1918 No. of Flips: 2730 time to process: 17 seconds.
uf250-04.cnf fulfilled No. of Restarts: 2708 No. of Flips: 4495 time to process: 11 seconds.
uf250-04.cnf fulfilled No. of Restarts: 1683 No. of Flips: 4867 time to process: 10 seconds.
uf250-04.cnf fulfilled No. of Restarts: 825 No. of Flips: 2722 time to process: 8 seconds.
uf250-04.cnf fulfilled No. of Restarts: 1447 No. of Flips: 2053 time to process: 7 seconds.
uf250-04.cnf fulfilled No. of Restarts: 285 No. of Flips: 1294 time to process: 2 seconds.
uf250-04.cnf fulfilled No. of Restarts: 638 No. of Flips: 4985 time to process: 3 seconds.
uf250-04.cnf fulfilled No. of Restarts: 1285 No. of Flips: 3726 time to process: 11 seconds.
uf250-04.cnf fulfilled No. of Restarts: 215 No. of Flips: 1784 time to process: 4 seconds.
uf250-04.cnf fulfilled No. of Restarts: 1736 No. of Flips: 2194 time to process: 7 seconds.
uf250-04.cnf fulfilled No. of Restarts: 1120 No. of Flips: 4140 time to process: 10 seconds.
uf250-04.cnf fulfilled No. of Restarts: 685 No. of Flips: 3215 time to process: 10 seconds.
uf250-04.cnf fulfilled No. of Restarts: 2543 No. of Flips: 3214 time to process: 10 seconds.
uf250-04.cnf fulfilled No. of Restarts: 1732 No. of Flips: 3219 time to process: 8 seconds.
uf250-04.cnf fulfilled No. of Restarts: 797 No. of Flips: 2992 time to process: 7 seconds.
uf250-04.cnf fulfilled No. of Restarts: 1993 No. of Flips: 2468 time to process: 10 seconds.
uf250-04.cnf fulfilled No. of Restarts: 692 No. of Flips: 4971 time to process: 4 seconds.
uf250-04.cnf fulfilled No. of Restarts: 509 No. of Flips: 1935 time to process: 3 seconds.
uf250-04.cnf fulfilled No. of Restarts: 382 No. of Flips: 1148 time to process: 7 seconds.
uf250-04.cnf fulfilled No. of Restarts: 301 No. of Flips: 1752 time to process: 5 seconds.
uf250-04.cnf fulfilled No. of Restarts: 38 No. of Flips: 2892 time to process: 4 seconds.
uf250-04.cnf fulfilled No. of Restarts: 2140 No. of Flips: 4191 time to process: 10 seconds.
uf250-04.cnf fulfilled No. of Restarts: 935 No. of Flips: 3183 time to process: 6 seconds.
uf250-04.cnf fulfilled No. of Restarts: 2147 No. of Flips: 2784 time to process: 19 seconds.
uf250-04.cnf fulfilled No. of Restarts: 251 No. of Flips: 1426 time to process: 1 seconds.
uf250-04.cnf , deadline. Restarts: 4950
uf250-04.cnf fulfilled No. of Restarts: 259 No. of Flips: 1084 time to process: 1 seconds.
uf250-04.cnf fulfilled No. of Restarts: 3123 No. of Flips: 3171 time to process: 13 seconds.
uf250-04.cnf fulfilled No. of Restarts: 1517 No. of Flips: 3728 time to process: 6 seconds.
uf250-04.cnf fulfilled No. of Restarts: 2149 No. of Flips: 4182 time to process: 8 seconds.
uf250-04.cnf fulfilled No. of Restarts: 10 No. of Flips: 2852 time to process: 1 seconds.
uf250-04.cnf fulfilled No. of Restarts: 119 No. of Flips: 3311 time to process: 3 seconds.
uf250-04.cnf fulfilled No. of Restarts: 1915 No. of Flips: 2064 time to process: 11 seconds.
uf250-04.cnf fulfilled No. of Restarts: 316 No. of Flips: 4377 time to process: 5 seconds.
uf250-04.cnf fulfilled No. of Restarts: 85 No. of Flips: 4895 time to process: 3 seconds.
uf250-04.cnf fulfilled No. of Restarts: 2242 No. of Flips: 3103 time to process: 10 seconds.
uf250-04.cnf fulfilled No. of Restarts: 2797 No. of Flips: 2404 time to process: 15 seconds.
uf250-04.cnf fulfilled No. of Restarts: 671 No. of Flips: 4896 time to process: 3 seconds.
uf250-04.cnf fulfilled No. of Restarts: 478 No. of Flips: 4301 time to process: 13 seconds.
uf250-04.cnf fulfilled No. of Restarts: 595 No. of Flips: 4656 time to process: 4 seconds.
uf250-04.cnf fulfilled No. of Restarts: 0 No. of Flips: 638 time to process: 2 seconds.
uf250-04.cnf fulfilled No. of Restarts: 34 No. of Flips: 1138 time to process: 3 seconds.
uf250-04.cnf fulfilled No. of Restarts: 465 No. of Flips: 1686 time to process: 1 seconds.
uf250-04.cnf fulfilled No. of Restarts: 890 No. of Flips: 2605 time to process: 4 seconds.
uf250-04.cnf fulfilled No. of Restarts: 1518 No. of Flips: 3834 time to process: 11 seconds.
uf250-04.cnf fulfilled No. of Restarts: 136 No. of Flips: 2657 time to process: 5 seconds.
uf250-04.cnf fulfilled No. of Restarts: 890 No. of Flips: 1437 time to process: 7 seconds.
uf250-04.cnf fulfilled No. of Restarts: 1576 No. of Flips: 2132 time to process: 14 seconds.
uf250-04.cnf fulfilled No. of Restarts: 478 No. of Flips: 1593 time to process: 12 seconds.
uf250-04.cnf fulfilled No. of Restarts: 18 No. of Flips: 2807 time to process: 1 seconds.
uf250-04.cnf fulfilled No. of Restarts: 1716 No. of Flips: 1861 time to process: 27 seconds.
uf250-04.cnf fulfilled No. of Restarts: 1014 No. of Flips: 2385 time to process: 16 seconds.
uf250-04.cnf fulfilled No. of Restarts: 790 No. of Flips: 4603 time to process: 5 seconds.
uf250-04.cnf fulfilled No. of Restarts: 1103 No. of Flips: 3269 time to process: 4 seconds.
uf250-04.cnf fulfilled No. of Restarts: 1573 No. of Flips: 1787 time to process: 7 seconds.
uf250-04.cnf fulfilled No. of Restarts: 855 No. of Flips: 1918 time to process: 5 seconds.
uf250-04.cnf fulfilled No. of Restarts: 392 No. of Flips: 924 time to process: 1 seconds.
uf250-04.cnf fulfilled No. of Restarts: 13 No. of Flips: 4455 time to process: 16 seconds.
uf250-04.cnf fulfilled No. of Restarts: 500 No. of Flips: 4024 time to process: 6 seconds.
uf250-04.cnf fulfilled No. of Restarts: 272 No. of Flips: 2549 time to process: 1 seconds.
uf250-04.cnf fulfilled No. of Restarts: 976 No. of Flips: 1711 time to process: 7 seconds.
uf250-04.cnf fulfilled No. of Restarts: 218 No. of Flips: 4343 time to process: 6 seconds.
uf250-04.cnf fulfilled No. of Restarts: 956 No. of Flips: 4650 time to process: 6 seconds.
uf250-04.cnf fulfilled No. of Restarts: 726 No. of Flips: 1505 time to process: 5 seconds.
uf250-04.cnf fulfilled No. of Restarts: 62 No. of Flips: 2377 time to process: 8 seconds.
uf250-04.cnf fulfilled No. of Restarts: 2669 No. of Flips: 1428 time to process: 13 seconds.
uf250-04.cnf fulfilled No. of Restarts: 413 No. of Flips: 4615 time to process: 8 seconds.
uf250-04.cnf fulfilled No. of Restarts: 1149 No. of Flips: 4245 time to process: 8 seconds.
uf250-04.cnf fulfilled No. of Restarts: 580 No. of Flips: 1149 time to process: 6 seconds.
uf250-04.cnf fulfilled No. of Restarts: 506 No. of Flips: 2456 time to process: 4 seconds.
uf250-04.cnf fulfilled No. of Restarts: 1834 No. of Flips: 1672 time to process: 8 seconds.
uf250-04.cnf fulfilled No. of Restarts: 1382 No. of Flips: 2370 time to process: 5 seconds.
uf250-04.cnf fulfilled No. of Restarts: 564 No. of Flips: 2672 time to process: 2 seconds.
uf250-04.cnf fulfilled No. of Restarts: 530 No. of Flips: 4378 time to process: 5 seconds.
uf250-04.cnf fulfilled No. of Restarts: 465 No. of Flips: 4355 time to process: 5 seconds.
uf250-04.cnf fulfilled No. of Restarts: 297 No. of Flips: 4181 time to process: 4 seconds.
uf250-04.cnf fulfilled No. of Restarts: 379 No. of Flips: 1478 time to process: 16 seconds.
uf250-04.cnf fulfilled No. of Restarts: 227 No. of Flips: 3648 time to process: 4 seconds.
uf250-04.cnf fulfilled No. of Restarts: 172 No. of Flips: 1947 time to process: 10 seconds.
uf250-04.cnf fulfilled No. of Restarts: 924 No. of Flips: 694 time to process: 3 seconds.
uf250-04.cnf fulfilled No. of Restarts: 816 No. of Flips: 4886 time to process: 18 seconds.
uf250-04.cnf fulfilled No. of Restarts: 2038 No. of Flips: 955 time to process: 9 seconds.
uf250-04.cnf fulfilled No. of Restarts: 75 No. of Flips: 782 time to process: 1 seconds.
uf250-04.cnf fulfilled No. of Restarts: 958 No. of Flips: 1435 time to process: 14 seconds.
uf250-04.cnf fulfilled No. of Restarts: 484 No. of Flips: 2438 time to process: 12 seconds.
uf250-04.cnf fulfilled No. of Restarts: 103 No. of Flips: 5000 time to process: 4 seconds.
uf250-04.cnf fulfilled No. of Restarts: 215 No. of Flips: 4944 time to process: 3 seconds.
uf250-04.cnf fulfilled No. of Restarts: 3122 No. of Flips: 4677 time to process: 20 seconds.
uf250-04.cnf fulfilled No. of Restarts: 790 No. of Flips: 4636 time to process: 8 seconds.
uf250-04.cnf fulfilled No. of Restarts: 4230 No. of Flips: 4167 time to process: 17 seconds.
uf250-04.cnf fulfilled No. of Restarts: 1935 No. of Flips: 4139 time to process: 19 seconds.
uf250-04.cnf fulfilled No. of Restarts: 544 No. of Flips: 3018 time to process: 2 seconds.
uf250-04.cnf fulfilled No. of Restarts: 2967 No. of Flips: 3769 time to process: 12 seconds.
uf250-04.cnf fulfilled No. of Restarts: 340 No. of Flips: 2099 time to process: 2 seconds.
uf250-04.cnf fulfilled No. of Restarts: 275 No. of Flips: 3013 time to process: 6 seconds.
uf250-04.cnf fulfilled No. of Restarts: 7 No. of Flips: 2473 time to process: 6 seconds.
uf250-04.cnf fulfilled No. of Restarts: 630 No. of Flips: 3694 time to process: 10 seconds.
uf250-04.cnf fulfilled No. of Restarts: 1763 No. of Flips: 3814 time to process: 14 seconds.
uf250-04.cnf fulfilled No. of Restarts: 1732 No. of Flips: 4193 time to process: 7 seconds.
uf250-04.cnf fulfilled No. of Restarts: 656 No. of Flips: 4231 time to process: 5 seconds.
uf250-04.cnf fulfilled No. of Restarts: 245 No. of Flips: 2340 time to process: 1 seconds.
uf250-04.cnf fulfilled No. of Restarts: 17 No. of Flips: 4516 time to process: 16 seconds.
uf250-04.cnf fulfilled No. of Restarts: 3522 No. of Flips: 1287 time to process: 14 seconds.
uf250-04.cnf fulfilled No. of Restarts: 1926 No. of Flips: 3340 time to process: 7 seconds.
uf250-04.cnf fulfilled No. of Restarts: 1024 No. of Flips: 4905 time to process: 7 seconds.
uf250-04.cnf fulfilled No. of Restarts: 2357 No. of Flips: 3701 time to process: 17 seconds.
uf250-04.cnf fulfilled No. of Restarts: 1049 No. of Flips: 4270 time to process: 5 seconds.
uf250-04.cnf fulfilled No. of Restarts: 394 No. of Flips: 4728 time to process: 5 seconds.
uf250-04.cnf fulfilled No. of Restarts: 302 No. of Flips: 1967 time to process: 13 seconds.
uf250-04.cnf fulfilled No. of Restarts: 131 No. of Flips: 3051 time to process: 3 seconds.
uf250-04.cnf fulfilled No. of Restarts: 858 No. of Flips: 4312 time to process: 6 seconds.
uf250-04.cnf fulfilled No. of Restarts: 2794 No. of Flips: 3671 time to process: 13 seconds.
uf250-04.cnf fulfilled No. of Restarts: 2399 No. of Flips: 1627 time to process: 9 seconds.
uf250-04.cnf fulfilled No. of Restarts: 912 No. of Flips: 3988 time to process: 7 seconds.
uf250-04.cnf fulfilled No. of Restarts: 80 No. of Flips: 4834 time to process: 0 seconds.
uf250-04.cnf fulfilled No. of Restarts: 1996 No. of Flips: 3641 time to process: 12 seconds.
uf250-04.cnf fulfilled No. of Restarts: 1489 No. of Flips: 1388 time to process: 7 seconds.
uf250-04.cnf fulfilled No. of Restarts: 691 No. of Flips: 3704 time to process: 2 seconds.
uf250-04.cnf fulfilled No. of Restarts: 1257 No. of Flips: 2816 time to process: 7 seconds.
uf250-04.cnf fulfilled No. of Restarts: 562 No. of Flips: 4848 time to process: 12 seconds.
uf250-04.cnf fulfilled No. of Restarts: 2557 No. of Flips: 3700 time to process: 10 seconds.
uf250-04.cnf fulfilled No. of Restarts: 3237 No. of Flips: 3122 time to process: 13 seconds.
uf250-04.cnf fulfilled No. of Restarts: 323 No. of Flips: 1283 time to process: 7 seconds.
uf250-04.cnf fulfilled No. of Restarts: 1576 No. of Flips: 1516 time to process: 9 seconds.
uf250-04.cnf fulfilled No. of Restarts: 72 No. of Flips: 2288 time to process: 3 seconds.
uf250-04.cnf fulfilled No. of Restarts: 581 No. of Flips: 1413 time to process: 3 seconds.
uf250-04.cnf fulfilled No. of Restarts: 2167 No. of Flips: 3190 time to process: 16 seconds.
uf250-04.cnf fulfilled No. of Restarts: 1937 No. of Flips: 2875 time to process: 8 seconds.
uf250-04.cnf fulfilled No. of Restarts: 2607 No. of Flips: 2320 time to process: 11 seconds.
uf250-04.cnf fulfilled No. of Restarts: 2451 No. of Flips: 2787 time to process: 30 seconds.
uf250-04.cnf fulfilled No. of Restarts: 264 No. of Flips: 3696 time to process: 1 seconds.
uf250-04.cnf fulfilled No. of Restarts: 463 No. of Flips: 1809 time to process: 2 seconds.
uf250-04.cnf fulfilled No. of Restarts: 551 No. of Flips: 1994 time to process: 2 seconds.
uf250-04.cnf fulfilled No. of Restarts: 1707 No. of Flips: 3649 time to process: 7 seconds.
uf250-04.cnf fulfilled No. of Restarts: 342 No. of Flips: 1551 time to process: 2 seconds.
uf250-04.cnf fulfilled No. of Restarts: 1761 No. of Flips: 4430 time to process: 8 seconds.
uf250-04.cnf fulfilled No. of Restarts: 3079 No. of Flips: 2004 time to process: 14 seconds.
uf250-04.cnf fulfilled No. of Restarts: 808 No. of Flips: 3943 time to process: 14 seconds.
uf250-04.cnf fulfilled No. of Restarts: 406 No. of Flips: 3106 time to process: 3 seconds.
uf250-04.cnf fulfilled No. of Restarts: 677 No. of Flips: 3261 time to process: 12 seconds.
uf250-04.cnf fulfilled No. of Restarts: 159 No. of Flips: 4831 time to process: 3 seconds.
uf250-04.cnf fulfilled No. of Restarts: 761 No. of Flips: 2078 time to process: 7 seconds.
uf250-04.cnf fulfilled No. of Restarts: 417 No. of Flips: 2885 time to process: 11 seconds.
uf250-04.cnf fulfilled No. of Restarts: 1577 No. of Flips: 3035 time to process: 6 seconds.
uf250-04.cnf fulfilled No. of Restarts: 656 No. of Flips: 2915 time to process: 3 seconds.
uf250-04.cnf fulfilled No. of Restarts: 676 No. of Flips: 4049 time to process: 23 seconds.
uf250-04.cnf fulfilled No. of Restarts: 652 No. of Flips: 1871 time to process: 2 seconds.
uf250-04.cnf fulfilled No. of Restarts: 1630 No. of Flips: 4066 time to process: 8 seconds.
uf250-04.cnf fulfilled No. of Restarts: 1661 No. of Flips: 1301 time to process: 10 seconds.
uf250-04.cnf fulfilled No. of Restarts: 197 No. of Flips: 1647 time to process: 19 seconds.
uf250-04.cnf fulfilled No. of Restarts: 761 No. of Flips: 2423 time to process: 3 seconds.
uf250-04.cnf fulfilled No. of Restarts: 1933 No. of Flips: 3571 time to process: 11 seconds.
uf250-04.cnf fulfilled No. of Restarts: 163 No. of Flips: 3387 time to process: 1 seconds.
uf250-04.cnf fulfilled No. of Restarts: 2586 No. of Flips: 2508 time to process: 18 seconds.
uf250-04.cnf fulfilled No. of Restarts: 405 No. of Flips: 1569 time to process: 6 seconds.
uf250-04.cnf fulfilled No. of Restarts: 1416 No. of Flips: 4075 time to process: 18 seconds.
uf250-04.cnf fulfilled No. of Restarts: 780 No. of Flips: 2255 time to process: 4 seconds.
uf250-04.cnf fulfilled No. of Restarts: 119 No. of Flips: 2052 time to process: 3 seconds.
uf250-04.cnf fulfilled No. of Restarts: 2896 No. of Flips: 4169 time to process: 15 seconds.
uf250-04.cnf fulfilled No. of Restarts: 1026 No. of Flips: 2337 time to process: 8 seconds.
uf250-04.cnf fulfilled No. of Restarts: 188 No. of Flips: 2533 time to process: 12 seconds.
uf250-04.cnf fulfilled No. of Restarts: 8 No. of Flips: 3145 time to process: 0 seconds.
uf250-04.cnf fulfilled No. of Restarts: 1627 No. of Flips: 3249 time to process: 6 seconds.
uf250-04.cnf fulfilled No. of Restarts: 1024 No. of Flips: 3622 time to process: 10 seconds.
uf250-04.cnf fulfilled No. of Restarts: 779 No. of Flips: 3923 time to process: 5 seconds.
uf250-04.cnf fulfilled No. of Restarts: 1724 No. of Flips: 4059 time to process: 11 seconds.
uf250-04.cnf fulfilled No. of Restarts: 704 No. of Flips: 4517 time to process: 2 seconds.
uf250-04.cnf fulfilled No. of Restarts: 749 No. of Flips: 2777 time to process: 18 seconds.
uf250-04.cnf fulfilled No. of Restarts: 1266 No. of Flips: 2962 time to process: 12 seconds.
uf250-04.cnf fulfilled No. of Restarts: 918 No. of Flips: 2338 time to process: 3 seconds.
uf250-04.cnf fulfilled No. of Restarts: 540 No. of Flips: 2582 time to process: 4 seconds.
uf250-04.cnf fulfilled No. of Restarts: 2596 No. of Flips: 3195 time to process: 15 seconds.
uf250-04.cnf fulfilled No. of Restarts: 3681 No. of Flips: 1781 time to process: 15 seconds.
uf250-04.cnf fulfilled No. of Restarts: 210 No. of Flips: 4546 time to process: 3 seconds.
uf250-04.cnf fulfilled No. of Restarts: 757 No. of Flips: 1067 time to process: 6 seconds.
uf250-04.cnf fulfilled No. of Restarts: 374 No. of Flips: 4712 time to process: 3 seconds.
uf250-04.cnf fulfilled No. of Restarts: 731 No. of Flips: 1716 time to process: 6 seconds.
uf250-04.cnf fulfilled No. of Restarts: 585 No. of Flips: 4130 time to process: 3 seconds.
uf250-04.cnf fulfilled No. of Restarts: 1320 No. of Flips: 3706 time to process: 6 seconds.
uf250-04.cnf fulfilled No. of Restarts: 603 No. of Flips: 1682 time to process: 16 seconds.
uf250-04.cnf fulfilled No. of Restarts: 1671 No. of Flips: 960 time to process: 9 seconds.
uf250-04.cnf fulfilled No. of Restarts: 383 No. of Flips: 2354 time to process: 1 seconds.
uf250-04.cnf fulfilled No. of Restarts: 3155 No. of Flips: 663 time to process: 23 seconds.
uf250-04.cnf fulfilled No. of Restarts: 154 No. of Flips: 3242 time to process: 5 seconds.
uf250-04.cnf fulfilled No. of Restarts: 174 No. of Flips: 1292 time to process: 0 seconds.
uf250-04.cnf fulfilled No. of Restarts: 3256 No. of Flips: 1509 time to process: 13 seconds.
uf250-04.cnf fulfilled No. of Restarts: 4470 No. of Flips: 4965 time to process: 18 seconds.
uf250-04.cnf fulfilled No. of Restarts: 1092 No. of Flips: 1732 time to process: 13 seconds.
uf250-04.cnf fulfilled No. of Restarts: 2573 No. of Flips: 1121 time to process: 27 seconds.
uf250-04.cnf fulfilled No. of Restarts: 1664 No. of Flips: 2186 time to process: 6 seconds.
uf250-04.cnf fulfilled No. of Restarts: 914 No. of Flips: 2567 time to process: 4 seconds.
uf250-04.cnf fulfilled No. of Restarts: 259 No. of Flips: 2562 time to process: 6 seconds.
uf250-04.cnf fulfilled No. of Restarts: 641 No. of Flips: 2889 time to process: 5 seconds.
uf250-04.cnf fulfilled No. of Restarts: 2979 No. of Flips: 3363 time to process: 13 seconds.
uf250-04.cnf fulfilled No. of Restarts: 2156 No. of Flips: 1621 time to process: 11 seconds.
uf250-04.cnf fulfilled No. of Restarts: 27 No. of Flips: 4898 time to process: 0 seconds.
uf250-04.cnf fulfilled No. of Restarts: 602 No. of Flips: 2661 time to process: 4 seconds.
uf250-04.cnf fulfilled No. of Restarts: 114 No. of Flips: 3547 time to process: 5 seconds.
uf250-04.cnf fulfilled No. of Restarts: 112 No. of Flips: 1761 time to process: 2 seconds.
uf250-04.cnf fulfilled No. of Restarts: 422 No. of Flips: 2162 time to process: 10 seconds.
uf250-04.cnf fulfilled No. of Restarts: 1857 No. of Flips: 4884 time to process: 28 seconds.
uf250-04.cnf fulfilled No. of Restarts: 1188 No. of Flips: 3545 time to process: 8 seconds.
uf250-04.cnf fulfilled No. of Restarts: 368 No. of Flips: 2220 time to process: 5 seconds.
uf250-04.cnf fulfilled No. of Restarts: 1724 No. of Flips: 2430 time to process: 7 seconds.
uf250-04.cnf fulfilled No. of Restarts: 508 No. of Flips: 1745 time to process: 4 seconds.
uf250-04.cnf fulfilled No. of Restarts: 1597 No. of Flips: 2398 time to process: 11 seconds.
uf250-04.cnf fulfilled No. of Restarts: 136 No. of Flips: 3478 time to process: 2 seconds.
uf250-04.cnf fulfilled No. of Restarts: 1689 No. of Flips: 4680 time to process: 8 seconds.
uf250-04.cnf fulfilled No. of Restarts: 1116 No. of Flips: 4179 time to process: 8 seconds.
uf250-04.cnf fulfilled No. of Restarts: 2264 No. of Flips: 3318 time to process: 19 seconds.
uf250-04.cnf fulfilled No. of Restarts: 848 No. of Flips: 4339 time to process: 3 seconds.
uf250-04.cnf fulfilled No. of Restarts: 1706 No. of Flips: 1192 time to process: 24 seconds.
uf250-04.cnf fulfilled No. of Restarts: 876 No. of Flips: 1511 time to process: 3 seconds.
uf250-04.cnf fulfilled No. of Restarts: 796 No. of Flips: 2602 time to process: 5 seconds.
uf250-04.cnf fulfilled No. of Restarts: 215 No. of Flips: 4029 time to process: 3 seconds.
uf250-04.cnf fulfilled No. of Restarts: 1165 No. of Flips: 4564 time to process: 6 seconds.
uf250-04.cnf fulfilled No. of Restarts: 1968 No. of Flips: 2762 time to process: 14 seconds.
uf250-04.cnf fulfilled No. of Restarts: 1090 No. of Flips: 4332 time to process: 5 seconds.
uf250-04.cnf fulfilled No. of Restarts: 14 No. of Flips: 3882 time to process: 3 seconds.
uf250-04.cnf fulfilled No. of Restarts: 71 No. of Flips: 4849 time to process: 0 seconds.
uf250-04.cnf fulfilled No. of Restarts: 271 No. of Flips: 2518 time to process: 1 seconds.
uf250-04.cnf fulfilled No. of Restarts: 1374 No. of Flips: 4762 time to process: 5 seconds.
uf250-04.cnf fulfilled No. of Restarts: 159 No. of Flips: 4699 time to process: 13 seconds.
uf250-04.cnf fulfilled No. of Restarts: 1620 No. of Flips: 2992 time to process: 12 seconds.
uf250-04.cnf fulfilled No. of Restarts: 2082 No. of Flips: 3583 time to process: 17 seconds.
uf250-04.cnf fulfilled No. of Restarts: 344 No. of Flips: 3182 time to process: 1 seconds.
uf250-04.cnf fulfilled No. of Restarts: 1191 No. of Flips: 3123 time to process: 8 seconds.
uf250-04.cnf fulfilled No. of Restarts: 852 No. of Flips: 2370 time to process: 6 seconds.
uf250-04.cnf fulfilled No. of Restarts: 1471 No. of Flips: 4985 time to process: 8 seconds.
uf250-04.cnf fulfilled No. of Restarts: 714 No. of Flips: 4612 time to process: 7 seconds.
uf250-04.cnf fulfilled No. of Restarts: 168 No. of Flips: 4124 time to process: 6 seconds.
uf250-04.cnf fulfilled No. of Restarts: 10 No. of Flips: 1078 time to process: 1 seconds.
uf250-04.cnf fulfilled No. of Restarts: 2695 No. of Flips: 3407 time to process: 22 seconds.
uf250-04.cnf fulfilled No. of Restarts: 88 No. of Flips: 2856 time to process: 0 seconds.
uf250-04.cnf fulfilled No. of Restarts: 458 No. of Flips: 2209 time to process: 2 seconds.
uf250-04.cnf , deadline. Restarts: 4950
uf250-04.cnf fulfilled No. of Restarts: 1143 No. of Flips: 3601 time to process: 4 seconds.
uf250-04.cnf fulfilled No. of Restarts: 1870 No. of Flips: 4940 time to process: 7 seconds.
uf250-04.cnf fulfilled No. of Restarts: 921 No. of Flips: 2752 time to process: 22 seconds.
uf250-04.cnf fulfilled No. of Restarts: 329 No. of Flips: 1889 time to process: 1 seconds.
uf250-04.cnf fulfilled No. of Restarts: 247 No. of Flips: 3720 time to process: 6 seconds.
uf250-04.cnf fulfilled No. of Restarts: 552 No. of Flips: 4020 time to process: 2 seconds.
uf250-04.cnf fulfilled No. of Restarts: 1026 No. of Flips: 2133 time to process: 16 seconds.
uf250-04.cnf fulfilled No. of Restarts: 461 No. of Flips: 4174 time to process: 1 seconds.
uf250-04.cnf fulfilled No. of Restarts: 2330 No. of Flips: 1578 time to process: 15 seconds.
uf250-04.cnf fulfilled No. of Restarts: 396 No. of Flips: 3870 time to process: 3 seconds.
uf250-04.cnf fulfilled No. of Restarts: 133 No. of Flips: 2090 time to process: 3 seconds.
uf250-04.cnf fulfilled No. of Restarts: 718 No. of Flips: 1195 time to process: 7 seconds.
uf250-04.cnf fulfilled No. of Restarts: 687 No. of Flips: 3781 time to process: 9 seconds.
uf250-04.cnf fulfilled No. of Restarts: 15 No. of Flips: 1751 time to process: 4 seconds.
uf250-04.cnf fulfilled No. of Restarts: 429 No. of Flips: 3240 time to process: 8 seconds.
uf250-04.cnf fulfilled No. of Restarts: 1898 No. of Flips: 3552 time to process: 8 seconds.
uf250-04.cnf fulfilled No. of Restarts: 1208 No. of Flips: 2495 time to process: 5 seconds.
uf250-04.cnf fulfilled No. of Restarts: 653 No. of Flips: 3219 time to process: 10 seconds.
uf250-04.cnf fulfilled No. of Restarts: 315 No. of Flips: 2460 time to process: 13 seconds.
uf250-04.cnf fulfilled No. of Restarts: 1571 No. of Flips: 4345 time to process: 6 seconds.
uf250-04.cnf fulfilled No. of Restarts: 576 No. of Flips: 2348 time to process: 18 seconds.
uf250-04.cnf fulfilled No. of Restarts: 1854 No. of Flips: 4762 time to process: 8 seconds.
uf250-04.cnf fulfilled No. of Restarts: 1540 No. of Flips: 4917 time to process: 11 seconds.
uf250-04.cnf fulfilled No. of Restarts: 664 No. of Flips: 4158 time to process: 4 seconds.
uf250-04.cnf fulfilled No. of Restarts: 679 No. of Flips: 1385 time to process: 7 seconds.
uf250-04.cnf fulfilled No. of Restarts: 482 No. of Flips: 4351 time to process: 11 seconds.
uf250-04.cnf fulfilled No. of Restarts: 3384 No. of Flips: 3087 time to process: 14 seconds.
uf250-04.cnf fulfilled No. of Restarts: 662 No. of Flips: 1745 time to process: 2 seconds.
uf250-04.cnf fulfilled No. of Restarts: 128 No. of Flips: 2702 time to process: 11 seconds.
uf250-04.cnf fulfilled No. of Restarts: 2150 No. of Flips: 1315 time to process: 21 seconds.
uf250-04.cnf fulfilled No. of Restarts: 2276 No. of Flips: 4103 time to process: 14 seconds.
uf250-04.cnf fulfilled No. of Restarts: 2241 No. of Flips: 3036 time to process: 11 seconds.
uf250-04.cnf fulfilled No. of Restarts: 435 No. of Flips: 3097 time to process: 10 seconds.
uf250-04.cnf fulfilled No. of Restarts: 722 No. of Flips: 1821 time to process: 3 seconds.
uf250-04.cnf fulfilled No. of Restarts: 2232 No. of Flips: 4600 time to process: 14 seconds.
uf250-04.cnf fulfilled No. of Restarts: 895 No. of Flips: 1632 time to process: 3 seconds.
uf250-04.cnf fulfilled No. of Restarts: 89 No. of Flips: 1538 time to process: 13 seconds.
uf250-04.cnf fulfilled No. of Restarts: 903 No. of Flips: 3674 time to process: 4 seconds.
uf250-04.cnf fulfilled No. of Restarts: 1515 No. of Flips: 1746 time to process: 8 seconds.
uf250-04.cnf fulfilled No. of Restarts: 2417 No. of Flips: 3525 time to process: 10 seconds.
uf250-04.cnf fulfilled No. of Restarts: 1387 No. of Flips: 4444 time to process: 8 seconds.
uf250-04.cnf fulfilled No. of Restarts: 949 No. of Flips: 4703 time to process: 4 seconds.
uf250-04.cnf fulfilled No. of Restarts: 930 No. of Flips: 1804 time to process: 9 seconds.
uf250-04.cnf fulfilled No. of Restarts: 684 No. of Flips: 2412 time to process: 5 seconds.
uf250-04.cnf fulfilled No. of Restarts: 2639 No. of Flips: 2440 time to process: 12 seconds.
uf250-04.cnf fulfilled No. of Restarts: 675 No. of Flips: 3161 time to process: 3 seconds.
uf250-04.cnf fulfilled No. of Restarts: 742 No. of Flips: 1762 time to process: 6 seconds.
uf250-04.cnf fulfilled No. of Restarts: 631 No. of Flips: 4502 time to process: 7 seconds.
uf250-04.cnf fulfilled No. of Restarts: 472 No. of Flips: 4449 time to process: 10 seconds.
uf250-04.cnf fulfilled No. of Restarts: 1210 No. of Flips: 2448 time to process: 12 seconds.
uf250-04.cnf fulfilled No. of Restarts: 410 No. of Flips: 2639 time to process: 3 seconds.
uf250-04.cnf fulfilled No. of Restarts: 723 No. of Flips: 1851 time to process: 11 seconds.
uf250-04.cnf fulfilled No. of Restarts: 786 No. of Flips: 1958 time to process: 5 seconds.
uf250-04.cnf fulfilled No. of Restarts: 1082 No. of Flips: 4566 time to process: 6 seconds.
uf250-04.cnf fulfilled No. of Restarts: 762 No. of Flips: 1110 time to process: 5 seconds.
uf250-04.cnf fulfilled No. of Restarts: 388 No. of Flips: 2094 time to process: 7 seconds.
uf250-04.cnf fulfilled No. of Restarts: 959 No. of Flips: 1304 time to process: 4 seconds.
uf250-04.cnf fulfilled No. of Restarts: 2243 No. of Flips: 2797 time to process: 9 seconds.
uf250-04.cnf fulfilled No. of Restarts: 2419 No. of Flips: 1996 time to process: 16 seconds.
uf250-04.cnf fulfilled No. of Restarts: 308 No. of Flips: 2093 time to process: 5 seconds.
uf250-04.cnf fulfilled No. of Restarts: 4365 No. of Flips: 2978 time to process: 18 seconds.
uf250-04.cnf fulfilled No. of Restarts: 1295 No. of Flips: 3210 time to process: 5 seconds.
uf250-04.cnf fulfilled No. of Restarts: 471 No. of Flips: 2421 time to process: 4 seconds.
uf250-04.cnf fulfilled No. of Restarts: 2483 No. of Flips: 4554 time to process: 16 seconds.
uf250-04.cnf fulfilled No. of Restarts: 160 No. of Flips: 1234 time to process: 2 seconds.
uf250-04.cnf fulfilled No. of Restarts: 1268 No. of Flips: 2927 time to process: 6 seconds.
uf250-04.cnf fulfilled No. of Restarts: 1150 No. of Flips: 2780 time to process: 11 seconds.
uf250-04.cnf fulfilled No. of Restarts: 59 No. of Flips: 3942 time to process: 1 seconds.
uf250-04.cnf fulfilled No. of Restarts: 787 No. of Flips: 4726 time to process: 4 seconds.
uf250-04.cnf fulfilled No. of Restarts: 1181 No. of Flips: 3227 time to process: 6 seconds.
uf250-04.cnf fulfilled No. of Restarts: 3093 No. of Flips: 2629 time to process: 19 seconds.
uf250-04.cnf fulfilled No. of Restarts: 1478 No. of Flips: 1631 time to process: 6 seconds.
uf250-04.cnf fulfilled No. of Restarts: 918 No. of Flips: 4368 time to process: 5 seconds.
uf250-04.cnf fulfilled No. of Restarts: 2978 No. of Flips: 1894 time to process: 13 seconds.
uf250-04.cnf fulfilled No. of Restarts: 998 No. of Flips: 4852 time to process: 4 seconds.
uf250-04.cnf fulfilled No. of Restarts: 1500 No. of Flips: 4640 time to process: 7 seconds.
uf250-04.cnf fulfilled No. of Restarts: 550 No. of Flips: 3592 time to process: 14 seconds.
uf250-04.cnf fulfilled No. of Restarts: 860 No. of Flips: 3044 time to process: 6 seconds.
uf250-04.cnf fulfilled No. of Restarts: 1972 No. of Flips: 2841 time to process: 15 seconds.
uf250-04.cnf fulfilled No. of Restarts: 746 No. of Flips: 4766 time to process: 10 seconds.
uf250-04.cnf fulfilled No. of Restarts: 1821 No. of Flips: 3037 time to process: 11 seconds.
uf250-04.cnf fulfilled No. of Restarts: 1107 No. of Flips: 700 time to process: 10 seconds.
uf250-04.cnf fulfilled No. of Restarts: 860 No. of Flips: 2897 time to process: 6 seconds.
uf250-04.cnf fulfilled No. of Restarts: 186 No. of Flips: 2103 time to process: 3 seconds.
uf250-04.cnf fulfilled No. of Restarts: 1394 No. of Flips: 4822 time to process: 7 seconds.
