# Supplementary material for: Completion Probabilities and Parallel Restart Strategies under an Imposed Deadline
Source: PLoS One. 2016 Oct 12;11(10):e0164605. doi: 10.1371/journal.pone.0164605 (PMC5061357; doi:10.1371/journal.pone.0164605)
Supplement: S1 File — The file “S1_File.zip” is the data gathered from the experiments regarding completion probability. (ZIP) [file pone.0164605.s004.zip › results_Multi_r5050.844000000002.txt]

uf250-04.cnf fulfilled No. of Restarts: 151 No. of Flips: 2490 time to process: 0 seconds.
uf250-04.cnf fulfilled No. of Restarts: 2034 No. of Flips: 985 time to process: 13 seconds.
uf250-04.cnf fulfilled No. of Restarts: 4323 No. of Flips: 4879 time to process: 23 seconds.
uf250-04.cnf fulfilled No. of Restarts: 1317 No. of Flips: 4128 time to process: 7 seconds.
uf250-04.cnf fulfilled No. of Restarts: 3253 No. of Flips: 3882 time to process: 18 seconds.
uf250-04.cnf fulfilled No. of Restarts: 1149 No. of Flips: 1746 time to process: 5 seconds.
uf250-04.cnf fulfilled No. of Restarts: 527 No. of Flips: 2681 time to process: 3 seconds.
uf250-04.cnf fulfilled No. of Restarts: 1922 No. of Flips: 2795 time to process: 9 seconds.
uf250-04.cnf fulfilled No. of Restarts: 1521 No. of Flips: 3245 time to process: 12 seconds.
uf250-04.cnf fulfilled No. of Restarts: 755 No. of Flips: 1822 time to process: 6 seconds.
uf250-04.cnf fulfilled No. of Restarts: 233 No. of Flips: 1841 time to process: 8 seconds.
uf250-04.cnf fulfilled No. of Restarts: 4555 No. of Flips: 3308 time to process: 23 seconds.
uf250-04.cnf fulfilled No. of Restarts: 1230 No. of Flips: 1927 time to process: 17 seconds.
uf250-04.cnf fulfilled No. of Restarts: 763 No. of Flips: 2451 time to process: 3 seconds.
uf250-04.cnf fulfilled No. of Restarts: 1008 No. of Flips: 3152 time to process: 4 seconds.
uf250-04.cnf fulfilled No. of Restarts: 875 No. of Flips: 4155 time to process: 3 seconds.
uf250-04.cnf fulfilled No. of Restarts: 1476 No. of Flips: 3860 time to process: 9 seconds.
uf250-04.cnf fulfilled No. of Restarts: 385 No. of Flips: 842 time to process: 7 seconds.
uf250-04.cnf fulfilled No. of Restarts: 1335 No. of Flips: 1084 time to process: 14 seconds.
uf250-04.cnf fulfilled No. of Restarts: 169 No. of Flips: 4174 time to process: 1 seconds.
uf250-04.cnf fulfilled No. of Restarts: 340 No. of Flips: 3689 time to process: 5 seconds.
uf250-04.cnf fulfilled No. of Restarts: 212 No. of Flips: 4189 time to process: 1 seconds.
uf250-04.cnf fulfilled No. of Restarts: 2707 No. of Flips: 3640 time to process: 16 seconds.
uf250-04.cnf fulfilled No. of Restarts: 2786 No. of Flips: 2790 time to process: 13 seconds.
uf250-04.cnf fulfilled No. of Restarts: 1033 No. of Flips: 1398 time to process: 8 seconds.
uf250-04.cnf fulfilled No. of Restarts: 614 No. of Flips: 3901 time to process: 3 seconds.
uf250-04.cnf fulfilled No. of Restarts: 799 No. of Flips: 2964 time to process: 8 seconds.
uf250-04.cnf fulfilled No. of Restarts: 157 No. of Flips: 4351 time to process: 7 seconds.
uf250-04.cnf fulfilled No. of Restarts: 300 No. of Flips: 1539 time to process: 12 seconds.
uf250-04.cnf fulfilled No. of Restarts: 1518 No. of Flips: 4684 time to process: 10 seconds.
uf250-04.cnf fulfilled No. of Restarts: 1805 No. of Flips: 2523 time to process: 8 seconds.
uf250-04.cnf fulfilled No. of Restarts: 197 No. of Flips: 1827 time to process: 9 seconds.
uf250-04.cnf fulfilled No. of Restarts: 424 No. of Flips: 2747 time to process: 3 seconds.
uf250-04.cnf fulfilled No. of Restarts: 145 No. of Flips: 4989 time to process: 4 seconds.
uf250-04.cnf fulfilled No. of Restarts: 250 No. of Flips: 4204 time to process: 2 seconds.
uf250-04.cnf fulfilled No. of Restarts: 2476 No. of Flips: 901 time to process: 15 seconds.
uf250-04.cnf fulfilled No. of Restarts: 1026 No. of Flips: 4261 time to process: 9 seconds.
uf250-04.cnf fulfilled No. of Restarts: 1728 No. of Flips: 1410 time to process: 7 seconds.
uf250-04.cnf fulfilled No. of Restarts: 1091 No. of Flips: 4699 time to process: 13 seconds.
uf250-04.cnf fulfilled No. of Restarts: 256 No. of Flips: 2588 time to process: 1 seconds.
uf250-04.cnf fulfilled No. of Restarts: 634 No. of Flips: 4953 time to process: 4 seconds.
uf250-04.cnf fulfilled No. of Restarts: 1188 No. of Flips: 3897 time to process: 5 seconds.
uf250-04.cnf fulfilled No. of Restarts: 700 No. of Flips: 2199 time to process: 4 seconds.
uf250-04.cnf fulfilled No. of Restarts: 1726 No. of Flips: 787 time to process: 18 seconds.
uf250-04.cnf fulfilled No. of Restarts: 1288 No. of Flips: 1945 time to process: 10 seconds.
uf250-04.cnf fulfilled No. of Restarts: 1167 No. of Flips: 1665 time to process: 7 seconds.
uf250-04.cnf fulfilled No. of Restarts: 562 No. of Flips: 3730 time to process: 6 seconds.
uf250-04.cnf fulfilled No. of Restarts: 543 No. of Flips: 3542 time to process: 17 seconds.
uf250-04.cnf fulfilled No. of Restarts: 533 No. of Flips: 680 time to process: 6 seconds.
uf250-04.cnf fulfilled No. of Restarts: 530 No. of Flips: 4829 time to process: 4 seconds.
uf250-04.cnf fulfilled No. of Restarts: 4114 No. of Flips: 1855 time to process: 19 seconds.
uf250-04.cnf fulfilled No. of Restarts: 253 No. of Flips: 3447 time to process: 1 seconds.
uf250-04.cnf fulfilled No. of Restarts: 1027 No. of Flips: 2453 time to process: 6 seconds.
uf250-04.cnf fulfilled No. of Restarts: 903 No. of Flips: 2272 time to process: 10 seconds.
uf250-04.cnf fulfilled No. of Restarts: 673 No. of Flips: 2940 time to process: 7 seconds.
uf250-04.cnf fulfilled No. of Restarts: 1362 No. of Flips: 3949 time to process: 6 seconds.
uf250-04.cnf fulfilled No. of Restarts: 1019 No. of Flips: 578 time to process: 8 seconds.
uf250-04.cnf fulfilled No. of Restarts: 1376 No. of Flips: 3507 time to process: 6 seconds.
uf250-04.cnf fulfilled No. of Restarts: 1930 No. of Flips: 2420 time to process: 17 seconds.
uf250-04.cnf fulfilled No. of Restarts: 650 No. of Flips: 3467 time to process: 10 seconds.
uf250-04.cnf fulfilled No. of Restarts: 192 No. of Flips: 1833 time to process: 5 seconds.
uf250-04.cnf fulfilled No. of Restarts: 270 No. of Flips: 2680 time to process: 1 seconds.
uf250-04.cnf fulfilled No. of Restarts: 2209 No. of Flips: 3414 time to process: 9 seconds.
uf250-04.cnf fulfilled No. of Restarts: 4459 No. of Flips: 2839 time to process: 25 seconds.
uf250-04.cnf fulfilled No. of Restarts: 46 No. of Flips: 4258 time to process: 2 seconds.
uf250-04.cnf fulfilled No. of Restarts: 717 No. of Flips: 4486 time to process: 4 seconds.
uf250-04.cnf fulfilled No. of Restarts: 891 No. of Flips: 2133 time to process: 9 seconds.
uf250-04.cnf fulfilled No. of Restarts: 1058 No. of Flips: 1151 time to process: 4 seconds.
uf250-04.cnf fulfilled No. of Restarts: 533 No. of Flips: 3295 time to process: 3 seconds.
uf250-04.cnf fulfilled No. of Restarts: 3198 No. of Flips: 4590 time to process: 24 seconds.
uf250-04.cnf fulfilled No. of Restarts: 2528 No. of Flips: 4978 time to process: 11 seconds.
uf250-04.cnf fulfilled No. of Restarts: 1465 No. of Flips: 3959 time to process: 18 seconds.
uf250-04.cnf fulfilled No. of Restarts: 605 No. of Flips: 2285 time to process: 7 seconds.
uf250-04.cnf fulfilled No. of Restarts: 3754 No. of Flips: 4581 time to process: 31 seconds.
uf250-04.cnf fulfilled No. of Restarts: 2205 No. of Flips: 4542 time to process: 10 seconds.
uf250-04.cnf fulfilled No. of Restarts: 1326 No. of Flips: 2483 time to process: 14 seconds.
uf250-04.cnf fulfilled No. of Restarts: 812 No. of Flips: 1166 time to process: 3 seconds.
uf250-04.cnf fulfilled No. of Restarts: 345 No. of Flips: 2960 time to process: 11 seconds.
uf250-04.cnf fulfilled No. of Restarts: 390 No. of Flips: 2509 time to process: 7 seconds.
uf250-04.cnf fulfilled No. of Restarts: 347 No. of Flips: 4662 time to process: 18 seconds.
uf250-04.cnf fulfilled No. of Restarts: 1503 No. of Flips: 2741 time to process: 6 seconds.
uf250-04.cnf fulfilled No. of Restarts: 1334 No. of Flips: 4784 time to process: 6 seconds.
uf250-04.cnf fulfilled No. of Restarts: 2749 No. of Flips: 3509 time to process: 13 seconds.
uf250-04.cnf fulfilled No. of Restarts: 2559 No. of Flips: 4820 time to process: 18 seconds.
uf250-04.cnf fulfilled No. of Restarts: 63 No. of Flips: 3927 time to process: 4 seconds.
uf250-04.cnf fulfilled No. of Restarts: 165 No. of Flips: 1179 time to process: 0 seconds.
uf250-04.cnf fulfilled No. of Restarts: 3227 No. of Flips: 4950 time to process: 20 seconds.
uf250-04.cnf fulfilled No. of Restarts: 206 No. of Flips: 3303 time to process: 1 seconds.
uf250-04.cnf fulfilled No. of Restarts: 58 No. of Flips: 1309 time to process: 8 seconds.
uf250-04.cnf fulfilled No. of Restarts: 1073 No. of Flips: 4953 time to process: 9 seconds.
uf250-04.cnf fulfilled No. of Restarts: 2737 No. of Flips: 2429 time to process: 12 seconds.
uf250-04.cnf fulfilled No. of Restarts: 47 No. of Flips: 2765 time to process: 1 seconds.
uf250-04.cnf fulfilled No. of Restarts: 3456 No. of Flips: 2438 time to process: 23 seconds.
uf250-04.cnf fulfilled No. of Restarts: 2141 No. of Flips: 4530 time to process: 9 seconds.
uf250-04.cnf fulfilled No. of Restarts: 4297 No. of Flips: 1565 time to process: 19 seconds.
uf250-04.cnf fulfilled No. of Restarts: 1513 No. of Flips: 2369 time to process: 7 seconds.
uf250-04.cnf fulfilled No. of Restarts: 133 No. of Flips: 857 time to process: 13 seconds.
uf250-04.cnf fulfilled No. of Restarts: 195 No. of Flips: 2552 time to process: 5 seconds.
uf250-04.cnf fulfilled No. of Restarts: 1116 No. of Flips: 2719 time to process: 9 seconds.
uf250-04.cnf fulfilled No. of Restarts: 430 No. of Flips: 3371 time to process: 2 seconds.
uf250-04.cnf fulfilled No. of Restarts: 226 No. of Flips: 4204 time to process: 7 seconds.
uf250-04.cnf fulfilled No. of Restarts: 14 No. of Flips: 1344 time to process: 3 seconds.
uf250-04.cnf fulfilled No. of Restarts: 1713 No. of Flips: 2965 time to process: 7 seconds.
uf250-04.cnf fulfilled No. of Restarts: 244 No. of Flips: 2213 time to process: 3 seconds.
uf250-04.cnf fulfilled No. of Restarts: 1169 No. of Flips: 2958 time to process: 19 seconds.
uf250-04.cnf fulfilled No. of Restarts: 300 No. of Flips: 4976 time to process: 4 seconds.
uf250-04.cnf fulfilled No. of Restarts: 2280 No. of Flips: 3460 time to process: 9 seconds.
uf250-04.cnf fulfilled No. of Restarts: 264 No. of Flips: 3542 time to process: 5 seconds.
uf250-04.cnf fulfilled No. of Restarts: 919 No. of Flips: 930 time to process: 6 seconds.
uf250-04.cnf fulfilled No. of Restarts: 8 No. of Flips: 2337 time to process: 16 seconds.
uf250-04.cnf fulfilled No. of Restarts: 2044 No. of Flips: 4184 time to process: 15 seconds.
uf250-04.cnf fulfilled No. of Restarts: 1219 No. of Flips: 3740 time to process: 7 seconds.
uf250-04.cnf fulfilled No. of Restarts: 1283 No. of Flips: 4765 time to process: 7 seconds.
uf250-04.cnf fulfilled No. of Restarts: 1051 No. of Flips: 1784 time to process: 10 seconds.
uf250-04.cnf fulfilled No. of Restarts: 1351 No. of Flips: 4078 time to process: 6 seconds.
uf250-04.cnf fulfilled No. of Restarts: 471 No. of Flips: 1321 time to process: 2 seconds.
uf250-04.cnf fulfilled No. of Restarts: 363 No. of Flips: 3917 time to process: 1 seconds.
uf250-04.cnf fulfilled No. of Restarts: 940 No. of Flips: 4360 time to process: 4 seconds.
uf250-04.cnf fulfilled No. of Restarts: 1592 No. of Flips: 4185 time to process: 7 seconds.
uf250-04.cnf fulfilled No. of Restarts: 1234 No. of Flips: 4201 time to process: 5 seconds.
uf250-04.cnf fulfilled No. of Restarts: 3714 No. of Flips: 2122 time to process: 18 seconds.
uf250-04.cnf fulfilled No. of Restarts: 277 No. of Flips: 4392 time to process: 1 seconds.
uf250-04.cnf fulfilled No. of Restarts: 118 No. of Flips: 3106 time to process: 1 seconds.
uf250-04.cnf fulfilled No. of Restarts: 828 No. of Flips: 2589 time to process: 13 seconds.
uf250-04.cnf fulfilled No. of Restarts: 94 No. of Flips: 4437 time to process: 9 seconds.
uf250-04.cnf fulfilled No. of Restarts: 979 No. of Flips: 4839 time to process: 4 seconds.
uf250-04.cnf fulfilled No. of Restarts: 530 No. of Flips: 2164 time to process: 4 seconds.
uf250-04.cnf fulfilled No. of Restarts: 2299 No. of Flips: 4715 time to process: 22 seconds.
uf250-04.cnf fulfilled No. of Restarts: 4769 No. of Flips: 2093 time to process: 21 seconds.
uf250-04.cnf fulfilled No. of Restarts: 444 No. of Flips: 4379 time to process: 6 seconds.
uf250-04.cnf fulfilled No. of Restarts: 1754 No. of Flips: 4886 time to process: 8 seconds.
uf250-04.cnf fulfilled No. of Restarts: 2815 No. of Flips: 2583 time to process: 19 seconds.
uf250-04.cnf fulfilled No. of Restarts: 425 No. of Flips: 2398 time to process: 6 seconds.
uf250-04.cnf fulfilled No. of Restarts: 1309 No. of Flips: 1843 time to process: 18 seconds.
uf250-04.cnf fulfilled No. of Restarts: 1362 No. of Flips: 1916 time to process: 7 seconds.
uf250-04.cnf fulfilled No. of Restarts: 1724 No. of Flips: 2462 time to process: 11 seconds.
uf250-04.cnf fulfilled No. of Restarts: 194 No. of Flips: 1728 time to process: 23 seconds.
uf250-04.cnf fulfilled No. of Restarts: 110 No. of Flips: 3051 time to process: 0 seconds.
uf250-04.cnf fulfilled No. of Restarts: 3085 No. of Flips: 3866 time to process: 14 seconds.
uf250-04.cnf fulfilled No. of Restarts: 35 No. of Flips: 2565 time to process: 1 seconds.
uf250-04.cnf fulfilled No. of Restarts: 938 No. of Flips: 4561 time to process: 9 seconds.
uf250-04.cnf fulfilled No. of Restarts: 881 No. of Flips: 4294 time to process: 13 seconds.
uf250-04.cnf fulfilled No. of Restarts: 979 No. of Flips: 1522 time to process: 4 seconds.
uf250-04.cnf fulfilled No. of Restarts: 151 No. of Flips: 1116 time to process: 3 seconds.
uf250-04.cnf fulfilled No. of Restarts: 3471 No. of Flips: 3074 time to process: 27 seconds.
uf250-04.cnf fulfilled No. of Restarts: 768 No. of Flips: 4027 time to process: 4 seconds.
uf250-04.cnf fulfilled No. of Restarts: 1778 No. of Flips: 2361 time to process: 7 seconds.
uf250-04.cnf fulfilled No. of Restarts: 1554 No. of Flips: 4442 time to process: 16 seconds.
uf250-04.cnf fulfilled No. of Restarts: 1792 No. of Flips: 2690 time to process: 9 seconds.
uf250-04.cnf fulfilled No. of Restarts: 332 No. of Flips: 3258 time to process: 14 seconds.
uf250-04.cnf fulfilled No. of Restarts: 490 No. of Flips: 2157 time to process: 9 seconds.
uf250-04.cnf fulfilled No. of Restarts: 1002 No. of Flips: 2462 time to process: 4 seconds.
uf250-04.cnf fulfilled No. of Restarts: 1267 No. of Flips: 1251 time to process: 10 seconds.
uf250-04.cnf fulfilled No. of Restarts: 145 No. of Flips: 1668 time to process: 9 seconds.
uf250-04.cnf fulfilled No. of Restarts: 1486 No. of Flips: 4673 time to process: 6 seconds.
uf250-04.cnf fulfilled No. of Restarts: 538 No. of Flips: 3867 time to process: 2 seconds.
uf250-04.cnf fulfilled No. of Restarts: 142 No. of Flips: 3300 time to process: 5 seconds.
uf250-04.cnf fulfilled No. of Restarts: 823 No. of Flips: 4655 time to process: 21 seconds.
uf250-04.cnf fulfilled No. of Restarts: 516 No. of Flips: 856 time to process: 3 seconds.
uf250-04.cnf fulfilled No. of Restarts: 830 No. of Flips: 4154 time to process: 15 seconds.
uf250-04.cnf fulfilled No. of Restarts: 2190 No. of Flips: 3926 time to process: 9 seconds.
uf250-04.cnf fulfilled No. of Restarts: 1629 No. of Flips: 3923 time to process: 11 seconds.
uf250-04.cnf fulfilled No. of Restarts: 1230 No. of Flips: 1742 time to process: 5 seconds.
uf250-04.cnf fulfilled No. of Restarts: 1618 No. of Flips: 2639 time to process: 7 seconds.
uf250-04.cnf fulfilled No. of Restarts: 927 No. of Flips: 1802 time to process: 4 seconds.
uf250-04.cnf fulfilled No. of Restarts: 1156 No. of Flips: 1193 time to process: 15 seconds.
uf250-04.cnf fulfilled No. of Restarts: 2973 No. of Flips: 2407 time to process: 22 seconds.
uf250-04.cnf fulfilled No. of Restarts: 47 No. of Flips: 3612 time to process: 0 seconds.
uf250-04.cnf fulfilled No. of Restarts: 2477 No. of Flips: 3268 time to process: 11 seconds.
uf250-04.cnf fulfilled No. of Restarts: 40 No. of Flips: 3904 time to process: 11 seconds.
uf250-04.cnf fulfilled No. of Restarts: 991 No. of Flips: 2939 time to process: 5 seconds.
uf250-04.cnf fulfilled No. of Restarts: 534 No. of Flips: 3269 time to process: 2 seconds.
uf250-04.cnf fulfilled No. of Restarts: 2 No. of Flips: 4714 time to process: 15 seconds.
uf250-04.cnf fulfilled No. of Restarts: 3363 No. of Flips: 1172 time to process: 24 seconds.
uf250-04.cnf fulfilled No. of Restarts: 1042 No. of Flips: 3538 time to process: 4 seconds.
uf250-04.cnf fulfilled No. of Restarts: 509 No. of Flips: 3275 time to process: 3 seconds.
uf250-04.cnf fulfilled No. of Restarts: 34 No. of Flips: 4973 time to process: 13 seconds.
uf250-04.cnf fulfilled No. of Restarts: 170 No. of Flips: 2832 time to process: 0 seconds.
uf250-04.cnf fulfilled No. of Restarts: 199 No. of Flips: 2678 time to process: 9 seconds.
uf250-04.cnf fulfilled No. of Restarts: 232 No. of Flips: 4756 time to process: 1 seconds.
uf250-04.cnf fulfilled No. of Restarts: 1290 No. of Flips: 1664 time to process: 9 seconds.
uf250-04.cnf fulfilled No. of Restarts: 1925 No. of Flips: 1949 time to process: 10 seconds.
uf250-04.cnf fulfilled No. of Restarts: 1880 No. of Flips: 1050 time to process: 8 seconds.
uf250-04.cnf fulfilled No. of Restarts: 2515 No. of Flips: 4478 time to process: 16 seconds.
uf250-04.cnf fulfilled No. of Restarts: 2633 No. of Flips: 3184 time to process: 11 seconds.
uf250-04.cnf fulfilled No. of Restarts: 1216 No. of Flips: 3442 time to process: 8 seconds.
uf250-04.cnf fulfilled No. of Restarts: 845 No. of Flips: 1192 time to process: 6 seconds.
uf250-04.cnf fulfilled No. of Restarts: 545 No. of Flips: 3218 time to process: 9 seconds.
uf250-04.cnf fulfilled No. of Restarts: 813 No. of Flips: 2815 time to process: 16 seconds.
uf250-04.cnf fulfilled No. of Restarts: 1110 No. of Flips: 1113 time to process: 10 seconds.
uf250-04.cnf fulfilled No. of Restarts: 25 No. of Flips: 1900 time to process: 0 seconds.
uf250-04.cnf fulfilled No. of Restarts: 81 No. of Flips: 4855 time to process: 12 seconds.
uf250-04.cnf fulfilled No. of Restarts: 953 No. of Flips: 4486 time to process: 4 seconds.
uf250-04.cnf fulfilled No. of Restarts: 1036 No. of Flips: 1438 time to process: 4 seconds.
uf250-04.cnf fulfilled No. of Restarts: 886 No. of Flips: 1416 time to process: 10 seconds.
uf250-04.cnf fulfilled No. of Restarts: 1410 No. of Flips: 3586 time to process: 11 seconds.
uf250-04.cnf fulfilled No. of Restarts: 474 No. of Flips: 3798 time to process: 3 seconds.
uf250-04.cnf fulfilled No. of Restarts: 657 No. of Flips: 1936 time to process: 2 seconds.
uf250-04.cnf fulfilled No. of Restarts: 2816 No. of Flips: 3137 time to process: 13 seconds.
uf250-04.cnf fulfilled No. of Restarts: 2942 No. of Flips: 4059 time to process: 13 seconds.
uf250-04.cnf fulfilled No. of Restarts: 2675 No. of Flips: 2201 time to process: 12 seconds.
uf250-04.cnf fulfilled No. of Restarts: 123 No. of Flips: 3098 time to process: 0 seconds.
uf250-04.cnf fulfilled No. of Restarts: 2 No. of Flips: 1212 time to process: 0 seconds.
uf250-04.cnf fulfilled No. of Restarts: 1777 No. of Flips: 2276 time to process: 19 seconds.
uf250-04.cnf fulfilled No. of Restarts: 538 No. of Flips: 2508 time to process: 2 seconds.
uf250-04.cnf fulfilled No. of Restarts: 3808 No. of Flips: 3119 time to process: 22 seconds.
uf250-04.cnf fulfilled No. of Restarts: 370 No. of Flips: 3677 time to process: 3 seconds.
uf250-04.cnf fulfilled No. of Restarts: 629 No. of Flips: 4374 time to process: 5 seconds.
uf250-04.cnf fulfilled No. of Restarts: 224 No. of Flips: 2277 time to process: 19 seconds.
uf250-04.cnf fulfilled No. of Restarts: 297 No. of Flips: 3929 time to process: 2 seconds.
uf250-04.cnf fulfilled No. of Restarts: 867 No. of Flips: 3325 time to process: 5 seconds.
uf250-04.cnf fulfilled No. of Restarts: 794 No. of Flips: 4888 time to process: 8 seconds.
uf250-04.cnf fulfilled No. of Restarts: 2873 No. of Flips: 3880 time to process: 23 seconds.
uf250-04.cnf fulfilled No. of Restarts: 2347 No. of Flips: 4817 time to process: 10 seconds.
uf250-04.cnf fulfilled No. of Restarts: 945 No. of Flips: 1559 time to process: 4 seconds.
uf250-04.cnf fulfilled No. of Restarts: 213 No. of Flips: 2985 time to process: 6 seconds.
uf250-04.cnf fulfilled No. of Restarts: 305 No. of Flips: 3158 time to process: 7 seconds.
uf250-04.cnf fulfilled No. of Restarts: 1979 No. of Flips: 4513 time to process: 23 seconds.
uf250-04.cnf fulfilled No. of Restarts: 1194 No. of Flips: 3007 time to process: 5 seconds.
uf250-04.cnf fulfilled No. of Restarts: 555 No. of Flips: 2761 time to process: 6 seconds.
uf250-04.cnf fulfilled No. of Restarts: 2159 No. of Flips: 1806 time to process: 12 seconds.
uf250-04.cnf fulfilled No. of Restarts: 1160 No. of Flips: 3293 time to process: 5 seconds.
uf250-04.cnf fulfilled No. of Restarts: 1471 No. of Flips: 3832 time to process: 8 seconds.
uf250-04.cnf fulfilled No. of Restarts: 1089 No. of Flips: 1249 time to process: 4 seconds.
uf250-04.cnf fulfilled No. of Restarts: 1285 No. of Flips: 2764 time to process: 10 seconds.
uf250-04.cnf fulfilled No. of Restarts: 557 No. of Flips: 2987 time to process: 13 seconds.
uf250-04.cnf , deadline. Restarts: 5050
uf250-04.cnf fulfilled No. of Restarts: 970 No. of Flips: 1971 time to process: 4 seconds.
uf250-04.cnf fulfilled No. of Restarts: 909 No. of Flips: 2071 time to process: 4 seconds.
uf250-04.cnf fulfilled No. of Restarts: 3240 No. of Flips: 2419 time to process: 28 seconds.
uf250-04.cnf fulfilled No. of Restarts: 1191 No. of Flips: 1349 time to process: 5 seconds.
uf250-04.cnf fulfilled No. of Restarts: 1123 No. of Flips: 3148 time to process: 10 seconds.
uf250-04.cnf fulfilled No. of Restarts: 282 No. of Flips: 2658 time to process: 1 seconds.
uf250-04.cnf fulfilled No. of Restarts: 1841 No. of Flips: 3894 time to process: 8 seconds.
uf250-04.cnf fulfilled No. of Restarts: 1498 No. of Flips: 4494 time to process: 9 seconds.
uf250-04.cnf fulfilled No. of Restarts: 2957 No. of Flips: 2153 time to process: 13 seconds.
uf250-04.cnf fulfilled No. of Restarts: 1108 No. of Flips: 4883 time to process: 11 seconds.
uf250-04.cnf fulfilled No. of Restarts: 2309 No. of Flips: 2438 time to process: 15 seconds.
uf250-04.cnf fulfilled No. of Restarts: 1204 No. of Flips: 4633 time to process: 5 seconds.
uf250-04.cnf fulfilled No. of Restarts: 2154 No. of Flips: 2711 time to process: 18 seconds.
uf250-04.cnf fulfilled No. of Restarts: 2528 No. of Flips: 4874 time to process: 13 seconds.
uf250-04.cnf fulfilled No. of Restarts: 930 No. of Flips: 2045 time to process: 4 seconds.
uf250-04.cnf fulfilled No. of Restarts: 2211 No. of Flips: 3650 time to process: 18 seconds.
uf250-04.cnf fulfilled No. of Restarts: 224 No. of Flips: 4574 time to process: 9 seconds.
uf250-04.cnf fulfilled No. of Restarts: 744 No. of Flips: 1037 time to process: 11 seconds.
uf250-04.cnf fulfilled No. of Restarts: 992 No. of Flips: 4564 time to process: 9 seconds.
uf250-04.cnf fulfilled No. of Restarts: 2394 No. of Flips: 4359 time to process: 10 seconds.
uf250-04.cnf fulfilled No. of Restarts: 27 No. of Flips: 1597 time to process: 0 seconds.
uf250-04.cnf fulfilled No. of Restarts: 184 No. of Flips: 3960 time to process: 12 seconds.
uf250-04.cnf fulfilled No. of Restarts: 1135 No. of Flips: 2329 time to process: 10 seconds.
uf250-04.cnf fulfilled No. of Restarts: 118 No. of Flips: 2056 time to process: 1 seconds.
uf250-04.cnf fulfilled No. of Restarts: 1996 No. of Flips: 4181 time to process: 14 seconds.
uf250-04.cnf fulfilled No. of Restarts: 478 No. of Flips: 2605 time to process: 2 seconds.
uf250-04.cnf fulfilled No. of Restarts: 779 No. of Flips: 3003 time to process: 8 seconds.
uf250-04.cnf fulfilled No. of Restarts: 255 No. of Flips: 2280 time to process: 1 seconds.
uf250-04.cnf fulfilled No. of Restarts: 1296 No. of Flips: 2511 time to process: 11 seconds.
uf250-04.cnf fulfilled No. of Restarts: 528 No. of Flips: 3348 time to process: 3 seconds.
uf250-04.cnf fulfilled No. of Restarts: 184 No. of Flips: 3152 time to process: 2 seconds.
uf250-04.cnf fulfilled No. of Restarts: 1097 No. of Flips: 3550 time to process: 12 seconds.
uf250-04.cnf fulfilled No. of Restarts: 517 No. of Flips: 1701 time to process: 2 seconds.
uf250-04.cnf fulfilled No. of Restarts: 590 No. of Flips: 3219 time to process: 2 seconds.
uf250-04.cnf fulfilled No. of Restarts: 2493 No. of Flips: 4658 time to process: 24 seconds.
uf250-04.cnf fulfilled No. of Restarts: 1097 No. of Flips: 2396 time to process: 4 seconds.
uf250-04.cnf fulfilled No. of Restarts: 2501 No. of Flips: 2965 time to process: 11 seconds.
uf250-04.cnf fulfilled No. of Restarts: 134 No. of Flips: 3669 time to process: 1 seconds.
uf250-04.cnf fulfilled No. of Restarts: 1070 No. of Flips: 2560 time to process: 7 seconds.
uf250-04.cnf fulfilled No. of Restarts: 655 No. of Flips: 4611 time to process: 2 seconds.
uf250-04.cnf fulfilled No. of Restarts: 1660 No. of Flips: 2911 time to process: 19 seconds.
uf250-04.cnf fulfilled No. of Restarts: 1287 No. of Flips: 3561 time to process: 11 seconds.
uf250-04.cnf fulfilled No. of Restarts: 1126 No. of Flips: 4005 time to process: 18 seconds.
uf250-04.cnf fulfilled No. of Restarts: 1560 No. of Flips: 955 time to process: 9 seconds.
uf250-04.cnf fulfilled No. of Restarts: 623 No. of Flips: 2786 time to process: 13 seconds.
uf250-04.cnf fulfilled No. of Restarts: 71 No. of Flips: 3499 time to process: 3 seconds.
uf250-04.cnf fulfilled No. of Restarts: 299 No. of Flips: 2296 time to process: 7 seconds.
uf250-04.cnf fulfilled No. of Restarts: 1812 No. of Flips: 3543 time to process: 9 seconds.
uf250-04.cnf fulfilled No. of Restarts: 302 No. of Flips: 4961 time to process: 4 seconds.
uf250-04.cnf fulfilled No. of Restarts: 480 No. of Flips: 1536 time to process: 20 seconds.
uf250-04.cnf fulfilled No. of Restarts: 523 No. of Flips: 3531 time to process: 2 seconds.
uf250-04.cnf fulfilled No. of Restarts: 1400 No. of Flips: 3990 time to process: 21 seconds.
uf250-04.cnf fulfilled No. of Restarts: 744 No. of Flips: 3811 time to process: 6 seconds.
uf250-04.cnf fulfilled No. of Restarts: 1568 No. of Flips: 4695 time to process: 7 seconds.
uf250-04.cnf fulfilled No. of Restarts: 4321 No. of Flips: 2133 time to process: 24 seconds.
uf250-04.cnf fulfilled No. of Restarts: 484 No. of Flips: 2806 time to process: 2 seconds.
uf250-04.cnf fulfilled No. of Restarts: 2407 No. of Flips: 3331 time to process: 11 seconds.
uf250-04.cnf fulfilled No. of Restarts: 720 No. of Flips: 4866 time to process: 14 seconds.
uf250-04.cnf fulfilled No. of Restarts: 945 No. of Flips: 2659 time to process: 4 seconds.
uf250-04.cnf fulfilled No. of Restarts: 607 No. of Flips: 1381 time to process: 9 seconds.
uf250-04.cnf fulfilled No. of Restarts: 883 No. of Flips: 4842 time to process: 4 seconds.
uf250-04.cnf fulfilled No. of Restarts: 1216 No. of Flips: 2076 time to process: 17 seconds.
uf250-04.cnf fulfilled No. of Restarts: 1283 No. of Flips: 1096 time to process: 6 seconds.
uf250-04.cnf fulfilled No. of Restarts: 18 No. of Flips: 4995 time to process: 7 seconds.
uf250-04.cnf fulfilled No. of Restarts: 2024 No. of Flips: 3155 time to process: 17 seconds.
uf250-04.cnf fulfilled No. of Restarts: 323 No. of Flips: 3729 time to process: 3 seconds.
uf250-04.cnf fulfilled No. of Restarts: 685 No. of Flips: 3796 time to process: 4 seconds.
uf250-04.cnf fulfilled No. of Restarts: 72 No. of Flips: 2978 time to process: 10 seconds.
uf250-04.cnf fulfilled No. of Restarts: 1446 No. of Flips: 1283 time to process: 15 seconds.
uf250-04.cnf fulfilled No. of Restarts: 846 No. of Flips: 3166 time to process: 3 seconds.
uf250-04.cnf fulfilled No. of Restarts: 1389 No. of Flips: 3184 time to process: 10 seconds.
uf250-04.cnf fulfilled No. of Restarts: 35 No. of Flips: 2975 time to process: 0 seconds.
uf250-04.cnf fulfilled No. of Restarts: 808 No. of Flips: 2647 time to process: 15 seconds.
uf250-04.cnf fulfilled No. of Restarts: 1483 No. of Flips: 3741 time to process: 6 seconds.
uf250-04.cnf fulfilled No. of Restarts: 1156 No. of Flips: 859 time to process: 5 seconds.
uf250-04.cnf fulfilled No. of Restarts: 22 No. of Flips: 3399 time to process: 2 seconds.
uf250-04.cnf fulfilled No. of Restarts: 2146 No. of Flips: 3266 time to process: 16 seconds.
uf250-04.cnf fulfilled No. of Restarts: 162 No. of Flips: 4381 time to process: 6 seconds.
uf250-04.cnf fulfilled No. of Restarts: 388 No. of Flips: 2162 time to process: 16 seconds.
uf250-04.cnf fulfilled No. of Restarts: 275 No. of Flips: 2777 time to process: 8 seconds.
uf250-04.cnf fulfilled No. of Restarts: 3362 No. of Flips: 1349 time to process: 17 seconds.
uf250-04.cnf fulfilled No. of Restarts: 51 No. of Flips: 3538 time to process: 4 seconds.
uf250-04.cnf fulfilled No. of Restarts: 123 No. of Flips: 2595 time to process: 1 seconds.
uf250-04.cnf fulfilled No. of Restarts: 836 No. of Flips: 2828 time to process: 3 seconds.
uf250-04.cnf fulfilled No. of Restarts: 1560 No. of Flips: 2256 time to process: 9 seconds.
uf250-04.cnf fulfilled No. of Restarts: 4605 No. of Flips: 1514 time to process: 23 seconds.
uf250-04.cnf fulfilled No. of Restarts: 77 No. of Flips: 4631 time to process: 0 seconds.
uf250-04.cnf fulfilled No. of Restarts: 1466 No. of Flips: 1189 time to process: 14 seconds.
uf250-04.cnf fulfilled No. of Restarts: 119 No. of Flips: 3887 time to process: 0 seconds.
uf250-04.cnf fulfilled No. of Restarts: 134 No. of Flips: 4992 time to process: 13 seconds.
uf250-04.cnf fulfilled No. of Restarts: 2316 No. of Flips: 1802 time to process: 10 seconds.
uf250-04.cnf fulfilled No. of Restarts: 411 No. of Flips: 2635 time to process: 2 seconds.
uf250-04.cnf fulfilled No. of Restarts: 1229 No. of Flips: 1758 time to process: 5 seconds.
uf250-04.cnf fulfilled No. of Restarts: 103 No. of Flips: 2239 time to process: 12 seconds.
uf250-04.cnf fulfilled No. of Restarts: 587 No. of Flips: 3304 time to process: 4 seconds.
uf250-04.cnf fulfilled No. of Restarts: 960 No. of Flips: 3829 time to process: 5 seconds.
uf250-04.cnf fulfilled No. of Restarts: 903 No. of Flips: 860 time to process: 6 seconds.
uf250-04.cnf fulfilled No. of Restarts: 104 No. of Flips: 4487 time to process: 6 seconds.
uf250-04.cnf fulfilled No. of Restarts: 1034 No. of Flips: 1219 time to process: 6 seconds.
uf250-04.cnf , deadline. Restarts: 5050
uf250-04.cnf fulfilled No. of Restarts: 557 No. of Flips: 3986 time to process: 2 seconds.
uf250-04.cnf fulfilled No. of Restarts: 299 No. of Flips: 3041 time to process: 3 seconds.
uf250-04.cnf fulfilled No. of Restarts: 372 No. of Flips: 1288 time to process: 7 seconds.
uf250-04.cnf fulfilled No. of Restarts: 2708 No. of Flips: 3095 time to process: 12 seconds.
uf250-04.cnf fulfilled No. of Restarts: 2093 No. of Flips: 3572 time to process: 12 seconds.
uf250-04.cnf fulfilled No. of Restarts: 891 No. of Flips: 4096 time to process: 7 seconds.
uf250-04.cnf fulfilled No. of Restarts: 1934 No. of Flips: 4183 time to process: 11 seconds.
uf250-04.cnf fulfilled No. of Restarts: 3213 No. of Flips: 2237 time to process: 14 seconds.
uf250-04.cnf fulfilled No. of Restarts: 1086 No. of Flips: 4656 time to process: 5 seconds.
uf250-04.cnf fulfilled No. of Restarts: 479 No. of Flips: 3978 time to process: 2 seconds.
uf250-04.cnf fulfilled No. of Restarts: 1135 No. of Flips: 2246 time to process: 7 seconds.
uf250-04.cnf , deadline. Restarts: 5050
uf250-04.cnf fulfilled No. of Restarts: 807 No. of Flips: 4960 time to process: 3 seconds.
uf250-04.cnf fulfilled No. of Restarts: 1558 No. of Flips: 4465 time to process: 11 seconds.
uf250-04.cnf fulfilled No. of Restarts: 1020 No. of Flips: 3076 time to process: 15 seconds.
uf250-04.cnf fulfilled No. of Restarts: 411 No. of Flips: 1972 time to process: 1 seconds.
uf250-04.cnf fulfilled No. of Restarts: 3340 No. of Flips: 3126 time to process: 16 seconds.
uf250-04.cnf fulfilled No. of Restarts: 1064 No. of Flips: 3269 time to process: 4 seconds.
uf250-04.cnf fulfilled No. of Restarts: 355 No. of Flips: 4490 time to process: 4 seconds.
uf250-04.cnf fulfilled No. of Restarts: 400 No. of Flips: 2740 time to process: 15 seconds.
uf250-04.cnf fulfilled No. of Restarts: 16 No. of Flips: 2655 time to process: 7 seconds.
uf250-04.cnf fulfilled No. of Restarts: 1186 No. of Flips: 2762 time to process: 7 seconds.
uf250-04.cnf fulfilled No. of Restarts: 1038 No. of Flips: 1607 time to process: 4 seconds.
uf250-04.cnf fulfilled No. of Restarts: 3239 No. of Flips: 4528 time to process: 14 seconds.
uf250-04.cnf fulfilled No. of Restarts: 774 No. of Flips: 3153 time to process: 5 seconds.
uf250-04.cnf fulfilled No. of Restarts: 499 No. of Flips: 4092 time to process: 13 seconds.
uf250-04.cnf fulfilled No. of Restarts: 1345 No. of Flips: 1918 time to process: 8 seconds.
uf250-04.cnf fulfilled No. of Restarts: 1746 No. of Flips: 4118 time to process: 8 seconds.
uf250-04.cnf fulfilled No. of Restarts: 727 No. of Flips: 3704 time to process: 3 seconds.
uf250-04.cnf fulfilled No. of Restarts: 773 No. of Flips: 3790 time to process: 5 seconds.
uf250-04.cnf fulfilled No. of Restarts: 147 No. of Flips: 2366 time to process: 0 seconds.
uf250-04.cnf fulfilled No. of Restarts: 4167 No. of Flips: 3985 time to process: 21 seconds.
uf250-04.cnf fulfilled No. of Restarts: 7 No. of Flips: 3909 time to process: 2 seconds.
uf250-04.cnf fulfilled No. of Restarts: 1619 No. of Flips: 3888 time to process: 7 seconds.
uf250-04.cnf fulfilled No. of Restarts: 3161 No. of Flips: 4098 time to process: 14 seconds.
uf250-04.cnf fulfilled No. of Restarts: 287 No. of Flips: 4210 time to process: 3 seconds.
uf250-04.cnf fulfilled No. of Restarts: 641 No. of Flips: 4500 time to process: 2 seconds.
uf250-04.cnf fulfilled No. of Restarts: 80 No. of Flips: 3974 time to process: 23 seconds.
uf250-04.cnf fulfilled No. of Restarts: 152 No. of Flips: 3194 time to process: 2 seconds.
uf250-04.cnf fulfilled No. of Restarts: 1458 No. of Flips: 1181 time to process: 6 seconds.
uf250-04.cnf fulfilled No. of Restarts: 1761 No. of Flips: 3967 time to process: 9 seconds.
uf250-04.cnf fulfilled No. of Restarts: 1798 No. of Flips: 2568 time to process: 11 seconds.
uf250-04.cnf fulfilled No. of Restarts: 298 No. of Flips: 2379 time to process: 2 seconds.
uf250-04.cnf fulfilled No. of Restarts: 264 No. of Flips: 4669 time to process: 7 seconds.
uf250-04.cnf fulfilled No. of Restarts: 889 No. of Flips: 3815 time to process: 7 seconds.
uf250-04.cnf fulfilled No. of Restarts: 1268 No. of Flips: 2972 time to process: 5 seconds.
uf250-04.cnf fulfilled No. of Restarts: 372 No. of Flips: 4228 time to process: 3 seconds.
uf250-04.cnf fulfilled No. of Restarts: 1370 No. of Flips: 4432 time to process: 15 seconds.
uf250-04.cnf fulfilled No. of Restarts: 3370 No. of Flips: 2510 time to process: 14 seconds.
uf250-04.cnf fulfilled No. of Restarts: 52 No. of Flips: 4068 time to process: 4 seconds.
uf250-04.cnf fulfilled No. of Restarts: 501 No. of Flips: 3290 time to process: 4 seconds.
uf250-04.cnf fulfilled No. of Restarts: 3217 No. of Flips: 4384 time to process: 14 seconds.
uf250-04.cnf fulfilled No. of Restarts: 855 No. of Flips: 2982 time to process: 7 seconds.
uf250-04.cnf fulfilled No. of Restarts: 1255 No. of Flips: 921 time to process: 5 seconds.
uf250-04.cnf fulfilled No. of Restarts: 1057 No. of Flips: 4804 time to process: 13 seconds.
uf250-04.cnf fulfilled No. of Restarts: 1036 No. of Flips: 2980 time to process: 4 seconds.
uf250-04.cnf fulfilled No. of Restarts: 708 No. of Flips: 3490 time to process: 5 seconds.
uf250-04.cnf fulfilled No. of Restarts: 1862 No. of Flips: 3180 time to process: 15 seconds.
uf250-04.cnf fulfilled No. of Restarts: 4 No. of Flips: 2496 time to process: 2 seconds.
uf250-04.cnf fulfilled No. of Restarts: 2108 No. of Flips: 2404 time to process: 11 seconds.
uf250-04.cnf fulfilled No. of Restarts: 376 No. of Flips: 1310 time to process: 4 seconds.
uf250-04.cnf fulfilled No. of Restarts: 781 No. of Flips: 3869 time to process: 6 seconds.
uf250-04.cnf fulfilled No. of Restarts: 2149 No. of Flips: 3946 time to process: 12 seconds.
uf250-04.cnf fulfilled No. of Restarts: 484 No. of Flips: 3853 time to process: 4 seconds.
uf250-04.cnf fulfilled No. of Restarts: 791 No. of Flips: 1978 time to process: 9 seconds.
uf250-04.cnf fulfilled No. of Restarts: 273 No. of Flips: 2488 time to process: 9 seconds.
uf250-04.cnf fulfilled No. of Restarts: 732 No. of Flips: 3095 time to process: 3 seconds.
uf250-04.cnf fulfilled No. of Restarts: 911 No. of Flips: 4694 time to process: 3 seconds.
uf250-04.cnf fulfilled No. of Restarts: 379 No. of Flips: 4534 time to process: 8 seconds.
uf250-04.cnf fulfilled No. of Restarts: 1059 No. of Flips: 872 time to process: 4 seconds.
uf250-04.cnf fulfilled No. of Restarts: 402 No. of Flips: 2377 time to process: 5 seconds.
uf250-04.cnf fulfilled No. of Restarts: 1473 No. of Flips: 2643 time to process: 10 seconds.
uf250-04.cnf fulfilled No. of Restarts: 751 No. of Flips: 2576 time to process: 6 seconds.
uf250-04.cnf fulfilled No. of Restarts: 2603 No. of Flips: 1808 time to process: 30 seconds.
uf250-04.cnf fulfilled No. of Restarts: 303 No. of Flips: 517 time to process: 1 seconds.
uf250-04.cnf fulfilled No. of Restarts: 27 No. of Flips: 697 time to process: 0 seconds.
uf250-04.cnf fulfilled No. of Restarts: 1949 No. of Flips: 1525 time to process: 13 seconds.
uf250-04.cnf fulfilled No. of Restarts: 248 No. of Flips: 1057 time to process: 9 seconds.
uf250-04.cnf fulfilled No. of Restarts: 1084 No. of Flips: 4973 time to process: 4 seconds.
uf250-04.cnf fulfilled No. of Restarts: 423 No. of Flips: 4089 time to process: 6 seconds.
uf250-04.cnf fulfilled No. of Restarts: 485 No. of Flips: 4961 time to process: 6 seconds.
uf250-04.cnf fulfilled No. of Restarts: 1311 No. of Flips: 3939 time to process: 28 seconds.
uf250-04.cnf fulfilled No. of Restarts: 609 No. of Flips: 1380 time to process: 7 seconds.
uf250-04.cnf fulfilled No. of Restarts: 1502 No. of Flips: 3103 time to process: 7 seconds.
uf250-04.cnf fulfilled No. of Restarts: 3030 No. of Flips: 3250 time to process: 13 seconds.
uf250-04.cnf fulfilled No. of Restarts: 625 No. of Flips: 2886 time to process: 4 seconds.
uf250-04.cnf fulfilled No. of Restarts: 521 No. of Flips: 1757 time to process: 4 seconds.
uf250-04.cnf fulfilled No. of Restarts: 270 No. of Flips: 4223 time to process: 9 seconds.
uf250-04.cnf fulfilled No. of Restarts: 1992 No. of Flips: 4404 time to process: 11 seconds.
uf250-04.cnf fulfilled No. of Restarts: 1066 No. of Flips: 4526 time to process: 6 seconds.
uf250-04.cnf fulfilled No. of Restarts: 850 No. of Flips: 1553 time to process: 4 seconds.
uf250-04.cnf fulfilled No. of Restarts: 1140 No. of Flips: 3867 time to process: 5 seconds.
uf250-04.cnf fulfilled No. of Restarts: 15 No. of Flips: 3734 time to process: 0 seconds.
uf250-04.cnf fulfilled No. of Restarts: 300 No. of Flips: 4337 time to process: 12 seconds.
uf250-04.cnf fulfilled No. of Restarts: 2769 No. of Flips: 3937 time to process: 17 seconds.
uf250-04.cnf fulfilled No. of Restarts: 389 No. of Flips: 4445 time to process: 4 seconds.
uf250-04.cnf fulfilled No. of Restarts: 80 No. of Flips: 2022 time to process: 1 seconds.
uf250-04.cnf fulfilled No. of Restarts: 29 No. of Flips: 4430 time to process: 4 seconds.
uf250-04.cnf fulfilled No. of Restarts: 210 No. of Flips: 4137 time to process: 6 seconds.
uf250-04.cnf fulfilled No. of Restarts: 1105 No. of Flips: 3735 time to process: 10 seconds.
uf250-04.cnf fulfilled No. of Restarts: 676 No. of Flips: 902 time to process: 2 seconds.
uf250-04.cnf fulfilled No. of Restarts: 668 No. of Flips: 2926 time to process: 8 seconds.
uf250-04.cnf fulfilled No. of Restarts: 212 No. of Flips: 2938 time to process: 9 seconds.
uf250-04.cnf fulfilled No. of Restarts: 3126 No. of Flips: 1643 time to process: 13 seconds.
uf250-04.cnf fulfilled No. of Restarts: 1663 No. of Flips: 1217 time to process: 7 seconds.
uf250-04.cnf fulfilled No. of Restarts: 766 No. of Flips: 1502 time to process: 15 seconds.
uf250-04.cnf fulfilled No. of Restarts: 190 No. of Flips: 3903 time to process: 11 seconds.
uf250-04.cnf fulfilled No. of Restarts: 541 No. of Flips: 4850 time to process: 3 seconds.
uf250-04.cnf fulfilled No. of Restarts: 3664 No. of Flips: 2811 time to process: 16 seconds.
uf250-04.cnf fulfilled No. of Restarts: 743 No. of Flips: 3036 time to process: 3 seconds.
uf250-04.cnf fulfilled No. of Restarts: 1 No. of Flips: 3889 time to process: 3 seconds.
uf250-04.cnf fulfilled No. of Restarts: 345 No. of Flips: 1805 time to process: 2 seconds.
uf250-04.cnf fulfilled No. of Restarts: 1425 No. of Flips: 3004 time to process: 7 seconds.
uf250-04.cnf fulfilled No. of Restarts: 388 No. of Flips: 2459 time to process: 4 seconds.
uf250-04.cnf fulfilled No. of Restarts: 1681 No. of Flips: 3422 time to process: 9 seconds.
uf250-04.cnf fulfilled No. of Restarts: 717 No. of Flips: 4530 time to process: 3 seconds.
uf250-04.cnf fulfilled No. of Restarts: 312 No. of Flips: 3944 time to process: 11 seconds.
uf250-04.cnf fulfilled No. of Restarts: 2222 No. of Flips: 4194 time to process: 17 seconds.
uf250-04.cnf fulfilled No. of Restarts: 973 No. of Flips: 1151 time to process: 4 seconds.
uf250-04.cnf fulfilled No. of Restarts: 1110 No. of Flips: 3046 time to process: 9 seconds.
uf250-04.cnf fulfilled No. of Restarts: 1243 No. of Flips: 1264 time to process: 6 seconds.
uf250-04.cnf fulfilled No. of Restarts: 909 No. of Flips: 3751 time to process: 8 seconds.
uf250-04.cnf fulfilled No. of Restarts: 1156 No. of Flips: 949 time to process: 12 seconds.
uf250-04.cnf fulfilled No. of Restarts: 658 No. of Flips: 4008 time to process: 2 seconds.
uf250-04.cnf fulfilled No. of Restarts: 953 No. of Flips: 2481 time to process: 11 seconds.
uf250-04.cnf fulfilled No. of Restarts: 298 No. of Flips: 4350 time to process: 6 seconds.
uf250-04.cnf fulfilled No. of Restarts: 4691 No. of Flips: 4543 time to process: 21 seconds.
uf250-04.cnf fulfilled No. of Restarts: 1114 No. of Flips: 1829 time to process: 9 seconds.
uf250-04.cnf fulfilled No. of Restarts: 114 No. of Flips: 3597 time to process: 0 seconds.
uf250-04.cnf fulfilled No. of Restarts: 519 No. of Flips: 1579 time to process: 2 seconds.
uf250-04.cnf fulfilled No. of Restarts: 813 No. of Flips: 3744 time to process: 6 seconds.
uf250-04.cnf fulfilled No. of Restarts: 2197 No. of Flips: 1627 time to process: 14 seconds.
uf250-04.cnf fulfilled No. of Restarts: 453 No. of Flips: 1825 time to process: 2 seconds.
uf250-04.cnf fulfilled No. of Restarts: 2289 No. of Flips: 3695 time to process: 10 seconds.
uf250-04.cnf fulfilled No. of Restarts: 284 No. of Flips: 2260 time to process: 1 seconds.
uf250-04.cnf fulfilled No. of Restarts: 658 No. of Flips: 1379 time to process: 8 seconds.
uf250-04.cnf fulfilled No. of Restarts: 103 No. of Flips: 4883 time to process: 8 seconds.
uf250-04.cnf fulfilled No. of Restarts: 200 No. of Flips: 1836 time to process: 2 seconds.
uf250-04.cnf fulfilled No. of Restarts: 344 No. of Flips: 2696 time to process: 2 seconds.
uf250-04.cnf fulfilled No. of Restarts: 2220 No. of Flips: 4434 time to process: 13 seconds.
uf250-04.cnf fulfilled No. of Restarts: 1465 No. of Flips: 2732 time to process: 11 seconds.
uf250-04.cnf fulfilled No. of Restarts: 479 No. of Flips: 2945 time to process: 7 seconds.
uf250-04.cnf fulfilled No. of Restarts: 322 No. of Flips: 3514 time to process: 1 seconds.
uf250-04.cnf fulfilled No. of Restarts: 1495 No. of Flips: 3586 time to process: 10 seconds.
uf250-04.cnf fulfilled No. of Restarts: 1976 No. of Flips: 1633 time to process: 8 seconds.
uf250-04.cnf fulfilled No. of Restarts: 1982 No. of Flips: 3821 time to process: 8 seconds.
uf250-04.cnf fulfilled No. of Restarts: 960 No. of Flips: 3234 time to process: 18 seconds.
uf250-04.cnf fulfilled No. of Restarts: 1070 No. of Flips: 2312 time to process: 4 seconds.
uf250-04.cnf fulfilled No. of Restarts: 3652 No. of Flips: 2958 time to process: 16 seconds.
uf250-04.cnf fulfilled No. of Restarts: 497 No. of Flips: 1841 time to process: 7 seconds.
uf250-04.cnf fulfilled No. of Restarts: 402 No. of Flips: 2907 time to process: 2 seconds.
uf250-04.cnf fulfilled No. of Restarts: 124 No. of Flips: 3771 time to process: 3 seconds.
uf250-04.cnf fulfilled No. of Restarts: 246 No. of Flips: 1345 time to process: 1 seconds.
uf250-04.cnf fulfilled No. of Restarts: 751 No. of Flips: 4588 time to process: 13 seconds.
uf250-04.cnf fulfilled No. of Restarts: 71 No. of Flips: 1563 time to process: 0 seconds.
uf250-04.cnf fulfilled No. of Restarts: 144 No. of Flips: 4846 time to process: 2 seconds.
uf250-04.cnf fulfilled No. of Restarts: 1146 No. of Flips: 2921 time to process: 13 seconds.
uf250-04.cnf fulfilled No. of Restarts: 1705 No. of Flips: 2388 time to process: 17 seconds.
uf250-04.cnf fulfilled No. of Restarts: 220 No. of Flips: 3878 time to process: 5 seconds.
uf250-04.cnf fulfilled No. of Restarts: 401 No. of Flips: 845 time to process: 3 seconds.
uf250-04.cnf fulfilled No. of Restarts: 1876 No. of Flips: 4587 time to process: 8 seconds.
uf250-04.cnf fulfilled No. of Restarts: 634 No. of Flips: 3144 time to process: 13 seconds.
uf250-04.cnf fulfilled No. of Restarts: 625 No. of Flips: 1167 time to process: 3 seconds.
uf250-04.cnf fulfilled No. of Restarts: 1344 No. of Flips: 3679 time to process: 21 seconds.
uf250-04.cnf fulfilled No. of Restarts: 853 No. of Flips: 2336 time to process: 4 seconds.
uf250-04.cnf fulfilled No. of Restarts: 56 No. of Flips: 4655 time to process: 1 seconds.
uf250-04.cnf fulfilled No. of Restarts: 3091 No. of Flips: 1167 time to process: 13 seconds.
uf250-04.cnf fulfilled No. of Restarts: 231 No. of Flips: 3324 time to process: 4 seconds.
uf250-04.cnf fulfilled No. of Restarts: 980 No. of Flips: 862 time to process: 5 seconds.
uf250-04.cnf fulfilled No. of Restarts: 803 No. of Flips: 2752 time to process: 6 seconds.
uf250-04.cnf fulfilled No. of Restarts: 2183 No. of Flips: 1736 time to process: 9 seconds.
uf250-04.cnf fulfilled No. of Restarts: 549 No. of Flips: 4577 time to process: 2 seconds.
uf250-04.cnf fulfilled No. of Restarts: 362 No. of Flips: 3904 time to process: 5 seconds.
uf250-04.cnf fulfilled No. of Restarts: 330 No. of Flips: 1890 time to process: 1 seconds.
uf250-04.cnf fulfilled No. of Restarts: 2086 No. of Flips: 2671 time to process: 19 seconds.
uf250-04.cnf fulfilled No. of Restarts: 896 No. of Flips: 3379 time to process: 3 seconds.
uf250-04.cnf fulfilled No. of Restarts: 1802 No. of Flips: 4932 time to process: 12 seconds.
uf250-04.cnf fulfilled No. of Restarts: 676 No. of Flips: 2841 time to process: 4 seconds.
uf250-04.cnf fulfilled No. of Restarts: 1492 No. of Flips: 1939 time to process: 8 seconds.
uf250-04.cnf fulfilled No. of Restarts: 2060 No. of Flips: 863 time to process: 12 seconds.
uf250-04.cnf fulfilled No. of Restarts: 335 No. of Flips: 3639 time to process: 2 seconds.
uf250-04.cnf fulfilled No. of Restarts: 776 No. of Flips: 4505 time to process: 12 seconds.
uf250-04.cnf fulfilled No. of Restarts: 1959 No. of Flips: 1442 time to process: 15 seconds.
uf250-04.cnf fulfilled No. of Restarts: 19 No. of Flips: 4982 time to process: 12 seconds.
uf250-04.cnf fulfilled No. of Restarts: 96 No. of Flips: 3076 time to process: 6 seconds.
uf250-04.cnf fulfilled No. of Restarts: 925 No. of Flips: 2876 time to process: 7 seconds.
uf250-04.cnf fulfilled No. of Restarts: 1574 No. of Flips: 934 time to process: 12 seconds.
uf250-04.cnf fulfilled No. of Restarts: 363 No. of Flips: 2309 time to process: 11 seconds.
uf250-04.cnf fulfilled No. of Restarts: 1398 No. of Flips: 3063 time to process: 6 seconds.
uf250-04.cnf fulfilled No. of Restarts: 527 No. of Flips: 631 time to process: 3 seconds.
uf250-04.cnf fulfilled No. of Restarts: 2897 No. of Flips: 4303 time to process: 14 seconds.
uf250-04.cnf fulfilled No. of Restarts: 110 No. of Flips: 3897 time to process: 2 seconds.
uf250-04.cnf fulfilled No. of Restarts: 1503 No. of Flips: 1154 time to process: 8 seconds.
uf250-04.cnf fulfilled No. of Restarts: 374 No. of Flips: 4119 time to process: 10 seconds.
uf250-04.cnf fulfilled No. of Restarts: 173 No. of Flips: 2645 time to process: 1 seconds.
uf250-04.cnf fulfilled No. of Restarts: 49 No. of Flips: 4955 time to process: 8 seconds.
uf250-04.cnf fulfilled No. of Restarts: 10 No. of Flips: 3792 time to process: 0 seconds.
uf250-04.cnf fulfilled No. of Restarts: 4449 No. of Flips: 3473 time to process: 25 seconds.
uf250-04.cnf fulfilled No. of Restarts: 1447 No. of Flips: 4315 time to process: 16 seconds.
uf250-04.cnf fulfilled No. of Restarts: 595 No. of Flips: 4389 time to process: 4 seconds.
uf250-04.cnf fulfilled No. of Restarts: 927 No. of Flips: 1932 time to process: 17 seconds.
uf250-04.cnf fulfilled No. of Restarts: 1239 No. of Flips: 3753 time to process: 7 seconds.
uf250-04.cnf fulfilled No. of Restarts: 249 No. of Flips: 3998 time to process: 5 seconds.
uf250-04.cnf fulfilled No. of Restarts: 1099 No. of Flips: 4383 time to process: 9 seconds.
uf250-04.cnf fulfilled No. of Restarts: 1074 No. of Flips: 1772 time to process: 7 seconds.
uf250-04.cnf fulfilled No. of Restarts: 2172 No. of Flips: 2468 time to process: 11 seconds.
uf250-04.cnf fulfilled No. of Restarts: 1798 No. of Flips: 4493 time to process: 7 seconds.
uf250-04.cnf fulfilled No. of Restarts: 731 No. of Flips: 2990 time to process: 3 seconds.
uf250-04.cnf fulfilled No. of Restarts: 2089 No. of Flips: 3096 time to process: 13 seconds.
uf250-04.cnf fulfilled No. of Restarts: 866 No. of Flips: 4670 time to process: 5 seconds.
uf250-04.cnf fulfilled No. of Restarts: 942 No. of Flips: 2131 time to process: 5 seconds.
uf250-04.cnf fulfilled No. of Restarts: 1230 No. of Flips: 3183 time to process: 6 seconds.
uf250-04.cnf fulfilled No. of Restarts: 110 No. of Flips: 4051 time to process: 4 seconds.
uf250-04.cnf fulfilled No. of Restarts: 1755 No. of Flips: 1723 time to process: 10 seconds.
uf250-04.cnf fulfilled No. of Restarts: 4133 No. of Flips: 2980 time to process: 25 seconds.
uf250-04.cnf fulfilled No. of Restarts: 956 No. of Flips: 4592 time to process: 4 seconds.
uf250-04.cnf fulfilled No. of Restarts: 939 No. of Flips: 1623 time to process: 6 seconds.
uf250-04.cnf fulfilled No. of Restarts: 1198 No. of Flips: 2543 time to process: 11 seconds.
uf250-04.cnf fulfilled No. of Restarts: 1279 No. of Flips: 3227 time to process: 5 seconds.
uf250-04.cnf fulfilled No. of Restarts: 566 No. of Flips: 2591 time to process: 2 seconds.
uf250-04.cnf fulfilled No. of Restarts: 815 No. of Flips: 4019 time to process: 26 seconds.
uf250-04.cnf fulfilled No. of Restarts: 1790 No. of Flips: 4463 time to process: 17 seconds.
uf250-04.cnf fulfilled No. of Restarts: 544 No. of Flips: 3794 time to process: 14 seconds.
uf250-04.cnf fulfilled No. of Restarts: 8 No. of Flips: 4201 time to process: 0 seconds.
uf250-04.cnf fulfilled No. of Restarts: 2689 No. of Flips: 3055 time to process: 13 seconds.
uf250-04.cnf fulfilled No. of Restarts: 1929 No. of Flips: 2082 time to process: 14 seconds.
uf250-04.cnf fulfilled No. of Restarts: 3390 No. of Flips: 4513 time to process: 22 seconds.
uf250-04.cnf fulfilled No. of Restarts: 2493 No. of Flips: 4055 time to process: 13 seconds.
uf250-04.cnf fulfilled No. of Restarts: 159 No. of Flips: 3420 time to process: 9 seconds.
uf250-04.cnf fulfilled No. of Restarts: 243 No. of Flips: 1486 time to process: 2 seconds.
uf250-04.cnf fulfilled No. of Restarts: 1369 No. of Flips: 4197 time to process: 7 seconds.
uf250-04.cnf fulfilled No. of Restarts: 191 No. of Flips: 4120 time to process: 3 seconds.
uf250-04.cnf fulfilled No. of Restarts: 86 No. of Flips: 4009 time to process: 4 seconds.
uf250-04.cnf fulfilled No. of Restarts: 1194 No. of Flips: 1481 time to process: 10 seconds.
uf250-04.cnf fulfilled No. of Restarts: 616 No. of Flips: 1957 time to process: 6 seconds.
uf250-04.cnf fulfilled No. of Restarts: 1011 No. of Flips: 2647 time to process: 11 seconds.
uf250-04.cnf fulfilled No. of Restarts: 0 No. of Flips: 4159 time to process: 3 seconds.
uf250-04.cnf fulfilled No. of Restarts: 2870 No. of Flips: 4159 time to process: 31 seconds.
uf250-04.cnf fulfilled No. of Restarts: 393 No. of Flips: 4489 time to process: 1 seconds.
uf250-04.cnf fulfilled No. of Restarts: 1052 No. of Flips: 3042 time to process: 11 seconds.
uf250-04.cnf fulfilled No. of Restarts: 97 No. of Flips: 3821 time to process: 2 seconds.
uf250-04.cnf fulfilled No. of Restarts: 37 No. of Flips: 4192 time to process: 5 seconds.
uf250-04.cnf fulfilled No. of Restarts: 440 No. of Flips: 2252 time to process: 4 seconds.
uf250-04.cnf fulfilled No. of Restarts: 860 No. of Flips: 2404 time to process: 9 seconds.
uf250-04.cnf fulfilled No. of Restarts: 488 No. of Flips: 4598 time to process: 9 seconds.
uf250-04.cnf fulfilled No. of Restarts: 5028 No. of Flips: 1778 time to process: 28 seconds.
uf250-04.cnf fulfilled No. of Restarts: 632 No. of Flips: 2625 time to process: 2 seconds.
uf250-04.cnf fulfilled No. of Restarts: 265 No. of Flips: 3744 time to process: 1 seconds.
uf250-04.cnf fulfilled No. of Restarts: 624 No. of Flips: 3521 time to process: 3 seconds.
uf250-04.cnf fulfilled No. of Restarts: 411 No. of Flips: 4832 time to process: 4 seconds.
uf250-04.cnf fulfilled No. of Restarts: 51 No. of Flips: 4307 time to process: 1 seconds.
uf250-04.cnf fulfilled No. of Restarts: 1367 No. of Flips: 3443 time to process: 11 seconds.
uf250-04.cnf fulfilled No. of Restarts: 455 No. of Flips: 1909 time to process: 4 seconds.
uf250-04.cnf fulfilled No. of Restarts: 2457 No. of Flips: 4905 time to process: 10 seconds.
uf250-04.cnf fulfilled No. of Restarts: 835 No. of Flips: 3522 time to process: 10 seconds.
uf250-04.cnf fulfilled No. of Restarts: 1076 No. of Flips: 4825 time to process: 5 seconds.
uf250-04.cnf fulfilled No. of Restarts: 1150 No. of Flips: 3635 time to process: 5 seconds.
uf250-04.cnf fulfilled No. of Restarts: 3106 No. of Flips: 3515 time to process: 25 seconds.
uf250-04.cnf fulfilled No. of Restarts: 4131 No. of Flips: 2151 time to process: 24 seconds.
uf250-04.cnf fulfilled No. of Restarts: 1716 No. of Flips: 4417 time to process: 7 seconds.
uf250-04.cnf fulfilled No. of Restarts: 2178 No. of Flips: 4538 time to process: 23 seconds.
uf250-04.cnf fulfilled No. of Restarts: 3113 No. of Flips: 4071 time to process: 15 seconds.
uf250-04.cnf fulfilled No. of Restarts: 662 No. of Flips: 3988 time to process: 9 seconds.
uf250-04.cnf fulfilled No. of Restarts: 1987 No. of Flips: 4724 time to process: 9 seconds.
uf250-04.cnf fulfilled No. of Restarts: 1781 No. of Flips: 2032 time to process: 8 seconds.
uf250-04.cnf fulfilled No. of Restarts: 1268 No. of Flips: 1386 time to process: 8 seconds.
uf250-04.cnf fulfilled No. of Restarts: 96 No. of Flips: 2402 time to process: 0 seconds.
uf250-04.cnf fulfilled No. of Restarts: 1597 No. of Flips: 787 time to process: 13 seconds.
uf250-04.cnf fulfilled No. of Restarts: 575 No. of Flips: 1173 time to process: 4 seconds.
uf250-04.cnf fulfilled No. of Restarts: 529 No. of Flips: 3768 time to process: 6 seconds.
uf250-04.cnf fulfilled No. of Restarts: 1560 No. of Flips: 2572 time to process: 6 seconds.
uf250-04.cnf fulfilled No. of Restarts: 507 No. of Flips: 2810 time to process: 7 seconds.
uf250-04.cnf fulfilled No. of Restarts: 2430 No. of Flips: 988 time to process: 14 seconds.
uf250-04.cnf fulfilled No. of Restarts: 94 No. of Flips: 4911 time to process: 7 seconds.
uf250-04.cnf fulfilled No. of Restarts: 2511 No. of Flips: 2811 time to process: 14 seconds.
uf250-04.cnf fulfilled No. of Restarts: 284 No. of Flips: 4564 time to process: 6 seconds.
uf250-04.cnf fulfilled No. of Restarts: 2803 No. of Flips: 2582 time to process: 14 seconds.
uf250-04.cnf fulfilled No. of Restarts: 2691 No. of Flips: 3484 time to process: 12 seconds.
uf250-04.cnf fulfilled No. of Restarts: 423 No. of Flips: 2634 time to process: 9 seconds.
uf250-04.cnf fulfilled No. of Restarts: 396 No. of Flips: 3694 time to process: 8 seconds.
uf250-04.cnf fulfilled No. of Restarts: 1032 No. of Flips: 2192 time to process: 6 seconds.
uf250-04.cnf fulfilled No. of Restarts: 150 No. of Flips: 3806 time to process: 4 seconds.
uf250-04.cnf fulfilled No. of Restarts: 420 No. of Flips: 3076 time to process: 12 seconds.
uf250-04.cnf fulfilled No. of Restarts: 3511 No. of Flips: 1874 time to process: 27 seconds.
uf250-04.cnf fulfilled No. of Restarts: 2542 No. of Flips: 2635 time to process: 10 seconds.
uf250-04.cnf fulfilled No. of Restarts: 318 No. of Flips: 4016 time to process: 3 seconds.
uf250-04.cnf fulfilled No. of Restarts: 2260 No. of Flips: 1329 time to process: 14 seconds.
uf250-04.cnf fulfilled No. of Restarts: 162 No. of Flips: 2114 time to process: 0 seconds.
uf250-04.cnf fulfilled No. of Restarts: 936 No. of Flips: 3879 time to process: 10 seconds.
uf250-04.cnf fulfilled No. of Restarts: 1000 No. of Flips: 1126 time to process: 12 seconds.
uf250-04.cnf fulfilled No. of Restarts: 1267 No. of Flips: 2699 time to process: 6 seconds.
uf250-04.cnf fulfilled No. of Restarts: 443 No. of Flips: 1983 time to process: 4 seconds.
uf250-04.cnf fulfilled No. of Restarts: 1586 No. of Flips: 4182 time to process: 14 seconds.
uf250-04.cnf fulfilled No. of Restarts: 1180 No. of Flips: 4766 time to process: 11 seconds.
uf250-04.cnf fulfilled No. of Restarts: 990 No. of Flips: 4880 time to process: 12 seconds.
uf250-04.cnf fulfilled No. of Restarts: 2625 No. of Flips: 1772 time to process: 11 seconds.
uf250-04.cnf fulfilled No. of Restarts: 2059 No. of Flips: 790 time to process: 13 seconds.
uf250-04.cnf fulfilled No. of Restarts: 659 No. of Flips: 3853 time to process: 2 seconds.
uf250-04.cnf fulfilled No. of Restarts: 1422 No. of Flips: 4199 time to process: 11 seconds.
uf250-04.cnf fulfilled No. of Restarts: 2786 No. of Flips: 4443 time to process: 13 seconds.
uf250-04.cnf fulfilled No. of Restarts: 347 No. of Flips: 3396 time to process: 5 seconds.
uf250-04.cnf fulfilled No. of Restarts: 1279 No. of Flips: 3158 time to process: 23 seconds.
uf250-04.cnf fulfilled No. of Restarts: 978 No. of Flips: 3577 time to process: 8 seconds.
uf250-04.cnf fulfilled No. of Restarts: 1198 No. of Flips: 1503 time to process: 6 seconds.
uf250-04.cnf fulfilled No. of Restarts: 2429 No. of Flips: 2253 time to process: 11 seconds.
uf250-04.cnf fulfilled No. of Restarts: 3175 No. of Flips: 3747 time to process: 16 seconds.
uf250-04.cnf fulfilled No. of Restarts: 1196 No. of Flips: 1668 time to process: 5 seconds.
uf250-04.cnf fulfilled No. of Restarts: 1000 No. of Flips: 3003 time to process: 4 seconds.
uf250-04.cnf fulfilled No. of Restarts: 1259 No. of Flips: 2469 time to process: 6 seconds.
uf250-04.cnf fulfilled No. of Restarts: 423 No. of Flips: 4648 time to process: 13 seconds.
uf250-04.cnf fulfilled No. of Restarts: 228 No. of Flips: 4999 time to process: 8 seconds.
uf250-04.cnf fulfilled No. of Restarts: 1688 No. of Flips: 1925 time to process: 11 seconds.
uf250-04.cnf fulfilled No. of Restarts: 1756 No. of Flips: 4939 time to process: 7 seconds.
uf250-04.cnf fulfilled No. of Restarts: 18 No. of Flips: 2178 time to process: 0 seconds.
uf250-04.cnf fulfilled No. of Restarts: 909 No. of Flips: 609 time to process: 9 seconds.
uf250-04.cnf fulfilled No. of Restarts: 3095 No. of Flips: 1330 time to process: 13 seconds.
uf250-04.cnf fulfilled No. of Restarts: 1529 No. of Flips: 3067 time to process: 8 seconds.
uf250-04.cnf fulfilled No. of Restarts: 704 No. of Flips: 3933 time to process: 5 seconds.
uf250-04.cnf fulfilled No. of Restarts: 606 No. of Flips: 3429 time to process: 3 seconds.
uf250-04.cnf fulfilled No. of Restarts: 1834 No. of Flips: 3816 time to process: 10 seconds.
uf250-04.cnf fulfilled No. of Restarts: 691 No. of Flips: 4682 time to process: 4 seconds.
uf250-04.cnf fulfilled No. of Restarts: 2443 No. of Flips: 2327 time to process: 12 seconds.
uf250-04.cnf fulfilled No. of Restarts: 5042 No. of Flips: 2471 time to process: 22 seconds.
uf250-04.cnf fulfilled No. of Restarts: 2156 No. of Flips: 3734 time to process: 14 seconds.
uf250-04.cnf fulfilled No. of Restarts: 4349 No. of Flips: 4288 time to process: 21 seconds.
uf250-04.cnf fulfilled No. of Restarts: 829 No. of Flips: 4751 time to process: 9 seconds.
uf250-04.cnf fulfilled No. of Restarts: 1230 No. of Flips: 1808 time to process: 5 seconds.
uf250-04.cnf fulfilled No. of Restarts: 143 No. of Flips: 3932 time to process: 6 seconds.
uf250-04.cnf fulfilled No. of Restarts: 1057 No. of Flips: 3610 time to process: 7 seconds.
uf250-04.cnf fulfilled No. of Restarts: 380 No. of Flips: 1085 time to process: 2 seconds.
uf250-04.cnf fulfilled No. of Restarts: 92 No. of Flips: 2219 time to process: 0 seconds.
uf250-04.cnf fulfilled No. of Restarts: 449 No. of Flips: 636 time to process: 2 seconds.
uf250-04.cnf fulfilled No. of Restarts: 162 No. of Flips: 1772 time to process: 3 seconds.
uf250-04.cnf fulfilled No. of Restarts: 550 No. of Flips: 4272 time to process: 5 seconds.
uf250-04.cnf fulfilled No. of Restarts: 443 No. of Flips: 3062 time to process: 2 seconds.
uf250-04.cnf fulfilled No. of Restarts: 2219 No. of Flips: 2844 time to process: 9 seconds.
uf250-04.cnf fulfilled No. of Restarts: 891 No. of Flips: 871 time to process: 15 seconds.
uf250-04.cnf fulfilled No. of Restarts: 1682 No. of Flips: 2381 time to process: 12 seconds.
uf250-04.cnf fulfilled No. of Restarts: 1043 No. of Flips: 1187 time to process: 4 seconds.
uf250-04.cnf fulfilled No. of Restarts: 264 No. of Flips: 4111 time to process: 5 seconds.
uf250-04.cnf fulfilled No. of Restarts: 1245 No. of Flips: 3833 time to process: 8 seconds.
uf250-04.cnf fulfilled No. of Restarts: 1247 No. of Flips: 1544 time to process: 5 seconds.
uf250-04.cnf fulfilled No. of Restarts: 511 No. of Flips: 1515 time to process: 4 seconds.
uf250-04.cnf fulfilled No. of Restarts: 3386 No. of Flips: 3373 time to process: 14 seconds.
uf250-04.cnf fulfilled No. of Restarts: 827 No. of Flips: 2569 time to process: 13 seconds.
uf250-04.cnf fulfilled No. of Restarts: 311 No. of Flips: 1219 time to process: 1 seconds.
uf250-04.cnf fulfilled No. of Restarts: 458 No. of Flips: 4411 time to process: 3 seconds.
uf250-04.cnf fulfilled No. of Restarts: 1044 No. of Flips: 3079 time to process: 6 seconds.
uf250-04.cnf fulfilled No. of Restarts: 1352 No. of Flips: 2496 time to process: 9 seconds.
uf250-04.cnf fulfilled No. of Restarts: 338 No. of Flips: 1744 time to process: 4 seconds.
uf250-04.cnf fulfilled No. of Restarts: 297 No. of Flips: 3309 time to process: 13 seconds.
uf250-04.cnf fulfilled No. of Restarts: 1277 No. of Flips: 1965 time to process: 13 seconds.
uf250-04.cnf fulfilled No. of Restarts: 418 No. of Flips: 3535 time to process: 12 seconds.
uf250-04.cnf fulfilled No. of Restarts: 1604 No. of Flips: 4120 time to process: 8 seconds.
uf250-04.cnf fulfilled No. of Restarts: 964 No. of Flips: 4691 time to process: 5 seconds.
uf250-04.cnf fulfilled No. of Restarts: 1640 No. of Flips: 1138 time to process: 7 seconds.
uf250-04.cnf fulfilled No. of Restarts: 1605 No. of Flips: 3232 time to process: 6 seconds.
uf250-04.cnf fulfilled No. of Restarts: 3404 No. of Flips: 4142 time to process: 18 seconds.
uf250-04.cnf fulfilled No. of Restarts: 1012 No. of Flips: 3679 time to process: 10 seconds.
uf250-04.cnf fulfilled No. of Restarts: 475 No. of Flips: 3597 time to process: 7 seconds.
uf250-04.cnf fulfilled No. of Restarts: 405 No. of Flips: 963 time to process: 2 seconds.
uf250-04.cnf fulfilled No. of Restarts: 28 No. of Flips: 2623 time to process: 5 seconds.
uf250-04.cnf fulfilled No. of Restarts: 26 No. of Flips: 3096 time to process: 2 seconds.
uf250-04.cnf fulfilled No. of Restarts: 1031 No. of Flips: 3728 time to process: 9 seconds.
uf250-04.cnf fulfilled No. of Restarts: 895 No. of Flips: 1423 time to process: 6 seconds.
uf250-04.cnf fulfilled No. of Restarts: 49 No. of Flips: 1546 time to process: 5 seconds.
uf250-04.cnf fulfilled No. of Restarts: 592 No. of Flips: 2447 time to process: 10 seconds.
uf250-04.cnf fulfilled No. of Restarts: 120 No. of Flips: 1051 time to process: 3 seconds.
uf250-04.cnf fulfilled No. of Restarts: 337 No. of Flips: 3315 time to process: 5 seconds.
uf250-04.cnf fulfilled No. of Restarts: 85 No. of Flips: 3536 time to process: 13 seconds.
uf250-04.cnf fulfilled No. of Restarts: 847 No. of Flips: 1551 time to process: 11 seconds.
uf250-04.cnf fulfilled No. of Restarts: 2415 No. of Flips: 2195 time to process: 18 seconds.
uf250-04.cnf fulfilled No. of Restarts: 53 No. of Flips: 3482 time to process: 4 seconds.
uf250-04.cnf fulfilled No. of Restarts: 2189 No. of Flips: 3859 time to process: 12 seconds.
uf250-04.cnf fulfilled No. of Restarts: 1513 No. of Flips: 4131 time to process: 9 seconds.
uf250-04.cnf fulfilled No. of Restarts: 1617 No. of Flips: 693 time to process: 9 seconds.
uf250-04.cnf fulfilled No. of Restarts: 206 No. of Flips: 1263 time to process: 1 seconds.
uf250-04.cnf fulfilled No. of Restarts: 1157 No. of Flips: 2169 time to process: 4 seconds.
uf250-04.cnf fulfilled No. of Restarts: 566 No. of Flips: 4229 time to process: 18 seconds.
uf250-04.cnf fulfilled No. of Restarts: 29 No. of Flips: 2893 time to process: 0 seconds.
uf250-04.cnf fulfilled No. of Restarts: 412 No. of Flips: 813 time to process: 1 seconds.
uf250-04.cnf fulfilled No. of Restarts: 1173 No. of Flips: 3351 time to process: 6 seconds.
uf250-04.cnf fulfilled No. of Restarts: 849 No. of Flips: 2871 time to process: 15 seconds.
uf250-04.cnf fulfilled No. of Restarts: 603 No. of Flips: 3966 time to process: 2 seconds.
uf250-04.cnf fulfilled No. of Restarts: 269 No. of Flips: 1202 time to process: 7 seconds.
uf250-04.cnf fulfilled No. of Restarts: 102 No. of Flips: 2286 time to process: 7 seconds.
uf250-04.cnf fulfilled No. of Restarts: 1229 No. of Flips: 1223 time to process: 19 seconds.
uf250-04.cnf fulfilled No. of Restarts: 689 No. of Flips: 2141 time to process: 8 seconds.
uf250-04.cnf fulfilled No. of Restarts: 1223 No. of Flips: 2443 time to process: 5 seconds.
uf250-04.cnf fulfilled No. of Restarts: 415 No. of Flips: 4571 time to process: 8 seconds.
uf250-04.cnf fulfilled No. of Restarts: 586 No. of Flips: 1635 time to process: 15 seconds.
uf250-04.cnf fulfilled No. of Restarts: 342 No. of Flips: 3330 time to process: 6 seconds.
uf250-04.cnf fulfilled No. of Restarts: 1564 No. of Flips: 3173 time to process: 20 seconds.
uf250-04.cnf fulfilled No. of Restarts: 1652 No. of Flips: 4108 time to process: 10 seconds.
uf250-04.cnf fulfilled No. of Restarts: 299 No. of Flips: 3294 time to process: 1 seconds.
uf250-04.cnf fulfilled No. of Restarts: 931 No. of Flips: 2633 time to process: 5 seconds.
uf250-04.cnf fulfilled No. of Restarts: 106 No. of Flips: 1920 time to process: 0 seconds.
uf250-04.cnf fulfilled No. of Restarts: 462 No. of Flips: 2233 time to process: 6 seconds.
uf250-04.cnf fulfilled No. of Restarts: 1561 No. of Flips: 4596 time to process: 9 seconds.
uf250-04.cnf fulfilled No. of Restarts: 733 No. of Flips: 2695 time to process: 4 seconds.
uf250-04.cnf fulfilled No. of Restarts: 622 No. of Flips: 2418 time to process: 4 seconds.
uf250-04.cnf fulfilled No. of Restarts: 833 No. of Flips: 2025 time to process: 6 seconds.
uf250-04.cnf fulfilled No. of Restarts: 1084 No. of Flips: 4372 time to process: 5 seconds.
uf250-04.cnf fulfilled No. of Restarts: 149 No. of Flips: 1619 time to process: 0 seconds.
uf250-04.cnf fulfilled No. of Restarts: 1727 No. of Flips: 4713 time to process: 9 seconds.
uf250-04.cnf fulfilled No. of Restarts: 915 No. of Flips: 3168 time to process: 5 seconds.
uf250-04.cnf fulfilled No. of Restarts: 538 No. of Flips: 1494 time to process: 8 seconds.
uf250-04.cnf fulfilled No. of Restarts: 1972 No. of Flips: 3910 time to process: 14 seconds.
uf250-04.cnf fulfilled No. of Restarts: 3299 No. of Flips: 4783 time to process: 13 seconds.
uf250-04.cnf fulfilled No. of Restarts: 482 No. of Flips: 3315 time to process: 7 seconds.
uf250-04.cnf fulfilled No. of Restarts: 563 No. of Flips: 1417 time to process: 6 seconds.
uf250-04.cnf fulfilled No. of Restarts: 1275 No. of Flips: 1527 time to process: 14 seconds.
uf250-04.cnf fulfilled No. of Restarts: 1097 No. of Flips: 4004 time to process: 8 seconds.
uf250-04.cnf fulfilled No. of Restarts: 1624 No. of Flips: 3935 time to process: 16 seconds.
uf250-04.cnf fulfilled No. of Restarts: 2253 No. of Flips: 3594 time to process: 17 seconds.
uf250-04.cnf fulfilled No. of Restarts: 562 No. of Flips: 3064 time to process: 2 seconds.
uf250-04.cnf fulfilled No. of Restarts: 302 No. of Flips: 1909 time to process: 2 seconds.
uf250-04.cnf fulfilled No. of Restarts: 1202 No. of Flips: 4944 time to process: 5 seconds.
uf250-04.cnf fulfilled No. of Restarts: 2690 No. of Flips: 1472 time to process: 14 seconds.
uf250-04.cnf fulfilled No. of Restarts: 566 No. of Flips: 3428 time to process: 2 seconds.
uf250-04.cnf fulfilled No. of Restarts: 1106 No. of Flips: 4066 time to process: 4 seconds.
uf250-04.cnf fulfilled No. of Restarts: 1627 No. of Flips: 2497 time to process: 11 seconds.
uf250-04.cnf fulfilled No. of Restarts: 3299 No. of Flips: 4844 time to process: 16 seconds.
uf250-04.cnf fulfilled No. of Restarts: 50 No. of Flips: 4664 time to process: 5 seconds.
uf250-04.cnf fulfilled No. of Restarts: 391 No. of Flips: 3011 time to process: 3 seconds.
uf250-04.cnf fulfilled No. of Restarts: 220 No. of Flips: 1484 time to process: 19 seconds.
uf250-04.cnf fulfilled No. of Restarts: 74 No. of Flips: 2967 time to process: 2 seconds.
uf250-04.cnf fulfilled No. of Restarts: 52 No. of Flips: 3915 time to process: 5 seconds.
uf250-04.cnf fulfilled No. of Restarts: 285 No. of Flips: 2679 time to process: 8 seconds.
uf250-04.cnf fulfilled No. of Restarts: 198 No. of Flips: 2284 time to process: 10 seconds.
uf250-04.cnf fulfilled No. of Restarts: 2617 No. of Flips: 2988 time to process: 16 seconds.
uf250-04.cnf fulfilled No. of Restarts: 564 No. of Flips: 4944 time to process: 2 seconds.
uf250-04.cnf fulfilled No. of Restarts: 718 No. of Flips: 3012 time to process: 6 seconds.
uf250-04.cnf fulfilled No. of Restarts: 175 No. of Flips: 2993 time to process: 15 seconds.
uf250-04.cnf fulfilled No. of Restarts: 96 No. of Flips: 4687 time to process: 3 seconds.
uf250-04.cnf fulfilled No. of Restarts: 2442 No. of Flips: 2228 time to process: 11 seconds.
uf250-04.cnf fulfilled No. of Restarts: 550 No. of Flips: 4112 time to process: 2 seconds.
uf250-04.cnf fulfilled No. of Restarts: 40 No. of Flips: 1724 time to process: 5 seconds.
uf250-04.cnf fulfilled No. of Restarts: 3141 No. of Flips: 1613 time to process: 14 seconds.
uf250-04.cnf fulfilled No. of Restarts: 2109 No. of Flips: 794 time to process: 11 seconds.
uf250-04.cnf fulfilled No. of Restarts: 526 No. of Flips: 2802 time to process: 9 seconds.
uf250-04.cnf fulfilled No. of Restarts: 1759 No. of Flips: 1176 time to process: 7 seconds.
uf250-04.cnf fulfilled No. of Restarts: 1168 No. of Flips: 1125 time to process: 13 seconds.
uf250-04.cnf fulfilled No. of Restarts: 1288 No. of Flips: 2662 time to process: 21 seconds.
uf250-04.cnf fulfilled No. of Restarts: 2863 No. of Flips: 2209 time to process: 15 seconds.
uf250-04.cnf fulfilled No. of Restarts: 124 No. of Flips: 2519 time to process: 1 seconds.
uf250-04.cnf fulfilled No. of Restarts: 862 No. of Flips: 2500 time to process: 14 seconds.
uf250-04.cnf fulfilled No. of Restarts: 85 No. of Flips: 3965 time to process: 5 seconds.
uf250-04.cnf fulfilled No. of Restarts: 913 No. of Flips: 3027 time to process: 7 seconds.
uf250-04.cnf fulfilled No. of Restarts: 1328 No. of Flips: 2293 time to process: 16 seconds.
uf250-04.cnf fulfilled No. of Restarts: 3008 No. of Flips: 3709 time to process: 14 seconds.
uf250-04.cnf fulfilled No. of Restarts: 197 No. of Flips: 1915 time to process: 16 seconds.
uf250-04.cnf fulfilled No. of Restarts: 142 No. of Flips: 4317 time to process: 0 seconds.
uf250-04.cnf fulfilled No. of Restarts: 1230 No. of Flips: 4749 time to process: 11 seconds.
uf250-04.cnf fulfilled No. of Restarts: 471 No. of Flips: 3770 time to process: 4 seconds.
uf250-04.cnf fulfilled No. of Restarts: 2227 No. of Flips: 4649 time to process: 13 seconds.
uf250-04.cnf fulfilled No. of Restarts: 550 No. of Flips: 4050 time to process: 6 seconds.
uf250-04.cnf fulfilled No. of Restarts: 141 No. of Flips: 2810 time to process: 4 seconds.
uf250-04.cnf fulfilled No. of Restarts: 1822 No. of Flips: 3299 time to process: 17 seconds.
uf250-04.cnf fulfilled No. of Restarts: 1334 No. of Flips: 3300 time to process: 6 seconds.
uf250-04.cnf fulfilled No. of Restarts: 41 No. of Flips: 981 time to process: 8 seconds.
uf250-04.cnf fulfilled No. of Restarts: 313 No. of Flips: 1708 time to process: 5 seconds.
uf250-04.cnf fulfilled No. of Restarts: 365 No. of Flips: 1471 time to process: 2 seconds.
uf250-04.cnf fulfilled No. of Restarts: 856 No. of Flips: 4781 time to process: 7 seconds.
uf250-04.cnf fulfilled No. of Restarts: 55 No. of Flips: 3478 time to process: 6 seconds.
uf250-04.cnf fulfilled No. of Restarts: 590 No. of Flips: 1514 time to process: 3 seconds.
uf250-04.cnf fulfilled No. of Restarts: 509 No. of Flips: 2133 time to process: 16 seconds.
uf250-04.cnf fulfilled No. of Restarts: 3599 No. of Flips: 3023 time to process: 19 seconds.
uf250-04.cnf fulfilled No. of Restarts: 9 No. of Flips: 2698 time to process: 6 seconds.
uf250-04.cnf fulfilled No. of Restarts: 3608 No. of Flips: 2391 time to process: 15 seconds.
uf250-04.cnf fulfilled No. of Restarts: 251 No. of Flips: 2854 time to process: 3 seconds.
uf250-04.cnf fulfilled No. of Restarts: 1871 No. of Flips: 1491 time to process: 9 seconds.
uf250-04.cnf fulfilled No. of Restarts: 1177 No. of Flips: 1375 time to process: 7 seconds.
uf250-04.cnf fulfilled No. of Restarts: 230 No. of Flips: 3790 time to process: 5 seconds.
uf250-04.cnf fulfilled No. of Restarts: 523 No. of Flips: 3613 time to process: 2 seconds.
uf250-04.cnf fulfilled No. of Restarts: 483 No. of Flips: 3525 time to process: 3 seconds.
uf250-04.cnf fulfilled No. of Restarts: 257 No. of Flips: 2003 time to process: 3 seconds.
uf250-04.cnf fulfilled No. of Restarts: 1018 No. of Flips: 4643 time to process: 8 seconds.
uf250-04.cnf fulfilled No. of Restarts: 490 No. of Flips: 3906 time to process: 8 seconds.
uf250-04.cnf fulfilled No. of Restarts: 588 No. of Flips: 2257 time to process: 3 seconds.
uf250-04.cnf fulfilled No. of Restarts: 687 No. of Flips: 1289 time to process: 5 seconds.
uf250-04.cnf fulfilled No. of Restarts: 667 No. of Flips: 760 time to process: 10 seconds.
uf250-04.cnf fulfilled No. of Restarts: 808 No. of Flips: 3485 time to process: 8 seconds.
uf250-04.cnf fulfilled No. of Restarts: 1214 No. of Flips: 2041 time to process: 13 seconds.
uf250-04.cnf fulfilled No. of Restarts: 1449 No. of Flips: 2538 time to process: 9 seconds.
uf250-04.cnf fulfilled No. of Restarts: 3287 No. of Flips: 2006 time to process: 16 seconds.
uf250-04.cnf fulfilled No. of Restarts: 2230 No. of Flips: 4895 time to process: 14 seconds.
uf250-04.cnf fulfilled No. of Restarts: 46 No. of Flips: 4362 time to process: 0 seconds.
uf250-04.cnf fulfilled No. of Restarts: 1167 No. of Flips: 4046 time to process: 11 seconds.
uf250-04.cnf fulfilled No. of Restarts: 2703 No. of Flips: 4485 time to process: 14 seconds.
uf250-04.cnf fulfilled No. of Restarts: 1576 No. of Flips: 4097 time to process: 14 seconds.
uf250-04.cnf fulfilled No. of Restarts: 993 No. of Flips: 2380 time to process: 9 seconds.
uf250-04.cnf fulfilled No. of Restarts: 603 No. of Flips: 4931 time to process: 2 seconds.
uf250-04.cnf fulfilled No. of Restarts: 1160 No. of Flips: 1504 time to process: 7 seconds.
uf250-04.cnf fulfilled No. of Restarts: 44 No. of Flips: 2624 time to process: 3 seconds.
uf250-04.cnf fulfilled No. of Restarts: 1745 No. of Flips: 3350 time to process: 8 seconds.
uf250-04.cnf fulfilled No. of Restarts: 147 No. of Flips: 3963 time to process: 5 seconds.
uf250-04.cnf fulfilled No. of Restarts: 3445 No. of Flips: 4590 time to process: 19 seconds.
uf250-04.cnf fulfilled No. of Restarts: 733 No. of Flips: 1942 time to process: 3 seconds.
uf250-04.cnf fulfilled No. of Restarts: 2174 No. of Flips: 4926 time to process: 23 seconds.
uf250-04.cnf fulfilled No. of Restarts: 1752 No. of Flips: 4181 time to process: 13 seconds.
uf250-04.cnf fulfilled No. of Restarts: 741 No. of Flips: 4389 time to process: 3 seconds.
uf250-04.cnf fulfilled No. of Restarts: 1309 No. of Flips: 4212 time to process: 12 seconds.
uf250-04.cnf fulfilled No. of Restarts: 235 No. of Flips: 917 time to process: 5 seconds.
uf250-04.cnf fulfilled No. of Restarts: 4789 No. of Flips: 2519 time to process: 20 seconds.
uf250-04.cnf fulfilled No. of Restarts: 737 No. of Flips: 2826 time to process: 3 seconds.
uf250-04.cnf fulfilled No. of Restarts: 2317 No. of Flips: 4952 time to process: 18 seconds.
uf250-04.cnf fulfilled No. of Restarts: 2089 No. of Flips: 2119 time to process: 17 seconds.
uf250-04.cnf fulfilled No. of Restarts: 1038 No. of Flips: 4265 time to process: 4 seconds.
uf250-04.cnf fulfilled No. of Restarts: 734 No. of Flips: 3238 time to process: 12 seconds.
uf250-04.cnf fulfilled No. of Restarts: 273 No. of Flips: 1241 time to process: 12 seconds.
uf250-04.cnf fulfilled No. of Restarts: 1216 No. of Flips: 3451 time to process: 5 seconds.
uf250-04.cnf fulfilled No. of Restarts: 1509 No. of Flips: 2289 time to process: 10 seconds.
uf250-04.cnf fulfilled No. of Restarts: 3629 No. of Flips: 4748 time to process: 34 seconds.
uf250-04.cnf fulfilled No. of Restarts: 2921 No. of Flips: 4350 time to process: 12 seconds.
uf250-04.cnf fulfilled No. of Restarts: 1048 No. of Flips: 4889 time to process: 9 seconds.
uf250-04.cnf fulfilled No. of Restarts: 233 No. of Flips: 4984 time to process: 2 seconds.
uf250-04.cnf fulfilled No. of Restarts: 343 No. of Flips: 3467 time to process: 2 seconds.
uf250-04.cnf fulfilled No. of Restarts: 1290 No. of Flips: 3473 time to process: 5 seconds.
uf250-04.cnf fulfilled No. of Restarts: 159 No. of Flips: 4593 time to process: 3 seconds.
uf250-04.cnf fulfilled No. of Restarts: 2465 No. of Flips: 4815 time to process: 12 seconds.
uf250-04.cnf fulfilled No. of Restarts: 1806 No. of Flips: 4775 time to process: 16 seconds.
uf250-04.cnf fulfilled No. of Restarts: 30 No. of Flips: 3614 time to process: 0 seconds.
uf250-04.cnf fulfilled No. of Restarts: 132 No. of Flips: 1744 time to process: 6 seconds.
uf250-04.cnf fulfilled No. of Restarts: 324 No. of Flips: 3580 time to process: 6 seconds.
uf250-04.cnf fulfilled No. of Restarts: 2410 No. of Flips: 4630 time to process: 13 seconds.
uf250-04.cnf fulfilled No. of Restarts: 653 No. of Flips: 2796 time to process: 2 seconds.
uf250-04.cnf fulfilled No. of Restarts: 709 No. of Flips: 4572 time to process: 13 seconds.
uf250-04.cnf fulfilled No. of Restarts: 179 No. of Flips: 2956 time to process: 4 seconds.
uf250-04.cnf fulfilled No. of Restarts: 1949 No. of Flips: 1815 time to process: 8 seconds.
uf250-04.cnf fulfilled No. of Restarts: 1081 No. of Flips: 2557 time to process: 5 seconds.
uf250-04.cnf fulfilled No. of Restarts: 3394 No. of Flips: 3282 time to process: 16 seconds.
uf250-04.cnf fulfilled No. of Restarts: 217 No. of Flips: 4236 time to process: 1 seconds.
uf250-04.cnf fulfilled No. of Restarts: 724 No. of Flips: 4479 time to process: 10 seconds.
uf250-04.cnf fulfilled No. of Restarts: 684 No. of Flips: 1678 time to process: 10 seconds.
uf250-04.cnf fulfilled No. of Restarts: 660 No. of Flips: 3193 time to process: 13 seconds.
uf250-04.cnf fulfilled No. of Restarts: 1759 No. of Flips: 2627 time to process: 14 seconds.
uf250-04.cnf fulfilled No. of Restarts: 2321 No. of Flips: 1970 time to process: 9 seconds.
uf250-04.cnf fulfilled No. of Restarts: 263 No. of Flips: 4219 time to process: 10 seconds.
uf250-04.cnf fulfilled No. of Restarts: 74 No. of Flips: 4404 time to process: 3 seconds.
uf250-04.cnf fulfilled No. of Restarts: 1072 No. of Flips: 2562 time to process: 5 seconds.
uf250-04.cnf fulfilled No. of Restarts: 1027 No. of Flips: 4111 time to process: 6 seconds.
uf250-04.cnf fulfilled No. of Restarts: 3843 No. of Flips: 1380 time to process: 17 seconds.
uf250-04.cnf fulfilled No. of Restarts: 252 No. of Flips: 2517 time to process: 4 seconds.
uf250-04.cnf fulfilled No. of Restarts: 38 No. of Flips: 4235 time to process: 2 seconds.
uf250-04.cnf fulfilled No. of Restarts: 776 No. of Flips: 2379 time to process: 8 seconds.
uf250-04.cnf fulfilled No. of Restarts: 3180 No. of Flips: 1510 time to process: 16 seconds.
uf250-04.cnf fulfilled No. of Restarts: 4409 No. of Flips: 4310 time to process: 23 seconds.
uf250-04.cnf , deadline. Restarts: 5050
uf250-04.cnf fulfilled No. of Restarts: 183 No. of Flips: 616 time to process: 0 seconds.
uf250-04.cnf fulfilled No. of Restarts: 833 No. of Flips: 3971 time to process: 3 seconds.
uf250-04.cnf fulfilled No. of Restarts: 233 No. of Flips: 4911 time to process: 6 seconds.
uf250-04.cnf fulfilled No. of Restarts: 1131 No. of Flips: 3415 time to process: 4 seconds.
uf250-04.cnf fulfilled No. of Restarts: 393 No. of Flips: 3665 time to process: 3 seconds.
uf250-04.cnf fulfilled No. of Restarts: 1727 No. of Flips: 4820 time to process: 11 seconds.
uf250-04.cnf fulfilled No. of Restarts: 3393 No. of Flips: 4210 time to process: 26 seconds.
uf250-04.cnf fulfilled No. of Restarts: 166 No. of Flips: 4145 time to process: 0 seconds.
uf250-04.cnf fulfilled No. of Restarts: 645 No. of Flips: 4900 time to process: 2 seconds.
uf250-04.cnf fulfilled No. of Restarts: 1174 No. of Flips: 1137 time to process: 7 seconds.
uf250-04.cnf fulfilled No. of Restarts: 4469 No. of Flips: 1437 time to process: 18 seconds.
uf250-04.cnf fulfilled No. of Restarts: 2236 No. of Flips: 1266 time to process: 9 seconds.
uf250-04.cnf fulfilled No. of Restarts: 610 No. of Flips: 1803 time to process: 13 seconds.
uf250-04.cnf fulfilled No. of Restarts: 2023 No. of Flips: 1637 time to process: 11 seconds.
uf250-04.cnf fulfilled No. of Restarts: 1129 No. of Flips: 3245 time to process: 8 seconds.
uf250-04.cnf fulfilled No. of Restarts: 421 No. of Flips: 899 time to process: 3 seconds.
uf250-04.cnf fulfilled No. of Restarts: 2376 No. of Flips: 2078 time to process: 10 seconds.
uf250-04.cnf fulfilled No. of Restarts: 1143 No. of Flips: 1534 time to process: 15 seconds.
uf250-04.cnf fulfilled No. of Restarts: 566 No. of Flips: 1282 time to process: 9 seconds.
uf250-04.cnf fulfilled No. of Restarts: 506 No. of Flips: 2916 time to process: 2 seconds.
uf250-04.cnf fulfilled No. of Restarts: 395 No. of Flips: 1095 time to process: 2 seconds.
uf250-04.cnf fulfilled No. of Restarts: 4004 No. of Flips: 1105 time to process: 19 seconds.
uf250-04.cnf fulfilled No. of Restarts: 1674 No. of Flips: 4579 time to process: 7 seconds.
uf250-04.cnf fulfilled No. of Restarts: 430 No. of Flips: 3546 time to process: 1 seconds.
uf250-04.cnf fulfilled No. of Restarts: 1596 No. of Flips: 2023 time to process: 9 seconds.
uf250-04.cnf fulfilled No. of Restarts: 1044 No. of Flips: 3865 time to process: 7 seconds.
uf250-04.cnf fulfilled No. of Restarts: 163 No. of Flips: 2609 time to process: 6 seconds.
uf250-04.cnf fulfilled No. of Restarts: 2655 No. of Flips: 2703 time to process: 19 seconds.
uf250-04.cnf fulfilled No. of Restarts: 2669 No. of Flips: 3300 time to process: 11 seconds.
uf250-04.cnf fulfilled No. of Restarts: 1315 No. of Flips: 4597 time to process: 13 seconds.
uf250-04.cnf fulfilled No. of Restarts: 1822 No. of Flips: 1153 time to process: 10 seconds.
uf250-04.cnf fulfilled No. of Restarts: 717 No. of Flips: 3209 time to process: 14 seconds.
uf250-04.cnf fulfilled No. of Restarts: 952 No. of Flips: 3462 time to process: 5 seconds.
uf250-04.cnf fulfilled No. of Restarts: 521 No. of Flips: 2707 time to process: 14 seconds.
uf250-04.cnf fulfilled No. of Restarts: 360 No. of Flips: 1931 time to process: 21 seconds.
uf250-04.cnf fulfilled No. of Restarts: 648 No. of Flips: 997 time to process: 2 seconds.
uf250-04.cnf fulfilled No. of Restarts: 2091 No. of Flips: 3164 time to process: 9 seconds.
uf250-04.cnf fulfilled No. of Restarts: 1905 No. of Flips: 4006 time to process: 9 seconds.
uf250-04.cnf fulfilled No. of Restarts: 1313 No. of Flips: 4237 time to process: 5 seconds.
uf250-04.cnf fulfilled No. of Restarts: 640 No. of Flips: 3089 time to process: 14 seconds.
uf250-04.cnf fulfilled No. of Restarts: 1848 No. of Flips: 3973 time to process: 12 seconds.
uf250-04.cnf fulfilled No. of Restarts: 160 No. of Flips: 3399 time to process: 0 seconds.
uf250-04.cnf fulfilled No. of Restarts: 527 No. of Flips: 3398 time to process: 10 seconds.
uf250-04.cnf fulfilled No. of Restarts: 2121 No. of Flips: 4831 time to process: 10 seconds.
uf250-04.cnf fulfilled No. of Restarts: 1715 No. of Flips: 4550 time to process: 9 seconds.
uf250-04.cnf fulfilled No. of Restarts: 892 No. of Flips: 1426 time to process: 4 seconds.
uf250-04.cnf fulfilled No. of Restarts: 2175 No. of Flips: 4626 time to process: 17 seconds.
uf250-04.cnf fulfilled No. of Restarts: 620 No. of Flips: 3688 time to process: 6 seconds.
uf250-04.cnf fulfilled No. of Restarts: 890 No. of Flips: 4020 time to process: 13 seconds.
uf250-04.cnf fulfilled No. of Restarts: 275 No. of Flips: 3597 time to process: 1 seconds.
uf250-04.cnf fulfilled No. of Restarts: 123 No. of Flips: 2874 time to process: 3 seconds.
uf250-04.cnf fulfilled No. of Restarts: 3272 No. of Flips: 3488 time to process: 17 seconds.
uf250-04.cnf fulfilled No. of Restarts: 1 No. of Flips: 3795 time to process: 1 seconds.
uf250-04.cnf fulfilled No. of Restarts: 257 No. of Flips: 3423 time to process: 2 seconds.
uf250-04.cnf fulfilled No. of Restarts: 382 No. of Flips: 1205 time to process: 2 seconds.
uf250-04.cnf fulfilled No. of Restarts: 150 No. of Flips: 714 time to process: 2 seconds.
uf250-04.cnf fulfilled No. of Restarts: 800 No. of Flips: 3244 time to process: 8 seconds.
uf250-04.cnf fulfilled No. of Restarts: 499 No. of Flips: 4660 time to process: 7 seconds.
uf250-04.cnf fulfilled No. of Restarts: 3138 No. of Flips: 1814 time to process: 12 seconds.
uf250-04.cnf fulfilled No. of Restarts: 536 No. of Flips: 1848 time to process: 7 seconds.
uf250-04.cnf fulfilled No. of Restarts: 2641 No. of Flips: 4916 time to process: 12 seconds.
uf250-04.cnf fulfilled No. of Restarts: 186 No. of Flips: 3200 time to process: 1 seconds.
uf250-04.cnf fulfilled No. of Restarts: 3811 No. of Flips: 1348 time to process: 16 seconds.
uf250-04.cnf fulfilled No. of Restarts: 460 No. of Flips: 2811 time to process: 5 seconds.
uf250-04.cnf fulfilled No. of Restarts: 1499 No. of Flips: 1715 time to process: 7 seconds.
uf250-04.cnf fulfilled No. of Restarts: 267 No. of Flips: 2958 time to process: 2 seconds.
uf250-04.cnf fulfilled No. of Restarts: 2137 No. of Flips: 4603 time to process: 17 seconds.
uf250-04.cnf fulfilled No. of Restarts: 2708 No. of Flips: 2593 time to process: 15 seconds.
uf250-04.cnf fulfilled No. of Restarts: 3574 No. of Flips: 4310 time to process: 15 seconds.
uf250-04.cnf fulfilled No. of Restarts: 26 No. of Flips: 3469 time to process: 5 seconds.
uf250-04.cnf fulfilled No. of Restarts: 250 No. of Flips: 2240 time to process: 6 seconds.
uf250-04.cnf fulfilled No. of Restarts: 487 No. of Flips: 3257 time to process: 2 seconds.
uf250-04.cnf fulfilled No. of Restarts: 1198 No. of Flips: 4623 time to process: 11 seconds.
uf250-04.cnf fulfilled No. of Restarts: 1507 No. of Flips: 4305 time to process: 13 seconds.
uf250-04.cnf fulfilled No. of Restarts: 418 No. of Flips: 2515 time to process: 2 seconds.
uf250-04.cnf fulfilled No. of Restarts: 100 No. of Flips: 3042 time to process: 2 seconds.
uf250-04.cnf fulfilled No. of Restarts: 1384 No. of Flips: 1200 time to process: 16 seconds.
uf250-04.cnf fulfilled No. of Restarts: 672 No. of Flips: 3796 time to process: 3 seconds.
uf250-04.cnf , deadline. Restarts: 5050
uf250-04.cnf fulfilled No. of Restarts: 975 No. of Flips: 1511 time to process: 4 seconds.
uf250-04.cnf fulfilled No. of Restarts: 479 No. of Flips: 2361 time to process: 2 seconds.
uf250-04.cnf fulfilled No. of Restarts: 1429 No. of Flips: 3585 time to process: 8 seconds.
uf250-04.cnf fulfilled No. of Restarts: 437 No. of Flips: 3924 time to process: 8 seconds.
uf250-04.cnf fulfilled No. of Restarts: 2962 No. of Flips: 3378 time to process: 19 seconds.
uf250-04.cnf fulfilled No. of Restarts: 450 No. of Flips: 1921 time to process: 2 seconds.
uf250-04.cnf fulfilled No. of Restarts: 344 No. of Flips: 2494 time to process: 2 seconds.
uf250-04.cnf fulfilled No. of Restarts: 1866 No. of Flips: 4056 time to process: 9 seconds.
uf250-04.cnf fulfilled No. of Restarts: 1210 No. of Flips: 4644 time to process: 5 seconds.
uf250-04.cnf fulfilled No. of Restarts: 1177 No. of Flips: 1749 time to process: 7 seconds.
uf250-04.cnf fulfilled No. of Restarts: 443 No. of Flips: 3917 time to process: 15 seconds.
uf250-04.cnf fulfilled No. of Restarts: 1541 No. of Flips: 1958 time to process: 9 seconds.
uf250-04.cnf fulfilled No. of Restarts: 2921 No. of Flips: 4732 time to process: 12 seconds.
uf250-04.cnf fulfilled No. of Restarts: 296 No. of Flips: 3541 time to process: 13 seconds.
uf250-04.cnf fulfilled No. of Restarts: 1052 No. of Flips: 4276 time to process: 4 seconds.
uf250-04.cnf fulfilled No. of Restarts: 905 No. of Flips: 3555 time to process: 6 seconds.
uf250-04.cnf fulfilled No. of Restarts: 581 No. of Flips: 4849 time to process: 4 seconds.
uf250-04.cnf fulfilled No. of Restarts: 649 No. of Flips: 3762 time to process: 8 seconds.
uf250-04.cnf fulfilled No. of Restarts: 1382 No. of Flips: 2929 time to process: 8 seconds.
uf250-04.cnf fulfilled No. of Restarts: 1381 No. of Flips: 2858 time to process: 11 seconds.
uf250-04.cnf fulfilled No. of Restarts: 1831 No. of Flips: 3903 time to process: 17 seconds.
uf250-04.cnf fulfilled No. of Restarts: 216 No. of Flips: 3929 time to process: 4 seconds.
uf250-04.cnf fulfilled No. of Restarts: 131 No. of Flips: 1997 time to process: 11 seconds.
uf250-04.cnf fulfilled No. of Restarts: 1087 No. of Flips: 4939 time to process: 4 seconds.
uf250-04.cnf fulfilled No. of Restarts: 2522 No. of Flips: 3223 time to process: 15 seconds.
uf250-04.cnf fulfilled No. of Restarts: 2000 No. of Flips: 2437 time to process: 12 seconds.
uf250-04.cnf fulfilled No. of Restarts: 414 No. of Flips: 2760 time to process: 1 seconds.
uf250-04.cnf fulfilled No. of Restarts: 4711 No. of Flips: 4208 time to process: 23 seconds.
uf250-04.cnf fulfilled No. of Restarts: 1110 No. of Flips: 2659 time to process: 4 seconds.
uf250-04.cnf fulfilled No. of Restarts: 852 No. of Flips: 4285 time to process: 17 seconds.
uf250-04.cnf fulfilled No. of Restarts: 401 No. of Flips: 614 time to process: 1 seconds.
uf250-04.cnf fulfilled No. of Restarts: 434 No. of Flips: 1716 time to process: 2 seconds.
uf250-04.cnf fulfilled No. of Restarts: 738 No. of Flips: 1255 time to process: 4 seconds.
uf250-04.cnf fulfilled No. of Restarts: 1351 No. of Flips: 1550 time to process: 6 seconds.
uf250-04.cnf fulfilled No. of Restarts: 2182 No. of Flips: 2103 time to process: 9 seconds.
uf250-04.cnf fulfilled No. of Restarts: 697 No. of Flips: 3156 time to process: 6 seconds.
uf250-04.cnf fulfilled No. of Restarts: 26 No. of Flips: 1261 time to process: 4 seconds.
uf250-04.cnf fulfilled No. of Restarts: 73 No. of Flips: 2648 time to process: 13 seconds.
uf250-04.cnf fulfilled No. of Restarts: 300 No. of Flips: 2989 time to process: 4 seconds.
uf250-04.cnf fulfilled No. of Restarts: 1269 No. of Flips: 2605 time to process: 6 seconds.
uf250-04.cnf fulfilled No. of Restarts: 1817 No. of Flips: 1865 time to process: 12 seconds.
uf250-04.cnf fulfilled No. of Restarts: 2886 No. of Flips: 3908 time to process: 28 seconds.
uf250-04.cnf fulfilled No. of Restarts: 2159 No. of Flips: 3029 time to process: 9 seconds.
uf250-04.cnf fulfilled No. of Restarts: 91 No. of Flips: 4313 time to process: 0 seconds.
uf250-04.cnf fulfilled No. of Restarts: 2911 No. of Flips: 2490 time to process: 19 seconds.
