# Supplementary material for: Completion Probabilities and Parallel Restart Strategies under an Imposed Deadline
Source: PLoS One. 2016 Oct 12;11(10):e0164605. doi: 10.1371/journal.pone.0164605 (PMC5061357; doi:10.1371/journal.pone.0164605)
Supplement: S1 File — The file “S1_File.zip” is the data gathered from the experiments regarding completion probability. (ZIP) [file pone.0164605.s004.zip › results_Multi_r5150.944000000002.txt]

uf250-04.cnf fulfilled No. of Restarts: 745 No. of Flips: 2548 time to process: 3 seconds.
uf250-04.cnf fulfilled No. of Restarts: 89 No. of Flips: 2430 time to process: 1 seconds.
uf250-04.cnf fulfilled No. of Restarts: 1009 No. of Flips: 3746 time to process: 7 seconds.
uf250-04.cnf fulfilled No. of Restarts: 1348 No. of Flips: 4633 time to process: 9 seconds.
uf250-04.cnf fulfilled No. of Restarts: 881 No. of Flips: 3337 time to process: 4 seconds.
uf250-04.cnf fulfilled No. of Restarts: 812 No. of Flips: 1058 time to process: 6 seconds.
uf250-04.cnf fulfilled No. of Restarts: 230 No. of Flips: 1933 time to process: 2 seconds.
uf250-04.cnf fulfilled No. of Restarts: 619 No. of Flips: 3170 time to process: 5 seconds.
uf250-04.cnf fulfilled No. of Restarts: 125 No. of Flips: 2992 time to process: 3 seconds.
uf250-04.cnf fulfilled No. of Restarts: 143 No. of Flips: 1829 time to process: 5 seconds.
uf250-04.cnf fulfilled No. of Restarts: 191 No. of Flips: 4659 time to process: 3 seconds.
uf250-04.cnf fulfilled No. of Restarts: 48 No. of Flips: 2743 time to process: 0 seconds.
uf250-04.cnf fulfilled No. of Restarts: 2258 No. of Flips: 4440 time to process: 10 seconds.
uf250-04.cnf fulfilled No. of Restarts: 1381 No. of Flips: 3411 time to process: 18 seconds.
uf250-04.cnf fulfilled No. of Restarts: 1001 No. of Flips: 1456 time to process: 4 seconds.
uf250-04.cnf fulfilled No. of Restarts: 755 No. of Flips: 1717 time to process: 6 seconds.
uf250-04.cnf fulfilled No. of Restarts: 256 No. of Flips: 833 time to process: 18 seconds.
uf250-04.cnf fulfilled No. of Restarts: 612 No. of Flips: 4374 time to process: 6 seconds.
uf250-04.cnf fulfilled No. of Restarts: 738 No. of Flips: 798 time to process: 9 seconds.
uf250-04.cnf fulfilled No. of Restarts: 1817 No. of Flips: 870 time to process: 14 seconds.
uf250-04.cnf fulfilled No. of Restarts: 795 No. of Flips: 4767 time to process: 6 seconds.
uf250-04.cnf fulfilled No. of Restarts: 1311 No. of Flips: 1169 time to process: 9 seconds.
uf250-04.cnf fulfilled No. of Restarts: 33 No. of Flips: 3910 time to process: 0 seconds.
uf250-04.cnf fulfilled No. of Restarts: 223 No. of Flips: 3920 time to process: 6 seconds.
uf250-04.cnf fulfilled No. of Restarts: 4162 No. of Flips: 1102 time to process: 19 seconds.
uf250-04.cnf fulfilled No. of Restarts: 2676 No. of Flips: 4668 time to process: 12 seconds.
uf250-04.cnf fulfilled No. of Restarts: 8 No. of Flips: 1873 time to process: 6 seconds.
uf250-04.cnf fulfilled No. of Restarts: 47 No. of Flips: 1434 time to process: 3 seconds.
uf250-04.cnf fulfilled No. of Restarts: 231 No. of Flips: 2062 time to process: 1 seconds.
uf250-04.cnf fulfilled No. of Restarts: 300 No. of Flips: 4153 time to process: 7 seconds.
uf250-04.cnf fulfilled No. of Restarts: 2612 No. of Flips: 2602 time to process: 18 seconds.
uf250-04.cnf fulfilled No. of Restarts: 1051 No. of Flips: 4356 time to process: 4 seconds.
uf250-04.cnf fulfilled No. of Restarts: 1136 No. of Flips: 1823 time to process: 5 seconds.
uf250-04.cnf fulfilled No. of Restarts: 552 No. of Flips: 3188 time to process: 3 seconds.
uf250-04.cnf fulfilled No. of Restarts: 1257 No. of Flips: 3488 time to process: 12 seconds.
uf250-04.cnf fulfilled No. of Restarts: 234 No. of Flips: 3682 time to process: 10 seconds.
uf250-04.cnf fulfilled No. of Restarts: 721 No. of Flips: 1964 time to process: 3 seconds.
uf250-04.cnf fulfilled No. of Restarts: 2432 No. of Flips: 2774 time to process: 15 seconds.
uf250-04.cnf fulfilled No. of Restarts: 1882 No. of Flips: 3136 time to process: 10 seconds.
uf250-04.cnf fulfilled No. of Restarts: 1330 No. of Flips: 3372 time to process: 5 seconds.
uf250-04.cnf fulfilled No. of Restarts: 1806 No. of Flips: 1132 time to process: 11 seconds.
uf250-04.cnf fulfilled No. of Restarts: 107 No. of Flips: 1589 time to process: 11 seconds.
uf250-04.cnf fulfilled No. of Restarts: 588 No. of Flips: 2712 time to process: 8 seconds.
uf250-04.cnf fulfilled No. of Restarts: 1498 No. of Flips: 1932 time to process: 7 seconds.
uf250-04.cnf fulfilled No. of Restarts: 161 No. of Flips: 1447 time to process: 3 seconds.
uf250-04.cnf fulfilled No. of Restarts: 2116 No. of Flips: 1371 time to process: 23 seconds.
uf250-04.cnf fulfilled No. of Restarts: 844 No. of Flips: 4686 time to process: 7 seconds.
uf250-04.cnf fulfilled No. of Restarts: 343 No. of Flips: 3955 time to process: 6 seconds.
uf250-04.cnf fulfilled No. of Restarts: 578 No. of Flips: 1501 time to process: 9 seconds.
uf250-04.cnf fulfilled No. of Restarts: 3521 No. of Flips: 4457 time to process: 22 seconds.
uf250-04.cnf fulfilled No. of Restarts: 1030 No. of Flips: 4900 time to process: 4 seconds.
uf250-04.cnf fulfilled No. of Restarts: 24 No. of Flips: 4041 time to process: 9 seconds.
uf250-04.cnf fulfilled No. of Restarts: 415 No. of Flips: 2493 time to process: 13 seconds.
uf250-04.cnf fulfilled No. of Restarts: 36 No. of Flips: 1188 time to process: 4 seconds.
uf250-04.cnf fulfilled No. of Restarts: 849 No. of Flips: 4197 time to process: 9 seconds.
uf250-04.cnf fulfilled No. of Restarts: 685 No. of Flips: 2977 time to process: 3 seconds.
uf250-04.cnf fulfilled No. of Restarts: 422 No. of Flips: 2363 time to process: 9 seconds.
uf250-04.cnf fulfilled No. of Restarts: 1159 No. of Flips: 3735 time to process: 6 seconds.
uf250-04.cnf fulfilled No. of Restarts: 915 No. of Flips: 3722 time to process: 19 seconds.
uf250-04.cnf fulfilled No. of Restarts: 1376 No. of Flips: 2442 time to process: 10 seconds.
uf250-04.cnf fulfilled No. of Restarts: 2319 No. of Flips: 2746 time to process: 12 seconds.
uf250-04.cnf fulfilled No. of Restarts: 239 No. of Flips: 4914 time to process: 3 seconds.
uf250-04.cnf fulfilled No. of Restarts: 102 No. of Flips: 4136 time to process: 8 seconds.
uf250-04.cnf fulfilled No. of Restarts: 3540 No. of Flips: 1066 time to process: 16 seconds.
uf250-04.cnf fulfilled No. of Restarts: 215 No. of Flips: 2738 time to process: 0 seconds.
uf250-04.cnf fulfilled No. of Restarts: 836 No. of Flips: 4396 time to process: 8 seconds.
uf250-04.cnf fulfilled No. of Restarts: 123 No. of Flips: 2824 time to process: 6 seconds.
uf250-04.cnf fulfilled No. of Restarts: 357 No. of Flips: 4856 time to process: 6 seconds.
uf250-04.cnf fulfilled No. of Restarts: 1771 No. of Flips: 2266 time to process: 12 seconds.
uf250-04.cnf fulfilled No. of Restarts: 631 No. of Flips: 4371 time to process: 4 seconds.
uf250-04.cnf fulfilled No. of Restarts: 459 No. of Flips: 3585 time to process: 7 seconds.
uf250-04.cnf fulfilled No. of Restarts: 898 No. of Flips: 2074 time to process: 3 seconds.
uf250-04.cnf fulfilled No. of Restarts: 476 No. of Flips: 787 time to process: 2 seconds.
uf250-04.cnf fulfilled No. of Restarts: 4272 No. of Flips: 2695 time to process: 34 seconds.
uf250-04.cnf fulfilled No. of Restarts: 52 No. of Flips: 2177 time to process: 0 seconds.
uf250-04.cnf fulfilled No. of Restarts: 3845 No. of Flips: 4799 time to process: 18 seconds.
uf250-04.cnf fulfilled No. of Restarts: 504 No. of Flips: 4631 time to process: 6 seconds.
uf250-04.cnf fulfilled No. of Restarts: 756 No. of Flips: 3251 time to process: 7 seconds.
uf250-04.cnf fulfilled No. of Restarts: 2083 No. of Flips: 1947 time to process: 12 seconds.
uf250-04.cnf fulfilled No. of Restarts: 21 No. of Flips: 2655 time to process: 7 seconds.
uf250-04.cnf fulfilled No. of Restarts: 1286 No. of Flips: 1672 time to process: 7 seconds.
uf250-04.cnf fulfilled No. of Restarts: 1160 No. of Flips: 3542 time to process: 10 seconds.
uf250-04.cnf fulfilled No. of Restarts: 1530 No. of Flips: 4819 time to process: 23 seconds.
uf250-04.cnf fulfilled No. of Restarts: 1071 No. of Flips: 2896 time to process: 7 seconds.
uf250-04.cnf fulfilled No. of Restarts: 498 No. of Flips: 3241 time to process: 9 seconds.
uf250-04.cnf fulfilled No. of Restarts: 492 No. of Flips: 2945 time to process: 9 seconds.
uf250-04.cnf fulfilled No. of Restarts: 350 No. of Flips: 3773 time to process: 2 seconds.
uf250-04.cnf fulfilled No. of Restarts: 491 No. of Flips: 3996 time to process: 11 seconds.
uf250-04.cnf fulfilled No. of Restarts: 2437 No. of Flips: 3231 time to process: 12 seconds.
uf250-04.cnf fulfilled No. of Restarts: 1477 No. of Flips: 4702 time to process: 6 seconds.
uf250-04.cnf fulfilled No. of Restarts: 2332 No. of Flips: 3092 time to process: 11 seconds.
uf250-04.cnf fulfilled No. of Restarts: 2195 No. of Flips: 2129 time to process: 10 seconds.
uf250-04.cnf fulfilled No. of Restarts: 4188 No. of Flips: 4233 time to process: 20 seconds.
uf250-04.cnf fulfilled No. of Restarts: 20 No. of Flips: 3881 time to process: 9 seconds.
uf250-04.cnf fulfilled No. of Restarts: 2087 No. of Flips: 2060 time to process: 11 seconds.
uf250-04.cnf fulfilled No. of Restarts: 1911 No. of Flips: 1072 time to process: 8 seconds.
uf250-04.cnf fulfilled No. of Restarts: 889 No. of Flips: 4623 time to process: 6 seconds.
uf250-04.cnf fulfilled No. of Restarts: 150 No. of Flips: 2636 time to process: 3 seconds.
uf250-04.cnf fulfilled No. of Restarts: 57 No. of Flips: 1226 time to process: 18 seconds.
uf250-04.cnf fulfilled No. of Restarts: 1874 No. of Flips: 1786 time to process: 11 seconds.
uf250-04.cnf fulfilled No. of Restarts: 1309 No. of Flips: 3979 time to process: 10 seconds.
uf250-04.cnf fulfilled No. of Restarts: 1962 No. of Flips: 2449 time to process: 10 seconds.
uf250-04.cnf fulfilled No. of Restarts: 44 No. of Flips: 769 time to process: 2 seconds.
uf250-04.cnf fulfilled No. of Restarts: 710 No. of Flips: 2536 time to process: 3 seconds.
uf250-04.cnf fulfilled No. of Restarts: 140 No. of Flips: 3256 time to process: 6 seconds.
uf250-04.cnf fulfilled No. of Restarts: 4389 No. of Flips: 3982 time to process: 19 seconds.
uf250-04.cnf fulfilled No. of Restarts: 2164 No. of Flips: 2286 time to process: 10 seconds.
uf250-04.cnf fulfilled No. of Restarts: 1802 No. of Flips: 3560 time to process: 10 seconds.
uf250-04.cnf fulfilled No. of Restarts: 1012 No. of Flips: 4911 time to process: 7 seconds.
uf250-04.cnf fulfilled No. of Restarts: 3096 No. of Flips: 2122 time to process: 15 seconds.
uf250-04.cnf fulfilled No. of Restarts: 675 No. of Flips: 2237 time to process: 2 seconds.
uf250-04.cnf fulfilled No. of Restarts: 820 No. of Flips: 4960 time to process: 5 seconds.
uf250-04.cnf fulfilled No. of Restarts: 1994 No. of Flips: 2240 time to process: 12 seconds.
uf250-04.cnf fulfilled No. of Restarts: 368 No. of Flips: 3784 time to process: 6 seconds.
uf250-04.cnf fulfilled No. of Restarts: 2960 No. of Flips: 4089 time to process: 13 seconds.
uf250-04.cnf fulfilled No. of Restarts: 1264 No. of Flips: 1562 time to process: 8 seconds.
uf250-04.cnf fulfilled No. of Restarts: 278 No. of Flips: 3000 time to process: 15 seconds.
uf250-04.cnf fulfilled No. of Restarts: 825 No. of Flips: 1056 time to process: 9 seconds.
uf250-04.cnf fulfilled No. of Restarts: 533 No. of Flips: 3474 time to process: 13 seconds.
uf250-04.cnf fulfilled No. of Restarts: 1501 No. of Flips: 4474 time to process: 7 seconds.
uf250-04.cnf fulfilled No. of Restarts: 1090 No. of Flips: 4107 time to process: 9 seconds.
uf250-04.cnf fulfilled No. of Restarts: 112 No. of Flips: 3353 time to process: 0 seconds.
uf250-04.cnf fulfilled No. of Restarts: 195 No. of Flips: 3611 time to process: 8 seconds.
uf250-04.cnf fulfilled No. of Restarts: 1671 No. of Flips: 3221 time to process: 9 seconds.
uf250-04.cnf fulfilled No. of Restarts: 291 No. of Flips: 4530 time to process: 2 seconds.
uf250-04.cnf fulfilled No. of Restarts: 367 No. of Flips: 4388 time to process: 1 seconds.
uf250-04.cnf fulfilled No. of Restarts: 639 No. of Flips: 4255 time to process: 6 seconds.
uf250-04.cnf fulfilled No. of Restarts: 1088 No. of Flips: 4712 time to process: 4 seconds.
uf250-04.cnf fulfilled No. of Restarts: 1030 No. of Flips: 2858 time to process: 4 seconds.
uf250-04.cnf fulfilled No. of Restarts: 1018 No. of Flips: 1609 time to process: 14 seconds.
uf250-04.cnf fulfilled No. of Restarts: 938 No. of Flips: 3108 time to process: 11 seconds.
uf250-04.cnf fulfilled No. of Restarts: 1040 No. of Flips: 1611 time to process: 4 seconds.
uf250-04.cnf fulfilled No. of Restarts: 1251 No. of Flips: 3991 time to process: 5 seconds.
uf250-04.cnf fulfilled No. of Restarts: 789 No. of Flips: 1144 time to process: 4 seconds.
uf250-04.cnf fulfilled No. of Restarts: 513 No. of Flips: 4890 time to process: 8 seconds.
uf250-04.cnf fulfilled No. of Restarts: 326 No. of Flips: 1887 time to process: 5 seconds.
uf250-04.cnf fulfilled No. of Restarts: 1176 No. of Flips: 2716 time to process: 8 seconds.
uf250-04.cnf fulfilled No. of Restarts: 2952 No. of Flips: 3945 time to process: 16 seconds.
uf250-04.cnf fulfilled No. of Restarts: 800 No. of Flips: 1020 time to process: 7 seconds.
uf250-04.cnf fulfilled No. of Restarts: 809 No. of Flips: 2535 time to process: 6 seconds.
uf250-04.cnf fulfilled No. of Restarts: 112 No. of Flips: 3512 time to process: 0 seconds.
uf250-04.cnf fulfilled No. of Restarts: 656 No. of Flips: 3458 time to process: 4 seconds.
uf250-04.cnf fulfilled No. of Restarts: 2136 No. of Flips: 2495 time to process: 15 seconds.
uf250-04.cnf fulfilled No. of Restarts: 2284 No. of Flips: 4027 time to process: 23 seconds.
uf250-04.cnf fulfilled No. of Restarts: 247 No. of Flips: 3136 time to process: 1 seconds.
uf250-04.cnf fulfilled No. of Restarts: 79 No. of Flips: 3179 time to process: 4 seconds.
uf250-04.cnf fulfilled No. of Restarts: 601 No. of Flips: 1292 time to process: 13 seconds.
uf250-04.cnf fulfilled No. of Restarts: 1270 No. of Flips: 1752 time to process: 12 seconds.
uf250-04.cnf fulfilled No. of Restarts: 209 No. of Flips: 3767 time to process: 3 seconds.
uf250-04.cnf fulfilled No. of Restarts: 45 No. of Flips: 3135 time to process: 5 seconds.
uf250-04.cnf fulfilled No. of Restarts: 86 No. of Flips: 2718 time to process: 4 seconds.
uf250-04.cnf fulfilled No. of Restarts: 2464 No. of Flips: 2944 time to process: 14 seconds.
uf250-04.cnf fulfilled No. of Restarts: 1473 No. of Flips: 3588 time to process: 20 seconds.
uf250-04.cnf fulfilled No. of Restarts: 985 No. of Flips: 2450 time to process: 4 seconds.
uf250-04.cnf fulfilled No. of Restarts: 3097 No. of Flips: 1450 time to process: 13 seconds.
uf250-04.cnf fulfilled No. of Restarts: 2145 No. of Flips: 1531 time to process: 14 seconds.
uf250-04.cnf fulfilled No. of Restarts: 1784 No. of Flips: 3522 time to process: 10 seconds.
uf250-04.cnf fulfilled No. of Restarts: 154 No. of Flips: 4893 time to process: 4 seconds.
uf250-04.cnf fulfilled No. of Restarts: 2957 No. of Flips: 4324 time to process: 15 seconds.
uf250-04.cnf fulfilled No. of Restarts: 2383 No. of Flips: 2269 time to process: 14 seconds.
uf250-04.cnf fulfilled No. of Restarts: 1540 No. of Flips: 3237 time to process: 7 seconds.
uf250-04.cnf fulfilled No. of Restarts: 1844 No. of Flips: 2923 time to process: 8 seconds.
uf250-04.cnf fulfilled No. of Restarts: 1884 No. of Flips: 4322 time to process: 11 seconds.
uf250-04.cnf fulfilled No. of Restarts: 3990 No. of Flips: 2893 time to process: 19 seconds.
uf250-04.cnf fulfilled No. of Restarts: 709 No. of Flips: 2164 time to process: 7 seconds.
uf250-04.cnf fulfilled No. of Restarts: 2282 No. of Flips: 1862 time to process: 25 seconds.
uf250-04.cnf fulfilled No. of Restarts: 1100 No. of Flips: 3526 time to process: 4 seconds.
uf250-04.cnf fulfilled No. of Restarts: 692 No. of Flips: 1179 time to process: 21 seconds.
uf250-04.cnf fulfilled No. of Restarts: 307 No. of Flips: 2668 time to process: 3 seconds.
uf250-04.cnf fulfilled No. of Restarts: 3048 No. of Flips: 1184 time to process: 18 seconds.
uf250-04.cnf fulfilled No. of Restarts: 505 No. of Flips: 1752 time to process: 4 seconds.
uf250-04.cnf fulfilled No. of Restarts: 1252 No. of Flips: 852 time to process: 11 seconds.
uf250-04.cnf fulfilled No. of Restarts: 1618 No. of Flips: 3782 time to process: 7 seconds.
uf250-04.cnf fulfilled No. of Restarts: 44 No. of Flips: 2008 time to process: 4 seconds.
uf250-04.cnf fulfilled No. of Restarts: 282 No. of Flips: 4638 time to process: 2 seconds.
uf250-04.cnf fulfilled No. of Restarts: 71 No. of Flips: 1878 time to process: 2 seconds.
uf250-04.cnf fulfilled No. of Restarts: 868 No. of Flips: 2184 time to process: 11 seconds.
uf250-04.cnf fulfilled No. of Restarts: 381 No. of Flips: 1854 time to process: 13 seconds.
uf250-04.cnf fulfilled No. of Restarts: 1574 No. of Flips: 3391 time to process: 11 seconds.
uf250-04.cnf fulfilled No. of Restarts: 874 No. of Flips: 4453 time to process: 4 seconds.
uf250-04.cnf fulfilled No. of Restarts: 329 No. of Flips: 3035 time to process: 2 seconds.
uf250-04.cnf fulfilled No. of Restarts: 1774 No. of Flips: 4024 time to process: 10 seconds.
uf250-04.cnf fulfilled No. of Restarts: 488 No. of Flips: 2493 time to process: 3 seconds.
uf250-04.cnf fulfilled No. of Restarts: 1445 No. of Flips: 4866 time to process: 14 seconds.
uf250-04.cnf fulfilled No. of Restarts: 2245 No. of Flips: 4402 time to process: 10 seconds.
uf250-04.cnf fulfilled No. of Restarts: 895 No. of Flips: 3406 time to process: 5 seconds.
uf250-04.cnf fulfilled No. of Restarts: 158 No. of Flips: 4634 time to process: 6 seconds.
uf250-04.cnf fulfilled No. of Restarts: 2892 No. of Flips: 1051 time to process: 13 seconds.
uf250-04.cnf fulfilled No. of Restarts: 361 No. of Flips: 2851 time to process: 4 seconds.
uf250-04.cnf fulfilled No. of Restarts: 1734 No. of Flips: 4250 time to process: 26 seconds.
uf250-04.cnf fulfilled No. of Restarts: 586 No. of Flips: 3258 time to process: 2 seconds.
uf250-04.cnf fulfilled No. of Restarts: 784 No. of Flips: 2206 time to process: 7 seconds.
uf250-04.cnf fulfilled No. of Restarts: 469 No. of Flips: 3417 time to process: 4 seconds.
uf250-04.cnf fulfilled No. of Restarts: 1755 No. of Flips: 4619 time to process: 12 seconds.
uf250-04.cnf fulfilled No. of Restarts: 2868 No. of Flips: 3224 time to process: 13 seconds.
uf250-04.cnf fulfilled No. of Restarts: 993 No. of Flips: 2744 time to process: 4 seconds.
uf250-04.cnf fulfilled No. of Restarts: 609 No. of Flips: 4358 time to process: 17 seconds.
uf250-04.cnf fulfilled No. of Restarts: 324 No. of Flips: 3344 time to process: 1 seconds.
uf250-04.cnf fulfilled No. of Restarts: 67 No. of Flips: 2491 time to process: 3 seconds.
uf250-04.cnf fulfilled No. of Restarts: 186 No. of Flips: 1808 time to process: 2 seconds.
uf250-04.cnf fulfilled No. of Restarts: 60 No. of Flips: 1641 time to process: 2 seconds.
uf250-04.cnf fulfilled No. of Restarts: 3304 No. of Flips: 4306 time to process: 14 seconds.
uf250-04.cnf fulfilled No. of Restarts: 837 No. of Flips: 2355 time to process: 6 seconds.
uf250-04.cnf fulfilled No. of Restarts: 432 No. of Flips: 4456 time to process: 1 seconds.
uf250-04.cnf fulfilled No. of Restarts: 796 No. of Flips: 3936 time to process: 10 seconds.
uf250-04.cnf fulfilled No. of Restarts: 104 No. of Flips: 2719 time to process: 13 seconds.
uf250-04.cnf fulfilled No. of Restarts: 211 No. of Flips: 4026 time to process: 7 seconds.
uf250-04.cnf fulfilled No. of Restarts: 1177 No. of Flips: 3860 time to process: 5 seconds.
uf250-04.cnf fulfilled No. of Restarts: 206 No. of Flips: 2672 time to process: 1 seconds.
uf250-04.cnf fulfilled No. of Restarts: 1060 No. of Flips: 2726 time to process: 9 seconds.
uf250-04.cnf fulfilled No. of Restarts: 1476 No. of Flips: 3143 time to process: 14 seconds.
uf250-04.cnf fulfilled No. of Restarts: 4140 No. of Flips: 3479 time to process: 21 seconds.
uf250-04.cnf fulfilled No. of Restarts: 166 No. of Flips: 3233 time to process: 5 seconds.
uf250-04.cnf fulfilled No. of Restarts: 388 No. of Flips: 4499 time to process: 6 seconds.
uf250-04.cnf fulfilled No. of Restarts: 2416 No. of Flips: 2712 time to process: 23 seconds.
uf250-04.cnf fulfilled No. of Restarts: 1326 No. of Flips: 4268 time to process: 9 seconds.
uf250-04.cnf fulfilled No. of Restarts: 2309 No. of Flips: 1738 time to process: 11 seconds.
uf250-04.cnf fulfilled No. of Restarts: 1757 No. of Flips: 3865 time to process: 9 seconds.
uf250-04.cnf fulfilled No. of Restarts: 471 No. of Flips: 2279 time to process: 13 seconds.
uf250-04.cnf fulfilled No. of Restarts: 81 No. of Flips: 2875 time to process: 15 seconds.
uf250-04.cnf fulfilled No. of Restarts: 324 No. of Flips: 1863 time to process: 3 seconds.
uf250-04.cnf fulfilled No. of Restarts: 564 No. of Flips: 1215 time to process: 5 seconds.
uf250-04.cnf fulfilled No. of Restarts: 2482 No. of Flips: 3725 time to process: 13 seconds.
uf250-04.cnf fulfilled No. of Restarts: 1327 No. of Flips: 3368 time to process: 5 seconds.
uf250-04.cnf fulfilled No. of Restarts: 3848 No. of Flips: 2850 time to process: 30 seconds.
uf250-04.cnf fulfilled No. of Restarts: 85 No. of Flips: 4155 time to process: 1 seconds.
uf250-04.cnf fulfilled No. of Restarts: 305 No. of Flips: 3837 time to process: 5 seconds.
uf250-04.cnf fulfilled No. of Restarts: 1604 No. of Flips: 3789 time to process: 10 seconds.
uf250-04.cnf fulfilled No. of Restarts: 1423 No. of Flips: 1268 time to process: 13 seconds.
uf250-04.cnf fulfilled No. of Restarts: 2198 No. of Flips: 3759 time to process: 19 seconds.
uf250-04.cnf fulfilled No. of Restarts: 1276 No. of Flips: 835 time to process: 9 seconds.
uf250-04.cnf fulfilled No. of Restarts: 89 No. of Flips: 2313 time to process: 0 seconds.
uf250-04.cnf fulfilled No. of Restarts: 478 No. of Flips: 4264 time to process: 16 seconds.
uf250-04.cnf fulfilled No. of Restarts: 1970 No. of Flips: 3419 time to process: 10 seconds.
uf250-04.cnf fulfilled No. of Restarts: 133 No. of Flips: 3367 time to process: 13 seconds.
uf250-04.cnf fulfilled No. of Restarts: 403 No. of Flips: 3651 time to process: 7 seconds.
uf250-04.cnf fulfilled No. of Restarts: 2725 No. of Flips: 3309 time to process: 24 seconds.
uf250-04.cnf fulfilled No. of Restarts: 1133 No. of Flips: 506 time to process: 8 seconds.
uf250-04.cnf fulfilled No. of Restarts: 1335 No. of Flips: 1199 time to process: 12 seconds.
uf250-04.cnf fulfilled No. of Restarts: 428 No. of Flips: 3651 time to process: 5 seconds.
uf250-04.cnf fulfilled No. of Restarts: 190 No. of Flips: 1911 time to process: 1 seconds.
uf250-04.cnf fulfilled No. of Restarts: 1473 No. of Flips: 3356 time to process: 7 seconds.
uf250-04.cnf fulfilled No. of Restarts: 550 No. of Flips: 3096 time to process: 2 seconds.
uf250-04.cnf fulfilled No. of Restarts: 1071 No. of Flips: 3005 time to process: 7 seconds.
uf250-04.cnf fulfilled No. of Restarts: 18 No. of Flips: 4939 time to process: 0 seconds.
uf250-04.cnf fulfilled No. of Restarts: 1442 No. of Flips: 2138 time to process: 9 seconds.
uf250-04.cnf fulfilled No. of Restarts: 606 No. of Flips: 3362 time to process: 16 seconds.
uf250-04.cnf fulfilled No. of Restarts: 2191 No. of Flips: 1072 time to process: 11 seconds.
uf250-04.cnf fulfilled No. of Restarts: 156 No. of Flips: 2599 time to process: 1 seconds.
uf250-04.cnf fulfilled No. of Restarts: 194 No. of Flips: 2814 time to process: 0 seconds.
uf250-04.cnf fulfilled No. of Restarts: 2159 No. of Flips: 2241 time to process: 9 seconds.
uf250-04.cnf fulfilled No. of Restarts: 637 No. of Flips: 3098 time to process: 6 seconds.
uf250-04.cnf fulfilled No. of Restarts: 898 No. of Flips: 3430 time to process: 3 seconds.
uf250-04.cnf fulfilled No. of Restarts: 3704 No. of Flips: 4306 time to process: 18 seconds.
uf250-04.cnf fulfilled No. of Restarts: 1773 No. of Flips: 2600 time to process: 11 seconds.
uf250-04.cnf fulfilled No. of Restarts: 1211 No. of Flips: 3140 time to process: 9 seconds.
uf250-04.cnf fulfilled No. of Restarts: 1750 No. of Flips: 1861 time to process: 20 seconds.
uf250-04.cnf fulfilled No. of Restarts: 887 No. of Flips: 4887 time to process: 7 seconds.
uf250-04.cnf fulfilled No. of Restarts: 571 No. of Flips: 4413 time to process: 8 seconds.
uf250-04.cnf fulfilled No. of Restarts: 77 No. of Flips: 1799 time to process: 2 seconds.
uf250-04.cnf fulfilled No. of Restarts: 2107 No. of Flips: 2891 time to process: 9 seconds.
uf250-04.cnf fulfilled No. of Restarts: 2015 No. of Flips: 1403 time to process: 13 seconds.
uf250-04.cnf fulfilled No. of Restarts: 2969 No. of Flips: 4167 time to process: 15 seconds.
uf250-04.cnf fulfilled No. of Restarts: 261 No. of Flips: 3428 time to process: 16 seconds.
uf250-04.cnf fulfilled No. of Restarts: 422 No. of Flips: 4479 time to process: 6 seconds.
uf250-04.cnf fulfilled No. of Restarts: 866 No. of Flips: 2089 time to process: 3 seconds.
uf250-04.cnf fulfilled No. of Restarts: 265 No. of Flips: 3642 time to process: 15 seconds.
uf250-04.cnf fulfilled No. of Restarts: 4472 No. of Flips: 2426 time to process: 20 seconds.
uf250-04.cnf fulfilled No. of Restarts: 2025 No. of Flips: 4118 time to process: 11 seconds.
uf250-04.cnf fulfilled No. of Restarts: 811 No. of Flips: 2762 time to process: 7 seconds.
uf250-04.cnf fulfilled No. of Restarts: 900 No. of Flips: 3597 time to process: 4 seconds.
uf250-04.cnf fulfilled No. of Restarts: 593 No. of Flips: 3234 time to process: 2 seconds.
uf250-04.cnf fulfilled No. of Restarts: 92 No. of Flips: 2139 time to process: 0 seconds.
uf250-04.cnf fulfilled No. of Restarts: 1186 No. of Flips: 2945 time to process: 18 seconds.
uf250-04.cnf fulfilled No. of Restarts: 2737 No. of Flips: 1731 time to process: 12 seconds.
uf250-04.cnf fulfilled No. of Restarts: 1646 No. of Flips: 4846 time to process: 8 seconds.
uf250-04.cnf fulfilled No. of Restarts: 1132 No. of Flips: 1473 time to process: 6 seconds.
uf250-04.cnf fulfilled No. of Restarts: 1411 No. of Flips: 4356 time to process: 6 seconds.
uf250-04.cnf fulfilled No. of Restarts: 1575 No. of Flips: 1923 time to process: 12 seconds.
uf250-04.cnf fulfilled No. of Restarts: 2159 No. of Flips: 3082 time to process: 9 seconds.
uf250-04.cnf fulfilled No. of Restarts: 135 No. of Flips: 4627 time to process: 2 seconds.
uf250-04.cnf fulfilled No. of Restarts: 514 No. of Flips: 3303 time to process: 2 seconds.
uf250-04.cnf fulfilled No. of Restarts: 387 No. of Flips: 777 time to process: 2 seconds.
uf250-04.cnf fulfilled No. of Restarts: 1247 No. of Flips: 2974 time to process: 13 seconds.
uf250-04.cnf fulfilled No. of Restarts: 3424 No. of Flips: 4025 time to process: 25 seconds.
uf250-04.cnf fulfilled No. of Restarts: 999 No. of Flips: 2892 time to process: 4 seconds.
uf250-04.cnf fulfilled No. of Restarts: 9 No. of Flips: 3876 time to process: 7 seconds.
uf250-04.cnf fulfilled No. of Restarts: 316 No. of Flips: 4014 time to process: 16 seconds.
uf250-04.cnf fulfilled No. of Restarts: 3376 No. of Flips: 3537 time to process: 15 seconds.
uf250-04.cnf fulfilled No. of Restarts: 1446 No. of Flips: 3336 time to process: 9 seconds.
uf250-04.cnf fulfilled No. of Restarts: 82 No. of Flips: 4759 time to process: 0 seconds.
uf250-04.cnf fulfilled No. of Restarts: 328 No. of Flips: 4927 time to process: 2 seconds.
uf250-04.cnf fulfilled No. of Restarts: 2930 No. of Flips: 3873 time to process: 14 seconds.
uf250-04.cnf fulfilled No. of Restarts: 1242 No. of Flips: 2670 time to process: 5 seconds.
uf250-04.cnf fulfilled No. of Restarts: 378 No. of Flips: 2910 time to process: 21 seconds.
uf250-04.cnf fulfilled No. of Restarts: 886 No. of Flips: 4146 time to process: 5 seconds.
uf250-04.cnf fulfilled No. of Restarts: 509 No. of Flips: 3445 time to process: 8 seconds.
uf250-04.cnf fulfilled No. of Restarts: 1162 No. of Flips: 3307 time to process: 8 seconds.
uf250-04.cnf fulfilled No. of Restarts: 618 No. of Flips: 4598 time to process: 3 seconds.
uf250-04.cnf fulfilled No. of Restarts: 253 No. of Flips: 3474 time to process: 6 seconds.
uf250-04.cnf fulfilled No. of Restarts: 414 No. of Flips: 1390 time to process: 7 seconds.
uf250-04.cnf fulfilled No. of Restarts: 818 No. of Flips: 3876 time to process: 7 seconds.
uf250-04.cnf fulfilled No. of Restarts: 41 No. of Flips: 1763 time to process: 0 seconds.
uf250-04.cnf fulfilled No. of Restarts: 1498 No. of Flips: 3101 time to process: 8 seconds.
uf250-04.cnf fulfilled No. of Restarts: 2400 No. of Flips: 2373 time to process: 16 seconds.
uf250-04.cnf fulfilled No. of Restarts: 3012 No. of Flips: 2302 time to process: 13 seconds.
uf250-04.cnf fulfilled No. of Restarts: 550 No. of Flips: 2836 time to process: 2 seconds.
uf250-04.cnf fulfilled No. of Restarts: 2724 No. of Flips: 4281 time to process: 14 seconds.
uf250-04.cnf fulfilled No. of Restarts: 312 No. of Flips: 1505 time to process: 1 seconds.
uf250-04.cnf fulfilled No. of Restarts: 150 No. of Flips: 3492 time to process: 2 seconds.
uf250-04.cnf fulfilled No. of Restarts: 1798 No. of Flips: 2706 time to process: 7 seconds.
uf250-04.cnf fulfilled No. of Restarts: 253 No. of Flips: 1864 time to process: 1 seconds.
uf250-04.cnf fulfilled No. of Restarts: 42 No. of Flips: 2340 time to process: 10 seconds.
uf250-04.cnf fulfilled No. of Restarts: 387 No. of Flips: 3744 time to process: 4 seconds.
uf250-04.cnf fulfilled No. of Restarts: 1396 No. of Flips: 1426 time to process: 10 seconds.
uf250-04.cnf fulfilled No. of Restarts: 443 No. of Flips: 759 time to process: 4 seconds.
uf250-04.cnf fulfilled No. of Restarts: 2308 No. of Flips: 3086 time to process: 14 seconds.
uf250-04.cnf fulfilled No. of Restarts: 518 No. of Flips: 3135 time to process: 7 seconds.
uf250-04.cnf fulfilled No. of Restarts: 28 No. of Flips: 2241 time to process: 2 seconds.
uf250-04.cnf fulfilled No. of Restarts: 126 No. of Flips: 3870 time to process: 19 seconds.
uf250-04.cnf fulfilled No. of Restarts: 269 No. of Flips: 3064 time to process: 2 seconds.
uf250-04.cnf fulfilled No. of Restarts: 800 No. of Flips: 4740 time to process: 4 seconds.
uf250-04.cnf fulfilled No. of Restarts: 1889 No. of Flips: 3372 time to process: 8 seconds.
uf250-04.cnf fulfilled No. of Restarts: 959 No. of Flips: 3272 time to process: 25 seconds.
uf250-04.cnf fulfilled No. of Restarts: 2855 No. of Flips: 4450 time to process: 12 seconds.
uf250-04.cnf fulfilled No. of Restarts: 1312 No. of Flips: 2633 time to process: 8 seconds.
uf250-04.cnf fulfilled No. of Restarts: 1204 No. of Flips: 4727 time to process: 7 seconds.
uf250-04.cnf fulfilled No. of Restarts: 102 No. of Flips: 3236 time to process: 16 seconds.
uf250-04.cnf fulfilled No. of Restarts: 1610 No. of Flips: 2275 time to process: 14 seconds.
uf250-04.cnf fulfilled No. of Restarts: 140 No. of Flips: 3232 time to process: 6 seconds.
uf250-04.cnf fulfilled No. of Restarts: 319 No. of Flips: 4383 time to process: 7 seconds.
uf250-04.cnf fulfilled No. of Restarts: 1541 No. of Flips: 3226 time to process: 9 seconds.
uf250-04.cnf fulfilled No. of Restarts: 227 No. of Flips: 2486 time to process: 1 seconds.
uf250-04.cnf fulfilled No. of Restarts: 910 No. of Flips: 3224 time to process: 15 seconds.
uf250-04.cnf fulfilled No. of Restarts: 2689 No. of Flips: 4222 time to process: 16 seconds.
uf250-04.cnf fulfilled No. of Restarts: 1317 No. of Flips: 4507 time to process: 5 seconds.
uf250-04.cnf fulfilled No. of Restarts: 287 No. of Flips: 2700 time to process: 11 seconds.
uf250-04.cnf fulfilled No. of Restarts: 427 No. of Flips: 1445 time to process: 5 seconds.
uf250-04.cnf fulfilled No. of Restarts: 183 No. of Flips: 4133 time to process: 1 seconds.
uf250-04.cnf fulfilled No. of Restarts: 1254 No. of Flips: 4130 time to process: 19 seconds.
uf250-04.cnf fulfilled No. of Restarts: 1618 No. of Flips: 2502 time to process: 8 seconds.
uf250-04.cnf fulfilled No. of Restarts: 1725 No. of Flips: 2376 time to process: 8 seconds.
uf250-04.cnf fulfilled No. of Restarts: 1131 No. of Flips: 2880 time to process: 12 seconds.
uf250-04.cnf fulfilled No. of Restarts: 438 No. of Flips: 4039 time to process: 13 seconds.
uf250-04.cnf fulfilled No. of Restarts: 3187 No. of Flips: 1225 time to process: 15 seconds.
uf250-04.cnf fulfilled No. of Restarts: 678 No. of Flips: 2754 time to process: 3 seconds.
uf250-04.cnf fulfilled No. of Restarts: 1741 No. of Flips: 4417 time to process: 11 seconds.
uf250-04.cnf fulfilled No. of Restarts: 867 No. of Flips: 1376 time to process: 12 seconds.
uf250-04.cnf fulfilled No. of Restarts: 1907 No. of Flips: 3955 time to process: 15 seconds.
uf250-04.cnf fulfilled No. of Restarts: 33 No. of Flips: 3434 time to process: 1 seconds.
uf250-04.cnf fulfilled No. of Restarts: 23 No. of Flips: 3962 time to process: 1 seconds.
uf250-04.cnf fulfilled No. of Restarts: 1181 No. of Flips: 995 time to process: 5 seconds.
uf250-04.cnf fulfilled No. of Restarts: 499 No. of Flips: 1423 time to process: 4 seconds.
uf250-04.cnf fulfilled No. of Restarts: 479 No. of Flips: 3453 time to process: 5 seconds.
uf250-04.cnf fulfilled No. of Restarts: 515 No. of Flips: 1990 time to process: 2 seconds.
uf250-04.cnf fulfilled No. of Restarts: 28 No. of Flips: 3771 time to process: 14 seconds.
uf250-04.cnf fulfilled No. of Restarts: 449 No. of Flips: 3858 time to process: 5 seconds.
uf250-04.cnf fulfilled No. of Restarts: 231 No. of Flips: 3234 time to process: 8 seconds.
uf250-04.cnf fulfilled No. of Restarts: 488 No. of Flips: 4656 time to process: 4 seconds.
uf250-04.cnf fulfilled No. of Restarts: 3605 No. of Flips: 1192 time to process: 20 seconds.
uf250-04.cnf fulfilled No. of Restarts: 1500 No. of Flips: 2733 time to process: 6 seconds.
uf250-04.cnf fulfilled No. of Restarts: 196 No. of Flips: 2008 time to process: 4 seconds.
uf250-04.cnf fulfilled No. of Restarts: 1606 No. of Flips: 3232 time to process: 8 seconds.
uf250-04.cnf fulfilled No. of Restarts: 693 No. of Flips: 2151 time to process: 4 seconds.
uf250-04.cnf fulfilled No. of Restarts: 1072 No. of Flips: 3788 time to process: 15 seconds.
uf250-04.cnf fulfilled No. of Restarts: 3254 No. of Flips: 2515 time to process: 22 seconds.
uf250-04.cnf fulfilled No. of Restarts: 1453 No. of Flips: 1252 time to process: 6 seconds.
uf250-04.cnf fulfilled No. of Restarts: 241 No. of Flips: 2661 time to process: 9 seconds.
uf250-04.cnf fulfilled No. of Restarts: 1729 No. of Flips: 3655 time to process: 7 seconds.
uf250-04.cnf fulfilled No. of Restarts: 562 No. of Flips: 1299 time to process: 4 seconds.
uf250-04.cnf fulfilled No. of Restarts: 445 No. of Flips: 4482 time to process: 7 seconds.
uf250-04.cnf fulfilled No. of Restarts: 1281 No. of Flips: 4469 time to process: 8 seconds.
uf250-04.cnf fulfilled No. of Restarts: 3288 No. of Flips: 1435 time to process: 15 seconds.
uf250-04.cnf fulfilled No. of Restarts: 622 No. of Flips: 3279 time to process: 2 seconds.
uf250-04.cnf fulfilled No. of Restarts: 1743 No. of Flips: 1796 time to process: 16 seconds.
uf250-04.cnf fulfilled No. of Restarts: 1533 No. of Flips: 2967 time to process: 6 seconds.
uf250-04.cnf fulfilled No. of Restarts: 1442 No. of Flips: 3001 time to process: 9 seconds.
uf250-04.cnf fulfilled No. of Restarts: 161 No. of Flips: 3581 time to process: 4 seconds.
uf250-04.cnf fulfilled No. of Restarts: 252 No. of Flips: 4575 time to process: 3 seconds.
uf250-04.cnf fulfilled No. of Restarts: 795 No. of Flips: 2431 time to process: 9 seconds.
uf250-04.cnf fulfilled No. of Restarts: 1611 No. of Flips: 2681 time to process: 20 seconds.
uf250-04.cnf fulfilled No. of Restarts: 1722 No. of Flips: 2216 time to process: 7 seconds.
uf250-04.cnf fulfilled No. of Restarts: 77 No. of Flips: 4016 time to process: 1 seconds.
uf250-04.cnf fulfilled No. of Restarts: 1509 No. of Flips: 4755 time to process: 8 seconds.
uf250-04.cnf fulfilled No. of Restarts: 355 No. of Flips: 2469 time to process: 4 seconds.
uf250-04.cnf fulfilled No. of Restarts: 310 No. of Flips: 1333 time to process: 5 seconds.
uf250-04.cnf fulfilled No. of Restarts: 416 No. of Flips: 3122 time to process: 3 seconds.
uf250-04.cnf fulfilled No. of Restarts: 189 No. of Flips: 2658 time to process: 15 seconds.
uf250-04.cnf fulfilled No. of Restarts: 1235 No. of Flips: 4014 time to process: 7 seconds.
uf250-04.cnf fulfilled No. of Restarts: 831 No. of Flips: 1000 time to process: 7 seconds.
uf250-04.cnf fulfilled No. of Restarts: 3858 No. of Flips: 4200 time to process: 17 seconds.
uf250-04.cnf fulfilled No. of Restarts: 110 No. of Flips: 3658 time to process: 5 seconds.
uf250-04.cnf fulfilled No. of Restarts: 1412 No. of Flips: 3565 time to process: 10 seconds.
uf250-04.cnf fulfilled No. of Restarts: 2746 No. of Flips: 4883 time to process: 19 seconds.
uf250-04.cnf fulfilled No. of Restarts: 299 No. of Flips: 1459 time to process: 1 seconds.
uf250-04.cnf fulfilled No. of Restarts: 625 No. of Flips: 4223 time to process: 3 seconds.
uf250-04.cnf fulfilled No. of Restarts: 1273 No. of Flips: 2030 time to process: 6 seconds.
uf250-04.cnf fulfilled No. of Restarts: 1891 No. of Flips: 3600 time to process: 15 seconds.
uf250-04.cnf fulfilled No. of Restarts: 2453 No. of Flips: 1514 time to process: 11 seconds.
uf250-04.cnf fulfilled No. of Restarts: 1178 No. of Flips: 3986 time to process: 12 seconds.
uf250-04.cnf fulfilled No. of Restarts: 967 No. of Flips: 4143 time to process: 7 seconds.
uf250-04.cnf fulfilled No. of Restarts: 982 No. of Flips: 3749 time to process: 8 seconds.
uf250-04.cnf fulfilled No. of Restarts: 55 No. of Flips: 2102 time to process: 18 seconds.
uf250-04.cnf fulfilled No. of Restarts: 1572 No. of Flips: 4858 time to process: 7 seconds.
uf250-04.cnf fulfilled No. of Restarts: 206 No. of Flips: 4468 time to process: 11 seconds.
uf250-04.cnf fulfilled No. of Restarts: 498 No. of Flips: 4879 time to process: 10 seconds.
uf250-04.cnf fulfilled No. of Restarts: 1540 No. of Flips: 4591 time to process: 10 seconds.
uf250-04.cnf fulfilled No. of Restarts: 131 No. of Flips: 2209 time to process: 6 seconds.
uf250-04.cnf fulfilled No. of Restarts: 768 No. of Flips: 3573 time to process: 9 seconds.
uf250-04.cnf fulfilled No. of Restarts: 100 No. of Flips: 2683 time to process: 1 seconds.
uf250-04.cnf fulfilled No. of Restarts: 771 No. of Flips: 3562 time to process: 10 seconds.
uf250-04.cnf fulfilled No. of Restarts: 2859 No. of Flips: 4867 time to process: 12 seconds.
uf250-04.cnf fulfilled No. of Restarts: 976 No. of Flips: 2896 time to process: 4 seconds.
uf250-04.cnf fulfilled No. of Restarts: 552 No. of Flips: 3767 time to process: 7 seconds.
uf250-04.cnf fulfilled No. of Restarts: 621 No. of Flips: 1485 time to process: 8 seconds.
uf250-04.cnf fulfilled No. of Restarts: 2877 No. of Flips: 2606 time to process: 14 seconds.
uf250-04.cnf fulfilled No. of Restarts: 96 No. of Flips: 4963 time to process: 0 seconds.
uf250-04.cnf fulfilled No. of Restarts: 584 No. of Flips: 3527 time to process: 8 seconds.
uf250-04.cnf fulfilled No. of Restarts: 1511 No. of Flips: 2639 time to process: 7 seconds.
uf250-04.cnf fulfilled No. of Restarts: 1712 No. of Flips: 2281 time to process: 7 seconds.
uf250-04.cnf fulfilled No. of Restarts: 2292 No. of Flips: 2194 time to process: 12 seconds.
uf250-04.cnf fulfilled No. of Restarts: 741 No. of Flips: 3396 time to process: 3 seconds.
uf250-04.cnf fulfilled No. of Restarts: 1104 No. of Flips: 4029 time to process: 10 seconds.
uf250-04.cnf fulfilled No. of Restarts: 2370 No. of Flips: 4151 time to process: 18 seconds.
uf250-04.cnf fulfilled No. of Restarts: 2190 No. of Flips: 4596 time to process: 15 seconds.
uf250-04.cnf fulfilled No. of Restarts: 2399 No. of Flips: 1387 time to process: 10 seconds.
uf250-04.cnf fulfilled No. of Restarts: 541 No. of Flips: 2867 time to process: 20 seconds.
uf250-04.cnf fulfilled No. of Restarts: 1608 No. of Flips: 2195 time to process: 9 seconds.
uf250-04.cnf fulfilled No. of Restarts: 4777 No. of Flips: 1802 time to process: 29 seconds.
uf250-04.cnf fulfilled No. of Restarts: 793 No. of Flips: 1542 time to process: 3 seconds.
uf250-04.cnf fulfilled No. of Restarts: 431 No. of Flips: 4481 time to process: 11 seconds.
uf250-04.cnf fulfilled No. of Restarts: 336 No. of Flips: 2601 time to process: 2 seconds.
uf250-04.cnf fulfilled No. of Restarts: 318 No. of Flips: 4015 time to process: 4 seconds.
uf250-04.cnf fulfilled No. of Restarts: 1038 No. of Flips: 4333 time to process: 6 seconds.
uf250-04.cnf fulfilled No. of Restarts: 636 No. of Flips: 4115 time to process: 3 seconds.
uf250-04.cnf fulfilled No. of Restarts: 631 No. of Flips: 3190 time to process: 16 seconds.
uf250-04.cnf fulfilled No. of Restarts: 1517 No. of Flips: 2701 time to process: 6 seconds.
uf250-04.cnf fulfilled No. of Restarts: 2719 No. of Flips: 3152 time to process: 20 seconds.
uf250-04.cnf fulfilled No. of Restarts: 4242 No. of Flips: 1048 time to process: 22 seconds.
uf250-04.cnf fulfilled No. of Restarts: 934 No. of Flips: 1607 time to process: 6 seconds.
uf250-04.cnf fulfilled No. of Restarts: 1763 No. of Flips: 4559 time to process: 8 seconds.
uf250-04.cnf fulfilled No. of Restarts: 85 No. of Flips: 2659 time to process: 0 seconds.
uf250-04.cnf fulfilled No. of Restarts: 2064 No. of Flips: 2878 time to process: 12 seconds.
uf250-04.cnf fulfilled No. of Restarts: 1377 No. of Flips: 3492 time to process: 8 seconds.
uf250-04.cnf fulfilled No. of Restarts: 813 No. of Flips: 4927 time to process: 4 seconds.
uf250-04.cnf fulfilled No. of Restarts: 3575 No. of Flips: 1990 time to process: 19 seconds.
uf250-04.cnf fulfilled No. of Restarts: 1917 No. of Flips: 4487 time to process: 10 seconds.
uf250-04.cnf fulfilled No. of Restarts: 1322 No. of Flips: 4478 time to process: 5 seconds.
uf250-04.cnf fulfilled No. of Restarts: 684 No. of Flips: 3613 time to process: 9 seconds.
uf250-04.cnf fulfilled No. of Restarts: 1165 No. of Flips: 992 time to process: 15 seconds.
uf250-04.cnf fulfilled No. of Restarts: 3303 No. of Flips: 3780 time to process: 22 seconds.
uf250-04.cnf fulfilled No. of Restarts: 361 No. of Flips: 1848 time to process: 1 seconds.
uf250-04.cnf fulfilled No. of Restarts: 1197 No. of Flips: 1851 time to process: 7 seconds.
uf250-04.cnf fulfilled No. of Restarts: 2480 No. of Flips: 3838 time to process: 16 seconds.
uf250-04.cnf fulfilled No. of Restarts: 2317 No. of Flips: 1901 time to process: 11 seconds.
uf250-04.cnf fulfilled No. of Restarts: 297 No. of Flips: 4524 time to process: 13 seconds.
uf250-04.cnf fulfilled No. of Restarts: 2204 No. of Flips: 2340 time to process: 11 seconds.
uf250-04.cnf , deadline. Restarts: 5150
uf250-04.cnf fulfilled No. of Restarts: 638 No. of Flips: 2307 time to process: 2 seconds.
uf250-04.cnf fulfilled No. of Restarts: 2290 No. of Flips: 2889 time to process: 10 seconds.
uf250-04.cnf fulfilled No. of Restarts: 2313 No. of Flips: 3482 time to process: 10 seconds.
uf250-04.cnf fulfilled No. of Restarts: 2609 No. of Flips: 3558 time to process: 13 seconds.
uf250-04.cnf fulfilled No. of Restarts: 1954 No. of Flips: 4342 time to process: 8 seconds.
uf250-04.cnf fulfilled No. of Restarts: 445 No. of Flips: 3619 time to process: 5 seconds.
uf250-04.cnf fulfilled No. of Restarts: 1625 No. of Flips: 2897 time to process: 14 seconds.
uf250-04.cnf fulfilled No. of Restarts: 1336 No. of Flips: 3566 time to process: 7 seconds.
uf250-04.cnf fulfilled No. of Restarts: 2363 No. of Flips: 1975 time to process: 18 seconds.
uf250-04.cnf fulfilled No. of Restarts: 56 No. of Flips: 1823 time to process: 0 seconds.
uf250-04.cnf fulfilled No. of Restarts: 1008 No. of Flips: 4884 time to process: 10 seconds.
uf250-04.cnf fulfilled No. of Restarts: 1785 No. of Flips: 3249 time to process: 19 seconds.
uf250-04.cnf fulfilled No. of Restarts: 547 No. of Flips: 4326 time to process: 2 seconds.
uf250-04.cnf fulfilled No. of Restarts: 855 No. of Flips: 1883 time to process: 4 seconds.
uf250-04.cnf fulfilled No. of Restarts: 776 No. of Flips: 4398 time to process: 14 seconds.
uf250-04.cnf fulfilled No. of Restarts: 2038 No. of Flips: 3841 time to process: 16 seconds.
uf250-04.cnf fulfilled No. of Restarts: 2330 No. of Flips: 3077 time to process: 10 seconds.
uf250-04.cnf fulfilled No. of Restarts: 364 No. of Flips: 2515 time to process: 2 seconds.
uf250-04.cnf fulfilled No. of Restarts: 513 No. of Flips: 3443 time to process: 2 seconds.
uf250-04.cnf fulfilled No. of Restarts: 1478 No. of Flips: 1699 time to process: 7 seconds.
uf250-04.cnf fulfilled No. of Restarts: 1498 No. of Flips: 2901 time to process: 9 seconds.
uf250-04.cnf fulfilled No. of Restarts: 590 No. of Flips: 2920 time to process: 16 seconds.
uf250-04.cnf fulfilled No. of Restarts: 1649 No. of Flips: 1453 time to process: 8 seconds.
uf250-04.cnf fulfilled No. of Restarts: 510 No. of Flips: 3292 time to process: 3 seconds.
uf250-04.cnf fulfilled No. of Restarts: 86 No. of Flips: 3549 time to process: 2 seconds.
uf250-04.cnf fulfilled No. of Restarts: 529 No. of Flips: 1528 time to process: 10 seconds.
uf250-04.cnf fulfilled No. of Restarts: 20 No. of Flips: 3371 time to process: 15 seconds.
uf250-04.cnf fulfilled No. of Restarts: 1588 No. of Flips: 3912 time to process: 8 seconds.
uf250-04.cnf fulfilled No. of Restarts: 1408 No. of Flips: 4601 time to process: 6 seconds.
uf250-04.cnf fulfilled No. of Restarts: 650 No. of Flips: 2031 time to process: 6 seconds.
uf250-04.cnf fulfilled No. of Restarts: 468 No. of Flips: 4595 time to process: 16 seconds.
uf250-04.cnf fulfilled No. of Restarts: 1863 No. of Flips: 2039 time to process: 8 seconds.
uf250-04.cnf fulfilled No. of Restarts: 1844 No. of Flips: 4757 time to process: 10 seconds.
uf250-04.cnf fulfilled No. of Restarts: 2982 No. of Flips: 1678 time to process: 13 seconds.
uf250-04.cnf fulfilled No. of Restarts: 101 No. of Flips: 3923 time to process: 1 seconds.
uf250-04.cnf fulfilled No. of Restarts: 727 No. of Flips: 965 time to process: 25 seconds.
uf250-04.cnf fulfilled No. of Restarts: 2254 No. of Flips: 1803 time to process: 10 seconds.
uf250-04.cnf fulfilled No. of Restarts: 848 No. of Flips: 2339 time to process: 4 seconds.
uf250-04.cnf fulfilled No. of Restarts: 164 No. of Flips: 2662 time to process: 3 seconds.
uf250-04.cnf fulfilled No. of Restarts: 1098 No. of Flips: 4493 time to process: 8 seconds.
uf250-04.cnf fulfilled No. of Restarts: 797 No. of Flips: 2349 time to process: 3 seconds.
uf250-04.cnf fulfilled No. of Restarts: 202 No. of Flips: 4613 time to process: 3 seconds.
uf250-04.cnf fulfilled No. of Restarts: 48 No. of Flips: 1280 time to process: 0 seconds.
uf250-04.cnf fulfilled No. of Restarts: 707 No. of Flips: 978 time to process: 9 seconds.
uf250-04.cnf fulfilled No. of Restarts: 351 No. of Flips: 2391 time to process: 5 seconds.
uf250-04.cnf fulfilled No. of Restarts: 207 No. of Flips: 3664 time to process: 5 seconds.
uf250-04.cnf fulfilled No. of Restarts: 2340 No. of Flips: 2041 time to process: 12 seconds.
uf250-04.cnf fulfilled No. of Restarts: 516 No. of Flips: 1971 time to process: 4 seconds.
uf250-04.cnf fulfilled No. of Restarts: 649 No. of Flips: 2772 time to process: 3 seconds.
uf250-04.cnf fulfilled No. of Restarts: 627 No. of Flips: 1635 time to process: 9 seconds.
uf250-04.cnf fulfilled No. of Restarts: 3526 No. of Flips: 4496 time to process: 15 seconds.
uf250-04.cnf fulfilled No. of Restarts: 878 No. of Flips: 3218 time to process: 8 seconds.
uf250-04.cnf fulfilled No. of Restarts: 1826 No. of Flips: 2466 time to process: 8 seconds.
uf250-04.cnf fulfilled No. of Restarts: 1344 No. of Flips: 1985 time to process: 6 seconds.
uf250-04.cnf fulfilled No. of Restarts: 1351 No. of Flips: 3568 time to process: 6 seconds.
uf250-04.cnf fulfilled No. of Restarts: 1650 No. of Flips: 4390 time to process: 10 seconds.
uf250-04.cnf fulfilled No. of Restarts: 2697 No. of Flips: 4125 time to process: 16 seconds.
uf250-04.cnf fulfilled No. of Restarts: 1590 No. of Flips: 3364 time to process: 14 seconds.
uf250-04.cnf fulfilled No. of Restarts: 3763 No. of Flips: 4854 time to process: 17 seconds.
uf250-04.cnf fulfilled No. of Restarts: 380 No. of Flips: 3810 time to process: 6 seconds.
uf250-04.cnf fulfilled No. of Restarts: 270 No. of Flips: 1761 time to process: 2 seconds.
uf250-04.cnf fulfilled No. of Restarts: 2091 No. of Flips: 2938 time to process: 11 seconds.
uf250-04.cnf fulfilled No. of Restarts: 548 No. of Flips: 4453 time to process: 8 seconds.
uf250-04.cnf fulfilled No. of Restarts: 1326 No. of Flips: 2616 time to process: 6 seconds.
uf250-04.cnf fulfilled No. of Restarts: 474 No. of Flips: 2676 time to process: 2 seconds.
uf250-04.cnf fulfilled No. of Restarts: 281 No. of Flips: 4267 time to process: 7 seconds.
uf250-04.cnf fulfilled No. of Restarts: 547 No. of Flips: 2997 time to process: 6 seconds.
uf250-04.cnf fulfilled No. of Restarts: 1125 No. of Flips: 4651 time to process: 21 seconds.
uf250-04.cnf fulfilled No. of Restarts: 937 No. of Flips: 3112 time to process: 5 seconds.
uf250-04.cnf fulfilled No. of Restarts: 593 No. of Flips: 2116 time to process: 7 seconds.
uf250-04.cnf fulfilled No. of Restarts: 1175 No. of Flips: 1032 time to process: 10 seconds.
uf250-04.cnf fulfilled No. of Restarts: 165 No. of Flips: 3764 time to process: 13 seconds.
uf250-04.cnf fulfilled No. of Restarts: 3969 No. of Flips: 1544 time to process: 16 seconds.
uf250-04.cnf fulfilled No. of Restarts: 1720 No. of Flips: 2496 time to process: 14 seconds.
uf250-04.cnf fulfilled No. of Restarts: 2176 No. of Flips: 2832 time to process: 9 seconds.
uf250-04.cnf fulfilled No. of Restarts: 1471 No. of Flips: 3762 time to process: 10 seconds.
uf250-04.cnf fulfilled No. of Restarts: 1002 No. of Flips: 4592 time to process: 11 seconds.
uf250-04.cnf fulfilled No. of Restarts: 917 No. of Flips: 3262 time to process: 14 seconds.
uf250-04.cnf fulfilled No. of Restarts: 429 No. of Flips: 1601 time to process: 1 seconds.
uf250-04.cnf fulfilled No. of Restarts: 451 No. of Flips: 3713 time to process: 5 seconds.
uf250-04.cnf fulfilled No. of Restarts: 231 No. of Flips: 2977 time to process: 8 seconds.
uf250-04.cnf fulfilled No. of Restarts: 229 No. of Flips: 1861 time to process: 6 seconds.
uf250-04.cnf fulfilled No. of Restarts: 1256 No. of Flips: 3362 time to process: 6 seconds.
uf250-04.cnf fulfilled No. of Restarts: 1107 No. of Flips: 3555 time to process: 5 seconds.
uf250-04.cnf fulfilled No. of Restarts: 1871 No. of Flips: 3760 time to process: 9 seconds.
uf250-04.cnf fulfilled No. of Restarts: 446 No. of Flips: 1015 time to process: 3 seconds.
uf250-04.cnf fulfilled No. of Restarts: 1472 No. of Flips: 4269 time to process: 8 seconds.
uf250-04.cnf fulfilled No. of Restarts: 925 No. of Flips: 1588 time to process: 8 seconds.
uf250-04.cnf fulfilled No. of Restarts: 1660 No. of Flips: 3874 time to process: 9 seconds.
uf250-04.cnf fulfilled No. of Restarts: 59 No. of Flips: 741 time to process: 4 seconds.
uf250-04.cnf fulfilled No. of Restarts: 1366 No. of Flips: 2951 time to process: 8 seconds.
uf250-04.cnf fulfilled No. of Restarts: 3589 No. of Flips: 2371 time to process: 19 seconds.
uf250-04.cnf fulfilled No. of Restarts: 384 No. of Flips: 2698 time to process: 4 seconds.
uf250-04.cnf fulfilled No. of Restarts: 3356 No. of Flips: 1182 time to process: 16 seconds.
uf250-04.cnf fulfilled No. of Restarts: 2415 No. of Flips: 1617 time to process: 18 seconds.
uf250-04.cnf fulfilled No. of Restarts: 556 No. of Flips: 3368 time to process: 6 seconds.
uf250-04.cnf fulfilled No. of Restarts: 1464 No. of Flips: 2181 time to process: 10 seconds.
uf250-04.cnf fulfilled No. of Restarts: 16 No. of Flips: 4555 time to process: 11 seconds.
uf250-04.cnf fulfilled No. of Restarts: 103 No. of Flips: 4682 time to process: 0 seconds.
uf250-04.cnf fulfilled No. of Restarts: 592 No. of Flips: 4678 time to process: 7 seconds.
uf250-04.cnf fulfilled No. of Restarts: 2216 No. of Flips: 4341 time to process: 10 seconds.
uf250-04.cnf fulfilled No. of Restarts: 903 No. of Flips: 1734 time to process: 8 seconds.
uf250-04.cnf fulfilled No. of Restarts: 4 No. of Flips: 3078 time to process: 2 seconds.
uf250-04.cnf fulfilled No. of Restarts: 332 No. of Flips: 1533 time to process: 16 seconds.
uf250-04.cnf fulfilled No. of Restarts: 564 No. of Flips: 1133 time to process: 5 seconds.
uf250-04.cnf fulfilled No. of Restarts: 23 No. of Flips: 3409 time to process: 1 seconds.
uf250-04.cnf fulfilled No. of Restarts: 503 No. of Flips: 4046 time to process: 5 seconds.
uf250-04.cnf fulfilled No. of Restarts: 1270 No. of Flips: 2180 time to process: 18 seconds.
uf250-04.cnf fulfilled No. of Restarts: 3448 No. of Flips: 4857 time to process: 36 seconds.
uf250-04.cnf fulfilled No. of Restarts: 1657 No. of Flips: 3962 time to process: 7 seconds.
uf250-04.cnf fulfilled No. of Restarts: 361 No. of Flips: 4782 time to process: 3 seconds.
uf250-04.cnf fulfilled No. of Restarts: 330 No. of Flips: 3551 time to process: 12 seconds.
uf250-04.cnf fulfilled No. of Restarts: 1311 No. of Flips: 3132 time to process: 10 seconds.
uf250-04.cnf fulfilled No. of Restarts: 4470 No. of Flips: 3944 time to process: 32 seconds.
uf250-04.cnf fulfilled No. of Restarts: 265 No. of Flips: 2310 time to process: 4 seconds.
uf250-04.cnf fulfilled No. of Restarts: 1628 No. of Flips: 3114 time to process: 7 seconds.
uf250-04.cnf fulfilled No. of Restarts: 454 No. of Flips: 3564 time to process: 12 seconds.
uf250-04.cnf fulfilled No. of Restarts: 3915 No. of Flips: 3769 time to process: 25 seconds.
uf250-04.cnf fulfilled No. of Restarts: 2461 No. of Flips: 1483 time to process: 13 seconds.
uf250-04.cnf fulfilled No. of Restarts: 833 No. of Flips: 3987 time to process: 9 seconds.
uf250-04.cnf fulfilled No. of Restarts: 472 No. of Flips: 3115 time to process: 3 seconds.
uf250-04.cnf fulfilled No. of Restarts: 918 No. of Flips: 4082 time to process: 4 seconds.
uf250-04.cnf fulfilled No. of Restarts: 1002 No. of Flips: 2188 time to process: 5 seconds.
uf250-04.cnf fulfilled No. of Restarts: 635 No. of Flips: 4619 time to process: 12 seconds.
uf250-04.cnf fulfilled No. of Restarts: 2489 No. of Flips: 1994 time to process: 11 seconds.
uf250-04.cnf fulfilled No. of Restarts: 2278 No. of Flips: 3019 time to process: 22 seconds.
uf250-04.cnf fulfilled No. of Restarts: 636 No. of Flips: 4879 time to process: 10 seconds.
uf250-04.cnf fulfilled No. of Restarts: 383 No. of Flips: 3079 time to process: 1 seconds.
uf250-04.cnf fulfilled No. of Restarts: 1279 No. of Flips: 3436 time to process: 10 seconds.
uf250-04.cnf fulfilled No. of Restarts: 2450 No. of Flips: 2596 time to process: 14 seconds.
uf250-04.cnf fulfilled No. of Restarts: 14 No. of Flips: 3953 time to process: 0 seconds.
uf250-04.cnf fulfilled No. of Restarts: 697 No. of Flips: 4672 time to process: 8 seconds.
uf250-04.cnf fulfilled No. of Restarts: 258 No. of Flips: 3327 time to process: 3 seconds.
uf250-04.cnf fulfilled No. of Restarts: 2129 No. of Flips: 4635 time to process: 10 seconds.
uf250-04.cnf fulfilled No. of Restarts: 586 No. of Flips: 2000 time to process: 3 seconds.
uf250-04.cnf fulfilled No. of Restarts: 720 No. of Flips: 2488 time to process: 11 seconds.
uf250-04.cnf fulfilled No. of Restarts: 815 No. of Flips: 4834 time to process: 12 seconds.
uf250-04.cnf fulfilled No. of Restarts: 955 No. of Flips: 4445 time to process: 8 seconds.
uf250-04.cnf fulfilled No. of Restarts: 1109 No. of Flips: 4295 time to process: 7 seconds.
uf250-04.cnf fulfilled No. of Restarts: 34 No. of Flips: 2672 time to process: 0 seconds.
uf250-04.cnf fulfilled No. of Restarts: 880 No. of Flips: 1775 time to process: 3 seconds.
uf250-04.cnf fulfilled No. of Restarts: 1963 No. of Flips: 2068 time to process: 17 seconds.
uf250-04.cnf fulfilled No. of Restarts: 154 No. of Flips: 1232 time to process: 1 seconds.
uf250-04.cnf fulfilled No. of Restarts: 390 No. of Flips: 3359 time to process: 2 seconds.
uf250-04.cnf fulfilled No. of Restarts: 1765 No. of Flips: 4331 time to process: 9 seconds.
uf250-04.cnf fulfilled No. of Restarts: 104 No. of Flips: 834 time to process: 2 seconds.
uf250-04.cnf fulfilled No. of Restarts: 886 No. of Flips: 4738 time to process: 6 seconds.
uf250-04.cnf fulfilled No. of Restarts: 1499 No. of Flips: 2541 time to process: 8 seconds.
uf250-04.cnf fulfilled No. of Restarts: 151 No. of Flips: 3211 time to process: 1 seconds.
uf250-04.cnf fulfilled No. of Restarts: 2139 No. of Flips: 2595 time to process: 11 seconds.
uf250-04.cnf fulfilled No. of Restarts: 1027 No. of Flips: 893 time to process: 9 seconds.
uf250-04.cnf fulfilled No. of Restarts: 3768 No. of Flips: 4082 time to process: 18 seconds.
uf250-04.cnf fulfilled No. of Restarts: 3212 No. of Flips: 4579 time to process: 14 seconds.
uf250-04.cnf fulfilled No. of Restarts: 936 No. of Flips: 3315 time to process: 15 seconds.
uf250-04.cnf fulfilled No. of Restarts: 267 No. of Flips: 1148 time to process: 2 seconds.
uf250-04.cnf fulfilled No. of Restarts: 451 No. of Flips: 3947 time to process: 15 seconds.
uf250-04.cnf fulfilled No. of Restarts: 284 No. of Flips: 1985 time to process: 1 seconds.
uf250-04.cnf fulfilled No. of Restarts: 2467 No. of Flips: 4075 time to process: 13 seconds.
uf250-04.cnf fulfilled No. of Restarts: 207 No. of Flips: 4652 time to process: 7 seconds.
uf250-04.cnf fulfilled No. of Restarts: 1718 No. of Flips: 4885 time to process: 18 seconds.
uf250-04.cnf fulfilled No. of Restarts: 2824 No. of Flips: 3934 time to process: 15 seconds.
uf250-04.cnf fulfilled No. of Restarts: 2147 No. of Flips: 706 time to process: 9 seconds.
uf250-04.cnf fulfilled No. of Restarts: 159 No. of Flips: 4578 time to process: 2 seconds.
uf250-04.cnf fulfilled No. of Restarts: 156 No. of Flips: 1563 time to process: 7 seconds.
uf250-04.cnf fulfilled No. of Restarts: 144 No. of Flips: 1234 time to process: 0 seconds.
uf250-04.cnf fulfilled No. of Restarts: 151 No. of Flips: 1524 time to process: 8 seconds.
uf250-04.cnf fulfilled No. of Restarts: 113 No. of Flips: 3993 time to process: 7 seconds.
uf250-04.cnf fulfilled No. of Restarts: 879 No. of Flips: 4944 time to process: 10 seconds.
uf250-04.cnf fulfilled No. of Restarts: 806 No. of Flips: 3084 time to process: 8 seconds.
uf250-04.cnf fulfilled No. of Restarts: 1973 No. of Flips: 4371 time to process: 15 seconds.
uf250-04.cnf fulfilled No. of Restarts: 571 No. of Flips: 4720 time to process: 2 seconds.
uf250-04.cnf fulfilled No. of Restarts: 4068 No. of Flips: 4375 time to process: 23 seconds.
uf250-04.cnf fulfilled No. of Restarts: 1608 No. of Flips: 1429 time to process: 6 seconds.
uf250-04.cnf fulfilled No. of Restarts: 281 No. of Flips: 2965 time to process: 6 seconds.
uf250-04.cnf fulfilled No. of Restarts: 622 No. of Flips: 4508 time to process: 4 seconds.
uf250-04.cnf fulfilled No. of Restarts: 398 No. of Flips: 1388 time to process: 2 seconds.
uf250-04.cnf fulfilled No. of Restarts: 203 No. of Flips: 2768 time to process: 1 seconds.
uf250-04.cnf fulfilled No. of Restarts: 1274 No. of Flips: 4635 time to process: 8 seconds.
uf250-04.cnf fulfilled No. of Restarts: 1243 No. of Flips: 3849 time to process: 19 seconds.
uf250-04.cnf fulfilled No. of Restarts: 1536 No. of Flips: 2843 time to process: 7 seconds.
uf250-04.cnf fulfilled No. of Restarts: 889 No. of Flips: 4625 time to process: 9 seconds.
uf250-04.cnf fulfilled No. of Restarts: 654 No. of Flips: 4293 time to process: 7 seconds.
uf250-04.cnf fulfilled No. of Restarts: 543 No. of Flips: 2203 time to process: 5 seconds.
uf250-04.cnf fulfilled No. of Restarts: 271 No. of Flips: 4292 time to process: 10 seconds.
uf250-04.cnf fulfilled No. of Restarts: 426 No. of Flips: 4517 time to process: 4 seconds.
uf250-04.cnf fulfilled No. of Restarts: 1963 No. of Flips: 2523 time to process: 12 seconds.
uf250-04.cnf fulfilled No. of Restarts: 360 No. of Flips: 2758 time to process: 4 seconds.
uf250-04.cnf fulfilled No. of Restarts: 555 No. of Flips: 4910 time to process: 3 seconds.
uf250-04.cnf fulfilled No. of Restarts: 1473 No. of Flips: 2451 time to process: 10 seconds.
uf250-04.cnf fulfilled No. of Restarts: 2077 No. of Flips: 1379 time to process: 20 seconds.
uf250-04.cnf fulfilled No. of Restarts: 799 No. of Flips: 1542 time to process: 5 seconds.
uf250-04.cnf fulfilled No. of Restarts: 306 No. of Flips: 3681 time to process: 1 seconds.
uf250-04.cnf fulfilled No. of Restarts: 1719 No. of Flips: 3055 time to process: 9 seconds.
uf250-04.cnf fulfilled No. of Restarts: 17 No. of Flips: 4453 time to process: 0 seconds.
uf250-04.cnf fulfilled No. of Restarts: 1309 No. of Flips: 2952 time to process: 8 seconds.
uf250-04.cnf fulfilled No. of Restarts: 1424 No. of Flips: 4615 time to process: 8 seconds.
uf250-04.cnf fulfilled No. of Restarts: 1667 No. of Flips: 2192 time to process: 11 seconds.
uf250-04.cnf fulfilled No. of Restarts: 644 No. of Flips: 3737 time to process: 5 seconds.
uf250-04.cnf fulfilled No. of Restarts: 2622 No. of Flips: 762 time to process: 15 seconds.
uf250-04.cnf fulfilled No. of Restarts: 2583 No. of Flips: 2628 time to process: 17 seconds.
uf250-04.cnf fulfilled No. of Restarts: 1785 No. of Flips: 1650 time to process: 7 seconds.
uf250-04.cnf fulfilled No. of Restarts: 1967 No. of Flips: 4407 time to process: 11 seconds.
uf250-04.cnf fulfilled No. of Restarts: 668 No. of Flips: 4956 time to process: 4 seconds.
uf250-04.cnf fulfilled No. of Restarts: 275 No. of Flips: 2215 time to process: 7 seconds.
uf250-04.cnf fulfilled No. of Restarts: 4353 No. of Flips: 3431 time to process: 18 seconds.
uf250-04.cnf fulfilled No. of Restarts: 780 No. of Flips: 2001 time to process: 14 seconds.
uf250-04.cnf fulfilled No. of Restarts: 1297 No. of Flips: 3752 time to process: 5 seconds.
uf250-04.cnf fulfilled No. of Restarts: 1182 No. of Flips: 4991 time to process: 5 seconds.
uf250-04.cnf fulfilled No. of Restarts: 1999 No. of Flips: 1787 time to process: 9 seconds.
uf250-04.cnf fulfilled No. of Restarts: 2320 No. of Flips: 1609 time to process: 16 seconds.
uf250-04.cnf fulfilled No. of Restarts: 2351 No. of Flips: 3952 time to process: 11 seconds.
uf250-04.cnf fulfilled No. of Restarts: 1449 No. of Flips: 1055 time to process: 7 seconds.
uf250-04.cnf fulfilled No. of Restarts: 1068 No. of Flips: 4265 time to process: 7 seconds.
uf250-04.cnf fulfilled No. of Restarts: 200 No. of Flips: 3740 time to process: 3 seconds.
uf250-04.cnf fulfilled No. of Restarts: 1372 No. of Flips: 4668 time to process: 10 seconds.
uf250-04.cnf fulfilled No. of Restarts: 868 No. of Flips: 2295 time to process: 6 seconds.
uf250-04.cnf fulfilled No. of Restarts: 1236 No. of Flips: 1887 time to process: 18 seconds.
uf250-04.cnf fulfilled No. of Restarts: 365 No. of Flips: 2715 time to process: 2 seconds.
uf250-04.cnf fulfilled No. of Restarts: 871 No. of Flips: 4988 time to process: 12 seconds.
uf250-04.cnf fulfilled No. of Restarts: 3152 No. of Flips: 2810 time to process: 14 seconds.
uf250-04.cnf fulfilled No. of Restarts: 23 No. of Flips: 1044 time to process: 2 seconds.
uf250-04.cnf fulfilled No. of Restarts: 71 No. of Flips: 2014 time to process: 8 seconds.
uf250-04.cnf fulfilled No. of Restarts: 652 No. of Flips: 2467 time to process: 9 seconds.
uf250-04.cnf fulfilled No. of Restarts: 800 No. of Flips: 4288 time to process: 8 seconds.
uf250-04.cnf fulfilled No. of Restarts: 808 No. of Flips: 4778 time to process: 25 seconds.
uf250-04.cnf fulfilled No. of Restarts: 448 No. of Flips: 3985 time to process: 2 seconds.
uf250-04.cnf fulfilled No. of Restarts: 3330 No. of Flips: 2871 time to process: 14 seconds.
uf250-04.cnf fulfilled No. of Restarts: 35 No. of Flips: 3632 time to process: 8 seconds.
uf250-04.cnf fulfilled No. of Restarts: 379 No. of Flips: 3296 time to process: 11 seconds.
uf250-04.cnf fulfilled No. of Restarts: 1005 No. of Flips: 2672 time to process: 4 seconds.
uf250-04.cnf fulfilled No. of Restarts: 272 No. of Flips: 3130 time to process: 7 seconds.
uf250-04.cnf fulfilled No. of Restarts: 61 No. of Flips: 3480 time to process: 6 seconds.
uf250-04.cnf fulfilled No. of Restarts: 329 No. of Flips: 884 time to process: 2 seconds.
uf250-04.cnf fulfilled No. of Restarts: 2797 No. of Flips: 2899 time to process: 14 seconds.
uf250-04.cnf fulfilled No. of Restarts: 2887 No. of Flips: 4941 time to process: 19 seconds.
uf250-04.cnf fulfilled No. of Restarts: 1868 No. of Flips: 2449 time to process: 15 seconds.
uf250-04.cnf fulfilled No. of Restarts: 427 No. of Flips: 3919 time to process: 2 seconds.
uf250-04.cnf fulfilled No. of Restarts: 663 No. of Flips: 1664 time to process: 4 seconds.
uf250-04.cnf fulfilled No. of Restarts: 1247 No. of Flips: 3852 time to process: 12 seconds.
uf250-04.cnf fulfilled No. of Restarts: 280 No. of Flips: 3125 time to process: 6 seconds.
uf250-04.cnf fulfilled No. of Restarts: 2262 No. of Flips: 2321 time to process: 11 seconds.
uf250-04.cnf fulfilled No. of Restarts: 421 No. of Flips: 2916 time to process: 14 seconds.
uf250-04.cnf fulfilled No. of Restarts: 1544 No. of Flips: 4349 time to process: 19 seconds.
uf250-04.cnf fulfilled No. of Restarts: 105 No. of Flips: 3949 time to process: 0 seconds.
uf250-04.cnf fulfilled No. of Restarts: 247 No. of Flips: 4878 time to process: 5 seconds.
uf250-04.cnf fulfilled No. of Restarts: 809 No. of Flips: 4050 time to process: 6 seconds.
uf250-04.cnf fulfilled No. of Restarts: 1295 No. of Flips: 1571 time to process: 8 seconds.
uf250-04.cnf fulfilled No. of Restarts: 1729 No. of Flips: 3394 time to process: 15 seconds.
uf250-04.cnf fulfilled No. of Restarts: 2864 No. of Flips: 839 time to process: 25 seconds.
uf250-04.cnf fulfilled No. of Restarts: 901 No. of Flips: 1972 time to process: 3 seconds.
uf250-04.cnf fulfilled No. of Restarts: 457 No. of Flips: 1158 time to process: 14 seconds.
uf250-04.cnf fulfilled No. of Restarts: 214 No. of Flips: 4857 time to process: 5 seconds.
uf250-04.cnf fulfilled No. of Restarts: 82 No. of Flips: 4582 time to process: 2 seconds.
uf250-04.cnf fulfilled No. of Restarts: 1525 No. of Flips: 4425 time to process: 6 seconds.
uf250-04.cnf fulfilled No. of Restarts: 746 No. of Flips: 1024 time to process: 3 seconds.
uf250-04.cnf fulfilled No. of Restarts: 2030 No. of Flips: 4437 time to process: 12 seconds.
uf250-04.cnf fulfilled No. of Restarts: 2495 No. of Flips: 1701 time to process: 14 seconds.
uf250-04.cnf fulfilled No. of Restarts: 1475 No. of Flips: 2995 time to process: 6 seconds.
uf250-04.cnf fulfilled No. of Restarts: 3279 No. of Flips: 1039 time to process: 15 seconds.
uf250-04.cnf fulfilled No. of Restarts: 854 No. of Flips: 4917 time to process: 3 seconds.
uf250-04.cnf fulfilled No. of Restarts: 4036 No. of Flips: 4546 time to process: 29 seconds.
uf250-04.cnf fulfilled No. of Restarts: 625 No. of Flips: 4908 time to process: 2 seconds.
uf250-04.cnf fulfilled No. of Restarts: 178 No. of Flips: 3220 time to process: 6 seconds.
uf250-04.cnf fulfilled No. of Restarts: 203 No. of Flips: 3584 time to process: 13 seconds.
uf250-04.cnf fulfilled No. of Restarts: 286 No. of Flips: 2068 time to process: 11 seconds.
uf250-04.cnf fulfilled No. of Restarts: 1364 No. of Flips: 2387 time to process: 9 seconds.
uf250-04.cnf fulfilled No. of Restarts: 564 No. of Flips: 1749 time to process: 3 seconds.
uf250-04.cnf fulfilled No. of Restarts: 694 No. of Flips: 2295 time to process: 17 seconds.
uf250-04.cnf fulfilled No. of Restarts: 288 No. of Flips: 2063 time to process: 3 seconds.
uf250-04.cnf fulfilled No. of Restarts: 3952 No. of Flips: 4684 time to process: 17 seconds.
uf250-04.cnf fulfilled No. of Restarts: 477 No. of Flips: 3113 time to process: 6 seconds.
uf250-04.cnf fulfilled No. of Restarts: 555 No. of Flips: 3729 time to process: 9 seconds.
uf250-04.cnf fulfilled No. of Restarts: 3685 No. of Flips: 3215 time to process: 16 seconds.
uf250-04.cnf fulfilled No. of Restarts: 3000 No. of Flips: 4511 time to process: 12 seconds.
uf250-04.cnf fulfilled No. of Restarts: 1508 No. of Flips: 2946 time to process: 6 seconds.
uf250-04.cnf fulfilled No. of Restarts: 512 No. of Flips: 1651 time to process: 3 seconds.
uf250-04.cnf fulfilled No. of Restarts: 1098 No. of Flips: 2649 time to process: 7 seconds.
uf250-04.cnf fulfilled No. of Restarts: 3039 No. of Flips: 3012 time to process: 13 seconds.
uf250-04.cnf fulfilled No. of Restarts: 457 No. of Flips: 3723 time to process: 11 seconds.
uf250-04.cnf fulfilled No. of Restarts: 748 No. of Flips: 4798 time to process: 3 seconds.
uf250-04.cnf fulfilled No. of Restarts: 1350 No. of Flips: 2783 time to process: 11 seconds.
uf250-04.cnf fulfilled No. of Restarts: 1375 No. of Flips: 1640 time to process: 6 seconds.
uf250-04.cnf fulfilled No. of Restarts: 947 No. of Flips: 2758 time to process: 7 seconds.
uf250-04.cnf fulfilled No. of Restarts: 3672 No. of Flips: 3581 time to process: 18 seconds.
uf250-04.cnf fulfilled No. of Restarts: 216 No. of Flips: 1206 time to process: 16 seconds.
uf250-04.cnf fulfilled No. of Restarts: 711 No. of Flips: 3923 time to process: 3 seconds.
uf250-04.cnf fulfilled No. of Restarts: 1820 No. of Flips: 4883 time to process: 12 seconds.
uf250-04.cnf fulfilled No. of Restarts: 1741 No. of Flips: 2367 time to process: 7 seconds.
uf250-04.cnf fulfilled No. of Restarts: 1546 No. of Flips: 909 time to process: 6 seconds.
uf250-04.cnf fulfilled No. of Restarts: 1542 No. of Flips: 3581 time to process: 7 seconds.
uf250-04.cnf fulfilled No. of Restarts: 2757 No. of Flips: 2130 time to process: 11 seconds.
uf250-04.cnf fulfilled No. of Restarts: 1474 No. of Flips: 1348 time to process: 10 seconds.
uf250-04.cnf fulfilled No. of Restarts: 2846 No. of Flips: 2961 time to process: 18 seconds.
uf250-04.cnf fulfilled No. of Restarts: 188 No. of Flips: 3929 time to process: 4 seconds.
uf250-04.cnf fulfilled No. of Restarts: 397 No. of Flips: 1373 time to process: 2 seconds.
uf250-04.cnf fulfilled No. of Restarts: 1221 No. of Flips: 2570 time to process: 6 seconds.
uf250-04.cnf fulfilled No. of Restarts: 470 No. of Flips: 3133 time to process: 3 seconds.
uf250-04.cnf fulfilled No. of Restarts: 2831 No. of Flips: 2220 time to process: 15 seconds.
uf250-04.cnf fulfilled No. of Restarts: 189 No. of Flips: 3920 time to process: 0 seconds.
uf250-04.cnf fulfilled No. of Restarts: 754 No. of Flips: 639 time to process: 5 seconds.
uf250-04.cnf fulfilled No. of Restarts: 951 No. of Flips: 1411 time to process: 8 seconds.
uf250-04.cnf fulfilled No. of Restarts: 2406 No. of Flips: 2817 time to process: 10 seconds.
uf250-04.cnf fulfilled No. of Restarts: 3632 No. of Flips: 3498 time to process: 25 seconds.
uf250-04.cnf fulfilled No. of Restarts: 414 No. of Flips: 1749 time to process: 1 seconds.
uf250-04.cnf fulfilled No. of Restarts: 271 No. of Flips: 965 time to process: 10 seconds.
uf250-04.cnf fulfilled No. of Restarts: 388 No. of Flips: 3744 time to process: 3 seconds.
uf250-04.cnf fulfilled No. of Restarts: 720 No. of Flips: 4336 time to process: 16 seconds.
uf250-04.cnf fulfilled No. of Restarts: 121 No. of Flips: 1390 time to process: 9 seconds.
uf250-04.cnf fulfilled No. of Restarts: 1991 No. of Flips: 4876 time to process: 15 seconds.
uf250-04.cnf fulfilled No. of Restarts: 129 No. of Flips: 3742 time to process: 0 seconds.
uf250-04.cnf fulfilled No. of Restarts: 920 No. of Flips: 3151 time to process: 7 seconds.
uf250-04.cnf fulfilled No. of Restarts: 2681 No. of Flips: 2160 time to process: 17 seconds.
uf250-04.cnf fulfilled No. of Restarts: 1096 No. of Flips: 2179 time to process: 6 seconds.
uf250-04.cnf fulfilled No. of Restarts: 1088 No. of Flips: 2778 time to process: 4 seconds.
uf250-04.cnf fulfilled No. of Restarts: 149 No. of Flips: 3309 time to process: 1 seconds.
uf250-04.cnf fulfilled No. of Restarts: 269 No. of Flips: 4768 time to process: 6 seconds.
uf250-04.cnf fulfilled No. of Restarts: 2396 No. of Flips: 2573 time to process: 11 seconds.
uf250-04.cnf fulfilled No. of Restarts: 1646 No. of Flips: 4207 time to process: 7 seconds.
uf250-04.cnf fulfilled No. of Restarts: 2270 No. of Flips: 1454 time to process: 14 seconds.
uf250-04.cnf fulfilled No. of Restarts: 690 No. of Flips: 2345 time to process: 5 seconds.
uf250-04.cnf fulfilled No. of Restarts: 796 No. of Flips: 3503 time to process: 4 seconds.
uf250-04.cnf fulfilled No. of Restarts: 1372 No. of Flips: 2015 time to process: 9 seconds.
uf250-04.cnf fulfilled No. of Restarts: 690 No. of Flips: 2562 time to process: 8 seconds.
uf250-04.cnf fulfilled No. of Restarts: 331 No. of Flips: 4958 time to process: 3 seconds.
uf250-04.cnf fulfilled No. of Restarts: 389 No. of Flips: 2914 time to process: 10 seconds.
uf250-04.cnf fulfilled No. of Restarts: 30 No. of Flips: 2833 time to process: 0 seconds.
uf250-04.cnf fulfilled No. of Restarts: 338 No. of Flips: 2406 time to process: 9 seconds.
uf250-04.cnf fulfilled No. of Restarts: 357 No. of Flips: 1167 time to process: 4 seconds.
uf250-04.cnf fulfilled No. of Restarts: 2532 No. of Flips: 2809 time to process: 20 seconds.
uf250-04.cnf fulfilled No. of Restarts: 448 No. of Flips: 4013 time to process: 4 seconds.
uf250-04.cnf fulfilled No. of Restarts: 345 No. of Flips: 1788 time to process: 5 seconds.
uf250-04.cnf fulfilled No. of Restarts: 1106 No. of Flips: 2005 time to process: 5 seconds.
uf250-04.cnf fulfilled No. of Restarts: 87 No. of Flips: 3192 time to process: 11 seconds.
uf250-04.cnf fulfilled No. of Restarts: 3498 No. of Flips: 4014 time to process: 21 seconds.
uf250-04.cnf fulfilled No. of Restarts: 191 No. of Flips: 4729 time to process: 2 seconds.
uf250-04.cnf fulfilled No. of Restarts: 704 No. of Flips: 3199 time to process: 6 seconds.
uf250-04.cnf fulfilled No. of Restarts: 293 No. of Flips: 2817 time to process: 1 seconds.
uf250-04.cnf fulfilled No. of Restarts: 2315 No. of Flips: 4497 time to process: 10 seconds.
uf250-04.cnf fulfilled No. of Restarts: 514 No. of Flips: 3195 time to process: 5 seconds.
uf250-04.cnf fulfilled No. of Restarts: 299 No. of Flips: 2448 time to process: 12 seconds.
uf250-04.cnf fulfilled No. of Restarts: 1123 No. of Flips: 4284 time to process: 9 seconds.
uf250-04.cnf fulfilled No. of Restarts: 574 No. of Flips: 3258 time to process: 4 seconds.
uf250-04.cnf fulfilled No. of Restarts: 1138 No. of Flips: 4344 time to process: 7 seconds.
uf250-04.cnf fulfilled No. of Restarts: 1945 No. of Flips: 1680 time to process: 8 seconds.
uf250-04.cnf fulfilled No. of Restarts: 1612 No. of Flips: 1974 time to process: 12 seconds.
uf250-04.cnf fulfilled No. of Restarts: 666 No. of Flips: 1720 time to process: 12 seconds.
uf250-04.cnf fulfilled No. of Restarts: 1667 No. of Flips: 1896 time to process: 7 seconds.
uf250-04.cnf fulfilled No. of Restarts: 1651 No. of Flips: 2708 time to process: 17 seconds.
uf250-04.cnf fulfilled No. of Restarts: 196 No. of Flips: 4257 time to process: 1 seconds.
uf250-04.cnf , deadline. Restarts: 5150
uf250-04.cnf fulfilled No. of Restarts: 1754 No. of Flips: 2726 time to process: 7 seconds.
uf250-04.cnf fulfilled No. of Restarts: 634 No. of Flips: 4126 time to process: 2 seconds.
uf250-04.cnf fulfilled No. of Restarts: 986 No. of Flips: 2372 time to process: 15 seconds.
uf250-04.cnf fulfilled No. of Restarts: 382 No. of Flips: 1877 time to process: 2 seconds.
uf250-04.cnf fulfilled No. of Restarts: 1207 No. of Flips: 1129 time to process: 24 seconds.
uf250-04.cnf fulfilled No. of Restarts: 1606 No. of Flips: 4896 time to process: 6 seconds.
uf250-04.cnf fulfilled No. of Restarts: 225 No. of Flips: 1885 time to process: 1 seconds.
uf250-04.cnf fulfilled No. of Restarts: 116 No. of Flips: 2455 time to process: 19 seconds.
uf250-04.cnf fulfilled No. of Restarts: 194 No. of Flips: 703 time to process: 0 seconds.
uf250-04.cnf fulfilled No. of Restarts: 1279 No. of Flips: 2193 time to process: 7 seconds.
uf250-04.cnf fulfilled No. of Restarts: 447 No. of Flips: 2539 time to process: 2 seconds.
uf250-04.cnf fulfilled No. of Restarts: 358 No. of Flips: 2505 time to process: 14 seconds.
uf250-04.cnf fulfilled No. of Restarts: 178 No. of Flips: 1051 time to process: 0 seconds.
uf250-04.cnf fulfilled No. of Restarts: 281 No. of Flips: 3110 time to process: 4 seconds.
uf250-04.cnf fulfilled No. of Restarts: 1886 No. of Flips: 4389 time to process: 13 seconds.
uf250-04.cnf fulfilled No. of Restarts: 1955 No. of Flips: 4698 time to process: 11 seconds.
uf250-04.cnf fulfilled No. of Restarts: 2110 No. of Flips: 3822 time to process: 13 seconds.
uf250-04.cnf fulfilled No. of Restarts: 292 No. of Flips: 2793 time to process: 3 seconds.
uf250-04.cnf fulfilled No. of Restarts: 76 No. of Flips: 1889 time to process: 6 seconds.
uf250-04.cnf fulfilled No. of Restarts: 743 No. of Flips: 892 time to process: 21 seconds.
uf250-04.cnf fulfilled No. of Restarts: 443 No. of Flips: 4076 time to process: 2 seconds.
uf250-04.cnf fulfilled No. of Restarts: 404 No. of Flips: 2766 time to process: 1 seconds.
uf250-04.cnf fulfilled No. of Restarts: 436 No. of Flips: 3248 time to process: 11 seconds.
uf250-04.cnf fulfilled No. of Restarts: 390 No. of Flips: 3165 time to process: 3 seconds.
uf250-04.cnf fulfilled No. of Restarts: 353 No. of Flips: 4056 time to process: 8 seconds.
uf250-04.cnf fulfilled No. of Restarts: 1390 No. of Flips: 4654 time to process: 17 seconds.
uf250-04.cnf fulfilled No. of Restarts: 1065 No. of Flips: 4061 time to process: 8 seconds.
uf250-04.cnf fulfilled No. of Restarts: 1805 No. of Flips: 1424 time to process: 16 seconds.
uf250-04.cnf fulfilled No. of Restarts: 1023 No. of Flips: 4629 time to process: 5 seconds.
uf250-04.cnf fulfilled No. of Restarts: 2489 No. of Flips: 2649 time to process: 22 seconds.
uf250-04.cnf fulfilled No. of Restarts: 824 No. of Flips: 3967 time to process: 4 seconds.
uf250-04.cnf fulfilled No. of Restarts: 3848 No. of Flips: 1527 time to process: 16 seconds.
uf250-04.cnf fulfilled No. of Restarts: 1961 No. of Flips: 3817 time to process: 9 seconds.
uf250-04.cnf fulfilled No. of Restarts: 812 No. of Flips: 4311 time to process: 6 seconds.
uf250-04.cnf fulfilled No. of Restarts: 141 No. of Flips: 4639 time to process: 8 seconds.
uf250-04.cnf fulfilled No. of Restarts: 1508 No. of Flips: 2715 time to process: 14 seconds.
uf250-04.cnf fulfilled No. of Restarts: 759 No. of Flips: 2281 time to process: 4 seconds.
uf250-04.cnf fulfilled No. of Restarts: 185 No. of Flips: 4052 time to process: 2 seconds.
uf250-04.cnf fulfilled No. of Restarts: 701 No. of Flips: 1410 time to process: 9 seconds.
uf250-04.cnf fulfilled No. of Restarts: 1052 No. of Flips: 4155 time to process: 5 seconds.
uf250-04.cnf fulfilled No. of Restarts: 732 No. of Flips: 4635 time to process: 11 seconds.
uf250-04.cnf fulfilled No. of Restarts: 2766 No. of Flips: 1909 time to process: 15 seconds.
uf250-04.cnf fulfilled No. of Restarts: 67 No. of Flips: 3548 time to process: 4 seconds.
uf250-04.cnf fulfilled No. of Restarts: 58 No. of Flips: 2957 time to process: 7 seconds.
uf250-04.cnf fulfilled No. of Restarts: 765 No. of Flips: 1751 time to process: 3 seconds.
uf250-04.cnf fulfilled No. of Restarts: 2736 No. of Flips: 4097 time to process: 15 seconds.
uf250-04.cnf fulfilled No. of Restarts: 1090 No. of Flips: 1275 time to process: 10 seconds.
uf250-04.cnf fulfilled No. of Restarts: 56 No. of Flips: 4048 time to process: 2 seconds.
uf250-04.cnf fulfilled No. of Restarts: 279 No. of Flips: 4702 time to process: 10 seconds.
uf250-04.cnf fulfilled No. of Restarts: 1386 No. of Flips: 1914 time to process: 6 seconds.
uf250-04.cnf fulfilled No. of Restarts: 1876 No. of Flips: 1840 time to process: 12 seconds.
uf250-04.cnf fulfilled No. of Restarts: 318 No. of Flips: 3713 time to process: 4 seconds.
uf250-04.cnf fulfilled No. of Restarts: 386 No. of Flips: 2883 time to process: 9 seconds.
uf250-04.cnf fulfilled No. of Restarts: 2051 No. of Flips: 2359 time to process: 8 seconds.
uf250-04.cnf fulfilled No. of Restarts: 2322 No. of Flips: 1517 time to process: 13 seconds.
uf250-04.cnf fulfilled No. of Restarts: 782 No. of Flips: 1023 time to process: 6 seconds.
uf250-04.cnf fulfilled No. of Restarts: 840 No. of Flips: 4770 time to process: 14 seconds.
uf250-04.cnf fulfilled No. of Restarts: 212 No. of Flips: 4053 time to process: 7 seconds.
uf250-04.cnf fulfilled No. of Restarts: 352 No. of Flips: 3562 time to process: 1 seconds.
uf250-04.cnf fulfilled No. of Restarts: 605 No. of Flips: 3376 time to process: 3 seconds.
uf250-04.cnf fulfilled No. of Restarts: 2670 No. of Flips: 2121 time to process: 11 seconds.
uf250-04.cnf fulfilled No. of Restarts: 3350 No. of Flips: 2626 time to process: 17 seconds.
uf250-04.cnf fulfilled No. of Restarts: 430 No. of Flips: 4812 time to process: 3 seconds.
uf250-04.cnf fulfilled No. of Restarts: 433 No. of Flips: 1954 time to process: 12 seconds.
uf250-04.cnf fulfilled No. of Restarts: 2558 No. of Flips: 3002 time to process: 10 seconds.
uf250-04.cnf fulfilled No. of Restarts: 596 No. of Flips: 1637 time to process: 2 seconds.
uf250-04.cnf fulfilled No. of Restarts: 2397 No. of Flips: 1319 time to process: 15 seconds.
uf250-04.cnf fulfilled No. of Restarts: 757 No. of Flips: 2417 time to process: 3 seconds.
uf250-04.cnf fulfilled No. of Restarts: 86 No. of Flips: 1687 time to process: 9 seconds.
uf250-04.cnf fulfilled No. of Restarts: 285 No. of Flips: 2412 time to process: 4 seconds.
uf250-04.cnf fulfilled No. of Restarts: 2984 No. of Flips: 2320 time to process: 30 seconds.
uf250-04.cnf fulfilled No. of Restarts: 1689 No. of Flips: 2404 time to process: 7 seconds.
uf250-04.cnf fulfilled No. of Restarts: 17 No. of Flips: 1439 time to process: 18 seconds.
uf250-04.cnf fulfilled No. of Restarts: 1395 No. of Flips: 2739 time to process: 6 seconds.
uf250-04.cnf fulfilled No. of Restarts: 442 No. of Flips: 4069 time to process: 2 seconds.
uf250-04.cnf fulfilled No. of Restarts: 1062 No. of Flips: 4942 time to process: 20 seconds.
uf250-04.cnf fulfilled No. of Restarts: 406 No. of Flips: 1481 time to process: 10 seconds.
uf250-04.cnf fulfilled No. of Restarts: 1502 No. of Flips: 3946 time to process: 17 seconds.
uf250-04.cnf fulfilled No. of Restarts: 691 No. of Flips: 1343 time to process: 8 seconds.
uf250-04.cnf fulfilled No. of Restarts: 891 No. of Flips: 1358 time to process: 5 seconds.
uf250-04.cnf fulfilled No. of Restarts: 503 No. of Flips: 2943 time to process: 13 seconds.
uf250-04.cnf fulfilled No. of Restarts: 1328 No. of Flips: 3220 time to process: 6 seconds.
uf250-04.cnf fulfilled No. of Restarts: 1919 No. of Flips: 1456 time to process: 24 seconds.
uf250-04.cnf fulfilled No. of Restarts: 2139 No. of Flips: 1693 time to process: 9 seconds.
uf250-04.cnf fulfilled No. of Restarts: 873 No. of Flips: 1733 time to process: 5 seconds.
uf250-04.cnf fulfilled No. of Restarts: 69 No. of Flips: 3128 time to process: 5 seconds.
uf250-04.cnf fulfilled No. of Restarts: 2666 No. of Flips: 3279 time to process: 11 seconds.
uf250-04.cnf fulfilled No. of Restarts: 47 No. of Flips: 995 time to process: 1 seconds.
uf250-04.cnf fulfilled No. of Restarts: 2872 No. of Flips: 1279 time to process: 12 seconds.
uf250-04.cnf fulfilled No. of Restarts: 819 No. of Flips: 4800 time to process: 4 seconds.
uf250-04.cnf fulfilled No. of Restarts: 653 No. of Flips: 2101 time to process: 4 seconds.
uf250-04.cnf fulfilled No. of Restarts: 2663 No. of Flips: 577 time to process: 12 seconds.
uf250-04.cnf fulfilled No. of Restarts: 1410 No. of Flips: 2936 time to process: 15 seconds.
uf250-04.cnf fulfilled No. of Restarts: 268 No. of Flips: 2537 time to process: 7 seconds.
uf250-04.cnf fulfilled No. of Restarts: 414 No. of Flips: 2954 time to process: 2 seconds.
uf250-04.cnf fulfilled No. of Restarts: 1844 No. of Flips: 1980 time to process: 14 seconds.
uf250-04.cnf fulfilled No. of Restarts: 1526 No. of Flips: 1937 time to process: 13 seconds.
uf250-04.cnf fulfilled No. of Restarts: 569 No. of Flips: 4532 time to process: 2 seconds.
uf250-04.cnf fulfilled No. of Restarts: 1240 No. of Flips: 1223 time to process: 13 seconds.
uf250-04.cnf fulfilled No. of Restarts: 180 No. of Flips: 2285 time to process: 8 seconds.
uf250-04.cnf fulfilled No. of Restarts: 1662 No. of Flips: 1228 time to process: 13 seconds.
uf250-04.cnf fulfilled No. of Restarts: 3803 No. of Flips: 3068 time to process: 17 seconds.
uf250-04.cnf fulfilled No. of Restarts: 214 No. of Flips: 4715 time to process: 9 seconds.
uf250-04.cnf fulfilled No. of Restarts: 314 No. of Flips: 1263 time to process: 1 seconds.
uf250-04.cnf fulfilled No. of Restarts: 26 No. of Flips: 2632 time to process: 11 seconds.
uf250-04.cnf fulfilled No. of Restarts: 649 No. of Flips: 4367 time to process: 2 seconds.
uf250-04.cnf fulfilled No. of Restarts: 243 No. of Flips: 2751 time to process: 3 seconds.
uf250-04.cnf fulfilled No. of Restarts: 4388 No. of Flips: 2249 time to process: 18 seconds.
uf250-04.cnf fulfilled No. of Restarts: 1394 No. of Flips: 2954 time to process: 6 seconds.
uf250-04.cnf fulfilled No. of Restarts: 1811 No. of Flips: 3184 time to process: 7 seconds.
uf250-04.cnf fulfilled No. of Restarts: 2111 No. of Flips: 1859 time to process: 9 seconds.
uf250-04.cnf fulfilled No. of Restarts: 156 No. of Flips: 3953 time to process: 2 seconds.
uf250-04.cnf fulfilled No. of Restarts: 821 No. of Flips: 3013 time to process: 8 seconds.
uf250-04.cnf fulfilled No. of Restarts: 144 No. of Flips: 3581 time to process: 11 seconds.
uf250-04.cnf fulfilled No. of Restarts: 1173 No. of Flips: 1148 time to process: 7 seconds.
uf250-04.cnf fulfilled No. of Restarts: 2366 No. of Flips: 2754 time to process: 14 seconds.
uf250-04.cnf fulfilled No. of Restarts: 1160 No. of Flips: 4307 time to process: 4 seconds.
uf250-04.cnf fulfilled No. of Restarts: 155 No. of Flips: 4390 time to process: 6 seconds.
uf250-04.cnf fulfilled No. of Restarts: 387 No. of Flips: 1682 time to process: 13 seconds.
uf250-04.cnf fulfilled No. of Restarts: 247 No. of Flips: 4725 time to process: 8 seconds.
uf250-04.cnf fulfilled No. of Restarts: 186 No. of Flips: 4584 time to process: 7 seconds.
uf250-04.cnf fulfilled No. of Restarts: 2631 No. of Flips: 2399 time to process: 19 seconds.
uf250-04.cnf fulfilled No. of Restarts: 2649 No. of Flips: 4023 time to process: 11 seconds.
uf250-04.cnf fulfilled No. of Restarts: 29 No. of Flips: 3127 time to process: 0 seconds.
uf250-04.cnf fulfilled No. of Restarts: 64 No. of Flips: 931 time to process: 16 seconds.
uf250-04.cnf fulfilled No. of Restarts: 846 No. of Flips: 4705 time to process: 8 seconds.
uf250-04.cnf fulfilled No. of Restarts: 4117 No. of Flips: 3818 time to process: 17 seconds.
uf250-04.cnf fulfilled No. of Restarts: 138 No. of Flips: 4792 time to process: 11 seconds.
uf250-04.cnf fulfilled No. of Restarts: 738 No. of Flips: 4609 time to process: 5 seconds.
uf250-04.cnf fulfilled No. of Restarts: 374 No. of Flips: 3636 time to process: 6 seconds.
uf250-04.cnf fulfilled No. of Restarts: 1910 No. of Flips: 3429 time to process: 9 seconds.
uf250-04.cnf fulfilled No. of Restarts: 2082 No. of Flips: 3184 time to process: 12 seconds.
uf250-04.cnf fulfilled No. of Restarts: 1356 No. of Flips: 3591 time to process: 8 seconds.
uf250-04.cnf fulfilled No. of Restarts: 56 No. of Flips: 3463 time to process: 1 seconds.
uf250-04.cnf fulfilled No. of Restarts: 959 No. of Flips: 3444 time to process: 4 seconds.
uf250-04.cnf fulfilled No. of Restarts: 728 No. of Flips: 4163 time to process: 4 seconds.
uf250-04.cnf fulfilled No. of Restarts: 3109 No. of Flips: 4267 time to process: 13 seconds.
uf250-04.cnf fulfilled No. of Restarts: 1071 No. of Flips: 4383 time to process: 15 seconds.
uf250-04.cnf fulfilled No. of Restarts: 319 No. of Flips: 2017 time to process: 18 seconds.
uf250-04.cnf fulfilled No. of Restarts: 762 No. of Flips: 2706 time to process: 12 seconds.
uf250-04.cnf fulfilled No. of Restarts: 394 No. of Flips: 3426 time to process: 1 seconds.
uf250-04.cnf fulfilled No. of Restarts: 2534 No. of Flips: 3858 time to process: 18 seconds.
uf250-04.cnf fulfilled No. of Restarts: 59 No. of Flips: 3364 time to process: 0 seconds.
uf250-04.cnf fulfilled No. of Restarts: 601 No. of Flips: 1952 time to process: 7 seconds.
uf250-04.cnf fulfilled No. of Restarts: 819 No. of Flips: 2964 time to process: 7 seconds.
uf250-04.cnf fulfilled No. of Restarts: 111 No. of Flips: 4230 time to process: 6 seconds.
uf250-04.cnf fulfilled No. of Restarts: 1717 No. of Flips: 3266 time to process: 7 seconds.
uf250-04.cnf fulfilled No. of Restarts: 1771 No. of Flips: 1182 time to process: 16 seconds.
uf250-04.cnf fulfilled No. of Restarts: 419 No. of Flips: 2159 time to process: 6 seconds.
uf250-04.cnf fulfilled No. of Restarts: 2444 No. of Flips: 864 time to process: 10 seconds.
uf250-04.cnf fulfilled No. of Restarts: 705 No. of Flips: 1345 time to process: 7 seconds.
uf250-04.cnf fulfilled No. of Restarts: 2203 No. of Flips: 4795 time to process: 9 seconds.
uf250-04.cnf fulfilled No. of Restarts: 2029 No. of Flips: 4992 time to process: 8 seconds.
uf250-04.cnf fulfilled No. of Restarts: 1710 No. of Flips: 4749 time to process: 16 seconds.
uf250-04.cnf fulfilled No. of Restarts: 444 No. of Flips: 3507 time to process: 1 seconds.
uf250-04.cnf fulfilled No. of Restarts: 353 No. of Flips: 3409 time to process: 7 seconds.
uf250-04.cnf fulfilled No. of Restarts: 1630 No. of Flips: 3246 time to process: 13 seconds.
uf250-04.cnf fulfilled No. of Restarts: 454 No. of Flips: 4907 time to process: 1 seconds.
uf250-04.cnf fulfilled No. of Restarts: 1269 No. of Flips: 3465 time to process: 8 seconds.
uf250-04.cnf fulfilled No. of Restarts: 1243 No. of Flips: 2270 time to process: 6 seconds.
uf250-04.cnf fulfilled No. of Restarts: 233 No. of Flips: 3788 time to process: 1 seconds.
uf250-04.cnf fulfilled No. of Restarts: 2947 No. of Flips: 1366 time to process: 13 seconds.
uf250-04.cnf fulfilled No. of Restarts: 55 No. of Flips: 4519 time to process: 1 seconds.
uf250-04.cnf fulfilled No. of Restarts: 518 No. of Flips: 3263 time to process: 3 seconds.
uf250-04.cnf fulfilled No. of Restarts: 3296 No. of Flips: 1494 time to process: 17 seconds.
uf250-04.cnf fulfilled No. of Restarts: 3879 No. of Flips: 959 time to process: 20 seconds.
uf250-04.cnf fulfilled No. of Restarts: 97 No. of Flips: 1726 time to process: 7 seconds.
uf250-04.cnf fulfilled No. of Restarts: 1062 No. of Flips: 4027 time to process: 10 seconds.
uf250-04.cnf fulfilled No. of Restarts: 2254 No. of Flips: 4537 time to process: 16 seconds.
uf250-04.cnf fulfilled No. of Restarts: 291 No. of Flips: 4865 time to process: 3 seconds.
uf250-04.cnf fulfilled No. of Restarts: 1282 No. of Flips: 1210 time to process: 7 seconds.
uf250-04.cnf fulfilled No. of Restarts: 1261 No. of Flips: 3642 time to process: 5 seconds.
uf250-04.cnf fulfilled No. of Restarts: 313 No. of Flips: 2236 time to process: 3 seconds.
uf250-04.cnf fulfilled No. of Restarts: 2296 No. of Flips: 1087 time to process: 13 seconds.
uf250-04.cnf fulfilled No. of Restarts: 634 No. of Flips: 1599 time to process: 2 seconds.
uf250-04.cnf fulfilled No. of Restarts: 758 No. of Flips: 3180 time to process: 8 seconds.
uf250-04.cnf fulfilled No. of Restarts: 72 No. of Flips: 2147 time to process: 3 seconds.
uf250-04.cnf fulfilled No. of Restarts: 669 No. of Flips: 4584 time to process: 21 seconds.
uf250-04.cnf fulfilled No. of Restarts: 36 No. of Flips: 1332 time to process: 6 seconds.
uf250-04.cnf fulfilled No. of Restarts: 531 No. of Flips: 4091 time to process: 2 seconds.
uf250-04.cnf fulfilled No. of Restarts: 427 No. of Flips: 1580 time to process: 2 seconds.
uf250-04.cnf fulfilled No. of Restarts: 868 No. of Flips: 2059 time to process: 6 seconds.
uf250-04.cnf fulfilled No. of Restarts: 1762 No. of Flips: 1343 time to process: 7 seconds.
uf250-04.cnf fulfilled No. of Restarts: 380 No. of Flips: 2546 time to process: 2 seconds.
uf250-04.cnf fulfilled No. of Restarts: 205 No. of Flips: 4204 time to process: 16 seconds.
uf250-04.cnf fulfilled No. of Restarts: 2290 No. of Flips: 4484 time to process: 10 seconds.
uf250-04.cnf fulfilled No. of Restarts: 1275 No. of Flips: 4545 time to process: 10 seconds.
uf250-04.cnf fulfilled No. of Restarts: 491 No. of Flips: 3659 time to process: 10 seconds.
uf250-04.cnf fulfilled No. of Restarts: 2934 No. of Flips: 951 time to process: 23 seconds.
uf250-04.cnf fulfilled No. of Restarts: 32 No. of Flips: 2618 time to process: 0 seconds.
uf250-04.cnf fulfilled No. of Restarts: 2125 No. of Flips: 860 time to process: 10 seconds.
uf250-04.cnf fulfilled No. of Restarts: 468 No. of Flips: 3202 time to process: 5 seconds.
