# Supplementary material for: Completion Probabilities and Parallel Restart Strategies under an Imposed Deadline
Source: PLoS One. 2016 Oct 12;11(10):e0164605. doi: 10.1371/journal.pone.0164605 (PMC5061357; doi:10.1371/journal.pone.0164605)
Supplement: S1 File — The file “S1_File.zip” is the data gathered from the experiments regarding completion probability. (ZIP) [file pone.0164605.s004.zip › results_Multi_r5251.044000000003.txt]

uf250-04.cnf fulfilled No. of Restarts: 435 No. of Flips: 1909 time to process: 1 seconds.
uf250-04.cnf fulfilled No. of Restarts: 1574 No. of Flips: 1868 time to process: 6 seconds.
uf250-04.cnf fulfilled No. of Restarts: 2293 No. of Flips: 853 time to process: 14 seconds.
uf250-04.cnf fulfilled No. of Restarts: 329 No. of Flips: 2558 time to process: 1 seconds.
uf250-04.cnf fulfilled No. of Restarts: 1326 No. of Flips: 4704 time to process: 12 seconds.
uf250-04.cnf fulfilled No. of Restarts: 650 No. of Flips: 4345 time to process: 7 seconds.
uf250-04.cnf fulfilled No. of Restarts: 602 No. of Flips: 2689 time to process: 3 seconds.
uf250-04.cnf fulfilled No. of Restarts: 150 No. of Flips: 4185 time to process: 11 seconds.
uf250-04.cnf fulfilled No. of Restarts: 563 No. of Flips: 4666 time to process: 2 seconds.
uf250-04.cnf fulfilled No. of Restarts: 653 No. of Flips: 3015 time to process: 3 seconds.
uf250-04.cnf fulfilled No. of Restarts: 1412 No. of Flips: 1754 time to process: 10 seconds.
uf250-04.cnf fulfilled No. of Restarts: 246 No. of Flips: 2003 time to process: 3 seconds.
uf250-04.cnf fulfilled No. of Restarts: 83 No. of Flips: 1879 time to process: 2 seconds.
uf250-04.cnf fulfilled No. of Restarts: 1732 No. of Flips: 4635 time to process: 14 seconds.
uf250-04.cnf fulfilled No. of Restarts: 1034 No. of Flips: 2039 time to process: 6 seconds.
uf250-04.cnf fulfilled No. of Restarts: 1543 No. of Flips: 2452 time to process: 18 seconds.
uf250-04.cnf fulfilled No. of Restarts: 687 No. of Flips: 4268 time to process: 4 seconds.
uf250-04.cnf fulfilled No. of Restarts: 540 No. of Flips: 1368 time to process: 2 seconds.
uf250-04.cnf fulfilled No. of Restarts: 1517 No. of Flips: 4979 time to process: 22 seconds.
uf250-04.cnf fulfilled No. of Restarts: 420 No. of Flips: 4059 time to process: 4 seconds.
uf250-04.cnf fulfilled No. of Restarts: 524 No. of Flips: 1924 time to process: 7 seconds.
uf250-04.cnf fulfilled No. of Restarts: 476 No. of Flips: 4868 time to process: 4 seconds.
uf250-04.cnf fulfilled No. of Restarts: 174 No. of Flips: 2733 time to process: 2 seconds.
uf250-04.cnf fulfilled No. of Restarts: 161 No. of Flips: 4107 time to process: 2 seconds.
uf250-04.cnf fulfilled No. of Restarts: 1974 No. of Flips: 4916 time to process: 21 seconds.
uf250-04.cnf fulfilled No. of Restarts: 1505 No. of Flips: 2932 time to process: 8 seconds.
uf250-04.cnf fulfilled No. of Restarts: 2251 No. of Flips: 4172 time to process: 9 seconds.
uf250-04.cnf fulfilled No. of Restarts: 1640 No. of Flips: 1788 time to process: 9 seconds.
uf250-04.cnf fulfilled No. of Restarts: 1648 No. of Flips: 2908 time to process: 8 seconds.
uf250-04.cnf fulfilled No. of Restarts: 591 No. of Flips: 3500 time to process: 2 seconds.
uf250-04.cnf fulfilled No. of Restarts: 1587 No. of Flips: 1295 time to process: 11 seconds.
uf250-04.cnf fulfilled No. of Restarts: 2888 No. of Flips: 4576 time to process: 20 seconds.
uf250-04.cnf fulfilled No. of Restarts: 1484 No. of Flips: 1304 time to process: 8 seconds.
uf250-04.cnf fulfilled No. of Restarts: 49 No. of Flips: 2708 time to process: 1 seconds.
uf250-04.cnf fulfilled No. of Restarts: 772 No. of Flips: 3536 time to process: 11 seconds.
uf250-04.cnf fulfilled No. of Restarts: 1427 No. of Flips: 3428 time to process: 8 seconds.
uf250-04.cnf fulfilled No. of Restarts: 1053 No. of Flips: 4730 time to process: 6 seconds.
uf250-04.cnf fulfilled No. of Restarts: 7 No. of Flips: 1667 time to process: 5 seconds.
uf250-04.cnf fulfilled No. of Restarts: 2151 No. of Flips: 4807 time to process: 13 seconds.
uf250-04.cnf fulfilled No. of Restarts: 990 No. of Flips: 2551 time to process: 7 seconds.
uf250-04.cnf fulfilled No. of Restarts: 409 No. of Flips: 3137 time to process: 2 seconds.
uf250-04.cnf fulfilled No. of Restarts: 259 No. of Flips: 4488 time to process: 9 seconds.
uf250-04.cnf fulfilled No. of Restarts: 268 No. of Flips: 2395 time to process: 1 seconds.
uf250-04.cnf fulfilled No. of Restarts: 1463 No. of Flips: 1072 time to process: 12 seconds.
uf250-04.cnf fulfilled No. of Restarts: 360 No. of Flips: 4203 time to process: 2 seconds.
uf250-04.cnf fulfilled No. of Restarts: 67 No. of Flips: 1625 time to process: 3 seconds.
uf250-04.cnf fulfilled No. of Restarts: 430 No. of Flips: 2126 time to process: 3 seconds.
uf250-04.cnf fulfilled No. of Restarts: 2617 No. of Flips: 3528 time to process: 13 seconds.
uf250-04.cnf fulfilled No. of Restarts: 123 No. of Flips: 4538 time to process: 7 seconds.
uf250-04.cnf fulfilled No. of Restarts: 1952 No. of Flips: 3871 time to process: 9 seconds.
uf250-04.cnf fulfilled No. of Restarts: 26 No. of Flips: 4149 time to process: 0 seconds.
uf250-04.cnf fulfilled No. of Restarts: 2161 No. of Flips: 2951 time to process: 10 seconds.
uf250-04.cnf fulfilled No. of Restarts: 1495 No. of Flips: 1285 time to process: 9 seconds.
uf250-04.cnf fulfilled No. of Restarts: 440 No. of Flips: 4026 time to process: 2 seconds.
uf250-04.cnf fulfilled No. of Restarts: 955 No. of Flips: 4964 time to process: 19 seconds.
uf250-04.cnf fulfilled No. of Restarts: 3327 No. of Flips: 4851 time to process: 14 seconds.
uf250-04.cnf fulfilled No. of Restarts: 2266 No. of Flips: 2305 time to process: 11 seconds.
uf250-04.cnf fulfilled No. of Restarts: 933 No. of Flips: 3771 time to process: 10 seconds.
uf250-04.cnf fulfilled No. of Restarts: 534 No. of Flips: 3892 time to process: 20 seconds.
uf250-04.cnf fulfilled No. of Restarts: 2543 No. of Flips: 1397 time to process: 14 seconds.
uf250-04.cnf fulfilled No. of Restarts: 1698 No. of Flips: 3150 time to process: 8 seconds.
uf250-04.cnf fulfilled No. of Restarts: 1788 No. of Flips: 1435 time to process: 9 seconds.
uf250-04.cnf fulfilled No. of Restarts: 894 No. of Flips: 2611 time to process: 4 seconds.
uf250-04.cnf fulfilled No. of Restarts: 1977 No. of Flips: 3579 time to process: 9 seconds.
uf250-04.cnf fulfilled No. of Restarts: 65 No. of Flips: 4117 time to process: 0 seconds.
uf250-04.cnf fulfilled No. of Restarts: 534 No. of Flips: 4219 time to process: 3 seconds.
uf250-04.cnf fulfilled No. of Restarts: 3584 No. of Flips: 3216 time to process: 34 seconds.
uf250-04.cnf fulfilled No. of Restarts: 1530 No. of Flips: 2098 time to process: 6 seconds.
uf250-04.cnf fulfilled No. of Restarts: 542 No. of Flips: 4306 time to process: 2 seconds.
uf250-04.cnf fulfilled No. of Restarts: 712 No. of Flips: 4027 time to process: 7 seconds.
uf250-04.cnf fulfilled No. of Restarts: 246 No. of Flips: 2299 time to process: 4 seconds.
uf250-04.cnf fulfilled No. of Restarts: 897 No. of Flips: 1027 time to process: 7 seconds.
uf250-04.cnf fulfilled No. of Restarts: 1685 No. of Flips: 2855 time to process: 10 seconds.
uf250-04.cnf fulfilled No. of Restarts: 2545 No. of Flips: 2333 time to process: 16 seconds.
uf250-04.cnf fulfilled No. of Restarts: 3201 No. of Flips: 3432 time to process: 17 seconds.
uf250-04.cnf fulfilled No. of Restarts: 1364 No. of Flips: 1975 time to process: 6 seconds.
uf250-04.cnf fulfilled No. of Restarts: 2344 No. of Flips: 4476 time to process: 10 seconds.
uf250-04.cnf fulfilled No. of Restarts: 596 No. of Flips: 4333 time to process: 20 seconds.
uf250-04.cnf fulfilled No. of Restarts: 790 No. of Flips: 2442 time to process: 3 seconds.
uf250-04.cnf fulfilled No. of Restarts: 2780 No. of Flips: 4744 time to process: 12 seconds.
uf250-04.cnf fulfilled No. of Restarts: 921 No. of Flips: 4082 time to process: 7 seconds.
uf250-04.cnf fulfilled No. of Restarts: 56 No. of Flips: 1657 time to process: 5 seconds.
uf250-04.cnf fulfilled No. of Restarts: 237 No. of Flips: 4281 time to process: 1 seconds.
uf250-04.cnf fulfilled No. of Restarts: 374 No. of Flips: 2423 time to process: 8 seconds.
uf250-04.cnf fulfilled No. of Restarts: 13 No. of Flips: 4636 time to process: 1 seconds.
uf250-04.cnf fulfilled No. of Restarts: 1818 No. of Flips: 3993 time to process: 21 seconds.
uf250-04.cnf fulfilled No. of Restarts: 970 No. of Flips: 3626 time to process: 4 seconds.
uf250-04.cnf fulfilled No. of Restarts: 1129 No. of Flips: 3299 time to process: 11 seconds.
uf250-04.cnf fulfilled No. of Restarts: 838 No. of Flips: 2027 time to process: 10 seconds.
uf250-04.cnf fulfilled No. of Restarts: 1156 No. of Flips: 2047 time to process: 5 seconds.
uf250-04.cnf fulfilled No. of Restarts: 1229 No. of Flips: 3005 time to process: 6 seconds.
uf250-04.cnf fulfilled No. of Restarts: 1002 No. of Flips: 2001 time to process: 5 seconds.
uf250-04.cnf fulfilled No. of Restarts: 1142 No. of Flips: 2266 time to process: 7 seconds.
uf250-04.cnf fulfilled No. of Restarts: 1918 No. of Flips: 4114 time to process: 20 seconds.
uf250-04.cnf fulfilled No. of Restarts: 47 No. of Flips: 3303 time to process: 2 seconds.
uf250-04.cnf fulfilled No. of Restarts: 2948 No. of Flips: 3717 time to process: 13 seconds.
uf250-04.cnf fulfilled No. of Restarts: 1851 No. of Flips: 4007 time to process: 7 seconds.
uf250-04.cnf fulfilled No. of Restarts: 1778 No. of Flips: 4285 time to process: 9 seconds.
uf250-04.cnf fulfilled No. of Restarts: 115 No. of Flips: 4218 time to process: 0 seconds.
uf250-04.cnf fulfilled No. of Restarts: 266 No. of Flips: 918 time to process: 15 seconds.
uf250-04.cnf fulfilled No. of Restarts: 2176 No. of Flips: 4182 time to process: 12 seconds.
uf250-04.cnf fulfilled No. of Restarts: 261 No. of Flips: 3822 time to process: 11 seconds.
uf250-04.cnf fulfilled No. of Restarts: 229 No. of Flips: 3095 time to process: 2 seconds.
uf250-04.cnf fulfilled No. of Restarts: 555 No. of Flips: 4311 time to process: 4 seconds.
uf250-04.cnf fulfilled No. of Restarts: 175 No. of Flips: 979 time to process: 1 seconds.
uf250-04.cnf fulfilled No. of Restarts: 753 No. of Flips: 791 time to process: 7 seconds.
uf250-04.cnf fulfilled No. of Restarts: 1246 No. of Flips: 1252 time to process: 11 seconds.
uf250-04.cnf fulfilled No. of Restarts: 1042 No. of Flips: 2779 time to process: 19 seconds.
uf250-04.cnf fulfilled No. of Restarts: 438 No. of Flips: 2885 time to process: 7 seconds.
uf250-04.cnf fulfilled No. of Restarts: 842 No. of Flips: 4286 time to process: 25 seconds.
uf250-04.cnf fulfilled No. of Restarts: 260 No. of Flips: 4137 time to process: 1 seconds.
uf250-04.cnf fulfilled No. of Restarts: 1019 No. of Flips: 3968 time to process: 4 seconds.
uf250-04.cnf fulfilled No. of Restarts: 255 No. of Flips: 3175 time to process: 8 seconds.
uf250-04.cnf fulfilled No. of Restarts: 447 No. of Flips: 3792 time to process: 8 seconds.
uf250-04.cnf fulfilled No. of Restarts: 975 No. of Flips: 2769 time to process: 10 seconds.
uf250-04.cnf fulfilled No. of Restarts: 318 No. of Flips: 4199 time to process: 7 seconds.
uf250-04.cnf fulfilled No. of Restarts: 378 No. of Flips: 3294 time to process: 6 seconds.
uf250-04.cnf fulfilled No. of Restarts: 56 No. of Flips: 3479 time to process: 0 seconds.
uf250-04.cnf fulfilled No. of Restarts: 1421 No. of Flips: 2859 time to process: 12 seconds.
uf250-04.cnf fulfilled No. of Restarts: 837 No. of Flips: 4807 time to process: 9 seconds.
uf250-04.cnf fulfilled No. of Restarts: 1524 No. of Flips: 2426 time to process: 9 seconds.
uf250-04.cnf fulfilled No. of Restarts: 3538 No. of Flips: 1891 time to process: 25 seconds.
uf250-04.cnf fulfilled No. of Restarts: 2566 No. of Flips: 3004 time to process: 10 seconds.
uf250-04.cnf fulfilled No. of Restarts: 639 No. of Flips: 4993 time to process: 15 seconds.
uf250-04.cnf fulfilled No. of Restarts: 1792 No. of Flips: 2440 time to process: 7 seconds.
uf250-04.cnf fulfilled No. of Restarts: 570 No. of Flips: 3549 time to process: 2 seconds.
uf250-04.cnf fulfilled No. of Restarts: 101 No. of Flips: 3000 time to process: 8 seconds.
uf250-04.cnf fulfilled No. of Restarts: 362 No. of Flips: 3114 time to process: 9 seconds.
uf250-04.cnf fulfilled No. of Restarts: 1837 No. of Flips: 3224 time to process: 12 seconds.
uf250-04.cnf fulfilled No. of Restarts: 525 No. of Flips: 4300 time to process: 7 seconds.
uf250-04.cnf fulfilled No. of Restarts: 114 No. of Flips: 3057 time to process: 7 seconds.
uf250-04.cnf fulfilled No. of Restarts: 195 No. of Flips: 3788 time to process: 0 seconds.
uf250-04.cnf fulfilled No. of Restarts: 189 No. of Flips: 2097 time to process: 18 seconds.
uf250-04.cnf fulfilled No. of Restarts: 314 No. of Flips: 2170 time to process: 6 seconds.
uf250-04.cnf fulfilled No. of Restarts: 3446 No. of Flips: 4465 time to process: 15 seconds.
uf250-04.cnf fulfilled No. of Restarts: 794 No. of Flips: 3741 time to process: 10 seconds.
uf250-04.cnf fulfilled No. of Restarts: 1066 No. of Flips: 2278 time to process: 12 seconds.
uf250-04.cnf fulfilled No. of Restarts: 1026 No. of Flips: 4660 time to process: 9 seconds.
uf250-04.cnf fulfilled No. of Restarts: 1637 No. of Flips: 2052 time to process: 9 seconds.
uf250-04.cnf fulfilled No. of Restarts: 2384 No. of Flips: 935 time to process: 14 seconds.
uf250-04.cnf fulfilled No. of Restarts: 473 No. of Flips: 4100 time to process: 2 seconds.
uf250-04.cnf fulfilled No. of Restarts: 1135 No. of Flips: 3919 time to process: 5 seconds.
uf250-04.cnf fulfilled No. of Restarts: 104 No. of Flips: 1168 time to process: 15 seconds.
uf250-04.cnf fulfilled No. of Restarts: 1591 No. of Flips: 3860 time to process: 8 seconds.
uf250-04.cnf fulfilled No. of Restarts: 998 No. of Flips: 2240 time to process: 15 seconds.
uf250-04.cnf fulfilled No. of Restarts: 1284 No. of Flips: 2664 time to process: 5 seconds.
uf250-04.cnf fulfilled No. of Restarts: 1530 No. of Flips: 4382 time to process: 14 seconds.
uf250-04.cnf fulfilled No. of Restarts: 2079 No. of Flips: 2232 time to process: 18 seconds.
uf250-04.cnf fulfilled No. of Restarts: 1074 No. of Flips: 4129 time to process: 4 seconds.
uf250-04.cnf fulfilled No. of Restarts: 980 No. of Flips: 3117 time to process: 4 seconds.
uf250-04.cnf fulfilled No. of Restarts: 2269 No. of Flips: 4654 time to process: 11 seconds.
uf250-04.cnf fulfilled No. of Restarts: 770 No. of Flips: 2873 time to process: 9 seconds.
uf250-04.cnf fulfilled No. of Restarts: 3571 No. of Flips: 2645 time to process: 25 seconds.
uf250-04.cnf fulfilled No. of Restarts: 65 No. of Flips: 3679 time to process: 1 seconds.
uf250-04.cnf fulfilled No. of Restarts: 338 No. of Flips: 2516 time to process: 8 seconds.
uf250-04.cnf fulfilled No. of Restarts: 1495 No. of Flips: 4869 time to process: 19 seconds.
uf250-04.cnf fulfilled No. of Restarts: 37 No. of Flips: 3122 time to process: 3 seconds.
uf250-04.cnf fulfilled No. of Restarts: 157 No. of Flips: 4056 time to process: 0 seconds.
uf250-04.cnf fulfilled No. of Restarts: 1501 No. of Flips: 2069 time to process: 10 seconds.
uf250-04.cnf fulfilled No. of Restarts: 1716 No. of Flips: 4353 time to process: 10 seconds.
uf250-04.cnf fulfilled No. of Restarts: 2052 No. of Flips: 1527 time to process: 13 seconds.
uf250-04.cnf fulfilled No. of Restarts: 932 No. of Flips: 3518 time to process: 12 seconds.
uf250-04.cnf fulfilled No. of Restarts: 583 No. of Flips: 3721 time to process: 2 seconds.
uf250-04.cnf fulfilled No. of Restarts: 801 No. of Flips: 1971 time to process: 4 seconds.
uf250-04.cnf fulfilled No. of Restarts: 3403 No. of Flips: 2089 time to process: 20 seconds.
uf250-04.cnf fulfilled No. of Restarts: 1815 No. of Flips: 1951 time to process: 23 seconds.
uf250-04.cnf fulfilled No. of Restarts: 181 No. of Flips: 2461 time to process: 0 seconds.
uf250-04.cnf fulfilled No. of Restarts: 947 No. of Flips: 2325 time to process: 4 seconds.
uf250-04.cnf fulfilled No. of Restarts: 1235 No. of Flips: 1774 time to process: 5 seconds.
uf250-04.cnf fulfilled No. of Restarts: 184 No. of Flips: 3700 time to process: 4 seconds.
uf250-04.cnf fulfilled No. of Restarts: 1632 No. of Flips: 4352 time to process: 14 seconds.
uf250-04.cnf fulfilled No. of Restarts: 139 No. of Flips: 1316 time to process: 4 seconds.
uf250-04.cnf fulfilled No. of Restarts: 716 No. of Flips: 1957 time to process: 9 seconds.
uf250-04.cnf fulfilled No. of Restarts: 54 No. of Flips: 4393 time to process: 1 seconds.
uf250-04.cnf fulfilled No. of Restarts: 120 No. of Flips: 3512 time to process: 1 seconds.
uf250-04.cnf fulfilled No. of Restarts: 443 No. of Flips: 3060 time to process: 4 seconds.
uf250-04.cnf fulfilled No. of Restarts: 291 No. of Flips: 1165 time to process: 6 seconds.
uf250-04.cnf fulfilled No. of Restarts: 590 No. of Flips: 4018 time to process: 3 seconds.
uf250-04.cnf fulfilled No. of Restarts: 277 No. of Flips: 3471 time to process: 7 seconds.
uf250-04.cnf fulfilled No. of Restarts: 876 No. of Flips: 2991 time to process: 5 seconds.
uf250-04.cnf fulfilled No. of Restarts: 909 No. of Flips: 1596 time to process: 5 seconds.
uf250-04.cnf fulfilled No. of Restarts: 970 No. of Flips: 4764 time to process: 6 seconds.
uf250-04.cnf fulfilled No. of Restarts: 791 No. of Flips: 1857 time to process: 3 seconds.
uf250-04.cnf fulfilled No. of Restarts: 1382 No. of Flips: 4379 time to process: 12 seconds.
uf250-04.cnf fulfilled No. of Restarts: 1497 No. of Flips: 3385 time to process: 6 seconds.
uf250-04.cnf fulfilled No. of Restarts: 334 No. of Flips: 3056 time to process: 8 seconds.
uf250-04.cnf fulfilled No. of Restarts: 780 No. of Flips: 1129 time to process: 12 seconds.
uf250-04.cnf fulfilled No. of Restarts: 2223 No. of Flips: 3621 time to process: 11 seconds.
uf250-04.cnf fulfilled No. of Restarts: 890 No. of Flips: 1499 time to process: 7 seconds.
uf250-04.cnf fulfilled No. of Restarts: 376 No. of Flips: 2172 time to process: 1 seconds.
uf250-04.cnf fulfilled No. of Restarts: 1118 No. of Flips: 3561 time to process: 8 seconds.
uf250-04.cnf fulfilled No. of Restarts: 1095 No. of Flips: 2071 time to process: 11 seconds.
uf250-04.cnf fulfilled No. of Restarts: 223 No. of Flips: 1322 time to process: 5 seconds.
uf250-04.cnf fulfilled No. of Restarts: 687 No. of Flips: 4151 time to process: 4 seconds.
uf250-04.cnf fulfilled No. of Restarts: 1408 No. of Flips: 2188 time to process: 7 seconds.
uf250-04.cnf fulfilled No. of Restarts: 698 No. of Flips: 1548 time to process: 11 seconds.
uf250-04.cnf fulfilled No. of Restarts: 779 No. of Flips: 4949 time to process: 4 seconds.
uf250-04.cnf fulfilled No. of Restarts: 444 No. of Flips: 3524 time to process: 5 seconds.
uf250-04.cnf fulfilled No. of Restarts: 657 No. of Flips: 4608 time to process: 3 seconds.
uf250-04.cnf fulfilled No. of Restarts: 2125 No. of Flips: 2837 time to process: 11 seconds.
uf250-04.cnf fulfilled No. of Restarts: 1227 No. of Flips: 4861 time to process: 9 seconds.
uf250-04.cnf fulfilled No. of Restarts: 4276 No. of Flips: 2843 time to process: 20 seconds.
uf250-04.cnf fulfilled No. of Restarts: 980 No. of Flips: 3786 time to process: 6 seconds.
uf250-04.cnf fulfilled No. of Restarts: 483 No. of Flips: 1466 time to process: 7 seconds.
uf250-04.cnf fulfilled No. of Restarts: 2611 No. of Flips: 4792 time to process: 20 seconds.
uf250-04.cnf fulfilled No. of Restarts: 923 No. of Flips: 2161 time to process: 4 seconds.
uf250-04.cnf fulfilled No. of Restarts: 240 No. of Flips: 4597 time to process: 6 seconds.
uf250-04.cnf fulfilled No. of Restarts: 134 No. of Flips: 932 time to process: 4 seconds.
uf250-04.cnf fulfilled No. of Restarts: 27 No. of Flips: 3556 time to process: 2 seconds.
uf250-04.cnf fulfilled No. of Restarts: 1230 No. of Flips: 4139 time to process: 7 seconds.
uf250-04.cnf fulfilled No. of Restarts: 316 No. of Flips: 3344 time to process: 17 seconds.
uf250-04.cnf fulfilled No. of Restarts: 753 No. of Flips: 2652 time to process: 16 seconds.
uf250-04.cnf fulfilled No. of Restarts: 1817 No. of Flips: 4964 time to process: 8 seconds.
uf250-04.cnf fulfilled No. of Restarts: 1957 No. of Flips: 4521 time to process: 27 seconds.
uf250-04.cnf fulfilled No. of Restarts: 848 No. of Flips: 847 time to process: 3 seconds.
uf250-04.cnf fulfilled No. of Restarts: 452 No. of Flips: 4273 time to process: 12 seconds.
uf250-04.cnf fulfilled No. of Restarts: 451 No. of Flips: 2008 time to process: 8 seconds.
uf250-04.cnf fulfilled No. of Restarts: 278 No. of Flips: 2819 time to process: 16 seconds.
uf250-04.cnf fulfilled No. of Restarts: 675 No. of Flips: 2182 time to process: 19 seconds.
uf250-04.cnf fulfilled No. of Restarts: 1188 No. of Flips: 3077 time to process: 5 seconds.
uf250-04.cnf fulfilled No. of Restarts: 4223 No. of Flips: 4624 time to process: 24 seconds.
uf250-04.cnf fulfilled No. of Restarts: 1036 No. of Flips: 3704 time to process: 6 seconds.
uf250-04.cnf fulfilled No. of Restarts: 998 No. of Flips: 1333 time to process: 10 seconds.
uf250-04.cnf fulfilled No. of Restarts: 1345 No. of Flips: 2101 time to process: 8 seconds.
uf250-04.cnf fulfilled No. of Restarts: 3972 No. of Flips: 2717 time to process: 27 seconds.
uf250-04.cnf fulfilled No. of Restarts: 680 No. of Flips: 3062 time to process: 2 seconds.
uf250-04.cnf fulfilled No. of Restarts: 356 No. of Flips: 998 time to process: 8 seconds.
uf250-04.cnf fulfilled No. of Restarts: 449 No. of Flips: 4260 time to process: 9 seconds.
uf250-04.cnf fulfilled No. of Restarts: 745 No. of Flips: 4089 time to process: 6 seconds.
uf250-04.cnf fulfilled No. of Restarts: 4035 No. of Flips: 1619 time to process: 21 seconds.
uf250-04.cnf fulfilled No. of Restarts: 1299 No. of Flips: 3256 time to process: 16 seconds.
uf250-04.cnf fulfilled No. of Restarts: 448 No. of Flips: 4985 time to process: 2 seconds.
uf250-04.cnf fulfilled No. of Restarts: 691 No. of Flips: 1472 time to process: 7 seconds.
uf250-04.cnf fulfilled No. of Restarts: 978 No. of Flips: 3632 time to process: 4 seconds.
uf250-04.cnf fulfilled No. of Restarts: 1941 No. of Flips: 1152 time to process: 14 seconds.
uf250-04.cnf fulfilled No. of Restarts: 908 No. of Flips: 3829 time to process: 3 seconds.
uf250-04.cnf fulfilled No. of Restarts: 31 No. of Flips: 1434 time to process: 2 seconds.
uf250-04.cnf fulfilled No. of Restarts: 1740 No. of Flips: 3512 time to process: 17 seconds.
uf250-04.cnf fulfilled No. of Restarts: 13 No. of Flips: 1626 time to process: 0 seconds.
uf250-04.cnf fulfilled No. of Restarts: 212 No. of Flips: 2415 time to process: 10 seconds.
uf250-04.cnf fulfilled No. of Restarts: 692 No. of Flips: 3037 time to process: 3 seconds.
uf250-04.cnf fulfilled No. of Restarts: 713 No. of Flips: 3843 time to process: 5 seconds.
uf250-04.cnf fulfilled No. of Restarts: 1306 No. of Flips: 4540 time to process: 12 seconds.
uf250-04.cnf fulfilled No. of Restarts: 381 No. of Flips: 3340 time to process: 6 seconds.
uf250-04.cnf fulfilled No. of Restarts: 529 No. of Flips: 4473 time to process: 6 seconds.
uf250-04.cnf fulfilled No. of Restarts: 571 No. of Flips: 3837 time to process: 5 seconds.
uf250-04.cnf fulfilled No. of Restarts: 14 No. of Flips: 2111 time to process: 4 seconds.
uf250-04.cnf fulfilled No. of Restarts: 4189 No. of Flips: 4454 time to process: 18 seconds.
uf250-04.cnf fulfilled No. of Restarts: 129 No. of Flips: 2735 time to process: 5 seconds.
uf250-04.cnf fulfilled No. of Restarts: 2722 No. of Flips: 3688 time to process: 12 seconds.
uf250-04.cnf fulfilled No. of Restarts: 1958 No. of Flips: 4483 time to process: 13 seconds.
uf250-04.cnf fulfilled No. of Restarts: 457 No. of Flips: 1181 time to process: 18 seconds.
uf250-04.cnf fulfilled No. of Restarts: 1401 No. of Flips: 2940 time to process: 10 seconds.
uf250-04.cnf fulfilled No. of Restarts: 1548 No. of Flips: 3992 time to process: 7 seconds.
uf250-04.cnf fulfilled No. of Restarts: 1404 No. of Flips: 1533 time to process: 21 seconds.
uf250-04.cnf fulfilled No. of Restarts: 1170 No. of Flips: 4095 time to process: 5 seconds.
uf250-04.cnf fulfilled No. of Restarts: 1447 No. of Flips: 2129 time to process: 6 seconds.
uf250-04.cnf fulfilled No. of Restarts: 1261 No. of Flips: 1364 time to process: 18 seconds.
uf250-04.cnf fulfilled No. of Restarts: 965 No. of Flips: 2479 time to process: 4 seconds.
uf250-04.cnf fulfilled No. of Restarts: 2162 No. of Flips: 4749 time to process: 15 seconds.
uf250-04.cnf fulfilled No. of Restarts: 2348 No. of Flips: 2268 time to process: 10 seconds.
uf250-04.cnf fulfilled No. of Restarts: 746 No. of Flips: 3193 time to process: 5 seconds.
uf250-04.cnf fulfilled No. of Restarts: 1143 No. of Flips: 2048 time to process: 21 seconds.
uf250-04.cnf fulfilled No. of Restarts: 4312 No. of Flips: 1708 time to process: 19 seconds.
uf250-04.cnf fulfilled No. of Restarts: 1011 No. of Flips: 1543 time to process: 8 seconds.
uf250-04.cnf fulfilled No. of Restarts: 1333 No. of Flips: 3649 time to process: 9 seconds.
uf250-04.cnf fulfilled No. of Restarts: 1488 No. of Flips: 3778 time to process: 18 seconds.
uf250-04.cnf fulfilled No. of Restarts: 1737 No. of Flips: 3031 time to process: 16 seconds.
uf250-04.cnf fulfilled No. of Restarts: 1237 No. of Flips: 2112 time to process: 11 seconds.
uf250-04.cnf fulfilled No. of Restarts: 1778 No. of Flips: 3166 time to process: 14 seconds.
uf250-04.cnf fulfilled No. of Restarts: 1491 No. of Flips: 2412 time to process: 6 seconds.
uf250-04.cnf fulfilled No. of Restarts: 463 No. of Flips: 2335 time to process: 4 seconds.
uf250-04.cnf fulfilled No. of Restarts: 2058 No. of Flips: 2237 time to process: 12 seconds.
uf250-04.cnf fulfilled No. of Restarts: 3665 No. of Flips: 3471 time to process: 22 seconds.
uf250-04.cnf fulfilled No. of Restarts: 887 No. of Flips: 1484 time to process: 5 seconds.
uf250-04.cnf fulfilled No. of Restarts: 776 No. of Flips: 4253 time to process: 12 seconds.
uf250-04.cnf fulfilled No. of Restarts: 497 No. of Flips: 4744 time to process: 5 seconds.
uf250-04.cnf fulfilled No. of Restarts: 676 No. of Flips: 4737 time to process: 5 seconds.
uf250-04.cnf fulfilled No. of Restarts: 1265 No. of Flips: 1960 time to process: 7 seconds.
uf250-04.cnf fulfilled No. of Restarts: 2882 No. of Flips: 3704 time to process: 13 seconds.
uf250-04.cnf fulfilled No. of Restarts: 1090 No. of Flips: 4715 time to process: 4 seconds.
uf250-04.cnf fulfilled No. of Restarts: 439 No. of Flips: 1794 time to process: 5 seconds.
uf250-04.cnf fulfilled No. of Restarts: 480 No. of Flips: 4055 time to process: 18 seconds.
uf250-04.cnf fulfilled No. of Restarts: 381 No. of Flips: 3839 time to process: 3 seconds.
uf250-04.cnf fulfilled No. of Restarts: 92 No. of Flips: 2761 time to process: 2 seconds.
uf250-04.cnf fulfilled No. of Restarts: 567 No. of Flips: 3005 time to process: 2 seconds.
uf250-04.cnf fulfilled No. of Restarts: 74 No. of Flips: 3850 time to process: 2 seconds.
uf250-04.cnf fulfilled No. of Restarts: 1831 No. of Flips: 3691 time to process: 8 seconds.
uf250-04.cnf fulfilled No. of Restarts: 1524 No. of Flips: 1016 time to process: 15 seconds.
uf250-04.cnf fulfilled No. of Restarts: 1700 No. of Flips: 3117 time to process: 7 seconds.
uf250-04.cnf fulfilled No. of Restarts: 4690 No. of Flips: 3534 time to process: 24 seconds.
uf250-04.cnf fulfilled No. of Restarts: 1846 No. of Flips: 4440 time to process: 8 seconds.
uf250-04.cnf fulfilled No. of Restarts: 756 No. of Flips: 2212 time to process: 7 seconds.
uf250-04.cnf fulfilled No. of Restarts: 5036 No. of Flips: 1642 time to process: 25 seconds.
uf250-04.cnf fulfilled No. of Restarts: 1677 No. of Flips: 2714 time to process: 7 seconds.
uf250-04.cnf fulfilled No. of Restarts: 3707 No. of Flips: 2427 time to process: 16 seconds.
uf250-04.cnf fulfilled No. of Restarts: 1878 No. of Flips: 2750 time to process: 12 seconds.
uf250-04.cnf fulfilled No. of Restarts: 361 No. of Flips: 2913 time to process: 17 seconds.
uf250-04.cnf fulfilled No. of Restarts: 1337 No. of Flips: 4926 time to process: 6 seconds.
uf250-04.cnf fulfilled No. of Restarts: 4501 No. of Flips: 4179 time to process: 33 seconds.
uf250-04.cnf fulfilled No. of Restarts: 2064 No. of Flips: 4520 time to process: 9 seconds.
uf250-04.cnf fulfilled No. of Restarts: 649 No. of Flips: 3248 time to process: 4 seconds.
uf250-04.cnf fulfilled No. of Restarts: 1879 No. of Flips: 2967 time to process: 10 seconds.
uf250-04.cnf fulfilled No. of Restarts: 417 No. of Flips: 1790 time to process: 10 seconds.
uf250-04.cnf fulfilled No. of Restarts: 1281 No. of Flips: 1149 time to process: 22 seconds.
uf250-04.cnf fulfilled No. of Restarts: 724 No. of Flips: 4686 time to process: 4 seconds.
uf250-04.cnf fulfilled No. of Restarts: 3265 No. of Flips: 4096 time to process: 19 seconds.
uf250-04.cnf fulfilled No. of Restarts: 145 No. of Flips: 4934 time to process: 1 seconds.
uf250-04.cnf fulfilled No. of Restarts: 331 No. of Flips: 3745 time to process: 18 seconds.
uf250-04.cnf fulfilled No. of Restarts: 331 No. of Flips: 4239 time to process: 1 seconds.
uf250-04.cnf fulfilled No. of Restarts: 2253 No. of Flips: 4576 time to process: 11 seconds.
uf250-04.cnf fulfilled No. of Restarts: 924 No. of Flips: 3215 time to process: 9 seconds.
uf250-04.cnf fulfilled No. of Restarts: 611 No. of Flips: 3208 time to process: 5 seconds.
uf250-04.cnf fulfilled No. of Restarts: 362 No. of Flips: 2756 time to process: 1 seconds.
uf250-04.cnf fulfilled No. of Restarts: 247 No. of Flips: 3474 time to process: 5 seconds.
uf250-04.cnf fulfilled No. of Restarts: 1068 No. of Flips: 4186 time to process: 4 seconds.
uf250-04.cnf fulfilled No. of Restarts: 584 No. of Flips: 4394 time to process: 2 seconds.
uf250-04.cnf fulfilled No. of Restarts: 1320 No. of Flips: 4282 time to process: 15 seconds.
uf250-04.cnf fulfilled No. of Restarts: 402 No. of Flips: 2926 time to process: 4 seconds.
uf250-04.cnf fulfilled No. of Restarts: 1245 No. of Flips: 3900 time to process: 18 seconds.
uf250-04.cnf fulfilled No. of Restarts: 209 No. of Flips: 2294 time to process: 6 seconds.
uf250-04.cnf fulfilled No. of Restarts: 422 No. of Flips: 4718 time to process: 19 seconds.
uf250-04.cnf fulfilled No. of Restarts: 158 No. of Flips: 4490 time to process: 7 seconds.
uf250-04.cnf fulfilled No. of Restarts: 1001 No. of Flips: 2171 time to process: 13 seconds.
uf250-04.cnf fulfilled No. of Restarts: 619 No. of Flips: 3288 time to process: 2 seconds.
uf250-04.cnf fulfilled No. of Restarts: 1650 No. of Flips: 4608 time to process: 9 seconds.
uf250-04.cnf fulfilled No. of Restarts: 1471 No. of Flips: 2878 time to process: 11 seconds.
uf250-04.cnf fulfilled No. of Restarts: 1845 No. of Flips: 2726 time to process: 8 seconds.
uf250-04.cnf fulfilled No. of Restarts: 1134 No. of Flips: 4928 time to process: 7 seconds.
uf250-04.cnf fulfilled No. of Restarts: 1154 No. of Flips: 818 time to process: 8 seconds.
uf250-04.cnf fulfilled No. of Restarts: 483 No. of Flips: 976 time to process: 24 seconds.
uf250-04.cnf fulfilled No. of Restarts: 757 No. of Flips: 2895 time to process: 4 seconds.
uf250-04.cnf fulfilled No. of Restarts: 4262 No. of Flips: 4826 time to process: 19 seconds.
uf250-04.cnf fulfilled No. of Restarts: 224 No. of Flips: 2048 time to process: 2 seconds.
uf250-04.cnf fulfilled No. of Restarts: 675 No. of Flips: 1472 time to process: 10 seconds.
uf250-04.cnf fulfilled No. of Restarts: 1510 No. of Flips: 1863 time to process: 14 seconds.
uf250-04.cnf fulfilled No. of Restarts: 1766 No. of Flips: 1132 time to process: 11 seconds.
uf250-04.cnf fulfilled No. of Restarts: 699 No. of Flips: 1927 time to process: 12 seconds.
uf250-04.cnf fulfilled No. of Restarts: 504 No. of Flips: 2293 time to process: 2 seconds.
uf250-04.cnf fulfilled No. of Restarts: 124 No. of Flips: 4947 time to process: 1 seconds.
uf250-04.cnf fulfilled No. of Restarts: 622 No. of Flips: 3397 time to process: 4 seconds.
uf250-04.cnf fulfilled No. of Restarts: 407 No. of Flips: 1948 time to process: 3 seconds.
uf250-04.cnf fulfilled No. of Restarts: 439 No. of Flips: 2402 time to process: 9 seconds.
uf250-04.cnf fulfilled No. of Restarts: 534 No. of Flips: 804 time to process: 2 seconds.
uf250-04.cnf fulfilled No. of Restarts: 1311 No. of Flips: 3807 time to process: 6 seconds.
uf250-04.cnf fulfilled No. of Restarts: 1477 No. of Flips: 3739 time to process: 13 seconds.
uf250-04.cnf fulfilled No. of Restarts: 164 No. of Flips: 4857 time to process: 1 seconds.
uf250-04.cnf fulfilled No. of Restarts: 718 No. of Flips: 4846 time to process: 12 seconds.
uf250-04.cnf fulfilled No. of Restarts: 1733 No. of Flips: 2299 time to process: 9 seconds.
uf250-04.cnf fulfilled No. of Restarts: 170 No. of Flips: 2280 time to process: 1 seconds.
uf250-04.cnf fulfilled No. of Restarts: 752 No. of Flips: 4239 time to process: 15 seconds.
uf250-04.cnf fulfilled No. of Restarts: 3698 No. of Flips: 4827 time to process: 16 seconds.
uf250-04.cnf fulfilled No. of Restarts: 556 No. of Flips: 2779 time to process: 8 seconds.
uf250-04.cnf fulfilled No. of Restarts: 1409 No. of Flips: 607 time to process: 6 seconds.
uf250-04.cnf fulfilled No. of Restarts: 184 No. of Flips: 2920 time to process: 1 seconds.
uf250-04.cnf fulfilled No. of Restarts: 722 No. of Flips: 1179 time to process: 17 seconds.
uf250-04.cnf fulfilled No. of Restarts: 796 No. of Flips: 3668 time to process: 4 seconds.
uf250-04.cnf fulfilled No. of Restarts: 721 No. of Flips: 602 time to process: 4 seconds.
uf250-04.cnf fulfilled No. of Restarts: 1270 No. of Flips: 1900 time to process: 7 seconds.
uf250-04.cnf fulfilled No. of Restarts: 1892 No. of Flips: 1737 time to process: 11 seconds.
uf250-04.cnf fulfilled No. of Restarts: 12 No. of Flips: 2793 time to process: 2 seconds.
uf250-04.cnf fulfilled No. of Restarts: 138 No. of Flips: 2132 time to process: 13 seconds.
uf250-04.cnf fulfilled No. of Restarts: 1259 No. of Flips: 4129 time to process: 12 seconds.
uf250-04.cnf fulfilled No. of Restarts: 246 No. of Flips: 3256 time to process: 1 seconds.
uf250-04.cnf fulfilled No. of Restarts: 1102 No. of Flips: 3245 time to process: 21 seconds.
uf250-04.cnf fulfilled No. of Restarts: 781 No. of Flips: 1184 time to process: 3 seconds.
uf250-04.cnf fulfilled No. of Restarts: 803 No. of Flips: 4558 time to process: 4 seconds.
uf250-04.cnf fulfilled No. of Restarts: 2376 No. of Flips: 4727 time to process: 16 seconds.
uf250-04.cnf fulfilled No. of Restarts: 1160 No. of Flips: 2663 time to process: 8 seconds.
uf250-04.cnf fulfilled No. of Restarts: 1726 No. of Flips: 3305 time to process: 7 seconds.
uf250-04.cnf fulfilled No. of Restarts: 685 No. of Flips: 1059 time to process: 6 seconds.
uf250-04.cnf fulfilled No. of Restarts: 1886 No. of Flips: 4348 time to process: 21 seconds.
uf250-04.cnf fulfilled No. of Restarts: 936 No. of Flips: 4760 time to process: 6 seconds.
uf250-04.cnf fulfilled No. of Restarts: 3527 No. of Flips: 2029 time to process: 16 seconds.
uf250-04.cnf fulfilled No. of Restarts: 328 No. of Flips: 2038 time to process: 8 seconds.
uf250-04.cnf fulfilled No. of Restarts: 438 No. of Flips: 4349 time to process: 4 seconds.
uf250-04.cnf fulfilled No. of Restarts: 51 No. of Flips: 1609 time to process: 2 seconds.
uf250-04.cnf fulfilled No. of Restarts: 1030 No. of Flips: 1486 time to process: 7 seconds.
uf250-04.cnf fulfilled No. of Restarts: 142 No. of Flips: 1354 time to process: 2 seconds.
uf250-04.cnf fulfilled No. of Restarts: 146 No. of Flips: 1299 time to process: 1 seconds.
uf250-04.cnf fulfilled No. of Restarts: 1766 No. of Flips: 2274 time to process: 17 seconds.
uf250-04.cnf fulfilled No. of Restarts: 1077 No. of Flips: 4961 time to process: 6 seconds.
uf250-04.cnf fulfilled No. of Restarts: 315 No. of Flips: 3182 time to process: 6 seconds.
uf250-04.cnf fulfilled No. of Restarts: 521 No. of Flips: 684 time to process: 2 seconds.
uf250-04.cnf fulfilled No. of Restarts: 125 No. of Flips: 920 time to process: 6 seconds.
uf250-04.cnf fulfilled No. of Restarts: 551 No. of Flips: 4763 time to process: 10 seconds.
uf250-04.cnf fulfilled No. of Restarts: 1022 No. of Flips: 3129 time to process: 10 seconds.
uf250-04.cnf fulfilled No. of Restarts: 978 No. of Flips: 3608 time to process: 7 seconds.
uf250-04.cnf fulfilled No. of Restarts: 1472 No. of Flips: 4734 time to process: 6 seconds.
uf250-04.cnf fulfilled No. of Restarts: 1300 No. of Flips: 4810 time to process: 12 seconds.
uf250-04.cnf fulfilled No. of Restarts: 944 No. of Flips: 3470 time to process: 5 seconds.
uf250-04.cnf fulfilled No. of Restarts: 3017 No. of Flips: 2182 time to process: 16 seconds.
uf250-04.cnf fulfilled No. of Restarts: 1942 No. of Flips: 3337 time to process: 10 seconds.
uf250-04.cnf fulfilled No. of Restarts: 1201 No. of Flips: 1932 time to process: 11 seconds.
uf250-04.cnf fulfilled No. of Restarts: 1656 No. of Flips: 1620 time to process: 7 seconds.
uf250-04.cnf fulfilled No. of Restarts: 1627 No. of Flips: 3660 time to process: 9 seconds.
uf250-04.cnf fulfilled No. of Restarts: 4774 No. of Flips: 3011 time to process: 20 seconds.
uf250-04.cnf fulfilled No. of Restarts: 680 No. of Flips: 1217 time to process: 4 seconds.
uf250-04.cnf fulfilled No. of Restarts: 448 No. of Flips: 1528 time to process: 3 seconds.
uf250-04.cnf fulfilled No. of Restarts: 1020 No. of Flips: 4984 time to process: 6 seconds.
uf250-04.cnf fulfilled No. of Restarts: 521 No. of Flips: 4458 time to process: 5 seconds.
uf250-04.cnf fulfilled No. of Restarts: 391 No. of Flips: 1563 time to process: 3 seconds.
uf250-04.cnf fulfilled No. of Restarts: 373 No. of Flips: 2684 time to process: 10 seconds.
uf250-04.cnf fulfilled No. of Restarts: 326 No. of Flips: 4019 time to process: 10 seconds.
uf250-04.cnf fulfilled No. of Restarts: 780 No. of Flips: 1827 time to process: 5 seconds.
uf250-04.cnf fulfilled No. of Restarts: 690 No. of Flips: 4605 time to process: 4 seconds.
uf250-04.cnf fulfilled No. of Restarts: 945 No. of Flips: 917 time to process: 4 seconds.
uf250-04.cnf fulfilled No. of Restarts: 1428 No. of Flips: 4183 time to process: 18 seconds.
uf250-04.cnf fulfilled No. of Restarts: 827 No. of Flips: 2811 time to process: 6 seconds.
uf250-04.cnf fulfilled No. of Restarts: 784 No. of Flips: 3410 time to process: 3 seconds.
uf250-04.cnf fulfilled No. of Restarts: 3639 No. of Flips: 3540 time to process: 15 seconds.
uf250-04.cnf fulfilled No. of Restarts: 1476 No. of Flips: 3208 time to process: 6 seconds.
uf250-04.cnf fulfilled No. of Restarts: 1317 No. of Flips: 1242 time to process: 6 seconds.
uf250-04.cnf fulfilled No. of Restarts: 80 No. of Flips: 2845 time to process: 2 seconds.
uf250-04.cnf fulfilled No. of Restarts: 721 No. of Flips: 4765 time to process: 12 seconds.
uf250-04.cnf fulfilled No. of Restarts: 1411 No. of Flips: 2454 time to process: 6 seconds.
uf250-04.cnf fulfilled No. of Restarts: 148 No. of Flips: 3935 time to process: 0 seconds.
uf250-04.cnf fulfilled No. of Restarts: 242 No. of Flips: 2282 time to process: 12 seconds.
uf250-04.cnf fulfilled No. of Restarts: 692 No. of Flips: 3133 time to process: 5 seconds.
uf250-04.cnf fulfilled No. of Restarts: 110 No. of Flips: 2802 time to process: 0 seconds.
uf250-04.cnf fulfilled No. of Restarts: 775 No. of Flips: 3026 time to process: 7 seconds.
uf250-04.cnf fulfilled No. of Restarts: 1358 No. of Flips: 2695 time to process: 16 seconds.
uf250-04.cnf fulfilled No. of Restarts: 382 No. of Flips: 3633 time to process: 5 seconds.
uf250-04.cnf fulfilled No. of Restarts: 1035 No. of Flips: 3979 time to process: 8 seconds.
uf250-04.cnf fulfilled No. of Restarts: 1111 No. of Flips: 2533 time to process: 15 seconds.
uf250-04.cnf fulfilled No. of Restarts: 406 No. of Flips: 3546 time to process: 1 seconds.
uf250-04.cnf fulfilled No. of Restarts: 2664 No. of Flips: 4601 time to process: 16 seconds.
uf250-04.cnf fulfilled No. of Restarts: 1288 No. of Flips: 2348 time to process: 5 seconds.
uf250-04.cnf fulfilled No. of Restarts: 2444 No. of Flips: 1556 time to process: 13 seconds.
uf250-04.cnf fulfilled No. of Restarts: 251 No. of Flips: 3669 time to process: 8 seconds.
uf250-04.cnf fulfilled No. of Restarts: 1430 No. of Flips: 2798 time to process: 13 seconds.
uf250-04.cnf fulfilled No. of Restarts: 1018 No. of Flips: 4610 time to process: 5 seconds.
uf250-04.cnf fulfilled No. of Restarts: 339 No. of Flips: 2670 time to process: 4 seconds.
uf250-04.cnf fulfilled No. of Restarts: 1341 No. of Flips: 3130 time to process: 6 seconds.
uf250-04.cnf fulfilled No. of Restarts: 894 No. of Flips: 2053 time to process: 9 seconds.
uf250-04.cnf fulfilled No. of Restarts: 910 No. of Flips: 4712 time to process: 4 seconds.
uf250-04.cnf fulfilled No. of Restarts: 1183 No. of Flips: 4269 time to process: 20 seconds.
uf250-04.cnf fulfilled No. of Restarts: 673 No. of Flips: 2816 time to process: 4 seconds.
uf250-04.cnf fulfilled No. of Restarts: 1073 No. of Flips: 2156 time to process: 8 seconds.
uf250-04.cnf fulfilled No. of Restarts: 118 No. of Flips: 1581 time to process: 5 seconds.
uf250-04.cnf fulfilled No. of Restarts: 1784 No. of Flips: 3530 time to process: 10 seconds.
uf250-04.cnf fulfilled No. of Restarts: 982 No. of Flips: 1792 time to process: 11 seconds.
uf250-04.cnf fulfilled No. of Restarts: 497 No. of Flips: 4386 time to process: 11 seconds.
uf250-04.cnf fulfilled No. of Restarts: 2491 No. of Flips: 4516 time to process: 25 seconds.
uf250-04.cnf fulfilled No. of Restarts: 355 No. of Flips: 2651 time to process: 1 seconds.
uf250-04.cnf fulfilled No. of Restarts: 3335 No. of Flips: 4687 time to process: 15 seconds.
uf250-04.cnf fulfilled No. of Restarts: 665 No. of Flips: 4588 time to process: 10 seconds.
uf250-04.cnf fulfilled No. of Restarts: 1117 No. of Flips: 2295 time to process: 9 seconds.
uf250-04.cnf fulfilled No. of Restarts: 387 No. of Flips: 3573 time to process: 4 seconds.
uf250-04.cnf fulfilled No. of Restarts: 2078 No. of Flips: 1940 time to process: 12 seconds.
uf250-04.cnf fulfilled No. of Restarts: 245 No. of Flips: 3583 time to process: 4 seconds.
uf250-04.cnf fulfilled No. of Restarts: 3277 No. of Flips: 2379 time to process: 14 seconds.
uf250-04.cnf fulfilled No. of Restarts: 220 No. of Flips: 4256 time to process: 6 seconds.
uf250-04.cnf fulfilled No. of Restarts: 361 No. of Flips: 1919 time to process: 6 seconds.
uf250-04.cnf fulfilled No. of Restarts: 1317 No. of Flips: 2577 time to process: 13 seconds.
uf250-04.cnf fulfilled No. of Restarts: 365 No. of Flips: 3964 time to process: 5 seconds.
uf250-04.cnf fulfilled No. of Restarts: 2209 No. of Flips: 4333 time to process: 11 seconds.
uf250-04.cnf fulfilled No. of Restarts: 730 No. of Flips: 4955 time to process: 3 seconds.
uf250-04.cnf fulfilled No. of Restarts: 70 No. of Flips: 2687 time to process: 5 seconds.
uf250-04.cnf fulfilled No. of Restarts: 1922 No. of Flips: 1934 time to process: 10 seconds.
uf250-04.cnf fulfilled No. of Restarts: 1582 No. of Flips: 1572 time to process: 11 seconds.
uf250-04.cnf fulfilled No. of Restarts: 61 No. of Flips: 1379 time to process: 1 seconds.
uf250-04.cnf fulfilled No. of Restarts: 3201 No. of Flips: 3098 time to process: 14 seconds.
uf250-04.cnf fulfilled No. of Restarts: 15 No. of Flips: 3363 time to process: 10 seconds.
uf250-04.cnf fulfilled No. of Restarts: 1032 No. of Flips: 2932 time to process: 14 seconds.
uf250-04.cnf fulfilled No. of Restarts: 2307 No. of Flips: 4173 time to process: 21 seconds.
uf250-04.cnf fulfilled No. of Restarts: 4108 No. of Flips: 2591 time to process: 17 seconds.
uf250-04.cnf fulfilled No. of Restarts: 629 No. of Flips: 3354 time to process: 2 seconds.
uf250-04.cnf fulfilled No. of Restarts: 246 No. of Flips: 2011 time to process: 2 seconds.
uf250-04.cnf fulfilled No. of Restarts: 1119 No. of Flips: 1907 time to process: 18 seconds.
uf250-04.cnf fulfilled No. of Restarts: 114 No. of Flips: 3351 time to process: 2 seconds.
uf250-04.cnf fulfilled No. of Restarts: 55 No. of Flips: 4869 time to process: 4 seconds.
uf250-04.cnf fulfilled No. of Restarts: 880 No. of Flips: 4891 time to process: 12 seconds.
uf250-04.cnf fulfilled No. of Restarts: 2665 No. of Flips: 3978 time to process: 16 seconds.
uf250-04.cnf fulfilled No. of Restarts: 148 No. of Flips: 3382 time to process: 1 seconds.
uf250-04.cnf fulfilled No. of Restarts: 1060 No. of Flips: 2522 time to process: 7 seconds.
uf250-04.cnf fulfilled No. of Restarts: 373 No. of Flips: 1046 time to process: 2 seconds.
uf250-04.cnf fulfilled No. of Restarts: 1743 No. of Flips: 3816 time to process: 15 seconds.
uf250-04.cnf fulfilled No. of Restarts: 720 No. of Flips: 2477 time to process: 3 seconds.
uf250-04.cnf fulfilled No. of Restarts: 697 No. of Flips: 1896 time to process: 10 seconds.
uf250-04.cnf fulfilled No. of Restarts: 3658 No. of Flips: 1939 time to process: 15 seconds.
uf250-04.cnf fulfilled No. of Restarts: 885 No. of Flips: 3372 time to process: 6 seconds.
uf250-04.cnf fulfilled No. of Restarts: 1766 No. of Flips: 4918 time to process: 15 seconds.
uf250-04.cnf fulfilled No. of Restarts: 91 No. of Flips: 3077 time to process: 5 seconds.
uf250-04.cnf fulfilled No. of Restarts: 384 No. of Flips: 3981 time to process: 3 seconds.
uf250-04.cnf fulfilled No. of Restarts: 2239 No. of Flips: 1540 time to process: 10 seconds.
uf250-04.cnf fulfilled No. of Restarts: 194 No. of Flips: 3753 time to process: 12 seconds.
uf250-04.cnf fulfilled No. of Restarts: 291 No. of Flips: 4236 time to process: 9 seconds.
uf250-04.cnf fulfilled No. of Restarts: 1304 No. of Flips: 4438 time to process: 6 seconds.
uf250-04.cnf fulfilled No. of Restarts: 868 No. of Flips: 4257 time to process: 5 seconds.
uf250-04.cnf fulfilled No. of Restarts: 808 No. of Flips: 4256 time to process: 19 seconds.
uf250-04.cnf fulfilled No. of Restarts: 754 No. of Flips: 2110 time to process: 3 seconds.
uf250-04.cnf fulfilled No. of Restarts: 1351 No. of Flips: 3853 time to process: 6 seconds.
uf250-04.cnf fulfilled No. of Restarts: 3097 No. of Flips: 1612 time to process: 16 seconds.
uf250-04.cnf fulfilled No. of Restarts: 1769 No. of Flips: 1357 time to process: 8 seconds.
uf250-04.cnf fulfilled No. of Restarts: 147 No. of Flips: 4434 time to process: 2 seconds.
uf250-04.cnf fulfilled No. of Restarts: 1368 No. of Flips: 2962 time to process: 6 seconds.
uf250-04.cnf fulfilled No. of Restarts: 1495 No. of Flips: 3261 time to process: 10 seconds.
uf250-04.cnf fulfilled No. of Restarts: 442 No. of Flips: 4123 time to process: 3 seconds.
uf250-04.cnf fulfilled No. of Restarts: 290 No. of Flips: 1423 time to process: 7 seconds.
uf250-04.cnf fulfilled No. of Restarts: 469 No. of Flips: 1781 time to process: 2 seconds.
uf250-04.cnf fulfilled No. of Restarts: 228 No. of Flips: 4882 time to process: 0 seconds.
uf250-04.cnf fulfilled No. of Restarts: 343 No. of Flips: 4450 time to process: 9 seconds.
uf250-04.cnf fulfilled No. of Restarts: 152 No. of Flips: 2354 time to process: 4 seconds.
uf250-04.cnf fulfilled No. of Restarts: 100 No. of Flips: 2563 time to process: 4 seconds.
uf250-04.cnf fulfilled No. of Restarts: 598 No. of Flips: 3772 time to process: 11 seconds.
uf250-04.cnf fulfilled No. of Restarts: 186 No. of Flips: 1747 time to process: 0 seconds.
uf250-04.cnf fulfilled No. of Restarts: 1679 No. of Flips: 3343 time to process: 8 seconds.
uf250-04.cnf fulfilled No. of Restarts: 128 No. of Flips: 2773 time to process: 6 seconds.
uf250-04.cnf fulfilled No. of Restarts: 306 No. of Flips: 2231 time to process: 1 seconds.
uf250-04.cnf fulfilled No. of Restarts: 510 No. of Flips: 4518 time to process: 11 seconds.
uf250-04.cnf fulfilled No. of Restarts: 1215 No. of Flips: 680 time to process: 5 seconds.
uf250-04.cnf fulfilled No. of Restarts: 46 No. of Flips: 4687 time to process: 16 seconds.
uf250-04.cnf fulfilled No. of Restarts: 665 No. of Flips: 4937 time to process: 5 seconds.
uf250-04.cnf fulfilled No. of Restarts: 39 No. of Flips: 4530 time to process: 9 seconds.
uf250-04.cnf fulfilled No. of Restarts: 1155 No. of Flips: 2697 time to process: 8 seconds.
uf250-04.cnf fulfilled No. of Restarts: 766 No. of Flips: 3007 time to process: 3 seconds.
uf250-04.cnf fulfilled No. of Restarts: 584 No. of Flips: 1033 time to process: 7 seconds.
uf250-04.cnf fulfilled No. of Restarts: 4070 No. of Flips: 3592 time to process: 20 seconds.
uf250-04.cnf fulfilled No. of Restarts: 791 No. of Flips: 2036 time to process: 10 seconds.
uf250-04.cnf fulfilled No. of Restarts: 1076 No. of Flips: 2432 time to process: 22 seconds.
uf250-04.cnf fulfilled No. of Restarts: 483 No. of Flips: 2978 time to process: 6 seconds.
uf250-04.cnf fulfilled No. of Restarts: 605 No. of Flips: 1476 time to process: 20 seconds.
uf250-04.cnf fulfilled No. of Restarts: 943 No. of Flips: 3701 time to process: 7 seconds.
uf250-04.cnf fulfilled No. of Restarts: 1958 No. of Flips: 1393 time to process: 8 seconds.
uf250-04.cnf fulfilled No. of Restarts: 1758 No. of Flips: 4471 time to process: 8 seconds.
uf250-04.cnf fulfilled No. of Restarts: 2270 No. of Flips: 2374 time to process: 10 seconds.
uf250-04.cnf fulfilled No. of Restarts: 697 No. of Flips: 1116 time to process: 5 seconds.
uf250-04.cnf fulfilled No. of Restarts: 2364 No. of Flips: 1552 time to process: 13 seconds.
uf250-04.cnf fulfilled No. of Restarts: 379 No. of Flips: 3094 time to process: 13 seconds.
uf250-04.cnf fulfilled No. of Restarts: 1012 No. of Flips: 2993 time to process: 10 seconds.
uf250-04.cnf , deadline. Restarts: 5251
uf250-04.cnf fulfilled No. of Restarts: 536 No. of Flips: 711 time to process: 2 seconds.
uf250-04.cnf fulfilled No. of Restarts: 1499 No. of Flips: 4000 time to process: 10 seconds.
uf250-04.cnf fulfilled No. of Restarts: 288 No. of Flips: 3142 time to process: 7 seconds.
uf250-04.cnf fulfilled No. of Restarts: 4631 No. of Flips: 1530 time to process: 40 seconds.
uf250-04.cnf fulfilled No. of Restarts: 407 No. of Flips: 998 time to process: 1 seconds.
uf250-04.cnf fulfilled No. of Restarts: 4099 No. of Flips: 1716 time to process: 18 seconds.
uf250-04.cnf fulfilled No. of Restarts: 782 No. of Flips: 1818 time to process: 24 seconds.
uf250-04.cnf fulfilled No. of Restarts: 349 No. of Flips: 4669 time to process: 1 seconds.
uf250-04.cnf fulfilled No. of Restarts: 685 No. of Flips: 4595 time to process: 5 seconds.
uf250-04.cnf fulfilled No. of Restarts: 23 No. of Flips: 3550 time to process: 9 seconds.
uf250-04.cnf fulfilled No. of Restarts: 61 No. of Flips: 1844 time to process: 14 seconds.
uf250-04.cnf fulfilled No. of Restarts: 3379 No. of Flips: 2415 time to process: 19 seconds.
uf250-04.cnf fulfilled No. of Restarts: 400 No. of Flips: 4705 time to process: 3 seconds.
uf250-04.cnf fulfilled No. of Restarts: 1478 No. of Flips: 4569 time to process: 8 seconds.
uf250-04.cnf fulfilled No. of Restarts: 544 No. of Flips: 2199 time to process: 4 seconds.
uf250-04.cnf fulfilled No. of Restarts: 1620 No. of Flips: 2965 time to process: 12 seconds.
uf250-04.cnf fulfilled No. of Restarts: 1179 No. of Flips: 1214 time to process: 16 seconds.
uf250-04.cnf fulfilled No. of Restarts: 261 No. of Flips: 4427 time to process: 5 seconds.
uf250-04.cnf fulfilled No. of Restarts: 274 No. of Flips: 4196 time to process: 10 seconds.
uf250-04.cnf fulfilled No. of Restarts: 846 No. of Flips: 3767 time to process: 10 seconds.
uf250-04.cnf fulfilled No. of Restarts: 1224 No. of Flips: 1133 time to process: 6 seconds.
uf250-04.cnf fulfilled No. of Restarts: 1814 No. of Flips: 2141 time to process: 11 seconds.
uf250-04.cnf fulfilled No. of Restarts: 1121 No. of Flips: 1233 time to process: 4 seconds.
uf250-04.cnf fulfilled No. of Restarts: 966 No. of Flips: 1977 time to process: 12 seconds.
uf250-04.cnf fulfilled No. of Restarts: 97 No. of Flips: 2886 time to process: 7 seconds.
uf250-04.cnf fulfilled No. of Restarts: 363 No. of Flips: 2973 time to process: 1 seconds.
uf250-04.cnf fulfilled No. of Restarts: 1131 No. of Flips: 3412 time to process: 9 seconds.
uf250-04.cnf fulfilled No. of Restarts: 265 No. of Flips: 1508 time to process: 2 seconds.
uf250-04.cnf fulfilled No. of Restarts: 48 No. of Flips: 4306 time to process: 6 seconds.
uf250-04.cnf fulfilled No. of Restarts: 2141 No. of Flips: 3837 time to process: 11 seconds.
uf250-04.cnf fulfilled No. of Restarts: 702 No. of Flips: 4756 time to process: 14 seconds.
uf250-04.cnf fulfilled No. of Restarts: 1068 No. of Flips: 2746 time to process: 16 seconds.
uf250-04.cnf fulfilled No. of Restarts: 1392 No. of Flips: 1200 time to process: 6 seconds.
uf250-04.cnf fulfilled No. of Restarts: 70 No. of Flips: 1428 time to process: 7 seconds.
uf250-04.cnf fulfilled No. of Restarts: 2352 No. of Flips: 2556 time to process: 11 seconds.
uf250-04.cnf fulfilled No. of Restarts: 589 No. of Flips: 1475 time to process: 6 seconds.
uf250-04.cnf fulfilled No. of Restarts: 2304 No. of Flips: 4017 time to process: 10 seconds.
uf250-04.cnf fulfilled No. of Restarts: 471 No. of Flips: 1606 time to process: 3 seconds.
uf250-04.cnf fulfilled No. of Restarts: 2358 No. of Flips: 3662 time to process: 15 seconds.
uf250-04.cnf fulfilled No. of Restarts: 637 No. of Flips: 2081 time to process: 11 seconds.
uf250-04.cnf fulfilled No. of Restarts: 4017 No. of Flips: 4440 time to process: 26 seconds.
uf250-04.cnf fulfilled No. of Restarts: 1636 No. of Flips: 2364 time to process: 17 seconds.
uf250-04.cnf fulfilled No. of Restarts: 2368 No. of Flips: 4204 time to process: 10 seconds.
uf250-04.cnf fulfilled No. of Restarts: 156 No. of Flips: 3288 time to process: 10 seconds.
uf250-04.cnf fulfilled No. of Restarts: 386 No. of Flips: 3774 time to process: 2 seconds.
uf250-04.cnf fulfilled No. of Restarts: 403 No. of Flips: 4038 time to process: 6 seconds.
uf250-04.cnf fulfilled No. of Restarts: 1294 No. of Flips: 1489 time to process: 5 seconds.
uf250-04.cnf fulfilled No. of Restarts: 1442 No. of Flips: 3923 time to process: 9 seconds.
uf250-04.cnf fulfilled No. of Restarts: 549 No. of Flips: 2871 time to process: 4 seconds.
uf250-04.cnf fulfilled No. of Restarts: 4113 No. of Flips: 4036 time to process: 22 seconds.
uf250-04.cnf fulfilled No. of Restarts: 1300 No. of Flips: 2980 time to process: 5 seconds.
uf250-04.cnf fulfilled No. of Restarts: 3709 No. of Flips: 2877 time to process: 17 seconds.
uf250-04.cnf fulfilled No. of Restarts: 1344 No. of Flips: 754 time to process: 5 seconds.
uf250-04.cnf fulfilled No. of Restarts: 197 No. of Flips: 2323 time to process: 1 seconds.
uf250-04.cnf fulfilled No. of Restarts: 370 No. of Flips: 2437 time to process: 9 seconds.
uf250-04.cnf fulfilled No. of Restarts: 1973 No. of Flips: 4217 time to process: 12 seconds.
uf250-04.cnf fulfilled No. of Restarts: 339 No. of Flips: 4175 time to process: 1 seconds.
uf250-04.cnf fulfilled No. of Restarts: 698 No. of Flips: 4314 time to process: 5 seconds.
uf250-04.cnf fulfilled No. of Restarts: 453 No. of Flips: 1982 time to process: 4 seconds.
uf250-04.cnf fulfilled No. of Restarts: 1530 No. of Flips: 2536 time to process: 10 seconds.
uf250-04.cnf fulfilled No. of Restarts: 706 No. of Flips: 2189 time to process: 9 seconds.
uf250-04.cnf fulfilled No. of Restarts: 1678 No. of Flips: 4766 time to process: 9 seconds.
uf250-04.cnf fulfilled No. of Restarts: 3167 No. of Flips: 2528 time to process: 16 seconds.
uf250-04.cnf fulfilled No. of Restarts: 84 No. of Flips: 4942 time to process: 0 seconds.
uf250-04.cnf fulfilled No. of Restarts: 2896 No. of Flips: 2639 time to process: 12 seconds.
uf250-04.cnf fulfilled No. of Restarts: 2362 No. of Flips: 2099 time to process: 10 seconds.
uf250-04.cnf fulfilled No. of Restarts: 2443 No. of Flips: 1267 time to process: 18 seconds.
uf250-04.cnf , deadline. Restarts: 5251
uf250-04.cnf fulfilled No. of Restarts: 1605 No. of Flips: 2216 time to process: 7 seconds.
uf250-04.cnf fulfilled No. of Restarts: 1402 No. of Flips: 3308 time to process: 6 seconds.
uf250-04.cnf fulfilled No. of Restarts: 2813 No. of Flips: 3705 time to process: 14 seconds.
uf250-04.cnf fulfilled No. of Restarts: 24 No. of Flips: 1249 time to process: 1 seconds.
uf250-04.cnf fulfilled No. of Restarts: 1248 No. of Flips: 2869 time to process: 21 seconds.
uf250-04.cnf fulfilled No. of Restarts: 126 No. of Flips: 1468 time to process: 5 seconds.
uf250-04.cnf fulfilled No. of Restarts: 3477 No. of Flips: 4816 time to process: 16 seconds.
uf250-04.cnf fulfilled No. of Restarts: 2539 No. of Flips: 742 time to process: 11 seconds.
uf250-04.cnf fulfilled No. of Restarts: 2063 No. of Flips: 4969 time to process: 9 seconds.
uf250-04.cnf fulfilled No. of Restarts: 1240 No. of Flips: 3316 time to process: 5 seconds.
uf250-04.cnf fulfilled No. of Restarts: 740 No. of Flips: 4785 time to process: 3 seconds.
uf250-04.cnf fulfilled No. of Restarts: 1390 No. of Flips: 3499 time to process: 12 seconds.
uf250-04.cnf fulfilled No. of Restarts: 204 No. of Flips: 4878 time to process: 6 seconds.
uf250-04.cnf fulfilled No. of Restarts: 1998 No. of Flips: 2525 time to process: 13 seconds.
uf250-04.cnf fulfilled No. of Restarts: 1082 No. of Flips: 2424 time to process: 5 seconds.
uf250-04.cnf fulfilled No. of Restarts: 1045 No. of Flips: 1987 time to process: 9 seconds.
uf250-04.cnf fulfilled No. of Restarts: 1410 No. of Flips: 4201 time to process: 6 seconds.
uf250-04.cnf fulfilled No. of Restarts: 372 No. of Flips: 2081 time to process: 1 seconds.
uf250-04.cnf fulfilled No. of Restarts: 301 No. of Flips: 3711 time to process: 3 seconds.
uf250-04.cnf fulfilled No. of Restarts: 1544 No. of Flips: 4913 time to process: 16 seconds.
uf250-04.cnf fulfilled No. of Restarts: 2082 No. of Flips: 4805 time to process: 10 seconds.
uf250-04.cnf fulfilled No. of Restarts: 427 No. of Flips: 2697 time to process: 8 seconds.
uf250-04.cnf fulfilled No. of Restarts: 812 No. of Flips: 2211 time to process: 4 seconds.
uf250-04.cnf fulfilled No. of Restarts: 1950 No. of Flips: 2831 time to process: 13 seconds.
uf250-04.cnf fulfilled No. of Restarts: 2216 No. of Flips: 1257 time to process: 13 seconds.
uf250-04.cnf fulfilled No. of Restarts: 1733 No. of Flips: 2676 time to process: 17 seconds.
uf250-04.cnf fulfilled No. of Restarts: 566 No. of Flips: 1554 time to process: 8 seconds.
uf250-04.cnf fulfilled No. of Restarts: 1051 No. of Flips: 2131 time to process: 7 seconds.
uf250-04.cnf fulfilled No. of Restarts: 857 No. of Flips: 3608 time to process: 13 seconds.
uf250-04.cnf fulfilled No. of Restarts: 1998 No. of Flips: 4047 time to process: 11 seconds.
uf250-04.cnf fulfilled No. of Restarts: 366 No. of Flips: 707 time to process: 1 seconds.
uf250-04.cnf fulfilled No. of Restarts: 1517 No. of Flips: 4116 time to process: 8 seconds.
uf250-04.cnf fulfilled No. of Restarts: 652 No. of Flips: 4039 time to process: 4 seconds.
uf250-04.cnf fulfilled No. of Restarts: 2538 No. of Flips: 1564 time to process: 12 seconds.
uf250-04.cnf fulfilled No. of Restarts: 1876 No. of Flips: 4716 time to process: 8 seconds.
uf250-04.cnf fulfilled No. of Restarts: 745 No. of Flips: 3568 time to process: 4 seconds.
uf250-04.cnf fulfilled No. of Restarts: 1044 No. of Flips: 3175 time to process: 6 seconds.
uf250-04.cnf fulfilled No. of Restarts: 2380 No. of Flips: 1964 time to process: 10 seconds.
uf250-04.cnf fulfilled No. of Restarts: 329 No. of Flips: 2875 time to process: 4 seconds.
uf250-04.cnf fulfilled No. of Restarts: 35 No. of Flips: 4965 time to process: 1 seconds.
uf250-04.cnf fulfilled No. of Restarts: 337 No. of Flips: 2827 time to process: 2 seconds.
uf250-04.cnf fulfilled No. of Restarts: 1718 No. of Flips: 3971 time to process: 11 seconds.
uf250-04.cnf fulfilled No. of Restarts: 1000 No. of Flips: 2645 time to process: 6 seconds.
uf250-04.cnf fulfilled No. of Restarts: 1477 No. of Flips: 1261 time to process: 8 seconds.
uf250-04.cnf fulfilled No. of Restarts: 1602 No. of Flips: 4422 time to process: 9 seconds.
uf250-04.cnf fulfilled No. of Restarts: 200 No. of Flips: 4309 time to process: 5 seconds.
uf250-04.cnf fulfilled No. of Restarts: 3684 No. of Flips: 2737 time to process: 21 seconds.
uf250-04.cnf fulfilled No. of Restarts: 100 No. of Flips: 3007 time to process: 4 seconds.
uf250-04.cnf fulfilled No. of Restarts: 1280 No. of Flips: 1348 time to process: 5 seconds.
uf250-04.cnf fulfilled No. of Restarts: 2257 No. of Flips: 3886 time to process: 12 seconds.
uf250-04.cnf fulfilled No. of Restarts: 828 No. of Flips: 4284 time to process: 3 seconds.
uf250-04.cnf fulfilled No. of Restarts: 46 No. of Flips: 5000 time to process: 7 seconds.
uf250-04.cnf fulfilled No. of Restarts: 54 No. of Flips: 3157 time to process: 20 seconds.
uf250-04.cnf fulfilled No. of Restarts: 936 No. of Flips: 3274 time to process: 6 seconds.
uf250-04.cnf fulfilled No. of Restarts: 1088 No. of Flips: 4136 time to process: 4 seconds.
uf250-04.cnf fulfilled No. of Restarts: 1520 No. of Flips: 4162 time to process: 8 seconds.
uf250-04.cnf fulfilled No. of Restarts: 1291 No. of Flips: 2509 time to process: 9 seconds.
uf250-04.cnf fulfilled No. of Restarts: 311 No. of Flips: 1991 time to process: 3 seconds.
uf250-04.cnf fulfilled No. of Restarts: 1269 No. of Flips: 3030 time to process: 7 seconds.
uf250-04.cnf fulfilled No. of Restarts: 4159 No. of Flips: 1639 time to process: 22 seconds.
uf250-04.cnf fulfilled No. of Restarts: 1720 No. of Flips: 533 time to process: 13 seconds.
uf250-04.cnf fulfilled No. of Restarts: 323 No. of Flips: 1963 time to process: 1 seconds.
uf250-04.cnf fulfilled No. of Restarts: 1638 No. of Flips: 2775 time to process: 16 seconds.
uf250-04.cnf fulfilled No. of Restarts: 871 No. of Flips: 1313 time to process: 3 seconds.
uf250-04.cnf fulfilled No. of Restarts: 1081 No. of Flips: 4321 time to process: 6 seconds.
uf250-04.cnf fulfilled No. of Restarts: 62 No. of Flips: 4258 time to process: 10 seconds.
uf250-04.cnf fulfilled No. of Restarts: 89 No. of Flips: 2903 time to process: 3 seconds.
uf250-04.cnf fulfilled No. of Restarts: 1177 No. of Flips: 1944 time to process: 20 seconds.
uf250-04.cnf fulfilled No. of Restarts: 535 No. of Flips: 3362 time to process: 2 seconds.
uf250-04.cnf fulfilled No. of Restarts: 49 No. of Flips: 2074 time to process: 8 seconds.
uf250-04.cnf fulfilled No. of Restarts: 336 No. of Flips: 3938 time to process: 1 seconds.
uf250-04.cnf fulfilled No. of Restarts: 593 No. of Flips: 763 time to process: 2 seconds.
uf250-04.cnf fulfilled No. of Restarts: 476 No. of Flips: 1333 time to process: 8 seconds.
uf250-04.cnf fulfilled No. of Restarts: 3304 No. of Flips: 4005 time to process: 22 seconds.
uf250-04.cnf fulfilled No. of Restarts: 1103 No. of Flips: 1608 time to process: 4 seconds.
uf250-04.cnf fulfilled No. of Restarts: 383 No. of Flips: 2159 time to process: 7 seconds.
uf250-04.cnf fulfilled No. of Restarts: 1217 No. of Flips: 1413 time to process: 5 seconds.
uf250-04.cnf fulfilled No. of Restarts: 1374 No. of Flips: 3048 time to process: 9 seconds.
uf250-04.cnf fulfilled No. of Restarts: 198 No. of Flips: 2852 time to process: 10 seconds.
uf250-04.cnf fulfilled No. of Restarts: 826 No. of Flips: 4739 time to process: 3 seconds.
uf250-04.cnf fulfilled No. of Restarts: 1002 No. of Flips: 2512 time to process: 4 seconds.
uf250-04.cnf fulfilled No. of Restarts: 1143 No. of Flips: 3845 time to process: 10 seconds.
uf250-04.cnf fulfilled No. of Restarts: 1782 No. of Flips: 3187 time to process: 11 seconds.
uf250-04.cnf fulfilled No. of Restarts: 1319 No. of Flips: 4581 time to process: 6 seconds.
uf250-04.cnf fulfilled No. of Restarts: 3281 No. of Flips: 2292 time to process: 15 seconds.
uf250-04.cnf fulfilled No. of Restarts: 113 No. of Flips: 3934 time to process: 0 seconds.
uf250-04.cnf fulfilled No. of Restarts: 132 No. of Flips: 3015 time to process: 0 seconds.
uf250-04.cnf fulfilled No. of Restarts: 810 No. of Flips: 3948 time to process: 4 seconds.
uf250-04.cnf fulfilled No. of Restarts: 148 No. of Flips: 1386 time to process: 2 seconds.
uf250-04.cnf fulfilled No. of Restarts: 597 No. of Flips: 2124 time to process: 10 seconds.
uf250-04.cnf fulfilled No. of Restarts: 836 No. of Flips: 4135 time to process: 6 seconds.
uf250-04.cnf fulfilled No. of Restarts: 4264 No. of Flips: 4594 time to process: 34 seconds.
uf250-04.cnf fulfilled No. of Restarts: 976 No. of Flips: 4293 time to process: 4 seconds.
uf250-04.cnf fulfilled No. of Restarts: 3010 No. of Flips: 4974 time to process: 13 seconds.
uf250-04.cnf fulfilled No. of Restarts: 1161 No. of Flips: 2833 time to process: 5 seconds.
uf250-04.cnf fulfilled No. of Restarts: 119 No. of Flips: 4873 time to process: 3 seconds.
uf250-04.cnf fulfilled No. of Restarts: 1600 No. of Flips: 3615 time to process: 12 seconds.
uf250-04.cnf fulfilled No. of Restarts: 1000 No. of Flips: 4135 time to process: 9 seconds.
uf250-04.cnf fulfilled No. of Restarts: 460 No. of Flips: 2671 time to process: 2 seconds.
uf250-04.cnf fulfilled No. of Restarts: 748 No. of Flips: 3268 time to process: 4 seconds.
uf250-04.cnf fulfilled No. of Restarts: 96 No. of Flips: 3895 time to process: 12 seconds.
uf250-04.cnf fulfilled No. of Restarts: 1088 No. of Flips: 2633 time to process: 4 seconds.
uf250-04.cnf fulfilled No. of Restarts: 2699 No. of Flips: 2252 time to process: 12 seconds.
uf250-04.cnf fulfilled No. of Restarts: 500 No. of Flips: 3912 time to process: 6 seconds.
uf250-04.cnf fulfilled No. of Restarts: 382 No. of Flips: 2136 time to process: 5 seconds.
uf250-04.cnf fulfilled No. of Restarts: 1517 No. of Flips: 4458 time to process: 9 seconds.
uf250-04.cnf fulfilled No. of Restarts: 1403 No. of Flips: 2775 time to process: 13 seconds.
uf250-04.cnf fulfilled No. of Restarts: 2312 No. of Flips: 3845 time to process: 13 seconds.
uf250-04.cnf fulfilled No. of Restarts: 923 No. of Flips: 732 time to process: 12 seconds.
uf250-04.cnf fulfilled No. of Restarts: 378 No. of Flips: 3837 time to process: 15 seconds.
uf250-04.cnf fulfilled No. of Restarts: 2990 No. of Flips: 3374 time to process: 20 seconds.
uf250-04.cnf fulfilled No. of Restarts: 286 No. of Flips: 1592 time to process: 1 seconds.
uf250-04.cnf fulfilled No. of Restarts: 1903 No. of Flips: 1143 time to process: 10 seconds.
uf250-04.cnf fulfilled No. of Restarts: 1820 No. of Flips: 1799 time to process: 14 seconds.
uf250-04.cnf fulfilled No. of Restarts: 881 No. of Flips: 4802 time to process: 7 seconds.
uf250-04.cnf fulfilled No. of Restarts: 230 No. of Flips: 1965 time to process: 3 seconds.
uf250-04.cnf fulfilled No. of Restarts: 654 No. of Flips: 3359 time to process: 8 seconds.
uf250-04.cnf fulfilled No. of Restarts: 201 No. of Flips: 3566 time to process: 12 seconds.
uf250-04.cnf fulfilled No. of Restarts: 637 No. of Flips: 882 time to process: 8 seconds.
uf250-04.cnf fulfilled No. of Restarts: 660 No. of Flips: 2183 time to process: 9 seconds.
uf250-04.cnf fulfilled No. of Restarts: 827 No. of Flips: 4774 time to process: 7 seconds.
uf250-04.cnf fulfilled No. of Restarts: 1954 No. of Flips: 3026 time to process: 24 seconds.
uf250-04.cnf fulfilled No. of Restarts: 1977 No. of Flips: 3927 time to process: 8 seconds.
uf250-04.cnf fulfilled No. of Restarts: 1111 No. of Flips: 3071 time to process: 5 seconds.
uf250-04.cnf fulfilled No. of Restarts: 608 No. of Flips: 2543 time to process: 4 seconds.
uf250-04.cnf fulfilled No. of Restarts: 3200 No. of Flips: 3994 time to process: 19 seconds.
uf250-04.cnf fulfilled No. of Restarts: 113 No. of Flips: 2884 time to process: 3 seconds.
uf250-04.cnf fulfilled No. of Restarts: 2132 No. of Flips: 3255 time to process: 9 seconds.
uf250-04.cnf fulfilled No. of Restarts: 451 No. of Flips: 4032 time to process: 7 seconds.
uf250-04.cnf fulfilled No. of Restarts: 574 No. of Flips: 4829 time to process: 5 seconds.
uf250-04.cnf fulfilled No. of Restarts: 1903 No. of Flips: 3371 time to process: 9 seconds.
uf250-04.cnf fulfilled No. of Restarts: 946 No. of Flips: 3492 time to process: 5 seconds.
uf250-04.cnf fulfilled No. of Restarts: 387 No. of Flips: 3792 time to process: 1 seconds.
uf250-04.cnf fulfilled No. of Restarts: 948 No. of Flips: 1925 time to process: 4 seconds.
uf250-04.cnf fulfilled No. of Restarts: 389 No. of Flips: 3249 time to process: 1 seconds.
uf250-04.cnf fulfilled No. of Restarts: 1672 No. of Flips: 4381 time to process: 10 seconds.
uf250-04.cnf fulfilled No. of Restarts: 203 No. of Flips: 1073 time to process: 7 seconds.
uf250-04.cnf fulfilled No. of Restarts: 1451 No. of Flips: 4678 time to process: 8 seconds.
uf250-04.cnf fulfilled No. of Restarts: 1279 No. of Flips: 874 time to process: 12 seconds.
uf250-04.cnf fulfilled No. of Restarts: 1982 No. of Flips: 3994 time to process: 9 seconds.
uf250-04.cnf fulfilled No. of Restarts: 2124 No. of Flips: 1553 time to process: 12 seconds.
uf250-04.cnf fulfilled No. of Restarts: 177 No. of Flips: 1530 time to process: 1 seconds.
uf250-04.cnf fulfilled No. of Restarts: 2861 No. of Flips: 3608 time to process: 13 seconds.
uf250-04.cnf fulfilled No. of Restarts: 1559 No. of Flips: 2729 time to process: 6 seconds.
uf250-04.cnf fulfilled No. of Restarts: 3673 No. of Flips: 2895 time to process: 17 seconds.
uf250-04.cnf fulfilled No. of Restarts: 495 No. of Flips: 820 time to process: 3 seconds.
uf250-04.cnf fulfilled No. of Restarts: 278 No. of Flips: 1262 time to process: 2 seconds.
uf250-04.cnf fulfilled No. of Restarts: 1923 No. of Flips: 2001 time to process: 11 seconds.
uf250-04.cnf fulfilled No. of Restarts: 1221 No. of Flips: 2883 time to process: 5 seconds.
uf250-04.cnf fulfilled No. of Restarts: 414 No. of Flips: 1064 time to process: 4 seconds.
uf250-04.cnf fulfilled No. of Restarts: 1609 No. of Flips: 3293 time to process: 7 seconds.
uf250-04.cnf fulfilled No. of Restarts: 1201 No. of Flips: 3387 time to process: 5 seconds.
uf250-04.cnf fulfilled No. of Restarts: 755 No. of Flips: 2617 time to process: 4 seconds.
uf250-04.cnf fulfilled No. of Restarts: 1268 No. of Flips: 4105 time to process: 12 seconds.
uf250-04.cnf fulfilled No. of Restarts: 195 No. of Flips: 4773 time to process: 8 seconds.
uf250-04.cnf fulfilled No. of Restarts: 578 No. of Flips: 1232 time to process: 2 seconds.
uf250-04.cnf fulfilled No. of Restarts: 338 No. of Flips: 3200 time to process: 3 seconds.
uf250-04.cnf fulfilled No. of Restarts: 764 No. of Flips: 3041 time to process: 12 seconds.
uf250-04.cnf fulfilled No. of Restarts: 1897 No. of Flips: 2951 time to process: 11 seconds.
uf250-04.cnf fulfilled No. of Restarts: 373 No. of Flips: 3932 time to process: 1 seconds.
uf250-04.cnf fulfilled No. of Restarts: 3697 No. of Flips: 1953 time to process: 19 seconds.
uf250-04.cnf fulfilled No. of Restarts: 1784 No. of Flips: 2470 time to process: 10 seconds.
uf250-04.cnf fulfilled No. of Restarts: 3979 No. of Flips: 2175 time to process: 17 seconds.
uf250-04.cnf fulfilled No. of Restarts: 474 No. of Flips: 733 time to process: 4 seconds.
uf250-04.cnf fulfilled No. of Restarts: 1481 No. of Flips: 2405 time to process: 6 seconds.
uf250-04.cnf fulfilled No. of Restarts: 11 No. of Flips: 960 time to process: 15 seconds.
uf250-04.cnf fulfilled No. of Restarts: 1013 No. of Flips: 3652 time to process: 12 seconds.
uf250-04.cnf fulfilled No. of Restarts: 1870 No. of Flips: 1640 time to process: 11 seconds.
uf250-04.cnf fulfilled No. of Restarts: 513 No. of Flips: 3269 time to process: 6 seconds.
uf250-04.cnf fulfilled No. of Restarts: 1120 No. of Flips: 2234 time to process: 10 seconds.
uf250-04.cnf fulfilled No. of Restarts: 222 No. of Flips: 4477 time to process: 4 seconds.
uf250-04.cnf fulfilled No. of Restarts: 395 No. of Flips: 4550 time to process: 5 seconds.
uf250-04.cnf fulfilled No. of Restarts: 943 No. of Flips: 2981 time to process: 14 seconds.
uf250-04.cnf fulfilled No. of Restarts: 2665 No. of Flips: 4786 time to process: 11 seconds.
uf250-04.cnf fulfilled No. of Restarts: 1190 No. of Flips: 2290 time to process: 13 seconds.
uf250-04.cnf fulfilled No. of Restarts: 1511 No. of Flips: 2919 time to process: 17 seconds.
uf250-04.cnf fulfilled No. of Restarts: 1360 No. of Flips: 2760 time to process: 6 seconds.
uf250-04.cnf fulfilled No. of Restarts: 923 No. of Flips: 3945 time to process: 6 seconds.
uf250-04.cnf fulfilled No. of Restarts: 1582 No. of Flips: 1516 time to process: 11 seconds.
uf250-04.cnf fulfilled No. of Restarts: 1438 No. of Flips: 4905 time to process: 11 seconds.
uf250-04.cnf fulfilled No. of Restarts: 2119 No. of Flips: 4237 time to process: 10 seconds.
uf250-04.cnf fulfilled No. of Restarts: 356 No. of Flips: 1386 time to process: 3 seconds.
uf250-04.cnf fulfilled No. of Restarts: 541 No. of Flips: 4003 time to process: 23 seconds.
uf250-04.cnf fulfilled No. of Restarts: 617 No. of Flips: 2388 time to process: 2 seconds.
uf250-04.cnf fulfilled No. of Restarts: 1048 No. of Flips: 3782 time to process: 22 seconds.
uf250-04.cnf fulfilled No. of Restarts: 3553 No. of Flips: 2377 time to process: 15 seconds.
uf250-04.cnf fulfilled No. of Restarts: 596 No. of Flips: 3675 time to process: 2 seconds.
uf250-04.cnf fulfilled No. of Restarts: 319 No. of Flips: 686 time to process: 6 seconds.
uf250-04.cnf fulfilled No. of Restarts: 1570 No. of Flips: 2053 time to process: 6 seconds.
uf250-04.cnf fulfilled No. of Restarts: 999 No. of Flips: 4084 time to process: 12 seconds.
uf250-04.cnf fulfilled No. of Restarts: 2364 No. of Flips: 4088 time to process: 14 seconds.
uf250-04.cnf fulfilled No. of Restarts: 2649 No. of Flips: 4783 time to process: 11 seconds.
uf250-04.cnf fulfilled No. of Restarts: 1074 No. of Flips: 4552 time to process: 5 seconds.
uf250-04.cnf fulfilled No. of Restarts: 1619 No. of Flips: 4718 time to process: 7 seconds.
uf250-04.cnf fulfilled No. of Restarts: 1009 No. of Flips: 3457 time to process: 5 seconds.
uf250-04.cnf fulfilled No. of Restarts: 595 No. of Flips: 2660 time to process: 7 seconds.
uf250-04.cnf fulfilled No. of Restarts: 1286 No. of Flips: 4695 time to process: 16 seconds.
uf250-04.cnf fulfilled No. of Restarts: 853 No. of Flips: 4965 time to process: 5 seconds.
uf250-04.cnf fulfilled No. of Restarts: 1268 No. of Flips: 1750 time to process: 7 seconds.
uf250-04.cnf fulfilled No. of Restarts: 2816 No. of Flips: 1354 time to process: 13 seconds.
uf250-04.cnf fulfilled No. of Restarts: 2128 No. of Flips: 899 time to process: 13 seconds.
uf250-04.cnf fulfilled No. of Restarts: 1002 No. of Flips: 4517 time to process: 7 seconds.
uf250-04.cnf fulfilled No. of Restarts: 319 No. of Flips: 2926 time to process: 16 seconds.
uf250-04.cnf fulfilled No. of Restarts: 1623 No. of Flips: 1172 time to process: 7 seconds.
uf250-04.cnf fulfilled No. of Restarts: 1454 No. of Flips: 4115 time to process: 12 seconds.
uf250-04.cnf fulfilled No. of Restarts: 932 No. of Flips: 4708 time to process: 5 seconds.
uf250-04.cnf fulfilled No. of Restarts: 583 No. of Flips: 3212 time to process: 7 seconds.
uf250-04.cnf fulfilled No. of Restarts: 107 No. of Flips: 2943 time to process: 4 seconds.
uf250-04.cnf fulfilled No. of Restarts: 415 No. of Flips: 2231 time to process: 2 seconds.
uf250-04.cnf fulfilled No. of Restarts: 5136 No. of Flips: 2618 time to process: 25 seconds.
uf250-04.cnf fulfilled No. of Restarts: 161 No. of Flips: 1793 time to process: 0 seconds.
uf250-04.cnf fulfilled No. of Restarts: 1335 No. of Flips: 1474 time to process: 14 seconds.
uf250-04.cnf fulfilled No. of Restarts: 178 No. of Flips: 2684 time to process: 6 seconds.
uf250-04.cnf fulfilled No. of Restarts: 3334 No. of Flips: 1812 time to process: 17 seconds.
uf250-04.cnf fulfilled No. of Restarts: 79 No. of Flips: 2552 time to process: 7 seconds.
uf250-04.cnf fulfilled No. of Restarts: 136 No. of Flips: 4753 time to process: 1 seconds.
uf250-04.cnf fulfilled No. of Restarts: 2720 No. of Flips: 3106 time to process: 17 seconds.
uf250-04.cnf fulfilled No. of Restarts: 1316 No. of Flips: 3664 time to process: 7 seconds.
uf250-04.cnf fulfilled No. of Restarts: 797 No. of Flips: 2710 time to process: 12 seconds.
uf250-04.cnf fulfilled No. of Restarts: 853 No. of Flips: 3504 time to process: 16 seconds.
uf250-04.cnf fulfilled No. of Restarts: 426 No. of Flips: 3857 time to process: 2 seconds.
uf250-04.cnf fulfilled No. of Restarts: 760 No. of Flips: 4287 time to process: 3 seconds.
uf250-04.cnf fulfilled No. of Restarts: 2062 No. of Flips: 2428 time to process: 10 seconds.
uf250-04.cnf fulfilled No. of Restarts: 788 No. of Flips: 1544 time to process: 3 seconds.
uf250-04.cnf fulfilled No. of Restarts: 2381 No. of Flips: 4695 time to process: 13 seconds.
uf250-04.cnf fulfilled No. of Restarts: 607 No. of Flips: 4532 time to process: 4 seconds.
uf250-04.cnf fulfilled No. of Restarts: 583 No. of Flips: 2918 time to process: 4 seconds.
uf250-04.cnf fulfilled No. of Restarts: 1842 No. of Flips: 3408 time to process: 22 seconds.
uf250-04.cnf fulfilled No. of Restarts: 733 No. of Flips: 2338 time to process: 3 seconds.
uf250-04.cnf fulfilled No. of Restarts: 2787 No. of Flips: 3747 time to process: 13 seconds.
uf250-04.cnf fulfilled No. of Restarts: 1197 No. of Flips: 4245 time to process: 5 seconds.
uf250-04.cnf fulfilled No. of Restarts: 366 No. of Flips: 4211 time to process: 6 seconds.
uf250-04.cnf fulfilled No. of Restarts: 668 No. of Flips: 1439 time to process: 14 seconds.
uf250-04.cnf fulfilled No. of Restarts: 82 No. of Flips: 1854 time to process: 4 seconds.
uf250-04.cnf fulfilled No. of Restarts: 231 No. of Flips: 4545 time to process: 7 seconds.
uf250-04.cnf fulfilled No. of Restarts: 2786 No. of Flips: 1973 time to process: 12 seconds.
uf250-04.cnf fulfilled No. of Restarts: 287 No. of Flips: 4654 time to process: 1 seconds.
uf250-04.cnf fulfilled No. of Restarts: 556 No. of Flips: 4006 time to process: 4 seconds.
uf250-04.cnf fulfilled No. of Restarts: 719 No. of Flips: 2722 time to process: 5 seconds.
uf250-04.cnf fulfilled No. of Restarts: 2634 No. of Flips: 1175 time to process: 21 seconds.
uf250-04.cnf fulfilled No. of Restarts: 122 No. of Flips: 3863 time to process: 4 seconds.
uf250-04.cnf fulfilled No. of Restarts: 1297 No. of Flips: 1847 time to process: 13 seconds.
uf250-04.cnf fulfilled No. of Restarts: 4030 No. of Flips: 3739 time to process: 18 seconds.
uf250-04.cnf fulfilled No. of Restarts: 1623 No. of Flips: 3668 time to process: 7 seconds.
uf250-04.cnf fulfilled No. of Restarts: 580 No. of Flips: 2071 time to process: 11 seconds.
uf250-04.cnf fulfilled No. of Restarts: 45 No. of Flips: 4732 time to process: 14 seconds.
uf250-04.cnf fulfilled No. of Restarts: 2064 No. of Flips: 3484 time to process: 11 seconds.
uf250-04.cnf fulfilled No. of Restarts: 2222 No. of Flips: 1487 time to process: 15 seconds.
uf250-04.cnf fulfilled No. of Restarts: 969 No. of Flips: 4508 time to process: 4 seconds.
uf250-04.cnf fulfilled No. of Restarts: 995 No. of Flips: 3266 time to process: 9 seconds.
uf250-04.cnf fulfilled No. of Restarts: 378 No. of Flips: 4498 time to process: 7 seconds.
uf250-04.cnf fulfilled No. of Restarts: 1896 No. of Flips: 1481 time to process: 21 seconds.
uf250-04.cnf fulfilled No. of Restarts: 223 No. of Flips: 4285 time to process: 0 seconds.
uf250-04.cnf fulfilled No. of Restarts: 1526 No. of Flips: 4105 time to process: 15 seconds.
uf250-04.cnf fulfilled No. of Restarts: 241 No. of Flips: 3377 time to process: 9 seconds.
uf250-04.cnf fulfilled No. of Restarts: 468 No. of Flips: 3496 time to process: 2 seconds.
uf250-04.cnf fulfilled No. of Restarts: 2301 No. of Flips: 1669 time to process: 11 seconds.
uf250-04.cnf fulfilled No. of Restarts: 3520 No. of Flips: 2818 time to process: 15 seconds.
uf250-04.cnf fulfilled No. of Restarts: 1526 No. of Flips: 1958 time to process: 14 seconds.
uf250-04.cnf fulfilled No. of Restarts: 103 No. of Flips: 1320 time to process: 0 seconds.
uf250-04.cnf fulfilled No. of Restarts: 1316 No. of Flips: 1189 time to process: 6 seconds.
uf250-04.cnf fulfilled No. of Restarts: 344 No. of Flips: 2397 time to process: 5 seconds.
uf250-04.cnf fulfilled No. of Restarts: 1402 No. of Flips: 2331 time to process: 12 seconds.
uf250-04.cnf fulfilled No. of Restarts: 1831 No. of Flips: 4946 time to process: 8 seconds.
uf250-04.cnf fulfilled No. of Restarts: 180 No. of Flips: 2328 time to process: 3 seconds.
uf250-04.cnf fulfilled No. of Restarts: 967 No. of Flips: 3726 time to process: 6 seconds.
uf250-04.cnf fulfilled No. of Restarts: 1041 No. of Flips: 4555 time to process: 4 seconds.
uf250-04.cnf fulfilled No. of Restarts: 3454 No. of Flips: 2827 time to process: 19 seconds.
uf250-04.cnf fulfilled No. of Restarts: 866 No. of Flips: 4396 time to process: 9 seconds.
uf250-04.cnf fulfilled No. of Restarts: 1015 No. of Flips: 4159 time to process: 4 seconds.
uf250-04.cnf fulfilled No. of Restarts: 172 No. of Flips: 2217 time to process: 0 seconds.
uf250-04.cnf fulfilled No. of Restarts: 443 No. of Flips: 4623 time to process: 6 seconds.
uf250-04.cnf fulfilled No. of Restarts: 559 No. of Flips: 2680 time to process: 4 seconds.
uf250-04.cnf fulfilled No. of Restarts: 2636 No. of Flips: 2534 time to process: 12 seconds.
uf250-04.cnf fulfilled No. of Restarts: 789 No. of Flips: 4850 time to process: 3 seconds.
uf250-04.cnf fulfilled No. of Restarts: 703 No. of Flips: 4508 time to process: 7 seconds.
uf250-04.cnf fulfilled No. of Restarts: 816 No. of Flips: 3713 time to process: 3 seconds.
uf250-04.cnf fulfilled No. of Restarts: 1505 No. of Flips: 4740 time to process: 10 seconds.
uf250-04.cnf fulfilled No. of Restarts: 1803 No. of Flips: 2614 time to process: 8 seconds.
uf250-04.cnf fulfilled No. of Restarts: 239 No. of Flips: 1865 time to process: 5 seconds.
uf250-04.cnf fulfilled No. of Restarts: 1672 No. of Flips: 3744 time to process: 10 seconds.
uf250-04.cnf fulfilled No. of Restarts: 2486 No. of Flips: 2233 time to process: 17 seconds.
uf250-04.cnf fulfilled No. of Restarts: 557 No. of Flips: 1756 time to process: 2 seconds.
uf250-04.cnf fulfilled No. of Restarts: 2698 No. of Flips: 2027 time to process: 14 seconds.
uf250-04.cnf fulfilled No. of Restarts: 899 No. of Flips: 3963 time to process: 6 seconds.
uf250-04.cnf fulfilled No. of Restarts: 1157 No. of Flips: 4928 time to process: 23 seconds.
uf250-04.cnf fulfilled No. of Restarts: 105 No. of Flips: 1167 time to process: 4 seconds.
uf250-04.cnf fulfilled No. of Restarts: 1318 No. of Flips: 1972 time to process: 6 seconds.
uf250-04.cnf fulfilled No. of Restarts: 2043 No. of Flips: 3755 time to process: 9 seconds.
uf250-04.cnf fulfilled No. of Restarts: 1716 No. of Flips: 1902 time to process: 8 seconds.
uf250-04.cnf fulfilled No. of Restarts: 240 No. of Flips: 1829 time to process: 6 seconds.
uf250-04.cnf fulfilled No. of Restarts: 2938 No. of Flips: 2128 time to process: 13 seconds.
uf250-04.cnf fulfilled No. of Restarts: 656 No. of Flips: 2214 time to process: 2 seconds.
uf250-04.cnf fulfilled No. of Restarts: 1326 No. of Flips: 1735 time to process: 10 seconds.
uf250-04.cnf fulfilled No. of Restarts: 861 No. of Flips: 2762 time to process: 3 seconds.
uf250-04.cnf fulfilled No. of Restarts: 98 No. of Flips: 1515 time to process: 9 seconds.
uf250-04.cnf fulfilled No. of Restarts: 945 No. of Flips: 2546 time to process: 4 seconds.
uf250-04.cnf fulfilled No. of Restarts: 988 No. of Flips: 2287 time to process: 9 seconds.
uf250-04.cnf fulfilled No. of Restarts: 1209 No. of Flips: 1835 time to process: 5 seconds.
uf250-04.cnf fulfilled No. of Restarts: 658 No. of Flips: 4412 time to process: 3 seconds.
uf250-04.cnf fulfilled No. of Restarts: 324 No. of Flips: 4374 time to process: 5 seconds.
uf250-04.cnf fulfilled No. of Restarts: 719 No. of Flips: 3902 time to process: 10 seconds.
uf250-04.cnf fulfilled No. of Restarts: 488 No. of Flips: 1054 time to process: 2 seconds.
uf250-04.cnf fulfilled No. of Restarts: 1760 No. of Flips: 3195 time to process: 15 seconds.
uf250-04.cnf fulfilled No. of Restarts: 1369 No. of Flips: 1378 time to process: 6 seconds.
uf250-04.cnf fulfilled No. of Restarts: 89 No. of Flips: 2675 time to process: 18 seconds.
uf250-04.cnf fulfilled No. of Restarts: 2199 No. of Flips: 3454 time to process: 9 seconds.
uf250-04.cnf fulfilled No. of Restarts: 1422 No. of Flips: 3194 time to process: 7 seconds.
uf250-04.cnf fulfilled No. of Restarts: 545 No. of Flips: 4110 time to process: 6 seconds.
uf250-04.cnf fulfilled No. of Restarts: 5156 No. of Flips: 4141 time to process: 26 seconds.
uf250-04.cnf fulfilled No. of Restarts: 575 No. of Flips: 4520 time to process: 2 seconds.
uf250-04.cnf fulfilled No. of Restarts: 894 No. of Flips: 2897 time to process: 3 seconds.
uf250-04.cnf fulfilled No. of Restarts: 965 No. of Flips: 3809 time to process: 22 seconds.
uf250-04.cnf fulfilled No. of Restarts: 906 No. of Flips: 2878 time to process: 6 seconds.
uf250-04.cnf fulfilled No. of Restarts: 872 No. of Flips: 1940 time to process: 3 seconds.
uf250-04.cnf fulfilled No. of Restarts: 1098 No. of Flips: 3098 time to process: 4 seconds.
uf250-04.cnf fulfilled No. of Restarts: 485 No. of Flips: 2535 time to process: 8 seconds.
uf250-04.cnf fulfilled No. of Restarts: 207 No. of Flips: 4863 time to process: 11 seconds.
uf250-04.cnf fulfilled No. of Restarts: 576 No. of Flips: 908 time to process: 2 seconds.
uf250-04.cnf fulfilled No. of Restarts: 66 No. of Flips: 1950 time to process: 15 seconds.
uf250-04.cnf fulfilled No. of Restarts: 1757 No. of Flips: 1111 time to process: 7 seconds.
uf250-04.cnf fulfilled No. of Restarts: 946 No. of Flips: 3590 time to process: 11 seconds.
uf250-04.cnf fulfilled No. of Restarts: 1589 No. of Flips: 2356 time to process: 13 seconds.
uf250-04.cnf fulfilled No. of Restarts: 892 No. of Flips: 3652 time to process: 3 seconds.
uf250-04.cnf fulfilled No. of Restarts: 1863 No. of Flips: 1620 time to process: 11 seconds.
uf250-04.cnf fulfilled No. of Restarts: 1105 No. of Flips: 1437 time to process: 8 seconds.
uf250-04.cnf fulfilled No. of Restarts: 1606 No. of Flips: 3171 time to process: 7 seconds.
uf250-04.cnf fulfilled No. of Restarts: 1776 No. of Flips: 2563 time to process: 11 seconds.
uf250-04.cnf fulfilled No. of Restarts: 170 No. of Flips: 1893 time to process: 0 seconds.
uf250-04.cnf fulfilled No. of Restarts: 1033 No. of Flips: 1065 time to process: 19 seconds.
uf250-04.cnf fulfilled No. of Restarts: 1085 No. of Flips: 715 time to process: 9 seconds.
uf250-04.cnf fulfilled No. of Restarts: 1470 No. of Flips: 1134 time to process: 8 seconds.
uf250-04.cnf fulfilled No. of Restarts: 1756 No. of Flips: 2917 time to process: 11 seconds.
uf250-04.cnf fulfilled No. of Restarts: 1332 No. of Flips: 3994 time to process: 6 seconds.
uf250-04.cnf fulfilled No. of Restarts: 1535 No. of Flips: 3782 time to process: 8 seconds.
uf250-04.cnf fulfilled No. of Restarts: 942 No. of Flips: 1488 time to process: 18 seconds.
uf250-04.cnf fulfilled No. of Restarts: 1529 No. of Flips: 1636 time to process: 6 seconds.
uf250-04.cnf fulfilled No. of Restarts: 1955 No. of Flips: 2213 time to process: 12 seconds.
uf250-04.cnf fulfilled No. of Restarts: 1167 No. of Flips: 4795 time to process: 11 seconds.
uf250-04.cnf fulfilled No. of Restarts: 1451 No. of Flips: 2260 time to process: 11 seconds.
uf250-04.cnf fulfilled No. of Restarts: 623 No. of Flips: 2643 time to process: 2 seconds.
uf250-04.cnf fulfilled No. of Restarts: 947 No. of Flips: 4662 time to process: 4 seconds.
uf250-04.cnf fulfilled No. of Restarts: 2026 No. of Flips: 3590 time to process: 12 seconds.
uf250-04.cnf fulfilled No. of Restarts: 28 No. of Flips: 4552 time to process: 12 seconds.
uf250-04.cnf fulfilled No. of Restarts: 1473 No. of Flips: 4527 time to process: 6 seconds.
uf250-04.cnf fulfilled No. of Restarts: 2537 No. of Flips: 4572 time to process: 11 seconds.
uf250-04.cnf fulfilled No. of Restarts: 3500 No. of Flips: 2696 time to process: 17 seconds.
uf250-04.cnf fulfilled No. of Restarts: 1339 No. of Flips: 3222 time to process: 6 seconds.
uf250-04.cnf fulfilled No. of Restarts: 931 No. of Flips: 3708 time to process: 6 seconds.
uf250-04.cnf fulfilled No. of Restarts: 2275 No. of Flips: 3432 time to process: 18 seconds.
uf250-04.cnf fulfilled No. of Restarts: 1075 No. of Flips: 1831 time to process: 15 seconds.
uf250-04.cnf fulfilled No. of Restarts: 144 No. of Flips: 4978 time to process: 5 seconds.
uf250-04.cnf fulfilled No. of Restarts: 164 No. of Flips: 3819 time to process: 10 seconds.
uf250-04.cnf fulfilled No. of Restarts: 266 No. of Flips: 2847 time to process: 6 seconds.
uf250-04.cnf fulfilled No. of Restarts: 275 No. of Flips: 1583 time to process: 3 seconds.
uf250-04.cnf fulfilled No. of Restarts: 172 No. of Flips: 1356 time to process: 15 seconds.
uf250-04.cnf fulfilled No. of Restarts: 843 No. of Flips: 3141 time to process: 13 seconds.
uf250-04.cnf fulfilled No. of Restarts: 1916 No. of Flips: 2763 time to process: 8 seconds.
uf250-04.cnf fulfilled No. of Restarts: 430 No. of Flips: 2260 time to process: 1 seconds.
uf250-04.cnf fulfilled No. of Restarts: 2029 No. of Flips: 1867 time to process: 15 seconds.
uf250-04.cnf fulfilled No. of Restarts: 1205 No. of Flips: 4234 time to process: 18 seconds.
uf250-04.cnf fulfilled No. of Restarts: 365 No. of Flips: 3909 time to process: 9 seconds.
uf250-04.cnf fulfilled No. of Restarts: 1271 No. of Flips: 2814 time to process: 9 seconds.
uf250-04.cnf fulfilled No. of Restarts: 281 No. of Flips: 958 time to process: 1 seconds.
uf250-04.cnf fulfilled No. of Restarts: 1138 No. of Flips: 2597 time to process: 6 seconds.
uf250-04.cnf fulfilled No. of Restarts: 374 No. of Flips: 4251 time to process: 10 seconds.
uf250-04.cnf fulfilled No. of Restarts: 1673 No. of Flips: 2494 time to process: 11 seconds.
uf250-04.cnf fulfilled No. of Restarts: 4374 No. of Flips: 2188 time to process: 23 seconds.
uf250-04.cnf fulfilled No. of Restarts: 675 No. of Flips: 3213 time to process: 9 seconds.
uf250-04.cnf fulfilled No. of Restarts: 458 No. of Flips: 2427 time to process: 16 seconds.
uf250-04.cnf fulfilled No. of Restarts: 743 No. of Flips: 1938 time to process: 8 seconds.
uf250-04.cnf fulfilled No. of Restarts: 2124 No. of Flips: 947 time to process: 14 seconds.
uf250-04.cnf fulfilled No. of Restarts: 1695 No. of Flips: 4157 time to process: 7 seconds.
uf250-04.cnf fulfilled No. of Restarts: 1304 No. of Flips: 2679 time to process: 9 seconds.
uf250-04.cnf fulfilled No. of Restarts: 264 No. of Flips: 3850 time to process: 7 seconds.
uf250-04.cnf fulfilled No. of Restarts: 194 No. of Flips: 1770 time to process: 0 seconds.
uf250-04.cnf fulfilled No. of Restarts: 3819 No. of Flips: 2777 time to process: 20 seconds.
uf250-04.cnf fulfilled No. of Restarts: 1561 No. of Flips: 1544 time to process: 6 seconds.
uf250-04.cnf fulfilled No. of Restarts: 787 No. of Flips: 3978 time to process: 3 seconds.
uf250-04.cnf fulfilled No. of Restarts: 4017 No. of Flips: 2819 time to process: 18 seconds.
uf250-04.cnf fulfilled No. of Restarts: 108 No. of Flips: 1256 time to process: 4 seconds.
uf250-04.cnf fulfilled No. of Restarts: 4601 No. of Flips: 1608 time to process: 20 seconds.
uf250-04.cnf fulfilled No. of Restarts: 87 No. of Flips: 2160 time to process: 1 seconds.
uf250-04.cnf fulfilled No. of Restarts: 1512 No. of Flips: 3890 time to process: 10 seconds.
uf250-04.cnf fulfilled No. of Restarts: 971 No. of Flips: 3404 time to process: 4 seconds.
uf250-04.cnf fulfilled No. of Restarts: 247 No. of Flips: 2582 time to process: 5 seconds.
uf250-04.cnf fulfilled No. of Restarts: 1782 No. of Flips: 3486 time to process: 7 seconds.
uf250-04.cnf fulfilled No. of Restarts: 2620 No. of Flips: 4732 time to process: 11 seconds.
uf250-04.cnf fulfilled No. of Restarts: 1056 No. of Flips: 3498 time to process: 11 seconds.
uf250-04.cnf fulfilled No. of Restarts: 1516 No. of Flips: 3021 time to process: 22 seconds.
uf250-04.cnf fulfilled No. of Restarts: 1136 No. of Flips: 3004 time to process: 5 seconds.
uf250-04.cnf fulfilled No. of Restarts: 1462 No. of Flips: 1011 time to process: 14 seconds.
uf250-04.cnf fulfilled No. of Restarts: 1352 No. of Flips: 3478 time to process: 16 seconds.
uf250-04.cnf fulfilled No. of Restarts: 487 No. of Flips: 2840 time to process: 8 seconds.
uf250-04.cnf fulfilled No. of Restarts: 3168 No. of Flips: 560 time to process: 14 seconds.
uf250-04.cnf fulfilled No. of Restarts: 207 No. of Flips: 2361 time to process: 12 seconds.
uf250-04.cnf fulfilled No. of Restarts: 2645 No. of Flips: 1848 time to process: 11 seconds.
uf250-04.cnf fulfilled No. of Restarts: 2709 No. of Flips: 1929 time to process: 13 seconds.
uf250-04.cnf fulfilled No. of Restarts: 1620 No. of Flips: 2365 time to process: 10 seconds.
uf250-04.cnf fulfilled No. of Restarts: 1021 No. of Flips: 2687 time to process: 9 seconds.
