# Supplementary material for: Completion Probabilities and Parallel Restart Strategies under an Imposed Deadline
Source: PLoS One. 2016 Oct 12;11(10):e0164605. doi: 10.1371/journal.pone.0164605 (PMC5061357; doi:10.1371/journal.pone.0164605)
Supplement: S1 File — The file “S1_File.zip” is the data gathered from the experiments regarding completion probability. (ZIP) [file pone.0164605.s004.zip › results_Multi_r9984.276.txt]

uf250-04.cnf fulfilled No. of Restarts: 255 No. of Flips: 3527 time to process: 1 seconds.
uf250-04.cnf fulfilled No. of Restarts: 300 No. of Flips: 4003 time to process: 1 seconds.
uf250-04.cnf fulfilled No. of Restarts: 1125 No. of Flips: 4554 time to process: 22 seconds.
uf250-04.cnf fulfilled No. of Restarts: 338 No. of Flips: 4038 time to process: 11 seconds.
uf250-04.cnf fulfilled No. of Restarts: 1339 No. of Flips: 1712 time to process: 7 seconds.
uf250-04.cnf fulfilled No. of Restarts: 1896 No. of Flips: 3130 time to process: 12 seconds.
uf250-04.cnf fulfilled No. of Restarts: 16 No. of Flips: 2571 time to process: 1 seconds.
uf250-04.cnf fulfilled No. of Restarts: 712 No. of Flips: 4320 time to process: 9 seconds.
uf250-04.cnf fulfilled No. of Restarts: 955 No. of Flips: 1849 time to process: 5 seconds.
uf250-04.cnf fulfilled No. of Restarts: 806 No. of Flips: 2958 time to process: 8 seconds.
uf250-04.cnf fulfilled No. of Restarts: 5002 No. of Flips: 2970 time to process: 25 seconds.
uf250-04.cnf fulfilled No. of Restarts: 1586 No. of Flips: 3891 time to process: 8 seconds.
uf250-04.cnf fulfilled No. of Restarts: 54 No. of Flips: 2752 time to process: 0 seconds.
uf250-04.cnf fulfilled No. of Restarts: 1558 No. of Flips: 2407 time to process: 17 seconds.
uf250-04.cnf fulfilled No. of Restarts: 3010 No. of Flips: 2631 time to process: 15 seconds.
uf250-04.cnf fulfilled No. of Restarts: 171 No. of Flips: 3585 time to process: 10 seconds.
uf250-04.cnf fulfilled No. of Restarts: 2100 No. of Flips: 2970 time to process: 11 seconds.
uf250-04.cnf fulfilled No. of Restarts: 3100 No. of Flips: 1375 time to process: 14 seconds.
uf250-04.cnf fulfilled No. of Restarts: 2883 No. of Flips: 4368 time to process: 15 seconds.
uf250-04.cnf fulfilled No. of Restarts: 752 No. of Flips: 2540 time to process: 3 seconds.
uf250-04.cnf fulfilled No. of Restarts: 4229 No. of Flips: 2701 time to process: 21 seconds.
uf250-04.cnf fulfilled No. of Restarts: 5273 No. of Flips: 3977 time to process: 25 seconds.
uf250-04.cnf fulfilled No. of Restarts: 1409 No. of Flips: 3306 time to process: 9 seconds.
uf250-04.cnf fulfilled No. of Restarts: 635 No. of Flips: 2587 time to process: 14 seconds.
uf250-04.cnf fulfilled No. of Restarts: 2894 No. of Flips: 3176 time to process: 15 seconds.
uf250-04.cnf fulfilled No. of Restarts: 1669 No. of Flips: 1110 time to process: 16 seconds.
uf250-04.cnf fulfilled No. of Restarts: 626 No. of Flips: 2553 time to process: 29 seconds.
uf250-04.cnf fulfilled No. of Restarts: 698 No. of Flips: 3646 time to process: 5 seconds.
uf250-04.cnf fulfilled No. of Restarts: 6693 No. of Flips: 1837 time to process: 34 seconds.
uf250-04.cnf fulfilled No. of Restarts: 2387 No. of Flips: 2510 time to process: 11 seconds.
uf250-04.cnf fulfilled No. of Restarts: 1697 No. of Flips: 1202 time to process: 15 seconds.
uf250-04.cnf fulfilled No. of Restarts: 761 No. of Flips: 4478 time to process: 8 seconds.
uf250-04.cnf fulfilled No. of Restarts: 140 No. of Flips: 2302 time to process: 1 seconds.
uf250-04.cnf fulfilled No. of Restarts: 1851 No. of Flips: 4726 time to process: 8 seconds.
uf250-04.cnf fulfilled No. of Restarts: 172 No. of Flips: 4585 time to process: 1 seconds.
uf250-04.cnf fulfilled No. of Restarts: 2054 No. of Flips: 2944 time to process: 10 seconds.
uf250-04.cnf fulfilled No. of Restarts: 571 No. of Flips: 2685 time to process: 2 seconds.
uf250-04.cnf fulfilled No. of Restarts: 1901 No. of Flips: 2052 time to process: 13 seconds.
uf250-04.cnf fulfilled No. of Restarts: 55 No. of Flips: 1332 time to process: 21 seconds.
uf250-04.cnf fulfilled No. of Restarts: 2796 No. of Flips: 2805 time to process: 17 seconds.
uf250-04.cnf fulfilled No. of Restarts: 928 No. of Flips: 3568 time to process: 6 seconds.
uf250-04.cnf fulfilled No. of Restarts: 1481 No. of Flips: 1217 time to process: 10 seconds.
uf250-04.cnf fulfilled No. of Restarts: 1349 No. of Flips: 3633 time to process: 6 seconds.
uf250-04.cnf fulfilled No. of Restarts: 1420 No. of Flips: 3498 time to process: 15 seconds.
uf250-04.cnf fulfilled No. of Restarts: 416 No. of Flips: 2709 time to process: 4 seconds.
uf250-04.cnf fulfilled No. of Restarts: 2172 No. of Flips: 2250 time to process: 19 seconds.
uf250-04.cnf fulfilled No. of Restarts: 3491 No. of Flips: 2125 time to process: 23 seconds.
uf250-04.cnf fulfilled No. of Restarts: 1588 No. of Flips: 4475 time to process: 8 seconds.
uf250-04.cnf fulfilled No. of Restarts: 1575 No. of Flips: 4682 time to process: 9 seconds.
uf250-04.cnf fulfilled No. of Restarts: 845 No. of Flips: 4121 time to process: 14 seconds.
uf250-04.cnf fulfilled No. of Restarts: 3052 No. of Flips: 2309 time to process: 14 seconds.
uf250-04.cnf fulfilled No. of Restarts: 836 No. of Flips: 3962 time to process: 12 seconds.
uf250-04.cnf fulfilled No. of Restarts: 26 No. of Flips: 1138 time to process: 3 seconds.
uf250-04.cnf fulfilled No. of Restarts: 3450 No. of Flips: 4483 time to process: 20 seconds.
uf250-04.cnf fulfilled No. of Restarts: 714 No. of Flips: 4345 time to process: 3 seconds.
uf250-04.cnf fulfilled No. of Restarts: 420 No. of Flips: 4923 time to process: 3 seconds.
uf250-04.cnf fulfilled No. of Restarts: 2347 No. of Flips: 2186 time to process: 10 seconds.
uf250-04.cnf fulfilled No. of Restarts: 1885 No. of Flips: 3531 time to process: 8 seconds.
uf250-04.cnf fulfilled No. of Restarts: 1333 No. of Flips: 4062 time to process: 9 seconds.
uf250-04.cnf fulfilled No. of Restarts: 782 No. of Flips: 2628 time to process: 13 seconds.
uf250-04.cnf fulfilled No. of Restarts: 1953 No. of Flips: 2923 time to process: 12 seconds.
uf250-04.cnf fulfilled No. of Restarts: 1448 No. of Flips: 4376 time to process: 17 seconds.
uf250-04.cnf fulfilled No. of Restarts: 2361 No. of Flips: 4812 time to process: 12 seconds.
uf250-04.cnf fulfilled No. of Restarts: 3260 No. of Flips: 4752 time to process: 22 seconds.
uf250-04.cnf fulfilled No. of Restarts: 1825 No. of Flips: 4938 time to process: 8 seconds.
uf250-04.cnf fulfilled No. of Restarts: 473 No. of Flips: 3103 time to process: 14 seconds.
uf250-04.cnf fulfilled No. of Restarts: 219 No. of Flips: 2337 time to process: 8 seconds.
uf250-04.cnf fulfilled No. of Restarts: 4960 No. of Flips: 1521 time to process: 22 seconds.
uf250-04.cnf fulfilled No. of Restarts: 2479 No. of Flips: 4176 time to process: 14 seconds.
uf250-04.cnf fulfilled No. of Restarts: 689 No. of Flips: 1373 time to process: 3 seconds.
uf250-04.cnf fulfilled No. of Restarts: 1184 No. of Flips: 4777 time to process: 12 seconds.
uf250-04.cnf fulfilled No. of Restarts: 57 No. of Flips: 1466 time to process: 5 seconds.
uf250-04.cnf fulfilled No. of Restarts: 2624 No. of Flips: 3048 time to process: 15 seconds.
uf250-04.cnf fulfilled No. of Restarts: 1406 No. of Flips: 1908 time to process: 6 seconds.
uf250-04.cnf fulfilled No. of Restarts: 362 No. of Flips: 738 time to process: 4 seconds.
uf250-04.cnf fulfilled No. of Restarts: 4 No. of Flips: 2009 time to process: 5 seconds.
uf250-04.cnf fulfilled No. of Restarts: 493 No. of Flips: 4635 time to process: 14 seconds.
uf250-04.cnf fulfilled No. of Restarts: 235 No. of Flips: 4106 time to process: 2 seconds.
uf250-04.cnf fulfilled No. of Restarts: 1033 No. of Flips: 3372 time to process: 13 seconds.
uf250-04.cnf fulfilled No. of Restarts: 1878 No. of Flips: 4230 time to process: 10 seconds.
uf250-04.cnf fulfilled No. of Restarts: 126 No. of Flips: 1645 time to process: 14 seconds.
uf250-04.cnf fulfilled No. of Restarts: 2898 No. of Flips: 2903 time to process: 12 seconds.
uf250-04.cnf fulfilled No. of Restarts: 3134 No. of Flips: 1165 time to process: 13 seconds.
uf250-04.cnf fulfilled No. of Restarts: 1131 No. of Flips: 4570 time to process: 10 seconds.
uf250-04.cnf fulfilled No. of Restarts: 1150 No. of Flips: 3383 time to process: 10 seconds.
uf250-04.cnf fulfilled No. of Restarts: 2147 No. of Flips: 4295 time to process: 22 seconds.
uf250-04.cnf fulfilled No. of Restarts: 1078 No. of Flips: 3284 time to process: 4 seconds.
uf250-04.cnf fulfilled No. of Restarts: 189 No. of Flips: 1097 time to process: 2 seconds.
uf250-04.cnf fulfilled No. of Restarts: 915 No. of Flips: 4347 time to process: 8 seconds.
uf250-04.cnf fulfilled No. of Restarts: 1182 No. of Flips: 4662 time to process: 10 seconds.
uf250-04.cnf fulfilled No. of Restarts: 790 No. of Flips: 1947 time to process: 3 seconds.
uf250-04.cnf fulfilled No. of Restarts: 1689 No. of Flips: 3863 time to process: 10 seconds.
uf250-04.cnf fulfilled No. of Restarts: 604 No. of Flips: 772 time to process: 13 seconds.
uf250-04.cnf fulfilled No. of Restarts: 1109 No. of Flips: 3000 time to process: 6 seconds.
uf250-04.cnf fulfilled No. of Restarts: 1332 No. of Flips: 1302 time to process: 10 seconds.
uf250-04.cnf fulfilled No. of Restarts: 1347 No. of Flips: 1856 time to process: 8 seconds.
uf250-04.cnf fulfilled No. of Restarts: 48 No. of Flips: 2244 time to process: 11 seconds.
uf250-04.cnf fulfilled No. of Restarts: 441 No. of Flips: 2518 time to process: 10 seconds.
uf250-04.cnf fulfilled No. of Restarts: 1177 No. of Flips: 1886 time to process: 5 seconds.
uf250-04.cnf fulfilled No. of Restarts: 1042 No. of Flips: 2885 time to process: 16 seconds.
uf250-04.cnf fulfilled No. of Restarts: 784 No. of Flips: 4170 time to process: 9 seconds.
uf250-04.cnf fulfilled No. of Restarts: 2405 No. of Flips: 3507 time to process: 10 seconds.
uf250-04.cnf fulfilled No. of Restarts: 444 No. of Flips: 3511 time to process: 9 seconds.
uf250-04.cnf fulfilled No. of Restarts: 685 No. of Flips: 4380 time to process: 3 seconds.
uf250-04.cnf fulfilled No. of Restarts: 3358 No. of Flips: 4464 time to process: 19 seconds.
uf250-04.cnf fulfilled No. of Restarts: 1225 No. of Flips: 2343 time to process: 12 seconds.
uf250-04.cnf fulfilled No. of Restarts: 2538 No. of Flips: 3483 time to process: 12 seconds.
uf250-04.cnf fulfilled No. of Restarts: 2157 No. of Flips: 2302 time to process: 25 seconds.
uf250-04.cnf fulfilled No. of Restarts: 1120 No. of Flips: 4309 time to process: 4 seconds.
uf250-04.cnf fulfilled No. of Restarts: 208 No. of Flips: 4434 time to process: 8 seconds.
uf250-04.cnf fulfilled No. of Restarts: 368 No. of Flips: 4255 time to process: 4 seconds.
uf250-04.cnf fulfilled No. of Restarts: 1504 No. of Flips: 3776 time to process: 15 seconds.
uf250-04.cnf fulfilled No. of Restarts: 1598 No. of Flips: 4409 time to process: 16 seconds.
uf250-04.cnf fulfilled No. of Restarts: 3235 No. of Flips: 1947 time to process: 17 seconds.
uf250-04.cnf fulfilled No. of Restarts: 1118 No. of Flips: 1157 time to process: 11 seconds.
uf250-04.cnf fulfilled No. of Restarts: 1201 No. of Flips: 4414 time to process: 22 seconds.
uf250-04.cnf fulfilled No. of Restarts: 465 No. of Flips: 2044 time to process: 8 seconds.
uf250-04.cnf fulfilled No. of Restarts: 791 No. of Flips: 913 time to process: 20 seconds.
uf250-04.cnf fulfilled No. of Restarts: 643 No. of Flips: 3654 time to process: 4 seconds.
uf250-04.cnf fulfilled No. of Restarts: 2707 No. of Flips: 3857 time to process: 13 seconds.
uf250-04.cnf fulfilled No. of Restarts: 1170 No. of Flips: 2272 time to process: 7 seconds.
uf250-04.cnf fulfilled No. of Restarts: 930 No. of Flips: 2196 time to process: 5 seconds.
uf250-04.cnf fulfilled No. of Restarts: 125 No. of Flips: 3908 time to process: 1 seconds.
uf250-04.cnf fulfilled No. of Restarts: 1633 No. of Flips: 1864 time to process: 8 seconds.
uf250-04.cnf fulfilled No. of Restarts: 4334 No. of Flips: 2520 time to process: 19 seconds.
uf250-04.cnf fulfilled No. of Restarts: 4315 No. of Flips: 1622 time to process: 18 seconds.
uf250-04.cnf fulfilled No. of Restarts: 948 No. of Flips: 4812 time to process: 7 seconds.
uf250-04.cnf fulfilled No. of Restarts: 1349 No. of Flips: 2540 time to process: 8 seconds.
uf250-04.cnf fulfilled No. of Restarts: 1112 No. of Flips: 1968 time to process: 10 seconds.
uf250-04.cnf fulfilled No. of Restarts: 1307 No. of Flips: 2287 time to process: 6 seconds.
uf250-04.cnf fulfilled No. of Restarts: 228 No. of Flips: 2429 time to process: 2 seconds.
uf250-04.cnf fulfilled No. of Restarts: 1649 No. of Flips: 1540 time to process: 15 seconds.
uf250-04.cnf fulfilled No. of Restarts: 1585 No. of Flips: 3172 time to process: 13 seconds.
uf250-04.cnf fulfilled No. of Restarts: 263 No. of Flips: 2183 time to process: 25 seconds.
uf250-04.cnf fulfilled No. of Restarts: 933 No. of Flips: 1096 time to process: 12 seconds.
uf250-04.cnf fulfilled No. of Restarts: 1805 No. of Flips: 3717 time to process: 14 seconds.
uf250-04.cnf fulfilled No. of Restarts: 781 No. of Flips: 4704 time to process: 18 seconds.
uf250-04.cnf fulfilled No. of Restarts: 2400 No. of Flips: 2192 time to process: 17 seconds.
uf250-04.cnf fulfilled No. of Restarts: 630 No. of Flips: 3924 time to process: 16 seconds.
uf250-04.cnf fulfilled No. of Restarts: 2528 No. of Flips: 3732 time to process: 18 seconds.
uf250-04.cnf fulfilled No. of Restarts: 686 No. of Flips: 4394 time to process: 9 seconds.
uf250-04.cnf fulfilled No. of Restarts: 3317 No. of Flips: 4259 time to process: 18 seconds.
uf250-04.cnf fulfilled No. of Restarts: 133 No. of Flips: 3790 time to process: 9 seconds.
uf250-04.cnf fulfilled No. of Restarts: 3303 No. of Flips: 1524 time to process: 15 seconds.
uf250-04.cnf fulfilled No. of Restarts: 188 No. of Flips: 3082 time to process: 1 seconds.
uf250-04.cnf fulfilled No. of Restarts: 53 No. of Flips: 4880 time to process: 2 seconds.
uf250-04.cnf fulfilled No. of Restarts: 1363 No. of Flips: 2602 time to process: 12 seconds.
uf250-04.cnf fulfilled No. of Restarts: 706 No. of Flips: 4407 time to process: 5 seconds.
uf250-04.cnf fulfilled No. of Restarts: 2105 No. of Flips: 3012 time to process: 12 seconds.
uf250-04.cnf fulfilled No. of Restarts: 208 No. of Flips: 2194 time to process: 11 seconds.
uf250-04.cnf fulfilled No. of Restarts: 953 No. of Flips: 2577 time to process: 10 seconds.
uf250-04.cnf fulfilled No. of Restarts: 4161 No. of Flips: 2535 time to process: 26 seconds.
uf250-04.cnf fulfilled No. of Restarts: 601 No. of Flips: 1917 time to process: 2 seconds.
uf250-04.cnf fulfilled No. of Restarts: 797 No. of Flips: 4943 time to process: 9 seconds.
uf250-04.cnf fulfilled No. of Restarts: 5 No. of Flips: 3080 time to process: 20 seconds.
uf250-04.cnf fulfilled No. of Restarts: 368 No. of Flips: 2820 time to process: 8 seconds.
uf250-04.cnf fulfilled No. of Restarts: 1319 No. of Flips: 4088 time to process: 14 seconds.
uf250-04.cnf fulfilled No. of Restarts: 1099 No. of Flips: 1823 time to process: 10 seconds.
uf250-04.cnf fulfilled No. of Restarts: 2740 No. of Flips: 4210 time to process: 12 seconds.
uf250-04.cnf fulfilled No. of Restarts: 441 No. of Flips: 2010 time to process: 9 seconds.
uf250-04.cnf fulfilled No. of Restarts: 845 No. of Flips: 3401 time to process: 6 seconds.
uf250-04.cnf fulfilled No. of Restarts: 1779 No. of Flips: 1496 time to process: 8 seconds.
uf250-04.cnf fulfilled No. of Restarts: 722 No. of Flips: 2136 time to process: 6 seconds.
uf250-04.cnf fulfilled No. of Restarts: 3019 No. of Flips: 3627 time to process: 13 seconds.
uf250-04.cnf fulfilled No. of Restarts: 1512 No. of Flips: 4339 time to process: 21 seconds.
uf250-04.cnf fulfilled No. of Restarts: 286 No. of Flips: 2531 time to process: 9 seconds.
uf250-04.cnf fulfilled No. of Restarts: 1028 No. of Flips: 1622 time to process: 8 seconds.
uf250-04.cnf fulfilled No. of Restarts: 448 No. of Flips: 4483 time to process: 3 seconds.
uf250-04.cnf fulfilled No. of Restarts: 4328 No. of Flips: 1508 time to process: 21 seconds.
uf250-04.cnf fulfilled No. of Restarts: 724 No. of Flips: 3247 time to process: 5 seconds.
uf250-04.cnf fulfilled No. of Restarts: 1156 No. of Flips: 4517 time to process: 9 seconds.
uf250-04.cnf fulfilled No. of Restarts: 2940 No. of Flips: 1114 time to process: 16 seconds.
uf250-04.cnf fulfilled No. of Restarts: 319 No. of Flips: 972 time to process: 13 seconds.
uf250-04.cnf fulfilled No. of Restarts: 2258 No. of Flips: 4406 time to process: 23 seconds.
uf250-04.cnf fulfilled No. of Restarts: 457 No. of Flips: 2144 time to process: 2 seconds.
uf250-04.cnf fulfilled No. of Restarts: 118 No. of Flips: 3769 time to process: 16 seconds.
uf250-04.cnf fulfilled No. of Restarts: 1049 No. of Flips: 3411 time to process: 5 seconds.
uf250-04.cnf fulfilled No. of Restarts: 81 No. of Flips: 1966 time to process: 6 seconds.
uf250-04.cnf fulfilled No. of Restarts: 2203 No. of Flips: 1677 time to process: 15 seconds.
uf250-04.cnf fulfilled No. of Restarts: 2113 No. of Flips: 3256 time to process: 9 seconds.
uf250-04.cnf fulfilled No. of Restarts: 2155 No. of Flips: 2766 time to process: 11 seconds.
uf250-04.cnf fulfilled No. of Restarts: 3347 No. of Flips: 3553 time to process: 15 seconds.
uf250-04.cnf fulfilled No. of Restarts: 1862 No. of Flips: 3420 time to process: 11 seconds.
uf250-04.cnf fulfilled No. of Restarts: 1184 No. of Flips: 4562 time to process: 12 seconds.
uf250-04.cnf fulfilled No. of Restarts: 291 No. of Flips: 4680 time to process: 7 seconds.
uf250-04.cnf fulfilled No. of Restarts: 1191 No. of Flips: 1091 time to process: 14 seconds.
uf250-04.cnf fulfilled No. of Restarts: 4713 No. of Flips: 2769 time to process: 21 seconds.
uf250-04.cnf fulfilled No. of Restarts: 1123 No. of Flips: 3216 time to process: 11 seconds.
uf250-04.cnf fulfilled No. of Restarts: 330 No. of Flips: 2170 time to process: 2 seconds.
uf250-04.cnf fulfilled No. of Restarts: 2322 No. of Flips: 4688 time to process: 12 seconds.
uf250-04.cnf fulfilled No. of Restarts: 199 No. of Flips: 4249 time to process: 2 seconds.
uf250-04.cnf fulfilled No. of Restarts: 1962 No. of Flips: 4301 time to process: 10 seconds.
uf250-04.cnf fulfilled No. of Restarts: 466 No. of Flips: 4323 time to process: 8 seconds.
uf250-04.cnf fulfilled No. of Restarts: 496 No. of Flips: 2990 time to process: 19 seconds.
uf250-04.cnf fulfilled No. of Restarts: 2112 No. of Flips: 4991 time to process: 20 seconds.
uf250-04.cnf fulfilled No. of Restarts: 206 No. of Flips: 4101 time to process: 1 seconds.
uf250-04.cnf fulfilled No. of Restarts: 547 No. of Flips: 3906 time to process: 10 seconds.
uf250-04.cnf fulfilled No. of Restarts: 309 No. of Flips: 1742 time to process: 17 seconds.
uf250-04.cnf fulfilled No. of Restarts: 1842 No. of Flips: 3062 time to process: 9 seconds.
uf250-04.cnf fulfilled No. of Restarts: 1413 No. of Flips: 2021 time to process: 9 seconds.
uf250-04.cnf fulfilled No. of Restarts: 410 No. of Flips: 1804 time to process: 3 seconds.
uf250-04.cnf fulfilled No. of Restarts: 1728 No. of Flips: 4441 time to process: 15 seconds.
uf250-04.cnf fulfilled No. of Restarts: 3211 No. of Flips: 2262 time to process: 15 seconds.
uf250-04.cnf fulfilled No. of Restarts: 403 No. of Flips: 3132 time to process: 3 seconds.
uf250-04.cnf fulfilled No. of Restarts: 909 No. of Flips: 3943 time to process: 7 seconds.
uf250-04.cnf fulfilled No. of Restarts: 389 No. of Flips: 3677 time to process: 6 seconds.
uf250-04.cnf fulfilled No. of Restarts: 306 No. of Flips: 2743 time to process: 9 seconds.
uf250-04.cnf fulfilled No. of Restarts: 32 No. of Flips: 3208 time to process: 7 seconds.
uf250-04.cnf fulfilled No. of Restarts: 381 No. of Flips: 1990 time to process: 2 seconds.
uf250-04.cnf fulfilled No. of Restarts: 3074 No. of Flips: 4333 time to process: 17 seconds.
uf250-04.cnf fulfilled No. of Restarts: 902 No. of Flips: 3580 time to process: 13 seconds.
uf250-04.cnf fulfilled No. of Restarts: 35 No. of Flips: 3168 time to process: 1 seconds.
uf250-04.cnf fulfilled No. of Restarts: 3317 No. of Flips: 4910 time to process: 22 seconds.
uf250-04.cnf fulfilled No. of Restarts: 591 No. of Flips: 1548 time to process: 17 seconds.
uf250-04.cnf fulfilled No. of Restarts: 881 No. of Flips: 4822 time to process: 19 seconds.
uf250-04.cnf fulfilled No. of Restarts: 112 No. of Flips: 2412 time to process: 3 seconds.
uf250-04.cnf fulfilled No. of Restarts: 2036 No. of Flips: 4807 time to process: 21 seconds.
uf250-04.cnf fulfilled No. of Restarts: 631 No. of Flips: 3348 time to process: 2 seconds.
uf250-04.cnf fulfilled No. of Restarts: 2914 No. of Flips: 2102 time to process: 14 seconds.
uf250-04.cnf fulfilled No. of Restarts: 61 No. of Flips: 3816 time to process: 11 seconds.
uf250-04.cnf fulfilled No. of Restarts: 736 No. of Flips: 2539 time to process: 3 seconds.
uf250-04.cnf fulfilled No. of Restarts: 2049 No. of Flips: 3730 time to process: 9 seconds.
uf250-04.cnf fulfilled No. of Restarts: 167 No. of Flips: 1468 time to process: 5 seconds.
uf250-04.cnf fulfilled No. of Restarts: 4385 No. of Flips: 3744 time to process: 22 seconds.
uf250-04.cnf fulfilled No. of Restarts: 2819 No. of Flips: 1723 time to process: 17 seconds.
uf250-04.cnf fulfilled No. of Restarts: 1306 No. of Flips: 3225 time to process: 5 seconds.
uf250-04.cnf fulfilled No. of Restarts: 1197 No. of Flips: 2442 time to process: 15 seconds.
uf250-04.cnf fulfilled No. of Restarts: 460 No. of Flips: 2642 time to process: 8 seconds.
uf250-04.cnf fulfilled No. of Restarts: 729 No. of Flips: 2281 time to process: 6 seconds.
uf250-04.cnf fulfilled No. of Restarts: 258 No. of Flips: 3530 time to process: 1 seconds.
uf250-04.cnf fulfilled No. of Restarts: 1211 No. of Flips: 3972 time to process: 5 seconds.
uf250-04.cnf fulfilled No. of Restarts: 4029 No. of Flips: 3576 time to process: 17 seconds.
uf250-04.cnf fulfilled No. of Restarts: 652 No. of Flips: 4326 time to process: 3 seconds.
uf250-04.cnf fulfilled No. of Restarts: 265 No. of Flips: 1295 time to process: 1 seconds.
uf250-04.cnf fulfilled No. of Restarts: 545 No. of Flips: 2506 time to process: 5 seconds.
uf250-04.cnf fulfilled No. of Restarts: 1035 No. of Flips: 2787 time to process: 19 seconds.
uf250-04.cnf fulfilled No. of Restarts: 4858 No. of Flips: 4527 time to process: 21 seconds.
uf250-04.cnf fulfilled No. of Restarts: 542 No. of Flips: 4629 time to process: 2 seconds.
uf250-04.cnf fulfilled No. of Restarts: 723 No. of Flips: 2144 time to process: 8 seconds.
uf250-04.cnf fulfilled No. of Restarts: 743 No. of Flips: 3686 time to process: 9 seconds.
uf250-04.cnf fulfilled No. of Restarts: 1324 No. of Flips: 4287 time to process: 8 seconds.
uf250-04.cnf fulfilled No. of Restarts: 246 No. of Flips: 3797 time to process: 1 seconds.
uf250-04.cnf fulfilled No. of Restarts: 517 No. of Flips: 3808 time to process: 8 seconds.
uf250-04.cnf fulfilled No. of Restarts: 373 No. of Flips: 1736 time to process: 2 seconds.
uf250-04.cnf fulfilled No. of Restarts: 831 No. of Flips: 1011 time to process: 26 seconds.
uf250-04.cnf fulfilled No. of Restarts: 1880 No. of Flips: 3069 time to process: 8 seconds.
uf250-04.cnf fulfilled No. of Restarts: 5880 No. of Flips: 2229 time to process: 28 seconds.
uf250-04.cnf fulfilled No. of Restarts: 390 No. of Flips: 4751 time to process: 3 seconds.
uf250-04.cnf fulfilled No. of Restarts: 1936 No. of Flips: 4247 time to process: 10 seconds.
uf250-04.cnf fulfilled No. of Restarts: 1265 No. of Flips: 4613 time to process: 9 seconds.
uf250-04.cnf fulfilled No. of Restarts: 3533 No. of Flips: 1300 time to process: 19 seconds.
uf250-04.cnf fulfilled No. of Restarts: 437 No. of Flips: 4363 time to process: 9 seconds.
uf250-04.cnf fulfilled No. of Restarts: 1031 No. of Flips: 3803 time to process: 6 seconds.
uf250-04.cnf fulfilled No. of Restarts: 1425 No. of Flips: 4642 time to process: 16 seconds.
uf250-04.cnf fulfilled No. of Restarts: 1037 No. of Flips: 4199 time to process: 5 seconds.
uf250-04.cnf fulfilled No. of Restarts: 2116 No. of Flips: 2481 time to process: 11 seconds.
uf250-04.cnf fulfilled No. of Restarts: 692 No. of Flips: 4642 time to process: 12 seconds.
uf250-04.cnf fulfilled No. of Restarts: 2464 No. of Flips: 1414 time to process: 10 seconds.
uf250-04.cnf fulfilled No. of Restarts: 702 No. of Flips: 5000 time to process: 3 seconds.
uf250-04.cnf fulfilled No. of Restarts: 1079 No. of Flips: 3896 time to process: 16 seconds.
uf250-04.cnf fulfilled No. of Restarts: 2639 No. of Flips: 3616 time to process: 12 seconds.
uf250-04.cnf fulfilled No. of Restarts: 749 No. of Flips: 3469 time to process: 15 seconds.
uf250-04.cnf fulfilled No. of Restarts: 321 No. of Flips: 2088 time to process: 1 seconds.
uf250-04.cnf fulfilled No. of Restarts: 2103 No. of Flips: 4193 time to process: 9 seconds.
uf250-04.cnf fulfilled No. of Restarts: 576 No. of Flips: 1807 time to process: 2 seconds.
uf250-04.cnf fulfilled No. of Restarts: 1303 No. of Flips: 2592 time to process: 15 seconds.
uf250-04.cnf fulfilled No. of Restarts: 426 No. of Flips: 1535 time to process: 31 seconds.
uf250-04.cnf fulfilled No. of Restarts: 72 No. of Flips: 2603 time to process: 0 seconds.
uf250-04.cnf fulfilled No. of Restarts: 2 No. of Flips: 2044 time to process: 5 seconds.
uf250-04.cnf fulfilled No. of Restarts: 2985 No. of Flips: 2890 time to process: 13 seconds.
uf250-04.cnf fulfilled No. of Restarts: 519 No. of Flips: 4251 time to process: 5 seconds.
uf250-04.cnf fulfilled No. of Restarts: 369 No. of Flips: 2759 time to process: 1 seconds.
uf250-04.cnf fulfilled No. of Restarts: 905 No. of Flips: 1821 time to process: 3 seconds.
uf250-04.cnf fulfilled No. of Restarts: 1768 No. of Flips: 2215 time to process: 14 seconds.
uf250-04.cnf fulfilled No. of Restarts: 997 No. of Flips: 2887 time to process: 5 seconds.
uf250-04.cnf fulfilled No. of Restarts: 2304 No. of Flips: 2329 time to process: 11 seconds.
uf250-04.cnf fulfilled No. of Restarts: 178 No. of Flips: 4943 time to process: 4 seconds.
uf250-04.cnf fulfilled No. of Restarts: 844 No. of Flips: 3138 time to process: 5 seconds.
uf250-04.cnf fulfilled No. of Restarts: 1226 No. of Flips: 3095 time to process: 13 seconds.
uf250-04.cnf fulfilled No. of Restarts: 605 No. of Flips: 4342 time to process: 4 seconds.
uf250-04.cnf fulfilled No. of Restarts: 4305 No. of Flips: 2710 time to process: 24 seconds.
uf250-04.cnf fulfilled No. of Restarts: 1529 No. of Flips: 3635 time to process: 11 seconds.
uf250-04.cnf fulfilled No. of Restarts: 1180 No. of Flips: 1181 time to process: 9 seconds.
uf250-04.cnf fulfilled No. of Restarts: 306 No. of Flips: 4895 time to process: 2 seconds.
uf250-04.cnf fulfilled No. of Restarts: 263 No. of Flips: 3317 time to process: 25 seconds.
uf250-04.cnf fulfilled No. of Restarts: 559 No. of Flips: 4080 time to process: 11 seconds.
uf250-04.cnf fulfilled No. of Restarts: 2014 No. of Flips: 3015 time to process: 11 seconds.
uf250-04.cnf fulfilled No. of Restarts: 1315 No. of Flips: 4731 time to process: 6 seconds.
uf250-04.cnf fulfilled No. of Restarts: 945 No. of Flips: 3560 time to process: 4 seconds.
uf250-04.cnf fulfilled No. of Restarts: 2619 No. of Flips: 2718 time to process: 14 seconds.
uf250-04.cnf fulfilled No. of Restarts: 1501 No. of Flips: 3863 time to process: 14 seconds.
uf250-04.cnf fulfilled No. of Restarts: 925 No. of Flips: 3581 time to process: 9 seconds.
uf250-04.cnf fulfilled No. of Restarts: 361 No. of Flips: 2985 time to process: 5 seconds.
uf250-04.cnf fulfilled No. of Restarts: 903 No. of Flips: 2250 time to process: 22 seconds.
uf250-04.cnf fulfilled No. of Restarts: 1142 No. of Flips: 1726 time to process: 16 seconds.
uf250-04.cnf fulfilled No. of Restarts: 2414 No. of Flips: 2143 time to process: 12 seconds.
uf250-04.cnf fulfilled No. of Restarts: 824 No. of Flips: 4492 time to process: 3 seconds.
uf250-04.cnf fulfilled No. of Restarts: 1737 No. of Flips: 2583 time to process: 7 seconds.
uf250-04.cnf fulfilled No. of Restarts: 695 No. of Flips: 2580 time to process: 4 seconds.
uf250-04.cnf fulfilled No. of Restarts: 3734 No. of Flips: 3542 time to process: 17 seconds.
uf250-04.cnf fulfilled No. of Restarts: 48 No. of Flips: 4446 time to process: 0 seconds.
uf250-04.cnf fulfilled No. of Restarts: 2675 No. of Flips: 3541 time to process: 13 seconds.
uf250-04.cnf fulfilled No. of Restarts: 369 No. of Flips: 3965 time to process: 2 seconds.
uf250-04.cnf fulfilled No. of Restarts: 564 No. of Flips: 4350 time to process: 11 seconds.
uf250-04.cnf fulfilled No. of Restarts: 1583 No. of Flips: 1062 time to process: 14 seconds.
uf250-04.cnf fulfilled No. of Restarts: 4128 No. of Flips: 3318 time to process: 22 seconds.
uf250-04.cnf fulfilled No. of Restarts: 3094 No. of Flips: 2733 time to process: 13 seconds.
uf250-04.cnf fulfilled No. of Restarts: 954 No. of Flips: 2435 time to process: 12 seconds.
uf250-04.cnf fulfilled No. of Restarts: 3207 No. of Flips: 4861 time to process: 13 seconds.
uf250-04.cnf fulfilled No. of Restarts: 1563 No. of Flips: 2799 time to process: 16 seconds.
uf250-04.cnf fulfilled No. of Restarts: 2350 No. of Flips: 1658 time to process: 10 seconds.
uf250-04.cnf fulfilled No. of Restarts: 1678 No. of Flips: 1889 time to process: 8 seconds.
uf250-04.cnf fulfilled No. of Restarts: 345 No. of Flips: 974 time to process: 1 seconds.
uf250-04.cnf fulfilled No. of Restarts: 491 No. of Flips: 796 time to process: 12 seconds.
uf250-04.cnf fulfilled No. of Restarts: 2870 No. of Flips: 3790 time to process: 16 seconds.
uf250-04.cnf fulfilled No. of Restarts: 252 No. of Flips: 2554 time to process: 6 seconds.
uf250-04.cnf fulfilled No. of Restarts: 1371 No. of Flips: 4379 time to process: 25 seconds.
uf250-04.cnf fulfilled No. of Restarts: 1265 No. of Flips: 4258 time to process: 8 seconds.
uf250-04.cnf fulfilled No. of Restarts: 653 No. of Flips: 843 time to process: 4 seconds.
uf250-04.cnf fulfilled No. of Restarts: 1090 No. of Flips: 5000 time to process: 8 seconds.
uf250-04.cnf fulfilled No. of Restarts: 320 No. of Flips: 2942 time to process: 5 seconds.
uf250-04.cnf fulfilled No. of Restarts: 1573 No. of Flips: 4649 time to process: 9 seconds.
uf250-04.cnf fulfilled No. of Restarts: 1763 No. of Flips: 2607 time to process: 10 seconds.
uf250-04.cnf fulfilled No. of Restarts: 243 No. of Flips: 2696 time to process: 11 seconds.
uf250-04.cnf fulfilled No. of Restarts: 273 No. of Flips: 4591 time to process: 19 seconds.
uf250-04.cnf fulfilled No. of Restarts: 914 No. of Flips: 4747 time to process: 6 seconds.
uf250-04.cnf fulfilled No. of Restarts: 494 No. of Flips: 4959 time to process: 3 seconds.
uf250-04.cnf fulfilled No. of Restarts: 103 No. of Flips: 1804 time to process: 2 seconds.
uf250-04.cnf fulfilled No. of Restarts: 373 No. of Flips: 3501 time to process: 4 seconds.
uf250-04.cnf fulfilled No. of Restarts: 408 No. of Flips: 4587 time to process: 13 seconds.
uf250-04.cnf fulfilled No. of Restarts: 760 No. of Flips: 2291 time to process: 3 seconds.
uf250-04.cnf fulfilled No. of Restarts: 642 No. of Flips: 1902 time to process: 12 seconds.
uf250-04.cnf fulfilled No. of Restarts: 1670 No. of Flips: 3156 time to process: 8 seconds.
uf250-04.cnf fulfilled No. of Restarts: 729 No. of Flips: 3596 time to process: 5 seconds.
uf250-04.cnf fulfilled No. of Restarts: 833 No. of Flips: 4056 time to process: 7 seconds.
uf250-04.cnf fulfilled No. of Restarts: 2564 No. of Flips: 3383 time to process: 12 seconds.
uf250-04.cnf fulfilled No. of Restarts: 360 No. of Flips: 2591 time to process: 5 seconds.
uf250-04.cnf fulfilled No. of Restarts: 1079 No. of Flips: 3618 time to process: 5 seconds.
uf250-04.cnf fulfilled No. of Restarts: 537 No. of Flips: 645 time to process: 7 seconds.
uf250-04.cnf fulfilled No. of Restarts: 535 No. of Flips: 1330 time to process: 4 seconds.
uf250-04.cnf fulfilled No. of Restarts: 611 No. of Flips: 4247 time to process: 6 seconds.
uf250-04.cnf fulfilled No. of Restarts: 2099 No. of Flips: 2886 time to process: 9 seconds.
uf250-04.cnf fulfilled No. of Restarts: 1253 No. of Flips: 4723 time to process: 8 seconds.
uf250-04.cnf fulfilled No. of Restarts: 346 No. of Flips: 4482 time to process: 4 seconds.
uf250-04.cnf fulfilled No. of Restarts: 2208 No. of Flips: 2195 time to process: 15 seconds.
uf250-04.cnf fulfilled No. of Restarts: 194 No. of Flips: 1483 time to process: 3 seconds.
uf250-04.cnf fulfilled No. of Restarts: 688 No. of Flips: 1315 time to process: 19 seconds.
uf250-04.cnf fulfilled No. of Restarts: 589 No. of Flips: 3216 time to process: 4 seconds.
uf250-04.cnf fulfilled No. of Restarts: 1021 No. of Flips: 2081 time to process: 4 seconds.
uf250-04.cnf fulfilled No. of Restarts: 589 No. of Flips: 1508 time to process: 2 seconds.
uf250-04.cnf fulfilled No. of Restarts: 822 No. of Flips: 2055 time to process: 5 seconds.
uf250-04.cnf fulfilled No. of Restarts: 463 No. of Flips: 1380 time to process: 4 seconds.
uf250-04.cnf fulfilled No. of Restarts: 700 No. of Flips: 2769 time to process: 4 seconds.
uf250-04.cnf fulfilled No. of Restarts: 367 No. of Flips: 3023 time to process: 28 seconds.
uf250-04.cnf fulfilled No. of Restarts: 1813 No. of Flips: 1833 time to process: 11 seconds.
uf250-04.cnf fulfilled No. of Restarts: 1002 No. of Flips: 2355 time to process: 22 seconds.
uf250-04.cnf fulfilled No. of Restarts: 3660 No. of Flips: 4879 time to process: 20 seconds.
uf250-04.cnf fulfilled No. of Restarts: 187 No. of Flips: 4904 time to process: 0 seconds.
uf250-04.cnf fulfilled No. of Restarts: 209 No. of Flips: 4379 time to process: 8 seconds.
uf250-04.cnf fulfilled No. of Restarts: 687 No. of Flips: 4836 time to process: 3 seconds.
uf250-04.cnf fulfilled No. of Restarts: 524 No. of Flips: 3794 time to process: 8 seconds.
uf250-04.cnf fulfilled No. of Restarts: 2021 No. of Flips: 2034 time to process: 15 seconds.
uf250-04.cnf fulfilled No. of Restarts: 597 No. of Flips: 4824 time to process: 12 seconds.
uf250-04.cnf fulfilled No. of Restarts: 824 No. of Flips: 2444 time to process: 17 seconds.
uf250-04.cnf fulfilled No. of Restarts: 280 No. of Flips: 3741 time to process: 6 seconds.
uf250-04.cnf fulfilled No. of Restarts: 743 No. of Flips: 3703 time to process: 5 seconds.
uf250-04.cnf fulfilled No. of Restarts: 625 No. of Flips: 4114 time to process: 3 seconds.
uf250-04.cnf fulfilled No. of Restarts: 2137 No. of Flips: 1075 time to process: 16 seconds.
uf250-04.cnf fulfilled No. of Restarts: 176 No. of Flips: 3503 time to process: 13 seconds.
uf250-04.cnf fulfilled No. of Restarts: 252 No. of Flips: 1888 time to process: 3 seconds.
uf250-04.cnf fulfilled No. of Restarts: 1256 No. of Flips: 3528 time to process: 7 seconds.
uf250-04.cnf fulfilled No. of Restarts: 2661 No. of Flips: 3204 time to process: 19 seconds.
uf250-04.cnf fulfilled No. of Restarts: 310 No. of Flips: 4680 time to process: 2 seconds.
uf250-04.cnf fulfilled No. of Restarts: 261 No. of Flips: 642 time to process: 4 seconds.
uf250-04.cnf fulfilled No. of Restarts: 314 No. of Flips: 4841 time to process: 9 seconds.
uf250-04.cnf fulfilled No. of Restarts: 332 No. of Flips: 4762 time to process: 11 seconds.
uf250-04.cnf fulfilled No. of Restarts: 836 No. of Flips: 3810 time to process: 14 seconds.
uf250-04.cnf fulfilled No. of Restarts: 393 No. of Flips: 4380 time to process: 7 seconds.
uf250-04.cnf fulfilled No. of Restarts: 553 No. of Flips: 2349 time to process: 5 seconds.
uf250-04.cnf fulfilled No. of Restarts: 4047 No. of Flips: 1841 time to process: 22 seconds.
uf250-04.cnf fulfilled No. of Restarts: 782 No. of Flips: 4204 time to process: 3 seconds.
uf250-04.cnf fulfilled No. of Restarts: 229 No. of Flips: 2133 time to process: 7 seconds.
uf250-04.cnf fulfilled No. of Restarts: 530 No. of Flips: 2876 time to process: 2 seconds.
uf250-04.cnf fulfilled No. of Restarts: 1351 No. of Flips: 1663 time to process: 7 seconds.
uf250-04.cnf fulfilled No. of Restarts: 395 No. of Flips: 3162 time to process: 1 seconds.
uf250-04.cnf fulfilled No. of Restarts: 2215 No. of Flips: 4474 time to process: 25 seconds.
uf250-04.cnf fulfilled No. of Restarts: 613 No. of Flips: 4344 time to process: 15 seconds.
uf250-04.cnf fulfilled No. of Restarts: 272 No. of Flips: 3420 time to process: 11 seconds.
uf250-04.cnf fulfilled No. of Restarts: 318 No. of Flips: 4023 time to process: 2 seconds.
uf250-04.cnf fulfilled No. of Restarts: 1240 No. of Flips: 2376 time to process: 19 seconds.
uf250-04.cnf fulfilled No. of Restarts: 3608 No. of Flips: 2990 time to process: 17 seconds.
uf250-04.cnf fulfilled No. of Restarts: 479 No. of Flips: 4554 time to process: 3 seconds.
uf250-04.cnf fulfilled No. of Restarts: 597 No. of Flips: 1606 time to process: 13 seconds.
uf250-04.cnf fulfilled No. of Restarts: 145 No. of Flips: 4488 time to process: 0 seconds.
uf250-04.cnf fulfilled No. of Restarts: 123 No. of Flips: 4026 time to process: 4 seconds.
uf250-04.cnf fulfilled No. of Restarts: 2558 No. of Flips: 3776 time to process: 15 seconds.
uf250-04.cnf fulfilled No. of Restarts: 1483 No. of Flips: 2698 time to process: 12 seconds.
uf250-04.cnf fulfilled No. of Restarts: 4104 No. of Flips: 3462 time to process: 22 seconds.
uf250-04.cnf fulfilled No. of Restarts: 1098 No. of Flips: 4522 time to process: 6 seconds.
uf250-04.cnf fulfilled No. of Restarts: 1840 No. of Flips: 2470 time to process: 9 seconds.
uf250-04.cnf fulfilled No. of Restarts: 1319 No. of Flips: 4676 time to process: 22 seconds.
uf250-04.cnf fulfilled No. of Restarts: 2074 No. of Flips: 951 time to process: 10 seconds.
uf250-04.cnf fulfilled No. of Restarts: 578 No. of Flips: 4217 time to process: 4 seconds.
uf250-04.cnf fulfilled No. of Restarts: 169 No. of Flips: 1449 time to process: 5 seconds.
uf250-04.cnf fulfilled No. of Restarts: 1351 No. of Flips: 2962 time to process: 8 seconds.
uf250-04.cnf fulfilled No. of Restarts: 1478 No. of Flips: 828 time to process: 7 seconds.
uf250-04.cnf fulfilled No. of Restarts: 646 No. of Flips: 4670 time to process: 2 seconds.
uf250-04.cnf fulfilled No. of Restarts: 2787 No. of Flips: 4336 time to process: 14 seconds.
uf250-04.cnf fulfilled No. of Restarts: 6472 No. of Flips: 3845 time to process: 36 seconds.
uf250-04.cnf fulfilled No. of Restarts: 1407 No. of Flips: 4356 time to process: 6 seconds.
uf250-04.cnf fulfilled No. of Restarts: 15 No. of Flips: 3407 time to process: 3 seconds.
uf250-04.cnf fulfilled No. of Restarts: 233 No. of Flips: 3866 time to process: 15 seconds.
uf250-04.cnf fulfilled No. of Restarts: 1262 No. of Flips: 2419 time to process: 18 seconds.
uf250-04.cnf fulfilled No. of Restarts: 1308 No. of Flips: 3140 time to process: 8 seconds.
uf250-04.cnf fulfilled No. of Restarts: 462 No. of Flips: 2240 time to process: 2 seconds.
uf250-04.cnf fulfilled No. of Restarts: 394 No. of Flips: 3605 time to process: 8 seconds.
uf250-04.cnf fulfilled No. of Restarts: 1045 No. of Flips: 4384 time to process: 7 seconds.
uf250-04.cnf fulfilled No. of Restarts: 1240 No. of Flips: 4268 time to process: 13 seconds.
uf250-04.cnf fulfilled No. of Restarts: 1178 No. of Flips: 4609 time to process: 10 seconds.
uf250-04.cnf fulfilled No. of Restarts: 425 No. of Flips: 3585 time to process: 3 seconds.
uf250-04.cnf fulfilled No. of Restarts: 430 No. of Flips: 1290 time to process: 15 seconds.
uf250-04.cnf fulfilled No. of Restarts: 1372 No. of Flips: 4529 time to process: 9 seconds.
uf250-04.cnf fulfilled No. of Restarts: 769 No. of Flips: 1528 time to process: 4 seconds.
uf250-04.cnf fulfilled No. of Restarts: 1234 No. of Flips: 4341 time to process: 11 seconds.
uf250-04.cnf fulfilled No. of Restarts: 723 No. of Flips: 3981 time to process: 11 seconds.
uf250-04.cnf fulfilled No. of Restarts: 549 No. of Flips: 4892 time to process: 2 seconds.
uf250-04.cnf fulfilled No. of Restarts: 48 No. of Flips: 3631 time to process: 4 seconds.
uf250-04.cnf fulfilled No. of Restarts: 1293 No. of Flips: 4383 time to process: 8 seconds.
uf250-04.cnf fulfilled No. of Restarts: 737 No. of Flips: 4019 time to process: 11 seconds.
uf250-04.cnf fulfilled No. of Restarts: 2309 No. of Flips: 3338 time to process: 10 seconds.
uf250-04.cnf fulfilled No. of Restarts: 3754 No. of Flips: 4702 time to process: 22 seconds.
uf250-04.cnf fulfilled No. of Restarts: 1931 No. of Flips: 1770 time to process: 10 seconds.
uf250-04.cnf fulfilled No. of Restarts: 416 No. of Flips: 4633 time to process: 18 seconds.
uf250-04.cnf fulfilled No. of Restarts: 835 No. of Flips: 2126 time to process: 8 seconds.
uf250-04.cnf fulfilled No. of Restarts: 1703 No. of Flips: 1150 time to process: 21 seconds.
uf250-04.cnf fulfilled No. of Restarts: 1537 No. of Flips: 4878 time to process: 7 seconds.
uf250-04.cnf fulfilled No. of Restarts: 551 No. of Flips: 1813 time to process: 13 seconds.
uf250-04.cnf fulfilled No. of Restarts: 1258 No. of Flips: 4952 time to process: 7 seconds.
uf250-04.cnf fulfilled No. of Restarts: 1076 No. of Flips: 1077 time to process: 10 seconds.
uf250-04.cnf fulfilled No. of Restarts: 1173 No. of Flips: 2072 time to process: 6 seconds.
uf250-04.cnf fulfilled No. of Restarts: 556 No. of Flips: 3717 time to process: 33 seconds.
uf250-04.cnf fulfilled No. of Restarts: 3429 No. of Flips: 1534 time to process: 17 seconds.
uf250-04.cnf fulfilled No. of Restarts: 2274 No. of Flips: 1675 time to process: 18 seconds.
uf250-04.cnf fulfilled No. of Restarts: 988 No. of Flips: 3536 time to process: 4 seconds.
uf250-04.cnf fulfilled No. of Restarts: 1103 No. of Flips: 3884 time to process: 7 seconds.
uf250-04.cnf fulfilled No. of Restarts: 2256 No. of Flips: 3742 time to process: 9 seconds.
uf250-04.cnf fulfilled No. of Restarts: 2864 No. of Flips: 3381 time to process: 20 seconds.
uf250-04.cnf fulfilled No. of Restarts: 959 No. of Flips: 1222 time to process: 23 seconds.
uf250-04.cnf fulfilled No. of Restarts: 564 No. of Flips: 4051 time to process: 2 seconds.
uf250-04.cnf fulfilled No. of Restarts: 1438 No. of Flips: 3611 time to process: 10 seconds.
uf250-04.cnf fulfilled No. of Restarts: 2629 No. of Flips: 3708 time to process: 21 seconds.
uf250-04.cnf fulfilled No. of Restarts: 1135 No. of Flips: 4559 time to process: 4 seconds.
uf250-04.cnf fulfilled No. of Restarts: 725 No. of Flips: 626 time to process: 5 seconds.
uf250-04.cnf fulfilled No. of Restarts: 3003 No. of Flips: 2651 time to process: 13 seconds.
uf250-04.cnf fulfilled No. of Restarts: 1122 No. of Flips: 2025 time to process: 6 seconds.
uf250-04.cnf fulfilled No. of Restarts: 2750 No. of Flips: 3384 time to process: 12 seconds.
uf250-04.cnf fulfilled No. of Restarts: 749 No. of Flips: 1512 time to process: 9 seconds.
uf250-04.cnf fulfilled No. of Restarts: 515 No. of Flips: 3315 time to process: 4 seconds.
uf250-04.cnf fulfilled No. of Restarts: 3661 No. of Flips: 1336 time to process: 17 seconds.
uf250-04.cnf fulfilled No. of Restarts: 1069 No. of Flips: 2341 time to process: 4 seconds.
uf250-04.cnf fulfilled No. of Restarts: 26 No. of Flips: 3026 time to process: 1 seconds.
uf250-04.cnf fulfilled No. of Restarts: 446 No. of Flips: 3347 time to process: 11 seconds.
uf250-04.cnf fulfilled No. of Restarts: 979 No. of Flips: 2268 time to process: 20 seconds.
uf250-04.cnf fulfilled No. of Restarts: 794 No. of Flips: 1798 time to process: 9 seconds.
uf250-04.cnf fulfilled No. of Restarts: 1260 No. of Flips: 4260 time to process: 11 seconds.
uf250-04.cnf fulfilled No. of Restarts: 1880 No. of Flips: 4281 time to process: 17 seconds.
uf250-04.cnf fulfilled No. of Restarts: 462 No. of Flips: 1186 time to process: 10 seconds.
uf250-04.cnf fulfilled No. of Restarts: 848 No. of Flips: 2152 time to process: 4 seconds.
uf250-04.cnf fulfilled No. of Restarts: 3548 No. of Flips: 2909 time to process: 22 seconds.
uf250-04.cnf fulfilled No. of Restarts: 118 No. of Flips: 2900 time to process: 16 seconds.
uf250-04.cnf fulfilled No. of Restarts: 478 No. of Flips: 1904 time to process: 6 seconds.
uf250-04.cnf fulfilled No. of Restarts: 337 No. of Flips: 3463 time to process: 3 seconds.
uf250-04.cnf fulfilled No. of Restarts: 243 No. of Flips: 2674 time to process: 33 seconds.
uf250-04.cnf fulfilled No. of Restarts: 2105 No. of Flips: 2725 time to process: 11 seconds.
uf250-04.cnf fulfilled No. of Restarts: 3316 No. of Flips: 1944 time to process: 14 seconds.
uf250-04.cnf fulfilled No. of Restarts: 822 No. of Flips: 1324 time to process: 4 seconds.
uf250-04.cnf fulfilled No. of Restarts: 978 No. of Flips: 2978 time to process: 13 seconds.
uf250-04.cnf fulfilled No. of Restarts: 958 No. of Flips: 4154 time to process: 4 seconds.
uf250-04.cnf fulfilled No. of Restarts: 1020 No. of Flips: 4835 time to process: 19 seconds.
uf250-04.cnf fulfilled No. of Restarts: 584 No. of Flips: 3077 time to process: 18 seconds.
uf250-04.cnf fulfilled No. of Restarts: 1201 No. of Flips: 2118 time to process: 6 seconds.
uf250-04.cnf fulfilled No. of Restarts: 378 No. of Flips: 1525 time to process: 6 seconds.
uf250-04.cnf fulfilled No. of Restarts: 1688 No. of Flips: 2053 time to process: 11 seconds.
uf250-04.cnf fulfilled No. of Restarts: 83 No. of Flips: 2482 time to process: 7 seconds.
uf250-04.cnf fulfilled No. of Restarts: 434 No. of Flips: 3288 time to process: 4 seconds.
uf250-04.cnf fulfilled No. of Restarts: 263 No. of Flips: 3192 time to process: 1 seconds.
uf250-04.cnf fulfilled No. of Restarts: 1772 No. of Flips: 3116 time to process: 12 seconds.
uf250-04.cnf fulfilled No. of Restarts: 1933 No. of Flips: 3080 time to process: 11 seconds.
uf250-04.cnf fulfilled No. of Restarts: 1041 No. of Flips: 2208 time to process: 7 seconds.
uf250-04.cnf fulfilled No. of Restarts: 1924 No. of Flips: 4893 time to process: 12 seconds.
uf250-04.cnf fulfilled No. of Restarts: 1505 No. of Flips: 2244 time to process: 7 seconds.
uf250-04.cnf fulfilled No. of Restarts: 2775 No. of Flips: 4641 time to process: 12 seconds.
uf250-04.cnf fulfilled No. of Restarts: 488 No. of Flips: 2955 time to process: 9 seconds.
uf250-04.cnf fulfilled No. of Restarts: 86 No. of Flips: 3303 time to process: 6 seconds.
uf250-04.cnf fulfilled No. of Restarts: 999 No. of Flips: 4178 time to process: 11 seconds.
uf250-04.cnf fulfilled No. of Restarts: 848 No. of Flips: 973 time to process: 46 seconds.
uf250-04.cnf fulfilled No. of Restarts: 2540 No. of Flips: 2138 time to process: 14 seconds.
uf250-04.cnf fulfilled No. of Restarts: 2157 No. of Flips: 4176 time to process: 9 seconds.
uf250-04.cnf fulfilled No. of Restarts: 1043 No. of Flips: 4637 time to process: 18 seconds.
uf250-04.cnf fulfilled No. of Restarts: 2462 No. of Flips: 4512 time to process: 11 seconds.
uf250-04.cnf fulfilled No. of Restarts: 1784 No. of Flips: 4953 time to process: 21 seconds.
uf250-04.cnf fulfilled No. of Restarts: 2203 No. of Flips: 2716 time to process: 15 seconds.
uf250-04.cnf fulfilled No. of Restarts: 712 No. of Flips: 3907 time to process: 8 seconds.
uf250-04.cnf fulfilled No. of Restarts: 1817 No. of Flips: 2700 time to process: 13 seconds.
uf250-04.cnf fulfilled No. of Restarts: 724 No. of Flips: 3101 time to process: 8 seconds.
uf250-04.cnf fulfilled No. of Restarts: 4144 No. of Flips: 4162 time to process: 19 seconds.
uf250-04.cnf fulfilled No. of Restarts: 763 No. of Flips: 4295 time to process: 14 seconds.
uf250-04.cnf fulfilled No. of Restarts: 627 No. of Flips: 4982 time to process: 2 seconds.
uf250-04.cnf fulfilled No. of Restarts: 2786 No. of Flips: 2258 time to process: 14 seconds.
uf250-04.cnf fulfilled No. of Restarts: 1393 No. of Flips: 1121 time to process: 14 seconds.
uf250-04.cnf fulfilled No. of Restarts: 603 No. of Flips: 3774 time to process: 7 seconds.
uf250-04.cnf fulfilled No. of Restarts: 4656 No. of Flips: 4431 time to process: 23 seconds.
uf250-04.cnf fulfilled No. of Restarts: 1923 No. of Flips: 2619 time to process: 8 seconds.
uf250-04.cnf fulfilled No. of Restarts: 560 No. of Flips: 3257 time to process: 7 seconds.
uf250-04.cnf fulfilled No. of Restarts: 267 No. of Flips: 4259 time to process: 2 seconds.
uf250-04.cnf fulfilled No. of Restarts: 143 No. of Flips: 4177 time to process: 5 seconds.
uf250-04.cnf fulfilled No. of Restarts: 368 No. of Flips: 1979 time to process: 2 seconds.
uf250-04.cnf fulfilled No. of Restarts: 553 No. of Flips: 4454 time to process: 5 seconds.
uf250-04.cnf fulfilled No. of Restarts: 1213 No. of Flips: 3310 time to process: 8 seconds.
uf250-04.cnf fulfilled No. of Restarts: 1381 No. of Flips: 3718 time to process: 6 seconds.
uf250-04.cnf fulfilled No. of Restarts: 977 No. of Flips: 1493 time to process: 10 seconds.
uf250-04.cnf fulfilled No. of Restarts: 1519 No. of Flips: 2474 time to process: 17 seconds.
uf250-04.cnf fulfilled No. of Restarts: 4271 No. of Flips: 4506 time to process: 25 seconds.
uf250-04.cnf fulfilled No. of Restarts: 863 No. of Flips: 3962 time to process: 17 seconds.
uf250-04.cnf fulfilled No. of Restarts: 129 No. of Flips: 3802 time to process: 15 seconds.
uf250-04.cnf fulfilled No. of Restarts: 1084 No. of Flips: 926 time to process: 10 seconds.
uf250-04.cnf fulfilled No. of Restarts: 176 No. of Flips: 4371 time to process: 1 seconds.
uf250-04.cnf fulfilled No. of Restarts: 1211 No. of Flips: 4813 time to process: 9 seconds.
uf250-04.cnf fulfilled No. of Restarts: 1406 No. of Flips: 2195 time to process: 10 seconds.
uf250-04.cnf fulfilled No. of Restarts: 180 No. of Flips: 3038 time to process: 7 seconds.
uf250-04.cnf fulfilled No. of Restarts: 60 No. of Flips: 3898 time to process: 10 seconds.
uf250-04.cnf fulfilled No. of Restarts: 1067 No. of Flips: 3092 time to process: 4 seconds.
uf250-04.cnf fulfilled No. of Restarts: 161 No. of Flips: 3514 time to process: 8 seconds.
uf250-04.cnf fulfilled No. of Restarts: 199 No. of Flips: 965 time to process: 10 seconds.
uf250-04.cnf fulfilled No. of Restarts: 966 No. of Flips: 4023 time to process: 4 seconds.
uf250-04.cnf fulfilled No. of Restarts: 132 No. of Flips: 2596 time to process: 10 seconds.
uf250-04.cnf fulfilled No. of Restarts: 73 No. of Flips: 3893 time to process: 2 seconds.
uf250-04.cnf fulfilled No. of Restarts: 1104 No. of Flips: 4761 time to process: 6 seconds.
uf250-04.cnf fulfilled No. of Restarts: 2799 No. of Flips: 1664 time to process: 17 seconds.
uf250-04.cnf fulfilled No. of Restarts: 575 No. of Flips: 2211 time to process: 2 seconds.
uf250-04.cnf fulfilled No. of Restarts: 750 No. of Flips: 4954 time to process: 14 seconds.
uf250-04.cnf fulfilled No. of Restarts: 6 No. of Flips: 1873 time to process: 12 seconds.
uf250-04.cnf fulfilled No. of Restarts: 44 No. of Flips: 991 time to process: 5 seconds.
uf250-04.cnf fulfilled No. of Restarts: 3955 No. of Flips: 2692 time to process: 19 seconds.
uf250-04.cnf fulfilled No. of Restarts: 2107 No. of Flips: 3410 time to process: 9 seconds.
uf250-04.cnf fulfilled No. of Restarts: 332 No. of Flips: 3648 time to process: 3 seconds.
uf250-04.cnf fulfilled No. of Restarts: 291 No. of Flips: 1435 time to process: 2 seconds.
uf250-04.cnf fulfilled No. of Restarts: 1133 No. of Flips: 3792 time to process: 5 seconds.
uf250-04.cnf fulfilled No. of Restarts: 238 No. of Flips: 3445 time to process: 14 seconds.
uf250-04.cnf fulfilled No. of Restarts: 232 No. of Flips: 3691 time to process: 1 seconds.
uf250-04.cnf fulfilled No. of Restarts: 150 No. of Flips: 3281 time to process: 1 seconds.
uf250-04.cnf fulfilled No. of Restarts: 1030 No. of Flips: 2539 time to process: 8 seconds.
uf250-04.cnf fulfilled No. of Restarts: 135 No. of Flips: 4782 time to process: 1 seconds.
uf250-04.cnf fulfilled No. of Restarts: 1468 No. of Flips: 980 time to process: 7 seconds.
uf250-04.cnf fulfilled No. of Restarts: 1168 No. of Flips: 3242 time to process: 9 seconds.
uf250-04.cnf fulfilled No. of Restarts: 1278 No. of Flips: 2404 time to process: 21 seconds.
uf250-04.cnf fulfilled No. of Restarts: 5522 No. of Flips: 3939 time to process: 29 seconds.
uf250-04.cnf fulfilled No. of Restarts: 2673 No. of Flips: 4965 time to process: 11 seconds.
uf250-04.cnf fulfilled No. of Restarts: 35 No. of Flips: 4421 time to process: 11 seconds.
uf250-04.cnf fulfilled No. of Restarts: 881 No. of Flips: 4054 time to process: 9 seconds.
uf250-04.cnf fulfilled No. of Restarts: 75 No. of Flips: 3930 time to process: 3 seconds.
uf250-04.cnf fulfilled No. of Restarts: 39 No. of Flips: 2223 time to process: 13 seconds.
uf250-04.cnf fulfilled No. of Restarts: 2232 No. of Flips: 4869 time to process: 15 seconds.
uf250-04.cnf fulfilled No. of Restarts: 313 No. of Flips: 4090 time to process: 12 seconds.
uf250-04.cnf fulfilled No. of Restarts: 1097 No. of Flips: 529 time to process: 16 seconds.
uf250-04.cnf fulfilled No. of Restarts: 1123 No. of Flips: 3450 time to process: 5 seconds.
uf250-04.cnf fulfilled No. of Restarts: 475 No. of Flips: 2704 time to process: 12 seconds.
uf250-04.cnf fulfilled No. of Restarts: 422 No. of Flips: 2629 time to process: 6 seconds.
uf250-04.cnf fulfilled No. of Restarts: 270 No. of Flips: 2469 time to process: 6 seconds.
uf250-04.cnf fulfilled No. of Restarts: 1847 No. of Flips: 2737 time to process: 20 seconds.
uf250-04.cnf fulfilled No. of Restarts: 2809 No. of Flips: 2495 time to process: 13 seconds.
uf250-04.cnf fulfilled No. of Restarts: 3705 No. of Flips: 3867 time to process: 16 seconds.
uf250-04.cnf fulfilled No. of Restarts: 1471 No. of Flips: 2908 time to process: 6 seconds.
uf250-04.cnf fulfilled No. of Restarts: 1397 No. of Flips: 2565 time to process: 6 seconds.
uf250-04.cnf fulfilled No. of Restarts: 2576 No. of Flips: 3281 time to process: 12 seconds.
uf250-04.cnf fulfilled No. of Restarts: 1187 No. of Flips: 2678 time to process: 21 seconds.
uf250-04.cnf fulfilled No. of Restarts: 1746 No. of Flips: 4693 time to process: 7 seconds.
uf250-04.cnf fulfilled No. of Restarts: 1881 No. of Flips: 4478 time to process: 9 seconds.
uf250-04.cnf fulfilled No. of Restarts: 1416 No. of Flips: 1898 time to process: 7 seconds.
uf250-04.cnf fulfilled No. of Restarts: 1269 No. of Flips: 3742 time to process: 11 seconds.
uf250-04.cnf fulfilled No. of Restarts: 1331 No. of Flips: 1623 time to process: 24 seconds.
uf250-04.cnf fulfilled No. of Restarts: 637 No. of Flips: 3079 time to process: 2 seconds.
uf250-04.cnf fulfilled No. of Restarts: 353 No. of Flips: 1550 time to process: 2 seconds.
uf250-04.cnf fulfilled No. of Restarts: 2083 No. of Flips: 1518 time to process: 10 seconds.
uf250-04.cnf fulfilled No. of Restarts: 10 No. of Flips: 4404 time to process: 13 seconds.
uf250-04.cnf fulfilled No. of Restarts: 337 No. of Flips: 4642 time to process: 2 seconds.
uf250-04.cnf fulfilled No. of Restarts: 1160 No. of Flips: 2193 time to process: 16 seconds.
uf250-04.cnf fulfilled No. of Restarts: 3747 No. of Flips: 4774 time to process: 17 seconds.
uf250-04.cnf fulfilled No. of Restarts: 1905 No. of Flips: 1933 time to process: 19 seconds.
uf250-04.cnf fulfilled No. of Restarts: 1985 No. of Flips: 3272 time to process: 8 seconds.
uf250-04.cnf fulfilled No. of Restarts: 102 No. of Flips: 4939 time to process: 0 seconds.
uf250-04.cnf fulfilled No. of Restarts: 729 No. of Flips: 4093 time to process: 10 seconds.
uf250-04.cnf fulfilled No. of Restarts: 1681 No. of Flips: 1822 time to process: 21 seconds.
uf250-04.cnf fulfilled No. of Restarts: 1304 No. of Flips: 1448 time to process: 11 seconds.
uf250-04.cnf fulfilled No. of Restarts: 1783 No. of Flips: 3106 time to process: 17 seconds.
uf250-04.cnf fulfilled No. of Restarts: 83 No. of Flips: 2726 time to process: 0 seconds.
uf250-04.cnf fulfilled No. of Restarts: 464 No. of Flips: 3572 time to process: 4 seconds.
uf250-04.cnf fulfilled No. of Restarts: 587 No. of Flips: 4178 time to process: 4 seconds.
uf250-04.cnf fulfilled No. of Restarts: 450 No. of Flips: 1558 time to process: 12 seconds.
uf250-04.cnf fulfilled No. of Restarts: 1802 No. of Flips: 3260 time to process: 8 seconds.
uf250-04.cnf fulfilled No. of Restarts: 152 No. of Flips: 3972 time to process: 2 seconds.
uf250-04.cnf fulfilled No. of Restarts: 1906 No. of Flips: 1339 time to process: 17 seconds.
uf250-04.cnf fulfilled No. of Restarts: 2196 No. of Flips: 1508 time to process: 16 seconds.
uf250-04.cnf fulfilled No. of Restarts: 1047 No. of Flips: 2380 time to process: 8 seconds.
uf250-04.cnf fulfilled No. of Restarts: 1971 No. of Flips: 1295 time to process: 11 seconds.
uf250-04.cnf fulfilled No. of Restarts: 1560 No. of Flips: 1253 time to process: 6 seconds.
uf250-04.cnf fulfilled No. of Restarts: 1593 No. of Flips: 1712 time to process: 7 seconds.
uf250-04.cnf fulfilled No. of Restarts: 2400 No. of Flips: 1925 time to process: 23 seconds.
uf250-04.cnf fulfilled No. of Restarts: 726 No. of Flips: 4782 time to process: 8 seconds.
uf250-04.cnf fulfilled No. of Restarts: 699 No. of Flips: 2060 time to process: 4 seconds.
uf250-04.cnf fulfilled No. of Restarts: 133 No. of Flips: 2760 time to process: 11 seconds.
uf250-04.cnf fulfilled No. of Restarts: 2261 No. of Flips: 3386 time to process: 12 seconds.
uf250-04.cnf fulfilled No. of Restarts: 749 No. of Flips: 1831 time to process: 8 seconds.
uf250-04.cnf fulfilled No. of Restarts: 1545 No. of Flips: 3966 time to process: 7 seconds.
uf250-04.cnf fulfilled No. of Restarts: 1021 No. of Flips: 751 time to process: 8 seconds.
uf250-04.cnf fulfilled No. of Restarts: 1323 No. of Flips: 2751 time to process: 16 seconds.
uf250-04.cnf fulfilled No. of Restarts: 3996 No. of Flips: 2692 time to process: 19 seconds.
uf250-04.cnf fulfilled No. of Restarts: 2592 No. of Flips: 2608 time to process: 12 seconds.
uf250-04.cnf fulfilled No. of Restarts: 762 No. of Flips: 3879 time to process: 3 seconds.
uf250-04.cnf fulfilled No. of Restarts: 3286 No. of Flips: 2377 time to process: 21 seconds.
uf250-04.cnf fulfilled No. of Restarts: 1230 No. of Flips: 4127 time to process: 15 seconds.
uf250-04.cnf fulfilled No. of Restarts: 3698 No. of Flips: 2930 time to process: 16 seconds.
uf250-04.cnf fulfilled No. of Restarts: 1058 No. of Flips: 4709 time to process: 6 seconds.
uf250-04.cnf fulfilled No. of Restarts: 374 No. of Flips: 3758 time to process: 7 seconds.
uf250-04.cnf fulfilled No. of Restarts: 730 No. of Flips: 2262 time to process: 9 seconds.
uf250-04.cnf fulfilled No. of Restarts: 3171 No. of Flips: 2456 time to process: 14 seconds.
uf250-04.cnf fulfilled No. of Restarts: 1003 No. of Flips: 4220 time to process: 6 seconds.
uf250-04.cnf fulfilled No. of Restarts: 1498 No. of Flips: 4781 time to process: 8 seconds.
uf250-04.cnf fulfilled No. of Restarts: 1137 No. of Flips: 3596 time to process: 8 seconds.
uf250-04.cnf fulfilled No. of Restarts: 309 No. of Flips: 4021 time to process: 5 seconds.
uf250-04.cnf fulfilled No. of Restarts: 639 No. of Flips: 4531 time to process: 5 seconds.
uf250-04.cnf fulfilled No. of Restarts: 2887 No. of Flips: 4267 time to process: 14 seconds.
uf250-04.cnf fulfilled No. of Restarts: 422 No. of Flips: 2443 time to process: 30 seconds.
uf250-04.cnf fulfilled No. of Restarts: 746 No. of Flips: 3438 time to process: 6 seconds.
uf250-04.cnf fulfilled No. of Restarts: 1988 No. of Flips: 3137 time to process: 13 seconds.
uf250-04.cnf fulfilled No. of Restarts: 1101 No. of Flips: 1445 time to process: 6 seconds.
uf250-04.cnf fulfilled No. of Restarts: 1095 No. of Flips: 4682 time to process: 5 seconds.
uf250-04.cnf fulfilled No. of Restarts: 2448 No. of Flips: 3345 time to process: 17 seconds.
uf250-04.cnf fulfilled No. of Restarts: 914 No. of Flips: 1234 time to process: 16 seconds.
uf250-04.cnf fulfilled No. of Restarts: 136 No. of Flips: 3501 time to process: 5 seconds.
uf250-04.cnf fulfilled No. of Restarts: 96 No. of Flips: 470 time to process: 6 seconds.
uf250-04.cnf fulfilled No. of Restarts: 1056 No. of Flips: 3288 time to process: 13 seconds.
uf250-04.cnf fulfilled No. of Restarts: 992 No. of Flips: 2959 time to process: 4 seconds.
uf250-04.cnf fulfilled No. of Restarts: 641 No. of Flips: 2689 time to process: 7 seconds.
uf250-04.cnf fulfilled No. of Restarts: 1094 No. of Flips: 2166 time to process: 4 seconds.
uf250-04.cnf fulfilled No. of Restarts: 366 No. of Flips: 3786 time to process: 7 seconds.
uf250-04.cnf fulfilled No. of Restarts: 127 No. of Flips: 1433 time to process: 11 seconds.
uf250-04.cnf fulfilled No. of Restarts: 650 No. of Flips: 2192 time to process: 5 seconds.
uf250-04.cnf fulfilled No. of Restarts: 53 No. of Flips: 2528 time to process: 2 seconds.
uf250-04.cnf fulfilled No. of Restarts: 1586 No. of Flips: 1595 time to process: 7 seconds.
uf250-04.cnf fulfilled No. of Restarts: 780 No. of Flips: 4403 time to process: 14 seconds.
uf250-04.cnf fulfilled No. of Restarts: 449 No. of Flips: 2332 time to process: 9 seconds.
uf250-04.cnf fulfilled No. of Restarts: 142 No. of Flips: 1886 time to process: 21 seconds.
uf250-04.cnf fulfilled No. of Restarts: 299 No. of Flips: 4978 time to process: 3 seconds.
uf250-04.cnf fulfilled No. of Restarts: 2142 No. of Flips: 4841 time to process: 9 seconds.
uf250-04.cnf fulfilled No. of Restarts: 954 No. of Flips: 3819 time to process: 8 seconds.
uf250-04.cnf fulfilled No. of Restarts: 730 No. of Flips: 2947 time to process: 3 seconds.
uf250-04.cnf fulfilled No. of Restarts: 1814 No. of Flips: 4930 time to process: 14 seconds.
uf250-04.cnf fulfilled No. of Restarts: 2264 No. of Flips: 2109 time to process: 11 seconds.
uf250-04.cnf fulfilled No. of Restarts: 134 No. of Flips: 1454 time to process: 15 seconds.
uf250-04.cnf fulfilled No. of Restarts: 27 No. of Flips: 1275 time to process: 12 seconds.
uf250-04.cnf fulfilled No. of Restarts: 1147 No. of Flips: 2909 time to process: 7 seconds.
uf250-04.cnf fulfilled No. of Restarts: 505 No. of Flips: 1806 time to process: 6 seconds.
uf250-04.cnf fulfilled No. of Restarts: 385 No. of Flips: 2181 time to process: 6 seconds.
uf250-04.cnf fulfilled No. of Restarts: 250 No. of Flips: 4314 time to process: 5 seconds.
uf250-04.cnf fulfilled No. of Restarts: 1757 No. of Flips: 2600 time to process: 8 seconds.
uf250-04.cnf fulfilled No. of Restarts: 3864 No. of Flips: 3416 time to process: 20 seconds.
uf250-04.cnf fulfilled No. of Restarts: 137 No. of Flips: 2865 time to process: 4 seconds.
uf250-04.cnf fulfilled No. of Restarts: 1273 No. of Flips: 3666 time to process: 6 seconds.
uf250-04.cnf fulfilled No. of Restarts: 1611 No. of Flips: 4983 time to process: 9 seconds.
uf250-04.cnf fulfilled No. of Restarts: 0 No. of Flips: 3633 time to process: 0 seconds.
uf250-04.cnf fulfilled No. of Restarts: 182 No. of Flips: 4695 time to process: 3 seconds.
uf250-04.cnf fulfilled No. of Restarts: 1519 No. of Flips: 2517 time to process: 8 seconds.
uf250-04.cnf fulfilled No. of Restarts: 863 No. of Flips: 4867 time to process: 4 seconds.
uf250-04.cnf fulfilled No. of Restarts: 524 No. of Flips: 1384 time to process: 3 seconds.
uf250-04.cnf fulfilled No. of Restarts: 489 No. of Flips: 2708 time to process: 15 seconds.
uf250-04.cnf fulfilled No. of Restarts: 2223 No. of Flips: 1852 time to process: 13 seconds.
uf250-04.cnf fulfilled No. of Restarts: 2273 No. of Flips: 4804 time to process: 9 seconds.
uf250-04.cnf fulfilled No. of Restarts: 932 No. of Flips: 3356 time to process: 4 seconds.
uf250-04.cnf fulfilled No. of Restarts: 1441 No. of Flips: 1187 time to process: 16 seconds.
uf250-04.cnf fulfilled No. of Restarts: 983 No. of Flips: 810 time to process: 8 seconds.
uf250-04.cnf fulfilled No. of Restarts: 2315 No. of Flips: 1868 time to process: 11 seconds.
uf250-04.cnf fulfilled No. of Restarts: 89 No. of Flips: 4592 time to process: 1 seconds.
uf250-04.cnf fulfilled No. of Restarts: 2915 No. of Flips: 2650 time to process: 15 seconds.
uf250-04.cnf fulfilled No. of Restarts: 2204 No. of Flips: 3994 time to process: 13 seconds.
uf250-04.cnf fulfilled No. of Restarts: 541 No. of Flips: 3864 time to process: 12 seconds.
uf250-04.cnf fulfilled No. of Restarts: 1040 No. of Flips: 3129 time to process: 11 seconds.
uf250-04.cnf fulfilled No. of Restarts: 3297 No. of Flips: 3295 time to process: 19 seconds.
uf250-04.cnf fulfilled No. of Restarts: 1834 No. of Flips: 2082 time to process: 19 seconds.
uf250-04.cnf fulfilled No. of Restarts: 4061 No. of Flips: 2894 time to process: 17 seconds.
uf250-04.cnf fulfilled No. of Restarts: 1834 No. of Flips: 2996 time to process: 8 seconds.
uf250-04.cnf fulfilled No. of Restarts: 711 No. of Flips: 3363 time to process: 4 seconds.
uf250-04.cnf fulfilled No. of Restarts: 2539 No. of Flips: 3851 time to process: 13 seconds.
uf250-04.cnf fulfilled No. of Restarts: 4444 No. of Flips: 1997 time to process: 46 seconds.
uf250-04.cnf fulfilled No. of Restarts: 1837 No. of Flips: 3876 time to process: 8 seconds.
uf250-04.cnf fulfilled No. of Restarts: 217 No. of Flips: 3817 time to process: 3 seconds.
uf250-04.cnf fulfilled No. of Restarts: 1063 No. of Flips: 1221 time to process: 17 seconds.
uf250-04.cnf fulfilled No. of Restarts: 1749 No. of Flips: 4586 time to process: 9 seconds.
uf250-04.cnf fulfilled No. of Restarts: 3937 No. of Flips: 4688 time to process: 20 seconds.
uf250-04.cnf fulfilled No. of Restarts: 3736 No. of Flips: 4617 time to process: 20 seconds.
uf250-04.cnf fulfilled No. of Restarts: 2831 No. of Flips: 4546 time to process: 12 seconds.
uf250-04.cnf fulfilled No. of Restarts: 1213 No. of Flips: 1548 time to process: 5 seconds.
uf250-04.cnf fulfilled No. of Restarts: 399 No. of Flips: 3161 time to process: 11 seconds.
uf250-04.cnf fulfilled No. of Restarts: 2094 No. of Flips: 4358 time to process: 15 seconds.
uf250-04.cnf fulfilled No. of Restarts: 2390 No. of Flips: 3830 time to process: 10 seconds.
uf250-04.cnf fulfilled No. of Restarts: 1336 No. of Flips: 4031 time to process: 6 seconds.
uf250-04.cnf fulfilled No. of Restarts: 322 No. of Flips: 2591 time to process: 6 seconds.
uf250-04.cnf fulfilled No. of Restarts: 853 No. of Flips: 4803 time to process: 3 seconds.
uf250-04.cnf fulfilled No. of Restarts: 310 No. of Flips: 4568 time to process: 20 seconds.
uf250-04.cnf fulfilled No. of Restarts: 1013 No. of Flips: 1742 time to process: 6 seconds.
uf250-04.cnf fulfilled No. of Restarts: 662 No. of Flips: 1314 time to process: 3 seconds.
uf250-04.cnf fulfilled No. of Restarts: 573 No. of Flips: 1998 time to process: 5 seconds.
uf250-04.cnf fulfilled No. of Restarts: 1469 No. of Flips: 4908 time to process: 8 seconds.
uf250-04.cnf fulfilled No. of Restarts: 1223 No. of Flips: 2687 time to process: 9 seconds.
uf250-04.cnf fulfilled No. of Restarts: 69 No. of Flips: 4319 time to process: 9 seconds.
uf250-04.cnf fulfilled No. of Restarts: 500 No. of Flips: 2198 time to process: 2 seconds.
uf250-04.cnf fulfilled No. of Restarts: 368 No. of Flips: 3390 time to process: 2 seconds.
uf250-04.cnf fulfilled No. of Restarts: 1185 No. of Flips: 4866 time to process: 9 seconds.
uf250-04.cnf fulfilled No. of Restarts: 2554 No. of Flips: 3513 time to process: 17 seconds.
uf250-04.cnf fulfilled No. of Restarts: 1141 No. of Flips: 4525 time to process: 14 seconds.
uf250-04.cnf fulfilled No. of Restarts: 1319 No. of Flips: 4836 time to process: 11 seconds.
uf250-04.cnf fulfilled No. of Restarts: 673 No. of Flips: 4707 time to process: 3 seconds.
uf250-04.cnf fulfilled No. of Restarts: 725 No. of Flips: 1795 time to process: 8 seconds.
uf250-04.cnf fulfilled No. of Restarts: 975 No. of Flips: 3976 time to process: 24 seconds.
uf250-04.cnf fulfilled No. of Restarts: 261 No. of Flips: 1489 time to process: 1 seconds.
uf250-04.cnf fulfilled No. of Restarts: 1704 No. of Flips: 3481 time to process: 8 seconds.
uf250-04.cnf fulfilled No. of Restarts: 400 No. of Flips: 1389 time to process: 4 seconds.
uf250-04.cnf fulfilled No. of Restarts: 3317 No. of Flips: 892 time to process: 16 seconds.
uf250-04.cnf fulfilled No. of Restarts: 1424 No. of Flips: 4218 time to process: 10 seconds.
uf250-04.cnf fulfilled No. of Restarts: 377 No. of Flips: 4246 time to process: 18 seconds.
uf250-04.cnf fulfilled No. of Restarts: 412 No. of Flips: 3124 time to process: 6 seconds.
uf250-04.cnf fulfilled No. of Restarts: 2403 No. of Flips: 3232 time to process: 13 seconds.
uf250-04.cnf fulfilled No. of Restarts: 1546 No. of Flips: 3762 time to process: 6 seconds.
uf250-04.cnf fulfilled No. of Restarts: 1350 No. of Flips: 3890 time to process: 11 seconds.
uf250-04.cnf fulfilled No. of Restarts: 1655 No. of Flips: 1540 time to process: 9 seconds.
uf250-04.cnf fulfilled No. of Restarts: 109 No. of Flips: 2362 time to process: 11 seconds.
uf250-04.cnf fulfilled No. of Restarts: 2670 No. of Flips: 1821 time to process: 12 seconds.
uf250-04.cnf fulfilled No. of Restarts: 1757 No. of Flips: 1841 time to process: 7 seconds.
uf250-04.cnf fulfilled No. of Restarts: 2619 No. of Flips: 4193 time to process: 14 seconds.
uf250-04.cnf fulfilled No. of Restarts: 244 No. of Flips: 3723 time to process: 17 seconds.
uf250-04.cnf fulfilled No. of Restarts: 2196 No. of Flips: 3590 time to process: 14 seconds.
uf250-04.cnf fulfilled No. of Restarts: 1254 No. of Flips: 3785 time to process: 24 seconds.
uf250-04.cnf fulfilled No. of Restarts: 1149 No. of Flips: 1539 time to process: 5 seconds.
uf250-04.cnf fulfilled No. of Restarts: 129 No. of Flips: 4426 time to process: 10 seconds.
uf250-04.cnf fulfilled No. of Restarts: 603 No. of Flips: 3401 time to process: 5 seconds.
uf250-04.cnf fulfilled No. of Restarts: 13 No. of Flips: 1148 time to process: 3 seconds.
uf250-04.cnf fulfilled No. of Restarts: 423 No. of Flips: 2951 time to process: 9 seconds.
uf250-04.cnf fulfilled No. of Restarts: 1510 No. of Flips: 4800 time to process: 10 seconds.
uf250-04.cnf fulfilled No. of Restarts: 1419 No. of Flips: 3428 time to process: 7 seconds.
uf250-04.cnf fulfilled No. of Restarts: 1605 No. of Flips: 2643 time to process: 10 seconds.
uf250-04.cnf fulfilled No. of Restarts: 859 No. of Flips: 2303 time to process: 20 seconds.
uf250-04.cnf fulfilled No. of Restarts: 1147 No. of Flips: 2834 time to process: 9 seconds.
uf250-04.cnf fulfilled No. of Restarts: 2937 No. of Flips: 1066 time to process: 12 seconds.
uf250-04.cnf fulfilled No. of Restarts: 1552 No. of Flips: 2879 time to process: 9 seconds.
uf250-04.cnf fulfilled No. of Restarts: 3295 No. of Flips: 622 time to process: 14 seconds.
uf250-04.cnf fulfilled No. of Restarts: 42 No. of Flips: 1352 time to process: 0 seconds.
uf250-04.cnf fulfilled No. of Restarts: 998 No. of Flips: 1204 time to process: 7 seconds.
uf250-04.cnf fulfilled No. of Restarts: 389 No. of Flips: 2388 time to process: 9 seconds.
uf250-04.cnf fulfilled No. of Restarts: 954 No. of Flips: 2782 time to process: 8 seconds.
uf250-04.cnf fulfilled No. of Restarts: 451 No. of Flips: 2827 time to process: 6 seconds.
uf250-04.cnf fulfilled No. of Restarts: 581 No. of Flips: 3195 time to process: 3 seconds.
uf250-04.cnf fulfilled No. of Restarts: 2440 No. of Flips: 2253 time to process: 20 seconds.
uf250-04.cnf fulfilled No. of Restarts: 340 No. of Flips: 3813 time to process: 2 seconds.
uf250-04.cnf fulfilled No. of Restarts: 1516 No. of Flips: 4063 time to process: 6 seconds.
uf250-04.cnf fulfilled No. of Restarts: 2660 No. of Flips: 4799 time to process: 25 seconds.
uf250-04.cnf fulfilled No. of Restarts: 3691 No. of Flips: 4774 time to process: 16 seconds.
uf250-04.cnf fulfilled No. of Restarts: 144 No. of Flips: 2476 time to process: 4 seconds.
uf250-04.cnf fulfilled No. of Restarts: 1737 No. of Flips: 3338 time to process: 19 seconds.
uf250-04.cnf fulfilled No. of Restarts: 354 No. of Flips: 2905 time to process: 1 seconds.
uf250-04.cnf fulfilled No. of Restarts: 863 No. of Flips: 3256 time to process: 7 seconds.
uf250-04.cnf fulfilled No. of Restarts: 154 No. of Flips: 977 time to process: 9 seconds.
uf250-04.cnf fulfilled No. of Restarts: 264 No. of Flips: 4227 time to process: 6 seconds.
uf250-04.cnf fulfilled No. of Restarts: 401 No. of Flips: 1386 time to process: 5 seconds.
uf250-04.cnf fulfilled No. of Restarts: 2606 No. of Flips: 1400 time to process: 28 seconds.
uf250-04.cnf fulfilled No. of Restarts: 4198 No. of Flips: 2192 time to process: 27 seconds.
uf250-04.cnf fulfilled No. of Restarts: 232 No. of Flips: 2575 time to process: 1 seconds.
uf250-04.cnf fulfilled No. of Restarts: 459 No. of Flips: 2211 time to process: 22 seconds.
uf250-04.cnf fulfilled No. of Restarts: 2251 No. of Flips: 1636 time to process: 18 seconds.
uf250-04.cnf fulfilled No. of Restarts: 1500 No. of Flips: 3223 time to process: 7 seconds.
uf250-04.cnf fulfilled No. of Restarts: 176 No. of Flips: 1404 time to process: 2 seconds.
uf250-04.cnf fulfilled No. of Restarts: 2375 No. of Flips: 4977 time to process: 15 seconds.
uf250-04.cnf fulfilled No. of Restarts: 391 No. of Flips: 4865 time to process: 4 seconds.
uf250-04.cnf fulfilled No. of Restarts: 67 No. of Flips: 3310 time to process: 12 seconds.
uf250-04.cnf fulfilled No. of Restarts: 377 No. of Flips: 2938 time to process: 11 seconds.
uf250-04.cnf fulfilled No. of Restarts: 118 No. of Flips: 4440 time to process: 6 seconds.
uf250-04.cnf fulfilled No. of Restarts: 4150 No. of Flips: 3171 time to process: 30 seconds.
uf250-04.cnf fulfilled No. of Restarts: 1422 No. of Flips: 4948 time to process: 20 seconds.
uf250-04.cnf fulfilled No. of Restarts: 532 No. of Flips: 2482 time to process: 4 seconds.
uf250-04.cnf fulfilled No. of Restarts: 2513 No. of Flips: 3900 time to process: 11 seconds.
uf250-04.cnf fulfilled No. of Restarts: 1978 No. of Flips: 2550 time to process: 8 seconds.
uf250-04.cnf fulfilled No. of Restarts: 1091 No. of Flips: 4893 time to process: 5 seconds.
uf250-04.cnf fulfilled No. of Restarts: 1738 No. of Flips: 1785 time to process: 12 seconds.
uf250-04.cnf fulfilled No. of Restarts: 1893 No. of Flips: 1724 time to process: 13 seconds.
uf250-04.cnf fulfilled No. of Restarts: 530 No. of Flips: 2149 time to process: 5 seconds.
uf250-04.cnf fulfilled No. of Restarts: 710 No. of Flips: 879 time to process: 12 seconds.
uf250-04.cnf fulfilled No. of Restarts: 1576 No. of Flips: 2559 time to process: 7 seconds.
uf250-04.cnf fulfilled No. of Restarts: 2474 No. of Flips: 3608 time to process: 11 seconds.
uf250-04.cnf fulfilled No. of Restarts: 4901 No. of Flips: 3909 time to process: 21 seconds.
uf250-04.cnf fulfilled No. of Restarts: 1199 No. of Flips: 4349 time to process: 6 seconds.
uf250-04.cnf fulfilled No. of Restarts: 507 No. of Flips: 2000 time to process: 9 seconds.
uf250-04.cnf fulfilled No. of Restarts: 290 No. of Flips: 3471 time to process: 10 seconds.
uf250-04.cnf fulfilled No. of Restarts: 776 No. of Flips: 2854 time to process: 3 seconds.
uf250-04.cnf fulfilled No. of Restarts: 783 No. of Flips: 2231 time to process: 4 seconds.
uf250-04.cnf fulfilled No. of Restarts: 1730 No. of Flips: 3826 time to process: 7 seconds.
uf250-04.cnf fulfilled No. of Restarts: 4423 No. of Flips: 4310 time to process: 20 seconds.
uf250-04.cnf fulfilled No. of Restarts: 796 No. of Flips: 4270 time to process: 21 seconds.
uf250-04.cnf fulfilled No. of Restarts: 1392 No. of Flips: 3520 time to process: 9 seconds.
uf250-04.cnf fulfilled No. of Restarts: 525 No. of Flips: 2561 time to process: 6 seconds.
uf250-04.cnf fulfilled No. of Restarts: 1400 No. of Flips: 3105 time to process: 20 seconds.
uf250-04.cnf fulfilled No. of Restarts: 715 No. of Flips: 2849 time to process: 9 seconds.
uf250-04.cnf fulfilled No. of Restarts: 1938 No. of Flips: 4918 time to process: 11 seconds.
uf250-04.cnf fulfilled No. of Restarts: 1246 No. of Flips: 1496 time to process: 14 seconds.
uf250-04.cnf fulfilled No. of Restarts: 3021 No. of Flips: 4844 time to process: 13 seconds.
uf250-04.cnf fulfilled No. of Restarts: 960 No. of Flips: 2259 time to process: 19 seconds.
uf250-04.cnf fulfilled No. of Restarts: 872 No. of Flips: 3360 time to process: 16 seconds.
uf250-04.cnf fulfilled No. of Restarts: 2012 No. of Flips: 3202 time to process: 14 seconds.
uf250-04.cnf fulfilled No. of Restarts: 1499 No. of Flips: 1525 time to process: 6 seconds.
uf250-04.cnf fulfilled No. of Restarts: 404 No. of Flips: 3256 time to process: 10 seconds.
uf250-04.cnf fulfilled No. of Restarts: 2693 No. of Flips: 2390 time to process: 16 seconds.
uf250-04.cnf fulfilled No. of Restarts: 555 No. of Flips: 3811 time to process: 2 seconds.
uf250-04.cnf fulfilled No. of Restarts: 2006 No. of Flips: 1841 time to process: 10 seconds.
uf250-04.cnf fulfilled No. of Restarts: 1312 No. of Flips: 2895 time to process: 19 seconds.
uf250-04.cnf fulfilled No. of Restarts: 5027 No. of Flips: 1544 time to process: 25 seconds.
uf250-04.cnf fulfilled No. of Restarts: 1001 No. of Flips: 1721 time to process: 4 seconds.
uf250-04.cnf fulfilled No. of Restarts: 738 No. of Flips: 3603 time to process: 7 seconds.
uf250-04.cnf fulfilled No. of Restarts: 825 No. of Flips: 3272 time to process: 15 seconds.
uf250-04.cnf fulfilled No. of Restarts: 112 No. of Flips: 2378 time to process: 5 seconds.
uf250-04.cnf fulfilled No. of Restarts: 430 No. of Flips: 4688 time to process: 3 seconds.
uf250-04.cnf fulfilled No. of Restarts: 406 No. of Flips: 3508 time to process: 2 seconds.
uf250-04.cnf fulfilled No. of Restarts: 1361 No. of Flips: 2315 time to process: 25 seconds.
uf250-04.cnf fulfilled No. of Restarts: 965 No. of Flips: 3406 time to process: 4 seconds.
uf250-04.cnf fulfilled No. of Restarts: 254 No. of Flips: 4947 time to process: 17 seconds.
uf250-04.cnf fulfilled No. of Restarts: 1714 No. of Flips: 1856 time to process: 9 seconds.
uf250-04.cnf fulfilled No. of Restarts: 1118 No. of Flips: 1681 time to process: 4 seconds.
uf250-04.cnf fulfilled No. of Restarts: 206 No. of Flips: 2393 time to process: 3 seconds.
uf250-04.cnf fulfilled No. of Restarts: 1026 No. of Flips: 3590 time to process: 8 seconds.
uf250-04.cnf fulfilled No. of Restarts: 496 No. of Flips: 4110 time to process: 11 seconds.
uf250-04.cnf fulfilled No. of Restarts: 163 No. of Flips: 2046 time to process: 2 seconds.
uf250-04.cnf fulfilled No. of Restarts: 1706 No. of Flips: 1075 time to process: 10 seconds.
uf250-04.cnf fulfilled No. of Restarts: 37 No. of Flips: 2942 time to process: 4 seconds.
uf250-04.cnf fulfilled No. of Restarts: 558 No. of Flips: 2368 time to process: 7 seconds.
uf250-04.cnf fulfilled No. of Restarts: 1093 No. of Flips: 2566 time to process: 6 seconds.
uf250-04.cnf fulfilled No. of Restarts: 1687 No. of Flips: 3665 time to process: 8 seconds.
uf250-04.cnf fulfilled No. of Restarts: 1412 No. of Flips: 4856 time to process: 14 seconds.
uf250-04.cnf fulfilled No. of Restarts: 629 No. of Flips: 827 time to process: 3 seconds.
uf250-04.cnf fulfilled No. of Restarts: 4426 No. of Flips: 2367 time to process: 24 seconds.
uf250-04.cnf fulfilled No. of Restarts: 100 No. of Flips: 1542 time to process: 6 seconds.
uf250-04.cnf fulfilled No. of Restarts: 2978 No. of Flips: 1943 time to process: 13 seconds.
uf250-04.cnf fulfilled No. of Restarts: 3096 No. of Flips: 4363 time to process: 23 seconds.
uf250-04.cnf fulfilled No. of Restarts: 1486 No. of Flips: 4329 time to process: 12 seconds.
uf250-04.cnf fulfilled No. of Restarts: 1492 No. of Flips: 2642 time to process: 6 seconds.
uf250-04.cnf fulfilled No. of Restarts: 2272 No. of Flips: 3840 time to process: 39 seconds.
uf250-04.cnf fulfilled No. of Restarts: 2056 No. of Flips: 2011 time to process: 10 seconds.
uf250-04.cnf fulfilled No. of Restarts: 1189 No. of Flips: 4560 time to process: 5 seconds.
uf250-04.cnf fulfilled No. of Restarts: 3889 No. of Flips: 4810 time to process: 27 seconds.
uf250-04.cnf fulfilled No. of Restarts: 1553 No. of Flips: 2703 time to process: 9 seconds.
uf250-04.cnf fulfilled No. of Restarts: 766 No. of Flips: 1248 time to process: 9 seconds.
uf250-04.cnf fulfilled No. of Restarts: 2454 No. of Flips: 2280 time to process: 13 seconds.
uf250-04.cnf fulfilled No. of Restarts: 1007 No. of Flips: 4372 time to process: 6 seconds.
uf250-04.cnf fulfilled No. of Restarts: 789 No. of Flips: 1466 time to process: 5 seconds.
uf250-04.cnf fulfilled No. of Restarts: 707 No. of Flips: 2637 time to process: 6 seconds.
uf250-04.cnf fulfilled No. of Restarts: 317 No. of Flips: 4682 time to process: 1 seconds.
uf250-04.cnf fulfilled No. of Restarts: 733 No. of Flips: 3077 time to process: 16 seconds.
uf250-04.cnf fulfilled No. of Restarts: 453 No. of Flips: 3843 time to process: 7 seconds.
uf250-04.cnf fulfilled No. of Restarts: 220 No. of Flips: 1480 time to process: 6 seconds.
uf250-04.cnf fulfilled No. of Restarts: 512 No. of Flips: 3988 time to process: 2 seconds.
uf250-04.cnf fulfilled No. of Restarts: 448 No. of Flips: 2608 time to process: 4 seconds.
uf250-04.cnf fulfilled No. of Restarts: 2295 No. of Flips: 3300 time to process: 17 seconds.
uf250-04.cnf fulfilled No. of Restarts: 1557 No. of Flips: 3401 time to process: 6 seconds.
uf250-04.cnf fulfilled No. of Restarts: 3784 No. of Flips: 4688 time to process: 23 seconds.
uf250-04.cnf fulfilled No. of Restarts: 790 No. of Flips: 3531 time to process: 4 seconds.
uf250-04.cnf fulfilled No. of Restarts: 596 No. of Flips: 3675 time to process: 5 seconds.
uf250-04.cnf fulfilled No. of Restarts: 65 No. of Flips: 3428 time to process: 8 seconds.
uf250-04.cnf fulfilled No. of Restarts: 53 No. of Flips: 4647 time to process: 2 seconds.
uf250-04.cnf fulfilled No. of Restarts: 625 No. of Flips: 1630 time to process: 13 seconds.
uf250-04.cnf fulfilled No. of Restarts: 325 No. of Flips: 4751 time to process: 2 seconds.
uf250-04.cnf fulfilled No. of Restarts: 2731 No. of Flips: 4766 time to process: 30 seconds.
uf250-04.cnf fulfilled No. of Restarts: 136 No. of Flips: 3244 time to process: 10 seconds.
uf250-04.cnf fulfilled No. of Restarts: 1060 No. of Flips: 2885 time to process: 8 seconds.
uf250-04.cnf fulfilled No. of Restarts: 538 No. of Flips: 2076 time to process: 3 seconds.
uf250-04.cnf fulfilled No. of Restarts: 575 No. of Flips: 4366 time to process: 7 seconds.
uf250-04.cnf fulfilled No. of Restarts: 27 No. of Flips: 4673 time to process: 6 seconds.
uf250-04.cnf fulfilled No. of Restarts: 1700 No. of Flips: 1496 time to process: 14 seconds.
uf250-04.cnf fulfilled No. of Restarts: 5631 No. of Flips: 3562 time to process: 29 seconds.
uf250-04.cnf fulfilled No. of Restarts: 587 No. of Flips: 2770 time to process: 13 seconds.
uf250-04.cnf fulfilled No. of Restarts: 366 No. of Flips: 1552 time to process: 4 seconds.
uf250-04.cnf fulfilled No. of Restarts: 3888 No. of Flips: 4245 time to process: 17 seconds.
uf250-04.cnf fulfilled No. of Restarts: 2756 No. of Flips: 1537 time to process: 35 seconds.
uf250-04.cnf fulfilled No. of Restarts: 104 No. of Flips: 3688 time to process: 8 seconds.
uf250-04.cnf fulfilled No. of Restarts: 1303 No. of Flips: 3497 time to process: 17 seconds.
uf250-04.cnf fulfilled No. of Restarts: 3097 No. of Flips: 4737 time to process: 14 seconds.
uf250-04.cnf fulfilled No. of Restarts: 337 No. of Flips: 1439 time to process: 3 seconds.
uf250-04.cnf fulfilled No. of Restarts: 422 No. of Flips: 3386 time to process: 13 seconds.
uf250-04.cnf fulfilled No. of Restarts: 55 No. of Flips: 1475 time to process: 4 seconds.
uf250-04.cnf fulfilled No. of Restarts: 937 No. of Flips: 4175 time to process: 18 seconds.
uf250-04.cnf fulfilled No. of Restarts: 830 No. of Flips: 2597 time to process: 4 seconds.
uf250-04.cnf fulfilled No. of Restarts: 6337 No. of Flips: 1074 time to process: 34 seconds.
uf250-04.cnf fulfilled No. of Restarts: 123 No. of Flips: 1556 time to process: 2 seconds.
uf250-04.cnf fulfilled No. of Restarts: 80 No. of Flips: 2550 time to process: 9 seconds.
uf250-04.cnf fulfilled No. of Restarts: 1685 No. of Flips: 4677 time to process: 8 seconds.
uf250-04.cnf fulfilled No. of Restarts: 18 No. of Flips: 4297 time to process: 0 seconds.
uf250-04.cnf fulfilled No. of Restarts: 1080 No. of Flips: 2705 time to process: 8 seconds.
uf250-04.cnf fulfilled No. of Restarts: 43 No. of Flips: 2434 time to process: 11 seconds.
uf250-04.cnf fulfilled No. of Restarts: 1793 No. of Flips: 1806 time to process: 8 seconds.
uf250-04.cnf fulfilled No. of Restarts: 1257 No. of Flips: 2500 time to process: 5 seconds.
uf250-04.cnf fulfilled No. of Restarts: 1506 No. of Flips: 4767 time to process: 8 seconds.
uf250-04.cnf fulfilled No. of Restarts: 1975 No. of Flips: 4130 time to process: 10 seconds.
uf250-04.cnf fulfilled No. of Restarts: 216 No. of Flips: 4833 time to process: 1 seconds.
uf250-04.cnf fulfilled No. of Restarts: 1785 No. of Flips: 2051 time to process: 12 seconds.
uf250-04.cnf fulfilled No. of Restarts: 3258 No. of Flips: 1030 time to process: 16 seconds.
uf250-04.cnf fulfilled No. of Restarts: 133 No. of Flips: 2882 time to process: 0 seconds.
uf250-04.cnf fulfilled No. of Restarts: 1337 No. of Flips: 2021 time to process: 17 seconds.
uf250-04.cnf fulfilled No. of Restarts: 532 No. of Flips: 1647 time to process: 5 seconds.
uf250-04.cnf fulfilled No. of Restarts: 659 No. of Flips: 4771 time to process: 12 seconds.
uf250-04.cnf fulfilled No. of Restarts: 1166 No. of Flips: 861 time to process: 11 seconds.
uf250-04.cnf fulfilled No. of Restarts: 2240 No. of Flips: 1353 time to process: 15 seconds.
uf250-04.cnf fulfilled No. of Restarts: 860 No. of Flips: 2464 time to process: 15 seconds.
uf250-04.cnf fulfilled No. of Restarts: 310 No. of Flips: 1513 time to process: 4 seconds.
uf250-04.cnf fulfilled No. of Restarts: 293 No. of Flips: 3592 time to process: 9 seconds.
uf250-04.cnf fulfilled No. of Restarts: 986 No. of Flips: 5000 time to process: 5 seconds.
uf250-04.cnf fulfilled No. of Restarts: 15 No. of Flips: 4066 time to process: 0 seconds.
uf250-04.cnf fulfilled No. of Restarts: 772 No. of Flips: 3475 time to process: 5 seconds.
uf250-04.cnf fulfilled No. of Restarts: 1191 No. of Flips: 4878 time to process: 10 seconds.
uf250-04.cnf fulfilled No. of Restarts: 616 No. of Flips: 4432 time to process: 6 seconds.
uf250-04.cnf fulfilled No. of Restarts: 47 No. of Flips: 2887 time to process: 1 seconds.
uf250-04.cnf fulfilled No. of Restarts: 30 No. of Flips: 1666 time to process: 1 seconds.
uf250-04.cnf fulfilled No. of Restarts: 3302 No. of Flips: 2401 time to process: 22 seconds.
uf250-04.cnf fulfilled No. of Restarts: 1217 No. of Flips: 2465 time to process: 5 seconds.
uf250-04.cnf fulfilled No. of Restarts: 1034 No. of Flips: 2481 time to process: 10 seconds.
uf250-04.cnf fulfilled No. of Restarts: 43 No. of Flips: 3433 time to process: 0 seconds.
uf250-04.cnf fulfilled No. of Restarts: 381 No. of Flips: 3607 time to process: 3 seconds.
uf250-04.cnf fulfilled No. of Restarts: 95 No. of Flips: 3676 time to process: 1 seconds.
uf250-04.cnf fulfilled No. of Restarts: 268 No. of Flips: 4863 time to process: 1 seconds.
uf250-04.cnf fulfilled No. of Restarts: 498 No. of Flips: 4509 time to process: 8 seconds.
uf250-04.cnf fulfilled No. of Restarts: 211 No. of Flips: 2781 time to process: 10 seconds.
uf250-04.cnf fulfilled No. of Restarts: 788 No. of Flips: 2996 time to process: 17 seconds.
uf250-04.cnf fulfilled No. of Restarts: 667 No. of Flips: 3257 time to process: 5 seconds.
uf250-04.cnf fulfilled No. of Restarts: 543 No. of Flips: 3460 time to process: 3 seconds.
uf250-04.cnf fulfilled No. of Restarts: 184 No. of Flips: 1400 time to process: 4 seconds.
uf250-04.cnf fulfilled No. of Restarts: 2230 No. of Flips: 2069 time to process: 9 seconds.
uf250-04.cnf fulfilled No. of Restarts: 660 No. of Flips: 3441 time to process: 11 seconds.
uf250-04.cnf fulfilled No. of Restarts: 1032 No. of Flips: 2226 time to process: 11 seconds.
uf250-04.cnf fulfilled No. of Restarts: 2713 No. of Flips: 4306 time to process: 31 seconds.
uf250-04.cnf fulfilled No. of Restarts: 2682 No. of Flips: 1468 time to process: 12 seconds.
uf250-04.cnf fulfilled No. of Restarts: 2720 No. of Flips: 4172 time to process: 11 seconds.
uf250-04.cnf fulfilled No. of Restarts: 348 No. of Flips: 2672 time to process: 3 seconds.
uf250-04.cnf fulfilled No. of Restarts: 2251 No. of Flips: 1903 time to process: 26 seconds.
uf250-04.cnf fulfilled No. of Restarts: 635 No. of Flips: 2757 time to process: 2 seconds.
uf250-04.cnf fulfilled No. of Restarts: 9 No. of Flips: 2720 time to process: 13 seconds.
uf250-04.cnf fulfilled No. of Restarts: 1137 No. of Flips: 2254 time to process: 10 seconds.
uf250-04.cnf fulfilled No. of Restarts: 991 No. of Flips: 2798 time to process: 13 seconds.
uf250-04.cnf fulfilled No. of Restarts: 66 No. of Flips: 3037 time to process: 13 seconds.
uf250-04.cnf fulfilled No. of Restarts: 6627 No. of Flips: 4828 time to process: 34 seconds.
uf250-04.cnf fulfilled No. of Restarts: 62 No. of Flips: 4987 time to process: 0 seconds.
uf250-04.cnf fulfilled No. of Restarts: 1811 No. of Flips: 2725 time to process: 11 seconds.
uf250-04.cnf fulfilled No. of Restarts: 114 No. of Flips: 3504 time to process: 11 seconds.
uf250-04.cnf fulfilled No. of Restarts: 2581 No. of Flips: 965 time to process: 12 seconds.
uf250-04.cnf fulfilled No. of Restarts: 1813 No. of Flips: 3565 time to process: 25 seconds.
uf250-04.cnf fulfilled No. of Restarts: 4491 No. of Flips: 4341 time to process: 20 seconds.
uf250-04.cnf fulfilled No. of Restarts: 1862 No. of Flips: 4783 time to process: 14 seconds.
uf250-04.cnf fulfilled No. of Restarts: 1342 No. of Flips: 2761 time to process: 7 seconds.
uf250-04.cnf fulfilled No. of Restarts: 2022 No. of Flips: 3139 time to process: 21 seconds.
uf250-04.cnf fulfilled No. of Restarts: 354 No. of Flips: 2170 time to process: 15 seconds.
uf250-04.cnf fulfilled No. of Restarts: 1183 No. of Flips: 4739 time to process: 8 seconds.
uf250-04.cnf fulfilled No. of Restarts: 3270 No. of Flips: 3659 time to process: 16 seconds.
uf250-04.cnf fulfilled No. of Restarts: 3951 No. of Flips: 1657 time to process: 18 seconds.
uf250-04.cnf fulfilled No. of Restarts: 2047 No. of Flips: 3823 time to process: 18 seconds.
uf250-04.cnf fulfilled No. of Restarts: 166 No. of Flips: 3474 time to process: 6 seconds.
uf250-04.cnf fulfilled No. of Restarts: 2026 No. of Flips: 970 time to process: 11 seconds.
uf250-04.cnf fulfilled No. of Restarts: 908 No. of Flips: 4264 time to process: 14 seconds.
uf250-04.cnf fulfilled No. of Restarts: 531 No. of Flips: 1245 time to process: 11 seconds.
uf250-04.cnf fulfilled No. of Restarts: 1808 No. of Flips: 2104 time to process: 10 seconds.
uf250-04.cnf fulfilled No. of Restarts: 373 No. of Flips: 2041 time to process: 2 seconds.
uf250-04.cnf fulfilled No. of Restarts: 597 No. of Flips: 985 time to process: 5 seconds.
uf250-04.cnf fulfilled No. of Restarts: 742 No. of Flips: 3171 time to process: 6 seconds.
uf250-04.cnf fulfilled No. of Restarts: 1670 No. of Flips: 4205 time to process: 8 seconds.
uf250-04.cnf fulfilled No. of Restarts: 2164 No. of Flips: 2766 time to process: 9 seconds.
uf250-04.cnf fulfilled No. of Restarts: 1244 No. of Flips: 4380 time to process: 7 seconds.
uf250-04.cnf fulfilled No. of Restarts: 365 No. of Flips: 2316 time to process: 10 seconds.
uf250-04.cnf fulfilled No. of Restarts: 12 No. of Flips: 4560 time to process: 15 seconds.
uf250-04.cnf fulfilled No. of Restarts: 1939 No. of Flips: 3641 time to process: 8 seconds.
uf250-04.cnf fulfilled No. of Restarts: 198 No. of Flips: 4732 time to process: 0 seconds.
uf250-04.cnf fulfilled No. of Restarts: 1044 No. of Flips: 2563 time to process: 8 seconds.
uf250-04.cnf fulfilled No. of Restarts: 196 No. of Flips: 4495 time to process: 2 seconds.
uf250-04.cnf fulfilled No. of Restarts: 530 No. of Flips: 2038 time to process: 7 seconds.
uf250-04.cnf fulfilled No. of Restarts: 1529 No. of Flips: 3331 time to process: 12 seconds.
uf250-04.cnf fulfilled No. of Restarts: 907 No. of Flips: 4829 time to process: 10 seconds.
uf250-04.cnf fulfilled No. of Restarts: 3515 No. of Flips: 1243 time to process: 18 seconds.
uf250-04.cnf fulfilled No. of Restarts: 28 No. of Flips: 3472 time to process: 0 seconds.
uf250-04.cnf fulfilled No. of Restarts: 528 No. of Flips: 1701 time to process: 7 seconds.
uf250-04.cnf fulfilled No. of Restarts: 362 No. of Flips: 1734 time to process: 1 seconds.
uf250-04.cnf fulfilled No. of Restarts: 603 No. of Flips: 4063 time to process: 5 seconds.
uf250-04.cnf fulfilled No. of Restarts: 490 No. of Flips: 3592 time to process: 12 seconds.
uf250-04.cnf fulfilled No. of Restarts: 165 No. of Flips: 2191 time to process: 1 seconds.
uf250-04.cnf fulfilled No. of Restarts: 522 No. of Flips: 2847 time to process: 7 seconds.
uf250-04.cnf fulfilled No. of Restarts: 739 No. of Flips: 3740 time to process: 3 seconds.
uf250-04.cnf fulfilled No. of Restarts: 920 No. of Flips: 3234 time to process: 8 seconds.
uf250-04.cnf fulfilled No. of Restarts: 3565 No. of Flips: 4973 time to process: 17 seconds.
uf250-04.cnf fulfilled No. of Restarts: 910 No. of Flips: 2337 time to process: 4 seconds.
uf250-04.cnf fulfilled No. of Restarts: 3539 No. of Flips: 2571 time to process: 17 seconds.
uf250-04.cnf fulfilled No. of Restarts: 2580 No. of Flips: 2722 time to process: 12 seconds.
uf250-04.cnf fulfilled No. of Restarts: 5393 No. of Flips: 2249 time to process: 27 seconds.
uf250-04.cnf fulfilled No. of Restarts: 323 No. of Flips: 3875 time to process: 6 seconds.
uf250-04.cnf fulfilled No. of Restarts: 2059 No. of Flips: 4027 time to process: 13 seconds.
uf250-04.cnf fulfilled No. of Restarts: 136 No. of Flips: 2021 time to process: 2 seconds.
uf250-04.cnf fulfilled No. of Restarts: 246 No. of Flips: 3818 time to process: 4 seconds.
uf250-04.cnf fulfilled No. of Restarts: 315 No. of Flips: 2379 time to process: 4 seconds.
uf250-04.cnf fulfilled No. of Restarts: 96 No. of Flips: 3666 time to process: 10 seconds.
uf250-04.cnf fulfilled No. of Restarts: 78 No. of Flips: 2194 time to process: 1 seconds.
uf250-04.cnf fulfilled No. of Restarts: 1444 No. of Flips: 1542 time to process: 17 seconds.
uf250-04.cnf fulfilled No. of Restarts: 569 No. of Flips: 2524 time to process: 3 seconds.
uf250-04.cnf fulfilled No. of Restarts: 409 No. of Flips: 3923 time to process: 8 seconds.
uf250-04.cnf fulfilled No. of Restarts: 736 No. of Flips: 2064 time to process: 7 seconds.
uf250-04.cnf fulfilled No. of Restarts: 1359 No. of Flips: 4600 time to process: 7 seconds.
uf250-04.cnf fulfilled No. of Restarts: 2334 No. of Flips: 4003 time to process: 19 seconds.
uf250-04.cnf fulfilled No. of Restarts: 2279 No. of Flips: 1429 time to process: 10 seconds.
uf250-04.cnf fulfilled No. of Restarts: 747 No. of Flips: 2428 time to process: 6 seconds.
uf250-04.cnf fulfilled No. of Restarts: 2045 No. of Flips: 4563 time to process: 9 seconds.
uf250-04.cnf fulfilled No. of Restarts: 2994 No. of Flips: 4967 time to process: 13 seconds.
uf250-04.cnf fulfilled No. of Restarts: 920 No. of Flips: 1522 time to process: 18 seconds.
uf250-04.cnf fulfilled No. of Restarts: 423 No. of Flips: 2496 time to process: 3 seconds.
uf250-04.cnf fulfilled No. of Restarts: 1603 No. of Flips: 3032 time to process: 11 seconds.
uf250-04.cnf fulfilled No. of Restarts: 2209 No. of Flips: 4697 time to process: 11 seconds.
uf250-04.cnf fulfilled No. of Restarts: 1990 No. of Flips: 4299 time to process: 24 seconds.
uf250-04.cnf fulfilled No. of Restarts: 1288 No. of Flips: 4720 time to process: 5 seconds.
uf250-04.cnf fulfilled No. of Restarts: 990 No. of Flips: 1827 time to process: 4 seconds.
uf250-04.cnf fulfilled No. of Restarts: 5563 No. of Flips: 3599 time to process: 26 seconds.
uf250-04.cnf fulfilled No. of Restarts: 2965 No. of Flips: 3357 time to process: 16 seconds.
uf250-04.cnf fulfilled No. of Restarts: 1394 No. of Flips: 1249 time to process: 9 seconds.
uf250-04.cnf fulfilled No. of Restarts: 2174 No. of Flips: 3468 time to process: 10 seconds.
uf250-04.cnf fulfilled No. of Restarts: 2367 No. of Flips: 1988 time to process: 16 seconds.
uf250-04.cnf fulfilled No. of Restarts: 316 No. of Flips: 3620 time to process: 4 seconds.
uf250-04.cnf fulfilled No. of Restarts: 290 No. of Flips: 2155 time to process: 3 seconds.
uf250-04.cnf fulfilled No. of Restarts: 1056 No. of Flips: 3394 time to process: 6 seconds.
uf250-04.cnf fulfilled No. of Restarts: 1159 No. of Flips: 1901 time to process: 7 seconds.
uf250-04.cnf fulfilled No. of Restarts: 102 No. of Flips: 4718 time to process: 1 seconds.
uf250-04.cnf fulfilled No. of Restarts: 294 No. of Flips: 4458 time to process: 10 seconds.
uf250-04.cnf fulfilled No. of Restarts: 2462 No. of Flips: 1600 time to process: 12 seconds.
uf250-04.cnf fulfilled No. of Restarts: 3558 No. of Flips: 4765 time to process: 15 seconds.
uf250-04.cnf fulfilled No. of Restarts: 607 No. of Flips: 1798 time to process: 4 seconds.
uf250-04.cnf fulfilled No. of Restarts: 4401 No. of Flips: 3319 time to process: 20 seconds.
uf250-04.cnf fulfilled No. of Restarts: 2393 No. of Flips: 4287 time to process: 10 seconds.
uf250-04.cnf fulfilled No. of Restarts: 175 No. of Flips: 1993 time to process: 6 seconds.
uf250-04.cnf fulfilled No. of Restarts: 152 No. of Flips: 3341 time to process: 21 seconds.
uf250-04.cnf fulfilled No. of Restarts: 515 No. of Flips: 2752 time to process: 3 seconds.
uf250-04.cnf fulfilled No. of Restarts: 2197 No. of Flips: 4503 time to process: 10 seconds.
uf250-04.cnf fulfilled No. of Restarts: 159 No. of Flips: 1786 time to process: 4 seconds.
uf250-04.cnf fulfilled No. of Restarts: 3265 No. of Flips: 3893 time to process: 16 seconds.
uf250-04.cnf fulfilled No. of Restarts: 1461 No. of Flips: 4874 time to process: 9 seconds.
uf250-04.cnf fulfilled No. of Restarts: 724 No. of Flips: 2060 time to process: 5 seconds.
uf250-04.cnf fulfilled No. of Restarts: 106 No. of Flips: 1677 time to process: 14 seconds.
uf250-04.cnf fulfilled No. of Restarts: 91 No. of Flips: 1938 time to process: 1 seconds.
uf250-04.cnf fulfilled No. of Restarts: 589 No. of Flips: 4123 time to process: 6 seconds.
uf250-04.cnf fulfilled No. of Restarts: 1808 No. of Flips: 2144 time to process: 12 seconds.
uf250-04.cnf fulfilled No. of Restarts: 25 No. of Flips: 3491 time to process: 19 seconds.
uf250-04.cnf fulfilled No. of Restarts: 1870 No. of Flips: 4630 time to process: 9 seconds.
uf250-04.cnf fulfilled No. of Restarts: 65 No. of Flips: 1592 time to process: 8 seconds.
uf250-04.cnf fulfilled No. of Restarts: 476 No. of Flips: 2006 time to process: 18 seconds.
uf250-04.cnf fulfilled No. of Restarts: 1203 No. of Flips: 2812 time to process: 5 seconds.
uf250-04.cnf fulfilled No. of Restarts: 813 No. of Flips: 1065 time to process: 7 seconds.
uf250-04.cnf fulfilled No. of Restarts: 1818 No. of Flips: 720 time to process: 16 seconds.
uf250-04.cnf fulfilled No. of Restarts: 583 No. of Flips: 3671 time to process: 5 seconds.
uf250-04.cnf fulfilled No. of Restarts: 301 No. of Flips: 4583 time to process: 6 seconds.
uf250-04.cnf fulfilled No. of Restarts: 917 No. of Flips: 1483 time to process: 6 seconds.
uf250-04.cnf fulfilled No. of Restarts: 2998 No. of Flips: 3649 time to process: 14 seconds.
uf250-04.cnf fulfilled No. of Restarts: 2817 No. of Flips: 4889 time to process: 12 seconds.
uf250-04.cnf fulfilled No. of Restarts: 737 No. of Flips: 451 time to process: 11 seconds.
uf250-04.cnf fulfilled No. of Restarts: 126 No. of Flips: 1329 time to process: 4 seconds.
uf250-04.cnf fulfilled No. of Restarts: 1811 No. of Flips: 4607 time to process: 10 seconds.
uf250-04.cnf fulfilled No. of Restarts: 593 No. of Flips: 2694 time to process: 5 seconds.
uf250-04.cnf fulfilled No. of Restarts: 203 No. of Flips: 1180 time to process: 1 seconds.
uf250-04.cnf fulfilled No. of Restarts: 1806 No. of Flips: 1196 time to process: 10 seconds.
uf250-04.cnf fulfilled No. of Restarts: 5414 No. of Flips: 3819 time to process: 26 seconds.
uf250-04.cnf fulfilled No. of Restarts: 1180 No. of Flips: 2933 time to process: 6 seconds.
uf250-04.cnf fulfilled No. of Restarts: 1849 No. of Flips: 2543 time to process: 11 seconds.
uf250-04.cnf fulfilled No. of Restarts: 978 No. of Flips: 3273 time to process: 9 seconds.
uf250-04.cnf fulfilled No. of Restarts: 3590 No. of Flips: 3847 time to process: 29 seconds.
uf250-04.cnf fulfilled No. of Restarts: 705 No. of Flips: 2267 time to process: 11 seconds.
uf250-04.cnf fulfilled No. of Restarts: 949 No. of Flips: 4810 time to process: 12 seconds.
uf250-04.cnf fulfilled No. of Restarts: 2098 No. of Flips: 2601 time to process: 15 seconds.
uf250-04.cnf fulfilled No. of Restarts: 3741 No. of Flips: 1646 time to process: 16 seconds.
uf250-04.cnf fulfilled No. of Restarts: 381 No. of Flips: 3669 time to process: 2 seconds.
uf250-04.cnf fulfilled No. of Restarts: 837 No. of Flips: 2370 time to process: 5 seconds.
uf250-04.cnf fulfilled No. of Restarts: 790 No. of Flips: 3112 time to process: 5 seconds.
uf250-04.cnf fulfilled No. of Restarts: 1437 No. of Flips: 3911 time to process: 7 seconds.
uf250-04.cnf fulfilled No. of Restarts: 1854 No. of Flips: 4273 time to process: 8 seconds.
uf250-04.cnf fulfilled No. of Restarts: 113 No. of Flips: 2268 time to process: 4 seconds.
uf250-04.cnf fulfilled No. of Restarts: 226 No. of Flips: 3867 time to process: 8 seconds.
uf250-04.cnf fulfilled No. of Restarts: 575 No. of Flips: 2391 time to process: 5 seconds.
uf250-04.cnf fulfilled No. of Restarts: 2719 No. of Flips: 4324 time to process: 12 seconds.
uf250-04.cnf fulfilled No. of Restarts: 400 No. of Flips: 4880 time to process: 12 seconds.
uf250-04.cnf fulfilled No. of Restarts: 2596 No. of Flips: 2844 time to process: 24 seconds.
uf250-04.cnf fulfilled No. of Restarts: 3557 No. of Flips: 3905 time to process: 20 seconds.
uf250-04.cnf fulfilled No. of Restarts: 296 No. of Flips: 3121 time to process: 1 seconds.
uf250-04.cnf fulfilled No. of Restarts: 1203 No. of Flips: 4763 time to process: 7 seconds.
uf250-04.cnf fulfilled No. of Restarts: 436 No. of Flips: 2575 time to process: 3 seconds.
uf250-04.cnf fulfilled No. of Restarts: 41 No. of Flips: 954 time to process: 0 seconds.
uf250-04.cnf fulfilled No. of Restarts: 2777 No. of Flips: 1732 time to process: 22 seconds.
uf250-04.cnf fulfilled No. of Restarts: 679 No. of Flips: 2832 time to process: 8 seconds.
uf250-04.cnf fulfilled No. of Restarts: 1755 No. of Flips: 1061 time to process: 7 seconds.
uf250-04.cnf fulfilled No. of Restarts: 2719 No. of Flips: 4120 time to process: 13 seconds.
uf250-04.cnf fulfilled No. of Restarts: 480 No. of Flips: 3279 time to process: 7 seconds.
uf250-04.cnf fulfilled No. of Restarts: 1012 No. of Flips: 2542 time to process: 8 seconds.
uf250-04.cnf fulfilled No. of Restarts: 226 No. of Flips: 4972 time to process: 13 seconds.
uf250-04.cnf fulfilled No. of Restarts: 253 No. of Flips: 3675 time to process: 5 seconds.
uf250-04.cnf fulfilled No. of Restarts: 907 No. of Flips: 2558 time to process: 5 seconds.
uf250-04.cnf fulfilled No. of Restarts: 1055 No. of Flips: 3381 time to process: 11 seconds.
uf250-04.cnf fulfilled No. of Restarts: 4585 No. of Flips: 3174 time to process: 29 seconds.
uf250-04.cnf fulfilled No. of Restarts: 1173 No. of Flips: 4428 time to process: 15 seconds.
uf250-04.cnf fulfilled No. of Restarts: 150 No. of Flips: 4282 time to process: 2 seconds.
uf250-04.cnf fulfilled No. of Restarts: 506 No. of Flips: 1339 time to process: 7 seconds.
uf250-04.cnf fulfilled No. of Restarts: 1847 No. of Flips: 4855 time to process: 16 seconds.
uf250-04.cnf fulfilled No. of Restarts: 4385 No. of Flips: 3689 time to process: 19 seconds.
uf250-04.cnf fulfilled No. of Restarts: 1039 No. of Flips: 2587 time to process: 12 seconds.
uf250-04.cnf fulfilled No. of Restarts: 1552 No. of Flips: 1506 time to process: 15 seconds.
uf250-04.cnf fulfilled No. of Restarts: 22 No. of Flips: 2101 time to process: 2 seconds.
uf250-04.cnf fulfilled No. of Restarts: 902 No. of Flips: 1258 time to process: 9 seconds.
uf250-04.cnf fulfilled No. of Restarts: 26 No. of Flips: 4979 time to process: 19 seconds.
uf250-04.cnf fulfilled No. of Restarts: 2687 No. of Flips: 2676 time to process: 24 seconds.
uf250-04.cnf fulfilled No. of Restarts: 435 No. of Flips: 3628 time to process: 2 seconds.
uf250-04.cnf fulfilled No. of Restarts: 39 No. of Flips: 1980 time to process: 14 seconds.
uf250-04.cnf fulfilled No. of Restarts: 913 No. of Flips: 4082 time to process: 7 seconds.
uf250-04.cnf fulfilled No. of Restarts: 378 No. of Flips: 3769 time to process: 2 seconds.
uf250-04.cnf fulfilled No. of Restarts: 4278 No. of Flips: 3693 time to process: 23 seconds.
uf250-04.cnf fulfilled No. of Restarts: 112 No. of Flips: 2534 time to process: 27 seconds.
uf250-04.cnf fulfilled No. of Restarts: 707 No. of Flips: 3364 time to process: 6 seconds.
uf250-04.cnf fulfilled No. of Restarts: 4801 No. of Flips: 2257 time to process: 21 seconds.
uf250-04.cnf fulfilled No. of Restarts: 2373 No. of Flips: 2177 time to process: 10 seconds.
uf250-04.cnf fulfilled No. of Restarts: 2564 No. of Flips: 3398 time to process: 29 seconds.
uf250-04.cnf fulfilled No. of Restarts: 4247 No. of Flips: 2375 time to process: 18 seconds.
uf250-04.cnf fulfilled No. of Restarts: 1740 No. of Flips: 3192 time to process: 8 seconds.
uf250-04.cnf fulfilled No. of Restarts: 488 No. of Flips: 2967 time to process: 31 seconds.
uf250-04.cnf fulfilled No. of Restarts: 1059 No. of Flips: 4769 time to process: 4 seconds.
uf250-04.cnf fulfilled No. of Restarts: 311 No. of Flips: 3961 time to process: 2 seconds.
uf250-04.cnf fulfilled No. of Restarts: 2401 No. of Flips: 2684 time to process: 21 seconds.
uf250-04.cnf fulfilled No. of Restarts: 2195 No. of Flips: 3925 time to process: 10 seconds.
uf250-04.cnf fulfilled No. of Restarts: 69 No. of Flips: 3987 time to process: 12 seconds.
uf250-04.cnf fulfilled No. of Restarts: 1046 No. of Flips: 3108 time to process: 5 seconds.
uf250-04.cnf fulfilled No. of Restarts: 2676 No. of Flips: 2181 time to process: 13 seconds.
uf250-04.cnf fulfilled No. of Restarts: 741 No. of Flips: 1175 time to process: 10 seconds.
uf250-04.cnf fulfilled No. of Restarts: 3243 No. of Flips: 4999 time to process: 19 seconds.
uf250-04.cnf fulfilled No. of Restarts: 468 No. of Flips: 4395 time to process: 3 seconds.
uf250-04.cnf fulfilled No. of Restarts: 637 No. of Flips: 1667 time to process: 5 seconds.
uf250-04.cnf fulfilled No. of Restarts: 143 No. of Flips: 2065 time to process: 4 seconds.
uf250-04.cnf fulfilled No. of Restarts: 3612 No. of Flips: 4267 time to process: 17 seconds.
uf250-04.cnf fulfilled No. of Restarts: 4193 No. of Flips: 2205 time to process: 18 seconds.
uf250-04.cnf fulfilled No. of Restarts: 3366 No. of Flips: 2134 time to process: 15 seconds.
uf250-04.cnf fulfilled No. of Restarts: 691 No. of Flips: 3486 time to process: 9 seconds.
uf250-04.cnf fulfilled No. of Restarts: 456 No. of Flips: 4295 time to process: 2 seconds.
uf250-04.cnf fulfilled No. of Restarts: 1479 No. of Flips: 1170 time to process: 10 seconds.
uf250-04.cnf fulfilled No. of Restarts: 2273 No. of Flips: 1945 time to process: 14 seconds.
uf250-04.cnf fulfilled No. of Restarts: 3747 No. of Flips: 3787 time to process: 20 seconds.
uf250-04.cnf fulfilled No. of Restarts: 369 No. of Flips: 1430 time to process: 5 seconds.
uf250-04.cnf fulfilled No. of Restarts: 2036 No. of Flips: 4380 time to process: 13 seconds.
uf250-04.cnf fulfilled No. of Restarts: 445 No. of Flips: 1396 time to process: 3 seconds.
uf250-04.cnf fulfilled No. of Restarts: 134 No. of Flips: 2537 time to process: 12 seconds.
uf250-04.cnf fulfilled No. of Restarts: 813 No. of Flips: 4270 time to process: 7 seconds.
uf250-04.cnf fulfilled No. of Restarts: 219 No. of Flips: 3758 time to process: 16 seconds.
uf250-04.cnf fulfilled No. of Restarts: 444 No. of Flips: 4680 time to process: 2 seconds.
uf250-04.cnf fulfilled No. of Restarts: 336 No. of Flips: 758 time to process: 7 seconds.
uf250-04.cnf fulfilled No. of Restarts: 1616 No. of Flips: 1862 time to process: 13 seconds.
uf250-04.cnf fulfilled No. of Restarts: 808 No. of Flips: 4224 time to process: 4 seconds.
uf250-04.cnf fulfilled No. of Restarts: 1671 No. of Flips: 4015 time to process: 17 seconds.
uf250-04.cnf fulfilled No. of Restarts: 286 No. of Flips: 2870 time to process: 1 seconds.
uf250-04.cnf fulfilled No. of Restarts: 264 No. of Flips: 2134 time to process: 2 seconds.
uf250-04.cnf fulfilled No. of Restarts: 1302 No. of Flips: 1141 time to process: 10 seconds.
uf250-04.cnf fulfilled No. of Restarts: 1212 No. of Flips: 2951 time to process: 7 seconds.
uf250-04.cnf fulfilled No. of Restarts: 266 No. of Flips: 2643 time to process: 18 seconds.
uf250-04.cnf fulfilled No. of Restarts: 615 No. of Flips: 4558 time to process: 5 seconds.
uf250-04.cnf fulfilled No. of Restarts: 2227 No. of Flips: 3321 time to process: 9 seconds.
uf250-04.cnf fulfilled No. of Restarts: 813 No. of Flips: 3559 time to process: 3 seconds.
uf250-04.cnf fulfilled No. of Restarts: 1854 No. of Flips: 2251 time to process: 10 seconds.
uf250-04.cnf fulfilled No. of Restarts: 570 No. of Flips: 1943 time to process: 6 seconds.
uf250-04.cnf fulfilled No. of Restarts: 2686 No. of Flips: 4269 time to process: 19 seconds.
uf250-04.cnf fulfilled No. of Restarts: 2027 No. of Flips: 1315 time to process: 10 seconds.
uf250-04.cnf fulfilled No. of Restarts: 1973 No. of Flips: 4189 time to process: 8 seconds.
uf250-04.cnf fulfilled No. of Restarts: 525 No. of Flips: 4417 time to process: 8 seconds.
uf250-04.cnf fulfilled No. of Restarts: 1228 No. of Flips: 4767 time to process: 5 seconds.
uf250-04.cnf fulfilled No. of Restarts: 1018 No. of Flips: 3623 time to process: 5 seconds.
uf250-04.cnf fulfilled No. of Restarts: 1557 No. of Flips: 2794 time to process: 7 seconds.
uf250-04.cnf fulfilled No. of Restarts: 1996 No. of Flips: 3416 time to process: 10 seconds.
uf250-04.cnf fulfilled No. of Restarts: 1084 No. of Flips: 2587 time to process: 11 seconds.
uf250-04.cnf fulfilled No. of Restarts: 407 No. of Flips: 2473 time to process: 19 seconds.
uf250-04.cnf fulfilled No. of Restarts: 526 No. of Flips: 4688 time to process: 4 seconds.
uf250-04.cnf fulfilled No. of Restarts: 84 No. of Flips: 2459 time to process: 11 seconds.
uf250-04.cnf fulfilled No. of Restarts: 955 No. of Flips: 4791 time to process: 11 seconds.
uf250-04.cnf fulfilled No. of Restarts: 850 No. of Flips: 1890 time to process: 9 seconds.
uf250-04.cnf fulfilled No. of Restarts: 986 No. of Flips: 2899 time to process: 9 seconds.
uf250-04.cnf fulfilled No. of Restarts: 3074 No. of Flips: 2234 time to process: 28 seconds.
uf250-04.cnf fulfilled No. of Restarts: 249 No. of Flips: 2929 time to process: 5 seconds.
uf250-04.cnf fulfilled No. of Restarts: 354 No. of Flips: 3204 time to process: 3 seconds.
uf250-04.cnf fulfilled No. of Restarts: 278 No. of Flips: 4840 time to process: 3 seconds.
uf250-04.cnf fulfilled No. of Restarts: 1425 No. of Flips: 4396 time to process: 9 seconds.
uf250-04.cnf fulfilled No. of Restarts: 677 No. of Flips: 4577 time to process: 15 seconds.
uf250-04.cnf fulfilled No. of Restarts: 500 No. of Flips: 1307 time to process: 13 seconds.
uf250-04.cnf fulfilled No. of Restarts: 2255 No. of Flips: 4397 time to process: 10 seconds.
uf250-04.cnf fulfilled No. of Restarts: 567 No. of Flips: 3289 time to process: 8 seconds.
uf250-04.cnf fulfilled No. of Restarts: 154 No. of Flips: 1593 time to process: 7 seconds.
uf250-04.cnf fulfilled No. of Restarts: 4200 No. of Flips: 1772 time to process: 18 seconds.
uf250-04.cnf fulfilled No. of Restarts: 946 No. of Flips: 4049 time to process: 5 seconds.
uf250-04.cnf fulfilled No. of Restarts: 3263 No. of Flips: 1853 time to process: 15 seconds.
uf250-04.cnf fulfilled No. of Restarts: 1708 No. of Flips: 3637 time to process: 10 seconds.
uf250-04.cnf fulfilled No. of Restarts: 5670 No. of Flips: 3197 time to process: 25 seconds.
uf250-04.cnf fulfilled No. of Restarts: 5192 No. of Flips: 4098 time to process: 28 seconds.
uf250-04.cnf fulfilled No. of Restarts: 51 No. of Flips: 4763 time to process: 5 seconds.
uf250-04.cnf fulfilled No. of Restarts: 1741 No. of Flips: 3558 time to process: 8 seconds.
uf250-04.cnf fulfilled No. of Restarts: 585 No. of Flips: 4465 time to process: 15 seconds.
uf250-04.cnf fulfilled No. of Restarts: 1704 No. of Flips: 2673 time to process: 25 seconds.
uf250-04.cnf fulfilled No. of Restarts: 1140 No. of Flips: 2715 time to process: 11 seconds.
uf250-04.cnf fulfilled No. of Restarts: 307 No. of Flips: 3267 time to process: 3 seconds.
uf250-04.cnf fulfilled No. of Restarts: 2172 No. of Flips: 4749 time to process: 11 seconds.
uf250-04.cnf fulfilled No. of Restarts: 1640 No. of Flips: 2875 time to process: 8 seconds.
uf250-04.cnf fulfilled No. of Restarts: 2201 No. of Flips: 1933 time to process: 9 seconds.
uf250-04.cnf fulfilled No. of Restarts: 1168 No. of Flips: 1929 time to process: 9 seconds.
uf250-04.cnf fulfilled No. of Restarts: 25 No. of Flips: 1936 time to process: 1 seconds.
uf250-04.cnf fulfilled No. of Restarts: 1544 No. of Flips: 2172 time to process: 10 seconds.
uf250-04.cnf fulfilled No. of Restarts: 542 No. of Flips: 1498 time to process: 3 seconds.
uf250-04.cnf fulfilled No. of Restarts: 197 No. of Flips: 3925 time to process: 0 seconds.
uf250-04.cnf fulfilled No. of Restarts: 1375 No. of Flips: 3786 time to process: 6 seconds.
uf250-04.cnf fulfilled No. of Restarts: 797 No. of Flips: 4866 time to process: 5 seconds.
uf250-04.cnf fulfilled No. of Restarts: 1895 No. of Flips: 1970 time to process: 10 seconds.
uf250-04.cnf fulfilled No. of Restarts: 1723 No. of Flips: 4753 time to process: 11 seconds.
uf250-04.cnf fulfilled No. of Restarts: 2550 No. of Flips: 3361 time to process: 11 seconds.
uf250-04.cnf fulfilled No. of Restarts: 2885 No. of Flips: 1543 time to process: 17 seconds.
uf250-04.cnf fulfilled No. of Restarts: 29 No. of Flips: 1140 time to process: 13 seconds.
uf250-04.cnf fulfilled No. of Restarts: 1642 No. of Flips: 3404 time to process: 7 seconds.
uf250-04.cnf fulfilled No. of Restarts: 1637 No. of Flips: 3298 time to process: 11 seconds.
uf250-04.cnf fulfilled No. of Restarts: 1278 No. of Flips: 1628 time to process: 5 seconds.
uf250-04.cnf fulfilled No. of Restarts: 713 No. of Flips: 2787 time to process: 4 seconds.
uf250-04.cnf fulfilled No. of Restarts: 438 No. of Flips: 3906 time to process: 3 seconds.
uf250-04.cnf fulfilled No. of Restarts: 1966 No. of Flips: 4005 time to process: 8 seconds.
uf250-04.cnf fulfilled No. of Restarts: 5717 No. of Flips: 2540 time to process: 27 seconds.
uf250-04.cnf fulfilled No. of Restarts: 1059 No. of Flips: 3970 time to process: 4 seconds.
uf250-04.cnf fulfilled No. of Restarts: 458 No. of Flips: 1376 time to process: 4 seconds.
uf250-04.cnf fulfilled No. of Restarts: 416 No. of Flips: 1954 time to process: 14 seconds.
uf250-04.cnf fulfilled No. of Restarts: 835 No. of Flips: 3915 time to process: 16 seconds.
uf250-04.cnf fulfilled No. of Restarts: 1345 No. of Flips: 4455 time to process: 29 seconds.
uf250-04.cnf fulfilled No. of Restarts: 731 No. of Flips: 1268 time to process: 6 seconds.
uf250-04.cnf fulfilled No. of Restarts: 3086 No. of Flips: 4426 time to process: 23 seconds.
uf250-04.cnf fulfilled No. of Restarts: 4553 No. of Flips: 2907 time to process: 19 seconds.
uf250-04.cnf fulfilled No. of Restarts: 1751 No. of Flips: 1446 time to process: 9 seconds.
uf250-04.cnf fulfilled No. of Restarts: 1817 No. of Flips: 3199 time to process: 13 seconds.
uf250-04.cnf fulfilled No. of Restarts: 243 No. of Flips: 3610 time to process: 2 seconds.
uf250-04.cnf fulfilled No. of Restarts: 1728 No. of Flips: 4673 time to process: 9 seconds.
uf250-04.cnf fulfilled No. of Restarts: 761 No. of Flips: 2788 time to process: 7 seconds.
uf250-04.cnf fulfilled No. of Restarts: 3622 No. of Flips: 4178 time to process: 19 seconds.
uf250-04.cnf fulfilled No. of Restarts: 321 No. of Flips: 2139 time to process: 1 seconds.
uf250-04.cnf fulfilled No. of Restarts: 817 No. of Flips: 3362 time to process: 4 seconds.
uf250-04.cnf fulfilled No. of Restarts: 784 No. of Flips: 4552 time to process: 5 seconds.
uf250-04.cnf fulfilled No. of Restarts: 1396 No. of Flips: 2865 time to process: 6 seconds.
uf250-04.cnf fulfilled No. of Restarts: 499 No. of Flips: 3973 time to process: 3 seconds.
uf250-04.cnf fulfilled No. of Restarts: 790 No. of Flips: 2864 time to process: 12 seconds.
uf250-04.cnf fulfilled No. of Restarts: 4830 No. of Flips: 1538 time to process: 22 seconds.
uf250-04.cnf fulfilled No. of Restarts: 2007 No. of Flips: 1469 time to process: 11 seconds.
uf250-04.cnf fulfilled No. of Restarts: 553 No. of Flips: 4922 time to process: 5 seconds.
uf250-04.cnf fulfilled No. of Restarts: 2314 No. of Flips: 2025 time to process: 22 seconds.
uf250-04.cnf fulfilled No. of Restarts: 898 No. of Flips: 4316 time to process: 4 seconds.
uf250-04.cnf fulfilled No. of Restarts: 3002 No. of Flips: 2522 time to process: 13 seconds.
uf250-04.cnf fulfilled No. of Restarts: 1739 No. of Flips: 2686 time to process: 15 seconds.
uf250-04.cnf fulfilled No. of Restarts: 3190 No. of Flips: 3113 time to process: 18 seconds.
uf250-04.cnf fulfilled No. of Restarts: 3846 No. of Flips: 3797 time to process: 25 seconds.
uf250-04.cnf fulfilled No. of Restarts: 147 No. of Flips: 1068 time to process: 0 seconds.
uf250-04.cnf fulfilled No. of Restarts: 1094 No. of Flips: 2378 time to process: 5 seconds.
uf250-04.cnf fulfilled No. of Restarts: 417 No. of Flips: 3403 time to process: 3 seconds.
uf250-04.cnf fulfilled No. of Restarts: 610 No. of Flips: 4867 time to process: 6 seconds.
uf250-04.cnf fulfilled No. of Restarts: 371 No. of Flips: 3140 time to process: 2 seconds.
uf250-04.cnf fulfilled No. of Restarts: 336 No. of Flips: 3414 time to process: 8 seconds.
uf250-04.cnf fulfilled No. of Restarts: 762 No. of Flips: 3680 time to process: 6 seconds.
uf250-04.cnf fulfilled No. of Restarts: 849 No. of Flips: 909 time to process: 12 seconds.
uf250-04.cnf fulfilled No. of Restarts: 1178 No. of Flips: 3889 time to process: 12 seconds.
uf250-04.cnf fulfilled No. of Restarts: 999 No. of Flips: 4079 time to process: 4 seconds.
uf250-04.cnf fulfilled No. of Restarts: 884 No. of Flips: 2665 time to process: 4 seconds.
uf250-04.cnf fulfilled No. of Restarts: 729 No. of Flips: 2885 time to process: 8 seconds.
uf250-04.cnf fulfilled No. of Restarts: 607 No. of Flips: 4617 time to process: 11 seconds.
uf250-04.cnf fulfilled No. of Restarts: 1393 No. of Flips: 2762 time to process: 7 seconds.
uf250-04.cnf fulfilled No. of Restarts: 105 No. of Flips: 3857 time to process: 9 seconds.
uf250-04.cnf fulfilled No. of Restarts: 1930 No. of Flips: 4776 time to process: 12 seconds.
uf250-04.cnf fulfilled No. of Restarts: 254 No. of Flips: 3641 time to process: 7 seconds.
uf250-04.cnf fulfilled No. of Restarts: 80 No. of Flips: 2424 time to process: 3 seconds.
uf250-04.cnf fulfilled No. of Restarts: 172 No. of Flips: 3651 time to process: 16 seconds.
uf250-04.cnf fulfilled No. of Restarts: 1648 No. of Flips: 2554 time to process: 12 seconds.
uf250-04.cnf fulfilled No. of Restarts: 1410 No. of Flips: 3974 time to process: 17 seconds.
uf250-04.cnf fulfilled No. of Restarts: 1802 No. of Flips: 3523 time to process: 19 seconds.
uf250-04.cnf fulfilled No. of Restarts: 8 No. of Flips: 3310 time to process: 1 seconds.
uf250-04.cnf fulfilled No. of Restarts: 2927 No. of Flips: 4989 time to process: 14 seconds.
uf250-04.cnf fulfilled No. of Restarts: 971 No. of Flips: 3053 time to process: 4 seconds.
uf250-04.cnf fulfilled No. of Restarts: 1592 No. of Flips: 3651 time to process: 9 seconds.
uf250-04.cnf fulfilled No. of Restarts: 2315 No. of Flips: 2617 time to process: 16 seconds.
uf250-04.cnf fulfilled No. of Restarts: 743 No. of Flips: 4466 time to process: 3 seconds.
uf250-04.cnf fulfilled No. of Restarts: 399 No. of Flips: 4456 time to process: 4 seconds.
uf250-04.cnf fulfilled No. of Restarts: 1885 No. of Flips: 4855 time to process: 8 seconds.
uf250-04.cnf fulfilled No. of Restarts: 2106 No. of Flips: 4172 time to process: 13 seconds.
uf250-04.cnf fulfilled No. of Restarts: 333 No. of Flips: 2162 time to process: 2 seconds.
uf250-04.cnf fulfilled No. of Restarts: 3344 No. of Flips: 4822 time to process: 21 seconds.
uf250-04.cnf fulfilled No. of Restarts: 6 No. of Flips: 3385 time to process: 9 seconds.
uf250-04.cnf fulfilled No. of Restarts: 319 No. of Flips: 2763 time to process: 17 seconds.
uf250-04.cnf fulfilled No. of Restarts: 2134 No. of Flips: 4668 time to process: 9 seconds.
uf250-04.cnf fulfilled No. of Restarts: 1559 No. of Flips: 3723 time to process: 21 seconds.
uf250-04.cnf fulfilled No. of Restarts: 1032 No. of Flips: 762 time to process: 12 seconds.
uf250-04.cnf fulfilled No. of Restarts: 534 No. of Flips: 1579 time to process: 6 seconds.
uf250-04.cnf fulfilled No. of Restarts: 6201 No. of Flips: 3304 time to process: 28 seconds.
uf250-04.cnf fulfilled No. of Restarts: 460 No. of Flips: 4319 time to process: 2 seconds.
uf250-04.cnf fulfilled No. of Restarts: 1541 No. of Flips: 2551 time to process: 9 seconds.
uf250-04.cnf fulfilled No. of Restarts: 207 No. of Flips: 3263 time to process: 4 seconds.
uf250-04.cnf fulfilled No. of Restarts: 1806 No. of Flips: 3291 time to process: 8 seconds.
uf250-04.cnf fulfilled No. of Restarts: 673 No. of Flips: 1189 time to process: 11 seconds.
uf250-04.cnf fulfilled No. of Restarts: 4931 No. of Flips: 4917 time to process: 21 seconds.
uf250-04.cnf fulfilled No. of Restarts: 3206 No. of Flips: 1800 time to process: 26 seconds.
uf250-04.cnf fulfilled No. of Restarts: 2242 No. of Flips: 4002 time to process: 19 seconds.
uf250-04.cnf fulfilled No. of Restarts: 1530 No. of Flips: 1173 time to process: 9 seconds.
uf250-04.cnf fulfilled No. of Restarts: 188 No. of Flips: 1794 time to process: 7 seconds.
uf250-04.cnf fulfilled No. of Restarts: 69 No. of Flips: 2923 time to process: 5 seconds.
uf250-04.cnf fulfilled No. of Restarts: 1000 No. of Flips: 3301 time to process: 5 seconds.
uf250-04.cnf fulfilled No. of Restarts: 3503 No. of Flips: 1790 time to process: 16 seconds.
uf250-04.cnf fulfilled No. of Restarts: 2534 No. of Flips: 1218 time to process: 14 seconds.
uf250-04.cnf fulfilled No. of Restarts: 123 No. of Flips: 2715 time to process: 3 seconds.
uf250-04.cnf fulfilled No. of Restarts: 1703 No. of Flips: 3854 time to process: 10 seconds.
uf250-04.cnf fulfilled No. of Restarts: 654 No. of Flips: 4029 time to process: 3 seconds.
uf250-04.cnf fulfilled No. of Restarts: 397 No. of Flips: 3838 time to process: 2 seconds.
uf250-04.cnf fulfilled No. of Restarts: 793 No. of Flips: 3449 time to process: 10 seconds.
uf250-04.cnf fulfilled No. of Restarts: 2750 No. of Flips: 3721 time to process: 28 seconds.
uf250-04.cnf fulfilled No. of Restarts: 481 No. of Flips: 1300 time to process: 12 seconds.
uf250-04.cnf fulfilled No. of Restarts: 634 No. of Flips: 2557 time to process: 5 seconds.
uf250-04.cnf fulfilled No. of Restarts: 2641 No. of Flips: 4793 time to process: 14 seconds.
uf250-04.cnf fulfilled No. of Restarts: 1175 No. of Flips: 4535 time to process: 5 seconds.
uf250-04.cnf fulfilled No. of Restarts: 286 No. of Flips: 4351 time to process: 2 seconds.
uf250-04.cnf fulfilled No. of Restarts: 2931 No. of Flips: 2283 time to process: 19 seconds.
uf250-04.cnf fulfilled No. of Restarts: 1386 No. of Flips: 4274 time to process: 14 seconds.
uf250-04.cnf fulfilled No. of Restarts: 240 No. of Flips: 4846 time to process: 10 seconds.
uf250-04.cnf fulfilled No. of Restarts: 412 No. of Flips: 828 time to process: 2 seconds.
uf250-04.cnf fulfilled No. of Restarts: 1639 No. of Flips: 4756 time to process: 9 seconds.
uf250-04.cnf fulfilled No. of Restarts: 120 No. of Flips: 4941 time to process: 6 seconds.
uf250-04.cnf fulfilled No. of Restarts: 1797 No. of Flips: 2284 time to process: 9 seconds.
uf250-04.cnf fulfilled No. of Restarts: 891 No. of Flips: 2015 time to process: 6 seconds.
uf250-04.cnf fulfilled No. of Restarts: 1149 No. of Flips: 3758 time to process: 13 seconds.
uf250-04.cnf fulfilled No. of Restarts: 1406 No. of Flips: 1944 time to process: 8 seconds.
uf250-04.cnf fulfilled No. of Restarts: 2710 No. of Flips: 968 time to process: 13 seconds.
uf250-04.cnf fulfilled No. of Restarts: 134 No. of Flips: 2239 time to process: 8 seconds.
uf250-04.cnf fulfilled No. of Restarts: 380 No. of Flips: 4751 time to process: 7 seconds.
uf250-04.cnf fulfilled No. of Restarts: 306 No. of Flips: 1936 time to process: 4 seconds.
uf250-04.cnf fulfilled No. of Restarts: 685 No. of Flips: 1387 time to process: 3 seconds.
uf250-04.cnf fulfilled No. of Restarts: 123 No. of Flips: 2198 time to process: 6 seconds.
uf250-04.cnf fulfilled No. of Restarts: 465 No. of Flips: 3387 time to process: 5 seconds.
uf250-04.cnf fulfilled No. of Restarts: 1689 No. of Flips: 2500 time to process: 7 seconds.
uf250-04.cnf fulfilled No. of Restarts: 1694 No. of Flips: 4636 time to process: 7 seconds.
uf250-04.cnf fulfilled No. of Restarts: 167 No. of Flips: 1506 time to process: 10 seconds.
uf250-04.cnf fulfilled No. of Restarts: 635 No. of Flips: 2114 time to process: 12 seconds.
uf250-04.cnf fulfilled No. of Restarts: 172 No. of Flips: 662 time to process: 0 seconds.
uf250-04.cnf fulfilled No. of Restarts: 3312 No. of Flips: 4856 time to process: 16 seconds.
uf250-04.cnf fulfilled No. of Restarts: 1393 No. of Flips: 2508 time to process: 6 seconds.
uf250-04.cnf fulfilled No. of Restarts: 1514 No. of Flips: 3619 time to process: 7 seconds.
uf250-04.cnf fulfilled No. of Restarts: 444 No. of Flips: 4056 time to process: 2 seconds.
uf250-04.cnf fulfilled No. of Restarts: 1241 No. of Flips: 1296 time to process: 8 seconds.
uf250-04.cnf fulfilled No. of Restarts: 103 No. of Flips: 4845 time to process: 16 seconds.
uf250-04.cnf fulfilled No. of Restarts: 2778 No. of Flips: 1480 time to process: 13 seconds.
uf250-04.cnf fulfilled No. of Restarts: 2088 No. of Flips: 1281 time to process: 10 seconds.
uf250-04.cnf fulfilled No. of Restarts: 1730 No. of Flips: 3349 time to process: 20 seconds.
uf250-04.cnf fulfilled No. of Restarts: 1811 No. of Flips: 3066 time to process: 7 seconds.
uf250-04.cnf fulfilled No. of Restarts: 3893 No. of Flips: 1804 time to process: 17 seconds.
uf250-04.cnf fulfilled No. of Restarts: 1816 No. of Flips: 4347 time to process: 11 seconds.
uf250-04.cnf fulfilled No. of Restarts: 62 No. of Flips: 2764 time to process: 4 seconds.
uf250-04.cnf fulfilled No. of Restarts: 1440 No. of Flips: 4130 time to process: 9 seconds.
uf250-04.cnf fulfilled No. of Restarts: 1753 No. of Flips: 4090 time to process: 35 seconds.
uf250-04.cnf fulfilled No. of Restarts: 1518 No. of Flips: 4645 time to process: 25 seconds.
uf250-04.cnf fulfilled No. of Restarts: 157 No. of Flips: 2501 time to process: 8 seconds.
uf250-04.cnf fulfilled No. of Restarts: 3558 No. of Flips: 4027 time to process: 24 seconds.
uf250-04.cnf fulfilled No. of Restarts: 534 No. of Flips: 3111 time to process: 22 seconds.
uf250-04.cnf fulfilled No. of Restarts: 4438 No. of Flips: 4658 time to process: 21 seconds.
uf250-04.cnf fulfilled No. of Restarts: 621 No. of Flips: 3473 time to process: 8 seconds.
uf250-04.cnf fulfilled No. of Restarts: 1314 No. of Flips: 2298 time to process: 10 seconds.
uf250-04.cnf fulfilled No. of Restarts: 804 No. of Flips: 2538 time to process: 5 seconds.
uf250-04.cnf fulfilled No. of Restarts: 1545 No. of Flips: 1823 time to process: 7 seconds.
uf250-04.cnf fulfilled No. of Restarts: 1067 No. of Flips: 2648 time to process: 5 seconds.
uf250-04.cnf fulfilled No. of Restarts: 4903 No. of Flips: 4033 time to process: 21 seconds.
uf250-04.cnf fulfilled No. of Restarts: 1828 No. of Flips: 1152 time to process: 9 seconds.
uf250-04.cnf fulfilled No. of Restarts: 152 No. of Flips: 4773 time to process: 10 seconds.
uf250-04.cnf fulfilled No. of Restarts: 793 No. of Flips: 3788 time to process: 9 seconds.
uf250-04.cnf fulfilled No. of Restarts: 1448 No. of Flips: 2683 time to process: 8 seconds.
uf250-04.cnf fulfilled No. of Restarts: 395 No. of Flips: 4975 time to process: 2 seconds.
uf250-04.cnf fulfilled No. of Restarts: 543 No. of Flips: 1966 time to process: 11 seconds.
uf250-04.cnf fulfilled No. of Restarts: 2216 No. of Flips: 3041 time to process: 16 seconds.
uf250-04.cnf fulfilled No. of Restarts: 2025 No. of Flips: 4735 time to process: 12 seconds.
uf250-04.cnf fulfilled No. of Restarts: 2280 No. of Flips: 2940 time to process: 13 seconds.
uf250-04.cnf fulfilled No. of Restarts: 2179 No. of Flips: 2414 time to process: 11 seconds.
uf250-04.cnf fulfilled No. of Restarts: 104 No. of Flips: 3423 time to process: 27 seconds.
uf250-04.cnf fulfilled No. of Restarts: 705 No. of Flips: 3885 time to process: 3 seconds.
uf250-04.cnf fulfilled No. of Restarts: 1552 No. of Flips: 2026 time to process: 9 seconds.
uf250-04.cnf fulfilled No. of Restarts: 477 No. of Flips: 3467 time to process: 4 seconds.
uf250-04.cnf fulfilled No. of Restarts: 774 No. of Flips: 1668 time to process: 4 seconds.
uf250-04.cnf fulfilled No. of Restarts: 721 No. of Flips: 528 time to process: 7 seconds.
uf250-04.cnf fulfilled No. of Restarts: 973 No. of Flips: 2193 time to process: 14 seconds.
uf250-04.cnf fulfilled No. of Restarts: 398 No. of Flips: 2187 time to process: 4 seconds.
uf250-04.cnf fulfilled No. of Restarts: 399 No. of Flips: 2513 time to process: 5 seconds.
uf250-04.cnf fulfilled No. of Restarts: 512 No. of Flips: 1107 time to process: 14 seconds.
uf250-04.cnf fulfilled No. of Restarts: 2124 No. of Flips: 1289 time to process: 12 seconds.
uf250-04.cnf fulfilled No. of Restarts: 147 No. of Flips: 1252 time to process: 4 seconds.
uf250-04.cnf fulfilled No. of Restarts: 1286 No. of Flips: 4109 time to process: 9 seconds.
uf250-04.cnf fulfilled No. of Restarts: 875 No. of Flips: 3411 time to process: 10 seconds.
uf250-04.cnf fulfilled No. of Restarts: 443 No. of Flips: 4767 time to process: 17 seconds.
uf250-04.cnf fulfilled No. of Restarts: 384 No. of Flips: 1422 time to process: 4 seconds.
uf250-04.cnf fulfilled No. of Restarts: 4235 No. of Flips: 2830 time to process: 19 seconds.
uf250-04.cnf fulfilled No. of Restarts: 56 No. of Flips: 2773 time to process: 2 seconds.
uf250-04.cnf fulfilled No. of Restarts: 67 No. of Flips: 2494 time to process: 6 seconds.
uf250-04.cnf fulfilled No. of Restarts: 204 No. of Flips: 2486 time to process: 3 seconds.
uf250-04.cnf fulfilled No. of Restarts: 1486 No. of Flips: 4376 time to process: 6 seconds.
uf250-04.cnf fulfilled No. of Restarts: 696 No. of Flips: 4141 time to process: 4 seconds.
uf250-04.cnf fulfilled No. of Restarts: 1027 No. of Flips: 4012 time to process: 4 seconds.
uf250-04.cnf fulfilled No. of Restarts: 1013 No. of Flips: 1667 time to process: 15 seconds.
uf250-04.cnf fulfilled No. of Restarts: 657 No. of Flips: 4983 time to process: 10 seconds.
uf250-04.cnf fulfilled No. of Restarts: 1162 No. of Flips: 4717 time to process: 16 seconds.
uf250-04.cnf fulfilled No. of Restarts: 1344 No. of Flips: 3336 time to process: 8 seconds.
uf250-04.cnf fulfilled No. of Restarts: 1020 No. of Flips: 2612 time to process: 6 seconds.
uf250-04.cnf fulfilled No. of Restarts: 988 No. of Flips: 3505 time to process: 5 seconds.
uf250-04.cnf fulfilled No. of Restarts: 2321 No. of Flips: 3950 time to process: 13 seconds.
uf250-04.cnf fulfilled No. of Restarts: 1001 No. of Flips: 2250 time to process: 5 seconds.
uf250-04.cnf fulfilled No. of Restarts: 2483 No. of Flips: 3457 time to process: 15 seconds.
uf250-04.cnf fulfilled No. of Restarts: 795 No. of Flips: 2627 time to process: 4 seconds.
uf250-04.cnf fulfilled No. of Restarts: 1758 No. of Flips: 2293 time to process: 11 seconds.
uf250-04.cnf fulfilled No. of Restarts: 236 No. of Flips: 2845 time to process: 1 seconds.
uf250-04.cnf fulfilled No. of Restarts: 1714 No. of Flips: 4674 time to process: 7 seconds.
uf250-04.cnf fulfilled No. of Restarts: 2221 No. of Flips: 3567 time to process: 19 seconds.
uf250-04.cnf fulfilled No. of Restarts: 291 No. of Flips: 4899 time to process: 23 seconds.
uf250-04.cnf fulfilled No. of Restarts: 1291 No. of Flips: 4565 time to process: 5 seconds.
uf250-04.cnf fulfilled No. of Restarts: 1303 No. of Flips: 1885 time to process: 10 seconds.
uf250-04.cnf fulfilled No. of Restarts: 1783 No. of Flips: 3429 time to process: 16 seconds.
uf250-04.cnf fulfilled No. of Restarts: 391 No. of Flips: 2043 time to process: 13 seconds.
uf250-04.cnf fulfilled No. of Restarts: 290 No. of Flips: 4208 time to process: 3 seconds.
uf250-04.cnf fulfilled No. of Restarts: 283 No. of Flips: 2210 time to process: 8 seconds.
uf250-04.cnf fulfilled No. of Restarts: 3764 No. of Flips: 4943 time to process: 22 seconds.
uf250-04.cnf fulfilled No. of Restarts: 1591 No. of Flips: 662 time to process: 17 seconds.
uf250-04.cnf fulfilled No. of Restarts: 20 No. of Flips: 2253 time to process: 3 seconds.
uf250-04.cnf fulfilled No. of Restarts: 2649 No. of Flips: 2793 time to process: 12 seconds.
uf250-04.cnf fulfilled No. of Restarts: 569 No. of Flips: 4797 time to process: 5 seconds.
uf250-04.cnf fulfilled No. of Restarts: 562 No. of Flips: 938 time to process: 7 seconds.
uf250-04.cnf fulfilled No. of Restarts: 370 No. of Flips: 4940 time to process: 4 seconds.
uf250-04.cnf fulfilled No. of Restarts: 5617 No. of Flips: 1927 time to process: 29 seconds.
uf250-04.cnf fulfilled No. of Restarts: 1309 No. of Flips: 3240 time to process: 5 seconds.
uf250-04.cnf fulfilled No. of Restarts: 590 No. of Flips: 2962 time to process: 7 seconds.
uf250-04.cnf fulfilled No. of Restarts: 1213 No. of Flips: 1906 time to process: 12 seconds.
uf250-04.cnf fulfilled No. of Restarts: 693 No. of Flips: 3882 time to process: 15 seconds.
uf250-04.cnf fulfilled No. of Restarts: 2313 No. of Flips: 4302 time to process: 10 seconds.
uf250-04.cnf fulfilled No. of Restarts: 473 No. of Flips: 2287 time to process: 4 seconds.
uf250-04.cnf fulfilled No. of Restarts: 1721 No. of Flips: 1944 time to process: 11 seconds.
uf250-04.cnf fulfilled No. of Restarts: 1027 No. of Flips: 4237 time to process: 7 seconds.
uf250-04.cnf fulfilled No. of Restarts: 3093 No. of Flips: 2167 time to process: 18 seconds.
uf250-04.cnf fulfilled No. of Restarts: 557 No. of Flips: 2308 time to process: 6 seconds.
uf250-04.cnf fulfilled No. of Restarts: 2991 No. of Flips: 3217 time to process: 18 seconds.
uf250-04.cnf fulfilled No. of Restarts: 237 No. of Flips: 1287 time to process: 11 seconds.
uf250-04.cnf fulfilled No. of Restarts: 1458 No. of Flips: 4815 time to process: 8 seconds.
uf250-04.cnf fulfilled No. of Restarts: 120 No. of Flips: 999 time to process: 7 seconds.
uf250-04.cnf fulfilled No. of Restarts: 2855 No. of Flips: 4406 time to process: 15 seconds.
uf250-04.cnf fulfilled No. of Restarts: 1426 No. of Flips: 4714 time to process: 6 seconds.
uf250-04.cnf fulfilled No. of Restarts: 785 No. of Flips: 2997 time to process: 7 seconds.
uf250-04.cnf fulfilled No. of Restarts: 780 No. of Flips: 4045 time to process: 3 seconds.
uf250-04.cnf fulfilled No. of Restarts: 4075 No. of Flips: 4681 time to process: 19 seconds.
uf250-04.cnf fulfilled No. of Restarts: 1168 No. of Flips: 1169 time to process: 5 seconds.
uf250-04.cnf fulfilled No. of Restarts: 895 No. of Flips: 1293 time to process: 4 seconds.
uf250-04.cnf fulfilled No. of Restarts: 3107 No. of Flips: 4414 time to process: 13 seconds.
uf250-04.cnf fulfilled No. of Restarts: 1741 No. of Flips: 4869 time to process: 11 seconds.
uf250-04.cnf fulfilled No. of Restarts: 2843 No. of Flips: 2482 time to process: 14 seconds.
uf250-04.cnf fulfilled No. of Restarts: 353 No. of Flips: 4931 time to process: 3 seconds.
uf250-04.cnf fulfilled No. of Restarts: 575 No. of Flips: 1106 time to process: 4 seconds.
uf250-04.cnf fulfilled No. of Restarts: 764 No. of Flips: 3931 time to process: 5 seconds.
uf250-04.cnf fulfilled No. of Restarts: 1351 No. of Flips: 4756 time to process: 11 seconds.
uf250-04.cnf fulfilled No. of Restarts: 1365 No. of Flips: 4461 time to process: 6 seconds.
uf250-04.cnf fulfilled No. of Restarts: 1283 No. of Flips: 4690 time to process: 8 seconds.
uf250-04.cnf fulfilled No. of Restarts: 134 No. of Flips: 3903 time to process: 9 seconds.
uf250-04.cnf fulfilled No. of Restarts: 814 No. of Flips: 884 time to process: 3 seconds.
uf250-04.cnf fulfilled No. of Restarts: 299 No. of Flips: 3471 time to process: 3 seconds.
uf250-04.cnf fulfilled No. of Restarts: 84 No. of Flips: 4688 time to process: 10 seconds.
uf250-04.cnf fulfilled No. of Restarts: 1358 No. of Flips: 4006 time to process: 13 seconds.
uf250-04.cnf fulfilled No. of Restarts: 206 No. of Flips: 3138 time to process: 12 seconds.
uf250-04.cnf fulfilled No. of Restarts: 2094 No. of Flips: 3381 time to process: 29 seconds.
uf250-04.cnf fulfilled No. of Restarts: 1795 No. of Flips: 2729 time to process: 9 seconds.
uf250-04.cnf fulfilled No. of Restarts: 601 No. of Flips: 2781 time to process: 6 seconds.
uf250-04.cnf fulfilled No. of Restarts: 2601 No. of Flips: 2740 time to process: 16 seconds.
uf250-04.cnf fulfilled No. of Restarts: 1128 No. of Flips: 4566 time to process: 5 seconds.
uf250-04.cnf fulfilled No. of Restarts: 1067 No. of Flips: 3974 time to process: 9 seconds.
uf250-04.cnf fulfilled No. of Restarts: 1538 No. of Flips: 4364 time to process: 8 seconds.
uf250-04.cnf fulfilled No. of Restarts: 360 No. of Flips: 1553 time to process: 5 seconds.
uf250-04.cnf fulfilled No. of Restarts: 1970 No. of Flips: 1674 time to process: 11 seconds.
uf250-04.cnf fulfilled No. of Restarts: 1180 No. of Flips: 2197 time to process: 7 seconds.
uf250-04.cnf fulfilled No. of Restarts: 2176 No. of Flips: 3457 time to process: 11 seconds.
uf250-04.cnf fulfilled No. of Restarts: 499 No. of Flips: 4151 time to process: 3 seconds.
uf250-04.cnf fulfilled No. of Restarts: 2863 No. of Flips: 1658 time to process: 21 seconds.
uf250-04.cnf fulfilled No. of Restarts: 1972 No. of Flips: 3784 time to process: 12 seconds.
uf250-04.cnf fulfilled No. of Restarts: 121 No. of Flips: 837 time to process: 7 seconds.
uf250-04.cnf fulfilled No. of Restarts: 987 No. of Flips: 3148 time to process: 6 seconds.
uf250-04.cnf fulfilled No. of Restarts: 1598 No. of Flips: 1553 time to process: 7 seconds.
uf250-04.cnf fulfilled No. of Restarts: 533 No. of Flips: 1665 time to process: 4 seconds.
uf250-04.cnf fulfilled No. of Restarts: 567 No. of Flips: 3763 time to process: 12 seconds.
uf250-04.cnf fulfilled No. of Restarts: 760 No. of Flips: 3062 time to process: 7 seconds.
uf250-04.cnf fulfilled No. of Restarts: 1133 No. of Flips: 3146 time to process: 8 seconds.
uf250-04.cnf fulfilled No. of Restarts: 888 No. of Flips: 4644 time to process: 6 seconds.
uf250-04.cnf fulfilled No. of Restarts: 748 No. of Flips: 2180 time to process: 5 seconds.
uf250-04.cnf fulfilled No. of Restarts: 530 No. of Flips: 2009 time to process: 2 seconds.
uf250-04.cnf fulfilled No. of Restarts: 550 No. of Flips: 2114 time to process: 2 seconds.
uf250-04.cnf fulfilled No. of Restarts: 4863 No. of Flips: 4403 time to process: 23 seconds.
uf250-04.cnf fulfilled No. of Restarts: 989 No. of Flips: 2617 time to process: 8 seconds.
uf250-04.cnf fulfilled No. of Restarts: 392 No. of Flips: 4202 time to process: 8 seconds.
uf250-04.cnf fulfilled No. of Restarts: 1245 No. of Flips: 2794 time to process: 15 seconds.
uf250-04.cnf fulfilled No. of Restarts: 2333 No. of Flips: 4573 time to process: 16 seconds.
uf250-04.cnf fulfilled No. of Restarts: 3481 No. of Flips: 3684 time to process: 16 seconds.
uf250-04.cnf fulfilled No. of Restarts: 969 No. of Flips: 4191 time to process: 10 seconds.
uf250-04.cnf fulfilled No. of Restarts: 19 No. of Flips: 1563 time to process: 3 seconds.
uf250-04.cnf fulfilled No. of Restarts: 917 No. of Flips: 3874 time to process: 8 seconds.
uf250-04.cnf fulfilled No. of Restarts: 593 No. of Flips: 931 time to process: 8 seconds.
uf250-04.cnf fulfilled No. of Restarts: 3485 No. of Flips: 4547 time to process: 15 seconds.
uf250-04.cnf fulfilled No. of Restarts: 1474 No. of Flips: 1994 time to process: 8 seconds.
uf250-04.cnf fulfilled No. of Restarts: 2618 No. of Flips: 2354 time to process: 13 seconds.
uf250-04.cnf fulfilled No. of Restarts: 1640 No. of Flips: 2484 time to process: 30 seconds.
uf250-04.cnf fulfilled No. of Restarts: 456 No. of Flips: 2549 time to process: 2 seconds.
uf250-04.cnf fulfilled No. of Restarts: 771 No. of Flips: 4229 time to process: 3 seconds.
uf250-04.cnf fulfilled No. of Restarts: 377 No. of Flips: 2620 time to process: 4 seconds.
uf250-04.cnf fulfilled No. of Restarts: 198 No. of Flips: 1200 time to process: 2 seconds.
uf250-04.cnf fulfilled No. of Restarts: 191 No. of Flips: 3481 time to process: 1 seconds.
uf250-04.cnf fulfilled No. of Restarts: 1529 No. of Flips: 4032 time to process: 7 seconds.
uf250-04.cnf fulfilled No. of Restarts: 1478 No. of Flips: 3775 time to process: 7 seconds.
uf250-04.cnf fulfilled No. of Restarts: 2234 No. of Flips: 4413 time to process: 10 seconds.
uf250-04.cnf fulfilled No. of Restarts: 601 No. of Flips: 3412 time to process: 4 seconds.
uf250-04.cnf fulfilled No. of Restarts: 53 No. of Flips: 2445 time to process: 7 seconds.
uf250-04.cnf fulfilled No. of Restarts: 811 No. of Flips: 1312 time to process: 18 seconds.
uf250-04.cnf fulfilled No. of Restarts: 358 No. of Flips: 3486 time to process: 19 seconds.
uf250-04.cnf fulfilled No. of Restarts: 2020 No. of Flips: 4815 time to process: 9 seconds.
uf250-04.cnf fulfilled No. of Restarts: 3796 No. of Flips: 2816 time to process: 21 seconds.
uf250-04.cnf fulfilled No. of Restarts: 2520 No. of Flips: 2217 time to process: 10 seconds.
uf250-04.cnf fulfilled No. of Restarts: 2131 No. of Flips: 3245 time to process: 22 seconds.
uf250-04.cnf fulfilled No. of Restarts: 131 No. of Flips: 1551 time to process: 2 seconds.
uf250-04.cnf fulfilled No. of Restarts: 561 No. of Flips: 4862 time to process: 6 seconds.
uf250-04.cnf fulfilled No. of Restarts: 2447 No. of Flips: 4529 time to process: 17 seconds.
uf250-04.cnf fulfilled No. of Restarts: 809 No. of Flips: 3617 time to process: 5 seconds.
uf250-04.cnf fulfilled No. of Restarts: 1970 No. of Flips: 2190 time to process: 16 seconds.
uf250-04.cnf fulfilled No. of Restarts: 482 No. of Flips: 4379 time to process: 3 seconds.
uf250-04.cnf fulfilled No. of Restarts: 226 No. of Flips: 4408 time to process: 6 seconds.
uf250-04.cnf fulfilled No. of Restarts: 1849 No. of Flips: 1576 time to process: 20 seconds.
uf250-04.cnf fulfilled No. of Restarts: 222 No. of Flips: 1008 time to process: 3 seconds.
uf250-04.cnf fulfilled No. of Restarts: 2999 No. of Flips: 3204 time to process: 18 seconds.
uf250-04.cnf fulfilled No. of Restarts: 217 No. of Flips: 3130 time to process: 2 seconds.
uf250-04.cnf fulfilled No. of Restarts: 2374 No. of Flips: 4270 time to process: 10 seconds.
uf250-04.cnf fulfilled No. of Restarts: 829 No. of Flips: 2242 time to process: 15 seconds.
uf250-04.cnf fulfilled No. of Restarts: 122 No. of Flips: 3170 time to process: 3 seconds.
uf250-04.cnf fulfilled No. of Restarts: 76 No. of Flips: 1067 time to process: 30 seconds.
uf250-04.cnf fulfilled No. of Restarts: 315 No. of Flips: 1108 time to process: 2 seconds.
uf250-04.cnf fulfilled No. of Restarts: 2598 No. of Flips: 1909 time to process: 15 seconds.
uf250-04.cnf fulfilled No. of Restarts: 525 No. of Flips: 1165 time to process: 15 seconds.
uf250-04.cnf fulfilled No. of Restarts: 289 No. of Flips: 3271 time to process: 13 seconds.
uf250-04.cnf fulfilled No. of Restarts: 986 No. of Flips: 999 time to process: 5 seconds.
uf250-04.cnf fulfilled No. of Restarts: 2080 No. of Flips: 1507 time to process: 12 seconds.
uf250-04.cnf fulfilled No. of Restarts: 697 No. of Flips: 3692 time to process: 17 seconds.
uf250-04.cnf fulfilled No. of Restarts: 1009 No. of Flips: 1486 time to process: 17 seconds.
uf250-04.cnf fulfilled No. of Restarts: 664 No. of Flips: 4355 time to process: 3 seconds.
uf250-04.cnf fulfilled No. of Restarts: 285 No. of Flips: 3782 time to process: 11 seconds.
uf250-04.cnf fulfilled No. of Restarts: 21 No. of Flips: 2273 time to process: 3 seconds.
uf250-04.cnf fulfilled No. of Restarts: 1349 No. of Flips: 2925 time to process: 10 seconds.
uf250-04.cnf fulfilled No. of Restarts: 5439 No. of Flips: 3311 time to process: 24 seconds.
uf250-04.cnf fulfilled No. of Restarts: 523 No. of Flips: 3305 time to process: 2 seconds.
uf250-04.cnf fulfilled No. of Restarts: 4139 No. of Flips: 4618 time to process: 21 seconds.
uf250-04.cnf fulfilled No. of Restarts: 3064 No. of Flips: 1878 time to process: 14 seconds.
uf250-04.cnf fulfilled No. of Restarts: 5369 No. of Flips: 2890 time to process: 24 seconds.
uf250-04.cnf fulfilled No. of Restarts: 1346 No. of Flips: 3427 time to process: 5 seconds.
uf250-04.cnf fulfilled No. of Restarts: 283 No. of Flips: 2368 time to process: 14 seconds.
uf250-04.cnf fulfilled No. of Restarts: 1915 No. of Flips: 3382 time to process: 8 seconds.
uf250-04.cnf fulfilled No. of Restarts: 3043 No. of Flips: 2569 time to process: 16 seconds.
uf250-04.cnf fulfilled No. of Restarts: 5352 No. of Flips: 4511 time to process: 26 seconds.
uf250-04.cnf fulfilled No. of Restarts: 18 No. of Flips: 1861 time to process: 0 seconds.
uf250-04.cnf fulfilled No. of Restarts: 541 No. of Flips: 1828 time to process: 17 seconds.
uf250-04.cnf fulfilled No. of Restarts: 1071 No. of Flips: 1610 time to process: 8 seconds.
uf250-04.cnf fulfilled No. of Restarts: 1491 No. of Flips: 4054 time to process: 12 seconds.
uf250-04.cnf fulfilled No. of Restarts: 1349 No. of Flips: 2078 time to process: 16 seconds.
uf250-04.cnf fulfilled No. of Restarts: 2493 No. of Flips: 4281 time to process: 16 seconds.
uf250-04.cnf fulfilled No. of Restarts: 940 No. of Flips: 3040 time to process: 6 seconds.
uf250-04.cnf fulfilled No. of Restarts: 2900 No. of Flips: 2349 time to process: 24 seconds.
uf250-04.cnf fulfilled No. of Restarts: 674 No. of Flips: 4831 time to process: 3 seconds.
uf250-04.cnf fulfilled No. of Restarts: 638 No. of Flips: 4446 time to process: 16 seconds.
uf250-04.cnf fulfilled No. of Restarts: 63 No. of Flips: 3909 time to process: 0 seconds.
uf250-04.cnf fulfilled No. of Restarts: 3494 No. of Flips: 1004 time to process: 19 seconds.
uf250-04.cnf fulfilled No. of Restarts: 341 No. of Flips: 3646 time to process: 4 seconds.
uf250-04.cnf fulfilled No. of Restarts: 564 No. of Flips: 2962 time to process: 9 seconds.
uf250-04.cnf fulfilled No. of Restarts: 1041 No. of Flips: 1114 time to process: 5 seconds.
uf250-04.cnf fulfilled No. of Restarts: 101 No. of Flips: 1674 time to process: 6 seconds.
uf250-04.cnf fulfilled No. of Restarts: 2811 No. of Flips: 4628 time to process: 20 seconds.
uf250-04.cnf fulfilled No. of Restarts: 1980 No. of Flips: 3895 time to process: 10 seconds.
uf250-04.cnf fulfilled No. of Restarts: 2226 No. of Flips: 4998 time to process: 9 seconds.
uf250-04.cnf fulfilled No. of Restarts: 1446 No. of Flips: 455 time to process: 19 seconds.
uf250-04.cnf fulfilled No. of Restarts: 7 No. of Flips: 3997 time to process: 4 seconds.
uf250-04.cnf fulfilled No. of Restarts: 1261 No. of Flips: 2128 time to process: 10 seconds.
uf250-04.cnf fulfilled No. of Restarts: 4669 No. of Flips: 2318 time to process: 29 seconds.
uf250-04.cnf fulfilled No. of Restarts: 566 No. of Flips: 2926 time to process: 4 seconds.
uf250-04.cnf fulfilled No. of Restarts: 1657 No. of Flips: 2872 time to process: 8 seconds.
uf250-04.cnf fulfilled No. of Restarts: 11 No. of Flips: 4038 time to process: 2 seconds.
uf250-04.cnf fulfilled No. of Restarts: 2638 No. of Flips: 4438 time to process: 18 seconds.
uf250-04.cnf fulfilled No. of Restarts: 3571 No. of Flips: 1788 time to process: 15 seconds.
uf250-04.cnf fulfilled No. of Restarts: 795 No. of Flips: 3885 time to process: 23 seconds.
uf250-04.cnf fulfilled No. of Restarts: 934 No. of Flips: 3890 time to process: 7 seconds.
uf250-04.cnf fulfilled No. of Restarts: 1160 No. of Flips: 3952 time to process: 10 seconds.
uf250-04.cnf fulfilled No. of Restarts: 725 No. of Flips: 3243 time to process: 11 seconds.
uf250-04.cnf fulfilled No. of Restarts: 2947 No. of Flips: 4294 time to process: 19 seconds.
uf250-04.cnf fulfilled No. of Restarts: 2144 No. of Flips: 3582 time to process: 14 seconds.
uf250-04.cnf fulfilled No. of Restarts: 2446 No. of Flips: 2022 time to process: 20 seconds.
uf250-04.cnf fulfilled No. of Restarts: 2974 No. of Flips: 3445 time to process: 15 seconds.
uf250-04.cnf fulfilled No. of Restarts: 1858 No. of Flips: 846 time to process: 17 seconds.
uf250-04.cnf fulfilled No. of Restarts: 349 No. of Flips: 3686 time to process: 7 seconds.
uf250-04.cnf fulfilled No. of Restarts: 2262 No. of Flips: 1734 time to process: 13 seconds.
uf250-04.cnf fulfilled No. of Restarts: 1001 No. of Flips: 4149 time to process: 17 seconds.
uf250-04.cnf fulfilled No. of Restarts: 3646 No. of Flips: 4427 time to process: 16 seconds.
uf250-04.cnf fulfilled No. of Restarts: 396 No. of Flips: 2331 time to process: 11 seconds.
uf250-04.cnf fulfilled No. of Restarts: 105 No. of Flips: 4228 time to process: 6 seconds.
uf250-04.cnf fulfilled No. of Restarts: 1564 No. of Flips: 1224 time to process: 11 seconds.
uf250-04.cnf fulfilled No. of Restarts: 1357 No. of Flips: 4137 time to process: 9 seconds.
uf250-04.cnf fulfilled No. of Restarts: 1638 No. of Flips: 3965 time to process: 9 seconds.
uf250-04.cnf fulfilled No. of Restarts: 2116 No. of Flips: 1054 time to process: 24 seconds.
uf250-04.cnf fulfilled No. of Restarts: 1247 No. of Flips: 4964 time to process: 6 seconds.
uf250-04.cnf fulfilled No. of Restarts: 1477 No. of Flips: 2104 time to process: 7 seconds.
uf250-04.cnf fulfilled No. of Restarts: 1187 No. of Flips: 3761 time to process: 18 seconds.
uf250-04.cnf fulfilled No. of Restarts: 5996 No. of Flips: 3972 time to process: 37 seconds.
uf250-04.cnf fulfilled No. of Restarts: 923 No. of Flips: 4577 time to process: 4 seconds.
uf250-04.cnf fulfilled No. of Restarts: 1502 No. of Flips: 2305 time to process: 7 seconds.
uf250-04.cnf fulfilled No. of Restarts: 5691 No. of Flips: 1852 time to process: 25 seconds.
uf250-04.cnf fulfilled No. of Restarts: 221 No. of Flips: 4665 time to process: 10 seconds.
uf250-04.cnf fulfilled No. of Restarts: 1937 No. of Flips: 3659 time to process: 15 seconds.
uf250-04.cnf fulfilled No. of Restarts: 1032 No. of Flips: 3452 time to process: 6 seconds.
uf250-04.cnf fulfilled No. of Restarts: 1783 No. of Flips: 3616 time to process: 13 seconds.
uf250-04.cnf fulfilled No. of Restarts: 2198 No. of Flips: 4190 time to process: 17 seconds.
uf250-04.cnf fulfilled No. of Restarts: 2005 No. of Flips: 1208 time to process: 8 seconds.
uf250-04.cnf fulfilled No. of Restarts: 707 No. of Flips: 754 time to process: 5 seconds.
uf250-04.cnf fulfilled No. of Restarts: 498 No. of Flips: 3404 time to process: 2 seconds.
uf250-04.cnf fulfilled No. of Restarts: 1138 No. of Flips: 4091 time to process: 29 seconds.
uf250-04.cnf fulfilled No. of Restarts: 452 No. of Flips: 3016 time to process: 2 seconds.
uf250-04.cnf fulfilled No. of Restarts: 940 No. of Flips: 2497 time to process: 11 seconds.
uf250-04.cnf fulfilled No. of Restarts: 543 No. of Flips: 4880 time to process: 4 seconds.
uf250-04.cnf fulfilled No. of Restarts: 3813 No. of Flips: 1035 time to process: 17 seconds.
uf250-04.cnf fulfilled No. of Restarts: 1839 No. of Flips: 2622 time to process: 16 seconds.
uf250-04.cnf fulfilled No. of Restarts: 3353 No. of Flips: 2614 time to process: 17 seconds.
uf250-04.cnf fulfilled No. of Restarts: 796 No. of Flips: 2793 time to process: 5 seconds.
uf250-04.cnf fulfilled No. of Restarts: 798 No. of Flips: 4407 time to process: 5 seconds.
uf250-04.cnf fulfilled No. of Restarts: 544 No. of Flips: 585 time to process: 2 seconds.
uf250-04.cnf fulfilled No. of Restarts: 287 No. of Flips: 1480 time to process: 17 seconds.
uf250-04.cnf fulfilled No. of Restarts: 175 No. of Flips: 3104 time to process: 0 seconds.
uf250-04.cnf fulfilled No. of Restarts: 657 No. of Flips: 3730 time to process: 12 seconds.
uf250-04.cnf fulfilled No. of Restarts: 1206 No. of Flips: 2305 time to process: 5 seconds.
uf250-04.cnf fulfilled No. of Restarts: 2096 No. of Flips: 2921 time to process: 18 seconds.
uf250-04.cnf fulfilled No. of Restarts: 393 No. of Flips: 3228 time to process: 5 seconds.
uf250-04.cnf fulfilled No. of Restarts: 676 No. of Flips: 3300 time to process: 4 seconds.
uf250-04.cnf fulfilled No. of Restarts: 1085 No. of Flips: 2414 time to process: 11 seconds.
uf250-04.cnf fulfilled No. of Restarts: 1129 No. of Flips: 1119 time to process: 6 seconds.
uf250-04.cnf fulfilled No. of Restarts: 1196 No. of Flips: 4665 time to process: 6 seconds.
uf250-04.cnf fulfilled No. of Restarts: 857 No. of Flips: 2804 time to process: 17 seconds.
uf250-04.cnf fulfilled No. of Restarts: 1085 No. of Flips: 1101 time to process: 6 seconds.
uf250-04.cnf fulfilled No. of Restarts: 106 No. of Flips: 2297 time to process: 7 seconds.
uf250-04.cnf fulfilled No. of Restarts: 1375 No. of Flips: 2072 time to process: 15 seconds.
uf250-04.cnf fulfilled No. of Restarts: 1782 No. of Flips: 1614 time to process: 13 seconds.
uf250-04.cnf fulfilled No. of Restarts: 1796 No. of Flips: 4609 time to process: 13 seconds.
uf250-04.cnf fulfilled No. of Restarts: 2380 No. of Flips: 1098 time to process: 10 seconds.
uf250-04.cnf fulfilled No. of Restarts: 1581 No. of Flips: 4876 time to process: 14 seconds.
uf250-04.cnf fulfilled No. of Restarts: 2614 No. of Flips: 2014 time to process: 14 seconds.
uf250-04.cnf fulfilled No. of Restarts: 105 No. of Flips: 2854 time to process: 11 seconds.
uf250-04.cnf fulfilled No. of Restarts: 1803 No. of Flips: 4233 time to process: 10 seconds.
uf250-04.cnf fulfilled No. of Restarts: 413 No. of Flips: 2337 time to process: 4 seconds.
uf250-04.cnf fulfilled No. of Restarts: 1924 No. of Flips: 1279 time to process: 11 seconds.
uf250-04.cnf fulfilled No. of Restarts: 188 No. of Flips: 816 time to process: 7 seconds.
uf250-04.cnf fulfilled No. of Restarts: 2092 No. of Flips: 2911 time to process: 18 seconds.
uf250-04.cnf fulfilled No. of Restarts: 1896 No. of Flips: 4983 time to process: 15 seconds.
uf250-04.cnf fulfilled No. of Restarts: 2410 No. of Flips: 1981 time to process: 13 seconds.
uf250-04.cnf fulfilled No. of Restarts: 1975 No. of Flips: 4838 time to process: 9 seconds.
uf250-04.cnf fulfilled No. of Restarts: 2286 No. of Flips: 4303 time to process: 11 seconds.
uf250-04.cnf fulfilled No. of Restarts: 1178 No. of Flips: 2961 time to process: 5 seconds.
uf250-04.cnf fulfilled No. of Restarts: 1582 No. of Flips: 4693 time to process: 9 seconds.
uf250-04.cnf fulfilled No. of Restarts: 0 No. of Flips: 4588 time to process: 2 seconds.
uf250-04.cnf fulfilled No. of Restarts: 1268 No. of Flips: 2921 time to process: 8 seconds.
uf250-04.cnf fulfilled No. of Restarts: 2541 No. of Flips: 4680 time to process: 34 seconds.
uf250-04.cnf fulfilled No. of Restarts: 311 No. of Flips: 2997 time to process: 13 seconds.
uf250-04.cnf fulfilled No. of Restarts: 2000 No. of Flips: 1367 time to process: 10 seconds.
uf250-04.cnf fulfilled No. of Restarts: 428 No. of Flips: 1356 time to process: 4 seconds.
uf250-04.cnf fulfilled No. of Restarts: 2115 No. of Flips: 2277 time to process: 10 seconds.
uf250-04.cnf fulfilled No. of Restarts: 1316 No. of Flips: 740 time to process: 8 seconds.
uf250-04.cnf fulfilled No. of Restarts: 2683 No. of Flips: 1919 time to process: 21 seconds.
uf250-04.cnf fulfilled No. of Restarts: 1936 No. of Flips: 1850 time to process: 12 seconds.
uf250-04.cnf fulfilled No. of Restarts: 1236 No. of Flips: 3921 time to process: 6 seconds.
uf250-04.cnf fulfilled No. of Restarts: 2858 No. of Flips: 4045 time to process: 12 seconds.
uf250-04.cnf fulfilled No. of Restarts: 2032 No. of Flips: 2832 time to process: 9 seconds.
uf250-04.cnf fulfilled No. of Restarts: 337 No. of Flips: 2430 time to process: 3 seconds.
uf250-04.cnf fulfilled No. of Restarts: 1402 No. of Flips: 2713 time to process: 8 seconds.
uf250-04.cnf fulfilled No. of Restarts: 1317 No. of Flips: 1654 time to process: 6 seconds.
uf250-04.cnf fulfilled No. of Restarts: 602 No. of Flips: 1795 time to process: 2 seconds.
uf250-04.cnf fulfilled No. of Restarts: 3249 No. of Flips: 3990 time to process: 15 seconds.
uf250-04.cnf fulfilled No. of Restarts: 2792 No. of Flips: 2991 time to process: 27 seconds.
uf250-04.cnf fulfilled No. of Restarts: 1097 No. of Flips: 1891 time to process: 7 seconds.
uf250-04.cnf fulfilled No. of Restarts: 1250 No. of Flips: 3677 time to process: 6 seconds.
uf250-04.cnf fulfilled No. of Restarts: 697 No. of Flips: 2503 time to process: 4 seconds.
uf250-04.cnf fulfilled No. of Restarts: 658 No. of Flips: 1627 time to process: 13 seconds.
uf250-04.cnf fulfilled No. of Restarts: 1592 No. of Flips: 3036 time to process: 6 seconds.
uf250-04.cnf fulfilled No. of Restarts: 17 No. of Flips: 1472 time to process: 3 seconds.
uf250-04.cnf fulfilled No. of Restarts: 2036 No. of Flips: 4276 time to process: 12 seconds.
uf250-04.cnf fulfilled No. of Restarts: 1260 No. of Flips: 758 time to process: 7 seconds.
uf250-04.cnf fulfilled No. of Restarts: 398 No. of Flips: 2531 time to process: 4 seconds.
uf250-04.cnf fulfilled No. of Restarts: 1803 No. of Flips: 2659 time to process: 13 seconds.
uf250-04.cnf fulfilled No. of Restarts: 2147 No. of Flips: 2975 time to process: 11 seconds.
uf250-04.cnf fulfilled No. of Restarts: 119 No. of Flips: 4128 time to process: 2 seconds.
uf250-04.cnf fulfilled No. of Restarts: 2453 No. of Flips: 2853 time to process: 13 seconds.
uf250-04.cnf fulfilled No. of Restarts: 162 No. of Flips: 3607 time to process: 2 seconds.
uf250-04.cnf fulfilled No. of Restarts: 3239 No. of Flips: 4566 time to process: 18 seconds.
uf250-04.cnf fulfilled No. of Restarts: 2000 No. of Flips: 4457 time to process: 17 seconds.
uf250-04.cnf fulfilled No. of Restarts: 942 No. of Flips: 2752 time to process: 4 seconds.
uf250-04.cnf fulfilled No. of Restarts: 1396 No. of Flips: 3715 time to process: 13 seconds.
uf250-04.cnf fulfilled No. of Restarts: 865 No. of Flips: 3201 time to process: 3 seconds.
uf250-04.cnf fulfilled No. of Restarts: 983 No. of Flips: 2974 time to process: 18 seconds.
uf250-04.cnf fulfilled No. of Restarts: 3648 No. of Flips: 1923 time to process: 29 seconds.
uf250-04.cnf fulfilled No. of Restarts: 3052 No. of Flips: 1896 time to process: 15 seconds.
uf250-04.cnf fulfilled No. of Restarts: 637 No. of Flips: 2351 time to process: 2 seconds.
uf250-04.cnf fulfilled No. of Restarts: 844 No. of Flips: 4615 time to process: 4 seconds.
uf250-04.cnf fulfilled No. of Restarts: 1158 No. of Flips: 2400 time to process: 8 seconds.
uf250-04.cnf fulfilled No. of Restarts: 176 No. of Flips: 4692 time to process: 12 seconds.
uf250-04.cnf fulfilled No. of Restarts: 318 No. of Flips: 4734 time to process: 9 seconds.
uf250-04.cnf fulfilled No. of Restarts: 533 No. of Flips: 2440 time to process: 6 seconds.
uf250-04.cnf fulfilled No. of Restarts: 1503 No. of Flips: 3834 time to process: 8 seconds.
uf250-04.cnf fulfilled No. of Restarts: 2544 No. of Flips: 4416 time to process: 10 seconds.
uf250-04.cnf fulfilled No. of Restarts: 8259 No. of Flips: 3876 time to process: 37 seconds.
uf250-04.cnf fulfilled No. of Restarts: 460 No. of Flips: 1722 time to process: 2 seconds.
uf250-04.cnf fulfilled No. of Restarts: 360 No. of Flips: 1929 time to process: 4 seconds.
uf250-04.cnf fulfilled No. of Restarts: 169 No. of Flips: 2592 time to process: 4 seconds.
uf250-04.cnf fulfilled No. of Restarts: 19 No. of Flips: 4129 time to process: 2 seconds.
uf250-04.cnf fulfilled No. of Restarts: 674 No. of Flips: 3741 time to process: 5 seconds.
uf250-04.cnf fulfilled No. of Restarts: 2185 No. of Flips: 4685 time to process: 13 seconds.
uf250-04.cnf fulfilled No. of Restarts: 931 No. of Flips: 1321 time to process: 6 seconds.
uf250-04.cnf fulfilled No. of Restarts: 892 No. of Flips: 3958 time to process: 8 seconds.
uf250-04.cnf fulfilled No. of Restarts: 1128 No. of Flips: 4263 time to process: 5 seconds.
uf250-04.cnf fulfilled No. of Restarts: 786 No. of Flips: 2529 time to process: 7 seconds.
uf250-04.cnf fulfilled No. of Restarts: 1194 No. of Flips: 2774 time to process: 5 seconds.
uf250-04.cnf fulfilled No. of Restarts: 2207 No. of Flips: 2764 time to process: 9 seconds.
uf250-04.cnf fulfilled No. of Restarts: 1513 No. of Flips: 4271 time to process: 7 seconds.
uf250-04.cnf fulfilled No. of Restarts: 1973 No. of Flips: 2692 time to process: 9 seconds.
uf250-04.cnf fulfilled No. of Restarts: 3669 No. of Flips: 2289 time to process: 16 seconds.
uf250-04.cnf fulfilled No. of Restarts: 364 No. of Flips: 4729 time to process: 12 seconds.
uf250-04.cnf fulfilled No. of Restarts: 1630 No. of Flips: 3566 time to process: 10 seconds.
uf250-04.cnf fulfilled No. of Restarts: 1841 No. of Flips: 4640 time to process: 19 seconds.
uf250-04.cnf fulfilled No. of Restarts: 864 No. of Flips: 2424 time to process: 9 seconds.
uf250-04.cnf fulfilled No. of Restarts: 777 No. of Flips: 2217 time to process: 4 seconds.
uf250-04.cnf fulfilled No. of Restarts: 1663 No. of Flips: 1559 time to process: 17 seconds.
uf250-04.cnf fulfilled No. of Restarts: 1686 No. of Flips: 3119 time to process: 10 seconds.
uf250-04.cnf fulfilled No. of Restarts: 572 No. of Flips: 4157 time to process: 13 seconds.
uf250-04.cnf fulfilled No. of Restarts: 1938 No. of Flips: 3261 time to process: 22 seconds.
uf250-04.cnf fulfilled No. of Restarts: 2381 No. of Flips: 3834 time to process: 13 seconds.
uf250-04.cnf fulfilled No. of Restarts: 86 No. of Flips: 4648 time to process: 7 seconds.
uf250-04.cnf fulfilled No. of Restarts: 252 No. of Flips: 3613 time to process: 2 seconds.
uf250-04.cnf fulfilled No. of Restarts: 4554 No. of Flips: 2601 time to process: 26 seconds.
uf250-04.cnf fulfilled No. of Restarts: 1115 No. of Flips: 4679 time to process: 11 seconds.
uf250-04.cnf fulfilled No. of Restarts: 102 No. of Flips: 2177 time to process: 4 seconds.
uf250-04.cnf fulfilled No. of Restarts: 1443 No. of Flips: 3325 time to process: 13 seconds.
uf250-04.cnf fulfilled No. of Restarts: 672 No. of Flips: 4539 time to process: 7 seconds.
uf250-04.cnf fulfilled No. of Restarts: 4098 No. of Flips: 1310 time to process: 21 seconds.
uf250-04.cnf fulfilled No. of Restarts: 1770 No. of Flips: 1177 time to process: 12 seconds.
uf250-04.cnf fulfilled No. of Restarts: 1536 No. of Flips: 3408 time to process: 6 seconds.
uf250-04.cnf fulfilled No. of Restarts: 454 No. of Flips: 1855 time to process: 3 seconds.
uf250-04.cnf fulfilled No. of Restarts: 1622 No. of Flips: 1652 time to process: 14 seconds.
uf250-04.cnf fulfilled No. of Restarts: 1056 No. of Flips: 1664 time to process: 11 seconds.
uf250-04.cnf fulfilled No. of Restarts: 235 No. of Flips: 1614 time to process: 19 seconds.
uf250-04.cnf fulfilled No. of Restarts: 243 No. of Flips: 3517 time to process: 1 seconds.
uf250-04.cnf fulfilled No. of Restarts: 35 No. of Flips: 2836 time to process: 25 seconds.
uf250-04.cnf fulfilled No. of Restarts: 237 No. of Flips: 4792 time to process: 1 seconds.
uf250-04.cnf fulfilled No. of Restarts: 1708 No. of Flips: 3747 time to process: 14 seconds.
uf250-04.cnf fulfilled No. of Restarts: 3029 No. of Flips: 4114 time to process: 13 seconds.
uf250-04.cnf fulfilled No. of Restarts: 1149 No. of Flips: 1549 time to process: 9 seconds.
uf250-04.cnf fulfilled No. of Restarts: 402 No. of Flips: 1772 time to process: 4 seconds.
uf250-04.cnf fulfilled No. of Restarts: 402 No. of Flips: 3202 time to process: 6 seconds.
uf250-04.cnf fulfilled No. of Restarts: 1578 No. of Flips: 3786 time to process: 7 seconds.
uf250-04.cnf fulfilled No. of Restarts: 293 No. of Flips: 2980 time to process: 1 seconds.
uf250-04.cnf fulfilled No. of Restarts: 3736 No. of Flips: 2758 time to process: 21 seconds.
uf250-04.cnf fulfilled No. of Restarts: 648 No. of Flips: 2610 time to process: 6 seconds.
uf250-04.cnf fulfilled No. of Restarts: 2963 No. of Flips: 2543 time to process: 13 seconds.
uf250-04.cnf fulfilled No. of Restarts: 869 No. of Flips: 4622 time to process: 4 seconds.
uf250-04.cnf fulfilled No. of Restarts: 54 No. of Flips: 2692 time to process: 0 seconds.
uf250-04.cnf fulfilled No. of Restarts: 1561 No. of Flips: 4634 time to process: 9 seconds.
uf250-04.cnf fulfilled No. of Restarts: 693 No. of Flips: 1377 time to process: 5 seconds.
uf250-04.cnf fulfilled No. of Restarts: 780 No. of Flips: 4283 time to process: 28 seconds.
uf250-04.cnf fulfilled No. of Restarts: 1827 No. of Flips: 2335 time to process: 8 seconds.
uf250-04.cnf fulfilled No. of Restarts: 2 No. of Flips: 3981 time to process: 1 seconds.
uf250-04.cnf fulfilled No. of Restarts: 1086 No. of Flips: 2656 time to process: 22 seconds.
uf250-04.cnf fulfilled No. of Restarts: 361 No. of Flips: 4451 time to process: 6 seconds.
uf250-04.cnf fulfilled No. of Restarts: 1951 No. of Flips: 1656 time to process: 9 seconds.
uf250-04.cnf fulfilled No. of Restarts: 1051 No. of Flips: 1991 time to process: 4 seconds.
uf250-04.cnf fulfilled No. of Restarts: 2744 No. of Flips: 1653 time to process: 14 seconds.
uf250-04.cnf fulfilled No. of Restarts: 827 No. of Flips: 4976 time to process: 14 seconds.
uf250-04.cnf fulfilled No. of Restarts: 416 No. of Flips: 4008 time to process: 10 seconds.
uf250-04.cnf fulfilled No. of Restarts: 133 No. of Flips: 2370 time to process: 6 seconds.
uf250-04.cnf fulfilled No. of Restarts: 1314 No. of Flips: 3621 time to process: 5 seconds.
uf250-04.cnf fulfilled No. of Restarts: 843 No. of Flips: 3126 time to process: 6 seconds.
uf250-04.cnf fulfilled No. of Restarts: 1482 No. of Flips: 2335 time to process: 8 seconds.
uf250-04.cnf fulfilled No. of Restarts: 1393 No. of Flips: 2402 time to process: 11 seconds.
uf250-04.cnf fulfilled No. of Restarts: 1215 No. of Flips: 1214 time to process: 7 seconds.
uf250-04.cnf fulfilled No. of Restarts: 101 No. of Flips: 1832 time to process: 0 seconds.
uf250-04.cnf fulfilled No. of Restarts: 503 No. of Flips: 2992 time to process: 9 seconds.
uf250-04.cnf fulfilled No. of Restarts: 1338 No. of Flips: 4635 time to process: 6 seconds.
uf250-04.cnf fulfilled No. of Restarts: 1119 No. of Flips: 2421 time to process: 22 seconds.
uf250-04.cnf fulfilled No. of Restarts: 1277 No. of Flips: 3786 time to process: 10 seconds.
uf250-04.cnf fulfilled No. of Restarts: 57 No. of Flips: 4016 time to process: 7 seconds.
uf250-04.cnf fulfilled No. of Restarts: 179 No. of Flips: 4071 time to process: 3 seconds.
uf250-04.cnf fulfilled No. of Restarts: 719 No. of Flips: 3906 time to process: 3 seconds.
uf250-04.cnf fulfilled No. of Restarts: 211 No. of Flips: 2783 time to process: 2 seconds.
uf250-04.cnf fulfilled No. of Restarts: 250 No. of Flips: 4283 time to process: 5 seconds.
uf250-04.cnf fulfilled No. of Restarts: 568 No. of Flips: 1575 time to process: 15 seconds.
uf250-04.cnf fulfilled No. of Restarts: 1664 No. of Flips: 2666 time to process: 14 seconds.
uf250-04.cnf fulfilled No. of Restarts: 490 No. of Flips: 2210 time to process: 4 seconds.
uf250-04.cnf fulfilled No. of Restarts: 152 No. of Flips: 1882 time to process: 4 seconds.
uf250-04.cnf fulfilled No. of Restarts: 327 No. of Flips: 4436 time to process: 12 seconds.
uf250-04.cnf fulfilled No. of Restarts: 380 No. of Flips: 4864 time to process: 4 seconds.
uf250-04.cnf fulfilled No. of Restarts: 517 No. of Flips: 3121 time to process: 11 seconds.
uf250-04.cnf fulfilled No. of Restarts: 933 No. of Flips: 2961 time to process: 4 seconds.
uf250-04.cnf fulfilled No. of Restarts: 394 No. of Flips: 2190 time to process: 10 seconds.
uf250-04.cnf fulfilled No. of Restarts: 334 No. of Flips: 2424 time to process: 6 seconds.
uf250-04.cnf fulfilled No. of Restarts: 1145 No. of Flips: 1042 time to process: 4 seconds.
uf250-04.cnf fulfilled No. of Restarts: 6264 No. of Flips: 3633 time to process: 28 seconds.
uf250-04.cnf fulfilled No. of Restarts: 472 No. of Flips: 4645 time to process: 5 seconds.
uf250-04.cnf fulfilled No. of Restarts: 1014 No. of Flips: 3771 time to process: 12 seconds.
uf250-04.cnf fulfilled No. of Restarts: 2016 No. of Flips: 4731 time to process: 12 seconds.
uf250-04.cnf fulfilled No. of Restarts: 591 No. of Flips: 941 time to process: 6 seconds.
uf250-04.cnf fulfilled No. of Restarts: 347 No. of Flips: 2087 time to process: 3 seconds.
uf250-04.cnf fulfilled No. of Restarts: 77 No. of Flips: 2613 time to process: 0 seconds.
uf250-04.cnf fulfilled No. of Restarts: 4305 No. of Flips: 3837 time to process: 20 seconds.
uf250-04.cnf fulfilled No. of Restarts: 123 No. of Flips: 1350 time to process: 0 seconds.
uf250-04.cnf fulfilled No. of Restarts: 3836 No. of Flips: 2119 time to process: 17 seconds.
uf250-04.cnf fulfilled No. of Restarts: 158 No. of Flips: 2838 time to process: 1 seconds.
uf250-04.cnf fulfilled No. of Restarts: 686 No. of Flips: 993 time to process: 3 seconds.
uf250-04.cnf fulfilled No. of Restarts: 1260 No. of Flips: 2340 time to process: 12 seconds.
uf250-04.cnf fulfilled No. of Restarts: 3881 No. of Flips: 3778 time to process: 18 seconds.
uf250-04.cnf fulfilled No. of Restarts: 65 No. of Flips: 3853 time to process: 2 seconds.
uf250-04.cnf fulfilled No. of Restarts: 40 No. of Flips: 4917 time to process: 4 seconds.
uf250-04.cnf fulfilled No. of Restarts: 156 No. of Flips: 4141 time to process: 6 seconds.
uf250-04.cnf fulfilled No. of Restarts: 751 No. of Flips: 4377 time to process: 16 seconds.
uf250-04.cnf fulfilled No. of Restarts: 244 No. of Flips: 2813 time to process: 5 seconds.
uf250-04.cnf fulfilled No. of Restarts: 227 No. of Flips: 4073 time to process: 1 seconds.
uf250-04.cnf fulfilled No. of Restarts: 201 No. of Flips: 2877 time to process: 4 seconds.
uf250-04.cnf fulfilled No. of Restarts: 547 No. of Flips: 1452 time to process: 7 seconds.
uf250-04.cnf fulfilled No. of Restarts: 443 No. of Flips: 2230 time to process: 2 seconds.
uf250-04.cnf fulfilled No. of Restarts: 581 No. of Flips: 3633 time to process: 3 seconds.
uf250-04.cnf fulfilled No. of Restarts: 2473 No. of Flips: 3687 time to process: 16 seconds.
uf250-04.cnf fulfilled No. of Restarts: 484 No. of Flips: 2124 time to process: 8 seconds.
uf250-04.cnf fulfilled No. of Restarts: 154 No. of Flips: 4816 time to process: 4 seconds.
uf250-04.cnf fulfilled No. of Restarts: 749 No. of Flips: 1561 time to process: 7 seconds.
uf250-04.cnf fulfilled No. of Restarts: 1288 No. of Flips: 4836 time to process: 5 seconds.
uf250-04.cnf fulfilled No. of Restarts: 1153 No. of Flips: 2103 time to process: 13 seconds.
uf250-04.cnf fulfilled No. of Restarts: 344 No. of Flips: 4087 time to process: 6 seconds.
uf250-04.cnf fulfilled No. of Restarts: 261 No. of Flips: 4355 time to process: 4 seconds.
uf250-04.cnf fulfilled No. of Restarts: 2392 No. of Flips: 4694 time to process: 11 seconds.
uf250-04.cnf fulfilled No. of Restarts: 23 No. of Flips: 4953 time to process: 4 seconds.
uf250-04.cnf fulfilled No. of Restarts: 2201 No. of Flips: 1903 time to process: 10 seconds.
uf250-04.cnf fulfilled No. of Restarts: 1903 No. of Flips: 2258 time to process: 8 seconds.
uf250-04.cnf fulfilled No. of Restarts: 918 No. of Flips: 1487 time to process: 7 seconds.
uf250-04.cnf fulfilled No. of Restarts: 311 No. of Flips: 2045 time to process: 5 seconds.
uf250-04.cnf fulfilled No. of Restarts: 114 No. of Flips: 1105 time to process: 1 seconds.
uf250-04.cnf fulfilled No. of Restarts: 332 No. of Flips: 2798 time to process: 8 seconds.
uf250-04.cnf fulfilled No. of Restarts: 13 No. of Flips: 2800 time to process: 20 seconds.
uf250-04.cnf fulfilled No. of Restarts: 491 No. of Flips: 1632 time to process: 18 seconds.
uf250-04.cnf fulfilled No. of Restarts: 1789 No. of Flips: 1428 time to process: 7 seconds.
uf250-04.cnf fulfilled No. of Restarts: 2188 No. of Flips: 3568 time to process: 10 seconds.
uf250-04.cnf fulfilled No. of Restarts: 1060 No. of Flips: 3008 time to process: 6 seconds.
uf250-04.cnf fulfilled No. of Restarts: 231 No. of Flips: 1518 time to process: 4 seconds.
uf250-04.cnf fulfilled No. of Restarts: 2443 No. of Flips: 1102 time to process: 20 seconds.
uf250-04.cnf fulfilled No. of Restarts: 2666 No. of Flips: 1083 time to process: 11 seconds.
uf250-04.cnf fulfilled No. of Restarts: 432 No. of Flips: 4220 time to process: 9 seconds.
uf250-04.cnf fulfilled No. of Restarts: 4065 No. of Flips: 2520 time to process: 20 seconds.
uf250-04.cnf fulfilled No. of Restarts: 244 No. of Flips: 3400 time to process: 11 seconds.
uf250-04.cnf fulfilled No. of Restarts: 2081 No. of Flips: 2756 time to process: 15 seconds.
uf250-04.cnf fulfilled No. of Restarts: 1332 No. of Flips: 2455 time to process: 13 seconds.
uf250-04.cnf fulfilled No. of Restarts: 779 No. of Flips: 4220 time to process: 14 seconds.
uf250-04.cnf fulfilled No. of Restarts: 1632 No. of Flips: 3596 time to process: 6 seconds.
uf250-04.cnf fulfilled No. of Restarts: 41 No. of Flips: 2023 time to process: 3 seconds.
uf250-04.cnf fulfilled No. of Restarts: 2475 No. of Flips: 1981 time to process: 11 seconds.
uf250-04.cnf fulfilled No. of Restarts: 495 No. of Flips: 1120 time to process: 5 seconds.
uf250-04.cnf fulfilled No. of Restarts: 2546 No. of Flips: 3003 time to process: 15 seconds.
uf250-04.cnf fulfilled No. of Restarts: 54 No. of Flips: 4001 time to process: 17 seconds.
uf250-04.cnf fulfilled No. of Restarts: 1263 No. of Flips: 4436 time to process: 20 seconds.
uf250-04.cnf fulfilled No. of Restarts: 55 No. of Flips: 3747 time to process: 4 seconds.
uf250-04.cnf fulfilled No. of Restarts: 159 No. of Flips: 3501 time to process: 3 seconds.
uf250-04.cnf fulfilled No. of Restarts: 52 No. of Flips: 4416 time to process: 9 seconds.
uf250-04.cnf fulfilled No. of Restarts: 1260 No. of Flips: 2940 time to process: 17 seconds.
uf250-04.cnf fulfilled No. of Restarts: 369 No. of Flips: 3869 time to process: 2 seconds.
uf250-04.cnf fulfilled No. of Restarts: 261 No. of Flips: 4930 time to process: 2 seconds.
uf250-04.cnf fulfilled No. of Restarts: 529 No. of Flips: 2873 time to process: 14 seconds.
uf250-04.cnf fulfilled No. of Restarts: 643 No. of Flips: 1910 time to process: 3 seconds.
uf250-04.cnf fulfilled No. of Restarts: 2 No. of Flips: 1864 time to process: 5 seconds.
uf250-04.cnf fulfilled No. of Restarts: 826 No. of Flips: 2591 time to process: 3 seconds.
uf250-04.cnf fulfilled No. of Restarts: 78 No. of Flips: 4052 time to process: 5 seconds.
uf250-04.cnf fulfilled No. of Restarts: 198 No. of Flips: 1803 time to process: 2 seconds.
uf250-04.cnf fulfilled No. of Restarts: 568 No. of Flips: 1011 time to process: 10 seconds.
uf250-04.cnf fulfilled No. of Restarts: 80 No. of Flips: 3352 time to process: 0 seconds.
uf250-04.cnf fulfilled No. of Restarts: 806 No. of Flips: 2054 time to process: 16 seconds.
uf250-04.cnf fulfilled No. of Restarts: 228 No. of Flips: 1461 time to process: 3 seconds.
uf250-04.cnf fulfilled No. of Restarts: 6 No. of Flips: 2369 time to process: 2 seconds.
uf250-04.cnf fulfilled No. of Restarts: 264 No. of Flips: 3541 time to process: 2 seconds.
uf250-04.cnf fulfilled No. of Restarts: 893 No. of Flips: 2349 time to process: 3 seconds.
uf250-04.cnf fulfilled No. of Restarts: 2329 No. of Flips: 1815 time to process: 11 seconds.
uf250-04.cnf fulfilled No. of Restarts: 190 No. of Flips: 1601 time to process: 3 seconds.
uf250-04.cnf fulfilled No. of Restarts: 2467 No. of Flips: 2721 time to process: 13 seconds.
uf250-04.cnf fulfilled No. of Restarts: 1310 No. of Flips: 2631 time to process: 8 seconds.
uf250-04.cnf fulfilled No. of Restarts: 2633 No. of Flips: 4817 time to process: 14 seconds.
uf250-04.cnf fulfilled No. of Restarts: 640 No. of Flips: 4922 time to process: 8 seconds.
uf250-04.cnf fulfilled No. of Restarts: 51 No. of Flips: 4201 time to process: 6 seconds.
uf250-04.cnf fulfilled No. of Restarts: 1934 No. of Flips: 3381 time to process: 14 seconds.
uf250-04.cnf fulfilled No. of Restarts: 1135 No. of Flips: 4179 time to process: 12 seconds.
uf250-04.cnf fulfilled No. of Restarts: 671 No. of Flips: 2889 time to process: 6 seconds.
uf250-04.cnf fulfilled No. of Restarts: 1153 No. of Flips: 1789 time to process: 5 seconds.
uf250-04.cnf fulfilled No. of Restarts: 2278 No. of Flips: 3838 time to process: 10 seconds.
uf250-04.cnf fulfilled No. of Restarts: 918 No. of Flips: 4797 time to process: 10 seconds.
uf250-04.cnf fulfilled No. of Restarts: 58 No. of Flips: 2081 time to process: 0 seconds.
uf250-04.cnf fulfilled No. of Restarts: 565 No. of Flips: 3672 time to process: 8 seconds.
uf250-04.cnf fulfilled No. of Restarts: 549 No. of Flips: 3116 time to process: 3 seconds.
uf250-04.cnf fulfilled No. of Restarts: 950 No. of Flips: 3345 time to process: 10 seconds.
uf250-04.cnf fulfilled No. of Restarts: 64 No. of Flips: 2396 time to process: 12 seconds.
uf250-04.cnf fulfilled No. of Restarts: 2225 No. of Flips: 3086 time to process: 10 seconds.
uf250-04.cnf fulfilled No. of Restarts: 0 No. of Flips: 3269 time to process: 10 seconds.
uf250-04.cnf fulfilled No. of Restarts: 1270 No. of Flips: 2363 time to process: 8 seconds.
uf250-04.cnf fulfilled No. of Restarts: 261 No. of Flips: 4888 time to process: 11 seconds.
uf250-04.cnf fulfilled No. of Restarts: 1267 No. of Flips: 2984 time to process: 8 seconds.
uf250-04.cnf fulfilled No. of Restarts: 397 No. of Flips: 3238 time to process: 3 seconds.
uf250-04.cnf fulfilled No. of Restarts: 726 No. of Flips: 2137 time to process: 10 seconds.
uf250-04.cnf fulfilled No. of Restarts: 77 No. of Flips: 4039 time to process: 2 seconds.
uf250-04.cnf fulfilled No. of Restarts: 3999 No. of Flips: 1695 time to process: 21 seconds.
uf250-04.cnf fulfilled No. of Restarts: 727 No. of Flips: 3078 time to process: 19 seconds.
uf250-04.cnf fulfilled No. of Restarts: 23 No. of Flips: 4053 time to process: 1 seconds.
uf250-04.cnf fulfilled No. of Restarts: 3910 No. of Flips: 4625 time to process: 17 seconds.
uf250-04.cnf fulfilled No. of Restarts: 963 No. of Flips: 2102 time to process: 4 seconds.
uf250-04.cnf fulfilled No. of Restarts: 1924 No. of Flips: 2253 time to process: 15 seconds.
uf250-04.cnf fulfilled No. of Restarts: 1209 No. of Flips: 617 time to process: 14 seconds.
uf250-04.cnf fulfilled No. of Restarts: 2744 No. of Flips: 4434 time to process: 19 seconds.
uf250-04.cnf fulfilled No. of Restarts: 399 No. of Flips: 2107 time to process: 6 seconds.
uf250-04.cnf fulfilled No. of Restarts: 841 No. of Flips: 4306 time to process: 10 seconds.
uf250-04.cnf fulfilled No. of Restarts: 2565 No. of Flips: 3186 time to process: 21 seconds.
uf250-04.cnf fulfilled No. of Restarts: 1776 No. of Flips: 3760 time to process: 9 seconds.
uf250-04.cnf fulfilled No. of Restarts: 66 No. of Flips: 2846 time to process: 0 seconds.
uf250-04.cnf fulfilled No. of Restarts: 719 No. of Flips: 4546 time to process: 4 seconds.
uf250-04.cnf fulfilled No. of Restarts: 319 No. of Flips: 3768 time to process: 2 seconds.
uf250-04.cnf fulfilled No. of Restarts: 3100 No. of Flips: 3257 time to process: 36 seconds.
uf250-04.cnf fulfilled No. of Restarts: 2449 No. of Flips: 4811 time to process: 10 seconds.
uf250-04.cnf fulfilled No. of Restarts: 1316 No. of Flips: 3757 time to process: 9 seconds.
uf250-04.cnf fulfilled No. of Restarts: 58 No. of Flips: 2003 time to process: 0 seconds.
uf250-04.cnf fulfilled No. of Restarts: 52 No. of Flips: 1439 time to process: 0 seconds.
uf250-04.cnf fulfilled No. of Restarts: 1637 No. of Flips: 4714 time to process: 14 seconds.
uf250-04.cnf fulfilled No. of Restarts: 1738 No. of Flips: 3809 time to process: 9 seconds.
uf250-04.cnf fulfilled No. of Restarts: 863 No. of Flips: 4224 time to process: 5 seconds.
uf250-04.cnf fulfilled No. of Restarts: 364 No. of Flips: 3168 time to process: 15 seconds.
uf250-04.cnf fulfilled No. of Restarts: 1249 No. of Flips: 3444 time to process: 17 seconds.
uf250-04.cnf fulfilled No. of Restarts: 2638 No. of Flips: 3603 time to process: 23 seconds.
uf250-04.cnf fulfilled No. of Restarts: 1397 No. of Flips: 1948 time to process: 13 seconds.
uf250-04.cnf fulfilled No. of Restarts: 64 No. of Flips: 3546 time to process: 3 seconds.
uf250-04.cnf fulfilled No. of Restarts: 232 No. of Flips: 1760 time to process: 2 seconds.
uf250-04.cnf fulfilled No. of Restarts: 13 No. of Flips: 4514 time to process: 8 seconds.
uf250-04.cnf fulfilled No. of Restarts: 628 No. of Flips: 4538 time to process: 9 seconds.
uf250-04.cnf fulfilled No. of Restarts: 1103 No. of Flips: 3540 time to process: 8 seconds.
uf250-04.cnf fulfilled No. of Restarts: 1280 No. of Flips: 3246 time to process: 12 seconds.
uf250-04.cnf fulfilled No. of Restarts: 1561 No. of Flips: 3618 time to process: 18 seconds.
uf250-04.cnf fulfilled No. of Restarts: 225 No. of Flips: 4083 time to process: 9 seconds.
uf250-04.cnf fulfilled No. of Restarts: 788 No. of Flips: 3324 time to process: 5 seconds.
uf250-04.cnf fulfilled No. of Restarts: 330 No. of Flips: 4195 time to process: 3 seconds.
uf250-04.cnf fulfilled No. of Restarts: 594 No. of Flips: 2971 time to process: 9 seconds.
uf250-04.cnf fulfilled No. of Restarts: 875 No. of Flips: 4116 time to process: 9 seconds.
uf250-04.cnf fulfilled No. of Restarts: 243 No. of Flips: 3906 time to process: 5 seconds.
uf250-04.cnf fulfilled No. of Restarts: 3134 No. of Flips: 3988 time to process: 15 seconds.
uf250-04.cnf fulfilled No. of Restarts: 670 No. of Flips: 4426 time to process: 10 seconds.
uf250-04.cnf fulfilled No. of Restarts: 596 No. of Flips: 3848 time to process: 9 seconds.
uf250-04.cnf fulfilled No. of Restarts: 451 No. of Flips: 2147 time to process: 2 seconds.
uf250-04.cnf fulfilled No. of Restarts: 1545 No. of Flips: 2762 time to process: 11 seconds.
uf250-04.cnf fulfilled No. of Restarts: 1776 No. of Flips: 4043 time to process: 7 seconds.
uf250-04.cnf fulfilled No. of Restarts: 328 No. of Flips: 1725 time to process: 13 seconds.
uf250-04.cnf fulfilled No. of Restarts: 5580 No. of Flips: 1903 time to process: 25 seconds.
uf250-04.cnf fulfilled No. of Restarts: 1266 No. of Flips: 1428 time to process: 12 seconds.
uf250-04.cnf fulfilled No. of Restarts: 835 No. of Flips: 967 time to process: 4 seconds.
uf250-04.cnf fulfilled No. of Restarts: 2352 No. of Flips: 3232 time to process: 14 seconds.
uf250-04.cnf fulfilled No. of Restarts: 1598 No. of Flips: 3807 time to process: 22 seconds.
uf250-04.cnf fulfilled No. of Restarts: 121 No. of Flips: 3761 time to process: 0 seconds.
uf250-04.cnf fulfilled No. of Restarts: 4991 No. of Flips: 1785 time to process: 22 seconds.
uf250-04.cnf fulfilled No. of Restarts: 382 No. of Flips: 2053 time to process: 7 seconds.
uf250-04.cnf fulfilled No. of Restarts: 939 No. of Flips: 2251 time to process: 9 seconds.
uf250-04.cnf fulfilled No. of Restarts: 574 No. of Flips: 2439 time to process: 14 seconds.
uf250-04.cnf fulfilled No. of Restarts: 2776 No. of Flips: 3629 time to process: 15 seconds.
uf250-04.cnf fulfilled No. of Restarts: 2847 No. of Flips: 1745 time to process: 17 seconds.
uf250-04.cnf fulfilled No. of Restarts: 309 No. of Flips: 2443 time to process: 9 seconds.
uf250-04.cnf fulfilled No. of Restarts: 925 No. of Flips: 4465 time to process: 4 seconds.
uf250-04.cnf fulfilled No. of Restarts: 1964 No. of Flips: 4615 time to process: 11 seconds.
uf250-04.cnf fulfilled No. of Restarts: 4125 No. of Flips: 3771 time to process: 28 seconds.
uf250-04.cnf fulfilled No. of Restarts: 409 No. of Flips: 2301 time to process: 4 seconds.
uf250-04.cnf fulfilled No. of Restarts: 1249 No. of Flips: 1095 time to process: 7 seconds.
uf250-04.cnf fulfilled No. of Restarts: 455 No. of Flips: 3251 time to process: 13 seconds.
uf250-04.cnf fulfilled No. of Restarts: 685 No. of Flips: 3886 time to process: 3 seconds.
uf250-04.cnf fulfilled No. of Restarts: 1822 No. of Flips: 1235 time to process: 11 seconds.
uf250-04.cnf fulfilled No. of Restarts: 1272 No. of Flips: 1243 time to process: 13 seconds.
uf250-04.cnf fulfilled No. of Restarts: 392 No. of Flips: 2184 time to process: 5 seconds.
uf250-04.cnf fulfilled No. of Restarts: 758 No. of Flips: 1753 time to process: 14 seconds.
uf250-04.cnf fulfilled No. of Restarts: 2029 No. of Flips: 3650 time to process: 10 seconds.
uf250-04.cnf fulfilled No. of Restarts: 2104 No. of Flips: 4061 time to process: 11 seconds.
uf250-04.cnf fulfilled No. of Restarts: 130 No. of Flips: 3060 time to process: 6 seconds.
uf250-04.cnf fulfilled No. of Restarts: 2098 No. of Flips: 2213 time to process: 9 seconds.
uf250-04.cnf fulfilled No. of Restarts: 1908 No. of Flips: 3999 time to process: 9 seconds.
uf250-04.cnf fulfilled No. of Restarts: 161 No. of Flips: 3131 time to process: 4 seconds.
uf250-04.cnf fulfilled No. of Restarts: 32 No. of Flips: 4428 time to process: 4 seconds.
uf250-04.cnf fulfilled No. of Restarts: 135 No. of Flips: 1795 time to process: 1 seconds.
uf250-04.cnf fulfilled No. of Restarts: 2472 No. of Flips: 3350 time to process: 11 seconds.
uf250-04.cnf fulfilled No. of Restarts: 1052 No. of Flips: 2203 time to process: 11 seconds.
uf250-04.cnf fulfilled No. of Restarts: 863 No. of Flips: 4161 time to process: 3 seconds.
uf250-04.cnf fulfilled No. of Restarts: 951 No. of Flips: 3489 time to process: 9 seconds.
uf250-04.cnf fulfilled No. of Restarts: 90 No. of Flips: 1226 time to process: 0 seconds.
uf250-04.cnf fulfilled No. of Restarts: 307 No. of Flips: 3857 time to process: 20 seconds.
uf250-04.cnf fulfilled No. of Restarts: 555 No. of Flips: 1775 time to process: 4 seconds.
uf250-04.cnf fulfilled No. of Restarts: 1088 No. of Flips: 2538 time to process: 8 seconds.
uf250-04.cnf fulfilled No. of Restarts: 3853 No. of Flips: 4223 time to process: 22 seconds.
uf250-04.cnf fulfilled No. of Restarts: 144 No. of Flips: 1625 time to process: 7 seconds.
uf250-04.cnf fulfilled No. of Restarts: 79 No. of Flips: 4778 time to process: 2 seconds.
uf250-04.cnf fulfilled No. of Restarts: 637 No. of Flips: 1541 time to process: 7 seconds.
uf250-04.cnf fulfilled No. of Restarts: 357 No. of Flips: 4149 time to process: 20 seconds.
uf250-04.cnf fulfilled No. of Restarts: 510 No. of Flips: 4402 time to process: 6 seconds.
uf250-04.cnf fulfilled No. of Restarts: 650 No. of Flips: 3604 time to process: 3 seconds.
uf250-04.cnf fulfilled No. of Restarts: 510 No. of Flips: 3648 time to process: 9 seconds.
uf250-04.cnf fulfilled No. of Restarts: 389 No. of Flips: 4794 time to process: 4 seconds.
uf250-04.cnf fulfilled No. of Restarts: 4424 No. of Flips: 3424 time to process: 24 seconds.
uf250-04.cnf fulfilled No. of Restarts: 282 No. of Flips: 2873 time to process: 1 seconds.
uf250-04.cnf fulfilled No. of Restarts: 1908 No. of Flips: 1632 time to process: 9 seconds.
uf250-04.cnf fulfilled No. of Restarts: 1268 No. of Flips: 4685 time to process: 7 seconds.
uf250-04.cnf fulfilled No. of Restarts: 1864 No. of Flips: 1345 time to process: 13 seconds.
uf250-04.cnf fulfilled No. of Restarts: 2570 No. of Flips: 3021 time to process: 15 seconds.
uf250-04.cnf fulfilled No. of Restarts: 3134 No. of Flips: 2355 time to process: 13 seconds.
uf250-04.cnf fulfilled No. of Restarts: 150 No. of Flips: 3082 time to process: 4 seconds.
uf250-04.cnf fulfilled No. of Restarts: 1240 No. of Flips: 3226 time to process: 5 seconds.
uf250-04.cnf fulfilled No. of Restarts: 1848 No. of Flips: 2896 time to process: 10 seconds.
uf250-04.cnf fulfilled No. of Restarts: 357 No. of Flips: 3018 time to process: 3 seconds.
uf250-04.cnf fulfilled No. of Restarts: 3263 No. of Flips: 1432 time to process: 15 seconds.
uf250-04.cnf fulfilled No. of Restarts: 950 No. of Flips: 2484 time to process: 7 seconds.
uf250-04.cnf fulfilled No. of Restarts: 533 No. of Flips: 1253 time to process: 3 seconds.
uf250-04.cnf fulfilled No. of Restarts: 684 No. of Flips: 4361 time to process: 4 seconds.
uf250-04.cnf fulfilled No. of Restarts: 1826 No. of Flips: 2188 time to process: 12 seconds.
uf250-04.cnf fulfilled No. of Restarts: 498 No. of Flips: 2222 time to process: 3 seconds.
uf250-04.cnf fulfilled No. of Restarts: 5 No. of Flips: 3029 time to process: 0 seconds.
uf250-04.cnf fulfilled No. of Restarts: 5129 No. of Flips: 3563 time to process: 32 seconds.
uf250-04.cnf fulfilled No. of Restarts: 34 No. of Flips: 3800 time to process: 0 seconds.
uf250-04.cnf fulfilled No. of Restarts: 4412 No. of Flips: 1432 time to process: 23 seconds.
uf250-04.cnf fulfilled No. of Restarts: 583 No. of Flips: 4367 time to process: 2 seconds.
uf250-04.cnf fulfilled No. of Restarts: 267 No. of Flips: 3950 time to process: 1 seconds.
uf250-04.cnf fulfilled No. of Restarts: 143 No. of Flips: 2505 time to process: 13 seconds.
uf250-04.cnf fulfilled No. of Restarts: 366 No. of Flips: 4362 time to process: 3 seconds.
uf250-04.cnf fulfilled No. of Restarts: 1672 No. of Flips: 4538 time to process: 7 seconds.
uf250-04.cnf fulfilled No. of Restarts: 745 No. of Flips: 4713 time to process: 7 seconds.
uf250-04.cnf fulfilled No. of Restarts: 1345 No. of Flips: 2822 time to process: 6 seconds.
uf250-04.cnf fulfilled No. of Restarts: 773 No. of Flips: 1744 time to process: 30 seconds.
uf250-04.cnf fulfilled No. of Restarts: 1970 No. of Flips: 1913 time to process: 8 seconds.
uf250-04.cnf fulfilled No. of Restarts: 773 No. of Flips: 4313 time to process: 8 seconds.
uf250-04.cnf fulfilled No. of Restarts: 1346 No. of Flips: 1185 time to process: 5 seconds.
uf250-04.cnf fulfilled No. of Restarts: 1604 No. of Flips: 2590 time to process: 7 seconds.
uf250-04.cnf fulfilled No. of Restarts: 1989 No. of Flips: 2576 time to process: 20 seconds.
uf250-04.cnf fulfilled No. of Restarts: 101 No. of Flips: 4517 time to process: 14 seconds.
uf250-04.cnf fulfilled No. of Restarts: 581 No. of Flips: 2615 time to process: 3 seconds.
uf250-04.cnf fulfilled No. of Restarts: 1897 No. of Flips: 1863 time to process: 10 seconds.
uf250-04.cnf fulfilled No. of Restarts: 546 No. of Flips: 2621 time to process: 8 seconds.
uf250-04.cnf fulfilled No. of Restarts: 1120 No. of Flips: 3107 time to process: 21 seconds.
uf250-04.cnf fulfilled No. of Restarts: 201 No. of Flips: 2787 time to process: 0 seconds.
uf250-04.cnf fulfilled No. of Restarts: 6201 No. of Flips: 4123 time to process: 30 seconds.
uf250-04.cnf fulfilled No. of Restarts: 1719 No. of Flips: 2955 time to process: 9 seconds.
uf250-04.cnf fulfilled No. of Restarts: 1384 No. of Flips: 1159 time to process: 6 seconds.
uf250-04.cnf fulfilled No. of Restarts: 1936 No. of Flips: 3873 time to process: 11 seconds.
uf250-04.cnf fulfilled No. of Restarts: 1832 No. of Flips: 1691 time to process: 14 seconds.
uf250-04.cnf fulfilled No. of Restarts: 488 No. of Flips: 4463 time to process: 4 seconds.
uf250-04.cnf fulfilled No. of Restarts: 898 No. of Flips: 3774 time to process: 12 seconds.
uf250-04.cnf fulfilled No. of Restarts: 244 No. of Flips: 1057 time to process: 9 seconds.
uf250-04.cnf fulfilled No. of Restarts: 331 No. of Flips: 3944 time to process: 11 seconds.
uf250-04.cnf fulfilled No. of Restarts: 38 No. of Flips: 1352 time to process: 1 seconds.
uf250-04.cnf fulfilled No. of Restarts: 1075 No. of Flips: 4161 time to process: 7 seconds.
uf250-04.cnf fulfilled No. of Restarts: 3681 No. of Flips: 4518 time to process: 27 seconds.
uf250-04.cnf fulfilled No. of Restarts: 239 No. of Flips: 805 time to process: 7 seconds.
uf250-04.cnf fulfilled No. of Restarts: 1604 No. of Flips: 3555 time to process: 20 seconds.
uf250-04.cnf fulfilled No. of Restarts: 1681 No. of Flips: 1869 time to process: 7 seconds.
uf250-04.cnf fulfilled No. of Restarts: 95 No. of Flips: 3684 time to process: 3 seconds.
uf250-04.cnf fulfilled No. of Restarts: 3954 No. of Flips: 1734 time to process: 21 seconds.
uf250-04.cnf fulfilled No. of Restarts: 2467 No. of Flips: 1286 time to process: 10 seconds.
uf250-04.cnf fulfilled No. of Restarts: 308 No. of Flips: 3314 time to process: 1 seconds.
uf250-04.cnf fulfilled No. of Restarts: 795 No. of Flips: 2654 time to process: 9 seconds.
uf250-04.cnf fulfilled No. of Restarts: 2885 No. of Flips: 1402 time to process: 20 seconds.
uf250-04.cnf fulfilled No. of Restarts: 425 No. of Flips: 1866 time to process: 1 seconds.
uf250-04.cnf fulfilled No. of Restarts: 3141 No. of Flips: 4681 time to process: 14 seconds.
uf250-04.cnf fulfilled No. of Restarts: 1017 No. of Flips: 2327 time to process: 4 seconds.
uf250-04.cnf fulfilled No. of Restarts: 323 No. of Flips: 2726 time to process: 4 seconds.
uf250-04.cnf fulfilled No. of Restarts: 88 No. of Flips: 2132 time to process: 15 seconds.
uf250-04.cnf fulfilled No. of Restarts: 5981 No. of Flips: 1383 time to process: 32 seconds.
uf250-04.cnf fulfilled No. of Restarts: 1830 No. of Flips: 2416 time to process: 8 seconds.
uf250-04.cnf fulfilled No. of Restarts: 251 No. of Flips: 1853 time to process: 2 seconds.
uf250-04.cnf fulfilled No. of Restarts: 812 No. of Flips: 3834 time to process: 4 seconds.
uf250-04.cnf fulfilled No. of Restarts: 22 No. of Flips: 1454 time to process: 1 seconds.
uf250-04.cnf fulfilled No. of Restarts: 1041 No. of Flips: 3645 time to process: 9 seconds.
uf250-04.cnf fulfilled No. of Restarts: 631 No. of Flips: 1284 time to process: 5 seconds.
uf250-04.cnf fulfilled No. of Restarts: 405 No. of Flips: 4708 time to process: 2 seconds.
uf250-04.cnf fulfilled No. of Restarts: 237 No. of Flips: 3691 time to process: 4 seconds.
uf250-04.cnf fulfilled No. of Restarts: 245 No. of Flips: 4414 time to process: 1 seconds.
uf250-04.cnf fulfilled No. of Restarts: 1610 No. of Flips: 1514 time to process: 12 seconds.
uf250-04.cnf fulfilled No. of Restarts: 3744 No. of Flips: 2905 time to process: 21 seconds.
uf250-04.cnf fulfilled No. of Restarts: 610 No. of Flips: 701 time to process: 9 seconds.
uf250-04.cnf fulfilled No. of Restarts: 198 No. of Flips: 2391 time to process: 3 seconds.
uf250-04.cnf fulfilled No. of Restarts: 408 No. of Flips: 2068 time to process: 7 seconds.
uf250-04.cnf fulfilled No. of Restarts: 895 No. of Flips: 3208 time to process: 9 seconds.
uf250-04.cnf fulfilled No. of Restarts: 1142 No. of Flips: 1798 time to process: 19 seconds.
uf250-04.cnf fulfilled No. of Restarts: 798 No. of Flips: 3382 time to process: 5 seconds.
uf250-04.cnf fulfilled No. of Restarts: 480 No. of Flips: 3255 time to process: 7 seconds.
uf250-04.cnf fulfilled No. of Restarts: 299 No. of Flips: 1209 time to process: 6 seconds.
uf250-04.cnf fulfilled No. of Restarts: 141 No. of Flips: 611 time to process: 8 seconds.
uf250-04.cnf fulfilled No. of Restarts: 5229 No. of Flips: 2364 time to process: 29 seconds.
uf250-04.cnf fulfilled No. of Restarts: 1067 No. of Flips: 2858 time to process: 7 seconds.
uf250-04.cnf fulfilled No. of Restarts: 593 No. of Flips: 4558 time to process: 2 seconds.
uf250-04.cnf fulfilled No. of Restarts: 618 No. of Flips: 3393 time to process: 10 seconds.
uf250-04.cnf fulfilled No. of Restarts: 4739 No. of Flips: 4687 time to process: 20 seconds.
uf250-04.cnf fulfilled No. of Restarts: 2256 No. of Flips: 3968 time to process: 14 seconds.
uf250-04.cnf fulfilled No. of Restarts: 3802 No. of Flips: 4513 time to process: 17 seconds.
uf250-04.cnf fulfilled No. of Restarts: 372 No. of Flips: 2753 time to process: 5 seconds.
uf250-04.cnf fulfilled No. of Restarts: 159 No. of Flips: 4844 time to process: 3 seconds.
uf250-04.cnf fulfilled No. of Restarts: 142 No. of Flips: 3068 time to process: 0 seconds.
uf250-04.cnf fulfilled No. of Restarts: 1578 No. of Flips: 3742 time to process: 19 seconds.
uf250-04.cnf fulfilled No. of Restarts: 1142 No. of Flips: 1912 time to process: 13 seconds.
uf250-04.cnf fulfilled No. of Restarts: 1890 No. of Flips: 2150 time to process: 21 seconds.
uf250-04.cnf fulfilled No. of Restarts: 2829 No. of Flips: 913 time to process: 12 seconds.
uf250-04.cnf fulfilled No. of Restarts: 478 No. of Flips: 4799 time to process: 6 seconds.
uf250-04.cnf fulfilled No. of Restarts: 187 No. of Flips: 3827 time to process: 0 seconds.
uf250-04.cnf fulfilled No. of Restarts: 2130 No. of Flips: 1426 time to process: 10 seconds.
uf250-04.cnf fulfilled No. of Restarts: 2695 No. of Flips: 2000 time to process: 14 seconds.
uf250-04.cnf fulfilled No. of Restarts: 111 No. of Flips: 1794 time to process: 2 seconds.
uf250-04.cnf fulfilled No. of Restarts: 2718 No. of Flips: 3038 time to process: 12 seconds.
uf250-04.cnf fulfilled No. of Restarts: 369 No. of Flips: 4462 time to process: 2 seconds.
uf250-04.cnf fulfilled No. of Restarts: 2281 No. of Flips: 2680 time to process: 18 seconds.
uf250-04.cnf fulfilled No. of Restarts: 1519 No. of Flips: 2507 time to process: 28 seconds.
uf250-04.cnf fulfilled No. of Restarts: 226 No. of Flips: 3409 time to process: 7 seconds.
uf250-04.cnf fulfilled No. of Restarts: 982 No. of Flips: 2782 time to process: 9 seconds.
uf250-04.cnf fulfilled No. of Restarts: 282 No. of Flips: 2296 time to process: 9 seconds.
uf250-04.cnf fulfilled No. of Restarts: 92 No. of Flips: 3411 time to process: 7 seconds.
uf250-04.cnf fulfilled No. of Restarts: 893 No. of Flips: 3699 time to process: 7 seconds.
uf250-04.cnf fulfilled No. of Restarts: 1025 No. of Flips: 3209 time to process: 11 seconds.
uf250-04.cnf fulfilled No. of Restarts: 3672 No. of Flips: 1193 time to process: 17 seconds.
uf250-04.cnf fulfilled No. of Restarts: 1671 No. of Flips: 2624 time to process: 7 seconds.
uf250-04.cnf fulfilled No. of Restarts: 127 No. of Flips: 2122 time to process: 6 seconds.
uf250-04.cnf fulfilled No. of Restarts: 508 No. of Flips: 1195 time to process: 7 seconds.
uf250-04.cnf fulfilled No. of Restarts: 873 No. of Flips: 2201 time to process: 11 seconds.
uf250-04.cnf fulfilled No. of Restarts: 99 No. of Flips: 4722 time to process: 7 seconds.
uf250-04.cnf fulfilled No. of Restarts: 1890 No. of Flips: 2510 time to process: 9 seconds.
uf250-04.cnf fulfilled No. of Restarts: 109 No. of Flips: 3838 time to process: 17 seconds.
uf250-04.cnf fulfilled No. of Restarts: 129 No. of Flips: 3657 time to process: 3 seconds.
uf250-04.cnf fulfilled No. of Restarts: 1102 No. of Flips: 4452 time to process: 5 seconds.
uf250-04.cnf fulfilled No. of Restarts: 1550 No. of Flips: 1955 time to process: 13 seconds.
uf250-04.cnf fulfilled No. of Restarts: 1332 No. of Flips: 2144 time to process: 5 seconds.
uf250-04.cnf fulfilled No. of Restarts: 3631 No. of Flips: 3584 time to process: 15 seconds.
uf250-04.cnf fulfilled No. of Restarts: 2925 No. of Flips: 1343 time to process: 16 seconds.
uf250-04.cnf fulfilled No. of Restarts: 2869 No. of Flips: 4073 time to process: 12 seconds.
uf250-04.cnf fulfilled No. of Restarts: 2732 No. of Flips: 3442 time to process: 24 seconds.
uf250-04.cnf fulfilled No. of Restarts: 452 No. of Flips: 3564 time to process: 2 seconds.
uf250-04.cnf fulfilled No. of Restarts: 4159 No. of Flips: 4387 time to process: 27 seconds.
uf250-04.cnf fulfilled No. of Restarts: 1018 No. of Flips: 3625 time to process: 4 seconds.
uf250-04.cnf fulfilled No. of Restarts: 258 No. of Flips: 2513 time to process: 4 seconds.
uf250-04.cnf fulfilled No. of Restarts: 3353 No. of Flips: 4857 time to process: 15 seconds.
uf250-04.cnf fulfilled No. of Restarts: 136 No. of Flips: 1816 time to process: 8 seconds.
uf250-04.cnf fulfilled No. of Restarts: 664 No. of Flips: 2852 time to process: 17 seconds.
uf250-04.cnf fulfilled No. of Restarts: 348 No. of Flips: 1634 time to process: 8 seconds.
uf250-04.cnf fulfilled No. of Restarts: 7022 No. of Flips: 1981 time to process: 36 seconds.
uf250-04.cnf fulfilled No. of Restarts: 285 No. of Flips: 2886 time to process: 8 seconds.
uf250-04.cnf fulfilled No. of Restarts: 43 No. of Flips: 4250 time to process: 9 seconds.
uf250-04.cnf fulfilled No. of Restarts: 1571 No. of Flips: 2709 time to process: 10 seconds.
uf250-04.cnf fulfilled No. of Restarts: 702 No. of Flips: 4543 time to process: 14 seconds.
uf250-04.cnf fulfilled No. of Restarts: 1049 No. of Flips: 1425 time to process: 13 seconds.
uf250-04.cnf fulfilled No. of Restarts: 953 No. of Flips: 4568 time to process: 4 seconds.
uf250-04.cnf fulfilled No. of Restarts: 1818 No. of Flips: 2088 time to process: 12 seconds.
uf250-04.cnf fulfilled No. of Restarts: 514 No. of Flips: 2749 time to process: 5 seconds.
uf250-04.cnf fulfilled No. of Restarts: 2164 No. of Flips: 1678 time to process: 9 seconds.
uf250-04.cnf fulfilled No. of Restarts: 309 No. of Flips: 4362 time to process: 1 seconds.
uf250-04.cnf fulfilled No. of Restarts: 663 No. of Flips: 4879 time to process: 11 seconds.
uf250-04.cnf fulfilled No. of Restarts: 1681 No. of Flips: 3470 time to process: 9 seconds.
uf250-04.cnf fulfilled No. of Restarts: 1378 No. of Flips: 4280 time to process: 6 seconds.
uf250-04.cnf fulfilled No. of Restarts: 68 No. of Flips: 2629 time to process: 7 seconds.
uf250-04.cnf fulfilled No. of Restarts: 850 No. of Flips: 3397 time to process: 4 seconds.
uf250-04.cnf fulfilled No. of Restarts: 408 No. of Flips: 3382 time to process: 14 seconds.
uf250-04.cnf fulfilled No. of Restarts: 1051 No. of Flips: 4296 time to process: 5 seconds.
uf250-04.cnf fulfilled No. of Restarts: 1583 No. of Flips: 3615 time to process: 9 seconds.
uf250-04.cnf fulfilled No. of Restarts: 1528 No. of Flips: 2637 time to process: 8 seconds.
uf250-04.cnf fulfilled No. of Restarts: 1917 No. of Flips: 4976 time to process: 9 seconds.
uf250-04.cnf fulfilled No. of Restarts: 1921 No. of Flips: 3754 time to process: 11 seconds.
uf250-04.cnf fulfilled No. of Restarts: 170 No. of Flips: 1793 time to process: 11 seconds.
uf250-04.cnf fulfilled No. of Restarts: 2320 No. of Flips: 4626 time to process: 10 seconds.
uf250-04.cnf fulfilled No. of Restarts: 4118 No. of Flips: 3197 time to process: 19 seconds.
uf250-04.cnf fulfilled No. of Restarts: 3148 No. of Flips: 4950 time to process: 25 seconds.
uf250-04.cnf fulfilled No. of Restarts: 885 No. of Flips: 1414 time to process: 5 seconds.
uf250-04.cnf fulfilled No. of Restarts: 1830 No. of Flips: 2131 time to process: 19 seconds.
uf250-04.cnf fulfilled No. of Restarts: 2043 No. of Flips: 4641 time to process: 9 seconds.
uf250-04.cnf fulfilled No. of Restarts: 658 No. of Flips: 3716 time to process: 13 seconds.
uf250-04.cnf fulfilled No. of Restarts: 3924 No. of Flips: 2318 time to process: 17 seconds.
uf250-04.cnf fulfilled No. of Restarts: 3377 No. of Flips: 1817 time to process: 21 seconds.
uf250-04.cnf fulfilled No. of Restarts: 1490 No. of Flips: 4169 time to process: 6 seconds.
uf250-04.cnf fulfilled No. of Restarts: 647 No. of Flips: 3121 time to process: 2 seconds.
uf250-04.cnf fulfilled No. of Restarts: 90 No. of Flips: 2672 time to process: 6 seconds.
uf250-04.cnf fulfilled No. of Restarts: 273 No. of Flips: 2421 time to process: 6 seconds.
uf250-04.cnf fulfilled No. of Restarts: 1506 No. of Flips: 4469 time to process: 13 seconds.
uf250-04.cnf fulfilled No. of Restarts: 301 No. of Flips: 3873 time to process: 8 seconds.
uf250-04.cnf fulfilled No. of Restarts: 923 No. of Flips: 2182 time to process: 4 seconds.
uf250-04.cnf fulfilled No. of Restarts: 149 No. of Flips: 1387 time to process: 12 seconds.
uf250-04.cnf fulfilled No. of Restarts: 787 No. of Flips: 3534 time to process: 9 seconds.
uf250-04.cnf fulfilled No. of Restarts: 787 No. of Flips: 3772 time to process: 5 seconds.
uf250-04.cnf fulfilled No. of Restarts: 5810 No. of Flips: 3391 time to process: 26 seconds.
uf250-04.cnf fulfilled No. of Restarts: 1809 No. of Flips: 677 time to process: 12 seconds.
uf250-04.cnf fulfilled No. of Restarts: 1755 No. of Flips: 2063 time to process: 8 seconds.
uf250-04.cnf fulfilled No. of Restarts: 52 No. of Flips: 2674 time to process: 24 seconds.
uf250-04.cnf fulfilled No. of Restarts: 244 No. of Flips: 3003 time to process: 18 seconds.
uf250-04.cnf fulfilled No. of Restarts: 1632 No. of Flips: 3157 time to process: 15 seconds.
uf250-04.cnf fulfilled No. of Restarts: 638 No. of Flips: 1587 time to process: 8 seconds.
uf250-04.cnf fulfilled No. of Restarts: 121 No. of Flips: 3134 time to process: 6 seconds.
uf250-04.cnf fulfilled No. of Restarts: 1987 No. of Flips: 1506 time to process: 15 seconds.
uf250-04.cnf fulfilled No. of Restarts: 415 No. of Flips: 3720 time to process: 7 seconds.
uf250-04.cnf fulfilled No. of Restarts: 3008 No. of Flips: 4828 time to process: 17 seconds.
uf250-04.cnf fulfilled No. of Restarts: 3045 No. of Flips: 2093 time to process: 18 seconds.
uf250-04.cnf fulfilled No. of Restarts: 61 No. of Flips: 2011 time to process: 5 seconds.
uf250-04.cnf fulfilled No. of Restarts: 774 No. of Flips: 3264 time to process: 4 seconds.
uf250-04.cnf fulfilled No. of Restarts: 199 No. of Flips: 3480 time to process: 2 seconds.
uf250-04.cnf fulfilled No. of Restarts: 3642 No. of Flips: 4755 time to process: 17 seconds.
uf250-04.cnf fulfilled No. of Restarts: 1450 No. of Flips: 2965 time to process: 6 seconds.
uf250-04.cnf fulfilled No. of Restarts: 55 No. of Flips: 2546 time to process: 8 seconds.
uf250-04.cnf fulfilled No. of Restarts: 790 No. of Flips: 2919 time to process: 15 seconds.
uf250-04.cnf fulfilled No. of Restarts: 602 No. of Flips: 4900 time to process: 19 seconds.
uf250-04.cnf fulfilled No. of Restarts: 35 No. of Flips: 2980 time to process: 0 seconds.
uf250-04.cnf fulfilled No. of Restarts: 1628 No. of Flips: 4193 time to process: 7 seconds.
uf250-04.cnf fulfilled No. of Restarts: 1893 No. of Flips: 470 time to process: 12 seconds.
uf250-04.cnf fulfilled No. of Restarts: 406 No. of Flips: 4005 time to process: 2 seconds.
uf250-04.cnf fulfilled No. of Restarts: 822 No. of Flips: 3451 time to process: 10 seconds.
uf250-04.cnf fulfilled No. of Restarts: 157 No. of Flips: 1590 time to process: 1 seconds.
uf250-04.cnf fulfilled No. of Restarts: 207 No. of Flips: 3888 time to process: 13 seconds.
uf250-04.cnf fulfilled No. of Restarts: 166 No. of Flips: 3096 time to process: 9 seconds.
uf250-04.cnf fulfilled No. of Restarts: 43 No. of Flips: 900 time to process: 15 seconds.
uf250-04.cnf fulfilled No. of Restarts: 261 No. of Flips: 2358 time to process: 8 seconds.
uf250-04.cnf fulfilled No. of Restarts: 1658 No. of Flips: 3000 time to process: 9 seconds.
uf250-04.cnf fulfilled No. of Restarts: 389 No. of Flips: 1758 time to process: 2 seconds.
uf250-04.cnf fulfilled No. of Restarts: 542 No. of Flips: 2196 time to process: 3 seconds.
uf250-04.cnf fulfilled No. of Restarts: 1238 No. of Flips: 2297 time to process: 5 seconds.
uf250-04.cnf fulfilled No. of Restarts: 962 No. of Flips: 2508 time to process: 9 seconds.
uf250-04.cnf fulfilled No. of Restarts: 438 No. of Flips: 4839 time to process: 2 seconds.
uf250-04.cnf fulfilled No. of Restarts: 1514 No. of Flips: 3842 time to process: 15 seconds.
uf250-04.cnf fulfilled No. of Restarts: 994 No. of Flips: 4314 time to process: 12 seconds.
uf250-04.cnf fulfilled No. of Restarts: 2096 No. of Flips: 2589 time to process: 11 seconds.
uf250-04.cnf fulfilled No. of Restarts: 1944 No. of Flips: 2297 time to process: 12 seconds.
uf250-04.cnf fulfilled No. of Restarts: 1203 No. of Flips: 4258 time to process: 10 seconds.
uf250-04.cnf fulfilled No. of Restarts: 2609 No. of Flips: 2787 time to process: 17 seconds.
uf250-04.cnf fulfilled No. of Restarts: 2495 No. of Flips: 2647 time to process: 12 seconds.
uf250-04.cnf fulfilled No. of Restarts: 1741 No. of Flips: 2544 time to process: 9 seconds.
uf250-04.cnf fulfilled No. of Restarts: 1549 No. of Flips: 4538 time to process: 16 seconds.
uf250-04.cnf fulfilled No. of Restarts: 21 No. of Flips: 3341 time to process: 14 seconds.
uf250-04.cnf fulfilled No. of Restarts: 965 No. of Flips: 2520 time to process: 8 seconds.
uf250-04.cnf fulfilled No. of Restarts: 2465 No. of Flips: 2380 time to process: 11 seconds.
uf250-04.cnf fulfilled No. of Restarts: 2135 No. of Flips: 2292 time to process: 9 seconds.
uf250-04.cnf fulfilled No. of Restarts: 1747 No. of Flips: 3057 time to process: 9 seconds.
uf250-04.cnf fulfilled No. of Restarts: 8304 No. of Flips: 4651 time to process: 37 seconds.
uf250-04.cnf fulfilled No. of Restarts: 285 No. of Flips: 3459 time to process: 4 seconds.
uf250-04.cnf fulfilled No. of Restarts: 586 No. of Flips: 3780 time to process: 17 seconds.
uf250-04.cnf fulfilled No. of Restarts: 579 No. of Flips: 2682 time to process: 20 seconds.
uf250-04.cnf fulfilled No. of Restarts: 2768 No. of Flips: 933 time to process: 15 seconds.
uf250-04.cnf fulfilled No. of Restarts: 800 No. of Flips: 4092 time to process: 3 seconds.
uf250-04.cnf fulfilled No. of Restarts: 1884 No. of Flips: 1795 time to process: 12 seconds.
uf250-04.cnf fulfilled No. of Restarts: 2418 No. of Flips: 2796 time to process: 11 seconds.
uf250-04.cnf fulfilled No. of Restarts: 438 No. of Flips: 2281 time to process: 9 seconds.
uf250-04.cnf fulfilled No. of Restarts: 701 No. of Flips: 2196 time to process: 10 seconds.
uf250-04.cnf fulfilled No. of Restarts: 488 No. of Flips: 3651 time to process: 8 seconds.
uf250-04.cnf fulfilled No. of Restarts: 4 No. of Flips: 1700 time to process: 4 seconds.
uf250-04.cnf fulfilled No. of Restarts: 850 No. of Flips: 1834 time to process: 3 seconds.
uf250-04.cnf fulfilled No. of Restarts: 2363 No. of Flips: 3535 time to process: 23 seconds.
uf250-04.cnf fulfilled No. of Restarts: 87 No. of Flips: 3680 time to process: 1 seconds.
uf250-04.cnf fulfilled No. of Restarts: 367 No. of Flips: 4595 time to process: 2 seconds.
uf250-04.cnf fulfilled No. of Restarts: 786 No. of Flips: 2597 time to process: 6 seconds.
uf250-04.cnf fulfilled No. of Restarts: 2095 No. of Flips: 2200 time to process: 13 seconds.
uf250-04.cnf fulfilled No. of Restarts: 2055 No. of Flips: 4353 time to process: 12 seconds.
uf250-04.cnf fulfilled No. of Restarts: 650 No. of Flips: 3780 time to process: 9 seconds.
uf250-04.cnf fulfilled No. of Restarts: 2334 No. of Flips: 4075 time to process: 12 seconds.
uf250-04.cnf fulfilled No. of Restarts: 754 No. of Flips: 2082 time to process: 5 seconds.
uf250-04.cnf fulfilled No. of Restarts: 1127 No. of Flips: 2305 time to process: 30 seconds.
uf250-04.cnf fulfilled No. of Restarts: 1036 No. of Flips: 3905 time to process: 4 seconds.
uf250-04.cnf fulfilled No. of Restarts: 1898 No. of Flips: 1558 time to process: 21 seconds.
uf250-04.cnf fulfilled No. of Restarts: 831 No. of Flips: 2900 time to process: 3 seconds.
uf250-04.cnf fulfilled No. of Restarts: 2040 No. of Flips: 2185 time to process: 9 seconds.
uf250-04.cnf fulfilled No. of Restarts: 789 No. of Flips: 3831 time to process: 5 seconds.
uf250-04.cnf fulfilled No. of Restarts: 580 No. of Flips: 1696 time to process: 14 seconds.
uf250-04.cnf fulfilled No. of Restarts: 17 No. of Flips: 1923 time to process: 8 seconds.
uf250-04.cnf fulfilled No. of Restarts: 1440 No. of Flips: 4182 time to process: 11 seconds.
uf250-04.cnf fulfilled No. of Restarts: 521 No. of Flips: 1389 time to process: 9 seconds.
uf250-04.cnf fulfilled No. of Restarts: 2788 No. of Flips: 4357 time to process: 12 seconds.
uf250-04.cnf fulfilled No. of Restarts: 504 No. of Flips: 1876 time to process: 8 seconds.
uf250-04.cnf fulfilled No. of Restarts: 36 No. of Flips: 4797 time to process: 4 seconds.
uf250-04.cnf fulfilled No. of Restarts: 873 No. of Flips: 2266 time to process: 15 seconds.
uf250-04.cnf fulfilled No. of Restarts: 1082 No. of Flips: 2948 time to process: 6 seconds.
uf250-04.cnf fulfilled No. of Restarts: 1555 No. of Flips: 2327 time to process: 12 seconds.
uf250-04.cnf fulfilled No. of Restarts: 2922 No. of Flips: 2771 time to process: 14 seconds.
uf250-04.cnf fulfilled No. of Restarts: 4442 No. of Flips: 1803 time to process: 20 seconds.
uf250-04.cnf fulfilled No. of Restarts: 231 No. of Flips: 3188 time to process: 3 seconds.
uf250-04.cnf fulfilled No. of Restarts: 2117 No. of Flips: 3044 time to process: 15 seconds.
uf250-04.cnf fulfilled No. of Restarts: 4051 No. of Flips: 4668 time to process: 21 seconds.
uf250-04.cnf fulfilled No. of Restarts: 1756 No. of Flips: 2226 time to process: 14 seconds.
uf250-04.cnf fulfilled No. of Restarts: 802 No. of Flips: 846 time to process: 3 seconds.
uf250-04.cnf fulfilled No. of Restarts: 3149 No. of Flips: 3838 time to process: 14 seconds.
uf250-04.cnf fulfilled No. of Restarts: 950 No. of Flips: 1667 time to process: 4 seconds.
uf250-04.cnf fulfilled No. of Restarts: 778 No. of Flips: 3977 time to process: 15 seconds.
uf250-04.cnf fulfilled No. of Restarts: 66 No. of Flips: 1992 time to process: 1 seconds.
uf250-04.cnf fulfilled No. of Restarts: 458 No. of Flips: 3538 time to process: 10 seconds.
uf250-04.cnf fulfilled No. of Restarts: 1150 No. of Flips: 3428 time to process: 5 seconds.
uf250-04.cnf fulfilled No. of Restarts: 3132 No. of Flips: 2559 time to process: 13 seconds.
uf250-04.cnf fulfilled No. of Restarts: 79 No. of Flips: 1620 time to process: 1 seconds.
uf250-04.cnf fulfilled No. of Restarts: 1505 No. of Flips: 2784 time to process: 21 seconds.
uf250-04.cnf fulfilled No. of Restarts: 148 No. of Flips: 4259 time to process: 1 seconds.
uf250-04.cnf fulfilled No. of Restarts: 197 No. of Flips: 1945 time to process: 9 seconds.
uf250-04.cnf fulfilled No. of Restarts: 3743 No. of Flips: 1394 time to process: 17 seconds.
uf250-04.cnf fulfilled No. of Restarts: 5321 No. of Flips: 2064 time to process: 23 seconds.
uf250-04.cnf fulfilled No. of Restarts: 1108 No. of Flips: 4091 time to process: 11 seconds.
uf250-04.cnf fulfilled No. of Restarts: 1158 No. of Flips: 3548 time to process: 6 seconds.
uf250-04.cnf fulfilled No. of Restarts: 823 No. of Flips: 3896 time to process: 8 seconds.
uf250-04.cnf fulfilled No. of Restarts: 979 No. of Flips: 3806 time to process: 4 seconds.
uf250-04.cnf fulfilled No. of Restarts: 1031 No. of Flips: 2886 time to process: 11 seconds.
uf250-04.cnf fulfilled No. of Restarts: 1776 No. of Flips: 1319 time to process: 13 seconds.
uf250-04.cnf fulfilled No. of Restarts: 1480 No. of Flips: 1500 time to process: 10 seconds.
uf250-04.cnf fulfilled No. of Restarts: 266 No. of Flips: 4543 time to process: 4 seconds.
uf250-04.cnf fulfilled No. of Restarts: 3918 No. of Flips: 3117 time to process: 27 seconds.
uf250-04.cnf fulfilled No. of Restarts: 948 No. of Flips: 1031 time to process: 6 seconds.
uf250-04.cnf fulfilled No. of Restarts: 1657 No. of Flips: 3112 time to process: 7 seconds.
uf250-04.cnf fulfilled No. of Restarts: 753 No. of Flips: 1556 time to process: 4 seconds.
uf250-04.cnf fulfilled No. of Restarts: 736 No. of Flips: 3045 time to process: 3 seconds.
uf250-04.cnf fulfilled No. of Restarts: 79 No. of Flips: 3343 time to process: 2 seconds.
uf250-04.cnf fulfilled No. of Restarts: 363 No. of Flips: 3372 time to process: 14 seconds.
uf250-04.cnf fulfilled No. of Restarts: 86 No. of Flips: 3156 time to process: 22 seconds.
uf250-04.cnf fulfilled No. of Restarts: 176 No. of Flips: 4226 time to process: 5 seconds.
uf250-04.cnf fulfilled No. of Restarts: 7532 No. of Flips: 3143 time to process: 44 seconds.
uf250-04.cnf fulfilled No. of Restarts: 834 No. of Flips: 4376 time to process: 3 seconds.
uf250-04.cnf fulfilled No. of Restarts: 2163 No. of Flips: 4795 time to process: 9 seconds.
uf250-04.cnf fulfilled No. of Restarts: 1440 No. of Flips: 2587 time to process: 10 seconds.
uf250-04.cnf fulfilled No. of Restarts: 400 No. of Flips: 3126 time to process: 3 seconds.
uf250-04.cnf fulfilled No. of Restarts: 575 No. of Flips: 3015 time to process: 7 seconds.
uf250-04.cnf fulfilled No. of Restarts: 1811 No. of Flips: 4632 time to process: 14 seconds.
uf250-04.cnf fulfilled No. of Restarts: 1561 No. of Flips: 2364 time to process: 7 seconds.
uf250-04.cnf fulfilled No. of Restarts: 625 No. of Flips: 4881 time to process: 2 seconds.
uf250-04.cnf fulfilled No. of Restarts: 879 No. of Flips: 4342 time to process: 9 seconds.
uf250-04.cnf fulfilled No. of Restarts: 1845 No. of Flips: 1524 time to process: 8 seconds.
uf250-04.cnf fulfilled No. of Restarts: 2563 No. of Flips: 3662 time to process: 18 seconds.
uf250-04.cnf fulfilled No. of Restarts: 616 No. of Flips: 2178 time to process: 18 seconds.
uf250-04.cnf fulfilled No. of Restarts: 1548 No. of Flips: 4237 time to process: 13 seconds.
uf250-04.cnf fulfilled No. of Restarts: 2574 No. of Flips: 2232 time to process: 14 seconds.
uf250-04.cnf fulfilled No. of Restarts: 199 No. of Flips: 3583 time to process: 1 seconds.
uf250-04.cnf fulfilled No. of Restarts: 220 No. of Flips: 3527 time to process: 1 seconds.
uf250-04.cnf fulfilled No. of Restarts: 2679 No. of Flips: 2731 time to process: 12 seconds.
uf250-04.cnf fulfilled No. of Restarts: 4066 No. of Flips: 4644 time to process: 26 seconds.
uf250-04.cnf fulfilled No. of Restarts: 877 No. of Flips: 2783 time to process: 3 seconds.
uf250-04.cnf fulfilled No. of Restarts: 265 No. of Flips: 3326 time to process: 4 seconds.
uf250-04.cnf fulfilled No. of Restarts: 50 No. of Flips: 3291 time to process: 4 seconds.
uf250-04.cnf fulfilled No. of Restarts: 364 No. of Flips: 3667 time to process: 3 seconds.
uf250-04.cnf fulfilled No. of Restarts: 1665 No. of Flips: 3286 time to process: 20 seconds.
uf250-04.cnf fulfilled No. of Restarts: 1443 No. of Flips: 3658 time to process: 6 seconds.
uf250-04.cnf fulfilled No. of Restarts: 1482 No. of Flips: 1701 time to process: 6 seconds.
uf250-04.cnf fulfilled No. of Restarts: 1932 No. of Flips: 2558 time to process: 8 seconds.
uf250-04.cnf fulfilled No. of Restarts: 1004 No. of Flips: 2525 time to process: 6 seconds.
uf250-04.cnf fulfilled No. of Restarts: 892 No. of Flips: 4480 time to process: 17 seconds.
uf250-04.cnf fulfilled No. of Restarts: 1029 No. of Flips: 3267 time to process: 7 seconds.
uf250-04.cnf fulfilled No. of Restarts: 440 No. of Flips: 4044 time to process: 3 seconds.
uf250-04.cnf fulfilled No. of Restarts: 5925 No. of Flips: 912 time to process: 35 seconds.
uf250-04.cnf fulfilled No. of Restarts: 3815 No. of Flips: 2214 time to process: 20 seconds.
uf250-04.cnf fulfilled No. of Restarts: 1187 No. of Flips: 1216 time to process: 10 seconds.
uf250-04.cnf fulfilled No. of Restarts: 1657 No. of Flips: 2413 time to process: 13 seconds.
uf250-04.cnf fulfilled No. of Restarts: 855 No. of Flips: 4377 time to process: 6 seconds.
uf250-04.cnf fulfilled No. of Restarts: 1248 No. of Flips: 3733 time to process: 5 seconds.
uf250-04.cnf fulfilled No. of Restarts: 1984 No. of Flips: 4919 time to process: 9 seconds.
uf250-04.cnf fulfilled No. of Restarts: 1013 No. of Flips: 1483 time to process: 19 seconds.
uf250-04.cnf fulfilled No. of Restarts: 440 No. of Flips: 2151 time to process: 4 seconds.
uf250-04.cnf fulfilled No. of Restarts: 1893 No. of Flips: 4452 time to process: 8 seconds.
uf250-04.cnf fulfilled No. of Restarts: 422 No. of Flips: 3593 time to process: 2 seconds.
uf250-04.cnf fulfilled No. of Restarts: 582 No. of Flips: 1931 time to process: 5 seconds.
uf250-04.cnf fulfilled No. of Restarts: 582 No. of Flips: 4307 time to process: 4 seconds.
uf250-04.cnf fulfilled No. of Restarts: 766 No. of Flips: 3731 time to process: 4 seconds.
uf250-04.cnf fulfilled No. of Restarts: 336 No. of Flips: 2455 time to process: 6 seconds.
uf250-04.cnf fulfilled No. of Restarts: 1939 No. of Flips: 3732 time to process: 15 seconds.
uf250-04.cnf fulfilled No. of Restarts: 386 No. of Flips: 4250 time to process: 1 seconds.
uf250-04.cnf fulfilled No. of Restarts: 69 No. of Flips: 4150 time to process: 2 seconds.
uf250-04.cnf fulfilled No. of Restarts: 678 No. of Flips: 3518 time to process: 7 seconds.
uf250-04.cnf fulfilled No. of Restarts: 696 No. of Flips: 4749 time to process: 3 seconds.
uf250-04.cnf fulfilled No. of Restarts: 431 No. of Flips: 2821 time to process: 4 seconds.
uf250-04.cnf fulfilled No. of Restarts: 468 No. of Flips: 2420 time to process: 11 seconds.
uf250-04.cnf fulfilled No. of Restarts: 122 No. of Flips: 1786 time to process: 9 seconds.
uf250-04.cnf fulfilled No. of Restarts: 623 No. of Flips: 2838 time to process: 10 seconds.
uf250-04.cnf fulfilled No. of Restarts: 2215 No. of Flips: 1408 time to process: 13 seconds.
uf250-04.cnf fulfilled No. of Restarts: 486 No. of Flips: 2815 time to process: 12 seconds.
uf250-04.cnf fulfilled No. of Restarts: 930 No. of Flips: 4043 time to process: 8 seconds.
uf250-04.cnf fulfilled No. of Restarts: 135 No. of Flips: 1682 time to process: 2 seconds.
uf250-04.cnf fulfilled No. of Restarts: 2637 No. of Flips: 4904 time to process: 14 seconds.
uf250-04.cnf fulfilled No. of Restarts: 2018 No. of Flips: 1979 time to process: 13 seconds.
uf250-04.cnf fulfilled No. of Restarts: 65 No. of Flips: 2869 time to process: 14 seconds.
uf250-04.cnf fulfilled No. of Restarts: 414 No. of Flips: 1990 time to process: 2 seconds.
uf250-04.cnf fulfilled No. of Restarts: 1282 No. of Flips: 2384 time to process: 32 seconds.
uf250-04.cnf fulfilled No. of Restarts: 76 No. of Flips: 4610 time to process: 12 seconds.
uf250-04.cnf fulfilled No. of Restarts: 2449 No. of Flips: 3850 time to process: 10 seconds.
uf250-04.cnf fulfilled No. of Restarts: 823 No. of Flips: 1226 time to process: 3 seconds.
uf250-04.cnf fulfilled No. of Restarts: 1954 No. of Flips: 3096 time to process: 9 seconds.
uf250-04.cnf fulfilled No. of Restarts: 105 No. of Flips: 4997 time to process: 5 seconds.
uf250-04.cnf fulfilled No. of Restarts: 1096 No. of Flips: 966 time to process: 6 seconds.
uf250-04.cnf fulfilled No. of Restarts: 1204 No. of Flips: 2477 time to process: 11 seconds.
uf250-04.cnf fulfilled No. of Restarts: 2225 No. of Flips: 4666 time to process: 11 seconds.
uf250-04.cnf fulfilled No. of Restarts: 386 No. of Flips: 4740 time to process: 3 seconds.
uf250-04.cnf fulfilled No. of Restarts: 1033 No. of Flips: 4771 time to process: 5 seconds.
uf250-04.cnf fulfilled No. of Restarts: 995 No. of Flips: 1488 time to process: 5 seconds.
uf250-04.cnf fulfilled No. of Restarts: 651 No. of Flips: 2924 time to process: 2 seconds.
uf250-04.cnf fulfilled No. of Restarts: 2740 No. of Flips: 4927 time to process: 14 seconds.
uf250-04.cnf fulfilled No. of Restarts: 4056 No. of Flips: 3437 time to process: 24 seconds.
uf250-04.cnf fulfilled No. of Restarts: 3142 No. of Flips: 3129 time to process: 13 seconds.
uf250-04.cnf fulfilled No. of Restarts: 1625 No. of Flips: 4082 time to process: 11 seconds.
uf250-04.cnf fulfilled No. of Restarts: 27 No. of Flips: 2179 time to process: 13 seconds.
uf250-04.cnf fulfilled No. of Restarts: 2079 No. of Flips: 4117 time to process: 10 seconds.
uf250-04.cnf fulfilled No. of Restarts: 4641 No. of Flips: 2337 time to process: 29 seconds.
uf250-04.cnf fulfilled No. of Restarts: 45 No. of Flips: 1828 time to process: 13 seconds.
uf250-04.cnf fulfilled No. of Restarts: 1 No. of Flips: 3901 time to process: 4 seconds.
uf250-04.cnf fulfilled No. of Restarts: 421 No. of Flips: 1877 time to process: 6 seconds.
uf250-04.cnf fulfilled No. of Restarts: 1088 No. of Flips: 4594 time to process: 5 seconds.
uf250-04.cnf fulfilled No. of Restarts: 347 No. of Flips: 3615 time to process: 6 seconds.
uf250-04.cnf fulfilled No. of Restarts: 1849 No. of Flips: 1896 time to process: 11 seconds.
uf250-04.cnf fulfilled No. of Restarts: 481 No. of Flips: 4300 time to process: 10 seconds.
uf250-04.cnf fulfilled No. of Restarts: 798 No. of Flips: 3916 time to process: 18 seconds.
uf250-04.cnf fulfilled No. of Restarts: 149 No. of Flips: 3033 time to process: 2 seconds.
uf250-04.cnf fulfilled No. of Restarts: 853 No. of Flips: 4883 time to process: 8 seconds.
uf250-04.cnf fulfilled No. of Restarts: 521 No. of Flips: 4305 time to process: 2 seconds.
uf250-04.cnf fulfilled No. of Restarts: 145 No. of Flips: 3528 time to process: 9 seconds.
uf250-04.cnf fulfilled No. of Restarts: 4756 No. of Flips: 1236 time to process: 20 seconds.
uf250-04.cnf fulfilled No. of Restarts: 709 No. of Flips: 4572 time to process: 14 seconds.
uf250-04.cnf fulfilled No. of Restarts: 4262 No. of Flips: 4208 time to process: 32 seconds.
uf250-04.cnf fulfilled No. of Restarts: 3107 No. of Flips: 1043 time to process: 13 seconds.
uf250-04.cnf fulfilled No. of Restarts: 283 No. of Flips: 4354 time to process: 20 seconds.
uf250-04.cnf fulfilled No. of Restarts: 1211 No. of Flips: 3254 time to process: 13 seconds.
uf250-04.cnf fulfilled No. of Restarts: 2998 No. of Flips: 1895 time to process: 13 seconds.
uf250-04.cnf fulfilled No. of Restarts: 268 No. of Flips: 2819 time to process: 11 seconds.
uf250-04.cnf fulfilled No. of Restarts: 741 No. of Flips: 1992 time to process: 9 seconds.
uf250-04.cnf fulfilled No. of Restarts: 1478 No. of Flips: 2915 time to process: 12 seconds.
uf250-04.cnf fulfilled No. of Restarts: 21 No. of Flips: 3437 time to process: 0 seconds.
uf250-04.cnf fulfilled No. of Restarts: 1920 No. of Flips: 1927 time to process: 31 seconds.
uf250-04.cnf fulfilled No. of Restarts: 1318 No. of Flips: 1363 time to process: 5 seconds.
uf250-04.cnf fulfilled No. of Restarts: 692 No. of Flips: 3384 time to process: 7 seconds.
uf250-04.cnf fulfilled No. of Restarts: 3004 No. of Flips: 2074 time to process: 12 seconds.
uf250-04.cnf fulfilled No. of Restarts: 693 No. of Flips: 1826 time to process: 7 seconds.
uf250-04.cnf fulfilled No. of Restarts: 939 No. of Flips: 3627 time to process: 14 seconds.
uf250-04.cnf fulfilled No. of Restarts: 381 No. of Flips: 4235 time to process: 4 seconds.
uf250-04.cnf fulfilled No. of Restarts: 4976 No. of Flips: 2049 time to process: 27 seconds.
uf250-04.cnf fulfilled No. of Restarts: 72 No. of Flips: 1072 time to process: 7 seconds.
uf250-04.cnf fulfilled No. of Restarts: 686 No. of Flips: 3218 time to process: 4 seconds.
uf250-04.cnf fulfilled No. of Restarts: 509 No. of Flips: 4409 time to process: 5 seconds.
uf250-04.cnf fulfilled No. of Restarts: 800 No. of Flips: 3739 time to process: 7 seconds.
uf250-04.cnf fulfilled No. of Restarts: 3685 No. of Flips: 3501 time to process: 18 seconds.
uf250-04.cnf fulfilled No. of Restarts: 1577 No. of Flips: 2723 time to process: 6 seconds.
uf250-04.cnf fulfilled No. of Restarts: 479 No. of Flips: 2649 time to process: 5 seconds.
uf250-04.cnf fulfilled No. of Restarts: 1231 No. of Flips: 3424 time to process: 5 seconds.
uf250-04.cnf fulfilled No. of Restarts: 64 No. of Flips: 4346 time to process: 1 seconds.
uf250-04.cnf fulfilled No. of Restarts: 379 No. of Flips: 2108 time to process: 2 seconds.
uf250-04.cnf fulfilled No. of Restarts: 1849 No. of Flips: 4246 time to process: 9 seconds.
uf250-04.cnf fulfilled No. of Restarts: 593 No. of Flips: 2444 time to process: 9 seconds.
uf250-04.cnf fulfilled No. of Restarts: 2417 No. of Flips: 4671 time to process: 17 seconds.
uf250-04.cnf fulfilled No. of Restarts: 310 No. of Flips: 3419 time to process: 5 seconds.
uf250-04.cnf fulfilled No. of Restarts: 1215 No. of Flips: 3339 time to process: 11 seconds.
uf250-04.cnf fulfilled No. of Restarts: 147 No. of Flips: 3752 time to process: 2 seconds.
uf250-04.cnf fulfilled No. of Restarts: 1702 No. of Flips: 3784 time to process: 12 seconds.
uf250-04.cnf fulfilled No. of Restarts: 1678 No. of Flips: 3791 time to process: 8 seconds.
uf250-04.cnf fulfilled No. of Restarts: 127 No. of Flips: 1254 time to process: 7 seconds.
uf250-04.cnf fulfilled No. of Restarts: 375 No. of Flips: 4691 time to process: 7 seconds.
uf250-04.cnf fulfilled No. of Restarts: 1240 No. of Flips: 4797 time to process: 7 seconds.
uf250-04.cnf fulfilled No. of Restarts: 397 No. of Flips: 1790 time to process: 10 seconds.
uf250-04.cnf fulfilled No. of Restarts: 3047 No. of Flips: 1689 time to process: 15 seconds.
uf250-04.cnf fulfilled No. of Restarts: 2883 No. of Flips: 999 time to process: 12 seconds.
uf250-04.cnf fulfilled No. of Restarts: 1070 No. of Flips: 3166 time to process: 7 seconds.
uf250-04.cnf fulfilled No. of Restarts: 255 No. of Flips: 3835 time to process: 4 seconds.
uf250-04.cnf fulfilled No. of Restarts: 1071 No. of Flips: 1337 time to process: 7 seconds.
uf250-04.cnf fulfilled No. of Restarts: 321 No. of Flips: 4318 time to process: 4 seconds.
uf250-04.cnf fulfilled No. of Restarts: 1036 No. of Flips: 2024 time to process: 17 seconds.
uf250-04.cnf fulfilled No. of Restarts: 202 No. of Flips: 3619 time to process: 7 seconds.
uf250-04.cnf fulfilled No. of Restarts: 632 No. of Flips: 2907 time to process: 32 seconds.
uf250-04.cnf fulfilled No. of Restarts: 1043 No. of Flips: 2453 time to process: 4 seconds.
uf250-04.cnf fulfilled No. of Restarts: 493 No. of Flips: 4838 time to process: 22 seconds.
uf250-04.cnf fulfilled No. of Restarts: 5205 No. of Flips: 1523 time to process: 22 seconds.
uf250-04.cnf fulfilled No. of Restarts: 1076 No. of Flips: 2215 time to process: 7 seconds.
uf250-04.cnf fulfilled No. of Restarts: 1438 No. of Flips: 3466 time to process: 8 seconds.
uf250-04.cnf fulfilled No. of Restarts: 47 No. of Flips: 973 time to process: 6 seconds.
uf250-04.cnf fulfilled No. of Restarts: 856 No. of Flips: 3931 time to process: 9 seconds.
uf250-04.cnf fulfilled No. of Restarts: 1095 No. of Flips: 1660 time to process: 12 seconds.
uf250-04.cnf fulfilled No. of Restarts: 1474 No. of Flips: 2353 time to process: 11 seconds.
uf250-04.cnf fulfilled No. of Restarts: 1557 No. of Flips: 3537 time to process: 14 seconds.
uf250-04.cnf fulfilled No. of Restarts: 1185 No. of Flips: 4823 time to process: 10 seconds.
uf250-04.cnf fulfilled No. of Restarts: 96 No. of Flips: 4418 time to process: 10 seconds.
uf250-04.cnf fulfilled No. of Restarts: 346 No. of Flips: 3974 time to process: 7 seconds.
uf250-04.cnf fulfilled No. of Restarts: 479 No. of Flips: 2119 time to process: 2 seconds.
uf250-04.cnf fulfilled No. of Restarts: 589 No. of Flips: 3745 time to process: 3 seconds.
uf250-04.cnf fulfilled No. of Restarts: 76 No. of Flips: 3459 time to process: 5 seconds.
uf250-04.cnf fulfilled No. of Restarts: 1701 No. of Flips: 4539 time to process: 15 seconds.
uf250-04.cnf fulfilled No. of Restarts: 1059 No. of Flips: 1214 time to process: 5 seconds.
uf250-04.cnf fulfilled No. of Restarts: 4688 No. of Flips: 2392 time to process: 21 seconds.
uf250-04.cnf fulfilled No. of Restarts: 1791 No. of Flips: 4924 time to process: 8 seconds.
uf250-04.cnf fulfilled No. of Restarts: 1249 No. of Flips: 3581 time to process: 15 seconds.
uf250-04.cnf fulfilled No. of Restarts: 200 No. of Flips: 3036 time to process: 9 seconds.
uf250-04.cnf fulfilled No. of Restarts: 874 No. of Flips: 4157 time to process: 8 seconds.
uf250-04.cnf fulfilled No. of Restarts: 808 No. of Flips: 4504 time to process: 8 seconds.
uf250-04.cnf fulfilled No. of Restarts: 1480 No. of Flips: 2487 time to process: 11 seconds.
uf250-04.cnf fulfilled No. of Restarts: 325 No. of Flips: 1872 time to process: 8 seconds.
uf250-04.cnf fulfilled No. of Restarts: 1012 No. of Flips: 4586 time to process: 13 seconds.
uf250-04.cnf fulfilled No. of Restarts: 1106 No. of Flips: 1017 time to process: 9 seconds.
uf250-04.cnf fulfilled No. of Restarts: 609 No. of Flips: 4745 time to process: 5 seconds.
uf250-04.cnf fulfilled No. of Restarts: 1407 No. of Flips: 2953 time to process: 24 seconds.
uf250-04.cnf fulfilled No. of Restarts: 1437 No. of Flips: 3684 time to process: 6 seconds.
uf250-04.cnf fulfilled No. of Restarts: 1714 No. of Flips: 3346 time to process: 11 seconds.
uf250-04.cnf fulfilled No. of Restarts: 2180 No. of Flips: 4916 time to process: 12 seconds.
uf250-04.cnf fulfilled No. of Restarts: 2724 No. of Flips: 4168 time to process: 11 seconds.
uf250-04.cnf fulfilled No. of Restarts: 2575 No. of Flips: 3956 time to process: 17 seconds.
uf250-04.cnf fulfilled No. of Restarts: 511 No. of Flips: 1426 time to process: 4 seconds.
uf250-04.cnf fulfilled No. of Restarts: 3310 No. of Flips: 4311 time to process: 19 seconds.
uf250-04.cnf fulfilled No. of Restarts: 2571 No. of Flips: 4356 time to process: 15 seconds.
uf250-04.cnf fulfilled No. of Restarts: 1131 No. of Flips: 2063 time to process: 27 seconds.
uf250-04.cnf fulfilled No. of Restarts: 791 No. of Flips: 3193 time to process: 4 seconds.
uf250-04.cnf fulfilled No. of Restarts: 3209 No. of Flips: 2664 time to process: 17 seconds.
uf250-04.cnf fulfilled No. of Restarts: 631 No. of Flips: 4975 time to process: 17 seconds.
uf250-04.cnf fulfilled No. of Restarts: 3858 No. of Flips: 1810 time to process: 20 seconds.
uf250-04.cnf fulfilled No. of Restarts: 989 No. of Flips: 2186 time to process: 13 seconds.
uf250-04.cnf fulfilled No. of Restarts: 766 No. of Flips: 4463 time to process: 12 seconds.
uf250-04.cnf fulfilled No. of Restarts: 64 No. of Flips: 2499 time to process: 1 seconds.
uf250-04.cnf fulfilled No. of Restarts: 2081 No. of Flips: 4206 time to process: 9 seconds.
uf250-04.cnf fulfilled No. of Restarts: 413 No. of Flips: 4931 time to process: 6 seconds.
uf250-04.cnf fulfilled No. of Restarts: 1214 No. of Flips: 940 time to process: 9 seconds.
uf250-04.cnf fulfilled No. of Restarts: 105 No. of Flips: 3611 time to process: 9 seconds.
uf250-04.cnf fulfilled No. of Restarts: 1716 No. of Flips: 3694 time to process: 8 seconds.
uf250-04.cnf fulfilled No. of Restarts: 2386 No. of Flips: 2626 time to process: 27 seconds.
uf250-04.cnf fulfilled No. of Restarts: 312 No. of Flips: 4450 time to process: 2 seconds.
uf250-04.cnf fulfilled No. of Restarts: 4590 No. of Flips: 2334 time to process: 22 seconds.
uf250-04.cnf fulfilled No. of Restarts: 821 No. of Flips: 2699 time to process: 3 seconds.
uf250-04.cnf fulfilled No. of Restarts: 2080 No. of Flips: 4235 time to process: 9 seconds.
uf250-04.cnf fulfilled No. of Restarts: 995 No. of Flips: 3105 time to process: 5 seconds.
uf250-04.cnf fulfilled No. of Restarts: 2799 No. of Flips: 2727 time to process: 19 seconds.
uf250-04.cnf fulfilled No. of Restarts: 1407 No. of Flips: 4052 time to process: 7 seconds.
uf250-04.cnf fulfilled No. of Restarts: 3249 No. of Flips: 2069 time to process: 14 seconds.
uf250-04.cnf fulfilled No. of Restarts: 2274 No. of Flips: 3628 time to process: 21 seconds.
uf250-04.cnf fulfilled No. of Restarts: 4374 No. of Flips: 3978 time to process: 20 seconds.
uf250-04.cnf fulfilled No. of Restarts: 489 No. of Flips: 797 time to process: 8 seconds.
uf250-04.cnf fulfilled No. of Restarts: 326 No. of Flips: 4963 time to process: 5 seconds.
uf250-04.cnf fulfilled No. of Restarts: 1619 No. of Flips: 4315 time to process: 7 seconds.
uf250-04.cnf fulfilled No. of Restarts: 1610 No. of Flips: 4531 time to process: 12 seconds.
uf250-04.cnf fulfilled No. of Restarts: 508 No. of Flips: 4933 time to process: 2 seconds.
uf250-04.cnf fulfilled No. of Restarts: 818 No. of Flips: 3859 time to process: 10 seconds.
uf250-04.cnf fulfilled No. of Restarts: 356 No. of Flips: 4860 time to process: 7 seconds.
uf250-04.cnf fulfilled No. of Restarts: 1885 No. of Flips: 2095 time to process: 22 seconds.
uf250-04.cnf fulfilled No. of Restarts: 300 No. of Flips: 4274 time to process: 2 seconds.
uf250-04.cnf fulfilled No. of Restarts: 552 No. of Flips: 2728 time to process: 12 seconds.
uf250-04.cnf fulfilled No. of Restarts: 426 No. of Flips: 2637 time to process: 17 seconds.
uf250-04.cnf fulfilled No. of Restarts: 236 No. of Flips: 3633 time to process: 2 seconds.
uf250-04.cnf fulfilled No. of Restarts: 89 No. of Flips: 1313 time to process: 9 seconds.
uf250-04.cnf fulfilled No. of Restarts: 3015 No. of Flips: 2765 time to process: 15 seconds.
uf250-04.cnf fulfilled No. of Restarts: 404 No. of Flips: 1843 time to process: 2 seconds.
uf250-04.cnf fulfilled No. of Restarts: 6116 No. of Flips: 1429 time to process: 39 seconds.
uf250-04.cnf fulfilled No. of Restarts: 530 No. of Flips: 2601 time to process: 2 seconds.
uf250-04.cnf fulfilled No. of Restarts: 106 No. of Flips: 4971 time to process: 5 seconds.
uf250-04.cnf fulfilled No. of Restarts: 105 No. of Flips: 4801 time to process: 6 seconds.
uf250-04.cnf fulfilled No. of Restarts: 1703 No. of Flips: 2674 time to process: 17 seconds.
uf250-04.cnf fulfilled No. of Restarts: 921 No. of Flips: 4631 time to process: 12 seconds.
uf250-04.cnf fulfilled No. of Restarts: 25 No. of Flips: 1637 time to process: 10 seconds.
uf250-04.cnf fulfilled No. of Restarts: 213 No. of Flips: 3180 time to process: 1 seconds.
uf250-04.cnf fulfilled No. of Restarts: 2997 No. of Flips: 2457 time to process: 13 seconds.
uf250-04.cnf fulfilled No. of Restarts: 82 No. of Flips: 3137 time to process: 4 seconds.
uf250-04.cnf fulfilled No. of Restarts: 3682 No. of Flips: 2557 time to process: 16 seconds.
uf250-04.cnf fulfilled No. of Restarts: 990 No. of Flips: 2029 time to process: 4 seconds.
uf250-04.cnf fulfilled No. of Restarts: 136 No. of Flips: 3561 time to process: 10 seconds.
uf250-04.cnf fulfilled No. of Restarts: 2069 No. of Flips: 1998 time to process: 11 seconds.
uf250-04.cnf fulfilled No. of Restarts: 4 No. of Flips: 2520 time to process: 4 seconds.
uf250-04.cnf fulfilled No. of Restarts: 891 No. of Flips: 3060 time to process: 12 seconds.
uf250-04.cnf fulfilled No. of Restarts: 100 No. of Flips: 3882 time to process: 4 seconds.
uf250-04.cnf fulfilled No. of Restarts: 1700 No. of Flips: 2091 time to process: 7 seconds.
uf250-04.cnf fulfilled No. of Restarts: 2885 No. of Flips: 1353 time to process: 21 seconds.
uf250-04.cnf fulfilled No. of Restarts: 2297 No. of Flips: 3220 time to process: 9 seconds.
uf250-04.cnf fulfilled No. of Restarts: 3124 No. of Flips: 3080 time to process: 14 seconds.
uf250-04.cnf fulfilled No. of Restarts: 6034 No. of Flips: 1227 time to process: 27 seconds.
uf250-04.cnf fulfilled No. of Restarts: 258 No. of Flips: 4617 time to process: 1 seconds.
uf250-04.cnf fulfilled No. of Restarts: 1695 No. of Flips: 2715 time to process: 8 seconds.
uf250-04.cnf fulfilled No. of Restarts: 1467 No. of Flips: 1241 time to process: 11 seconds.
uf250-04.cnf fulfilled No. of Restarts: 2115 No. of Flips: 2398 time to process: 11 seconds.
uf250-04.cnf fulfilled No. of Restarts: 3481 No. of Flips: 2883 time to process: 24 seconds.
uf250-04.cnf fulfilled No. of Restarts: 160 No. of Flips: 2206 time to process: 3 seconds.
uf250-04.cnf fulfilled No. of Restarts: 1996 No. of Flips: 1013 time to process: 11 seconds.
uf250-04.cnf fulfilled No. of Restarts: 504 No. of Flips: 1735 time to process: 17 seconds.
uf250-04.cnf fulfilled No. of Restarts: 1312 No. of Flips: 1397 time to process: 8 seconds.
uf250-04.cnf fulfilled No. of Restarts: 575 No. of Flips: 1862 time to process: 28 seconds.
uf250-04.cnf fulfilled No. of Restarts: 420 No. of Flips: 2930 time to process: 3 seconds.
uf250-04.cnf fulfilled No. of Restarts: 553 No. of Flips: 3454 time to process: 3 seconds.
uf250-04.cnf fulfilled No. of Restarts: 2290 No. of Flips: 4905 time to process: 9 seconds.
uf250-04.cnf fulfilled No. of Restarts: 285 No. of Flips: 3753 time to process: 4 seconds.
uf250-04.cnf fulfilled No. of Restarts: 149 No. of Flips: 2190 time to process: 4 seconds.
uf250-04.cnf fulfilled No. of Restarts: 877 No. of Flips: 1398 time to process: 4 seconds.
uf250-04.cnf fulfilled No. of Restarts: 995 No. of Flips: 4282 time to process: 11 seconds.
uf250-04.cnf fulfilled No. of Restarts: 76 No. of Flips: 3343 time to process: 4 seconds.
uf250-04.cnf fulfilled No. of Restarts: 1426 No. of Flips: 1689 time to process: 9 seconds.
uf250-04.cnf fulfilled No. of Restarts: 162 No. of Flips: 3253 time to process: 11 seconds.
uf250-04.cnf fulfilled No. of Restarts: 143 No. of Flips: 1461 time to process: 4 seconds.
uf250-04.cnf fulfilled No. of Restarts: 1859 No. of Flips: 3936 time to process: 16 seconds.
uf250-04.cnf fulfilled No. of Restarts: 851 No. of Flips: 1625 time to process: 4 seconds.
uf250-04.cnf fulfilled No. of Restarts: 324 No. of Flips: 1923 time to process: 2 seconds.
uf250-04.cnf fulfilled No. of Restarts: 1641 No. of Flips: 3707 time to process: 14 seconds.
uf250-04.cnf fulfilled No. of Restarts: 426 No. of Flips: 1078 time to process: 2 seconds.
uf250-04.cnf fulfilled No. of Restarts: 758 No. of Flips: 1041 time to process: 9 seconds.
uf250-04.cnf fulfilled No. of Restarts: 124 No. of Flips: 3412 time to process: 4 seconds.
uf250-04.cnf fulfilled No. of Restarts: 2272 No. of Flips: 1785 time to process: 12 seconds.
uf250-04.cnf fulfilled No. of Restarts: 1822 No. of Flips: 3547 time to process: 9 seconds.
uf250-04.cnf fulfilled No. of Restarts: 2831 No. of Flips: 4736 time to process: 13 seconds.
uf250-04.cnf fulfilled No. of Restarts: 417 No. of Flips: 2710 time to process: 4 seconds.
uf250-04.cnf fulfilled No. of Restarts: 1519 No. of Flips: 3717 time to process: 22 seconds.
uf250-04.cnf fulfilled No. of Restarts: 3479 No. of Flips: 3692 time to process: 16 seconds.
uf250-04.cnf fulfilled No. of Restarts: 1257 No. of Flips: 1796 time to process: 6 seconds.
uf250-04.cnf fulfilled No. of Restarts: 272 No. of Flips: 3316 time to process: 6 seconds.
uf250-04.cnf fulfilled No. of Restarts: 887 No. of Flips: 2679 time to process: 6 seconds.
uf250-04.cnf fulfilled No. of Restarts: 432 No. of Flips: 999 time to process: 15 seconds.
uf250-04.cnf fulfilled No. of Restarts: 2229 No. of Flips: 2330 time to process: 11 seconds.
uf250-04.cnf fulfilled No. of Restarts: 4204 No. of Flips: 3510 time to process: 22 seconds.
uf250-04.cnf fulfilled No. of Restarts: 1104 No. of Flips: 5000 time to process: 5 seconds.
uf250-04.cnf fulfilled No. of Restarts: 80 No. of Flips: 4372 time to process: 6 seconds.
uf250-04.cnf fulfilled No. of Restarts: 1317 No. of Flips: 3458 time to process: 11 seconds.
uf250-04.cnf fulfilled No. of Restarts: 512 No. of Flips: 2686 time to process: 6 seconds.
uf250-04.cnf fulfilled No. of Restarts: 106 No. of Flips: 658 time to process: 1 seconds.
uf250-04.cnf fulfilled No. of Restarts: 873 No. of Flips: 4445 time to process: 12 seconds.
uf250-04.cnf fulfilled No. of Restarts: 543 No. of Flips: 2324 time to process: 4 seconds.
uf250-04.cnf fulfilled No. of Restarts: 1371 No. of Flips: 1822 time to process: 22 seconds.
uf250-04.cnf fulfilled No. of Restarts: 1544 No. of Flips: 3130 time to process: 10 seconds.
uf250-04.cnf fulfilled No. of Restarts: 3201 No. of Flips: 3905 time to process: 19 seconds.
uf250-04.cnf fulfilled No. of Restarts: 840 No. of Flips: 4923 time to process: 7 seconds.
uf250-04.cnf fulfilled No. of Restarts: 281 No. of Flips: 2344 time to process: 20 seconds.
uf250-04.cnf fulfilled No. of Restarts: 203 No. of Flips: 3557 time to process: 3 seconds.
uf250-04.cnf fulfilled No. of Restarts: 589 No. of Flips: 2651 time to process: 10 seconds.
uf250-04.cnf fulfilled No. of Restarts: 2335 No. of Flips: 1648 time to process: 12 seconds.
uf250-04.cnf fulfilled No. of Restarts: 1804 No. of Flips: 4831 time to process: 8 seconds.
uf250-04.cnf fulfilled No. of Restarts: 1349 No. of Flips: 769 time to process: 10 seconds.
uf250-04.cnf fulfilled No. of Restarts: 4057 No. of Flips: 4350 time to process: 20 seconds.
uf250-04.cnf fulfilled No. of Restarts: 2260 No. of Flips: 1333 time to process: 11 seconds.
uf250-04.cnf fulfilled No. of Restarts: 1842 No. of Flips: 2621 time to process: 10 seconds.
uf250-04.cnf fulfilled No. of Restarts: 2586 No. of Flips: 4823 time to process: 13 seconds.
uf250-04.cnf fulfilled No. of Restarts: 411 No. of Flips: 1826 time to process: 12 seconds.
uf250-04.cnf fulfilled No. of Restarts: 92 No. of Flips: 1690 time to process: 5 seconds.
uf250-04.cnf fulfilled No. of Restarts: 755 No. of Flips: 3566 time to process: 8 seconds.
uf250-04.cnf fulfilled No. of Restarts: 827 No. of Flips: 3392 time to process: 11 seconds.
uf250-04.cnf fulfilled No. of Restarts: 2897 No. of Flips: 2105 time to process: 15 seconds.
uf250-04.cnf fulfilled No. of Restarts: 609 No. of Flips: 4448 time to process: 2 seconds.
uf250-04.cnf fulfilled No. of Restarts: 1595 No. of Flips: 3721 time to process: 10 seconds.
uf250-04.cnf fulfilled No. of Restarts: 2106 No. of Flips: 2570 time to process: 14 seconds.
uf250-04.cnf fulfilled No. of Restarts: 526 No. of Flips: 2607 time to process: 5 seconds.
uf250-04.cnf fulfilled No. of Restarts: 690 No. of Flips: 2184 time to process: 5 seconds.
uf250-04.cnf fulfilled No. of Restarts: 399 No. of Flips: 2285 time to process: 4 seconds.
uf250-04.cnf fulfilled No. of Restarts: 2079 No. of Flips: 1183 time to process: 10 seconds.
uf250-04.cnf fulfilled No. of Restarts: 16 No. of Flips: 4396 time to process: 18 seconds.
uf250-04.cnf fulfilled No. of Restarts: 824 No. of Flips: 4525 time to process: 6 seconds.
uf250-04.cnf fulfilled No. of Restarts: 455 No. of Flips: 1877 time to process: 11 seconds.
uf250-04.cnf fulfilled No. of Restarts: 1581 No. of Flips: 1220 time to process: 14 seconds.
uf250-04.cnf fulfilled No. of Restarts: 523 No. of Flips: 1266 time to process: 4 seconds.
uf250-04.cnf fulfilled No. of Restarts: 580 No. of Flips: 1202 time to process: 3 seconds.
uf250-04.cnf fulfilled No. of Restarts: 807 No. of Flips: 1546 time to process: 6 seconds.
uf250-04.cnf fulfilled No. of Restarts: 920 No. of Flips: 1641 time to process: 20 seconds.
uf250-04.cnf fulfilled No. of Restarts: 140 No. of Flips: 3894 time to process: 8 seconds.
uf250-04.cnf fulfilled No. of Restarts: 1745 No. of Flips: 4580 time to process: 11 seconds.
uf250-04.cnf fulfilled No. of Restarts: 331 No. of Flips: 4281 time to process: 8 seconds.
uf250-04.cnf fulfilled No. of Restarts: 35 No. of Flips: 3863 time to process: 4 seconds.
uf250-04.cnf fulfilled No. of Restarts: 4080 No. of Flips: 2030 time to process: 22 seconds.
uf250-04.cnf fulfilled No. of Restarts: 391 No. of Flips: 2816 time to process: 9 seconds.
uf250-04.cnf fulfilled No. of Restarts: 1135 No. of Flips: 4289 time to process: 8 seconds.
uf250-04.cnf fulfilled No. of Restarts: 63 No. of Flips: 2195 time to process: 2 seconds.
uf250-04.cnf fulfilled No. of Restarts: 942 No. of Flips: 1005 time to process: 4 seconds.
uf250-04.cnf fulfilled No. of Restarts: 226 No. of Flips: 2503 time to process: 10 seconds.
uf250-04.cnf fulfilled No. of Restarts: 2406 No. of Flips: 2975 time to process: 12 seconds.
uf250-04.cnf fulfilled No. of Restarts: 883 No. of Flips: 1574 time to process: 5 seconds.
uf250-04.cnf fulfilled No. of Restarts: 508 No. of Flips: 4049 time to process: 4 seconds.
uf250-04.cnf fulfilled No. of Restarts: 733 No. of Flips: 3754 time to process: 4 seconds.
uf250-04.cnf fulfilled No. of Restarts: 805 No. of Flips: 748 time to process: 13 seconds.
uf250-04.cnf fulfilled No. of Restarts: 2662 No. of Flips: 4219 time to process: 12 seconds.
uf250-04.cnf fulfilled No. of Restarts: 476 No. of Flips: 3585 time to process: 4 seconds.
uf250-04.cnf fulfilled No. of Restarts: 224 No. of Flips: 4452 time to process: 3 seconds.
uf250-04.cnf fulfilled No. of Restarts: 916 No. of Flips: 1999 time to process: 8 seconds.
uf250-04.cnf fulfilled No. of Restarts: 1336 No. of Flips: 3416 time to process: 6 seconds.
uf250-04.cnf fulfilled No. of Restarts: 341 No. of Flips: 2226 time to process: 3 seconds.
uf250-04.cnf fulfilled No. of Restarts: 747 No. of Flips: 1459 time to process: 6 seconds.
uf250-04.cnf fulfilled No. of Restarts: 1258 No. of Flips: 4766 time to process: 7 seconds.
uf250-04.cnf fulfilled No. of Restarts: 626 No. of Flips: 2043 time to process: 13 seconds.
uf250-04.cnf fulfilled No. of Restarts: 728 No. of Flips: 2414 time to process: 9 seconds.
uf250-04.cnf fulfilled No. of Restarts: 3035 No. of Flips: 2981 time to process: 22 seconds.
uf250-04.cnf fulfilled No. of Restarts: 324 No. of Flips: 2557 time to process: 10 seconds.
uf250-04.cnf fulfilled No. of Restarts: 717 No. of Flips: 4017 time to process: 6 seconds.
uf250-04.cnf fulfilled No. of Restarts: 4 No. of Flips: 3999 time to process: 3 seconds.
uf250-04.cnf fulfilled No. of Restarts: 1745 No. of Flips: 4469 time to process: 20 seconds.
uf250-04.cnf fulfilled No. of Restarts: 1269 No. of Flips: 4478 time to process: 5 seconds.
uf250-04.cnf fulfilled No. of Restarts: 1855 No. of Flips: 3895 time to process: 10 seconds.
uf250-04.cnf fulfilled No. of Restarts: 885 No. of Flips: 4481 time to process: 5 seconds.
uf250-04.cnf fulfilled No. of Restarts: 458 No. of Flips: 1948 time to process: 5 seconds.
uf250-04.cnf fulfilled No. of Restarts: 283 No. of Flips: 871 time to process: 4 seconds.
uf250-04.cnf fulfilled No. of Restarts: 2120 No. of Flips: 1731 time to process: 11 seconds.
uf250-04.cnf fulfilled No. of Restarts: 556 No. of Flips: 4261 time to process: 8 seconds.
uf250-04.cnf fulfilled No. of Restarts: 224 No. of Flips: 4097 time to process: 4 seconds.
uf250-04.cnf fulfilled No. of Restarts: 4053 No. of Flips: 3366 time to process: 17 seconds.
uf250-04.cnf fulfilled No. of Restarts: 684 No. of Flips: 3385 time to process: 3 seconds.
uf250-04.cnf fulfilled No. of Restarts: 1224 No. of Flips: 2592 time to process: 12 seconds.
uf250-04.cnf fulfilled No. of Restarts: 1521 No. of Flips: 2928 time to process: 12 seconds.
uf250-04.cnf fulfilled No. of Restarts: 49 No. of Flips: 4516 time to process: 1 seconds.
uf250-04.cnf fulfilled No. of Restarts: 3103 No. of Flips: 1738 time to process: 13 seconds.
uf250-04.cnf fulfilled No. of Restarts: 8070 No. of Flips: 3666 time to process: 39 seconds.
uf250-04.cnf fulfilled No. of Restarts: 1109 No. of Flips: 4379 time to process: 5 seconds.
uf250-04.cnf fulfilled No. of Restarts: 2 No. of Flips: 3777 time to process: 2 seconds.
uf250-04.cnf fulfilled No. of Restarts: 409 No. of Flips: 4230 time to process: 7 seconds.
uf250-04.cnf fulfilled No. of Restarts: 1257 No. of Flips: 4350 time to process: 17 seconds.
uf250-04.cnf fulfilled No. of Restarts: 912 No. of Flips: 2145 time to process: 6 seconds.
uf250-04.cnf fulfilled No. of Restarts: 844 No. of Flips: 1778 time to process: 5 seconds.
uf250-04.cnf fulfilled No. of Restarts: 298 No. of Flips: 1400 time to process: 9 seconds.
uf250-04.cnf fulfilled No. of Restarts: 431 No. of Flips: 1843 time to process: 3 seconds.
uf250-04.cnf fulfilled No. of Restarts: 129 No. of Flips: 3313 time to process: 7 seconds.
uf250-04.cnf fulfilled No. of Restarts: 1331 No. of Flips: 1799 time to process: 12 seconds.
uf250-04.cnf fulfilled No. of Restarts: 1707 No. of Flips: 2903 time to process: 7 seconds.
uf250-04.cnf fulfilled No. of Restarts: 1989 No. of Flips: 2191 time to process: 11 seconds.
uf250-04.cnf fulfilled No. of Restarts: 2238 No. of Flips: 1371 time to process: 9 seconds.
uf250-04.cnf fulfilled No. of Restarts: 1386 No. of Flips: 3026 time to process: 10 seconds.
uf250-04.cnf fulfilled No. of Restarts: 318 No. of Flips: 2211 time to process: 10 seconds.
uf250-04.cnf fulfilled No. of Restarts: 2808 No. of Flips: 4648 time to process: 12 seconds.
uf250-04.cnf fulfilled No. of Restarts: 989 No. of Flips: 4321 time to process: 5 seconds.
uf250-04.cnf fulfilled No. of Restarts: 2177 No. of Flips: 2737 time to process: 18 seconds.
uf250-04.cnf fulfilled No. of Restarts: 1384 No. of Flips: 980 time to process: 23 seconds.
uf250-04.cnf fulfilled No. of Restarts: 855 No. of Flips: 4139 time to process: 18 seconds.
uf250-04.cnf fulfilled No. of Restarts: 2565 No. of Flips: 1299 time to process: 19 seconds.
uf250-04.cnf fulfilled No. of Restarts: 1178 No. of Flips: 4730 time to process: 13 seconds.
uf250-04.cnf fulfilled No. of Restarts: 771 No. of Flips: 3140 time to process: 4 seconds.
uf250-04.cnf fulfilled No. of Restarts: 202 No. of Flips: 3739 time to process: 6 seconds.
uf250-04.cnf fulfilled No. of Restarts: 320 No. of Flips: 810 time to process: 12 seconds.
uf250-04.cnf fulfilled No. of Restarts: 729 No. of Flips: 4374 time to process: 12 seconds.
uf250-04.cnf fulfilled No. of Restarts: 1860 No. of Flips: 1448 time to process: 12 seconds.
uf250-04.cnf fulfilled No. of Restarts: 3585 No. of Flips: 4807 time to process: 15 seconds.
uf250-04.cnf fulfilled No. of Restarts: 1304 No. of Flips: 3445 time to process: 5 seconds.
uf250-04.cnf fulfilled No. of Restarts: 499 No. of Flips: 2512 time to process: 14 seconds.
uf250-04.cnf fulfilled No. of Restarts: 729 No. of Flips: 1998 time to process: 4 seconds.
uf250-04.cnf fulfilled No. of Restarts: 742 No. of Flips: 2305 time to process: 10 seconds.
uf250-04.cnf fulfilled No. of Restarts: 1559 No. of Flips: 2652 time to process: 15 seconds.
uf250-04.cnf fulfilled No. of Restarts: 1043 No. of Flips: 2933 time to process: 8 seconds.
uf250-04.cnf fulfilled No. of Restarts: 4659 No. of Flips: 3509 time to process: 30 seconds.
uf250-04.cnf fulfilled No. of Restarts: 151 No. of Flips: 3923 time to process: 4 seconds.
uf250-04.cnf fulfilled No. of Restarts: 666 No. of Flips: 1955 time to process: 7 seconds.
uf250-04.cnf fulfilled No. of Restarts: 14 No. of Flips: 4354 time to process: 2 seconds.
uf250-04.cnf fulfilled No. of Restarts: 209 No. of Flips: 4401 time to process: 3 seconds.
uf250-04.cnf fulfilled No. of Restarts: 165 No. of Flips: 1920 time to process: 1 seconds.
uf250-04.cnf fulfilled No. of Restarts: 719 No. of Flips: 4816 time to process: 5 seconds.
uf250-04.cnf fulfilled No. of Restarts: 2444 No. of Flips: 4260 time to process: 15 seconds.
uf250-04.cnf fulfilled No. of Restarts: 1289 No. of Flips: 3904 time to process: 8 seconds.
uf250-04.cnf fulfilled No. of Restarts: 416 No. of Flips: 2206 time to process: 3 seconds.
uf250-04.cnf fulfilled No. of Restarts: 2268 No. of Flips: 3903 time to process: 14 seconds.
uf250-04.cnf fulfilled No. of Restarts: 3423 No. of Flips: 2684 time to process: 22 seconds.
uf250-04.cnf fulfilled No. of Restarts: 1679 No. of Flips: 1281 time to process: 7 seconds.
uf250-04.cnf fulfilled No. of Restarts: 1528 No. of Flips: 4951 time to process: 8 seconds.
uf250-04.cnf fulfilled No. of Restarts: 6948 No. of Flips: 3429 time to process: 30 seconds.
uf250-04.cnf fulfilled No. of Restarts: 972 No. of Flips: 2322 time to process: 7 seconds.
uf250-04.cnf fulfilled No. of Restarts: 1581 No. of Flips: 2141 time to process: 16 seconds.
uf250-04.cnf fulfilled No. of Restarts: 570 No. of Flips: 4379 time to process: 4 seconds.
uf250-04.cnf fulfilled No. of Restarts: 1882 No. of Flips: 4274 time to process: 9 seconds.
uf250-04.cnf fulfilled No. of Restarts: 1740 No. of Flips: 3789 time to process: 29 seconds.
uf250-04.cnf fulfilled No. of Restarts: 567 No. of Flips: 4823 time to process: 4 seconds.
uf250-04.cnf fulfilled No. of Restarts: 799 No. of Flips: 4029 time to process: 5 seconds.
uf250-04.cnf fulfilled No. of Restarts: 1197 No. of Flips: 3663 time to process: 47 seconds.
uf250-04.cnf fulfilled No. of Restarts: 1192 No. of Flips: 2097 time to process: 5 seconds.
uf250-04.cnf fulfilled No. of Restarts: 172 No. of Flips: 4460 time to process: 2 seconds.
uf250-04.cnf fulfilled No. of Restarts: 815 No. of Flips: 4788 time to process: 6 seconds.
uf250-04.cnf fulfilled No. of Restarts: 2077 No. of Flips: 1685 time to process: 13 seconds.
uf250-04.cnf fulfilled No. of Restarts: 378 No. of Flips: 4143 time to process: 9 seconds.
uf250-04.cnf fulfilled No. of Restarts: 398 No. of Flips: 2948 time to process: 6 seconds.
uf250-04.cnf fulfilled No. of Restarts: 2639 No. of Flips: 4055 time to process: 17 seconds.
uf250-04.cnf fulfilled No. of Restarts: 826 No. of Flips: 1141 time to process: 3 seconds.
uf250-04.cnf fulfilled No. of Restarts: 290 No. of Flips: 2708 time to process: 3 seconds.
uf250-04.cnf fulfilled No. of Restarts: 4892 No. of Flips: 3398 time to process: 24 seconds.
uf250-04.cnf fulfilled No. of Restarts: 857 No. of Flips: 2384 time to process: 3 seconds.
uf250-04.cnf fulfilled No. of Restarts: 264 No. of Flips: 3054 time to process: 13 seconds.
uf250-04.cnf fulfilled No. of Restarts: 1350 No. of Flips: 1713 time to process: 5 seconds.
uf250-04.cnf fulfilled No. of Restarts: 5097 No. of Flips: 4508 time to process: 26 seconds.
uf250-04.cnf fulfilled No. of Restarts: 2810 No. of Flips: 2534 time to process: 15 seconds.
uf250-04.cnf fulfilled No. of Restarts: 542 No. of Flips: 3904 time to process: 12 seconds.
uf250-04.cnf fulfilled No. of Restarts: 592 No. of Flips: 1207 time to process: 11 seconds.
uf250-04.cnf fulfilled No. of Restarts: 21 No. of Flips: 4197 time to process: 4 seconds.
uf250-04.cnf fulfilled No. of Restarts: 2086 No. of Flips: 2393 time to process: 19 seconds.
uf250-04.cnf fulfilled No. of Restarts: 835 No. of Flips: 4732 time to process: 6 seconds.
uf250-04.cnf fulfilled No. of Restarts: 32 No. of Flips: 4707 time to process: 9 seconds.
uf250-04.cnf fulfilled No. of Restarts: 1464 No. of Flips: 2347 time to process: 10 seconds.
uf250-04.cnf fulfilled No. of Restarts: 644 No. of Flips: 886 time to process: 15 seconds.
uf250-04.cnf fulfilled No. of Restarts: 2422 No. of Flips: 4383 time to process: 20 seconds.
uf250-04.cnf fulfilled No. of Restarts: 1422 No. of Flips: 1482 time to process: 14 seconds.
uf250-04.cnf fulfilled No. of Restarts: 2001 No. of Flips: 1556 time to process: 9 seconds.
uf250-04.cnf fulfilled No. of Restarts: 4772 No. of Flips: 3620 time to process: 23 seconds.
uf250-04.cnf fulfilled No. of Restarts: 2894 No. of Flips: 4249 time to process: 12 seconds.
uf250-04.cnf fulfilled No. of Restarts: 1150 No. of Flips: 4371 time to process: 5 seconds.
uf250-04.cnf fulfilled No. of Restarts: 1400 No. of Flips: 1790 time to process: 8 seconds.
uf250-04.cnf fulfilled No. of Restarts: 2827 No. of Flips: 3560 time to process: 14 seconds.
uf250-04.cnf fulfilled No. of Restarts: 2658 No. of Flips: 1428 time to process: 12 seconds.
uf250-04.cnf fulfilled No. of Restarts: 1103 No. of Flips: 1528 time to process: 9 seconds.
uf250-04.cnf fulfilled No. of Restarts: 1475 No. of Flips: 2194 time to process: 7 seconds.
uf250-04.cnf fulfilled No. of Restarts: 923 No. of Flips: 4243 time to process: 5 seconds.
uf250-04.cnf fulfilled No. of Restarts: 309 No. of Flips: 2554 time to process: 2 seconds.
uf250-04.cnf fulfilled No. of Restarts: 66 No. of Flips: 3753 time to process: 12 seconds.
uf250-04.cnf fulfilled No. of Restarts: 896 No. of Flips: 3413 time to process: 8 seconds.
uf250-04.cnf fulfilled No. of Restarts: 649 No. of Flips: 1728 time to process: 15 seconds.
uf250-04.cnf fulfilled No. of Restarts: 468 No. of Flips: 3926 time to process: 6 seconds.
uf250-04.cnf fulfilled No. of Restarts: 2084 No. of Flips: 3476 time to process: 19 seconds.
uf250-04.cnf fulfilled No. of Restarts: 1584 No. of Flips: 4322 time to process: 10 seconds.
uf250-04.cnf fulfilled No. of Restarts: 4849 No. of Flips: 2352 time to process: 33 seconds.
uf250-04.cnf fulfilled No. of Restarts: 546 No. of Flips: 2002 time to process: 2 seconds.
uf250-04.cnf fulfilled No. of Restarts: 1064 No. of Flips: 1940 time to process: 14 seconds.
uf250-04.cnf fulfilled No. of Restarts: 2949 No. of Flips: 2723 time to process: 17 seconds.
uf250-04.cnf fulfilled No. of Restarts: 514 No. of Flips: 2109 time to process: 3 seconds.
uf250-04.cnf fulfilled No. of Restarts: 767 No. of Flips: 1639 time to process: 12 seconds.
uf250-04.cnf fulfilled No. of Restarts: 30 No. of Flips: 3745 time to process: 1 seconds.
uf250-04.cnf fulfilled No. of Restarts: 235 No. of Flips: 3811 time to process: 5 seconds.
uf250-04.cnf fulfilled No. of Restarts: 251 No. of Flips: 3924 time to process: 30 seconds.
uf250-04.cnf fulfilled No. of Restarts: 527 No. of Flips: 3455 time to process: 5 seconds.
uf250-04.cnf fulfilled No. of Restarts: 2360 No. of Flips: 3701 time to process: 14 seconds.
uf250-04.cnf fulfilled No. of Restarts: 1831 No. of Flips: 1916 time to process: 10 seconds.
uf250-04.cnf fulfilled No. of Restarts: 2236 No. of Flips: 2352 time to process: 9 seconds.
uf250-04.cnf fulfilled No. of Restarts: 681 No. of Flips: 4236 time to process: 19 seconds.
uf250-04.cnf fulfilled No. of Restarts: 981 No. of Flips: 3462 time to process: 11 seconds.
uf250-04.cnf fulfilled No. of Restarts: 1012 No. of Flips: 1317 time to process: 5 seconds.
uf250-04.cnf fulfilled No. of Restarts: 991 No. of Flips: 4636 time to process: 11 seconds.
uf250-04.cnf fulfilled No. of Restarts: 2197 No. of Flips: 2192 time to process: 9 seconds.
uf250-04.cnf fulfilled No. of Restarts: 449 No. of Flips: 4476 time to process: 7 seconds.
uf250-04.cnf fulfilled No. of Restarts: 1821 No. of Flips: 4859 time to process: 10 seconds.
uf250-04.cnf fulfilled No. of Restarts: 119 No. of Flips: 4143 time to process: 17 seconds.
uf250-04.cnf fulfilled No. of Restarts: 197 No. of Flips: 4086 time to process: 6 seconds.
uf250-04.cnf fulfilled No. of Restarts: 3143 No. of Flips: 3606 time to process: 14 seconds.
uf250-04.cnf fulfilled No. of Restarts: 1625 No. of Flips: 2382 time to process: 9 seconds.
uf250-04.cnf fulfilled No. of Restarts: 3716 No. of Flips: 1769 time to process: 16 seconds.
uf250-04.cnf fulfilled No. of Restarts: 440 No. of Flips: 3309 time to process: 6 seconds.
uf250-04.cnf fulfilled No. of Restarts: 2958 No. of Flips: 3956 time to process: 16 seconds.
uf250-04.cnf fulfilled No. of Restarts: 693 No. of Flips: 3528 time to process: 17 seconds.
uf250-04.cnf fulfilled No. of Restarts: 3603 No. of Flips: 2973 time to process: 15 seconds.
uf250-04.cnf fulfilled No. of Restarts: 64 No. of Flips: 2274 time to process: 12 seconds.
uf250-04.cnf fulfilled No. of Restarts: 270 No. of Flips: 3511 time to process: 6 seconds.
uf250-04.cnf fulfilled No. of Restarts: 1767 No. of Flips: 2842 time to process: 10 seconds.
uf250-04.cnf fulfilled No. of Restarts: 1661 No. of Flips: 3082 time to process: 7 seconds.
uf250-04.cnf fulfilled No. of Restarts: 1885 No. of Flips: 1823 time to process: 8 seconds.
uf250-04.cnf fulfilled No. of Restarts: 297 No. of Flips: 2267 time to process: 8 seconds.
uf250-04.cnf fulfilled No. of Restarts: 674 No. of Flips: 4088 time to process: 8 seconds.
uf250-04.cnf fulfilled No. of Restarts: 1531 No. of Flips: 2900 time to process: 8 seconds.
uf250-04.cnf fulfilled No. of Restarts: 1658 No. of Flips: 4830 time to process: 9 seconds.
uf250-04.cnf fulfilled No. of Restarts: 1598 No. of Flips: 1333 time to process: 6 seconds.
uf250-04.cnf fulfilled No. of Restarts: 405 No. of Flips: 4852 time to process: 4 seconds.
uf250-04.cnf fulfilled No. of Restarts: 1437 No. of Flips: 2442 time to process: 16 seconds.
uf250-04.cnf fulfilled No. of Restarts: 969 No. of Flips: 1499 time to process: 4 seconds.
uf250-04.cnf fulfilled No. of Restarts: 376 No. of Flips: 849 time to process: 2 seconds.
uf250-04.cnf fulfilled No. of Restarts: 943 No. of Flips: 2203 time to process: 11 seconds.
uf250-04.cnf fulfilled No. of Restarts: 1637 No. of Flips: 4563 time to process: 7 seconds.
uf250-04.cnf fulfilled No. of Restarts: 467 No. of Flips: 4930 time to process: 2 seconds.
uf250-04.cnf fulfilled No. of Restarts: 1326 No. of Flips: 3115 time to process: 7 seconds.
uf250-04.cnf fulfilled No. of Restarts: 466 No. of Flips: 4846 time to process: 10 seconds.
uf250-04.cnf fulfilled No. of Restarts: 687 No. of Flips: 1075 time to process: 14 seconds.
uf250-04.cnf fulfilled No. of Restarts: 1473 No. of Flips: 3911 time to process: 13 seconds.
uf250-04.cnf fulfilled No. of Restarts: 2268 No. of Flips: 533 time to process: 10 seconds.
uf250-04.cnf fulfilled No. of Restarts: 839 No. of Flips: 2515 time to process: 23 seconds.
uf250-04.cnf fulfilled No. of Restarts: 813 No. of Flips: 3963 time to process: 8 seconds.
uf250-04.cnf fulfilled No. of Restarts: 619 No. of Flips: 2898 time to process: 3 seconds.
uf250-04.cnf fulfilled No. of Restarts: 2861 No. of Flips: 4970 time to process: 13 seconds.
uf250-04.cnf fulfilled No. of Restarts: 2519 No. of Flips: 4674 time to process: 10 seconds.
uf250-04.cnf fulfilled No. of Restarts: 850 No. of Flips: 1006 time to process: 7 seconds.
uf250-04.cnf fulfilled No. of Restarts: 678 No. of Flips: 3934 time to process: 3 seconds.
uf250-04.cnf fulfilled No. of Restarts: 1972 No. of Flips: 1921 time to process: 9 seconds.
uf250-04.cnf fulfilled No. of Restarts: 380 No. of Flips: 3888 time to process: 1 seconds.
uf250-04.cnf fulfilled No. of Restarts: 552 No. of Flips: 2463 time to process: 16 seconds.
uf250-04.cnf fulfilled No. of Restarts: 490 No. of Flips: 3902 time to process: 22 seconds.
uf250-04.cnf fulfilled No. of Restarts: 2444 No. of Flips: 3033 time to process: 12 seconds.
uf250-04.cnf fulfilled No. of Restarts: 1548 No. of Flips: 1750 time to process: 7 seconds.
uf250-04.cnf fulfilled No. of Restarts: 5682 No. of Flips: 3151 time to process: 24 seconds.
uf250-04.cnf fulfilled No. of Restarts: 753 No. of Flips: 4127 time to process: 4 seconds.
uf250-04.cnf fulfilled No. of Restarts: 1598 No. of Flips: 1187 time to process: 8 seconds.
uf250-04.cnf fulfilled No. of Restarts: 834 No. of Flips: 4183 time to process: 5 seconds.
uf250-04.cnf fulfilled No. of Restarts: 1865 No. of Flips: 3394 time to process: 10 seconds.
uf250-04.cnf fulfilled No. of Restarts: 305 No. of Flips: 4085 time to process: 5 seconds.
uf250-04.cnf fulfilled No. of Restarts: 3343 No. of Flips: 2830 time to process: 18 seconds.
uf250-04.cnf fulfilled No. of Restarts: 633 No. of Flips: 1162 time to process: 2 seconds.
uf250-04.cnf fulfilled No. of Restarts: 93 No. of Flips: 4894 time to process: 10 seconds.
uf250-04.cnf fulfilled No. of Restarts: 1289 No. of Flips: 4281 time to process: 23 seconds.
uf250-04.cnf fulfilled No. of Restarts: 262 No. of Flips: 3415 time to process: 10 seconds.
uf250-04.cnf fulfilled No. of Restarts: 791 No. of Flips: 3862 time to process: 3 seconds.
uf250-04.cnf fulfilled No. of Restarts: 6648 No. of Flips: 3440 time to process: 30 seconds.
uf250-04.cnf fulfilled No. of Restarts: 2386 No. of Flips: 2650 time to process: 10 seconds.
uf250-04.cnf fulfilled No. of Restarts: 561 No. of Flips: 3067 time to process: 8 seconds.
uf250-04.cnf fulfilled No. of Restarts: 1062 No. of Flips: 3452 time to process: 14 seconds.
uf250-04.cnf fulfilled No. of Restarts: 1486 No. of Flips: 3377 time to process: 7 seconds.
uf250-04.cnf fulfilled No. of Restarts: 1028 No. of Flips: 4356 time to process: 12 seconds.
uf250-04.cnf fulfilled No. of Restarts: 2051 No. of Flips: 4965 time to process: 10 seconds.
uf250-04.cnf fulfilled No. of Restarts: 826 No. of Flips: 4884 time to process: 4 seconds.
uf250-04.cnf fulfilled No. of Restarts: 2458 No. of Flips: 3966 time to process: 12 seconds.
uf250-04.cnf fulfilled No. of Restarts: 486 No. of Flips: 3808 time to process: 14 seconds.
uf250-04.cnf fulfilled No. of Restarts: 237 No. of Flips: 2562 time to process: 7 seconds.
uf250-04.cnf fulfilled No. of Restarts: 4524 No. of Flips: 4733 time to process: 20 seconds.
uf250-04.cnf fulfilled No. of Restarts: 313 No. of Flips: 2745 time to process: 5 seconds.
uf250-04.cnf fulfilled No. of Restarts: 5108 No. of Flips: 4108 time to process: 23 seconds.
uf250-04.cnf fulfilled No. of Restarts: 3489 No. of Flips: 4292 time to process: 19 seconds.
uf250-04.cnf fulfilled No. of Restarts: 2015 No. of Flips: 1727 time to process: 9 seconds.
uf250-04.cnf fulfilled No. of Restarts: 3827 No. of Flips: 4018 time to process: 21 seconds.
uf250-04.cnf fulfilled No. of Restarts: 1460 No. of Flips: 1271 time to process: 13 seconds.
uf250-04.cnf fulfilled No. of Restarts: 2525 No. of Flips: 873 time to process: 11 seconds.
uf250-04.cnf fulfilled No. of Restarts: 2404 No. of Flips: 2446 time to process: 12 seconds.
uf250-04.cnf fulfilled No. of Restarts: 2459 No. of Flips: 1070 time to process: 14 seconds.
uf250-04.cnf fulfilled No. of Restarts: 6828 No. of Flips: 3308 time to process: 29 seconds.
uf250-04.cnf fulfilled No. of Restarts: 18 No. of Flips: 4403 time to process: 0 seconds.
uf250-04.cnf fulfilled No. of Restarts: 3173 No. of Flips: 4804 time to process: 16 seconds.
uf250-04.cnf fulfilled No. of Restarts: 496 No. of Flips: 3351 time to process: 7 seconds.
uf250-04.cnf fulfilled No. of Restarts: 650 No. of Flips: 2277 time to process: 3 seconds.
uf250-04.cnf fulfilled No. of Restarts: 345 No. of Flips: 2438 time to process: 2 seconds.
uf250-04.cnf fulfilled No. of Restarts: 1523 No. of Flips: 2744 time to process: 7 seconds.
uf250-04.cnf fulfilled No. of Restarts: 1118 No. of Flips: 4809 time to process: 7 seconds.
uf250-04.cnf fulfilled No. of Restarts: 653 No. of Flips: 4522 time to process: 9 seconds.
uf250-04.cnf fulfilled No. of Restarts: 894 No. of Flips: 2778 time to process: 19 seconds.
uf250-04.cnf fulfilled No. of Restarts: 2276 No. of Flips: 4828 time to process: 11 seconds.
uf250-04.cnf fulfilled No. of Restarts: 473 No. of Flips: 2475 time to process: 4 seconds.
uf250-04.cnf fulfilled No. of Restarts: 306 No. of Flips: 3183 time to process: 7 seconds.
uf250-04.cnf fulfilled No. of Restarts: 3974 No. of Flips: 3186 time to process: 18 seconds.
uf250-04.cnf fulfilled No. of Restarts: 959 No. of Flips: 4653 time to process: 9 seconds.
uf250-04.cnf fulfilled No. of Restarts: 158 No. of Flips: 1214 time to process: 4 seconds.
uf250-04.cnf fulfilled No. of Restarts: 1564 No. of Flips: 493 time to process: 7 seconds.
uf250-04.cnf fulfilled No. of Restarts: 2387 No. of Flips: 1613 time to process: 16 seconds.
uf250-04.cnf fulfilled No. of Restarts: 265 No. of Flips: 2291 time to process: 1 seconds.
uf250-04.cnf fulfilled No. of Restarts: 2730 No. of Flips: 1811 time to process: 21 seconds.
uf250-04.cnf fulfilled No. of Restarts: 201 No. of Flips: 4119 time to process: 14 seconds.
uf250-04.cnf fulfilled No. of Restarts: 841 No. of Flips: 4516 time to process: 30 seconds.
uf250-04.cnf fulfilled No. of Restarts: 1174 No. of Flips: 2315 time to process: 8 seconds.
uf250-04.cnf fulfilled No. of Restarts: 1105 No. of Flips: 1821 time to process: 24 seconds.
uf250-04.cnf fulfilled No. of Restarts: 1035 No. of Flips: 3425 time to process: 6 seconds.
uf250-04.cnf fulfilled No. of Restarts: 2534 No. of Flips: 3320 time to process: 13 seconds.
uf250-04.cnf fulfilled No. of Restarts: 424 No. of Flips: 2160 time to process: 6 seconds.
uf250-04.cnf fulfilled No. of Restarts: 100 No. of Flips: 3419 time to process: 3 seconds.
uf250-04.cnf fulfilled No. of Restarts: 2910 No. of Flips: 1816 time to process: 18 seconds.
uf250-04.cnf fulfilled No. of Restarts: 3021 No. of Flips: 3378 time to process: 13 seconds.
uf250-04.cnf fulfilled No. of Restarts: 245 No. of Flips: 4484 time to process: 10 seconds.
uf250-04.cnf fulfilled No. of Restarts: 3537 No. of Flips: 4158 time to process: 15 seconds.
uf250-04.cnf fulfilled No. of Restarts: 1646 No. of Flips: 2386 time to process: 8 seconds.
uf250-04.cnf fulfilled No. of Restarts: 2099 No. of Flips: 2163 time to process: 10 seconds.
uf250-04.cnf fulfilled No. of Restarts: 1118 No. of Flips: 3670 time to process: 10 seconds.
uf250-04.cnf fulfilled No. of Restarts: 1640 No. of Flips: 3949 time to process: 7 seconds.
uf250-04.cnf fulfilled No. of Restarts: 4605 No. of Flips: 4318 time to process: 21 seconds.
uf250-04.cnf fulfilled No. of Restarts: 360 No. of Flips: 2219 time to process: 8 seconds.
uf250-04.cnf fulfilled No. of Restarts: 889 No. of Flips: 1433 time to process: 4 seconds.
uf250-04.cnf fulfilled No. of Restarts: 242 No. of Flips: 1839 time to process: 10 seconds.
uf250-04.cnf fulfilled No. of Restarts: 237 No. of Flips: 1265 time to process: 7 seconds.
uf250-04.cnf fulfilled No. of Restarts: 675 No. of Flips: 4587 time to process: 12 seconds.
uf250-04.cnf fulfilled No. of Restarts: 3169 No. of Flips: 3979 time to process: 13 seconds.
uf250-04.cnf fulfilled No. of Restarts: 1264 No. of Flips: 2749 time to process: 10 seconds.
uf250-04.cnf fulfilled No. of Restarts: 3 No. of Flips: 3068 time to process: 8 seconds.
uf250-04.cnf fulfilled No. of Restarts: 894 No. of Flips: 2085 time to process: 4 seconds.
uf250-04.cnf fulfilled No. of Restarts: 508 No. of Flips: 4086 time to process: 4 seconds.
uf250-04.cnf fulfilled No. of Restarts: 149 No. of Flips: 3928 time to process: 3 seconds.
uf250-04.cnf fulfilled No. of Restarts: 3605 No. of Flips: 2879 time to process: 33 seconds.
uf250-04.cnf fulfilled No. of Restarts: 473 No. of Flips: 1920 time to process: 3 seconds.
uf250-04.cnf fulfilled No. of Restarts: 1010 No. of Flips: 3308 time to process: 10 seconds.
uf250-04.cnf fulfilled No. of Restarts: 1691 No. of Flips: 2756 time to process: 12 seconds.
uf250-04.cnf fulfilled No. of Restarts: 931 No. of Flips: 4018 time to process: 18 seconds.
uf250-04.cnf fulfilled No. of Restarts: 2239 No. of Flips: 1340 time to process: 20 seconds.
uf250-04.cnf fulfilled No. of Restarts: 604 No. of Flips: 3995 time to process: 3 seconds.
uf250-04.cnf fulfilled No. of Restarts: 226 No. of Flips: 3297 time to process: 7 seconds.
uf250-04.cnf fulfilled No. of Restarts: 1954 No. of Flips: 1607 time to process: 12 seconds.
uf250-04.cnf fulfilled No. of Restarts: 6754 No. of Flips: 3634 time to process: 33 seconds.
uf250-04.cnf fulfilled No. of Restarts: 339 No. of Flips: 3409 time to process: 3 seconds.
uf250-04.cnf fulfilled No. of Restarts: 777 No. of Flips: 3004 time to process: 5 seconds.
uf250-04.cnf fulfilled No. of Restarts: 1678 No. of Flips: 1520 time to process: 7 seconds.
uf250-04.cnf fulfilled No. of Restarts: 3086 No. of Flips: 1269 time to process: 17 seconds.
uf250-04.cnf fulfilled No. of Restarts: 21 No. of Flips: 3793 time to process: 0 seconds.
uf250-04.cnf fulfilled No. of Restarts: 963 No. of Flips: 1580 time to process: 6 seconds.
uf250-04.cnf fulfilled No. of Restarts: 3149 No. of Flips: 3476 time to process: 17 seconds.
uf250-04.cnf fulfilled No. of Restarts: 301 No. of Flips: 2943 time to process: 2 seconds.
uf250-04.cnf fulfilled No. of Restarts: 78 No. of Flips: 2939 time to process: 2 seconds.
uf250-04.cnf fulfilled No. of Restarts: 101 No. of Flips: 2710 time to process: 2 seconds.
uf250-04.cnf fulfilled No. of Restarts: 2820 No. of Flips: 733 time to process: 14 seconds.
uf250-04.cnf fulfilled No. of Restarts: 1484 No. of Flips: 2671 time to process: 15 seconds.
uf250-04.cnf fulfilled No. of Restarts: 79 No. of Flips: 1251 time to process: 1 seconds.
uf250-04.cnf fulfilled No. of Restarts: 1087 No. of Flips: 4124 time to process: 14 seconds.
uf250-04.cnf fulfilled No. of Restarts: 2028 No. of Flips: 1797 time to process: 13 seconds.
uf250-04.cnf fulfilled No. of Restarts: 1577 No. of Flips: 3117 time to process: 15 seconds.
uf250-04.cnf fulfilled No. of Restarts: 2501 No. of Flips: 4352 time to process: 21 seconds.
uf250-04.cnf fulfilled No. of Restarts: 2503 No. of Flips: 1550 time to process: 16 seconds.
uf250-04.cnf fulfilled No. of Restarts: 2345 No. of Flips: 3422 time to process: 10 seconds.
uf250-04.cnf fulfilled No. of Restarts: 4160 No. of Flips: 4413 time to process: 18 seconds.
uf250-04.cnf fulfilled No. of Restarts: 279 No. of Flips: 838 time to process: 1 seconds.
uf250-04.cnf fulfilled No. of Restarts: 2606 No. of Flips: 643 time to process: 11 seconds.
uf250-04.cnf fulfilled No. of Restarts: 197 No. of Flips: 4268 time to process: 7 seconds.
uf250-04.cnf fulfilled No. of Restarts: 66 No. of Flips: 4413 time to process: 5 seconds.
uf250-04.cnf fulfilled No. of Restarts: 118 No. of Flips: 2417 time to process: 0 seconds.
uf250-04.cnf fulfilled No. of Restarts: 1687 No. of Flips: 4033 time to process: 7 seconds.
uf250-04.cnf fulfilled No. of Restarts: 1003 No. of Flips: 3957 time to process: 13 seconds.
uf250-04.cnf fulfilled No. of Restarts: 1151 No. of Flips: 2496 time to process: 13 seconds.
uf250-04.cnf fulfilled No. of Restarts: 2193 No. of Flips: 3334 time to process: 15 seconds.
uf250-04.cnf fulfilled No. of Restarts: 4214 No. of Flips: 2696 time to process: 25 seconds.
uf250-04.cnf fulfilled No. of Restarts: 290 No. of Flips: 4408 time to process: 10 seconds.
uf250-04.cnf fulfilled No. of Restarts: 2156 No. of Flips: 3270 time to process: 11 seconds.
uf250-04.cnf fulfilled No. of Restarts: 1574 No. of Flips: 3938 time to process: 8 seconds.
uf250-04.cnf fulfilled No. of Restarts: 4397 No. of Flips: 3011 time to process: 20 seconds.
uf250-04.cnf fulfilled No. of Restarts: 276 No. of Flips: 4837 time to process: 14 seconds.
uf250-04.cnf fulfilled No. of Restarts: 1067 No. of Flips: 3386 time to process: 6 seconds.
uf250-04.cnf fulfilled No. of Restarts: 659 No. of Flips: 3993 time to process: 6 seconds.
uf250-04.cnf fulfilled No. of Restarts: 3347 No. of Flips: 1331 time to process: 25 seconds.
uf250-04.cnf fulfilled No. of Restarts: 227 No. of Flips: 4120 time to process: 15 seconds.
uf250-04.cnf fulfilled No. of Restarts: 1262 No. of Flips: 4543 time to process: 6 seconds.
uf250-04.cnf fulfilled No. of Restarts: 3610 No. of Flips: 4613 time to process: 21 seconds.
uf250-04.cnf fulfilled No. of Restarts: 1926 No. of Flips: 635 time to process: 15 seconds.
uf250-04.cnf fulfilled No. of Restarts: 584 No. of Flips: 4497 time to process: 8 seconds.
uf250-04.cnf fulfilled No. of Restarts: 2753 No. of Flips: 3038 time to process: 14 seconds.
uf250-04.cnf fulfilled No. of Restarts: 685 No. of Flips: 1154 time to process: 12 seconds.
uf250-04.cnf fulfilled No. of Restarts: 2083 No. of Flips: 1442 time to process: 15 seconds.
uf250-04.cnf fulfilled No. of Restarts: 3435 No. of Flips: 2705 time to process: 18 seconds.
uf250-04.cnf fulfilled No. of Restarts: 228 No. of Flips: 1604 time to process: 19 seconds.
uf250-04.cnf fulfilled No. of Restarts: 724 No. of Flips: 3460 time to process: 10 seconds.
uf250-04.cnf fulfilled No. of Restarts: 4489 No. of Flips: 3399 time to process: 26 seconds.
uf250-04.cnf fulfilled No. of Restarts: 698 No. of Flips: 2311 time to process: 5 seconds.
uf250-04.cnf fulfilled No. of Restarts: 245 No. of Flips: 1362 time to process: 2 seconds.
uf250-04.cnf fulfilled No. of Restarts: 1945 No. of Flips: 4194 time to process: 9 seconds.
uf250-04.cnf fulfilled No. of Restarts: 1388 No. of Flips: 4176 time to process: 22 seconds.
uf250-04.cnf fulfilled No. of Restarts: 455 No. of Flips: 800 time to process: 2 seconds.
uf250-04.cnf fulfilled No. of Restarts: 1389 No. of Flips: 2316 time to process: 15 seconds.
uf250-04.cnf fulfilled No. of Restarts: 1801 No. of Flips: 864 time to process: 11 seconds.
uf250-04.cnf fulfilled No. of Restarts: 1941 No. of Flips: 2544 time to process: 17 seconds.
uf250-04.cnf fulfilled No. of Restarts: 988 No. of Flips: 3446 time to process: 11 seconds.
uf250-04.cnf fulfilled No. of Restarts: 1911 No. of Flips: 3118 time to process: 24 seconds.
uf250-04.cnf fulfilled No. of Restarts: 2194 No. of Flips: 3385 time to process: 10 seconds.
uf250-04.cnf fulfilled No. of Restarts: 209 No. of Flips: 3471 time to process: 13 seconds.
uf250-04.cnf fulfilled No. of Restarts: 1867 No. of Flips: 2849 time to process: 13 seconds.
uf250-04.cnf fulfilled No. of Restarts: 204 No. of Flips: 4985 time to process: 1 seconds.
uf250-04.cnf fulfilled No. of Restarts: 1686 No. of Flips: 3732 time to process: 11 seconds.
uf250-04.cnf fulfilled No. of Restarts: 84 No. of Flips: 3017 time to process: 4 seconds.
uf250-04.cnf fulfilled No. of Restarts: 219 No. of Flips: 913 time to process: 8 seconds.
uf250-04.cnf fulfilled No. of Restarts: 3951 No. of Flips: 2880 time to process: 17 seconds.
uf250-04.cnf fulfilled No. of Restarts: 499 No. of Flips: 1415 time to process: 5 seconds.
uf250-04.cnf fulfilled No. of Restarts: 2936 No. of Flips: 2932 time to process: 28 seconds.
uf250-04.cnf fulfilled No. of Restarts: 1202 No. of Flips: 4113 time to process: 5 seconds.
uf250-04.cnf fulfilled No. of Restarts: 1486 No. of Flips: 4505 time to process: 17 seconds.
uf250-04.cnf fulfilled No. of Restarts: 1518 No. of Flips: 4123 time to process: 7 seconds.
uf250-04.cnf fulfilled No. of Restarts: 568 No. of Flips: 4551 time to process: 8 seconds.
uf250-04.cnf fulfilled No. of Restarts: 48 No. of Flips: 1469 time to process: 2 seconds.
uf250-04.cnf fulfilled No. of Restarts: 60 No. of Flips: 1323 time to process: 16 seconds.
uf250-04.cnf fulfilled No. of Restarts: 908 No. of Flips: 3590 time to process: 6 seconds.
uf250-04.cnf fulfilled No. of Restarts: 458 No. of Flips: 3716 time to process: 4 seconds.
uf250-04.cnf fulfilled No. of Restarts: 1044 No. of Flips: 4521 time to process: 4 seconds.
uf250-04.cnf fulfilled No. of Restarts: 1444 No. of Flips: 2530 time to process: 15 seconds.
uf250-04.cnf fulfilled No. of Restarts: 209 No. of Flips: 1486 time to process: 2 seconds.
uf250-04.cnf fulfilled No. of Restarts: 1456 No. of Flips: 3413 time to process: 6 seconds.
uf250-04.cnf fulfilled No. of Restarts: 1719 No. of Flips: 4719 time to process: 13 seconds.
uf250-04.cnf fulfilled No. of Restarts: 1758 No. of Flips: 2440 time to process: 8 seconds.
uf250-04.cnf fulfilled No. of Restarts: 1572 No. of Flips: 3892 time to process: 7 seconds.
uf250-04.cnf fulfilled No. of Restarts: 981 No. of Flips: 2868 time to process: 7 seconds.
uf250-04.cnf fulfilled No. of Restarts: 4459 No. of Flips: 1900 time to process: 21 seconds.
uf250-04.cnf fulfilled No. of Restarts: 1064 No. of Flips: 4117 time to process: 8 seconds.
uf250-04.cnf fulfilled No. of Restarts: 519 No. of Flips: 653 time to process: 12 seconds.
uf250-04.cnf fulfilled No. of Restarts: 854 No. of Flips: 3876 time to process: 5 seconds.
uf250-04.cnf fulfilled No. of Restarts: 1226 No. of Flips: 4804 time to process: 10 seconds.
uf250-04.cnf fulfilled No. of Restarts: 1361 No. of Flips: 1154 time to process: 10 seconds.
uf250-04.cnf fulfilled No. of Restarts: 212 No. of Flips: 3613 time to process: 0 seconds.
uf250-04.cnf fulfilled No. of Restarts: 1095 No. of Flips: 4684 time to process: 23 seconds.
uf250-04.cnf fulfilled No. of Restarts: 930 No. of Flips: 916 time to process: 15 seconds.
uf250-04.cnf fulfilled No. of Restarts: 1915 No. of Flips: 2366 time to process: 14 seconds.
uf250-04.cnf fulfilled No. of Restarts: 273 No. of Flips: 3205 time to process: 8 seconds.
uf250-04.cnf fulfilled No. of Restarts: 1143 No. of Flips: 2962 time to process: 10 seconds.
uf250-04.cnf fulfilled No. of Restarts: 261 No. of Flips: 1053 time to process: 19 seconds.
uf250-04.cnf fulfilled No. of Restarts: 1137 No. of Flips: 1437 time to process: 10 seconds.
uf250-04.cnf fulfilled No. of Restarts: 6240 No. of Flips: 3778 time to process: 32 seconds.
uf250-04.cnf fulfilled No. of Restarts: 992 No. of Flips: 4019 time to process: 6 seconds.
uf250-04.cnf fulfilled No. of Restarts: 834 No. of Flips: 3748 time to process: 11 seconds.
uf250-04.cnf fulfilled No. of Restarts: 902 No. of Flips: 4687 time to process: 4 seconds.
uf250-04.cnf fulfilled No. of Restarts: 4839 No. of Flips: 2221 time to process: 22 seconds.
uf250-04.cnf fulfilled No. of Restarts: 1175 No. of Flips: 4469 time to process: 14 seconds.
uf250-04.cnf fulfilled No. of Restarts: 988 No. of Flips: 1852 time to process: 4 seconds.
uf250-04.cnf fulfilled No. of Restarts: 1188 No. of Flips: 3414 time to process: 11 seconds.
uf250-04.cnf fulfilled No. of Restarts: 374 No. of Flips: 4627 time to process: 3 seconds.
uf250-04.cnf fulfilled No. of Restarts: 3547 No. of Flips: 2330 time to process: 19 seconds.
uf250-04.cnf fulfilled No. of Restarts: 1992 No. of Flips: 4055 time to process: 8 seconds.
uf250-04.cnf fulfilled No. of Restarts: 430 No. of Flips: 4528 time to process: 5 seconds.
uf250-04.cnf fulfilled No. of Restarts: 994 No. of Flips: 4640 time to process: 7 seconds.
uf250-04.cnf fulfilled No. of Restarts: 574 No. of Flips: 4386 time to process: 8 seconds.
uf250-04.cnf fulfilled No. of Restarts: 524 No. of Flips: 3052 time to process: 2 seconds.
uf250-04.cnf fulfilled No. of Restarts: 1171 No. of Flips: 1830 time to process: 6 seconds.
uf250-04.cnf fulfilled No. of Restarts: 450 No. of Flips: 1850 time to process: 3 seconds.
uf250-04.cnf fulfilled No. of Restarts: 746 No. of Flips: 2448 time to process: 4 seconds.
uf250-04.cnf fulfilled No. of Restarts: 1254 No. of Flips: 2490 time to process: 12 seconds.
uf250-04.cnf fulfilled No. of Restarts: 1549 No. of Flips: 1757 time to process: 21 seconds.
uf250-04.cnf fulfilled No. of Restarts: 247 No. of Flips: 3741 time to process: 17 seconds.
uf250-04.cnf fulfilled No. of Restarts: 1227 No. of Flips: 3676 time to process: 11 seconds.
uf250-04.cnf fulfilled No. of Restarts: 623 No. of Flips: 2009 time to process: 11 seconds.
uf250-04.cnf fulfilled No. of Restarts: 954 No. of Flips: 4174 time to process: 12 seconds.
uf250-04.cnf fulfilled No. of Restarts: 91 No. of Flips: 3290 time to process: 7 seconds.
uf250-04.cnf fulfilled No. of Restarts: 1148 No. of Flips: 4779 time to process: 6 seconds.
uf250-04.cnf fulfilled No. of Restarts: 837 No. of Flips: 3617 time to process: 8 seconds.
uf250-04.cnf fulfilled No. of Restarts: 323 No. of Flips: 1631 time to process: 11 seconds.
uf250-04.cnf fulfilled No. of Restarts: 713 No. of Flips: 3576 time to process: 4 seconds.
uf250-04.cnf fulfilled No. of Restarts: 4767 No. of Flips: 2514 time to process: 24 seconds.
uf250-04.cnf fulfilled No. of Restarts: 2821 No. of Flips: 1105 time to process: 12 seconds.
uf250-04.cnf fulfilled No. of Restarts: 1022 No. of Flips: 2338 time to process: 5 seconds.
uf250-04.cnf fulfilled No. of Restarts: 31 No. of Flips: 4079 time to process: 0 seconds.
uf250-04.cnf fulfilled No. of Restarts: 1697 No. of Flips: 589 time to process: 15 seconds.
uf250-04.cnf fulfilled No. of Restarts: 305 No. of Flips: 1022 time to process: 1 seconds.
uf250-04.cnf fulfilled No. of Restarts: 834 No. of Flips: 4796 time to process: 5 seconds.
uf250-04.cnf fulfilled No. of Restarts: 309 No. of Flips: 2781 time to process: 6 seconds.
uf250-04.cnf fulfilled No. of Restarts: 2594 No. of Flips: 2789 time to process: 13 seconds.
uf250-04.cnf fulfilled No. of Restarts: 1101 No. of Flips: 1707 time to process: 6 seconds.
uf250-04.cnf fulfilled No. of Restarts: 2627 No. of Flips: 2248 time to process: 15 seconds.
uf250-04.cnf fulfilled No. of Restarts: 396 No. of Flips: 1454 time to process: 5 seconds.
uf250-04.cnf fulfilled No. of Restarts: 1669 No. of Flips: 4016 time to process: 8 seconds.
uf250-04.cnf fulfilled No. of Restarts: 1530 No. of Flips: 1183 time to process: 17 seconds.
uf250-04.cnf fulfilled No. of Restarts: 847 No. of Flips: 3219 time to process: 7 seconds.
uf250-04.cnf fulfilled No. of Restarts: 128 No. of Flips: 3972 time to process: 2 seconds.
uf250-04.cnf fulfilled No. of Restarts: 83 No. of Flips: 4232 time to process: 14 seconds.
uf250-04.cnf fulfilled No. of Restarts: 2806 No. of Flips: 4575 time to process: 13 seconds.
uf250-04.cnf fulfilled No. of Restarts: 506 No. of Flips: 2492 time to process: 9 seconds.
uf250-04.cnf fulfilled No. of Restarts: 241 No. of Flips: 2645 time to process: 3 seconds.
uf250-04.cnf fulfilled No. of Restarts: 1097 No. of Flips: 1935 time to process: 8 seconds.
uf250-04.cnf fulfilled No. of Restarts: 521 No. of Flips: 4080 time to process: 2 seconds.
uf250-04.cnf fulfilled No. of Restarts: 387 No. of Flips: 4579 time to process: 6 seconds.
uf250-04.cnf fulfilled No. of Restarts: 1009 No. of Flips: 3532 time to process: 5 seconds.
uf250-04.cnf fulfilled No. of Restarts: 90 No. of Flips: 2246 time to process: 5 seconds.
uf250-04.cnf fulfilled No. of Restarts: 318 No. of Flips: 1922 time to process: 5 seconds.
uf250-04.cnf fulfilled No. of Restarts: 546 No. of Flips: 1115 time to process: 5 seconds.
uf250-04.cnf fulfilled No. of Restarts: 3880 No. of Flips: 3607 time to process: 24 seconds.
uf250-04.cnf fulfilled No. of Restarts: 400 No. of Flips: 2059 time to process: 5 seconds.
uf250-04.cnf fulfilled No. of Restarts: 418 No. of Flips: 1399 time to process: 3 seconds.
uf250-04.cnf fulfilled No. of Restarts: 40 No. of Flips: 1096 time to process: 7 seconds.
uf250-04.cnf fulfilled No. of Restarts: 1266 No. of Flips: 4807 time to process: 8 seconds.
uf250-04.cnf fulfilled No. of Restarts: 3080 No. of Flips: 4311 time to process: 22 seconds.
uf250-04.cnf fulfilled No. of Restarts: 167 No. of Flips: 4585 time to process: 11 seconds.
uf250-04.cnf fulfilled No. of Restarts: 636 No. of Flips: 2068 time to process: 4 seconds.
uf250-04.cnf fulfilled No. of Restarts: 275 No. of Flips: 3540 time to process: 3 seconds.
uf250-04.cnf fulfilled No. of Restarts: 8143 No. of Flips: 4857 time to process: 35 seconds.
uf250-04.cnf fulfilled No. of Restarts: 1900 No. of Flips: 4038 time to process: 8 seconds.
uf250-04.cnf fulfilled No. of Restarts: 1620 No. of Flips: 3807 time to process: 7 seconds.
uf250-04.cnf fulfilled No. of Restarts: 443 No. of Flips: 1615 time to process: 12 seconds.
uf250-04.cnf fulfilled No. of Restarts: 1292 No. of Flips: 1140 time to process: 7 seconds.
uf250-04.cnf fulfilled No. of Restarts: 1535 No. of Flips: 2499 time to process: 13 seconds.
uf250-04.cnf fulfilled No. of Restarts: 224 No. of Flips: 3920 time to process: 8 seconds.
uf250-04.cnf fulfilled No. of Restarts: 753 No. of Flips: 3936 time to process: 4 seconds.
uf250-04.cnf fulfilled No. of Restarts: 2088 No. of Flips: 4537 time to process: 17 seconds.
uf250-04.cnf fulfilled No. of Restarts: 2758 No. of Flips: 4383 time to process: 16 seconds.
uf250-04.cnf fulfilled No. of Restarts: 14 No. of Flips: 2392 time to process: 2 seconds.
uf250-04.cnf fulfilled No. of Restarts: 1549 No. of Flips: 3760 time to process: 7 seconds.
uf250-04.cnf fulfilled No. of Restarts: 743 No. of Flips: 3542 time to process: 8 seconds.
uf250-04.cnf fulfilled No. of Restarts: 11 No. of Flips: 2956 time to process: 1 seconds.
uf250-04.cnf fulfilled No. of Restarts: 3630 No. of Flips: 3698 time to process: 16 seconds.
uf250-04.cnf fulfilled No. of Restarts: 1 No. of Flips: 1208 time to process: 4 seconds.
uf250-04.cnf fulfilled No. of Restarts: 178 No. of Flips: 2371 time to process: 2 seconds.
uf250-04.cnf fulfilled No. of Restarts: 1503 No. of Flips: 3169 time to process: 11 seconds.
uf250-04.cnf fulfilled No. of Restarts: 2471 No. of Flips: 2895 time to process: 13 seconds.
uf250-04.cnf fulfilled No. of Restarts: 248 No. of Flips: 1546 time to process: 12 seconds.
uf250-04.cnf fulfilled No. of Restarts: 566 No. of Flips: 2702 time to process: 3 seconds.
uf250-04.cnf fulfilled No. of Restarts: 770 No. of Flips: 3644 time to process: 15 seconds.
uf250-04.cnf fulfilled No. of Restarts: 4380 No. of Flips: 1660 time to process: 25 seconds.
uf250-04.cnf fulfilled No. of Restarts: 1641 No. of Flips: 3525 time to process: 7 seconds.
uf250-04.cnf fulfilled No. of Restarts: 647 No. of Flips: 2783 time to process: 17 seconds.
uf250-04.cnf fulfilled No. of Restarts: 2019 No. of Flips: 3962 time to process: 8 seconds.
uf250-04.cnf fulfilled No. of Restarts: 4019 No. of Flips: 1459 time to process: 19 seconds.
uf250-04.cnf fulfilled No. of Restarts: 761 No. of Flips: 1601 time to process: 13 seconds.
uf250-04.cnf fulfilled No. of Restarts: 516 No. of Flips: 2059 time to process: 18 seconds.
uf250-04.cnf fulfilled No. of Restarts: 495 No. of Flips: 2183 time to process: 8 seconds.
uf250-04.cnf fulfilled No. of Restarts: 203 No. of Flips: 2759 time to process: 1 seconds.
uf250-04.cnf fulfilled No. of Restarts: 2439 No. of Flips: 4397 time to process: 15 seconds.
uf250-04.cnf fulfilled No. of Restarts: 994 No. of Flips: 4852 time to process: 18 seconds.
uf250-04.cnf fulfilled No. of Restarts: 1229 No. of Flips: 1977 time to process: 9 seconds.
uf250-04.cnf fulfilled No. of Restarts: 2164 No. of Flips: 4220 time to process: 9 seconds.
uf250-04.cnf fulfilled No. of Restarts: 339 No. of Flips: 2737 time to process: 6 seconds.
uf250-04.cnf fulfilled No. of Restarts: 317 No. of Flips: 834 time to process: 2 seconds.
uf250-04.cnf fulfilled No. of Restarts: 365 No. of Flips: 3700 time to process: 1 seconds.
uf250-04.cnf fulfilled No. of Restarts: 97 No. of Flips: 1859 time to process: 8 seconds.
uf250-04.cnf fulfilled No. of Restarts: 449 No. of Flips: 4704 time to process: 15 seconds.
uf250-04.cnf fulfilled No. of Restarts: 1488 No. of Flips: 4291 time to process: 7 seconds.
uf250-04.cnf fulfilled No. of Restarts: 3369 No. of Flips: 1501 time to process: 24 seconds.
uf250-04.cnf fulfilled No. of Restarts: 822 No. of Flips: 3432 time to process: 7 seconds.
uf250-04.cnf fulfilled No. of Restarts: 56 No. of Flips: 2188 time to process: 4 seconds.
uf250-04.cnf fulfilled No. of Restarts: 2584 No. of Flips: 2116 time to process: 16 seconds.
uf250-04.cnf fulfilled No. of Restarts: 442 No. of Flips: 4617 time to process: 2 seconds.
uf250-04.cnf fulfilled No. of Restarts: 471 No. of Flips: 4903 time to process: 2 seconds.
uf250-04.cnf fulfilled No. of Restarts: 8 No. of Flips: 4188 time to process: 8 seconds.
uf250-04.cnf fulfilled No. of Restarts: 2167 No. of Flips: 4130 time to process: 17 seconds.
uf250-04.cnf fulfilled No. of Restarts: 2523 No. of Flips: 3686 time to process: 11 seconds.
uf250-04.cnf fulfilled No. of Restarts: 572 No. of Flips: 3241 time to process: 2 seconds.
uf250-04.cnf fulfilled No. of Restarts: 642 No. of Flips: 1625 time to process: 7 seconds.
uf250-04.cnf fulfilled No. of Restarts: 1471 No. of Flips: 2050 time to process: 6 seconds.
uf250-04.cnf fulfilled No. of Restarts: 1340 No. of Flips: 1719 time to process: 10 seconds.
uf250-04.cnf fulfilled No. of Restarts: 1153 No. of Flips: 2772 time to process: 13 seconds.
uf250-04.cnf fulfilled No. of Restarts: 1439 No. of Flips: 2609 time to process: 9 seconds.
uf250-04.cnf fulfilled No. of Restarts: 123 No. of Flips: 4626 time to process: 13 seconds.
uf250-04.cnf fulfilled No. of Restarts: 942 No. of Flips: 2737 time to process: 12 seconds.
uf250-04.cnf fulfilled No. of Restarts: 707 No. of Flips: 3314 time to process: 8 seconds.
uf250-04.cnf fulfilled No. of Restarts: 506 No. of Flips: 4144 time to process: 10 seconds.
uf250-04.cnf fulfilled No. of Restarts: 1524 No. of Flips: 4173 time to process: 8 seconds.
uf250-04.cnf fulfilled No. of Restarts: 1706 No. of Flips: 3418 time to process: 11 seconds.
uf250-04.cnf fulfilled No. of Restarts: 2361 No. of Flips: 4558 time to process: 13 seconds.
uf250-04.cnf fulfilled No. of Restarts: 2317 No. of Flips: 4237 time to process: 15 seconds.
uf250-04.cnf fulfilled No. of Restarts: 310 No. of Flips: 1768 time to process: 1 seconds.
uf250-04.cnf fulfilled No. of Restarts: 1328 No. of Flips: 3758 time to process: 13 seconds.
uf250-04.cnf fulfilled No. of Restarts: 1268 No. of Flips: 4621 time to process: 22 seconds.
uf250-04.cnf fulfilled No. of Restarts: 858 No. of Flips: 1215 time to process: 3 seconds.
uf250-04.cnf fulfilled No. of Restarts: 2309 No. of Flips: 3224 time to process: 15 seconds.
uf250-04.cnf fulfilled No. of Restarts: 275 No. of Flips: 2683 time to process: 1 seconds.
uf250-04.cnf fulfilled No. of Restarts: 3646 No. of Flips: 2011 time to process: 17 seconds.
uf250-04.cnf fulfilled No. of Restarts: 3255 No. of Flips: 1652 time to process: 16 seconds.
uf250-04.cnf fulfilled No. of Restarts: 376 No. of Flips: 1958 time to process: 5 seconds.
uf250-04.cnf fulfilled No. of Restarts: 54 No. of Flips: 3607 time to process: 3 seconds.
uf250-04.cnf fulfilled No. of Restarts: 3386 No. of Flips: 3109 time to process: 16 seconds.
uf250-04.cnf fulfilled No. of Restarts: 685 No. of Flips: 1805 time to process: 4 seconds.
uf250-04.cnf fulfilled No. of Restarts: 2941 No. of Flips: 3429 time to process: 16 seconds.
uf250-04.cnf fulfilled No. of Restarts: 2520 No. of Flips: 4301 time to process: 15 seconds.
uf250-04.cnf fulfilled No. of Restarts: 427 No. of Flips: 2992 time to process: 8 seconds.
uf250-04.cnf fulfilled No. of Restarts: 3082 No. of Flips: 2829 time to process: 27 seconds.
uf250-04.cnf fulfilled No. of Restarts: 317 No. of Flips: 2177 time to process: 1 seconds.
uf250-04.cnf fulfilled No. of Restarts: 30 No. of Flips: 1786 time to process: 4 seconds.
uf250-04.cnf fulfilled No. of Restarts: 2720 No. of Flips: 1213 time to process: 13 seconds.
uf250-04.cnf fulfilled No. of Restarts: 349 No. of Flips: 3992 time to process: 5 seconds.
uf250-04.cnf fulfilled No. of Restarts: 1184 No. of Flips: 3078 time to process: 6 seconds.
uf250-04.cnf fulfilled No. of Restarts: 4651 No. of Flips: 3478 time to process: 27 seconds.
uf250-04.cnf fulfilled No. of Restarts: 2156 No. of Flips: 3112 time to process: 10 seconds.
uf250-04.cnf fulfilled No. of Restarts: 20 No. of Flips: 1492 time to process: 3 seconds.
uf250-04.cnf fulfilled No. of Restarts: 394 No. of Flips: 1968 time to process: 9 seconds.
uf250-04.cnf fulfilled No. of Restarts: 1733 No. of Flips: 3731 time to process: 8 seconds.
uf250-04.cnf fulfilled No. of Restarts: 55 No. of Flips: 2180 time to process: 3 seconds.
uf250-04.cnf fulfilled No. of Restarts: 1908 No. of Flips: 2346 time to process: 8 seconds.
uf250-04.cnf fulfilled No. of Restarts: 38 No. of Flips: 4399 time to process: 6 seconds.
uf250-04.cnf fulfilled No. of Restarts: 1921 No. of Flips: 4956 time to process: 10 seconds.
uf250-04.cnf fulfilled No. of Restarts: 431 No. of Flips: 2899 time to process: 8 seconds.
uf250-04.cnf fulfilled No. of Restarts: 1088 No. of Flips: 2298 time to process: 9 seconds.
uf250-04.cnf fulfilled No. of Restarts: 1268 No. of Flips: 4116 time to process: 8 seconds.
uf250-04.cnf fulfilled No. of Restarts: 736 No. of Flips: 4866 time to process: 5 seconds.
uf250-04.cnf fulfilled No. of Restarts: 978 No. of Flips: 3440 time to process: 5 seconds.
uf250-04.cnf fulfilled No. of Restarts: 1229 No. of Flips: 2855 time to process: 11 seconds.
uf250-04.cnf fulfilled No. of Restarts: 75 No. of Flips: 3750 time to process: 18 seconds.
uf250-04.cnf fulfilled No. of Restarts: 626 No. of Flips: 4788 time to process: 2 seconds.
uf250-04.cnf fulfilled No. of Restarts: 1037 No. of Flips: 1198 time to process: 17 seconds.
uf250-04.cnf fulfilled No. of Restarts: 4670 No. of Flips: 3115 time to process: 21 seconds.
uf250-04.cnf fulfilled No. of Restarts: 3192 No. of Flips: 967 time to process: 16 seconds.
uf250-04.cnf fulfilled No. of Restarts: 1193 No. of Flips: 1397 time to process: 6 seconds.
uf250-04.cnf fulfilled No. of Restarts: 9 No. of Flips: 3411 time to process: 0 seconds.
uf250-04.cnf fulfilled No. of Restarts: 847 No. of Flips: 4707 time to process: 11 seconds.
uf250-04.cnf fulfilled No. of Restarts: 3591 No. of Flips: 1610 time to process: 17 seconds.
uf250-04.cnf fulfilled No. of Restarts: 476 No. of Flips: 1234 time to process: 4 seconds.
uf250-04.cnf fulfilled No. of Restarts: 402 No. of Flips: 4192 time to process: 9 seconds.
uf250-04.cnf fulfilled No. of Restarts: 2768 No. of Flips: 1514 time to process: 18 seconds.
uf250-04.cnf fulfilled No. of Restarts: 1362 No. of Flips: 4803 time to process: 7 seconds.
uf250-04.cnf fulfilled No. of Restarts: 2541 No. of Flips: 2820 time to process: 18 seconds.
uf250-04.cnf fulfilled No. of Restarts: 745 No. of Flips: 3687 time to process: 3 seconds.
uf250-04.cnf fulfilled No. of Restarts: 756 No. of Flips: 4777 time to process: 10 seconds.
uf250-04.cnf fulfilled No. of Restarts: 71 No. of Flips: 1063 time to process: 2 seconds.
uf250-04.cnf fulfilled No. of Restarts: 1125 No. of Flips: 928 time to process: 8 seconds.
uf250-04.cnf fulfilled No. of Restarts: 328 No. of Flips: 1578 time to process: 4 seconds.
uf250-04.cnf fulfilled No. of Restarts: 1625 No. of Flips: 3617 time to process: 15 seconds.
uf250-04.cnf fulfilled No. of Restarts: 259 No. of Flips: 2711 time to process: 2 seconds.
uf250-04.cnf fulfilled No. of Restarts: 513 No. of Flips: 2483 time to process: 13 seconds.
uf250-04.cnf fulfilled No. of Restarts: 2165 No. of Flips: 2112 time to process: 11 seconds.
uf250-04.cnf fulfilled No. of Restarts: 4213 No. of Flips: 3476 time to process: 18 seconds.
uf250-04.cnf fulfilled No. of Restarts: 113 No. of Flips: 2961 time to process: 10 seconds.
uf250-04.cnf fulfilled No. of Restarts: 148 No. of Flips: 4243 time to process: 2 seconds.
uf250-04.cnf fulfilled No. of Restarts: 3039 No. of Flips: 4401 time to process: 16 seconds.
uf250-04.cnf fulfilled No. of Restarts: 1055 No. of Flips: 4545 time to process: 11 seconds.
uf250-04.cnf fulfilled No. of Restarts: 160 No. of Flips: 1214 time to process: 3 seconds.
uf250-04.cnf fulfilled No. of Restarts: 235 No. of Flips: 4847 time to process: 8 seconds.
uf250-04.cnf fulfilled No. of Restarts: 1154 No. of Flips: 1995 time to process: 9 seconds.
uf250-04.cnf fulfilled No. of Restarts: 590 No. of Flips: 3312 time to process: 15 seconds.
uf250-04.cnf fulfilled No. of Restarts: 906 No. of Flips: 1137 time to process: 6 seconds.
uf250-04.cnf fulfilled No. of Restarts: 670 No. of Flips: 4654 time to process: 2 seconds.
uf250-04.cnf fulfilled No. of Restarts: 285 No. of Flips: 3014 time to process: 12 seconds.
uf250-04.cnf fulfilled No. of Restarts: 164 No. of Flips: 4278 time to process: 19 seconds.
uf250-04.cnf fulfilled No. of Restarts: 106 No. of Flips: 3807 time to process: 2 seconds.
uf250-04.cnf fulfilled No. of Restarts: 1218 No. of Flips: 1838 time to process: 11 seconds.
uf250-04.cnf fulfilled No. of Restarts: 4942 No. of Flips: 3578 time to process: 29 seconds.
uf250-04.cnf fulfilled No. of Restarts: 140 No. of Flips: 3173 time to process: 0 seconds.
uf250-04.cnf fulfilled No. of Restarts: 760 No. of Flips: 2385 time to process: 7 seconds.
uf250-04.cnf fulfilled No. of Restarts: 792 No. of Flips: 2003 time to process: 5 seconds.
uf250-04.cnf fulfilled No. of Restarts: 1971 No. of Flips: 3419 time to process: 13 seconds.
uf250-04.cnf fulfilled No. of Restarts: 23 No. of Flips: 3695 time to process: 5 seconds.
uf250-04.cnf fulfilled No. of Restarts: 2594 No. of Flips: 4788 time to process: 18 seconds.
uf250-04.cnf fulfilled No. of Restarts: 1060 No. of Flips: 1412 time to process: 11 seconds.
uf250-04.cnf fulfilled No. of Restarts: 1890 No. of Flips: 1874 time to process: 9 seconds.
uf250-04.cnf fulfilled No. of Restarts: 769 No. of Flips: 3352 time to process: 5 seconds.
uf250-04.cnf fulfilled No. of Restarts: 421 No. of Flips: 1497 time to process: 4 seconds.
uf250-04.cnf fulfilled No. of Restarts: 1722 No. of Flips: 4639 time to process: 11 seconds.
uf250-04.cnf fulfilled No. of Restarts: 592 No. of Flips: 3285 time to process: 7 seconds.
uf250-04.cnf fulfilled No. of Restarts: 1861 No. of Flips: 2294 time to process: 12 seconds.
uf250-04.cnf fulfilled No. of Restarts: 2035 No. of Flips: 4915 time to process: 9 seconds.
uf250-04.cnf fulfilled No. of Restarts: 4014 No. of Flips: 4485 time to process: 18 seconds.
uf250-04.cnf fulfilled No. of Restarts: 3407 No. of Flips: 4466 time to process: 18 seconds.
uf250-04.cnf fulfilled No. of Restarts: 2651 No. of Flips: 2827 time to process: 20 seconds.
uf250-04.cnf fulfilled No. of Restarts: 1968 No. of Flips: 4551 time to process: 17 seconds.
uf250-04.cnf fulfilled No. of Restarts: 1618 No. of Flips: 2586 time to process: 7 seconds.
uf250-04.cnf fulfilled No. of Restarts: 89 No. of Flips: 850 time to process: 8 seconds.
uf250-04.cnf fulfilled No. of Restarts: 167 No. of Flips: 4334 time to process: 6 seconds.
uf250-04.cnf fulfilled No. of Restarts: 572 No. of Flips: 4285 time to process: 3 seconds.
uf250-04.cnf fulfilled No. of Restarts: 105 No. of Flips: 2675 time to process: 3 seconds.
uf250-04.cnf fulfilled No. of Restarts: 3308 No. of Flips: 736 time to process: 15 seconds.
uf250-04.cnf fulfilled No. of Restarts: 94 No. of Flips: 2312 time to process: 20 seconds.
uf250-04.cnf fulfilled No. of Restarts: 3710 No. of Flips: 1325 time to process: 16 seconds.
uf250-04.cnf fulfilled No. of Restarts: 24 No. of Flips: 1962 time to process: 2 seconds.
uf250-04.cnf fulfilled No. of Restarts: 609 No. of Flips: 3066 time to process: 10 seconds.
uf250-04.cnf fulfilled No. of Restarts: 172 No. of Flips: 4221 time to process: 5 seconds.
uf250-04.cnf fulfilled No. of Restarts: 4044 No. of Flips: 1755 time to process: 22 seconds.
uf250-04.cnf fulfilled No. of Restarts: 4385 No. of Flips: 2738 time to process: 19 seconds.
uf250-04.cnf fulfilled No. of Restarts: 1153 No. of Flips: 4677 time to process: 5 seconds.
uf250-04.cnf fulfilled No. of Restarts: 1105 No. of Flips: 3769 time to process: 5 seconds.
uf250-04.cnf fulfilled No. of Restarts: 423 No. of Flips: 2414 time to process: 11 seconds.
uf250-04.cnf fulfilled No. of Restarts: 789 No. of Flips: 4567 time to process: 5 seconds.
uf250-04.cnf fulfilled No. of Restarts: 1934 No. of Flips: 4944 time to process: 19 seconds.
uf250-04.cnf fulfilled No. of Restarts: 338 No. of Flips: 3278 time to process: 13 seconds.
uf250-04.cnf fulfilled No. of Restarts: 924 No. of Flips: 3958 time to process: 6 seconds.
uf250-04.cnf fulfilled No. of Restarts: 982 No. of Flips: 2283 time to process: 7 seconds.
uf250-04.cnf fulfilled No. of Restarts: 777 No. of Flips: 4015 time to process: 7 seconds.
uf250-04.cnf fulfilled No. of Restarts: 2327 No. of Flips: 4335 time to process: 11 seconds.
uf250-04.cnf fulfilled No. of Restarts: 440 No. of Flips: 4552 time to process: 2 seconds.
uf250-04.cnf fulfilled No. of Restarts: 832 No. of Flips: 3781 time to process: 4 seconds.
uf250-04.cnf fulfilled No. of Restarts: 947 No. of Flips: 2681 time to process: 5 seconds.
uf250-04.cnf fulfilled No. of Restarts: 204 No. of Flips: 1939 time to process: 10 seconds.
uf250-04.cnf fulfilled No. of Restarts: 841 No. of Flips: 1948 time to process: 3 seconds.
uf250-04.cnf fulfilled No. of Restarts: 578 No. of Flips: 4169 time to process: 10 seconds.
uf250-04.cnf fulfilled No. of Restarts: 264 No. of Flips: 4377 time to process: 4 seconds.
uf250-04.cnf fulfilled No. of Restarts: 3 No. of Flips: 3110 time to process: 2 seconds.
uf250-04.cnf fulfilled No. of Restarts: 644 No. of Flips: 3509 time to process: 11 seconds.
uf250-04.cnf fulfilled No. of Restarts: 2938 No. of Flips: 1942 time to process: 16 seconds.
uf250-04.cnf fulfilled No. of Restarts: 1159 No. of Flips: 1087 time to process: 24 seconds.
uf250-04.cnf fulfilled No. of Restarts: 2204 No. of Flips: 2084 time to process: 10 seconds.
uf250-04.cnf fulfilled No. of Restarts: 27 No. of Flips: 4956 time to process: 0 seconds.
uf250-04.cnf fulfilled No. of Restarts: 3175 No. of Flips: 3101 time to process: 15 seconds.
uf250-04.cnf fulfilled No. of Restarts: 3021 No. of Flips: 4904 time to process: 16 seconds.
uf250-04.cnf fulfilled No. of Restarts: 1851 No. of Flips: 2700 time to process: 15 seconds.
uf250-04.cnf fulfilled No. of Restarts: 2111 No. of Flips: 3096 time to process: 12 seconds.
uf250-04.cnf fulfilled No. of Restarts: 99 No. of Flips: 4695 time to process: 0 seconds.
uf250-04.cnf fulfilled No. of Restarts: 1216 No. of Flips: 3150 time to process: 7 seconds.
uf250-04.cnf fulfilled No. of Restarts: 541 No. of Flips: 3845 time to process: 15 seconds.
uf250-04.cnf fulfilled No. of Restarts: 222 No. of Flips: 1841 time to process: 2 seconds.
uf250-04.cnf fulfilled No. of Restarts: 960 No. of Flips: 4281 time to process: 17 seconds.
uf250-04.cnf fulfilled No. of Restarts: 751 No. of Flips: 4438 time to process: 3 seconds.
uf250-04.cnf fulfilled No. of Restarts: 548 No. of Flips: 1502 time to process: 16 seconds.
uf250-04.cnf fulfilled No. of Restarts: 1130 No. of Flips: 3719 time to process: 6 seconds.
uf250-04.cnf fulfilled No. of Restarts: 871 No. of Flips: 4268 time to process: 5 seconds.
uf250-04.cnf fulfilled No. of Restarts: 1182 No. of Flips: 1620 time to process: 14 seconds.
uf250-04.cnf fulfilled No. of Restarts: 671 No. of Flips: 2880 time to process: 14 seconds.
uf250-04.cnf fulfilled No. of Restarts: 404 No. of Flips: 1952 time to process: 8 seconds.
uf250-04.cnf fulfilled No. of Restarts: 860 No. of Flips: 4731 time to process: 7 seconds.
uf250-04.cnf fulfilled No. of Restarts: 1633 No. of Flips: 3498 time to process: 7 seconds.
uf250-04.cnf fulfilled No. of Restarts: 214 No. of Flips: 1760 time to process: 8 seconds.
uf250-04.cnf fulfilled No. of Restarts: 332 No. of Flips: 1282 time to process: 21 seconds.
uf250-04.cnf fulfilled No. of Restarts: 966 No. of Flips: 3215 time to process: 12 seconds.
uf250-04.cnf fulfilled No. of Restarts: 501 No. of Flips: 4224 time to process: 16 seconds.
uf250-04.cnf fulfilled No. of Restarts: 362 No. of Flips: 2471 time to process: 2 seconds.
uf250-04.cnf fulfilled No. of Restarts: 659 No. of Flips: 2226 time to process: 4 seconds.
uf250-04.cnf fulfilled No. of Restarts: 240 No. of Flips: 3690 time to process: 6 seconds.
uf250-04.cnf fulfilled No. of Restarts: 108 No. of Flips: 2096 time to process: 1 seconds.
uf250-04.cnf fulfilled No. of Restarts: 2431 No. of Flips: 3355 time to process: 17 seconds.
uf250-04.cnf fulfilled No. of Restarts: 4276 No. of Flips: 2067 time to process: 26 seconds.
uf250-04.cnf fulfilled No. of Restarts: 43 No. of Flips: 3405 time to process: 0 seconds.
uf250-04.cnf fulfilled No. of Restarts: 2586 No. of Flips: 1890 time to process: 17 seconds.
uf250-04.cnf fulfilled No. of Restarts: 166 No. of Flips: 4073 time to process: 0 seconds.
uf250-04.cnf fulfilled No. of Restarts: 378 No. of Flips: 3006 time to process: 4 seconds.
uf250-04.cnf fulfilled No. of Restarts: 1117 No. of Flips: 4730 time to process: 17 seconds.
uf250-04.cnf fulfilled No. of Restarts: 1432 No. of Flips: 2532 time to process: 18 seconds.
uf250-04.cnf fulfilled No. of Restarts: 287 No. of Flips: 2957 time to process: 4 seconds.
uf250-04.cnf fulfilled No. of Restarts: 1694 No. of Flips: 1534 time to process: 12 seconds.
uf250-04.cnf fulfilled No. of Restarts: 1335 No. of Flips: 3414 time to process: 7 seconds.
uf250-04.cnf fulfilled No. of Restarts: 63 No. of Flips: 2355 time to process: 1 seconds.
uf250-04.cnf fulfilled No. of Restarts: 401 No. of Flips: 2163 time to process: 4 seconds.
uf250-04.cnf fulfilled No. of Restarts: 1058 No. of Flips: 2577 time to process: 9 seconds.
uf250-04.cnf fulfilled No. of Restarts: 823 No. of Flips: 2545 time to process: 13 seconds.
uf250-04.cnf fulfilled No. of Restarts: 4318 No. of Flips: 1360 time to process: 29 seconds.
uf250-04.cnf fulfilled No. of Restarts: 733 No. of Flips: 3742 time to process: 8 seconds.
uf250-04.cnf fulfilled No. of Restarts: 298 No. of Flips: 3589 time to process: 2 seconds.
uf250-04.cnf fulfilled No. of Restarts: 5528 No. of Flips: 1844 time to process: 27 seconds.
uf250-04.cnf fulfilled No. of Restarts: 689 No. of Flips: 4103 time to process: 5 seconds.
uf250-04.cnf fulfilled No. of Restarts: 1256 No. of Flips: 2094 time to process: 8 seconds.
uf250-04.cnf fulfilled No. of Restarts: 5 No. of Flips: 1022 time to process: 10 seconds.
uf250-04.cnf fulfilled No. of Restarts: 955 No. of Flips: 743 time to process: 15 seconds.
uf250-04.cnf fulfilled No. of Restarts: 443 No. of Flips: 2734 time to process: 2 seconds.
uf250-04.cnf fulfilled No. of Restarts: 436 No. of Flips: 2894 time to process: 2 seconds.
uf250-04.cnf fulfilled No. of Restarts: 627 No. of Flips: 2729 time to process: 14 seconds.
uf250-04.cnf fulfilled No. of Restarts: 1483 No. of Flips: 2518 time to process: 8 seconds.
uf250-04.cnf fulfilled No. of Restarts: 819 No. of Flips: 2684 time to process: 19 seconds.
uf250-04.cnf fulfilled No. of Restarts: 1580 No. of Flips: 4232 time to process: 7 seconds.
uf250-04.cnf fulfilled No. of Restarts: 768 No. of Flips: 3367 time to process: 8 seconds.
uf250-04.cnf fulfilled No. of Restarts: 569 No. of Flips: 4290 time to process: 2 seconds.
uf250-04.cnf fulfilled No. of Restarts: 994 No. of Flips: 1123 time to process: 7 seconds.
uf250-04.cnf fulfilled No. of Restarts: 1241 No. of Flips: 2004 time to process: 14 seconds.
uf250-04.cnf fulfilled No. of Restarts: 1179 No. of Flips: 3408 time to process: 12 seconds.
uf250-04.cnf fulfilled No. of Restarts: 518 No. of Flips: 3133 time to process: 2 seconds.
uf250-04.cnf fulfilled No. of Restarts: 3460 No. of Flips: 3942 time to process: 16 seconds.
uf250-04.cnf fulfilled No. of Restarts: 1678 No. of Flips: 4739 time to process: 10 seconds.
uf250-04.cnf fulfilled No. of Restarts: 2293 No. of Flips: 3783 time to process: 9 seconds.
uf250-04.cnf fulfilled No. of Restarts: 235 No. of Flips: 3209 time to process: 2 seconds.
uf250-04.cnf fulfilled No. of Restarts: 1469 No. of Flips: 3779 time to process: 10 seconds.
uf250-04.cnf fulfilled No. of Restarts: 393 No. of Flips: 3476 time to process: 5 seconds.
uf250-04.cnf fulfilled No. of Restarts: 508 No. of Flips: 2426 time to process: 3 seconds.
uf250-04.cnf fulfilled No. of Restarts: 30 No. of Flips: 3882 time to process: 0 seconds.
uf250-04.cnf fulfilled No. of Restarts: 1619 No. of Flips: 1849 time to process: 18 seconds.
uf250-04.cnf fulfilled No. of Restarts: 108 No. of Flips: 1526 time to process: 7 seconds.
uf250-04.cnf fulfilled No. of Restarts: 975 No. of Flips: 4469 time to process: 5 seconds.
uf250-04.cnf fulfilled No. of Restarts: 113 No. of Flips: 2635 time to process: 10 seconds.
uf250-04.cnf fulfilled No. of Restarts: 1130 No. of Flips: 956 time to process: 7 seconds.
uf250-04.cnf fulfilled No. of Restarts: 985 No. of Flips: 1282 time to process: 4 seconds.
uf250-04.cnf fulfilled No. of Restarts: 2573 No. of Flips: 4728 time to process: 14 seconds.
uf250-04.cnf fulfilled No. of Restarts: 1340 No. of Flips: 3006 time to process: 6 seconds.
uf250-04.cnf fulfilled No. of Restarts: 2126 No. of Flips: 2804 time to process: 9 seconds.
uf250-04.cnf fulfilled No. of Restarts: 1908 No. of Flips: 3919 time to process: 8 seconds.
uf250-04.cnf fulfilled No. of Restarts: 918 No. of Flips: 1113 time to process: 6 seconds.
uf250-04.cnf fulfilled No. of Restarts: 661 No. of Flips: 3259 time to process: 5 seconds.
uf250-04.cnf fulfilled No. of Restarts: 929 No. of Flips: 688 time to process: 14 seconds.
uf250-04.cnf fulfilled No. of Restarts: 2167 No. of Flips: 4916 time to process: 15 seconds.
uf250-04.cnf fulfilled No. of Restarts: 1257 No. of Flips: 4958 time to process: 6 seconds.
uf250-04.cnf fulfilled No. of Restarts: 1068 No. of Flips: 3296 time to process: 5 seconds.
uf250-04.cnf fulfilled No. of Restarts: 1462 No. of Flips: 2183 time to process: 9 seconds.
uf250-04.cnf fulfilled No. of Restarts: 1025 No. of Flips: 3523 time to process: 7 seconds.
uf250-04.cnf fulfilled No. of Restarts: 1105 No. of Flips: 3492 time to process: 18 seconds.
uf250-04.cnf fulfilled No. of Restarts: 3777 No. of Flips: 4241 time to process: 16 seconds.
uf250-04.cnf fulfilled No. of Restarts: 5204 No. of Flips: 2712 time to process: 22 seconds.
uf250-04.cnf fulfilled No. of Restarts: 1534 No. of Flips: 2782 time to process: 15 seconds.
uf250-04.cnf fulfilled No. of Restarts: 1093 No. of Flips: 3513 time to process: 6 seconds.
uf250-04.cnf fulfilled No. of Restarts: 322 No. of Flips: 1220 time to process: 1 seconds.
uf250-04.cnf fulfilled No. of Restarts: 1394 No. of Flips: 2840 time to process: 7 seconds.
uf250-04.cnf fulfilled No. of Restarts: 290 No. of Flips: 3844 time to process: 17 seconds.
uf250-04.cnf fulfilled No. of Restarts: 879 No. of Flips: 2230 time to process: 4 seconds.
uf250-04.cnf fulfilled No. of Restarts: 54 No. of Flips: 4031 time to process: 2 seconds.
uf250-04.cnf fulfilled No. of Restarts: 2980 No. of Flips: 3926 time to process: 13 seconds.
uf250-04.cnf fulfilled No. of Restarts: 1200 No. of Flips: 4881 time to process: 6 seconds.
uf250-04.cnf fulfilled No. of Restarts: 2203 No. of Flips: 2446 time to process: 16 seconds.
uf250-04.cnf fulfilled No. of Restarts: 5574 No. of Flips: 2641 time to process: 24 seconds.
uf250-04.cnf fulfilled No. of Restarts: 1732 No. of Flips: 1886 time to process: 7 seconds.
uf250-04.cnf fulfilled No. of Restarts: 1313 No. of Flips: 1810 time to process: 12 seconds.
uf250-04.cnf fulfilled No. of Restarts: 1062 No. of Flips: 2750 time to process: 11 seconds.
uf250-04.cnf fulfilled No. of Restarts: 1188 No. of Flips: 4890 time to process: 7 seconds.
uf250-04.cnf fulfilled No. of Restarts: 1259 No. of Flips: 3191 time to process: 15 seconds.
uf250-04.cnf fulfilled No. of Restarts: 2079 No. of Flips: 3744 time to process: 10 seconds.
uf250-04.cnf fulfilled No. of Restarts: 3698 No. of Flips: 2384 time to process: 24 seconds.
uf250-04.cnf fulfilled No. of Restarts: 68 No. of Flips: 712 time to process: 1 seconds.
uf250-04.cnf fulfilled No. of Restarts: 576 No. of Flips: 2125 time to process: 18 seconds.
uf250-04.cnf fulfilled No. of Restarts: 1590 No. of Flips: 2946 time to process: 19 seconds.
uf250-04.cnf fulfilled No. of Restarts: 186 No. of Flips: 4030 time to process: 4 seconds.
uf250-04.cnf fulfilled No. of Restarts: 443 No. of Flips: 3352 time to process: 4 seconds.
uf250-04.cnf fulfilled No. of Restarts: 2189 No. of Flips: 3862 time to process: 16 seconds.
uf250-04.cnf fulfilled No. of Restarts: 1330 No. of Flips: 3032 time to process: 8 seconds.
uf250-04.cnf fulfilled No. of Restarts: 52 No. of Flips: 3246 time to process: 4 seconds.
uf250-04.cnf fulfilled No. of Restarts: 96 No. of Flips: 1548 time to process: 9 seconds.
uf250-04.cnf fulfilled No. of Restarts: 997 No. of Flips: 3676 time to process: 5 seconds.
uf250-04.cnf fulfilled No. of Restarts: 3238 No. of Flips: 3421 time to process: 19 seconds.
uf250-04.cnf fulfilled No. of Restarts: 698 No. of Flips: 3901 time to process: 3 seconds.
uf250-04.cnf fulfilled No. of Restarts: 2948 No. of Flips: 4485 time to process: 18 seconds.
uf250-04.cnf fulfilled No. of Restarts: 1441 No. of Flips: 4815 time to process: 13 seconds.
uf250-04.cnf fulfilled No. of Restarts: 1160 No. of Flips: 4378 time to process: 9 seconds.
uf250-04.cnf fulfilled No. of Restarts: 519 No. of Flips: 3684 time to process: 8 seconds.
uf250-04.cnf fulfilled No. of Restarts: 988 No. of Flips: 3756 time to process: 4 seconds.
uf250-04.cnf fulfilled No. of Restarts: 147 No. of Flips: 4926 time to process: 3 seconds.
uf250-04.cnf fulfilled No. of Restarts: 2208 No. of Flips: 1940 time to process: 16 seconds.
uf250-04.cnf fulfilled No. of Restarts: 1587 No. of Flips: 2855 time to process: 10 seconds.
uf250-04.cnf fulfilled No. of Restarts: 1236 No. of Flips: 3779 time to process: 10 seconds.
uf250-04.cnf fulfilled No. of Restarts: 572 No. of Flips: 3577 time to process: 9 seconds.
uf250-04.cnf fulfilled No. of Restarts: 253 No. of Flips: 2809 time to process: 7 seconds.
uf250-04.cnf fulfilled No. of Restarts: 921 No. of Flips: 2135 time to process: 7 seconds.
uf250-04.cnf fulfilled No. of Restarts: 792 No. of Flips: 3147 time to process: 4 seconds.
uf250-04.cnf fulfilled No. of Restarts: 1301 No. of Flips: 1287 time to process: 13 seconds.
uf250-04.cnf fulfilled No. of Restarts: 460 No. of Flips: 1712 time to process: 18 seconds.
uf250-04.cnf fulfilled No. of Restarts: 3199 No. of Flips: 3109 time to process: 16 seconds.
uf250-04.cnf fulfilled No. of Restarts: 102 No. of Flips: 2277 time to process: 5 seconds.
uf250-04.cnf fulfilled No. of Restarts: 336 No. of Flips: 949 time to process: 28 seconds.
uf250-04.cnf fulfilled No. of Restarts: 1499 No. of Flips: 1832 time to process: 6 seconds.
uf250-04.cnf fulfilled No. of Restarts: 1950 No. of Flips: 3528 time to process: 16 seconds.
uf250-04.cnf fulfilled No. of Restarts: 1695 No. of Flips: 1476 time to process: 13 seconds.
uf250-04.cnf fulfilled No. of Restarts: 3198 No. of Flips: 2549 time to process: 29 seconds.
uf250-04.cnf fulfilled No. of Restarts: 3756 No. of Flips: 1000 time to process: 16 seconds.
uf250-04.cnf fulfilled No. of Restarts: 4096 No. of Flips: 1639 time to process: 18 seconds.
uf250-04.cnf fulfilled No. of Restarts: 466 No. of Flips: 4057 time to process: 15 seconds.
uf250-04.cnf fulfilled No. of Restarts: 1584 No. of Flips: 2206 time to process: 25 seconds.
uf250-04.cnf fulfilled No. of Restarts: 1764 No. of Flips: 3197 time to process: 7 seconds.
uf250-04.cnf fulfilled No. of Restarts: 1143 No. of Flips: 2128 time to process: 8 seconds.
uf250-04.cnf fulfilled No. of Restarts: 1326 No. of Flips: 2935 time to process: 7 seconds.
uf250-04.cnf fulfilled No. of Restarts: 2714 No. of Flips: 1332 time to process: 12 seconds.
uf250-04.cnf fulfilled No. of Restarts: 134 No. of Flips: 1735 time to process: 3 seconds.
uf250-04.cnf fulfilled No. of Restarts: 906 No. of Flips: 4284 time to process: 7 seconds.
uf250-04.cnf fulfilled No. of Restarts: 3025 No. of Flips: 3939 time to process: 13 seconds.
uf250-04.cnf fulfilled No. of Restarts: 217 No. of Flips: 4786 time to process: 7 seconds.
uf250-04.cnf fulfilled No. of Restarts: 636 No. of Flips: 3053 time to process: 5 seconds.
uf250-04.cnf fulfilled No. of Restarts: 640 No. of Flips: 1537 time to process: 3 seconds.
uf250-04.cnf fulfilled No. of Restarts: 835 No. of Flips: 2129 time to process: 9 seconds.
uf250-04.cnf fulfilled No. of Restarts: 502 No. of Flips: 1262 time to process: 3 seconds.
uf250-04.cnf fulfilled No. of Restarts: 30 No. of Flips: 1442 time to process: 5 seconds.
uf250-04.cnf fulfilled No. of Restarts: 115 No. of Flips: 3850 time to process: 0 seconds.
uf250-04.cnf fulfilled No. of Restarts: 519 No. of Flips: 2386 time to process: 11 seconds.
uf250-04.cnf fulfilled No. of Restarts: 981 No. of Flips: 4671 time to process: 4 seconds.
uf250-04.cnf fulfilled No. of Restarts: 23 No. of Flips: 3117 time to process: 10 seconds.
uf250-04.cnf fulfilled No. of Restarts: 937 No. of Flips: 2719 time to process: 5 seconds.
uf250-04.cnf fulfilled No. of Restarts: 18 No. of Flips: 4846 time to process: 3 seconds.
uf250-04.cnf fulfilled No. of Restarts: 2994 No. of Flips: 4184 time to process: 20 seconds.
uf250-04.cnf fulfilled No. of Restarts: 1509 No. of Flips: 667 time to process: 6 seconds.
uf250-04.cnf fulfilled No. of Restarts: 323 No. of Flips: 4633 time to process: 9 seconds.
uf250-04.cnf fulfilled No. of Restarts: 1275 No. of Flips: 3841 time to process: 20 seconds.
uf250-04.cnf fulfilled No. of Restarts: 1461 No. of Flips: 827 time to process: 16 seconds.
uf250-04.cnf fulfilled No. of Restarts: 749 No. of Flips: 4500 time to process: 3 seconds.
uf250-04.cnf fulfilled No. of Restarts: 2087 No. of Flips: 3676 time to process: 12 seconds.
uf250-04.cnf fulfilled No. of Restarts: 2835 No. of Flips: 4850 time to process: 13 seconds.
uf250-04.cnf fulfilled No. of Restarts: 387 No. of Flips: 853 time to process: 4 seconds.
uf250-04.cnf fulfilled No. of Restarts: 451 No. of Flips: 1515 time to process: 11 seconds.
uf250-04.cnf fulfilled No. of Restarts: 1389 No. of Flips: 2688 time to process: 11 seconds.
uf250-04.cnf fulfilled No. of Restarts: 1037 No. of Flips: 2268 time to process: 13 seconds.
uf250-04.cnf fulfilled No. of Restarts: 3069 No. of Flips: 3947 time to process: 13 seconds.
uf250-04.cnf fulfilled No. of Restarts: 1899 No. of Flips: 4884 time to process: 16 seconds.
uf250-04.cnf fulfilled No. of Restarts: 2374 No. of Flips: 3516 time to process: 15 seconds.
uf250-04.cnf fulfilled No. of Restarts: 1467 No. of Flips: 4830 time to process: 10 seconds.
uf250-04.cnf fulfilled No. of Restarts: 4100 No. of Flips: 1527 time to process: 28 seconds.
uf250-04.cnf fulfilled No. of Restarts: 371 No. of Flips: 4298 time to process: 8 seconds.
uf250-04.cnf fulfilled No. of Restarts: 74 No. of Flips: 1611 time to process: 3 seconds.
uf250-04.cnf fulfilled No. of Restarts: 2374 No. of Flips: 1267 time to process: 17 seconds.
uf250-04.cnf fulfilled No. of Restarts: 2024 No. of Flips: 2010 time to process: 10 seconds.
uf250-04.cnf fulfilled No. of Restarts: 33 No. of Flips: 4610 time to process: 0 seconds.
uf250-04.cnf fulfilled No. of Restarts: 1053 No. of Flips: 4690 time to process: 22 seconds.
uf250-04.cnf fulfilled No. of Restarts: 252 No. of Flips: 1435 time to process: 8 seconds.
uf250-04.cnf fulfilled No. of Restarts: 1615 No. of Flips: 2149 time to process: 8 seconds.
uf250-04.cnf fulfilled No. of Restarts: 876 No. of Flips: 3259 time to process: 4 seconds.
uf250-04.cnf fulfilled No. of Restarts: 738 No. of Flips: 4992 time to process: 5 seconds.
uf250-04.cnf fulfilled No. of Restarts: 2045 No. of Flips: 3353 time to process: 9 seconds.
uf250-04.cnf fulfilled No. of Restarts: 712 No. of Flips: 655 time to process: 4 seconds.
uf250-04.cnf fulfilled No. of Restarts: 2033 No. of Flips: 3566 time to process: 8 seconds.
uf250-04.cnf fulfilled No. of Restarts: 403 No. of Flips: 1547 time to process: 1 seconds.
uf250-04.cnf fulfilled No. of Restarts: 399 No. of Flips: 2579 time to process: 1 seconds.
uf250-04.cnf fulfilled No. of Restarts: 955 No. of Flips: 1731 time to process: 21 seconds.
uf250-04.cnf fulfilled No. of Restarts: 2032 No. of Flips: 1665 time to process: 10 seconds.
uf250-04.cnf fulfilled No. of Restarts: 482 No. of Flips: 4124 time to process: 13 seconds.
uf250-04.cnf fulfilled No. of Restarts: 1546 No. of Flips: 2677 time to process: 13 seconds.
uf250-04.cnf fulfilled No. of Restarts: 1134 No. of Flips: 2257 time to process: 5 seconds.
uf250-04.cnf fulfilled No. of Restarts: 273 No. of Flips: 4591 time to process: 6 seconds.
uf250-04.cnf fulfilled No. of Restarts: 863 No. of Flips: 3192 time to process: 6 seconds.
uf250-04.cnf fulfilled No. of Restarts: 543 No. of Flips: 1431 time to process: 4 seconds.
uf250-04.cnf fulfilled No. of Restarts: 1688 No. of Flips: 4279 time to process: 13 seconds.
uf250-04.cnf fulfilled No. of Restarts: 1531 No. of Flips: 2624 time to process: 17 seconds.
uf250-04.cnf fulfilled No. of Restarts: 1079 No. of Flips: 3669 time to process: 4 seconds.
uf250-04.cnf fulfilled No. of Restarts: 1585 No. of Flips: 4025 time to process: 8 seconds.
uf250-04.cnf fulfilled No. of Restarts: 566 No. of Flips: 2381 time to process: 5 seconds.
uf250-04.cnf fulfilled No. of Restarts: 226 No. of Flips: 3641 time to process: 9 seconds.
uf250-04.cnf fulfilled No. of Restarts: 43 No. of Flips: 1422 time to process: 4 seconds.
uf250-04.cnf fulfilled No. of Restarts: 675 No. of Flips: 3446 time to process: 5 seconds.
uf250-04.cnf fulfilled No. of Restarts: 969 No. of Flips: 2810 time to process: 9 seconds.
uf250-04.cnf fulfilled No. of Restarts: 518 No. of Flips: 2489 time to process: 6 seconds.
uf250-04.cnf fulfilled No. of Restarts: 1684 No. of Flips: 3387 time to process: 14 seconds.
uf250-04.cnf fulfilled No. of Restarts: 2154 No. of Flips: 3601 time to process: 10 seconds.
uf250-04.cnf fulfilled No. of Restarts: 1280 No. of Flips: 1566 time to process: 6 seconds.
uf250-04.cnf fulfilled No. of Restarts: 1187 No. of Flips: 4829 time to process: 9 seconds.
uf250-04.cnf fulfilled No. of Restarts: 1011 No. of Flips: 2846 time to process: 12 seconds.
uf250-04.cnf fulfilled No. of Restarts: 1469 No. of Flips: 2602 time to process: 12 seconds.
uf250-04.cnf fulfilled No. of Restarts: 844 No. of Flips: 2556 time to process: 3 seconds.
uf250-04.cnf fulfilled No. of Restarts: 2757 No. of Flips: 1069 time to process: 22 seconds.
uf250-04.cnf fulfilled No. of Restarts: 1962 No. of Flips: 2838 time to process: 11 seconds.
uf250-04.cnf fulfilled No. of Restarts: 622 No. of Flips: 2559 time to process: 3 seconds.
uf250-04.cnf fulfilled No. of Restarts: 1562 No. of Flips: 1311 time to process: 12 seconds.
uf250-04.cnf fulfilled No. of Restarts: 773 No. of Flips: 3622 time to process: 3 seconds.
uf250-04.cnf fulfilled No. of Restarts: 311 No. of Flips: 2026 time to process: 8 seconds.
uf250-04.cnf fulfilled No. of Restarts: 993 No. of Flips: 4725 time to process: 5 seconds.
uf250-04.cnf fulfilled No. of Restarts: 3772 No. of Flips: 3104 time to process: 17 seconds.
uf250-04.cnf fulfilled No. of Restarts: 903 No. of Flips: 3701 time to process: 6 seconds.
uf250-04.cnf fulfilled No. of Restarts: 165 No. of Flips: 3513 time to process: 2 seconds.
uf250-04.cnf fulfilled No. of Restarts: 353 No. of Flips: 4547 time to process: 4 seconds.
uf250-04.cnf fulfilled No. of Restarts: 4363 No. of Flips: 3892 time to process: 20 seconds.
uf250-04.cnf fulfilled No. of Restarts: 742 No. of Flips: 1571 time to process: 9 seconds.
uf250-04.cnf fulfilled No. of Restarts: 1075 No. of Flips: 3659 time to process: 6 seconds.
uf250-04.cnf fulfilled No. of Restarts: 392 No. of Flips: 2431 time to process: 2 seconds.
uf250-04.cnf fulfilled No. of Restarts: 1297 No. of Flips: 3266 time to process: 8 seconds.
uf250-04.cnf fulfilled No. of Restarts: 507 No. of Flips: 1601 time to process: 15 seconds.
uf250-04.cnf fulfilled No. of Restarts: 1630 No. of Flips: 1600 time to process: 7 seconds.
uf250-04.cnf fulfilled No. of Restarts: 1269 No. of Flips: 3421 time to process: 13 seconds.
uf250-04.cnf fulfilled No. of Restarts: 993 No. of Flips: 4083 time to process: 4 seconds.
uf250-04.cnf fulfilled No. of Restarts: 920 No. of Flips: 3117 time to process: 4 seconds.
uf250-04.cnf fulfilled No. of Restarts: 2514 No. of Flips: 3627 time to process: 12 seconds.
uf250-04.cnf fulfilled No. of Restarts: 329 No. of Flips: 4104 time to process: 3 seconds.
uf250-04.cnf fulfilled No. of Restarts: 2058 No. of Flips: 1643 time to process: 33 seconds.
uf250-04.cnf fulfilled No. of Restarts: 598 No. of Flips: 3786 time to process: 5 seconds.
uf250-04.cnf fulfilled No. of Restarts: 1217 No. of Flips: 2548 time to process: 6 seconds.
uf250-04.cnf fulfilled No. of Restarts: 2892 No. of Flips: 3804 time to process: 15 seconds.
uf250-04.cnf fulfilled No. of Restarts: 1841 No. of Flips: 1675 time to process: 11 seconds.
uf250-04.cnf fulfilled No. of Restarts: 2989 No. of Flips: 4824 time to process: 16 seconds.
uf250-04.cnf fulfilled No. of Restarts: 660 No. of Flips: 2730 time to process: 22 seconds.
uf250-04.cnf fulfilled No. of Restarts: 508 No. of Flips: 4462 time to process: 2 seconds.
uf250-04.cnf fulfilled No. of Restarts: 759 No. of Flips: 4105 time to process: 9 seconds.
uf250-04.cnf fulfilled No. of Restarts: 1990 No. of Flips: 2276 time to process: 9 seconds.
uf250-04.cnf fulfilled No. of Restarts: 5548 No. of Flips: 547 time to process: 24 seconds.
uf250-04.cnf fulfilled No. of Restarts: 3863 No. of Flips: 1735 time to process: 16 seconds.
uf250-04.cnf fulfilled No. of Restarts: 1474 No. of Flips: 4298 time to process: 12 seconds.
uf250-04.cnf fulfilled No. of Restarts: 1586 No. of Flips: 1558 time to process: 8 seconds.
uf250-04.cnf fulfilled No. of Restarts: 1490 No. of Flips: 4817 time to process: 6 seconds.
uf250-04.cnf fulfilled No. of Restarts: 268 No. of Flips: 2686 time to process: 5 seconds.
uf250-04.cnf fulfilled No. of Restarts: 3164 No. of Flips: 4852 time to process: 18 seconds.
uf250-04.cnf fulfilled No. of Restarts: 1242 No. of Flips: 3929 time to process: 8 seconds.
uf250-04.cnf fulfilled No. of Restarts: 182 No. of Flips: 1911 time to process: 9 seconds.
uf250-04.cnf fulfilled No. of Restarts: 175 No. of Flips: 764 time to process: 3 seconds.
uf250-04.cnf fulfilled No. of Restarts: 99 No. of Flips: 4423 time to process: 1 seconds.
uf250-04.cnf fulfilled No. of Restarts: 2405 No. of Flips: 1719 time to process: 10 seconds.
uf250-04.cnf fulfilled No. of Restarts: 3541 No. of Flips: 3708 time to process: 15 seconds.
uf250-04.cnf fulfilled No. of Restarts: 1327 No. of Flips: 3460 time to process: 13 seconds.
uf250-04.cnf fulfilled No. of Restarts: 193 No. of Flips: 3963 time to process: 1 seconds.
uf250-04.cnf fulfilled No. of Restarts: 495 No. of Flips: 2073 time to process: 4 seconds.
uf250-04.cnf fulfilled No. of Restarts: 2211 No. of Flips: 3667 time to process: 11 seconds.
uf250-04.cnf fulfilled No. of Restarts: 3861 No. of Flips: 3407 time to process: 26 seconds.
uf250-04.cnf fulfilled No. of Restarts: 338 No. of Flips: 4053 time to process: 2 seconds.
uf250-04.cnf fulfilled No. of Restarts: 25 No. of Flips: 3640 time to process: 5 seconds.
uf250-04.cnf fulfilled No. of Restarts: 836 No. of Flips: 3650 time to process: 16 seconds.
uf250-04.cnf fulfilled No. of Restarts: 802 No. of Flips: 3608 time to process: 3 seconds.
uf250-04.cnf fulfilled No. of Restarts: 722 No. of Flips: 1273 time to process: 10 seconds.
uf250-04.cnf fulfilled No. of Restarts: 456 No. of Flips: 2649 time to process: 6 seconds.
uf250-04.cnf fulfilled No. of Restarts: 1890 No. of Flips: 3262 time to process: 9 seconds.
uf250-04.cnf fulfilled No. of Restarts: 629 No. of Flips: 2839 time to process: 5 seconds.
uf250-04.cnf fulfilled No. of Restarts: 162 No. of Flips: 4225 time to process: 4 seconds.
uf250-04.cnf fulfilled No. of Restarts: 863 No. of Flips: 4526 time to process: 32 seconds.
uf250-04.cnf fulfilled No. of Restarts: 2475 No. of Flips: 2785 time to process: 11 seconds.
uf250-04.cnf fulfilled No. of Restarts: 219 No. of Flips: 4994 time to process: 19 seconds.
uf250-04.cnf fulfilled No. of Restarts: 380 No. of Flips: 3105 time to process: 17 seconds.
uf250-04.cnf fulfilled No. of Restarts: 570 No. of Flips: 3410 time to process: 5 seconds.
uf250-04.cnf fulfilled No. of Restarts: 52 No. of Flips: 3378 time to process: 1 seconds.
uf250-04.cnf fulfilled No. of Restarts: 518 No. of Flips: 1116 time to process: 3 seconds.
uf250-04.cnf fulfilled No. of Restarts: 579 No. of Flips: 966 time to process: 12 seconds.
uf250-04.cnf fulfilled No. of Restarts: 128 No. of Flips: 3415 time to process: 20 seconds.
uf250-04.cnf fulfilled No. of Restarts: 958 No. of Flips: 1086 time to process: 4 seconds.
uf250-04.cnf fulfilled No. of Restarts: 1599 No. of Flips: 2964 time to process: 15 seconds.
uf250-04.cnf fulfilled No. of Restarts: 2197 No. of Flips: 2352 time to process: 22 seconds.
uf250-04.cnf fulfilled No. of Restarts: 703 No. of Flips: 4005 time to process: 3 seconds.
uf250-04.cnf fulfilled No. of Restarts: 4117 No. of Flips: 3920 time to process: 20 seconds.
uf250-04.cnf fulfilled No. of Restarts: 426 No. of Flips: 2652 time to process: 13 seconds.
uf250-04.cnf fulfilled No. of Restarts: 640 No. of Flips: 1803 time to process: 3 seconds.
uf250-04.cnf fulfilled No. of Restarts: 736 No. of Flips: 1119 time to process: 3 seconds.
uf250-04.cnf fulfilled No. of Restarts: 790 No. of Flips: 2437 time to process: 3 seconds.
uf250-04.cnf fulfilled No. of Restarts: 1015 No. of Flips: 1923 time to process: 4 seconds.
uf250-04.cnf fulfilled No. of Restarts: 612 No. of Flips: 4644 time to process: 15 seconds.
uf250-04.cnf fulfilled No. of Restarts: 171 No. of Flips: 2177 time to process: 4 seconds.
uf250-04.cnf fulfilled No. of Restarts: 2569 No. of Flips: 1485 time to process: 23 seconds.
uf250-04.cnf fulfilled No. of Restarts: 862 No. of Flips: 3053 time to process: 19 seconds.
uf250-04.cnf fulfilled No. of Restarts: 479 No. of Flips: 4144 time to process: 4 seconds.
uf250-04.cnf fulfilled No. of Restarts: 2490 No. of Flips: 1977 time to process: 13 seconds.
uf250-04.cnf fulfilled No. of Restarts: 587 No. of Flips: 4180 time to process: 20 seconds.
uf250-04.cnf fulfilled No. of Restarts: 1080 No. of Flips: 3050 time to process: 4 seconds.
uf250-04.cnf fulfilled No. of Restarts: 3857 No. of Flips: 4185 time to process: 22 seconds.
uf250-04.cnf fulfilled No. of Restarts: 1814 No. of Flips: 2871 time to process: 8 seconds.
uf250-04.cnf fulfilled No. of Restarts: 2319 No. of Flips: 4505 time to process: 9 seconds.
uf250-04.cnf fulfilled No. of Restarts: 196 No. of Flips: 2842 time to process: 5 seconds.
uf250-04.cnf fulfilled No. of Restarts: 292 No. of Flips: 1919 time to process: 17 seconds.
uf250-04.cnf fulfilled No. of Restarts: 1061 No. of Flips: 4303 time to process: 4 seconds.
uf250-04.cnf fulfilled No. of Restarts: 556 No. of Flips: 3736 time to process: 5 seconds.
uf250-04.cnf fulfilled No. of Restarts: 210 No. of Flips: 3494 time to process: 7 seconds.
uf250-04.cnf fulfilled No. of Restarts: 3668 No. of Flips: 1998 time to process: 21 seconds.
uf250-04.cnf fulfilled No. of Restarts: 1866 No. of Flips: 2466 time to process: 11 seconds.
uf250-04.cnf fulfilled No. of Restarts: 2329 No. of Flips: 3424 time to process: 12 seconds.
uf250-04.cnf fulfilled No. of Restarts: 671 No. of Flips: 1794 time to process: 6 seconds.
uf250-04.cnf fulfilled No. of Restarts: 3671 No. of Flips: 1062 time to process: 17 seconds.
uf250-04.cnf fulfilled No. of Restarts: 541 No. of Flips: 2835 time to process: 6 seconds.
uf250-04.cnf fulfilled No. of Restarts: 1475 No. of Flips: 2914 time to process: 8 seconds.
uf250-04.cnf fulfilled No. of Restarts: 157 No. of Flips: 3710 time to process: 12 seconds.
uf250-04.cnf fulfilled No. of Restarts: 1834 No. of Flips: 3756 time to process: 8 seconds.
uf250-04.cnf fulfilled No. of Restarts: 485 No. of Flips: 1734 time to process: 8 seconds.
uf250-04.cnf fulfilled No. of Restarts: 354 No. of Flips: 3074 time to process: 4 seconds.
uf250-04.cnf fulfilled No. of Restarts: 779 No. of Flips: 4830 time to process: 16 seconds.
uf250-04.cnf fulfilled No. of Restarts: 183 No. of Flips: 1813 time to process: 0 seconds.
uf250-04.cnf fulfilled No. of Restarts: 1503 No. of Flips: 3950 time to process: 10 seconds.
uf250-04.cnf fulfilled No. of Restarts: 1465 No. of Flips: 4873 time to process: 8 seconds.
uf250-04.cnf fulfilled No. of Restarts: 566 No. of Flips: 4890 time to process: 13 seconds.
uf250-04.cnf fulfilled No. of Restarts: 14 No. of Flips: 2029 time to process: 3 seconds.
uf250-04.cnf fulfilled No. of Restarts: 584 No. of Flips: 4839 time to process: 8 seconds.
uf250-04.cnf fulfilled No. of Restarts: 1745 No. of Flips: 1758 time to process: 8 seconds.
uf250-04.cnf fulfilled No. of Restarts: 557 No. of Flips: 982 time to process: 11 seconds.
uf250-04.cnf fulfilled No. of Restarts: 2635 No. of Flips: 3633 time to process: 22 seconds.
uf250-04.cnf fulfilled No. of Restarts: 1311 No. of Flips: 3976 time to process: 6 seconds.
uf250-04.cnf fulfilled No. of Restarts: 346 No. of Flips: 2086 time to process: 1 seconds.
uf250-04.cnf fulfilled No. of Restarts: 206 No. of Flips: 3791 time to process: 16 seconds.
uf250-04.cnf fulfilled No. of Restarts: 2482 No. of Flips: 4505 time to process: 20 seconds.
uf250-04.cnf fulfilled No. of Restarts: 1082 No. of Flips: 4591 time to process: 7 seconds.
uf250-04.cnf fulfilled No. of Restarts: 1199 No. of Flips: 2957 time to process: 11 seconds.
uf250-04.cnf fulfilled No. of Restarts: 574 No. of Flips: 2973 time to process: 5 seconds.
uf250-04.cnf fulfilled No. of Restarts: 1870 No. of Flips: 4894 time to process: 8 seconds.
uf250-04.cnf fulfilled No. of Restarts: 419 No. of Flips: 2636 time to process: 3 seconds.
uf250-04.cnf fulfilled No. of Restarts: 2716 No. of Flips: 3665 time to process: 14 seconds.
uf250-04.cnf fulfilled No. of Restarts: 15 No. of Flips: 2937 time to process: 0 seconds.
uf250-04.cnf fulfilled No. of Restarts: 355 No. of Flips: 2383 time to process: 2 seconds.
uf250-04.cnf fulfilled No. of Restarts: 826 No. of Flips: 1536 time to process: 4 seconds.
uf250-04.cnf fulfilled No. of Restarts: 2068 No. of Flips: 3306 time to process: 10 seconds.
uf250-04.cnf fulfilled No. of Restarts: 1670 No. of Flips: 3703 time to process: 9 seconds.
uf250-04.cnf fulfilled No. of Restarts: 1418 No. of Flips: 4386 time to process: 16 seconds.
uf250-04.cnf fulfilled No. of Restarts: 311 No. of Flips: 1788 time to process: 7 seconds.
uf250-04.cnf fulfilled No. of Restarts: 3204 No. of Flips: 2906 time to process: 14 seconds.
uf250-04.cnf fulfilled No. of Restarts: 2855 No. of Flips: 2003 time to process: 14 seconds.
uf250-04.cnf fulfilled No. of Restarts: 936 No. of Flips: 2590 time to process: 7 seconds.
uf250-04.cnf fulfilled No. of Restarts: 1126 No. of Flips: 1214 time to process: 6 seconds.
uf250-04.cnf fulfilled No. of Restarts: 750 No. of Flips: 3503 time to process: 5 seconds.
uf250-04.cnf fulfilled No. of Restarts: 844 No. of Flips: 2292 time to process: 9 seconds.
uf250-04.cnf fulfilled No. of Restarts: 992 No. of Flips: 2791 time to process: 9 seconds.
uf250-04.cnf fulfilled No. of Restarts: 4914 No. of Flips: 4827 time to process: 21 seconds.
uf250-04.cnf fulfilled No. of Restarts: 196 No. of Flips: 1287 time to process: 1 seconds.
uf250-04.cnf fulfilled No. of Restarts: 29 No. of Flips: 3329 time to process: 0 seconds.
uf250-04.cnf fulfilled No. of Restarts: 2033 No. of Flips: 1495 time to process: 12 seconds.
uf250-04.cnf fulfilled No. of Restarts: 392 No. of Flips: 2732 time to process: 13 seconds.
uf250-04.cnf fulfilled No. of Restarts: 2989 No. of Flips: 2978 time to process: 16 seconds.
uf250-04.cnf fulfilled No. of Restarts: 4079 No. of Flips: 3664 time to process: 17 seconds.
uf250-04.cnf fulfilled No. of Restarts: 625 No. of Flips: 4321 time to process: 10 seconds.
uf250-04.cnf fulfilled No. of Restarts: 525 No. of Flips: 2049 time to process: 4 seconds.
uf250-04.cnf fulfilled No. of Restarts: 1007 No. of Flips: 4603 time to process: 6 seconds.
uf250-04.cnf fulfilled No. of Restarts: 306 No. of Flips: 2417 time to process: 13 seconds.
uf250-04.cnf fulfilled No. of Restarts: 2348 No. of Flips: 1496 time to process: 13 seconds.
uf250-04.cnf fulfilled No. of Restarts: 1260 No. of Flips: 3715 time to process: 7 seconds.
uf250-04.cnf fulfilled No. of Restarts: 366 No. of Flips: 1487 time to process: 1 seconds.
uf250-04.cnf fulfilled No. of Restarts: 2171 No. of Flips: 1319 time to process: 17 seconds.
uf250-04.cnf fulfilled No. of Restarts: 964 No. of Flips: 4026 time to process: 4 seconds.
uf250-04.cnf fulfilled No. of Restarts: 6432 No. of Flips: 3702 time to process: 34 seconds.
uf250-04.cnf fulfilled No. of Restarts: 686 No. of Flips: 1164 time to process: 3 seconds.
uf250-04.cnf fulfilled No. of Restarts: 325 No. of Flips: 3322 time to process: 7 seconds.
uf250-04.cnf fulfilled No. of Restarts: 1609 No. of Flips: 3685 time to process: 13 seconds.
uf250-04.cnf fulfilled No. of Restarts: 544 No. of Flips: 4600 time to process: 10 seconds.
uf250-04.cnf fulfilled No. of Restarts: 743 No. of Flips: 1488 time to process: 7 seconds.
uf250-04.cnf fulfilled No. of Restarts: 855 No. of Flips: 4643 time to process: 11 seconds.
uf250-04.cnf fulfilled No. of Restarts: 856 No. of Flips: 1738 time to process: 9 seconds.
uf250-04.cnf fulfilled No. of Restarts: 1073 No. of Flips: 2775 time to process: 23 seconds.
uf250-04.cnf fulfilled No. of Restarts: 2922 No. of Flips: 3089 time to process: 12 seconds.
uf250-04.cnf fulfilled No. of Restarts: 2368 No. of Flips: 984 time to process: 12 seconds.
uf250-04.cnf fulfilled No. of Restarts: 282 No. of Flips: 3564 time to process: 7 seconds.
uf250-04.cnf fulfilled No. of Restarts: 214 No. of Flips: 3793 time to process: 8 seconds.
uf250-04.cnf fulfilled No. of Restarts: 1673 No. of Flips: 4156 time to process: 10 seconds.
uf250-04.cnf fulfilled No. of Restarts: 2265 No. of Flips: 1028 time to process: 19 seconds.
uf250-04.cnf fulfilled No. of Restarts: 1369 No. of Flips: 4598 time to process: 15 seconds.
uf250-04.cnf fulfilled No. of Restarts: 202 No. of Flips: 4663 time to process: 3 seconds.
uf250-04.cnf fulfilled No. of Restarts: 1416 No. of Flips: 1265 time to process: 15 seconds.
uf250-04.cnf fulfilled No. of Restarts: 1086 No. of Flips: 1307 time to process: 15 seconds.
uf250-04.cnf fulfilled No. of Restarts: 1497 No. of Flips: 4029 time to process: 6 seconds.
uf250-04.cnf fulfilled No. of Restarts: 1820 No. of Flips: 3282 time to process: 13 seconds.
uf250-04.cnf fulfilled No. of Restarts: 2597 No. of Flips: 2915 time to process: 11 seconds.
uf250-04.cnf fulfilled No. of Restarts: 722 No. of Flips: 2325 time to process: 14 seconds.
uf250-04.cnf fulfilled No. of Restarts: 2854 No. of Flips: 2714 time to process: 12 seconds.
uf250-04.cnf fulfilled No. of Restarts: 3383 No. of Flips: 4180 time to process: 15 seconds.
uf250-04.cnf fulfilled No. of Restarts: 1139 No. of Flips: 2883 time to process: 5 seconds.
uf250-04.cnf fulfilled No. of Restarts: 1261 No. of Flips: 3433 time to process: 7 seconds.
uf250-04.cnf fulfilled No. of Restarts: 1207 No. of Flips: 2033 time to process: 10 seconds.
uf250-04.cnf fulfilled No. of Restarts: 1102 No. of Flips: 855 time to process: 4 seconds.
uf250-04.cnf fulfilled No. of Restarts: 157 No. of Flips: 1131 time to process: 3 seconds.
uf250-04.cnf fulfilled No. of Restarts: 2151 No. of Flips: 4049 time to process: 24 seconds.
uf250-04.cnf fulfilled No. of Restarts: 2964 No. of Flips: 4689 time to process: 16 seconds.
uf250-04.cnf fulfilled No. of Restarts: 2046 No. of Flips: 4627 time to process: 17 seconds.
uf250-04.cnf fulfilled No. of Restarts: 14 No. of Flips: 3628 time to process: 12 seconds.
uf250-04.cnf fulfilled No. of Restarts: 385 No. of Flips: 4961 time to process: 3 seconds.
uf250-04.cnf fulfilled No. of Restarts: 2978 No. of Flips: 4856 time to process: 17 seconds.
uf250-04.cnf fulfilled No. of Restarts: 983 No. of Flips: 2520 time to process: 4 seconds.
uf250-04.cnf fulfilled No. of Restarts: 239 No. of Flips: 4598 time to process: 5 seconds.
uf250-04.cnf fulfilled No. of Restarts: 118 No. of Flips: 3228 time to process: 6 seconds.
uf250-04.cnf fulfilled No. of Restarts: 1740 No. of Flips: 3917 time to process: 8 seconds.
uf250-04.cnf fulfilled No. of Restarts: 3969 No. of Flips: 4091 time to process: 18 seconds.
uf250-04.cnf fulfilled No. of Restarts: 62 No. of Flips: 1605 time to process: 5 seconds.
uf250-04.cnf fulfilled No. of Restarts: 133 No. of Flips: 1106 time to process: 3 seconds.
uf250-04.cnf fulfilled No. of Restarts: 1193 No. of Flips: 2665 time to process: 7 seconds.
uf250-04.cnf fulfilled No. of Restarts: 171 No. of Flips: 2013 time to process: 7 seconds.
uf250-04.cnf fulfilled No. of Restarts: 1529 No. of Flips: 4155 time to process: 15 seconds.
uf250-04.cnf fulfilled No. of Restarts: 1122 No. of Flips: 2897 time to process: 19 seconds.
uf250-04.cnf fulfilled No. of Restarts: 1384 No. of Flips: 4254 time to process: 7 seconds.
uf250-04.cnf fulfilled No. of Restarts: 2259 No. of Flips: 4920 time to process: 13 seconds.
uf250-04.cnf fulfilled No. of Restarts: 440 No. of Flips: 1504 time to process: 3 seconds.
uf250-04.cnf fulfilled No. of Restarts: 551 No. of Flips: 3745 time to process: 2 seconds.
uf250-04.cnf fulfilled No. of Restarts: 1722 No. of Flips: 4595 time to process: 9 seconds.
uf250-04.cnf fulfilled No. of Restarts: 857 No. of Flips: 3675 time to process: 7 seconds.
uf250-04.cnf fulfilled No. of Restarts: 3309 No. of Flips: 2317 time to process: 27 seconds.
uf250-04.cnf fulfilled No. of Restarts: 687 No. of Flips: 1826 time to process: 3 seconds.
uf250-04.cnf fulfilled No. of Restarts: 548 No. of Flips: 4917 time to process: 3 seconds.
uf250-04.cnf fulfilled No. of Restarts: 11 No. of Flips: 2905 time to process: 17 seconds.
uf250-04.cnf fulfilled No. of Restarts: 2515 No. of Flips: 4424 time to process: 13 seconds.
uf250-04.cnf fulfilled No. of Restarts: 1366 No. of Flips: 3151 time to process: 14 seconds.
uf250-04.cnf fulfilled No. of Restarts: 1552 No. of Flips: 4209 time to process: 6 seconds.
uf250-04.cnf fulfilled No. of Restarts: 1879 No. of Flips: 2742 time to process: 13 seconds.
uf250-04.cnf fulfilled No. of Restarts: 2069 No. of Flips: 1370 time to process: 9 seconds.
uf250-04.cnf fulfilled No. of Restarts: 426 No. of Flips: 3781 time to process: 2 seconds.
uf250-04.cnf fulfilled No. of Restarts: 709 No. of Flips: 3670 time to process: 6 seconds.
uf250-04.cnf fulfilled No. of Restarts: 120 No. of Flips: 4589 time to process: 0 seconds.
uf250-04.cnf fulfilled No. of Restarts: 778 No. of Flips: 1715 time to process: 10 seconds.
uf250-04.cnf fulfilled No. of Restarts: 1014 No. of Flips: 1495 time to process: 7 seconds.
uf250-04.cnf fulfilled No. of Restarts: 3879 No. of Flips: 937 time to process: 22 seconds.
uf250-04.cnf fulfilled No. of Restarts: 429 No. of Flips: 4310 time to process: 8 seconds.
uf250-04.cnf fulfilled No. of Restarts: 874 No. of Flips: 1323 time to process: 9 seconds.
uf250-04.cnf fulfilled No. of Restarts: 1525 No. of Flips: 2628 time to process: 8 seconds.
uf250-04.cnf fulfilled No. of Restarts: 171 No. of Flips: 4542 time to process: 4 seconds.
uf250-04.cnf fulfilled No. of Restarts: 20 No. of Flips: 2366 time to process: 6 seconds.
uf250-04.cnf fulfilled No. of Restarts: 3342 No. of Flips: 4716 time to process: 24 seconds.
uf250-04.cnf fulfilled No. of Restarts: 2968 No. of Flips: 4984 time to process: 15 seconds.
uf250-04.cnf fulfilled No. of Restarts: 2050 No. of Flips: 4322 time to process: 9 seconds.
uf250-04.cnf fulfilled No. of Restarts: 601 No. of Flips: 3990 time to process: 23 seconds.
uf250-04.cnf fulfilled No. of Restarts: 255 No. of Flips: 3465 time to process: 17 seconds.
uf250-04.cnf fulfilled No. of Restarts: 5972 No. of Flips: 3108 time to process: 27 seconds.
uf250-04.cnf fulfilled No. of Restarts: 1342 No. of Flips: 3353 time to process: 8 seconds.
uf250-04.cnf fulfilled No. of Restarts: 1365 No. of Flips: 1790 time to process: 11 seconds.
uf250-04.cnf fulfilled No. of Restarts: 1168 No. of Flips: 1445 time to process: 8 seconds.
uf250-04.cnf fulfilled No. of Restarts: 680 No. of Flips: 3142 time to process: 15 seconds.
uf250-04.cnf fulfilled No. of Restarts: 1366 No. of Flips: 1621 time to process: 7 seconds.
uf250-04.cnf fulfilled No. of Restarts: 334 No. of Flips: 2634 time to process: 6 seconds.
uf250-04.cnf fulfilled No. of Restarts: 3811 No. of Flips: 4376 time to process: 20 seconds.
uf250-04.cnf fulfilled No. of Restarts: 358 No. of Flips: 2301 time to process: 1 seconds.
uf250-04.cnf fulfilled No. of Restarts: 2550 No. of Flips: 1799 time to process: 11 seconds.
uf250-04.cnf fulfilled No. of Restarts: 3260 No. of Flips: 1610 time to process: 23 seconds.
uf250-04.cnf fulfilled No. of Restarts: 1129 No. of Flips: 4204 time to process: 7 seconds.
uf250-04.cnf fulfilled No. of Restarts: 564 No. of Flips: 2697 time to process: 3 seconds.
uf250-04.cnf fulfilled No. of Restarts: 2385 No. of Flips: 3946 time to process: 14 seconds.
uf250-04.cnf fulfilled No. of Restarts: 1225 No. of Flips: 4055 time to process: 6 seconds.
uf250-04.cnf fulfilled No. of Restarts: 2665 No. of Flips: 2332 time to process: 13 seconds.
uf250-04.cnf fulfilled No. of Restarts: 1075 No. of Flips: 3286 time to process: 7 seconds.
uf250-04.cnf fulfilled No. of Restarts: 639 No. of Flips: 2432 time to process: 2 seconds.
uf250-04.cnf fulfilled No. of Restarts: 322 No. of Flips: 916 time to process: 2 seconds.
uf250-04.cnf fulfilled No. of Restarts: 1176 No. of Flips: 1841 time to process: 6 seconds.
uf250-04.cnf fulfilled No. of Restarts: 2769 No. of Flips: 4841 time to process: 23 seconds.
uf250-04.cnf fulfilled No. of Restarts: 207 No. of Flips: 1534 time to process: 17 seconds.
uf250-04.cnf fulfilled No. of Restarts: 4173 No. of Flips: 3457 time to process: 32 seconds.
uf250-04.cnf fulfilled No. of Restarts: 715 No. of Flips: 2252 time to process: 3 seconds.
uf250-04.cnf fulfilled No. of Restarts: 927 No. of Flips: 2356 time to process: 10 seconds.
uf250-04.cnf fulfilled No. of Restarts: 1378 No. of Flips: 2658 time to process: 5 seconds.
uf250-04.cnf fulfilled No. of Restarts: 1780 No. of Flips: 2705 time to process: 7 seconds.
uf250-04.cnf fulfilled No. of Restarts: 492 No. of Flips: 1800 time to process: 11 seconds.
uf250-04.cnf fulfilled No. of Restarts: 319 No. of Flips: 4561 time to process: 5 seconds.
uf250-04.cnf fulfilled No. of Restarts: 371 No. of Flips: 4010 time to process: 1 seconds.
uf250-04.cnf fulfilled No. of Restarts: 854 No. of Flips: 2693 time to process: 10 seconds.
uf250-04.cnf fulfilled No. of Restarts: 2219 No. of Flips: 939 time to process: 17 seconds.
uf250-04.cnf fulfilled No. of Restarts: 3894 No. of Flips: 2362 time to process: 18 seconds.
uf250-04.cnf fulfilled No. of Restarts: 367 No. of Flips: 3506 time to process: 1 seconds.
uf250-04.cnf fulfilled No. of Restarts: 1202 No. of Flips: 2076 time to process: 31 seconds.
uf250-04.cnf fulfilled No. of Restarts: 227 No. of Flips: 4870 time to process: 1 seconds.
uf250-04.cnf fulfilled No. of Restarts: 1018 No. of Flips: 1693 time to process: 7 seconds.
uf250-04.cnf fulfilled No. of Restarts: 10 No. of Flips: 3152 time to process: 8 seconds.
uf250-04.cnf fulfilled No. of Restarts: 2393 No. of Flips: 3438 time to process: 11 seconds.
uf250-04.cnf fulfilled No. of Restarts: 764 No. of Flips: 3127 time to process: 8 seconds.
uf250-04.cnf fulfilled No. of Restarts: 862 No. of Flips: 4678 time to process: 5 seconds.
uf250-04.cnf fulfilled No. of Restarts: 355 No. of Flips: 3974 time to process: 6 seconds.
uf250-04.cnf fulfilled No. of Restarts: 2022 No. of Flips: 3632 time to process: 16 seconds.
uf250-04.cnf fulfilled No. of Restarts: 1238 No. of Flips: 2958 time to process: 15 seconds.
uf250-04.cnf fulfilled No. of Restarts: 1286 No. of Flips: 4016 time to process: 8 seconds.
uf250-04.cnf fulfilled No. of Restarts: 482 No. of Flips: 4636 time to process: 8 seconds.
uf250-04.cnf fulfilled No. of Restarts: 441 No. of Flips: 1794 time to process: 4 seconds.
uf250-04.cnf fulfilled No. of Restarts: 4301 No. of Flips: 3296 time to process: 23 seconds.
uf250-04.cnf fulfilled No. of Restarts: 4130 No. of Flips: 4395 time to process: 17 seconds.
uf250-04.cnf fulfilled No. of Restarts: 431 No. of Flips: 2005 time to process: 9 seconds.
uf250-04.cnf fulfilled No. of Restarts: 1198 No. of Flips: 2100 time to process: 7 seconds.
uf250-04.cnf fulfilled No. of Restarts: 1219 No. of Flips: 1989 time to process: 16 seconds.
uf250-04.cnf fulfilled No. of Restarts: 3536 No. of Flips: 4878 time to process: 23 seconds.
uf250-04.cnf fulfilled No. of Restarts: 2000 No. of Flips: 4578 time to process: 10 seconds.
uf250-04.cnf fulfilled No. of Restarts: 3807 No. of Flips: 1495 time to process: 25 seconds.
uf250-04.cnf fulfilled No. of Restarts: 424 No. of Flips: 3149 time to process: 1 seconds.
uf250-04.cnf fulfilled No. of Restarts: 2723 No. of Flips: 2410 time to process: 19 seconds.
uf250-04.cnf fulfilled No. of Restarts: 1042 No. of Flips: 4300 time to process: 5 seconds.
uf250-04.cnf fulfilled No. of Restarts: 3473 No. of Flips: 4823 time to process: 19 seconds.
uf250-04.cnf fulfilled No. of Restarts: 197 No. of Flips: 3117 time to process: 23 seconds.
uf250-04.cnf fulfilled No. of Restarts: 4116 No. of Flips: 4167 time to process: 17 seconds.
uf250-04.cnf fulfilled No. of Restarts: 2489 No. of Flips: 887 time to process: 11 seconds.
uf250-04.cnf fulfilled No. of Restarts: 2258 No. of Flips: 1907 time to process: 11 seconds.
uf250-04.cnf fulfilled No. of Restarts: 58 No. of Flips: 2618 time to process: 1 seconds.
uf250-04.cnf fulfilled No. of Restarts: 814 No. of Flips: 3038 time to process: 14 seconds.
uf250-04.cnf fulfilled No. of Restarts: 145 No. of Flips: 1840 time to process: 3 seconds.
uf250-04.cnf fulfilled No. of Restarts: 226 No. of Flips: 4847 time to process: 3 seconds.
uf250-04.cnf fulfilled No. of Restarts: 2366 No. of Flips: 3911 time to process: 13 seconds.
uf250-04.cnf fulfilled No. of Restarts: 2033 No. of Flips: 4230 time to process: 12 seconds.
uf250-04.cnf fulfilled No. of Restarts: 995 No. of Flips: 783 time to process: 6 seconds.
uf250-04.cnf fulfilled No. of Restarts: 958 No. of Flips: 1024 time to process: 5 seconds.
uf250-04.cnf fulfilled No. of Restarts: 1791 No. of Flips: 3656 time to process: 8 seconds.
uf250-04.cnf fulfilled No. of Restarts: 1833 No. of Flips: 2202 time to process: 9 seconds.
uf250-04.cnf fulfilled No. of Restarts: 330 No. of Flips: 1705 time to process: 5 seconds.
uf250-04.cnf fulfilled No. of Restarts: 1281 No. of Flips: 3804 time to process: 13 seconds.
uf250-04.cnf fulfilled No. of Restarts: 524 No. of Flips: 4760 time to process: 10 seconds.
uf250-04.cnf fulfilled No. of Restarts: 1057 No. of Flips: 2075 time to process: 5 seconds.
uf250-04.cnf fulfilled No. of Restarts: 587 No. of Flips: 2926 time to process: 4 seconds.
uf250-04.cnf fulfilled No. of Restarts: 453 No. of Flips: 3706 time to process: 6 seconds.
uf250-04.cnf fulfilled No. of Restarts: 645 No. of Flips: 3100 time to process: 4 seconds.
uf250-04.cnf fulfilled No. of Restarts: 877 No. of Flips: 3554 time to process: 6 seconds.
uf250-04.cnf fulfilled No. of Restarts: 1561 No. of Flips: 1597 time to process: 15 seconds.
uf250-04.cnf fulfilled No. of Restarts: 1257 No. of Flips: 3439 time to process: 7 seconds.
uf250-04.cnf fulfilled No. of Restarts: 416 No. of Flips: 980 time to process: 4 seconds.
uf250-04.cnf fulfilled No. of Restarts: 537 No. of Flips: 3904 time to process: 13 seconds.
uf250-04.cnf fulfilled No. of Restarts: 1891 No. of Flips: 1036 time to process: 8 seconds.
uf250-04.cnf fulfilled No. of Restarts: 1525 No. of Flips: 3656 time to process: 7 seconds.
uf250-04.cnf fulfilled No. of Restarts: 4 No. of Flips: 2937 time to process: 3 seconds.
uf250-04.cnf fulfilled No. of Restarts: 144 No. of Flips: 2150 time to process: 18 seconds.
uf250-04.cnf fulfilled No. of Restarts: 15 No. of Flips: 2461 time to process: 3 seconds.
uf250-04.cnf fulfilled No. of Restarts: 1211 No. of Flips: 1174 time to process: 7 seconds.
uf250-04.cnf fulfilled No. of Restarts: 136 No. of Flips: 3325 time to process: 4 seconds.
uf250-04.cnf fulfilled No. of Restarts: 1756 No. of Flips: 2425 time to process: 19 seconds.
uf250-04.cnf fulfilled No. of Restarts: 609 No. of Flips: 4047 time to process: 6 seconds.
uf250-04.cnf fulfilled No. of Restarts: 963 No. of Flips: 3131 time to process: 7 seconds.
uf250-04.cnf fulfilled No. of Restarts: 1583 No. of Flips: 3557 time to process: 10 seconds.
uf250-04.cnf fulfilled No. of Restarts: 4486 No. of Flips: 2795 time to process: 34 seconds.
uf250-04.cnf fulfilled No. of Restarts: 1408 No. of Flips: 2680 time to process: 6 seconds.
uf250-04.cnf fulfilled No. of Restarts: 3134 No. of Flips: 3574 time to process: 20 seconds.
uf250-04.cnf fulfilled No. of Restarts: 2657 No. of Flips: 3449 time to process: 15 seconds.
uf250-04.cnf fulfilled No. of Restarts: 158 No. of Flips: 1285 time to process: 2 seconds.
uf250-04.cnf fulfilled No. of Restarts: 561 No. of Flips: 3077 time to process: 22 seconds.
uf250-04.cnf fulfilled No. of Restarts: 1210 No. of Flips: 3210 time to process: 6 seconds.
uf250-04.cnf fulfilled No. of Restarts: 597 No. of Flips: 3925 time to process: 9 seconds.
uf250-04.cnf fulfilled No. of Restarts: 1454 No. of Flips: 1311 time to process: 7 seconds.
uf250-04.cnf fulfilled No. of Restarts: 4402 No. of Flips: 1631 time to process: 25 seconds.
uf250-04.cnf fulfilled No. of Restarts: 3588 No. of Flips: 3907 time to process: 15 seconds.
uf250-04.cnf fulfilled No. of Restarts: 1232 No. of Flips: 1909 time to process: 12 seconds.
uf250-04.cnf fulfilled No. of Restarts: 2244 No. of Flips: 4742 time to process: 9 seconds.
uf250-04.cnf fulfilled No. of Restarts: 1250 No. of Flips: 2650 time to process: 14 seconds.
uf250-04.cnf fulfilled No. of Restarts: 63 No. of Flips: 2505 time to process: 0 seconds.
uf250-04.cnf fulfilled No. of Restarts: 361 No. of Flips: 1296 time to process: 5 seconds.
uf250-04.cnf fulfilled No. of Restarts: 601 No. of Flips: 4898 time to process: 9 seconds.
uf250-04.cnf fulfilled No. of Restarts: 83 No. of Flips: 4749 time to process: 6 seconds.
uf250-04.cnf fulfilled No. of Restarts: 211 No. of Flips: 4534 time to process: 3 seconds.
uf250-04.cnf fulfilled No. of Restarts: 1266 No. of Flips: 4023 time to process: 6 seconds.
uf250-04.cnf fulfilled No. of Restarts: 5484 No. of Flips: 2085 time to process: 24 seconds.
uf250-04.cnf fulfilled No. of Restarts: 783 No. of Flips: 1812 time to process: 12 seconds.
uf250-04.cnf fulfilled No. of Restarts: 1091 No. of Flips: 2932 time to process: 4 seconds.
uf250-04.cnf fulfilled No. of Restarts: 700 No. of Flips: 4008 time to process: 7 seconds.
uf250-04.cnf fulfilled No. of Restarts: 792 No. of Flips: 2213 time to process: 3 seconds.
uf250-04.cnf fulfilled No. of Restarts: 921 No. of Flips: 4394 time to process: 5 seconds.
uf250-04.cnf fulfilled No. of Restarts: 428 No. of Flips: 3813 time to process: 5 seconds.
uf250-04.cnf fulfilled No. of Restarts: 566 No. of Flips: 1915 time to process: 20 seconds.
uf250-04.cnf fulfilled No. of Restarts: 32 No. of Flips: 3483 time to process: 8 seconds.
uf250-04.cnf fulfilled No. of Restarts: 751 No. of Flips: 3999 time to process: 5 seconds.
uf250-04.cnf fulfilled No. of Restarts: 667 No. of Flips: 4014 time to process: 3 seconds.
uf250-04.cnf fulfilled No. of Restarts: 1354 No. of Flips: 2406 time to process: 7 seconds.
uf250-04.cnf fulfilled No. of Restarts: 2274 No. of Flips: 1507 time to process: 11 seconds.
uf250-04.cnf fulfilled No. of Restarts: 286 No. of Flips: 2760 time to process: 2 seconds.
uf250-04.cnf fulfilled No. of Restarts: 173 No. of Flips: 2143 time to process: 7 seconds.
uf250-04.cnf fulfilled No. of Restarts: 464 No. of Flips: 3375 time to process: 8 seconds.
uf250-04.cnf fulfilled No. of Restarts: 4670 No. of Flips: 883 time to process: 23 seconds.
uf250-04.cnf fulfilled No. of Restarts: 426 No. of Flips: 2538 time to process: 7 seconds.
uf250-04.cnf fulfilled No. of Restarts: 334 No. of Flips: 1111 time to process: 1 seconds.
uf250-04.cnf fulfilled No. of Restarts: 790 No. of Flips: 4897 time to process: 4 seconds.
uf250-04.cnf fulfilled No. of Restarts: 228 No. of Flips: 2898 time to process: 5 seconds.
uf250-04.cnf fulfilled No. of Restarts: 182 No. of Flips: 3667 time to process: 6 seconds.
uf250-04.cnf fulfilled No. of Restarts: 2055 No. of Flips: 2631 time to process: 13 seconds.
uf250-04.cnf fulfilled No. of Restarts: 898 No. of Flips: 3596 time to process: 6 seconds.
uf250-04.cnf fulfilled No. of Restarts: 975 No. of Flips: 1714 time to process: 6 seconds.
uf250-04.cnf fulfilled No. of Restarts: 280 No. of Flips: 3501 time to process: 6 seconds.
uf250-04.cnf fulfilled No. of Restarts: 2184 No. of Flips: 3015 time to process: 10 seconds.
uf250-04.cnf fulfilled No. of Restarts: 1580 No. of Flips: 2429 time to process: 11 seconds.
uf250-04.cnf fulfilled No. of Restarts: 1043 No. of Flips: 2798 time to process: 7 seconds.
uf250-04.cnf fulfilled No. of Restarts: 1669 No. of Flips: 1776 time to process: 11 seconds.
uf250-04.cnf fulfilled No. of Restarts: 51 No. of Flips: 3286 time to process: 16 seconds.
uf250-04.cnf fulfilled No. of Restarts: 139 No. of Flips: 3919 time to process: 2 seconds.
uf250-04.cnf fulfilled No. of Restarts: 2843 No. of Flips: 4012 time to process: 15 seconds.
uf250-04.cnf fulfilled No. of Restarts: 1843 No. of Flips: 1961 time to process: 18 seconds.
uf250-04.cnf fulfilled No. of Restarts: 1714 No. of Flips: 2439 time to process: 10 seconds.
uf250-04.cnf fulfilled No. of Restarts: 1538 No. of Flips: 2679 time to process: 8 seconds.
uf250-04.cnf fulfilled No. of Restarts: 277 No. of Flips: 2921 time to process: 5 seconds.
uf250-04.cnf fulfilled No. of Restarts: 442 No. of Flips: 4275 time to process: 4 seconds.
uf250-04.cnf fulfilled No. of Restarts: 318 No. of Flips: 3380 time to process: 4 seconds.
uf250-04.cnf fulfilled No. of Restarts: 2124 No. of Flips: 4901 time to process: 11 seconds.
uf250-04.cnf fulfilled No. of Restarts: 1713 No. of Flips: 1395 time to process: 11 seconds.
uf250-04.cnf fulfilled No. of Restarts: 335 No. of Flips: 2263 time to process: 5 seconds.
uf250-04.cnf fulfilled No. of Restarts: 1763 No. of Flips: 1556 time to process: 25 seconds.
uf250-04.cnf fulfilled No. of Restarts: 1608 No. of Flips: 3917 time to process: 9 seconds.
uf250-04.cnf fulfilled No. of Restarts: 1201 No. of Flips: 2772 time to process: 8 seconds.
uf250-04.cnf fulfilled No. of Restarts: 831 No. of Flips: 4805 time to process: 7 seconds.
uf250-04.cnf fulfilled No. of Restarts: 271 No. of Flips: 3157 time to process: 6 seconds.
uf250-04.cnf fulfilled No. of Restarts: 3296 No. of Flips: 2248 time to process: 23 seconds.
uf250-04.cnf fulfilled No. of Restarts: 1412 No. of Flips: 4132 time to process: 16 seconds.
uf250-04.cnf fulfilled No. of Restarts: 447 No. of Flips: 2677 time to process: 5 seconds.
uf250-04.cnf fulfilled No. of Restarts: 314 No. of Flips: 1058 time to process: 11 seconds.
uf250-04.cnf fulfilled No. of Restarts: 305 No. of Flips: 3242 time to process: 1 seconds.
uf250-04.cnf fulfilled No. of Restarts: 3710 No. of Flips: 4669 time to process: 24 seconds.
uf250-04.cnf fulfilled No. of Restarts: 1855 No. of Flips: 3079 time to process: 17 seconds.
uf250-04.cnf fulfilled No. of Restarts: 60 No. of Flips: 2698 time to process: 1 seconds.
uf250-04.cnf fulfilled No. of Restarts: 229 No. of Flips: 3274 time to process: 5 seconds.
uf250-04.cnf fulfilled No. of Restarts: 1007 No. of Flips: 4969 time to process: 7 seconds.
uf250-04.cnf fulfilled No. of Restarts: 768 No. of Flips: 4683 time to process: 6 seconds.
uf250-04.cnf fulfilled No. of Restarts: 2173 No. of Flips: 1870 time to process: 17 seconds.
uf250-04.cnf fulfilled No. of Restarts: 188 No. of Flips: 788 time to process: 3 seconds.
uf250-04.cnf fulfilled No. of Restarts: 494 No. of Flips: 1692 time to process: 4 seconds.
uf250-04.cnf fulfilled No. of Restarts: 95 No. of Flips: 3321 time to process: 17 seconds.
uf250-04.cnf fulfilled No. of Restarts: 17 No. of Flips: 3587 time to process: 9 seconds.
uf250-04.cnf fulfilled No. of Restarts: 109 No. of Flips: 1816 time to process: 6 seconds.
uf250-04.cnf fulfilled No. of Restarts: 1058 No. of Flips: 3902 time to process: 10 seconds.
uf250-04.cnf fulfilled No. of Restarts: 486 No. of Flips: 4879 time to process: 7 seconds.
uf250-04.cnf fulfilled No. of Restarts: 1685 No. of Flips: 1569 time to process: 8 seconds.
uf250-04.cnf fulfilled No. of Restarts: 2166 No. of Flips: 2712 time to process: 10 seconds.
uf250-04.cnf fulfilled No. of Restarts: 169 No. of Flips: 2884 time to process: 4 seconds.
uf250-04.cnf fulfilled No. of Restarts: 1187 No. of Flips: 2190 time to process: 19 seconds.
uf250-04.cnf fulfilled No. of Restarts: 1058 No. of Flips: 1082 time to process: 6 seconds.
uf250-04.cnf fulfilled No. of Restarts: 3931 No. of Flips: 3174 time to process: 21 seconds.
uf250-04.cnf fulfilled No. of Restarts: 1393 No. of Flips: 2063 time to process: 6 seconds.
uf250-04.cnf fulfilled No. of Restarts: 460 No. of Flips: 2081 time to process: 3 seconds.
uf250-04.cnf fulfilled No. of Restarts: 1103 No. of Flips: 2205 time to process: 7 seconds.
uf250-04.cnf fulfilled No. of Restarts: 1284 No. of Flips: 2429 time to process: 5 seconds.
uf250-04.cnf fulfilled No. of Restarts: 616 No. of Flips: 1918 time to process: 6 seconds.
uf250-04.cnf fulfilled No. of Restarts: 1908 No. of Flips: 2799 time to process: 10 seconds.
uf250-04.cnf fulfilled No. of Restarts: 1358 No. of Flips: 1812 time to process: 11 seconds.
uf250-04.cnf fulfilled No. of Restarts: 205 No. of Flips: 4208 time to process: 11 seconds.
uf250-04.cnf fulfilled No. of Restarts: 1539 No. of Flips: 1271 time to process: 10 seconds.
uf250-04.cnf fulfilled No. of Restarts: 390 No. of Flips: 2931 time to process: 9 seconds.
uf250-04.cnf fulfilled No. of Restarts: 3645 No. of Flips: 762 time to process: 23 seconds.
uf250-04.cnf fulfilled No. of Restarts: 61 No. of Flips: 3717 time to process: 0 seconds.
uf250-04.cnf fulfilled No. of Restarts: 2491 No. of Flips: 4588 time to process: 13 seconds.
uf250-04.cnf fulfilled No. of Restarts: 688 No. of Flips: 2981 time to process: 5 seconds.
uf250-04.cnf fulfilled No. of Restarts: 252 No. of Flips: 2245 time to process: 9 seconds.
uf250-04.cnf fulfilled No. of Restarts: 1386 No. of Flips: 3611 time to process: 6 seconds.
uf250-04.cnf fulfilled No. of Restarts: 98 No. of Flips: 1435 time to process: 8 seconds.
uf250-04.cnf fulfilled No. of Restarts: 1440 No. of Flips: 3907 time to process: 27 seconds.
uf250-04.cnf fulfilled No. of Restarts: 15 No. of Flips: 2502 time to process: 4 seconds.
uf250-04.cnf fulfilled No. of Restarts: 3386 No. of Flips: 1191 time to process: 17 seconds.
uf250-04.cnf fulfilled No. of Restarts: 1003 No. of Flips: 2843 time to process: 9 seconds.
uf250-04.cnf fulfilled No. of Restarts: 1943 No. of Flips: 2368 time to process: 18 seconds.
uf250-04.cnf fulfilled No. of Restarts: 804 No. of Flips: 2037 time to process: 18 seconds.
uf250-04.cnf fulfilled No. of Restarts: 669 No. of Flips: 3652 time to process: 29 seconds.
uf250-04.cnf fulfilled No. of Restarts: 797 No. of Flips: 2192 time to process: 9 seconds.
uf250-04.cnf fulfilled No. of Restarts: 945 No. of Flips: 1569 time to process: 6 seconds.
uf250-04.cnf fulfilled No. of Restarts: 950 No. of Flips: 4800 time to process: 4 seconds.
uf250-04.cnf fulfilled No. of Restarts: 50 No. of Flips: 4296 time to process: 1 seconds.
uf250-04.cnf fulfilled No. of Restarts: 3045 No. of Flips: 3124 time to process: 30 seconds.
uf250-04.cnf fulfilled No. of Restarts: 3070 No. of Flips: 3725 time to process: 17 seconds.
uf250-04.cnf fulfilled No. of Restarts: 687 No. of Flips: 4138 time to process: 3 seconds.
uf250-04.cnf fulfilled No. of Restarts: 312 No. of Flips: 3677 time to process: 5 seconds.
uf250-04.cnf fulfilled No. of Restarts: 498 No. of Flips: 2209 time to process: 12 seconds.
uf250-04.cnf fulfilled No. of Restarts: 149 No. of Flips: 978 time to process: 8 seconds.
uf250-04.cnf fulfilled No. of Restarts: 30 No. of Flips: 4246 time to process: 3 seconds.
uf250-04.cnf fulfilled No. of Restarts: 1726 No. of Flips: 3847 time to process: 15 seconds.
uf250-04.cnf fulfilled No. of Restarts: 173 No. of Flips: 3402 time to process: 9 seconds.
uf250-04.cnf fulfilled No. of Restarts: 1454 No. of Flips: 2535 time to process: 11 seconds.
uf250-04.cnf fulfilled No. of Restarts: 2454 No. of Flips: 3545 time to process: 12 seconds.
uf250-04.cnf fulfilled No. of Restarts: 733 No. of Flips: 2204 time to process: 3 seconds.
uf250-04.cnf fulfilled No. of Restarts: 1877 No. of Flips: 3681 time to process: 11 seconds.
uf250-04.cnf fulfilled No. of Restarts: 1495 No. of Flips: 3293 time to process: 6 seconds.
uf250-04.cnf fulfilled No. of Restarts: 773 No. of Flips: 3617 time to process: 11 seconds.
uf250-04.cnf fulfilled No. of Restarts: 1176 No. of Flips: 4497 time to process: 17 seconds.
uf250-04.cnf fulfilled No. of Restarts: 115 No. of Flips: 1001 time to process: 2 seconds.
uf250-04.cnf fulfilled No. of Restarts: 1688 No. of Flips: 1385 time to process: 20 seconds.
uf250-04.cnf fulfilled No. of Restarts: 44 No. of Flips: 2361 time to process: 21 seconds.
uf250-04.cnf fulfilled No. of Restarts: 470 No. of Flips: 2722 time to process: 4 seconds.
uf250-04.cnf fulfilled No. of Restarts: 71 No. of Flips: 3880 time to process: 14 seconds.
uf250-04.cnf fulfilled No. of Restarts: 2534 No. of Flips: 1978 time to process: 12 seconds.
uf250-04.cnf fulfilled No. of Restarts: 81 No. of Flips: 4134 time to process: 4 seconds.
uf250-04.cnf fulfilled No. of Restarts: 275 No. of Flips: 1925 time to process: 2 seconds.
uf250-04.cnf fulfilled No. of Restarts: 945 No. of Flips: 2725 time to process: 5 seconds.
uf250-04.cnf fulfilled No. of Restarts: 2946 No. of Flips: 3674 time to process: 15 seconds.
uf250-04.cnf fulfilled No. of Restarts: 446 No. of Flips: 2286 time to process: 12 seconds.
uf250-04.cnf fulfilled No. of Restarts: 1779 No. of Flips: 4240 time to process: 19 seconds.
uf250-04.cnf fulfilled No. of Restarts: 690 No. of Flips: 1443 time to process: 4 seconds.
uf250-04.cnf fulfilled No. of Restarts: 1364 No. of Flips: 3627 time to process: 6 seconds.
uf250-04.cnf fulfilled No. of Restarts: 1918 No. of Flips: 4682 time to process: 18 seconds.
uf250-04.cnf fulfilled No. of Restarts: 1125 No. of Flips: 4824 time to process: 7 seconds.
uf250-04.cnf fulfilled No. of Restarts: 93 No. of Flips: 4238 time to process: 5 seconds.
uf250-04.cnf fulfilled No. of Restarts: 1082 No. of Flips: 4501 time to process: 5 seconds.
uf250-04.cnf fulfilled No. of Restarts: 234 No. of Flips: 2048 time to process: 2 seconds.
uf250-04.cnf fulfilled No. of Restarts: 1618 No. of Flips: 3244 time to process: 7 seconds.
uf250-04.cnf fulfilled No. of Restarts: 1833 No. of Flips: 3648 time to process: 17 seconds.
uf250-04.cnf fulfilled No. of Restarts: 607 No. of Flips: 3420 time to process: 4 seconds.
uf250-04.cnf fulfilled No. of Restarts: 1955 No. of Flips: 2499 time to process: 14 seconds.
uf250-04.cnf fulfilled No. of Restarts: 1160 No. of Flips: 1636 time to process: 9 seconds.
uf250-04.cnf fulfilled No. of Restarts: 1515 No. of Flips: 4932 time to process: 7 seconds.
uf250-04.cnf fulfilled No. of Restarts: 4497 No. of Flips: 1626 time to process: 31 seconds.
uf250-04.cnf fulfilled No. of Restarts: 612 No. of Flips: 4875 time to process: 8 seconds.
uf250-04.cnf fulfilled No. of Restarts: 256 No. of Flips: 2200 time to process: 6 seconds.
uf250-04.cnf fulfilled No. of Restarts: 680 No. of Flips: 2144 time to process: 4 seconds.
uf250-04.cnf fulfilled No. of Restarts: 485 No. of Flips: 4397 time to process: 2 seconds.
uf250-04.cnf fulfilled No. of Restarts: 469 No. of Flips: 2399 time to process: 4 seconds.
uf250-04.cnf fulfilled No. of Restarts: 88 No. of Flips: 4728 time to process: 4 seconds.
uf250-04.cnf fulfilled No. of Restarts: 5166 No. of Flips: 4401 time to process: 23 seconds.
uf250-04.cnf fulfilled No. of Restarts: 311 No. of Flips: 980 time to process: 17 seconds.
uf250-04.cnf fulfilled No. of Restarts: 946 No. of Flips: 3639 time to process: 4 seconds.
uf250-04.cnf fulfilled No. of Restarts: 2443 No. of Flips: 2724 time to process: 12 seconds.
uf250-04.cnf fulfilled No. of Restarts: 1305 No. of Flips: 3099 time to process: 17 seconds.
uf250-04.cnf fulfilled No. of Restarts: 129 No. of Flips: 3836 time to process: 6 seconds.
uf250-04.cnf fulfilled No. of Restarts: 983 No. of Flips: 899 time to process: 14 seconds.
uf250-04.cnf fulfilled No. of Restarts: 3332 No. of Flips: 2570 time to process: 17 seconds.
uf250-04.cnf fulfilled No. of Restarts: 410 No. of Flips: 1682 time to process: 11 seconds.
uf250-04.cnf fulfilled No. of Restarts: 4721 No. of Flips: 2019 time to process: 28 seconds.
uf250-04.cnf fulfilled No. of Restarts: 906 No. of Flips: 4428 time to process: 8 seconds.
uf250-04.cnf fulfilled No. of Restarts: 2625 No. of Flips: 4543 time to process: 12 seconds.
uf250-04.cnf fulfilled No. of Restarts: 2673 No. of Flips: 3441 time to process: 17 seconds.
uf250-04.cnf fulfilled No. of Restarts: 47 No. of Flips: 4158 time to process: 10 seconds.
uf250-04.cnf fulfilled No. of Restarts: 1219 No. of Flips: 2398 time to process: 8 seconds.
uf250-04.cnf fulfilled No. of Restarts: 747 No. of Flips: 1942 time to process: 7 seconds.
uf250-04.cnf fulfilled No. of Restarts: 1067 No. of Flips: 2067 time to process: 7 seconds.
uf250-04.cnf fulfilled No. of Restarts: 1504 No. of Flips: 3424 time to process: 13 seconds.
uf250-04.cnf fulfilled No. of Restarts: 306 No. of Flips: 643 time to process: 5 seconds.
uf250-04.cnf fulfilled No. of Restarts: 1697 No. of Flips: 916 time to process: 16 seconds.
uf250-04.cnf fulfilled No. of Restarts: 45 No. of Flips: 3375 time to process: 8 seconds.
uf250-04.cnf fulfilled No. of Restarts: 1271 No. of Flips: 2491 time to process: 9 seconds.
uf250-04.cnf fulfilled No. of Restarts: 276 No. of Flips: 2934 time to process: 9 seconds.
uf250-04.cnf fulfilled No. of Restarts: 737 No. of Flips: 1889 time to process: 4 seconds.
uf250-04.cnf fulfilled No. of Restarts: 5532 No. of Flips: 2897 time to process: 26 seconds.
uf250-04.cnf fulfilled No. of Restarts: 99 No. of Flips: 921 time to process: 8 seconds.
uf250-04.cnf fulfilled No. of Restarts: 208 No. of Flips: 3415 time to process: 9 seconds.
uf250-04.cnf fulfilled No. of Restarts: 2531 No. of Flips: 967 time to process: 20 seconds.
uf250-04.cnf fulfilled No. of Restarts: 1533 No. of Flips: 3912 time to process: 14 seconds.
uf250-04.cnf fulfilled No. of Restarts: 1727 No. of Flips: 4647 time to process: 30 seconds.
uf250-04.cnf fulfilled No. of Restarts: 479 No. of Flips: 4958 time to process: 2 seconds.
uf250-04.cnf fulfilled No. of Restarts: 1550 No. of Flips: 1719 time to process: 6 seconds.
uf250-04.cnf fulfilled No. of Restarts: 1247 No. of Flips: 3969 time to process: 11 seconds.
uf250-04.cnf fulfilled No. of Restarts: 590 No. of Flips: 3018 time to process: 3 seconds.
uf250-04.cnf fulfilled No. of Restarts: 565 No. of Flips: 3068 time to process: 16 seconds.
uf250-04.cnf fulfilled No. of Restarts: 2137 No. of Flips: 4826 time to process: 23 seconds.
uf250-04.cnf fulfilled No. of Restarts: 147 No. of Flips: 3239 time to process: 2 seconds.
uf250-04.cnf fulfilled No. of Restarts: 2208 No. of Flips: 2065 time to process: 17 seconds.
uf250-04.cnf fulfilled No. of Restarts: 1036 No. of Flips: 4510 time to process: 8 seconds.
uf250-04.cnf fulfilled No. of Restarts: 13 No. of Flips: 4703 time to process: 0 seconds.
uf250-04.cnf fulfilled No. of Restarts: 2160 No. of Flips: 2248 time to process: 14 seconds.
uf250-04.cnf fulfilled No. of Restarts: 1634 No. of Flips: 4056 time to process: 7 seconds.
uf250-04.cnf fulfilled No. of Restarts: 1115 No. of Flips: 3323 time to process: 6 seconds.
uf250-04.cnf fulfilled No. of Restarts: 1438 No. of Flips: 2506 time to process: 15 seconds.
uf250-04.cnf fulfilled No. of Restarts: 860 No. of Flips: 4812 time to process: 3 seconds.
uf250-04.cnf fulfilled No. of Restarts: 75 No. of Flips: 2028 time to process: 8 seconds.
uf250-04.cnf fulfilled No. of Restarts: 2046 No. of Flips: 3428 time to process: 10 seconds.
uf250-04.cnf fulfilled No. of Restarts: 2537 No. of Flips: 3480 time to process: 16 seconds.
uf250-04.cnf fulfilled No. of Restarts: 1322 No. of Flips: 1441 time to process: 10 seconds.
uf250-04.cnf fulfilled No. of Restarts: 329 No. of Flips: 1378 time to process: 8 seconds.
uf250-04.cnf fulfilled No. of Restarts: 249 No. of Flips: 4953 time to process: 9 seconds.
uf250-04.cnf fulfilled No. of Restarts: 109 No. of Flips: 4346 time to process: 8 seconds.
uf250-04.cnf fulfilled No. of Restarts: 3851 No. of Flips: 1987 time to process: 20 seconds.
uf250-04.cnf fulfilled No. of Restarts: 1189 No. of Flips: 2492 time to process: 7 seconds.
uf250-04.cnf fulfilled No. of Restarts: 888 No. of Flips: 1645 time to process: 11 seconds.
uf250-04.cnf fulfilled No. of Restarts: 1421 No. of Flips: 4442 time to process: 13 seconds.
uf250-04.cnf fulfilled No. of Restarts: 766 No. of Flips: 3417 time to process: 4 seconds.
uf250-04.cnf fulfilled No. of Restarts: 86 No. of Flips: 2748 time to process: 15 seconds.
uf250-04.cnf fulfilled No. of Restarts: 669 No. of Flips: 2025 time to process: 16 seconds.
uf250-04.cnf fulfilled No. of Restarts: 175 No. of Flips: 3361 time to process: 11 seconds.
uf250-04.cnf fulfilled No. of Restarts: 2084 No. of Flips: 4633 time to process: 10 seconds.
uf250-04.cnf fulfilled No. of Restarts: 914 No. of Flips: 3616 time to process: 11 seconds.
uf250-04.cnf fulfilled No. of Restarts: 15 No. of Flips: 3375 time to process: 2 seconds.
uf250-04.cnf fulfilled No. of Restarts: 901 No. of Flips: 1211 time to process: 7 seconds.
uf250-04.cnf fulfilled No. of Restarts: 3752 No. of Flips: 3204 time to process: 20 seconds.
uf250-04.cnf fulfilled No. of Restarts: 1450 No. of Flips: 3942 time to process: 14 seconds.
uf250-04.cnf fulfilled No. of Restarts: 294 No. of Flips: 3243 time to process: 19 seconds.
uf250-04.cnf fulfilled No. of Restarts: 735 No. of Flips: 4864 time to process: 3 seconds.
uf250-04.cnf fulfilled No. of Restarts: 1127 No. of Flips: 3213 time to process: 8 seconds.
uf250-04.cnf fulfilled No. of Restarts: 1369 No. of Flips: 1889 time to process: 7 seconds.
uf250-04.cnf fulfilled No. of Restarts: 859 No. of Flips: 4733 time to process: 8 seconds.
uf250-04.cnf fulfilled No. of Restarts: 989 No. of Flips: 1345 time to process: 9 seconds.
uf250-04.cnf fulfilled No. of Restarts: 717 No. of Flips: 4247 time to process: 5 seconds.
uf250-04.cnf fulfilled No. of Restarts: 448 No. of Flips: 2139 time to process: 3 seconds.
uf250-04.cnf fulfilled No. of Restarts: 4099 No. of Flips: 4885 time to process: 17 seconds.
uf250-04.cnf fulfilled No. of Restarts: 498 No. of Flips: 1799 time to process: 8 seconds.
uf250-04.cnf fulfilled No. of Restarts: 1120 No. of Flips: 2430 time to process: 8 seconds.
uf250-04.cnf fulfilled No. of Restarts: 1245 No. of Flips: 4775 time to process: 7 seconds.
uf250-04.cnf fulfilled No. of Restarts: 19 No. of Flips: 3988 time to process: 14 seconds.
uf250-04.cnf fulfilled No. of Restarts: 4106 No. of Flips: 3010 time to process: 24 seconds.
uf250-04.cnf fulfilled No. of Restarts: 1009 No. of Flips: 3742 time to process: 11 seconds.
uf250-04.cnf fulfilled No. of Restarts: 2075 No. of Flips: 2794 time to process: 9 seconds.
uf250-04.cnf fulfilled No. of Restarts: 2038 No. of Flips: 1359 time to process: 12 seconds.
uf250-04.cnf fulfilled No. of Restarts: 485 No. of Flips: 3927 time to process: 3 seconds.
uf250-04.cnf fulfilled No. of Restarts: 124 No. of Flips: 1334 time to process: 3 seconds.
uf250-04.cnf fulfilled No. of Restarts: 139 No. of Flips: 2691 time to process: 7 seconds.
uf250-04.cnf fulfilled No. of Restarts: 672 No. of Flips: 1835 time to process: 6 seconds.
uf250-04.cnf fulfilled No. of Restarts: 179 No. of Flips: 2870 time to process: 0 seconds.
uf250-04.cnf fulfilled No. of Restarts: 3354 No. of Flips: 3428 time to process: 14 seconds.
uf250-04.cnf fulfilled No. of Restarts: 1069 No. of Flips: 3797 time to process: 8 seconds.
uf250-04.cnf fulfilled No. of Restarts: 1566 No. of Flips: 2145 time to process: 9 seconds.
uf250-04.cnf fulfilled No. of Restarts: 817 No. of Flips: 3680 time to process: 10 seconds.
uf250-04.cnf fulfilled No. of Restarts: 924 No. of Flips: 793 time to process: 14 seconds.
uf250-04.cnf fulfilled No. of Restarts: 964 No. of Flips: 4050 time to process: 15 seconds.
uf250-04.cnf fulfilled No. of Restarts: 1172 No. of Flips: 1789 time to process: 14 seconds.
uf250-04.cnf fulfilled No. of Restarts: 1416 No. of Flips: 3288 time to process: 9 seconds.
uf250-04.cnf fulfilled No. of Restarts: 402 No. of Flips: 3518 time to process: 4 seconds.
uf250-04.cnf fulfilled No. of Restarts: 1072 No. of Flips: 4878 time to process: 9 seconds.
uf250-04.cnf fulfilled No. of Restarts: 3004 No. of Flips: 604 time to process: 13 seconds.
uf250-04.cnf fulfilled No. of Restarts: 1962 No. of Flips: 3875 time to process: 13 seconds.
uf250-04.cnf fulfilled No. of Restarts: 6777 No. of Flips: 3801 time to process: 30 seconds.
uf250-04.cnf fulfilled No. of Restarts: 1123 No. of Flips: 4566 time to process: 11 seconds.
uf250-04.cnf fulfilled No. of Restarts: 49 No. of Flips: 2516 time to process: 2 seconds.
uf250-04.cnf fulfilled No. of Restarts: 1099 No. of Flips: 3221 time to process: 7 seconds.
uf250-04.cnf fulfilled No. of Restarts: 191 No. of Flips: 4043 time to process: 7 seconds.
uf250-04.cnf fulfilled No. of Restarts: 674 No. of Flips: 1001 time to process: 3 seconds.
uf250-04.cnf fulfilled No. of Restarts: 1089 No. of Flips: 2368 time to process: 11 seconds.
uf250-04.cnf fulfilled No. of Restarts: 90 No. of Flips: 3104 time to process: 5 seconds.
uf250-04.cnf fulfilled No. of Restarts: 310 No. of Flips: 3584 time to process: 3 seconds.
uf250-04.cnf fulfilled No. of Restarts: 2177 No. of Flips: 2869 time to process: 12 seconds.
uf250-04.cnf fulfilled No. of Restarts: 434 No. of Flips: 3061 time to process: 4 seconds.
uf250-04.cnf fulfilled No. of Restarts: 1390 No. of Flips: 2990 time to process: 13 seconds.
uf250-04.cnf fulfilled No. of Restarts: 432 No. of Flips: 917 time to process: 6 seconds.
uf250-04.cnf fulfilled No. of Restarts: 638 No. of Flips: 2376 time to process: 4 seconds.
uf250-04.cnf fulfilled No. of Restarts: 153 No. of Flips: 3078 time to process: 3 seconds.
uf250-04.cnf fulfilled No. of Restarts: 91 No. of Flips: 843 time to process: 11 seconds.
uf250-04.cnf fulfilled No. of Restarts: 2083 No. of Flips: 3323 time to process: 16 seconds.
uf250-04.cnf fulfilled No. of Restarts: 188 No. of Flips: 3812 time to process: 12 seconds.
uf250-04.cnf fulfilled No. of Restarts: 2319 No. of Flips: 3400 time to process: 14 seconds.
uf250-04.cnf fulfilled No. of Restarts: 1010 No. of Flips: 1977 time to process: 26 seconds.
uf250-04.cnf fulfilled No. of Restarts: 874 No. of Flips: 1372 time to process: 9 seconds.
uf250-04.cnf fulfilled No. of Restarts: 2767 No. of Flips: 2710 time to process: 37 seconds.
uf250-04.cnf fulfilled No. of Restarts: 1609 No. of Flips: 2758 time to process: 7 seconds.
uf250-04.cnf fulfilled No. of Restarts: 3929 No. of Flips: 1442 time to process: 21 seconds.
uf250-04.cnf fulfilled No. of Restarts: 2393 No. of Flips: 3739 time to process: 16 seconds.
uf250-04.cnf fulfilled No. of Restarts: 666 No. of Flips: 3521 time to process: 8 seconds.
uf250-04.cnf fulfilled No. of Restarts: 1874 No. of Flips: 1744 time to process: 13 seconds.
uf250-04.cnf fulfilled No. of Restarts: 40 No. of Flips: 3597 time to process: 2 seconds.
uf250-04.cnf fulfilled No. of Restarts: 1703 No. of Flips: 3699 time to process: 12 seconds.
uf250-04.cnf fulfilled No. of Restarts: 238 No. of Flips: 2837 time to process: 4 seconds.
uf250-04.cnf fulfilled No. of Restarts: 1914 No. of Flips: 1653 time to process: 15 seconds.
uf250-04.cnf fulfilled No. of Restarts: 100 No. of Flips: 3818 time to process: 10 seconds.
uf250-04.cnf fulfilled No. of Restarts: 57 No. of Flips: 2388 time to process: 7 seconds.
uf250-04.cnf fulfilled No. of Restarts: 1474 No. of Flips: 3755 time to process: 6 seconds.
uf250-04.cnf fulfilled No. of Restarts: 67 No. of Flips: 3516 time to process: 19 seconds.
uf250-04.cnf fulfilled No. of Restarts: 1452 No. of Flips: 2752 time to process: 8 seconds.
uf250-04.cnf fulfilled No. of Restarts: 256 No. of Flips: 4079 time to process: 4 seconds.
uf250-04.cnf fulfilled No. of Restarts: 1168 No. of Flips: 3766 time to process: 9 seconds.
uf250-04.cnf fulfilled No. of Restarts: 1323 No. of Flips: 4911 time to process: 6 seconds.
uf250-04.cnf fulfilled No. of Restarts: 1890 No. of Flips: 4885 time to process: 14 seconds.
uf250-04.cnf fulfilled No. of Restarts: 627 No. of Flips: 3391 time to process: 5 seconds.
uf250-04.cnf fulfilled No. of Restarts: 2386 No. of Flips: 3401 time to process: 13 seconds.
uf250-04.cnf fulfilled No. of Restarts: 900 No. of Flips: 4799 time to process: 6 seconds.
uf250-04.cnf fulfilled No. of Restarts: 393 No. of Flips: 3851 time to process: 5 seconds.
uf250-04.cnf fulfilled No. of Restarts: 1532 No. of Flips: 3132 time to process: 17 seconds.
uf250-04.cnf fulfilled No. of Restarts: 1443 No. of Flips: 2003 time to process: 8 seconds.
uf250-04.cnf fulfilled No. of Restarts: 990 No. of Flips: 2392 time to process: 4 seconds.
uf250-04.cnf fulfilled No. of Restarts: 2525 No. of Flips: 1708 time to process: 13 seconds.
uf250-04.cnf fulfilled No. of Restarts: 655 No. of Flips: 3381 time to process: 4 seconds.
uf250-04.cnf fulfilled No. of Restarts: 762 No. of Flips: 3109 time to process: 6 seconds.
uf250-04.cnf fulfilled No. of Restarts: 1807 No. of Flips: 4649 time to process: 17 seconds.
uf250-04.cnf fulfilled No. of Restarts: 317 No. of Flips: 4277 time to process: 2 seconds.
uf250-04.cnf fulfilled No. of Restarts: 64 No. of Flips: 3636 time to process: 8 seconds.
uf250-04.cnf fulfilled No. of Restarts: 253 No. of Flips: 2537 time to process: 6 seconds.
uf250-04.cnf fulfilled No. of Restarts: 124 No. of Flips: 2170 time to process: 5 seconds.
uf250-04.cnf fulfilled No. of Restarts: 1261 No. of Flips: 4622 time to process: 9 seconds.
uf250-04.cnf fulfilled No. of Restarts: 3325 No. of Flips: 2721 time to process: 19 seconds.
uf250-04.cnf fulfilled No. of Restarts: 4075 No. of Flips: 1758 time to process: 17 seconds.
uf250-04.cnf fulfilled No. of Restarts: 1612 No. of Flips: 657 time to process: 15 seconds.
uf250-04.cnf fulfilled No. of Restarts: 3335 No. of Flips: 1495 time to process: 16 seconds.
uf250-04.cnf fulfilled No. of Restarts: 2970 No. of Flips: 1725 time to process: 22 seconds.
uf250-04.cnf fulfilled No. of Restarts: 1211 No. of Flips: 4435 time to process: 13 seconds.
uf250-04.cnf fulfilled No. of Restarts: 529 No. of Flips: 3148 time to process: 2 seconds.
uf250-04.cnf fulfilled No. of Restarts: 1964 No. of Flips: 2935 time to process: 16 seconds.
uf250-04.cnf fulfilled No. of Restarts: 484 No. of Flips: 4597 time to process: 7 seconds.
uf250-04.cnf fulfilled No. of Restarts: 2841 No. of Flips: 3108 time to process: 13 seconds.
uf250-04.cnf fulfilled No. of Restarts: 1019 No. of Flips: 1211 time to process: 13 seconds.
uf250-04.cnf fulfilled No. of Restarts: 1427 No. of Flips: 1340 time to process: 11 seconds.
uf250-04.cnf fulfilled No. of Restarts: 574 No. of Flips: 4693 time to process: 5 seconds.
uf250-04.cnf fulfilled No. of Restarts: 520 No. of Flips: 4143 time to process: 2 seconds.
uf250-04.cnf fulfilled No. of Restarts: 1351 No. of Flips: 4081 time to process: 15 seconds.
uf250-04.cnf fulfilled No. of Restarts: 49 No. of Flips: 1662 time to process: 8 seconds.
uf250-04.cnf fulfilled No. of Restarts: 33 No. of Flips: 2534 time to process: 2 seconds.
uf250-04.cnf fulfilled No. of Restarts: 3681 No. of Flips: 2914 time to process: 19 seconds.
uf250-04.cnf fulfilled No. of Restarts: 529 No. of Flips: 3969 time to process: 11 seconds.
uf250-04.cnf fulfilled No. of Restarts: 90 No. of Flips: 4976 time to process: 1 seconds.
uf250-04.cnf fulfilled No. of Restarts: 1925 No. of Flips: 1870 time to process: 16 seconds.
uf250-04.cnf fulfilled No. of Restarts: 1602 No. of Flips: 4983 time to process: 6 seconds.
uf250-04.cnf fulfilled No. of Restarts: 231 No. of Flips: 2658 time to process: 1 seconds.
uf250-04.cnf fulfilled No. of Restarts: 1161 No. of Flips: 3853 time to process: 6 seconds.
uf250-04.cnf fulfilled No. of Restarts: 4782 No. of Flips: 3579 time to process: 20 seconds.
uf250-04.cnf fulfilled No. of Restarts: 2415 No. of Flips: 1773 time to process: 13 seconds.
uf250-04.cnf fulfilled No. of Restarts: 2594 No. of Flips: 2339 time to process: 11 seconds.
uf250-04.cnf fulfilled No. of Restarts: 585 No. of Flips: 2725 time to process: 5 seconds.
uf250-04.cnf fulfilled No. of Restarts: 2720 No. of Flips: 2412 time to process: 17 seconds.
uf250-04.cnf fulfilled No. of Restarts: 663 No. of Flips: 2040 time to process: 12 seconds.
uf250-04.cnf fulfilled No. of Restarts: 607 No. of Flips: 1764 time to process: 7 seconds.
uf250-04.cnf fulfilled No. of Restarts: 3833 No. of Flips: 3546 time to process: 23 seconds.
uf250-04.cnf fulfilled No. of Restarts: 2972 No. of Flips: 1658 time to process: 13 seconds.
uf250-04.cnf fulfilled No. of Restarts: 129 No. of Flips: 2858 time to process: 7 seconds.
uf250-04.cnf fulfilled No. of Restarts: 3248 No. of Flips: 3909 time to process: 17 seconds.
uf250-04.cnf fulfilled No. of Restarts: 471 No. of Flips: 4616 time to process: 9 seconds.
uf250-04.cnf fulfilled No. of Restarts: 236 No. of Flips: 2104 time to process: 1 seconds.
uf250-04.cnf fulfilled No. of Restarts: 3199 No. of Flips: 3568 time to process: 15 seconds.
uf250-04.cnf fulfilled No. of Restarts: 678 No. of Flips: 2152 time to process: 4 seconds.
uf250-04.cnf fulfilled No. of Restarts: 3433 No. of Flips: 4926 time to process: 18 seconds.
uf250-04.cnf fulfilled No. of Restarts: 58 No. of Flips: 4784 time to process: 9 seconds.
uf250-04.cnf fulfilled No. of Restarts: 2091 No. of Flips: 3887 time to process: 9 seconds.
uf250-04.cnf fulfilled No. of Restarts: 2202 No. of Flips: 4834 time to process: 10 seconds.
uf250-04.cnf fulfilled No. of Restarts: 2858 No. of Flips: 3842 time to process: 14 seconds.
uf250-04.cnf fulfilled No. of Restarts: 159 No. of Flips: 1159 time to process: 0 seconds.
uf250-04.cnf fulfilled No. of Restarts: 901 No. of Flips: 2190 time to process: 5 seconds.
uf250-04.cnf fulfilled No. of Restarts: 291 No. of Flips: 2462 time to process: 17 seconds.
uf250-04.cnf fulfilled No. of Restarts: 1385 No. of Flips: 1706 time to process: 8 seconds.
uf250-04.cnf fulfilled No. of Restarts: 272 No. of Flips: 3977 time to process: 4 seconds.
uf250-04.cnf fulfilled No. of Restarts: 2652 No. of Flips: 1005 time to process: 15 seconds.
uf250-04.cnf fulfilled No. of Restarts: 264 No. of Flips: 1357 time to process: 8 seconds.
uf250-04.cnf fulfilled No. of Restarts: 2860 No. of Flips: 3174 time to process: 13 seconds.
uf250-04.cnf fulfilled No. of Restarts: 450 No. of Flips: 1214 time to process: 4 seconds.
uf250-04.cnf fulfilled No. of Restarts: 1185 No. of Flips: 2542 time to process: 30 seconds.
uf250-04.cnf fulfilled No. of Restarts: 5840 No. of Flips: 4207 time to process: 33 seconds.
uf250-04.cnf fulfilled No. of Restarts: 1080 No. of Flips: 1259 time to process: 6 seconds.
uf250-04.cnf fulfilled No. of Restarts: 2211 No. of Flips: 1598 time to process: 12 seconds.
uf250-04.cnf fulfilled No. of Restarts: 2147 No. of Flips: 2986 time to process: 14 seconds.
uf250-04.cnf fulfilled No. of Restarts: 2579 No. of Flips: 4933 time to process: 11 seconds.
uf250-04.cnf fulfilled No. of Restarts: 1238 No. of Flips: 3682 time to process: 6 seconds.
uf250-04.cnf fulfilled No. of Restarts: 2315 No. of Flips: 4185 time to process: 14 seconds.
uf250-04.cnf fulfilled No. of Restarts: 806 No. of Flips: 4185 time to process: 5 seconds.
uf250-04.cnf fulfilled No. of Restarts: 2564 No. of Flips: 2597 time to process: 12 seconds.
uf250-04.cnf fulfilled No. of Restarts: 380 No. of Flips: 4029 time to process: 1 seconds.
uf250-04.cnf fulfilled No. of Restarts: 126 No. of Flips: 1073 time to process: 5 seconds.
uf250-04.cnf fulfilled No. of Restarts: 127 No. of Flips: 1693 time to process: 1 seconds.
uf250-04.cnf fulfilled No. of Restarts: 527 No. of Flips: 2038 time to process: 25 seconds.
uf250-04.cnf fulfilled No. of Restarts: 862 No. of Flips: 2960 time to process: 3 seconds.
uf250-04.cnf fulfilled No. of Restarts: 1364 No. of Flips: 3297 time to process: 12 seconds.
uf250-04.cnf fulfilled No. of Restarts: 887 No. of Flips: 2825 time to process: 5 seconds.
uf250-04.cnf fulfilled No. of Restarts: 372 No. of Flips: 3698 time to process: 17 seconds.
uf250-04.cnf fulfilled No. of Restarts: 772 No. of Flips: 3550 time to process: 20 seconds.
uf250-04.cnf fulfilled No. of Restarts: 1248 No. of Flips: 1049 time to process: 7 seconds.
uf250-04.cnf fulfilled No. of Restarts: 4611 No. of Flips: 2496 time to process: 24 seconds.
uf250-04.cnf fulfilled No. of Restarts: 405 No. of Flips: 1130 time to process: 5 seconds.
uf250-04.cnf fulfilled No. of Restarts: 425 No. of Flips: 1814 time to process: 6 seconds.
uf250-04.cnf fulfilled No. of Restarts: 473 No. of Flips: 1614 time to process: 6 seconds.
uf250-04.cnf fulfilled No. of Restarts: 1271 No. of Flips: 1297 time to process: 10 seconds.
uf250-04.cnf fulfilled No. of Restarts: 96 No. of Flips: 1044 time to process: 12 seconds.
uf250-04.cnf fulfilled No. of Restarts: 3510 No. of Flips: 3108 time to process: 21 seconds.
uf250-04.cnf fulfilled No. of Restarts: 353 No. of Flips: 4839 time to process: 3 seconds.
uf250-04.cnf fulfilled No. of Restarts: 537 No. of Flips: 4866 time to process: 3 seconds.
uf250-04.cnf fulfilled No. of Restarts: 604 No. of Flips: 2795 time to process: 11 seconds.
uf250-04.cnf fulfilled No. of Restarts: 104 No. of Flips: 1258 time to process: 2 seconds.
uf250-04.cnf fulfilled No. of Restarts: 952 No. of Flips: 3701 time to process: 11 seconds.
uf250-04.cnf fulfilled No. of Restarts: 696 No. of Flips: 2314 time to process: 6 seconds.
uf250-04.cnf fulfilled No. of Restarts: 2679 No. of Flips: 4250 time to process: 20 seconds.
uf250-04.cnf fulfilled No. of Restarts: 1454 No. of Flips: 1710 time to process: 10 seconds.
uf250-04.cnf fulfilled No. of Restarts: 1930 No. of Flips: 3280 time to process: 8 seconds.
uf250-04.cnf fulfilled No. of Restarts: 474 No. of Flips: 4155 time to process: 4 seconds.
uf250-04.cnf fulfilled No. of Restarts: 486 No. of Flips: 4495 time to process: 14 seconds.
uf250-04.cnf fulfilled No. of Restarts: 1196 No. of Flips: 1961 time to process: 12 seconds.
uf250-04.cnf fulfilled No. of Restarts: 332 No. of Flips: 4910 time to process: 21 seconds.
uf250-04.cnf fulfilled No. of Restarts: 279 No. of Flips: 2542 time to process: 9 seconds.
uf250-04.cnf fulfilled No. of Restarts: 507 No. of Flips: 2945 time to process: 8 seconds.
uf250-04.cnf fulfilled No. of Restarts: 3 No. of Flips: 4978 time to process: 5 seconds.
uf250-04.cnf fulfilled No. of Restarts: 2723 No. of Flips: 4976 time to process: 16 seconds.
uf250-04.cnf fulfilled No. of Restarts: 4705 No. of Flips: 2315 time to process: 28 seconds.
uf250-04.cnf fulfilled No. of Restarts: 159 No. of Flips: 4343 time to process: 6 seconds.
uf250-04.cnf fulfilled No. of Restarts: 534 No. of Flips: 2936 time to process: 7 seconds.
uf250-04.cnf fulfilled No. of Restarts: 130 No. of Flips: 1271 time to process: 7 seconds.
uf250-04.cnf fulfilled No. of Restarts: 785 No. of Flips: 3610 time to process: 8 seconds.
uf250-04.cnf fulfilled No. of Restarts: 325 No. of Flips: 2883 time to process: 11 seconds.
uf250-04.cnf fulfilled No. of Restarts: 183 No. of Flips: 1204 time to process: 7 seconds.
uf250-04.cnf fulfilled No. of Restarts: 1443 No. of Flips: 1636 time to process: 11 seconds.
uf250-04.cnf fulfilled No. of Restarts: 11 No. of Flips: 1805 time to process: 0 seconds.
uf250-04.cnf fulfilled No. of Restarts: 2351 No. of Flips: 4627 time to process: 13 seconds.
uf250-04.cnf fulfilled No. of Restarts: 607 No. of Flips: 4261 time to process: 15 seconds.
uf250-04.cnf fulfilled No. of Restarts: 281 No. of Flips: 2538 time to process: 7 seconds.
uf250-04.cnf fulfilled No. of Restarts: 1647 No. of Flips: 1775 time to process: 11 seconds.
uf250-04.cnf fulfilled No. of Restarts: 1473 No. of Flips: 2958 time to process: 6 seconds.
uf250-04.cnf fulfilled No. of Restarts: 267 No. of Flips: 4327 time to process: 1 seconds.
uf250-04.cnf fulfilled No. of Restarts: 191 No. of Flips: 4500 time to process: 18 seconds.
uf250-04.cnf fulfilled No. of Restarts: 1079 No. of Flips: 3819 time to process: 22 seconds.
uf250-04.cnf fulfilled No. of Restarts: 2453 No. of Flips: 3573 time to process: 14 seconds.
uf250-04.cnf fulfilled No. of Restarts: 611 No. of Flips: 2343 time to process: 4 seconds.
uf250-04.cnf fulfilled No. of Restarts: 1630 No. of Flips: 3228 time to process: 14 seconds.
uf250-04.cnf fulfilled No. of Restarts: 3012 No. of Flips: 1602 time to process: 14 seconds.
uf250-04.cnf fulfilled No. of Restarts: 784 No. of Flips: 1439 time to process: 4 seconds.
uf250-04.cnf fulfilled No. of Restarts: 370 No. of Flips: 1592 time to process: 2 seconds.
uf250-04.cnf fulfilled No. of Restarts: 659 No. of Flips: 2267 time to process: 5 seconds.
uf250-04.cnf fulfilled No. of Restarts: 124 No. of Flips: 1566 time to process: 5 seconds.
uf250-04.cnf fulfilled No. of Restarts: 465 No. of Flips: 1520 time to process: 12 seconds.
uf250-04.cnf fulfilled No. of Restarts: 2677 No. of Flips: 3668 time to process: 19 seconds.
uf250-04.cnf fulfilled No. of Restarts: 1577 No. of Flips: 4905 time to process: 11 seconds.
uf250-04.cnf fulfilled No. of Restarts: 2332 No. of Flips: 4611 time to process: 17 seconds.
uf250-04.cnf fulfilled No. of Restarts: 1067 No. of Flips: 3159 time to process: 4 seconds.
uf250-04.cnf fulfilled No. of Restarts: 370 No. of Flips: 2826 time to process: 16 seconds.
uf250-04.cnf fulfilled No. of Restarts: 130 No. of Flips: 4984 time to process: 4 seconds.
uf250-04.cnf fulfilled No. of Restarts: 764 No. of Flips: 4647 time to process: 27 seconds.
uf250-04.cnf fulfilled No. of Restarts: 773 No. of Flips: 3315 time to process: 4 seconds.
uf250-04.cnf fulfilled No. of Restarts: 1701 No. of Flips: 2607 time to process: 9 seconds.
uf250-04.cnf fulfilled No. of Restarts: 2140 No. of Flips: 2938 time to process: 9 seconds.
uf250-04.cnf fulfilled No. of Restarts: 22 No. of Flips: 2351 time to process: 21 seconds.
uf250-04.cnf fulfilled No. of Restarts: 197 No. of Flips: 4005 time to process: 3 seconds.
uf250-04.cnf fulfilled No. of Restarts: 353 No. of Flips: 2372 time to process: 5 seconds.
uf250-04.cnf fulfilled No. of Restarts: 3125 No. of Flips: 4840 time to process: 28 seconds.
uf250-04.cnf fulfilled No. of Restarts: 1293 No. of Flips: 2748 time to process: 5 seconds.
uf250-04.cnf fulfilled No. of Restarts: 1677 No. of Flips: 3579 time to process: 11 seconds.
uf250-04.cnf fulfilled No. of Restarts: 524 No. of Flips: 4075 time to process: 3 seconds.
uf250-04.cnf fulfilled No. of Restarts: 96 No. of Flips: 2532 time to process: 0 seconds.
uf250-04.cnf fulfilled No. of Restarts: 651 No. of Flips: 2069 time to process: 23 seconds.
uf250-04.cnf fulfilled No. of Restarts: 1147 No. of Flips: 2514 time to process: 4 seconds.
uf250-04.cnf fulfilled No. of Restarts: 56 No. of Flips: 4276 time to process: 21 seconds.
uf250-04.cnf fulfilled No. of Restarts: 231 No. of Flips: 3614 time to process: 12 seconds.
uf250-04.cnf fulfilled No. of Restarts: 2027 No. of Flips: 3285 time to process: 8 seconds.
uf250-04.cnf fulfilled No. of Restarts: 2369 No. of Flips: 4644 time to process: 11 seconds.
uf250-04.cnf fulfilled No. of Restarts: 5894 No. of Flips: 4608 time to process: 33 seconds.
uf250-04.cnf fulfilled No. of Restarts: 413 No. of Flips: 4346 time to process: 1 seconds.
uf250-04.cnf fulfilled No. of Restarts: 24 No. of Flips: 4795 time to process: 3 seconds.
uf250-04.cnf fulfilled No. of Restarts: 562 No. of Flips: 1949 time to process: 3 seconds.
uf250-04.cnf fulfilled No. of Restarts: 3788 No. of Flips: 3073 time to process: 17 seconds.
uf250-04.cnf fulfilled No. of Restarts: 4682 No. of Flips: 4242 time to process: 36 seconds.
uf250-04.cnf fulfilled No. of Restarts: 1963 No. of Flips: 2088 time to process: 15 seconds.
uf250-04.cnf fulfilled No. of Restarts: 343 No. of Flips: 857 time to process: 1 seconds.
uf250-04.cnf fulfilled No. of Restarts: 7 No. of Flips: 2107 time to process: 2 seconds.
uf250-04.cnf fulfilled No. of Restarts: 458 No. of Flips: 2912 time to process: 19 seconds.
uf250-04.cnf fulfilled No. of Restarts: 916 No. of Flips: 1455 time to process: 5 seconds.
uf250-04.cnf fulfilled No. of Restarts: 2438 No. of Flips: 2928 time to process: 14 seconds.
uf250-04.cnf fulfilled No. of Restarts: 1581 No. of Flips: 3336 time to process: 7 seconds.
uf250-04.cnf fulfilled No. of Restarts: 236 No. of Flips: 4892 time to process: 16 seconds.
uf250-04.cnf fulfilled No. of Restarts: 1764 No. of Flips: 1776 time to process: 14 seconds.
uf250-04.cnf fulfilled No. of Restarts: 270 No. of Flips: 1402 time to process: 5 seconds.
uf250-04.cnf fulfilled No. of Restarts: 1700 No. of Flips: 3228 time to process: 12 seconds.
uf250-04.cnf fulfilled No. of Restarts: 2890 No. of Flips: 1430 time to process: 21 seconds.
uf250-04.cnf fulfilled No. of Restarts: 448 No. of Flips: 4196 time to process: 4 seconds.
uf250-04.cnf fulfilled No. of Restarts: 1423 No. of Flips: 3818 time to process: 14 seconds.
uf250-04.cnf fulfilled No. of Restarts: 1627 No. of Flips: 2762 time to process: 9 seconds.
uf250-04.cnf fulfilled No. of Restarts: 425 No. of Flips: 1804 time to process: 1 seconds.
uf250-04.cnf fulfilled No. of Restarts: 4026 No. of Flips: 3434 time to process: 24 seconds.
uf250-04.cnf fulfilled No. of Restarts: 1896 No. of Flips: 4108 time to process: 8 seconds.
uf250-04.cnf fulfilled No. of Restarts: 1395 No. of Flips: 2766 time to process: 6 seconds.
uf250-04.cnf fulfilled No. of Restarts: 1308 No. of Flips: 2860 time to process: 5 seconds.
uf250-04.cnf fulfilled No. of Restarts: 1858 No. of Flips: 4390 time to process: 10 seconds.
uf250-04.cnf fulfilled No. of Restarts: 1240 No. of Flips: 964 time to process: 23 seconds.
uf250-04.cnf fulfilled No. of Restarts: 1833 No. of Flips: 4251 time to process: 14 seconds.
uf250-04.cnf fulfilled No. of Restarts: 135 No. of Flips: 2440 time to process: 1 seconds.
[truncated: 518,422 more chars]
