# Supplementary material for: Completion Probabilities and Parallel Restart Strategies under an Imposed Deadline
Source: PLoS One. 2016 Oct 12;11(10):e0164605. doi: 10.1371/journal.pone.0164605 (PMC5061357; doi:10.1371/journal.pone.0164605)
Supplement: S1 File — The file “S1_File.zip” is the data gathered from the experiments regarding completion probability. (ZIP) [file pone.0164605.s004.zip › results_Multi_uf250-04_r530.txt]

uf250-04.cnf , deadline. Restarts: 530
uf250-04.cnf , deadline. Restarts: 530
uf250-04.cnf fulfilled No. of Restarts: 430 No. of Flips: 3191 time to process: 1 seconds.
uf250-04.cnf fulfilled No. of Restarts: 254 No. of Flips: 4225 time to process: 1 seconds.
uf250-04.cnf fulfilled No. of Restarts: 133 No. of Flips: 2057 time to process: 1 seconds.
uf250-04.cnf fulfilled No. of Restarts: 146 No. of Flips: 785 time to process: 1 seconds.
uf250-04.cnf fulfilled No. of Restarts: 117 No. of Flips: 2677 time to process: 0 seconds.
uf250-04.cnf , deadline. Restarts: 530
uf250-04.cnf fulfilled No. of Restarts: 305 No. of Flips: 1664 time to process: 1 seconds.
uf250-04.cnf , deadline. Restarts: 530
uf250-04.cnf , deadline. Restarts: 530
uf250-04.cnf fulfilled No. of Restarts: 315 No. of Flips: 2968 time to process: 1 seconds.
uf250-04.cnf fulfilled No. of Restarts: 19 No. of Flips: 968 time to process: 0 seconds.
uf250-04.cnf , deadline. Restarts: 530
uf250-04.cnf fulfilled No. of Restarts: 151 No. of Flips: 3254 time to process: 0 seconds.
uf250-04.cnf , deadline. Restarts: 530
uf250-04.cnf , deadline. Restarts: 530
uf250-04.cnf , deadline. Restarts: 530
uf250-04.cnf , deadline. Restarts: 530
uf250-04.cnf , deadline. Restarts: 530
uf250-04.cnf fulfilled No. of Restarts: 225 No. of Flips: 3913 time to process: 0 seconds.
uf250-04.cnf , deadline. Restarts: 530
uf250-04.cnf , deadline. Restarts: 530
uf250-04.cnf fulfilled No. of Restarts: 160 No. of Flips: 4383 time to process: 0 seconds.
uf250-04.cnf fulfilled No. of Restarts: 471 No. of Flips: 3908 time to process: 3 seconds.
uf250-04.cnf fulfilled No. of Restarts: 188 No. of Flips: 3182 time to process: 0 seconds.
uf250-04.cnf fulfilled No. of Restarts: 503 No. of Flips: 3033 time to process: 2 seconds.
uf250-04.cnf , deadline. Restarts: 530
uf250-04.cnf fulfilled No. of Restarts: 17 No. of Flips: 1574 time to process: 0 seconds.
uf250-04.cnf , deadline. Restarts: 530
uf250-04.cnf fulfilled No. of Restarts: 270 No. of Flips: 2984 time to process: 1 seconds.
uf250-04.cnf fulfilled No. of Restarts: 182 No. of Flips: 1658 time to process: 1 seconds.
uf250-04.cnf , deadline. Restarts: 530
uf250-04.cnf , deadline. Restarts: 530
uf250-04.cnf , deadline. Restarts: 530
uf250-04.cnf , deadline. Restarts: 530
uf250-04.cnf , deadline. Restarts: 530
uf250-04.cnf fulfilled No. of Restarts: 182 No. of Flips: 3728 time to process: 0 seconds.
uf250-04.cnf , deadline. Restarts: 530
uf250-04.cnf fulfilled No. of Restarts: 17 No. of Flips: 1977 time to process: 0 seconds.
uf250-04.cnf , deadline. Restarts: 530
uf250-04.cnf , deadline. Restarts: 530
uf250-04.cnf fulfilled No. of Restarts: 158 No. of Flips: 2257 time to process: 0 seconds.
uf250-04.cnf fulfilled No. of Restarts: 2 No. of Flips: 4102 time to process: 1 seconds.
uf250-04.cnf , deadline. Restarts: 530
uf250-04.cnf , deadline. Restarts: 530
uf250-04.cnf , deadline. Restarts: 530
uf250-04.cnf , deadline. Restarts: 530
uf250-04.cnf fulfilled No. of Restarts: 79 No. of Flips: 2162 time to process: 0 seconds.
uf250-04.cnf , deadline. Restarts: 530
uf250-04.cnf fulfilled No. of Restarts: 114 No. of Flips: 3300 time to process: 0 seconds.
uf250-04.cnf , deadline. Restarts: 530
uf250-04.cnf , deadline. Restarts: 530
uf250-04.cnf , deadline. Restarts: 530
uf250-04.cnf , deadline. Restarts: 530
uf250-04.cnf , deadline. Restarts: 530
uf250-04.cnf , deadline. Restarts: 530
uf250-04.cnf , deadline. Restarts: 530
uf250-04.cnf fulfilled No. of Restarts: 115 No. of Flips: 2920 time to process: 0 seconds.
uf250-04.cnf fulfilled No. of Restarts: 335 No. of Flips: 3254 time to process: 3 seconds.
uf250-04.cnf , deadline. Restarts: 530
uf250-04.cnf fulfilled No. of Restarts: 217 No. of Flips: 4158 time to process: 0 seconds.
uf250-04.cnf fulfilled No. of Restarts: 7 No. of Flips: 3222 time to process: 1 seconds.
uf250-04.cnf fulfilled No. of Restarts: 309 No. of Flips: 3880 time to process: 3 seconds.
uf250-04.cnf fulfilled No. of Restarts: 358 No. of Flips: 3125 time to process: 2 seconds.
uf250-04.cnf , deadline. Restarts: 530
uf250-04.cnf , deadline. Restarts: 530
uf250-04.cnf fulfilled No. of Restarts: 246 No. of Flips: 1089 time to process: 1 seconds.
uf250-04.cnf fulfilled No. of Restarts: 268 No. of Flips: 2496 time to process: 1 seconds.
uf250-04.cnf , deadline. Restarts: 530
uf250-04.cnf fulfilled No. of Restarts: 30 No. of Flips: 1544 time to process: 0 seconds.
uf250-04.cnf fulfilled No. of Restarts: 349 No. of Flips: 3987 time to process: 3 seconds.
uf250-04.cnf , deadline. Restarts: 530
uf250-04.cnf , deadline. Restarts: 530
uf250-04.cnf , deadline. Restarts: 530
uf250-04.cnf fulfilled No. of Restarts: 466 No. of Flips: 1367 time to process: 1 seconds.
uf250-04.cnf fulfilled No. of Restarts: 48 No. of Flips: 1419 time to process: 0 seconds.
uf250-04.cnf fulfilled No. of Restarts: 220 No. of Flips: 4069 time to process: 1 seconds.
uf250-04.cnf , deadline. Restarts: 530
uf250-04.cnf , deadline. Restarts: 530
uf250-04.cnf , deadline. Restarts: 530
uf250-04.cnf fulfilled No. of Restarts: 309 No. of Flips: 4082 time to process: 1 seconds.
uf250-04.cnf fulfilled No. of Restarts: 470 No. of Flips: 3631 time to process: 1 seconds.
uf250-04.cnf fulfilled No. of Restarts: 62 No. of Flips: 3860 time to process: 1 seconds.
uf250-04.cnf fulfilled No. of Restarts: 47 No. of Flips: 544 time to process: 1 seconds.
uf250-04.cnf , deadline. Restarts: 530
uf250-04.cnf , deadline. Restarts: 530
uf250-04.cnf fulfilled No. of Restarts: 7 No. of Flips: 779 time to process: 0 seconds.
uf250-04.cnf , deadline. Restarts: 530
uf250-04.cnf fulfilled No. of Restarts: 221 No. of Flips: 2830 time to process: 1 seconds.
uf250-04.cnf fulfilled No. of Restarts: 489 No. of Flips: 4357 time to process: 3 seconds.
uf250-04.cnf , deadline. Restarts: 530
uf250-04.cnf , deadline. Restarts: 530
uf250-04.cnf fulfilled No. of Restarts: 433 No. of Flips: 4631 time to process: 1 seconds.
uf250-04.cnf fulfilled No. of Restarts: 195 No. of Flips: 2520 time to process: 1 seconds.
uf250-04.cnf fulfilled No. of Restarts: 467 No. of Flips: 4950 time to process: 3 seconds.
uf250-04.cnf , deadline. Restarts: 530
uf250-04.cnf , deadline. Restarts: 530
uf250-04.cnf , deadline. Restarts: 530
uf250-04.cnf fulfilled No. of Restarts: 13 No. of Flips: 2193 time to process: 0 seconds.
uf250-04.cnf fulfilled No. of Restarts: 37 No. of Flips: 1583 time to process: 0 seconds.
uf250-04.cnf fulfilled No. of Restarts: 123 No. of Flips: 3229 time to process: 2 seconds.
uf250-04.cnf , deadline. Restarts: 530
uf250-04.cnf fulfilled No. of Restarts: 79 No. of Flips: 3723 time to process: 0 seconds.
uf250-04.cnf fulfilled No. of Restarts: 50 No. of Flips: 2843 time to process: 0 seconds.
uf250-04.cnf , deadline. Restarts: 530
uf250-04.cnf , deadline. Restarts: 530
uf250-04.cnf fulfilled No. of Restarts: 391 No. of Flips: 905 time to process: 1 seconds.
uf250-04.cnf fulfilled No. of Restarts: 17 No. of Flips: 1859 time to process: 0 seconds.
uf250-04.cnf , deadline. Restarts: 530
uf250-04.cnf fulfilled No. of Restarts: 202 No. of Flips: 1430 time to process: 0 seconds.
uf250-04.cnf fulfilled No. of Restarts: 12 No. of Flips: 3725 time to process: 0 seconds.
uf250-04.cnf , deadline. Restarts: 530
uf250-04.cnf fulfilled No. of Restarts: 153 No. of Flips: 2692 time to process: 0 seconds.
uf250-04.cnf fulfilled No. of Restarts: 28 No. of Flips: 3256 time to process: 0 seconds.
uf250-04.cnf , deadline. Restarts: 530
uf250-04.cnf fulfilled No. of Restarts: 161 No. of Flips: 1461 time to process: 0 seconds.
uf250-04.cnf fulfilled No. of Restarts: 212 No. of Flips: 3284 time to process: 2 seconds.
uf250-04.cnf , deadline. Restarts: 530
uf250-04.cnf fulfilled No. of Restarts: 276 No. of Flips: 984 time to process: 1 seconds.
uf250-04.cnf fulfilled No. of Restarts: 135 No. of Flips: 636 time to process: 1 seconds.
uf250-04.cnf fulfilled No. of Restarts: 24 No. of Flips: 2077 time to process: 1 seconds.
uf250-04.cnf , deadline. Restarts: 530
uf250-04.cnf fulfilled No. of Restarts: 190 No. of Flips: 4781 time to process: 0 seconds.
uf250-04.cnf fulfilled No. of Restarts: 499 No. of Flips: 2783 time to process: 2 seconds.
uf250-04.cnf , deadline. Restarts: 530
uf250-04.cnf , deadline. Restarts: 530
uf250-04.cnf , deadline. Restarts: 530
uf250-04.cnf fulfilled No. of Restarts: 61 No. of Flips: 4207 time to process: 0 seconds.
uf250-04.cnf fulfilled No. of Restarts: 286 No. of Flips: 877 time to process: 3 seconds.
uf250-04.cnf , deadline. Restarts: 530
uf250-04.cnf fulfilled No. of Restarts: 218 No. of Flips: 2572 time to process: 0 seconds.
uf250-04.cnf fulfilled No. of Restarts: 122 No. of Flips: 2855 time to process: 1 seconds.
uf250-04.cnf , deadline. Restarts: 530
uf250-04.cnf , deadline. Restarts: 530
uf250-04.cnf fulfilled No. of Restarts: 208 No. of Flips: 2928 time to process: 0 seconds.
uf250-04.cnf , deadline. Restarts: 530
uf250-04.cnf , deadline. Restarts: 530
uf250-04.cnf fulfilled No. of Restarts: 376 No. of Flips: 2880 time to process: 1 seconds.
uf250-04.cnf , deadline. Restarts: 530
uf250-04.cnf fulfilled No. of Restarts: 335 No. of Flips: 4139 time to process: 1 seconds.
uf250-04.cnf , deadline. Restarts: 530
uf250-04.cnf , deadline. Restarts: 530
uf250-04.cnf , deadline. Restarts: 530
uf250-04.cnf , deadline. Restarts: 530
uf250-04.cnf , deadline. Restarts: 530
uf250-04.cnf , deadline. Restarts: 530
uf250-04.cnf , deadline. Restarts: 530
uf250-04.cnf fulfilled No. of Restarts: 366 No. of Flips: 2946 time to process: 1 seconds.
uf250-04.cnf fulfilled No. of Restarts: 171 No. of Flips: 2792 time to process: 1 seconds.
uf250-04.cnf fulfilled No. of Restarts: 0 No. of Flips: 2222 time to process: 1 seconds.
uf250-04.cnf , deadline. Restarts: 530
uf250-04.cnf fulfilled No. of Restarts: 160 No. of Flips: 2900 time to process: 0 seconds.
uf250-04.cnf , deadline. Restarts: 530
uf250-04.cnf fulfilled No. of Restarts: 268 No. of Flips: 2942 time to process: 1 seconds.
uf250-04.cnf , deadline. Restarts: 530
uf250-04.cnf fulfilled No. of Restarts: 144 No. of Flips: 4024 time to process: 0 seconds.
uf250-04.cnf , deadline. Restarts: 530
uf250-04.cnf , deadline. Restarts: 530
uf250-04.cnf , deadline. Restarts: 530
uf250-04.cnf fulfilled No. of Restarts: 172 No. of Flips: 2103 time to process: 0 seconds.
uf250-04.cnf , deadline. Restarts: 530
uf250-04.cnf , deadline. Restarts: 530
uf250-04.cnf fulfilled No. of Restarts: 342 No. of Flips: 2991 time to process: 1 seconds.
uf250-04.cnf fulfilled No. of Restarts: 157 No. of Flips: 4070 time to process: 1 seconds.
uf250-04.cnf fulfilled No. of Restarts: 201 No. of Flips: 3951 time to process: 0 seconds.
uf250-04.cnf , deadline. Restarts: 530
uf250-04.cnf fulfilled No. of Restarts: 203 No. of Flips: 4855 time to process: 0 seconds.
uf250-04.cnf fulfilled No. of Restarts: 150 No. of Flips: 1073 time to process: 0 seconds.
uf250-04.cnf fulfilled No. of Restarts: 321 No. of Flips: 4317 time to process: 1 seconds.
uf250-04.cnf fulfilled No. of Restarts: 479 No. of Flips: 3003 time to process: 3 seconds.
uf250-04.cnf , deadline. Restarts: 530
uf250-04.cnf , deadline. Restarts: 530
uf250-04.cnf fulfilled No. of Restarts: 158 No. of Flips: 1385 time to process: 0 seconds.
uf250-04.cnf , deadline. Restarts: 530
uf250-04.cnf , deadline. Restarts: 530
uf250-04.cnf , deadline. Restarts: 530
uf250-04.cnf , deadline. Restarts: 530
uf250-04.cnf , deadline. Restarts: 530
uf250-04.cnf fulfilled No. of Restarts: 156 No. of Flips: 2633 time to process: 0 seconds.
uf250-04.cnf fulfilled No. of Restarts: 59 No. of Flips: 2900 time to process: 0 seconds.
uf250-04.cnf fulfilled No. of Restarts: 387 No. of Flips: 2457 time to process: 2 seconds.
uf250-04.cnf , deadline. Restarts: 530
uf250-04.cnf , deadline. Restarts: 530
uf250-04.cnf , deadline. Restarts: 530
uf250-04.cnf fulfilled No. of Restarts: 189 No. of Flips: 4428 time to process: 0 seconds.
uf250-04.cnf fulfilled No. of Restarts: 437 No. of Flips: 3692 time to process: 3 seconds.
uf250-04.cnf , deadline. Restarts: 530
uf250-04.cnf fulfilled No. of Restarts: 433 No. of Flips: 4859 time to process: 1 seconds.
uf250-04.cnf fulfilled No. of Restarts: 227 No. of Flips: 4649 time to process: 1 seconds.
uf250-04.cnf fulfilled No. of Restarts: 315 No. of Flips: 3275 time to process: 1 seconds.
uf250-04.cnf fulfilled No. of Restarts: 55 No. of Flips: 3759 time to process: 2 seconds.
uf250-04.cnf fulfilled No. of Restarts: 37 No. of Flips: 4152 time to process: 0 seconds.
uf250-04.cnf , deadline. Restarts: 530
uf250-04.cnf fulfilled No. of Restarts: 265 No. of Flips: 4124 time to process: 1 seconds.
uf250-04.cnf , deadline. Restarts: 530
uf250-04.cnf , deadline. Restarts: 530
uf250-04.cnf fulfilled No. of Restarts: 212 No. of Flips: 4086 time to process: 0 seconds.
uf250-04.cnf fulfilled No. of Restarts: 323 No. of Flips: 2691 time to process: 1 seconds.
uf250-04.cnf , deadline. Restarts: 530
uf250-04.cnf fulfilled No. of Restarts: 223 No. of Flips: 4619 time to process: 1 seconds.
uf250-04.cnf fulfilled No. of Restarts: 103 No. of Flips: 4922 time to process: 0 seconds.
uf250-04.cnf fulfilled No. of Restarts: 274 No. of Flips: 3652 time to process: 2 seconds.
uf250-04.cnf , deadline. Restarts: 530
uf250-04.cnf fulfilled No. of Restarts: 102 No. of Flips: 3674 time to process: 0 seconds.
uf250-04.cnf , deadline. Restarts: 530
uf250-04.cnf fulfilled No. of Restarts: 14 No. of Flips: 4443 time to process: 0 seconds.
uf250-04.cnf , deadline. Restarts: 530
uf250-04.cnf fulfilled No. of Restarts: 323 No. of Flips: 3967 time to process: 1 seconds.
uf250-04.cnf , deadline. Restarts: 530
uf250-04.cnf fulfilled No. of Restarts: 118 No. of Flips: 4233 time to process: 0 seconds.
uf250-04.cnf , deadline. Restarts: 530
uf250-04.cnf fulfilled No. of Restarts: 119 No. of Flips: 1198 time to process: 0 seconds.
uf250-04.cnf , deadline. Restarts: 530
uf250-04.cnf , deadline. Restarts: 530
uf250-04.cnf fulfilled No. of Restarts: 91 No. of Flips: 4795 time to process: 0 seconds.
uf250-04.cnf , deadline. Restarts: 530
uf250-04.cnf , deadline. Restarts: 530
uf250-04.cnf , deadline. Restarts: 530
uf250-04.cnf fulfilled No. of Restarts: 7 No. of Flips: 4313 time to process: 0 seconds.
uf250-04.cnf , deadline. Restarts: 530
uf250-04.cnf , deadline. Restarts: 530
uf250-04.cnf fulfilled No. of Restarts: 121 No. of Flips: 3863 time to process: 0 seconds.
uf250-04.cnf , deadline. Restarts: 530
uf250-04.cnf , deadline. Restarts: 530
uf250-04.cnf , deadline. Restarts: 530
uf250-04.cnf , deadline. Restarts: 530
uf250-04.cnf fulfilled No. of Restarts: 51 No. of Flips: 4512 time to process: 0 seconds.
uf250-04.cnf , deadline. Restarts: 530
uf250-04.cnf , deadline. Restarts: 530
uf250-04.cnf fulfilled No. of Restarts: 242 No. of Flips: 1509 time to process: 1 seconds.
uf250-04.cnf , deadline. Restarts: 530
uf250-04.cnf , deadline. Restarts: 530
uf250-04.cnf , deadline. Restarts: 530
uf250-04.cnf fulfilled No. of Restarts: 248 No. of Flips: 1797 time to process: 1 seconds.
uf250-04.cnf , deadline. Restarts: 530
uf250-04.cnf fulfilled No. of Restarts: 30 No. of Flips: 3940 time to process: 0 seconds.
uf250-04.cnf , deadline. Restarts: 530
uf250-04.cnf , deadline. Restarts: 530
uf250-04.cnf , deadline. Restarts: 530
uf250-04.cnf , deadline. Restarts: 530
uf250-04.cnf , deadline. Restarts: 530
uf250-04.cnf , deadline. Restarts: 530
uf250-04.cnf fulfilled No. of Restarts: 257 No. of Flips: 1521 time to process: 1 seconds.
uf250-04.cnf , deadline. Restarts: 530
uf250-04.cnf , deadline. Restarts: 530
uf250-04.cnf fulfilled No. of Restarts: 463 No. of Flips: 4100 time to process: 1 seconds.
uf250-04.cnf , deadline. Restarts: 530
uf250-04.cnf fulfilled No. of Restarts: 297 No. of Flips: 3115 time to process: 1 seconds.
uf250-04.cnf , deadline. Restarts: 530
uf250-04.cnf , deadline. Restarts: 530
uf250-04.cnf , deadline. Restarts: 530
uf250-04.cnf , deadline. Restarts: 530
uf250-04.cnf , deadline. Restarts: 530
uf250-04.cnf fulfilled No. of Restarts: 263 No. of Flips: 1928 time to process: 1 seconds.
uf250-04.cnf , deadline. Restarts: 530
uf250-04.cnf , deadline. Restarts: 530
uf250-04.cnf fulfilled No. of Restarts: 192 No. of Flips: 3504 time to process: 0 seconds.
uf250-04.cnf , deadline. Restarts: 530
uf250-04.cnf , deadline. Restarts: 530
uf250-04.cnf fulfilled No. of Restarts: 500 No. of Flips: 2765 time to process: 2 seconds.
uf250-04.cnf fulfilled No. of Restarts: 86 No. of Flips: 2619 time to process: 0 seconds.
uf250-04.cnf , deadline. Restarts: 530
uf250-04.cnf , deadline. Restarts: 530
uf250-04.cnf fulfilled No. of Restarts: 160 No. of Flips: 2267 time to process: 0 seconds.
uf250-04.cnf , deadline. Restarts: 530
uf250-04.cnf fulfilled No. of Restarts: 177 No. of Flips: 2783 time to process: 0 seconds.
uf250-04.cnf , deadline. Restarts: 530
uf250-04.cnf , deadline. Restarts: 530
uf250-04.cnf , deadline. Restarts: 530
uf250-04.cnf , deadline. Restarts: 530
uf250-04.cnf , deadline. Restarts: 530
uf250-04.cnf fulfilled No. of Restarts: 407 No. of Flips: 3052 time to process: 1 seconds.
uf250-04.cnf , deadline. Restarts: 530
uf250-04.cnf , deadline. Restarts: 530
uf250-04.cnf , deadline. Restarts: 530
uf250-04.cnf , deadline. Restarts: 530
uf250-04.cnf , deadline. Restarts: 530
uf250-04.cnf fulfilled No. of Restarts: 223 No. of Flips: 2970 time to process: 0 seconds.
uf250-04.cnf , deadline. Restarts: 530
uf250-04.cnf fulfilled No. of Restarts: 296 No. of Flips: 2881 time to process: 1 seconds.
uf250-04.cnf , deadline. Restarts: 530
uf250-04.cnf , deadline. Restarts: 530
uf250-04.cnf , deadline. Restarts: 530
uf250-04.cnf , deadline. Restarts: 530
uf250-04.cnf , deadline. Restarts: 530
uf250-04.cnf , deadline. Restarts: 530
uf250-04.cnf fulfilled No. of Restarts: 389 No. of Flips: 2421 time to process: 1 seconds.
uf250-04.cnf fulfilled No. of Restarts: 116 No. of Flips: 3113 time to process: 1 seconds.
uf250-04.cnf , deadline. Restarts: 530
uf250-04.cnf fulfilled No. of Restarts: 461 No. of Flips: 4174 time to process: 1 seconds.
uf250-04.cnf fulfilled No. of Restarts: 486 No. of Flips: 2008 time to process: 2 seconds.
uf250-04.cnf fulfilled No. of Restarts: 364 No. of Flips: 2590 time to process: 1 seconds.
uf250-04.cnf fulfilled No. of Restarts: 524 No. of Flips: 2389 time to process: 2 seconds.
uf250-04.cnf , deadline. Restarts: 530
uf250-04.cnf , deadline. Restarts: 530
uf250-04.cnf fulfilled No. of Restarts: 272 No. of Flips: 3426 time to process: 1 seconds.
uf250-04.cnf , deadline. Restarts: 530
uf250-04.cnf fulfilled No. of Restarts: 486 No. of Flips: 3263 time to process: 2 seconds.
uf250-04.cnf , deadline. Restarts: 530
uf250-04.cnf fulfilled No. of Restarts: 48 No. of Flips: 3379 time to process: 0 seconds.
uf250-04.cnf , deadline. Restarts: 530
uf250-04.cnf fulfilled No. of Restarts: 459 No. of Flips: 4140 time to process: 1 seconds.
uf250-04.cnf , deadline. Restarts: 530
uf250-04.cnf fulfilled No. of Restarts: 85 No. of Flips: 2257 time to process: 0 seconds.
uf250-04.cnf , deadline. Restarts: 530
uf250-04.cnf , deadline. Restarts: 530
uf250-04.cnf fulfilled No. of Restarts: 170 No. of Flips: 2722 time to process: 0 seconds.
uf250-04.cnf fulfilled No. of Restarts: 15 No. of Flips: 2599 time to process: 1 seconds.
uf250-04.cnf , deadline. Restarts: 530
uf250-04.cnf , deadline. Restarts: 530
uf250-04.cnf fulfilled No. of Restarts: 195 No. of Flips: 1963 time to process: 0 seconds.
uf250-04.cnf , deadline. Restarts: 530
uf250-04.cnf fulfilled No. of Restarts: 459 No. of Flips: 2339 time to process: 1 seconds.
uf250-04.cnf fulfilled No. of Restarts: 88 No. of Flips: 3891 time to process: 0 seconds.
uf250-04.cnf fulfilled No. of Restarts: 403 No. of Flips: 2690 time to process: 3 seconds.
uf250-04.cnf fulfilled No. of Restarts: 109 No. of Flips: 956 time to process: 0 seconds.
uf250-04.cnf , deadline. Restarts: 530
uf250-04.cnf , deadline. Restarts: 530
uf250-04.cnf , deadline. Restarts: 530
uf250-04.cnf , deadline. Restarts: 530
uf250-04.cnf , deadline. Restarts: 530
uf250-04.cnf , deadline. Restarts: 530
uf250-04.cnf fulfilled No. of Restarts: 388 No. of Flips: 1092 time to process: 1 seconds.
uf250-04.cnf , deadline. Restarts: 530
uf250-04.cnf fulfilled No. of Restarts: 126 No. of Flips: 4096 time to process: 0 seconds.
uf250-04.cnf fulfilled No. of Restarts: 25 No. of Flips: 4628 time to process: 1 seconds.
uf250-04.cnf , deadline. Restarts: 530
uf250-04.cnf , deadline. Restarts: 530
uf250-04.cnf , deadline. Restarts: 530
uf250-04.cnf fulfilled No. of Restarts: 268 No. of Flips: 1232 time to process: 1 seconds.
uf250-04.cnf fulfilled No. of Restarts: 468 No. of Flips: 4640 time to process: 3 seconds.
uf250-04.cnf , deadline. Restarts: 530
uf250-04.cnf , deadline. Restarts: 530
uf250-04.cnf fulfilled No. of Restarts: 365 No. of Flips: 2234 time to process: 1 seconds.
uf250-04.cnf fulfilled No. of Restarts: 236 No. of Flips: 3410 time to process: 1 seconds.
uf250-04.cnf fulfilled No. of Restarts: 98 No. of Flips: 840 time to process: 1 seconds.
uf250-04.cnf fulfilled No. of Restarts: 310 No. of Flips: 1279 time to process: 1 seconds.
uf250-04.cnf fulfilled No. of Restarts: 514 No. of Flips: 4343 time to process: 2 seconds.
uf250-04.cnf fulfilled No. of Restarts: 486 No. of Flips: 1454 time to process: 2 seconds.
uf250-04.cnf fulfilled No. of Restarts: 231 No. of Flips: 1917 time to process: 0 seconds.
uf250-04.cnf fulfilled No. of Restarts: 184 No. of Flips: 4245 time to process: 2 seconds.
uf250-04.cnf , deadline. Restarts: 530
uf250-04.cnf fulfilled No. of Restarts: 207 No. of Flips: 1842 time to process: 0 seconds.
uf250-04.cnf , deadline. Restarts: 530
uf250-04.cnf , deadline. Restarts: 530
uf250-04.cnf fulfilled No. of Restarts: 225 No. of Flips: 3466 time to process: 0 seconds.
uf250-04.cnf fulfilled No. of Restarts: 41 No. of Flips: 3623 time to process: 1 seconds.
uf250-04.cnf , deadline. Restarts: 530
uf250-04.cnf fulfilled No. of Restarts: 148 No. of Flips: 3269 time to process: 0 seconds.
uf250-04.cnf , deadline. Restarts: 530
uf250-04.cnf fulfilled No. of Restarts: 277 No. of Flips: 2460 time to process: 1 seconds.
uf250-04.cnf , deadline. Restarts: 530
uf250-04.cnf , deadline. Restarts: 530
uf250-04.cnf , deadline. Restarts: 530
uf250-04.cnf fulfilled No. of Restarts: 323 No. of Flips: 2669 time to process: 1 seconds.
uf250-04.cnf fulfilled No. of Restarts: 376 No. of Flips: 4211 time to process: 2 seconds.
uf250-04.cnf , deadline. Restarts: 530
uf250-04.cnf , deadline. Restarts: 530
uf250-04.cnf , deadline. Restarts: 530
uf250-04.cnf , deadline. Restarts: 530
uf250-04.cnf fulfilled No. of Restarts: 4 No. of Flips: 2383 time to process: 0 seconds.
uf250-04.cnf fulfilled No. of Restarts: 412 No. of Flips: 3518 time to process: 3 seconds.
uf250-04.cnf fulfilled No. of Restarts: 522 No. of Flips: 4973 time to process: 2 seconds.
uf250-04.cnf , deadline. Restarts: 530
uf250-04.cnf , deadline. Restarts: 530
uf250-04.cnf , deadline. Restarts: 530
uf250-04.cnf fulfilled No. of Restarts: 27 No. of Flips: 4025 time to process: 0 seconds.
uf250-04.cnf , deadline. Restarts: 530
uf250-04.cnf , deadline. Restarts: 530
uf250-04.cnf fulfilled No. of Restarts: 367 No. of Flips: 1597 time to process: 1 seconds.
uf250-04.cnf , deadline. Restarts: 530
uf250-04.cnf , deadline. Restarts: 530
uf250-04.cnf fulfilled No. of Restarts: 412 No. of Flips: 4955 time to process: 1 seconds.
uf250-04.cnf , deadline. Restarts: 530
uf250-04.cnf , deadline. Restarts: 530
uf250-04.cnf , deadline. Restarts: 530
uf250-04.cnf fulfilled No. of Restarts: 413 No. of Flips: 1362 time to process: 1 seconds.
uf250-04.cnf , deadline. Restarts: 530
uf250-04.cnf fulfilled No. of Restarts: 25 No. of Flips: 2852 time to process: 0 seconds.
uf250-04.cnf , deadline. Restarts: 530
uf250-04.cnf , deadline. Restarts: 530
uf250-04.cnf fulfilled No. of Restarts: 365 No. of Flips: 2388 time to process: 1 seconds.
uf250-04.cnf , deadline. Restarts: 530
uf250-04.cnf , deadline. Restarts: 530
uf250-04.cnf , deadline. Restarts: 530
uf250-04.cnf fulfilled No. of Restarts: 300 No. of Flips: 3858 time to process: 1 seconds.
uf250-04.cnf fulfilled No. of Restarts: 104 No. of Flips: 3379 time to process: 1 seconds.
uf250-04.cnf , deadline. Restarts: 530
uf250-04.cnf , deadline. Restarts: 530
uf250-04.cnf , deadline. Restarts: 530
uf250-04.cnf , deadline. Restarts: 530
uf250-04.cnf , deadline. Restarts: 530
uf250-04.cnf , deadline. Restarts: 530
uf250-04.cnf fulfilled No. of Restarts: 524 No. of Flips: 2138 time to process: 2 seconds.
uf250-04.cnf fulfilled No. of Restarts: 329 No. of Flips: 900 time to process: 1 seconds.
uf250-04.cnf fulfilled No. of Restarts: 521 No. of Flips: 4313 time to process: 2 seconds.
uf250-04.cnf , deadline. Restarts: 530
uf250-04.cnf , deadline. Restarts: 530
uf250-04.cnf , deadline. Restarts: 530
uf250-04.cnf fulfilled No. of Restarts: 180 No. of Flips: 1087 time to process: 0 seconds.
uf250-04.cnf fulfilled No. of Restarts: 215 No. of Flips: 2526 time to process: 2 seconds.
uf250-04.cnf fulfilled No. of Restarts: 497 No. of Flips: 4024 time to process: 2 seconds.
uf250-04.cnf fulfilled No. of Restarts: 505 No. of Flips: 3562 time to process: 3 seconds.
uf250-04.cnf fulfilled No. of Restarts: 529 No. of Flips: 4800 time to process: 2 seconds.
uf250-04.cnf , deadline. Restarts: 530
uf250-04.cnf , deadline. Restarts: 530
uf250-04.cnf , deadline. Restarts: 530
uf250-04.cnf , deadline. Restarts: 530
uf250-04.cnf fulfilled No. of Restarts: 434 No. of Flips: 4035 time to process: 1 seconds.
uf250-04.cnf fulfilled No. of Restarts: 17 No. of Flips: 1987 time to process: 0 seconds.
uf250-04.cnf , deadline. Restarts: 530
uf250-04.cnf , deadline. Restarts: 530
uf250-04.cnf fulfilled No. of Restarts: 7 No. of Flips: 4138 time to process: 0 seconds.
uf250-04.cnf , deadline. Restarts: 530
uf250-04.cnf , deadline. Restarts: 530
uf250-04.cnf , deadline. Restarts: 530
uf250-04.cnf , deadline. Restarts: 530
uf250-04.cnf , deadline. Restarts: 530
uf250-04.cnf , deadline. Restarts: 530
uf250-04.cnf , deadline. Restarts: 530
uf250-04.cnf , deadline. Restarts: 530
uf250-04.cnf fulfilled No. of Restarts: 407 No. of Flips: 4909 time to process: 1 seconds.
uf250-04.cnf fulfilled No. of Restarts: 424 No. of Flips: 1143 time to process: 2 seconds.
uf250-04.cnf fulfilled No. of Restarts: 55 No. of Flips: 4808 time to process: 0 seconds.
uf250-04.cnf , deadline. Restarts: 530
uf250-04.cnf , deadline. Restarts: 530
uf250-04.cnf fulfilled No. of Restarts: 118 No. of Flips: 4202 time to process: 0 seconds.
uf250-04.cnf fulfilled No. of Restarts: 158 No. of Flips: 1944 time to process: 0 seconds.
uf250-04.cnf , deadline. Restarts: 530
uf250-04.cnf , deadline. Restarts: 530
uf250-04.cnf , deadline. Restarts: 530
uf250-04.cnf , deadline. Restarts: 530
uf250-04.cnf fulfilled No. of Restarts: 91 No. of Flips: 3809 time to process: 0 seconds.
uf250-04.cnf , deadline. Restarts: 530
uf250-04.cnf fulfilled No. of Restarts: 386 No. of Flips: 4248 time to process: 1 seconds.
uf250-04.cnf fulfilled No. of Restarts: 60 No. of Flips: 2283 time to process: 0 seconds.
uf250-04.cnf fulfilled No. of Restarts: 213 No. of Flips: 4096 time to process: 2 seconds.
uf250-04.cnf , deadline. Restarts: 530
uf250-04.cnf , deadline. Restarts: 530
uf250-04.cnf , deadline. Restarts: 530
uf250-04.cnf fulfilled No. of Restarts: 125 No. of Flips: 3378 time to process: 0 seconds.
uf250-04.cnf fulfilled No. of Restarts: 321 No. of Flips: 1131 time to process: 2 seconds.
uf250-04.cnf fulfilled No. of Restarts: 360 No. of Flips: 4546 time to process: 2 seconds.
uf250-04.cnf , deadline. Restarts: 530
uf250-04.cnf fulfilled No. of Restarts: 474 No. of Flips: 4506 time to process: 1 seconds.
uf250-04.cnf , deadline. Restarts: 530
uf250-04.cnf , deadline. Restarts: 530
uf250-04.cnf fulfilled No. of Restarts: 333 No. of Flips: 3504 time to process: 1 seconds.
uf250-04.cnf , deadline. Restarts: 530
uf250-04.cnf , deadline. Restarts: 530
uf250-04.cnf , deadline. Restarts: 530
uf250-04.cnf fulfilled No. of Restarts: 85 No. of Flips: 2830 time to process: 0 seconds.
uf250-04.cnf , deadline. Restarts: 530
uf250-04.cnf fulfilled No. of Restarts: 105 No. of Flips: 1936 time to process: 0 seconds.
uf250-04.cnf fulfilled No. of Restarts: 296 No. of Flips: 2145 time to process: 1 seconds.
uf250-04.cnf fulfilled No. of Restarts: 327 No. of Flips: 3557 time to process: 3 seconds.
uf250-04.cnf , deadline. Restarts: 530
uf250-04.cnf fulfilled No. of Restarts: 471 No. of Flips: 4539 time to process: 1 seconds.
uf250-04.cnf fulfilled No. of Restarts: 526 No. of Flips: 4791 time to process: 2 seconds.
uf250-04.cnf , deadline. Restarts: 530
uf250-04.cnf , deadline. Restarts: 530
uf250-04.cnf , deadline. Restarts: 530
uf250-04.cnf fulfilled No. of Restarts: 308 No. of Flips: 3060 time to process: 1 seconds.
uf250-04.cnf fulfilled No. of Restarts: 95 No. of Flips: 3058 time to process: 1 seconds.
uf250-04.cnf , deadline. Restarts: 530
uf250-04.cnf , deadline. Restarts: 530
uf250-04.cnf , deadline. Restarts: 530
uf250-04.cnf , deadline. Restarts: 530
uf250-04.cnf fulfilled No. of Restarts: 38 No. of Flips: 3634 time to process: 0 seconds.
uf250-04.cnf fulfilled No. of Restarts: 195 No. of Flips: 879 time to process: 0 seconds.
uf250-04.cnf fulfilled No. of Restarts: 377 No. of Flips: 1663 time to process: 2 seconds.
uf250-04.cnf , deadline. Restarts: 530
uf250-04.cnf , deadline. Restarts: 530
uf250-04.cnf fulfilled No. of Restarts: 294 No. of Flips: 2840 time to process: 1 seconds.
uf250-04.cnf fulfilled No. of Restarts: 259 No. of Flips: 2267 time to process: 2 seconds.
uf250-04.cnf fulfilled No. of Restarts: 177 No. of Flips: 1296 time to process: 0 seconds.
uf250-04.cnf , deadline. Restarts: 530
uf250-04.cnf , deadline. Restarts: 530
uf250-04.cnf , deadline. Restarts: 530
uf250-04.cnf , deadline. Restarts: 530
uf250-04.cnf fulfilled No. of Restarts: 367 No. of Flips: 2324 time to process: 1 seconds.
uf250-04.cnf fulfilled No. of Restarts: 337 No. of Flips: 4882 time to process: 2 seconds.
uf250-04.cnf fulfilled No. of Restarts: 337 No. of Flips: 2414 time to process: 1 seconds.
uf250-04.cnf , deadline. Restarts: 530
uf250-04.cnf fulfilled No. of Restarts: 423 No. of Flips: 3643 time to process: 1 seconds.
uf250-04.cnf fulfilled No. of Restarts: 139 No. of Flips: 2676 time to process: 0 seconds.
uf250-04.cnf , deadline. Restarts: 530
uf250-04.cnf , deadline. Restarts: 530
uf250-04.cnf , deadline. Restarts: 530
uf250-04.cnf fulfilled No. of Restarts: 355 No. of Flips: 2050 time to process: 1 seconds.
uf250-04.cnf fulfilled No. of Restarts: 406 No. of Flips: 2159 time to process: 1 seconds.
uf250-04.cnf fulfilled No. of Restarts: 363 No. of Flips: 3144 time to process: 2 seconds.
uf250-04.cnf fulfilled No. of Restarts: 7 No. of Flips: 4435 time to process: 0 seconds.
uf250-04.cnf , deadline. Restarts: 530
uf250-04.cnf , deadline. Restarts: 530
uf250-04.cnf fulfilled No. of Restarts: 181 No. of Flips: 2035 time to process: 0 seconds.
uf250-04.cnf fulfilled No. of Restarts: 439 No. of Flips: 2751 time to process: 3 seconds.
uf250-04.cnf , deadline. Restarts: 530
uf250-04.cnf fulfilled No. of Restarts: 103 No. of Flips: 3961 time to process: 0 seconds.
uf250-04.cnf fulfilled No. of Restarts: 377 No. of Flips: 2413 time to process: 1 seconds.
uf250-04.cnf , deadline. Restarts: 530
uf250-04.cnf , deadline. Restarts: 530
uf250-04.cnf fulfilled No. of Restarts: 366 No. of Flips: 3979 time to process: 1 seconds.
uf250-04.cnf , deadline. Restarts: 530
uf250-04.cnf , deadline. Restarts: 530
uf250-04.cnf , deadline. Restarts: 530
uf250-04.cnf , deadline. Restarts: 530
uf250-04.cnf fulfilled No. of Restarts: 342 No. of Flips: 2853 time to process: 1 seconds.
uf250-04.cnf fulfilled No. of Restarts: 223 No. of Flips: 3084 time to process: 1 seconds.
uf250-04.cnf fulfilled No. of Restarts: 492 No. of Flips: 2052 time to process: 2 seconds.
uf250-04.cnf , deadline. Restarts: 530
uf250-04.cnf fulfilled No. of Restarts: 463 No. of Flips: 2822 time to process: 1 seconds.
uf250-04.cnf , deadline. Restarts: 530
uf250-04.cnf , deadline. Restarts: 530
uf250-04.cnf , deadline. Restarts: 530
uf250-04.cnf fulfilled No. of Restarts: 356 No. of Flips: 695 time to process: 1 seconds.
uf250-04.cnf , deadline. Restarts: 530
uf250-04.cnf fulfilled No. of Restarts: 270 No. of Flips: 901 time to process: 1 seconds.
uf250-04.cnf fulfilled No. of Restarts: 76 No. of Flips: 1421 time to process: 0 seconds.
uf250-04.cnf fulfilled No. of Restarts: 181 No. of Flips: 4473 time to process: 0 seconds.
uf250-04.cnf fulfilled No. of Restarts: 100 No. of Flips: 4683 time to process: 0 seconds.
uf250-04.cnf , deadline. Restarts: 530
uf250-04.cnf fulfilled No. of Restarts: 386 No. of Flips: 2444 time to process: 1 seconds.
uf250-04.cnf , deadline. Restarts: 530
uf250-04.cnf fulfilled No. of Restarts: 12 No. of Flips: 2333 time to process: 0 seconds.
uf250-04.cnf fulfilled No. of Restarts: 35 No. of Flips: 4635 time to process: 0 seconds.
uf250-04.cnf fulfilled No. of Restarts: 183 No. of Flips: 4115 time to process: 2 seconds.
uf250-04.cnf fulfilled No. of Restarts: 89 No. of Flips: 4335 time to process: 1 seconds.
uf250-04.cnf fulfilled No. of Restarts: 357 No. of Flips: 4290 time to process: 3 seconds.
uf250-04.cnf , deadline. Restarts: 530
uf250-04.cnf fulfilled No. of Restarts: 364 No. of Flips: 1693 time to process: 1 seconds.
uf250-04.cnf fulfilled No. of Restarts: 481 No. of Flips: 2984 time to process: 1 seconds.
uf250-04.cnf , deadline. Restarts: 530
uf250-04.cnf , deadline. Restarts: 530
uf250-04.cnf , deadline. Restarts: 530
uf250-04.cnf fulfilled No. of Restarts: 389 No. of Flips: 2866 time to process: 1 seconds.
uf250-04.cnf , deadline. Restarts: 530
uf250-04.cnf , deadline. Restarts: 530
uf250-04.cnf , deadline. Restarts: 530
uf250-04.cnf fulfilled No. of Restarts: 9 No. of Flips: 2640 time to process: 0 seconds.
uf250-04.cnf , deadline. Restarts: 530
uf250-04.cnf , deadline. Restarts: 530
uf250-04.cnf , deadline. Restarts: 530
uf250-04.cnf fulfilled No. of Restarts: 203 No. of Flips: 4153 time to process: 0 seconds.
uf250-04.cnf , deadline. Restarts: 530
uf250-04.cnf , deadline. Restarts: 530
uf250-04.cnf fulfilled No. of Restarts: 122 No. of Flips: 4354 time to process: 0 seconds.
uf250-04.cnf , deadline. Restarts: 530
uf250-04.cnf , deadline. Restarts: 530
uf250-04.cnf fulfilled No. of Restarts: 68 No. of Flips: 2334 time to process: 0 seconds.
uf250-04.cnf fulfilled No. of Restarts: 508 No. of Flips: 4750 time to process: 3 seconds.
uf250-04.cnf fulfilled No. of Restarts: 326 No. of Flips: 2374 time to process: 1 seconds.
uf250-04.cnf , deadline. Restarts: 530
uf250-04.cnf , deadline. Restarts: 530
uf250-04.cnf , deadline. Restarts: 530
uf250-04.cnf fulfilled No. of Restarts: 402 No. of Flips: 4163 time to process: 1 seconds.
uf250-04.cnf fulfilled No. of Restarts: 203 No. of Flips: 3074 time to process: 1 seconds.
uf250-04.cnf fulfilled No. of Restarts: 164 No. of Flips: 4302 time to process: 1 seconds.
uf250-04.cnf , deadline. Restarts: 530
uf250-04.cnf , deadline. Restarts: 530
uf250-04.cnf , deadline. Restarts: 530
uf250-04.cnf , deadline. Restarts: 530
uf250-04.cnf fulfilled No. of Restarts: 182 No. of Flips: 4586 time to process: 0 seconds.
uf250-04.cnf fulfilled No. of Restarts: 91 No. of Flips: 942 time to process: 0 seconds.
uf250-04.cnf fulfilled No. of Restarts: 453 No. of Flips: 2047 time to process: 2 seconds.
uf250-04.cnf , deadline. Restarts: 530
uf250-04.cnf fulfilled No. of Restarts: 513 No. of Flips: 2844 time to process: 2 seconds.
uf250-04.cnf , deadline. Restarts: 530
uf250-04.cnf , deadline. Restarts: 530
uf250-04.cnf fulfilled No. of Restarts: 396 No. of Flips: 3955 time to process: 1 seconds.
uf250-04.cnf , deadline. Restarts: 530
uf250-04.cnf fulfilled No. of Restarts: 198 No. of Flips: 4251 time to process: 0 seconds.
uf250-04.cnf fulfilled No. of Restarts: 265 No. of Flips: 1979 time to process: 2 seconds.
uf250-04.cnf fulfilled No. of Restarts: 34 No. of Flips: 1059 time to process: 0 seconds.
uf250-04.cnf fulfilled No. of Restarts: 259 No. of Flips: 3873 time to process: 3 seconds.
uf250-04.cnf , deadline. Restarts: 530
uf250-04.cnf fulfilled No. of Restarts: 185 No. of Flips: 1411 time to process: 0 seconds.
uf250-04.cnf , deadline. Restarts: 530
uf250-04.cnf fulfilled No. of Restarts: 380 No. of Flips: 1896 time to process: 1 seconds.
uf250-04.cnf , deadline. Restarts: 530
uf250-04.cnf , deadline. Restarts: 530
uf250-04.cnf fulfilled No. of Restarts: 144 No. of Flips: 3263 time to process: 0 seconds.
uf250-04.cnf fulfilled No. of Restarts: 136 No. of Flips: 4461 time to process: 2 seconds.
uf250-04.cnf fulfilled No. of Restarts: 160 No. of Flips: 2602 time to process: 0 seconds.
uf250-04.cnf fulfilled No. of Restarts: 370 No. of Flips: 2717 time to process: 2 seconds.
uf250-04.cnf fulfilled No. of Restarts: 454 No. of Flips: 1245 time to process: 1 seconds.
uf250-04.cnf , deadline. Restarts: 530
uf250-04.cnf fulfilled No. of Restarts: 184 No. of Flips: 2011 time to process: 0 seconds.
uf250-04.cnf fulfilled No. of Restarts: 424 No. of Flips: 2398 time to process: 1 seconds.
uf250-04.cnf fulfilled No. of Restarts: 319 No. of Flips: 4842 time to process: 1 seconds.
uf250-04.cnf fulfilled No. of Restarts: 41 No. of Flips: 4187 time to process: 2 seconds.
uf250-04.cnf , deadline. Restarts: 530
uf250-04.cnf , deadline. Restarts: 530
uf250-04.cnf , deadline. Restarts: 530
uf250-04.cnf fulfilled No. of Restarts: 38 No. of Flips: 2158 time to process: 0 seconds.
uf250-04.cnf fulfilled No. of Restarts: 428 No. of Flips: 4197 time to process: 3 seconds.
uf250-04.cnf , deadline. Restarts: 530
uf250-04.cnf fulfilled No. of Restarts: 292 No. of Flips: 2858 time to process: 1 seconds.
uf250-04.cnf fulfilled No. of Restarts: 491 No. of Flips: 3112 time to process: 2 seconds.
uf250-04.cnf fulfilled No. of Restarts: 19 No. of Flips: 1809 time to process: 0 seconds.
uf250-04.cnf , deadline. Restarts: 530
uf250-04.cnf fulfilled No. of Restarts: 26 No. of Flips: 2020 time to process: 0 seconds.
uf250-04.cnf , deadline. Restarts: 530
uf250-04.cnf , deadline. Restarts: 530
uf250-04.cnf fulfilled No. of Restarts: 173 No. of Flips: 4979 time to process: 0 seconds.
uf250-04.cnf , deadline. Restarts: 530
uf250-04.cnf fulfilled No. of Restarts: 293 No. of Flips: 2857 time to process: 1 seconds.
uf250-04.cnf fulfilled No. of Restarts: 136 No. of Flips: 2966 time to process: 1 seconds.
uf250-04.cnf fulfilled No. of Restarts: 123 No. of Flips: 4674 time to process: 2 seconds.
uf250-04.cnf fulfilled No. of Restarts: 46 No. of Flips: 3339 time to process: 0 seconds.
uf250-04.cnf fulfilled No. of Restarts: 382 No. of Flips: 4811 time to process: 1 seconds.
uf250-04.cnf , deadline. Restarts: 530
uf250-04.cnf , deadline. Restarts: 530
uf250-04.cnf fulfilled No. of Restarts: 193 No. of Flips: 3434 time to process: 0 seconds.
uf250-04.cnf fulfilled No. of Restarts: 436 No. of Flips: 3708 time to process: 1 seconds.
uf250-04.cnf , deadline. Restarts: 530
uf250-04.cnf fulfilled No. of Restarts: 28 No. of Flips: 2698 time to process: 0 seconds.
uf250-04.cnf fulfilled No. of Restarts: 119 No. of Flips: 4552 time to process: 2 seconds.
uf250-04.cnf , deadline. Restarts: 530
uf250-04.cnf , deadline. Restarts: 530
uf250-04.cnf , deadline. Restarts: 530
uf250-04.cnf , deadline. Restarts: 530
uf250-04.cnf , deadline. Restarts: 530
uf250-04.cnf , deadline. Restarts: 530
uf250-04.cnf fulfilled No. of Restarts: 159 No. of Flips: 2963 time to process: 0 seconds.
uf250-04.cnf fulfilled No. of Restarts: 222 No. of Flips: 4893 time to process: 0 seconds.
uf250-04.cnf , deadline. Restarts: 530
uf250-04.cnf fulfilled No. of Restarts: 156 No. of Flips: 3088 time to process: 0 seconds.
uf250-04.cnf , deadline. Restarts: 530
uf250-04.cnf , deadline. Restarts: 530
uf250-04.cnf , deadline. Restarts: 530
uf250-04.cnf , deadline. Restarts: 530
uf250-04.cnf , deadline. Restarts: 530
uf250-04.cnf , deadline. Restarts: 530
uf250-04.cnf , deadline. Restarts: 530
uf250-04.cnf fulfilled No. of Restarts: 208 No. of Flips: 2589 time to process: 0 seconds.
uf250-04.cnf fulfilled No. of Restarts: 464 No. of Flips: 2862 time to process: 1 seconds.
uf250-04.cnf fulfilled No. of Restarts: 108 No. of Flips: 4372 time to process: 1 seconds.
uf250-04.cnf fulfilled No. of Restarts: 405 No. of Flips: 985 time to process: 1 seconds.
uf250-04.cnf , deadline. Restarts: 530
uf250-04.cnf , deadline. Restarts: 530
uf250-04.cnf fulfilled No. of Restarts: 0 No. of Flips: 2242 time to process: 0 seconds.
uf250-04.cnf fulfilled No. of Restarts: 136 No. of Flips: 4406 time to process: 2 seconds.
uf250-04.cnf , deadline. Restarts: 530
uf250-04.cnf fulfilled No. of Restarts: 239 No. of Flips: 4838 time to process: 0 seconds.
uf250-04.cnf fulfilled No. of Restarts: 399 No. of Flips: 1354 time to process: 2 seconds.
uf250-04.cnf fulfilled No. of Restarts: 237 No. of Flips: 2968 time to process: 1 seconds.
uf250-04.cnf , deadline. Restarts: 530
uf250-04.cnf fulfilled No. of Restarts: 423 No. of Flips: 4849 time to process: 1 seconds.
uf250-04.cnf , deadline. Restarts: 530
uf250-04.cnf , deadline. Restarts: 530
uf250-04.cnf fulfilled No. of Restarts: 271 No. of Flips: 2469 time to process: 1 seconds.
uf250-04.cnf , deadline. Restarts: 530
uf250-04.cnf fulfilled No. of Restarts: 5 No. of Flips: 1263 time to process: 0 seconds.
uf250-04.cnf , deadline. Restarts: 530
uf250-04.cnf , deadline. Restarts: 530
uf250-04.cnf , deadline. Restarts: 530
uf250-04.cnf , deadline. Restarts: 530
uf250-04.cnf , deadline. Restarts: 530
uf250-04.cnf , deadline. Restarts: 530
uf250-04.cnf fulfilled No. of Restarts: 363 No. of Flips: 3366 time to process: 1 seconds.
uf250-04.cnf , deadline. Restarts: 530
uf250-04.cnf fulfilled No. of Restarts: 386 No. of Flips: 2850 time to process: 1 seconds.
uf250-04.cnf , deadline. Restarts: 530
uf250-04.cnf fulfilled No. of Restarts: 57 No. of Flips: 3963 time to process: 0 seconds.
uf250-04.cnf , deadline. Restarts: 530
uf250-04.cnf fulfilled No. of Restarts: 209 No. of Flips: 4546 time to process: 0 seconds.
uf250-04.cnf fulfilled No. of Restarts: 435 No. of Flips: 3347 time to process: 2 seconds.
uf250-04.cnf fulfilled No. of Restarts: 342 No. of Flips: 2865 time to process: 2 seconds.
uf250-04.cnf fulfilled No. of Restarts: 339 No. of Flips: 4314 time to process: 1 seconds.
uf250-04.cnf fulfilled No. of Restarts: 235 No. of Flips: 1497 time to process: 0 seconds.
uf250-04.cnf , deadline. Restarts: 530
uf250-04.cnf , deadline. Restarts: 530
uf250-04.cnf fulfilled No. of Restarts: 163 No. of Flips: 4122 time to process: 0 seconds.
uf250-04.cnf fulfilled No. of Restarts: 83 No. of Flips: 1797 time to process: 1 seconds.
uf250-04.cnf fulfilled No. of Restarts: 203 No. of Flips: 3532 time to process: 0 seconds.
uf250-04.cnf fulfilled No. of Restarts: 68 No. of Flips: 2367 time to process: 1 seconds.
uf250-04.cnf , deadline. Restarts: 530
uf250-04.cnf , deadline. Restarts: 530
uf250-04.cnf , deadline. Restarts: 530
uf250-04.cnf fulfilled No. of Restarts: 373 No. of Flips: 2557 time to process: 1 seconds.
uf250-04.cnf , deadline. Restarts: 530
uf250-04.cnf fulfilled No. of Restarts: 82 No. of Flips: 1823 time to process: 0 seconds.
uf250-04.cnf , deadline. Restarts: 530
uf250-04.cnf , deadline. Restarts: 530
uf250-04.cnf fulfilled No. of Restarts: 140 No. of Flips: 3932 time to process: 0 seconds.
uf250-04.cnf , deadline. Restarts: 530
uf250-04.cnf , deadline. Restarts: 530
uf250-04.cnf fulfilled No. of Restarts: 46 No. of Flips: 4763 time to process: 0 seconds.
uf250-04.cnf fulfilled No. of Restarts: 176 No. of Flips: 3421 time to process: 0 seconds.
uf250-04.cnf fulfilled No. of Restarts: 253 No. of Flips: 4555 time to process: 2 seconds.
uf250-04.cnf fulfilled No. of Restarts: 234 No. of Flips: 3858 time to process: 0 seconds.
uf250-04.cnf , deadline. Restarts: 530
uf250-04.cnf fulfilled No. of Restarts: 161 No. of Flips: 3698 time to process: 0 seconds.
uf250-04.cnf fulfilled No. of Restarts: 4 No. of Flips: 2855 time to process: 0 seconds.
uf250-04.cnf fulfilled No. of Restarts: 116 No. of Flips: 917 time to process: 1 seconds.
uf250-04.cnf , deadline. Restarts: 530
uf250-04.cnf fulfilled No. of Restarts: 4 No. of Flips: 1401 time to process: 0 seconds.
uf250-04.cnf fulfilled No. of Restarts: 23 No. of Flips: 3941 time to process: 2 seconds.
uf250-04.cnf , deadline. Restarts: 530
uf250-04.cnf , deadline. Restarts: 530
uf250-04.cnf fulfilled No. of Restarts: 152 No. of Flips: 3183 time to process: 0 seconds.
uf250-04.cnf , deadline. Restarts: 530
uf250-04.cnf , deadline. Restarts: 530
uf250-04.cnf , deadline. Restarts: 530
uf250-04.cnf fulfilled No. of Restarts: 364 No. of Flips: 2283 time to process: 1 seconds.
uf250-04.cnf , deadline. Restarts: 530
uf250-04.cnf fulfilled No. of Restarts: 1 No. of Flips: 2866 time to process: 0 seconds.
uf250-04.cnf , deadline. Restarts: 530
uf250-04.cnf fulfilled No. of Restarts: 397 No. of Flips: 3552 time to process: 1 seconds.
uf250-04.cnf fulfilled No. of Restarts: 213 No. of Flips: 4430 time to process: 0 seconds.
uf250-04.cnf , deadline. Restarts: 530
uf250-04.cnf fulfilled No. of Restarts: 128 No. of Flips: 814 time to process: 0 seconds.
uf250-04.cnf fulfilled No. of Restarts: 105 No. of Flips: 3081 time to process: 0 seconds.
uf250-04.cnf , deadline. Restarts: 530
uf250-04.cnf , deadline. Restarts: 530
uf250-04.cnf , deadline. Restarts: 530
uf250-04.cnf , deadline. Restarts: 530
uf250-04.cnf , deadline. Restarts: 530
uf250-04.cnf fulfilled No. of Restarts: 239 No. of Flips: 2291 time to process: 0 seconds.
uf250-04.cnf , deadline. Restarts: 530
uf250-04.cnf , deadline. Restarts: 530
uf250-04.cnf , deadline. Restarts: 530
uf250-04.cnf fulfilled No. of Restarts: 57 No. of Flips: 4076 time to process: 0 seconds.
uf250-04.cnf , deadline. Restarts: 530
uf250-04.cnf fulfilled No. of Restarts: 353 No. of Flips: 1703 time to process: 1 seconds.
uf250-04.cnf fulfilled No. of Restarts: 277 No. of Flips: 3806 time to process: 1 seconds.
uf250-04.cnf , deadline. Restarts: 530
uf250-04.cnf , deadline. Restarts: 530
uf250-04.cnf fulfilled No. of Restarts: 39 No. of Flips: 4454 time to process: 0 seconds.
uf250-04.cnf fulfilled No. of Restarts: 78 No. of Flips: 3585 time to process: 2 seconds.
uf250-04.cnf , deadline. Restarts: 530
uf250-04.cnf , deadline. Restarts: 530
uf250-04.cnf , deadline. Restarts: 530
uf250-04.cnf fulfilled No. of Restarts: 72 No. of Flips: 3288 time to process: 0 seconds.
uf250-04.cnf fulfilled No. of Restarts: 451 No. of Flips: 2846 time to process: 3 seconds.
uf250-04.cnf fulfilled No. of Restarts: 199 No. of Flips: 3194 time to process: 1 seconds.
uf250-04.cnf fulfilled No. of Restarts: 111 No. of Flips: 3549 time to process: 0 seconds.
uf250-04.cnf fulfilled No. of Restarts: 322 No. of Flips: 3552 time to process: 1 seconds.
uf250-04.cnf , deadline. Restarts: 530
uf250-04.cnf , deadline. Restarts: 530
uf250-04.cnf fulfilled No. of Restarts: 240 No. of Flips: 2714 time to process: 1 seconds.
uf250-04.cnf , deadline. Restarts: 530
uf250-04.cnf fulfilled No. of Restarts: 287 No. of Flips: 1052 time to process: 1 seconds.
uf250-04.cnf , deadline. Restarts: 530
uf250-04.cnf , deadline. Restarts: 530
uf250-04.cnf , deadline. Restarts: 530
uf250-04.cnf , deadline. Restarts: 530
uf250-04.cnf fulfilled No. of Restarts: 389 No. of Flips: 3293 time to process: 1 seconds.
uf250-04.cnf , deadline. Restarts: 530
uf250-04.cnf fulfilled No. of Restarts: 135 No. of Flips: 1859 time to process: 0 seconds.
uf250-04.cnf , deadline. Restarts: 530
uf250-04.cnf , deadline. Restarts: 530
uf250-04.cnf fulfilled No. of Restarts: 29 No. of Flips: 2606 time to process: 0 seconds.
uf250-04.cnf fulfilled No. of Restarts: 281 No. of Flips: 3403 time to process: 1 seconds.
uf250-04.cnf fulfilled No. of Restarts: 466 No. of Flips: 2113 time to process: 3 seconds.
uf250-04.cnf , deadline. Restarts: 530
uf250-04.cnf , deadline. Restarts: 530
uf250-04.cnf fulfilled No. of Restarts: 99 No. of Flips: 4052 time to process: 0 seconds.
uf250-04.cnf , deadline. Restarts: 530
uf250-04.cnf , deadline. Restarts: 530
uf250-04.cnf fulfilled No. of Restarts: 282 No. of Flips: 1953 time to process: 1 seconds.
uf250-04.cnf fulfilled No. of Restarts: 12 No. of Flips: 4517 time to process: 1 seconds.
uf250-04.cnf fulfilled No. of Restarts: 226 No. of Flips: 3123 time to process: 0 seconds.
uf250-04.cnf , deadline. Restarts: 530
uf250-04.cnf fulfilled No. of Restarts: 99 No. of Flips: 1530 time to process: 0 seconds.
uf250-04.cnf fulfilled No. of Restarts: 402 No. of Flips: 3095 time to process: 1 seconds.
uf250-04.cnf fulfilled No. of Restarts: 7 No. of Flips: 4133 time to process: 0 seconds.
uf250-04.cnf fulfilled No. of Restarts: 504 No. of Flips: 2401 time to process: 4 seconds.
uf250-04.cnf fulfilled No. of Restarts: 85 No. of Flips: 3575 time to process: 0 seconds.
uf250-04.cnf fulfilled No. of Restarts: 392 No. of Flips: 2611 time to process: 3 seconds.
uf250-04.cnf fulfilled No. of Restarts: 211 No. of Flips: 4787 time to process: 0 seconds.
uf250-04.cnf fulfilled No. of Restarts: 330 No. of Flips: 1665 time to process: 2 seconds.
uf250-04.cnf fulfilled No. of Restarts: 250 No. of Flips: 1784 time to process: 1 seconds.
uf250-04.cnf fulfilled No. of Restarts: 146 No. of Flips: 3744 time to process: 1 seconds.
uf250-04.cnf fulfilled No. of Restarts: 0 No. of Flips: 4054 time to process: 2 seconds.
uf250-04.cnf , deadline. Restarts: 530
uf250-04.cnf , deadline. Restarts: 530
uf250-04.cnf , deadline. Restarts: 530
uf250-04.cnf , deadline. Restarts: 530
uf250-04.cnf fulfilled No. of Restarts: 426 No. of Flips: 4058 time to process: 1 seconds.
uf250-04.cnf , deadline. Restarts: 530
uf250-04.cnf , deadline. Restarts: 530
uf250-04.cnf , deadline. Restarts: 530
uf250-04.cnf fulfilled No. of Restarts: 504 No. of Flips: 3505 time to process: 2 seconds.
uf250-04.cnf fulfilled No. of Restarts: 400 No. of Flips: 2016 time to process: 1 seconds.
uf250-04.cnf fulfilled No. of Restarts: 142 No. of Flips: 4619 time to process: 1 seconds.
uf250-04.cnf fulfilled No. of Restarts: 81 No. of Flips: 2713 time to process: 0 seconds.
uf250-04.cnf fulfilled No. of Restarts: 209 No. of Flips: 2224 time to process: 1 seconds.
uf250-04.cnf fulfilled No. of Restarts: 392 No. of Flips: 2922 time to process: 3 seconds.
uf250-04.cnf , deadline. Restarts: 530
uf250-04.cnf , deadline. Restarts: 530
uf250-04.cnf , deadline. Restarts: 530
uf250-04.cnf , deadline. Restarts: 530
uf250-04.cnf fulfilled No. of Restarts: 175 No. of Flips: 4010 time to process: 0 seconds.
uf250-04.cnf , deadline. Restarts: 530
uf250-04.cnf , deadline. Restarts: 530
uf250-04.cnf , deadline. Restarts: 530
uf250-04.cnf fulfilled No. of Restarts: 120 No. of Flips: 1252 time to process: 0 seconds.
uf250-04.cnf , deadline. Restarts: 530
uf250-04.cnf , deadline. Restarts: 530
uf250-04.cnf fulfilled No. of Restarts: 455 No. of Flips: 1455 time to process: 1 seconds.
uf250-04.cnf , deadline. Restarts: 530
uf250-04.cnf fulfilled No. of Restarts: 337 No. of Flips: 2752 time to process: 1 seconds.
uf250-04.cnf , deadline. Restarts: 530
uf250-04.cnf fulfilled No. of Restarts: 473 No. of Flips: 3444 time to process: 1 seconds.
uf250-04.cnf , deadline. Restarts: 530
uf250-04.cnf fulfilled No. of Restarts: 401 No. of Flips: 4634 time to process: 1 seconds.
uf250-04.cnf , deadline. Restarts: 530
uf250-04.cnf , deadline. Restarts: 530
uf250-04.cnf fulfilled No. of Restarts: 1 No. of Flips: 3912 time to process: 0 seconds.
uf250-04.cnf fulfilled No. of Restarts: 280 No. of Flips: 1922 time to process: 1 seconds.
uf250-04.cnf , deadline. Restarts: 530
uf250-04.cnf , deadline. Restarts: 530
uf250-04.cnf fulfilled No. of Restarts: 265 No. of Flips: 2223 time to process: 1 seconds.
uf250-04.cnf , deadline. Restarts: 530
uf250-04.cnf fulfilled No. of Restarts: 126 No. of Flips: 4084 time to process: 0 seconds.
uf250-04.cnf fulfilled No. of Restarts: 35 No. of Flips: 4535 time to process: 0 seconds.
uf250-04.cnf , deadline. Restarts: 530
uf250-04.cnf , deadline. Restarts: 530
uf250-04.cnf fulfilled No. of Restarts: 380 No. of Flips: 4156 time to process: 1 seconds.
uf250-04.cnf , deadline. Restarts: 530
uf250-04.cnf , deadline. Restarts: 530
uf250-04.cnf fulfilled No. of Restarts: 489 No. of Flips: 2443 time to process: 2 seconds.
uf250-04.cnf , deadline. Restarts: 530
uf250-04.cnf , deadline. Restarts: 530
uf250-04.cnf fulfilled No. of Restarts: 461 No. of Flips: 3550 time to process: 1 seconds.
uf250-04.cnf fulfilled No. of Restarts: 148 No. of Flips: 2939 time to process: 0 seconds.
uf250-04.cnf fulfilled No. of Restarts: 288 No. of Flips: 4719 time to process: 3 seconds.
uf250-04.cnf , deadline. Restarts: 530
uf250-04.cnf fulfilled No. of Restarts: 198 No. of Flips: 2846 time to process: 0 seconds.
uf250-04.cnf , deadline. Restarts: 530
uf250-04.cnf fulfilled No. of Restarts: 507 No. of Flips: 4538 time to process: 2 seconds.
uf250-04.cnf , deadline. Restarts: 530
uf250-04.cnf , deadline. Restarts: 530
uf250-04.cnf fulfilled No. of Restarts: 371 No. of Flips: 3003 time to process: 1 seconds.
uf250-04.cnf fulfilled No. of Restarts: 424 No. of Flips: 1358 time to process: 1 seconds.
uf250-04.cnf , deadline. Restarts: 530
uf250-04.cnf , deadline. Restarts: 530
uf250-04.cnf , deadline. Restarts: 530
uf250-04.cnf fulfilled No. of Restarts: 156 No. of Flips: 4543 time to process: 0 seconds.
uf250-04.cnf , deadline. Restarts: 530
uf250-04.cnf fulfilled No. of Restarts: 267 No. of Flips: 4076 time to process: 1 seconds.
uf250-04.cnf , deadline. Restarts: 530
uf250-04.cnf fulfilled No. of Restarts: 147 No. of Flips: 3022 time to process: 0 seconds.
uf250-04.cnf fulfilled No. of Restarts: 218 No. of Flips: 4645 time to process: 2 seconds.
uf250-04.cnf , deadline. Restarts: 530
uf250-04.cnf fulfilled No. of Restarts: 26 No. of Flips: 1113 time to process: 0 seconds.
uf250-04.cnf fulfilled No. of Restarts: 398 No. of Flips: 4929 time to process: 3 seconds.
uf250-04.cnf fulfilled No. of Restarts: 213 No. of Flips: 2355 time to process: 1 seconds.
uf250-04.cnf , deadline. Restarts: 530
uf250-04.cnf fulfilled No. of Restarts: 60 No. of Flips: 1542 time to process: 0 seconds.
uf250-04.cnf , deadline. Restarts: 530
uf250-04.cnf fulfilled No. of Restarts: 95 No. of Flips: 2977 time to process: 0 seconds.
uf250-04.cnf , deadline. Restarts: 530
uf250-04.cnf , deadline. Restarts: 530
uf250-04.cnf fulfilled No. of Restarts: 40 No. of Flips: 4589 time to process: 0 seconds.
uf250-04.cnf , deadline. Restarts: 530
uf250-04.cnf fulfilled No. of Restarts: 174 No. of Flips: 3158 time to process: 0 seconds.
uf250-04.cnf fulfilled No. of Restarts: 292 No. of Flips: 3565 time to process: 2 seconds.
uf250-04.cnf , deadline. Restarts: 530
uf250-04.cnf fulfilled No. of Restarts: 389 No. of Flips: 1744 time to process: 1 seconds.
uf250-04.cnf , deadline. Restarts: 530
uf250-04.cnf fulfilled No. of Restarts: 275 No. of Flips: 4955 time to process: 1 seconds.
uf250-04.cnf fulfilled No. of Restarts: 282 No. of Flips: 1651 time to process: 1 seconds.
uf250-04.cnf , deadline. Restarts: 530
uf250-04.cnf , deadline. Restarts: 530
uf250-04.cnf fulfilled No. of Restarts: 104 No. of Flips: 1513 time to process: 0 seconds.
uf250-04.cnf fulfilled No. of Restarts: 95 No. of Flips: 3000 time to process: 0 seconds.
uf250-04.cnf , deadline. Restarts: 530
uf250-04.cnf fulfilled No. of Restarts: 55 No. of Flips: 2273 time to process: 0 seconds.
uf250-04.cnf , deadline. Restarts: 530
uf250-04.cnf fulfilled No. of Restarts: 191 No. of Flips: 4375 time to process: 0 seconds.
uf250-04.cnf fulfilled No. of Restarts: 336 No. of Flips: 4296 time to process: 2 seconds.
uf250-04.cnf fulfilled No. of Restarts: 420 No. of Flips: 1994 time to process: 2 seconds.
uf250-04.cnf , deadline. Restarts: 530
uf250-04.cnf fulfilled No. of Restarts: 516 No. of Flips: 3943 time to process: 2 seconds.
uf250-04.cnf fulfilled No. of Restarts: 155 No. of Flips: 4191 time to process: 0 seconds.
uf250-04.cnf , deadline. Restarts: 530
uf250-04.cnf , deadline. Restarts: 530
uf250-04.cnf , deadline. Restarts: 530
uf250-04.cnf fulfilled No. of Restarts: 509 No. of Flips: 2964 time to process: 2 seconds.
uf250-04.cnf , deadline. Restarts: 530
uf250-04.cnf , deadline. Restarts: 530
uf250-04.cnf , deadline. Restarts: 530
uf250-04.cnf , deadline. Restarts: 530
uf250-04.cnf , deadline. Restarts: 530
uf250-04.cnf fulfilled No. of Restarts: 127 No. of Flips: 1783 time to process: 0 seconds.
uf250-04.cnf , deadline. Restarts: 530
uf250-04.cnf , deadline. Restarts: 530
uf250-04.cnf , deadline. Restarts: 530
uf250-04.cnf fulfilled No. of Restarts: 504 No. of Flips: 2184 time to process: 2 seconds.
uf250-04.cnf fulfilled No. of Restarts: 36 No. of Flips: 4995 time to process: 0 seconds.
uf250-04.cnf , deadline. Restarts: 530
uf250-04.cnf fulfilled No. of Restarts: 76 No. of Flips: 2075 time to process: 0 seconds.
uf250-04.cnf fulfilled No. of Restarts: 272 No. of Flips: 4424 time to process: 2 seconds.
uf250-04.cnf , deadline. Restarts: 530
uf250-04.cnf , deadline. Restarts: 530
uf250-04.cnf , deadline. Restarts: 530
uf250-04.cnf , deadline. Restarts: 530
uf250-04.cnf , deadline. Restarts: 530
uf250-04.cnf fulfilled No. of Restarts: 15 No. of Flips: 4004 time to process: 0 seconds.
uf250-04.cnf , deadline. Restarts: 530
uf250-04.cnf , deadline. Restarts: 530
uf250-04.cnf fulfilled No. of Restarts: 253 No. of Flips: 2345 time to process: 1 seconds.
uf250-04.cnf , deadline. Restarts: 530
uf250-04.cnf fulfilled No. of Restarts: 133 No. of Flips: 1720 time to process: 0 seconds.
uf250-04.cnf fulfilled No. of Restarts: 137 No. of Flips: 2137 time to process: 0 seconds.
uf250-04.cnf fulfilled No. of Restarts: 516 No. of Flips: 4519 time to process: 3 seconds.
uf250-04.cnf fulfilled No. of Restarts: 121 No. of Flips: 4672 time to process: 1 seconds.
uf250-04.cnf fulfilled No. of Restarts: 249 No. of Flips: 3272 time to process: 1 seconds.
uf250-04.cnf , deadline. Restarts: 530
uf250-04.cnf , deadline. Restarts: 530
uf250-04.cnf fulfilled No. of Restarts: 90 No. of Flips: 3965 time to process: 0 seconds.
uf250-04.cnf , deadline. Restarts: 530
uf250-04.cnf , deadline. Restarts: 530
uf250-04.cnf fulfilled No. of Restarts: 324 No. of Flips: 4613 time to process: 1 seconds.
uf250-04.cnf , deadline. Restarts: 530
uf250-04.cnf , deadline. Restarts: 530
uf250-04.cnf fulfilled No. of Restarts: 304 No. of Flips: 1500 time to process: 1 seconds.
uf250-04.cnf fulfilled No. of Restarts: 75 No. of Flips: 3491 time to process: 1 seconds.
uf250-04.cnf , deadline. Restarts: 530
uf250-04.cnf fulfilled No. of Restarts: 167 No. of Flips: 1608 time to process: 0 seconds.
uf250-04.cnf fulfilled No. of Restarts: 457 No. of Flips: 3722 time to process: 3 seconds.
uf250-04.cnf fulfilled No. of Restarts: 384 No. of Flips: 4117 time to process: 1 seconds.
uf250-04.cnf fulfilled No. of Restarts: 312 No. of Flips: 1199 time to process: 1 seconds.
uf250-04.cnf fulfilled No. of Restarts: 137 No. of Flips: 2208 time to process: 1 seconds.
uf250-04.cnf fulfilled No. of Restarts: 168 No. of Flips: 4412 time to process: 1 seconds.
uf250-04.cnf , deadline. Restarts: 530
uf250-04.cnf fulfilled No. of Restarts: 466 No. of Flips: 3053 time to process: 1 seconds.
uf250-04.cnf fulfilled No. of Restarts: 344 No. of Flips: 2089 time to process: 1 seconds.
uf250-04.cnf , deadline. Restarts: 530
uf250-04.cnf , deadline. Restarts: 530
uf250-04.cnf fulfilled No. of Restarts: 421 No. of Flips: 1831 time to process: 1 seconds.
uf250-04.cnf , deadline. Restarts: 530
uf250-04.cnf fulfilled No. of Restarts: 293 No. of Flips: 1056 time to process: 1 seconds.
uf250-04.cnf , deadline. Restarts: 530
uf250-04.cnf fulfilled No. of Restarts: 141 No. of Flips: 2597 time to process: 0 seconds.
uf250-04.cnf , deadline. Restarts: 530
uf250-04.cnf fulfilled No. of Restarts: 127 No. of Flips: 4000 time to process: 0 seconds.
uf250-04.cnf , deadline. Restarts: 530
uf250-04.cnf , deadline. Restarts: 530
uf250-04.cnf , deadline. Restarts: 530
uf250-04.cnf fulfilled No. of Restarts: 397 No. of Flips: 2276 time to process: 1 seconds.
uf250-04.cnf , deadline. Restarts: 530
uf250-04.cnf fulfilled No. of Restarts: 32 No. of Flips: 2021 time to process: 0 seconds.
uf250-04.cnf , deadline. Restarts: 530
uf250-04.cnf fulfilled No. of Restarts: 332 No. of Flips: 4018 time to process: 1 seconds.
uf250-04.cnf , deadline. Restarts: 530
uf250-04.cnf , deadline. Restarts: 530
uf250-04.cnf fulfilled No. of Restarts: 380 No. of Flips: 2627 time to process: 1 seconds.
uf250-04.cnf fulfilled No. of Restarts: 396 No. of Flips: 2761 time to process: 2 seconds.
uf250-04.cnf fulfilled No. of Restarts: 58 No. of Flips: 1346 time to process: 0 seconds.
uf250-04.cnf , deadline. Restarts: 530
uf250-04.cnf , deadline. Restarts: 530
uf250-04.cnf , deadline. Restarts: 530
uf250-04.cnf fulfilled No. of Restarts: 110 No. of Flips: 4719 time to process: 0 seconds.
uf250-04.cnf fulfilled No. of Restarts: 470 No. of Flips: 3040 time to process: 3 seconds.
uf250-04.cnf , deadline. Restarts: 530
uf250-04.cnf fulfilled No. of Restarts: 129 No. of Flips: 4692 time to process: 0 seconds.
uf250-04.cnf fulfilled No. of Restarts: 200 No. of Flips: 2484 time to process: 0 seconds.
uf250-04.cnf fulfilled No. of Restarts: 481 No. of Flips: 1929 time to process: 1 seconds.
uf250-04.cnf fulfilled No. of Restarts: 226 No. of Flips: 2526 time to process: 1 seconds.
uf250-04.cnf , deadline. Restarts: 530
uf250-04.cnf fulfilled No. of Restarts: 485 No. of Flips: 1037 time to process: 1 seconds.
uf250-04.cnf fulfilled No. of Restarts: 166 No. of Flips: 2503 time to process: 0 seconds.
uf250-04.cnf , deadline. Restarts: 530
uf250-04.cnf , deadline. Restarts: 530
uf250-04.cnf , deadline. Restarts: 530
uf250-04.cnf fulfilled No. of Restarts: 492 No. of Flips: 1268 time to process: 2 seconds.
uf250-04.cnf fulfilled No. of Restarts: 385 No. of Flips: 3585 time to process: 1 seconds.
uf250-04.cnf fulfilled No. of Restarts: 448 No. of Flips: 3233 time to process: 2 seconds.
uf250-04.cnf fulfilled No. of Restarts: 15 No. of Flips: 3957 time to process: 0 seconds.
uf250-04.cnf fulfilled No. of Restarts: 338 No. of Flips: 1142 time to process: 1 seconds.
uf250-04.cnf fulfilled No. of Restarts: 139 No. of Flips: 3119 time to process: 1 seconds.
uf250-04.cnf fulfilled No. of Restarts: 297 No. of Flips: 1869 time to process: 3 seconds.
uf250-04.cnf fulfilled No. of Restarts: 212 No. of Flips: 4555 time to process: 0 seconds.
uf250-04.cnf , deadline. Restarts: 530
uf250-04.cnf , deadline. Restarts: 530
uf250-04.cnf , deadline. Restarts: 530
uf250-04.cnf , deadline. Restarts: 530
uf250-04.cnf fulfilled No. of Restarts: 209 No. of Flips: 1165 time to process: 0 seconds.
uf250-04.cnf fulfilled No. of Restarts: 413 No. of Flips: 2346 time to process: 3 seconds.
uf250-04.cnf , deadline. Restarts: 530
uf250-04.cnf fulfilled No. of Restarts: 327 No. of Flips: 2708 time to process: 1 seconds.
uf250-04.cnf fulfilled No. of Restarts: 173 No. of Flips: 1924 time to process: 0 seconds.
uf250-04.cnf , deadline. Restarts: 530
uf250-04.cnf , deadline. Restarts: 530
uf250-04.cnf , deadline. Restarts: 530
uf250-04.cnf fulfilled No. of Restarts: 220 No. of Flips: 1848 time to process: 0 seconds.
uf250-04.cnf fulfilled No. of Restarts: 194 No. of Flips: 4798 time to process: 0 seconds.
uf250-04.cnf fulfilled No. of Restarts: 177 No. of Flips: 4274 time to process: 1 seconds.
uf250-04.cnf , deadline. Restarts: 530
uf250-04.cnf , deadline. Restarts: 530
uf250-04.cnf , deadline. Restarts: 530
uf250-04.cnf fulfilled No. of Restarts: 373 No. of Flips: 3058 time to process: 1 seconds.
uf250-04.cnf , deadline. Restarts: 530
uf250-04.cnf fulfilled No. of Restarts: 196 No. of Flips: 846 time to process: 0 seconds.
uf250-04.cnf , deadline. Restarts: 530
uf250-04.cnf fulfilled No. of Restarts: 128 No. of Flips: 4608 time to process: 0 seconds.
uf250-04.cnf fulfilled No. of Restarts: 348 No. of Flips: 3685 time to process: 1 seconds.
uf250-04.cnf , deadline. Restarts: 530
uf250-04.cnf , deadline. Restarts: 530
uf250-04.cnf fulfilled No. of Restarts: 67 No. of Flips: 3325 time to process: 0 seconds.
uf250-04.cnf fulfilled No. of Restarts: 305 No. of Flips: 2386 time to process: 2 seconds.
uf250-04.cnf fulfilled No. of Restarts: 329 No. of Flips: 3872 time to process: 1 seconds.
uf250-04.cnf fulfilled No. of Restarts: 384 No. of Flips: 3497 time to process: 3 seconds.
uf250-04.cnf , deadline. Restarts: 530
uf250-04.cnf fulfilled No. of Restarts: 486 No. of Flips: 4637 time to process: 2 seconds.
uf250-04.cnf fulfilled No. of Restarts: 149 No. of Flips: 865 time to process: 0 seconds.
uf250-04.cnf , deadline. Restarts: 530
uf250-04.cnf , deadline. Restarts: 530
uf250-04.cnf fulfilled No. of Restarts: 25 No. of Flips: 4077 time to process: 0 seconds.
uf250-04.cnf fulfilled No. of Restarts: 17 No. of Flips: 2586 time to process: 2 seconds.
uf250-04.cnf , deadline. Restarts: 530
uf250-04.cnf , deadline. Restarts: 530
uf250-04.cnf fulfilled No. of Restarts: 504 No. of Flips: 4790 time to process: 2 seconds.
uf250-04.cnf , deadline. Restarts: 530
uf250-04.cnf , deadline. Restarts: 530
uf250-04.cnf , deadline. Restarts: 530
uf250-04.cnf fulfilled No. of Restarts: 162 No. of Flips: 3710 time to process: 0 seconds.
uf250-04.cnf fulfilled No. of Restarts: 384 No. of Flips: 1985 time to process: 3 seconds.
uf250-04.cnf fulfilled No. of Restarts: 132 No. of Flips: 3384 time to process: 1 seconds.
uf250-04.cnf fulfilled No. of Restarts: 288 No. of Flips: 3327 time to process: 1 seconds.
uf250-04.cnf fulfilled No. of Restarts: 322 No. of Flips: 2005 time to process: 1 seconds.
uf250-04.cnf fulfilled No. of Restarts: 320 No. of Flips: 4789 time to process: 1 seconds.
uf250-04.cnf , deadline. Restarts: 530
uf250-04.cnf fulfilled No. of Restarts: 40 No. of Flips: 1224 time to process: 0 seconds.
uf250-04.cnf fulfilled No. of Restarts: 328 No. of Flips: 3368 time to process: 1 seconds.
uf250-04.cnf , deadline. Restarts: 530
uf250-04.cnf fulfilled No. of Restarts: 504 No. of Flips: 2042 time to process: 2 seconds.
uf250-04.cnf , deadline. Restarts: 530
uf250-04.cnf fulfilled No. of Restarts: 225 No. of Flips: 2155 time to process: 0 seconds.
uf250-04.cnf , deadline. Restarts: 530
uf250-04.cnf fulfilled No. of Restarts: 16 No. of Flips: 4444 time to process: 0 seconds.
uf250-04.cnf , deadline. Restarts: 530
uf250-04.cnf , deadline. Restarts: 530
uf250-04.cnf , deadline. Restarts: 530
uf250-04.cnf , deadline. Restarts: 530
uf250-04.cnf , deadline. Restarts: 530
uf250-04.cnf fulfilled No. of Restarts: 500 No. of Flips: 3814 time to process: 2 seconds.
uf250-04.cnf fulfilled No. of Restarts: 379 No. of Flips: 3872 time to process: 1 seconds.
uf250-04.cnf fulfilled No. of Restarts: 374 No. of Flips: 4602 time to process: 2 seconds.
uf250-04.cnf , deadline. Restarts: 530
uf250-04.cnf fulfilled No. of Restarts: 40 No. of Flips: 3877 time to process: 0 seconds.
uf250-04.cnf , deadline. Restarts: 530
uf250-04.cnf , deadline. Restarts: 530
uf250-04.cnf , deadline. Restarts: 530
uf250-04.cnf , deadline. Restarts: 530
uf250-04.cnf , deadline. Restarts: 530
uf250-04.cnf , deadline. Restarts: 530
uf250-04.cnf fulfilled No. of Restarts: 514 No. of Flips: 2039 time to process: 2 seconds.
uf250-04.cnf fulfilled No. of Restarts: 91 No. of Flips: 3674 time to process: 0 seconds.
uf250-04.cnf , deadline. Restarts: 530
uf250-04.cnf , deadline. Restarts: 530
uf250-04.cnf fulfilled No. of Restarts: 319 No. of Flips: 4125 time to process: 1 seconds.
uf250-04.cnf fulfilled No. of Restarts: 349 No. of Flips: 3820 time to process: 3 seconds.
uf250-04.cnf , deadline. Restarts: 530
uf250-04.cnf fulfilled No. of Restarts: 306 No. of Flips: 2900 time to process: 1 seconds.
uf250-04.cnf , deadline. Restarts: 530
uf250-04.cnf fulfilled No. of Restarts: 10 No. of Flips: 3396 time to process: 0 seconds.
uf250-04.cnf , deadline. Restarts: 530
uf250-04.cnf , deadline. Restarts: 530
uf250-04.cnf , deadline. Restarts: 530
uf250-04.cnf , deadline. Restarts: 530
uf250-04.cnf , deadline. Restarts: 530
uf250-04.cnf fulfilled No. of Restarts: 448 No. of Flips: 1124 time to process: 1 seconds.
uf250-04.cnf , deadline. Restarts: 530
uf250-04.cnf , deadline. Restarts: 530
uf250-04.cnf fulfilled No. of Restarts: 513 No. of Flips: 4627 time to process: 2 seconds.
uf250-04.cnf , deadline. Restarts: 530
uf250-04.cnf , deadline. Restarts: 530
uf250-04.cnf fulfilled No. of Restarts: 238 No. of Flips: 3772 time to process: 1 seconds.
uf250-04.cnf , deadline. Restarts: 530
uf250-04.cnf , deadline. Restarts: 530
uf250-04.cnf , deadline. Restarts: 530
uf250-04.cnf , deadline. Restarts: 530
uf250-04.cnf fulfilled No. of Restarts: 509 No. of Flips: 3597 time to process: 2 seconds.
uf250-04.cnf , deadline. Restarts: 530
uf250-04.cnf fulfilled No. of Restarts: 183 No. of Flips: 1971 time to process: 0 seconds.
uf250-04.cnf , deadline. Restarts: 530
uf250-04.cnf fulfilled No. of Restarts: 73 No. of Flips: 3925 time to process: 0 seconds.
uf250-04.cnf fulfilled No. of Restarts: 398 No. of Flips: 3971 time to process: 3 seconds.
uf250-04.cnf , deadline. Restarts: 530
uf250-04.cnf fulfilled No. of Restarts: 136 No. of Flips: 2586 time to process: 0 seconds.
uf250-04.cnf , deadline. Restarts: 530
uf250-04.cnf , deadline. Restarts: 530
uf250-04.cnf , deadline. Restarts: 530
uf250-04.cnf fulfilled No. of Restarts: 328 No. of Flips: 2448 time to process: 1 seconds.
uf250-04.cnf fulfilled No. of Restarts: 528 No. of Flips: 1864 time to process: 2 seconds.
uf250-04.cnf , deadline. Restarts: 530
uf250-04.cnf , deadline. Restarts: 530
uf250-04.cnf , deadline. Restarts: 530
uf250-04.cnf , deadline. Restarts: 530
uf250-04.cnf fulfilled No. of Restarts: 175 No. of Flips: 957 time to process: 0 seconds.
uf250-04.cnf , deadline. Restarts: 530
uf250-04.cnf fulfilled No. of Restarts: 463 No. of Flips: 3398 time to process: 1 seconds.
uf250-04.cnf fulfilled No. of Restarts: 297 No. of Flips: 3824 time to process: 1 seconds.
uf250-04.cnf fulfilled No. of Restarts: 156 No. of Flips: 2582 time to process: 1 seconds.
uf250-04.cnf fulfilled No. of Restarts: 357 No. of Flips: 1758 time to process: 2 seconds.
uf250-04.cnf fulfilled No. of Restarts: 208 No. of Flips: 4487 time to process: 0 seconds.
uf250-04.cnf , deadline. Restarts: 530
uf250-04.cnf fulfilled No. of Restarts: 82 No. of Flips: 2156 time to process: 0 seconds.
uf250-04.cnf , deadline. Restarts: 530
uf250-04.cnf fulfilled No. of Restarts: 71 No. of Flips: 1546 time to process: 0 seconds.
uf250-04.cnf fulfilled No. of Restarts: 464 No. of Flips: 1975 time to process: 3 seconds.
uf250-04.cnf fulfilled No. of Restarts: 59 No. of Flips: 968 time to process: 0 seconds.
uf250-04.cnf fulfilled No. of Restarts: 44 No. of Flips: 4176 time to process: 0 seconds.
uf250-04.cnf , deadline. Restarts: 530
uf250-04.cnf , deadline. Restarts: 530
uf250-04.cnf , deadline. Restarts: 530
uf250-04.cnf fulfilled No. of Restarts: 110 No. of Flips: 2011 time to process: 0 seconds.
uf250-04.cnf fulfilled No. of Restarts: 470 No. of Flips: 3703 time to process: 3 seconds.
uf250-04.cnf fulfilled No. of Restarts: 287 No. of Flips: 1067 time to process: 1 seconds.
uf250-04.cnf , deadline. Restarts: 530
uf250-04.cnf , deadline. Restarts: 530
uf250-04.cnf fulfilled No. of Restarts: 498 No. of Flips: 2505 time to process: 2 seconds.
uf250-04.cnf , deadline. Restarts: 530
uf250-04.cnf fulfilled No. of Restarts: 351 No. of Flips: 4781 time to process: 1 seconds.
uf250-04.cnf , deadline. Restarts: 530
uf250-04.cnf fulfilled No. of Restarts: 24 No. of Flips: 2040 time to process: 0 seconds.
uf250-04.cnf , deadline. Restarts: 530
uf250-04.cnf , deadline. Restarts: 530
uf250-04.cnf , deadline. Restarts: 530
uf250-04.cnf , deadline. Restarts: 530
uf250-04.cnf fulfilled No. of Restarts: 83 No. of Flips: 4620 time to process: 0 seconds.
uf250-04.cnf fulfilled No. of Restarts: 198 No. of Flips: 3324 time to process: 2 seconds.
uf250-04.cnf , deadline. Restarts: 530
uf250-04.cnf , deadline. Restarts: 530
uf250-04.cnf fulfilled No. of Restarts: 38 No. of Flips: 2158 time to process: 0 seconds.
uf250-04.cnf fulfilled No. of Restarts: 42 No. of Flips: 4800 time to process: 1 seconds.
uf250-04.cnf fulfilled No. of Restarts: 46 No. of Flips: 2052 time to process: 0 seconds.
uf250-04.cnf fulfilled No. of Restarts: 296 No. of Flips: 3618 time to process: 3 seconds.
uf250-04.cnf fulfilled No. of Restarts: 139 No. of Flips: 4448 time to process: 0 seconds.
uf250-04.cnf fulfilled No. of Restarts: 139 No. of Flips: 697 time to process: 0 seconds.
uf250-04.cnf , deadline. Restarts: 530
uf250-04.cnf , deadline. Restarts: 530
uf250-04.cnf , deadline. Restarts: 530
uf250-04.cnf , deadline. Restarts: 530
uf250-04.cnf , deadline. Restarts: 530
uf250-04.cnf fulfilled No. of Restarts: 163 No. of Flips: 3018 time to process: 0 seconds.
uf250-04.cnf fulfilled No. of Restarts: 387 No. of Flips: 4259 time to process: 1 seconds.
uf250-04.cnf , deadline. Restarts: 530
uf250-04.cnf , deadline. Restarts: 530
uf250-04.cnf , deadline. Restarts: 530
uf250-04.cnf fulfilled No. of Restarts: 160 No. of Flips: 2737 time to process: 0 seconds.
uf250-04.cnf fulfilled No. of Restarts: 211 No. of Flips: 4477 time to process: 2 seconds.
uf250-04.cnf fulfilled No. of Restarts: 359 No. of Flips: 3749 time to process: 1 seconds.
uf250-04.cnf , deadline. Restarts: 530
uf250-04.cnf fulfilled No. of Restarts: 231 No. of Flips: 2571 time to process: 1 seconds.
uf250-04.cnf , deadline. Restarts: 530
uf250-04.cnf fulfilled No. of Restarts: 29 No. of Flips: 4159 time to process: 0 seconds.
uf250-04.cnf , deadline. Restarts: 530
uf250-04.cnf , deadline. Restarts: 530
uf250-04.cnf , deadline. Restarts: 530
uf250-04.cnf , deadline. Restarts: 530
uf250-04.cnf fulfilled No. of Restarts: 223 No. of Flips: 4818 time to process: 0 seconds.
uf250-04.cnf fulfilled No. of Restarts: 121 No. of Flips: 1155 time to process: 1 seconds.
uf250-04.cnf fulfilled No. of Restarts: 52 No. of Flips: 1444 time to process: 0 seconds.
uf250-04.cnf , deadline. Restarts: 530
uf250-04.cnf , deadline. Restarts: 530
uf250-04.cnf , deadline. Restarts: 530
uf250-04.cnf , deadline. Restarts: 530
uf250-04.cnf fulfilled No. of Restarts: 68 No. of Flips: 1869 time to process: 0 seconds.
uf250-04.cnf fulfilled No. of Restarts: 232 No. of Flips: 4500 time to process: 2 seconds.
uf250-04.cnf , deadline. Restarts: 530
uf250-04.cnf , deadline. Restarts: 530
uf250-04.cnf , deadline. Restarts: 530
uf250-04.cnf , deadline. Restarts: 530
uf250-04.cnf , deadline. Restarts: 530
uf250-04.cnf fulfilled No. of Restarts: 261 No. of Flips: 4933 time to process: 1 seconds.
uf250-04.cnf , deadline. Restarts: 530
uf250-04.cnf fulfilled No. of Restarts: 49 No. of Flips: 1732 time to process: 0 seconds.
uf250-04.cnf , deadline. Restarts: 530
uf250-04.cnf , deadline. Restarts: 530
uf250-04.cnf , deadline. Restarts: 530
uf250-04.cnf , deadline. Restarts: 530
uf250-04.cnf , deadline. Restarts: 530
uf250-04.cnf , deadline. Restarts: 530
uf250-04.cnf fulfilled No. of Restarts: 357 No. of Flips: 3911 time to process: 1 seconds.
uf250-04.cnf fulfilled No. of Restarts: 74 No. of Flips: 3987 time to process: 1 seconds.
uf250-04.cnf , deadline. Restarts: 530
uf250-04.cnf fulfilled No. of Restarts: 91 No. of Flips: 3807 time to process: 0 seconds.
uf250-04.cnf fulfilled No. of Restarts: 235 No. of Flips: 2867 time to process: 0 seconds.
uf250-04.cnf fulfilled No. of Restarts: 6 No. of Flips: 1530 time to process: 2 seconds.
uf250-04.cnf fulfilled No. of Restarts: 353 No. of Flips: 2560 time to process: 1 seconds.
uf250-04.cnf , deadline. Restarts: 530
uf250-04.cnf , deadline. Restarts: 530
uf250-04.cnf , deadline. Restarts: 530
uf250-04.cnf , deadline. Restarts: 530
uf250-04.cnf fulfilled No. of Restarts: 103 No. of Flips: 1803 time to process: 0 seconds.
uf250-04.cnf , deadline. Restarts: 530
uf250-04.cnf fulfilled No. of Restarts: 290 No. of Flips: 2284 time to process: 1 seconds.
uf250-04.cnf , deadline. Restarts: 530
uf250-04.cnf , deadline. Restarts: 530
uf250-04.cnf fulfilled No. of Restarts: 16 No. of Flips: 1479 time to process: 0 seconds.
uf250-04.cnf fulfilled No. of Restarts: 399 No. of Flips: 3520 time to process: 3 seconds.
uf250-04.cnf , deadline. Restarts: 530
uf250-04.cnf fulfilled No. of Restarts: 61 No. of Flips: 4026 time to process: 0 seconds.
uf250-04.cnf fulfilled No. of Restarts: 113 No. of Flips: 2226 time to process: 0 seconds.
uf250-04.cnf fulfilled No. of Restarts: 85 No. of Flips: 1006 time to process: 0 seconds.
uf250-04.cnf fulfilled No. of Restarts: 480 No. of Flips: 3810 time to process: 4 seconds.
uf250-04.cnf fulfilled No. of Restarts: 303 No. of Flips: 2096 time to process: 2 seconds.
uf250-04.cnf fulfilled No. of Restarts: 249 No. of Flips: 1892 time to process: 1 seconds.
uf250-04.cnf fulfilled No. of Restarts: 137 No. of Flips: 1227 time to process: 1 seconds.
uf250-04.cnf , deadline. Restarts: 530
uf250-04.cnf fulfilled No. of Restarts: 301 No. of Flips: 2726 time to process: 1 seconds.
uf250-04.cnf , deadline. Restarts: 530
uf250-04.cnf , deadline. Restarts: 530
uf250-04.cnf fulfilled No. of Restarts: 233 No. of Flips: 1927 time to process: 1 seconds.
uf250-04.cnf fulfilled No. of Restarts: 111 No. of Flips: 4583 time to process: 0 seconds.
uf250-04.cnf , deadline. Restarts: 530
uf250-04.cnf , deadline. Restarts: 530
uf250-04.cnf fulfilled No. of Restarts: 271 No. of Flips: 3384 time to process: 1 seconds.
uf250-04.cnf , deadline. Restarts: 530
uf250-04.cnf fulfilled No. of Restarts: 490 No. of Flips: 2310 time to process: 2 seconds.
uf250-04.cnf fulfilled No. of Restarts: 159 No. of Flips: 4635 time to process: 0 seconds.
uf250-04.cnf , deadline. Restarts: 530
uf250-04.cnf , deadline. Restarts: 530
uf250-04.cnf , deadline. Restarts: 530
uf250-04.cnf fulfilled No. of Restarts: 130 No. of Flips: 3212 time to process: 0 seconds.
uf250-04.cnf , deadline. Restarts: 530
uf250-04.cnf , deadline. Restarts: 530
uf250-04.cnf , deadline. Restarts: 530
uf250-04.cnf , deadline. Restarts: 530
uf250-04.cnf , deadline. Restarts: 530
uf250-04.cnf fulfilled No. of Restarts: 199 No. of Flips: 1587 time to process: 1 seconds.
uf250-04.cnf fulfilled No. of Restarts: 173 No. of Flips: 3847 time to process: 2 seconds.
uf250-04.cnf , deadline. Restarts: 530
uf250-04.cnf , deadline. Restarts: 530
uf250-04.cnf fulfilled No. of Restarts: 408 No. of Flips: 3742 time to process: 2 seconds.
uf250-04.cnf fulfilled No. of Restarts: 517 No. of Flips: 1941 time to process: 2 seconds.
uf250-04.cnf fulfilled No. of Restarts: 6 No. of Flips: 3767 time to process: 0 seconds.
uf250-04.cnf , deadline. Restarts: 530
uf250-04.cnf fulfilled No. of Restarts: 399 No. of Flips: 2530 time to process: 2 seconds.
uf250-04.cnf , deadline. Restarts: 530
uf250-04.cnf fulfilled No. of Restarts: 80 No. of Flips: 4675 time to process: 0 seconds.
uf250-04.cnf , deadline. Restarts: 530
uf250-04.cnf , deadline. Restarts: 530
uf250-04.cnf , deadline. Restarts: 530
uf250-04.cnf fulfilled No. of Restarts: 192 No. of Flips: 1903 time to process: 0 seconds.
uf250-04.cnf , deadline. Restarts: 530
uf250-04.cnf fulfilled No. of Restarts: 148 No. of Flips: 4388 time to process: 1 seconds.
uf250-04.cnf fulfilled No. of Restarts: 318 No. of Flips: 3894 time to process: 2 seconds.
uf250-04.cnf fulfilled No. of Restarts: 67 No. of Flips: 2437 time to process: 0 seconds.
uf250-04.cnf , deadline. Restarts: 530
uf250-04.cnf , deadline. Restarts: 530
uf250-04.cnf , deadline. Restarts: 530
uf250-04.cnf fulfilled No. of Restarts: 73 No. of Flips: 4544 time to process: 0 seconds.
uf250-04.cnf , deadline. Restarts: 530
uf250-04.cnf , deadline. Restarts: 530
uf250-04.cnf fulfilled No. of Restarts: 9 No. of Flips: 2004 time to process: 0 seconds.
uf250-04.cnf fulfilled No. of Restarts: 502 No. of Flips: 1191 time to process: 4 seconds.
uf250-04.cnf , deadline. Restarts: 530
uf250-04.cnf fulfilled No. of Restarts: 120 No. of Flips: 1596 time to process: 0 seconds.
uf250-04.cnf , deadline. Restarts: 530
uf250-04.cnf fulfilled No. of Restarts: 246 No. of Flips: 2471 time to process: 1 seconds.
uf250-04.cnf fulfilled No. of Restarts: 2 No. of Flips: 2474 time to process: 0 seconds.
uf250-04.cnf , deadline. Restarts: 530
uf250-04.cnf , deadline. Restarts: 530
uf250-04.cnf fulfilled No. of Restarts: 87 No. of Flips: 4612 time to process: 0 seconds.
uf250-04.cnf fulfilled No. of Restarts: 520 No. of Flips: 4170 time to process: 3 seconds.
uf250-04.cnf , deadline. Restarts: 530
uf250-04.cnf , deadline. Restarts: 530
uf250-04.cnf fulfilled No. of Restarts: 455 No. of Flips: 2480 time to process: 2 seconds.
uf250-04.cnf , deadline. Restarts: 530
uf250-04.cnf fulfilled No. of Restarts: 310 No. of Flips: 2600 time to process: 1 seconds.
uf250-04.cnf fulfilled No. of Restarts: 160 No. of Flips: 2828 time to process: 1 seconds.
uf250-04.cnf , deadline. Restarts: 530
uf250-04.cnf , deadline. Restarts: 530
uf250-04.cnf , deadline. Restarts: 530
uf250-04.cnf , deadline. Restarts: 530
uf250-04.cnf , deadline. Restarts: 530
uf250-04.cnf , deadline. Restarts: 530
uf250-04.cnf fulfilled No. of Restarts: 412 No. of Flips: 1625 time to process: 1 seconds.
uf250-04.cnf , deadline. Restarts: 530
uf250-04.cnf , deadline. Restarts: 530
uf250-04.cnf fulfilled No. of Restarts: 130 No. of Flips: 4962 time to process: 0 seconds.
uf250-04.cnf fulfilled No. of Restarts: 259 No. of Flips: 2105 time to process: 2 seconds.
uf250-04.cnf , deadline. Restarts: 530
uf250-04.cnf , deadline. Restarts: 530
uf250-04.cnf , deadline. Restarts: 530
uf250-04.cnf fulfilled No. of Restarts: 395 No. of Flips: 2908 time to process: 1 seconds.
uf250-04.cnf fulfilled No. of Restarts: 278 No. of Flips: 3492 time to process: 1 seconds.
uf250-04.cnf fulfilled No. of Restarts: 499 No. of Flips: 1102 time to process: 2 seconds.
uf250-04.cnf fulfilled No. of Restarts: 94 No. of Flips: 4913 time to process: 0 seconds.
uf250-04.cnf , deadline. Restarts: 530
uf250-04.cnf fulfilled No. of Restarts: 158 No. of Flips: 952 time to process: 0 seconds.
uf250-04.cnf , deadline. Restarts: 530
uf250-04.cnf fulfilled No. of Restarts: 73 No. of Flips: 4100 time to process: 0 seconds.
uf250-04.cnf , deadline. Restarts: 530
uf250-04.cnf , deadline. Restarts: 530
uf250-04.cnf fulfilled No. of Restarts: 332 No. of Flips: 1246 time to process: 1 seconds.
uf250-04.cnf fulfilled No. of Restarts: 439 No. of Flips: 2076 time to process: 2 seconds.
uf250-04.cnf , deadline. Restarts: 530
uf250-04.cnf fulfilled No. of Restarts: 473 No. of Flips: 3464 time to process: 2 seconds.
uf250-04.cnf fulfilled No. of Restarts: 167 No. of Flips: 2091 time to process: 0 seconds.
uf250-04.cnf , deadline. Restarts: 530
uf250-04.cnf fulfilled No. of Restarts: 252 No. of Flips: 3540 time to process: 1 seconds.
uf250-04.cnf , deadline. Restarts: 530
uf250-04.cnf , deadline. Restarts: 530
uf250-04.cnf , deadline. Restarts: 530
uf250-04.cnf , deadline. Restarts: 530
uf250-04.cnf fulfilled No. of Restarts: 476 No. of Flips: 4898 time to process: 1 seconds.
uf250-04.cnf , deadline. Restarts: 530
uf250-04.cnf , deadline. Restarts: 530
uf250-04.cnf , deadline. Restarts: 530
uf250-04.cnf , deadline. Restarts: 530
uf250-04.cnf , deadline. Restarts: 530
uf250-04.cnf fulfilled No. of Restarts: 190 No. of Flips: 3524 time to process: 0 seconds.
uf250-04.cnf , deadline. Restarts: 530
uf250-04.cnf fulfilled No. of Restarts: 118 No. of Flips: 3307 time to process: 0 seconds.
uf250-04.cnf , deadline. Restarts: 530
uf250-04.cnf fulfilled No. of Restarts: 34 No. of Flips: 1858 time to process: 0 seconds.
uf250-04.cnf , deadline. Restarts: 530
uf250-04.cnf , deadline. Restarts: 530
uf250-04.cnf , deadline. Restarts: 530
uf250-04.cnf fulfilled No. of Restarts: 94 No. of Flips: 1542 time to process: 0 seconds.
uf250-04.cnf fulfilled No. of Restarts: 395 No. of Flips: 2085 time to process: 3 seconds.
uf250-04.cnf fulfilled No. of Restarts: 469 No. of Flips: 4622 time to process: 2 seconds.
uf250-04.cnf , deadline. Restarts: 530
uf250-04.cnf fulfilled No. of Restarts: 302 No. of Flips: 3905 time to process: 1 seconds.
uf250-04.cnf fulfilled No. of Restarts: 514 No. of Flips: 4975 time to process: 2 seconds.
uf250-04.cnf fulfilled No. of Restarts: 24 No. of Flips: 4061 time to process: 0 seconds.
uf250-04.cnf fulfilled No. of Restarts: 42 No. of Flips: 4317 time to process: 1 seconds.
uf250-04.cnf fulfilled No. of Restarts: 101 No. of Flips: 2218 time to process: 2 seconds.
uf250-04.cnf fulfilled No. of Restarts: 72 No. of Flips: 2197 time to process: 0 seconds.
uf250-04.cnf fulfilled No. of Restarts: 412 No. of Flips: 3986 time to process: 3 seconds.
uf250-04.cnf fulfilled No. of Restarts: 81 No. of Flips: 3563 time to process: 0 seconds.
uf250-04.cnf fulfilled No. of Restarts: 89 No. of Flips: 3606 time to process: 2 seconds.
uf250-04.cnf fulfilled No. of Restarts: 405 No. of Flips: 3254 time to process: 2 seconds.
uf250-04.cnf , deadline. Restarts: 530
uf250-04.cnf fulfilled No. of Restarts: 243 No. of Flips: 2817 time to process: 1 seconds.
uf250-04.cnf fulfilled No. of Restarts: 3 No. of Flips: 1883 time to process: 0 seconds.
uf250-04.cnf fulfilled No. of Restarts: 405 No. of Flips: 1999 time to process: 2 seconds.
uf250-04.cnf fulfilled No. of Restarts: 142 No. of Flips: 2275 time to process: 0 seconds.
uf250-04.cnf fulfilled No. of Restarts: 97 No. of Flips: 4041 time to process: 0 seconds.
uf250-04.cnf fulfilled No. of Restarts: 386 No. of Flips: 3936 time to process: 3 seconds.
uf250-04.cnf , deadline. Restarts: 530
uf250-04.cnf fulfilled No. of Restarts: 467 No. of Flips: 3850 time to process: 1 seconds.
uf250-04.cnf fulfilled No. of Restarts: 210 No. of Flips: 4197 time to process: 1 seconds.
uf250-04.cnf , deadline. Restarts: 530
uf250-04.cnf fulfilled No. of Restarts: 4 No. of Flips: 960 time to process: 0 seconds.
uf250-04.cnf , deadline. Restarts: 530
uf250-04.cnf , deadline. Restarts: 530
uf250-04.cnf , deadline. Restarts: 530
uf250-04.cnf fulfilled No. of Restarts: 479 No. of Flips: 3256 time to process: 2 seconds.
uf250-04.cnf , deadline. Restarts: 530
uf250-04.cnf , deadline. Restarts: 530
uf250-04.cnf , deadline. Restarts: 530
uf250-04.cnf fulfilled No. of Restarts: 520 No. of Flips: 4329 time to process: 2 seconds.
uf250-04.cnf , deadline. Restarts: 530
uf250-04.cnf fulfilled No. of Restarts: 229 No. of Flips: 4581 time to process: 0 seconds.
uf250-04.cnf , deadline. Restarts: 530
uf250-04.cnf , deadline. Restarts: 530
uf250-04.cnf , deadline. Restarts: 530
uf250-04.cnf , deadline. Restarts: 530
uf250-04.cnf , deadline. Restarts: 530
uf250-04.cnf fulfilled No. of Restarts: 15 No. of Flips: 2901 time to process: 0 seconds.
uf250-04.cnf , deadline. Restarts: 530
uf250-04.cnf , deadline. Restarts: 530
uf250-04.cnf fulfilled No. of Restarts: 107 No. of Flips: 741 time to process: 0 seconds.
uf250-04.cnf fulfilled No. of Restarts: 415 No. of Flips: 3884 time to process: 3 seconds.
uf250-04.cnf fulfilled No. of Restarts: 470 No. of Flips: 3839 time to process: 2 seconds.
uf250-04.cnf fulfilled No. of Restarts: 383 No. of Flips: 2132 time to process: 1 seconds.
uf250-04.cnf , deadline. Restarts: 530
uf250-04.cnf , deadline. Restarts: 530
uf250-04.cnf fulfilled No. of Restarts: 122 No. of Flips: 3953 time to process: 0 seconds.
uf250-04.cnf , deadline. Restarts: 530
uf250-04.cnf fulfilled No. of Restarts: 132 No. of Flips: 4471 time to process: 0 seconds.
uf250-04.cnf , deadline. Restarts: 530
uf250-04.cnf , deadline. Restarts: 530
uf250-04.cnf fulfilled No. of Restarts: 100 No. of Flips: 4653 time to process: 0 seconds.
uf250-04.cnf fulfilled No. of Restarts: 324 No. of Flips: 2416 time to process: 1 seconds.
uf250-04.cnf , deadline. Restarts: 530
uf250-04.cnf fulfilled No. of Restarts: 160 No. of Flips: 4947 time to process: 0 seconds.
uf250-04.cnf , deadline. Restarts: 530
uf250-04.cnf fulfilled No. of Restarts: 462 No. of Flips: 3147 time to process: 1 seconds.
uf250-04.cnf , deadline. Restarts: 530
uf250-04.cnf , deadline. Restarts: 530
uf250-04.cnf , deadline. Restarts: 530
uf250-04.cnf fulfilled No. of Restarts: 107 No. of Flips: 3073 time to process: 0 seconds.
uf250-04.cnf fulfilled No. of Restarts: 223 No. of Flips: 4363 time to process: 2 seconds.
uf250-04.cnf fulfilled No. of Restarts: 1 No. of Flips: 3225 time to process: 1 seconds.
uf250-04.cnf fulfilled No. of Restarts: 118 No. of Flips: 4869 time to process: 2 seconds.
uf250-04.cnf , deadline. Restarts: 530
uf250-04.cnf fulfilled No. of Restarts: 267 No. of Flips: 1591 time to process: 1 seconds.
uf250-04.cnf , deadline. Restarts: 530
uf250-04.cnf , deadline. Restarts: 530
uf250-04.cnf , deadline. Restarts: 530
uf250-04.cnf fulfilled No. of Restarts: 245 No. of Flips: 2511 time to process: 1 seconds.
uf250-04.cnf fulfilled No. of Restarts: 99 No. of Flips: 1747 time to process: 1 seconds.
uf250-04.cnf fulfilled No. of Restarts: 341 No. of Flips: 1053 time to process: 3 seconds.
uf250-04.cnf fulfilled No. of Restarts: 396 No. of Flips: 2344 time to process: 2 seconds.
uf250-04.cnf fulfilled No. of Restarts: 418 No. of Flips: 3469 time to process: 2 seconds.
uf250-04.cnf fulfilled No. of Restarts: 436 No. of Flips: 3629 time to process: 2 seconds.
uf250-04.cnf , deadline. Restarts: 530
uf250-04.cnf , deadline. Restarts: 530
uf250-04.cnf , deadline. Restarts: 530
uf250-04.cnf , deadline. Restarts: 530
uf250-04.cnf , deadline. Restarts: 530
uf250-04.cnf fulfilled No. of Restarts: 224 No. of Flips: 4343 time to process: 0 seconds.
uf250-04.cnf , deadline. Restarts: 530
uf250-04.cnf , deadline. Restarts: 530
uf250-04.cnf , deadline. Restarts: 530
uf250-04.cnf , deadline. Restarts: 530
uf250-04.cnf , deadline. Restarts: 530
uf250-04.cnf , deadline. Restarts: 530
uf250-04.cnf fulfilled No. of Restarts: 149 No. of Flips: 2516 time to process: 0 seconds.
uf250-04.cnf , deadline. Restarts: 530
uf250-04.cnf , deadline. Restarts: 530
uf250-04.cnf fulfilled No. of Restarts: 5 No. of Flips: 3082 time to process: 0 seconds.
uf250-04.cnf fulfilled No. of Restarts: 102 No. of Flips: 1768 time to process: 2 seconds.
uf250-04.cnf , deadline. Restarts: 530
uf250-04.cnf , deadline. Restarts: 530
uf250-04.cnf fulfilled No. of Restarts: 300 No. of Flips: 1981 time to process: 1 seconds.
uf250-04.cnf , deadline. Restarts: 530
uf250-04.cnf fulfilled No. of Restarts: 337 No. of Flips: 2317 time to process: 2 seconds.
uf250-04.cnf , deadline. Restarts: 530
uf250-04.cnf fulfilled No. of Restarts: 61 No. of Flips: 1811 time to process: 0 seconds.
uf250-04.cnf fulfilled No. of Restarts: 295 No. of Flips: 1483 time to process: 3 seconds.
uf250-04.cnf fulfilled No. of Restarts: 7 No. of Flips: 2985 time to process: 0 seconds.
uf250-04.cnf fulfilled No. of Restarts: 377 No. of Flips: 3000 time to process: 3 seconds.
uf250-04.cnf fulfilled No. of Restarts: 223 No. of Flips: 4344 time to process: 0 seconds.
uf250-04.cnf fulfilled No. of Restarts: 336 No. of Flips: 3022 time to process: 3 seconds.
uf250-04.cnf , deadline. Restarts: 530
uf250-04.cnf fulfilled No. of Restarts: 33 No. of Flips: 4148 time to process: 0 seconds.
uf250-04.cnf fulfilled No. of Restarts: 119 No. of Flips: 4115 time to process: 2 seconds.
uf250-04.cnf fulfilled No. of Restarts: 44 No. of Flips: 1722 time to process: 0 seconds.
uf250-04.cnf fulfilled No. of Restarts: 21 No. of Flips: 2730 time to process: 1 seconds.
uf250-04.cnf , deadline. Restarts: 530
uf250-04.cnf fulfilled No. of Restarts: 257 No. of Flips: 2529 time to process: 1 seconds.
uf250-04.cnf , deadline. Restarts: 530
uf250-04.cnf fulfilled No. of Restarts: 177 No. of Flips: 3751 time to process: 0 seconds.
uf250-04.cnf , deadline. Restarts: 530
uf250-04.cnf , deadline. Restarts: 530
uf250-04.cnf fulfilled No. of Restarts: 40 No. of Flips: 1136 time to process: 0 seconds.
uf250-04.cnf , deadline. Restarts: 530
uf250-04.cnf , deadline. Restarts: 530
uf250-04.cnf fulfilled No. of Restarts: 320 No. of Flips: 3134 time to process: 1 seconds.
uf250-04.cnf fulfilled No. of Restarts: 4 No. of Flips: 4982 time to process: 0 seconds.
uf250-04.cnf , deadline. Restarts: 530
uf250-04.cnf fulfilled No. of Restarts: 264 No. of Flips: 2388 time to process: 1 seconds.
uf250-04.cnf fulfilled No. of Restarts: 153 No. of Flips: 4698 time to process: 0 seconds.
uf250-04.cnf , deadline. Restarts: 530
uf250-04.cnf , deadline. Restarts: 530
uf250-04.cnf fulfilled No. of Restarts: 263 No. of Flips: 4543 time to process: 1 seconds.
uf250-04.cnf fulfilled No. of Restarts: 180 No. of Flips: 1580 time to process: 2 seconds.
uf250-04.cnf , deadline. Restarts: 530
uf250-04.cnf , deadline. Restarts: 530
uf250-04.cnf fulfilled No. of Restarts: 206 No. of Flips: 3756 time to process: 1 seconds.
uf250-04.cnf fulfilled No. of Restarts: 119 No. of Flips: 1374 time to process: 1 seconds.
uf250-04.cnf fulfilled No. of Restarts: 401 No. of Flips: 2849 time to process: 3 seconds.
uf250-04.cnf , deadline. Restarts: 530
uf250-04.cnf fulfilled No. of Restarts: 201 No. of Flips: 2453 time to process: 1 seconds.
uf250-04.cnf fulfilled No. of Restarts: 333 No. of Flips: 2154 time to process: 2 seconds.
uf250-04.cnf fulfilled No. of Restarts: 225 No. of Flips: 2676 time to process: 1 seconds.
uf250-04.cnf , deadline. Restarts: 530
uf250-04.cnf , deadline. Restarts: 530
uf250-04.cnf , deadline. Restarts: 530
uf250-04.cnf fulfilled No. of Restarts: 471 No. of Flips: 2707 time to process: 1 seconds.
uf250-04.cnf , deadline. Restarts: 530
uf250-04.cnf , deadline. Restarts: 530
uf250-04.cnf fulfilled No. of Restarts: 342 No. of Flips: 4700 time to process: 1 seconds.
uf250-04.cnf fulfilled No. of Restarts: 43 No. of Flips: 1970 time to process: 0 seconds.
uf250-04.cnf fulfilled No. of Restarts: 523 No. of Flips: 1286 time to process: 4 seconds.
uf250-04.cnf , deadline. Restarts: 530
uf250-04.cnf , deadline. Restarts: 530
uf250-04.cnf , deadline. Restarts: 530
uf250-04.cnf fulfilled No. of Restarts: 82 No. of Flips: 3571 time to process: 0 seconds.
uf250-04.cnf fulfilled No. of Restarts: 472 No. of Flips: 1836 time to process: 1 seconds.
uf250-04.cnf , deadline. Restarts: 530
uf250-04.cnf , deadline. Restarts: 530
uf250-04.cnf fulfilled No. of Restarts: 19 No. of Flips: 1734 time to process: 0 seconds.
uf250-04.cnf , deadline. Restarts: 530
uf250-04.cnf , deadline. Restarts: 530
uf250-04.cnf fulfilled No. of Restarts: 140 No. of Flips: 4289 time to process: 0 seconds.
uf250-04.cnf , deadline. Restarts: 530
uf250-04.cnf fulfilled No. of Restarts: 194 No. of Flips: 1220 time to process: 0 seconds.
uf250-04.cnf , deadline. Restarts: 530
uf250-04.cnf , deadline. Restarts: 530
uf250-04.cnf fulfilled No. of Restarts: 8 No. of Flips: 4826 time to process: 0 seconds.
uf250-04.cnf , deadline. Restarts: 530
uf250-04.cnf , deadline. Restarts: 530
uf250-04.cnf fulfilled No. of Restarts: 153 No. of Flips: 3756 time to process: 1 seconds.
uf250-04.cnf , deadline. Restarts: 530
uf250-04.cnf , deadline. Restarts: 530
uf250-04.cnf fulfilled No. of Restarts: 109 No. of Flips: 2944 time to process: 0 seconds.
uf250-04.cnf fulfilled No. of Restarts: 69 No. of Flips: 4288 time to process: 0 seconds.
uf250-04.cnf fulfilled No. of Restarts: 124 No. of Flips: 2990 time to process: 1 seconds.
uf250-04.cnf fulfilled No. of Restarts: 30 No. of Flips: 2691 time to process: 1 seconds.
uf250-04.cnf , deadline. Restarts: 530
uf250-04.cnf , deadline. Restarts: 530
uf250-04.cnf fulfilled No. of Restarts: 32 No. of Flips: 4989 time to process: 0 seconds.
uf250-04.cnf fulfilled No. of Restarts: 96 No. of Flips: 2933 time to process: 2 seconds.
uf250-04.cnf fulfilled No. of Restarts: 376 No. of Flips: 2460 time to process: 2 seconds.
uf250-04.cnf , deadline. Restarts: 530
uf250-04.cnf fulfilled No. of Restarts: 428 No. of Flips: 4737 time to process: 2 seconds.
uf250-04.cnf , deadline. Restarts: 530
uf250-04.cnf fulfilled No. of Restarts: 166 No. of Flips: 1341 time to process: 0 seconds.
uf250-04.cnf fulfilled No. of Restarts: 28 No. of Flips: 4612 time to process: 0 seconds.
uf250-04.cnf , deadline. Restarts: 530
uf250-04.cnf , deadline. Restarts: 530
uf250-04.cnf fulfilled No. of Restarts: 82 No. of Flips: 731 time to process: 0 seconds.
uf250-04.cnf fulfilled No. of Restarts: 494 No. of Flips: 4439 time to process: 4 seconds.
uf250-04.cnf , deadline. Restarts: 530
uf250-04.cnf , deadline. Restarts: 530
uf250-04.cnf , deadline. Restarts: 530
uf250-04.cnf , deadline. Restarts: 530
uf250-04.cnf , deadline. Restarts: 530
uf250-04.cnf , deadline. Restarts: 530
uf250-04.cnf , deadline. Restarts: 530
uf250-04.cnf fulfilled No. of Restarts: 519 No. of Flips: 4430 time to process: 2 seconds.
uf250-04.cnf fulfilled No. of Restarts: 155 No. of Flips: 4247 time to process: 1 seconds.
uf250-04.cnf , deadline. Restarts: 530
uf250-04.cnf fulfilled No. of Restarts: 68 No. of Flips: 4870 time to process: 0 seconds.
uf250-04.cnf , deadline. Restarts: 530
uf250-04.cnf fulfilled No. of Restarts: 457 No. of Flips: 3080 time to process: 1 seconds.
uf250-04.cnf , deadline. Restarts: 530
uf250-04.cnf fulfilled No. of Restarts: 176 No. of Flips: 2594 time to process: 1 seconds.
uf250-04.cnf fulfilled No. of Restarts: 200 No. of Flips: 4058 time to process: 1 seconds.
uf250-04.cnf fulfilled No. of Restarts: 41 No. of Flips: 3418 time to process: 1 seconds.
uf250-04.cnf fulfilled No. of Restarts: 235 No. of Flips: 2020 time to process: 1 seconds.
uf250-04.cnf fulfilled No. of Restarts: 11 No. of Flips: 4913 time to process: 0 seconds.
uf250-04.cnf , deadline. Restarts: 530
uf250-04.cnf , deadline. Restarts: 530
uf250-04.cnf , deadline. Restarts: 530
uf250-04.cnf fulfilled No. of Restarts: 31 No. of Flips: 3328 time to process: 0 seconds.
uf250-04.cnf fulfilled No. of Restarts: 372 No. of Flips: 4964 time to process: 3 seconds.
uf250-04.cnf fulfilled No. of Restarts: 376 No. of Flips: 3467 time to process: 1 seconds.
uf250-04.cnf , deadline. Restarts: 530
uf250-04.cnf , deadline. Restarts: 530
uf250-04.cnf fulfilled No. of Restarts: 326 No. of Flips: 2290 time to process: 1 seconds.
uf250-04.cnf , deadline. Restarts: 530
uf250-04.cnf , deadline. Restarts: 530
uf250-04.cnf fulfilled No. of Restarts: 519 No. of Flips: 767 time to process: 2 seconds.
uf250-04.cnf fulfilled No. of Restarts: 155 No. of Flips: 2237 time to process: 0 seconds.
uf250-04.cnf , deadline. Restarts: 530
uf250-04.cnf fulfilled No. of Restarts: 46 No. of Flips: 2610 time to process: 0 seconds.
uf250-04.cnf fulfilled No. of Restarts: 166 No. of Flips: 1007 time to process: 0 seconds.
uf250-04.cnf , deadline. Restarts: 530
uf250-04.cnf , deadline. Restarts: 530
uf250-04.cnf , deadline. Restarts: 530
uf250-04.cnf , deadline. Restarts: 530
uf250-04.cnf fulfilled No. of Restarts: 69 No. of Flips: 4094 time to process: 0 seconds.
uf250-04.cnf , deadline. Restarts: 530
uf250-04.cnf , deadline. Restarts: 530
uf250-04.cnf fulfilled No. of Restarts: 335 No. of Flips: 4672 time to process: 1 seconds.
uf250-04.cnf fulfilled No. of Restarts: 136 No. of Flips: 1394 time to process: 1 seconds.
uf250-04.cnf , deadline. Restarts: 530
uf250-04.cnf fulfilled No. of Restarts: 409 No. of Flips: 2981 time to process: 1 seconds.
uf250-04.cnf , deadline. Restarts: 530
uf250-04.cnf , deadline. Restarts: 530
uf250-04.cnf , deadline. Restarts: 530
uf250-04.cnf , deadline. Restarts: 530
uf250-04.cnf fulfilled No. of Restarts: 257 No. of Flips: 3678 time to process: 1 seconds.
uf250-04.cnf , deadline. Restarts: 530
uf250-04.cnf , deadline. Restarts: 530
uf250-04.cnf fulfilled No. of Restarts: 65 No. of Flips: 2333 time to process: 0 seconds.
uf250-04.cnf , deadline. Restarts: 530
uf250-04.cnf , deadline. Restarts: 530
uf250-04.cnf , deadline. Restarts: 530
uf250-04.cnf , deadline. Restarts: 530
uf250-04.cnf fulfilled No. of Restarts: 163 No. of Flips: 2607 time to process: 1 seconds.
uf250-04.cnf , deadline. Restarts: 530
uf250-04.cnf fulfilled No. of Restarts: 110 No. of Flips: 2453 time to process: 0 seconds.
uf250-04.cnf fulfilled No. of Restarts: 228 No. of Flips: 4882 time to process: 2 seconds.
uf250-04.cnf fulfilled No. of Restarts: 428 No. of Flips: 2682 time to process: 3 seconds.
uf250-04.cnf , deadline. Restarts: 530
uf250-04.cnf , deadline. Restarts: 530
uf250-04.cnf , deadline. Restarts: 530
uf250-04.cnf fulfilled No. of Restarts: 127 No. of Flips: 3768 time to process: 0 seconds.
uf250-04.cnf , deadline. Restarts: 530
uf250-04.cnf fulfilled No. of Restarts: 90 No. of Flips: 4449 time to process: 0 seconds.
uf250-04.cnf , deadline. Restarts: 530
uf250-04.cnf , deadline. Restarts: 530
uf250-04.cnf fulfilled No. of Restarts: 496 No. of Flips: 4472 time to process: 2 seconds.
uf250-04.cnf , deadline. Restarts: 530
uf250-04.cnf , deadline. Restarts: 530
uf250-04.cnf fulfilled No. of Restarts: 115 No. of Flips: 2517 time to process: 0 seconds.
uf250-04.cnf , deadline. Restarts: 530
uf250-04.cnf fulfilled No. of Restarts: 317 No. of Flips: 3704 time to process: 1 seconds.
uf250-04.cnf fulfilled No. of Restarts: 400 No. of Flips: 3582 time to process: 2 seconds.
uf250-04.cnf fulfilled No. of Restarts: 455 No. of Flips: 918 time to process: 2 seconds.
uf250-04.cnf , deadline. Restarts: 530
uf250-04.cnf fulfilled No. of Restarts: 184 No. of Flips: 3079 time to process: 0 seconds.
uf250-04.cnf fulfilled No. of Restarts: 241 No. of Flips: 4706 time to process: 2 seconds.
uf250-04.cnf , deadline. Restarts: 530
uf250-04.cnf fulfilled No. of Restarts: 85 No. of Flips: 1692 time to process: 0 seconds.
uf250-04.cnf , deadline. Restarts: 530
uf250-04.cnf fulfilled No. of Restarts: 349 No. of Flips: 2980 time to process: 1 seconds.
uf250-04.cnf , deadline. Restarts: 530
uf250-04.cnf , deadline. Restarts: 530
uf250-04.cnf , deadline. Restarts: 530
uf250-04.cnf , deadline. Restarts: 530
uf250-04.cnf , deadline. Restarts: 530
uf250-04.cnf , deadline. Restarts: 530
uf250-04.cnf fulfilled No. of Restarts: 207 No. of Flips: 1177 time to process: 0 seconds.
uf250-04.cnf fulfilled No. of Restarts: 490 No. of Flips: 3236 time to process: 3 seconds.
uf250-04.cnf fulfilled No. of Restarts: 399 No. of Flips: 2408 time to process: 1 seconds.
uf250-04.cnf , deadline. Restarts: 530
uf250-04.cnf , deadline. Restarts: 530
uf250-04.cnf , deadline. Restarts: 530
uf250-04.cnf , deadline. Restarts: 530
uf250-04.cnf fulfilled No. of Restarts: 225 No. of Flips: 4354 time to process: 0 seconds.
uf250-04.cnf fulfilled No. of Restarts: 72 No. of Flips: 3768 time to process: 0 seconds.
uf250-04.cnf fulfilled No. of Restarts: 71 No. of Flips: 4183 time to process: 1 seconds.
uf250-04.cnf , deadline. Restarts: 530
uf250-04.cnf , deadline. Restarts: 530
uf250-04.cnf , deadline. Restarts: 530
uf250-04.cnf fulfilled No. of Restarts: 315 No. of Flips: 4462 time to process: 1 seconds.
uf250-04.cnf , deadline. Restarts: 530
uf250-04.cnf , deadline. Restarts: 530
uf250-04.cnf fulfilled No. of Restarts: 33 No. of Flips: 4439 time to process: 0 seconds.
uf250-04.cnf , deadline. Restarts: 530
uf250-04.cnf fulfilled No. of Restarts: 4 No. of Flips: 4430 time to process: 0 seconds.
uf250-04.cnf fulfilled No. of Restarts: 137 No. of Flips: 4110 time to process: 2 seconds.
uf250-04.cnf , deadline. Restarts: 530
uf250-04.cnf , deadline. Restarts: 530
uf250-04.cnf fulfilled No. of Restarts: 157 No. of Flips: 3491 time to process: 0 seconds.
uf250-04.cnf , deadline. Restarts: 530
uf250-04.cnf fulfilled No. of Restarts: 203 No. of Flips: 1910 time to process: 0 seconds.
uf250-04.cnf , deadline. Restarts: 530
uf250-04.cnf , deadline. Restarts: 530
uf250-04.cnf , deadline. Restarts: 530
uf250-04.cnf , deadline. Restarts: 530
uf250-04.cnf fulfilled No. of Restarts: 289 No. of Flips: 4980 time to process: 1 seconds.
uf250-04.cnf fulfilled No. of Restarts: 16 No. of Flips: 1926 time to process: 1 seconds.
uf250-04.cnf fulfilled No. of Restarts: 150 No. of Flips: 2697 time to process: 2 seconds.
uf250-04.cnf , deadline. Restarts: 530
uf250-04.cnf fulfilled No. of Restarts: 50 No. of Flips: 3571 time to process: 0 seconds.
uf250-04.cnf , deadline. Restarts: 530
uf250-04.cnf fulfilled No. of Restarts: 487 No. of Flips: 1460 time to process: 2 seconds.
uf250-04.cnf , deadline. Restarts: 530
uf250-04.cnf , deadline. Restarts: 530
uf250-04.cnf fulfilled No. of Restarts: 498 No. of Flips: 1745 time to process: 2 seconds.
uf250-04.cnf fulfilled No. of Restarts: 450 No. of Flips: 2076 time to process: 1 seconds.
uf250-04.cnf fulfilled No. of Restarts: 5 No. of Flips: 1692 time to process: 0 seconds.
uf250-04.cnf fulfilled No. of Restarts: 341 No. of Flips: 4931 time to process: 1 seconds.
uf250-04.cnf , deadline. Restarts: 530
uf250-04.cnf , deadline. Restarts: 530
uf250-04.cnf , deadline. Restarts: 530
uf250-04.cnf fulfilled No. of Restarts: 35 No. of Flips: 3708 time to process: 0 seconds.
uf250-04.cnf , deadline. Restarts: 530
uf250-04.cnf fulfilled No. of Restarts: 269 No. of Flips: 1358 time to process: 1 seconds.
uf250-04.cnf , deadline. Restarts: 530
uf250-04.cnf fulfilled No. of Restarts: 160 No. of Flips: 2334 time to process: 0 seconds.
uf250-04.cnf , deadline. Restarts: 530
uf250-04.cnf fulfilled No. of Restarts: 296 No. of Flips: 1143 time to process: 1 seconds.
uf250-04.cnf , deadline. Restarts: 530
uf250-04.cnf fulfilled No. of Restarts: 460 No. of Flips: 1929 time to process: 2 seconds.
uf250-04.cnf , deadline. Restarts: 530
uf250-04.cnf fulfilled No. of Restarts: 338 No. of Flips: 3504 time to process: 1 seconds.
uf250-04.cnf , deadline. Restarts: 530
uf250-04.cnf fulfilled No. of Restarts: 384 No. of Flips: 1065 time to process: 2 seconds.
uf250-04.cnf fulfilled No. of Restarts: 442 No. of Flips: 1731 time to process: 2 seconds.
uf250-04.cnf , deadline. Restarts: 530
uf250-04.cnf fulfilled No. of Restarts: 410 No. of Flips: 3510 time to process: 2 seconds.
uf250-04.cnf fulfilled No. of Restarts: 153 No. of Flips: 3535 time to process: 0 seconds.
uf250-04.cnf , deadline. Restarts: 530
uf250-04.cnf , deadline. Restarts: 530
uf250-04.cnf fulfilled No. of Restarts: 85 No. of Flips: 2555 time to process: 0 seconds.
uf250-04.cnf , deadline. Restarts: 530
uf250-04.cnf fulfilled No. of Restarts: 54 No. of Flips: 4193 time to process: 0 seconds.
uf250-04.cnf , deadline. Restarts: 530
uf250-04.cnf , deadline. Restarts: 530
uf250-04.cnf fulfilled No. of Restarts: 436 No. of Flips: 2193 time to process: 2 seconds.
uf250-04.cnf fulfilled No. of Restarts: 97 No. of Flips: 2543 time to process: 0 seconds.
uf250-04.cnf fulfilled No. of Restarts: 452 No. of Flips: 2312 time to process: 2 seconds.
uf250-04.cnf fulfilled No. of Restarts: 353 No. of Flips: 2107 time to process: 1 seconds.
uf250-04.cnf fulfilled No. of Restarts: 200 No. of Flips: 2534 time to process: 1 seconds.
uf250-04.cnf fulfilled No. of Restarts: 374 No. of Flips: 1993 time to process: 3 seconds.
uf250-04.cnf , deadline. Restarts: 530
uf250-04.cnf fulfilled No. of Restarts: 430 No. of Flips: 4106 time to process: 1 seconds.
uf250-04.cnf fulfilled No. of Restarts: 219 No. of Flips: 3818 time to process: 1 seconds.
uf250-04.cnf fulfilled No. of Restarts: 14 No. of Flips: 1487 time to process: 1 seconds.
uf250-04.cnf fulfilled No. of Restarts: 2 No. of Flips: 4108 time to process: 1 seconds.
uf250-04.cnf fulfilled No. of Restarts: 270 No. of Flips: 2593 time to process: 1 seconds.
uf250-04.cnf , deadline. Restarts: 530
uf250-04.cnf fulfilled No. of Restarts: 61 No. of Flips: 1769 time to process: 0 seconds.
uf250-04.cnf fulfilled No. of Restarts: 61 No. of Flips: 3093 time to process: 2 seconds.
uf250-04.cnf fulfilled No. of Restarts: 288 No. of Flips: 1534 time to process: 1 seconds.
uf250-04.cnf , deadline. Restarts: 530
uf250-04.cnf fulfilled No. of Restarts: 204 No. of Flips: 4453 time to process: 1 seconds.
uf250-04.cnf fulfilled No. of Restarts: 10 No. of Flips: 1641 time to process: 1 seconds.
uf250-04.cnf , deadline. Restarts: 530
uf250-04.cnf , deadline. Restarts: 530
uf250-04.cnf fulfilled No. of Restarts: 524 No. of Flips: 4274 time to process: 2 seconds.
uf250-04.cnf fulfilled No. of Restarts: 499 No. of Flips: 2242 time to process: 2 seconds.
uf250-04.cnf , deadline. Restarts: 530
uf250-04.cnf fulfilled No. of Restarts: 271 No. of Flips: 2024 time to process: 1 seconds.
uf250-04.cnf , deadline. Restarts: 530
uf250-04.cnf , deadline. Restarts: 530
uf250-04.cnf , deadline. Restarts: 530
uf250-04.cnf , deadline. Restarts: 530
uf250-04.cnf fulfilled No. of Restarts: 245 No. of Flips: 4991 time to process: 1 seconds.
uf250-04.cnf , deadline. Restarts: 530
uf250-04.cnf , deadline. Restarts: 530
uf250-04.cnf , deadline. Restarts: 530
uf250-04.cnf fulfilled No. of Restarts: 54 No. of Flips: 4556 time to process: 0 seconds.
uf250-04.cnf fulfilled No. of Restarts: 61 No. of Flips: 4562 time to process: 2 seconds.
uf250-04.cnf , deadline. Restarts: 530
uf250-04.cnf fulfilled No. of Restarts: 314 No. of Flips: 3430 time to process: 1 seconds.
uf250-04.cnf , deadline. Restarts: 530
uf250-04.cnf , deadline. Restarts: 530
uf250-04.cnf , deadline. Restarts: 530
uf250-04.cnf , deadline. Restarts: 530
uf250-04.cnf fulfilled No. of Restarts: 459 No. of Flips: 1208 time to process: 2 seconds.
uf250-04.cnf fulfilled No. of Restarts: 84 No. of Flips: 4359 time to process: 0 seconds.
uf250-04.cnf fulfilled No. of Restarts: 470 No. of Flips: 1197 time to process: 3 seconds.
uf250-04.cnf fulfilled No. of Restarts: 203 No. of Flips: 2301 time to process: 0 seconds.
uf250-04.cnf fulfilled No. of Restarts: 339 No. of Flips: 4999 time to process: 2 seconds.
uf250-04.cnf fulfilled No. of Restarts: 58 No. of Flips: 3331 time to process: 1 seconds.
uf250-04.cnf fulfilled No. of Restarts: 211 No. of Flips: 2035 time to process: 1 seconds.
uf250-04.cnf fulfilled No. of Restarts: 262 No. of Flips: 1270 time to process: 2 seconds.
uf250-04.cnf , deadline. Restarts: 530
uf250-04.cnf fulfilled No. of Restarts: 324 No. of Flips: 2121 time to process: 1 seconds.
uf250-04.cnf , deadline. Restarts: 530
uf250-04.cnf , deadline. Restarts: 530
uf250-04.cnf , deadline. Restarts: 530
uf250-04.cnf , deadline. Restarts: 530
uf250-04.cnf , deadline. Restarts: 530
uf250-04.cnf , deadline. Restarts: 530
uf250-04.cnf , deadline. Restarts: 530
uf250-04.cnf , deadline. Restarts: 530
uf250-04.cnf fulfilled No. of Restarts: 82 No. of Flips: 2986 time to process: 0 seconds.
uf250-04.cnf fulfilled No. of Restarts: 228 No. of Flips: 4747 time to process: 2 seconds.
uf250-04.cnf , deadline. Restarts: 530
uf250-04.cnf , deadline. Restarts: 530
uf250-04.cnf fulfilled No. of Restarts: 486 No. of Flips: 3737 time to process: 1 seconds.
uf250-04.cnf fulfilled No. of Restarts: 102 No. of Flips: 4276 time to process: 0 seconds.
uf250-04.cnf fulfilled No. of Restarts: 222 No. of Flips: 4144 time to process: 1 seconds.
uf250-04.cnf , deadline. Restarts: 530
uf250-04.cnf , deadline. Restarts: 530
uf250-04.cnf , deadline. Restarts: 530
uf250-04.cnf fulfilled No. of Restarts: 484 No. of Flips: 4684 time to process: 2 seconds.
uf250-04.cnf , deadline. Restarts: 530
uf250-04.cnf fulfilled No. of Restarts: 374 No. of Flips: 2516 time to process: 2 seconds.
uf250-04.cnf , deadline. Restarts: 530
uf250-04.cnf fulfilled No. of Restarts: 310 No. of Flips: 4247 time to process: 1 seconds.
uf250-04.cnf , deadline. Restarts: 530
uf250-04.cnf fulfilled No. of Restarts: 293 No. of Flips: 3279 time to process: 1 seconds.
uf250-04.cnf , deadline. Restarts: 530
uf250-04.cnf , deadline. Restarts: 530
uf250-04.cnf fulfilled No. of Restarts: 59 No. of Flips: 4223 time to process: 0 seconds.
uf250-04.cnf fulfilled No. of Restarts: 90 No. of Flips: 4603 time to process: 1 seconds.
uf250-04.cnf fulfilled No. of Restarts: 38 No. of Flips: 3821 time to process: 1 seconds.
uf250-04.cnf , deadline. Restarts: 530
uf250-04.cnf fulfilled No. of Restarts: 469 No. of Flips: 3952 time to process: 2 seconds.
uf250-04.cnf , deadline. Restarts: 530
uf250-04.cnf , deadline. Restarts: 530
uf250-04.cnf fulfilled No. of Restarts: 145 No. of Flips: 4497 time to process: 0 seconds.
uf250-04.cnf fulfilled No. of Restarts: 68 No. of Flips: 1241 time to process: 1 seconds.
uf250-04.cnf , deadline. Restarts: 530
uf250-04.cnf , deadline. Restarts: 530
uf250-04.cnf , deadline. Restarts: 530
uf250-04.cnf , deadline. Restarts: 530
uf250-04.cnf fulfilled No. of Restarts: 365 No. of Flips: 2754 time to process: 1 seconds.
uf250-04.cnf fulfilled No. of Restarts: 152 No. of Flips: 2800 time to process: 1 seconds.
uf250-04.cnf fulfilled No. of Restarts: 122 No. of Flips: 4362 time to process: 1 seconds.
uf250-04.cnf , deadline. Restarts: 530
uf250-04.cnf fulfilled No. of Restarts: 164 No. of Flips: 4658 time to process: 1 seconds.
uf250-04.cnf , deadline. Restarts: 530
uf250-04.cnf fulfilled No. of Restarts: 0 No. of Flips: 4574 time to process: 0 seconds.
uf250-04.cnf fulfilled No. of Restarts: 42 No. of Flips: 2830 time to process: 1 seconds.
uf250-04.cnf , deadline. Restarts: 530
uf250-04.cnf , deadline. Restarts: 530
uf250-04.cnf fulfilled No. of Restarts: 309 No. of Flips: 2459 time to process: 1 seconds.
uf250-04.cnf fulfilled No. of Restarts: 448 No. of Flips: 4563 time to process: 2 seconds.
uf250-04.cnf , deadline. Restarts: 530
uf250-04.cnf , deadline. Restarts: 530
uf250-04.cnf , deadline. Restarts: 530
uf250-04.cnf , deadline. Restarts: 530
uf250-04.cnf , deadline. Restarts: 530
uf250-04.cnf , deadline. Restarts: 530
uf250-04.cnf , deadline. Restarts: 530
uf250-04.cnf fulfilled No. of Restarts: 131 No. of Flips: 2600 time to process: 0 seconds.
uf250-04.cnf , deadline. Restarts: 530
uf250-04.cnf , deadline. Restarts: 530
uf250-04.cnf fulfilled No. of Restarts: 56 No. of Flips: 2399 time to process: 0 seconds.
uf250-04.cnf , deadline. Restarts: 530
uf250-04.cnf fulfilled No. of Restarts: 430 No. of Flips: 774 time to process: 1 seconds.
uf250-04.cnf fulfilled No. of Restarts: 206 No. of Flips: 4888 time to process: 0 seconds.
uf250-04.cnf fulfilled No. of Restarts: 2 No. of Flips: 3422 time to process: 1 seconds.
uf250-04.cnf , deadline. Restarts: 530
uf250-04.cnf fulfilled No. of Restarts: 480 No. of Flips: 4291 time to process: 2 seconds.
uf250-04.cnf fulfilled No. of Restarts: 23 No. of Flips: 2894 time to process: 0 seconds.
uf250-04.cnf , deadline. Restarts: 530
uf250-04.cnf fulfilled No. of Restarts: 31 No. of Flips: 3098 time to process: 0 seconds.
uf250-04.cnf , deadline. Restarts: 530
uf250-04.cnf , deadline. Restarts: 530
uf250-04.cnf fulfilled No. of Restarts: 161 No. of Flips: 4108 time to process: 0 seconds.
uf250-04.cnf fulfilled No. of Restarts: 235 No. of Flips: 2452 time to process: 1 seconds.
uf250-04.cnf fulfilled No. of Restarts: 65 No. of Flips: 3785 time to process: 2 seconds.
uf250-04.cnf , deadline. Restarts: 530
uf250-04.cnf fulfilled No. of Restarts: 451 No. of Flips: 4779 time to process: 2 seconds.
uf250-04.cnf , deadline. Restarts: 530
uf250-04.cnf , deadline. Restarts: 530
uf250-04.cnf fulfilled No. of Restarts: 83 No. of Flips: 3745 time to process: 0 seconds.
uf250-04.cnf fulfilled No. of Restarts: 493 No. of Flips: 3665 time to process: 2 seconds.
uf250-04.cnf fulfilled No. of Restarts: 222 No. of Flips: 3477 time to process: 2 seconds.
uf250-04.cnf , deadline. Restarts: 530
uf250-04.cnf , deadline. Restarts: 530
uf250-04.cnf , deadline. Restarts: 530
uf250-04.cnf fulfilled No. of Restarts: 217 No. of Flips: 2460 time to process: 1 seconds.
uf250-04.cnf , deadline. Restarts: 530
uf250-04.cnf fulfilled No. of Restarts: 73 No. of Flips: 3933 time to process: 0 seconds.
uf250-04.cnf fulfilled No. of Restarts: 330 No. of Flips: 2402 time to process: 3 seconds.
uf250-04.cnf , deadline. Restarts: 530
uf250-04.cnf fulfilled No. of Restarts: 118 No. of Flips: 3772 time to process: 0 seconds.
uf250-04.cnf fulfilled No. of Restarts: 323 No. of Flips: 2031 time to process: 1 seconds.
uf250-04.cnf , deadline. Restarts: 530
uf250-04.cnf fulfilled No. of Restarts: 273 No. of Flips: 3902 time to process: 1 seconds.
uf250-04.cnf fulfilled No. of Restarts: 95 No. of Flips: 2620 time to process: 1 seconds.
uf250-04.cnf , deadline. Restarts: 530
uf250-04.cnf , deadline. Restarts: 530
uf250-04.cnf fulfilled No. of Restarts: 70 No. of Flips: 4068 time to process: 0 seconds.
uf250-04.cnf fulfilled No. of Restarts: 26 No. of Flips: 1521 time to process: 2 seconds.
uf250-04.cnf , deadline. Restarts: 530
uf250-04.cnf fulfilled No. of Restarts: 182 No. of Flips: 1147 time to process: 1 seconds.
uf250-04.cnf fulfilled No. of Restarts: 162 No. of Flips: 1783 time to process: 0 seconds.
uf250-04.cnf , deadline. Restarts: 530
uf250-04.cnf , deadline. Restarts: 530
uf250-04.cnf , deadline. Restarts: 530
uf250-04.cnf , deadline. Restarts: 530
uf250-04.cnf fulfilled No. of Restarts: 529 No. of Flips: 3449 time to process: 2 seconds.
uf250-04.cnf fulfilled No. of Restarts: 523 No. of Flips: 1649 time to process: 2 seconds.
uf250-04.cnf , deadline. Restarts: 530
uf250-04.cnf fulfilled No. of Restarts: 276 No. of Flips: 2772 time to process: 1 seconds.
uf250-04.cnf , deadline. Restarts: 530
uf250-04.cnf fulfilled No. of Restarts: 100 No. of Flips: 1304 time to process: 0 seconds.
uf250-04.cnf , deadline. Restarts: 530
uf250-04.cnf , deadline. Restarts: 530
uf250-04.cnf , deadline. Restarts: 530
uf250-04.cnf fulfilled No. of Restarts: 528 No. of Flips: 972 time to process: 2 seconds.
uf250-04.cnf fulfilled No. of Restarts: 172 No. of Flips: 1065 time to process: 0 seconds.
uf250-04.cnf fulfilled No. of Restarts: 106 No. of Flips: 2492 time to process: 0 seconds.
uf250-04.cnf fulfilled No. of Restarts: 169 No. of Flips: 1030 time to process: 1 seconds.
uf250-04.cnf , deadline. Restarts: 530
uf250-04.cnf , deadline. Restarts: 530
uf250-04.cnf , deadline. Restarts: 530
uf250-04.cnf fulfilled No. of Restarts: 192 No. of Flips: 2290 time to process: 0 seconds.
uf250-04.cnf fulfilled No. of Restarts: 345 No. of Flips: 2099 time to process: 1 seconds.
uf250-04.cnf , deadline. Restarts: 530
uf250-04.cnf fulfilled No. of Restarts: 425 No. of Flips: 1823 time to process: 2 seconds.
uf250-04.cnf fulfilled No. of Restarts: 42 No. of Flips: 3463 time to process: 0 seconds.
uf250-04.cnf fulfilled No. of Restarts: 169 No. of Flips: 914 time to process: 2 seconds.
uf250-04.cnf fulfilled No. of Restarts: 198 No. of Flips: 3329 time to process: 2 seconds.
uf250-04.cnf , deadline. Restarts: 530
uf250-04.cnf fulfilled No. of Restarts: 459 No. of Flips: 1864 time to process: 1 seconds.
uf250-04.cnf , deadline. Restarts: 530
uf250-04.cnf fulfilled No. of Restarts: 367 No. of Flips: 3938 time to process: 2 seconds.
uf250-04.cnf , deadline. Restarts: 530
uf250-04.cnf fulfilled No. of Restarts: 76 No. of Flips: 3701 time to process: 0 seconds.
uf250-04.cnf , deadline. Restarts: 530
uf250-04.cnf fulfilled No. of Restarts: 519 No. of Flips: 3855 time to process: 2 seconds.
uf250-04.cnf , deadline. Restarts: 530
uf250-04.cnf fulfilled No. of Restarts: 267 No. of Flips: 2696 time to process: 1 seconds.
uf250-04.cnf , deadline. Restarts: 530
uf250-04.cnf fulfilled No. of Restarts: 503 No. of Flips: 1892 time to process: 2 seconds.
uf250-04.cnf , deadline. Restarts: 530
uf250-04.cnf fulfilled No. of Restarts: 274 No. of Flips: 3260 time to process: 1 seconds.
uf250-04.cnf fulfilled No. of Restarts: 104 No. of Flips: 1710 time to process: 1 seconds.
uf250-04.cnf fulfilled No. of Restarts: 152 No. of Flips: 4400 time to process: 1 seconds.
uf250-04.cnf fulfilled No. of Restarts: 145 No. of Flips: 4443 time to process: 1 seconds.
uf250-04.cnf , deadline. Restarts: 530
uf250-04.cnf , deadline. Restarts: 530
uf250-04.cnf , deadline. Restarts: 530
uf250-04.cnf fulfilled No. of Restarts: 427 No. of Flips: 3834 time to process: 1 seconds.
uf250-04.cnf , deadline. Restarts: 530
uf250-04.cnf fulfilled No. of Restarts: 149 No. of Flips: 2450 time to process: 0 seconds.
uf250-04.cnf , deadline. Restarts: 530
uf250-04.cnf fulfilled No. of Restarts: 9 No. of Flips: 3673 time to process: 0 seconds.
uf250-04.cnf , deadline. Restarts: 530
uf250-04.cnf , deadline. Restarts: 530
uf250-04.cnf fulfilled No. of Restarts: 67 No. of Flips: 1555 time to process: 0 seconds.
uf250-04.cnf fulfilled No. of Restarts: 149 No. of Flips: 4401 time to process: 2 seconds.
uf250-04.cnf , deadline. Restarts: 530
uf250-04.cnf , deadline. Restarts: 530
uf250-04.cnf fulfilled No. of Restarts: 515 No. of Flips: 1174 time to process: 2 seconds.
uf250-04.cnf , deadline. Restarts: 530
uf250-04.cnf fulfilled No. of Restarts: 311 No. of Flips: 4718 time to process: 1 seconds.
uf250-04.cnf , deadline. Restarts: 530
uf250-04.cnf , deadline. Restarts: 530
uf250-04.cnf , deadline. Restarts: 530
uf250-04.cnf , deadline. Restarts: 530
uf250-04.cnf fulfilled No. of Restarts: 327 No. of Flips: 1922 time to process: 1 seconds.
uf250-04.cnf fulfilled No. of Restarts: 115 No. of Flips: 2554 time to process: 1 seconds.
uf250-04.cnf , deadline. Restarts: 530
uf250-04.cnf , deadline. Restarts: 530
uf250-04.cnf , deadline. Restarts: 530
uf250-04.cnf , deadline. Restarts: 530
uf250-04.cnf fulfilled No. of Restarts: 287 No. of Flips: 3274 time to process: 1 seconds.
uf250-04.cnf fulfilled No. of Restarts: 230 No. of Flips: 2024 time to process: 1 seconds.
uf250-04.cnf , deadline. Restarts: 530
uf250-04.cnf , deadline. Restarts: 530
uf250-04.cnf fulfilled No. of Restarts: 437 No. of Flips: 1670 time to process: 2 seconds.
uf250-04.cnf fulfilled No. of Restarts: 55 No. of Flips: 2818 time to process: 0 seconds.
uf250-04.cnf , deadline. Restarts: 530
uf250-04.cnf , deadline. Restarts: 530
uf250-04.cnf fulfilled No. of Restarts: 49 No. of Flips: 2204 time to process: 0 seconds.
uf250-04.cnf , deadline. Restarts: 530
uf250-04.cnf , deadline. Restarts: 530
uf250-04.cnf , deadline. Restarts: 530
uf250-04.cnf , deadline. Restarts: 530
uf250-04.cnf , deadline. Restarts: 530
uf250-04.cnf fulfilled No. of Restarts: 34 No. of Flips: 3153 time to process: 0 seconds.
uf250-04.cnf , deadline. Restarts: 530
uf250-04.cnf , deadline. Restarts: 530
uf250-04.cnf , deadline. Restarts: 530
uf250-04.cnf , deadline. Restarts: 530
uf250-04.cnf , deadline. Restarts: 530
uf250-04.cnf fulfilled No. of Restarts: 279 No. of Flips: 2362 time to process: 1 seconds.
uf250-04.cnf , deadline. Restarts: 530
uf250-04.cnf , deadline. Restarts: 530
uf250-04.cnf , deadline. Restarts: 530
uf250-04.cnf fulfilled No. of Restarts: 169 No. of Flips: 4548 time to process: 0 seconds.
uf250-04.cnf fulfilled No. of Restarts: 29 No. of Flips: 4465 time to process: 1 seconds.
uf250-04.cnf fulfilled No. of Restarts: 174 No. of Flips: 4586 time to process: 0 seconds.
uf250-04.cnf fulfilled No. of Restarts: 295 No. of Flips: 2874 time to process: 2 seconds.
uf250-04.cnf fulfilled No. of Restarts: 109 No. of Flips: 3186 time to process: 1 seconds.
uf250-04.cnf fulfilled No. of Restarts: 129 No. of Flips: 4051 time to process: 0 seconds.
uf250-04.cnf , deadline. Restarts: 530
uf250-04.cnf fulfilled No. of Restarts: 163 No. of Flips: 1727 time to process: 1 seconds.
uf250-04.cnf , deadline. Restarts: 530
uf250-04.cnf fulfilled No. of Restarts: 64 No. of Flips: 4898 time to process: 0 seconds.
uf250-04.cnf , deadline. Restarts: 530
uf250-04.cnf , deadline. Restarts: 530
uf250-04.cnf , deadline. Restarts: 530
uf250-04.cnf , deadline. Restarts: 530
uf250-04.cnf , deadline. Restarts: 530
uf250-04.cnf , deadline. Restarts: 530
uf250-04.cnf fulfilled No. of Restarts: 423 No. of Flips: 2807 time to process: 1 seconds.
uf250-04.cnf fulfilled No. of Restarts: 398 No. of Flips: 2124 time to process: 2 seconds.
uf250-04.cnf , deadline. Restarts: 530
uf250-04.cnf fulfilled No. of Restarts: 70 No. of Flips: 4855 time to process: 0 seconds.
uf250-04.cnf , deadline. Restarts: 530
uf250-04.cnf , deadline. Restarts: 530
uf250-04.cnf , deadline. Restarts: 530
uf250-04.cnf , deadline. Restarts: 530
uf250-04.cnf , deadline. Restarts: 530
uf250-04.cnf fulfilled No. of Restarts: 209 No. of Flips: 1975 time to process: 1 seconds.
uf250-04.cnf fulfilled No. of Restarts: 15 No. of Flips: 2470 time to process: 0 seconds.
uf250-04.cnf fulfilled No. of Restarts: 36 No. of Flips: 2920 time to process: 1 seconds.
uf250-04.cnf , deadline. Restarts: 530
uf250-04.cnf , deadline. Restarts: 530
uf250-04.cnf fulfilled No. of Restarts: 250 No. of Flips: 1118 time to process: 1 seconds.
uf250-04.cnf fulfilled No. of Restarts: 217 No. of Flips: 1772 time to process: 1 seconds.
uf250-04.cnf , deadline. Restarts: 530
uf250-04.cnf , deadline. Restarts: 530
uf250-04.cnf , deadline. Restarts: 530
uf250-04.cnf fulfilled No. of Restarts: 222 No. of Flips: 3813 time to process: 1 seconds.
uf250-04.cnf , deadline. Restarts: 530
uf250-04.cnf fulfilled No. of Restarts: 465 No. of Flips: 1326 time to process: 2 seconds.
uf250-04.cnf fulfilled No. of Restarts: 429 No. of Flips: 4614 time to process: 1 seconds.
uf250-04.cnf fulfilled No. of Restarts: 247 No. of Flips: 3723 time to process: 1 seconds.
uf250-04.cnf , deadline. Restarts: 530
uf250-04.cnf fulfilled No. of Restarts: 289 No. of Flips: 3162 time to process: 2 seconds.
uf250-04.cnf fulfilled No. of Restarts: 49 No. of Flips: 3977 time to process: 0 seconds.
uf250-04.cnf fulfilled No. of Restarts: 404 No. of Flips: 3532 time to process: 2 seconds.
uf250-04.cnf fulfilled No. of Restarts: 324 No. of Flips: 3072 time to process: 2 seconds.
uf250-04.cnf fulfilled No. of Restarts: 29 No. of Flips: 2226 time to process: 0 seconds.
uf250-04.cnf , deadline. Restarts: 530
uf250-04.cnf , deadline. Restarts: 530
uf250-04.cnf fulfilled No. of Restarts: 483 No. of Flips: 4560 time to process: 1 seconds.
uf250-04.cnf fulfilled No. of Restarts: 16 No. of Flips: 2389 time to process: 0 seconds.
uf250-04.cnf fulfilled No. of Restarts: 60 No. of Flips: 2895 time to process: 0 seconds.
uf250-04.cnf , deadline. Restarts: 530
uf250-04.cnf fulfilled No. of Restarts: 91 No. of Flips: 1874 time to process: 0 seconds.
uf250-04.cnf fulfilled No. of Restarts: 473 No. of Flips: 2160 time to process: 3 seconds.
uf250-04.cnf fulfilled No. of Restarts: 83 No. of Flips: 1496 time to process: 1 seconds.
uf250-04.cnf fulfilled No. of Restarts: 247 No. of Flips: 3572 time to process: 1 seconds.
uf250-04.cnf , deadline. Restarts: 530
uf250-04.cnf , deadline. Restarts: 530
uf250-04.cnf , deadline. Restarts: 530
uf250-04.cnf , deadline. Restarts: 530
uf250-04.cnf fulfilled No. of Restarts: 138 No. of Flips: 4156 time to process: 1 seconds.
uf250-04.cnf fulfilled No. of Restarts: 313 No. of Flips: 4080 time to process: 3 seconds.
uf250-04.cnf fulfilled No. of Restarts: 290 No. of Flips: 2373 time to process: 1 seconds.
uf250-04.cnf fulfilled No. of Restarts: 120 No. of Flips: 3318 time to process: 1 seconds.
uf250-04.cnf fulfilled No. of Restarts: 264 No. of Flips: 4942 time to process: 1 seconds.
uf250-04.cnf , deadline. Restarts: 530
uf250-04.cnf , deadline. Restarts: 530
uf250-04.cnf , deadline. Restarts: 530
uf250-04.cnf fulfilled No. of Restarts: 184 No. of Flips: 4488 time to process: 0 seconds.
uf250-04.cnf , deadline. Restarts: 530
uf250-04.cnf fulfilled No. of Restarts: 120 No. of Flips: 1425 time to process: 0 seconds.
uf250-04.cnf fulfilled No. of Restarts: 404 No. of Flips: 580 time to process: 3 seconds.
uf250-04.cnf , deadline. Restarts: 530
uf250-04.cnf , deadline. Restarts: 530
uf250-04.cnf , deadline. Restarts: 530
uf250-04.cnf , deadline. Restarts: 530
uf250-04.cnf , deadline. Restarts: 530
uf250-04.cnf fulfilled No. of Restarts: 127 No. of Flips: 4646 time to process: 0 seconds.
uf250-04.cnf , deadline. Restarts: 530
uf250-04.cnf , deadline. Restarts: 530
uf250-04.cnf , deadline. Restarts: 530
uf250-04.cnf fulfilled No. of Restarts: 443 No. of Flips: 3015 time to process: 1 seconds.
uf250-04.cnf , deadline. Restarts: 530
uf250-04.cnf fulfilled No. of Restarts: 458 No. of Flips: 2018 time to process: 1 seconds.
uf250-04.cnf , deadline. Restarts: 530
uf250-04.cnf , deadline. Restarts: 530
uf250-04.cnf , deadline. Restarts: 530
uf250-04.cnf , deadline. Restarts: 530
uf250-04.cnf fulfilled No. of Restarts: 458 No. of Flips: 1636 time to process: 1 seconds.
uf250-04.cnf fulfilled No. of Restarts: 50 No. of Flips: 2058 time to process: 0 seconds.
uf250-04.cnf fulfilled No. of Restarts: 163 No. of Flips: 2544 time to process: 2 seconds.
uf250-04.cnf fulfilled No. of Restarts: 505 No. of Flips: 2242 time to process: 3 seconds.
uf250-04.cnf , deadline. Restarts: 530
uf250-04.cnf , deadline. Restarts: 530
uf250-04.cnf , deadline. Restarts: 530
uf250-04.cnf fulfilled No. of Restarts: 140 No. of Flips: 2498 time to process: 0 seconds.
uf250-04.cnf , deadline. Restarts: 530
uf250-04.cnf fulfilled No. of Restarts: 336 No. of Flips: 2644 time to process: 1 seconds.
uf250-04.cnf , deadline. Restarts: 530
uf250-04.cnf , deadline. Restarts: 530
uf250-04.cnf , deadline. Restarts: 530
uf250-04.cnf fulfilled No. of Restarts: 506 No. of Flips: 3616 time to process: 2 seconds.
uf250-04.cnf , deadline. Restarts: 530
uf250-04.cnf , deadline. Restarts: 530
uf250-04.cnf fulfilled No. of Restarts: 397 No. of Flips: 1648 time to process: 1 seconds.
uf250-04.cnf , deadline. Restarts: 530
uf250-04.cnf , deadline. Restarts: 530
uf250-04.cnf , deadline. Restarts: 530
uf250-04.cnf fulfilled No. of Restarts: 270 No. of Flips: 1904 time to process: 1 seconds.
uf250-04.cnf , deadline. Restarts: 530
uf250-04.cnf , deadline. Restarts: 530
uf250-04.cnf , deadline. Restarts: 530
uf250-04.cnf fulfilled No. of Restarts: 499 No. of Flips: 2709 time to process: 2 seconds.
uf250-04.cnf fulfilled No. of Restarts: 328 No. of Flips: 1686 time to process: 1 seconds.
uf250-04.cnf fulfilled No. of Restarts: 155 No. of Flips: 3193 time to process: 0 seconds.
uf250-04.cnf , deadline. Restarts: 530
uf250-04.cnf fulfilled No. of Restarts: 404 No. of Flips: 4810 time to process: 1 seconds.
uf250-04.cnf , deadline. Restarts: 530
uf250-04.cnf fulfilled No. of Restarts: 417 No. of Flips: 3220 time to process: 2 seconds.
uf250-04.cnf , deadline. Restarts: 530
uf250-04.cnf , deadline. Restarts: 530
uf250-04.cnf , deadline. Restarts: 530
uf250-04.cnf fulfilled No. of Restarts: 372 No. of Flips: 4691 time to process: 1 seconds.
uf250-04.cnf , deadline. Restarts: 530
uf250-04.cnf , deadline. Restarts: 530
uf250-04.cnf , deadline. Restarts: 530
uf250-04.cnf , deadline. Restarts: 530
uf250-04.cnf , deadline. Restarts: 530
uf250-04.cnf , deadline. Restarts: 530
uf250-04.cnf fulfilled No. of Restarts: 282 No. of Flips: 4384 time to process: 1 seconds.
uf250-04.cnf , deadline. Restarts: 530
uf250-04.cnf , deadline. Restarts: 530
uf250-04.cnf fulfilled No. of Restarts: 231 No. of Flips: 2873 time to process: 0 seconds.
uf250-04.cnf fulfilled No. of Restarts: 107 No. of Flips: 3351 time to process: 0 seconds.
uf250-04.cnf fulfilled No. of Restarts: 273 No. of Flips: 3292 time to process: 3 seconds.
uf250-04.cnf fulfilled No. of Restarts: 477 No. of Flips: 4531 time to process: 2 seconds.
uf250-04.cnf fulfilled No. of Restarts: 321 No. of Flips: 1679 time to process: 1 seconds.
uf250-04.cnf , deadline. Restarts: 530
uf250-04.cnf , deadline. Restarts: 530
uf250-04.cnf fulfilled No. of Restarts: 41 No. of Flips: 4243 time to process: 0 seconds.
uf250-04.cnf fulfilled No. of Restarts: 470 No. of Flips: 3226 time to process: 4 seconds.
uf250-04.cnf fulfilled No. of Restarts: 252 No. of Flips: 4195 time to process: 1 seconds.
uf250-04.cnf fulfilled No. of Restarts: 312 No. of Flips: 2795 time to process: 2 seconds.
uf250-04.cnf , deadline. Restarts: 530
uf250-04.cnf fulfilled No. of Restarts: 89 No. of Flips: 3227 time to process: 0 seconds.
uf250-04.cnf fulfilled No. of Restarts: 47 No. of Flips: 1512 time to process: 1 seconds.
uf250-04.cnf , deadline. Restarts: 530
uf250-04.cnf fulfilled No. of Restarts: 338 No. of Flips: 3723 time to process: 2 seconds.
uf250-04.cnf , deadline. Restarts: 530
uf250-04.cnf fulfilled No. of Restarts: 185 No. of Flips: 1650 time to process: 0 seconds.
uf250-04.cnf fulfilled No. of Restarts: 148 No. of Flips: 3973 time to process: 2 seconds.
uf250-04.cnf fulfilled No. of Restarts: 253 No. of Flips: 2264 time to process: 1 seconds.
uf250-04.cnf , deadline. Restarts: 530
uf250-04.cnf , deadline. Restarts: 530
uf250-04.cnf fulfilled No. of Restarts: 327 No. of Flips: 953 time to process: 2 seconds.
uf250-04.cnf fulfilled No. of Restarts: 46 No. of Flips: 1629 time to process: 0 seconds.
uf250-04.cnf , deadline. Restarts: 530
uf250-04.cnf fulfilled No. of Restarts: 129 No. of Flips: 2668 time to process: 0 seconds.
uf250-04.cnf , deadline. Restarts: 530
uf250-04.cnf , deadline. Restarts: 530
uf250-04.cnf fulfilled No. of Restarts: 398 No. of Flips: 1491 time to process: 1 seconds.
uf250-04.cnf fulfilled No. of Restarts: 418 No. of Flips: 2417 time to process: 2 seconds.
uf250-04.cnf , deadline. Restarts: 530
uf250-04.cnf , deadline. Restarts: 530
uf250-04.cnf , deadline. Restarts: 530
uf250-04.cnf fulfilled No. of Restarts: 262 No. of Flips: 2458 time to process: 1 seconds.
uf250-04.cnf , deadline. Restarts: 530
uf250-04.cnf , deadline. Restarts: 530
uf250-04.cnf fulfilled No. of Restarts: 491 No. of Flips: 1322 time to process: 2 seconds.
uf250-04.cnf , deadline. Restarts: 530
uf250-04.cnf fulfilled No. of Restarts: 345 No. of Flips: 4572 time to process: 1 seconds.
uf250-04.cnf fulfilled No. of Restarts: 319 No. of Flips: 1532 time to process: 1 seconds.
uf250-04.cnf , deadline. Restarts: 530
uf250-04.cnf , deadline. Restarts: 530
uf250-04.cnf fulfilled No. of Restarts: 221 No. of Flips: 2657 time to process: 0 seconds.
uf250-04.cnf fulfilled No. of Restarts: 413 No. of Flips: 4057 time to process: 2 seconds.
uf250-04.cnf fulfilled No. of Restarts: 200 No. of Flips: 1311 time to process: 0 seconds.
uf250-04.cnf , deadline. Restarts: 530
uf250-04.cnf fulfilled No. of Restarts: 167 No. of Flips: 4308 time to process: 0 seconds.
uf250-04.cnf , deadline. Restarts: 530
uf250-04.cnf , deadline. Restarts: 530
uf250-04.cnf fulfilled No. of Restarts: 97 No. of Flips: 884 time to process: 0 seconds.
uf250-04.cnf fulfilled No. of Restarts: 6 No. of Flips: 4821 time to process: 1 seconds.
uf250-04.cnf fulfilled No. of Restarts: 11 No. of Flips: 3359 time to process: 2 seconds.
uf250-04.cnf , deadline. Restarts: 530
uf250-04.cnf , deadline. Restarts: 530
uf250-04.cnf fulfilled No. of Restarts: 297 No. of Flips: 1869 time to process: 1 seconds.
uf250-04.cnf fulfilled No. of Restarts: 329 No. of Flips: 4402 time to process: 2 seconds.
uf250-04.cnf fulfilled No. of Restarts: 306 No. of Flips: 3100 time to process: 1 seconds.
uf250-04.cnf , deadline. Restarts: 530
uf250-04.cnf , deadline. Restarts: 530
uf250-04.cnf , deadline. Restarts: 530
uf250-04.cnf , deadline. Restarts: 530
uf250-04.cnf , deadline. Restarts: 530
uf250-04.cnf fulfilled No. of Restarts: 2 No. of Flips: 2095 time to process: 0 seconds.
uf250-04.cnf , deadline. Restarts: 530
uf250-04.cnf fulfilled No. of Restarts: 435 No. of Flips: 3077 time to process: 1 seconds.
uf250-04.cnf fulfilled No. of Restarts: 86 No. of Flips: 4745 time to process: 0 seconds.
uf250-04.cnf , deadline. Restarts: 530
uf250-04.cnf fulfilled No. of Restarts: 438 No. of Flips: 4148 time to process: 2 seconds.
uf250-04.cnf fulfilled No. of Restarts: 27 No. of Flips: 2245 time to process: 0 seconds.
uf250-04.cnf fulfilled No. of Restarts: 344 No. of Flips: 4589 time to process: 1 seconds.
uf250-04.cnf , deadline. Restarts: 530
uf250-04.cnf , deadline. Restarts: 530
uf250-04.cnf fulfilled No. of Restarts: 221 No. of Flips: 4369 time to process: 1 seconds.
uf250-04.cnf , deadline. Restarts: 530
uf250-04.cnf fulfilled No. of Restarts: 402 No. of Flips: 3319 time to process: 2 seconds.
uf250-04.cnf , deadline. Restarts: 530
uf250-04.cnf , deadline. Restarts: 530
uf250-04.cnf , deadline. Restarts: 530
uf250-04.cnf fulfilled No. of Restarts: 354 No. of Flips: 942 time to process: 2 seconds.
uf250-04.cnf fulfilled No. of Restarts: 386 No. of Flips: 2409 time to process: 2 seconds.
uf250-04.cnf , deadline. Restarts: 530
uf250-04.cnf , deadline. Restarts: 530
uf250-04.cnf fulfilled No. of Restarts: 507 No. of Flips: 2088 time to process: 2 seconds.
uf250-04.cnf , deadline. Restarts: 530
uf250-04.cnf , deadline. Restarts: 530
uf250-04.cnf , deadline. Restarts: 530
uf250-04.cnf , deadline. Restarts: 530
uf250-04.cnf fulfilled No. of Restarts: 173 No. of Flips: 4833 time to process: 0 seconds.
uf250-04.cnf , deadline. Restarts: 530
uf250-04.cnf fulfilled No. of Restarts: 312 No. of Flips: 3862 time to process: 1 seconds.
uf250-04.cnf , deadline. Restarts: 530
uf250-04.cnf fulfilled No. of Restarts: 291 No. of Flips: 1750 time to process: 1 seconds.
uf250-04.cnf , deadline. Restarts: 530
uf250-04.cnf , deadline. Restarts: 530
uf250-04.cnf fulfilled No. of Restarts: 418 No. of Flips: 2590 time to process: 1 seconds.
uf250-04.cnf , deadline. Restarts: 530
uf250-04.cnf fulfilled No. of Restarts: 380 No. of Flips: 3918 time to process: 1 seconds.
uf250-04.cnf fulfilled No. of Restarts: 226 No. of Flips: 1661 time to process: 1 seconds.
uf250-04.cnf , deadline. Restarts: 530
uf250-04.cnf , deadline. Restarts: 530
uf250-04.cnf fulfilled No. of Restarts: 18 No. of Flips: 3345 time to process: 0 seconds.
uf250-04.cnf , deadline. Restarts: 530
uf250-04.cnf , deadline. Restarts: 530
uf250-04.cnf fulfilled No. of Restarts: 374 No. of Flips: 4867 time to process: 1 seconds.
uf250-04.cnf , deadline. Restarts: 530
uf250-04.cnf , deadline. Restarts: 530
uf250-04.cnf , deadline. Restarts: 530
uf250-04.cnf , deadline. Restarts: 530
uf250-04.cnf , deadline. Restarts: 530
uf250-04.cnf , deadline. Restarts: 530
uf250-04.cnf , deadline. Restarts: 530
uf250-04.cnf , deadline. Restarts: 530
uf250-04.cnf , deadline. Restarts: 530
uf250-04.cnf fulfilled No. of Restarts: 504 No. of Flips: 2833 time to process: 2 seconds.
uf250-04.cnf fulfilled No. of Restarts: 194 No. of Flips: 1910 time to process: 0 seconds.
uf250-04.cnf , deadline. Restarts: 530
uf250-04.cnf , deadline. Restarts: 530
uf250-04.cnf , deadline. Restarts: 530
uf250-04.cnf , deadline. Restarts: 530
uf250-04.cnf , deadline. Restarts: 530
uf250-04.cnf , deadline. Restarts: 530
uf250-04.cnf , deadline. Restarts: 530
uf250-04.cnf , deadline. Restarts: 530
uf250-04.cnf fulfilled No. of Restarts: 268 No. of Flips: 3855 time to process: 1 seconds.
uf250-04.cnf fulfilled No. of Restarts: 366 No. of Flips: 2638 time to process: 2 seconds.
uf250-04.cnf fulfilled No. of Restarts: 358 No. of Flips: 922 time to process: 2 seconds.
uf250-04.cnf , deadline. Restarts: 530
uf250-04.cnf , deadline. Restarts: 530
uf250-04.cnf fulfilled No. of Restarts: 503 No. of Flips: 914 time to process: 2 seconds.
uf250-04.cnf fulfilled No. of Restarts: 158 No. of Flips: 2422 time to process: 0 seconds.
uf250-04.cnf , deadline. Restarts: 530
uf250-04.cnf , deadline. Restarts: 530
uf250-04.cnf , deadline. Restarts: 530
uf250-04.cnf , deadline. Restarts: 530
uf250-04.cnf fulfilled No. of Restarts: 220 No. of Flips: 3171 time to process: 0 seconds.
uf250-04.cnf , deadline. Restarts: 530
uf250-04.cnf fulfilled No. of Restarts: 11 No. of Flips: 4027 time to process: 0 seconds.
uf250-04.cnf , deadline. Restarts: 530
uf250-04.cnf , deadline. Restarts: 530
uf250-04.cnf , deadline. Restarts: 530
uf250-04.cnf , deadline. Restarts: 530
uf250-04.cnf fulfilled No. of Restarts: 78 No. of Flips: 3806 time to process: 0 seconds.
uf250-04.cnf fulfilled No. of Restarts: 233 No. of Flips: 3080 time to process: 3 seconds.
uf250-04.cnf , deadline. Restarts: 530
uf250-04.cnf , deadline. Restarts: 530
uf250-04.cnf fulfilled No. of Restarts: 166 No. of Flips: 3180 time to process: 1 seconds.
uf250-04.cnf fulfilled No. of Restarts: 328 No. of Flips: 3656 time to process: 2 seconds.
uf250-04.cnf fulfilled No. of Restarts: 103 No. of Flips: 4264 time to process: 0 seconds.
uf250-04.cnf , deadline. Restarts: 530
uf250-04.cnf fulfilled No. of Restarts: 13 No. of Flips: 3358 time to process: 0 seconds.
uf250-04.cnf fulfilled No. of Restarts: 32 No. of Flips: 4860 time to process: 0 seconds.
uf250-04.cnf , deadline. Restarts: 530
uf250-04.cnf , deadline. Restarts: 530
uf250-04.cnf , deadline. Restarts: 530
uf250-04.cnf fulfilled No. of Restarts: 200 No. of Flips: 1311 time to process: 1 seconds.
uf250-04.cnf , deadline. Restarts: 530
uf250-04.cnf fulfilled No. of Restarts: 476 No. of Flips: 1851 time to process: 2 seconds.
uf250-04.cnf fulfilled No. of Restarts: 117 No. of Flips: 2464 time to process: 0 seconds.
uf250-04.cnf , deadline. Restarts: 530
uf250-04.cnf , deadline. Restarts: 530
uf250-04.cnf , deadline. Restarts: 530
uf250-04.cnf fulfilled No. of Restarts: 75 No. of Flips: 2061 time to process: 0 seconds.
uf250-04.cnf , deadline. Restarts: 530
uf250-04.cnf , deadline. Restarts: 530
uf250-04.cnf fulfilled No. of Restarts: 171 No. of Flips: 2288 time to process: 1 seconds.
uf250-04.cnf fulfilled No. of Restarts: 400 No. of Flips: 4164 time to process: 1 seconds.
uf250-04.cnf , deadline. Restarts: 530
uf250-04.cnf , deadline. Restarts: 530
uf250-04.cnf , deadline. Restarts: 530
uf250-04.cnf , deadline. Restarts: 530
uf250-04.cnf , deadline. Restarts: 530
uf250-04.cnf fulfilled No. of Restarts: 107 No. of Flips: 4429 time to process: 0 seconds.
uf250-04.cnf , deadline. Restarts: 530
uf250-04.cnf fulfilled No. of Restarts: 254 No. of Flips: 4216 time to process: 1 seconds.
uf250-04.cnf fulfilled No. of Restarts: 64 No. of Flips: 1803 time to process: 1 seconds.
uf250-04.cnf , deadline. Restarts: 530
uf250-04.cnf , deadline. Restarts: 530
uf250-04.cnf , deadline. Restarts: 530
uf250-04.cnf fulfilled No. of Restarts: 336 No. of Flips: 3088 time to process: 1 seconds.
uf250-04.cnf , deadline. Restarts: 530
uf250-04.cnf fulfilled No. of Restarts: 110 No. of Flips: 868 time to process: 0 seconds.
uf250-04.cnf , deadline. Restarts: 530
uf250-04.cnf , deadline. Restarts: 530
uf250-04.cnf , deadline. Restarts: 530
uf250-04.cnf fulfilled No. of Restarts: 369 No. of Flips: 4084 time to process: 1 seconds.
uf250-04.cnf fulfilled No. of Restarts: 414 No. of Flips: 1136 time to process: 2 seconds.
uf250-04.cnf fulfilled No. of Restarts: 215 No. of Flips: 1582 time to process: 0 seconds.
uf250-04.cnf fulfilled No. of Restarts: 218 No. of Flips: 4870 time to process: 2 seconds.
uf250-04.cnf , deadline. Restarts: 530
uf250-04.cnf fulfilled No. of Restarts: 61 No. of Flips: 3742 time to process: 0 seconds.
uf250-04.cnf fulfilled No. of Restarts: 58 No. of Flips: 2012 time to process: 0 seconds.
uf250-04.cnf fulfilled No. of Restarts: 282 No. of Flips: 2537 time to process: 2 seconds.
uf250-04.cnf , deadline. Restarts: 530
uf250-04.cnf , deadline. Restarts: 530
uf250-04.cnf fulfilled No. of Restarts: 204 No. of Flips: 1916 time to process: 1 seconds.
uf250-04.cnf fulfilled No. of Restarts: 504 No. of Flips: 3005 time to process: 1 seconds.
uf250-04.cnf fulfilled No. of Restarts: 487 No. of Flips: 1258 time to process: 2 seconds.
uf250-04.cnf , deadline. Restarts: 530
uf250-04.cnf fulfilled No. of Restarts: 197 No. of Flips: 2270 time to process: 0 seconds.
uf250-04.cnf fulfilled No. of Restarts: 230 No. of Flips: 2750 time to process: 2 seconds.
uf250-04.cnf fulfilled No. of Restarts: 94 No. of Flips: 4436 time to process: 0 seconds.
uf250-04.cnf , deadline. Restarts: 530
uf250-04.cnf , deadline. Restarts: 530
uf250-04.cnf fulfilled No. of Restarts: 88 No. of Flips: 3948 time to process: 0 seconds.
uf250-04.cnf fulfilled No. of Restarts: 89 No. of Flips: 3767 time to process: 0 seconds.
uf250-04.cnf fulfilled No. of Restarts: 306 No. of Flips: 3499 time to process: 2 seconds.
uf250-04.cnf fulfilled No. of Restarts: 149 No. of Flips: 2233 time to process: 1 seconds.
uf250-04.cnf , deadline. Restarts: 530
uf250-04.cnf fulfilled No. of Restarts: 116 No. of Flips: 2868 time to process: 0 seconds.
uf250-04.cnf , deadline. Restarts: 530
uf250-04.cnf , deadline. Restarts: 530
uf250-04.cnf fulfilled No. of Restarts: 65 No. of Flips: 3354 time to process: 0 seconds.
uf250-04.cnf fulfilled No. of Restarts: 497 No. of Flips: 3737 time to process: 4 seconds.
uf250-04.cnf fulfilled No. of Restarts: 37 No. of Flips: 4254 time to process: 0 seconds.
uf250-04.cnf fulfilled No. of Restarts: 95 No. of Flips: 4176 time to process: 2 seconds.
uf250-04.cnf fulfilled No. of Restarts: 363 No. of Flips: 2809 time to process: 2 seconds.
uf250-04.cnf fulfilled No. of Restarts: 529 No. of Flips: 3016 time to process: 2 seconds.
uf250-04.cnf fulfilled No. of Restarts: 55 No. of Flips: 1755 time to process: 1 seconds.
uf250-04.cnf , deadline. Restarts: 530
uf250-04.cnf fulfilled No. of Restarts: 109 No. of Flips: 4854 time to process: 1 seconds.
uf250-04.cnf , deadline. Restarts: 530
uf250-04.cnf fulfilled No. of Restarts: 184 No. of Flips: 3892 time to process: 1 seconds.
uf250-04.cnf , deadline. Restarts: 530
uf250-04.cnf fulfilled No. of Restarts: 107 No. of Flips: 3909 time to process: 0 seconds.
uf250-04.cnf , deadline. Restarts: 530
uf250-04.cnf fulfilled No. of Restarts: 234 No. of Flips: 2310 time to process: 1 seconds.
uf250-04.cnf , deadline. Restarts: 530
uf250-04.cnf , deadline. Restarts: 530
uf250-04.cnf , deadline. Restarts: 530
uf250-04.cnf fulfilled No. of Restarts: 268 No. of Flips: 4791 time to process: 1 seconds.
uf250-04.cnf fulfilled No. of Restarts: 59 No. of Flips: 4467 time to process: 0 seconds.
uf250-04.cnf , deadline. Restarts: 530
uf250-04.cnf fulfilled No. of Restarts: 259 No. of Flips: 4343 time to process: 1 seconds.
uf250-04.cnf fulfilled No. of Restarts: 216 No. of Flips: 3678 time to process: 2 seconds.
uf250-04.cnf fulfilled No. of Restarts: 489 No. of Flips: 1537 time to process: 1 seconds.
uf250-04.cnf , deadline. Restarts: 530
uf250-04.cnf , deadline. Restarts: 530
uf250-04.cnf , deadline. Restarts: 530
uf250-04.cnf , deadline. Restarts: 530
uf250-04.cnf , deadline. Restarts: 530
uf250-04.cnf , deadline. Restarts: 530
uf250-04.cnf fulfilled No. of Restarts: 261 No. of Flips: 3527 time to process: 1 seconds.
uf250-04.cnf , deadline. Restarts: 530
uf250-04.cnf , deadline. Restarts: 530
uf250-04.cnf fulfilled No. of Restarts: 32 No. of Flips: 2860 time to process: 0 seconds.
uf250-04.cnf , deadline. Restarts: 530
uf250-04.cnf fulfilled No. of Restarts: 43 No. of Flips: 3255 time to process: 0 seconds.
uf250-04.cnf fulfilled No. of Restarts: 63 No. of Flips: 3271 time to process: 2 seconds.
uf250-04.cnf , deadline. Restarts: 530
uf250-04.cnf , deadline. Restarts: 530
uf250-04.cnf fulfilled No. of Restarts: 33 No. of Flips: 4644 time to process: 0 seconds.
uf250-04.cnf fulfilled No. of Restarts: 395 No. of Flips: 1928 time to process: 1 seconds.
uf250-04.cnf , deadline. Restarts: 530
uf250-04.cnf fulfilled No. of Restarts: 84 No. of Flips: 3799 time to process: 0 seconds.
uf250-04.cnf , deadline. Restarts: 530
uf250-04.cnf , deadline. Restarts: 530
uf250-04.cnf , deadline. Restarts: 530
uf250-04.cnf , deadline. Restarts: 530
uf250-04.cnf , deadline. Restarts: 530
uf250-04.cnf fulfilled No. of Restarts: 104 No. of Flips: 3929 time to process: 0 seconds.
uf250-04.cnf fulfilled No. of Restarts: 168 No. of Flips: 1383 time to process: 0 seconds.
uf250-04.cnf fulfilled No. of Restarts: 403 No. of Flips: 661 time to process: 2 seconds.
uf250-04.cnf fulfilled No. of Restarts: 528 No. of Flips: 4503 time to process: 2 seconds.
uf250-04.cnf fulfilled No. of Restarts: 284 No. of Flips: 1731 time to process: 1 seconds.
uf250-04.cnf , deadline. Restarts: 530
uf250-04.cnf , deadline. Restarts: 530
uf250-04.cnf fulfilled No. of Restarts: 130 No. of Flips: 3424 time to process: 0 seconds.
uf250-04.cnf fulfilled No. of Restarts: 7 No. of Flips: 2448 time to process: 1 seconds.
uf250-04.cnf , deadline. Restarts: 530
uf250-04.cnf , deadline. Restarts: 530
uf250-04.cnf , deadline. Restarts: 530
uf250-04.cnf , deadline. Restarts: 530
uf250-04.cnf , deadline. Restarts: 530
uf250-04.cnf fulfilled No. of Restarts: 458 No. of Flips: 1442 time to process: 2 seconds.
uf250-04.cnf , deadline. Restarts: 530
uf250-04.cnf fulfilled No. of Restarts: 154 No. of Flips: 4030 time to process: 0 seconds.
uf250-04.cnf , deadline. Restarts: 530
uf250-04.cnf , deadline. Restarts: 530
uf250-04.cnf , deadline. Restarts: 530
uf250-04.cnf , deadline. Restarts: 530
uf250-04.cnf , deadline. Restarts: 530
uf250-04.cnf , deadline. Restarts: 530
uf250-04.cnf , deadline. Restarts: 530
uf250-04.cnf fulfilled No. of Restarts: 266 No. of Flips: 3194 time to process: 1 seconds.
uf250-04.cnf fulfilled No. of Restarts: 426 No. of Flips: 1753 time to process: 3 seconds.
uf250-04.cnf fulfilled No. of Restarts: 130 No. of Flips: 1325 time to process: 1 seconds.
uf250-04.cnf , deadline. Restarts: 530
uf250-04.cnf , deadline. Restarts: 530
uf250-04.cnf fulfilled No. of Restarts: 263 No. of Flips: 1574 time to process: 1 seconds.
uf250-04.cnf , deadline. Restarts: 530
uf250-04.cnf , deadline. Restarts: 530
uf250-04.cnf fulfilled No. of Restarts: 502 No. of Flips: 4705 time to process: 2 seconds.
uf250-04.cnf fulfilled No. of Restarts: 110 No. of Flips: 3323 time to process: 0 seconds.
uf250-04.cnf fulfilled No. of Restarts: 87 No. of Flips: 4564 time to process: 2 seconds.
uf250-04.cnf , deadline. Restarts: 530
uf250-04.cnf , deadline. Restarts: 530
uf250-04.cnf fulfilled No. of Restarts: 30 No. of Flips: 3073 time to process: 0 seconds.
uf250-04.cnf , deadline. Restarts: 530
uf250-04.cnf fulfilled No. of Restarts: 241 No. of Flips: 2131 time to process: 1 seconds.
uf250-04.cnf , deadline. Restarts: 530
uf250-04.cnf , deadline. Restarts: 530
uf250-04.cnf fulfilled No. of Restarts: 23 No. of Flips: 3389 time to process: 0 seconds.
uf250-04.cnf , deadline. Restarts: 530
uf250-04.cnf fulfilled No. of Restarts: 83 No. of Flips: 1337 time to process: 0 seconds.
uf250-04.cnf fulfilled No. of Restarts: 158 No. of Flips: 3235 time to process: 0 seconds.
uf250-04.cnf fulfilled No. of Restarts: 20 No. of Flips: 2117 time to process: 1 seconds.
uf250-04.cnf fulfilled No. of Restarts: 74 No. of Flips: 1339 time to process: 1 seconds.
uf250-04.cnf , deadline. Restarts: 530
uf250-04.cnf , deadline. Restarts: 530
uf250-04.cnf fulfilled No. of Restarts: 3 No. of Flips: 1689 time to process: 0 seconds.
uf250-04.cnf , deadline. Restarts: 530
uf250-04.cnf , deadline. Restarts: 530
uf250-04.cnf , deadline. Restarts: 530
uf250-04.cnf fulfilled No. of Restarts: 398 No. of Flips: 2930 time to process: 1 seconds.
uf250-04.cnf , deadline. Restarts: 530
uf250-04.cnf , deadline. Restarts: 530
uf250-04.cnf , deadline. Restarts: 530
uf250-04.cnf fulfilled No. of Restarts: 481 No. of Flips: 810 time to process: 1 seconds.
uf250-04.cnf fulfilled No. of Restarts: 10 No. of Flips: 4436 time to process: 0 seconds.
uf250-04.cnf fulfilled No. of Restarts: 479 No. of Flips: 1983 time to process: 2 seconds.
uf250-04.cnf , deadline. Restarts: 530
uf250-04.cnf fulfilled No. of Restarts: 464 No. of Flips: 3209 time to process: 2 seconds.
uf250-04.cnf , deadline. Restarts: 530
uf250-04.cnf fulfilled No. of Restarts: 260 No. of Flips: 1069 time to process: 1 seconds.
uf250-04.cnf fulfilled No. of Restarts: 126 No. of Flips: 4371 time to process: 0 seconds.
uf250-04.cnf , deadline. Restarts: 530
uf250-04.cnf , deadline. Restarts: 530
uf250-04.cnf fulfilled No. of Restarts: 196 No. of Flips: 4170 time to process: 1 seconds.
uf250-04.cnf , deadline. Restarts: 530
uf250-04.cnf , deadline. Restarts: 530
uf250-04.cnf , deadline. Restarts: 530
uf250-04.cnf , deadline. Restarts: 530
uf250-04.cnf , deadline. Restarts: 530
uf250-04.cnf fulfilled No. of Restarts: 60 No. of Flips: 2282 time to process: 0 seconds.
uf250-04.cnf , deadline. Restarts: 530
uf250-04.cnf , deadline. Restarts: 530
uf250-04.cnf , deadline. Restarts: 530
uf250-04.cnf , deadline. Restarts: 530
uf250-04.cnf , deadline. Restarts: 530
uf250-04.cnf , deadline. Restarts: 530
uf250-04.cnf fulfilled No. of Restarts: 381 No. of Flips: 4004 time to process: 1 seconds.
uf250-04.cnf fulfilled No. of Restarts: 225 No. of Flips: 4691 time to process: 2 seconds.
uf250-04.cnf fulfilled No. of Restarts: 24 No. of Flips: 1691 time to process: 0 seconds.
uf250-04.cnf , deadline. Restarts: 530
uf250-04.cnf fulfilled No. of Restarts: 510 No. of Flips: 3249 time to process: 2 seconds.
uf250-04.cnf , deadline. Restarts: 530
uf250-04.cnf fulfilled No. of Restarts: 359 No. of Flips: 3213 time to process: 2 seconds.
uf250-04.cnf , deadline. Restarts: 530
uf250-04.cnf , deadline. Restarts: 530
uf250-04.cnf fulfilled No. of Restarts: 72 No. of Flips: 791 time to process: 0 seconds.
uf250-04.cnf , deadline. Restarts: 530
uf250-04.cnf , deadline. Restarts: 530
uf250-04.cnf , deadline. Restarts: 530
uf250-04.cnf , deadline. Restarts: 530
uf250-04.cnf , deadline. Restarts: 530
uf250-04.cnf fulfilled No. of Restarts: 175 No. of Flips: 2012 time to process: 0 seconds.
uf250-04.cnf , deadline. Restarts: 530
uf250-04.cnf fulfilled No. of Restarts: 501 No. of Flips: 3636 time to process: 2 seconds.
uf250-04.cnf fulfilled No. of Restarts: 125 No. of Flips: 2928 time to process: 0 seconds.
uf250-04.cnf fulfilled No. of Restarts: 356 No. of Flips: 3553 time to process: 1 seconds.
uf250-04.cnf fulfilled No. of Restarts: 81 No. of Flips: 2141 time to process: 0 seconds.
uf250-04.cnf fulfilled No. of Restarts: 328 No. of Flips: 3366 time to process: 2 seconds.
uf250-04.cnf , deadline. Restarts: 530
uf250-04.cnf , deadline. Restarts: 530
uf250-04.cnf , deadline. Restarts: 530
uf250-04.cnf , deadline. Restarts: 530
uf250-04.cnf fulfilled No. of Restarts: 231 No. of Flips: 2415 time to process: 0 seconds.
uf250-04.cnf fulfilled No. of Restarts: 48 No. of Flips: 3709 time to process: 0 seconds.
uf250-04.cnf , deadline. Restarts: 530
uf250-04.cnf fulfilled No. of Restarts: 63 No. of Flips: 1548 time to process: 0 seconds.
uf250-04.cnf , deadline. Restarts: 530
uf250-04.cnf fulfilled No. of Restarts: 515 No. of Flips: 3390 time to process: 2 seconds.
uf250-04.cnf fulfilled No. of Restarts: 483 No. of Flips: 1105 time to process: 2 seconds.
uf250-04.cnf fulfilled No. of Restarts: 452 No. of Flips: 1506 time to process: 2 seconds.
uf250-04.cnf fulfilled No. of Restarts: 146 No. of Flips: 1823 time to process: 0 seconds.
uf250-04.cnf , deadline. Restarts: 530
uf250-04.cnf fulfilled No. of Restarts: 206 No. of Flips: 4781 time to process: 0 seconds.
uf250-04.cnf fulfilled No. of Restarts: 123 No. of Flips: 4304 time to process: 0 seconds.
uf250-04.cnf , deadline. Restarts: 530
uf250-04.cnf , deadline. Restarts: 530
uf250-04.cnf , deadline. Restarts: 530
uf250-04.cnf , deadline. Restarts: 530
uf250-04.cnf fulfilled No. of Restarts: 215 No. of Flips: 3354 time to process: 0 seconds.
uf250-04.cnf , deadline. Restarts: 530
uf250-04.cnf , deadline. Restarts: 530
uf250-04.cnf fulfilled No. of Restarts: 409 No. of Flips: 4514 time to process: 1 seconds.
uf250-04.cnf , deadline. Restarts: 530
uf250-04.cnf fulfilled No. of Restarts: 198 No. of Flips: 4181 time to process: 0 seconds.
uf250-04.cnf fulfilled No. of Restarts: 502 No. of Flips: 2971 time to process: 3 seconds.
uf250-04.cnf fulfilled No. of Restarts: 73 No. of Flips: 3965 time to process: 0 seconds.
uf250-04.cnf fulfilled No. of Restarts: 26 No. of Flips: 4934 time to process: 1 seconds.
uf250-04.cnf fulfilled No. of Restarts: 45 No. of Flips: 3876 time to process: 1 seconds.
uf250-04.cnf fulfilled No. of Restarts: 252 No. of Flips: 3430 time to process: 1 seconds.
uf250-04.cnf , deadline. Restarts: 530
uf250-04.cnf , deadline. Restarts: 530
uf250-04.cnf , deadline. Restarts: 530
uf250-04.cnf , deadline. Restarts: 530
uf250-04.cnf , deadline. Restarts: 530
uf250-04.cnf fulfilled No. of Restarts: 307 No. of Flips: 1774 time to process: 1 seconds.
uf250-04.cnf , deadline. Restarts: 530
uf250-04.cnf fulfilled No. of Restarts: 210 No. of Flips: 3272 time to process: 1 seconds.
uf250-04.cnf fulfilled No. of Restarts: 213 No. of Flips: 1709 time to process: 2 seconds.
uf250-04.cnf , deadline. Restarts: 530
uf250-04.cnf fulfilled No. of Restarts: 496 No. of Flips: 4297 time to process: 2 seconds.
uf250-04.cnf , deadline. Restarts: 530
uf250-04.cnf , deadline. Restarts: 530
uf250-04.cnf , deadline. Restarts: 530
uf250-04.cnf , deadline. Restarts: 530
uf250-04.cnf , deadline. Restarts: 530
uf250-04.cnf fulfilled No. of Restarts: 159 No. of Flips: 2384 time to process: 0 seconds.
uf250-04.cnf , deadline. Restarts: 530
uf250-04.cnf fulfilled No. of Restarts: 187 No. of Flips: 1574 time to process: 1 seconds.
uf250-04.cnf fulfilled No. of Restarts: 117 No. of Flips: 3399 time to process: 2 seconds.
uf250-04.cnf fulfilled No. of Restarts: 287 No. of Flips: 1299 time to process: 1 seconds.
uf250-04.cnf , deadline. Restarts: 530
uf250-04.cnf , deadline. Restarts: 530
uf250-04.cnf , deadline. Restarts: 530
uf250-04.cnf fulfilled No. of Restarts: 169 No. of Flips: 4694 time to process: 1 seconds.
uf250-04.cnf fulfilled No. of Restarts: 206 No. of Flips: 1470 time to process: 1 seconds.
uf250-04.cnf , deadline. Restarts: 530
uf250-04.cnf , deadline. Restarts: 530
uf250-04.cnf fulfilled No. of Restarts: 164 No. of Flips: 2071 time to process: 1 seconds.
uf250-04.cnf , deadline. Restarts: 530
uf250-04.cnf , deadline. Restarts: 530
uf250-04.cnf fulfilled No. of Restarts: 103 No. of Flips: 4108 time to process: 0 seconds.
uf250-04.cnf , deadline. Restarts: 530
uf250-04.cnf , deadline. Restarts: 530
uf250-04.cnf fulfilled No. of Restarts: 443 No. of Flips: 4997 time to process: 2 seconds.
uf250-04.cnf , deadline. Restarts: 530
uf250-04.cnf , deadline. Restarts: 530
uf250-04.cnf , deadline. Restarts: 530
uf250-04.cnf fulfilled No. of Restarts: 35 No. of Flips: 879 time to process: 0 seconds.
uf250-04.cnf fulfilled No. of Restarts: 412 No. of Flips: 1159 time to process: 3 seconds.
uf250-04.cnf , deadline. Restarts: 530
uf250-04.cnf fulfilled No. of Restarts: 286 No. of Flips: 897 time to process: 1 seconds.
uf250-04.cnf , deadline. Restarts: 530
uf250-04.cnf fulfilled No. of Restarts: 245 No. of Flips: 4641 time to process: 1 seconds.
uf250-04.cnf , deadline. Restarts: 530
uf250-04.cnf fulfilled No. of Restarts: 163 No. of Flips: 1745 time to process: 0 seconds.
uf250-04.cnf , deadline. Restarts: 530
uf250-04.cnf , deadline. Restarts: 530
uf250-04.cnf , deadline. Restarts: 530
uf250-04.cnf fulfilled No. of Restarts: 103 No. of Flips: 4572 time to process: 0 seconds.
uf250-04.cnf , deadline. Restarts: 530
uf250-04.cnf fulfilled No. of Restarts: 376 No. of Flips: 3699 time to process: 1 seconds.
uf250-04.cnf fulfilled No. of Restarts: 499 No. of Flips: 3138 time to process: 2 seconds.
uf250-04.cnf , deadline. Restarts: 530
uf250-04.cnf , deadline. Restarts: 530
uf250-04.cnf , deadline. Restarts: 530
uf250-04.cnf fulfilled No. of Restarts: 364 No. of Flips: 2888 time to process: 1 seconds.
uf250-04.cnf fulfilled No. of Restarts: 261 No. of Flips: 2380 time to process: 1 seconds.
uf250-04.cnf fulfilled No. of Restarts: 96 No. of Flips: 1798 time to process: 2 seconds.
uf250-04.cnf fulfilled No. of Restarts: 145 No. of Flips: 4492 time to process: 2 seconds.
uf250-04.cnf fulfilled No. of Restarts: 61 No. of Flips: 652 time to process: 0 seconds.
uf250-04.cnf fulfilled No. of Restarts: 508 No. of Flips: 2142 time to process: 3 seconds.
uf250-04.cnf fulfilled No. of Restarts: 189 No. of Flips: 2207 time to process: 0 seconds.
uf250-04.cnf , deadline. Restarts: 530
uf250-04.cnf fulfilled No. of Restarts: 44 No. of Flips: 3641 time to process: 0 seconds.
uf250-04.cnf , deadline. Restarts: 530
uf250-04.cnf fulfilled No. of Restarts: 173 No. of Flips: 4343 time to process: 0 seconds.
uf250-04.cnf , deadline. Restarts: 530
uf250-04.cnf fulfilled No. of Restarts: 436 No. of Flips: 1539 time to process: 1 seconds.
uf250-04.cnf , deadline. Restarts: 530
uf250-04.cnf , deadline. Restarts: 530
uf250-04.cnf fulfilled No. of Restarts: 420 No. of Flips: 1263 time to process: 2 seconds.
uf250-04.cnf , deadline. Restarts: 530
uf250-04.cnf , deadline. Restarts: 530
uf250-04.cnf fulfilled No. of Restarts: 8 No. of Flips: 2433 time to process: 0 seconds.
uf250-04.cnf fulfilled No. of Restarts: 469 No. of Flips: 1560 time to process: 1 seconds.
uf250-04.cnf fulfilled No. of Restarts: 299 No. of Flips: 2343 time to process: 1 seconds.
uf250-04.cnf , deadline. Restarts: 530
uf250-04.cnf fulfilled No. of Restarts: 478 No. of Flips: 4332 time to process: 2 seconds.
uf250-04.cnf , deadline. Restarts: 530
uf250-04.cnf , deadline. Restarts: 530
uf250-04.cnf fulfilled No. of Restarts: 380 No. of Flips: 2097 time to process: 1 seconds.
uf250-04.cnf , deadline. Restarts: 530
uf250-04.cnf , deadline. Restarts: 530
uf250-04.cnf , deadline. Restarts: 530
uf250-04.cnf fulfilled No. of Restarts: 288 No. of Flips: 4953 time to process: 1 seconds.
uf250-04.cnf fulfilled No. of Restarts: 239 No. of Flips: 2827 time to process: 2 seconds.
uf250-04.cnf fulfilled No. of Restarts: 79 No. of Flips: 1939 time to process: 0 seconds.
uf250-04.cnf , deadline. Restarts: 530
uf250-04.cnf fulfilled No. of Restarts: 425 No. of Flips: 2558 time to process: 1 seconds.
uf250-04.cnf fulfilled No. of Restarts: 520 No. of Flips: 2203 time to process: 2 seconds.
uf250-04.cnf fulfilled No. of Restarts: 317 No. of Flips: 1506 time to process: 1 seconds.
uf250-04.cnf , deadline. Restarts: 530
uf250-04.cnf fulfilled No. of Restarts: 33 No. of Flips: 1330 time to process: 0 seconds.
uf250-04.cnf fulfilled No. of Restarts: 453 No. of Flips: 2511 time to process: 4 seconds.
uf250-04.cnf , deadline. Restarts: 530
uf250-04.cnf , deadline. Restarts: 530
uf250-04.cnf fulfilled No. of Restarts: 43 No. of Flips: 4882 time to process: 0 seconds.
uf250-04.cnf fulfilled No. of Restarts: 83 No. of Flips: 4490 time to process: 0 seconds.
uf250-04.cnf , deadline. Restarts: 530
uf250-04.cnf , deadline. Restarts: 530
uf250-04.cnf , deadline. Restarts: 530
uf250-04.cnf fulfilled No. of Restarts: 212 No. of Flips: 1819 time to process: 0 seconds.
uf250-04.cnf fulfilled No. of Restarts: 350 No. of Flips: 1549 time to process: 2 seconds.
uf250-04.cnf fulfilled No. of Restarts: 435 No. of Flips: 2528 time to process: 1 seconds.
uf250-04.cnf , deadline. Restarts: 530
uf250-04.cnf , deadline. Restarts: 530
uf250-04.cnf fulfilled No. of Restarts: 192 No. of Flips: 1225 time to process: 1 seconds.
uf250-04.cnf fulfilled No. of Restarts: 35 No. of Flips: 3609 time to process: 1 seconds.
uf250-04.cnf fulfilled No. of Restarts: 333 No. of Flips: 2184 time to process: 3 seconds.
uf250-04.cnf fulfilled No. of Restarts: 460 No. of Flips: 3784 time to process: 2 seconds.
uf250-04.cnf , deadline. Restarts: 530
uf250-04.cnf , deadline. Restarts: 530
uf250-04.cnf fulfilled No. of Restarts: 511 No. of Flips: 2728 time to process: 2 seconds.
uf250-04.cnf fulfilled No. of Restarts: 105 No. of Flips: 1677 time to process: 0 seconds.
uf250-04.cnf , deadline. Restarts: 530
uf250-04.cnf fulfilled No. of Restarts: 334 No. of Flips: 3325 time to process: 1 seconds.
uf250-04.cnf , deadline. Restarts: 530
uf250-04.cnf , deadline. Restarts: 530
uf250-04.cnf fulfilled No. of Restarts: 464 No. of Flips: 2619 time to process: 1 seconds.
uf250-04.cnf , deadline. Restarts: 530
uf250-04.cnf , deadline. Restarts: 530
uf250-04.cnf fulfilled No. of Restarts: 288 No. of Flips: 3633 time to process: 1 seconds.
uf250-04.cnf fulfilled No. of Restarts: 378 No. of Flips: 4605 time to process: 2 seconds.
uf250-04.cnf fulfilled No. of Restarts: 72 No. of Flips: 1911 time to process: 0 seconds.
uf250-04.cnf , deadline. Restarts: 530
uf250-04.cnf , deadline. Restarts: 530
uf250-04.cnf , deadline. Restarts: 530
uf250-04.cnf , deadline. Restarts: 530
uf250-04.cnf fulfilled No. of Restarts: 208 No. of Flips: 2459 time to process: 1 seconds.
uf250-04.cnf fulfilled No. of Restarts: 177 No. of Flips: 3627 time to process: 2 seconds.
uf250-04.cnf fulfilled No. of Restarts: 324 No. of Flips: 2831 time to process: 2 seconds.
uf250-04.cnf fulfilled No. of Restarts: 34 No. of Flips: 2746 time to process: 0 seconds.
uf250-04.cnf , deadline. Restarts: 530
uf250-04.cnf , deadline. Restarts: 530
uf250-04.cnf , deadline. Restarts: 530
uf250-04.cnf fulfilled No. of Restarts: 416 No. of Flips: 2322 time to process: 1 seconds.
uf250-04.cnf fulfilled No. of Restarts: 93 No. of Flips: 3657 time to process: 0 seconds.
uf250-04.cnf , deadline. Restarts: 530
uf250-04.cnf fulfilled No. of Restarts: 23 No. of Flips: 3397 time to process: 0 seconds.
uf250-04.cnf , deadline. Restarts: 530
uf250-04.cnf , deadline. Restarts: 530
uf250-04.cnf , deadline. Restarts: 530
uf250-04.cnf , deadline. Restarts: 530
uf250-04.cnf , deadline. Restarts: 530
uf250-04.cnf , deadline. Restarts: 530
uf250-04.cnf , deadline. Restarts: 530
uf250-04.cnf , deadline. Restarts: 530
uf250-04.cnf , deadline. Restarts: 530
uf250-04.cnf fulfilled No. of Restarts: 154 No. of Flips: 4760 time to process: 0 seconds.
uf250-04.cnf fulfilled No. of Restarts: 359 No. of Flips: 3425 time to process: 2 seconds.
uf250-04.cnf fulfilled No. of Restarts: 273 No. of Flips: 2659 time to process: 1 seconds.
uf250-04.cnf fulfilled No. of Restarts: 101 No. of Flips: 2332 time to process: 1 seconds.
uf250-04.cnf , deadline. Restarts: 530
uf250-04.cnf , deadline. Restarts: 530
uf250-04.cnf , deadline. Restarts: 530
uf250-04.cnf , deadline. Restarts: 530
uf250-04.cnf , deadline. Restarts: 530
uf250-04.cnf fulfilled No. of Restarts: 51 No. of Flips: 3747 time to process: 0 seconds.
uf250-04.cnf , deadline. Restarts: 530
uf250-04.cnf fulfilled No. of Restarts: 48 No. of Flips: 3348 time to process: 0 seconds.
uf250-04.cnf , deadline. Restarts: 530
uf250-04.cnf fulfilled No. of Restarts: 406 No. of Flips: 2008 time to process: 1 seconds.
uf250-04.cnf , deadline. Restarts: 530
uf250-04.cnf fulfilled No. of Restarts: 205 No. of Flips: 2336 time to process: 0 seconds.
uf250-04.cnf fulfilled No. of Restarts: 141 No. of Flips: 3242 time to process: 0 seconds.
uf250-04.cnf , deadline. Restarts: 530
uf250-04.cnf , deadline. Restarts: 530
uf250-04.cnf fulfilled No. of Restarts: 275 No. of Flips: 4076 time to process: 1 seconds.
uf250-04.cnf fulfilled No. of Restarts: 330 No. of Flips: 1654 time to process: 2 seconds.
uf250-04.cnf , deadline. Restarts: 530
uf250-04.cnf , deadline. Restarts: 530
uf250-04.cnf fulfilled No. of Restarts: 185 No. of Flips: 2633 time to process: 0 seconds.
uf250-04.cnf , deadline. Restarts: 530
uf250-04.cnf fulfilled No. of Restarts: 130 No. of Flips: 4269 time to process: 0 seconds.
uf250-04.cnf fulfilled No. of Restarts: 100 No. of Flips: 3654 time to process: 1 seconds.
uf250-04.cnf fulfilled No. of Restarts: 435 No. of Flips: 4785 time to process: 3 seconds.
uf250-04.cnf , deadline. Restarts: 530
uf250-04.cnf fulfilled No. of Restarts: 466 No. of Flips: 1702 time to process: 2 seconds.
uf250-04.cnf , deadline. Restarts: 530
uf250-04.cnf fulfilled No. of Restarts: 239 No. of Flips: 4087 time to process: 0 seconds.
uf250-04.cnf , deadline. Restarts: 530
uf250-04.cnf , deadline. Restarts: 530
uf250-04.cnf fulfilled No. of Restarts: 410 No. of Flips: 4359 time to process: 1 seconds.
uf250-04.cnf , deadline. Restarts: 530
uf250-04.cnf , deadline. Restarts: 530
uf250-04.cnf , deadline. Restarts: 530
uf250-04.cnf fulfilled No. of Restarts: 440 No. of Flips: 2232 time to process: 2 seconds.
uf250-04.cnf , deadline. Restarts: 530
uf250-04.cnf fulfilled No. of Restarts: 480 No. of Flips: 2750 time to process: 2 seconds.
uf250-04.cnf , deadline. Restarts: 530
uf250-04.cnf , deadline. Restarts: 530
uf250-04.cnf , deadline. Restarts: 530
uf250-04.cnf fulfilled No. of Restarts: 29 No. of Flips: 3725 time to process: 0 seconds.
uf250-04.cnf , deadline. Restarts: 530
uf250-04.cnf fulfilled No. of Restarts: 34 No. of Flips: 3143 time to process: 0 seconds.
uf250-04.cnf , deadline. Restarts: 530
uf250-04.cnf , deadline. Restarts: 530
uf250-04.cnf fulfilled No. of Restarts: 501 No. of Flips: 4001 time to process: 2 seconds.
uf250-04.cnf fulfilled No. of Restarts: 188 No. of Flips: 1341 time to process: 0 seconds.
uf250-04.cnf fulfilled No. of Restarts: 275 No. of Flips: 4704 time to process: 2 seconds.
uf250-04.cnf fulfilled No. of Restarts: 507 No. of Flips: 3860 time to process: 2 seconds.
uf250-04.cnf fulfilled No. of Restarts: 385 No. of Flips: 1365 time to process: 1 seconds.
uf250-04.cnf fulfilled No. of Restarts: 222 No. of Flips: 4802 time to process: 1 seconds.
uf250-04.cnf , deadline. Restarts: 530
uf250-04.cnf fulfilled No. of Restarts: 54 No. of Flips: 3450 time to process: 0 seconds.
uf250-04.cnf fulfilled No. of Restarts: 183 No. of Flips: 4032 time to process: 2 seconds.
uf250-04.cnf fulfilled No. of Restarts: 20 No. of Flips: 1812 time to process: 1 seconds.
uf250-04.cnf , deadline. Restarts: 530
uf250-04.cnf fulfilled No. of Restarts: 519 No. of Flips: 4461 time to process: 2 seconds.
uf250-04.cnf , deadline. Restarts: 530
uf250-04.cnf , deadline. Restarts: 530
uf250-04.cnf , deadline. Restarts: 530
uf250-04.cnf , deadline. Restarts: 530
uf250-04.cnf , deadline. Restarts: 530
uf250-04.cnf , deadline. Restarts: 530
uf250-04.cnf fulfilled No. of Restarts: 494 No. of Flips: 3551 time to process: 2 seconds.
uf250-04.cnf fulfilled No. of Restarts: 183 No. of Flips: 4936 time to process: 0 seconds.
uf250-04.cnf , deadline. Restarts: 530
uf250-04.cnf , deadline. Restarts: 530
uf250-04.cnf , deadline. Restarts: 530
uf250-04.cnf , deadline. Restarts: 530
uf250-04.cnf fulfilled No. of Restarts: 203 No. of Flips: 3254 time to process: 1 seconds.
uf250-04.cnf , deadline. Restarts: 530
uf250-04.cnf fulfilled No. of Restarts: 366 No. of Flips: 3622 time to process: 1 seconds.
uf250-04.cnf fulfilled No. of Restarts: 178 No. of Flips: 4255 time to process: 1 seconds.
uf250-04.cnf , deadline. Restarts: 530
uf250-04.cnf , deadline. Restarts: 530
uf250-04.cnf , deadline. Restarts: 530
uf250-04.cnf , deadline. Restarts: 530
uf250-04.cnf fulfilled No. of Restarts: 192 No. of Flips: 3586 time to process: 0 seconds.
uf250-04.cnf , deadline. Restarts: 530
uf250-04.cnf fulfilled No. of Restarts: 287 No. of Flips: 3247 time to process: 1 seconds.
uf250-04.cnf fulfilled No. of Restarts: 412 No. of Flips: 1605 time to process: 3 seconds.
uf250-04.cnf fulfilled No. of Restarts: 183 No. of Flips: 1345 time to process: 1 seconds.
uf250-04.cnf , deadline. Restarts: 530
uf250-04.cnf , deadline. Restarts: 530
uf250-04.cnf , deadline. Restarts: 530
uf250-04.cnf , deadline. Restarts: 530
uf250-04.cnf , deadline. Restarts: 530
uf250-04.cnf , deadline. Restarts: 530
uf250-04.cnf fulfilled No. of Restarts: 151 No. of Flips: 3258 time to process: 0 seconds.
uf250-04.cnf , deadline. Restarts: 530
uf250-04.cnf , deadline. Restarts: 530
uf250-04.cnf fulfilled No. of Restarts: 84 No. of Flips: 3863 time to process: 0 seconds.
uf250-04.cnf fulfilled No. of Restarts: 265 No. of Flips: 2338 time to process: 2 seconds.
uf250-04.cnf , deadline. Restarts: 530
uf250-04.cnf fulfilled No. of Restarts: 362 No. of Flips: 1311 time to process: 2 seconds.
uf250-04.cnf , deadline. Restarts: 530
uf250-04.cnf fulfilled No. of Restarts: 526 No. of Flips: 3989 time to process: 2 seconds.
uf250-04.cnf fulfilled No. of Restarts: 37 No. of Flips: 4726 time to process: 0 seconds.
uf250-04.cnf , deadline. Restarts: 530
uf250-04.cnf , deadline. Restarts: 530
uf250-04.cnf fulfilled No. of Restarts: 415 No. of Flips: 4237 time to process: 1 seconds.
uf250-04.cnf , deadline. Restarts: 530
uf250-04.cnf , deadline. Restarts: 530
uf250-04.cnf fulfilled No. of Restarts: 50 No. of Flips: 2654 time to process: 0 seconds.
uf250-04.cnf fulfilled No. of Restarts: 445 No. of Flips: 3985 time to process: 1 seconds.
uf250-04.cnf fulfilled No. of Restarts: 245 No. of Flips: 2979 time to process: 1 seconds.
uf250-04.cnf fulfilled No. of Restarts: 69 No. of Flips: 1083 time to process: 1 seconds.
uf250-04.cnf fulfilled No. of Restarts: 378 No. of Flips: 1876 time to process: 3 seconds.
uf250-04.cnf , deadline. Restarts: 530
uf250-04.cnf fulfilled No. of Restarts: 3 No. of Flips: 1117 time to process: 0 seconds.
uf250-04.cnf fulfilled No. of Restarts: 152 No. of Flips: 4698 time to process: 3 seconds.
uf250-04.cnf , deadline. Restarts: 530
uf250-04.cnf , deadline. Restarts: 530
uf250-04.cnf fulfilled No. of Restarts: 270 No. of Flips: 2834 time to process: 1 seconds.
uf250-04.cnf fulfilled No. of Restarts: 221 No. of Flips: 1463 time to process: 1 seconds.
uf250-04.cnf , deadline. Restarts: 530
uf250-04.cnf , deadline. Restarts: 530
uf250-04.cnf , deadline. Restarts: 530
uf250-04.cnf , deadline. Restarts: 530
uf250-04.cnf fulfilled No. of Restarts: 260 No. of Flips: 3049 time to process: 1 seconds.
uf250-04.cnf fulfilled No. of Restarts: 54 No. of Flips: 1923 time to process: 0 seconds.
uf250-04.cnf fulfilled No. of Restarts: 430 No. of Flips: 2250 time to process: 2 seconds.
uf250-04.cnf fulfilled No. of Restarts: 236 No. of Flips: 3854 time to process: 1 seconds.
uf250-04.cnf fulfilled No. of Restarts: 402 No. of Flips: 3933 time to process: 3 seconds.
uf250-04.cnf , deadline. Restarts: 530
uf250-04.cnf fulfilled No. of Restarts: 259 No. of Flips: 1768 time to process: 1 seconds.
uf250-04.cnf fulfilled No. of Restarts: 391 No. of Flips: 4588 time to process: 1 seconds.
uf250-04.cnf , deadline. Restarts: 530
uf250-04.cnf fulfilled No. of Restarts: 245 No. of Flips: 3655 time to process: 1 seconds.
uf250-04.cnf fulfilled No. of Restarts: 128 No. of Flips: 4327 time to process: 1 seconds.
uf250-04.cnf fulfilled No. of Restarts: 179 No. of Flips: 4754 time to process: 0 seconds.
uf250-04.cnf fulfilled No. of Restarts: 499 No. of Flips: 1896 time to process: 2 seconds.
uf250-04.cnf , deadline. Restarts: 530
uf250-04.cnf fulfilled No. of Restarts: 102 No. of Flips: 2914 time to process: 0 seconds.
uf250-04.cnf , deadline. Restarts: 530
uf250-04.cnf fulfilled No. of Restarts: 72 No. of Flips: 4952 time to process: 0 seconds.
uf250-04.cnf fulfilled No. of Restarts: 36 No. of Flips: 4646 time to process: 0 seconds.
uf250-04.cnf , deadline. Restarts: 530
uf250-04.cnf , deadline. Restarts: 530
uf250-04.cnf fulfilled No. of Restarts: 29 No. of Flips: 4696 time to process: 0 seconds.
uf250-04.cnf fulfilled No. of Restarts: 112 No. of Flips: 4950 time to process: 2 seconds.
uf250-04.cnf , deadline. Restarts: 530
uf250-04.cnf , deadline. Restarts: 530
uf250-04.cnf fulfilled No. of Restarts: 257 No. of Flips: 2798 time to process: 1 seconds.
uf250-04.cnf fulfilled No. of Restarts: 487 No. of Flips: 3746 time to process: 2 seconds.
uf250-04.cnf fulfilled No. of Restarts: 97 No. of Flips: 4196 time to process: 0 seconds.
uf250-04.cnf fulfilled No. of Restarts: 39 No. of Flips: 2630 time to process: 0 seconds.
uf250-04.cnf , deadline. Restarts: 530
uf250-04.cnf , deadline. Restarts: 530
uf250-04.cnf , deadline. Restarts: 530
uf250-04.cnf fulfilled No. of Restarts: 39 No. of Flips: 3003 time to process: 0 seconds.
uf250-04.cnf , deadline. Restarts: 530
uf250-04.cnf , deadline. Restarts: 530
uf250-04.cnf fulfilled No. of Restarts: 108 No. of Flips: 1654 time to process: 0 seconds.
uf250-04.cnf , deadline. Restarts: 530
uf250-04.cnf , deadline. Restarts: 530
uf250-04.cnf fulfilled No. of Restarts: 106 No. of Flips: 2670 time to process: 0 seconds.
uf250-04.cnf fulfilled No. of Restarts: 300 No. of Flips: 3572 time to process: 3 seconds.
uf250-04.cnf , deadline. Restarts: 530
uf250-04.cnf fulfilled No. of Restarts: 366 No. of Flips: 3507 time to process: 1 seconds.
uf250-04.cnf fulfilled No. of Restarts: 35 No. of Flips: 2676 time to process: 1 seconds.
uf250-04.cnf , deadline. Restarts: 530
uf250-04.cnf , deadline. Restarts: 530
uf250-04.cnf , deadline. Restarts: 530
uf250-04.cnf , deadline. Restarts: 530
uf250-04.cnf fulfilled No. of Restarts: 372 No. of Flips: 4106 time to process: 1 seconds.
uf250-04.cnf fulfilled No. of Restarts: 398 No. of Flips: 4445 time to process: 2 seconds.
uf250-04.cnf fulfilled No. of Restarts: 327 No. of Flips: 1108 time to process: 1 seconds.
uf250-04.cnf fulfilled No. of Restarts: 349 No. of Flips: 2790 time to process: 2 seconds.
uf250-04.cnf , deadline. Restarts: 530
uf250-04.cnf fulfilled No. of Restarts: 405 No. of Flips: 3617 time to process: 1 seconds.
uf250-04.cnf , deadline. Restarts: 530
uf250-04.cnf , deadline. Restarts: 530
uf250-04.cnf , deadline. Restarts: 530
uf250-04.cnf , deadline. Restarts: 530
uf250-04.cnf , deadline. Restarts: 530
uf250-04.cnf fulfilled No. of Restarts: 296 No. of Flips: 2750 time to process: 1 seconds.
uf250-04.cnf , deadline. Restarts: 530
uf250-04.cnf fulfilled No. of Restarts: 213 No. of Flips: 2331 time to process: 0 seconds.
uf250-04.cnf , deadline. Restarts: 530
uf250-04.cnf , deadline. Restarts: 530
uf250-04.cnf fulfilled No. of Restarts: 402 No. of Flips: 4598 time to process: 1 seconds.
uf250-04.cnf , deadline. Restarts: 530
uf250-04.cnf , deadline. Restarts: 530
uf250-04.cnf fulfilled No. of Restarts: 201 No. of Flips: 2280 time to process: 0 seconds.
uf250-04.cnf , deadline. Restarts: 530
uf250-04.cnf fulfilled No. of Restarts: 366 No. of Flips: 2520 time to process: 2 seconds.
uf250-04.cnf fulfilled No. of Restarts: 259 No. of Flips: 1135 time to process: 1 seconds.
uf250-04.cnf fulfilled No. of Restarts: 234 No. of Flips: 4130 time to process: 1 seconds.
uf250-04.cnf , deadline. Restarts: 530
uf250-04.cnf fulfilled No. of Restarts: 224 No. of Flips: 1418 time to process: 1 seconds.
uf250-04.cnf , deadline. Restarts: 530
uf250-04.cnf fulfilled No. of Restarts: 95 No. of Flips: 3798 time to process: 0 seconds.
uf250-04.cnf , deadline. Restarts: 530
uf250-04.cnf fulfilled No. of Restarts: 133 No. of Flips: 3555 time to process: 0 seconds.
uf250-04.cnf fulfilled No. of Restarts: 32 No. of Flips: 2229 time to process: 0 seconds.
uf250-04.cnf fulfilled No. of Restarts: 454 No. of Flips: 1905 time to process: 3 seconds.
uf250-04.cnf fulfilled No. of Restarts: 150 No. of Flips: 752 time to process: 0 seconds.
uf250-04.cnf fulfilled No. of Restarts: 82 No. of Flips: 4661 time to process: 0 seconds.
uf250-04.cnf fulfilled No. of Restarts: 495 No. of Flips: 2784 time to process: 4 seconds.
uf250-04.cnf fulfilled No. of Restarts: 366 No. of Flips: 1783 time to process: 1 seconds.
uf250-04.cnf fulfilled No. of Restarts: 145 No. of Flips: 3233 time to process: 0 seconds.
uf250-04.cnf , deadline. Restarts: 530
uf250-04.cnf fulfilled No. of Restarts: 14 No. of Flips: 3980 time to process: 0 seconds.
uf250-04.cnf fulfilled No. of Restarts: 362 No. of Flips: 765 time to process: 3 seconds.
uf250-04.cnf , deadline. Restarts: 530
uf250-04.cnf , deadline. Restarts: 530
uf250-04.cnf fulfilled No. of Restarts: 240 No. of Flips: 2361 time to process: 0 seconds.
uf250-04.cnf fulfilled No. of Restarts: 254 No. of Flips: 1178 time to process: 2 seconds.
uf250-04.cnf , deadline. Restarts: 530
uf250-04.cnf fulfilled No. of Restarts: 217 No. of Flips: 4172 time to process: 1 seconds.
uf250-04.cnf fulfilled No. of Restarts: 77 No. of Flips: 1595 time to process: 1 seconds.
uf250-04.cnf fulfilled No. of Restarts: 437 No. of Flips: 4018 time to process: 3 seconds.
uf250-04.cnf , deadline. Restarts: 530
uf250-04.cnf fulfilled No. of Restarts: 397 No. of Flips: 3491 time to process: 1 seconds.
uf250-04.cnf , deadline. Restarts: 530
uf250-04.cnf , deadline. Restarts: 530
uf250-04.cnf , deadline. Restarts: 530
uf250-04.cnf fulfilled No. of Restarts: 247 No. of Flips: 3048 time to process: 1 seconds.
uf250-04.cnf fulfilled No. of Restarts: 15 No. of Flips: 2210 time to process: 1 seconds.
uf250-04.cnf fulfilled No. of Restarts: 231 No. of Flips: 4891 time to process: 0 seconds.
uf250-04.cnf , deadline. Restarts: 530
uf250-04.cnf , deadline. Restarts: 530
uf250-04.cnf , deadline. Restarts: 530
uf250-04.cnf , deadline. Restarts: 530
uf250-04.cnf fulfilled No. of Restarts: 260 No. of Flips: 2831 time to process: 1 seconds.
uf250-04.cnf , deadline. Restarts: 530
uf250-04.cnf fulfilled No. of Restarts: 310 No. of Flips: 4425 time to process: 1 seconds.
uf250-04.cnf , deadline. Restarts: 530
uf250-04.cnf , deadline. Restarts: 530
uf250-04.cnf fulfilled No. of Restarts: 15 No. of Flips: 4745 time to process: 0 seconds.
uf250-04.cnf , deadline. Restarts: 530
uf250-04.cnf fulfilled No. of Restarts: 73 No. of Flips: 2519 time to process: 0 seconds.
uf250-04.cnf fulfilled No. of Restarts: 47 No. of Flips: 2782 time to process: 0 seconds.
uf250-04.cnf , deadline. Restarts: 530
uf250-04.cnf , deadline. Restarts: 530
uf250-04.cnf fulfilled No. of Restarts: 497 No. of Flips: 3989 time to process: 2 seconds.
uf250-04.cnf fulfilled No. of Restarts: 97 No. of Flips: 3460 time to process: 0 seconds.
uf250-04.cnf fulfilled No. of Restarts: 110 No. of Flips: 4313 time to process: 2 seconds.
uf250-04.cnf , deadline. Restarts: 530
uf250-04.cnf fulfilled No. of Restarts: 178 No. of Flips: 2864 time to process: 1 seconds.
uf250-04.cnf fulfilled No. of Restarts: 146 No. of Flips: 3605 time to process: 1 seconds.
uf250-04.cnf fulfilled No. of Restarts: 205 No. of Flips: 4743 time to process: 0 seconds.
uf250-04.cnf , deadline. Restarts: 530
uf250-04.cnf fulfilled No. of Restarts: 172 No. of Flips: 1943 time to process: 0 seconds.
uf250-04.cnf , deadline. Restarts: 530
uf250-04.cnf fulfilled No. of Restarts: 280 No. of Flips: 1547 time to process: 1 seconds.
uf250-04.cnf fulfilled No. of Restarts: 215 No. of Flips: 1577 time to process: 0 seconds.
uf250-04.cnf fulfilled No. of Restarts: 261 No. of Flips: 2340 time to process: 1 seconds.
uf250-04.cnf fulfilled No. of Restarts: 236 No. of Flips: 2142 time to process: 3 seconds.
uf250-04.cnf , deadline. Restarts: 530
uf250-04.cnf , deadline. Restarts: 530
uf250-04.cnf fulfilled No. of Restarts: 129 No. of Flips: 3492 time to process: 0 seconds.
uf250-04.cnf , deadline. Restarts: 530
uf250-04.cnf , deadline. Restarts: 530
uf250-04.cnf , deadline. Restarts: 530
uf250-04.cnf fulfilled No. of Restarts: 405 No. of Flips: 3205 time to process: 2 seconds.
uf250-04.cnf , deadline. Restarts: 530
uf250-04.cnf fulfilled No. of Restarts: 68 No. of Flips: 2927 time to process: 0 seconds.
uf250-04.cnf , deadline. Restarts: 530
uf250-04.cnf , deadline. Restarts: 530
uf250-04.cnf , deadline. Restarts: 530
uf250-04.cnf fulfilled No. of Restarts: 249 No. of Flips: 4773 time to process: 1 seconds.
uf250-04.cnf , deadline. Restarts: 530
uf250-04.cnf fulfilled No. of Restarts: 202 No. of Flips: 1563 time to process: 1 seconds.
uf250-04.cnf , deadline. Restarts: 530
uf250-04.cnf fulfilled No. of Restarts: 475 No. of Flips: 4086 time to process: 2 seconds.
uf250-04.cnf , deadline. Restarts: 530
uf250-04.cnf fulfilled No. of Restarts: 337 No. of Flips: 3304 time to process: 1 seconds.
uf250-04.cnf fulfilled No. of Restarts: 93 No. of Flips: 4980 time to process: 0 seconds.
uf250-04.cnf , deadline. Restarts: 530
uf250-04.cnf fulfilled No. of Restarts: 124 No. of Flips: 4170 time to process: 0 seconds.
uf250-04.cnf , deadline. Restarts: 530
uf250-04.cnf fulfilled No. of Restarts: 102 No. of Flips: 3171 time to process: 0 seconds.
uf250-04.cnf , deadline. Restarts: 530
uf250-04.cnf , deadline. Restarts: 530
uf250-04.cnf fulfilled No. of Restarts: 258 No. of Flips: 3895 time to process: 1 seconds.
uf250-04.cnf fulfilled No. of Restarts: 252 No. of Flips: 2994 time to process: 2 seconds.
uf250-04.cnf , deadline. Restarts: 530
uf250-04.cnf fulfilled No. of Restarts: 335 No. of Flips: 1909 time to process: 1 seconds.
uf250-04.cnf , deadline. Restarts: 530
uf250-04.cnf fulfilled No. of Restarts: 472 No. of Flips: 4701 time to process: 2 seconds.
uf250-04.cnf fulfilled No. of Restarts: 329 No. of Flips: 4921 time to process: 1 seconds.
uf250-04.cnf , deadline. Restarts: 530
uf250-04.cnf fulfilled No. of Restarts: 133 No. of Flips: 4230 time to process: 0 seconds.
uf250-04.cnf , deadline. Restarts: 530
uf250-04.cnf fulfilled No. of Restarts: 202 No. of Flips: 2279 time to process: 1 seconds.
uf250-04.cnf , deadline. Restarts: 530
uf250-04.cnf , deadline. Restarts: 530
uf250-04.cnf , deadline. Restarts: 530
uf250-04.cnf , deadline. Restarts: 530
uf250-04.cnf , deadline. Restarts: 530
uf250-04.cnf , deadline. Restarts: 530
uf250-04.cnf , deadline. Restarts: 530
uf250-04.cnf , deadline. Restarts: 530
uf250-04.cnf , deadline. Restarts: 530
uf250-04.cnf , deadline. Restarts: 530
uf250-04.cnf , deadline. Restarts: 530
uf250-04.cnf fulfilled No. of Restarts: 197 No. of Flips: 3652 time to process: 0 seconds.
uf250-04.cnf fulfilled No. of Restarts: 429 No. of Flips: 2500 time to process: 2 seconds.
uf250-04.cnf , deadline. Restarts: 530
uf250-04.cnf , deadline. Restarts: 530
uf250-04.cnf , deadline. Restarts: 530
uf250-04.cnf , deadline. Restarts: 530
uf250-04.cnf fulfilled No. of Restarts: 204 No. of Flips: 3735 time to process: 0 seconds.
uf250-04.cnf , deadline. Restarts: 530
uf250-04.cnf , deadline. Restarts: 530
uf250-04.cnf fulfilled No. of Restarts: 13 No. of Flips: 3078 time to process: 0 seconds.
uf250-04.cnf fulfilled No. of Restarts: 390 No. of Flips: 3345 time to process: 4 seconds.
uf250-04.cnf , deadline. Restarts: 530
uf250-04.cnf fulfilled No. of Restarts: 29 No. of Flips: 1927 time to process: 0 seconds.
uf250-04.cnf fulfilled No. of Restarts: 475 No. of Flips: 1529 time to process: 3 seconds.
uf250-04.cnf , deadline. Restarts: 530
uf250-04.cnf , deadline. Restarts: 530
uf250-04.cnf , deadline. Restarts: 530
uf250-04.cnf , deadline. Restarts: 530
uf250-04.cnf fulfilled No. of Restarts: 271 No. of Flips: 3801 time to process: 1 seconds.
uf250-04.cnf , deadline. Restarts: 530
uf250-04.cnf fulfilled No. of Restarts: 345 No. of Flips: 432 time to process: 2 seconds.
uf250-04.cnf , deadline. Restarts: 530
uf250-04.cnf , deadline. Restarts: 530
uf250-04.cnf fulfilled No. of Restarts: 204 No. of Flips: 4551 time to process: 1 seconds.
uf250-04.cnf , deadline. Restarts: 530
uf250-04.cnf fulfilled No. of Restarts: 382 No. of Flips: 4780 time to process: 1 seconds.
uf250-04.cnf fulfilled No. of Restarts: 93 No. of Flips: 1366 time to process: 1 seconds.
uf250-04.cnf fulfilled No. of Restarts: 6 No. of Flips: 2681 time to process: 0 seconds.
uf250-04.cnf , deadline. Restarts: 530
uf250-04.cnf , deadline. Restarts: 530
uf250-04.cnf , deadline. Restarts: 530
uf250-04.cnf , deadline. Restarts: 530
uf250-04.cnf fulfilled No. of Restarts: 481 No. of Flips: 2141 time to process: 1 seconds.
uf250-04.cnf , deadline. Restarts: 530
uf250-04.cnf fulfilled No. of Restarts: 425 No. of Flips: 3348 time to process: 1 seconds.
uf250-04.cnf fulfilled No. of Restarts: 181 No. of Flips: 1707 time to process: 0 seconds.
uf250-04.cnf , deadline. Restarts: 530
uf250-04.cnf fulfilled No. of Restarts: 281 No. of Flips: 3291 time to process: 1 seconds.
uf250-04.cnf fulfilled No. of Restarts: 374 No. of Flips: 3359 time to process: 2 seconds.
uf250-04.cnf , deadline. Restarts: 530
uf250-04.cnf , deadline. Restarts: 530
uf250-04.cnf fulfilled No. of Restarts: 85 No. of Flips: 2329 time to process: 0 seconds.
uf250-04.cnf fulfilled No. of Restarts: 346 No. of Flips: 2492 time to process: 3 seconds.
uf250-04.cnf , deadline. Restarts: 530
uf250-04.cnf , deadline. Restarts: 530
uf250-04.cnf fulfilled No. of Restarts: 451 No. of Flips: 3194 time to process: 1 seconds.
uf250-04.cnf , deadline. Restarts: 530
uf250-04.cnf , deadline. Restarts: 530
uf250-04.cnf , deadline. Restarts: 530
uf250-04.cnf fulfilled No. of Restarts: 81 No. of Flips: 2622 time to process: 0 seconds.
uf250-04.cnf , deadline. Restarts: 530
uf250-04.cnf fulfilled No. of Restarts: 233 No. of Flips: 863 time to process: 0 seconds.
uf250-04.cnf , deadline. Restarts: 530
uf250-04.cnf fulfilled No. of Restarts: 42 No. of Flips: 3805 time to process: 0 seconds.
uf250-04.cnf fulfilled No. of Restarts: 206 No. of Flips: 2319 time to process: 1 seconds.
uf250-04.cnf fulfilled No. of Restarts: 241 No. of Flips: 2034 time to process: 1 seconds.
uf250-04.cnf , deadline. Restarts: 530
uf250-04.cnf , deadline. Restarts: 530
uf250-04.cnf fulfilled No. of Restarts: 294 No. of Flips: 2315 time to process: 1 seconds.
uf250-04.cnf fulfilled No. of Restarts: 129 No. of Flips: 3272 time to process: 0 seconds.
uf250-04.cnf fulfilled No. of Restarts: 137 No. of Flips: 754 time to process: 1 seconds.
uf250-04.cnf , deadline. Restarts: 530
uf250-04.cnf , deadline. Restarts: 530
uf250-04.cnf , deadline. Restarts: 530
uf250-04.cnf fulfilled No. of Restarts: 181 No. of Flips: 3352 time to process: 1 seconds.
uf250-04.cnf , deadline. Restarts: 530
uf250-04.cnf fulfilled No. of Restarts: 460 No. of Flips: 2584 time to process: 2 seconds.
uf250-04.cnf , deadline. Restarts: 530
uf250-04.cnf , deadline. Restarts: 530
uf250-04.cnf fulfilled No. of Restarts: 350 No. of Flips: 2790 time to process: 1 seconds.
uf250-04.cnf , deadline. Restarts: 530
uf250-04.cnf fulfilled No. of Restarts: 383 No. of Flips: 1335 time to process: 1 seconds.
uf250-04.cnf fulfilled No. of Restarts: 402 No. of Flips: 2479 time to process: 2 seconds.
uf250-04.cnf , deadline. Restarts: 530
uf250-04.cnf , deadline. Restarts: 530
uf250-04.cnf fulfilled No. of Restarts: 192 No. of Flips: 2781 time to process: 0 seconds.
uf250-04.cnf fulfilled No. of Restarts: 230 No. of Flips: 2783 time to process: 0 seconds.
uf250-04.cnf fulfilled No. of Restarts: 236 No. of Flips: 3258 time to process: 1 seconds.
uf250-04.cnf fulfilled No. of Restarts: 346 No. of Flips: 1925 time to process: 2 seconds.
uf250-04.cnf fulfilled No. of Restarts: 233 No. of Flips: 2815 time to process: 2 seconds.
uf250-04.cnf fulfilled No. of Restarts: 4 No. of Flips: 4024 time to process: 0 seconds.
uf250-04.cnf fulfilled No. of Restarts: 34 No. of Flips: 2660 time to process: 1 seconds.
uf250-04.cnf fulfilled No. of Restarts: 325 No. of Flips: 3177 time to process: 3 seconds.
uf250-04.cnf , deadline. Restarts: 530
uf250-04.cnf , deadline. Restarts: 530
uf250-04.cnf fulfilled No. of Restarts: 115 No. of Flips: 1733 time to process: 0 seconds.
uf250-04.cnf fulfilled No. of Restarts: 79 No. of Flips: 3067 time to process: 0 seconds.
uf250-04.cnf fulfilled No. of Restarts: 158 No. of Flips: 2131 time to process: 1 seconds.
uf250-04.cnf fulfilled No. of Restarts: 30 No. of Flips: 2785 time to process: 0 seconds.
uf250-04.cnf fulfilled No. of Restarts: 33 No. of Flips: 2168 time to process: 1 seconds.
uf250-04.cnf fulfilled No. of Restarts: 321 No. of Flips: 4694 time to process: 3 seconds.
uf250-04.cnf , deadline. Restarts: 530
uf250-04.cnf , deadline. Restarts: 530
uf250-04.cnf , deadline. Restarts: 530
uf250-04.cnf , deadline. Restarts: 530
uf250-04.cnf , deadline. Restarts: 530
uf250-04.cnf , deadline. Restarts: 530
uf250-04.cnf fulfilled No. of Restarts: 97 No. of Flips: 2108 time to process: 0 seconds.
uf250-04.cnf fulfilled No. of Restarts: 271 No. of Flips: 1809 time to process: 1 seconds.
uf250-04.cnf , deadline. Restarts: 530
uf250-04.cnf , deadline. Restarts: 530
uf250-04.cnf fulfilled No. of Restarts: 61 No. of Flips: 1891 time to process: 0 seconds.
uf250-04.cnf fulfilled No. of Restarts: 235 No. of Flips: 1355 time to process: 3 seconds.
uf250-04.cnf , deadline. Restarts: 530
uf250-04.cnf fulfilled No. of Restarts: 382 No. of Flips: 2919 time to process: 1 seconds.
uf250-04.cnf fulfilled No. of Restarts: 348 No. of Flips: 1321 time to process: 2 seconds.
uf250-04.cnf , deadline. Restarts: 530
uf250-04.cnf , deadline. Restarts: 530
uf250-04.cnf fulfilled No. of Restarts: 45 No. of Flips: 1268 time to process: 0 seconds.
uf250-04.cnf fulfilled No. of Restarts: 223 No. of Flips: 4499 time to process: 1 seconds.
uf250-04.cnf , deadline. Restarts: 530
uf250-04.cnf fulfilled No. of Restarts: 1 No. of Flips: 1911 time to process: 0 seconds.
uf250-04.cnf fulfilled No. of Restarts: 339 No. of Flips: 2221 time to process: 3 seconds.
uf250-04.cnf fulfilled No. of Restarts: 262 No. of Flips: 4745 time to process: 1 seconds.
uf250-04.cnf fulfilled No. of Restarts: 59 No. of Flips: 4304 time to process: 0 seconds.
uf250-04.cnf fulfilled No. of Restarts: 514 No. of Flips: 3296 time to process: 4 seconds.
uf250-04.cnf fulfilled No. of Restarts: 77 No. of Flips: 1775 time to process: 0 seconds.
uf250-04.cnf , deadline. Restarts: 530
uf250-04.cnf , deadline. Restarts: 530
uf250-04.cnf , deadline. Restarts: 530
uf250-04.cnf , deadline. Restarts: 530
uf250-04.cnf fulfilled No. of Restarts: 167 No. of Flips: 2735 time to process: 1 seconds.
uf250-04.cnf , deadline. Restarts: 530
uf250-04.cnf fulfilled No. of Restarts: 60 No. of Flips: 2490 time to process: 0 seconds.
uf250-04.cnf , deadline. Restarts: 530
uf250-04.cnf fulfilled No. of Restarts: 474 No. of Flips: 4561 time to process: 2 seconds.
uf250-04.cnf , deadline. Restarts: 530
uf250-04.cnf , deadline. Restarts: 530
uf250-04.cnf , deadline. Restarts: 530
uf250-04.cnf , deadline. Restarts: 530
uf250-04.cnf fulfilled No. of Restarts: 445 No. of Flips: 4351 time to process: 1 seconds.
uf250-04.cnf fulfilled No. of Restarts: 100 No. of Flips: 2603 time to process: 0 seconds.
uf250-04.cnf fulfilled No. of Restarts: 250 No. of Flips: 3837 time to process: 1 seconds.
uf250-04.cnf , deadline. Restarts: 530
uf250-04.cnf , deadline. Restarts: 530
uf250-04.cnf , deadline. Restarts: 530
uf250-04.cnf , deadline. Restarts: 530
uf250-04.cnf fulfilled No. of Restarts: 119 No. of Flips: 2612 time to process: 0 seconds.
uf250-04.cnf , deadline. Restarts: 530
uf250-04.cnf , deadline. Restarts: 530
uf250-04.cnf , deadline. Restarts: 530
uf250-04.cnf , deadline. Restarts: 530
uf250-04.cnf , deadline. Restarts: 530
uf250-04.cnf fulfilled No. of Restarts: 76 No. of Flips: 1406 time to process: 0 seconds.
uf250-04.cnf fulfilled No. of Restarts: 223 No. of Flips: 4763 time to process: 2 seconds.
uf250-04.cnf fulfilled No. of Restarts: 405 No. of Flips: 4893 time to process: 1 seconds.
uf250-04.cnf fulfilled No. of Restarts: 132 No. of Flips: 1741 time to process: 0 seconds.
uf250-04.cnf fulfilled No. of Restarts: 203 No. of Flips: 4255 time to process: 1 seconds.
uf250-04.cnf fulfilled No. of Restarts: 95 No. of Flips: 2520 time to process: 1 seconds.
uf250-04.cnf fulfilled No. of Restarts: 284 No. of Flips: 4723 time to process: 2 seconds.
uf250-04.cnf , deadline. Restarts: 530
uf250-04.cnf fulfilled No. of Restarts: 9 No. of Flips: 3974 time to process: 0 seconds.
uf250-04.cnf , deadline. Restarts: 530
uf250-04.cnf , deadline. Restarts: 530
uf250-04.cnf fulfilled No. of Restarts: 84 No. of Flips: 3299 time to process: 0 seconds.
uf250-04.cnf fulfilled No. of Restarts: 249 No. of Flips: 1555 time to process: 2 seconds.
uf250-04.cnf fulfilled No. of Restarts: 80 No. of Flips: 1036 time to process: 0 seconds.
uf250-04.cnf fulfilled No. of Restarts: 317 No. of Flips: 4894 time to process: 3 seconds.
uf250-04.cnf , deadline. Restarts: 530
uf250-04.cnf fulfilled No. of Restarts: 272 No. of Flips: 1408 time to process: 1 seconds.
uf250-04.cnf , deadline. Restarts: 530
uf250-04.cnf , deadline. Restarts: 530
uf250-04.cnf fulfilled No. of Restarts: 519 No. of Flips: 4510 time to process: 2 seconds.
uf250-04.cnf , deadline. Restarts: 530
uf250-04.cnf , deadline. Restarts: 530
uf250-04.cnf fulfilled No. of Restarts: 306 No. of Flips: 3959 time to process: 1 seconds.
uf250-04.cnf , deadline. Restarts: 530
uf250-04.cnf , deadline. Restarts: 530
uf250-04.cnf , deadline. Restarts: 530
uf250-04.cnf , deadline. Restarts: 530
uf250-04.cnf , deadline. Restarts: 530
uf250-04.cnf , deadline. Restarts: 530
uf250-04.cnf , deadline. Restarts: 530
uf250-04.cnf , deadline. Restarts: 530
uf250-04.cnf fulfilled No. of Restarts: 440 No. of Flips: 3091 time to process: 1 seconds.
uf250-04.cnf fulfilled No. of Restarts: 391 No. of Flips: 2311 time to process: 1 seconds.
uf250-04.cnf , deadline. Restarts: 530
uf250-04.cnf fulfilled No. of Restarts: 80 No. of Flips: 1978 time to process: 0 seconds.
uf250-04.cnf , deadline. Restarts: 530
uf250-04.cnf , deadline. Restarts: 530
uf250-04.cnf fulfilled No. of Restarts: 434 No. of Flips: 4098 time to process: 2 seconds.
uf250-04.cnf , deadline. Restarts: 530
uf250-04.cnf fulfilled No. of Restarts: 281 No. of Flips: 4533 time to process: 1 seconds.
uf250-04.cnf , deadline. Restarts: 530
uf250-04.cnf fulfilled No. of Restarts: 23 No. of Flips: 3166 time to process: 0 seconds.
uf250-04.cnf fulfilled No. of Restarts: 175 No. of Flips: 3321 time to process: 2 seconds.
uf250-04.cnf , deadline. Restarts: 530
uf250-04.cnf fulfilled No. of Restarts: 456 No. of Flips: 3482 time to process: 2 seconds.
uf250-04.cnf fulfilled No. of Restarts: 65 No. of Flips: 3643 time to process: 0 seconds.
uf250-04.cnf , deadline. Restarts: 530
uf250-04.cnf , deadline. Restarts: 530
uf250-04.cnf , deadline. Restarts: 530
uf250-04.cnf fulfilled No. of Restarts: 34 No. of Flips: 4265 time to process: 0 seconds.
uf250-04.cnf fulfilled No. of Restarts: 427 No. of Flips: 4598 time to process: 1 seconds.
uf250-04.cnf fulfilled No. of Restarts: 66 No. of Flips: 1095 time to process: 0 seconds.
uf250-04.cnf fulfilled No. of Restarts: 355 No. of Flips: 1292 time to process: 3 seconds.
uf250-04.cnf fulfilled No. of Restarts: 46 No. of Flips: 3404 time to process: 0 seconds.
uf250-04.cnf , deadline. Restarts: 530
uf250-04.cnf fulfilled No. of Restarts: 244 No. of Flips: 2191 time to process: 1 seconds.
uf250-04.cnf , deadline. Restarts: 530
uf250-04.cnf , deadline. Restarts: 530
uf250-04.cnf , deadline. Restarts: 530
uf250-04.cnf , deadline. Restarts: 530
uf250-04.cnf fulfilled No. of Restarts: 105 No. of Flips: 2259 time to process: 0 seconds.
uf250-04.cnf , deadline. Restarts: 530
uf250-04.cnf , deadline. Restarts: 530
uf250-04.cnf , deadline. Restarts: 530
uf250-04.cnf , deadline. Restarts: 530
uf250-04.cnf fulfilled No. of Restarts: 295 No. of Flips: 4855 time to process: 1 seconds.
uf250-04.cnf , deadline. Restarts: 530
uf250-04.cnf fulfilled No. of Restarts: 102 No. of Flips: 1235 time to process: 0 seconds.
uf250-04.cnf , deadline. Restarts: 530
uf250-04.cnf , deadline. Restarts: 530
uf250-04.cnf , deadline. Restarts: 530
uf250-04.cnf fulfilled No. of Restarts: 118 No. of Flips: 1861 time to process: 0 seconds.
uf250-04.cnf , deadline. Restarts: 530
uf250-04.cnf , deadline. Restarts: 530
uf250-04.cnf , deadline. Restarts: 530
uf250-04.cnf fulfilled No. of Restarts: 227 No. of Flips: 4515 time to process: 0 seconds.
uf250-04.cnf fulfilled No. of Restarts: 429 No. of Flips: 3994 time to process: 1 seconds.
uf250-04.cnf fulfilled No. of Restarts: 266 No. of Flips: 1581 time to process: 2 seconds.
uf250-04.cnf , deadline. Restarts: 530
uf250-04.cnf fulfilled No. of Restarts: 84 No. of Flips: 1116 time to process: 0 seconds.
uf250-04.cnf , deadline. Restarts: 530
uf250-04.cnf , deadline. Restarts: 530
uf250-04.cnf fulfilled No. of Restarts: 336 No. of Flips: 2887 time to process: 1 seconds.
uf250-04.cnf , deadline. Restarts: 530
uf250-04.cnf , deadline. Restarts: 530
uf250-04.cnf fulfilled No. of Restarts: 191 No. of Flips: 1648 time to process: 1 seconds.
uf250-04.cnf , deadline. Restarts: 530
uf250-04.cnf fulfilled No. of Restarts: 401 No. of Flips: 2017 time to process: 2 seconds.
uf250-04.cnf , deadline. Restarts: 530
uf250-04.cnf , deadline. Restarts: 530
uf250-04.cnf , deadline. Restarts: 530
uf250-04.cnf , deadline. Restarts: 530
uf250-04.cnf fulfilled No. of Restarts: 52 No. of Flips: 1930 time to process: 0 seconds.
uf250-04.cnf fulfilled No. of Restarts: 165 No. of Flips: 3924 time to process: 1 seconds.
uf250-04.cnf , deadline. Restarts: 530
uf250-04.cnf fulfilled No. of Restarts: 142 No. of Flips: 3683 time to process: 0 seconds.
uf250-04.cnf , deadline. Restarts: 530
uf250-04.cnf fulfilled No. of Restarts: 514 No. of Flips: 2828 time to process: 2 seconds.
uf250-04.cnf , deadline. Restarts: 530
uf250-04.cnf , deadline. Restarts: 530
uf250-04.cnf , deadline. Restarts: 530
uf250-04.cnf fulfilled No. of Restarts: 103 No. of Flips: 2204 time to process: 0 seconds.
uf250-04.cnf fulfilled No. of Restarts: 150 No. of Flips: 3512 time to process: 1 seconds.
uf250-04.cnf , deadline. Restarts: 530
uf250-04.cnf , deadline. Restarts: 530
uf250-04.cnf fulfilled No. of Restarts: 356 No. of Flips: 4872 time to process: 1 seconds.
uf250-04.cnf , deadline. Restarts: 530
uf250-04.cnf , deadline. Restarts: 530
uf250-04.cnf fulfilled No. of Restarts: 407 No. of Flips: 3075 time to process: 2 seconds.
uf250-04.cnf , deadline. Restarts: 530
uf250-04.cnf fulfilled No. of Restarts: 383 No. of Flips: 3003 time to process: 1 seconds.
uf250-04.cnf , deadline. Restarts: 530
uf250-04.cnf fulfilled No. of Restarts: 495 No. of Flips: 3010 time to process: 2 seconds.
uf250-04.cnf , deadline. Restarts: 530
uf250-04.cnf fulfilled No. of Restarts: 51 No. of Flips: 1832 time to process: 0 seconds.
uf250-04.cnf , deadline. Restarts: 530
uf250-04.cnf , deadline. Restarts: 530
uf250-04.cnf fulfilled No. of Restarts: 162 No. of Flips: 1938 time to process: 0 seconds.
uf250-04.cnf , deadline. Restarts: 530
uf250-04.cnf , deadline. Restarts: 530
uf250-04.cnf , deadline. Restarts: 530
uf250-04.cnf , deadline. Restarts: 530
uf250-04.cnf , deadline. Restarts: 530
uf250-04.cnf , deadline. Restarts: 530
uf250-04.cnf fulfilled No. of Restarts: 47 No. of Flips: 3991 time to process: 0 seconds.
uf250-04.cnf fulfilled No. of Restarts: 484 No. of Flips: 3288 time to process: 3 seconds.
uf250-04.cnf fulfilled No. of Restarts: 16 No. of Flips: 1173 time to process: 0 seconds.
uf250-04.cnf fulfilled No. of Restarts: 131 No. of Flips: 2757 time to process: 2 seconds.
uf250-04.cnf , deadline. Restarts: 530
uf250-04.cnf , deadline. Restarts: 530
uf250-04.cnf , deadline. Restarts: 530
uf250-04.cnf , deadline. Restarts: 530
uf250-04.cnf , deadline. Restarts: 530
uf250-04.cnf , deadline. Restarts: 530
uf250-04.cnf fulfilled No. of Restarts: 108 No. of Flips: 1905 time to process: 0 seconds.
uf250-04.cnf fulfilled No. of Restarts: 487 No. of Flips: 3350 time to process: 2 seconds.
uf250-04.cnf fulfilled No. of Restarts: 101 No. of Flips: 1445 time to process: 1 seconds.
uf250-04.cnf , deadline. Restarts: 530
uf250-04.cnf , deadline. Restarts: 530
uf250-04.cnf fulfilled No. of Restarts: 43 No. of Flips: 4375 time to process: 0 seconds.
uf250-04.cnf , deadline. Restarts: 530
uf250-04.cnf , deadline. Restarts: 530
uf250-04.cnf fulfilled No. of Restarts: 79 No. of Flips: 2560 time to process: 0 seconds.
uf250-04.cnf , deadline. Restarts: 530
uf250-04.cnf , deadline. Restarts: 530
uf250-04.cnf , deadline. Restarts: 530
uf250-04.cnf , deadline. Restarts: 530
uf250-04.cnf , deadline. Restarts: 530
uf250-04.cnf fulfilled No. of Restarts: 360 No. of Flips: 931 time to process: 1 seconds.
uf250-04.cnf fulfilled No. of Restarts: 175 No. of Flips: 4425 time to process: 1 seconds.
uf250-04.cnf , deadline. Restarts: 530
uf250-04.cnf , deadline. Restarts: 530
uf250-04.cnf , deadline. Restarts: 530
uf250-04.cnf , deadline. Restarts: 530
uf250-04.cnf fulfilled No. of Restarts: 32 No. of Flips: 2256 time to process: 0 seconds.
uf250-04.cnf , deadline. Restarts: 530
uf250-04.cnf , deadline. Restarts: 530
uf250-04.cnf fulfilled No. of Restarts: 420 No. of Flips: 2016 time to process: 2 seconds.
uf250-04.cnf , deadline. Restarts: 530
uf250-04.cnf , deadline. Restarts: 530
uf250-04.cnf , deadline. Restarts: 530
uf250-04.cnf , deadline. Restarts: 530
uf250-04.cnf fulfilled No. of Restarts: 511 No. of Flips: 1472 time to process: 2 seconds.
uf250-04.cnf fulfilled No. of Restarts: 134 No. of Flips: 3234 time to process: 0 seconds.
