# Supplementary material for: Completion Probabilities and Parallel Restart Strategies under an Imposed Deadline
Source: PLoS One. 2016 Oct 12;11(10):e0164605. doi: 10.1371/journal.pone.0164605 (PMC5061357; doi:10.1371/journal.pone.0164605)
Supplement: S1 File — The file “S1_File.zip” is the data gathered from the experiments regarding completion probability. (ZIP) [file pone.0164605.s004.zip › results_Single_r100.8.txt]

uf250-04.cnf , deadline. Restarts: 100
uf250-04.cnf , deadline. Restarts: 100
uf250-04.cnf , deadline. Restarts: 100
uf250-04.cnf , deadline. Restarts: 100
uf250-04.cnf , deadline. Restarts: 100
uf250-04.cnf , deadline. Restarts: 100
uf250-04.cnf , deadline. Restarts: 100
uf250-04.cnf , deadline. Restarts: 100
uf250-04.cnf , deadline. Restarts: 100
uf250-04.cnf , deadline. Restarts: 100
uf250-04.cnf , deadline. Restarts: 100
uf250-04.cnf , deadline. Restarts: 100
uf250-04.cnf , deadline. Restarts: 100
uf250-04.cnf , deadline. Restarts: 100
uf250-04.cnf , deadline. Restarts: 100
uf250-04.cnf , deadline. Restarts: 100
uf250-04.cnf , deadline. Restarts: 100
uf250-04.cnf , deadline. Restarts: 100
uf250-04.cnf , deadline. Restarts: 100
uf250-04.cnf , deadline. Restarts: 100
uf250-04.cnf , deadline. Restarts: 100
uf250-04.cnf , deadline. Restarts: 100
uf250-04.cnf , deadline. Restarts: 100
uf250-04.cnf , deadline. Restarts: 100
uf250-04.cnf , deadline. Restarts: 100
uf250-04.cnf , deadline. Restarts: 100
uf250-04.cnf fulfilled No. of Restarts: 8 No. of Flips: 4024 time to process: 0 seconds.
uf250-04.cnf , deadline. Restarts: 100
uf250-04.cnf , deadline. Restarts: 100
uf250-04.cnf , deadline. Restarts: 100
uf250-04.cnf , deadline. Restarts: 100
uf250-04.cnf , deadline. Restarts: 100
uf250-04.cnf , deadline. Restarts: 100
uf250-04.cnf , deadline. Restarts: 100
uf250-04.cnf , deadline. Restarts: 100
uf250-04.cnf , deadline. Restarts: 100
uf250-04.cnf , deadline. Restarts: 100
uf250-04.cnf , deadline. Restarts: 100
uf250-04.cnf , deadline. Restarts: 100
uf250-04.cnf , deadline. Restarts: 100
uf250-04.cnf , deadline. Restarts: 100
uf250-04.cnf , deadline. Restarts: 100
uf250-04.cnf , deadline. Restarts: 100
uf250-04.cnf , deadline. Restarts: 100
uf250-04.cnf , deadline. Restarts: 100
uf250-04.cnf , deadline. Restarts: 100
uf250-04.cnf , deadline. Restarts: 100
uf250-04.cnf , deadline. Restarts: 100
uf250-04.cnf , deadline. Restarts: 100
uf250-04.cnf , deadline. Restarts: 100
uf250-04.cnf , deadline. Restarts: 100
uf250-04.cnf , deadline. Restarts: 100
uf250-04.cnf , deadline. Restarts: 100
uf250-04.cnf , deadline. Restarts: 100
uf250-04.cnf , deadline. Restarts: 100
uf250-04.cnf , deadline. Restarts: 100
uf250-04.cnf , deadline. Restarts: 100
uf250-04.cnf , deadline. Restarts: 100
uf250-04.cnf , deadline. Restarts: 100
uf250-04.cnf , deadline. Restarts: 100
uf250-04.cnf , deadline. Restarts: 100
uf250-04.cnf , deadline. Restarts: 100
uf250-04.cnf , deadline. Restarts: 100
uf250-04.cnf , deadline. Restarts: 100
uf250-04.cnf , deadline. Restarts: 100
uf250-04.cnf , deadline. Restarts: 100
uf250-04.cnf , deadline. Restarts: 100
uf250-04.cnf , deadline. Restarts: 100
uf250-04.cnf , deadline. Restarts: 100
uf250-04.cnf , deadline. Restarts: 100
uf250-04.cnf fulfilled No. of Restarts: 19 No. of Flips: 3514 time to process: 0 seconds.
uf250-04.cnf , deadline. Restarts: 100
uf250-04.cnf , deadline. Restarts: 100
uf250-04.cnf , deadline. Restarts: 100
uf250-04.cnf , deadline. Restarts: 100
uf250-04.cnf , deadline. Restarts: 100
uf250-04.cnf , deadline. Restarts: 100
uf250-04.cnf , deadline. Restarts: 100
uf250-04.cnf , deadline. Restarts: 100
uf250-04.cnf , deadline. Restarts: 100
uf250-04.cnf , deadline. Restarts: 100
uf250-04.cnf , deadline. Restarts: 100
uf250-04.cnf , deadline. Restarts: 100
uf250-04.cnf , deadline. Restarts: 100
uf250-04.cnf , deadline. Restarts: 100
uf250-04.cnf , deadline. Restarts: 100
uf250-04.cnf fulfilled No. of Restarts: 73 No. of Flips: 4064 time to process: 0 seconds.
uf250-04.cnf , deadline. Restarts: 100
uf250-04.cnf , deadline. Restarts: 100
uf250-04.cnf , deadline. Restarts: 100
uf250-04.cnf , deadline. Restarts: 100
uf250-04.cnf , deadline. Restarts: 100
uf250-04.cnf fulfilled No. of Restarts: 39 No. of Flips: 2467 time to process: 0 seconds.
uf250-04.cnf , deadline. Restarts: 100
uf250-04.cnf , deadline. Restarts: 100
uf250-04.cnf , deadline. Restarts: 100
uf250-04.cnf , deadline. Restarts: 100
uf250-04.cnf , deadline. Restarts: 100
uf250-04.cnf , deadline. Restarts: 100
uf250-04.cnf , deadline. Restarts: 100
uf250-04.cnf , deadline. Restarts: 100
uf250-04.cnf , deadline. Restarts: 100
uf250-04.cnf , deadline. Restarts: 100
uf250-04.cnf , deadline. Restarts: 100
uf250-04.cnf fulfilled No. of Restarts: 83 No. of Flips: 2441 time to process: 0 seconds.
uf250-04.cnf , deadline. Restarts: 100
uf250-04.cnf , deadline. Restarts: 100
uf250-04.cnf , deadline. Restarts: 100
uf250-04.cnf , deadline. Restarts: 100
uf250-04.cnf , deadline. Restarts: 100
uf250-04.cnf , deadline. Restarts: 100
uf250-04.cnf fulfilled No. of Restarts: 88 No. of Flips: 1393 time to process: 0 seconds.
uf250-04.cnf , deadline. Restarts: 100
uf250-04.cnf , deadline. Restarts: 100
uf250-04.cnf , deadline. Restarts: 100
uf250-04.cnf , deadline. Restarts: 100
uf250-04.cnf , deadline. Restarts: 100
uf250-04.cnf , deadline. Restarts: 100
uf250-04.cnf , deadline. Restarts: 100
uf250-04.cnf , deadline. Restarts: 100
uf250-04.cnf , deadline. Restarts: 100
uf250-04.cnf , deadline. Restarts: 100
uf250-04.cnf , deadline. Restarts: 100
uf250-04.cnf , deadline. Restarts: 100
uf250-04.cnf , deadline. Restarts: 100
uf250-04.cnf , deadline. Restarts: 100
uf250-04.cnf , deadline. Restarts: 100
uf250-04.cnf , deadline. Restarts: 100
uf250-04.cnf , deadline. Restarts: 100
uf250-04.cnf , deadline. Restarts: 100
uf250-04.cnf , deadline. Restarts: 100
uf250-04.cnf , deadline. Restarts: 100
uf250-04.cnf , deadline. Restarts: 100
uf250-04.cnf , deadline. Restarts: 100
uf250-04.cnf , deadline. Restarts: 100
uf250-04.cnf , deadline. Restarts: 100
uf250-04.cnf , deadline. Restarts: 100
uf250-04.cnf , deadline. Restarts: 100
uf250-04.cnf , deadline. Restarts: 100
uf250-04.cnf , deadline. Restarts: 100
uf250-04.cnf , deadline. Restarts: 100
uf250-04.cnf , deadline. Restarts: 100
uf250-04.cnf fulfilled No. of Restarts: 61 No. of Flips: 4726 time to process: 0 seconds.
uf250-04.cnf , deadline. Restarts: 100
uf250-04.cnf , deadline. Restarts: 100
uf250-04.cnf , deadline. Restarts: 100
uf250-04.cnf , deadline. Restarts: 100
uf250-04.cnf , deadline. Restarts: 100
uf250-04.cnf , deadline. Restarts: 100
uf250-04.cnf , deadline. Restarts: 100
uf250-04.cnf , deadline. Restarts: 100
uf250-04.cnf , deadline. Restarts: 100
uf250-04.cnf , deadline. Restarts: 100
uf250-04.cnf , deadline. Restarts: 100
uf250-04.cnf , deadline. Restarts: 100
uf250-04.cnf , deadline. Restarts: 100
uf250-04.cnf , deadline. Restarts: 100
uf250-04.cnf , deadline. Restarts: 100
uf250-04.cnf , deadline. Restarts: 100
uf250-04.cnf , deadline. Restarts: 100
uf250-04.cnf , deadline. Restarts: 100
uf250-04.cnf , deadline. Restarts: 100
uf250-04.cnf , deadline. Restarts: 100
uf250-04.cnf , deadline. Restarts: 100
uf250-04.cnf , deadline. Restarts: 100
uf250-04.cnf , deadline. Restarts: 100
uf250-04.cnf , deadline. Restarts: 100
uf250-04.cnf , deadline. Restarts: 100
uf250-04.cnf , deadline. Restarts: 100
uf250-04.cnf , deadline. Restarts: 100
uf250-04.cnf , deadline. Restarts: 100
uf250-04.cnf , deadline. Restarts: 100
uf250-04.cnf , deadline. Restarts: 100
uf250-04.cnf , deadline. Restarts: 100
uf250-04.cnf , deadline. Restarts: 100
uf250-04.cnf , deadline. Restarts: 100
uf250-04.cnf , deadline. Restarts: 100
uf250-04.cnf fulfilled No. of Restarts: 56 No. of Flips: 1911 time to process: 0 seconds.
uf250-04.cnf , deadline. Restarts: 100
uf250-04.cnf , deadline. Restarts: 100
uf250-04.cnf , deadline. Restarts: 100
uf250-04.cnf , deadline. Restarts: 100
uf250-04.cnf , deadline. Restarts: 100
uf250-04.cnf , deadline. Restarts: 100
uf250-04.cnf , deadline. Restarts: 100
uf250-04.cnf , deadline. Restarts: 100
uf250-04.cnf , deadline. Restarts: 100
uf250-04.cnf , deadline. Restarts: 100
uf250-04.cnf , deadline. Restarts: 100
uf250-04.cnf , deadline. Restarts: 100
uf250-04.cnf , deadline. Restarts: 100
uf250-04.cnf , deadline. Restarts: 100
uf250-04.cnf , deadline. Restarts: 100
uf250-04.cnf , deadline. Restarts: 100
uf250-04.cnf , deadline. Restarts: 100
uf250-04.cnf , deadline. Restarts: 100
uf250-04.cnf , deadline. Restarts: 100
uf250-04.cnf , deadline. Restarts: 100
uf250-04.cnf , deadline. Restarts: 100
uf250-04.cnf , deadline. Restarts: 100
uf250-04.cnf , deadline. Restarts: 100
uf250-04.cnf , deadline. Restarts: 100
uf250-04.cnf , deadline. Restarts: 100
uf250-04.cnf , deadline. Restarts: 100
uf250-04.cnf , deadline. Restarts: 100
uf250-04.cnf , deadline. Restarts: 100
uf250-04.cnf , deadline. Restarts: 100
uf250-04.cnf , deadline. Restarts: 100
uf250-04.cnf , deadline. Restarts: 100
uf250-04.cnf , deadline. Restarts: 100
uf250-04.cnf , deadline. Restarts: 100
uf250-04.cnf , deadline. Restarts: 100
uf250-04.cnf , deadline. Restarts: 100
uf250-04.cnf , deadline. Restarts: 100
uf250-04.cnf , deadline. Restarts: 100
uf250-04.cnf , deadline. Restarts: 100
uf250-04.cnf , deadline. Restarts: 100
uf250-04.cnf , deadline. Restarts: 100
uf250-04.cnf , deadline. Restarts: 100
uf250-04.cnf , deadline. Restarts: 100
uf250-04.cnf , deadline. Restarts: 100
uf250-04.cnf , deadline. Restarts: 100
uf250-04.cnf , deadline. Restarts: 100
uf250-04.cnf , deadline. Restarts: 100
uf250-04.cnf , deadline. Restarts: 100
uf250-04.cnf , deadline. Restarts: 100
uf250-04.cnf , deadline. Restarts: 100
uf250-04.cnf , deadline. Restarts: 100
uf250-04.cnf , deadline. Restarts: 100
uf250-04.cnf , deadline. Restarts: 100
uf250-04.cnf , deadline. Restarts: 100
uf250-04.cnf , deadline. Restarts: 100
uf250-04.cnf , deadline. Restarts: 100
uf250-04.cnf , deadline. Restarts: 100
uf250-04.cnf , deadline. Restarts: 100
uf250-04.cnf , deadline. Restarts: 100
uf250-04.cnf , deadline. Restarts: 100
uf250-04.cnf , deadline. Restarts: 100
uf250-04.cnf , deadline. Restarts: 100
uf250-04.cnf , deadline. Restarts: 100
uf250-04.cnf , deadline. Restarts: 100
uf250-04.cnf , deadline. Restarts: 100
uf250-04.cnf , deadline. Restarts: 100
uf250-04.cnf , deadline. Restarts: 100
uf250-04.cnf , deadline. Restarts: 100
uf250-04.cnf , deadline. Restarts: 100
uf250-04.cnf , deadline. Restarts: 100
uf250-04.cnf , deadline. Restarts: 100
uf250-04.cnf , deadline. Restarts: 100
uf250-04.cnf , deadline. Restarts: 100
uf250-04.cnf fulfilled No. of Restarts: 4 No. of Flips: 1649 time to process: 0 seconds.
uf250-04.cnf , deadline. Restarts: 100
uf250-04.cnf , deadline. Restarts: 100
uf250-04.cnf , deadline. Restarts: 100
uf250-04.cnf , deadline. Restarts: 100
uf250-04.cnf , deadline. Restarts: 100
uf250-04.cnf , deadline. Restarts: 100
uf250-04.cnf , deadline. Restarts: 100
uf250-04.cnf , deadline. Restarts: 100
uf250-04.cnf , deadline. Restarts: 100
uf250-04.cnf , deadline. Restarts: 100
uf250-04.cnf , deadline. Restarts: 100
uf250-04.cnf , deadline. Restarts: 100
uf250-04.cnf , deadline. Restarts: 100
uf250-04.cnf , deadline. Restarts: 100
uf250-04.cnf fulfilled No. of Restarts: 66 No. of Flips: 3849 time to process: 0 seconds.
uf250-04.cnf , deadline. Restarts: 100
uf250-04.cnf , deadline. Restarts: 100
uf250-04.cnf , deadline. Restarts: 100
uf250-04.cnf , deadline. Restarts: 100
uf250-04.cnf , deadline. Restarts: 100
uf250-04.cnf , deadline. Restarts: 100
uf250-04.cnf , deadline. Restarts: 100
uf250-04.cnf , deadline. Restarts: 100
uf250-04.cnf , deadline. Restarts: 100
uf250-04.cnf , deadline. Restarts: 100
uf250-04.cnf , deadline. Restarts: 100
uf250-04.cnf , deadline. Restarts: 100
uf250-04.cnf , deadline. Restarts: 100
uf250-04.cnf , deadline. Restarts: 100
uf250-04.cnf , deadline. Restarts: 100
uf250-04.cnf , deadline. Restarts: 100
uf250-04.cnf , deadline. Restarts: 100
uf250-04.cnf , deadline. Restarts: 100
uf250-04.cnf , deadline. Restarts: 100
uf250-04.cnf , deadline. Restarts: 100
uf250-04.cnf , deadline. Restarts: 100
uf250-04.cnf , deadline. Restarts: 100
uf250-04.cnf , deadline. Restarts: 100
uf250-04.cnf , deadline. Restarts: 100
uf250-04.cnf fulfilled No. of Restarts: 67 No. of Flips: 4172 time to process: 0 seconds.
uf250-04.cnf , deadline. Restarts: 100
uf250-04.cnf , deadline. Restarts: 100
uf250-04.cnf , deadline. Restarts: 100
uf250-04.cnf , deadline. Restarts: 100
uf250-04.cnf , deadline. Restarts: 100
uf250-04.cnf , deadline. Restarts: 100
uf250-04.cnf , deadline. Restarts: 100
uf250-04.cnf , deadline. Restarts: 100
uf250-04.cnf , deadline. Restarts: 100
uf250-04.cnf , deadline. Restarts: 100
uf250-04.cnf , deadline. Restarts: 100
uf250-04.cnf , deadline. Restarts: 100
uf250-04.cnf , deadline. Restarts: 100
uf250-04.cnf , deadline. Restarts: 100
uf250-04.cnf , deadline. Restarts: 100
uf250-04.cnf , deadline. Restarts: 100
uf250-04.cnf , deadline. Restarts: 100
uf250-04.cnf , deadline. Restarts: 100
uf250-04.cnf , deadline. Restarts: 100
uf250-04.cnf , deadline. Restarts: 100
uf250-04.cnf , deadline. Restarts: 100
uf250-04.cnf , deadline. Restarts: 100
uf250-04.cnf , deadline. Restarts: 100
uf250-04.cnf , deadline. Restarts: 100
uf250-04.cnf , deadline. Restarts: 100
uf250-04.cnf , deadline. Restarts: 100
uf250-04.cnf , deadline. Restarts: 100
uf250-04.cnf , deadline. Restarts: 100
uf250-04.cnf , deadline. Restarts: 100
uf250-04.cnf , deadline. Restarts: 100
uf250-04.cnf , deadline. Restarts: 100
uf250-04.cnf , deadline. Restarts: 100
uf250-04.cnf , deadline. Restarts: 100
uf250-04.cnf , deadline. Restarts: 100
uf250-04.cnf , deadline. Restarts: 100
uf250-04.cnf , deadline. Restarts: 100
uf250-04.cnf , deadline. Restarts: 100
uf250-04.cnf , deadline. Restarts: 100
uf250-04.cnf , deadline. Restarts: 100
uf250-04.cnf , deadline. Restarts: 100
uf250-04.cnf , deadline. Restarts: 100
uf250-04.cnf , deadline. Restarts: 100
uf250-04.cnf , deadline. Restarts: 100
uf250-04.cnf , deadline. Restarts: 100
uf250-04.cnf fulfilled No. of Restarts: 72 No. of Flips: 3058 time to process: 0 seconds.
uf250-04.cnf , deadline. Restarts: 100
uf250-04.cnf , deadline. Restarts: 100
uf250-04.cnf fulfilled No. of Restarts: 59 No. of Flips: 2535 time to process: 0 seconds.
uf250-04.cnf , deadline. Restarts: 100
uf250-04.cnf , deadline. Restarts: 100
uf250-04.cnf , deadline. Restarts: 100
uf250-04.cnf , deadline. Restarts: 100
uf250-04.cnf , deadline. Restarts: 100
uf250-04.cnf , deadline. Restarts: 100
uf250-04.cnf , deadline. Restarts: 100
uf250-04.cnf , deadline. Restarts: 100
uf250-04.cnf , deadline. Restarts: 100
uf250-04.cnf , deadline. Restarts: 100
uf250-04.cnf , deadline. Restarts: 100
uf250-04.cnf , deadline. Restarts: 100
uf250-04.cnf , deadline. Restarts: 100
uf250-04.cnf , deadline. Restarts: 100
uf250-04.cnf , deadline. Restarts: 100
uf250-04.cnf , deadline. Restarts: 100
uf250-04.cnf , deadline. Restarts: 100
uf250-04.cnf , deadline. Restarts: 100
uf250-04.cnf , deadline. Restarts: 100
uf250-04.cnf , deadline. Restarts: 100
uf250-04.cnf , deadline. Restarts: 100
uf250-04.cnf , deadline. Restarts: 100
uf250-04.cnf , deadline. Restarts: 100
uf250-04.cnf , deadline. Restarts: 100
uf250-04.cnf , deadline. Restarts: 100
uf250-04.cnf , deadline. Restarts: 100
uf250-04.cnf , deadline. Restarts: 100
uf250-04.cnf , deadline. Restarts: 100
uf250-04.cnf , deadline. Restarts: 100
uf250-04.cnf , deadline. Restarts: 100
uf250-04.cnf , deadline. Restarts: 100
uf250-04.cnf , deadline. Restarts: 100
uf250-04.cnf , deadline. Restarts: 100
uf250-04.cnf , deadline. Restarts: 100
uf250-04.cnf , deadline. Restarts: 100
uf250-04.cnf fulfilled No. of Restarts: 98 No. of Flips: 1681 time to process: 0 seconds.
uf250-04.cnf , deadline. Restarts: 100
uf250-04.cnf , deadline. Restarts: 100
uf250-04.cnf , deadline. Restarts: 100
uf250-04.cnf , deadline. Restarts: 100
uf250-04.cnf , deadline. Restarts: 100
uf250-04.cnf , deadline. Restarts: 100
uf250-04.cnf , deadline. Restarts: 100
uf250-04.cnf , deadline. Restarts: 100
uf250-04.cnf , deadline. Restarts: 100
uf250-04.cnf , deadline. Restarts: 100
uf250-04.cnf , deadline. Restarts: 100
uf250-04.cnf , deadline. Restarts: 100
uf250-04.cnf , deadline. Restarts: 100
uf250-04.cnf , deadline. Restarts: 100
uf250-04.cnf , deadline. Restarts: 100
uf250-04.cnf , deadline. Restarts: 100
uf250-04.cnf , deadline. Restarts: 100
uf250-04.cnf , deadline. Restarts: 100
uf250-04.cnf , deadline. Restarts: 100
uf250-04.cnf , deadline. Restarts: 100
uf250-04.cnf , deadline. Restarts: 100
uf250-04.cnf , deadline. Restarts: 100
uf250-04.cnf fulfilled No. of Restarts: 20 No. of Flips: 4664 time to process: 0 seconds.
uf250-04.cnf , deadline. Restarts: 100
uf250-04.cnf , deadline. Restarts: 100
uf250-04.cnf , deadline. Restarts: 100
uf250-04.cnf , deadline. Restarts: 100
uf250-04.cnf , deadline. Restarts: 100
uf250-04.cnf , deadline. Restarts: 100
uf250-04.cnf , deadline. Restarts: 100
uf250-04.cnf , deadline. Restarts: 100
uf250-04.cnf , deadline. Restarts: 100
uf250-04.cnf , deadline. Restarts: 100
uf250-04.cnf , deadline. Restarts: 100
uf250-04.cnf , deadline. Restarts: 100
uf250-04.cnf fulfilled No. of Restarts: 24 No. of Flips: 2290 time to process: 0 seconds.
uf250-04.cnf , deadline. Restarts: 100
uf250-04.cnf , deadline. Restarts: 100
uf250-04.cnf , deadline. Restarts: 100
uf250-04.cnf , deadline. Restarts: 100
uf250-04.cnf , deadline. Restarts: 100
uf250-04.cnf , deadline. Restarts: 100
uf250-04.cnf , deadline. Restarts: 100
uf250-04.cnf , deadline. Restarts: 100
uf250-04.cnf , deadline. Restarts: 100
uf250-04.cnf , deadline. Restarts: 100
uf250-04.cnf , deadline. Restarts: 100
uf250-04.cnf , deadline. Restarts: 100
uf250-04.cnf , deadline. Restarts: 100
uf250-04.cnf , deadline. Restarts: 100
uf250-04.cnf , deadline. Restarts: 100
uf250-04.cnf , deadline. Restarts: 100
uf250-04.cnf , deadline. Restarts: 100
uf250-04.cnf , deadline. Restarts: 100
uf250-04.cnf , deadline. Restarts: 100
uf250-04.cnf , deadline. Restarts: 100
uf250-04.cnf , deadline. Restarts: 100
uf250-04.cnf , deadline. Restarts: 100
uf250-04.cnf , deadline. Restarts: 100
uf250-04.cnf , deadline. Restarts: 100
uf250-04.cnf , deadline. Restarts: 100
uf250-04.cnf , deadline. Restarts: 100
uf250-04.cnf , deadline. Restarts: 100
uf250-04.cnf , deadline. Restarts: 100
uf250-04.cnf , deadline. Restarts: 100
uf250-04.cnf , deadline. Restarts: 100
uf250-04.cnf , deadline. Restarts: 100
uf250-04.cnf , deadline. Restarts: 100
uf250-04.cnf , deadline. Restarts: 100
uf250-04.cnf , deadline. Restarts: 100
uf250-04.cnf , deadline. Restarts: 100
uf250-04.cnf , deadline. Restarts: 100
uf250-04.cnf , deadline. Restarts: 100
uf250-04.cnf , deadline. Restarts: 100
uf250-04.cnf , deadline. Restarts: 100
uf250-04.cnf , deadline. Restarts: 100
uf250-04.cnf , deadline. Restarts: 100
uf250-04.cnf , deadline. Restarts: 100
uf250-04.cnf , deadline. Restarts: 100
uf250-04.cnf , deadline. Restarts: 100
uf250-04.cnf , deadline. Restarts: 100
uf250-04.cnf , deadline. Restarts: 100
uf250-04.cnf , deadline. Restarts: 100
uf250-04.cnf , deadline. Restarts: 100
uf250-04.cnf , deadline. Restarts: 100
uf250-04.cnf , deadline. Restarts: 100
uf250-04.cnf , deadline. Restarts: 100
uf250-04.cnf , deadline. Restarts: 100
uf250-04.cnf , deadline. Restarts: 100
uf250-04.cnf , deadline. Restarts: 100
uf250-04.cnf , deadline. Restarts: 100
uf250-04.cnf , deadline. Restarts: 100
uf250-04.cnf , deadline. Restarts: 100
uf250-04.cnf , deadline. Restarts: 100
uf250-04.cnf , deadline. Restarts: 100
uf250-04.cnf , deadline. Restarts: 100
uf250-04.cnf , deadline. Restarts: 100
uf250-04.cnf , deadline. Restarts: 100
uf250-04.cnf , deadline. Restarts: 100
uf250-04.cnf , deadline. Restarts: 100
uf250-04.cnf , deadline. Restarts: 100
uf250-04.cnf , deadline. Restarts: 100
uf250-04.cnf , deadline. Restarts: 100
uf250-04.cnf , deadline. Restarts: 100
uf250-04.cnf , deadline. Restarts: 100
uf250-04.cnf , deadline. Restarts: 100
uf250-04.cnf , deadline. Restarts: 100
uf250-04.cnf , deadline. Restarts: 100
uf250-04.cnf , deadline. Restarts: 100
uf250-04.cnf , deadline. Restarts: 100
uf250-04.cnf , deadline. Restarts: 100
uf250-04.cnf , deadline. Restarts: 100
uf250-04.cnf , deadline. Restarts: 100
uf250-04.cnf , deadline. Restarts: 100
uf250-04.cnf , deadline. Restarts: 100
uf250-04.cnf , deadline. Restarts: 100
uf250-04.cnf , deadline. Restarts: 100
uf250-04.cnf , deadline. Restarts: 100
uf250-04.cnf , deadline. Restarts: 100
uf250-04.cnf , deadline. Restarts: 100
uf250-04.cnf , deadline. Restarts: 100
uf250-04.cnf , deadline. Restarts: 100
uf250-04.cnf , deadline. Restarts: 100
uf250-04.cnf , deadline. Restarts: 100
uf250-04.cnf , deadline. Restarts: 100
uf250-04.cnf , deadline. Restarts: 100
uf250-04.cnf , deadline. Restarts: 100
uf250-04.cnf , deadline. Restarts: 100
uf250-04.cnf , deadline. Restarts: 100
uf250-04.cnf , deadline. Restarts: 100
uf250-04.cnf , deadline. Restarts: 100
uf250-04.cnf , deadline. Restarts: 100
uf250-04.cnf , deadline. Restarts: 100
uf250-04.cnf , deadline. Restarts: 100
uf250-04.cnf , deadline. Restarts: 100
uf250-04.cnf , deadline. Restarts: 100
uf250-04.cnf , deadline. Restarts: 100
uf250-04.cnf , deadline. Restarts: 100
uf250-04.cnf , deadline. Restarts: 100
uf250-04.cnf , deadline. Restarts: 100
uf250-04.cnf , deadline. Restarts: 100
uf250-04.cnf , deadline. Restarts: 100
uf250-04.cnf , deadline. Restarts: 100
uf250-04.cnf , deadline. Restarts: 100
uf250-04.cnf , deadline. Restarts: 100
uf250-04.cnf , deadline. Restarts: 100
uf250-04.cnf , deadline. Restarts: 100
uf250-04.cnf , deadline. Restarts: 100
uf250-04.cnf , deadline. Restarts: 100
uf250-04.cnf , deadline. Restarts: 100
uf250-04.cnf , deadline. Restarts: 100
uf250-04.cnf , deadline. Restarts: 100
uf250-04.cnf , deadline. Restarts: 100
uf250-04.cnf , deadline. Restarts: 100
uf250-04.cnf , deadline. Restarts: 100
uf250-04.cnf , deadline. Restarts: 100
uf250-04.cnf , deadline. Restarts: 100
uf250-04.cnf , deadline. Restarts: 100
uf250-04.cnf , deadline. Restarts: 100
uf250-04.cnf , deadline. Restarts: 100
uf250-04.cnf , deadline. Restarts: 100
uf250-04.cnf , deadline. Restarts: 100
uf250-04.cnf , deadline. Restarts: 100
uf250-04.cnf fulfilled No. of Restarts: 28 No. of Flips: 3150 time to process: 0 seconds.
uf250-04.cnf , deadline. Restarts: 100
uf250-04.cnf , deadline. Restarts: 100
uf250-04.cnf , deadline. Restarts: 100
uf250-04.cnf , deadline. Restarts: 100
uf250-04.cnf , deadline. Restarts: 100
uf250-04.cnf fulfilled No. of Restarts: 13 No. of Flips: 1881 time to process: 0 seconds.
uf250-04.cnf , deadline. Restarts: 100
uf250-04.cnf , deadline. Restarts: 100
uf250-04.cnf , deadline. Restarts: 100
uf250-04.cnf , deadline. Restarts: 100
uf250-04.cnf , deadline. Restarts: 100
uf250-04.cnf , deadline. Restarts: 100
uf250-04.cnf , deadline. Restarts: 100
uf250-04.cnf , deadline. Restarts: 100
uf250-04.cnf , deadline. Restarts: 100
uf250-04.cnf , deadline. Restarts: 100
uf250-04.cnf , deadline. Restarts: 100
uf250-04.cnf , deadline. Restarts: 100
uf250-04.cnf , deadline. Restarts: 100
uf250-04.cnf , deadline. Restarts: 100
uf250-04.cnf , deadline. Restarts: 100
uf250-04.cnf , deadline. Restarts: 100
uf250-04.cnf , deadline. Restarts: 100
uf250-04.cnf , deadline. Restarts: 100
uf250-04.cnf , deadline. Restarts: 100
uf250-04.cnf , deadline. Restarts: 100
uf250-04.cnf , deadline. Restarts: 100
uf250-04.cnf , deadline. Restarts: 100
uf250-04.cnf , deadline. Restarts: 100
uf250-04.cnf , deadline. Restarts: 100
uf250-04.cnf , deadline. Restarts: 100
uf250-04.cnf , deadline. Restarts: 100
uf250-04.cnf , deadline. Restarts: 100
uf250-04.cnf , deadline. Restarts: 100
uf250-04.cnf , deadline. Restarts: 100
uf250-04.cnf , deadline. Restarts: 100
uf250-04.cnf , deadline. Restarts: 100
uf250-04.cnf , deadline. Restarts: 100
uf250-04.cnf , deadline. Restarts: 100
uf250-04.cnf , deadline. Restarts: 100
uf250-04.cnf , deadline. Restarts: 100
uf250-04.cnf , deadline. Restarts: 100
uf250-04.cnf , deadline. Restarts: 100
uf250-04.cnf , deadline. Restarts: 100
uf250-04.cnf , deadline. Restarts: 100
uf250-04.cnf , deadline. Restarts: 100
uf250-04.cnf , deadline. Restarts: 100
uf250-04.cnf , deadline. Restarts: 100
uf250-04.cnf , deadline. Restarts: 100
uf250-04.cnf , deadline. Restarts: 100
uf250-04.cnf , deadline. Restarts: 100
uf250-04.cnf , deadline. Restarts: 100
uf250-04.cnf , deadline. Restarts: 100
uf250-04.cnf , deadline. Restarts: 100
uf250-04.cnf , deadline. Restarts: 100
uf250-04.cnf , deadline. Restarts: 100
uf250-04.cnf , deadline. Restarts: 100
uf250-04.cnf , deadline. Restarts: 100
uf250-04.cnf , deadline. Restarts: 100
uf250-04.cnf , deadline. Restarts: 100
uf250-04.cnf , deadline. Restarts: 100
uf250-04.cnf , deadline. Restarts: 100
uf250-04.cnf , deadline. Restarts: 100
uf250-04.cnf , deadline. Restarts: 100
uf250-04.cnf , deadline. Restarts: 100
uf250-04.cnf , deadline. Restarts: 100
uf250-04.cnf , deadline. Restarts: 100
uf250-04.cnf , deadline. Restarts: 100
uf250-04.cnf , deadline. Restarts: 100
uf250-04.cnf , deadline. Restarts: 100
uf250-04.cnf , deadline. Restarts: 100
uf250-04.cnf , deadline. Restarts: 100
uf250-04.cnf , deadline. Restarts: 100
uf250-04.cnf , deadline. Restarts: 100
uf250-04.cnf , deadline. Restarts: 100
uf250-04.cnf , deadline. Restarts: 100
uf250-04.cnf , deadline. Restarts: 100
uf250-04.cnf , deadline. Restarts: 100
uf250-04.cnf , deadline. Restarts: 100
uf250-04.cnf , deadline. Restarts: 100
uf250-04.cnf , deadline. Restarts: 100
uf250-04.cnf , deadline. Restarts: 100
uf250-04.cnf , deadline. Restarts: 100
uf250-04.cnf , deadline. Restarts: 100
uf250-04.cnf , deadline. Restarts: 100
uf250-04.cnf , deadline. Restarts: 100
uf250-04.cnf , deadline. Restarts: 100
uf250-04.cnf , deadline. Restarts: 100
uf250-04.cnf , deadline. Restarts: 100
uf250-04.cnf , deadline. Restarts: 100
uf250-04.cnf , deadline. Restarts: 100
uf250-04.cnf , deadline. Restarts: 100
uf250-04.cnf , deadline. Restarts: 100
uf250-04.cnf , deadline. Restarts: 100
uf250-04.cnf , deadline. Restarts: 100
uf250-04.cnf , deadline. Restarts: 100
uf250-04.cnf , deadline. Restarts: 100
uf250-04.cnf , deadline. Restarts: 100
uf250-04.cnf , deadline. Restarts: 100
uf250-04.cnf , deadline. Restarts: 100
uf250-04.cnf , deadline. Restarts: 100
uf250-04.cnf , deadline. Restarts: 100
uf250-04.cnf , deadline. Restarts: 100
uf250-04.cnf , deadline. Restarts: 100
uf250-04.cnf , deadline. Restarts: 100
uf250-04.cnf , deadline. Restarts: 100
uf250-04.cnf fulfilled No. of Restarts: 89 No. of Flips: 4457 time to process: 0 seconds.
uf250-04.cnf , deadline. Restarts: 100
uf250-04.cnf , deadline. Restarts: 100
uf250-04.cnf , deadline. Restarts: 100
uf250-04.cnf , deadline. Restarts: 100
uf250-04.cnf , deadline. Restarts: 100
uf250-04.cnf , deadline. Restarts: 100
uf250-04.cnf fulfilled No. of Restarts: 55 No. of Flips: 4836 time to process: 0 seconds.
uf250-04.cnf , deadline. Restarts: 100
uf250-04.cnf , deadline. Restarts: 100
uf250-04.cnf , deadline. Restarts: 100
uf250-04.cnf , deadline. Restarts: 100
uf250-04.cnf , deadline. Restarts: 100
uf250-04.cnf , deadline. Restarts: 100
uf250-04.cnf , deadline. Restarts: 100
uf250-04.cnf , deadline. Restarts: 100
uf250-04.cnf , deadline. Restarts: 100
uf250-04.cnf , deadline. Restarts: 100
uf250-04.cnf , deadline. Restarts: 100
uf250-04.cnf , deadline. Restarts: 100
uf250-04.cnf , deadline. Restarts: 100
uf250-04.cnf , deadline. Restarts: 100
uf250-04.cnf , deadline. Restarts: 100
uf250-04.cnf , deadline. Restarts: 100
uf250-04.cnf , deadline. Restarts: 100
uf250-04.cnf , deadline. Restarts: 100
uf250-04.cnf , deadline. Restarts: 100
uf250-04.cnf , deadline. Restarts: 100
uf250-04.cnf , deadline. Restarts: 100
uf250-04.cnf , deadline. Restarts: 100
uf250-04.cnf , deadline. Restarts: 100
uf250-04.cnf , deadline. Restarts: 100
uf250-04.cnf , deadline. Restarts: 100
uf250-04.cnf , deadline. Restarts: 100
uf250-04.cnf , deadline. Restarts: 100
uf250-04.cnf , deadline. Restarts: 100
uf250-04.cnf , deadline. Restarts: 100
uf250-04.cnf , deadline. Restarts: 100
uf250-04.cnf , deadline. Restarts: 100
uf250-04.cnf , deadline. Restarts: 100
uf250-04.cnf , deadline. Restarts: 100
uf250-04.cnf , deadline. Restarts: 100
uf250-04.cnf , deadline. Restarts: 100
uf250-04.cnf , deadline. Restarts: 100
uf250-04.cnf , deadline. Restarts: 100
uf250-04.cnf , deadline. Restarts: 100
uf250-04.cnf , deadline. Restarts: 100
uf250-04.cnf , deadline. Restarts: 100
uf250-04.cnf , deadline. Restarts: 100
uf250-04.cnf , deadline. Restarts: 100
uf250-04.cnf , deadline. Restarts: 100
uf250-04.cnf , deadline. Restarts: 100
uf250-04.cnf , deadline. Restarts: 100
uf250-04.cnf , deadline. Restarts: 100
uf250-04.cnf , deadline. Restarts: 100
uf250-04.cnf , deadline. Restarts: 100
uf250-04.cnf , deadline. Restarts: 100
uf250-04.cnf , deadline. Restarts: 100
uf250-04.cnf , deadline. Restarts: 100
uf250-04.cnf , deadline. Restarts: 100
uf250-04.cnf , deadline. Restarts: 100
uf250-04.cnf , deadline. Restarts: 100
uf250-04.cnf , deadline. Restarts: 100
uf250-04.cnf , deadline. Restarts: 100
uf250-04.cnf , deadline. Restarts: 100
uf250-04.cnf , deadline. Restarts: 100
uf250-04.cnf , deadline. Restarts: 100
uf250-04.cnf , deadline. Restarts: 100
uf250-04.cnf , deadline. Restarts: 100
uf250-04.cnf , deadline. Restarts: 100
uf250-04.cnf , deadline. Restarts: 100
uf250-04.cnf , deadline. Restarts: 100
uf250-04.cnf , deadline. Restarts: 100
uf250-04.cnf , deadline. Restarts: 100
uf250-04.cnf , deadline. Restarts: 100
uf250-04.cnf , deadline. Restarts: 100
uf250-04.cnf , deadline. Restarts: 100
uf250-04.cnf , deadline. Restarts: 100
uf250-04.cnf , deadline. Restarts: 100
uf250-04.cnf , deadline. Restarts: 100
uf250-04.cnf , deadline. Restarts: 100
uf250-04.cnf , deadline. Restarts: 100
uf250-04.cnf , deadline. Restarts: 100
uf250-04.cnf , deadline. Restarts: 100
uf250-04.cnf , deadline. Restarts: 100
uf250-04.cnf , deadline. Restarts: 100
uf250-04.cnf , deadline. Restarts: 100
uf250-04.cnf , deadline. Restarts: 100
uf250-04.cnf , deadline. Restarts: 100
uf250-04.cnf , deadline. Restarts: 100
uf250-04.cnf , deadline. Restarts: 100
uf250-04.cnf , deadline. Restarts: 100
uf250-04.cnf , deadline. Restarts: 100
uf250-04.cnf , deadline. Restarts: 100
uf250-04.cnf , deadline. Restarts: 100
uf250-04.cnf , deadline. Restarts: 100
uf250-04.cnf , deadline. Restarts: 100
uf250-04.cnf fulfilled No. of Restarts: 100 No. of Flips: 2074 time to process: 0 seconds.
uf250-04.cnf , deadline. Restarts: 100
uf250-04.cnf , deadline. Restarts: 100
uf250-04.cnf , deadline. Restarts: 100
uf250-04.cnf , deadline. Restarts: 100
uf250-04.cnf , deadline. Restarts: 100
uf250-04.cnf , deadline. Restarts: 100
uf250-04.cnf , deadline. Restarts: 100
uf250-04.cnf , deadline. Restarts: 100
uf250-04.cnf , deadline. Restarts: 100
uf250-04.cnf fulfilled No. of Restarts: 71 No. of Flips: 3731 time to process: 0 seconds.
uf250-04.cnf , deadline. Restarts: 100
uf250-04.cnf , deadline. Restarts: 100
uf250-04.cnf , deadline. Restarts: 100
uf250-04.cnf , deadline. Restarts: 100
uf250-04.cnf , deadline. Restarts: 100
uf250-04.cnf , deadline. Restarts: 100
uf250-04.cnf , deadline. Restarts: 100
uf250-04.cnf , deadline. Restarts: 100
uf250-04.cnf , deadline. Restarts: 100
uf250-04.cnf , deadline. Restarts: 100
uf250-04.cnf , deadline. Restarts: 100
uf250-04.cnf , deadline. Restarts: 100
uf250-04.cnf , deadline. Restarts: 100
uf250-04.cnf , deadline. Restarts: 100
uf250-04.cnf , deadline. Restarts: 100
uf250-04.cnf , deadline. Restarts: 100
uf250-04.cnf , deadline. Restarts: 100
uf250-04.cnf , deadline. Restarts: 100
uf250-04.cnf , deadline. Restarts: 100
uf250-04.cnf , deadline. Restarts: 100
uf250-04.cnf , deadline. Restarts: 100
uf250-04.cnf , deadline. Restarts: 100
uf250-04.cnf , deadline. Restarts: 100
uf250-04.cnf , deadline. Restarts: 100
uf250-04.cnf , deadline. Restarts: 100
uf250-04.cnf , deadline. Restarts: 100
uf250-04.cnf , deadline. Restarts: 100
uf250-04.cnf , deadline. Restarts: 100
uf250-04.cnf , deadline. Restarts: 100
uf250-04.cnf , deadline. Restarts: 100
uf250-04.cnf , deadline. Restarts: 100
uf250-04.cnf , deadline. Restarts: 100
uf250-04.cnf , deadline. Restarts: 100
uf250-04.cnf , deadline. Restarts: 100
uf250-04.cnf , deadline. Restarts: 100
uf250-04.cnf , deadline. Restarts: 100
uf250-04.cnf , deadline. Restarts: 100
uf250-04.cnf , deadline. Restarts: 100
uf250-04.cnf , deadline. Restarts: 100
uf250-04.cnf , deadline. Restarts: 100
uf250-04.cnf , deadline. Restarts: 100
uf250-04.cnf , deadline. Restarts: 100
uf250-04.cnf , deadline. Restarts: 100
uf250-04.cnf , deadline. Restarts: 100
uf250-04.cnf , deadline. Restarts: 100
uf250-04.cnf , deadline. Restarts: 100
uf250-04.cnf , deadline. Restarts: 100
uf250-04.cnf , deadline. Restarts: 100
uf250-04.cnf , deadline. Restarts: 100
uf250-04.cnf , deadline. Restarts: 100
uf250-04.cnf , deadline. Restarts: 100
uf250-04.cnf , deadline. Restarts: 100
uf250-04.cnf , deadline. Restarts: 100
uf250-04.cnf , deadline. Restarts: 100
uf250-04.cnf , deadline. Restarts: 100
uf250-04.cnf , deadline. Restarts: 100
uf250-04.cnf , deadline. Restarts: 100
uf250-04.cnf , deadline. Restarts: 100
uf250-04.cnf , deadline. Restarts: 100
uf250-04.cnf , deadline. Restarts: 100
uf250-04.cnf , deadline. Restarts: 100
uf250-04.cnf fulfilled No. of Restarts: 100 No. of Flips: 3603 time to process: 0 seconds.
uf250-04.cnf , deadline. Restarts: 100
uf250-04.cnf , deadline. Restarts: 100
uf250-04.cnf , deadline. Restarts: 100
uf250-04.cnf , deadline. Restarts: 100
uf250-04.cnf , deadline. Restarts: 100
uf250-04.cnf , deadline. Restarts: 100
uf250-04.cnf , deadline. Restarts: 100
uf250-04.cnf , deadline. Restarts: 100
uf250-04.cnf , deadline. Restarts: 100
uf250-04.cnf , deadline. Restarts: 100
uf250-04.cnf , deadline. Restarts: 100
uf250-04.cnf , deadline. Restarts: 100
uf250-04.cnf , deadline. Restarts: 100
uf250-04.cnf , deadline. Restarts: 100
uf250-04.cnf , deadline. Restarts: 100
uf250-04.cnf , deadline. Restarts: 100
uf250-04.cnf , deadline. Restarts: 100
uf250-04.cnf , deadline. Restarts: 100
uf250-04.cnf , deadline. Restarts: 100
uf250-04.cnf , deadline. Restarts: 100
uf250-04.cnf , deadline. Restarts: 100
uf250-04.cnf , deadline. Restarts: 100
uf250-04.cnf , deadline. Restarts: 100
uf250-04.cnf , deadline. Restarts: 100
uf250-04.cnf , deadline. Restarts: 100
uf250-04.cnf , deadline. Restarts: 100
uf250-04.cnf , deadline. Restarts: 100
uf250-04.cnf , deadline. Restarts: 100
uf250-04.cnf , deadline. Restarts: 100
uf250-04.cnf , deadline. Restarts: 100
uf250-04.cnf , deadline. Restarts: 100
uf250-04.cnf , deadline. Restarts: 100
uf250-04.cnf , deadline. Restarts: 100
uf250-04.cnf , deadline. Restarts: 100
uf250-04.cnf , deadline. Restarts: 100
uf250-04.cnf , deadline. Restarts: 100
uf250-04.cnf , deadline. Restarts: 100
uf250-04.cnf , deadline. Restarts: 100
uf250-04.cnf , deadline. Restarts: 100
uf250-04.cnf , deadline. Restarts: 100
uf250-04.cnf , deadline. Restarts: 100
uf250-04.cnf , deadline. Restarts: 100
uf250-04.cnf , deadline. Restarts: 100
uf250-04.cnf , deadline. Restarts: 100
uf250-04.cnf , deadline. Restarts: 100
uf250-04.cnf , deadline. Restarts: 100
uf250-04.cnf , deadline. Restarts: 100
uf250-04.cnf , deadline. Restarts: 100
uf250-04.cnf , deadline. Restarts: 100
uf250-04.cnf , deadline. Restarts: 100
uf250-04.cnf , deadline. Restarts: 100
uf250-04.cnf , deadline. Restarts: 100
uf250-04.cnf , deadline. Restarts: 100
uf250-04.cnf , deadline. Restarts: 100
uf250-04.cnf , deadline. Restarts: 100
uf250-04.cnf , deadline. Restarts: 100
uf250-04.cnf , deadline. Restarts: 100
uf250-04.cnf , deadline. Restarts: 100
uf250-04.cnf , deadline. Restarts: 100
uf250-04.cnf , deadline. Restarts: 100
uf250-04.cnf , deadline. Restarts: 100
uf250-04.cnf , deadline. Restarts: 100
uf250-04.cnf , deadline. Restarts: 100
uf250-04.cnf , deadline. Restarts: 100
uf250-04.cnf , deadline. Restarts: 100
uf250-04.cnf , deadline. Restarts: 100
uf250-04.cnf , deadline. Restarts: 100
uf250-04.cnf , deadline. Restarts: 100
uf250-04.cnf , deadline. Restarts: 100
uf250-04.cnf , deadline. Restarts: 100
uf250-04.cnf , deadline. Restarts: 100
uf250-04.cnf , deadline. Restarts: 100
uf250-04.cnf , deadline. Restarts: 100
uf250-04.cnf , deadline. Restarts: 100
uf250-04.cnf , deadline. Restarts: 100
uf250-04.cnf , deadline. Restarts: 100
uf250-04.cnf , deadline. Restarts: 100
uf250-04.cnf , deadline. Restarts: 100
uf250-04.cnf , deadline. Restarts: 100
uf250-04.cnf , deadline. Restarts: 100
uf250-04.cnf , deadline. Restarts: 100
uf250-04.cnf , deadline. Restarts: 100
uf250-04.cnf , deadline. Restarts: 100
uf250-04.cnf , deadline. Restarts: 100
uf250-04.cnf , deadline. Restarts: 100
uf250-04.cnf , deadline. Restarts: 100
uf250-04.cnf , deadline. Restarts: 100
uf250-04.cnf , deadline. Restarts: 100
uf250-04.cnf , deadline. Restarts: 100
uf250-04.cnf , deadline. Restarts: 100
uf250-04.cnf , deadline. Restarts: 100
uf250-04.cnf , deadline. Restarts: 100
uf250-04.cnf , deadline. Restarts: 100
uf250-04.cnf , deadline. Restarts: 100
uf250-04.cnf , deadline. Restarts: 100
uf250-04.cnf , deadline. Restarts: 100
uf250-04.cnf , deadline. Restarts: 100
uf250-04.cnf , deadline. Restarts: 100
uf250-04.cnf , deadline. Restarts: 100
uf250-04.cnf , deadline. Restarts: 100
uf250-04.cnf , deadline. Restarts: 100
uf250-04.cnf , deadline. Restarts: 100
uf250-04.cnf , deadline. Restarts: 100
uf250-04.cnf , deadline. Restarts: 100
uf250-04.cnf , deadline. Restarts: 100
uf250-04.cnf , deadline. Restarts: 100
uf250-04.cnf , deadline. Restarts: 100
uf250-04.cnf , deadline. Restarts: 100
uf250-04.cnf , deadline. Restarts: 100
uf250-04.cnf , deadline. Restarts: 100
uf250-04.cnf , deadline. Restarts: 100
uf250-04.cnf , deadline. Restarts: 100
uf250-04.cnf , deadline. Restarts: 100
uf250-04.cnf , deadline. Restarts: 100
uf250-04.cnf , deadline. Restarts: 100
uf250-04.cnf , deadline. Restarts: 100
uf250-04.cnf fulfilled No. of Restarts: 76 No. of Flips: 4519 time to process: 0 seconds.
uf250-04.cnf , deadline. Restarts: 100
uf250-04.cnf , deadline. Restarts: 100
uf250-04.cnf , deadline. Restarts: 100
uf250-04.cnf , deadline. Restarts: 100
uf250-04.cnf , deadline. Restarts: 100
uf250-04.cnf , deadline. Restarts: 100
uf250-04.cnf , deadline. Restarts: 100
uf250-04.cnf , deadline. Restarts: 100
uf250-04.cnf , deadline. Restarts: 100
uf250-04.cnf , deadline. Restarts: 100
uf250-04.cnf , deadline. Restarts: 100
uf250-04.cnf , deadline. Restarts: 100
uf250-04.cnf , deadline. Restarts: 100
uf250-04.cnf , deadline. Restarts: 100
uf250-04.cnf , deadline. Restarts: 100
uf250-04.cnf , deadline. Restarts: 100
uf250-04.cnf , deadline. Restarts: 100
uf250-04.cnf , deadline. Restarts: 100
uf250-04.cnf , deadline. Restarts: 100
uf250-04.cnf , deadline. Restarts: 100
uf250-04.cnf , deadline. Restarts: 100
uf250-04.cnf , deadline. Restarts: 100
uf250-04.cnf , deadline. Restarts: 100
uf250-04.cnf , deadline. Restarts: 100
uf250-04.cnf , deadline. Restarts: 100
uf250-04.cnf , deadline. Restarts: 100
uf250-04.cnf , deadline. Restarts: 100
uf250-04.cnf , deadline. Restarts: 100
uf250-04.cnf , deadline. Restarts: 100
uf250-04.cnf , deadline. Restarts: 100
uf250-04.cnf , deadline. Restarts: 100
uf250-04.cnf , deadline. Restarts: 100
uf250-04.cnf , deadline. Restarts: 100
uf250-04.cnf , deadline. Restarts: 100
uf250-04.cnf , deadline. Restarts: 100
uf250-04.cnf , deadline. Restarts: 100
uf250-04.cnf , deadline. Restarts: 100
uf250-04.cnf , deadline. Restarts: 100
uf250-04.cnf , deadline. Restarts: 100
uf250-04.cnf , deadline. Restarts: 100
uf250-04.cnf , deadline. Restarts: 100
uf250-04.cnf , deadline. Restarts: 100
uf250-04.cnf , deadline. Restarts: 100
uf250-04.cnf , deadline. Restarts: 100
uf250-04.cnf , deadline. Restarts: 100
uf250-04.cnf , deadline. Restarts: 100
uf250-04.cnf , deadline. Restarts: 100
uf250-04.cnf , deadline. Restarts: 100
uf250-04.cnf , deadline. Restarts: 100
uf250-04.cnf , deadline. Restarts: 100
uf250-04.cnf , deadline. Restarts: 100
uf250-04.cnf , deadline. Restarts: 100
uf250-04.cnf , deadline. Restarts: 100
uf250-04.cnf , deadline. Restarts: 100
uf250-04.cnf , deadline. Restarts: 100
uf250-04.cnf , deadline. Restarts: 100
uf250-04.cnf , deadline. Restarts: 100
uf250-04.cnf , deadline. Restarts: 100
uf250-04.cnf , deadline. Restarts: 100
uf250-04.cnf , deadline. Restarts: 100
uf250-04.cnf , deadline. Restarts: 100
uf250-04.cnf , deadline. Restarts: 100
uf250-04.cnf , deadline. Restarts: 100
uf250-04.cnf , deadline. Restarts: 100
uf250-04.cnf , deadline. Restarts: 100
uf250-04.cnf , deadline. Restarts: 100
uf250-04.cnf , deadline. Restarts: 100
uf250-04.cnf , deadline. Restarts: 100
uf250-04.cnf , deadline. Restarts: 100
uf250-04.cnf , deadline. Restarts: 100
uf250-04.cnf , deadline. Restarts: 100
uf250-04.cnf , deadline. Restarts: 100
uf250-04.cnf , deadline. Restarts: 100
uf250-04.cnf , deadline. Restarts: 100
uf250-04.cnf , deadline. Restarts: 100
uf250-04.cnf , deadline. Restarts: 100
uf250-04.cnf , deadline. Restarts: 100
uf250-04.cnf , deadline. Restarts: 100
uf250-04.cnf , deadline. Restarts: 100
uf250-04.cnf , deadline. Restarts: 100
uf250-04.cnf , deadline. Restarts: 100
uf250-04.cnf , deadline. Restarts: 100
uf250-04.cnf , deadline. Restarts: 100
uf250-04.cnf , deadline. Restarts: 100
uf250-04.cnf , deadline. Restarts: 100
uf250-04.cnf , deadline. Restarts: 100
uf250-04.cnf , deadline. Restarts: 100
uf250-04.cnf , deadline. Restarts: 100
uf250-04.cnf , deadline. Restarts: 100
uf250-04.cnf , deadline. Restarts: 100
uf250-04.cnf , deadline. Restarts: 100
uf250-04.cnf , deadline. Restarts: 100
uf250-04.cnf , deadline. Restarts: 100
uf250-04.cnf , deadline. Restarts: 100
uf250-04.cnf , deadline. Restarts: 100
uf250-04.cnf , deadline. Restarts: 100
uf250-04.cnf , deadline. Restarts: 100
uf250-04.cnf , deadline. Restarts: 100
uf250-04.cnf , deadline. Restarts: 100
uf250-04.cnf , deadline. Restarts: 100
uf250-04.cnf , deadline. Restarts: 100
uf250-04.cnf , deadline. Restarts: 100
uf250-04.cnf , deadline. Restarts: 100
uf250-04.cnf , deadline. Restarts: 100
uf250-04.cnf , deadline. Restarts: 100
uf250-04.cnf , deadline. Restarts: 100
uf250-04.cnf fulfilled No. of Restarts: 78 No. of Flips: 1884 time to process: 0 seconds.
uf250-04.cnf , deadline. Restarts: 100
uf250-04.cnf , deadline. Restarts: 100
uf250-04.cnf , deadline. Restarts: 100
uf250-04.cnf , deadline. Restarts: 100
uf250-04.cnf , deadline. Restarts: 100
uf250-04.cnf , deadline. Restarts: 100
uf250-04.cnf fulfilled No. of Restarts: 82 No. of Flips: 2577 time to process: 0 seconds.
uf250-04.cnf , deadline. Restarts: 100
uf250-04.cnf , deadline. Restarts: 100
uf250-04.cnf , deadline. Restarts: 100
uf250-04.cnf , deadline. Restarts: 100
uf250-04.cnf , deadline. Restarts: 100
uf250-04.cnf , deadline. Restarts: 100
uf250-04.cnf , deadline. Restarts: 100
uf250-04.cnf , deadline. Restarts: 100
uf250-04.cnf , deadline. Restarts: 100
uf250-04.cnf , deadline. Restarts: 100
uf250-04.cnf , deadline. Restarts: 100
uf250-04.cnf , deadline. Restarts: 100
uf250-04.cnf , deadline. Restarts: 100
uf250-04.cnf fulfilled No. of Restarts: 10 No. of Flips: 2695 time to process: 0 seconds.
uf250-04.cnf , deadline. Restarts: 100
uf250-04.cnf , deadline. Restarts: 100
uf250-04.cnf , deadline. Restarts: 100
uf250-04.cnf , deadline. Restarts: 100
uf250-04.cnf , deadline. Restarts: 100
uf250-04.cnf , deadline. Restarts: 100
uf250-04.cnf , deadline. Restarts: 100
uf250-04.cnf , deadline. Restarts: 100
uf250-04.cnf , deadline. Restarts: 100
uf250-04.cnf , deadline. Restarts: 100
uf250-04.cnf , deadline. Restarts: 100
uf250-04.cnf , deadline. Restarts: 100
uf250-04.cnf , deadline. Restarts: 100
uf250-04.cnf , deadline. Restarts: 100
uf250-04.cnf , deadline. Restarts: 100
uf250-04.cnf , deadline. Restarts: 100
uf250-04.cnf , deadline. Restarts: 100
uf250-04.cnf , deadline. Restarts: 100
uf250-04.cnf , deadline. Restarts: 100
uf250-04.cnf , deadline. Restarts: 100
uf250-04.cnf , deadline. Restarts: 100
uf250-04.cnf , deadline. Restarts: 100
uf250-04.cnf , deadline. Restarts: 100
uf250-04.cnf , deadline. Restarts: 100
uf250-04.cnf , deadline. Restarts: 100
uf250-04.cnf , deadline. Restarts: 100
uf250-04.cnf , deadline. Restarts: 100
uf250-04.cnf , deadline. Restarts: 100
uf250-04.cnf , deadline. Restarts: 100
uf250-04.cnf , deadline. Restarts: 100
uf250-04.cnf , deadline. Restarts: 100
uf250-04.cnf , deadline. Restarts: 100
uf250-04.cnf , deadline. Restarts: 100
uf250-04.cnf , deadline. Restarts: 100
uf250-04.cnf , deadline. Restarts: 100
uf250-04.cnf , deadline. Restarts: 100
uf250-04.cnf , deadline. Restarts: 100
uf250-04.cnf fulfilled No. of Restarts: 57 No. of Flips: 2531 time to process: 0 seconds.
uf250-04.cnf , deadline. Restarts: 100
uf250-04.cnf , deadline. Restarts: 100
uf250-04.cnf , deadline. Restarts: 100
uf250-04.cnf , deadline. Restarts: 100
uf250-04.cnf , deadline. Restarts: 100
uf250-04.cnf , deadline. Restarts: 100
uf250-04.cnf , deadline. Restarts: 100
uf250-04.cnf , deadline. Restarts: 100
uf250-04.cnf , deadline. Restarts: 100
uf250-04.cnf , deadline. Restarts: 100
uf250-04.cnf , deadline. Restarts: 100
uf250-04.cnf , deadline. Restarts: 100
uf250-04.cnf , deadline. Restarts: 100
uf250-04.cnf , deadline. Restarts: 100
uf250-04.cnf , deadline. Restarts: 100
uf250-04.cnf , deadline. Restarts: 100
uf250-04.cnf , deadline. Restarts: 100
uf250-04.cnf , deadline. Restarts: 100
uf250-04.cnf , deadline. Restarts: 100
uf250-04.cnf , deadline. Restarts: 100
uf250-04.cnf , deadline. Restarts: 100
uf250-04.cnf , deadline. Restarts: 100
uf250-04.cnf , deadline. Restarts: 100
uf250-04.cnf , deadline. Restarts: 100
uf250-04.cnf , deadline. Restarts: 100
uf250-04.cnf , deadline. Restarts: 100
uf250-04.cnf , deadline. Restarts: 100
uf250-04.cnf , deadline. Restarts: 100
uf250-04.cnf , deadline. Restarts: 100
uf250-04.cnf , deadline. Restarts: 100
uf250-04.cnf , deadline. Restarts: 100
uf250-04.cnf , deadline. Restarts: 100
uf250-04.cnf , deadline. Restarts: 100
uf250-04.cnf , deadline. Restarts: 100
uf250-04.cnf , deadline. Restarts: 100
uf250-04.cnf , deadline. Restarts: 100
uf250-04.cnf , deadline. Restarts: 100
uf250-04.cnf , deadline. Restarts: 100
uf250-04.cnf , deadline. Restarts: 100
uf250-04.cnf , deadline. Restarts: 100
uf250-04.cnf , deadline. Restarts: 100
uf250-04.cnf , deadline. Restarts: 100
uf250-04.cnf , deadline. Restarts: 100
uf250-04.cnf , deadline. Restarts: 100
uf250-04.cnf , deadline. Restarts: 100
uf250-04.cnf , deadline. Restarts: 100
uf250-04.cnf , deadline. Restarts: 100
uf250-04.cnf , deadline. Restarts: 100
uf250-04.cnf , deadline. Restarts: 100
uf250-04.cnf , deadline. Restarts: 100
uf250-04.cnf , deadline. Restarts: 100
uf250-04.cnf , deadline. Restarts: 100
uf250-04.cnf , deadline. Restarts: 100
uf250-04.cnf , deadline. Restarts: 100
uf250-04.cnf , deadline. Restarts: 100
uf250-04.cnf , deadline. Restarts: 100
uf250-04.cnf , deadline. Restarts: 100
uf250-04.cnf , deadline. Restarts: 100
uf250-04.cnf , deadline. Restarts: 100
uf250-04.cnf , deadline. Restarts: 100
uf250-04.cnf fulfilled No. of Restarts: 98 No. of Flips: 3950 time to process: 0 seconds.
uf250-04.cnf , deadline. Restarts: 100
uf250-04.cnf , deadline. Restarts: 100
uf250-04.cnf , deadline. Restarts: 100
uf250-04.cnf , deadline. Restarts: 100
uf250-04.cnf , deadline. Restarts: 100
uf250-04.cnf , deadline. Restarts: 100
uf250-04.cnf , deadline. Restarts: 100
uf250-04.cnf , deadline. Restarts: 100
uf250-04.cnf , deadline. Restarts: 100
uf250-04.cnf , deadline. Restarts: 100
uf250-04.cnf , deadline. Restarts: 100
uf250-04.cnf , deadline. Restarts: 100
uf250-04.cnf , deadline. Restarts: 100
uf250-04.cnf , deadline. Restarts: 100
uf250-04.cnf , deadline. Restarts: 100
uf250-04.cnf , deadline. Restarts: 100
uf250-04.cnf , deadline. Restarts: 100
uf250-04.cnf , deadline. Restarts: 100
uf250-04.cnf , deadline. Restarts: 100
uf250-04.cnf , deadline. Restarts: 100
uf250-04.cnf fulfilled No. of Restarts: 20 No. of Flips: 2495 time to process: 0 seconds.
uf250-04.cnf , deadline. Restarts: 100
uf250-04.cnf , deadline. Restarts: 100
uf250-04.cnf , deadline. Restarts: 100
uf250-04.cnf , deadline. Restarts: 100
uf250-04.cnf , deadline. Restarts: 100
uf250-04.cnf , deadline. Restarts: 100
uf250-04.cnf , deadline. Restarts: 100
uf250-04.cnf fulfilled No. of Restarts: 80 No. of Flips: 1299 time to process: 0 seconds.
uf250-04.cnf , deadline. Restarts: 100
uf250-04.cnf , deadline. Restarts: 100
uf250-04.cnf , deadline. Restarts: 100
uf250-04.cnf , deadline. Restarts: 100
uf250-04.cnf , deadline. Restarts: 100
uf250-04.cnf , deadline. Restarts: 100
uf250-04.cnf , deadline. Restarts: 100
uf250-04.cnf , deadline. Restarts: 100
uf250-04.cnf , deadline. Restarts: 100
uf250-04.cnf , deadline. Restarts: 100
uf250-04.cnf , deadline. Restarts: 100
uf250-04.cnf , deadline. Restarts: 100
uf250-04.cnf , deadline. Restarts: 100
uf250-04.cnf , deadline. Restarts: 100
uf250-04.cnf , deadline. Restarts: 100
uf250-04.cnf , deadline. Restarts: 100
uf250-04.cnf , deadline. Restarts: 100
uf250-04.cnf , deadline. Restarts: 100
uf250-04.cnf , deadline. Restarts: 100
uf250-04.cnf , deadline. Restarts: 100
uf250-04.cnf , deadline. Restarts: 100
uf250-04.cnf , deadline. Restarts: 100
uf250-04.cnf , deadline. Restarts: 100
uf250-04.cnf , deadline. Restarts: 100
uf250-04.cnf , deadline. Restarts: 100
uf250-04.cnf , deadline. Restarts: 100
uf250-04.cnf , deadline. Restarts: 100
uf250-04.cnf , deadline. Restarts: 100
uf250-04.cnf , deadline. Restarts: 100
uf250-04.cnf , deadline. Restarts: 100
uf250-04.cnf , deadline. Restarts: 100
uf250-04.cnf , deadline. Restarts: 100
uf250-04.cnf , deadline. Restarts: 100
uf250-04.cnf , deadline. Restarts: 100
uf250-04.cnf , deadline. Restarts: 100
uf250-04.cnf , deadline. Restarts: 100
uf250-04.cnf , deadline. Restarts: 100
uf250-04.cnf , deadline. Restarts: 100
uf250-04.cnf , deadline. Restarts: 100
uf250-04.cnf , deadline. Restarts: 100
uf250-04.cnf , deadline. Restarts: 100
uf250-04.cnf , deadline. Restarts: 100
uf250-04.cnf , deadline. Restarts: 100
uf250-04.cnf , deadline. Restarts: 100
uf250-04.cnf , deadline. Restarts: 100
uf250-04.cnf , deadline. Restarts: 100
uf250-04.cnf , deadline. Restarts: 100
uf250-04.cnf , deadline. Restarts: 100
uf250-04.cnf , deadline. Restarts: 100
uf250-04.cnf , deadline. Restarts: 100
uf250-04.cnf , deadline. Restarts: 100
uf250-04.cnf , deadline. Restarts: 100
uf250-04.cnf , deadline. Restarts: 100
uf250-04.cnf , deadline. Restarts: 100
uf250-04.cnf , deadline. Restarts: 100
uf250-04.cnf , deadline. Restarts: 100
uf250-04.cnf , deadline. Restarts: 100
uf250-04.cnf , deadline. Restarts: 100
uf250-04.cnf , deadline. Restarts: 100
uf250-04.cnf , deadline. Restarts: 100
uf250-04.cnf , deadline. Restarts: 100
uf250-04.cnf , deadline. Restarts: 100
uf250-04.cnf , deadline. Restarts: 100
uf250-04.cnf , deadline. Restarts: 100
uf250-04.cnf , deadline. Restarts: 100
uf250-04.cnf , deadline. Restarts: 100
uf250-04.cnf , deadline. Restarts: 100
uf250-04.cnf , deadline. Restarts: 100
uf250-04.cnf , deadline. Restarts: 100
uf250-04.cnf fulfilled No. of Restarts: 7 No. of Flips: 4307 time to process: 0 seconds.
uf250-04.cnf , deadline. Restarts: 100
uf250-04.cnf , deadline. Restarts: 100
uf250-04.cnf , deadline. Restarts: 100
uf250-04.cnf , deadline. Restarts: 100
uf250-04.cnf , deadline. Restarts: 100
uf250-04.cnf , deadline. Restarts: 100
uf250-04.cnf , deadline. Restarts: 100
uf250-04.cnf , deadline. Restarts: 100
uf250-04.cnf , deadline. Restarts: 100
uf250-04.cnf , deadline. Restarts: 100
uf250-04.cnf , deadline. Restarts: 100
uf250-04.cnf , deadline. Restarts: 100
uf250-04.cnf fulfilled No. of Restarts: 85 No. of Flips: 2027 time to process: 0 seconds.
uf250-04.cnf , deadline. Restarts: 100
uf250-04.cnf , deadline. Restarts: 100
uf250-04.cnf fulfilled No. of Restarts: 79 No. of Flips: 2556 time to process: 0 seconds.
uf250-04.cnf , deadline. Restarts: 100
uf250-04.cnf , deadline. Restarts: 100
uf250-04.cnf , deadline. Restarts: 100
uf250-04.cnf , deadline. Restarts: 100
uf250-04.cnf , deadline. Restarts: 100
uf250-04.cnf , deadline. Restarts: 100
uf250-04.cnf , deadline. Restarts: 100
uf250-04.cnf , deadline. Restarts: 100
uf250-04.cnf , deadline. Restarts: 100
uf250-04.cnf fulfilled No. of Restarts: 43 No. of Flips: 4493 time to process: 0 seconds.
uf250-04.cnf , deadline. Restarts: 100
uf250-04.cnf , deadline. Restarts: 100
uf250-04.cnf , deadline. Restarts: 100
uf250-04.cnf , deadline. Restarts: 100
uf250-04.cnf , deadline. Restarts: 100
uf250-04.cnf , deadline. Restarts: 100
uf250-04.cnf , deadline. Restarts: 100
uf250-04.cnf , deadline. Restarts: 100
uf250-04.cnf , deadline. Restarts: 100
uf250-04.cnf , deadline. Restarts: 100
uf250-04.cnf , deadline. Restarts: 100
uf250-04.cnf , deadline. Restarts: 100
uf250-04.cnf , deadline. Restarts: 100
uf250-04.cnf , deadline. Restarts: 100
uf250-04.cnf , deadline. Restarts: 100
uf250-04.cnf fulfilled No. of Restarts: 95 No. of Flips: 2411 time to process: 0 seconds.
uf250-04.cnf , deadline. Restarts: 100
uf250-04.cnf , deadline. Restarts: 100
uf250-04.cnf , deadline. Restarts: 100
uf250-04.cnf , deadline. Restarts: 100
uf250-04.cnf , deadline. Restarts: 100
uf250-04.cnf , deadline. Restarts: 100
uf250-04.cnf , deadline. Restarts: 100
uf250-04.cnf , deadline. Restarts: 100
uf250-04.cnf , deadline. Restarts: 100
uf250-04.cnf , deadline. Restarts: 100
uf250-04.cnf , deadline. Restarts: 100
uf250-04.cnf , deadline. Restarts: 100
uf250-04.cnf , deadline. Restarts: 100
uf250-04.cnf , deadline. Restarts: 100
uf250-04.cnf , deadline. Restarts: 100
uf250-04.cnf , deadline. Restarts: 100
uf250-04.cnf , deadline. Restarts: 100
uf250-04.cnf , deadline. Restarts: 100
uf250-04.cnf , deadline. Restarts: 100
uf250-04.cnf , deadline. Restarts: 100
uf250-04.cnf , deadline. Restarts: 100
uf250-04.cnf , deadline. Restarts: 100
uf250-04.cnf , deadline. Restarts: 100
uf250-04.cnf , deadline. Restarts: 100
uf250-04.cnf , deadline. Restarts: 100
uf250-04.cnf , deadline. Restarts: 100
uf250-04.cnf , deadline. Restarts: 100
uf250-04.cnf , deadline. Restarts: 100
uf250-04.cnf , deadline. Restarts: 100
uf250-04.cnf , deadline. Restarts: 100
uf250-04.cnf , deadline. Restarts: 100
uf250-04.cnf , deadline. Restarts: 100
uf250-04.cnf , deadline. Restarts: 100
uf250-04.cnf , deadline. Restarts: 100
uf250-04.cnf , deadline. Restarts: 100
uf250-04.cnf , deadline. Restarts: 100
uf250-04.cnf , deadline. Restarts: 100
uf250-04.cnf , deadline. Restarts: 100
uf250-04.cnf , deadline. Restarts: 100
uf250-04.cnf , deadline. Restarts: 100
uf250-04.cnf , deadline. Restarts: 100
uf250-04.cnf , deadline. Restarts: 100
uf250-04.cnf , deadline. Restarts: 100
uf250-04.cnf , deadline. Restarts: 100
uf250-04.cnf fulfilled No. of Restarts: 31 No. of Flips: 1745 time to process: 0 seconds.
uf250-04.cnf fulfilled No. of Restarts: 29 No. of Flips: 2594 time to process: 0 seconds.
uf250-04.cnf , deadline. Restarts: 100
uf250-04.cnf , deadline. Restarts: 100
uf250-04.cnf , deadline. Restarts: 100
uf250-04.cnf , deadline. Restarts: 100
uf250-04.cnf , deadline. Restarts: 100
uf250-04.cnf , deadline. Restarts: 100
uf250-04.cnf , deadline. Restarts: 100
uf250-04.cnf , deadline. Restarts: 100
uf250-04.cnf , deadline. Restarts: 100
uf250-04.cnf , deadline. Restarts: 100
uf250-04.cnf , deadline. Restarts: 100
uf250-04.cnf , deadline. Restarts: 100
uf250-04.cnf , deadline. Restarts: 100
uf250-04.cnf , deadline. Restarts: 100
uf250-04.cnf , deadline. Restarts: 100
uf250-04.cnf , deadline. Restarts: 100
uf250-04.cnf , deadline. Restarts: 100
uf250-04.cnf , deadline. Restarts: 100
uf250-04.cnf , deadline. Restarts: 100
uf250-04.cnf , deadline. Restarts: 100
uf250-04.cnf , deadline. Restarts: 100
uf250-04.cnf , deadline. Restarts: 100
uf250-04.cnf , deadline. Restarts: 100
uf250-04.cnf , deadline. Restarts: 100
uf250-04.cnf , deadline. Restarts: 100
uf250-04.cnf , deadline. Restarts: 100
uf250-04.cnf , deadline. Restarts: 100
uf250-04.cnf , deadline. Restarts: 100
uf250-04.cnf , deadline. Restarts: 100
uf250-04.cnf , deadline. Restarts: 100
uf250-04.cnf , deadline. Restarts: 100
uf250-04.cnf , deadline. Restarts: 100
uf250-04.cnf , deadline. Restarts: 100
uf250-04.cnf , deadline. Restarts: 100
uf250-04.cnf , deadline. Restarts: 100
uf250-04.cnf , deadline. Restarts: 100
uf250-04.cnf , deadline. Restarts: 100
uf250-04.cnf , deadline. Restarts: 100
uf250-04.cnf , deadline. Restarts: 100
uf250-04.cnf , deadline. Restarts: 100
uf250-04.cnf , deadline. Restarts: 100
uf250-04.cnf , deadline. Restarts: 100
uf250-04.cnf , deadline. Restarts: 100
uf250-04.cnf , deadline. Restarts: 100
uf250-04.cnf , deadline. Restarts: 100
uf250-04.cnf , deadline. Restarts: 100
uf250-04.cnf , deadline. Restarts: 100
uf250-04.cnf , deadline. Restarts: 100
uf250-04.cnf , deadline. Restarts: 100
uf250-04.cnf , deadline. Restarts: 100
uf250-04.cnf , deadline. Restarts: 100
uf250-04.cnf , deadline. Restarts: 100
uf250-04.cnf , deadline. Restarts: 100
uf250-04.cnf , deadline. Restarts: 100
uf250-04.cnf , deadline. Restarts: 100
uf250-04.cnf , deadline. Restarts: 100
uf250-04.cnf , deadline. Restarts: 100
uf250-04.cnf , deadline. Restarts: 100
uf250-04.cnf , deadline. Restarts: 100
uf250-04.cnf , deadline. Restarts: 100
uf250-04.cnf , deadline. Restarts: 100
uf250-04.cnf , deadline. Restarts: 100
uf250-04.cnf , deadline. Restarts: 100
uf250-04.cnf , deadline. Restarts: 100
uf250-04.cnf , deadline. Restarts: 100
uf250-04.cnf , deadline. Restarts: 100
uf250-04.cnf , deadline. Restarts: 100
uf250-04.cnf , deadline. Restarts: 100
uf250-04.cnf , deadline. Restarts: 100
uf250-04.cnf , deadline. Restarts: 100
uf250-04.cnf , deadline. Restarts: 100
uf250-04.cnf , deadline. Restarts: 100
uf250-04.cnf , deadline. Restarts: 100
uf250-04.cnf , deadline. Restarts: 100
uf250-04.cnf , deadline. Restarts: 100
uf250-04.cnf , deadline. Restarts: 100
uf250-04.cnf , deadline. Restarts: 100
uf250-04.cnf , deadline. Restarts: 100
uf250-04.cnf , deadline. Restarts: 100
uf250-04.cnf , deadline. Restarts: 100
uf250-04.cnf , deadline. Restarts: 100
uf250-04.cnf , deadline. Restarts: 100
uf250-04.cnf , deadline. Restarts: 100
uf250-04.cnf , deadline. Restarts: 100
uf250-04.cnf , deadline. Restarts: 100
uf250-04.cnf , deadline. Restarts: 100
uf250-04.cnf fulfilled No. of Restarts: 4 No. of Flips: 3219 time to process: 0 seconds.
uf250-04.cnf , deadline. Restarts: 100
uf250-04.cnf , deadline. Restarts: 100
uf250-04.cnf , deadline. Restarts: 100
uf250-04.cnf , deadline. Restarts: 100
uf250-04.cnf , deadline. Restarts: 100
uf250-04.cnf , deadline. Restarts: 100
uf250-04.cnf , deadline. Restarts: 100
uf250-04.cnf , deadline. Restarts: 100
uf250-04.cnf , deadline. Restarts: 100
uf250-04.cnf , deadline. Restarts: 100
uf250-04.cnf , deadline. Restarts: 100
uf250-04.cnf , deadline. Restarts: 100
uf250-04.cnf , deadline. Restarts: 100
uf250-04.cnf , deadline. Restarts: 100
uf250-04.cnf , deadline. Restarts: 100
uf250-04.cnf , deadline. Restarts: 100
uf250-04.cnf , deadline. Restarts: 100
uf250-04.cnf , deadline. Restarts: 100
uf250-04.cnf , deadline. Restarts: 100
uf250-04.cnf , deadline. Restarts: 100
uf250-04.cnf , deadline. Restarts: 100
uf250-04.cnf , deadline. Restarts: 100
uf250-04.cnf , deadline. Restarts: 100
uf250-04.cnf , deadline. Restarts: 100
uf250-04.cnf , deadline. Restarts: 100
uf250-04.cnf , deadline. Restarts: 100
uf250-04.cnf , deadline. Restarts: 100
uf250-04.cnf , deadline. Restarts: 100
uf250-04.cnf , deadline. Restarts: 100
uf250-04.cnf , deadline. Restarts: 100
uf250-04.cnf , deadline. Restarts: 100
uf250-04.cnf , deadline. Restarts: 100
uf250-04.cnf , deadline. Restarts: 100
uf250-04.cnf , deadline. Restarts: 100
uf250-04.cnf , deadline. Restarts: 100
uf250-04.cnf , deadline. Restarts: 100
uf250-04.cnf , deadline. Restarts: 100
uf250-04.cnf , deadline. Restarts: 100
uf250-04.cnf , deadline. Restarts: 100
uf250-04.cnf , deadline. Restarts: 100
uf250-04.cnf , deadline. Restarts: 100
uf250-04.cnf , deadline. Restarts: 100
uf250-04.cnf , deadline. Restarts: 100
uf250-04.cnf , deadline. Restarts: 100
uf250-04.cnf , deadline. Restarts: 100
uf250-04.cnf , deadline. Restarts: 100
uf250-04.cnf , deadline. Restarts: 100
uf250-04.cnf , deadline. Restarts: 100
uf250-04.cnf , deadline. Restarts: 100
uf250-04.cnf , deadline. Restarts: 100
uf250-04.cnf , deadline. Restarts: 100
uf250-04.cnf , deadline. Restarts: 100
uf250-04.cnf , deadline. Restarts: 100
uf250-04.cnf , deadline. Restarts: 100
uf250-04.cnf , deadline. Restarts: 100
uf250-04.cnf , deadline. Restarts: 100
uf250-04.cnf , deadline. Restarts: 100
uf250-04.cnf , deadline. Restarts: 100
uf250-04.cnf , deadline. Restarts: 100
uf250-04.cnf , deadline. Restarts: 100
uf250-04.cnf , deadline. Restarts: 100
uf250-04.cnf , deadline. Restarts: 100
uf250-04.cnf , deadline. Restarts: 100
uf250-04.cnf , deadline. Restarts: 100
uf250-04.cnf , deadline. Restarts: 100
uf250-04.cnf , deadline. Restarts: 100
uf250-04.cnf , deadline. Restarts: 100
uf250-04.cnf , deadline. Restarts: 100
uf250-04.cnf fulfilled No. of Restarts: 71 No. of Flips: 2994 time to process: 0 seconds.
uf250-04.cnf , deadline. Restarts: 100
uf250-04.cnf , deadline. Restarts: 100
uf250-04.cnf , deadline. Restarts: 100
uf250-04.cnf , deadline. Restarts: 100
uf250-04.cnf , deadline. Restarts: 100
uf250-04.cnf , deadline. Restarts: 100
uf250-04.cnf , deadline. Restarts: 100
uf250-04.cnf , deadline. Restarts: 100
uf250-04.cnf , deadline. Restarts: 100
uf250-04.cnf , deadline. Restarts: 100
uf250-04.cnf , deadline. Restarts: 100
uf250-04.cnf , deadline. Restarts: 100
uf250-04.cnf , deadline. Restarts: 100
uf250-04.cnf , deadline. Restarts: 100
uf250-04.cnf , deadline. Restarts: 100
uf250-04.cnf , deadline. Restarts: 100
uf250-04.cnf fulfilled No. of Restarts: 95 No. of Flips: 2367 time to process: 0 seconds.
uf250-04.cnf , deadline. Restarts: 100
uf250-04.cnf , deadline. Restarts: 100
uf250-04.cnf , deadline. Restarts: 100
uf250-04.cnf , deadline. Restarts: 100
uf250-04.cnf , deadline. Restarts: 100
uf250-04.cnf , deadline. Restarts: 100
uf250-04.cnf , deadline. Restarts: 100
uf250-04.cnf , deadline. Restarts: 100
uf250-04.cnf , deadline. Restarts: 100
uf250-04.cnf , deadline. Restarts: 100
uf250-04.cnf , deadline. Restarts: 100
uf250-04.cnf , deadline. Restarts: 100
uf250-04.cnf , deadline. Restarts: 100
uf250-04.cnf , deadline. Restarts: 100
uf250-04.cnf , deadline. Restarts: 100
uf250-04.cnf , deadline. Restarts: 100
uf250-04.cnf , deadline. Restarts: 100
uf250-04.cnf , deadline. Restarts: 100
uf250-04.cnf , deadline. Restarts: 100
uf250-04.cnf , deadline. Restarts: 100
uf250-04.cnf , deadline. Restarts: 100
uf250-04.cnf , deadline. Restarts: 100
uf250-04.cnf , deadline. Restarts: 100
uf250-04.cnf , deadline. Restarts: 100
uf250-04.cnf , deadline. Restarts: 100
uf250-04.cnf , deadline. Restarts: 100
uf250-04.cnf , deadline. Restarts: 100
uf250-04.cnf , deadline. Restarts: 100
uf250-04.cnf , deadline. Restarts: 100
uf250-04.cnf , deadline. Restarts: 100
uf250-04.cnf , deadline. Restarts: 100
uf250-04.cnf , deadline. Restarts: 100
uf250-04.cnf , deadline. Restarts: 100
uf250-04.cnf , deadline. Restarts: 100
uf250-04.cnf , deadline. Restarts: 100
uf250-04.cnf , deadline. Restarts: 100
uf250-04.cnf , deadline. Restarts: 100
uf250-04.cnf , deadline. Restarts: 100
uf250-04.cnf , deadline. Restarts: 100
uf250-04.cnf , deadline. Restarts: 100
uf250-04.cnf , deadline. Restarts: 100
uf250-04.cnf , deadline. Restarts: 100
uf250-04.cnf , deadline. Restarts: 100
uf250-04.cnf , deadline. Restarts: 100
uf250-04.cnf , deadline. Restarts: 100
uf250-04.cnf , deadline. Restarts: 100
uf250-04.cnf , deadline. Restarts: 100
uf250-04.cnf , deadline. Restarts: 100
uf250-04.cnf , deadline. Restarts: 100
uf250-04.cnf , deadline. Restarts: 100
uf250-04.cnf , deadline. Restarts: 100
uf250-04.cnf , deadline. Restarts: 100
uf250-04.cnf , deadline. Restarts: 100
uf250-04.cnf , deadline. Restarts: 100
uf250-04.cnf , deadline. Restarts: 100
uf250-04.cnf , deadline. Restarts: 100
uf250-04.cnf , deadline. Restarts: 100
uf250-04.cnf , deadline. Restarts: 100
uf250-04.cnf , deadline. Restarts: 100
uf250-04.cnf , deadline. Restarts: 100
uf250-04.cnf , deadline. Restarts: 100
uf250-04.cnf , deadline. Restarts: 100
uf250-04.cnf , deadline. Restarts: 100
uf250-04.cnf , deadline. Restarts: 100
uf250-04.cnf , deadline. Restarts: 100
uf250-04.cnf , deadline. Restarts: 100
uf250-04.cnf , deadline. Restarts: 100
uf250-04.cnf , deadline. Restarts: 100
uf250-04.cnf , deadline. Restarts: 100
uf250-04.cnf , deadline. Restarts: 100
uf250-04.cnf , deadline. Restarts: 100
uf250-04.cnf , deadline. Restarts: 100
uf250-04.cnf , deadline. Restarts: 100
uf250-04.cnf , deadline. Restarts: 100
uf250-04.cnf , deadline. Restarts: 100
uf250-04.cnf , deadline. Restarts: 100
uf250-04.cnf , deadline. Restarts: 100
uf250-04.cnf , deadline. Restarts: 100
uf250-04.cnf , deadline. Restarts: 100
uf250-04.cnf , deadline. Restarts: 100
uf250-04.cnf , deadline. Restarts: 100
uf250-04.cnf , deadline. Restarts: 100
uf250-04.cnf , deadline. Restarts: 100
uf250-04.cnf , deadline. Restarts: 100
uf250-04.cnf , deadline. Restarts: 100
uf250-04.cnf , deadline. Restarts: 100
uf250-04.cnf , deadline. Restarts: 100
uf250-04.cnf , deadline. Restarts: 100
uf250-04.cnf , deadline. Restarts: 100
uf250-04.cnf , deadline. Restarts: 100
uf250-04.cnf , deadline. Restarts: 100
uf250-04.cnf , deadline. Restarts: 100
uf250-04.cnf , deadline. Restarts: 100
uf250-04.cnf , deadline. Restarts: 100
uf250-04.cnf , deadline. Restarts: 100
uf250-04.cnf , deadline. Restarts: 100
uf250-04.cnf , deadline. Restarts: 100
uf250-04.cnf , deadline. Restarts: 100
uf250-04.cnf , deadline. Restarts: 100
uf250-04.cnf , deadline. Restarts: 100
uf250-04.cnf , deadline. Restarts: 100
uf250-04.cnf , deadline. Restarts: 100
uf250-04.cnf , deadline. Restarts: 100
uf250-04.cnf , deadline. Restarts: 100
uf250-04.cnf , deadline. Restarts: 100
uf250-04.cnf , deadline. Restarts: 100
uf250-04.cnf , deadline. Restarts: 100
uf250-04.cnf , deadline. Restarts: 100
uf250-04.cnf , deadline. Restarts: 100
uf250-04.cnf , deadline. Restarts: 100
uf250-04.cnf , deadline. Restarts: 100
uf250-04.cnf , deadline. Restarts: 100
uf250-04.cnf , deadline. Restarts: 100
uf250-04.cnf , deadline. Restarts: 100
uf250-04.cnf , deadline. Restarts: 100
uf250-04.cnf , deadline. Restarts: 100
uf250-04.cnf , deadline. Restarts: 100
uf250-04.cnf , deadline. Restarts: 100
uf250-04.cnf , deadline. Restarts: 100
uf250-04.cnf , deadline. Restarts: 100
uf250-04.cnf , deadline. Restarts: 100
uf250-04.cnf , deadline. Restarts: 100
uf250-04.cnf , deadline. Restarts: 100
uf250-04.cnf , deadline. Restarts: 100
uf250-04.cnf , deadline. Restarts: 100
uf250-04.cnf , deadline. Restarts: 100
uf250-04.cnf , deadline. Restarts: 100
uf250-04.cnf , deadline. Restarts: 100
uf250-04.cnf , deadline. Restarts: 100
uf250-04.cnf , deadline. Restarts: 100
uf250-04.cnf fulfilled No. of Restarts: 25 No. of Flips: 1745 time to process: 0 seconds.
uf250-04.cnf , deadline. Restarts: 100
uf250-04.cnf , deadline. Restarts: 100
uf250-04.cnf , deadline. Restarts: 100
uf250-04.cnf , deadline. Restarts: 100
uf250-04.cnf , deadline. Restarts: 100
uf250-04.cnf , deadline. Restarts: 100
uf250-04.cnf , deadline. Restarts: 100
uf250-04.cnf , deadline. Restarts: 100
uf250-04.cnf , deadline. Restarts: 100
uf250-04.cnf , deadline. Restarts: 100
uf250-04.cnf , deadline. Restarts: 100
uf250-04.cnf , deadline. Restarts: 100
uf250-04.cnf , deadline. Restarts: 100
uf250-04.cnf , deadline. Restarts: 100
uf250-04.cnf , deadline. Restarts: 100
uf250-04.cnf , deadline. Restarts: 100
uf250-04.cnf , deadline. Restarts: 100
uf250-04.cnf , deadline. Restarts: 100
uf250-04.cnf , deadline. Restarts: 100
uf250-04.cnf , deadline. Restarts: 100
uf250-04.cnf , deadline. Restarts: 100
uf250-04.cnf , deadline. Restarts: 100
uf250-04.cnf , deadline. Restarts: 100
uf250-04.cnf , deadline. Restarts: 100
uf250-04.cnf , deadline. Restarts: 100
uf250-04.cnf , deadline. Restarts: 100
uf250-04.cnf , deadline. Restarts: 100
uf250-04.cnf , deadline. Restarts: 100
uf250-04.cnf , deadline. Restarts: 100
uf250-04.cnf , deadline. Restarts: 100
uf250-04.cnf , deadline. Restarts: 100
uf250-04.cnf , deadline. Restarts: 100
uf250-04.cnf , deadline. Restarts: 100
uf250-04.cnf , deadline. Restarts: 100
uf250-04.cnf , deadline. Restarts: 100
uf250-04.cnf , deadline. Restarts: 100
uf250-04.cnf , deadline. Restarts: 100
uf250-04.cnf , deadline. Restarts: 100
uf250-04.cnf fulfilled No. of Restarts: 27 No. of Flips: 2174 time to process: 0 seconds.
uf250-04.cnf , deadline. Restarts: 100
uf250-04.cnf , deadline. Restarts: 100
uf250-04.cnf , deadline. Restarts: 100
uf250-04.cnf , deadline. Restarts: 100
uf250-04.cnf , deadline. Restarts: 100
uf250-04.cnf , deadline. Restarts: 100
uf250-04.cnf , deadline. Restarts: 100
uf250-04.cnf , deadline. Restarts: 100
uf250-04.cnf , deadline. Restarts: 100
uf250-04.cnf , deadline. Restarts: 100
uf250-04.cnf , deadline. Restarts: 100
uf250-04.cnf , deadline. Restarts: 100
uf250-04.cnf , deadline. Restarts: 100
uf250-04.cnf , deadline. Restarts: 100
uf250-04.cnf , deadline. Restarts: 100
uf250-04.cnf , deadline. Restarts: 100
uf250-04.cnf fulfilled No. of Restarts: 76 No. of Flips: 1121 time to process: 0 seconds.
uf250-04.cnf , deadline. Restarts: 100
uf250-04.cnf , deadline. Restarts: 100
uf250-04.cnf , deadline. Restarts: 100
uf250-04.cnf , deadline. Restarts: 100
uf250-04.cnf , deadline. Restarts: 100
uf250-04.cnf , deadline. Restarts: 100
uf250-04.cnf , deadline. Restarts: 100
uf250-04.cnf , deadline. Restarts: 100
uf250-04.cnf , deadline. Restarts: 100
uf250-04.cnf , deadline. Restarts: 100
uf250-04.cnf , deadline. Restarts: 100
uf250-04.cnf , deadline. Restarts: 100
uf250-04.cnf , deadline. Restarts: 100
uf250-04.cnf , deadline. Restarts: 100
uf250-04.cnf , deadline. Restarts: 100
uf250-04.cnf , deadline. Restarts: 100
uf250-04.cnf , deadline. Restarts: 100
uf250-04.cnf , deadline. Restarts: 100
uf250-04.cnf , deadline. Restarts: 100
uf250-04.cnf , deadline. Restarts: 100
uf250-04.cnf , deadline. Restarts: 100
uf250-04.cnf , deadline. Restarts: 100
uf250-04.cnf , deadline. Restarts: 100
uf250-04.cnf , deadline. Restarts: 100
uf250-04.cnf , deadline. Restarts: 100
uf250-04.cnf , deadline. Restarts: 100
uf250-04.cnf , deadline. Restarts: 100
uf250-04.cnf , deadline. Restarts: 100
uf250-04.cnf , deadline. Restarts: 100
uf250-04.cnf , deadline. Restarts: 100
uf250-04.cnf , deadline. Restarts: 100
uf250-04.cnf , deadline. Restarts: 100
uf250-04.cnf , deadline. Restarts: 100
uf250-04.cnf , deadline. Restarts: 100
uf250-04.cnf , deadline. Restarts: 100
uf250-04.cnf , deadline. Restarts: 100
uf250-04.cnf , deadline. Restarts: 100
uf250-04.cnf , deadline. Restarts: 100
uf250-04.cnf , deadline. Restarts: 100
uf250-04.cnf , deadline. Restarts: 100
uf250-04.cnf , deadline. Restarts: 100
uf250-04.cnf , deadline. Restarts: 100
uf250-04.cnf , deadline. Restarts: 100
uf250-04.cnf , deadline. Restarts: 100
uf250-04.cnf , deadline. Restarts: 100
uf250-04.cnf , deadline. Restarts: 100
uf250-04.cnf , deadline. Restarts: 100
uf250-04.cnf , deadline. Restarts: 100
uf250-04.cnf , deadline. Restarts: 100
uf250-04.cnf , deadline. Restarts: 100
uf250-04.cnf , deadline. Restarts: 100
uf250-04.cnf , deadline. Restarts: 100
uf250-04.cnf , deadline. Restarts: 100
uf250-04.cnf , deadline. Restarts: 100
uf250-04.cnf , deadline. Restarts: 100
uf250-04.cnf fulfilled No. of Restarts: 68 No. of Flips: 2677 time to process: 0 seconds.
uf250-04.cnf , deadline. Restarts: 100
uf250-04.cnf , deadline. Restarts: 100
uf250-04.cnf , deadline. Restarts: 100
uf250-04.cnf , deadline. Restarts: 100
uf250-04.cnf , deadline. Restarts: 100
uf250-04.cnf , deadline. Restarts: 100
uf250-04.cnf , deadline. Restarts: 100
uf250-04.cnf , deadline. Restarts: 100
uf250-04.cnf , deadline. Restarts: 100
uf250-04.cnf , deadline. Restarts: 100
uf250-04.cnf , deadline. Restarts: 100
uf250-04.cnf , deadline. Restarts: 100
uf250-04.cnf , deadline. Restarts: 100
uf250-04.cnf , deadline. Restarts: 100
uf250-04.cnf , deadline. Restarts: 100
uf250-04.cnf , deadline. Restarts: 100
uf250-04.cnf , deadline. Restarts: 100
uf250-04.cnf , deadline. Restarts: 100
uf250-04.cnf , deadline. Restarts: 100
uf250-04.cnf , deadline. Restarts: 100
uf250-04.cnf , deadline. Restarts: 100
uf250-04.cnf , deadline. Restarts: 100
uf250-04.cnf , deadline. Restarts: 100
uf250-04.cnf , deadline. Restarts: 100
uf250-04.cnf , deadline. Restarts: 100
uf250-04.cnf , deadline. Restarts: 100
uf250-04.cnf , deadline. Restarts: 100
uf250-04.cnf , deadline. Restarts: 100
uf250-04.cnf , deadline. Restarts: 100
uf250-04.cnf , deadline. Restarts: 100
uf250-04.cnf , deadline. Restarts: 100
uf250-04.cnf , deadline. Restarts: 100
uf250-04.cnf , deadline. Restarts: 100
uf250-04.cnf , deadline. Restarts: 100
uf250-04.cnf , deadline. Restarts: 100
uf250-04.cnf , deadline. Restarts: 100
uf250-04.cnf , deadline. Restarts: 100
uf250-04.cnf , deadline. Restarts: 100
uf250-04.cnf , deadline. Restarts: 100
uf250-04.cnf , deadline. Restarts: 100
uf250-04.cnf , deadline. Restarts: 100
uf250-04.cnf , deadline. Restarts: 100
uf250-04.cnf , deadline. Restarts: 100
uf250-04.cnf , deadline. Restarts: 100
uf250-04.cnf , deadline. Restarts: 100
uf250-04.cnf , deadline. Restarts: 100
uf250-04.cnf , deadline. Restarts: 100
uf250-04.cnf , deadline. Restarts: 100
uf250-04.cnf , deadline. Restarts: 100
uf250-04.cnf , deadline. Restarts: 100
uf250-04.cnf fulfilled No. of Restarts: 13 No. of Flips: 2462 time to process: 0 seconds.
uf250-04.cnf , deadline. Restarts: 100
uf250-04.cnf , deadline. Restarts: 100
uf250-04.cnf , deadline. Restarts: 100
uf250-04.cnf , deadline. Restarts: 100
uf250-04.cnf , deadline. Restarts: 100
uf250-04.cnf , deadline. Restarts: 100
uf250-04.cnf , deadline. Restarts: 100
uf250-04.cnf , deadline. Restarts: 100
uf250-04.cnf , deadline. Restarts: 100
uf250-04.cnf , deadline. Restarts: 100
uf250-04.cnf , deadline. Restarts: 100
uf250-04.cnf , deadline. Restarts: 100
uf250-04.cnf , deadline. Restarts: 100
uf250-04.cnf , deadline. Restarts: 100
uf250-04.cnf , deadline. Restarts: 100
uf250-04.cnf , deadline. Restarts: 100
uf250-04.cnf , deadline. Restarts: 100
uf250-04.cnf , deadline. Restarts: 100
uf250-04.cnf , deadline. Restarts: 100
uf250-04.cnf , deadline. Restarts: 100
uf250-04.cnf , deadline. Restarts: 100
uf250-04.cnf , deadline. Restarts: 100
uf250-04.cnf fulfilled No. of Restarts: 35 No. of Flips: 1851 time to process: 0 seconds.
uf250-04.cnf , deadline. Restarts: 100
uf250-04.cnf fulfilled No. of Restarts: 15 No. of Flips: 3591 time to process: 0 seconds.
uf250-04.cnf , deadline. Restarts: 100
uf250-04.cnf , deadline. Restarts: 100
uf250-04.cnf , deadline. Restarts: 100
uf250-04.cnf , deadline. Restarts: 100
uf250-04.cnf , deadline. Restarts: 100
uf250-04.cnf fulfilled No. of Restarts: 32 No. of Flips: 2648 time to process: 0 seconds.
uf250-04.cnf , deadline. Restarts: 100
uf250-04.cnf , deadline. Restarts: 100
uf250-04.cnf , deadline. Restarts: 100
uf250-04.cnf , deadline. Restarts: 100
uf250-04.cnf , deadline. Restarts: 100
uf250-04.cnf fulfilled No. of Restarts: 9 No. of Flips: 4295 time to process: 0 seconds.
uf250-04.cnf , deadline. Restarts: 100
uf250-04.cnf , deadline. Restarts: 100
uf250-04.cnf , deadline. Restarts: 100
uf250-04.cnf , deadline. Restarts: 100
uf250-04.cnf , deadline. Restarts: 100
uf250-04.cnf , deadline. Restarts: 100
uf250-04.cnf , deadline. Restarts: 100
uf250-04.cnf , deadline. Restarts: 100
uf250-04.cnf , deadline. Restarts: 100
uf250-04.cnf , deadline. Restarts: 100
uf250-04.cnf , deadline. Restarts: 100
uf250-04.cnf , deadline. Restarts: 100
uf250-04.cnf , deadline. Restarts: 100
uf250-04.cnf , deadline. Restarts: 100
uf250-04.cnf , deadline. Restarts: 100
uf250-04.cnf , deadline. Restarts: 100
uf250-04.cnf , deadline. Restarts: 100
uf250-04.cnf , deadline. Restarts: 100
uf250-04.cnf , deadline. Restarts: 100
uf250-04.cnf , deadline. Restarts: 100
uf250-04.cnf , deadline. Restarts: 100
uf250-04.cnf fulfilled No. of Restarts: 27 No. of Flips: 4106 time to process: 0 seconds.
uf250-04.cnf fulfilled No. of Restarts: 93 No. of Flips: 3833 time to process: 0 seconds.
uf250-04.cnf , deadline. Restarts: 100
uf250-04.cnf , deadline. Restarts: 100
uf250-04.cnf , deadline. Restarts: 100
uf250-04.cnf , deadline. Restarts: 100
uf250-04.cnf , deadline. Restarts: 100
uf250-04.cnf , deadline. Restarts: 100
uf250-04.cnf , deadline. Restarts: 100
uf250-04.cnf , deadline. Restarts: 100
uf250-04.cnf , deadline. Restarts: 100
uf250-04.cnf , deadline. Restarts: 100
uf250-04.cnf , deadline. Restarts: 100
uf250-04.cnf , deadline. Restarts: 100
uf250-04.cnf , deadline. Restarts: 100
uf250-04.cnf , deadline. Restarts: 100
uf250-04.cnf , deadline. Restarts: 100
uf250-04.cnf , deadline. Restarts: 100
uf250-04.cnf , deadline. Restarts: 100
uf250-04.cnf , deadline. Restarts: 100
uf250-04.cnf , deadline. Restarts: 100
uf250-04.cnf , deadline. Restarts: 100
uf250-04.cnf , deadline. Restarts: 100
uf250-04.cnf , deadline. Restarts: 100
uf250-04.cnf , deadline. Restarts: 100
uf250-04.cnf , deadline. Restarts: 100
uf250-04.cnf , deadline. Restarts: 100
uf250-04.cnf , deadline. Restarts: 100
uf250-04.cnf , deadline. Restarts: 100
uf250-04.cnf , deadline. Restarts: 100
uf250-04.cnf , deadline. Restarts: 100
uf250-04.cnf , deadline. Restarts: 100
uf250-04.cnf , deadline. Restarts: 100
uf250-04.cnf , deadline. Restarts: 100
uf250-04.cnf , deadline. Restarts: 100
uf250-04.cnf , deadline. Restarts: 100
uf250-04.cnf , deadline. Restarts: 100
uf250-04.cnf , deadline. Restarts: 100
uf250-04.cnf , deadline. Restarts: 100
uf250-04.cnf , deadline. Restarts: 100
uf250-04.cnf , deadline. Restarts: 100
uf250-04.cnf , deadline. Restarts: 100
uf250-04.cnf , deadline. Restarts: 100
uf250-04.cnf , deadline. Restarts: 100
uf250-04.cnf , deadline. Restarts: 100
uf250-04.cnf , deadline. Restarts: 100
uf250-04.cnf , deadline. Restarts: 100
uf250-04.cnf , deadline. Restarts: 100
uf250-04.cnf , deadline. Restarts: 100
uf250-04.cnf , deadline. Restarts: 100
uf250-04.cnf , deadline. Restarts: 100
uf250-04.cnf , deadline. Restarts: 100
uf250-04.cnf , deadline. Restarts: 100
uf250-04.cnf , deadline. Restarts: 100
uf250-04.cnf , deadline. Restarts: 100
uf250-04.cnf , deadline. Restarts: 100
uf250-04.cnf , deadline. Restarts: 100
uf250-04.cnf , deadline. Restarts: 100
uf250-04.cnf , deadline. Restarts: 100
uf250-04.cnf , deadline. Restarts: 100
uf250-04.cnf , deadline. Restarts: 100
uf250-04.cnf , deadline. Restarts: 100
uf250-04.cnf , deadline. Restarts: 100
uf250-04.cnf , deadline. Restarts: 100
uf250-04.cnf , deadline. Restarts: 100
uf250-04.cnf , deadline. Restarts: 100
uf250-04.cnf , deadline. Restarts: 100
uf250-04.cnf , deadline. Restarts: 100
uf250-04.cnf , deadline. Restarts: 100
uf250-04.cnf , deadline. Restarts: 100
uf250-04.cnf , deadline. Restarts: 100
uf250-04.cnf , deadline. Restarts: 100
uf250-04.cnf , deadline. Restarts: 100
uf250-04.cnf , deadline. Restarts: 100
uf250-04.cnf , deadline. Restarts: 100
uf250-04.cnf fulfilled No. of Restarts: 25 No. of Flips: 4460 time to process: 0 seconds.
uf250-04.cnf , deadline. Restarts: 100
uf250-04.cnf , deadline. Restarts: 100
uf250-04.cnf , deadline. Restarts: 100
uf250-04.cnf , deadline. Restarts: 100
uf250-04.cnf , deadline. Restarts: 100
uf250-04.cnf , deadline. Restarts: 100
uf250-04.cnf , deadline. Restarts: 100
uf250-04.cnf , deadline. Restarts: 100
uf250-04.cnf , deadline. Restarts: 100
uf250-04.cnf , deadline. Restarts: 100
uf250-04.cnf , deadline. Restarts: 100
uf250-04.cnf , deadline. Restarts: 100
uf250-04.cnf , deadline. Restarts: 100
uf250-04.cnf , deadline. Restarts: 100
uf250-04.cnf , deadline. Restarts: 100
uf250-04.cnf , deadline. Restarts: 100
uf250-04.cnf , deadline. Restarts: 100
uf250-04.cnf , deadline. Restarts: 100
uf250-04.cnf , deadline. Restarts: 100
uf250-04.cnf , deadline. Restarts: 100
uf250-04.cnf , deadline. Restarts: 100
uf250-04.cnf , deadline. Restarts: 100
uf250-04.cnf , deadline. Restarts: 100
uf250-04.cnf , deadline. Restarts: 100
uf250-04.cnf , deadline. Restarts: 100
uf250-04.cnf , deadline. Restarts: 100
uf250-04.cnf , deadline. Restarts: 100
uf250-04.cnf , deadline. Restarts: 100
uf250-04.cnf , deadline. Restarts: 100
uf250-04.cnf , deadline. Restarts: 100
uf250-04.cnf , deadline. Restarts: 100
uf250-04.cnf , deadline. Restarts: 100
uf250-04.cnf , deadline. Restarts: 100
uf250-04.cnf , deadline. Restarts: 100
uf250-04.cnf , deadline. Restarts: 100
uf250-04.cnf , deadline. Restarts: 100
uf250-04.cnf , deadline. Restarts: 100
uf250-04.cnf , deadline. Restarts: 100
uf250-04.cnf , deadline. Restarts: 100
uf250-04.cnf , deadline. Restarts: 100
uf250-04.cnf , deadline. Restarts: 100
uf250-04.cnf , deadline. Restarts: 100
uf250-04.cnf , deadline. Restarts: 100
uf250-04.cnf , deadline. Restarts: 100
uf250-04.cnf , deadline. Restarts: 100
uf250-04.cnf , deadline. Restarts: 100
uf250-04.cnf , deadline. Restarts: 100
uf250-04.cnf , deadline. Restarts: 100
uf250-04.cnf , deadline. Restarts: 100
uf250-04.cnf , deadline. Restarts: 100
uf250-04.cnf , deadline. Restarts: 100
uf250-04.cnf , deadline. Restarts: 100
uf250-04.cnf , deadline. Restarts: 100
uf250-04.cnf , deadline. Restarts: 100
uf250-04.cnf , deadline. Restarts: 100
uf250-04.cnf , deadline. Restarts: 100
uf250-04.cnf , deadline. Restarts: 100
uf250-04.cnf , deadline. Restarts: 100
uf250-04.cnf fulfilled No. of Restarts: 94 No. of Flips: 3507 time to process: 0 seconds.
uf250-04.cnf , deadline. Restarts: 100
uf250-04.cnf , deadline. Restarts: 100
uf250-04.cnf , deadline. Restarts: 100
uf250-04.cnf , deadline. Restarts: 100
uf250-04.cnf , deadline. Restarts: 100
uf250-04.cnf , deadline. Restarts: 100
uf250-04.cnf , deadline. Restarts: 100
uf250-04.cnf , deadline. Restarts: 100
uf250-04.cnf , deadline. Restarts: 100
uf250-04.cnf , deadline. Restarts: 100
uf250-04.cnf , deadline. Restarts: 100
uf250-04.cnf , deadline. Restarts: 100
uf250-04.cnf , deadline. Restarts: 100
uf250-04.cnf , deadline. Restarts: 100
uf250-04.cnf , deadline. Restarts: 100
uf250-04.cnf , deadline. Restarts: 100
uf250-04.cnf , deadline. Restarts: 100
uf250-04.cnf , deadline. Restarts: 100
uf250-04.cnf , deadline. Restarts: 100
uf250-04.cnf , deadline. Restarts: 100
uf250-04.cnf , deadline. Restarts: 100
uf250-04.cnf , deadline. Restarts: 100
uf250-04.cnf , deadline. Restarts: 100
uf250-04.cnf , deadline. Restarts: 100
uf250-04.cnf , deadline. Restarts: 100
uf250-04.cnf , deadline. Restarts: 100
uf250-04.cnf , deadline. Restarts: 100
uf250-04.cnf , deadline. Restarts: 100
uf250-04.cnf , deadline. Restarts: 100
uf250-04.cnf , deadline. Restarts: 100
uf250-04.cnf , deadline. Restarts: 100
uf250-04.cnf , deadline. Restarts: 100
uf250-04.cnf , deadline. Restarts: 100
uf250-04.cnf , deadline. Restarts: 100
uf250-04.cnf , deadline. Restarts: 100
uf250-04.cnf , deadline. Restarts: 100
uf250-04.cnf , deadline. Restarts: 100
uf250-04.cnf , deadline. Restarts: 100
uf250-04.cnf , deadline. Restarts: 100
uf250-04.cnf , deadline. Restarts: 100
uf250-04.cnf , deadline. Restarts: 100
uf250-04.cnf fulfilled No. of Restarts: 65 No. of Flips: 2138 time to process: 0 seconds.
uf250-04.cnf , deadline. Restarts: 100
uf250-04.cnf , deadline. Restarts: 100
uf250-04.cnf , deadline. Restarts: 100
uf250-04.cnf , deadline. Restarts: 100
uf250-04.cnf , deadline. Restarts: 100
uf250-04.cnf , deadline. Restarts: 100
uf250-04.cnf , deadline. Restarts: 100
uf250-04.cnf , deadline. Restarts: 100
uf250-04.cnf , deadline. Restarts: 100
uf250-04.cnf , deadline. Restarts: 100
uf250-04.cnf , deadline. Restarts: 100
uf250-04.cnf , deadline. Restarts: 100
uf250-04.cnf , deadline. Restarts: 100
uf250-04.cnf , deadline. Restarts: 100
uf250-04.cnf , deadline. Restarts: 100
uf250-04.cnf , deadline. Restarts: 100
uf250-04.cnf , deadline. Restarts: 100
uf250-04.cnf , deadline. Restarts: 100
uf250-04.cnf , deadline. Restarts: 100
uf250-04.cnf fulfilled No. of Restarts: 80 No. of Flips: 2075 time to process: 0 seconds.
uf250-04.cnf , deadline. Restarts: 100
uf250-04.cnf , deadline. Restarts: 100
uf250-04.cnf , deadline. Restarts: 100
uf250-04.cnf , deadline. Restarts: 100
uf250-04.cnf , deadline. Restarts: 100
uf250-04.cnf , deadline. Restarts: 100
uf250-04.cnf , deadline. Restarts: 100
uf250-04.cnf , deadline. Restarts: 100
uf250-04.cnf , deadline. Restarts: 100
uf250-04.cnf , deadline. Restarts: 100
uf250-04.cnf , deadline. Restarts: 100
uf250-04.cnf , deadline. Restarts: 100
uf250-04.cnf , deadline. Restarts: 100
uf250-04.cnf , deadline. Restarts: 100
uf250-04.cnf , deadline. Restarts: 100
uf250-04.cnf , deadline. Restarts: 100
uf250-04.cnf , deadline. Restarts: 100
uf250-04.cnf , deadline. Restarts: 100
uf250-04.cnf , deadline. Restarts: 100
uf250-04.cnf , deadline. Restarts: 100
uf250-04.cnf , deadline. Restarts: 100
uf250-04.cnf , deadline. Restarts: 100
uf250-04.cnf , deadline. Restarts: 100
uf250-04.cnf , deadline. Restarts: 100
uf250-04.cnf , deadline. Restarts: 100
uf250-04.cnf , deadline. Restarts: 100
uf250-04.cnf , deadline. Restarts: 100
uf250-04.cnf , deadline. Restarts: 100
uf250-04.cnf , deadline. Restarts: 100
uf250-04.cnf , deadline. Restarts: 100
uf250-04.cnf , deadline. Restarts: 100
uf250-04.cnf , deadline. Restarts: 100
uf250-04.cnf , deadline. Restarts: 100
uf250-04.cnf , deadline. Restarts: 100
uf250-04.cnf , deadline. Restarts: 100
uf250-04.cnf , deadline. Restarts: 100
uf250-04.cnf , deadline. Restarts: 100
uf250-04.cnf , deadline. Restarts: 100
uf250-04.cnf , deadline. Restarts: 100
uf250-04.cnf , deadline. Restarts: 100
uf250-04.cnf , deadline. Restarts: 100
uf250-04.cnf , deadline. Restarts: 100
uf250-04.cnf , deadline. Restarts: 100
uf250-04.cnf , deadline. Restarts: 100
uf250-04.cnf , deadline. Restarts: 100
uf250-04.cnf , deadline. Restarts: 100
uf250-04.cnf , deadline. Restarts: 100
uf250-04.cnf , deadline. Restarts: 100
uf250-04.cnf , deadline. Restarts: 100
uf250-04.cnf , deadline. Restarts: 100
uf250-04.cnf , deadline. Restarts: 100
uf250-04.cnf , deadline. Restarts: 100
uf250-04.cnf fulfilled No. of Restarts: 45 No. of Flips: 990 time to process: 0 seconds.
uf250-04.cnf , deadline. Restarts: 100
uf250-04.cnf , deadline. Restarts: 100
uf250-04.cnf , deadline. Restarts: 100
uf250-04.cnf , deadline. Restarts: 100
uf250-04.cnf , deadline. Restarts: 100
uf250-04.cnf , deadline. Restarts: 100
uf250-04.cnf , deadline. Restarts: 100
uf250-04.cnf , deadline. Restarts: 100
uf250-04.cnf , deadline. Restarts: 100
uf250-04.cnf , deadline. Restarts: 100
uf250-04.cnf , deadline. Restarts: 100
uf250-04.cnf , deadline. Restarts: 100
uf250-04.cnf , deadline. Restarts: 100
uf250-04.cnf , deadline. Restarts: 100
uf250-04.cnf , deadline. Restarts: 100
uf250-04.cnf , deadline. Restarts: 100
uf250-04.cnf , deadline. Restarts: 100
uf250-04.cnf , deadline. Restarts: 100
uf250-04.cnf , deadline. Restarts: 100
uf250-04.cnf , deadline. Restarts: 100
uf250-04.cnf , deadline. Restarts: 100
uf250-04.cnf , deadline. Restarts: 100
uf250-04.cnf , deadline. Restarts: 100
uf250-04.cnf , deadline. Restarts: 100
uf250-04.cnf , deadline. Restarts: 100
uf250-04.cnf , deadline. Restarts: 100
uf250-04.cnf , deadline. Restarts: 100
uf250-04.cnf , deadline. Restarts: 100
uf250-04.cnf , deadline. Restarts: 100
uf250-04.cnf , deadline. Restarts: 100
uf250-04.cnf , deadline. Restarts: 100
uf250-04.cnf , deadline. Restarts: 100
uf250-04.cnf , deadline. Restarts: 100
uf250-04.cnf , deadline. Restarts: 100
uf250-04.cnf , deadline. Restarts: 100
uf250-04.cnf , deadline. Restarts: 100
uf250-04.cnf , deadline. Restarts: 100
uf250-04.cnf , deadline. Restarts: 100
uf250-04.cnf , deadline. Restarts: 100
uf250-04.cnf , deadline. Restarts: 100
uf250-04.cnf , deadline. Restarts: 100
uf250-04.cnf , deadline. Restarts: 100
uf250-04.cnf , deadline. Restarts: 100
uf250-04.cnf , deadline. Restarts: 100
uf250-04.cnf , deadline. Restarts: 100
uf250-04.cnf fulfilled No. of Restarts: 71 No. of Flips: 4351 time to process: 0 seconds.
uf250-04.cnf , deadline. Restarts: 100
uf250-04.cnf , deadline. Restarts: 100
uf250-04.cnf , deadline. Restarts: 100
uf250-04.cnf , deadline. Restarts: 100
uf250-04.cnf , deadline. Restarts: 100
uf250-04.cnf , deadline. Restarts: 100
uf250-04.cnf , deadline. Restarts: 100
uf250-04.cnf , deadline. Restarts: 100
uf250-04.cnf , deadline. Restarts: 100
uf250-04.cnf , deadline. Restarts: 100
uf250-04.cnf , deadline. Restarts: 100
uf250-04.cnf , deadline. Restarts: 100
uf250-04.cnf , deadline. Restarts: 100
uf250-04.cnf , deadline. Restarts: 100
uf250-04.cnf , deadline. Restarts: 100
uf250-04.cnf , deadline. Restarts: 100
uf250-04.cnf , deadline. Restarts: 100
uf250-04.cnf , deadline. Restarts: 100
uf250-04.cnf , deadline. Restarts: 100
uf250-04.cnf , deadline. Restarts: 100
uf250-04.cnf fulfilled No. of Restarts: 4 No. of Flips: 3776 time to process: 0 seconds.
uf250-04.cnf , deadline. Restarts: 100
uf250-04.cnf , deadline. Restarts: 100
uf250-04.cnf , deadline. Restarts: 100
uf250-04.cnf , deadline. Restarts: 100
uf250-04.cnf , deadline. Restarts: 100
uf250-04.cnf , deadline. Restarts: 100
uf250-04.cnf , deadline. Restarts: 100
uf250-04.cnf , deadline. Restarts: 100
uf250-04.cnf , deadline. Restarts: 100
uf250-04.cnf , deadline. Restarts: 100
uf250-04.cnf , deadline. Restarts: 100
uf250-04.cnf , deadline. Restarts: 100
uf250-04.cnf , deadline. Restarts: 100
uf250-04.cnf , deadline. Restarts: 100
uf250-04.cnf , deadline. Restarts: 100
uf250-04.cnf , deadline. Restarts: 100
uf250-04.cnf , deadline. Restarts: 100
uf250-04.cnf , deadline. Restarts: 100
uf250-04.cnf , deadline. Restarts: 100
uf250-04.cnf , deadline. Restarts: 100
uf250-04.cnf , deadline. Restarts: 100
uf250-04.cnf fulfilled No. of Restarts: 44 No. of Flips: 1129 time to process: 0 seconds.
uf250-04.cnf , deadline. Restarts: 100
uf250-04.cnf , deadline. Restarts: 100
uf250-04.cnf , deadline. Restarts: 100
uf250-04.cnf , deadline. Restarts: 100
uf250-04.cnf , deadline. Restarts: 100
uf250-04.cnf , deadline. Restarts: 100
uf250-04.cnf , deadline. Restarts: 100
uf250-04.cnf , deadline. Restarts: 100
uf250-04.cnf , deadline. Restarts: 100
uf250-04.cnf , deadline. Restarts: 100
uf250-04.cnf , deadline. Restarts: 100
uf250-04.cnf , deadline. Restarts: 100
uf250-04.cnf , deadline. Restarts: 100
uf250-04.cnf , deadline. Restarts: 100
uf250-04.cnf fulfilled No. of Restarts: 44 No. of Flips: 4797 time to process: 0 seconds.
uf250-04.cnf , deadline. Restarts: 100
uf250-04.cnf , deadline. Restarts: 100
uf250-04.cnf , deadline. Restarts: 100
uf250-04.cnf , deadline. Restarts: 100
uf250-04.cnf , deadline. Restarts: 100
uf250-04.cnf , deadline. Restarts: 100
uf250-04.cnf , deadline. Restarts: 100
uf250-04.cnf , deadline. Restarts: 100
uf250-04.cnf , deadline. Restarts: 100
uf250-04.cnf , deadline. Restarts: 100
uf250-04.cnf , deadline. Restarts: 100
uf250-04.cnf , deadline. Restarts: 100
uf250-04.cnf , deadline. Restarts: 100
uf250-04.cnf , deadline. Restarts: 100
uf250-04.cnf , deadline. Restarts: 100
uf250-04.cnf , deadline. Restarts: 100
uf250-04.cnf , deadline. Restarts: 100
uf250-04.cnf , deadline. Restarts: 100
uf250-04.cnf , deadline. Restarts: 100
uf250-04.cnf , deadline. Restarts: 100
uf250-04.cnf , deadline. Restarts: 100
uf250-04.cnf , deadline. Restarts: 100
uf250-04.cnf , deadline. Restarts: 100
uf250-04.cnf , deadline. Restarts: 100
uf250-04.cnf , deadline. Restarts: 100
uf250-04.cnf , deadline. Restarts: 100
uf250-04.cnf , deadline. Restarts: 100
uf250-04.cnf , deadline. Restarts: 100
uf250-04.cnf , deadline. Restarts: 100
uf250-04.cnf , deadline. Restarts: 100
uf250-04.cnf , deadline. Restarts: 100
uf250-04.cnf , deadline. Restarts: 100
uf250-04.cnf , deadline. Restarts: 100
uf250-04.cnf , deadline. Restarts: 100
uf250-04.cnf , deadline. Restarts: 100
uf250-04.cnf , deadline. Restarts: 100
uf250-04.cnf , deadline. Restarts: 100
uf250-04.cnf , deadline. Restarts: 100
uf250-04.cnf , deadline. Restarts: 100
uf250-04.cnf , deadline. Restarts: 100
uf250-04.cnf , deadline. Restarts: 100
uf250-04.cnf , deadline. Restarts: 100
uf250-04.cnf , deadline. Restarts: 100
uf250-04.cnf , deadline. Restarts: 100
uf250-04.cnf , deadline. Restarts: 100
uf250-04.cnf , deadline. Restarts: 100
uf250-04.cnf , deadline. Restarts: 100
uf250-04.cnf , deadline. Restarts: 100
uf250-04.cnf , deadline. Restarts: 100
uf250-04.cnf , deadline. Restarts: 100
uf250-04.cnf , deadline. Restarts: 100
uf250-04.cnf , deadline. Restarts: 100
uf250-04.cnf , deadline. Restarts: 100
uf250-04.cnf , deadline. Restarts: 100
uf250-04.cnf , deadline. Restarts: 100
uf250-04.cnf , deadline. Restarts: 100
uf250-04.cnf , deadline. Restarts: 100
uf250-04.cnf , deadline. Restarts: 100
uf250-04.cnf , deadline. Restarts: 100
uf250-04.cnf , deadline. Restarts: 100
uf250-04.cnf , deadline. Restarts: 100
uf250-04.cnf , deadline. Restarts: 100
uf250-04.cnf , deadline. Restarts: 100
uf250-04.cnf , deadline. Restarts: 100
uf250-04.cnf , deadline. Restarts: 100
uf250-04.cnf , deadline. Restarts: 100
uf250-04.cnf , deadline. Restarts: 100
uf250-04.cnf , deadline. Restarts: 100
uf250-04.cnf , deadline. Restarts: 100
uf250-04.cnf , deadline. Restarts: 100
uf250-04.cnf , deadline. Restarts: 100
uf250-04.cnf , deadline. Restarts: 100
uf250-04.cnf , deadline. Restarts: 100
uf250-04.cnf , deadline. Restarts: 100
uf250-04.cnf , deadline. Restarts: 100
uf250-04.cnf , deadline. Restarts: 100
uf250-04.cnf , deadline. Restarts: 100
uf250-04.cnf , deadline. Restarts: 100
uf250-04.cnf , deadline. Restarts: 100
uf250-04.cnf , deadline. Restarts: 100
uf250-04.cnf , deadline. Restarts: 100
uf250-04.cnf , deadline. Restarts: 100
uf250-04.cnf , deadline. Restarts: 100
uf250-04.cnf , deadline. Restarts: 100
uf250-04.cnf , deadline. Restarts: 100
uf250-04.cnf fulfilled No. of Restarts: 46 No. of Flips: 4199 time to process: 0 seconds.
uf250-04.cnf , deadline. Restarts: 100
uf250-04.cnf , deadline. Restarts: 100
uf250-04.cnf , deadline. Restarts: 100
uf250-04.cnf , deadline. Restarts: 100
uf250-04.cnf , deadline. Restarts: 100
uf250-04.cnf , deadline. Restarts: 100
uf250-04.cnf , deadline. Restarts: 100
uf250-04.cnf , deadline. Restarts: 100
uf250-04.cnf , deadline. Restarts: 100
uf250-04.cnf , deadline. Restarts: 100
uf250-04.cnf , deadline. Restarts: 100
uf250-04.cnf , deadline. Restarts: 100
uf250-04.cnf , deadline. Restarts: 100
uf250-04.cnf , deadline. Restarts: 100
uf250-04.cnf , deadline. Restarts: 100
uf250-04.cnf , deadline. Restarts: 100
uf250-04.cnf , deadline. Restarts: 100
uf250-04.cnf , deadline. Restarts: 100
uf250-04.cnf , deadline. Restarts: 100
uf250-04.cnf , deadline. Restarts: 100
uf250-04.cnf , deadline. Restarts: 100
uf250-04.cnf , deadline. Restarts: 100
uf250-04.cnf , deadline. Restarts: 100
uf250-04.cnf , deadline. Restarts: 100
uf250-04.cnf , deadline. Restarts: 100
uf250-04.cnf , deadline. Restarts: 100
uf250-04.cnf , deadline. Restarts: 100
uf250-04.cnf , deadline. Restarts: 100
uf250-04.cnf , deadline. Restarts: 100
uf250-04.cnf , deadline. Restarts: 100
uf250-04.cnf , deadline. Restarts: 100
uf250-04.cnf , deadline. Restarts: 100
uf250-04.cnf , deadline. Restarts: 100
uf250-04.cnf , deadline. Restarts: 100
uf250-04.cnf , deadline. Restarts: 100
uf250-04.cnf , deadline. Restarts: 100
uf250-04.cnf , deadline. Restarts: 100
uf250-04.cnf , deadline. Restarts: 100
uf250-04.cnf , deadline. Restarts: 100
uf250-04.cnf , deadline. Restarts: 100
uf250-04.cnf , deadline. Restarts: 100
uf250-04.cnf , deadline. Restarts: 100
uf250-04.cnf , deadline. Restarts: 100
uf250-04.cnf , deadline. Restarts: 100
uf250-04.cnf , deadline. Restarts: 100
uf250-04.cnf , deadline. Restarts: 100
uf250-04.cnf , deadline. Restarts: 100
uf250-04.cnf , deadline. Restarts: 100
uf250-04.cnf , deadline. Restarts: 100
uf250-04.cnf , deadline. Restarts: 100
uf250-04.cnf , deadline. Restarts: 100
uf250-04.cnf , deadline. Restarts: 100
uf250-04.cnf , deadline. Restarts: 100
uf250-04.cnf , deadline. Restarts: 100
uf250-04.cnf , deadline. Restarts: 100
uf250-04.cnf , deadline. Restarts: 100
uf250-04.cnf , deadline. Restarts: 100
uf250-04.cnf , deadline. Restarts: 100
uf250-04.cnf , deadline. Restarts: 100
uf250-04.cnf , deadline. Restarts: 100
uf250-04.cnf , deadline. Restarts: 100
uf250-04.cnf , deadline. Restarts: 100
uf250-04.cnf , deadline. Restarts: 100
uf250-04.cnf , deadline. Restarts: 100
uf250-04.cnf , deadline. Restarts: 100
uf250-04.cnf , deadline. Restarts: 100
uf250-04.cnf , deadline. Restarts: 100
uf250-04.cnf , deadline. Restarts: 100
uf250-04.cnf , deadline. Restarts: 100
uf250-04.cnf , deadline. Restarts: 100
uf250-04.cnf , deadline. Restarts: 100
uf250-04.cnf , deadline. Restarts: 100
uf250-04.cnf , deadline. Restarts: 100
uf250-04.cnf , deadline. Restarts: 100
uf250-04.cnf , deadline. Restarts: 100
uf250-04.cnf , deadline. Restarts: 100
uf250-04.cnf , deadline. Restarts: 100
uf250-04.cnf , deadline. Restarts: 100
uf250-04.cnf , deadline. Restarts: 100
uf250-04.cnf , deadline. Restarts: 100
uf250-04.cnf , deadline. Restarts: 100
uf250-04.cnf , deadline. Restarts: 100
uf250-04.cnf , deadline. Restarts: 100
uf250-04.cnf , deadline. Restarts: 100
uf250-04.cnf , deadline. Restarts: 100
uf250-04.cnf , deadline. Restarts: 100
uf250-04.cnf , deadline. Restarts: 100
uf250-04.cnf , deadline. Restarts: 100
uf250-04.cnf , deadline. Restarts: 100
uf250-04.cnf , deadline. Restarts: 100
uf250-04.cnf , deadline. Restarts: 100
uf250-04.cnf , deadline. Restarts: 100
uf250-04.cnf , deadline. Restarts: 100
uf250-04.cnf , deadline. Restarts: 100
uf250-04.cnf , deadline. Restarts: 100
uf250-04.cnf , deadline. Restarts: 100
uf250-04.cnf , deadline. Restarts: 100
uf250-04.cnf , deadline. Restarts: 100
uf250-04.cnf , deadline. Restarts: 100
uf250-04.cnf , deadline. Restarts: 100
uf250-04.cnf fulfilled No. of Restarts: 39 No. of Flips: 4729 time to process: 0 seconds.
uf250-04.cnf , deadline. Restarts: 100
uf250-04.cnf , deadline. Restarts: 100
uf250-04.cnf , deadline. Restarts: 100
uf250-04.cnf , deadline. Restarts: 100
uf250-04.cnf , deadline. Restarts: 100
uf250-04.cnf , deadline. Restarts: 100
uf250-04.cnf , deadline. Restarts: 100
uf250-04.cnf , deadline. Restarts: 100
uf250-04.cnf , deadline. Restarts: 100
uf250-04.cnf fulfilled No. of Restarts: 60 No. of Flips: 2061 time to process: 0 seconds.
uf250-04.cnf , deadline. Restarts: 100
uf250-04.cnf , deadline. Restarts: 100
uf250-04.cnf , deadline. Restarts: 100
uf250-04.cnf , deadline. Restarts: 100
uf250-04.cnf , deadline. Restarts: 100
uf250-04.cnf , deadline. Restarts: 100
uf250-04.cnf , deadline. Restarts: 100
uf250-04.cnf , deadline. Restarts: 100
uf250-04.cnf , deadline. Restarts: 100
uf250-04.cnf , deadline. Restarts: 100
uf250-04.cnf , deadline. Restarts: 100
uf250-04.cnf , deadline. Restarts: 100
uf250-04.cnf , deadline. Restarts: 100
uf250-04.cnf fulfilled No. of Restarts: 84 No. of Flips: 986 time to process: 0 seconds.
uf250-04.cnf , deadline. Restarts: 100
uf250-04.cnf , deadline. Restarts: 100
uf250-04.cnf , deadline. Restarts: 100
uf250-04.cnf , deadline. Restarts: 100
uf250-04.cnf , deadline. Restarts: 100
uf250-04.cnf , deadline. Restarts: 100
uf250-04.cnf , deadline. Restarts: 100
uf250-04.cnf , deadline. Restarts: 100
uf250-04.cnf , deadline. Restarts: 100
uf250-04.cnf , deadline. Restarts: 100
uf250-04.cnf , deadline. Restarts: 100
uf250-04.cnf , deadline. Restarts: 100
uf250-04.cnf , deadline. Restarts: 100
uf250-04.cnf , deadline. Restarts: 100
uf250-04.cnf , deadline. Restarts: 100
uf250-04.cnf , deadline. Restarts: 100
uf250-04.cnf , deadline. Restarts: 100
uf250-04.cnf , deadline. Restarts: 100
uf250-04.cnf , deadline. Restarts: 100
uf250-04.cnf , deadline. Restarts: 100
uf250-04.cnf , deadline. Restarts: 100
uf250-04.cnf , deadline. Restarts: 100
uf250-04.cnf , deadline. Restarts: 100
uf250-04.cnf , deadline. Restarts: 100
uf250-04.cnf , deadline. Restarts: 100
uf250-04.cnf , deadline. Restarts: 100
uf250-04.cnf , deadline. Restarts: 100
uf250-04.cnf , deadline. Restarts: 100
uf250-04.cnf , deadline. Restarts: 100
uf250-04.cnf , deadline. Restarts: 100
uf250-04.cnf , deadline. Restarts: 100
uf250-04.cnf , deadline. Restarts: 100
uf250-04.cnf , deadline. Restarts: 100
uf250-04.cnf , deadline. Restarts: 100
uf250-04.cnf , deadline. Restarts: 100
uf250-04.cnf fulfilled No. of Restarts: 85 No. of Flips: 1100 time to process: 0 seconds.
uf250-04.cnf , deadline. Restarts: 100
uf250-04.cnf , deadline. Restarts: 100
uf250-04.cnf , deadline. Restarts: 100
uf250-04.cnf , deadline. Restarts: 100
uf250-04.cnf , deadline. Restarts: 100
uf250-04.cnf , deadline. Restarts: 100
uf250-04.cnf fulfilled No. of Restarts: 89 No. of Flips: 4200 time to process: 0 seconds.
uf250-04.cnf , deadline. Restarts: 100
uf250-04.cnf , deadline. Restarts: 100
uf250-04.cnf , deadline. Restarts: 100
uf250-04.cnf , deadline. Restarts: 100
uf250-04.cnf , deadline. Restarts: 100
uf250-04.cnf , deadline. Restarts: 100
uf250-04.cnf , deadline. Restarts: 100
uf250-04.cnf , deadline. Restarts: 100
uf250-04.cnf , deadline. Restarts: 100
uf250-04.cnf , deadline. Restarts: 100
uf250-04.cnf , deadline. Restarts: 100
uf250-04.cnf , deadline. Restarts: 100
uf250-04.cnf , deadline. Restarts: 100
uf250-04.cnf , deadline. Restarts: 100
uf250-04.cnf , deadline. Restarts: 100
uf250-04.cnf , deadline. Restarts: 100
uf250-04.cnf , deadline. Restarts: 100
uf250-04.cnf , deadline. Restarts: 100
uf250-04.cnf , deadline. Restarts: 100
uf250-04.cnf , deadline. Restarts: 100
uf250-04.cnf , deadline. Restarts: 100
uf250-04.cnf , deadline. Restarts: 100
uf250-04.cnf , deadline. Restarts: 100
uf250-04.cnf , deadline. Restarts: 100
uf250-04.cnf , deadline. Restarts: 100
uf250-04.cnf , deadline. Restarts: 100
uf250-04.cnf , deadline. Restarts: 100
uf250-04.cnf , deadline. Restarts: 100
uf250-04.cnf , deadline. Restarts: 100
uf250-04.cnf , deadline. Restarts: 100
uf250-04.cnf , deadline. Restarts: 100
uf250-04.cnf , deadline. Restarts: 100
uf250-04.cnf , deadline. Restarts: 100
uf250-04.cnf , deadline. Restarts: 100
uf250-04.cnf , deadline. Restarts: 100
uf250-04.cnf , deadline. Restarts: 100
uf250-04.cnf , deadline. Restarts: 100
uf250-04.cnf , deadline. Restarts: 100
uf250-04.cnf , deadline. Restarts: 100
uf250-04.cnf , deadline. Restarts: 100
uf250-04.cnf , deadline. Restarts: 100
uf250-04.cnf , deadline. Restarts: 100
uf250-04.cnf , deadline. Restarts: 100
uf250-04.cnf , deadline. Restarts: 100
uf250-04.cnf , deadline. Restarts: 100
uf250-04.cnf , deadline. Restarts: 100
uf250-04.cnf , deadline. Restarts: 100
uf250-04.cnf , deadline. Restarts: 100
uf250-04.cnf , deadline. Restarts: 100
uf250-04.cnf , deadline. Restarts: 100
uf250-04.cnf , deadline. Restarts: 100
uf250-04.cnf fulfilled No. of Restarts: 0 No. of Flips: 2251 time to process: 0 seconds.
uf250-04.cnf , deadline. Restarts: 100
uf250-04.cnf , deadline. Restarts: 100
uf250-04.cnf , deadline. Restarts: 100
uf250-04.cnf , deadline. Restarts: 100
uf250-04.cnf , deadline. Restarts: 100
uf250-04.cnf , deadline. Restarts: 100
uf250-04.cnf , deadline. Restarts: 100
uf250-04.cnf , deadline. Restarts: 100
uf250-04.cnf , deadline. Restarts: 100
uf250-04.cnf , deadline. Restarts: 100
uf250-04.cnf , deadline. Restarts: 100
uf250-04.cnf , deadline. Restarts: 100
uf250-04.cnf , deadline. Restarts: 100
uf250-04.cnf , deadline. Restarts: 100
uf250-04.cnf , deadline. Restarts: 100
uf250-04.cnf , deadline. Restarts: 100
uf250-04.cnf , deadline. Restarts: 100
uf250-04.cnf , deadline. Restarts: 100
uf250-04.cnf , deadline. Restarts: 100
uf250-04.cnf , deadline. Restarts: 100
uf250-04.cnf , deadline. Restarts: 100
uf250-04.cnf , deadline. Restarts: 100
uf250-04.cnf , deadline. Restarts: 100
uf250-04.cnf , deadline. Restarts: 100
uf250-04.cnf , deadline. Restarts: 100
uf250-04.cnf , deadline. Restarts: 100
uf250-04.cnf , deadline. Restarts: 100
uf250-04.cnf , deadline. Restarts: 100
uf250-04.cnf , deadline. Restarts: 100
uf250-04.cnf , deadline. Restarts: 100
uf250-04.cnf , deadline. Restarts: 100
uf250-04.cnf fulfilled No. of Restarts: 6 No. of Flips: 4514 time to process: 0 seconds.
uf250-04.cnf , deadline. Restarts: 100
uf250-04.cnf , deadline. Restarts: 100
uf250-04.cnf , deadline. Restarts: 100
uf250-04.cnf , deadline. Restarts: 100
uf250-04.cnf , deadline. Restarts: 100
uf250-04.cnf , deadline. Restarts: 100
uf250-04.cnf , deadline. Restarts: 100
uf250-04.cnf , deadline. Restarts: 100
uf250-04.cnf , deadline. Restarts: 100
uf250-04.cnf , deadline. Restarts: 100
uf250-04.cnf , deadline. Restarts: 100
uf250-04.cnf , deadline. Restarts: 100
uf250-04.cnf , deadline. Restarts: 100
uf250-04.cnf , deadline. Restarts: 100
uf250-04.cnf , deadline. Restarts: 100
uf250-04.cnf , deadline. Restarts: 100
uf250-04.cnf , deadline. Restarts: 100
uf250-04.cnf , deadline. Restarts: 100
uf250-04.cnf , deadline. Restarts: 100
uf250-04.cnf , deadline. Restarts: 100
uf250-04.cnf , deadline. Restarts: 100
uf250-04.cnf , deadline. Restarts: 100
uf250-04.cnf , deadline. Restarts: 100
uf250-04.cnf , deadline. Restarts: 100
uf250-04.cnf , deadline. Restarts: 100
uf250-04.cnf , deadline. Restarts: 100
uf250-04.cnf , deadline. Restarts: 100
uf250-04.cnf , deadline. Restarts: 100
uf250-04.cnf , deadline. Restarts: 100
uf250-04.cnf , deadline. Restarts: 100
uf250-04.cnf , deadline. Restarts: 100
uf250-04.cnf , deadline. Restarts: 100
uf250-04.cnf , deadline. Restarts: 100
uf250-04.cnf , deadline. Restarts: 100
uf250-04.cnf , deadline. Restarts: 100
uf250-04.cnf , deadline. Restarts: 100
uf250-04.cnf , deadline. Restarts: 100
uf250-04.cnf fulfilled No. of Restarts: 46 No. of Flips: 1089 time to process: 0 seconds.
uf250-04.cnf , deadline. Restarts: 100
uf250-04.cnf , deadline. Restarts: 100
uf250-04.cnf , deadline. Restarts: 100
uf250-04.cnf , deadline. Restarts: 100
uf250-04.cnf , deadline. Restarts: 100
uf250-04.cnf , deadline. Restarts: 100
uf250-04.cnf , deadline. Restarts: 100
uf250-04.cnf , deadline. Restarts: 100
uf250-04.cnf , deadline. Restarts: 100
uf250-04.cnf , deadline. Restarts: 100
uf250-04.cnf , deadline. Restarts: 100
uf250-04.cnf , deadline. Restarts: 100
uf250-04.cnf , deadline. Restarts: 100
uf250-04.cnf , deadline. Restarts: 100
uf250-04.cnf , deadline. Restarts: 100
uf250-04.cnf , deadline. Restarts: 100
uf250-04.cnf , deadline. Restarts: 100
uf250-04.cnf , deadline. Restarts: 100
uf250-04.cnf , deadline. Restarts: 100
uf250-04.cnf , deadline. Restarts: 100
uf250-04.cnf , deadline. Restarts: 100
uf250-04.cnf , deadline. Restarts: 100
uf250-04.cnf , deadline. Restarts: 100
uf250-04.cnf , deadline. Restarts: 100
uf250-04.cnf , deadline. Restarts: 100
uf250-04.cnf , deadline. Restarts: 100
uf250-04.cnf , deadline. Restarts: 100
uf250-04.cnf , deadline. Restarts: 100
uf250-04.cnf , deadline. Restarts: 100
uf250-04.cnf , deadline. Restarts: 100
uf250-04.cnf , deadline. Restarts: 100
uf250-04.cnf , deadline. Restarts: 100
uf250-04.cnf , deadline. Restarts: 100
uf250-04.cnf , deadline. Restarts: 100
uf250-04.cnf , deadline. Restarts: 100
uf250-04.cnf , deadline. Restarts: 100
uf250-04.cnf , deadline. Restarts: 100
uf250-04.cnf , deadline. Restarts: 100
uf250-04.cnf , deadline. Restarts: 100
uf250-04.cnf , deadline. Restarts: 100
uf250-04.cnf , deadline. Restarts: 100
uf250-04.cnf , deadline. Restarts: 100
uf250-04.cnf , deadline. Restarts: 100
uf250-04.cnf , deadline. Restarts: 100
uf250-04.cnf , deadline. Restarts: 100
uf250-04.cnf , deadline. Restarts: 100
uf250-04.cnf , deadline. Restarts: 100
uf250-04.cnf , deadline. Restarts: 100
uf250-04.cnf , deadline. Restarts: 100
uf250-04.cnf , deadline. Restarts: 100
uf250-04.cnf , deadline. Restarts: 100
uf250-04.cnf , deadline. Restarts: 100
uf250-04.cnf , deadline. Restarts: 100
uf250-04.cnf , deadline. Restarts: 100
uf250-04.cnf , deadline. Restarts: 100
uf250-04.cnf , deadline. Restarts: 100
uf250-04.cnf , deadline. Restarts: 100
uf250-04.cnf , deadline. Restarts: 100
uf250-04.cnf , deadline. Restarts: 100
uf250-04.cnf , deadline. Restarts: 100
uf250-04.cnf , deadline. Restarts: 100
uf250-04.cnf , deadline. Restarts: 100
uf250-04.cnf , deadline. Restarts: 100
uf250-04.cnf , deadline. Restarts: 100
uf250-04.cnf , deadline. Restarts: 100
uf250-04.cnf , deadline. Restarts: 100
uf250-04.cnf , deadline. Restarts: 100
uf250-04.cnf , deadline. Restarts: 100
uf250-04.cnf , deadline. Restarts: 100
uf250-04.cnf , deadline. Restarts: 100
uf250-04.cnf , deadline. Restarts: 100
uf250-04.cnf , deadline. Restarts: 100
uf250-04.cnf , deadline. Restarts: 100
uf250-04.cnf , deadline. Restarts: 100
uf250-04.cnf , deadline. Restarts: 100
uf250-04.cnf , deadline. Restarts: 100
uf250-04.cnf fulfilled No. of Restarts: 32 No. of Flips: 4901 time to process: 0 seconds.
uf250-04.cnf , deadline. Restarts: 100
uf250-04.cnf , deadline. Restarts: 100
uf250-04.cnf , deadline. Restarts: 100
uf250-04.cnf , deadline. Restarts: 100
uf250-04.cnf , deadline. Restarts: 100
uf250-04.cnf , deadline. Restarts: 100
uf250-04.cnf , deadline. Restarts: 100
uf250-04.cnf , deadline. Restarts: 100
uf250-04.cnf , deadline. Restarts: 100
uf250-04.cnf , deadline. Restarts: 100
uf250-04.cnf , deadline. Restarts: 100
uf250-04.cnf , deadline. Restarts: 100
uf250-04.cnf , deadline. Restarts: 100
uf250-04.cnf , deadline. Restarts: 100
uf250-04.cnf , deadline. Restarts: 100
uf250-04.cnf , deadline. Restarts: 100
uf250-04.cnf , deadline. Restarts: 100
uf250-04.cnf , deadline. Restarts: 100
uf250-04.cnf , deadline. Restarts: 100
uf250-04.cnf fulfilled No. of Restarts: 87 No. of Flips: 1979 time to process: 0 seconds.
uf250-04.cnf , deadline. Restarts: 100
uf250-04.cnf , deadline. Restarts: 100
uf250-04.cnf , deadline. Restarts: 100
uf250-04.cnf , deadline. Restarts: 100
uf250-04.cnf fulfilled No. of Restarts: 53 No. of Flips: 1393 time to process: 0 seconds.
uf250-04.cnf , deadline. Restarts: 100
uf250-04.cnf , deadline. Restarts: 100
uf250-04.cnf , deadline. Restarts: 100
uf250-04.cnf , deadline. Restarts: 100
uf250-04.cnf , deadline. Restarts: 100
uf250-04.cnf , deadline. Restarts: 100
uf250-04.cnf , deadline. Restarts: 100
uf250-04.cnf , deadline. Restarts: 100
uf250-04.cnf , deadline. Restarts: 100
uf250-04.cnf , deadline. Restarts: 100
uf250-04.cnf , deadline. Restarts: 100
uf250-04.cnf , deadline. Restarts: 100
uf250-04.cnf , deadline. Restarts: 100
uf250-04.cnf , deadline. Restarts: 100
uf250-04.cnf , deadline. Restarts: 100
uf250-04.cnf , deadline. Restarts: 100
uf250-04.cnf , deadline. Restarts: 100
uf250-04.cnf , deadline. Restarts: 100
uf250-04.cnf , deadline. Restarts: 100
uf250-04.cnf , deadline. Restarts: 100
uf250-04.cnf , deadline. Restarts: 100
uf250-04.cnf , deadline. Restarts: 100
uf250-04.cnf , deadline. Restarts: 100
uf250-04.cnf , deadline. Restarts: 100
uf250-04.cnf , deadline. Restarts: 100
uf250-04.cnf , deadline. Restarts: 100
uf250-04.cnf , deadline. Restarts: 100
uf250-04.cnf , deadline. Restarts: 100
uf250-04.cnf , deadline. Restarts: 100
uf250-04.cnf , deadline. Restarts: 100
uf250-04.cnf , deadline. Restarts: 100
uf250-04.cnf , deadline. Restarts: 100
uf250-04.cnf , deadline. Restarts: 100
uf250-04.cnf , deadline. Restarts: 100
uf250-04.cnf , deadline. Restarts: 100
uf250-04.cnf , deadline. Restarts: 100
uf250-04.cnf fulfilled No. of Restarts: 27 No. of Flips: 3230 time to process: 0 seconds.
uf250-04.cnf , deadline. Restarts: 100
uf250-04.cnf , deadline. Restarts: 100
uf250-04.cnf , deadline. Restarts: 100
uf250-04.cnf , deadline. Restarts: 100
uf250-04.cnf , deadline. Restarts: 100
uf250-04.cnf , deadline. Restarts: 100
uf250-04.cnf , deadline. Restarts: 100
uf250-04.cnf , deadline. Restarts: 100
uf250-04.cnf , deadline. Restarts: 100
uf250-04.cnf , deadline. Restarts: 100
uf250-04.cnf , deadline. Restarts: 100
uf250-04.cnf fulfilled No. of Restarts: 48 No. of Flips: 1519 time to process: 0 seconds.
uf250-04.cnf , deadline. Restarts: 100
uf250-04.cnf , deadline. Restarts: 100
uf250-04.cnf , deadline. Restarts: 100
uf250-04.cnf , deadline. Restarts: 100
uf250-04.cnf , deadline. Restarts: 100
uf250-04.cnf , deadline. Restarts: 100
uf250-04.cnf , deadline. Restarts: 100
uf250-04.cnf , deadline. Restarts: 100
uf250-04.cnf , deadline. Restarts: 100
uf250-04.cnf , deadline. Restarts: 100
uf250-04.cnf , deadline. Restarts: 100
uf250-04.cnf , deadline. Restarts: 100
uf250-04.cnf , deadline. Restarts: 100
uf250-04.cnf , deadline. Restarts: 100
uf250-04.cnf , deadline. Restarts: 100
uf250-04.cnf , deadline. Restarts: 100
uf250-04.cnf , deadline. Restarts: 100
uf250-04.cnf , deadline. Restarts: 100
uf250-04.cnf , deadline. Restarts: 100
uf250-04.cnf , deadline. Restarts: 100
uf250-04.cnf , deadline. Restarts: 100
uf250-04.cnf , deadline. Restarts: 100
uf250-04.cnf , deadline. Restarts: 100
uf250-04.cnf , deadline. Restarts: 100
uf250-04.cnf , deadline. Restarts: 100
uf250-04.cnf , deadline. Restarts: 100
uf250-04.cnf , deadline. Restarts: 100
uf250-04.cnf , deadline. Restarts: 100
uf250-04.cnf , deadline. Restarts: 100
uf250-04.cnf , deadline. Restarts: 100
uf250-04.cnf , deadline. Restarts: 100
uf250-04.cnf , deadline. Restarts: 100
uf250-04.cnf , deadline. Restarts: 100
uf250-04.cnf , deadline. Restarts: 100
uf250-04.cnf fulfilled No. of Restarts: 99 No. of Flips: 1023 time to process: 0 seconds.
uf250-04.cnf , deadline. Restarts: 100
uf250-04.cnf , deadline. Restarts: 100
uf250-04.cnf , deadline. Restarts: 100
uf250-04.cnf , deadline. Restarts: 100
uf250-04.cnf , deadline. Restarts: 100
uf250-04.cnf , deadline. Restarts: 100
uf250-04.cnf , deadline. Restarts: 100
uf250-04.cnf , deadline. Restarts: 100
uf250-04.cnf , deadline. Restarts: 100
uf250-04.cnf , deadline. Restarts: 100
uf250-04.cnf , deadline. Restarts: 100
uf250-04.cnf , deadline. Restarts: 100
uf250-04.cnf , deadline. Restarts: 100
uf250-04.cnf , deadline. Restarts: 100
uf250-04.cnf , deadline. Restarts: 100
uf250-04.cnf , deadline. Restarts: 100
uf250-04.cnf , deadline. Restarts: 100
uf250-04.cnf , deadline. Restarts: 100
uf250-04.cnf , deadline. Restarts: 100
uf250-04.cnf , deadline. Restarts: 100
uf250-04.cnf fulfilled No. of Restarts: 74 No. of Flips: 916 time to process: 0 seconds.
uf250-04.cnf fulfilled No. of Restarts: 1 No. of Flips: 1103 time to process: 0 seconds.
uf250-04.cnf , deadline. Restarts: 100
uf250-04.cnf , deadline. Restarts: 100
uf250-04.cnf , deadline. Restarts: 100
uf250-04.cnf , deadline. Restarts: 100
uf250-04.cnf , deadline. Restarts: 100
uf250-04.cnf , deadline. Restarts: 100
uf250-04.cnf , deadline. Restarts: 100
uf250-04.cnf , deadline. Restarts: 100
uf250-04.cnf , deadline. Restarts: 100
uf250-04.cnf , deadline. Restarts: 100
uf250-04.cnf , deadline. Restarts: 100
uf250-04.cnf , deadline. Restarts: 100
uf250-04.cnf , deadline. Restarts: 100
uf250-04.cnf , deadline. Restarts: 100
uf250-04.cnf , deadline. Restarts: 100
uf250-04.cnf , deadline. Restarts: 100
uf250-04.cnf , deadline. Restarts: 100
uf250-04.cnf , deadline. Restarts: 100
uf250-04.cnf , deadline. Restarts: 100
uf250-04.cnf , deadline. Restarts: 100
uf250-04.cnf , deadline. Restarts: 100
uf250-04.cnf , deadline. Restarts: 100
uf250-04.cnf , deadline. Restarts: 100
uf250-04.cnf fulfilled No. of Restarts: 98 No. of Flips: 771 time to process: 0 seconds.
uf250-04.cnf fulfilled No. of Restarts: 97 No. of Flips: 3655 time to process: 0 seconds.
uf250-04.cnf , deadline. Restarts: 100
uf250-04.cnf , deadline. Restarts: 100
uf250-04.cnf , deadline. Restarts: 100
uf250-04.cnf , deadline. Restarts: 100
uf250-04.cnf , deadline. Restarts: 100
uf250-04.cnf , deadline. Restarts: 100
uf250-04.cnf , deadline. Restarts: 100
uf250-04.cnf , deadline. Restarts: 100
uf250-04.cnf , deadline. Restarts: 100
uf250-04.cnf , deadline. Restarts: 100
uf250-04.cnf , deadline. Restarts: 100
uf250-04.cnf , deadline. Restarts: 100
uf250-04.cnf , deadline. Restarts: 100
uf250-04.cnf , deadline. Restarts: 100
uf250-04.cnf , deadline. Restarts: 100
uf250-04.cnf , deadline. Restarts: 100
uf250-04.cnf fulfilled No. of Restarts: 94 No. of Flips: 1623 time to process: 0 seconds.
uf250-04.cnf , deadline. Restarts: 100
uf250-04.cnf , deadline. Restarts: 100
uf250-04.cnf fulfilled No. of Restarts: 93 No. of Flips: 4374 time to process: 0 seconds.
uf250-04.cnf , deadline. Restarts: 100
uf250-04.cnf , deadline. Restarts: 100
uf250-04.cnf , deadline. Restarts: 100
uf250-04.cnf , deadline. Restarts: 100
uf250-04.cnf , deadline. Restarts: 100
uf250-04.cnf , deadline. Restarts: 100
uf250-04.cnf , deadline. Restarts: 100
uf250-04.cnf , deadline. Restarts: 100
uf250-04.cnf , deadline. Restarts: 100
uf250-04.cnf , deadline. Restarts: 100
uf250-04.cnf , deadline. Restarts: 100
uf250-04.cnf , deadline. Restarts: 100
uf250-04.cnf , deadline. Restarts: 100
uf250-04.cnf , deadline. Restarts: 100
uf250-04.cnf , deadline. Restarts: 100
uf250-04.cnf fulfilled No. of Restarts: 91 No. of Flips: 3254 time to process: 0 seconds.
uf250-04.cnf , deadline. Restarts: 100
uf250-04.cnf , deadline. Restarts: 100
uf250-04.cnf , deadline. Restarts: 100
uf250-04.cnf fulfilled No. of Restarts: 92 No. of Flips: 3228 time to process: 0 seconds.
uf250-04.cnf fulfilled No. of Restarts: 37 No. of Flips: 3056 time to process: 0 seconds.
uf250-04.cnf , deadline. Restarts: 100
uf250-04.cnf , deadline. Restarts: 100
uf250-04.cnf , deadline. Restarts: 100
uf250-04.cnf , deadline. Restarts: 100
uf250-04.cnf , deadline. Restarts: 100
uf250-04.cnf , deadline. Restarts: 100
uf250-04.cnf , deadline. Restarts: 100
uf250-04.cnf , deadline. Restarts: 100
uf250-04.cnf , deadline. Restarts: 100
uf250-04.cnf , deadline. Restarts: 100
uf250-04.cnf , deadline. Restarts: 100
uf250-04.cnf , deadline. Restarts: 100
uf250-04.cnf , deadline. Restarts: 100
uf250-04.cnf fulfilled No. of Restarts: 89 No. of Flips: 3491 time to process: 0 seconds.
uf250-04.cnf , deadline. Restarts: 100
uf250-04.cnf , deadline. Restarts: 100
uf250-04.cnf , deadline. Restarts: 100
uf250-04.cnf , deadline. Restarts: 100
uf250-04.cnf , deadline. Restarts: 100
uf250-04.cnf , deadline. Restarts: 100
uf250-04.cnf , deadline. Restarts: 100
uf250-04.cnf , deadline. Restarts: 100
uf250-04.cnf , deadline. Restarts: 100
uf250-04.cnf , deadline. Restarts: 100
uf250-04.cnf , deadline. Restarts: 100
uf250-04.cnf , deadline. Restarts: 100
uf250-04.cnf fulfilled No. of Restarts: 69 No. of Flips: 3463 time to process: 0 seconds.
uf250-04.cnf , deadline. Restarts: 100
uf250-04.cnf , deadline. Restarts: 100
uf250-04.cnf , deadline. Restarts: 100
uf250-04.cnf , deadline. Restarts: 100
uf250-04.cnf , deadline. Restarts: 100
uf250-04.cnf , deadline. Restarts: 100
uf250-04.cnf , deadline. Restarts: 100
uf250-04.cnf , deadline. Restarts: 100
uf250-04.cnf , deadline. Restarts: 100
uf250-04.cnf , deadline. Restarts: 100
uf250-04.cnf , deadline. Restarts: 100
uf250-04.cnf , deadline. Restarts: 100
uf250-04.cnf , deadline. Restarts: 100
uf250-04.cnf , deadline. Restarts: 100
uf250-04.cnf , deadline. Restarts: 100
uf250-04.cnf , deadline. Restarts: 100
uf250-04.cnf , deadline. Restarts: 100
uf250-04.cnf , deadline. Restarts: 100
uf250-04.cnf , deadline. Restarts: 100
uf250-04.cnf , deadline. Restarts: 100
uf250-04.cnf , deadline. Restarts: 100
uf250-04.cnf , deadline. Restarts: 100
uf250-04.cnf , deadline. Restarts: 100
uf250-04.cnf , deadline. Restarts: 100
uf250-04.cnf , deadline. Restarts: 100
uf250-04.cnf , deadline. Restarts: 100
uf250-04.cnf , deadline. Restarts: 100
uf250-04.cnf , deadline. Restarts: 100
uf250-04.cnf , deadline. Restarts: 100
uf250-04.cnf , deadline. Restarts: 100
uf250-04.cnf , deadline. Restarts: 100
uf250-04.cnf , deadline. Restarts: 100
uf250-04.cnf fulfilled No. of Restarts: 50 No. of Flips: 2193 time to process: 0 seconds.
uf250-04.cnf , deadline. Restarts: 100
uf250-04.cnf , deadline. Restarts: 100
uf250-04.cnf fulfilled No. of Restarts: 39 No. of Flips: 3522 time to process: 0 seconds.
uf250-04.cnf , deadline. Restarts: 100
uf250-04.cnf , deadline. Restarts: 100
uf250-04.cnf , deadline. Restarts: 100
uf250-04.cnf , deadline. Restarts: 100
uf250-04.cnf , deadline. Restarts: 100
uf250-04.cnf , deadline. Restarts: 100
uf250-04.cnf , deadline. Restarts: 100
uf250-04.cnf , deadline. Restarts: 100
uf250-04.cnf , deadline. Restarts: 100
uf250-04.cnf , deadline. Restarts: 100
uf250-04.cnf , deadline. Restarts: 100
uf250-04.cnf , deadline. Restarts: 100
uf250-04.cnf , deadline. Restarts: 100
uf250-04.cnf , deadline. Restarts: 100
uf250-04.cnf , deadline. Restarts: 100
uf250-04.cnf , deadline. Restarts: 100
uf250-04.cnf , deadline. Restarts: 100
uf250-04.cnf , deadline. Restarts: 100
uf250-04.cnf , deadline. Restarts: 100
uf250-04.cnf , deadline. Restarts: 100
uf250-04.cnf , deadline. Restarts: 100
uf250-04.cnf , deadline. Restarts: 100
uf250-04.cnf fulfilled No. of Restarts: 73 No. of Flips: 2392 time to process: 0 seconds.
uf250-04.cnf , deadline. Restarts: 100
uf250-04.cnf , deadline. Restarts: 100
uf250-04.cnf , deadline. Restarts: 100
uf250-04.cnf , deadline. Restarts: 100
uf250-04.cnf , deadline. Restarts: 100
uf250-04.cnf , deadline. Restarts: 100
uf250-04.cnf , deadline. Restarts: 100
uf250-04.cnf , deadline. Restarts: 100
uf250-04.cnf , deadline. Restarts: 100
uf250-04.cnf , deadline. Restarts: 100
uf250-04.cnf , deadline. Restarts: 100
uf250-04.cnf , deadline. Restarts: 100
uf250-04.cnf , deadline. Restarts: 100
uf250-04.cnf , deadline. Restarts: 100
uf250-04.cnf , deadline. Restarts: 100
uf250-04.cnf , deadline. Restarts: 100
uf250-04.cnf , deadline. Restarts: 100
uf250-04.cnf , deadline. Restarts: 100
uf250-04.cnf , deadline. Restarts: 100
uf250-04.cnf , deadline. Restarts: 100
uf250-04.cnf , deadline. Restarts: 100
uf250-04.cnf , deadline. Restarts: 100
uf250-04.cnf , deadline. Restarts: 100
uf250-04.cnf , deadline. Restarts: 100
uf250-04.cnf , deadline. Restarts: 100
uf250-04.cnf , deadline. Restarts: 100
uf250-04.cnf , deadline. Restarts: 100
uf250-04.cnf , deadline. Restarts: 100
uf250-04.cnf , deadline. Restarts: 100
uf250-04.cnf , deadline. Restarts: 100
uf250-04.cnf , deadline. Restarts: 100
uf250-04.cnf , deadline. Restarts: 100
uf250-04.cnf , deadline. Restarts: 100
uf250-04.cnf , deadline. Restarts: 100
uf250-04.cnf , deadline. Restarts: 100
uf250-04.cnf , deadline. Restarts: 100
uf250-04.cnf fulfilled No. of Restarts: 19 No. of Flips: 1755 time to process: 0 seconds.
uf250-04.cnf , deadline. Restarts: 100
uf250-04.cnf , deadline. Restarts: 100
