# Supplementary material for: Completion Probabilities and Parallel Restart Strategies under an Imposed Deadline
Source: PLoS One. 2016 Oct 12;11(10):e0164605. doi: 10.1371/journal.pone.0164605 (PMC5061357; doi:10.1371/journal.pone.0164605)
Supplement: S1 File — The file “S1_File.zip” is the data gathered from the experiments regarding completion probability. (ZIP) [file pone.0164605.s004.zip › results_Single_r350.144.txt]

uf250-04.cnf , deadline. Restarts: 350
uf250-04.cnf , deadline. Restarts: 350
uf250-04.cnf , deadline. Restarts: 350
uf250-04.cnf , deadline. Restarts: 350
uf250-04.cnf , deadline. Restarts: 350
uf250-04.cnf , deadline. Restarts: 350
uf250-04.cnf , deadline. Restarts: 350
uf250-04.cnf , deadline. Restarts: 350
uf250-04.cnf , deadline. Restarts: 350
uf250-04.cnf , deadline. Restarts: 350
uf250-04.cnf , deadline. Restarts: 350
uf250-04.cnf , deadline. Restarts: 350
uf250-04.cnf fulfilled No. of Restarts: 200 No. of Flips: 3563 time to process: 0 seconds.
uf250-04.cnf , deadline. Restarts: 350
uf250-04.cnf , deadline. Restarts: 350
uf250-04.cnf , deadline. Restarts: 350
uf250-04.cnf fulfilled No. of Restarts: 204 No. of Flips: 2219 time to process: 0 seconds.
uf250-04.cnf , deadline. Restarts: 350
uf250-04.cnf , deadline. Restarts: 350
uf250-04.cnf , deadline. Restarts: 350
uf250-04.cnf , deadline. Restarts: 350
uf250-04.cnf , deadline. Restarts: 350
uf250-04.cnf , deadline. Restarts: 350
uf250-04.cnf , deadline. Restarts: 350
uf250-04.cnf , deadline. Restarts: 350
uf250-04.cnf , deadline. Restarts: 350
uf250-04.cnf , deadline. Restarts: 350
uf250-04.cnf , deadline. Restarts: 350
uf250-04.cnf , deadline. Restarts: 350
uf250-04.cnf fulfilled No. of Restarts: 31 No. of Flips: 2421 time to process: 0 seconds.
uf250-04.cnf , deadline. Restarts: 350
uf250-04.cnf , deadline. Restarts: 350
uf250-04.cnf , deadline. Restarts: 350
uf250-04.cnf , deadline. Restarts: 350
uf250-04.cnf , deadline. Restarts: 350
uf250-04.cnf , deadline. Restarts: 350
uf250-04.cnf fulfilled No. of Restarts: 312 No. of Flips: 2514 time to process: 1 seconds.
uf250-04.cnf , deadline. Restarts: 350
uf250-04.cnf , deadline. Restarts: 350
uf250-04.cnf , deadline. Restarts: 350
uf250-04.cnf , deadline. Restarts: 350
uf250-04.cnf , deadline. Restarts: 350
uf250-04.cnf , deadline. Restarts: 350
uf250-04.cnf , deadline. Restarts: 350
uf250-04.cnf , deadline. Restarts: 350
uf250-04.cnf , deadline. Restarts: 350
uf250-04.cnf , deadline. Restarts: 350
uf250-04.cnf fulfilled No. of Restarts: 106 No. of Flips: 3494 time to process: 0 seconds.
uf250-04.cnf , deadline. Restarts: 350
uf250-04.cnf , deadline. Restarts: 350
uf250-04.cnf , deadline. Restarts: 350
uf250-04.cnf , deadline. Restarts: 350
uf250-04.cnf , deadline. Restarts: 350
uf250-04.cnf , deadline. Restarts: 350
uf250-04.cnf , deadline. Restarts: 350
uf250-04.cnf , deadline. Restarts: 350
uf250-04.cnf , deadline. Restarts: 350
uf250-04.cnf , deadline. Restarts: 350
uf250-04.cnf , deadline. Restarts: 350
uf250-04.cnf fulfilled No. of Restarts: 142 No. of Flips: 2575 time to process: 0 seconds.
uf250-04.cnf , deadline. Restarts: 350
uf250-04.cnf , deadline. Restarts: 350
uf250-04.cnf , deadline. Restarts: 350
uf250-04.cnf , deadline. Restarts: 350
uf250-04.cnf fulfilled No. of Restarts: 205 No. of Flips: 3529 time to process: 0 seconds.
uf250-04.cnf , deadline. Restarts: 350
uf250-04.cnf , deadline. Restarts: 350
uf250-04.cnf , deadline. Restarts: 350
uf250-04.cnf , deadline. Restarts: 350
uf250-04.cnf , deadline. Restarts: 350
uf250-04.cnf fulfilled No. of Restarts: 283 No. of Flips: 4383 time to process: 1 seconds.
uf250-04.cnf , deadline. Restarts: 350
uf250-04.cnf , deadline. Restarts: 350
uf250-04.cnf , deadline. Restarts: 350
uf250-04.cnf , deadline. Restarts: 350
uf250-04.cnf , deadline. Restarts: 350
uf250-04.cnf , deadline. Restarts: 350
uf250-04.cnf , deadline. Restarts: 350
uf250-04.cnf , deadline. Restarts: 350
uf250-04.cnf , deadline. Restarts: 350
uf250-04.cnf , deadline. Restarts: 350
uf250-04.cnf , deadline. Restarts: 350
uf250-04.cnf fulfilled No. of Restarts: 191 No. of Flips: 3355 time to process: 0 seconds.
uf250-04.cnf , deadline. Restarts: 350
uf250-04.cnf , deadline. Restarts: 350
uf250-04.cnf , deadline. Restarts: 350
uf250-04.cnf , deadline. Restarts: 350
uf250-04.cnf , deadline. Restarts: 350
uf250-04.cnf , deadline. Restarts: 350
uf250-04.cnf , deadline. Restarts: 350
uf250-04.cnf , deadline. Restarts: 350
uf250-04.cnf , deadline. Restarts: 350
uf250-04.cnf , deadline. Restarts: 350
uf250-04.cnf , deadline. Restarts: 350
uf250-04.cnf , deadline. Restarts: 350
uf250-04.cnf , deadline. Restarts: 350
uf250-04.cnf , deadline. Restarts: 350
uf250-04.cnf , deadline. Restarts: 350
uf250-04.cnf , deadline. Restarts: 350
uf250-04.cnf , deadline. Restarts: 350
uf250-04.cnf , deadline. Restarts: 350
uf250-04.cnf , deadline. Restarts: 350
uf250-04.cnf , deadline. Restarts: 350
uf250-04.cnf , deadline. Restarts: 350
uf250-04.cnf , deadline. Restarts: 350
uf250-04.cnf , deadline. Restarts: 350
uf250-04.cnf , deadline. Restarts: 350
uf250-04.cnf fulfilled No. of Restarts: 107 No. of Flips: 3473 time to process: 0 seconds.
uf250-04.cnf , deadline. Restarts: 350
uf250-04.cnf , deadline. Restarts: 350
uf250-04.cnf , deadline. Restarts: 350
uf250-04.cnf , deadline. Restarts: 350
uf250-04.cnf , deadline. Restarts: 350
uf250-04.cnf fulfilled No. of Restarts: 186 No. of Flips: 4284 time to process: 0 seconds.
uf250-04.cnf , deadline. Restarts: 350
uf250-04.cnf , deadline. Restarts: 350
uf250-04.cnf , deadline. Restarts: 350
uf250-04.cnf , deadline. Restarts: 350
uf250-04.cnf , deadline. Restarts: 350
uf250-04.cnf , deadline. Restarts: 350
uf250-04.cnf , deadline. Restarts: 350
uf250-04.cnf , deadline. Restarts: 350
uf250-04.cnf , deadline. Restarts: 350
uf250-04.cnf , deadline. Restarts: 350
uf250-04.cnf , deadline. Restarts: 350
uf250-04.cnf , deadline. Restarts: 350
uf250-04.cnf , deadline. Restarts: 350
uf250-04.cnf , deadline. Restarts: 350
uf250-04.cnf , deadline. Restarts: 350
uf250-04.cnf , deadline. Restarts: 350
uf250-04.cnf , deadline. Restarts: 350
uf250-04.cnf , deadline. Restarts: 350
uf250-04.cnf fulfilled No. of Restarts: 300 No. of Flips: 1778 time to process: 1 seconds.
uf250-04.cnf , deadline. Restarts: 350
uf250-04.cnf , deadline. Restarts: 350
uf250-04.cnf , deadline. Restarts: 350
uf250-04.cnf , deadline. Restarts: 350
uf250-04.cnf , deadline. Restarts: 350
uf250-04.cnf , deadline. Restarts: 350
uf250-04.cnf , deadline. Restarts: 350
uf250-04.cnf fulfilled No. of Restarts: 76 No. of Flips: 1843 time to process: 0 seconds.
uf250-04.cnf , deadline. Restarts: 350
uf250-04.cnf , deadline. Restarts: 350
uf250-04.cnf fulfilled No. of Restarts: 70 No. of Flips: 4472 time to process: 0 seconds.
uf250-04.cnf , deadline. Restarts: 350
uf250-04.cnf , deadline. Restarts: 350
uf250-04.cnf , deadline. Restarts: 350
uf250-04.cnf , deadline. Restarts: 350
uf250-04.cnf , deadline. Restarts: 350
uf250-04.cnf , deadline. Restarts: 350
uf250-04.cnf fulfilled No. of Restarts: 59 No. of Flips: 3826 time to process: 0 seconds.
uf250-04.cnf , deadline. Restarts: 350
uf250-04.cnf fulfilled No. of Restarts: 34 No. of Flips: 3862 time to process: 0 seconds.
uf250-04.cnf , deadline. Restarts: 350
uf250-04.cnf , deadline. Restarts: 350
uf250-04.cnf , deadline. Restarts: 350
uf250-04.cnf , deadline. Restarts: 350
uf250-04.cnf , deadline. Restarts: 350
uf250-04.cnf , deadline. Restarts: 350
uf250-04.cnf , deadline. Restarts: 350
uf250-04.cnf , deadline. Restarts: 350
uf250-04.cnf , deadline. Restarts: 350
uf250-04.cnf , deadline. Restarts: 350
uf250-04.cnf , deadline. Restarts: 350
uf250-04.cnf , deadline. Restarts: 350
uf250-04.cnf , deadline. Restarts: 350
uf250-04.cnf , deadline. Restarts: 350
uf250-04.cnf , deadline. Restarts: 350
uf250-04.cnf , deadline. Restarts: 350
uf250-04.cnf , deadline. Restarts: 350
uf250-04.cnf fulfilled No. of Restarts: 223 No. of Flips: 3493 time to process: 0 seconds.
uf250-04.cnf , deadline. Restarts: 350
uf250-04.cnf , deadline. Restarts: 350
uf250-04.cnf , deadline. Restarts: 350
uf250-04.cnf , deadline. Restarts: 350
uf250-04.cnf , deadline. Restarts: 350
uf250-04.cnf , deadline. Restarts: 350
uf250-04.cnf , deadline. Restarts: 350
uf250-04.cnf , deadline. Restarts: 350
uf250-04.cnf , deadline. Restarts: 350
uf250-04.cnf , deadline. Restarts: 350
uf250-04.cnf , deadline. Restarts: 350
uf250-04.cnf , deadline. Restarts: 350
uf250-04.cnf , deadline. Restarts: 350
uf250-04.cnf , deadline. Restarts: 350
uf250-04.cnf , deadline. Restarts: 350
uf250-04.cnf , deadline. Restarts: 350
uf250-04.cnf fulfilled No. of Restarts: 189 No. of Flips: 4442 time to process: 0 seconds.
uf250-04.cnf , deadline. Restarts: 350
uf250-04.cnf , deadline. Restarts: 350
uf250-04.cnf , deadline. Restarts: 350
uf250-04.cnf , deadline. Restarts: 350
uf250-04.cnf , deadline. Restarts: 350
uf250-04.cnf , deadline. Restarts: 350
uf250-04.cnf , deadline. Restarts: 350
uf250-04.cnf , deadline. Restarts: 350
uf250-04.cnf , deadline. Restarts: 350
uf250-04.cnf , deadline. Restarts: 350
uf250-04.cnf , deadline. Restarts: 350
uf250-04.cnf fulfilled No. of Restarts: 336 No. of Flips: 3781 time to process: 1 seconds.
uf250-04.cnf , deadline. Restarts: 350
uf250-04.cnf fulfilled No. of Restarts: 310 No. of Flips: 2882 time to process: 1 seconds.
uf250-04.cnf , deadline. Restarts: 350
uf250-04.cnf , deadline. Restarts: 350
uf250-04.cnf , deadline. Restarts: 350
uf250-04.cnf , deadline. Restarts: 350
uf250-04.cnf , deadline. Restarts: 350
uf250-04.cnf , deadline. Restarts: 350
uf250-04.cnf , deadline. Restarts: 350
uf250-04.cnf , deadline. Restarts: 350
uf250-04.cnf , deadline. Restarts: 350
uf250-04.cnf , deadline. Restarts: 350
uf250-04.cnf , deadline. Restarts: 350
uf250-04.cnf , deadline. Restarts: 350
uf250-04.cnf , deadline. Restarts: 350
uf250-04.cnf , deadline. Restarts: 350
uf250-04.cnf , deadline. Restarts: 350
uf250-04.cnf , deadline. Restarts: 350
uf250-04.cnf , deadline. Restarts: 350
uf250-04.cnf , deadline. Restarts: 350
uf250-04.cnf , deadline. Restarts: 350
uf250-04.cnf , deadline. Restarts: 350
uf250-04.cnf , deadline. Restarts: 350
uf250-04.cnf , deadline. Restarts: 350
uf250-04.cnf , deadline. Restarts: 350
uf250-04.cnf , deadline. Restarts: 350
uf250-04.cnf , deadline. Restarts: 350
uf250-04.cnf , deadline. Restarts: 350
uf250-04.cnf , deadline. Restarts: 350
uf250-04.cnf , deadline. Restarts: 350
uf250-04.cnf , deadline. Restarts: 350
uf250-04.cnf , deadline. Restarts: 350
uf250-04.cnf fulfilled No. of Restarts: 4 No. of Flips: 835 time to process: 0 seconds.
uf250-04.cnf , deadline. Restarts: 350
uf250-04.cnf , deadline. Restarts: 350
uf250-04.cnf , deadline. Restarts: 350
uf250-04.cnf fulfilled No. of Restarts: 342 No. of Flips: 3652 time to process: 1 seconds.
uf250-04.cnf , deadline. Restarts: 350
uf250-04.cnf , deadline. Restarts: 350
uf250-04.cnf , deadline. Restarts: 350
uf250-04.cnf , deadline. Restarts: 350
uf250-04.cnf , deadline. Restarts: 350
uf250-04.cnf , deadline. Restarts: 350
uf250-04.cnf fulfilled No. of Restarts: 247 No. of Flips: 3229 time to process: 1 seconds.
uf250-04.cnf , deadline. Restarts: 350
uf250-04.cnf , deadline. Restarts: 350
uf250-04.cnf , deadline. Restarts: 350
uf250-04.cnf , deadline. Restarts: 350
uf250-04.cnf , deadline. Restarts: 350
uf250-04.cnf , deadline. Restarts: 350
uf250-04.cnf , deadline. Restarts: 350
uf250-04.cnf , deadline. Restarts: 350
uf250-04.cnf , deadline. Restarts: 350
uf250-04.cnf , deadline. Restarts: 350
uf250-04.cnf fulfilled No. of Restarts: 91 No. of Flips: 2414 time to process: 0 seconds.
uf250-04.cnf , deadline. Restarts: 350
uf250-04.cnf , deadline. Restarts: 350
uf250-04.cnf , deadline. Restarts: 350
uf250-04.cnf , deadline. Restarts: 350
uf250-04.cnf fulfilled No. of Restarts: 306 No. of Flips: 2543 time to process: 1 seconds.
uf250-04.cnf , deadline. Restarts: 350
uf250-04.cnf , deadline. Restarts: 350
uf250-04.cnf , deadline. Restarts: 350
uf250-04.cnf , deadline. Restarts: 350
uf250-04.cnf , deadline. Restarts: 350
uf250-04.cnf fulfilled No. of Restarts: 328 No. of Flips: 1543 time to process: 1 seconds.
uf250-04.cnf , deadline. Restarts: 350
uf250-04.cnf , deadline. Restarts: 350
uf250-04.cnf , deadline. Restarts: 350
uf250-04.cnf , deadline. Restarts: 350
uf250-04.cnf , deadline. Restarts: 350
uf250-04.cnf , deadline. Restarts: 350
uf250-04.cnf , deadline. Restarts: 350
uf250-04.cnf , deadline. Restarts: 350
uf250-04.cnf , deadline. Restarts: 350
uf250-04.cnf , deadline. Restarts: 350
uf250-04.cnf , deadline. Restarts: 350
uf250-04.cnf , deadline. Restarts: 350
uf250-04.cnf fulfilled No. of Restarts: 81 No. of Flips: 2428 time to process: 0 seconds.
uf250-04.cnf , deadline. Restarts: 350
uf250-04.cnf , deadline. Restarts: 350
uf250-04.cnf , deadline. Restarts: 350
uf250-04.cnf , deadline. Restarts: 350
uf250-04.cnf , deadline. Restarts: 350
uf250-04.cnf , deadline. Restarts: 350
uf250-04.cnf , deadline. Restarts: 350
uf250-04.cnf , deadline. Restarts: 350
uf250-04.cnf , deadline. Restarts: 350
uf250-04.cnf , deadline. Restarts: 350
uf250-04.cnf , deadline. Restarts: 350
uf250-04.cnf , deadline. Restarts: 350
uf250-04.cnf , deadline. Restarts: 350
uf250-04.cnf , deadline. Restarts: 350
uf250-04.cnf , deadline. Restarts: 350
uf250-04.cnf , deadline. Restarts: 350
uf250-04.cnf , deadline. Restarts: 350
uf250-04.cnf , deadline. Restarts: 350
uf250-04.cnf , deadline. Restarts: 350
uf250-04.cnf fulfilled No. of Restarts: 316 No. of Flips: 3724 time to process: 1 seconds.
uf250-04.cnf , deadline. Restarts: 350
uf250-04.cnf , deadline. Restarts: 350
uf250-04.cnf , deadline. Restarts: 350
uf250-04.cnf , deadline. Restarts: 350
uf250-04.cnf , deadline. Restarts: 350
uf250-04.cnf , deadline. Restarts: 350
uf250-04.cnf , deadline. Restarts: 350
uf250-04.cnf , deadline. Restarts: 350
uf250-04.cnf fulfilled No. of Restarts: 99 No. of Flips: 1603 time to process: 0 seconds.
uf250-04.cnf , deadline. Restarts: 350
uf250-04.cnf fulfilled No. of Restarts: 16 No. of Flips: 2529 time to process: 0 seconds.
uf250-04.cnf , deadline. Restarts: 350
uf250-04.cnf , deadline. Restarts: 350
uf250-04.cnf , deadline. Restarts: 350
uf250-04.cnf , deadline. Restarts: 350
uf250-04.cnf , deadline. Restarts: 350
uf250-04.cnf , deadline. Restarts: 350
uf250-04.cnf , deadline. Restarts: 350
uf250-04.cnf , deadline. Restarts: 350
uf250-04.cnf , deadline. Restarts: 350
uf250-04.cnf , deadline. Restarts: 350
uf250-04.cnf , deadline. Restarts: 350
uf250-04.cnf , deadline. Restarts: 350
uf250-04.cnf , deadline. Restarts: 350
uf250-04.cnf fulfilled No. of Restarts: 79 No. of Flips: 2417 time to process: 0 seconds.
uf250-04.cnf , deadline. Restarts: 350
uf250-04.cnf , deadline. Restarts: 350
uf250-04.cnf , deadline. Restarts: 350
uf250-04.cnf , deadline. Restarts: 350
uf250-04.cnf , deadline. Restarts: 350
uf250-04.cnf , deadline. Restarts: 350
uf250-04.cnf , deadline. Restarts: 350
uf250-04.cnf , deadline. Restarts: 350
uf250-04.cnf , deadline. Restarts: 350
uf250-04.cnf , deadline. Restarts: 350
uf250-04.cnf , deadline. Restarts: 350
uf250-04.cnf fulfilled No. of Restarts: 9 No. of Flips: 1414 time to process: 0 seconds.
uf250-04.cnf , deadline. Restarts: 350
uf250-04.cnf , deadline. Restarts: 350
uf250-04.cnf , deadline. Restarts: 350
uf250-04.cnf , deadline. Restarts: 350
uf250-04.cnf , deadline. Restarts: 350
uf250-04.cnf , deadline. Restarts: 350
uf250-04.cnf , deadline. Restarts: 350
uf250-04.cnf , deadline. Restarts: 350
uf250-04.cnf , deadline. Restarts: 350
uf250-04.cnf , deadline. Restarts: 350
uf250-04.cnf , deadline. Restarts: 350
uf250-04.cnf , deadline. Restarts: 350
uf250-04.cnf , deadline. Restarts: 350
uf250-04.cnf , deadline. Restarts: 350
uf250-04.cnf , deadline. Restarts: 350
uf250-04.cnf , deadline. Restarts: 350
uf250-04.cnf , deadline. Restarts: 350
uf250-04.cnf , deadline. Restarts: 350
uf250-04.cnf , deadline. Restarts: 350
uf250-04.cnf fulfilled No. of Restarts: 87 No. of Flips: 3851 time to process: 0 seconds.
uf250-04.cnf , deadline. Restarts: 350
uf250-04.cnf , deadline. Restarts: 350
uf250-04.cnf , deadline. Restarts: 350
uf250-04.cnf , deadline. Restarts: 350
uf250-04.cnf , deadline. Restarts: 350
uf250-04.cnf , deadline. Restarts: 350
uf250-04.cnf , deadline. Restarts: 350
uf250-04.cnf , deadline. Restarts: 350
uf250-04.cnf fulfilled No. of Restarts: 75 No. of Flips: 3000 time to process: 0 seconds.
uf250-04.cnf , deadline. Restarts: 350
uf250-04.cnf , deadline. Restarts: 350
uf250-04.cnf , deadline. Restarts: 350
uf250-04.cnf , deadline. Restarts: 350
uf250-04.cnf , deadline. Restarts: 350
uf250-04.cnf , deadline. Restarts: 350
uf250-04.cnf , deadline. Restarts: 350
uf250-04.cnf , deadline. Restarts: 350
uf250-04.cnf , deadline. Restarts: 350
uf250-04.cnf , deadline. Restarts: 350
uf250-04.cnf , deadline. Restarts: 350
uf250-04.cnf , deadline. Restarts: 350
uf250-04.cnf , deadline. Restarts: 350
uf250-04.cnf , deadline. Restarts: 350
uf250-04.cnf , deadline. Restarts: 350
uf250-04.cnf , deadline. Restarts: 350
uf250-04.cnf , deadline. Restarts: 350
uf250-04.cnf , deadline. Restarts: 350
uf250-04.cnf , deadline. Restarts: 350
uf250-04.cnf , deadline. Restarts: 350
uf250-04.cnf , deadline. Restarts: 350
uf250-04.cnf , deadline. Restarts: 350
uf250-04.cnf , deadline. Restarts: 350
uf250-04.cnf , deadline. Restarts: 350
uf250-04.cnf , deadline. Restarts: 350
uf250-04.cnf , deadline. Restarts: 350
uf250-04.cnf , deadline. Restarts: 350
uf250-04.cnf , deadline. Restarts: 350
uf250-04.cnf , deadline. Restarts: 350
uf250-04.cnf fulfilled No. of Restarts: 175 No. of Flips: 4552 time to process: 0 seconds.
uf250-04.cnf , deadline. Restarts: 350
uf250-04.cnf , deadline. Restarts: 350
uf250-04.cnf , deadline. Restarts: 350
uf250-04.cnf , deadline. Restarts: 350
uf250-04.cnf , deadline. Restarts: 350
uf250-04.cnf , deadline. Restarts: 350
uf250-04.cnf fulfilled No. of Restarts: 278 No. of Flips: 3959 time to process: 1 seconds.
uf250-04.cnf , deadline. Restarts: 350
uf250-04.cnf , deadline. Restarts: 350
uf250-04.cnf , deadline. Restarts: 350
uf250-04.cnf , deadline. Restarts: 350
uf250-04.cnf , deadline. Restarts: 350
uf250-04.cnf , deadline. Restarts: 350
uf250-04.cnf , deadline. Restarts: 350
uf250-04.cnf , deadline. Restarts: 350
uf250-04.cnf , deadline. Restarts: 350
uf250-04.cnf , deadline. Restarts: 350
uf250-04.cnf , deadline. Restarts: 350
uf250-04.cnf , deadline. Restarts: 350
uf250-04.cnf , deadline. Restarts: 350
uf250-04.cnf , deadline. Restarts: 350
uf250-04.cnf , deadline. Restarts: 350
uf250-04.cnf , deadline. Restarts: 350
uf250-04.cnf , deadline. Restarts: 350
uf250-04.cnf , deadline. Restarts: 350
uf250-04.cnf , deadline. Restarts: 350
uf250-04.cnf , deadline. Restarts: 350
uf250-04.cnf , deadline. Restarts: 350
uf250-04.cnf , deadline. Restarts: 350
uf250-04.cnf , deadline. Restarts: 350
uf250-04.cnf , deadline. Restarts: 350
uf250-04.cnf , deadline. Restarts: 350
uf250-04.cnf , deadline. Restarts: 350
uf250-04.cnf , deadline. Restarts: 350
uf250-04.cnf , deadline. Restarts: 350
uf250-04.cnf , deadline. Restarts: 350
uf250-04.cnf fulfilled No. of Restarts: 227 No. of Flips: 3782 time to process: 0 seconds.
uf250-04.cnf , deadline. Restarts: 350
uf250-04.cnf , deadline. Restarts: 350
uf250-04.cnf , deadline. Restarts: 350
uf250-04.cnf , deadline. Restarts: 350
uf250-04.cnf , deadline. Restarts: 350
uf250-04.cnf fulfilled No. of Restarts: 36 No. of Flips: 3812 time to process: 0 seconds.
uf250-04.cnf , deadline. Restarts: 350
uf250-04.cnf , deadline. Restarts: 350
uf250-04.cnf fulfilled No. of Restarts: 193 No. of Flips: 2028 time to process: 0 seconds.
uf250-04.cnf , deadline. Restarts: 350
uf250-04.cnf , deadline. Restarts: 350
uf250-04.cnf , deadline. Restarts: 350
uf250-04.cnf , deadline. Restarts: 350
uf250-04.cnf fulfilled No. of Restarts: 319 No. of Flips: 3148 time to process: 1 seconds.
uf250-04.cnf , deadline. Restarts: 350
uf250-04.cnf , deadline. Restarts: 350
uf250-04.cnf , deadline. Restarts: 350
uf250-04.cnf , deadline. Restarts: 350
uf250-04.cnf , deadline. Restarts: 350
uf250-04.cnf , deadline. Restarts: 350
uf250-04.cnf fulfilled No. of Restarts: 52 No. of Flips: 1972 time to process: 0 seconds.
uf250-04.cnf , deadline. Restarts: 350
uf250-04.cnf , deadline. Restarts: 350
uf250-04.cnf , deadline. Restarts: 350
uf250-04.cnf , deadline. Restarts: 350
uf250-04.cnf , deadline. Restarts: 350
uf250-04.cnf , deadline. Restarts: 350
uf250-04.cnf fulfilled No. of Restarts: 53 No. of Flips: 4163 time to process: 0 seconds.
uf250-04.cnf , deadline. Restarts: 350
uf250-04.cnf , deadline. Restarts: 350
uf250-04.cnf , deadline. Restarts: 350
uf250-04.cnf fulfilled No. of Restarts: 297 No. of Flips: 969 time to process: 1 seconds.
uf250-04.cnf , deadline. Restarts: 350
uf250-04.cnf , deadline. Restarts: 350
uf250-04.cnf , deadline. Restarts: 350
uf250-04.cnf , deadline. Restarts: 350
uf250-04.cnf , deadline. Restarts: 350
uf250-04.cnf , deadline. Restarts: 350
uf250-04.cnf , deadline. Restarts: 350
uf250-04.cnf , deadline. Restarts: 350
uf250-04.cnf , deadline. Restarts: 350
uf250-04.cnf , deadline. Restarts: 350
uf250-04.cnf , deadline. Restarts: 350
uf250-04.cnf fulfilled No. of Restarts: 194 No. of Flips: 1824 time to process: 0 seconds.
uf250-04.cnf , deadline. Restarts: 350
uf250-04.cnf , deadline. Restarts: 350
uf250-04.cnf , deadline. Restarts: 350
uf250-04.cnf , deadline. Restarts: 350
uf250-04.cnf , deadline. Restarts: 350
uf250-04.cnf , deadline. Restarts: 350
uf250-04.cnf , deadline. Restarts: 350
uf250-04.cnf , deadline. Restarts: 350
uf250-04.cnf , deadline. Restarts: 350
uf250-04.cnf , deadline. Restarts: 350
uf250-04.cnf , deadline. Restarts: 350
uf250-04.cnf fulfilled No. of Restarts: 293 No. of Flips: 4218 time to process: 1 seconds.
uf250-04.cnf , deadline. Restarts: 350
uf250-04.cnf , deadline. Restarts: 350
uf250-04.cnf , deadline. Restarts: 350
uf250-04.cnf , deadline. Restarts: 350
uf250-04.cnf , deadline. Restarts: 350
uf250-04.cnf , deadline. Restarts: 350
uf250-04.cnf , deadline. Restarts: 350
uf250-04.cnf fulfilled No. of Restarts: 344 No. of Flips: 2780 time to process: 1 seconds.
uf250-04.cnf , deadline. Restarts: 350
uf250-04.cnf , deadline. Restarts: 350
uf250-04.cnf , deadline. Restarts: 350
uf250-04.cnf , deadline. Restarts: 350
uf250-04.cnf , deadline. Restarts: 350
uf250-04.cnf , deadline. Restarts: 350
uf250-04.cnf , deadline. Restarts: 350
uf250-04.cnf , deadline. Restarts: 350
uf250-04.cnf , deadline. Restarts: 350
uf250-04.cnf fulfilled No. of Restarts: 79 No. of Flips: 2861 time to process: 0 seconds.
uf250-04.cnf , deadline. Restarts: 350
uf250-04.cnf , deadline. Restarts: 350
uf250-04.cnf , deadline. Restarts: 350
uf250-04.cnf , deadline. Restarts: 350
uf250-04.cnf , deadline. Restarts: 350
uf250-04.cnf , deadline. Restarts: 350
uf250-04.cnf , deadline. Restarts: 350
uf250-04.cnf , deadline. Restarts: 350
uf250-04.cnf , deadline. Restarts: 350
uf250-04.cnf , deadline. Restarts: 350
uf250-04.cnf , deadline. Restarts: 350
uf250-04.cnf , deadline. Restarts: 350
uf250-04.cnf , deadline. Restarts: 350
uf250-04.cnf , deadline. Restarts: 350
uf250-04.cnf , deadline. Restarts: 350
uf250-04.cnf fulfilled No. of Restarts: 271 No. of Flips: 1254 time to process: 1 seconds.
uf250-04.cnf , deadline. Restarts: 350
uf250-04.cnf fulfilled No. of Restarts: 278 No. of Flips: 4957 time to process: 1 seconds.
uf250-04.cnf , deadline. Restarts: 350
uf250-04.cnf , deadline. Restarts: 350
uf250-04.cnf , deadline. Restarts: 350
uf250-04.cnf , deadline. Restarts: 350
uf250-04.cnf , deadline. Restarts: 350
uf250-04.cnf , deadline. Restarts: 350
uf250-04.cnf , deadline. Restarts: 350
uf250-04.cnf , deadline. Restarts: 350
uf250-04.cnf , deadline. Restarts: 350
uf250-04.cnf , deadline. Restarts: 350
uf250-04.cnf fulfilled No. of Restarts: 182 No. of Flips: 4711 time to process: 0 seconds.
uf250-04.cnf fulfilled No. of Restarts: 323 No. of Flips: 4014 time to process: 1 seconds.
uf250-04.cnf , deadline. Restarts: 350
uf250-04.cnf , deadline. Restarts: 350
uf250-04.cnf , deadline. Restarts: 350
uf250-04.cnf , deadline. Restarts: 350
uf250-04.cnf , deadline. Restarts: 350
uf250-04.cnf fulfilled No. of Restarts: 204 No. of Flips: 2858 time to process: 0 seconds.
uf250-04.cnf , deadline. Restarts: 350
uf250-04.cnf , deadline. Restarts: 350
uf250-04.cnf , deadline. Restarts: 350
uf250-04.cnf , deadline. Restarts: 350
uf250-04.cnf , deadline. Restarts: 350
uf250-04.cnf , deadline. Restarts: 350
uf250-04.cnf , deadline. Restarts: 350
uf250-04.cnf , deadline. Restarts: 350
uf250-04.cnf , deadline. Restarts: 350
uf250-04.cnf , deadline. Restarts: 350
uf250-04.cnf fulfilled No. of Restarts: 206 No. of Flips: 573 time to process: 0 seconds.
uf250-04.cnf , deadline. Restarts: 350
uf250-04.cnf , deadline. Restarts: 350
uf250-04.cnf , deadline. Restarts: 350
uf250-04.cnf fulfilled No. of Restarts: 52 No. of Flips: 4984 time to process: 0 seconds.
uf250-04.cnf , deadline. Restarts: 350
uf250-04.cnf , deadline. Restarts: 350
uf250-04.cnf , deadline. Restarts: 350
uf250-04.cnf , deadline. Restarts: 350
uf250-04.cnf , deadline. Restarts: 350
uf250-04.cnf , deadline. Restarts: 350
uf250-04.cnf , deadline. Restarts: 350
uf250-04.cnf , deadline. Restarts: 350
uf250-04.cnf , deadline. Restarts: 350
uf250-04.cnf , deadline. Restarts: 350
uf250-04.cnf , deadline. Restarts: 350
uf250-04.cnf , deadline. Restarts: 350
uf250-04.cnf , deadline. Restarts: 350
uf250-04.cnf , deadline. Restarts: 350
uf250-04.cnf , deadline. Restarts: 350
uf250-04.cnf , deadline. Restarts: 350
uf250-04.cnf , deadline. Restarts: 350
uf250-04.cnf fulfilled No. of Restarts: 167 No. of Flips: 2795 time to process: 0 seconds.
uf250-04.cnf , deadline. Restarts: 350
uf250-04.cnf , deadline. Restarts: 350
uf250-04.cnf , deadline. Restarts: 350
uf250-04.cnf , deadline. Restarts: 350
uf250-04.cnf , deadline. Restarts: 350
uf250-04.cnf , deadline. Restarts: 350
uf250-04.cnf , deadline. Restarts: 350
uf250-04.cnf , deadline. Restarts: 350
uf250-04.cnf , deadline. Restarts: 350
uf250-04.cnf fulfilled No. of Restarts: 87 No. of Flips: 986 time to process: 0 seconds.
uf250-04.cnf , deadline. Restarts: 350
uf250-04.cnf , deadline. Restarts: 350
uf250-04.cnf , deadline. Restarts: 350
uf250-04.cnf , deadline. Restarts: 350
uf250-04.cnf , deadline. Restarts: 350
uf250-04.cnf , deadline. Restarts: 350
uf250-04.cnf , deadline. Restarts: 350
uf250-04.cnf , deadline. Restarts: 350
uf250-04.cnf , deadline. Restarts: 350
uf250-04.cnf , deadline. Restarts: 350
uf250-04.cnf , deadline. Restarts: 350
uf250-04.cnf , deadline. Restarts: 350
uf250-04.cnf , deadline. Restarts: 350
uf250-04.cnf , deadline. Restarts: 350
uf250-04.cnf , deadline. Restarts: 350
uf250-04.cnf fulfilled No. of Restarts: 312 No. of Flips: 1641 time to process: 1 seconds.
uf250-04.cnf , deadline. Restarts: 350
uf250-04.cnf , deadline. Restarts: 350
uf250-04.cnf , deadline. Restarts: 350
uf250-04.cnf , deadline. Restarts: 350
uf250-04.cnf , deadline. Restarts: 350
uf250-04.cnf , deadline. Restarts: 350
uf250-04.cnf , deadline. Restarts: 350
uf250-04.cnf fulfilled No. of Restarts: 282 No. of Flips: 1795 time to process: 1 seconds.
uf250-04.cnf , deadline. Restarts: 350
uf250-04.cnf , deadline. Restarts: 350
uf250-04.cnf , deadline. Restarts: 350
uf250-04.cnf fulfilled No. of Restarts: 194 No. of Flips: 4145 time to process: 0 seconds.
uf250-04.cnf , deadline. Restarts: 350
uf250-04.cnf , deadline. Restarts: 350
uf250-04.cnf , deadline. Restarts: 350
uf250-04.cnf fulfilled No. of Restarts: 211 No. of Flips: 3627 time to process: 0 seconds.
uf250-04.cnf , deadline. Restarts: 350
uf250-04.cnf , deadline. Restarts: 350
uf250-04.cnf , deadline. Restarts: 350
uf250-04.cnf , deadline. Restarts: 350
uf250-04.cnf , deadline. Restarts: 350
uf250-04.cnf , deadline. Restarts: 350
uf250-04.cnf , deadline. Restarts: 350
uf250-04.cnf fulfilled No. of Restarts: 322 No. of Flips: 3069 time to process: 1 seconds.
uf250-04.cnf , deadline. Restarts: 350
uf250-04.cnf , deadline. Restarts: 350
uf250-04.cnf , deadline. Restarts: 350
uf250-04.cnf , deadline. Restarts: 350
uf250-04.cnf , deadline. Restarts: 350
uf250-04.cnf fulfilled No. of Restarts: 23 No. of Flips: 2102 time to process: 0 seconds.
uf250-04.cnf , deadline. Restarts: 350
uf250-04.cnf , deadline. Restarts: 350
uf250-04.cnf , deadline. Restarts: 350
uf250-04.cnf , deadline. Restarts: 350
uf250-04.cnf , deadline. Restarts: 350
uf250-04.cnf , deadline. Restarts: 350
uf250-04.cnf , deadline. Restarts: 350
uf250-04.cnf fulfilled No. of Restarts: 152 No. of Flips: 1834 time to process: 0 seconds.
uf250-04.cnf , deadline. Restarts: 350
uf250-04.cnf , deadline. Restarts: 350
uf250-04.cnf , deadline. Restarts: 350
uf250-04.cnf , deadline. Restarts: 350
uf250-04.cnf , deadline. Restarts: 350
uf250-04.cnf , deadline. Restarts: 350
uf250-04.cnf , deadline. Restarts: 350
uf250-04.cnf , deadline. Restarts: 350
uf250-04.cnf , deadline. Restarts: 350
uf250-04.cnf , deadline. Restarts: 350
uf250-04.cnf , deadline. Restarts: 350
uf250-04.cnf , deadline. Restarts: 350
uf250-04.cnf , deadline. Restarts: 350
uf250-04.cnf , deadline. Restarts: 350
uf250-04.cnf , deadline. Restarts: 350
uf250-04.cnf , deadline. Restarts: 350
uf250-04.cnf , deadline. Restarts: 350
uf250-04.cnf , deadline. Restarts: 350
uf250-04.cnf , deadline. Restarts: 350
uf250-04.cnf , deadline. Restarts: 350
uf250-04.cnf , deadline. Restarts: 350
uf250-04.cnf , deadline. Restarts: 350
uf250-04.cnf , deadline. Restarts: 350
uf250-04.cnf , deadline. Restarts: 350
uf250-04.cnf , deadline. Restarts: 350
uf250-04.cnf , deadline. Restarts: 350
uf250-04.cnf , deadline. Restarts: 350
uf250-04.cnf , deadline. Restarts: 350
uf250-04.cnf , deadline. Restarts: 350
uf250-04.cnf , deadline. Restarts: 350
uf250-04.cnf fulfilled No. of Restarts: 31 No. of Flips: 1831 time to process: 0 seconds.
uf250-04.cnf , deadline. Restarts: 350
uf250-04.cnf fulfilled No. of Restarts: 44 No. of Flips: 2479 time to process: 0 seconds.
uf250-04.cnf , deadline. Restarts: 350
uf250-04.cnf , deadline. Restarts: 350
uf250-04.cnf , deadline. Restarts: 350
uf250-04.cnf , deadline. Restarts: 350
uf250-04.cnf , deadline. Restarts: 350
uf250-04.cnf , deadline. Restarts: 350
uf250-04.cnf , deadline. Restarts: 350
uf250-04.cnf , deadline. Restarts: 350
uf250-04.cnf , deadline. Restarts: 350
uf250-04.cnf , deadline. Restarts: 350
uf250-04.cnf , deadline. Restarts: 350
uf250-04.cnf , deadline. Restarts: 350
uf250-04.cnf , deadline. Restarts: 350
uf250-04.cnf , deadline. Restarts: 350
uf250-04.cnf fulfilled No. of Restarts: 222 No. of Flips: 2978 time to process: 0 seconds.
uf250-04.cnf fulfilled No. of Restarts: 267 No. of Flips: 2843 time to process: 1 seconds.
uf250-04.cnf , deadline. Restarts: 350
uf250-04.cnf , deadline. Restarts: 350
uf250-04.cnf , deadline. Restarts: 350
uf250-04.cnf , deadline. Restarts: 350
uf250-04.cnf , deadline. Restarts: 350
uf250-04.cnf , deadline. Restarts: 350
uf250-04.cnf , deadline. Restarts: 350
uf250-04.cnf , deadline. Restarts: 350
uf250-04.cnf , deadline. Restarts: 350
uf250-04.cnf , deadline. Restarts: 350
uf250-04.cnf , deadline. Restarts: 350
uf250-04.cnf , deadline. Restarts: 350
uf250-04.cnf fulfilled No. of Restarts: 150 No. of Flips: 1121 time to process: 0 seconds.
uf250-04.cnf , deadline. Restarts: 350
uf250-04.cnf , deadline. Restarts: 350
uf250-04.cnf , deadline. Restarts: 350
uf250-04.cnf , deadline. Restarts: 350
uf250-04.cnf , deadline. Restarts: 350
uf250-04.cnf , deadline. Restarts: 350
uf250-04.cnf , deadline. Restarts: 350
uf250-04.cnf , deadline. Restarts: 350
uf250-04.cnf , deadline. Restarts: 350
uf250-04.cnf , deadline. Restarts: 350
uf250-04.cnf , deadline. Restarts: 350
uf250-04.cnf fulfilled No. of Restarts: 174 No. of Flips: 2406 time to process: 0 seconds.
uf250-04.cnf , deadline. Restarts: 350
uf250-04.cnf , deadline. Restarts: 350
uf250-04.cnf , deadline. Restarts: 350
uf250-04.cnf , deadline. Restarts: 350
uf250-04.cnf , deadline. Restarts: 350
uf250-04.cnf , deadline. Restarts: 350
uf250-04.cnf , deadline. Restarts: 350
uf250-04.cnf , deadline. Restarts: 350
uf250-04.cnf , deadline. Restarts: 350
uf250-04.cnf , deadline. Restarts: 350
uf250-04.cnf , deadline. Restarts: 350
uf250-04.cnf , deadline. Restarts: 350
uf250-04.cnf , deadline. Restarts: 350
uf250-04.cnf , deadline. Restarts: 350
uf250-04.cnf , deadline. Restarts: 350
uf250-04.cnf , deadline. Restarts: 350
uf250-04.cnf , deadline. Restarts: 350
uf250-04.cnf , deadline. Restarts: 350
uf250-04.cnf fulfilled No. of Restarts: 163 No. of Flips: 3307 time to process: 0 seconds.
uf250-04.cnf , deadline. Restarts: 350
uf250-04.cnf , deadline. Restarts: 350
uf250-04.cnf , deadline. Restarts: 350
uf250-04.cnf , deadline. Restarts: 350
uf250-04.cnf , deadline. Restarts: 350
uf250-04.cnf , deadline. Restarts: 350
uf250-04.cnf , deadline. Restarts: 350
uf250-04.cnf , deadline. Restarts: 350
uf250-04.cnf , deadline. Restarts: 350
uf250-04.cnf , deadline. Restarts: 350
uf250-04.cnf , deadline. Restarts: 350
uf250-04.cnf , deadline. Restarts: 350
uf250-04.cnf , deadline. Restarts: 350
uf250-04.cnf , deadline. Restarts: 350
uf250-04.cnf , deadline. Restarts: 350
uf250-04.cnf , deadline. Restarts: 350
uf250-04.cnf , deadline. Restarts: 350
uf250-04.cnf , deadline. Restarts: 350
uf250-04.cnf fulfilled No. of Restarts: 42 No. of Flips: 2744 time to process: 0 seconds.
uf250-04.cnf fulfilled No. of Restarts: 189 No. of Flips: 3324 time to process: 0 seconds.
uf250-04.cnf , deadline. Restarts: 350
uf250-04.cnf fulfilled No. of Restarts: 89 No. of Flips: 1819 time to process: 0 seconds.
uf250-04.cnf , deadline. Restarts: 350
uf250-04.cnf , deadline. Restarts: 350
uf250-04.cnf , deadline. Restarts: 350
uf250-04.cnf , deadline. Restarts: 350
uf250-04.cnf , deadline. Restarts: 350
uf250-04.cnf , deadline. Restarts: 350
uf250-04.cnf fulfilled No. of Restarts: 346 No. of Flips: 1268 time to process: 1 seconds.
uf250-04.cnf fulfilled No. of Restarts: 159 No. of Flips: 4625 time to process: 0 seconds.
uf250-04.cnf , deadline. Restarts: 350
uf250-04.cnf fulfilled No. of Restarts: 305 No. of Flips: 1046 time to process: 1 seconds.
uf250-04.cnf fulfilled No. of Restarts: 227 No. of Flips: 1001 time to process: 0 seconds.
uf250-04.cnf , deadline. Restarts: 350
uf250-04.cnf , deadline. Restarts: 350
uf250-04.cnf fulfilled No. of Restarts: 245 No. of Flips: 1499 time to process: 1 seconds.
uf250-04.cnf , deadline. Restarts: 350
uf250-04.cnf , deadline. Restarts: 350
uf250-04.cnf , deadline. Restarts: 350
uf250-04.cnf fulfilled No. of Restarts: 220 No. of Flips: 3558 time to process: 0 seconds.
uf250-04.cnf , deadline. Restarts: 350
uf250-04.cnf , deadline. Restarts: 350
uf250-04.cnf , deadline. Restarts: 350
uf250-04.cnf , deadline. Restarts: 350
uf250-04.cnf , deadline. Restarts: 350
uf250-04.cnf , deadline. Restarts: 350
uf250-04.cnf , deadline. Restarts: 350
uf250-04.cnf , deadline. Restarts: 350
uf250-04.cnf , deadline. Restarts: 350
uf250-04.cnf , deadline. Restarts: 350
uf250-04.cnf , deadline. Restarts: 350
uf250-04.cnf , deadline. Restarts: 350
uf250-04.cnf , deadline. Restarts: 350
uf250-04.cnf fulfilled No. of Restarts: 90 No. of Flips: 4157 time to process: 0 seconds.
uf250-04.cnf , deadline. Restarts: 350
uf250-04.cnf , deadline. Restarts: 350
uf250-04.cnf , deadline. Restarts: 350
uf250-04.cnf , deadline. Restarts: 350
uf250-04.cnf , deadline. Restarts: 350
uf250-04.cnf , deadline. Restarts: 350
uf250-04.cnf , deadline. Restarts: 350
uf250-04.cnf , deadline. Restarts: 350
uf250-04.cnf , deadline. Restarts: 350
uf250-04.cnf , deadline. Restarts: 350
uf250-04.cnf , deadline. Restarts: 350
uf250-04.cnf , deadline. Restarts: 350
uf250-04.cnf , deadline. Restarts: 350
uf250-04.cnf fulfilled No. of Restarts: 77 No. of Flips: 2508 time to process: 0 seconds.
uf250-04.cnf , deadline. Restarts: 350
uf250-04.cnf , deadline. Restarts: 350
uf250-04.cnf , deadline. Restarts: 350
uf250-04.cnf fulfilled No. of Restarts: 335 No. of Flips: 3788 time to process: 1 seconds.
uf250-04.cnf , deadline. Restarts: 350
uf250-04.cnf , deadline. Restarts: 350
uf250-04.cnf , deadline. Restarts: 350
uf250-04.cnf , deadline. Restarts: 350
uf250-04.cnf , deadline. Restarts: 350
uf250-04.cnf fulfilled No. of Restarts: 163 No. of Flips: 4507 time to process: 0 seconds.
uf250-04.cnf , deadline. Restarts: 350
uf250-04.cnf , deadline. Restarts: 350
uf250-04.cnf , deadline. Restarts: 350
uf250-04.cnf , deadline. Restarts: 350
uf250-04.cnf , deadline. Restarts: 350
uf250-04.cnf , deadline. Restarts: 350
uf250-04.cnf , deadline. Restarts: 350
uf250-04.cnf , deadline. Restarts: 350
uf250-04.cnf , deadline. Restarts: 350
uf250-04.cnf , deadline. Restarts: 350
uf250-04.cnf , deadline. Restarts: 350
uf250-04.cnf , deadline. Restarts: 350
uf250-04.cnf , deadline. Restarts: 350
uf250-04.cnf , deadline. Restarts: 350
uf250-04.cnf , deadline. Restarts: 350
uf250-04.cnf , deadline. Restarts: 350
uf250-04.cnf , deadline. Restarts: 350
uf250-04.cnf , deadline. Restarts: 350
uf250-04.cnf , deadline. Restarts: 350
uf250-04.cnf , deadline. Restarts: 350
uf250-04.cnf , deadline. Restarts: 350
uf250-04.cnf , deadline. Restarts: 350
uf250-04.cnf , deadline. Restarts: 350
uf250-04.cnf , deadline. Restarts: 350
uf250-04.cnf , deadline. Restarts: 350
uf250-04.cnf , deadline. Restarts: 350
uf250-04.cnf , deadline. Restarts: 350
uf250-04.cnf , deadline. Restarts: 350
uf250-04.cnf , deadline. Restarts: 350
uf250-04.cnf , deadline. Restarts: 350
uf250-04.cnf , deadline. Restarts: 350
uf250-04.cnf , deadline. Restarts: 350
uf250-04.cnf , deadline. Restarts: 350
uf250-04.cnf , deadline. Restarts: 350
uf250-04.cnf fulfilled No. of Restarts: 48 No. of Flips: 2031 time to process: 0 seconds.
uf250-04.cnf fulfilled No. of Restarts: 103 No. of Flips: 3236 time to process: 0 seconds.
uf250-04.cnf , deadline. Restarts: 350
uf250-04.cnf , deadline. Restarts: 350
uf250-04.cnf , deadline. Restarts: 350
uf250-04.cnf , deadline. Restarts: 350
uf250-04.cnf fulfilled No. of Restarts: 61 No. of Flips: 3433 time to process: 0 seconds.
uf250-04.cnf , deadline. Restarts: 350
uf250-04.cnf , deadline. Restarts: 350
uf250-04.cnf , deadline. Restarts: 350
uf250-04.cnf , deadline. Restarts: 350
uf250-04.cnf , deadline. Restarts: 350
uf250-04.cnf , deadline. Restarts: 350
uf250-04.cnf , deadline. Restarts: 350
uf250-04.cnf , deadline. Restarts: 350
uf250-04.cnf , deadline. Restarts: 350
uf250-04.cnf , deadline. Restarts: 350
uf250-04.cnf , deadline. Restarts: 350
uf250-04.cnf , deadline. Restarts: 350
uf250-04.cnf , deadline. Restarts: 350
uf250-04.cnf , deadline. Restarts: 350
uf250-04.cnf , deadline. Restarts: 350
uf250-04.cnf , deadline. Restarts: 350
uf250-04.cnf , deadline. Restarts: 350
uf250-04.cnf , deadline. Restarts: 350
uf250-04.cnf , deadline. Restarts: 350
uf250-04.cnf , deadline. Restarts: 350
uf250-04.cnf , deadline. Restarts: 350
uf250-04.cnf , deadline. Restarts: 350
uf250-04.cnf , deadline. Restarts: 350
uf250-04.cnf , deadline. Restarts: 350
uf250-04.cnf , deadline. Restarts: 350
uf250-04.cnf , deadline. Restarts: 350
uf250-04.cnf , deadline. Restarts: 350
uf250-04.cnf , deadline. Restarts: 350
uf250-04.cnf , deadline. Restarts: 350
uf250-04.cnf , deadline. Restarts: 350
uf250-04.cnf , deadline. Restarts: 350
uf250-04.cnf , deadline. Restarts: 350
uf250-04.cnf , deadline. Restarts: 350
uf250-04.cnf , deadline. Restarts: 350
uf250-04.cnf , deadline. Restarts: 350
uf250-04.cnf , deadline. Restarts: 350
uf250-04.cnf , deadline. Restarts: 350
uf250-04.cnf , deadline. Restarts: 350
uf250-04.cnf , deadline. Restarts: 350
uf250-04.cnf , deadline. Restarts: 350
uf250-04.cnf , deadline. Restarts: 350
uf250-04.cnf , deadline. Restarts: 350
uf250-04.cnf , deadline. Restarts: 350
uf250-04.cnf , deadline. Restarts: 350
uf250-04.cnf , deadline. Restarts: 350
uf250-04.cnf , deadline. Restarts: 350
uf250-04.cnf , deadline. Restarts: 350
uf250-04.cnf , deadline. Restarts: 350
uf250-04.cnf , deadline. Restarts: 350
uf250-04.cnf , deadline. Restarts: 350
uf250-04.cnf , deadline. Restarts: 350
uf250-04.cnf , deadline. Restarts: 350
uf250-04.cnf , deadline. Restarts: 350
uf250-04.cnf , deadline. Restarts: 350
uf250-04.cnf , deadline. Restarts: 350
uf250-04.cnf , deadline. Restarts: 350
uf250-04.cnf , deadline. Restarts: 350
uf250-04.cnf , deadline. Restarts: 350
uf250-04.cnf , deadline. Restarts: 350
uf250-04.cnf , deadline. Restarts: 350
uf250-04.cnf , deadline. Restarts: 350
uf250-04.cnf , deadline. Restarts: 350
uf250-04.cnf , deadline. Restarts: 350
uf250-04.cnf , deadline. Restarts: 350
uf250-04.cnf , deadline. Restarts: 350
uf250-04.cnf , deadline. Restarts: 350
uf250-04.cnf , deadline. Restarts: 350
uf250-04.cnf , deadline. Restarts: 350
uf250-04.cnf , deadline. Restarts: 350
uf250-04.cnf , deadline. Restarts: 350
uf250-04.cnf , deadline. Restarts: 350
uf250-04.cnf , deadline. Restarts: 350
uf250-04.cnf , deadline. Restarts: 350
uf250-04.cnf , deadline. Restarts: 350
uf250-04.cnf , deadline. Restarts: 350
uf250-04.cnf , deadline. Restarts: 350
uf250-04.cnf , deadline. Restarts: 350
uf250-04.cnf , deadline. Restarts: 350
uf250-04.cnf , deadline. Restarts: 350
uf250-04.cnf , deadline. Restarts: 350
uf250-04.cnf , deadline. Restarts: 350
uf250-04.cnf , deadline. Restarts: 350
uf250-04.cnf , deadline. Restarts: 350
uf250-04.cnf , deadline. Restarts: 350
uf250-04.cnf , deadline. Restarts: 350
uf250-04.cnf , deadline. Restarts: 350
uf250-04.cnf , deadline. Restarts: 350
uf250-04.cnf , deadline. Restarts: 350
uf250-04.cnf fulfilled No. of Restarts: 98 No. of Flips: 2653 time to process: 0 seconds.
uf250-04.cnf , deadline. Restarts: 350
uf250-04.cnf , deadline. Restarts: 350
uf250-04.cnf , deadline. Restarts: 350
uf250-04.cnf , deadline. Restarts: 350
uf250-04.cnf , deadline. Restarts: 350
uf250-04.cnf , deadline. Restarts: 350
uf250-04.cnf , deadline. Restarts: 350
uf250-04.cnf , deadline. Restarts: 350
uf250-04.cnf , deadline. Restarts: 350
uf250-04.cnf fulfilled No. of Restarts: 321 No. of Flips: 4941 time to process: 1 seconds.
uf250-04.cnf , deadline. Restarts: 350
uf250-04.cnf , deadline. Restarts: 350
uf250-04.cnf , deadline. Restarts: 350
uf250-04.cnf , deadline. Restarts: 350
uf250-04.cnf fulfilled No. of Restarts: 185 No. of Flips: 1291 time to process: 0 seconds.
uf250-04.cnf fulfilled No. of Restarts: 45 No. of Flips: 4715 time to process: 0 seconds.
uf250-04.cnf , deadline. Restarts: 350
uf250-04.cnf fulfilled No. of Restarts: 282 No. of Flips: 4968 time to process: 1 seconds.
uf250-04.cnf , deadline. Restarts: 350
uf250-04.cnf , deadline. Restarts: 350
uf250-04.cnf fulfilled No. of Restarts: 279 No. of Flips: 3756 time to process: 1 seconds.
uf250-04.cnf , deadline. Restarts: 350
uf250-04.cnf , deadline. Restarts: 350
uf250-04.cnf fulfilled No. of Restarts: 329 No. of Flips: 3470 time to process: 1 seconds.
uf250-04.cnf , deadline. Restarts: 350
uf250-04.cnf , deadline. Restarts: 350
uf250-04.cnf , deadline. Restarts: 350
uf250-04.cnf , deadline. Restarts: 350
uf250-04.cnf , deadline. Restarts: 350
uf250-04.cnf , deadline. Restarts: 350
uf250-04.cnf fulfilled No. of Restarts: 48 No. of Flips: 2806 time to process: 0 seconds.
uf250-04.cnf , deadline. Restarts: 350
uf250-04.cnf , deadline. Restarts: 350
uf250-04.cnf , deadline. Restarts: 350
uf250-04.cnf , deadline. Restarts: 350
uf250-04.cnf , deadline. Restarts: 350
uf250-04.cnf fulfilled No. of Restarts: 205 No. of Flips: 5000 time to process: 0 seconds.
uf250-04.cnf , deadline. Restarts: 350
uf250-04.cnf , deadline. Restarts: 350
uf250-04.cnf , deadline. Restarts: 350
uf250-04.cnf , deadline. Restarts: 350
uf250-04.cnf , deadline. Restarts: 350
uf250-04.cnf fulfilled No. of Restarts: 267 No. of Flips: 4073 time to process: 1 seconds.
uf250-04.cnf , deadline. Restarts: 350
uf250-04.cnf , deadline. Restarts: 350
uf250-04.cnf , deadline. Restarts: 350
uf250-04.cnf , deadline. Restarts: 350
uf250-04.cnf , deadline. Restarts: 350
uf250-04.cnf , deadline. Restarts: 350
uf250-04.cnf , deadline. Restarts: 350
uf250-04.cnf , deadline. Restarts: 350
uf250-04.cnf , deadline. Restarts: 350
uf250-04.cnf fulfilled No. of Restarts: 51 No. of Flips: 4408 time to process: 0 seconds.
uf250-04.cnf , deadline. Restarts: 350
uf250-04.cnf , deadline. Restarts: 350
uf250-04.cnf , deadline. Restarts: 350
uf250-04.cnf , deadline. Restarts: 350
uf250-04.cnf , deadline. Restarts: 350
uf250-04.cnf , deadline. Restarts: 350
uf250-04.cnf , deadline. Restarts: 350
