# Supplementary material for: Completion Probabilities and Parallel Restart Strategies under an Imposed Deadline
Source: PLoS One. 2016 Oct 12;11(10):e0164605. doi: 10.1371/journal.pone.0164605 (PMC5061357; doi:10.1371/journal.pone.0164605)
Supplement: S1 File — The file “S1_File.zip” is the data gathered from the experiments regarding completion probability. (ZIP) [file pone.0164605.s004.zip › results_Single_r400.2.txt]

uf250-04.cnf , deadline. Restarts: 400
uf250-04.cnf , deadline. Restarts: 400
uf250-04.cnf , deadline. Restarts: 400
uf250-04.cnf , deadline. Restarts: 400
uf250-04.cnf , deadline. Restarts: 400
uf250-04.cnf , deadline. Restarts: 400
uf250-04.cnf , deadline. Restarts: 400
uf250-04.cnf , deadline. Restarts: 400
uf250-04.cnf , deadline. Restarts: 400
uf250-04.cnf , deadline. Restarts: 400
uf250-04.cnf , deadline. Restarts: 400
uf250-04.cnf , deadline. Restarts: 400
uf250-04.cnf , deadline. Restarts: 400
uf250-04.cnf , deadline. Restarts: 400
uf250-04.cnf , deadline. Restarts: 400
uf250-04.cnf , deadline. Restarts: 400
uf250-04.cnf , deadline. Restarts: 400
uf250-04.cnf fulfilled No. of Restarts: 398 No. of Flips: 2191 time to process: 1 seconds.
uf250-04.cnf , deadline. Restarts: 400
uf250-04.cnf , deadline. Restarts: 400
uf250-04.cnf , deadline. Restarts: 400
uf250-04.cnf , deadline. Restarts: 400
uf250-04.cnf , deadline. Restarts: 400
uf250-04.cnf , deadline. Restarts: 400
uf250-04.cnf , deadline. Restarts: 400
uf250-04.cnf , deadline. Restarts: 400
uf250-04.cnf , deadline. Restarts: 400
uf250-04.cnf , deadline. Restarts: 400
uf250-04.cnf fulfilled No. of Restarts: 349 No. of Flips: 2012 time to process: 1 seconds.
uf250-04.cnf , deadline. Restarts: 400
uf250-04.cnf , deadline. Restarts: 400
uf250-04.cnf , deadline. Restarts: 400
uf250-04.cnf , deadline. Restarts: 400
uf250-04.cnf , deadline. Restarts: 400
uf250-04.cnf , deadline. Restarts: 400
uf250-04.cnf , deadline. Restarts: 400
uf250-04.cnf , deadline. Restarts: 400
uf250-04.cnf , deadline. Restarts: 400
uf250-04.cnf fulfilled No. of Restarts: 302 No. of Flips: 3856 time to process: 1 seconds.
uf250-04.cnf , deadline. Restarts: 400
uf250-04.cnf , deadline. Restarts: 400
uf250-04.cnf , deadline. Restarts: 400
uf250-04.cnf , deadline. Restarts: 400
uf250-04.cnf , deadline. Restarts: 400
uf250-04.cnf fulfilled No. of Restarts: 139 No. of Flips: 3400 time to process: 0 seconds.
uf250-04.cnf , deadline. Restarts: 400
uf250-04.cnf , deadline. Restarts: 400
uf250-04.cnf , deadline. Restarts: 400
uf250-04.cnf , deadline. Restarts: 400
uf250-04.cnf , deadline. Restarts: 400
uf250-04.cnf , deadline. Restarts: 400
uf250-04.cnf , deadline. Restarts: 400
uf250-04.cnf , deadline. Restarts: 400
uf250-04.cnf , deadline. Restarts: 400
uf250-04.cnf , deadline. Restarts: 400
uf250-04.cnf , deadline. Restarts: 400
uf250-04.cnf , deadline. Restarts: 400
uf250-04.cnf , deadline. Restarts: 400
uf250-04.cnf fulfilled No. of Restarts: 318 No. of Flips: 1421 time to process: 1 seconds.
uf250-04.cnf fulfilled No. of Restarts: 353 No. of Flips: 4507 time to process: 1 seconds.
uf250-04.cnf , deadline. Restarts: 400
uf250-04.cnf , deadline. Restarts: 400
uf250-04.cnf , deadline. Restarts: 400
uf250-04.cnf , deadline. Restarts: 400
uf250-04.cnf fulfilled No. of Restarts: 8 No. of Flips: 1838 time to process: 0 seconds.
uf250-04.cnf , deadline. Restarts: 400
uf250-04.cnf , deadline. Restarts: 400
uf250-04.cnf , deadline. Restarts: 400
uf250-04.cnf fulfilled No. of Restarts: 10 No. of Flips: 1058 time to process: 0 seconds.
uf250-04.cnf , deadline. Restarts: 400
uf250-04.cnf , deadline. Restarts: 400
uf250-04.cnf , deadline. Restarts: 400
uf250-04.cnf , deadline. Restarts: 400
uf250-04.cnf , deadline. Restarts: 400
uf250-04.cnf , deadline. Restarts: 400
uf250-04.cnf fulfilled No. of Restarts: 281 No. of Flips: 1699 time to process: 1 seconds.
uf250-04.cnf , deadline. Restarts: 400
uf250-04.cnf , deadline. Restarts: 400
uf250-04.cnf , deadline. Restarts: 400
uf250-04.cnf , deadline. Restarts: 400
uf250-04.cnf , deadline. Restarts: 400
uf250-04.cnf fulfilled No. of Restarts: 278 No. of Flips: 4621 time to process: 1 seconds.
uf250-04.cnf , deadline. Restarts: 400
uf250-04.cnf , deadline. Restarts: 400
uf250-04.cnf , deadline. Restarts: 400
uf250-04.cnf , deadline. Restarts: 400
uf250-04.cnf fulfilled No. of Restarts: 143 No. of Flips: 2766 time to process: 0 seconds.
uf250-04.cnf , deadline. Restarts: 400
uf250-04.cnf , deadline. Restarts: 400
uf250-04.cnf , deadline. Restarts: 400
uf250-04.cnf , deadline. Restarts: 400
uf250-04.cnf , deadline. Restarts: 400
uf250-04.cnf , deadline. Restarts: 400
uf250-04.cnf fulfilled No. of Restarts: 91 No. of Flips: 4719 time to process: 0 seconds.
uf250-04.cnf , deadline. Restarts: 400
uf250-04.cnf , deadline. Restarts: 400
uf250-04.cnf , deadline. Restarts: 400
uf250-04.cnf , deadline. Restarts: 400
uf250-04.cnf , deadline. Restarts: 400
uf250-04.cnf , deadline. Restarts: 400
uf250-04.cnf , deadline. Restarts: 400
uf250-04.cnf , deadline. Restarts: 400
uf250-04.cnf , deadline. Restarts: 400
uf250-04.cnf , deadline. Restarts: 400
uf250-04.cnf fulfilled No. of Restarts: 135 No. of Flips: 4208 time to process: 0 seconds.
uf250-04.cnf , deadline. Restarts: 400
uf250-04.cnf , deadline. Restarts: 400
uf250-04.cnf , deadline. Restarts: 400
uf250-04.cnf , deadline. Restarts: 400
uf250-04.cnf , deadline. Restarts: 400
uf250-04.cnf , deadline. Restarts: 400
uf250-04.cnf , deadline. Restarts: 400
uf250-04.cnf , deadline. Restarts: 400
uf250-04.cnf , deadline. Restarts: 400
uf250-04.cnf , deadline. Restarts: 400
uf250-04.cnf , deadline. Restarts: 400
uf250-04.cnf , deadline. Restarts: 400
uf250-04.cnf , deadline. Restarts: 400
uf250-04.cnf fulfilled No. of Restarts: 25 No. of Flips: 3884 time to process: 0 seconds.
uf250-04.cnf , deadline. Restarts: 400
uf250-04.cnf , deadline. Restarts: 400
uf250-04.cnf , deadline. Restarts: 400
uf250-04.cnf , deadline. Restarts: 400
uf250-04.cnf , deadline. Restarts: 400
uf250-04.cnf , deadline. Restarts: 400
uf250-04.cnf , deadline. Restarts: 400
uf250-04.cnf , deadline. Restarts: 400
uf250-04.cnf , deadline. Restarts: 400
uf250-04.cnf fulfilled No. of Restarts: 39 No. of Flips: 1681 time to process: 0 seconds.
uf250-04.cnf fulfilled No. of Restarts: 334 No. of Flips: 1236 time to process: 1 seconds.
uf250-04.cnf , deadline. Restarts: 400
uf250-04.cnf , deadline. Restarts: 400
uf250-04.cnf , deadline. Restarts: 400
uf250-04.cnf , deadline. Restarts: 400
uf250-04.cnf , deadline. Restarts: 400
uf250-04.cnf , deadline. Restarts: 400
uf250-04.cnf , deadline. Restarts: 400
uf250-04.cnf , deadline. Restarts: 400
uf250-04.cnf fulfilled No. of Restarts: 90 No. of Flips: 1955 time to process: 0 seconds.
uf250-04.cnf fulfilled No. of Restarts: 357 No. of Flips: 2820 time to process: 1 seconds.
uf250-04.cnf , deadline. Restarts: 400
uf250-04.cnf , deadline. Restarts: 400
uf250-04.cnf , deadline. Restarts: 400
uf250-04.cnf , deadline. Restarts: 400
uf250-04.cnf , deadline. Restarts: 400
uf250-04.cnf , deadline. Restarts: 400
uf250-04.cnf , deadline. Restarts: 400
uf250-04.cnf , deadline. Restarts: 400
uf250-04.cnf , deadline. Restarts: 400
uf250-04.cnf , deadline. Restarts: 400
uf250-04.cnf , deadline. Restarts: 400
uf250-04.cnf , deadline. Restarts: 400
uf250-04.cnf , deadline. Restarts: 400
uf250-04.cnf , deadline. Restarts: 400
uf250-04.cnf , deadline. Restarts: 400
uf250-04.cnf , deadline. Restarts: 400
uf250-04.cnf , deadline. Restarts: 400
uf250-04.cnf fulfilled No. of Restarts: 272 No. of Flips: 4210 time to process: 1 seconds.
uf250-04.cnf , deadline. Restarts: 400
uf250-04.cnf , deadline. Restarts: 400
uf250-04.cnf , deadline. Restarts: 400
uf250-04.cnf , deadline. Restarts: 400
uf250-04.cnf , deadline. Restarts: 400
uf250-04.cnf , deadline. Restarts: 400
uf250-04.cnf , deadline. Restarts: 400
uf250-04.cnf , deadline. Restarts: 400
uf250-04.cnf fulfilled No. of Restarts: 298 No. of Flips: 4439 time to process: 1 seconds.
uf250-04.cnf , deadline. Restarts: 400
uf250-04.cnf , deadline. Restarts: 400
uf250-04.cnf , deadline. Restarts: 400
uf250-04.cnf , deadline. Restarts: 400
uf250-04.cnf , deadline. Restarts: 400
uf250-04.cnf , deadline. Restarts: 400
uf250-04.cnf , deadline. Restarts: 400
uf250-04.cnf , deadline. Restarts: 400
uf250-04.cnf , deadline. Restarts: 400
uf250-04.cnf fulfilled No. of Restarts: 71 No. of Flips: 3066 time to process: 0 seconds.
uf250-04.cnf , deadline. Restarts: 400
uf250-04.cnf , deadline. Restarts: 400
uf250-04.cnf , deadline. Restarts: 400
uf250-04.cnf , deadline. Restarts: 400
uf250-04.cnf , deadline. Restarts: 400
uf250-04.cnf , deadline. Restarts: 400
uf250-04.cnf , deadline. Restarts: 400
uf250-04.cnf , deadline. Restarts: 400
uf250-04.cnf , deadline. Restarts: 400
uf250-04.cnf , deadline. Restarts: 400
uf250-04.cnf , deadline. Restarts: 400
uf250-04.cnf fulfilled No. of Restarts: 5 No. of Flips: 1466 time to process: 0 seconds.
uf250-04.cnf fulfilled No. of Restarts: 313 No. of Flips: 1880 time to process: 1 seconds.
uf250-04.cnf , deadline. Restarts: 400
uf250-04.cnf fulfilled No. of Restarts: 59 No. of Flips: 2759 time to process: 0 seconds.
uf250-04.cnf , deadline. Restarts: 400
uf250-04.cnf , deadline. Restarts: 400
uf250-04.cnf , deadline. Restarts: 400
uf250-04.cnf , deadline. Restarts: 400
uf250-04.cnf , deadline. Restarts: 400
uf250-04.cnf , deadline. Restarts: 400
uf250-04.cnf , deadline. Restarts: 400
uf250-04.cnf , deadline. Restarts: 400
uf250-04.cnf fulfilled No. of Restarts: 239 No. of Flips: 1881 time to process: 1 seconds.
uf250-04.cnf , deadline. Restarts: 400
uf250-04.cnf , deadline. Restarts: 400
uf250-04.cnf , deadline. Restarts: 400
uf250-04.cnf , deadline. Restarts: 400
uf250-04.cnf , deadline. Restarts: 400
uf250-04.cnf , deadline. Restarts: 400
uf250-04.cnf , deadline. Restarts: 400
uf250-04.cnf , deadline. Restarts: 400
uf250-04.cnf , deadline. Restarts: 400
uf250-04.cnf , deadline. Restarts: 400
uf250-04.cnf , deadline. Restarts: 400
uf250-04.cnf , deadline. Restarts: 400
uf250-04.cnf , deadline. Restarts: 400
uf250-04.cnf , deadline. Restarts: 400
uf250-04.cnf , deadline. Restarts: 400
uf250-04.cnf , deadline. Restarts: 400
uf250-04.cnf , deadline. Restarts: 400
uf250-04.cnf , deadline. Restarts: 400
uf250-04.cnf , deadline. Restarts: 400
uf250-04.cnf , deadline. Restarts: 400
uf250-04.cnf , deadline. Restarts: 400
uf250-04.cnf , deadline. Restarts: 400
uf250-04.cnf , deadline. Restarts: 400
uf250-04.cnf , deadline. Restarts: 400
uf250-04.cnf , deadline. Restarts: 400
uf250-04.cnf , deadline. Restarts: 400
uf250-04.cnf , deadline. Restarts: 400
uf250-04.cnf , deadline. Restarts: 400
uf250-04.cnf , deadline. Restarts: 400
uf250-04.cnf , deadline. Restarts: 400
uf250-04.cnf fulfilled No. of Restarts: 372 No. of Flips: 4918 time to process: 1 seconds.
uf250-04.cnf fulfilled No. of Restarts: 23 No. of Flips: 1766 time to process: 0 seconds.
uf250-04.cnf , deadline. Restarts: 400
uf250-04.cnf , deadline. Restarts: 400
uf250-04.cnf , deadline. Restarts: 400
uf250-04.cnf , deadline. Restarts: 400
uf250-04.cnf , deadline. Restarts: 400
uf250-04.cnf , deadline. Restarts: 400
uf250-04.cnf , deadline. Restarts: 400
uf250-04.cnf , deadline. Restarts: 400
uf250-04.cnf , deadline. Restarts: 400
uf250-04.cnf , deadline. Restarts: 400
uf250-04.cnf , deadline. Restarts: 400
uf250-04.cnf , deadline. Restarts: 400
uf250-04.cnf fulfilled No. of Restarts: 369 No. of Flips: 1383 time to process: 1 seconds.
uf250-04.cnf , deadline. Restarts: 400
uf250-04.cnf fulfilled No. of Restarts: 338 No. of Flips: 2047 time to process: 1 seconds.
uf250-04.cnf , deadline. Restarts: 400
uf250-04.cnf , deadline. Restarts: 400
uf250-04.cnf , deadline. Restarts: 400
uf250-04.cnf , deadline. Restarts: 400
uf250-04.cnf , deadline. Restarts: 400
uf250-04.cnf , deadline. Restarts: 400
uf250-04.cnf , deadline. Restarts: 400
uf250-04.cnf , deadline. Restarts: 400
uf250-04.cnf , deadline. Restarts: 400
uf250-04.cnf , deadline. Restarts: 400
uf250-04.cnf , deadline. Restarts: 400
uf250-04.cnf , deadline. Restarts: 400
uf250-04.cnf , deadline. Restarts: 400
uf250-04.cnf , deadline. Restarts: 400
uf250-04.cnf , deadline. Restarts: 400
uf250-04.cnf , deadline. Restarts: 400
uf250-04.cnf , deadline. Restarts: 400
uf250-04.cnf , deadline. Restarts: 400
uf250-04.cnf , deadline. Restarts: 400
uf250-04.cnf , deadline. Restarts: 400
uf250-04.cnf , deadline. Restarts: 400
uf250-04.cnf , deadline. Restarts: 400
uf250-04.cnf fulfilled No. of Restarts: 11 No. of Flips: 4724 time to process: 0 seconds.
uf250-04.cnf , deadline. Restarts: 400
uf250-04.cnf , deadline. Restarts: 400
uf250-04.cnf , deadline. Restarts: 400
uf250-04.cnf , deadline. Restarts: 400
uf250-04.cnf , deadline. Restarts: 400
uf250-04.cnf , deadline. Restarts: 400
uf250-04.cnf , deadline. Restarts: 400
uf250-04.cnf , deadline. Restarts: 400
uf250-04.cnf , deadline. Restarts: 400
uf250-04.cnf , deadline. Restarts: 400
uf250-04.cnf , deadline. Restarts: 400
uf250-04.cnf , deadline. Restarts: 400
uf250-04.cnf , deadline. Restarts: 400
uf250-04.cnf , deadline. Restarts: 400
uf250-04.cnf , deadline. Restarts: 400
uf250-04.cnf , deadline. Restarts: 400
uf250-04.cnf , deadline. Restarts: 400
uf250-04.cnf , deadline. Restarts: 400
uf250-04.cnf , deadline. Restarts: 400
uf250-04.cnf , deadline. Restarts: 400
uf250-04.cnf fulfilled No. of Restarts: 79 No. of Flips: 4604 time to process: 0 seconds.
uf250-04.cnf , deadline. Restarts: 400
uf250-04.cnf fulfilled No. of Restarts: 364 No. of Flips: 3021 time to process: 1 seconds.
uf250-04.cnf , deadline. Restarts: 400
uf250-04.cnf fulfilled No. of Restarts: 240 No. of Flips: 3778 time to process: 0 seconds.
uf250-04.cnf , deadline. Restarts: 400
uf250-04.cnf , deadline. Restarts: 400
uf250-04.cnf , deadline. Restarts: 400
uf250-04.cnf , deadline. Restarts: 400
uf250-04.cnf , deadline. Restarts: 400
uf250-04.cnf , deadline. Restarts: 400
uf250-04.cnf , deadline. Restarts: 400
uf250-04.cnf , deadline. Restarts: 400
uf250-04.cnf , deadline. Restarts: 400
uf250-04.cnf , deadline. Restarts: 400
uf250-04.cnf , deadline. Restarts: 400
uf250-04.cnf , deadline. Restarts: 400
uf250-04.cnf , deadline. Restarts: 400
uf250-04.cnf , deadline. Restarts: 400
uf250-04.cnf , deadline. Restarts: 400
uf250-04.cnf , deadline. Restarts: 400
uf250-04.cnf , deadline. Restarts: 400
uf250-04.cnf , deadline. Restarts: 400
uf250-04.cnf , deadline. Restarts: 400
uf250-04.cnf , deadline. Restarts: 400
uf250-04.cnf , deadline. Restarts: 400
uf250-04.cnf , deadline. Restarts: 400
uf250-04.cnf , deadline. Restarts: 400
uf250-04.cnf , deadline. Restarts: 400
uf250-04.cnf , deadline. Restarts: 400
uf250-04.cnf fulfilled No. of Restarts: 70 No. of Flips: 4713 time to process: 0 seconds.
uf250-04.cnf , deadline. Restarts: 400
uf250-04.cnf fulfilled No. of Restarts: 168 No. of Flips: 4764 time to process: 1 seconds.
uf250-04.cnf , deadline. Restarts: 400
uf250-04.cnf , deadline. Restarts: 400
uf250-04.cnf , deadline. Restarts: 400
uf250-04.cnf , deadline. Restarts: 400
uf250-04.cnf , deadline. Restarts: 400
uf250-04.cnf , deadline. Restarts: 400
uf250-04.cnf , deadline. Restarts: 400
uf250-04.cnf , deadline. Restarts: 400
uf250-04.cnf , deadline. Restarts: 400
uf250-04.cnf , deadline. Restarts: 400
uf250-04.cnf , deadline. Restarts: 400
uf250-04.cnf fulfilled No. of Restarts: 362 No. of Flips: 2797 time to process: 1 seconds.
uf250-04.cnf , deadline. Restarts: 400
uf250-04.cnf , deadline. Restarts: 400
uf250-04.cnf , deadline. Restarts: 400
uf250-04.cnf , deadline. Restarts: 400
uf250-04.cnf , deadline. Restarts: 400
uf250-04.cnf , deadline. Restarts: 400
uf250-04.cnf , deadline. Restarts: 400
uf250-04.cnf , deadline. Restarts: 400
uf250-04.cnf , deadline. Restarts: 400
uf250-04.cnf , deadline. Restarts: 400
uf250-04.cnf , deadline. Restarts: 400
uf250-04.cnf , deadline. Restarts: 400
uf250-04.cnf , deadline. Restarts: 400
uf250-04.cnf , deadline. Restarts: 400
uf250-04.cnf , deadline. Restarts: 400
uf250-04.cnf , deadline. Restarts: 400
uf250-04.cnf fulfilled No. of Restarts: 266 No. of Flips: 2769 time to process: 1 seconds.
uf250-04.cnf , deadline. Restarts: 400
uf250-04.cnf , deadline. Restarts: 400
uf250-04.cnf , deadline. Restarts: 400
uf250-04.cnf , deadline. Restarts: 400
uf250-04.cnf , deadline. Restarts: 400
uf250-04.cnf , deadline. Restarts: 400
uf250-04.cnf , deadline. Restarts: 400
uf250-04.cnf , deadline. Restarts: 400
uf250-04.cnf , deadline. Restarts: 400
uf250-04.cnf , deadline. Restarts: 400
uf250-04.cnf , deadline. Restarts: 400
uf250-04.cnf , deadline. Restarts: 400
uf250-04.cnf , deadline. Restarts: 400
uf250-04.cnf , deadline. Restarts: 400
uf250-04.cnf , deadline. Restarts: 400
uf250-04.cnf , deadline. Restarts: 400
uf250-04.cnf , deadline. Restarts: 400
uf250-04.cnf , deadline. Restarts: 400
uf250-04.cnf , deadline. Restarts: 400
uf250-04.cnf , deadline. Restarts: 400
uf250-04.cnf , deadline. Restarts: 400
uf250-04.cnf , deadline. Restarts: 400
uf250-04.cnf , deadline. Restarts: 400
uf250-04.cnf , deadline. Restarts: 400
uf250-04.cnf , deadline. Restarts: 400
uf250-04.cnf , deadline. Restarts: 400
uf250-04.cnf , deadline. Restarts: 400
uf250-04.cnf , deadline. Restarts: 400
uf250-04.cnf , deadline. Restarts: 400
uf250-04.cnf , deadline. Restarts: 400
uf250-04.cnf , deadline. Restarts: 400
uf250-04.cnf fulfilled No. of Restarts: 359 No. of Flips: 4626 time to process: 1 seconds.
uf250-04.cnf , deadline. Restarts: 400
uf250-04.cnf , deadline. Restarts: 400
uf250-04.cnf , deadline. Restarts: 400
uf250-04.cnf , deadline. Restarts: 400
uf250-04.cnf , deadline. Restarts: 400
uf250-04.cnf fulfilled No. of Restarts: 189 No. of Flips: 1437 time to process: 0 seconds.
uf250-04.cnf , deadline. Restarts: 400
uf250-04.cnf , deadline. Restarts: 400
uf250-04.cnf fulfilled No. of Restarts: 388 No. of Flips: 3851 time to process: 1 seconds.
uf250-04.cnf , deadline. Restarts: 400
uf250-04.cnf , deadline. Restarts: 400
uf250-04.cnf , deadline. Restarts: 400
uf250-04.cnf , deadline. Restarts: 400
uf250-04.cnf , deadline. Restarts: 400
uf250-04.cnf , deadline. Restarts: 400
uf250-04.cnf , deadline. Restarts: 400
uf250-04.cnf , deadline. Restarts: 400
uf250-04.cnf , deadline. Restarts: 400
uf250-04.cnf , deadline. Restarts: 400
uf250-04.cnf fulfilled No. of Restarts: 14 No. of Flips: 518 time to process: 0 seconds.
uf250-04.cnf , deadline. Restarts: 400
uf250-04.cnf , deadline. Restarts: 400
uf250-04.cnf , deadline. Restarts: 400
uf250-04.cnf , deadline. Restarts: 400
uf250-04.cnf , deadline. Restarts: 400
uf250-04.cnf , deadline. Restarts: 400
uf250-04.cnf fulfilled No. of Restarts: 82 No. of Flips: 4236 time to process: 0 seconds.
uf250-04.cnf , deadline. Restarts: 400
uf250-04.cnf , deadline. Restarts: 400
uf250-04.cnf , deadline. Restarts: 400
uf250-04.cnf , deadline. Restarts: 400
uf250-04.cnf , deadline. Restarts: 400
uf250-04.cnf , deadline. Restarts: 400
uf250-04.cnf , deadline. Restarts: 400
uf250-04.cnf , deadline. Restarts: 400
uf250-04.cnf , deadline. Restarts: 400
uf250-04.cnf , deadline. Restarts: 400
uf250-04.cnf , deadline. Restarts: 400
uf250-04.cnf , deadline. Restarts: 400
uf250-04.cnf , deadline. Restarts: 400
uf250-04.cnf , deadline. Restarts: 400
uf250-04.cnf , deadline. Restarts: 400
uf250-04.cnf , deadline. Restarts: 400
uf250-04.cnf fulfilled No. of Restarts: 319 No. of Flips: 4384 time to process: 2 seconds.
uf250-04.cnf , deadline. Restarts: 400
uf250-04.cnf , deadline. Restarts: 400
uf250-04.cnf , deadline. Restarts: 400
uf250-04.cnf fulfilled No. of Restarts: 243 No. of Flips: 1065 time to process: 0 seconds.
uf250-04.cnf , deadline. Restarts: 400
uf250-04.cnf , deadline. Restarts: 400
uf250-04.cnf , deadline. Restarts: 400
uf250-04.cnf , deadline. Restarts: 400
uf250-04.cnf fulfilled No. of Restarts: 172 No. of Flips: 4247 time to process: 0 seconds.
uf250-04.cnf , deadline. Restarts: 400
uf250-04.cnf , deadline. Restarts: 400
uf250-04.cnf , deadline. Restarts: 400
uf250-04.cnf , deadline. Restarts: 400
uf250-04.cnf , deadline. Restarts: 400
uf250-04.cnf , deadline. Restarts: 400
uf250-04.cnf , deadline. Restarts: 400
uf250-04.cnf , deadline. Restarts: 400
uf250-04.cnf , deadline. Restarts: 400
uf250-04.cnf fulfilled No. of Restarts: 83 No. of Flips: 4052 time to process: 0 seconds.
uf250-04.cnf , deadline. Restarts: 400
uf250-04.cnf , deadline. Restarts: 400
uf250-04.cnf fulfilled No. of Restarts: 99 No. of Flips: 2059 time to process: 0 seconds.
uf250-04.cnf , deadline. Restarts: 400
uf250-04.cnf , deadline. Restarts: 400
uf250-04.cnf , deadline. Restarts: 400
uf250-04.cnf , deadline. Restarts: 400
uf250-04.cnf , deadline. Restarts: 400
uf250-04.cnf , deadline. Restarts: 400
uf250-04.cnf , deadline. Restarts: 400
uf250-04.cnf , deadline. Restarts: 400
uf250-04.cnf , deadline. Restarts: 400
uf250-04.cnf , deadline. Restarts: 400
uf250-04.cnf fulfilled No. of Restarts: 73 No. of Flips: 4667 time to process: 0 seconds.
uf250-04.cnf , deadline. Restarts: 400
uf250-04.cnf , deadline. Restarts: 400
uf250-04.cnf fulfilled No. of Restarts: 77 No. of Flips: 3529 time to process: 0 seconds.
uf250-04.cnf , deadline. Restarts: 400
uf250-04.cnf , deadline. Restarts: 400
uf250-04.cnf , deadline. Restarts: 400
uf250-04.cnf fulfilled No. of Restarts: 248 No. of Flips: 2060 time to process: 0 seconds.
uf250-04.cnf , deadline. Restarts: 400
uf250-04.cnf fulfilled No. of Restarts: 328 No. of Flips: 3524 time to process: 1 seconds.
uf250-04.cnf , deadline. Restarts: 400
uf250-04.cnf , deadline. Restarts: 400
uf250-04.cnf , deadline. Restarts: 400
uf250-04.cnf , deadline. Restarts: 400
uf250-04.cnf , deadline. Restarts: 400
uf250-04.cnf , deadline. Restarts: 400
uf250-04.cnf , deadline. Restarts: 400
uf250-04.cnf , deadline. Restarts: 400
uf250-04.cnf , deadline. Restarts: 400
uf250-04.cnf , deadline. Restarts: 400
uf250-04.cnf , deadline. Restarts: 400
uf250-04.cnf , deadline. Restarts: 400
uf250-04.cnf , deadline. Restarts: 400
uf250-04.cnf , deadline. Restarts: 400
uf250-04.cnf , deadline. Restarts: 400
uf250-04.cnf , deadline. Restarts: 400
uf250-04.cnf , deadline. Restarts: 400
uf250-04.cnf , deadline. Restarts: 400
uf250-04.cnf , deadline. Restarts: 400
uf250-04.cnf , deadline. Restarts: 400
uf250-04.cnf , deadline. Restarts: 400
uf250-04.cnf fulfilled No. of Restarts: 181 No. of Flips: 3816 time to process: 0 seconds.
uf250-04.cnf fulfilled No. of Restarts: 175 No. of Flips: 3794 time to process: 0 seconds.
uf250-04.cnf , deadline. Restarts: 400
uf250-04.cnf , deadline. Restarts: 400
uf250-04.cnf , deadline. Restarts: 400
uf250-04.cnf , deadline. Restarts: 400
uf250-04.cnf fulfilled No. of Restarts: 329 No. of Flips: 2428 time to process: 1 seconds.
uf250-04.cnf , deadline. Restarts: 400
uf250-04.cnf , deadline. Restarts: 400
uf250-04.cnf fulfilled No. of Restarts: 165 No. of Flips: 3723 time to process: 0 seconds.
uf250-04.cnf , deadline. Restarts: 400
uf250-04.cnf , deadline. Restarts: 400
uf250-04.cnf fulfilled No. of Restarts: 72 No. of Flips: 4469 time to process: 0 seconds.
uf250-04.cnf , deadline. Restarts: 400
uf250-04.cnf , deadline. Restarts: 400
uf250-04.cnf , deadline. Restarts: 400
uf250-04.cnf , deadline. Restarts: 400
uf250-04.cnf , deadline. Restarts: 400
uf250-04.cnf , deadline. Restarts: 400
uf250-04.cnf , deadline. Restarts: 400
uf250-04.cnf , deadline. Restarts: 400
uf250-04.cnf fulfilled No. of Restarts: 182 No. of Flips: 4023 time to process: 0 seconds.
uf250-04.cnf fulfilled No. of Restarts: 127 No. of Flips: 3938 time to process: 0 seconds.
uf250-04.cnf , deadline. Restarts: 400
uf250-04.cnf , deadline. Restarts: 400
uf250-04.cnf , deadline. Restarts: 400
uf250-04.cnf fulfilled No. of Restarts: 115 No. of Flips: 3277 time to process: 0 seconds.
uf250-04.cnf , deadline. Restarts: 400
uf250-04.cnf fulfilled No. of Restarts: 114 No. of Flips: 1028 time to process: 0 seconds.
uf250-04.cnf , deadline. Restarts: 400
uf250-04.cnf , deadline. Restarts: 400
uf250-04.cnf , deadline. Restarts: 400
uf250-04.cnf , deadline. Restarts: 400
uf250-04.cnf , deadline. Restarts: 400
uf250-04.cnf , deadline. Restarts: 400
uf250-04.cnf , deadline. Restarts: 400
uf250-04.cnf , deadline. Restarts: 400
uf250-04.cnf fulfilled No. of Restarts: 273 No. of Flips: 2700 time to process: 1 seconds.
uf250-04.cnf , deadline. Restarts: 400
uf250-04.cnf fulfilled No. of Restarts: 8 No. of Flips: 2039 time to process: 0 seconds.
uf250-04.cnf , deadline. Restarts: 400
uf250-04.cnf , deadline. Restarts: 400
uf250-04.cnf , deadline. Restarts: 400
uf250-04.cnf , deadline. Restarts: 400
uf250-04.cnf , deadline. Restarts: 400
uf250-04.cnf , deadline. Restarts: 400
uf250-04.cnf , deadline. Restarts: 400
uf250-04.cnf , deadline. Restarts: 400
uf250-04.cnf , deadline. Restarts: 400
uf250-04.cnf , deadline. Restarts: 400
uf250-04.cnf fulfilled No. of Restarts: 297 No. of Flips: 3651 time to process: 1 seconds.
uf250-04.cnf , deadline. Restarts: 400
uf250-04.cnf , deadline. Restarts: 400
uf250-04.cnf , deadline. Restarts: 400
uf250-04.cnf , deadline. Restarts: 400
uf250-04.cnf , deadline. Restarts: 400
uf250-04.cnf , deadline. Restarts: 400
uf250-04.cnf , deadline. Restarts: 400
uf250-04.cnf , deadline. Restarts: 400
uf250-04.cnf , deadline. Restarts: 400
uf250-04.cnf , deadline. Restarts: 400
uf250-04.cnf , deadline. Restarts: 400
uf250-04.cnf , deadline. Restarts: 400
uf250-04.cnf , deadline. Restarts: 400
uf250-04.cnf , deadline. Restarts: 400
uf250-04.cnf , deadline. Restarts: 400
uf250-04.cnf , deadline. Restarts: 400
uf250-04.cnf , deadline. Restarts: 400
uf250-04.cnf , deadline. Restarts: 400
uf250-04.cnf , deadline. Restarts: 400
uf250-04.cnf , deadline. Restarts: 400
uf250-04.cnf , deadline. Restarts: 400
uf250-04.cnf , deadline. Restarts: 400
uf250-04.cnf , deadline. Restarts: 400
uf250-04.cnf , deadline. Restarts: 400
uf250-04.cnf , deadline. Restarts: 400
uf250-04.cnf , deadline. Restarts: 400
uf250-04.cnf , deadline. Restarts: 400
uf250-04.cnf , deadline. Restarts: 400
uf250-04.cnf fulfilled No. of Restarts: 140 No. of Flips: 3667 time to process: 0 seconds.
uf250-04.cnf , deadline. Restarts: 400
uf250-04.cnf , deadline. Restarts: 400
uf250-04.cnf , deadline. Restarts: 400
uf250-04.cnf fulfilled No. of Restarts: 200 No. of Flips: 1856 time to process: 0 seconds.
uf250-04.cnf , deadline. Restarts: 400
uf250-04.cnf fulfilled No. of Restarts: 233 No. of Flips: 2275 time to process: 0 seconds.
uf250-04.cnf , deadline. Restarts: 400
uf250-04.cnf fulfilled No. of Restarts: 136 No. of Flips: 4331 time to process: 0 seconds.
uf250-04.cnf fulfilled No. of Restarts: 186 No. of Flips: 3474 time to process: 0 seconds.
uf250-04.cnf , deadline. Restarts: 400
uf250-04.cnf , deadline. Restarts: 400
uf250-04.cnf fulfilled No. of Restarts: 313 No. of Flips: 4719 time to process: 1 seconds.
uf250-04.cnf , deadline. Restarts: 400
uf250-04.cnf , deadline. Restarts: 400
uf250-04.cnf , deadline. Restarts: 400
uf250-04.cnf fulfilled No. of Restarts: 149 No. of Flips: 4316 time to process: 0 seconds.
uf250-04.cnf , deadline. Restarts: 400
uf250-04.cnf , deadline. Restarts: 400
uf250-04.cnf , deadline. Restarts: 400
uf250-04.cnf , deadline. Restarts: 400
uf250-04.cnf , deadline. Restarts: 400
uf250-04.cnf , deadline. Restarts: 400
uf250-04.cnf , deadline. Restarts: 400
uf250-04.cnf , deadline. Restarts: 400
uf250-04.cnf , deadline. Restarts: 400
uf250-04.cnf , deadline. Restarts: 400
uf250-04.cnf , deadline. Restarts: 400
uf250-04.cnf , deadline. Restarts: 400
uf250-04.cnf , deadline. Restarts: 400
uf250-04.cnf , deadline. Restarts: 400
uf250-04.cnf , deadline. Restarts: 400
uf250-04.cnf , deadline. Restarts: 400
uf250-04.cnf , deadline. Restarts: 400
uf250-04.cnf , deadline. Restarts: 400
uf250-04.cnf , deadline. Restarts: 400
uf250-04.cnf , deadline. Restarts: 400
uf250-04.cnf , deadline. Restarts: 400
uf250-04.cnf , deadline. Restarts: 400
uf250-04.cnf fulfilled No. of Restarts: 139 No. of Flips: 1499 time to process: 0 seconds.
uf250-04.cnf , deadline. Restarts: 400
uf250-04.cnf , deadline. Restarts: 400
uf250-04.cnf , deadline. Restarts: 400
uf250-04.cnf , deadline. Restarts: 400
uf250-04.cnf , deadline. Restarts: 400
uf250-04.cnf , deadline. Restarts: 400
uf250-04.cnf , deadline. Restarts: 400
uf250-04.cnf , deadline. Restarts: 400
uf250-04.cnf , deadline. Restarts: 400
uf250-04.cnf , deadline. Restarts: 400
uf250-04.cnf , deadline. Restarts: 400
uf250-04.cnf , deadline. Restarts: 400
uf250-04.cnf , deadline. Restarts: 400
uf250-04.cnf , deadline. Restarts: 400
uf250-04.cnf , deadline. Restarts: 400
uf250-04.cnf , deadline. Restarts: 400
uf250-04.cnf , deadline. Restarts: 400
uf250-04.cnf , deadline. Restarts: 400
uf250-04.cnf fulfilled No. of Restarts: 252 No. of Flips: 3830 time to process: 1 seconds.
uf250-04.cnf , deadline. Restarts: 400
uf250-04.cnf , deadline. Restarts: 400
uf250-04.cnf , deadline. Restarts: 400
uf250-04.cnf , deadline. Restarts: 400
uf250-04.cnf , deadline. Restarts: 400
uf250-04.cnf , deadline. Restarts: 400
uf250-04.cnf fulfilled No. of Restarts: 263 No. of Flips: 3978 time to process: 1 seconds.
uf250-04.cnf , deadline. Restarts: 400
uf250-04.cnf fulfilled No. of Restarts: 292 No. of Flips: 3555 time to process: 1 seconds.
uf250-04.cnf , deadline. Restarts: 400
uf250-04.cnf , deadline. Restarts: 400
uf250-04.cnf , deadline. Restarts: 400
uf250-04.cnf , deadline. Restarts: 400
uf250-04.cnf , deadline. Restarts: 400
uf250-04.cnf , deadline. Restarts: 400
uf250-04.cnf , deadline. Restarts: 400
uf250-04.cnf , deadline. Restarts: 400
uf250-04.cnf , deadline. Restarts: 400
uf250-04.cnf fulfilled No. of Restarts: 92 No. of Flips: 2856 time to process: 0 seconds.
uf250-04.cnf , deadline. Restarts: 400
uf250-04.cnf fulfilled No. of Restarts: 378 No. of Flips: 4396 time to process: 1 seconds.
uf250-04.cnf , deadline. Restarts: 400
uf250-04.cnf , deadline. Restarts: 400
uf250-04.cnf fulfilled No. of Restarts: 11 No. of Flips: 3520 time to process: 0 seconds.
uf250-04.cnf , deadline. Restarts: 400
uf250-04.cnf , deadline. Restarts: 400
uf250-04.cnf , deadline. Restarts: 400
uf250-04.cnf , deadline. Restarts: 400
uf250-04.cnf , deadline. Restarts: 400
uf250-04.cnf fulfilled No. of Restarts: 24 No. of Flips: 3775 time to process: 0 seconds.
uf250-04.cnf , deadline. Restarts: 400
uf250-04.cnf , deadline. Restarts: 400
uf250-04.cnf , deadline. Restarts: 400
uf250-04.cnf , deadline. Restarts: 400
uf250-04.cnf fulfilled No. of Restarts: 64 No. of Flips: 1545 time to process: 0 seconds.
uf250-04.cnf , deadline. Restarts: 400
uf250-04.cnf , deadline. Restarts: 400
uf250-04.cnf , deadline. Restarts: 400
uf250-04.cnf , deadline. Restarts: 400
uf250-04.cnf , deadline. Restarts: 400
uf250-04.cnf fulfilled No. of Restarts: 322 No. of Flips: 4031 time to process: 1 seconds.
uf250-04.cnf , deadline. Restarts: 400
uf250-04.cnf fulfilled No. of Restarts: 373 No. of Flips: 2344 time to process: 1 seconds.
uf250-04.cnf , deadline. Restarts: 400
uf250-04.cnf , deadline. Restarts: 400
uf250-04.cnf , deadline. Restarts: 400
uf250-04.cnf fulfilled No. of Restarts: 172 No. of Flips: 4697 time to process: 0 seconds.
uf250-04.cnf , deadline. Restarts: 400
uf250-04.cnf , deadline. Restarts: 400
uf250-04.cnf , deadline. Restarts: 400
uf250-04.cnf , deadline. Restarts: 400
uf250-04.cnf , deadline. Restarts: 400
uf250-04.cnf , deadline. Restarts: 400
uf250-04.cnf , deadline. Restarts: 400
uf250-04.cnf , deadline. Restarts: 400
uf250-04.cnf , deadline. Restarts: 400
uf250-04.cnf , deadline. Restarts: 400
uf250-04.cnf fulfilled No. of Restarts: 163 No. of Flips: 3695 time to process: 0 seconds.
uf250-04.cnf , deadline. Restarts: 400
uf250-04.cnf , deadline. Restarts: 400
uf250-04.cnf , deadline. Restarts: 400
uf250-04.cnf , deadline. Restarts: 400
uf250-04.cnf , deadline. Restarts: 400
uf250-04.cnf , deadline. Restarts: 400
uf250-04.cnf , deadline. Restarts: 400
uf250-04.cnf , deadline. Restarts: 400
uf250-04.cnf , deadline. Restarts: 400
uf250-04.cnf fulfilled No. of Restarts: 243 No. of Flips: 1480 time to process: 0 seconds.
uf250-04.cnf , deadline. Restarts: 400
uf250-04.cnf , deadline. Restarts: 400
uf250-04.cnf , deadline. Restarts: 400
uf250-04.cnf , deadline. Restarts: 400
uf250-04.cnf , deadline. Restarts: 400
uf250-04.cnf , deadline. Restarts: 400
uf250-04.cnf , deadline. Restarts: 400
uf250-04.cnf , deadline. Restarts: 400
uf250-04.cnf , deadline. Restarts: 400
uf250-04.cnf , deadline. Restarts: 400
uf250-04.cnf , deadline. Restarts: 400
uf250-04.cnf , deadline. Restarts: 400
uf250-04.cnf , deadline. Restarts: 400
uf250-04.cnf fulfilled No. of Restarts: 250 No. of Flips: 4570 time to process: 1 seconds.
uf250-04.cnf , deadline. Restarts: 400
uf250-04.cnf , deadline. Restarts: 400
uf250-04.cnf fulfilled No. of Restarts: 313 No. of Flips: 3669 time to process: 1 seconds.
uf250-04.cnf , deadline. Restarts: 400
uf250-04.cnf , deadline. Restarts: 400
uf250-04.cnf , deadline. Restarts: 400
uf250-04.cnf fulfilled No. of Restarts: 399 No. of Flips: 4366 time to process: 1 seconds.
uf250-04.cnf , deadline. Restarts: 400
uf250-04.cnf fulfilled No. of Restarts: 189 No. of Flips: 2922 time to process: 0 seconds.
uf250-04.cnf , deadline. Restarts: 400
uf250-04.cnf fulfilled No. of Restarts: 311 No. of Flips: 2404 time to process: 1 seconds.
uf250-04.cnf , deadline. Restarts: 400
uf250-04.cnf , deadline. Restarts: 400
uf250-04.cnf , deadline. Restarts: 400
uf250-04.cnf , deadline. Restarts: 400
uf250-04.cnf , deadline. Restarts: 400
uf250-04.cnf , deadline. Restarts: 400
uf250-04.cnf , deadline. Restarts: 400
uf250-04.cnf , deadline. Restarts: 400
uf250-04.cnf , deadline. Restarts: 400
uf250-04.cnf , deadline. Restarts: 400
uf250-04.cnf , deadline. Restarts: 400
uf250-04.cnf , deadline. Restarts: 400
uf250-04.cnf , deadline. Restarts: 400
uf250-04.cnf , deadline. Restarts: 400
uf250-04.cnf fulfilled No. of Restarts: 358 No. of Flips: 3350 time to process: 1 seconds.
uf250-04.cnf , deadline. Restarts: 400
uf250-04.cnf , deadline. Restarts: 400
uf250-04.cnf , deadline. Restarts: 400
uf250-04.cnf fulfilled No. of Restarts: 273 No. of Flips: 3896 time to process: 1 seconds.
uf250-04.cnf fulfilled No. of Restarts: 44 No. of Flips: 3719 time to process: 0 seconds.
uf250-04.cnf , deadline. Restarts: 400
uf250-04.cnf , deadline. Restarts: 400
uf250-04.cnf , deadline. Restarts: 400
uf250-04.cnf , deadline. Restarts: 400
uf250-04.cnf , deadline. Restarts: 400
uf250-04.cnf , deadline. Restarts: 400
uf250-04.cnf , deadline. Restarts: 400
uf250-04.cnf , deadline. Restarts: 400
uf250-04.cnf fulfilled No. of Restarts: 92 No. of Flips: 3257 time to process: 0 seconds.
uf250-04.cnf fulfilled No. of Restarts: 163 No. of Flips: 4478 time to process: 0 seconds.
uf250-04.cnf , deadline. Restarts: 400
uf250-04.cnf , deadline. Restarts: 400
uf250-04.cnf , deadline. Restarts: 400
uf250-04.cnf , deadline. Restarts: 400
uf250-04.cnf fulfilled No. of Restarts: 48 No. of Flips: 4583 time to process: 0 seconds.
uf250-04.cnf fulfilled No. of Restarts: 360 No. of Flips: 3525 time to process: 1 seconds.
uf250-04.cnf , deadline. Restarts: 400
uf250-04.cnf , deadline. Restarts: 400
uf250-04.cnf , deadline. Restarts: 400
uf250-04.cnf , deadline. Restarts: 400
uf250-04.cnf , deadline. Restarts: 400
uf250-04.cnf , deadline. Restarts: 400
uf250-04.cnf , deadline. Restarts: 400
uf250-04.cnf , deadline. Restarts: 400
uf250-04.cnf , deadline. Restarts: 400
uf250-04.cnf , deadline. Restarts: 400
uf250-04.cnf fulfilled No. of Restarts: 372 No. of Flips: 4435 time to process: 1 seconds.
uf250-04.cnf , deadline. Restarts: 400
uf250-04.cnf , deadline. Restarts: 400
uf250-04.cnf , deadline. Restarts: 400
uf250-04.cnf , deadline. Restarts: 400
uf250-04.cnf fulfilled No. of Restarts: 267 No. of Flips: 1481 time to process: 1 seconds.
uf250-04.cnf , deadline. Restarts: 400
uf250-04.cnf , deadline. Restarts: 400
uf250-04.cnf , deadline. Restarts: 400
uf250-04.cnf , deadline. Restarts: 400
uf250-04.cnf , deadline. Restarts: 400
uf250-04.cnf , deadline. Restarts: 400
uf250-04.cnf fulfilled No. of Restarts: 36 No. of Flips: 4920 time to process: 0 seconds.
uf250-04.cnf , deadline. Restarts: 400
uf250-04.cnf , deadline. Restarts: 400
uf250-04.cnf , deadline. Restarts: 400
uf250-04.cnf , deadline. Restarts: 400
uf250-04.cnf , deadline. Restarts: 400
uf250-04.cnf , deadline. Restarts: 400
uf250-04.cnf , deadline. Restarts: 400
uf250-04.cnf , deadline. Restarts: 400
uf250-04.cnf fulfilled No. of Restarts: 156 No. of Flips: 2554 time to process: 1 seconds.
uf250-04.cnf , deadline. Restarts: 400
uf250-04.cnf , deadline. Restarts: 400
uf250-04.cnf fulfilled No. of Restarts: 381 No. of Flips: 1456 time to process: 1 seconds.
uf250-04.cnf , deadline. Restarts: 400
uf250-04.cnf , deadline. Restarts: 400
uf250-04.cnf , deadline. Restarts: 400
uf250-04.cnf fulfilled No. of Restarts: 173 No. of Flips: 1040 time to process: 0 seconds.
uf250-04.cnf , deadline. Restarts: 400
uf250-04.cnf , deadline. Restarts: 400
uf250-04.cnf , deadline. Restarts: 400
uf250-04.cnf , deadline. Restarts: 400
uf250-04.cnf , deadline. Restarts: 400
uf250-04.cnf , deadline. Restarts: 400
uf250-04.cnf , deadline. Restarts: 400
uf250-04.cnf , deadline. Restarts: 400
uf250-04.cnf , deadline. Restarts: 400
uf250-04.cnf , deadline. Restarts: 400
uf250-04.cnf , deadline. Restarts: 400
uf250-04.cnf , deadline. Restarts: 400
uf250-04.cnf , deadline. Restarts: 400
uf250-04.cnf fulfilled No. of Restarts: 155 No. of Flips: 2882 time to process: 0 seconds.
uf250-04.cnf , deadline. Restarts: 400
uf250-04.cnf , deadline. Restarts: 400
uf250-04.cnf , deadline. Restarts: 400
uf250-04.cnf , deadline. Restarts: 400
uf250-04.cnf fulfilled No. of Restarts: 316 No. of Flips: 3114 time to process: 1 seconds.
uf250-04.cnf , deadline. Restarts: 400
uf250-04.cnf , deadline. Restarts: 400
uf250-04.cnf , deadline. Restarts: 400
uf250-04.cnf fulfilled No. of Restarts: 175 No. of Flips: 1568 time to process: 1 seconds.
uf250-04.cnf fulfilled No. of Restarts: 237 No. of Flips: 2226 time to process: 0 seconds.
uf250-04.cnf , deadline. Restarts: 400
uf250-04.cnf , deadline. Restarts: 400
uf250-04.cnf , deadline. Restarts: 400
uf250-04.cnf , deadline. Restarts: 400
uf250-04.cnf , deadline. Restarts: 400
uf250-04.cnf , deadline. Restarts: 400
uf250-04.cnf , deadline. Restarts: 400
uf250-04.cnf , deadline. Restarts: 400
uf250-04.cnf fulfilled No. of Restarts: 394 No. of Flips: 3796 time to process: 1 seconds.
uf250-04.cnf , deadline. Restarts: 400
uf250-04.cnf , deadline. Restarts: 400
uf250-04.cnf , deadline. Restarts: 400
uf250-04.cnf , deadline. Restarts: 400
uf250-04.cnf , deadline. Restarts: 400
uf250-04.cnf , deadline. Restarts: 400
uf250-04.cnf , deadline. Restarts: 400
uf250-04.cnf , deadline. Restarts: 400
uf250-04.cnf , deadline. Restarts: 400
uf250-04.cnf , deadline. Restarts: 400
uf250-04.cnf , deadline. Restarts: 400
uf250-04.cnf , deadline. Restarts: 400
uf250-04.cnf , deadline. Restarts: 400
uf250-04.cnf , deadline. Restarts: 400
uf250-04.cnf , deadline. Restarts: 400
uf250-04.cnf , deadline. Restarts: 400
uf250-04.cnf , deadline. Restarts: 400
uf250-04.cnf , deadline. Restarts: 400
uf250-04.cnf , deadline. Restarts: 400
uf250-04.cnf , deadline. Restarts: 400
uf250-04.cnf , deadline. Restarts: 400
uf250-04.cnf , deadline. Restarts: 400
uf250-04.cnf , deadline. Restarts: 400
uf250-04.cnf , deadline. Restarts: 400
uf250-04.cnf , deadline. Restarts: 400
uf250-04.cnf fulfilled No. of Restarts: 327 No. of Flips: 4810 time to process: 1 seconds.
uf250-04.cnf , deadline. Restarts: 400
uf250-04.cnf , deadline. Restarts: 400
uf250-04.cnf , deadline. Restarts: 400
uf250-04.cnf fulfilled No. of Restarts: 352 No. of Flips: 4966 time to process: 1 seconds.
uf250-04.cnf , deadline. Restarts: 400
uf250-04.cnf , deadline. Restarts: 400
uf250-04.cnf fulfilled No. of Restarts: 338 No. of Flips: 3487 time to process: 1 seconds.
uf250-04.cnf , deadline. Restarts: 400
uf250-04.cnf fulfilled No. of Restarts: 136 No. of Flips: 2084 time to process: 0 seconds.
uf250-04.cnf , deadline. Restarts: 400
uf250-04.cnf , deadline. Restarts: 400
uf250-04.cnf , deadline. Restarts: 400
uf250-04.cnf , deadline. Restarts: 400
uf250-04.cnf , deadline. Restarts: 400
uf250-04.cnf , deadline. Restarts: 400
uf250-04.cnf fulfilled No. of Restarts: 190 No. of Flips: 2085 time to process: 0 seconds.
uf250-04.cnf , deadline. Restarts: 400
uf250-04.cnf fulfilled No. of Restarts: 306 No. of Flips: 4326 time to process: 1 seconds.
uf250-04.cnf , deadline. Restarts: 400
uf250-04.cnf , deadline. Restarts: 400
uf250-04.cnf , deadline. Restarts: 400
uf250-04.cnf , deadline. Restarts: 400
uf250-04.cnf , deadline. Restarts: 400
uf250-04.cnf fulfilled No. of Restarts: 0 No. of Flips: 1833 time to process: 0 seconds.
uf250-04.cnf fulfilled No. of Restarts: 137 No. of Flips: 3087 time to process: 0 seconds.
uf250-04.cnf , deadline. Restarts: 400
uf250-04.cnf , deadline. Restarts: 400
uf250-04.cnf , deadline. Restarts: 400
uf250-04.cnf , deadline. Restarts: 400
uf250-04.cnf , deadline. Restarts: 400
uf250-04.cnf , deadline. Restarts: 400
uf250-04.cnf , deadline. Restarts: 400
uf250-04.cnf , deadline. Restarts: 400
uf250-04.cnf , deadline. Restarts: 400
uf250-04.cnf , deadline. Restarts: 400
uf250-04.cnf , deadline. Restarts: 400
uf250-04.cnf , deadline. Restarts: 400
uf250-04.cnf , deadline. Restarts: 400
uf250-04.cnf , deadline. Restarts: 400
uf250-04.cnf , deadline. Restarts: 400
uf250-04.cnf , deadline. Restarts: 400
uf250-04.cnf , deadline. Restarts: 400
uf250-04.cnf , deadline. Restarts: 400
uf250-04.cnf , deadline. Restarts: 400
uf250-04.cnf , deadline. Restarts: 400
uf250-04.cnf , deadline. Restarts: 400
uf250-04.cnf , deadline. Restarts: 400
uf250-04.cnf , deadline. Restarts: 400
uf250-04.cnf , deadline. Restarts: 400
uf250-04.cnf , deadline. Restarts: 400
uf250-04.cnf , deadline. Restarts: 400
uf250-04.cnf , deadline. Restarts: 400
uf250-04.cnf , deadline. Restarts: 400
uf250-04.cnf , deadline. Restarts: 400
uf250-04.cnf , deadline. Restarts: 400
uf250-04.cnf , deadline. Restarts: 400
uf250-04.cnf , deadline. Restarts: 400
uf250-04.cnf , deadline. Restarts: 400
uf250-04.cnf fulfilled No. of Restarts: 315 No. of Flips: 4900 time to process: 1 seconds.
uf250-04.cnf fulfilled No. of Restarts: 332 No. of Flips: 2312 time to process: 1 seconds.
uf250-04.cnf , deadline. Restarts: 400
uf250-04.cnf , deadline. Restarts: 400
uf250-04.cnf , deadline. Restarts: 400
uf250-04.cnf fulfilled No. of Restarts: 322 No. of Flips: 1169 time to process: 1 seconds.
uf250-04.cnf , deadline. Restarts: 400
uf250-04.cnf , deadline. Restarts: 400
uf250-04.cnf , deadline. Restarts: 400
uf250-04.cnf , deadline. Restarts: 400
uf250-04.cnf , deadline. Restarts: 400
uf250-04.cnf fulfilled No. of Restarts: 141 No. of Flips: 1922 time to process: 0 seconds.
uf250-04.cnf , deadline. Restarts: 400
uf250-04.cnf , deadline. Restarts: 400
uf250-04.cnf , deadline. Restarts: 400
uf250-04.cnf , deadline. Restarts: 400
uf250-04.cnf fulfilled No. of Restarts: 196 No. of Flips: 2436 time to process: 0 seconds.
uf250-04.cnf , deadline. Restarts: 400
uf250-04.cnf , deadline. Restarts: 400
uf250-04.cnf , deadline. Restarts: 400
uf250-04.cnf , deadline. Restarts: 400
uf250-04.cnf , deadline. Restarts: 400
uf250-04.cnf , deadline. Restarts: 400
uf250-04.cnf , deadline. Restarts: 400
uf250-04.cnf , deadline. Restarts: 400
uf250-04.cnf , deadline. Restarts: 400
uf250-04.cnf , deadline. Restarts: 400
uf250-04.cnf , deadline. Restarts: 400
uf250-04.cnf , deadline. Restarts: 400
uf250-04.cnf , deadline. Restarts: 400
uf250-04.cnf , deadline. Restarts: 400
uf250-04.cnf , deadline. Restarts: 400
uf250-04.cnf , deadline. Restarts: 400
uf250-04.cnf , deadline. Restarts: 400
uf250-04.cnf , deadline. Restarts: 400
uf250-04.cnf , deadline. Restarts: 400
uf250-04.cnf , deadline. Restarts: 400
uf250-04.cnf , deadline. Restarts: 400
uf250-04.cnf , deadline. Restarts: 400
uf250-04.cnf , deadline. Restarts: 400
uf250-04.cnf , deadline. Restarts: 400
uf250-04.cnf , deadline. Restarts: 400
uf250-04.cnf , deadline. Restarts: 400
uf250-04.cnf , deadline. Restarts: 400
uf250-04.cnf fulfilled No. of Restarts: 245 No. of Flips: 4337 time to process: 0 seconds.
uf250-04.cnf fulfilled No. of Restarts: 94 No. of Flips: 4747 time to process: 0 seconds.
uf250-04.cnf , deadline. Restarts: 400
uf250-04.cnf , deadline. Restarts: 400
uf250-04.cnf , deadline. Restarts: 400
uf250-04.cnf , deadline. Restarts: 400
uf250-04.cnf , deadline. Restarts: 400
uf250-04.cnf , deadline. Restarts: 400
uf250-04.cnf , deadline. Restarts: 400
uf250-04.cnf , deadline. Restarts: 400
uf250-04.cnf fulfilled No. of Restarts: 33 No. of Flips: 3410 time to process: 0 seconds.
uf250-04.cnf fulfilled No. of Restarts: 57 No. of Flips: 1706 time to process: 0 seconds.
uf250-04.cnf , deadline. Restarts: 400
uf250-04.cnf , deadline. Restarts: 400
uf250-04.cnf , deadline. Restarts: 400
uf250-04.cnf , deadline. Restarts: 400
uf250-04.cnf , deadline. Restarts: 400
uf250-04.cnf fulfilled No. of Restarts: 245 No. of Flips: 3145 time to process: 0 seconds.
uf250-04.cnf , deadline. Restarts: 400
uf250-04.cnf , deadline. Restarts: 400
uf250-04.cnf , deadline. Restarts: 400
uf250-04.cnf , deadline. Restarts: 400
uf250-04.cnf , deadline. Restarts: 400
uf250-04.cnf , deadline. Restarts: 400
uf250-04.cnf , deadline. Restarts: 400
uf250-04.cnf , deadline. Restarts: 400
uf250-04.cnf , deadline. Restarts: 400
uf250-04.cnf , deadline. Restarts: 400
uf250-04.cnf , deadline. Restarts: 400
uf250-04.cnf , deadline. Restarts: 400
uf250-04.cnf , deadline. Restarts: 400
uf250-04.cnf , deadline. Restarts: 400
uf250-04.cnf , deadline. Restarts: 400
uf250-04.cnf , deadline. Restarts: 400
uf250-04.cnf , deadline. Restarts: 400
uf250-04.cnf , deadline. Restarts: 400
uf250-04.cnf , deadline. Restarts: 400
uf250-04.cnf , deadline. Restarts: 400
uf250-04.cnf , deadline. Restarts: 400
uf250-04.cnf , deadline. Restarts: 400
uf250-04.cnf , deadline. Restarts: 400
uf250-04.cnf , deadline. Restarts: 400
uf250-04.cnf , deadline. Restarts: 400
uf250-04.cnf , deadline. Restarts: 400
uf250-04.cnf fulfilled No. of Restarts: 223 No. of Flips: 2230 time to process: 0 seconds.
uf250-04.cnf , deadline. Restarts: 400
uf250-04.cnf , deadline. Restarts: 400
uf250-04.cnf , deadline. Restarts: 400
uf250-04.cnf , deadline. Restarts: 400
uf250-04.cnf , deadline. Restarts: 400
uf250-04.cnf , deadline. Restarts: 400
uf250-04.cnf , deadline. Restarts: 400
uf250-04.cnf , deadline. Restarts: 400
uf250-04.cnf , deadline. Restarts: 400
uf250-04.cnf fulfilled No. of Restarts: 391 No. of Flips: 3446 time to process: 1 seconds.
uf250-04.cnf , deadline. Restarts: 400
uf250-04.cnf , deadline. Restarts: 400
uf250-04.cnf , deadline. Restarts: 400
uf250-04.cnf , deadline. Restarts: 400
uf250-04.cnf , deadline. Restarts: 400
uf250-04.cnf , deadline. Restarts: 400
uf250-04.cnf , deadline. Restarts: 400
uf250-04.cnf , deadline. Restarts: 400
uf250-04.cnf , deadline. Restarts: 400
uf250-04.cnf , deadline. Restarts: 400
uf250-04.cnf , deadline. Restarts: 400
uf250-04.cnf , deadline. Restarts: 400
uf250-04.cnf , deadline. Restarts: 400
uf250-04.cnf , deadline. Restarts: 400
uf250-04.cnf , deadline. Restarts: 400
uf250-04.cnf , deadline. Restarts: 400
uf250-04.cnf , deadline. Restarts: 400
uf250-04.cnf , deadline. Restarts: 400
uf250-04.cnf fulfilled No. of Restarts: 322 No. of Flips: 4573 time to process: 1 seconds.
uf250-04.cnf , deadline. Restarts: 400
uf250-04.cnf , deadline. Restarts: 400
uf250-04.cnf , deadline. Restarts: 400
uf250-04.cnf , deadline. Restarts: 400
uf250-04.cnf fulfilled No. of Restarts: 377 No. of Flips: 4010 time to process: 1 seconds.
uf250-04.cnf , deadline. Restarts: 400
uf250-04.cnf , deadline. Restarts: 400
uf250-04.cnf , deadline. Restarts: 400
uf250-04.cnf , deadline. Restarts: 400
uf250-04.cnf , deadline. Restarts: 400
uf250-04.cnf , deadline. Restarts: 400
uf250-04.cnf , deadline. Restarts: 400
uf250-04.cnf , deadline. Restarts: 400
uf250-04.cnf , deadline. Restarts: 400
uf250-04.cnf , deadline. Restarts: 400
uf250-04.cnf , deadline. Restarts: 400
uf250-04.cnf , deadline. Restarts: 400
uf250-04.cnf , deadline. Restarts: 400
uf250-04.cnf , deadline. Restarts: 400
uf250-04.cnf , deadline. Restarts: 400
uf250-04.cnf , deadline. Restarts: 400
uf250-04.cnf , deadline. Restarts: 400
uf250-04.cnf , deadline. Restarts: 400
uf250-04.cnf fulfilled No. of Restarts: 87 No. of Flips: 4275 time to process: 0 seconds.
uf250-04.cnf fulfilled No. of Restarts: 347 No. of Flips: 3417 time to process: 1 seconds.
uf250-04.cnf , deadline. Restarts: 400
uf250-04.cnf , deadline. Restarts: 400
uf250-04.cnf , deadline. Restarts: 400
uf250-04.cnf fulfilled No. of Restarts: 102 No. of Flips: 3927 time to process: 0 seconds.
uf250-04.cnf , deadline. Restarts: 400
uf250-04.cnf , deadline. Restarts: 400
uf250-04.cnf , deadline. Restarts: 400
uf250-04.cnf , deadline. Restarts: 400
uf250-04.cnf , deadline. Restarts: 400
uf250-04.cnf fulfilled No. of Restarts: 260 No. of Flips: 1099 time to process: 1 seconds.
uf250-04.cnf , deadline. Restarts: 400
uf250-04.cnf , deadline. Restarts: 400
uf250-04.cnf fulfilled No. of Restarts: 267 No. of Flips: 1431 time to process: 1 seconds.
uf250-04.cnf fulfilled No. of Restarts: 379 No. of Flips: 1979 time to process: 1 seconds.
uf250-04.cnf , deadline. Restarts: 400
uf250-04.cnf , deadline. Restarts: 400
uf250-04.cnf , deadline. Restarts: 400
uf250-04.cnf , deadline. Restarts: 400
uf250-04.cnf fulfilled No. of Restarts: 157 No. of Flips: 2024 time to process: 0 seconds.
uf250-04.cnf fulfilled No. of Restarts: 308 No. of Flips: 3936 time to process: 1 seconds.
uf250-04.cnf , deadline. Restarts: 400
uf250-04.cnf , deadline. Restarts: 400
uf250-04.cnf , deadline. Restarts: 400
uf250-04.cnf fulfilled No. of Restarts: 215 No. of Flips: 3072 time to process: 0 seconds.
uf250-04.cnf fulfilled No. of Restarts: 77 No. of Flips: 3987 time to process: 0 seconds.
uf250-04.cnf , deadline. Restarts: 400
uf250-04.cnf , deadline. Restarts: 400
uf250-04.cnf , deadline. Restarts: 400
uf250-04.cnf , deadline. Restarts: 400
uf250-04.cnf , deadline. Restarts: 400
uf250-04.cnf , deadline. Restarts: 400
uf250-04.cnf , deadline. Restarts: 400
uf250-04.cnf , deadline. Restarts: 400
uf250-04.cnf fulfilled No. of Restarts: 256 No. of Flips: 2524 time to process: 0 seconds.
uf250-04.cnf , deadline. Restarts: 400
uf250-04.cnf , deadline. Restarts: 400
uf250-04.cnf fulfilled No. of Restarts: 272 No. of Flips: 1314 time to process: 1 seconds.
uf250-04.cnf fulfilled No. of Restarts: 388 No. of Flips: 3485 time to process: 1 seconds.
uf250-04.cnf , deadline. Restarts: 400
uf250-04.cnf , deadline. Restarts: 400
uf250-04.cnf fulfilled No. of Restarts: 35 No. of Flips: 4045 time to process: 0 seconds.
uf250-04.cnf , deadline. Restarts: 400
uf250-04.cnf , deadline. Restarts: 400
uf250-04.cnf , deadline. Restarts: 400
uf250-04.cnf , deadline. Restarts: 400
uf250-04.cnf , deadline. Restarts: 400
uf250-04.cnf fulfilled No. of Restarts: 328 No. of Flips: 4318 time to process: 1 seconds.
uf250-04.cnf , deadline. Restarts: 400
uf250-04.cnf , deadline. Restarts: 400
uf250-04.cnf , deadline. Restarts: 400
uf250-04.cnf , deadline. Restarts: 400
uf250-04.cnf , deadline. Restarts: 400
uf250-04.cnf , deadline. Restarts: 400
uf250-04.cnf , deadline. Restarts: 400
uf250-04.cnf , deadline. Restarts: 400
uf250-04.cnf , deadline. Restarts: 400
uf250-04.cnf , deadline. Restarts: 400
uf250-04.cnf , deadline. Restarts: 400
uf250-04.cnf , deadline. Restarts: 400
uf250-04.cnf , deadline. Restarts: 400
uf250-04.cnf , deadline. Restarts: 400
uf250-04.cnf , deadline. Restarts: 400
uf250-04.cnf , deadline. Restarts: 400
uf250-04.cnf , deadline. Restarts: 400
uf250-04.cnf fulfilled No. of Restarts: 245 No. of Flips: 3800 time to process: 0 seconds.
uf250-04.cnf , deadline. Restarts: 400
uf250-04.cnf , deadline. Restarts: 400
uf250-04.cnf , deadline. Restarts: 400
uf250-04.cnf , deadline. Restarts: 400
uf250-04.cnf , deadline. Restarts: 400
uf250-04.cnf , deadline. Restarts: 400
uf250-04.cnf , deadline. Restarts: 400
uf250-04.cnf , deadline. Restarts: 400
uf250-04.cnf , deadline. Restarts: 400
uf250-04.cnf fulfilled No. of Restarts: 177 No. of Flips: 2609 time to process: 0 seconds.
uf250-04.cnf , deadline. Restarts: 400
uf250-04.cnf , deadline. Restarts: 400
uf250-04.cnf , deadline. Restarts: 400
uf250-04.cnf , deadline. Restarts: 400
uf250-04.cnf , deadline. Restarts: 400
uf250-04.cnf , deadline. Restarts: 400
uf250-04.cnf , deadline. Restarts: 400
uf250-04.cnf , deadline. Restarts: 400
uf250-04.cnf , deadline. Restarts: 400
uf250-04.cnf , deadline. Restarts: 400
uf250-04.cnf , deadline. Restarts: 400
uf250-04.cnf , deadline. Restarts: 400
uf250-04.cnf , deadline. Restarts: 400
uf250-04.cnf fulfilled No. of Restarts: 160 No. of Flips: 2024 time to process: 0 seconds.
uf250-04.cnf , deadline. Restarts: 400
uf250-04.cnf , deadline. Restarts: 400
uf250-04.cnf , deadline. Restarts: 400
uf250-04.cnf fulfilled No. of Restarts: 358 No. of Flips: 1523 time to process: 1 seconds.
uf250-04.cnf , deadline. Restarts: 400
uf250-04.cnf , deadline. Restarts: 400
uf250-04.cnf , deadline. Restarts: 400
uf250-04.cnf , deadline. Restarts: 400
uf250-04.cnf , deadline. Restarts: 400
uf250-04.cnf , deadline. Restarts: 400
uf250-04.cnf , deadline. Restarts: 400
uf250-04.cnf , deadline. Restarts: 400
uf250-04.cnf , deadline. Restarts: 400
uf250-04.cnf , deadline. Restarts: 400
uf250-04.cnf , deadline. Restarts: 400
uf250-04.cnf , deadline. Restarts: 400
uf250-04.cnf , deadline. Restarts: 400
uf250-04.cnf , deadline. Restarts: 400
uf250-04.cnf , deadline. Restarts: 400
uf250-04.cnf , deadline. Restarts: 400
uf250-04.cnf , deadline. Restarts: 400
uf250-04.cnf , deadline. Restarts: 400
uf250-04.cnf , deadline. Restarts: 400
uf250-04.cnf , deadline. Restarts: 400
uf250-04.cnf , deadline. Restarts: 400
uf250-04.cnf , deadline. Restarts: 400
uf250-04.cnf , deadline. Restarts: 400
uf250-04.cnf , deadline. Restarts: 400
uf250-04.cnf , deadline. Restarts: 400
uf250-04.cnf , deadline. Restarts: 400
uf250-04.cnf , deadline. Restarts: 400
uf250-04.cnf , deadline. Restarts: 400
uf250-04.cnf , deadline. Restarts: 400
uf250-04.cnf , deadline. Restarts: 400
uf250-04.cnf fulfilled No. of Restarts: 160 No. of Flips: 3524 time to process: 0 seconds.
uf250-04.cnf , deadline. Restarts: 400
uf250-04.cnf , deadline. Restarts: 400
uf250-04.cnf , deadline. Restarts: 400
uf250-04.cnf , deadline. Restarts: 400
uf250-04.cnf , deadline. Restarts: 400
uf250-04.cnf , deadline. Restarts: 400
uf250-04.cnf , deadline. Restarts: 400
uf250-04.cnf , deadline. Restarts: 400
uf250-04.cnf fulfilled No. of Restarts: 9 No. of Flips: 3151 time to process: 0 seconds.
uf250-04.cnf , deadline. Restarts: 400
uf250-04.cnf , deadline. Restarts: 400
uf250-04.cnf , deadline. Restarts: 400
uf250-04.cnf , deadline. Restarts: 400
uf250-04.cnf , deadline. Restarts: 400
uf250-04.cnf , deadline. Restarts: 400
uf250-04.cnf , deadline. Restarts: 400
uf250-04.cnf , deadline. Restarts: 400
uf250-04.cnf , deadline. Restarts: 400
uf250-04.cnf , deadline. Restarts: 400
uf250-04.cnf , deadline. Restarts: 400
uf250-04.cnf , deadline. Restarts: 400
uf250-04.cnf , deadline. Restarts: 400
uf250-04.cnf , deadline. Restarts: 400
uf250-04.cnf , deadline. Restarts: 400
uf250-04.cnf , deadline. Restarts: 400
uf250-04.cnf , deadline. Restarts: 400
uf250-04.cnf , deadline. Restarts: 400
uf250-04.cnf , deadline. Restarts: 400
uf250-04.cnf , deadline. Restarts: 400
uf250-04.cnf , deadline. Restarts: 400
uf250-04.cnf fulfilled No. of Restarts: 321 No. of Flips: 3364 time to process: 1 seconds.
uf250-04.cnf , deadline. Restarts: 400
uf250-04.cnf , deadline. Restarts: 400
uf250-04.cnf , deadline. Restarts: 400
uf250-04.cnf , deadline. Restarts: 400
uf250-04.cnf , deadline. Restarts: 400
uf250-04.cnf , deadline. Restarts: 400
uf250-04.cnf , deadline. Restarts: 400
uf250-04.cnf , deadline. Restarts: 400
uf250-04.cnf , deadline. Restarts: 400
uf250-04.cnf , deadline. Restarts: 400
uf250-04.cnf , deadline. Restarts: 400
uf250-04.cnf fulfilled No. of Restarts: 17 No. of Flips: 2237 time to process: 0 seconds.
uf250-04.cnf , deadline. Restarts: 400
uf250-04.cnf , deadline. Restarts: 400
uf250-04.cnf , deadline. Restarts: 400
uf250-04.cnf , deadline. Restarts: 400
uf250-04.cnf , deadline. Restarts: 400
uf250-04.cnf , deadline. Restarts: 400
uf250-04.cnf , deadline. Restarts: 400
uf250-04.cnf fulfilled No. of Restarts: 385 No. of Flips: 1320 time to process: 1 seconds.
uf250-04.cnf , deadline. Restarts: 400
uf250-04.cnf , deadline. Restarts: 400
uf250-04.cnf , deadline. Restarts: 400
uf250-04.cnf , deadline. Restarts: 400
uf250-04.cnf , deadline. Restarts: 400
uf250-04.cnf , deadline. Restarts: 400
uf250-04.cnf , deadline. Restarts: 400
uf250-04.cnf , deadline. Restarts: 400
uf250-04.cnf , deadline. Restarts: 400
uf250-04.cnf , deadline. Restarts: 400
uf250-04.cnf , deadline. Restarts: 400
uf250-04.cnf , deadline. Restarts: 400
uf250-04.cnf , deadline. Restarts: 400
uf250-04.cnf fulfilled No. of Restarts: 339 No. of Flips: 2078 time to process: 1 seconds.
uf250-04.cnf , deadline. Restarts: 400
uf250-04.cnf , deadline. Restarts: 400
uf250-04.cnf , deadline. Restarts: 400
uf250-04.cnf , deadline. Restarts: 400
uf250-04.cnf , deadline. Restarts: 400
uf250-04.cnf , deadline. Restarts: 400
uf250-04.cnf , deadline. Restarts: 400
uf250-04.cnf , deadline. Restarts: 400
uf250-04.cnf , deadline. Restarts: 400
uf250-04.cnf , deadline. Restarts: 400
uf250-04.cnf , deadline. Restarts: 400
uf250-04.cnf , deadline. Restarts: 400
uf250-04.cnf fulfilled No. of Restarts: 293 No. of Flips: 1950 time to process: 1 seconds.
uf250-04.cnf , deadline. Restarts: 400
uf250-04.cnf , deadline. Restarts: 400
uf250-04.cnf , deadline. Restarts: 400
uf250-04.cnf , deadline. Restarts: 400
uf250-04.cnf , deadline. Restarts: 400
uf250-04.cnf , deadline. Restarts: 400
uf250-04.cnf , deadline. Restarts: 400
uf250-04.cnf fulfilled No. of Restarts: 161 No. of Flips: 2781 time to process: 1 seconds.
uf250-04.cnf , deadline. Restarts: 400
uf250-04.cnf , deadline. Restarts: 400
uf250-04.cnf , deadline. Restarts: 400
uf250-04.cnf , deadline. Restarts: 400
uf250-04.cnf , deadline. Restarts: 400
uf250-04.cnf , deadline. Restarts: 400
uf250-04.cnf , deadline. Restarts: 400
uf250-04.cnf , deadline. Restarts: 400
uf250-04.cnf , deadline. Restarts: 400
uf250-04.cnf , deadline. Restarts: 400
uf250-04.cnf , deadline. Restarts: 400
uf250-04.cnf , deadline. Restarts: 400
uf250-04.cnf , deadline. Restarts: 400
uf250-04.cnf , deadline. Restarts: 400
uf250-04.cnf , deadline. Restarts: 400
uf250-04.cnf , deadline. Restarts: 400
uf250-04.cnf , deadline. Restarts: 400
uf250-04.cnf , deadline. Restarts: 400
uf250-04.cnf , deadline. Restarts: 400
uf250-04.cnf , deadline. Restarts: 400
uf250-04.cnf , deadline. Restarts: 400
uf250-04.cnf , deadline. Restarts: 400
uf250-04.cnf , deadline. Restarts: 400
uf250-04.cnf , deadline. Restarts: 400
uf250-04.cnf , deadline. Restarts: 400
uf250-04.cnf , deadline. Restarts: 400
uf250-04.cnf , deadline. Restarts: 400
uf250-04.cnf , deadline. Restarts: 400
uf250-04.cnf , deadline. Restarts: 400
uf250-04.cnf fulfilled No. of Restarts: 322 No. of Flips: 3635 time to process: 1 seconds.
uf250-04.cnf , deadline. Restarts: 400
uf250-04.cnf , deadline. Restarts: 400
uf250-04.cnf , deadline. Restarts: 400
uf250-04.cnf , deadline. Restarts: 400
uf250-04.cnf , deadline. Restarts: 400
uf250-04.cnf , deadline. Restarts: 400
uf250-04.cnf , deadline. Restarts: 400
uf250-04.cnf , deadline. Restarts: 400
uf250-04.cnf , deadline. Restarts: 400
uf250-04.cnf , deadline. Restarts: 400
uf250-04.cnf , deadline. Restarts: 400
uf250-04.cnf , deadline. Restarts: 400
uf250-04.cnf , deadline. Restarts: 400
uf250-04.cnf , deadline. Restarts: 400
uf250-04.cnf , deadline. Restarts: 400
uf250-04.cnf , deadline. Restarts: 400
uf250-04.cnf fulfilled No. of Restarts: 188 No. of Flips: 2892 time to process: 0 seconds.
uf250-04.cnf , deadline. Restarts: 400
uf250-04.cnf , deadline. Restarts: 400
uf250-04.cnf , deadline. Restarts: 400
uf250-04.cnf , deadline. Restarts: 400
uf250-04.cnf , deadline. Restarts: 400
uf250-04.cnf , deadline. Restarts: 400
uf250-04.cnf fulfilled No. of Restarts: 148 No. of Flips: 4624 time to process: 0 seconds.
uf250-04.cnf , deadline. Restarts: 400
uf250-04.cnf , deadline. Restarts: 400
uf250-04.cnf fulfilled No. of Restarts: 138 No. of Flips: 4381 time to process: 0 seconds.
uf250-04.cnf , deadline. Restarts: 400
uf250-04.cnf , deadline. Restarts: 400
uf250-04.cnf , deadline. Restarts: 400
uf250-04.cnf , deadline. Restarts: 400
uf250-04.cnf , deadline. Restarts: 400
uf250-04.cnf , deadline. Restarts: 400
uf250-04.cnf , deadline. Restarts: 400
uf250-04.cnf , deadline. Restarts: 400
uf250-04.cnf , deadline. Restarts: 400
uf250-04.cnf , deadline. Restarts: 400
uf250-04.cnf , deadline. Restarts: 400
uf250-04.cnf , deadline. Restarts: 400
uf250-04.cnf , deadline. Restarts: 400
uf250-04.cnf , deadline. Restarts: 400
uf250-04.cnf , deadline. Restarts: 400
uf250-04.cnf , deadline. Restarts: 400
uf250-04.cnf , deadline. Restarts: 400
uf250-04.cnf , deadline. Restarts: 400
uf250-04.cnf , deadline. Restarts: 400
uf250-04.cnf , deadline. Restarts: 400
uf250-04.cnf , deadline. Restarts: 400
uf250-04.cnf , deadline. Restarts: 400
uf250-04.cnf , deadline. Restarts: 400
uf250-04.cnf , deadline. Restarts: 400
uf250-04.cnf fulfilled No. of Restarts: 90 No. of Flips: 2688 time to process: 0 seconds.
uf250-04.cnf , deadline. Restarts: 400
uf250-04.cnf , deadline. Restarts: 400
uf250-04.cnf , deadline. Restarts: 400
uf250-04.cnf , deadline. Restarts: 400
uf250-04.cnf , deadline. Restarts: 400
uf250-04.cnf fulfilled No. of Restarts: 226 No. of Flips: 4970 time to process: 1 seconds.
uf250-04.cnf , deadline. Restarts: 400
uf250-04.cnf , deadline. Restarts: 400
uf250-04.cnf fulfilled No. of Restarts: 236 No. of Flips: 2104 time to process: 1 seconds.
uf250-04.cnf , deadline. Restarts: 400
uf250-04.cnf , deadline. Restarts: 400
uf250-04.cnf fulfilled No. of Restarts: 192 No. of Flips: 4842 time to process: 0 seconds.
uf250-04.cnf , deadline. Restarts: 400
uf250-04.cnf , deadline. Restarts: 400
uf250-04.cnf , deadline. Restarts: 400
uf250-04.cnf , deadline. Restarts: 400
uf250-04.cnf fulfilled No. of Restarts: 12 No. of Flips: 4218 time to process: 0 seconds.
uf250-04.cnf , deadline. Restarts: 400
uf250-04.cnf , deadline. Restarts: 400
uf250-04.cnf fulfilled No. of Restarts: 33 No. of Flips: 2323 time to process: 0 seconds.
uf250-04.cnf , deadline. Restarts: 400
uf250-04.cnf , deadline. Restarts: 400
uf250-04.cnf , deadline. Restarts: 400
uf250-04.cnf , deadline. Restarts: 400
uf250-04.cnf , deadline. Restarts: 400
uf250-04.cnf , deadline. Restarts: 400
uf250-04.cnf , deadline. Restarts: 400
uf250-04.cnf , deadline. Restarts: 400
uf250-04.cnf , deadline. Restarts: 400
uf250-04.cnf , deadline. Restarts: 400
uf250-04.cnf , deadline. Restarts: 400
uf250-04.cnf fulfilled No. of Restarts: 241 No. of Flips: 4525 time to process: 0 seconds.
uf250-04.cnf , deadline. Restarts: 400
uf250-04.cnf , deadline. Restarts: 400
uf250-04.cnf , deadline. Restarts: 400
uf250-04.cnf fulfilled No. of Restarts: 77 No. of Flips: 3195 time to process: 0 seconds.
uf250-04.cnf , deadline. Restarts: 400
uf250-04.cnf , deadline. Restarts: 400
uf250-04.cnf , deadline. Restarts: 400
uf250-04.cnf , deadline. Restarts: 400
uf250-04.cnf fulfilled No. of Restarts: 348 No. of Flips: 1917 time to process: 1 seconds.
uf250-04.cnf , deadline. Restarts: 400
uf250-04.cnf , deadline. Restarts: 400
uf250-04.cnf , deadline. Restarts: 400
uf250-04.cnf , deadline. Restarts: 400
uf250-04.cnf , deadline. Restarts: 400
uf250-04.cnf , deadline. Restarts: 400
uf250-04.cnf , deadline. Restarts: 400
uf250-04.cnf , deadline. Restarts: 400
uf250-04.cnf , deadline. Restarts: 400
uf250-04.cnf fulfilled No. of Restarts: 51 No. of Flips: 4686 time to process: 0 seconds.
uf250-04.cnf , deadline. Restarts: 400
uf250-04.cnf , deadline. Restarts: 400
uf250-04.cnf , deadline. Restarts: 400
uf250-04.cnf , deadline. Restarts: 400
uf250-04.cnf , deadline. Restarts: 400
uf250-04.cnf , deadline. Restarts: 400
uf250-04.cnf fulfilled No. of Restarts: 295 No. of Flips: 3407 time to process: 1 seconds.
uf250-04.cnf , deadline. Restarts: 400
uf250-04.cnf , deadline. Restarts: 400
uf250-04.cnf fulfilled No. of Restarts: 32 No. of Flips: 4203 time to process: 0 seconds.
uf250-04.cnf , deadline. Restarts: 400
uf250-04.cnf , deadline. Restarts: 400
uf250-04.cnf , deadline. Restarts: 400
uf250-04.cnf , deadline. Restarts: 400
uf250-04.cnf , deadline. Restarts: 400
uf250-04.cnf , deadline. Restarts: 400
uf250-04.cnf , deadline. Restarts: 400
uf250-04.cnf , deadline. Restarts: 400
uf250-04.cnf , deadline. Restarts: 400
uf250-04.cnf , deadline. Restarts: 400
uf250-04.cnf fulfilled No. of Restarts: 376 No. of Flips: 4100 time to process: 1 seconds.
uf250-04.cnf , deadline. Restarts: 400
uf250-04.cnf , deadline. Restarts: 400
uf250-04.cnf , deadline. Restarts: 400
uf250-04.cnf , deadline. Restarts: 400
uf250-04.cnf , deadline. Restarts: 400
uf250-04.cnf fulfilled No. of Restarts: 48 No. of Flips: 2112 time to process: 0 seconds.
uf250-04.cnf , deadline. Restarts: 400
uf250-04.cnf , deadline. Restarts: 400
uf250-04.cnf , deadline. Restarts: 400
uf250-04.cnf , deadline. Restarts: 400
uf250-04.cnf , deadline. Restarts: 400
uf250-04.cnf , deadline. Restarts: 400
uf250-04.cnf , deadline. Restarts: 400
uf250-04.cnf , deadline. Restarts: 400
uf250-04.cnf , deadline. Restarts: 400
uf250-04.cnf , deadline. Restarts: 400
uf250-04.cnf , deadline. Restarts: 400
uf250-04.cnf , deadline. Restarts: 400
uf250-04.cnf , deadline. Restarts: 400
uf250-04.cnf , deadline. Restarts: 400
uf250-04.cnf fulfilled No. of Restarts: 57 No. of Flips: 2961 time to process: 0 seconds.
uf250-04.cnf , deadline. Restarts: 400
uf250-04.cnf , deadline. Restarts: 400
uf250-04.cnf fulfilled No. of Restarts: 179 No. of Flips: 4981 time to process: 0 seconds.
uf250-04.cnf , deadline. Restarts: 400
uf250-04.cnf , deadline. Restarts: 400
uf250-04.cnf , deadline. Restarts: 400
uf250-04.cnf , deadline. Restarts: 400
uf250-04.cnf , deadline. Restarts: 400
uf250-04.cnf , deadline. Restarts: 400
uf250-04.cnf , deadline. Restarts: 400
uf250-04.cnf , deadline. Restarts: 400
uf250-04.cnf , deadline. Restarts: 400
uf250-04.cnf , deadline. Restarts: 400
uf250-04.cnf , deadline. Restarts: 400
uf250-04.cnf , deadline. Restarts: 400
uf250-04.cnf , deadline. Restarts: 400
uf250-04.cnf , deadline. Restarts: 400
uf250-04.cnf , deadline. Restarts: 400
uf250-04.cnf , deadline. Restarts: 400
uf250-04.cnf , deadline. Restarts: 400
uf250-04.cnf fulfilled No. of Restarts: 383 No. of Flips: 1102 time to process: 1 seconds.
uf250-04.cnf , deadline. Restarts: 400
uf250-04.cnf , deadline. Restarts: 400
uf250-04.cnf fulfilled No. of Restarts: 268 No. of Flips: 2433 time to process: 1 seconds.
uf250-04.cnf , deadline. Restarts: 400
uf250-04.cnf fulfilled No. of Restarts: 265 No. of Flips: 1911 time to process: 1 seconds.
uf250-04.cnf , deadline. Restarts: 400
uf250-04.cnf , deadline. Restarts: 400
uf250-04.cnf , deadline. Restarts: 400
uf250-04.cnf , deadline. Restarts: 400
uf250-04.cnf fulfilled No. of Restarts: 310 No. of Flips: 1538 time to process: 1 seconds.
uf250-04.cnf fulfilled No. of Restarts: 124 No. of Flips: 1950 time to process: 0 seconds.
uf250-04.cnf , deadline. Restarts: 400
uf250-04.cnf , deadline. Restarts: 400
uf250-04.cnf , deadline. Restarts: 400
uf250-04.cnf , deadline. Restarts: 400
uf250-04.cnf , deadline. Restarts: 400
uf250-04.cnf , deadline. Restarts: 400
uf250-04.cnf , deadline. Restarts: 400
uf250-04.cnf fulfilled No. of Restarts: 309 No. of Flips: 2559 time to process: 1 seconds.
uf250-04.cnf , deadline. Restarts: 400
uf250-04.cnf , deadline. Restarts: 400
uf250-04.cnf , deadline. Restarts: 400
uf250-04.cnf fulfilled No. of Restarts: 386 No. of Flips: 1179 time to process: 1 seconds.
uf250-04.cnf , deadline. Restarts: 400
uf250-04.cnf , deadline. Restarts: 400
uf250-04.cnf , deadline. Restarts: 400
uf250-04.cnf fulfilled No. of Restarts: 257 No. of Flips: 3065 time to process: 1 seconds.
uf250-04.cnf fulfilled No. of Restarts: 79 No. of Flips: 4340 time to process: 0 seconds.
uf250-04.cnf , deadline. Restarts: 400
uf250-04.cnf , deadline. Restarts: 400
uf250-04.cnf fulfilled No. of Restarts: 296 No. of Flips: 2452 time to process: 1 seconds.
uf250-04.cnf , deadline. Restarts: 400
uf250-04.cnf , deadline. Restarts: 400
uf250-04.cnf , deadline. Restarts: 400
uf250-04.cnf , deadline. Restarts: 400
uf250-04.cnf , deadline. Restarts: 400
uf250-04.cnf , deadline. Restarts: 400
uf250-04.cnf , deadline. Restarts: 400
uf250-04.cnf , deadline. Restarts: 400
uf250-04.cnf , deadline. Restarts: 400
uf250-04.cnf , deadline. Restarts: 400
uf250-04.cnf , deadline. Restarts: 400
uf250-04.cnf , deadline. Restarts: 400
uf250-04.cnf , deadline. Restarts: 400
uf250-04.cnf , deadline. Restarts: 400
uf250-04.cnf , deadline. Restarts: 400
uf250-04.cnf , deadline. Restarts: 400
uf250-04.cnf , deadline. Restarts: 400
uf250-04.cnf , deadline. Restarts: 400
uf250-04.cnf , deadline. Restarts: 400
uf250-04.cnf , deadline. Restarts: 400
uf250-04.cnf fulfilled No. of Restarts: 359 No. of Flips: 955 time to process: 1 seconds.
uf250-04.cnf fulfilled No. of Restarts: 325 No. of Flips: 2855 time to process: 1 seconds.
uf250-04.cnf , deadline. Restarts: 400
uf250-04.cnf fulfilled No. of Restarts: 377 No. of Flips: 4271 time to process: 1 seconds.
uf250-04.cnf , deadline. Restarts: 400
uf250-04.cnf , deadline. Restarts: 400
uf250-04.cnf , deadline. Restarts: 400
uf250-04.cnf , deadline. Restarts: 400
uf250-04.cnf , deadline. Restarts: 400
uf250-04.cnf , deadline. Restarts: 400
uf250-04.cnf fulfilled No. of Restarts: 376 No. of Flips: 4640 time to process: 1 seconds.
uf250-04.cnf , deadline. Restarts: 400
uf250-04.cnf fulfilled No. of Restarts: 74 No. of Flips: 2942 time to process: 0 seconds.
uf250-04.cnf fulfilled No. of Restarts: 347 No. of Flips: 4511 time to process: 1 seconds.
uf250-04.cnf , deadline. Restarts: 400
uf250-04.cnf , deadline. Restarts: 400
uf250-04.cnf , deadline. Restarts: 400
uf250-04.cnf , deadline. Restarts: 400
uf250-04.cnf , deadline. Restarts: 400
uf250-04.cnf , deadline. Restarts: 400
uf250-04.cnf , deadline. Restarts: 400
uf250-04.cnf , deadline. Restarts: 400
uf250-04.cnf fulfilled No. of Restarts: 123 No. of Flips: 2565 time to process: 0 seconds.
uf250-04.cnf , deadline. Restarts: 400
uf250-04.cnf , deadline. Restarts: 400
uf250-04.cnf , deadline. Restarts: 400
uf250-04.cnf , deadline. Restarts: 400
uf250-04.cnf , deadline. Restarts: 400
uf250-04.cnf fulfilled No. of Restarts: 34 No. of Flips: 4325 time to process: 0 seconds.
uf250-04.cnf , deadline. Restarts: 400
uf250-04.cnf fulfilled No. of Restarts: 31 No. of Flips: 2651 time to process: 0 seconds.
uf250-04.cnf , deadline. Restarts: 400
uf250-04.cnf , deadline. Restarts: 400
uf250-04.cnf , deadline. Restarts: 400
uf250-04.cnf , deadline. Restarts: 400
uf250-04.cnf fulfilled No. of Restarts: 193 No. of Flips: 2620 time to process: 0 seconds.
uf250-04.cnf , deadline. Restarts: 400
uf250-04.cnf , deadline. Restarts: 400
uf250-04.cnf , deadline. Restarts: 400
uf250-04.cnf , deadline. Restarts: 400
uf250-04.cnf , deadline. Restarts: 400
uf250-04.cnf , deadline. Restarts: 400
uf250-04.cnf , deadline. Restarts: 400
uf250-04.cnf , deadline. Restarts: 400
uf250-04.cnf , deadline. Restarts: 400
uf250-04.cnf , deadline. Restarts: 400
uf250-04.cnf , deadline. Restarts: 400
uf250-04.cnf , deadline. Restarts: 400
uf250-04.cnf , deadline. Restarts: 400
uf250-04.cnf fulfilled No. of Restarts: 0 No. of Flips: 3571 time to process: 0 seconds.
uf250-04.cnf , deadline. Restarts: 400
uf250-04.cnf , deadline. Restarts: 400
uf250-04.cnf , deadline. Restarts: 400
uf250-04.cnf , deadline. Restarts: 400
uf250-04.cnf , deadline. Restarts: 400
uf250-04.cnf , deadline. Restarts: 400
uf250-04.cnf , deadline. Restarts: 400
uf250-04.cnf , deadline. Restarts: 400
uf250-04.cnf , deadline. Restarts: 400
uf250-04.cnf , deadline. Restarts: 400
uf250-04.cnf , deadline. Restarts: 400
uf250-04.cnf , deadline. Restarts: 400
uf250-04.cnf , deadline. Restarts: 400
uf250-04.cnf , deadline. Restarts: 400
uf250-04.cnf , deadline. Restarts: 400
uf250-04.cnf , deadline. Restarts: 400
uf250-04.cnf , deadline. Restarts: 400
uf250-04.cnf , deadline. Restarts: 400
uf250-04.cnf , deadline. Restarts: 400
uf250-04.cnf fulfilled No. of Restarts: 156 No. of Flips: 605 time to process: 0 seconds.
uf250-04.cnf , deadline. Restarts: 400
uf250-04.cnf , deadline. Restarts: 400
uf250-04.cnf , deadline. Restarts: 400
uf250-04.cnf fulfilled No. of Restarts: 98 No. of Flips: 4336 time to process: 0 seconds.
uf250-04.cnf , deadline. Restarts: 400
uf250-04.cnf , deadline. Restarts: 400
uf250-04.cnf , deadline. Restarts: 400
uf250-04.cnf , deadline. Restarts: 400
uf250-04.cnf fulfilled No. of Restarts: 225 No. of Flips: 1391 time to process: 0 seconds.
uf250-04.cnf , deadline. Restarts: 400
uf250-04.cnf , deadline. Restarts: 400
uf250-04.cnf , deadline. Restarts: 400
uf250-04.cnf , deadline. Restarts: 400
uf250-04.cnf , deadline. Restarts: 400
uf250-04.cnf , deadline. Restarts: 400
uf250-04.cnf , deadline. Restarts: 400
uf250-04.cnf , deadline. Restarts: 400
uf250-04.cnf , deadline. Restarts: 400
uf250-04.cnf , deadline. Restarts: 400
uf250-04.cnf , deadline. Restarts: 400
uf250-04.cnf , deadline. Restarts: 400
uf250-04.cnf , deadline. Restarts: 400
uf250-04.cnf , deadline. Restarts: 400
uf250-04.cnf fulfilled No. of Restarts: 146 No. of Flips: 2538 time to process: 0 seconds.
uf250-04.cnf , deadline. Restarts: 400
uf250-04.cnf , deadline. Restarts: 400
uf250-04.cnf , deadline. Restarts: 400
uf250-04.cnf , deadline. Restarts: 400
uf250-04.cnf , deadline. Restarts: 400
uf250-04.cnf , deadline. Restarts: 400
uf250-04.cnf fulfilled No. of Restarts: 352 No. of Flips: 2786 time to process: 1 seconds.
uf250-04.cnf , deadline. Restarts: 400
uf250-04.cnf , deadline. Restarts: 400
uf250-04.cnf , deadline. Restarts: 400
uf250-04.cnf , deadline. Restarts: 400
uf250-04.cnf , deadline. Restarts: 400
uf250-04.cnf , deadline. Restarts: 400
uf250-04.cnf , deadline. Restarts: 400
uf250-04.cnf , deadline. Restarts: 400
uf250-04.cnf , deadline. Restarts: 400
uf250-04.cnf , deadline. Restarts: 400
uf250-04.cnf , deadline. Restarts: 400
uf250-04.cnf , deadline. Restarts: 400
uf250-04.cnf , deadline. Restarts: 400
uf250-04.cnf , deadline. Restarts: 400
uf250-04.cnf , deadline. Restarts: 400
uf250-04.cnf , deadline. Restarts: 400
uf250-04.cnf fulfilled No. of Restarts: 380 No. of Flips: 4493 time to process: 1 seconds.
uf250-04.cnf , deadline. Restarts: 400
uf250-04.cnf , deadline. Restarts: 400
uf250-04.cnf fulfilled No. of Restarts: 58 No. of Flips: 1727 time to process: 0 seconds.
uf250-04.cnf , deadline. Restarts: 400
uf250-04.cnf , deadline. Restarts: 400
uf250-04.cnf , deadline. Restarts: 400
uf250-04.cnf , deadline. Restarts: 400
uf250-04.cnf , deadline. Restarts: 400
uf250-04.cnf , deadline. Restarts: 400
uf250-04.cnf , deadline. Restarts: 400
uf250-04.cnf , deadline. Restarts: 400
uf250-04.cnf , deadline. Restarts: 400
uf250-04.cnf fulfilled No. of Restarts: 182 No. of Flips: 3446 time to process: 0 seconds.
uf250-04.cnf , deadline. Restarts: 400
uf250-04.cnf , deadline. Restarts: 400
uf250-04.cnf , deadline. Restarts: 400
uf250-04.cnf , deadline. Restarts: 400
uf250-04.cnf , deadline. Restarts: 400
uf250-04.cnf , deadline. Restarts: 400
uf250-04.cnf , deadline. Restarts: 400
uf250-04.cnf , deadline. Restarts: 400
uf250-04.cnf , deadline. Restarts: 400
uf250-04.cnf , deadline. Restarts: 400
uf250-04.cnf , deadline. Restarts: 400
uf250-04.cnf , deadline. Restarts: 400
uf250-04.cnf , deadline. Restarts: 400
uf250-04.cnf , deadline. Restarts: 400
uf250-04.cnf , deadline. Restarts: 400
uf250-04.cnf , deadline. Restarts: 400
uf250-04.cnf , deadline. Restarts: 400
uf250-04.cnf , deadline. Restarts: 400
uf250-04.cnf , deadline. Restarts: 400
uf250-04.cnf , deadline. Restarts: 400
uf250-04.cnf , deadline. Restarts: 400
uf250-04.cnf , deadline. Restarts: 400
uf250-04.cnf , deadline. Restarts: 400
uf250-04.cnf , deadline. Restarts: 400
uf250-04.cnf , deadline. Restarts: 400
uf250-04.cnf , deadline. Restarts: 400
uf250-04.cnf , deadline. Restarts: 400
uf250-04.cnf , deadline. Restarts: 400
uf250-04.cnf , deadline. Restarts: 400
uf250-04.cnf , deadline. Restarts: 400
uf250-04.cnf fulfilled No. of Restarts: 395 No. of Flips: 4232 time to process: 1 seconds.
uf250-04.cnf fulfilled No. of Restarts: 367 No. of Flips: 717 time to process: 1 seconds.
uf250-04.cnf , deadline. Restarts: 400
uf250-04.cnf , deadline. Restarts: 400
uf250-04.cnf , deadline. Restarts: 400
uf250-04.cnf , deadline. Restarts: 400
uf250-04.cnf fulfilled No. of Restarts: 211 No. of Flips: 2423 time to process: 0 seconds.
uf250-04.cnf , deadline. Restarts: 400
uf250-04.cnf , deadline. Restarts: 400
uf250-04.cnf , deadline. Restarts: 400
uf250-04.cnf , deadline. Restarts: 400
uf250-04.cnf , deadline. Restarts: 400
uf250-04.cnf , deadline. Restarts: 400
uf250-04.cnf , deadline. Restarts: 400
uf250-04.cnf , deadline. Restarts: 400
uf250-04.cnf , deadline. Restarts: 400
uf250-04.cnf , deadline. Restarts: 400
uf250-04.cnf , deadline. Restarts: 400
uf250-04.cnf , deadline. Restarts: 400
uf250-04.cnf , deadline. Restarts: 400
uf250-04.cnf , deadline. Restarts: 400
uf250-04.cnf , deadline. Restarts: 400
uf250-04.cnf , deadline. Restarts: 400
uf250-04.cnf , deadline. Restarts: 400
uf250-04.cnf fulfilled No. of Restarts: 155 No. of Flips: 1452 time to process: 0 seconds.
uf250-04.cnf , deadline. Restarts: 400
uf250-04.cnf , deadline. Restarts: 400
uf250-04.cnf , deadline. Restarts: 400
uf250-04.cnf , deadline. Restarts: 400
uf250-04.cnf , deadline. Restarts: 400
uf250-04.cnf , deadline. Restarts: 400
uf250-04.cnf , deadline. Restarts: 400
uf250-04.cnf , deadline. Restarts: 400
uf250-04.cnf , deadline. Restarts: 400
uf250-04.cnf , deadline. Restarts: 400
uf250-04.cnf , deadline. Restarts: 400
uf250-04.cnf , deadline. Restarts: 400
uf250-04.cnf , deadline. Restarts: 400
uf250-04.cnf , deadline. Restarts: 400
uf250-04.cnf , deadline. Restarts: 400
uf250-04.cnf , deadline. Restarts: 400
uf250-04.cnf , deadline. Restarts: 400
uf250-04.cnf , deadline. Restarts: 400
uf250-04.cnf , deadline. Restarts: 400
uf250-04.cnf , deadline. Restarts: 400
uf250-04.cnf , deadline. Restarts: 400
uf250-04.cnf , deadline. Restarts: 400
uf250-04.cnf , deadline. Restarts: 400
uf250-04.cnf , deadline. Restarts: 400
uf250-04.cnf , deadline. Restarts: 400
uf250-04.cnf , deadline. Restarts: 400
uf250-04.cnf , deadline. Restarts: 400
uf250-04.cnf , deadline. Restarts: 400
uf250-04.cnf , deadline. Restarts: 400
uf250-04.cnf , deadline. Restarts: 400
uf250-04.cnf , deadline. Restarts: 400
uf250-04.cnf , deadline. Restarts: 400
uf250-04.cnf , deadline. Restarts: 400
uf250-04.cnf , deadline. Restarts: 400
uf250-04.cnf , deadline. Restarts: 400
uf250-04.cnf , deadline. Restarts: 400
uf250-04.cnf , deadline. Restarts: 400
uf250-04.cnf , deadline. Restarts: 400
uf250-04.cnf , deadline. Restarts: 400
uf250-04.cnf , deadline. Restarts: 400
uf250-04.cnf , deadline. Restarts: 400
uf250-04.cnf , deadline. Restarts: 400
uf250-04.cnf , deadline. Restarts: 400
uf250-04.cnf , deadline. Restarts: 400
uf250-04.cnf , deadline. Restarts: 400
uf250-04.cnf , deadline. Restarts: 400
uf250-04.cnf , deadline. Restarts: 400
uf250-04.cnf , deadline. Restarts: 400
uf250-04.cnf , deadline. Restarts: 400
uf250-04.cnf , deadline. Restarts: 400
uf250-04.cnf fulfilled No. of Restarts: 226 No. of Flips: 2106 time to process: 0 seconds.
uf250-04.cnf , deadline. Restarts: 400
uf250-04.cnf fulfilled No. of Restarts: 38 No. of Flips: 1871 time to process: 0 seconds.
uf250-04.cnf , deadline. Restarts: 400
uf250-04.cnf , deadline. Restarts: 400
uf250-04.cnf , deadline. Restarts: 400
uf250-04.cnf , deadline. Restarts: 400
uf250-04.cnf , deadline. Restarts: 400
uf250-04.cnf fulfilled No. of Restarts: 299 No. of Flips: 4870 time to process: 1 seconds.
uf250-04.cnf , deadline. Restarts: 400
uf250-04.cnf , deadline. Restarts: 400
uf250-04.cnf , deadline. Restarts: 400
uf250-04.cnf , deadline. Restarts: 400
uf250-04.cnf fulfilled No. of Restarts: 4 No. of Flips: 2333 time to process: 0 seconds.
uf250-04.cnf , deadline. Restarts: 400
uf250-04.cnf , deadline. Restarts: 400
uf250-04.cnf , deadline. Restarts: 400
uf250-04.cnf , deadline. Restarts: 400
uf250-04.cnf , deadline. Restarts: 400
uf250-04.cnf , deadline. Restarts: 400
uf250-04.cnf , deadline. Restarts: 400
uf250-04.cnf , deadline. Restarts: 400
uf250-04.cnf , deadline. Restarts: 400
uf250-04.cnf , deadline. Restarts: 400
uf250-04.cnf , deadline. Restarts: 400
uf250-04.cnf , deadline. Restarts: 400
uf250-04.cnf , deadline. Restarts: 400
uf250-04.cnf , deadline. Restarts: 400
uf250-04.cnf , deadline. Restarts: 400
uf250-04.cnf , deadline. Restarts: 400
uf250-04.cnf , deadline. Restarts: 400
uf250-04.cnf , deadline. Restarts: 400
uf250-04.cnf , deadline. Restarts: 400
uf250-04.cnf , deadline. Restarts: 400
uf250-04.cnf , deadline. Restarts: 400
uf250-04.cnf , deadline. Restarts: 400
uf250-04.cnf , deadline. Restarts: 400
uf250-04.cnf , deadline. Restarts: 400
uf250-04.cnf , deadline. Restarts: 400
uf250-04.cnf fulfilled No. of Restarts: 320 No. of Flips: 4599 time to process: 1 seconds.
uf250-04.cnf , deadline. Restarts: 400
uf250-04.cnf , deadline. Restarts: 400
uf250-04.cnf , deadline. Restarts: 400
uf250-04.cnf , deadline. Restarts: 400
uf250-04.cnf , deadline. Restarts: 400
uf250-04.cnf , deadline. Restarts: 400
uf250-04.cnf , deadline. Restarts: 400
uf250-04.cnf , deadline. Restarts: 400
uf250-04.cnf , deadline. Restarts: 400
uf250-04.cnf , deadline. Restarts: 400
uf250-04.cnf , deadline. Restarts: 400
uf250-04.cnf , deadline. Restarts: 400
uf250-04.cnf , deadline. Restarts: 400
uf250-04.cnf , deadline. Restarts: 400
uf250-04.cnf , deadline. Restarts: 400
uf250-04.cnf , deadline. Restarts: 400
uf250-04.cnf fulfilled No. of Restarts: 397 No. of Flips: 3353 time to process: 1 seconds.
uf250-04.cnf , deadline. Restarts: 400
uf250-04.cnf , deadline. Restarts: 400
uf250-04.cnf , deadline. Restarts: 400
uf250-04.cnf , deadline. Restarts: 400
uf250-04.cnf , deadline. Restarts: 400
uf250-04.cnf , deadline. Restarts: 400
uf250-04.cnf , deadline. Restarts: 400
uf250-04.cnf , deadline. Restarts: 400
uf250-04.cnf , deadline. Restarts: 400
uf250-04.cnf , deadline. Restarts: 400
uf250-04.cnf fulfilled No. of Restarts: 170 No. of Flips: 2478 time to process: 0 seconds.
uf250-04.cnf , deadline. Restarts: 400
uf250-04.cnf , deadline. Restarts: 400
uf250-04.cnf , deadline. Restarts: 400
uf250-04.cnf , deadline. Restarts: 400
uf250-04.cnf , deadline. Restarts: 400
uf250-04.cnf , deadline. Restarts: 400
uf250-04.cnf , deadline. Restarts: 400
uf250-04.cnf , deadline. Restarts: 400
uf250-04.cnf , deadline. Restarts: 400
uf250-04.cnf , deadline. Restarts: 400
uf250-04.cnf , deadline. Restarts: 400
uf250-04.cnf fulfilled No. of Restarts: 94 No. of Flips: 4072 time to process: 0 seconds.
uf250-04.cnf fulfilled No. of Restarts: 169 No. of Flips: 2206 time to process: 0 seconds.
uf250-04.cnf , deadline. Restarts: 400
uf250-04.cnf , deadline. Restarts: 400
uf250-04.cnf , deadline. Restarts: 400
uf250-04.cnf , deadline. Restarts: 400
uf250-04.cnf , deadline. Restarts: 400
uf250-04.cnf , deadline. Restarts: 400
uf250-04.cnf , deadline. Restarts: 400
uf250-04.cnf , deadline. Restarts: 400
uf250-04.cnf , deadline. Restarts: 400
uf250-04.cnf , deadline. Restarts: 400
uf250-04.cnf , deadline. Restarts: 400
uf250-04.cnf , deadline. Restarts: 400
uf250-04.cnf , deadline. Restarts: 400
uf250-04.cnf , deadline. Restarts: 400
uf250-04.cnf , deadline. Restarts: 400
uf250-04.cnf , deadline. Restarts: 400
uf250-04.cnf , deadline. Restarts: 400
uf250-04.cnf , deadline. Restarts: 400
uf250-04.cnf , deadline. Restarts: 400
uf250-04.cnf , deadline. Restarts: 400
uf250-04.cnf , deadline. Restarts: 400
uf250-04.cnf , deadline. Restarts: 400
uf250-04.cnf fulfilled No. of Restarts: 394 No. of Flips: 2165 time to process: 1 seconds.
uf250-04.cnf , deadline. Restarts: 400
uf250-04.cnf , deadline. Restarts: 400
uf250-04.cnf , deadline. Restarts: 400
uf250-04.cnf , deadline. Restarts: 400
uf250-04.cnf , deadline. Restarts: 400
uf250-04.cnf , deadline. Restarts: 400
uf250-04.cnf , deadline. Restarts: 400
uf250-04.cnf , deadline. Restarts: 400
uf250-04.cnf , deadline. Restarts: 400
uf250-04.cnf , deadline. Restarts: 400
uf250-04.cnf , deadline. Restarts: 400
uf250-04.cnf , deadline. Restarts: 400
uf250-04.cnf , deadline. Restarts: 400
uf250-04.cnf , deadline. Restarts: 400
uf250-04.cnf , deadline. Restarts: 400
uf250-04.cnf , deadline. Restarts: 400
uf250-04.cnf , deadline. Restarts: 400
uf250-04.cnf , deadline. Restarts: 400
uf250-04.cnf , deadline. Restarts: 400
uf250-04.cnf , deadline. Restarts: 400
uf250-04.cnf , deadline. Restarts: 400
uf250-04.cnf , deadline. Restarts: 400
uf250-04.cnf , deadline. Restarts: 400
uf250-04.cnf , deadline. Restarts: 400
uf250-04.cnf , deadline. Restarts: 400
uf250-04.cnf fulfilled No. of Restarts: 131 No. of Flips: 4896 time to process: 0 seconds.
uf250-04.cnf , deadline. Restarts: 400
uf250-04.cnf , deadline. Restarts: 400
uf250-04.cnf , deadline. Restarts: 400
uf250-04.cnf , deadline. Restarts: 400
uf250-04.cnf , deadline. Restarts: 400
uf250-04.cnf fulfilled No. of Restarts: 318 No. of Flips: 3227 time to process: 1 seconds.
uf250-04.cnf fulfilled No. of Restarts: 70 No. of Flips: 3299 time to process: 0 seconds.
uf250-04.cnf fulfilled No. of Restarts: 213 No. of Flips: 3465 time to process: 0 seconds.
uf250-04.cnf , deadline. Restarts: 400
uf250-04.cnf , deadline. Restarts: 400
uf250-04.cnf , deadline. Restarts: 400
uf250-04.cnf , deadline. Restarts: 400
uf250-04.cnf , deadline. Restarts: 400
uf250-04.cnf , deadline. Restarts: 400
uf250-04.cnf , deadline. Restarts: 400
uf250-04.cnf , deadline. Restarts: 400
uf250-04.cnf , deadline. Restarts: 400
uf250-04.cnf , deadline. Restarts: 400
uf250-04.cnf , deadline. Restarts: 400
uf250-04.cnf , deadline. Restarts: 400
uf250-04.cnf , deadline. Restarts: 400
uf250-04.cnf , deadline. Restarts: 400
uf250-04.cnf , deadline. Restarts: 400
uf250-04.cnf , deadline. Restarts: 400
uf250-04.cnf , deadline. Restarts: 400
uf250-04.cnf , deadline. Restarts: 400
uf250-04.cnf , deadline. Restarts: 400
uf250-04.cnf , deadline. Restarts: 400
uf250-04.cnf , deadline. Restarts: 400
uf250-04.cnf , deadline. Restarts: 400
uf250-04.cnf , deadline. Restarts: 400
uf250-04.cnf , deadline. Restarts: 400
uf250-04.cnf , deadline. Restarts: 400
uf250-04.cnf , deadline. Restarts: 400
uf250-04.cnf , deadline. Restarts: 400
uf250-04.cnf , deadline. Restarts: 400
uf250-04.cnf , deadline. Restarts: 400
uf250-04.cnf , deadline. Restarts: 400
uf250-04.cnf , deadline. Restarts: 400
uf250-04.cnf fulfilled No. of Restarts: 365 No. of Flips: 4135 time to process: 1 seconds.
uf250-04.cnf , deadline. Restarts: 400
uf250-04.cnf , deadline. Restarts: 400
uf250-04.cnf , deadline. Restarts: 400
uf250-04.cnf , deadline. Restarts: 400
uf250-04.cnf , deadline. Restarts: 400
uf250-04.cnf , deadline. Restarts: 400
uf250-04.cnf , deadline. Restarts: 400
uf250-04.cnf , deadline. Restarts: 400
uf250-04.cnf , deadline. Restarts: 400
uf250-04.cnf fulfilled No. of Restarts: 69 No. of Flips: 4898 time to process: 0 seconds.
uf250-04.cnf , deadline. Restarts: 400
uf250-04.cnf , deadline. Restarts: 400
uf250-04.cnf fulfilled No. of Restarts: 159 No. of Flips: 2416 time to process: 0 seconds.
uf250-04.cnf , deadline. Restarts: 400
uf250-04.cnf , deadline. Restarts: 400
uf250-04.cnf , deadline. Restarts: 400
uf250-04.cnf , deadline. Restarts: 400
uf250-04.cnf , deadline. Restarts: 400
uf250-04.cnf , deadline. Restarts: 400
uf250-04.cnf , deadline. Restarts: 400
uf250-04.cnf , deadline. Restarts: 400
uf250-04.cnf , deadline. Restarts: 400
uf250-04.cnf , deadline. Restarts: 400
uf250-04.cnf , deadline. Restarts: 400
uf250-04.cnf , deadline. Restarts: 400
uf250-04.cnf , deadline. Restarts: 400
uf250-04.cnf , deadline. Restarts: 400
uf250-04.cnf , deadline. Restarts: 400
uf250-04.cnf , deadline. Restarts: 400
uf250-04.cnf , deadline. Restarts: 400
uf250-04.cnf , deadline. Restarts: 400
uf250-04.cnf , deadline. Restarts: 400
uf250-04.cnf fulfilled No. of Restarts: 298 No. of Flips: 4096 time to process: 1 seconds.
uf250-04.cnf , deadline. Restarts: 400
uf250-04.cnf , deadline. Restarts: 400
uf250-04.cnf , deadline. Restarts: 400
uf250-04.cnf , deadline. Restarts: 400
uf250-04.cnf , deadline. Restarts: 400
uf250-04.cnf , deadline. Restarts: 400
uf250-04.cnf , deadline. Restarts: 400
uf250-04.cnf , deadline. Restarts: 400
uf250-04.cnf , deadline. Restarts: 400
uf250-04.cnf , deadline. Restarts: 400
uf250-04.cnf , deadline. Restarts: 400
uf250-04.cnf , deadline. Restarts: 400
uf250-04.cnf , deadline. Restarts: 400
uf250-04.cnf , deadline. Restarts: 400
uf250-04.cnf , deadline. Restarts: 400
uf250-04.cnf , deadline. Restarts: 400
uf250-04.cnf , deadline. Restarts: 400
uf250-04.cnf fulfilled No. of Restarts: 262 No. of Flips: 3452 time to process: 1 seconds.
uf250-04.cnf , deadline. Restarts: 400
uf250-04.cnf , deadline. Restarts: 400
uf250-04.cnf , deadline. Restarts: 400
uf250-04.cnf , deadline. Restarts: 400
uf250-04.cnf , deadline. Restarts: 400
uf250-04.cnf , deadline. Restarts: 400
uf250-04.cnf fulfilled No. of Restarts: 264 No. of Flips: 1721 time to process: 1 seconds.
uf250-04.cnf , deadline. Restarts: 400
uf250-04.cnf , deadline. Restarts: 400
uf250-04.cnf , deadline. Restarts: 400
uf250-04.cnf , deadline. Restarts: 400
uf250-04.cnf , deadline. Restarts: 400
uf250-04.cnf , deadline. Restarts: 400
uf250-04.cnf , deadline. Restarts: 400
uf250-04.cnf , deadline. Restarts: 400
uf250-04.cnf , deadline. Restarts: 400
uf250-04.cnf , deadline. Restarts: 400
uf250-04.cnf , deadline. Restarts: 400
uf250-04.cnf , deadline. Restarts: 400
uf250-04.cnf , deadline. Restarts: 400
uf250-04.cnf , deadline. Restarts: 400
uf250-04.cnf , deadline. Restarts: 400
uf250-04.cnf , deadline. Restarts: 400
uf250-04.cnf , deadline. Restarts: 400
uf250-04.cnf , deadline. Restarts: 400
uf250-04.cnf fulfilled No. of Restarts: 61 No. of Flips: 1943 time to process: 0 seconds.
uf250-04.cnf , deadline. Restarts: 400
uf250-04.cnf , deadline. Restarts: 400
uf250-04.cnf , deadline. Restarts: 400
uf250-04.cnf , deadline. Restarts: 400
uf250-04.cnf , deadline. Restarts: 400
uf250-04.cnf , deadline. Restarts: 400
uf250-04.cnf , deadline. Restarts: 400
uf250-04.cnf , deadline. Restarts: 400
uf250-04.cnf , deadline. Restarts: 400
uf250-04.cnf , deadline. Restarts: 400
uf250-04.cnf , deadline. Restarts: 400
uf250-04.cnf , deadline. Restarts: 400
uf250-04.cnf , deadline. Restarts: 400
uf250-04.cnf , deadline. Restarts: 400
uf250-04.cnf , deadline. Restarts: 400
uf250-04.cnf , deadline. Restarts: 400
uf250-04.cnf fulfilled No. of Restarts: 310 No. of Flips: 4578 time to process: 1 seconds.
uf250-04.cnf , deadline. Restarts: 400
uf250-04.cnf , deadline. Restarts: 400
uf250-04.cnf , deadline. Restarts: 400
uf250-04.cnf , deadline. Restarts: 400
uf250-04.cnf , deadline. Restarts: 400
uf250-04.cnf , deadline. Restarts: 400
uf250-04.cnf , deadline. Restarts: 400
uf250-04.cnf , deadline. Restarts: 400
uf250-04.cnf , deadline. Restarts: 400
uf250-04.cnf , deadline. Restarts: 400
uf250-04.cnf , deadline. Restarts: 400
uf250-04.cnf , deadline. Restarts: 400
uf250-04.cnf , deadline. Restarts: 400
uf250-04.cnf fulfilled No. of Restarts: 262 No. of Flips: 1239 time to process: 0 seconds.
uf250-04.cnf , deadline. Restarts: 400
uf250-04.cnf , deadline. Restarts: 400
uf250-04.cnf , deadline. Restarts: 400
uf250-04.cnf , deadline. Restarts: 400
uf250-04.cnf , deadline. Restarts: 400
uf250-04.cnf , deadline. Restarts: 400
uf250-04.cnf , deadline. Restarts: 400
uf250-04.cnf , deadline. Restarts: 400
uf250-04.cnf fulfilled No. of Restarts: 72 No. of Flips: 4984 time to process: 0 seconds.
uf250-04.cnf , deadline. Restarts: 400
uf250-04.cnf fulfilled No. of Restarts: 87 No. of Flips: 2695 time to process: 0 seconds.
uf250-04.cnf , deadline. Restarts: 400
uf250-04.cnf , deadline. Restarts: 400
uf250-04.cnf , deadline. Restarts: 400
uf250-04.cnf , deadline. Restarts: 400
uf250-04.cnf , deadline. Restarts: 400
uf250-04.cnf , deadline. Restarts: 400
uf250-04.cnf , deadline. Restarts: 400
uf250-04.cnf , deadline. Restarts: 400
uf250-04.cnf , deadline. Restarts: 400
uf250-04.cnf , deadline. Restarts: 400
uf250-04.cnf , deadline. Restarts: 400
uf250-04.cnf , deadline. Restarts: 400
uf250-04.cnf , deadline. Restarts: 400
uf250-04.cnf , deadline. Restarts: 400
uf250-04.cnf , deadline. Restarts: 400
uf250-04.cnf , deadline. Restarts: 400
uf250-04.cnf fulfilled No. of Restarts: 239 No. of Flips: 4867 time to process: 0 seconds.
uf250-04.cnf , deadline. Restarts: 400
uf250-04.cnf , deadline. Restarts: 400
uf250-04.cnf , deadline. Restarts: 400
uf250-04.cnf , deadline. Restarts: 400
uf250-04.cnf , deadline. Restarts: 400
uf250-04.cnf , deadline. Restarts: 400
uf250-04.cnf , deadline. Restarts: 400
uf250-04.cnf , deadline. Restarts: 400
uf250-04.cnf , deadline. Restarts: 400
uf250-04.cnf , deadline. Restarts: 400
uf250-04.cnf , deadline. Restarts: 400
uf250-04.cnf fulfilled No. of Restarts: 398 No. of Flips: 3888 time to process: 1 seconds.
uf250-04.cnf , deadline. Restarts: 400
uf250-04.cnf , deadline. Restarts: 400
uf250-04.cnf , deadline. Restarts: 400
uf250-04.cnf , deadline. Restarts: 400
uf250-04.cnf , deadline. Restarts: 400
uf250-04.cnf , deadline. Restarts: 400
uf250-04.cnf , deadline. Restarts: 400
uf250-04.cnf , deadline. Restarts: 400
uf250-04.cnf fulfilled No. of Restarts: 193 No. of Flips: 3752 time to process: 0 seconds.
uf250-04.cnf fulfilled No. of Restarts: 284 No. of Flips: 4390 time to process: 1 seconds.
uf250-04.cnf , deadline. Restarts: 400
uf250-04.cnf , deadline. Restarts: 400
uf250-04.cnf fulfilled No. of Restarts: 285 No. of Flips: 1158 time to process: 1 seconds.
uf250-04.cnf , deadline. Restarts: 400
uf250-04.cnf , deadline. Restarts: 400
uf250-04.cnf , deadline. Restarts: 400
uf250-04.cnf , deadline. Restarts: 400
uf250-04.cnf , deadline. Restarts: 400
uf250-04.cnf , deadline. Restarts: 400
uf250-04.cnf , deadline. Restarts: 400
uf250-04.cnf fulfilled No. of Restarts: 122 No. of Flips: 1834 time to process: 0 seconds.
uf250-04.cnf , deadline. Restarts: 400
uf250-04.cnf , deadline. Restarts: 400
uf250-04.cnf , deadline. Restarts: 400
uf250-04.cnf fulfilled No. of Restarts: 247 No. of Flips: 1896 time to process: 0 seconds.
uf250-04.cnf , deadline. Restarts: 400
uf250-04.cnf , deadline. Restarts: 400
uf250-04.cnf , deadline. Restarts: 400
uf250-04.cnf , deadline. Restarts: 400
uf250-04.cnf , deadline. Restarts: 400
uf250-04.cnf fulfilled No. of Restarts: 22 No. of Flips: 3194 time to process: 0 seconds.
uf250-04.cnf , deadline. Restarts: 400
uf250-04.cnf , deadline. Restarts: 400
uf250-04.cnf , deadline. Restarts: 400
uf250-04.cnf , deadline. Restarts: 400
uf250-04.cnf , deadline. Restarts: 400
uf250-04.cnf , deadline. Restarts: 400
uf250-04.cnf , deadline. Restarts: 400
uf250-04.cnf , deadline. Restarts: 400
uf250-04.cnf , deadline. Restarts: 400
uf250-04.cnf , deadline. Restarts: 400
uf250-04.cnf , deadline. Restarts: 400
uf250-04.cnf , deadline. Restarts: 400
uf250-04.cnf , deadline. Restarts: 400
uf250-04.cnf , deadline. Restarts: 400
uf250-04.cnf , deadline. Restarts: 400
uf250-04.cnf , deadline. Restarts: 400
uf250-04.cnf fulfilled No. of Restarts: 316 No. of Flips: 1549 time to process: 1 seconds.
uf250-04.cnf , deadline. Restarts: 400
uf250-04.cnf , deadline. Restarts: 400
uf250-04.cnf , deadline. Restarts: 400
uf250-04.cnf , deadline. Restarts: 400
uf250-04.cnf , deadline. Restarts: 400
uf250-04.cnf fulfilled No. of Restarts: 397 No. of Flips: 2123 time to process: 1 seconds.
uf250-04.cnf fulfilled No. of Restarts: 220 No. of Flips: 4133 time to process: 0 seconds.
uf250-04.cnf , deadline. Restarts: 400
uf250-04.cnf , deadline. Restarts: 400
uf250-04.cnf fulfilled No. of Restarts: 277 No. of Flips: 3056 time to process: 1 seconds.
uf250-04.cnf fulfilled No. of Restarts: 232 No. of Flips: 3161 time to process: 0 seconds.
uf250-04.cnf , deadline. Restarts: 400
uf250-04.cnf fulfilled No. of Restarts: 368 No. of Flips: 4033 time to process: 1 seconds.
uf250-04.cnf , deadline. Restarts: 400
uf250-04.cnf , deadline. Restarts: 400
uf250-04.cnf , deadline. Restarts: 400
uf250-04.cnf , deadline. Restarts: 400
uf250-04.cnf , deadline. Restarts: 400
uf250-04.cnf , deadline. Restarts: 400
uf250-04.cnf , deadline. Restarts: 400
uf250-04.cnf , deadline. Restarts: 400
uf250-04.cnf , deadline. Restarts: 400
uf250-04.cnf , deadline. Restarts: 400
uf250-04.cnf , deadline. Restarts: 400
uf250-04.cnf , deadline. Restarts: 400
uf250-04.cnf , deadline. Restarts: 400
uf250-04.cnf , deadline. Restarts: 400
uf250-04.cnf , deadline. Restarts: 400
uf250-04.cnf , deadline. Restarts: 400
uf250-04.cnf , deadline. Restarts: 400
uf250-04.cnf , deadline. Restarts: 400
uf250-04.cnf , deadline. Restarts: 400
uf250-04.cnf fulfilled No. of Restarts: 137 No. of Flips: 845 time to process: 0 seconds.
uf250-04.cnf , deadline. Restarts: 400
uf250-04.cnf , deadline. Restarts: 400
uf250-04.cnf , deadline. Restarts: 400
uf250-04.cnf , deadline. Restarts: 400
uf250-04.cnf fulfilled No. of Restarts: 44 No. of Flips: 4065 time to process: 0 seconds.
uf250-04.cnf , deadline. Restarts: 400
uf250-04.cnf , deadline. Restarts: 400
uf250-04.cnf , deadline. Restarts: 400
uf250-04.cnf , deadline. Restarts: 400
uf250-04.cnf , deadline. Restarts: 400
uf250-04.cnf , deadline. Restarts: 400
uf250-04.cnf , deadline. Restarts: 400
uf250-04.cnf , deadline. Restarts: 400
uf250-04.cnf fulfilled No. of Restarts: 154 No. of Flips: 2718 time to process: 0 seconds.
uf250-04.cnf fulfilled No. of Restarts: 55 No. of Flips: 1505 time to process: 0 seconds.
uf250-04.cnf , deadline. Restarts: 400
uf250-04.cnf fulfilled No. of Restarts: 23 No. of Flips: 3820 time to process: 0 seconds.
uf250-04.cnf , deadline. Restarts: 400
uf250-04.cnf , deadline. Restarts: 400
uf250-04.cnf fulfilled No. of Restarts: 212 No. of Flips: 1252 time to process: 0 seconds.
uf250-04.cnf fulfilled No. of Restarts: 174 No. of Flips: 4457 time to process: 0 seconds.
uf250-04.cnf , deadline. Restarts: 400
uf250-04.cnf fulfilled No. of Restarts: 107 No. of Flips: 3060 time to process: 0 seconds.
uf250-04.cnf , deadline. Restarts: 400
uf250-04.cnf , deadline. Restarts: 400
uf250-04.cnf fulfilled No. of Restarts: 252 No. of Flips: 2976 time to process: 1 seconds.
uf250-04.cnf , deadline. Restarts: 400
uf250-04.cnf , deadline. Restarts: 400
uf250-04.cnf , deadline. Restarts: 400
uf250-04.cnf , deadline. Restarts: 400
uf250-04.cnf , deadline. Restarts: 400
uf250-04.cnf , deadline. Restarts: 400
uf250-04.cnf , deadline. Restarts: 400
uf250-04.cnf , deadline. Restarts: 400
uf250-04.cnf , deadline. Restarts: 400
uf250-04.cnf , deadline. Restarts: 400
uf250-04.cnf , deadline. Restarts: 400
uf250-04.cnf fulfilled No. of Restarts: 340 No. of Flips: 4665 time to process: 1 seconds.
uf250-04.cnf fulfilled No. of Restarts: 290 No. of Flips: 1779 time to process: 1 seconds.
uf250-04.cnf fulfilled No. of Restarts: 188 No. of Flips: 1591 time to process: 0 seconds.
uf250-04.cnf , deadline. Restarts: 400
uf250-04.cnf , deadline. Restarts: 400
uf250-04.cnf , deadline. Restarts: 400
uf250-04.cnf , deadline. Restarts: 400
uf250-04.cnf , deadline. Restarts: 400
uf250-04.cnf , deadline. Restarts: 400
uf250-04.cnf , deadline. Restarts: 400
uf250-04.cnf , deadline. Restarts: 400
uf250-04.cnf , deadline. Restarts: 400
uf250-04.cnf , deadline. Restarts: 400
uf250-04.cnf , deadline. Restarts: 400
uf250-04.cnf , deadline. Restarts: 400
uf250-04.cnf , deadline. Restarts: 400
uf250-04.cnf , deadline. Restarts: 400
uf250-04.cnf , deadline. Restarts: 400
uf250-04.cnf fulfilled No. of Restarts: 392 No. of Flips: 2883 time to process: 1 seconds.
uf250-04.cnf , deadline. Restarts: 400
uf250-04.cnf , deadline. Restarts: 400
uf250-04.cnf , deadline. Restarts: 400
uf250-04.cnf , deadline. Restarts: 400
uf250-04.cnf , deadline. Restarts: 400
uf250-04.cnf , deadline. Restarts: 400
uf250-04.cnf , deadline. Restarts: 400
uf250-04.cnf , deadline. Restarts: 400
uf250-04.cnf , deadline. Restarts: 400
uf250-04.cnf , deadline. Restarts: 400
uf250-04.cnf , deadline. Restarts: 400
uf250-04.cnf , deadline. Restarts: 400
uf250-04.cnf , deadline. Restarts: 400
uf250-04.cnf , deadline. Restarts: 400
uf250-04.cnf , deadline. Restarts: 400
uf250-04.cnf , deadline. Restarts: 400
uf250-04.cnf , deadline. Restarts: 400
uf250-04.cnf , deadline. Restarts: 400
uf250-04.cnf , deadline. Restarts: 400
uf250-04.cnf fulfilled No. of Restarts: 51 No. of Flips: 4824 time to process: 0 seconds.
uf250-04.cnf , deadline. Restarts: 400
uf250-04.cnf , deadline. Restarts: 400
uf250-04.cnf , deadline. Restarts: 400
uf250-04.cnf , deadline. Restarts: 400
uf250-04.cnf , deadline. Restarts: 400
uf250-04.cnf , deadline. Restarts: 400
uf250-04.cnf , deadline. Restarts: 400
uf250-04.cnf , deadline. Restarts: 400
uf250-04.cnf , deadline. Restarts: 400
uf250-04.cnf , deadline. Restarts: 400
uf250-04.cnf , deadline. Restarts: 400
uf250-04.cnf , deadline. Restarts: 400
uf250-04.cnf , deadline. Restarts: 400
uf250-04.cnf , deadline. Restarts: 400
uf250-04.cnf , deadline. Restarts: 400
uf250-04.cnf , deadline. Restarts: 400
uf250-04.cnf , deadline. Restarts: 400
uf250-04.cnf fulfilled No. of Restarts: 224 No. of Flips: 3803 time to process: 0 seconds.
uf250-04.cnf , deadline. Restarts: 400
uf250-04.cnf , deadline. Restarts: 400
uf250-04.cnf fulfilled No. of Restarts: 131 No. of Flips: 4740 time to process: 0 seconds.
uf250-04.cnf , deadline. Restarts: 400
uf250-04.cnf , deadline. Restarts: 400
uf250-04.cnf , deadline. Restarts: 400
uf250-04.cnf , deadline. Restarts: 400
uf250-04.cnf , deadline. Restarts: 400
uf250-04.cnf , deadline. Restarts: 400
uf250-04.cnf , deadline. Restarts: 400
uf250-04.cnf , deadline. Restarts: 400
uf250-04.cnf , deadline. Restarts: 400
uf250-04.cnf , deadline. Restarts: 400
uf250-04.cnf , deadline. Restarts: 400
uf250-04.cnf fulfilled No. of Restarts: 307 No. of Flips: 2387 time to process: 1 seconds.
uf250-04.cnf , deadline. Restarts: 400
uf250-04.cnf , deadline. Restarts: 400
uf250-04.cnf , deadline. Restarts: 400
uf250-04.cnf , deadline. Restarts: 400
uf250-04.cnf , deadline. Restarts: 400
uf250-04.cnf , deadline. Restarts: 400
uf250-04.cnf , deadline. Restarts: 400
uf250-04.cnf , deadline. Restarts: 400
uf250-04.cnf fulfilled No. of Restarts: 10 No. of Flips: 3627 time to process: 0 seconds.
uf250-04.cnf , deadline. Restarts: 400
uf250-04.cnf , deadline. Restarts: 400
uf250-04.cnf , deadline. Restarts: 400
uf250-04.cnf , deadline. Restarts: 400
uf250-04.cnf , deadline. Restarts: 400
uf250-04.cnf , deadline. Restarts: 400
uf250-04.cnf , deadline. Restarts: 400
uf250-04.cnf , deadline. Restarts: 400
uf250-04.cnf , deadline. Restarts: 400
uf250-04.cnf , deadline. Restarts: 400
uf250-04.cnf , deadline. Restarts: 400
uf250-04.cnf , deadline. Restarts: 400
uf250-04.cnf , deadline. Restarts: 400
uf250-04.cnf , deadline. Restarts: 400
uf250-04.cnf , deadline. Restarts: 400
uf250-04.cnf , deadline. Restarts: 400
uf250-04.cnf , deadline. Restarts: 400
uf250-04.cnf fulfilled No. of Restarts: 357 No. of Flips: 3965 time to process: 1 seconds.
uf250-04.cnf , deadline. Restarts: 400
uf250-04.cnf , deadline. Restarts: 400
uf250-04.cnf , deadline. Restarts: 400
uf250-04.cnf , deadline. Restarts: 400
uf250-04.cnf , deadline. Restarts: 400
uf250-04.cnf , deadline. Restarts: 400
uf250-04.cnf , deadline. Restarts: 400
uf250-04.cnf , deadline. Restarts: 400
uf250-04.cnf , deadline. Restarts: 400
uf250-04.cnf , deadline. Restarts: 400
uf250-04.cnf , deadline. Restarts: 400
uf250-04.cnf , deadline. Restarts: 400
uf250-04.cnf , deadline. Restarts: 400
uf250-04.cnf , deadline. Restarts: 400
uf250-04.cnf , deadline. Restarts: 400
uf250-04.cnf , deadline. Restarts: 400
uf250-04.cnf , deadline. Restarts: 400
uf250-04.cnf fulfilled No. of Restarts: 388 No. of Flips: 1147 time to process: 1 seconds.
uf250-04.cnf , deadline. Restarts: 400
uf250-04.cnf , deadline. Restarts: 400
uf250-04.cnf , deadline. Restarts: 400
uf250-04.cnf , deadline. Restarts: 400
uf250-04.cnf , deadline. Restarts: 400
uf250-04.cnf , deadline. Restarts: 400
uf250-04.cnf , deadline. Restarts: 400
uf250-04.cnf , deadline. Restarts: 400
uf250-04.cnf , deadline. Restarts: 400
uf250-04.cnf , deadline. Restarts: 400
uf250-04.cnf , deadline. Restarts: 400
uf250-04.cnf , deadline. Restarts: 400
uf250-04.cnf , deadline. Restarts: 400
uf250-04.cnf fulfilled No. of Restarts: 39 No. of Flips: 3008 time to process: 0 seconds.
uf250-04.cnf , deadline. Restarts: 400
uf250-04.cnf , deadline. Restarts: 400
uf250-04.cnf , deadline. Restarts: 400
uf250-04.cnf fulfilled No. of Restarts: 97 No. of Flips: 2738 time to process: 0 seconds.
uf250-04.cnf fulfilled No. of Restarts: 201 No. of Flips: 3656 time to process: 0 seconds.
uf250-04.cnf , deadline. Restarts: 400
uf250-04.cnf , deadline. Restarts: 400
uf250-04.cnf fulfilled No. of Restarts: 218 No. of Flips: 1839 time to process: 0 seconds.
uf250-04.cnf , deadline. Restarts: 400
uf250-04.cnf , deadline. Restarts: 400
uf250-04.cnf , deadline. Restarts: 400
uf250-04.cnf , deadline. Restarts: 400
uf250-04.cnf , deadline. Restarts: 400
uf250-04.cnf , deadline. Restarts: 400
uf250-04.cnf , deadline. Restarts: 400
uf250-04.cnf , deadline. Restarts: 400
uf250-04.cnf , deadline. Restarts: 400
uf250-04.cnf , deadline. Restarts: 400
uf250-04.cnf , deadline. Restarts: 400
uf250-04.cnf , deadline. Restarts: 400
uf250-04.cnf , deadline. Restarts: 400
uf250-04.cnf , deadline. Restarts: 400
uf250-04.cnf , deadline. Restarts: 400
uf250-04.cnf , deadline. Restarts: 400
uf250-04.cnf , deadline. Restarts: 400
uf250-04.cnf , deadline. Restarts: 400
uf250-04.cnf , deadline. Restarts: 400
uf250-04.cnf , deadline. Restarts: 400
uf250-04.cnf fulfilled No. of Restarts: 384 No. of Flips: 3547 time to process: 1 seconds.
uf250-04.cnf , deadline. Restarts: 400
uf250-04.cnf , deadline. Restarts: 400
uf250-04.cnf , deadline. Restarts: 400
uf250-04.cnf fulfilled No. of Restarts: 315 No. of Flips: 4109 time to process: 1 seconds.
uf250-04.cnf , deadline. Restarts: 400
uf250-04.cnf , deadline. Restarts: 400
uf250-04.cnf , deadline. Restarts: 400
uf250-04.cnf fulfilled No. of Restarts: 107 No. of Flips: 2909 time to process: 0 seconds.
uf250-04.cnf fulfilled No. of Restarts: 59 No. of Flips: 3001 time to process: 0 seconds.
uf250-04.cnf , deadline. Restarts: 400
uf250-04.cnf , deadline. Restarts: 400
uf250-04.cnf , deadline. Restarts: 400
uf250-04.cnf , deadline. Restarts: 400
uf250-04.cnf , deadline. Restarts: 400
uf250-04.cnf fulfilled No. of Restarts: 301 No. of Flips: 3131 time to process: 1 seconds.
uf250-04.cnf , deadline. Restarts: 400
uf250-04.cnf , deadline. Restarts: 400
uf250-04.cnf , deadline. Restarts: 400
uf250-04.cnf , deadline. Restarts: 400
uf250-04.cnf , deadline. Restarts: 400
uf250-04.cnf , deadline. Restarts: 400
uf250-04.cnf , deadline. Restarts: 400
uf250-04.cnf , deadline. Restarts: 400
uf250-04.cnf , deadline. Restarts: 400
uf250-04.cnf , deadline. Restarts: 400
uf250-04.cnf , deadline. Restarts: 400
uf250-04.cnf , deadline. Restarts: 400
uf250-04.cnf , deadline. Restarts: 400
uf250-04.cnf , deadline. Restarts: 400
uf250-04.cnf , deadline. Restarts: 400
uf250-04.cnf , deadline. Restarts: 400
uf250-04.cnf , deadline. Restarts: 400
uf250-04.cnf , deadline. Restarts: 400
uf250-04.cnf fulfilled No. of Restarts: 320 No. of Flips: 3717 time to process: 1 seconds.
uf250-04.cnf fulfilled No. of Restarts: 391 No. of Flips: 3143 time to process: 1 seconds.
uf250-04.cnf , deadline. Restarts: 400
uf250-04.cnf , deadline. Restarts: 400
uf250-04.cnf , deadline. Restarts: 400
uf250-04.cnf , deadline. Restarts: 400
uf250-04.cnf , deadline. Restarts: 400
uf250-04.cnf , deadline. Restarts: 400
uf250-04.cnf , deadline. Restarts: 400
uf250-04.cnf , deadline. Restarts: 400
uf250-04.cnf , deadline. Restarts: 400
uf250-04.cnf , deadline. Restarts: 400
uf250-04.cnf , deadline. Restarts: 400
uf250-04.cnf , deadline. Restarts: 400
uf250-04.cnf , deadline. Restarts: 400
uf250-04.cnf , deadline. Restarts: 400
uf250-04.cnf , deadline. Restarts: 400
uf250-04.cnf , deadline. Restarts: 400
uf250-04.cnf , deadline. Restarts: 400
uf250-04.cnf , deadline. Restarts: 400
uf250-04.cnf , deadline. Restarts: 400
uf250-04.cnf , deadline. Restarts: 400
uf250-04.cnf , deadline. Restarts: 400
uf250-04.cnf , deadline. Restarts: 400
uf250-04.cnf , deadline. Restarts: 400
uf250-04.cnf , deadline. Restarts: 400
uf250-04.cnf fulfilled No. of Restarts: 293 No. of Flips: 3749 time to process: 1 seconds.
uf250-04.cnf , deadline. Restarts: 400
uf250-04.cnf , deadline. Restarts: 400
uf250-04.cnf fulfilled No. of Restarts: 204 No. of Flips: 1650 time to process: 0 seconds.
uf250-04.cnf , deadline. Restarts: 400
uf250-04.cnf , deadline. Restarts: 400
uf250-04.cnf , deadline. Restarts: 400
uf250-04.cnf , deadline. Restarts: 400
uf250-04.cnf , deadline. Restarts: 400
uf250-04.cnf , deadline. Restarts: 400
uf250-04.cnf , deadline. Restarts: 400
uf250-04.cnf , deadline. Restarts: 400
uf250-04.cnf fulfilled No. of Restarts: 139 No. of Flips: 2716 time to process: 0 seconds.
uf250-04.cnf , deadline. Restarts: 400
uf250-04.cnf , deadline. Restarts: 400
uf250-04.cnf fulfilled No. of Restarts: 43 No. of Flips: 1693 time to process: 0 seconds.
uf250-04.cnf , deadline. Restarts: 400
uf250-04.cnf , deadline. Restarts: 400
uf250-04.cnf , deadline. Restarts: 400
uf250-04.cnf , deadline. Restarts: 400
uf250-04.cnf , deadline. Restarts: 400
uf250-04.cnf fulfilled No. of Restarts: 130 No. of Flips: 3646 time to process: 0 seconds.
uf250-04.cnf fulfilled No. of Restarts: 183 No. of Flips: 3481 time to process: 0 seconds.
uf250-04.cnf , deadline. Restarts: 400
uf250-04.cnf , deadline. Restarts: 400
uf250-04.cnf , deadline. Restarts: 400
uf250-04.cnf , deadline. Restarts: 400
uf250-04.cnf , deadline. Restarts: 400
uf250-04.cnf , deadline. Restarts: 400
uf250-04.cnf , deadline. Restarts: 400
uf250-04.cnf fulfilled No. of Restarts: 216 No. of Flips: 1795 time to process: 0 seconds.
uf250-04.cnf , deadline. Restarts: 400
uf250-04.cnf , deadline. Restarts: 400
uf250-04.cnf , deadline. Restarts: 400
uf250-04.cnf , deadline. Restarts: 400
uf250-04.cnf , deadline. Restarts: 400
uf250-04.cnf , deadline. Restarts: 400
uf250-04.cnf , deadline. Restarts: 400
uf250-04.cnf , deadline. Restarts: 400
uf250-04.cnf , deadline. Restarts: 400
uf250-04.cnf , deadline. Restarts: 400
uf250-04.cnf , deadline. Restarts: 400
uf250-04.cnf , deadline. Restarts: 400
uf250-04.cnf , deadline. Restarts: 400
uf250-04.cnf , deadline. Restarts: 400
uf250-04.cnf fulfilled No. of Restarts: 309 No. of Flips: 2841 time to process: 1 seconds.
uf250-04.cnf , deadline. Restarts: 400
uf250-04.cnf , deadline. Restarts: 400
uf250-04.cnf , deadline. Restarts: 400
uf250-04.cnf fulfilled No. of Restarts: 360 No. of Flips: 4597 time to process: 1 seconds.
uf250-04.cnf , deadline. Restarts: 400
uf250-04.cnf , deadline. Restarts: 400
uf250-04.cnf , deadline. Restarts: 400
uf250-04.cnf , deadline. Restarts: 400
uf250-04.cnf , deadline. Restarts: 400
uf250-04.cnf , deadline. Restarts: 400
uf250-04.cnf fulfilled No. of Restarts: 239 No. of Flips: 1307 time to process: 0 seconds.
uf250-04.cnf , deadline. Restarts: 400
uf250-04.cnf fulfilled No. of Restarts: 52 No. of Flips: 3854 time to process: 0 seconds.
uf250-04.cnf , deadline. Restarts: 400
uf250-04.cnf , deadline. Restarts: 400
uf250-04.cnf , deadline. Restarts: 400
uf250-04.cnf , deadline. Restarts: 400
uf250-04.cnf , deadline. Restarts: 400
uf250-04.cnf , deadline. Restarts: 400
uf250-04.cnf , deadline. Restarts: 400
uf250-04.cnf , deadline. Restarts: 400
uf250-04.cnf , deadline. Restarts: 400
uf250-04.cnf , deadline. Restarts: 400
uf250-04.cnf , deadline. Restarts: 400
uf250-04.cnf , deadline. Restarts: 400
uf250-04.cnf , deadline. Restarts: 400
uf250-04.cnf , deadline. Restarts: 400
uf250-04.cnf , deadline. Restarts: 400
uf250-04.cnf , deadline. Restarts: 400
uf250-04.cnf , deadline. Restarts: 400
uf250-04.cnf , deadline. Restarts: 400
uf250-04.cnf , deadline. Restarts: 400
uf250-04.cnf , deadline. Restarts: 400
uf250-04.cnf , deadline. Restarts: 400
uf250-04.cnf , deadline. Restarts: 400
uf250-04.cnf , deadline. Restarts: 400
uf250-04.cnf , deadline. Restarts: 400
uf250-04.cnf , deadline. Restarts: 400
uf250-04.cnf fulfilled No. of Restarts: 98 No. of Flips: 4714 time to process: 0 seconds.
uf250-04.cnf , deadline. Restarts: 400
uf250-04.cnf , deadline. Restarts: 400
uf250-04.cnf , deadline. Restarts: 400
uf250-04.cnf , deadline. Restarts: 400
uf250-04.cnf , deadline. Restarts: 400
uf250-04.cnf , deadline. Restarts: 400
uf250-04.cnf , deadline. Restarts: 400
uf250-04.cnf , deadline. Restarts: 400
uf250-04.cnf , deadline. Restarts: 400
uf250-04.cnf , deadline. Restarts: 400
uf250-04.cnf , deadline. Restarts: 400
uf250-04.cnf , deadline. Restarts: 400
uf250-04.cnf , deadline. Restarts: 400
uf250-04.cnf fulfilled No. of Restarts: 194 No. of Flips: 3818 time to process: 0 seconds.
uf250-04.cnf , deadline. Restarts: 400
uf250-04.cnf , deadline. Restarts: 400
uf250-04.cnf , deadline. Restarts: 400
uf250-04.cnf , deadline. Restarts: 400
uf250-04.cnf , deadline. Restarts: 400
uf250-04.cnf fulfilled No. of Restarts: 103 No. of Flips: 1922 time to process: 0 seconds.
uf250-04.cnf , deadline. Restarts: 400
uf250-04.cnf , deadline. Restarts: 400
uf250-04.cnf , deadline. Restarts: 400
uf250-04.cnf , deadline. Restarts: 400
uf250-04.cnf , deadline. Restarts: 400
uf250-04.cnf , deadline. Restarts: 400
uf250-04.cnf , deadline. Restarts: 400
uf250-04.cnf , deadline. Restarts: 400
uf250-04.cnf , deadline. Restarts: 400
uf250-04.cnf , deadline. Restarts: 400
uf250-04.cnf , deadline. Restarts: 400
uf250-04.cnf , deadline. Restarts: 400
uf250-04.cnf , deadline. Restarts: 400
uf250-04.cnf , deadline. Restarts: 400
uf250-04.cnf , deadline. Restarts: 400
uf250-04.cnf , deadline. Restarts: 400
uf250-04.cnf , deadline. Restarts: 400
uf250-04.cnf , deadline. Restarts: 400
uf250-04.cnf , deadline. Restarts: 400
uf250-04.cnf , deadline. Restarts: 400
uf250-04.cnf , deadline. Restarts: 400
uf250-04.cnf , deadline. Restarts: 400
uf250-04.cnf , deadline. Restarts: 400
uf250-04.cnf , deadline. Restarts: 400
uf250-04.cnf , deadline. Restarts: 400
uf250-04.cnf , deadline. Restarts: 400
uf250-04.cnf , deadline. Restarts: 400
uf250-04.cnf fulfilled No. of Restarts: 108 No. of Flips: 2196 time to process: 0 seconds.
uf250-04.cnf , deadline. Restarts: 400
uf250-04.cnf , deadline. Restarts: 400
uf250-04.cnf , deadline. Restarts: 400
uf250-04.cnf , deadline. Restarts: 400
uf250-04.cnf , deadline. Restarts: 400
uf250-04.cnf , deadline. Restarts: 400
uf250-04.cnf , deadline. Restarts: 400
uf250-04.cnf , deadline. Restarts: 400
uf250-04.cnf , deadline. Restarts: 400
uf250-04.cnf , deadline. Restarts: 400
uf250-04.cnf fulfilled No. of Restarts: 103 No. of Flips: 3233 time to process: 0 seconds.
uf250-04.cnf , deadline. Restarts: 400
uf250-04.cnf , deadline. Restarts: 400
uf250-04.cnf fulfilled No. of Restarts: 337 No. of Flips: 4158 time to process: 1 seconds.
uf250-04.cnf , deadline. Restarts: 400
uf250-04.cnf fulfilled No. of Restarts: 27 No. of Flips: 1287 time to process: 0 seconds.
uf250-04.cnf , deadline. Restarts: 400
uf250-04.cnf fulfilled No. of Restarts: 349 No. of Flips: 1086 time to process: 1 seconds.
uf250-04.cnf , deadline. Restarts: 400
uf250-04.cnf , deadline. Restarts: 400
uf250-04.cnf , deadline. Restarts: 400
uf250-04.cnf , deadline. Restarts: 400
uf250-04.cnf , deadline. Restarts: 400
uf250-04.cnf fulfilled No. of Restarts: 241 No. of Flips: 1986 time to process: 0 seconds.
uf250-04.cnf , deadline. Restarts: 400
uf250-04.cnf fulfilled No. of Restarts: 74 No. of Flips: 4652 time to process: 0 seconds.
uf250-04.cnf , deadline. Restarts: 400
uf250-04.cnf , deadline. Restarts: 400
uf250-04.cnf , deadline. Restarts: 400
uf250-04.cnf , deadline. Restarts: 400
uf250-04.cnf , deadline. Restarts: 400
uf250-04.cnf , deadline. Restarts: 400
uf250-04.cnf , deadline. Restarts: 400
uf250-04.cnf , deadline. Restarts: 400
uf250-04.cnf , deadline. Restarts: 400
uf250-04.cnf fulfilled No. of Restarts: 361 No. of Flips: 1544 time to process: 1 seconds.
uf250-04.cnf , deadline. Restarts: 400
uf250-04.cnf , deadline. Restarts: 400
uf250-04.cnf , deadline. Restarts: 400
uf250-04.cnf , deadline. Restarts: 400
uf250-04.cnf , deadline. Restarts: 400
uf250-04.cnf , deadline. Restarts: 400
uf250-04.cnf , deadline. Restarts: 400
uf250-04.cnf , deadline. Restarts: 400
uf250-04.cnf , deadline. Restarts: 400
uf250-04.cnf , deadline. Restarts: 400
uf250-04.cnf , deadline. Restarts: 400
uf250-04.cnf fulfilled No. of Restarts: 238 No. of Flips: 3129 time to process: 0 seconds.
uf250-04.cnf , deadline. Restarts: 400
uf250-04.cnf fulfilled No. of Restarts: 388 No. of Flips: 2550 time to process: 1 seconds.
uf250-04.cnf , deadline. Restarts: 400
uf250-04.cnf , deadline. Restarts: 400
uf250-04.cnf fulfilled No. of Restarts: 142 No. of Flips: 4687 time to process: 0 seconds.
uf250-04.cnf fulfilled No. of Restarts: 68 No. of Flips: 4390 time to process: 0 seconds.
uf250-04.cnf , deadline. Restarts: 400
uf250-04.cnf , deadline. Restarts: 400
uf250-04.cnf , deadline. Restarts: 400
uf250-04.cnf , deadline. Restarts: 400
uf250-04.cnf fulfilled No. of Restarts: 345 No. of Flips: 3949 time to process: 1 seconds.
uf250-04.cnf , deadline. Restarts: 400
uf250-04.cnf fulfilled No. of Restarts: 161 No. of Flips: 2491 time to process: 0 seconds.
uf250-04.cnf , deadline. Restarts: 400
uf250-04.cnf , deadline. Restarts: 400
uf250-04.cnf , deadline. Restarts: 400
uf250-04.cnf , deadline. Restarts: 400
uf250-04.cnf fulfilled No. of Restarts: 246 No. of Flips: 4372 time to process: 0 seconds.
uf250-04.cnf , deadline. Restarts: 400
uf250-04.cnf , deadline. Restarts: 400
uf250-04.cnf , deadline. Restarts: 400
uf250-04.cnf , deadline. Restarts: 400
uf250-04.cnf , deadline. Restarts: 400
uf250-04.cnf , deadline. Restarts: 400
uf250-04.cnf , deadline. Restarts: 400
uf250-04.cnf , deadline. Restarts: 400
uf250-04.cnf , deadline. Restarts: 400
uf250-04.cnf , deadline. Restarts: 400
uf250-04.cnf , deadline. Restarts: 400
uf250-04.cnf , deadline. Restarts: 400
uf250-04.cnf , deadline. Restarts: 400
uf250-04.cnf , deadline. Restarts: 400
uf250-04.cnf , deadline. Restarts: 400
uf250-04.cnf , deadline. Restarts: 400
uf250-04.cnf , deadline. Restarts: 400
uf250-04.cnf , deadline. Restarts: 400
uf250-04.cnf , deadline. Restarts: 400
uf250-04.cnf , deadline. Restarts: 400
uf250-04.cnf , deadline. Restarts: 400
uf250-04.cnf , deadline. Restarts: 400
uf250-04.cnf , deadline. Restarts: 400
uf250-04.cnf , deadline. Restarts: 400
uf250-04.cnf , deadline. Restarts: 400
uf250-04.cnf , deadline. Restarts: 400
uf250-04.cnf , deadline. Restarts: 400
uf250-04.cnf , deadline. Restarts: 400
uf250-04.cnf fulfilled No. of Restarts: 304 No. of Flips: 1659 time to process: 1 seconds.
uf250-04.cnf , deadline. Restarts: 400
uf250-04.cnf , deadline. Restarts: 400
uf250-04.cnf , deadline. Restarts: 400
uf250-04.cnf , deadline. Restarts: 400
uf250-04.cnf , deadline. Restarts: 400
uf250-04.cnf , deadline. Restarts: 400
uf250-04.cnf , deadline. Restarts: 400
uf250-04.cnf , deadline. Restarts: 400
uf250-04.cnf , deadline. Restarts: 400
uf250-04.cnf , deadline. Restarts: 400
uf250-04.cnf , deadline. Restarts: 400
uf250-04.cnf , deadline. Restarts: 400
uf250-04.cnf , deadline. Restarts: 400
uf250-04.cnf , deadline. Restarts: 400
uf250-04.cnf , deadline. Restarts: 400
uf250-04.cnf , deadline. Restarts: 400
uf250-04.cnf , deadline. Restarts: 400
uf250-04.cnf , deadline. Restarts: 400
uf250-04.cnf fulfilled No. of Restarts: 15 No. of Flips: 4277 time to process: 0 seconds.
uf250-04.cnf , deadline. Restarts: 400
uf250-04.cnf , deadline. Restarts: 400
uf250-04.cnf , deadline. Restarts: 400
uf250-04.cnf , deadline. Restarts: 400
uf250-04.cnf fulfilled No. of Restarts: 293 No. of Flips: 4409 time to process: 1 seconds.
uf250-04.cnf , deadline. Restarts: 400
uf250-04.cnf , deadline. Restarts: 400
uf250-04.cnf , deadline. Restarts: 400
uf250-04.cnf , deadline. Restarts: 400
uf250-04.cnf , deadline. Restarts: 400
uf250-04.cnf fulfilled No. of Restarts: 229 No. of Flips: 2509 time to process: 0 seconds.
uf250-04.cnf fulfilled No. of Restarts: 269 No. of Flips: 3579 time to process: 1 seconds.
uf250-04.cnf , deadline. Restarts: 400
uf250-04.cnf , deadline. Restarts: 400
uf250-04.cnf , deadline. Restarts: 400
uf250-04.cnf , deadline. Restarts: 400
uf250-04.cnf , deadline. Restarts: 400
uf250-04.cnf , deadline. Restarts: 400
uf250-04.cnf , deadline. Restarts: 400
uf250-04.cnf , deadline. Restarts: 400
uf250-04.cnf , deadline. Restarts: 400
uf250-04.cnf , deadline. Restarts: 400
uf250-04.cnf fulfilled No. of Restarts: 103 No. of Flips: 4289 time to process: 0 seconds.
uf250-04.cnf , deadline. Restarts: 400
uf250-04.cnf , deadline. Restarts: 400
uf250-04.cnf , deadline. Restarts: 400
uf250-04.cnf , deadline. Restarts: 400
uf250-04.cnf , deadline. Restarts: 400
uf250-04.cnf , deadline. Restarts: 400
uf250-04.cnf , deadline. Restarts: 400
uf250-04.cnf , deadline. Restarts: 400
uf250-04.cnf , deadline. Restarts: 400
uf250-04.cnf , deadline. Restarts: 400
uf250-04.cnf , deadline. Restarts: 400
uf250-04.cnf , deadline. Restarts: 400
uf250-04.cnf , deadline. Restarts: 400
uf250-04.cnf , deadline. Restarts: 400
uf250-04.cnf , deadline. Restarts: 400
uf250-04.cnf , deadline. Restarts: 400
uf250-04.cnf , deadline. Restarts: 400
uf250-04.cnf , deadline. Restarts: 400
uf250-04.cnf , deadline. Restarts: 400
uf250-04.cnf , deadline. Restarts: 400
uf250-04.cnf , deadline. Restarts: 400
uf250-04.cnf , deadline. Restarts: 400
uf250-04.cnf , deadline. Restarts: 400
uf250-04.cnf , deadline. Restarts: 400
uf250-04.cnf , deadline. Restarts: 400
uf250-04.cnf , deadline. Restarts: 400
uf250-04.cnf , deadline. Restarts: 400
uf250-04.cnf , deadline. Restarts: 400
uf250-04.cnf , deadline. Restarts: 400
uf250-04.cnf , deadline. Restarts: 400
uf250-04.cnf , deadline. Restarts: 400
uf250-04.cnf , deadline. Restarts: 400
uf250-04.cnf , deadline. Restarts: 400
uf250-04.cnf , deadline. Restarts: 400
uf250-04.cnf fulfilled No. of Restarts: 153 No. of Flips: 3170 time to process: 0 seconds.
uf250-04.cnf , deadline. Restarts: 400
uf250-04.cnf fulfilled No. of Restarts: 357 No. of Flips: 3059 time to process: 1 seconds.
uf250-04.cnf , deadline. Restarts: 400
uf250-04.cnf , deadline. Restarts: 400
uf250-04.cnf , deadline. Restarts: 400
uf250-04.cnf , deadline. Restarts: 400
uf250-04.cnf , deadline. Restarts: 400
uf250-04.cnf , deadline. Restarts: 400
uf250-04.cnf , deadline. Restarts: 400
uf250-04.cnf , deadline. Restarts: 400
uf250-04.cnf , deadline. Restarts: 400
uf250-04.cnf , deadline. Restarts: 400
uf250-04.cnf , deadline. Restarts: 400
uf250-04.cnf , deadline. Restarts: 400
uf250-04.cnf , deadline. Restarts: 400
uf250-04.cnf , deadline. Restarts: 400
uf250-04.cnf , deadline. Restarts: 400
uf250-04.cnf , deadline. Restarts: 400
uf250-04.cnf , deadline. Restarts: 400
uf250-04.cnf , deadline. Restarts: 400
uf250-04.cnf , deadline. Restarts: 400
uf250-04.cnf , deadline. Restarts: 400
uf250-04.cnf , deadline. Restarts: 400
uf250-04.cnf , deadline. Restarts: 400
uf250-04.cnf , deadline. Restarts: 400
uf250-04.cnf fulfilled No. of Restarts: 172 No. of Flips: 3592 time to process: 0 seconds.
uf250-04.cnf , deadline. Restarts: 400
uf250-04.cnf , deadline. Restarts: 400
uf250-04.cnf , deadline. Restarts: 400
uf250-04.cnf fulfilled No. of Restarts: 135 No. of Flips: 565 time to process: 0 seconds.
uf250-04.cnf fulfilled No. of Restarts: 263 No. of Flips: 2054 time to process: 0 seconds.
uf250-04.cnf , deadline. Restarts: 400
uf250-04.cnf fulfilled No. of Restarts: 161 No. of Flips: 2250 time to process: 0 seconds.
uf250-04.cnf , deadline. Restarts: 400
uf250-04.cnf , deadline. Restarts: 400
uf250-04.cnf , deadline. Restarts: 400
uf250-04.cnf , deadline. Restarts: 400
uf250-04.cnf , deadline. Restarts: 400
uf250-04.cnf , deadline. Restarts: 400
uf250-04.cnf fulfilled No. of Restarts: 8 No. of Flips: 4604 time to process: 0 seconds.
uf250-04.cnf , deadline. Restarts: 400
uf250-04.cnf fulfilled No. of Restarts: 190 No. of Flips: 3289 time to process: 0 seconds.
uf250-04.cnf , deadline. Restarts: 400
uf250-04.cnf fulfilled No. of Restarts: 354 No. of Flips: 2386 time to process: 1 seconds.
uf250-04.cnf , deadline. Restarts: 400
uf250-04.cnf , deadline. Restarts: 400
uf250-04.cnf , deadline. Restarts: 400
uf250-04.cnf , deadline. Restarts: 400
uf250-04.cnf , deadline. Restarts: 400
uf250-04.cnf , deadline. Restarts: 400
uf250-04.cnf , deadline. Restarts: 400
uf250-04.cnf fulfilled No. of Restarts: 267 No. of Flips: 2361 time to process: 1 seconds.
uf250-04.cnf , deadline. Restarts: 400
uf250-04.cnf , deadline. Restarts: 400
uf250-04.cnf fulfilled No. of Restarts: 251 No. of Flips: 1177 time to process: 0 seconds.
uf250-04.cnf , deadline. Restarts: 400
uf250-04.cnf , deadline. Restarts: 400
uf250-04.cnf , deadline. Restarts: 400
uf250-04.cnf , deadline. Restarts: 400
uf250-04.cnf , deadline. Restarts: 400
uf250-04.cnf , deadline. Restarts: 400
uf250-04.cnf , deadline. Restarts: 400
uf250-04.cnf , deadline. Restarts: 400
uf250-04.cnf , deadline. Restarts: 400
uf250-04.cnf , deadline. Restarts: 400
uf250-04.cnf , deadline. Restarts: 400
uf250-04.cnf , deadline. Restarts: 400
uf250-04.cnf , deadline. Restarts: 400
uf250-04.cnf , deadline. Restarts: 400
uf250-04.cnf , deadline. Restarts: 400
uf250-04.cnf , deadline. Restarts: 400
uf250-04.cnf , deadline. Restarts: 400
uf250-04.cnf , deadline. Restarts: 400
uf250-04.cnf , deadline. Restarts: 400
uf250-04.cnf , deadline. Restarts: 400
uf250-04.cnf , deadline. Restarts: 400
uf250-04.cnf , deadline. Restarts: 400
uf250-04.cnf , deadline. Restarts: 400
uf250-04.cnf , deadline. Restarts: 400
uf250-04.cnf , deadline. Restarts: 400
uf250-04.cnf , deadline. Restarts: 400
uf250-04.cnf , deadline. Restarts: 400
uf250-04.cnf fulfilled No. of Restarts: 205 No. of Flips: 3621 time to process: 0 seconds.
uf250-04.cnf , deadline. Restarts: 400
uf250-04.cnf , deadline. Restarts: 400
uf250-04.cnf , deadline. Restarts: 400
uf250-04.cnf , deadline. Restarts: 400
uf250-04.cnf , deadline. Restarts: 400
uf250-04.cnf , deadline. Restarts: 400
uf250-04.cnf , deadline. Restarts: 400
uf250-04.cnf , deadline. Restarts: 400
uf250-04.cnf , deadline. Restarts: 400
uf250-04.cnf , deadline. Restarts: 400
uf250-04.cnf , deadline. Restarts: 400
uf250-04.cnf fulfilled No. of Restarts: 82 No. of Flips: 2065 time to process: 0 seconds.
uf250-04.cnf , deadline. Restarts: 400
uf250-04.cnf , deadline. Restarts: 400
uf250-04.cnf , deadline. Restarts: 400
uf250-04.cnf , deadline. Restarts: 400
uf250-04.cnf , deadline. Restarts: 400
uf250-04.cnf , deadline. Restarts: 400
uf250-04.cnf , deadline. Restarts: 400
uf250-04.cnf , deadline. Restarts: 400
uf250-04.cnf , deadline. Restarts: 400
uf250-04.cnf , deadline. Restarts: 400
uf250-04.cnf , deadline. Restarts: 400
uf250-04.cnf fulfilled No. of Restarts: 236 No. of Flips: 1745 time to process: 0 seconds.
uf250-04.cnf , deadline. Restarts: 400
uf250-04.cnf , deadline. Restarts: 400
uf250-04.cnf , deadline. Restarts: 400
uf250-04.cnf fulfilled No. of Restarts: 128 No. of Flips: 4616 time to process: 0 seconds.
uf250-04.cnf , deadline. Restarts: 400
uf250-04.cnf , deadline. Restarts: 400
uf250-04.cnf , deadline. Restarts: 400
uf250-04.cnf , deadline. Restarts: 400
uf250-04.cnf , deadline. Restarts: 400
uf250-04.cnf , deadline. Restarts: 400
uf250-04.cnf fulfilled No. of Restarts: 80 No. of Flips: 3239 time to process: 0 seconds.
uf250-04.cnf , deadline. Restarts: 400
uf250-04.cnf , deadline. Restarts: 400
uf250-04.cnf , deadline. Restarts: 400
uf250-04.cnf , deadline. Restarts: 400
uf250-04.cnf , deadline. Restarts: 400
uf250-04.cnf , deadline. Restarts: 400
uf250-04.cnf fulfilled No. of Restarts: 219 No. of Flips: 2955 time to process: 0 seconds.
uf250-04.cnf , deadline. Restarts: 400
uf250-04.cnf , deadline. Restarts: 400
uf250-04.cnf , deadline. Restarts: 400
uf250-04.cnf , deadline. Restarts: 400
uf250-04.cnf , deadline. Restarts: 400
uf250-04.cnf , deadline. Restarts: 400
uf250-04.cnf , deadline. Restarts: 400
uf250-04.cnf , deadline. Restarts: 400
uf250-04.cnf , deadline. Restarts: 400
uf250-04.cnf fulfilled No. of Restarts: 165 No. of Flips: 4169 time to process: 0 seconds.
uf250-04.cnf , deadline. Restarts: 400
uf250-04.cnf , deadline. Restarts: 400
uf250-04.cnf , deadline. Restarts: 400
uf250-04.cnf , deadline. Restarts: 400
uf250-04.cnf , deadline. Restarts: 400
uf250-04.cnf , deadline. Restarts: 400
uf250-04.cnf , deadline. Restarts: 400
uf250-04.cnf , deadline. Restarts: 400
uf250-04.cnf , deadline. Restarts: 400
uf250-04.cnf , deadline. Restarts: 400
uf250-04.cnf , deadline. Restarts: 400
uf250-04.cnf , deadline. Restarts: 400
uf250-04.cnf , deadline. Restarts: 400
uf250-04.cnf , deadline. Restarts: 400
uf250-04.cnf , deadline. Restarts: 400
uf250-04.cnf , deadline. Restarts: 400
uf250-04.cnf fulfilled No. of Restarts: 238 No. of Flips: 2090 time to process: 0 seconds.
uf250-04.cnf , deadline. Restarts: 400
uf250-04.cnf , deadline. Restarts: 400
uf250-04.cnf , deadline. Restarts: 400
uf250-04.cnf , deadline. Restarts: 400
uf250-04.cnf , deadline. Restarts: 400
uf250-04.cnf , deadline. Restarts: 400
uf250-04.cnf , deadline. Restarts: 400
uf250-04.cnf , deadline. Restarts: 400
uf250-04.cnf fulfilled No. of Restarts: 255 No. of Flips: 1289 time to process: 1 seconds.
uf250-04.cnf , deadline. Restarts: 400
uf250-04.cnf , deadline. Restarts: 400
uf250-04.cnf , deadline. Restarts: 400
uf250-04.cnf , deadline. Restarts: 400
uf250-04.cnf , deadline. Restarts: 400
uf250-04.cnf , deadline. Restarts: 400
uf250-04.cnf , deadline. Restarts: 400
uf250-04.cnf , deadline. Restarts: 400
uf250-04.cnf , deadline. Restarts: 400
uf250-04.cnf fulfilled No. of Restarts: 94 No. of Flips: 1945 time to process: 0 seconds.
uf250-04.cnf fulfilled No. of Restarts: 377 No. of Flips: 1992 time to process: 1 seconds.
uf250-04.cnf , deadline. Restarts: 400
uf250-04.cnf , deadline. Restarts: 400
uf250-04.cnf , deadline. Restarts: 400
uf250-04.cnf , deadline. Restarts: 400
uf250-04.cnf , deadline. Restarts: 400
uf250-04.cnf , deadline. Restarts: 400
uf250-04.cnf , deadline. Restarts: 400
uf250-04.cnf , deadline. Restarts: 400
uf250-04.cnf , deadline. Restarts: 400
uf250-04.cnf , deadline. Restarts: 400
uf250-04.cnf fulfilled No. of Restarts: 341 No. of Flips: 2045 time to process: 1 seconds.
uf250-04.cnf , deadline. Restarts: 400
uf250-04.cnf , deadline. Restarts: 400
uf250-04.cnf fulfilled No. of Restarts: 41 No. of Flips: 1309 time to process: 0 seconds.
uf250-04.cnf , deadline. Restarts: 400
uf250-04.cnf , deadline. Restarts: 400
uf250-04.cnf fulfilled No. of Restarts: 338 No. of Flips: 2177 time to process: 1 seconds.
uf250-04.cnf , deadline. Restarts: 400
uf250-04.cnf , deadline. Restarts: 400
uf250-04.cnf , deadline. Restarts: 400
uf250-04.cnf , deadline. Restarts: 400
uf250-04.cnf , deadline. Restarts: 400
uf250-04.cnf , deadline. Restarts: 400
uf250-04.cnf , deadline. Restarts: 400
uf250-04.cnf , deadline. Restarts: 400
uf250-04.cnf , deadline. Restarts: 400
uf250-04.cnf , deadline. Restarts: 400
uf250-04.cnf , deadline. Restarts: 400
uf250-04.cnf , deadline. Restarts: 400
uf250-04.cnf , deadline. Restarts: 400
uf250-04.cnf , deadline. Restarts: 400
uf250-04.cnf , deadline. Restarts: 400
uf250-04.cnf , deadline. Restarts: 400
uf250-04.cnf , deadline. Restarts: 400
uf250-04.cnf , deadline. Restarts: 400
uf250-04.cnf , deadline. Restarts: 400
uf250-04.cnf , deadline. Restarts: 400
uf250-04.cnf , deadline. Restarts: 400
uf250-04.cnf , deadline. Restarts: 400
uf250-04.cnf fulfilled No. of Restarts: 386 No. of Flips: 4237 time to process: 1 seconds.
uf250-04.cnf , deadline. Restarts: 400
uf250-04.cnf , deadline. Restarts: 400
uf250-04.cnf , deadline. Restarts: 400
uf250-04.cnf , deadline. Restarts: 400
uf250-04.cnf , deadline. Restarts: 400
uf250-04.cnf , deadline. Restarts: 400
uf250-04.cnf , deadline. Restarts: 400
uf250-04.cnf , deadline. Restarts: 400
uf250-04.cnf , deadline. Restarts: 400
uf250-04.cnf , deadline. Restarts: 400
uf250-04.cnf fulfilled No. of Restarts: 142 No. of Flips: 1054 time to process: 0 seconds.
uf250-04.cnf , deadline. Restarts: 400
uf250-04.cnf , deadline. Restarts: 400
uf250-04.cnf , deadline. Restarts: 400
uf250-04.cnf , deadline. Restarts: 400
uf250-04.cnf , deadline. Restarts: 400
uf250-04.cnf fulfilled No. of Restarts: 330 No. of Flips: 4684 time to process: 1 seconds.
uf250-04.cnf , deadline. Restarts: 400
uf250-04.cnf , deadline. Restarts: 400
uf250-04.cnf , deadline. Restarts: 400
uf250-04.cnf , deadline. Restarts: 400
uf250-04.cnf , deadline. Restarts: 400
uf250-04.cnf , deadline. Restarts: 400
uf250-04.cnf , deadline. Restarts: 400
uf250-04.cnf , deadline. Restarts: 400
uf250-04.cnf , deadline. Restarts: 400
uf250-04.cnf , deadline. Restarts: 400
uf250-04.cnf , deadline. Restarts: 400
uf250-04.cnf , deadline. Restarts: 400
uf250-04.cnf , deadline. Restarts: 400
uf250-04.cnf , deadline. Restarts: 400
uf250-04.cnf , deadline. Restarts: 400
uf250-04.cnf , deadline. Restarts: 400
uf250-04.cnf , deadline. Restarts: 400
uf250-04.cnf , deadline. Restarts: 400
uf250-04.cnf , deadline. Restarts: 400
uf250-04.cnf , deadline. Restarts: 400
uf250-04.cnf , deadline. Restarts: 400
uf250-04.cnf , deadline. Restarts: 400
uf250-04.cnf , deadline. Restarts: 400
uf250-04.cnf , deadline. Restarts: 400
uf250-04.cnf , deadline. Restarts: 400
uf250-04.cnf , deadline. Restarts: 400
uf250-04.cnf , deadline. Restarts: 400
uf250-04.cnf fulfilled No. of Restarts: 284 No. of Flips: 3896 time to process: 1 seconds.
uf250-04.cnf , deadline. Restarts: 400
uf250-04.cnf fulfilled No. of Restarts: 374 No. of Flips: 1699 time to process: 1 seconds.
uf250-04.cnf , deadline. Restarts: 400
uf250-04.cnf fulfilled No. of Restarts: 259 No. of Flips: 3775 time to process: 0 seconds.
uf250-04.cnf , deadline. Restarts: 400
uf250-04.cnf , deadline. Restarts: 400
uf250-04.cnf , deadline. Restarts: 400
uf250-04.cnf , deadline. Restarts: 400
uf250-04.cnf fulfilled No. of Restarts: 118 No. of Flips: 2274 time to process: 0 seconds.
uf250-04.cnf , deadline. Restarts: 400
uf250-04.cnf , deadline. Restarts: 400
uf250-04.cnf , deadline. Restarts: 400
uf250-04.cnf fulfilled No. of Restarts: 327 No. of Flips: 4596 time to process: 1 seconds.
uf250-04.cnf , deadline. Restarts: 400
uf250-04.cnf , deadline. Restarts: 400
uf250-04.cnf , deadline. Restarts: 400
uf250-04.cnf , deadline. Restarts: 400
uf250-04.cnf , deadline. Restarts: 400
uf250-04.cnf , deadline. Restarts: 400
uf250-04.cnf , deadline. Restarts: 400
uf250-04.cnf , deadline. Restarts: 400
uf250-04.cnf , deadline. Restarts: 400
uf250-04.cnf , deadline. Restarts: 400
uf250-04.cnf , deadline. Restarts: 400
uf250-04.cnf , deadline. Restarts: 400
uf250-04.cnf , deadline. Restarts: 400
uf250-04.cnf , deadline. Restarts: 400
uf250-04.cnf , deadline. Restarts: 400
uf250-04.cnf , deadline. Restarts: 400
uf250-04.cnf , deadline. Restarts: 400
uf250-04.cnf , deadline. Restarts: 400
uf250-04.cnf , deadline. Restarts: 400
