# Supplementary material for: Completion Probabilities and Parallel Restart Strategies under an Imposed Deadline
Source: PLoS One. 2016 Oct 12;11(10):e0164605. doi: 10.1371/journal.pone.0164605 (PMC5061357; doi:10.1371/journal.pone.0164605)
Supplement: S1 File — The file “S1_File.zip” is the data gathered from the experiments regarding completion probability. (ZIP) [file pone.0164605.s004.zip › results_Single_r450.244.txt]

uf250-04.cnf fulfilled No. of Restarts: 154 No. of Flips: 3344 time to process: 0 seconds.
uf250-04.cnf fulfilled No. of Restarts: 223 No. of Flips: 2202 time to process: 0 seconds.
uf250-04.cnf , deadline. Restarts: 450
uf250-04.cnf , deadline. Restarts: 450
uf250-04.cnf , deadline. Restarts: 450
uf250-04.cnf , deadline. Restarts: 450
uf250-04.cnf , deadline. Restarts: 450
uf250-04.cnf , deadline. Restarts: 450
uf250-04.cnf , deadline. Restarts: 450
uf250-04.cnf , deadline. Restarts: 450
uf250-04.cnf , deadline. Restarts: 450
uf250-04.cnf fulfilled No. of Restarts: 336 No. of Flips: 1756 time to process: 1 seconds.
uf250-04.cnf , deadline. Restarts: 450
uf250-04.cnf , deadline. Restarts: 450
uf250-04.cnf , deadline. Restarts: 450
uf250-04.cnf , deadline. Restarts: 450
uf250-04.cnf , deadline. Restarts: 450
uf250-04.cnf , deadline. Restarts: 450
uf250-04.cnf fulfilled No. of Restarts: 407 No. of Flips: 2156 time to process: 1 seconds.
uf250-04.cnf , deadline. Restarts: 450
uf250-04.cnf , deadline. Restarts: 450
uf250-04.cnf , deadline. Restarts: 450
uf250-04.cnf , deadline. Restarts: 450
uf250-04.cnf , deadline. Restarts: 450
uf250-04.cnf , deadline. Restarts: 450
uf250-04.cnf , deadline. Restarts: 450
uf250-04.cnf , deadline. Restarts: 450
uf250-04.cnf , deadline. Restarts: 450
uf250-04.cnf , deadline. Restarts: 450
uf250-04.cnf , deadline. Restarts: 450
uf250-04.cnf fulfilled No. of Restarts: 248 No. of Flips: 2722 time to process: 1 seconds.
uf250-04.cnf , deadline. Restarts: 450
uf250-04.cnf , deadline. Restarts: 450
uf250-04.cnf fulfilled No. of Restarts: 348 No. of Flips: 3245 time to process: 1 seconds.
uf250-04.cnf , deadline. Restarts: 450
uf250-04.cnf , deadline. Restarts: 450
uf250-04.cnf , deadline. Restarts: 450
uf250-04.cnf , deadline. Restarts: 450
uf250-04.cnf , deadline. Restarts: 450
uf250-04.cnf , deadline. Restarts: 450
uf250-04.cnf , deadline. Restarts: 450
uf250-04.cnf , deadline. Restarts: 450
uf250-04.cnf , deadline. Restarts: 450
uf250-04.cnf , deadline. Restarts: 450
uf250-04.cnf , deadline. Restarts: 450
uf250-04.cnf fulfilled No. of Restarts: 329 No. of Flips: 2510 time to process: 1 seconds.
uf250-04.cnf , deadline. Restarts: 450
uf250-04.cnf , deadline. Restarts: 450
uf250-04.cnf fulfilled No. of Restarts: 363 No. of Flips: 4272 time to process: 1 seconds.
uf250-04.cnf , deadline. Restarts: 450
uf250-04.cnf , deadline. Restarts: 450
uf250-04.cnf , deadline. Restarts: 450
uf250-04.cnf , deadline. Restarts: 450
uf250-04.cnf , deadline. Restarts: 450
uf250-04.cnf fulfilled No. of Restarts: 206 No. of Flips: 2320 time to process: 0 seconds.
uf250-04.cnf , deadline. Restarts: 450
uf250-04.cnf , deadline. Restarts: 450
uf250-04.cnf , deadline. Restarts: 450
uf250-04.cnf , deadline. Restarts: 450
uf250-04.cnf fulfilled No. of Restarts: 42 No. of Flips: 2367 time to process: 0 seconds.
uf250-04.cnf , deadline. Restarts: 450
uf250-04.cnf , deadline. Restarts: 450
uf250-04.cnf , deadline. Restarts: 450
uf250-04.cnf , deadline. Restarts: 450
uf250-04.cnf fulfilled No. of Restarts: 254 No. of Flips: 3149 time to process: 1 seconds.
uf250-04.cnf fulfilled No. of Restarts: 354 No. of Flips: 3286 time to process: 1 seconds.
uf250-04.cnf , deadline. Restarts: 450
uf250-04.cnf , deadline. Restarts: 450
uf250-04.cnf , deadline. Restarts: 450
uf250-04.cnf , deadline. Restarts: 450
uf250-04.cnf , deadline. Restarts: 450
uf250-04.cnf , deadline. Restarts: 450
uf250-04.cnf , deadline. Restarts: 450
uf250-04.cnf fulfilled No. of Restarts: 222 No. of Flips: 1468 time to process: 0 seconds.
uf250-04.cnf , deadline. Restarts: 450
uf250-04.cnf , deadline. Restarts: 450
uf250-04.cnf , deadline. Restarts: 450
uf250-04.cnf , deadline. Restarts: 450
uf250-04.cnf , deadline. Restarts: 450
uf250-04.cnf , deadline. Restarts: 450
uf250-04.cnf , deadline. Restarts: 450
uf250-04.cnf , deadline. Restarts: 450
uf250-04.cnf , deadline. Restarts: 450
uf250-04.cnf , deadline. Restarts: 450
uf250-04.cnf , deadline. Restarts: 450
uf250-04.cnf , deadline. Restarts: 450
uf250-04.cnf fulfilled No. of Restarts: 395 No. of Flips: 4515 time to process: 1 seconds.
uf250-04.cnf fulfilled No. of Restarts: 66 No. of Flips: 1169 time to process: 0 seconds.
uf250-04.cnf , deadline. Restarts: 450
uf250-04.cnf , deadline. Restarts: 450
uf250-04.cnf fulfilled No. of Restarts: 222 No. of Flips: 4423 time to process: 0 seconds.
uf250-04.cnf , deadline. Restarts: 450
uf250-04.cnf , deadline. Restarts: 450
uf250-04.cnf , deadline. Restarts: 450
uf250-04.cnf fulfilled No. of Restarts: 162 No. of Flips: 3931 time to process: 0 seconds.
uf250-04.cnf , deadline. Restarts: 450
uf250-04.cnf , deadline. Restarts: 450
uf250-04.cnf , deadline. Restarts: 450
uf250-04.cnf , deadline. Restarts: 450
uf250-04.cnf , deadline. Restarts: 450
uf250-04.cnf , deadline. Restarts: 450
uf250-04.cnf , deadline. Restarts: 450
uf250-04.cnf , deadline. Restarts: 450
uf250-04.cnf , deadline. Restarts: 450
uf250-04.cnf , deadline. Restarts: 450
uf250-04.cnf , deadline. Restarts: 450
uf250-04.cnf , deadline. Restarts: 450
uf250-04.cnf fulfilled No. of Restarts: 151 No. of Flips: 1461 time to process: 0 seconds.
uf250-04.cnf fulfilled No. of Restarts: 15 No. of Flips: 1457 time to process: 0 seconds.
uf250-04.cnf , deadline. Restarts: 450
uf250-04.cnf fulfilled No. of Restarts: 341 No. of Flips: 2754 time to process: 1 seconds.
uf250-04.cnf , deadline. Restarts: 450
uf250-04.cnf , deadline. Restarts: 450
uf250-04.cnf fulfilled No. of Restarts: 395 No. of Flips: 2750 time to process: 1 seconds.
uf250-04.cnf , deadline. Restarts: 450
uf250-04.cnf , deadline. Restarts: 450
uf250-04.cnf , deadline. Restarts: 450
uf250-04.cnf , deadline. Restarts: 450
uf250-04.cnf , deadline. Restarts: 450
uf250-04.cnf , deadline. Restarts: 450
uf250-04.cnf , deadline. Restarts: 450
uf250-04.cnf , deadline. Restarts: 450
uf250-04.cnf , deadline. Restarts: 450
uf250-04.cnf , deadline. Restarts: 450
uf250-04.cnf , deadline. Restarts: 450
uf250-04.cnf , deadline. Restarts: 450
uf250-04.cnf , deadline. Restarts: 450
uf250-04.cnf , deadline. Restarts: 450
uf250-04.cnf , deadline. Restarts: 450
uf250-04.cnf , deadline. Restarts: 450
uf250-04.cnf , deadline. Restarts: 450
uf250-04.cnf , deadline. Restarts: 450
uf250-04.cnf , deadline. Restarts: 450
uf250-04.cnf , deadline. Restarts: 450
uf250-04.cnf , deadline. Restarts: 450
uf250-04.cnf , deadline. Restarts: 450
uf250-04.cnf , deadline. Restarts: 450
uf250-04.cnf , deadline. Restarts: 450
uf250-04.cnf , deadline. Restarts: 450
uf250-04.cnf , deadline. Restarts: 450
uf250-04.cnf , deadline. Restarts: 450
uf250-04.cnf , deadline. Restarts: 450
uf250-04.cnf , deadline. Restarts: 450
uf250-04.cnf , deadline. Restarts: 450
uf250-04.cnf , deadline. Restarts: 450
uf250-04.cnf , deadline. Restarts: 450
uf250-04.cnf , deadline. Restarts: 450
uf250-04.cnf , deadline. Restarts: 450
uf250-04.cnf , deadline. Restarts: 450
uf250-04.cnf , deadline. Restarts: 450
uf250-04.cnf , deadline. Restarts: 450
uf250-04.cnf , deadline. Restarts: 450
uf250-04.cnf , deadline. Restarts: 450
uf250-04.cnf , deadline. Restarts: 450
uf250-04.cnf , deadline. Restarts: 450
uf250-04.cnf , deadline. Restarts: 450
uf250-04.cnf , deadline. Restarts: 450
uf250-04.cnf , deadline. Restarts: 450
uf250-04.cnf , deadline. Restarts: 450
uf250-04.cnf , deadline. Restarts: 450
uf250-04.cnf , deadline. Restarts: 450
uf250-04.cnf , deadline. Restarts: 450
uf250-04.cnf , deadline. Restarts: 450
uf250-04.cnf , deadline. Restarts: 450
uf250-04.cnf , deadline. Restarts: 450
uf250-04.cnf , deadline. Restarts: 450
uf250-04.cnf , deadline. Restarts: 450
uf250-04.cnf , deadline. Restarts: 450
uf250-04.cnf , deadline. Restarts: 450
uf250-04.cnf , deadline. Restarts: 450
uf250-04.cnf , deadline. Restarts: 450
uf250-04.cnf , deadline. Restarts: 450
uf250-04.cnf , deadline. Restarts: 450
uf250-04.cnf , deadline. Restarts: 450
uf250-04.cnf , deadline. Restarts: 450
uf250-04.cnf , deadline. Restarts: 450
uf250-04.cnf , deadline. Restarts: 450
uf250-04.cnf , deadline. Restarts: 450
uf250-04.cnf fulfilled No. of Restarts: 431 No. of Flips: 1775 time to process: 1 seconds.
uf250-04.cnf , deadline. Restarts: 450
uf250-04.cnf , deadline. Restarts: 450
uf250-04.cnf , deadline. Restarts: 450
uf250-04.cnf , deadline. Restarts: 450
uf250-04.cnf , deadline. Restarts: 450
uf250-04.cnf , deadline. Restarts: 450
uf250-04.cnf , deadline. Restarts: 450
uf250-04.cnf , deadline. Restarts: 450
uf250-04.cnf , deadline. Restarts: 450
uf250-04.cnf , deadline. Restarts: 450
uf250-04.cnf , deadline. Restarts: 450
uf250-04.cnf , deadline. Restarts: 450
uf250-04.cnf , deadline. Restarts: 450
uf250-04.cnf , deadline. Restarts: 450
uf250-04.cnf , deadline. Restarts: 450
uf250-04.cnf , deadline. Restarts: 450
uf250-04.cnf , deadline. Restarts: 450
uf250-04.cnf , deadline. Restarts: 450
uf250-04.cnf , deadline. Restarts: 450
uf250-04.cnf , deadline. Restarts: 450
uf250-04.cnf , deadline. Restarts: 450
uf250-04.cnf , deadline. Restarts: 450
uf250-04.cnf , deadline. Restarts: 450
uf250-04.cnf , deadline. Restarts: 450
uf250-04.cnf , deadline. Restarts: 450
uf250-04.cnf , deadline. Restarts: 450
uf250-04.cnf fulfilled No. of Restarts: 6 No. of Flips: 2138 time to process: 0 seconds.
uf250-04.cnf , deadline. Restarts: 450
uf250-04.cnf fulfilled No. of Restarts: 302 No. of Flips: 1848 time to process: 1 seconds.
uf250-04.cnf fulfilled No. of Restarts: 167 No. of Flips: 4543 time to process: 0 seconds.
uf250-04.cnf , deadline. Restarts: 450
uf250-04.cnf , deadline. Restarts: 450
uf250-04.cnf fulfilled No. of Restarts: 435 No. of Flips: 1857 time to process: 1 seconds.
uf250-04.cnf , deadline. Restarts: 450
uf250-04.cnf fulfilled No. of Restarts: 174 No. of Flips: 2060 time to process: 0 seconds.
uf250-04.cnf , deadline. Restarts: 450
uf250-04.cnf , deadline. Restarts: 450
uf250-04.cnf , deadline. Restarts: 450
uf250-04.cnf , deadline. Restarts: 450
uf250-04.cnf fulfilled No. of Restarts: 237 No. of Flips: 3563 time to process: 1 seconds.
uf250-04.cnf , deadline. Restarts: 450
uf250-04.cnf fulfilled No. of Restarts: 38 No. of Flips: 2878 time to process: 0 seconds.
uf250-04.cnf , deadline. Restarts: 450
uf250-04.cnf fulfilled No. of Restarts: 269 No. of Flips: 2191 time to process: 1 seconds.
uf250-04.cnf , deadline. Restarts: 450
uf250-04.cnf , deadline. Restarts: 450
uf250-04.cnf , deadline. Restarts: 450
uf250-04.cnf , deadline. Restarts: 450
uf250-04.cnf , deadline. Restarts: 450
uf250-04.cnf , deadline. Restarts: 450
uf250-04.cnf fulfilled No. of Restarts: 435 No. of Flips: 2279 time to process: 1 seconds.
uf250-04.cnf , deadline. Restarts: 450
uf250-04.cnf , deadline. Restarts: 450
uf250-04.cnf , deadline. Restarts: 450
uf250-04.cnf , deadline. Restarts: 450
uf250-04.cnf , deadline. Restarts: 450
uf250-04.cnf , deadline. Restarts: 450
uf250-04.cnf , deadline. Restarts: 450
uf250-04.cnf , deadline. Restarts: 450
uf250-04.cnf , deadline. Restarts: 450
uf250-04.cnf fulfilled No. of Restarts: 369 No. of Flips: 3413 time to process: 1 seconds.
uf250-04.cnf fulfilled No. of Restarts: 435 No. of Flips: 3323 time to process: 1 seconds.
uf250-04.cnf , deadline. Restarts: 450
uf250-04.cnf , deadline. Restarts: 450
uf250-04.cnf , deadline. Restarts: 450
uf250-04.cnf fulfilled No. of Restarts: 160 No. of Flips: 3273 time to process: 0 seconds.
uf250-04.cnf , deadline. Restarts: 450
uf250-04.cnf , deadline. Restarts: 450
uf250-04.cnf , deadline. Restarts: 450
uf250-04.cnf , deadline. Restarts: 450
uf250-04.cnf fulfilled No. of Restarts: 12 No. of Flips: 2933 time to process: 0 seconds.
uf250-04.cnf fulfilled No. of Restarts: 227 No. of Flips: 3263 time to process: 0 seconds.
uf250-04.cnf , deadline. Restarts: 450
uf250-04.cnf , deadline. Restarts: 450
uf250-04.cnf , deadline. Restarts: 450
uf250-04.cnf , deadline. Restarts: 450
uf250-04.cnf , deadline. Restarts: 450
uf250-04.cnf , deadline. Restarts: 450
uf250-04.cnf , deadline. Restarts: 450
uf250-04.cnf , deadline. Restarts: 450
uf250-04.cnf , deadline. Restarts: 450
uf250-04.cnf , deadline. Restarts: 450
uf250-04.cnf , deadline. Restarts: 450
uf250-04.cnf , deadline. Restarts: 450
uf250-04.cnf , deadline. Restarts: 450
uf250-04.cnf fulfilled No. of Restarts: 25 No. of Flips: 2831 time to process: 0 seconds.
uf250-04.cnf , deadline. Restarts: 450
uf250-04.cnf , deadline. Restarts: 450
uf250-04.cnf , deadline. Restarts: 450
uf250-04.cnf , deadline. Restarts: 450
uf250-04.cnf , deadline. Restarts: 450
uf250-04.cnf fulfilled No. of Restarts: 34 No. of Flips: 3810 time to process: 0 seconds.
uf250-04.cnf , deadline. Restarts: 450
uf250-04.cnf , deadline. Restarts: 450
uf250-04.cnf , deadline. Restarts: 450
uf250-04.cnf , deadline. Restarts: 450
uf250-04.cnf , deadline. Restarts: 450
uf250-04.cnf , deadline. Restarts: 450
uf250-04.cnf , deadline. Restarts: 450
uf250-04.cnf , deadline. Restarts: 450
uf250-04.cnf , deadline. Restarts: 450
uf250-04.cnf , deadline. Restarts: 450
uf250-04.cnf , deadline. Restarts: 450
uf250-04.cnf , deadline. Restarts: 450
uf250-04.cnf , deadline. Restarts: 450
uf250-04.cnf , deadline. Restarts: 450
uf250-04.cnf , deadline. Restarts: 450
uf250-04.cnf , deadline. Restarts: 450
uf250-04.cnf , deadline. Restarts: 450
uf250-04.cnf , deadline. Restarts: 450
uf250-04.cnf , deadline. Restarts: 450
uf250-04.cnf , deadline. Restarts: 450
uf250-04.cnf , deadline. Restarts: 450
uf250-04.cnf , deadline. Restarts: 450
uf250-04.cnf , deadline. Restarts: 450
uf250-04.cnf , deadline. Restarts: 450
uf250-04.cnf , deadline. Restarts: 450
uf250-04.cnf , deadline. Restarts: 450
uf250-04.cnf , deadline. Restarts: 450
uf250-04.cnf , deadline. Restarts: 450
uf250-04.cnf , deadline. Restarts: 450
uf250-04.cnf , deadline. Restarts: 450
uf250-04.cnf , deadline. Restarts: 450
uf250-04.cnf fulfilled No. of Restarts: 29 No. of Flips: 2512 time to process: 0 seconds.
uf250-04.cnf , deadline. Restarts: 450
uf250-04.cnf , deadline. Restarts: 450
uf250-04.cnf , deadline. Restarts: 450
uf250-04.cnf , deadline. Restarts: 450
uf250-04.cnf fulfilled No. of Restarts: 417 No. of Flips: 4823 time to process: 1 seconds.
uf250-04.cnf fulfilled No. of Restarts: 422 No. of Flips: 4897 time to process: 1 seconds.
uf250-04.cnf , deadline. Restarts: 450
uf250-04.cnf , deadline. Restarts: 450
uf250-04.cnf fulfilled No. of Restarts: 329 No. of Flips: 4596 time to process: 1 seconds.
uf250-04.cnf , deadline. Restarts: 450
uf250-04.cnf , deadline. Restarts: 450
uf250-04.cnf , deadline. Restarts: 450
uf250-04.cnf , deadline. Restarts: 450
uf250-04.cnf fulfilled No. of Restarts: 402 No. of Flips: 3933 time to process: 1 seconds.
uf250-04.cnf , deadline. Restarts: 450
uf250-04.cnf , deadline. Restarts: 450
uf250-04.cnf , deadline. Restarts: 450
uf250-04.cnf , deadline. Restarts: 450
uf250-04.cnf , deadline. Restarts: 450
uf250-04.cnf , deadline. Restarts: 450
uf250-04.cnf fulfilled No. of Restarts: 40 No. of Flips: 4859 time to process: 0 seconds.
uf250-04.cnf , deadline. Restarts: 450
uf250-04.cnf , deadline. Restarts: 450
uf250-04.cnf , deadline. Restarts: 450
uf250-04.cnf , deadline. Restarts: 450
uf250-04.cnf , deadline. Restarts: 450
uf250-04.cnf , deadline. Restarts: 450
uf250-04.cnf , deadline. Restarts: 450
uf250-04.cnf , deadline. Restarts: 450
uf250-04.cnf fulfilled No. of Restarts: 264 No. of Flips: 2086 time to process: 1 seconds.
uf250-04.cnf , deadline. Restarts: 450
uf250-04.cnf , deadline. Restarts: 450
uf250-04.cnf , deadline. Restarts: 450
uf250-04.cnf , deadline. Restarts: 450
uf250-04.cnf , deadline. Restarts: 450
uf250-04.cnf , deadline. Restarts: 450
uf250-04.cnf , deadline. Restarts: 450
uf250-04.cnf , deadline. Restarts: 450
uf250-04.cnf , deadline. Restarts: 450
uf250-04.cnf , deadline. Restarts: 450
uf250-04.cnf , deadline. Restarts: 450
uf250-04.cnf , deadline. Restarts: 450
uf250-04.cnf , deadline. Restarts: 450
uf250-04.cnf , deadline. Restarts: 450
uf250-04.cnf fulfilled No. of Restarts: 259 No. of Flips: 1172 time to process: 1 seconds.
uf250-04.cnf , deadline. Restarts: 450
uf250-04.cnf fulfilled No. of Restarts: 170 No. of Flips: 2965 time to process: 0 seconds.
uf250-04.cnf , deadline. Restarts: 450
uf250-04.cnf , deadline. Restarts: 450
uf250-04.cnf , deadline. Restarts: 450
uf250-04.cnf , deadline. Restarts: 450
uf250-04.cnf , deadline. Restarts: 450
uf250-04.cnf , deadline. Restarts: 450
uf250-04.cnf , deadline. Restarts: 450
uf250-04.cnf , deadline. Restarts: 450
uf250-04.cnf , deadline. Restarts: 450
uf250-04.cnf , deadline. Restarts: 450
uf250-04.cnf , deadline. Restarts: 450
uf250-04.cnf , deadline. Restarts: 450
uf250-04.cnf , deadline. Restarts: 450
uf250-04.cnf , deadline. Restarts: 450
uf250-04.cnf , deadline. Restarts: 450
uf250-04.cnf , deadline. Restarts: 450
uf250-04.cnf , deadline. Restarts: 450
uf250-04.cnf fulfilled No. of Restarts: 147 No. of Flips: 4710 time to process: 0 seconds.
uf250-04.cnf , deadline. Restarts: 450
uf250-04.cnf , deadline. Restarts: 450
uf250-04.cnf , deadline. Restarts: 450
uf250-04.cnf , deadline. Restarts: 450
uf250-04.cnf , deadline. Restarts: 450
uf250-04.cnf , deadline. Restarts: 450
uf250-04.cnf , deadline. Restarts: 450
uf250-04.cnf , deadline. Restarts: 450
uf250-04.cnf , deadline. Restarts: 450
uf250-04.cnf , deadline. Restarts: 450
uf250-04.cnf , deadline. Restarts: 450
uf250-04.cnf , deadline. Restarts: 450
uf250-04.cnf , deadline. Restarts: 450
uf250-04.cnf , deadline. Restarts: 450
uf250-04.cnf fulfilled No. of Restarts: 245 No. of Flips: 2585 time to process: 1 seconds.
uf250-04.cnf , deadline. Restarts: 450
uf250-04.cnf fulfilled No. of Restarts: 34 No. of Flips: 4817 time to process: 0 seconds.
uf250-04.cnf fulfilled No. of Restarts: 183 No. of Flips: 3788 time to process: 0 seconds.
uf250-04.cnf , deadline. Restarts: 450
uf250-04.cnf , deadline. Restarts: 450
uf250-04.cnf , deadline. Restarts: 450
uf250-04.cnf , deadline. Restarts: 450
uf250-04.cnf fulfilled No. of Restarts: 340 No. of Flips: 1799 time to process: 1 seconds.
uf250-04.cnf , deadline. Restarts: 450
uf250-04.cnf , deadline. Restarts: 450
uf250-04.cnf , deadline. Restarts: 450
uf250-04.cnf , deadline. Restarts: 450
uf250-04.cnf , deadline. Restarts: 450
uf250-04.cnf , deadline. Restarts: 450
uf250-04.cnf , deadline. Restarts: 450
uf250-04.cnf , deadline. Restarts: 450
uf250-04.cnf , deadline. Restarts: 450
uf250-04.cnf , deadline. Restarts: 450
uf250-04.cnf fulfilled No. of Restarts: 188 No. of Flips: 4160 time to process: 0 seconds.
uf250-04.cnf fulfilled No. of Restarts: 285 No. of Flips: 1840 time to process: 1 seconds.
uf250-04.cnf , deadline. Restarts: 450
uf250-04.cnf , deadline. Restarts: 450
uf250-04.cnf , deadline. Restarts: 450
uf250-04.cnf fulfilled No. of Restarts: 296 No. of Flips: 1389 time to process: 1 seconds.
uf250-04.cnf , deadline. Restarts: 450
uf250-04.cnf , deadline. Restarts: 450
uf250-04.cnf , deadline. Restarts: 450
uf250-04.cnf , deadline. Restarts: 450
uf250-04.cnf , deadline. Restarts: 450
uf250-04.cnf , deadline. Restarts: 450
uf250-04.cnf , deadline. Restarts: 450
uf250-04.cnf , deadline. Restarts: 450
uf250-04.cnf , deadline. Restarts: 450
uf250-04.cnf , deadline. Restarts: 450
uf250-04.cnf , deadline. Restarts: 450
uf250-04.cnf , deadline. Restarts: 450
uf250-04.cnf , deadline. Restarts: 450
uf250-04.cnf , deadline. Restarts: 450
uf250-04.cnf , deadline. Restarts: 450
uf250-04.cnf , deadline. Restarts: 450
uf250-04.cnf , deadline. Restarts: 450
uf250-04.cnf , deadline. Restarts: 450
uf250-04.cnf , deadline. Restarts: 450
uf250-04.cnf , deadline. Restarts: 450
uf250-04.cnf , deadline. Restarts: 450
uf250-04.cnf , deadline. Restarts: 450
uf250-04.cnf fulfilled No. of Restarts: 438 No. of Flips: 1317 time to process: 1 seconds.
uf250-04.cnf , deadline. Restarts: 450
uf250-04.cnf , deadline. Restarts: 450
uf250-04.cnf , deadline. Restarts: 450
uf250-04.cnf , deadline. Restarts: 450
uf250-04.cnf fulfilled No. of Restarts: 68 No. of Flips: 2616 time to process: 0 seconds.
uf250-04.cnf , deadline. Restarts: 450
uf250-04.cnf , deadline. Restarts: 450
uf250-04.cnf , deadline. Restarts: 450
uf250-04.cnf , deadline. Restarts: 450
uf250-04.cnf fulfilled No. of Restarts: 294 No. of Flips: 2191 time to process: 1 seconds.
uf250-04.cnf , deadline. Restarts: 450
uf250-04.cnf , deadline. Restarts: 450
uf250-04.cnf , deadline. Restarts: 450
uf250-04.cnf , deadline. Restarts: 450
uf250-04.cnf , deadline. Restarts: 450
uf250-04.cnf , deadline. Restarts: 450
uf250-04.cnf , deadline. Restarts: 450
uf250-04.cnf , deadline. Restarts: 450
uf250-04.cnf , deadline. Restarts: 450
uf250-04.cnf , deadline. Restarts: 450
uf250-04.cnf , deadline. Restarts: 450
uf250-04.cnf fulfilled No. of Restarts: 440 No. of Flips: 4486 time to process: 1 seconds.
uf250-04.cnf , deadline. Restarts: 450
uf250-04.cnf , deadline. Restarts: 450
uf250-04.cnf , deadline. Restarts: 450
uf250-04.cnf fulfilled No. of Restarts: 173 No. of Flips: 4643 time to process: 0 seconds.
uf250-04.cnf fulfilled No. of Restarts: 402 No. of Flips: 4574 time to process: 2 seconds.
uf250-04.cnf , deadline. Restarts: 450
uf250-04.cnf , deadline. Restarts: 450
uf250-04.cnf , deadline. Restarts: 450
uf250-04.cnf , deadline. Restarts: 450
uf250-04.cnf , deadline. Restarts: 450
uf250-04.cnf , deadline. Restarts: 450
uf250-04.cnf , deadline. Restarts: 450
uf250-04.cnf , deadline. Restarts: 450
uf250-04.cnf , deadline. Restarts: 450
uf250-04.cnf , deadline. Restarts: 450
uf250-04.cnf , deadline. Restarts: 450
uf250-04.cnf , deadline. Restarts: 450
uf250-04.cnf , deadline. Restarts: 450
uf250-04.cnf , deadline. Restarts: 450
uf250-04.cnf , deadline. Restarts: 450
uf250-04.cnf , deadline. Restarts: 450
uf250-04.cnf , deadline. Restarts: 450
uf250-04.cnf , deadline. Restarts: 450
uf250-04.cnf , deadline. Restarts: 450
uf250-04.cnf , deadline. Restarts: 450
uf250-04.cnf , deadline. Restarts: 450
uf250-04.cnf , deadline. Restarts: 450
uf250-04.cnf , deadline. Restarts: 450
uf250-04.cnf , deadline. Restarts: 450
uf250-04.cnf , deadline. Restarts: 450
uf250-04.cnf , deadline. Restarts: 450
uf250-04.cnf , deadline. Restarts: 450
uf250-04.cnf , deadline. Restarts: 450
uf250-04.cnf , deadline. Restarts: 450
uf250-04.cnf , deadline. Restarts: 450
uf250-04.cnf , deadline. Restarts: 450
uf250-04.cnf fulfilled No. of Restarts: 283 No. of Flips: 1666 time to process: 1 seconds.
uf250-04.cnf , deadline. Restarts: 450
uf250-04.cnf , deadline. Restarts: 450
uf250-04.cnf fulfilled No. of Restarts: 272 No. of Flips: 3285 time to process: 1 seconds.
uf250-04.cnf , deadline. Restarts: 450
uf250-04.cnf , deadline. Restarts: 450
uf250-04.cnf , deadline. Restarts: 450
uf250-04.cnf , deadline. Restarts: 450
uf250-04.cnf , deadline. Restarts: 450
uf250-04.cnf , deadline. Restarts: 450
uf250-04.cnf , deadline. Restarts: 450
uf250-04.cnf fulfilled No. of Restarts: 178 No. of Flips: 3906 time to process: 0 seconds.
uf250-04.cnf , deadline. Restarts: 450
uf250-04.cnf , deadline. Restarts: 450
uf250-04.cnf , deadline. Restarts: 450
uf250-04.cnf , deadline. Restarts: 450
uf250-04.cnf , deadline. Restarts: 450
uf250-04.cnf , deadline. Restarts: 450
uf250-04.cnf , deadline. Restarts: 450
uf250-04.cnf , deadline. Restarts: 450
uf250-04.cnf , deadline. Restarts: 450
uf250-04.cnf , deadline. Restarts: 450
uf250-04.cnf , deadline. Restarts: 450
uf250-04.cnf , deadline. Restarts: 450
uf250-04.cnf , deadline. Restarts: 450
uf250-04.cnf , deadline. Restarts: 450
uf250-04.cnf , deadline. Restarts: 450
uf250-04.cnf , deadline. Restarts: 450
uf250-04.cnf , deadline. Restarts: 450
uf250-04.cnf , deadline. Restarts: 450
uf250-04.cnf , deadline. Restarts: 450
uf250-04.cnf , deadline. Restarts: 450
uf250-04.cnf fulfilled No. of Restarts: 63 No. of Flips: 3865 time to process: 0 seconds.
uf250-04.cnf , deadline. Restarts: 450
uf250-04.cnf , deadline. Restarts: 450
uf250-04.cnf , deadline. Restarts: 450
uf250-04.cnf , deadline. Restarts: 450
uf250-04.cnf , deadline. Restarts: 450
uf250-04.cnf fulfilled No. of Restarts: 387 No. of Flips: 1511 time to process: 1 seconds.
uf250-04.cnf , deadline. Restarts: 450
uf250-04.cnf , deadline. Restarts: 450
uf250-04.cnf , deadline. Restarts: 450
uf250-04.cnf , deadline. Restarts: 450
uf250-04.cnf , deadline. Restarts: 450
uf250-04.cnf , deadline. Restarts: 450
uf250-04.cnf , deadline. Restarts: 450
uf250-04.cnf , deadline. Restarts: 450
uf250-04.cnf , deadline. Restarts: 450
uf250-04.cnf , deadline. Restarts: 450
uf250-04.cnf , deadline. Restarts: 450
uf250-04.cnf fulfilled No. of Restarts: 20 No. of Flips: 1233 time to process: 0 seconds.
uf250-04.cnf , deadline. Restarts: 450
uf250-04.cnf , deadline. Restarts: 450
uf250-04.cnf , deadline. Restarts: 450
uf250-04.cnf , deadline. Restarts: 450
uf250-04.cnf , deadline. Restarts: 450
uf250-04.cnf , deadline. Restarts: 450
uf250-04.cnf , deadline. Restarts: 450
uf250-04.cnf , deadline. Restarts: 450
uf250-04.cnf , deadline. Restarts: 450
uf250-04.cnf , deadline. Restarts: 450
uf250-04.cnf , deadline. Restarts: 450
uf250-04.cnf , deadline. Restarts: 450
uf250-04.cnf , deadline. Restarts: 450
uf250-04.cnf , deadline. Restarts: 450
uf250-04.cnf , deadline. Restarts: 450
uf250-04.cnf , deadline. Restarts: 450
uf250-04.cnf , deadline. Restarts: 450
uf250-04.cnf , deadline. Restarts: 450
uf250-04.cnf , deadline. Restarts: 450
uf250-04.cnf , deadline. Restarts: 450
uf250-04.cnf , deadline. Restarts: 450
uf250-04.cnf , deadline. Restarts: 450
uf250-04.cnf , deadline. Restarts: 450
uf250-04.cnf fulfilled No. of Restarts: 365 No. of Flips: 3781 time to process: 1 seconds.
uf250-04.cnf , deadline. Restarts: 450
uf250-04.cnf , deadline. Restarts: 450
uf250-04.cnf , deadline. Restarts: 450
uf250-04.cnf , deadline. Restarts: 450
uf250-04.cnf , deadline. Restarts: 450
uf250-04.cnf , deadline. Restarts: 450
uf250-04.cnf , deadline. Restarts: 450
uf250-04.cnf fulfilled No. of Restarts: 340 No. of Flips: 1772 time to process: 1 seconds.
uf250-04.cnf , deadline. Restarts: 450
uf250-04.cnf , deadline. Restarts: 450
uf250-04.cnf , deadline. Restarts: 450
uf250-04.cnf , deadline. Restarts: 450
uf250-04.cnf , deadline. Restarts: 450
uf250-04.cnf , deadline. Restarts: 450
uf250-04.cnf , deadline. Restarts: 450
uf250-04.cnf , deadline. Restarts: 450
uf250-04.cnf , deadline. Restarts: 450
uf250-04.cnf , deadline. Restarts: 450
uf250-04.cnf , deadline. Restarts: 450
uf250-04.cnf , deadline. Restarts: 450
uf250-04.cnf , deadline. Restarts: 450
uf250-04.cnf fulfilled No. of Restarts: 424 No. of Flips: 3187 time to process: 1 seconds.
uf250-04.cnf , deadline. Restarts: 450
uf250-04.cnf , deadline. Restarts: 450
uf250-04.cnf , deadline. Restarts: 450
uf250-04.cnf , deadline. Restarts: 450
uf250-04.cnf , deadline. Restarts: 450
uf250-04.cnf , deadline. Restarts: 450
uf250-04.cnf , deadline. Restarts: 450
uf250-04.cnf , deadline. Restarts: 450
uf250-04.cnf fulfilled No. of Restarts: 259 No. of Flips: 3454 time to process: 1 seconds.
uf250-04.cnf fulfilled No. of Restarts: 383 No. of Flips: 4340 time to process: 1 seconds.
uf250-04.cnf , deadline. Restarts: 450
uf250-04.cnf , deadline. Restarts: 450
uf250-04.cnf , deadline. Restarts: 450
uf250-04.cnf , deadline. Restarts: 450
uf250-04.cnf , deadline. Restarts: 450
uf250-04.cnf , deadline. Restarts: 450
uf250-04.cnf fulfilled No. of Restarts: 148 No. of Flips: 2483 time to process: 0 seconds.
uf250-04.cnf , deadline. Restarts: 450
uf250-04.cnf , deadline. Restarts: 450
uf250-04.cnf , deadline. Restarts: 450
uf250-04.cnf , deadline. Restarts: 450
uf250-04.cnf , deadline. Restarts: 450
uf250-04.cnf fulfilled No. of Restarts: 294 No. of Flips: 3785 time to process: 1 seconds.
uf250-04.cnf , deadline. Restarts: 450
uf250-04.cnf , deadline. Restarts: 450
uf250-04.cnf , deadline. Restarts: 450
uf250-04.cnf , deadline. Restarts: 450
uf250-04.cnf , deadline. Restarts: 450
uf250-04.cnf , deadline. Restarts: 450
uf250-04.cnf , deadline. Restarts: 450
uf250-04.cnf , deadline. Restarts: 450
uf250-04.cnf , deadline. Restarts: 450
uf250-04.cnf , deadline. Restarts: 450
uf250-04.cnf , deadline. Restarts: 450
uf250-04.cnf fulfilled No. of Restarts: 44 No. of Flips: 1420 time to process: 0 seconds.
uf250-04.cnf , deadline. Restarts: 450
uf250-04.cnf , deadline. Restarts: 450
uf250-04.cnf , deadline. Restarts: 450
uf250-04.cnf , deadline. Restarts: 450
uf250-04.cnf , deadline. Restarts: 450
uf250-04.cnf fulfilled No. of Restarts: 186 No. of Flips: 973 time to process: 0 seconds.
uf250-04.cnf , deadline. Restarts: 450
uf250-04.cnf , deadline. Restarts: 450
uf250-04.cnf , deadline. Restarts: 450
uf250-04.cnf , deadline. Restarts: 450
uf250-04.cnf , deadline. Restarts: 450
uf250-04.cnf , deadline. Restarts: 450
uf250-04.cnf , deadline. Restarts: 450
uf250-04.cnf fulfilled No. of Restarts: 335 No. of Flips: 4215 time to process: 1 seconds.
uf250-04.cnf , deadline. Restarts: 450
uf250-04.cnf , deadline. Restarts: 450
uf250-04.cnf , deadline. Restarts: 450
uf250-04.cnf , deadline. Restarts: 450
uf250-04.cnf , deadline. Restarts: 450
uf250-04.cnf , deadline. Restarts: 450
uf250-04.cnf fulfilled No. of Restarts: 279 No. of Flips: 2210 time to process: 1 seconds.
uf250-04.cnf , deadline. Restarts: 450
uf250-04.cnf , deadline. Restarts: 450
uf250-04.cnf , deadline. Restarts: 450
uf250-04.cnf , deadline. Restarts: 450
uf250-04.cnf , deadline. Restarts: 450
uf250-04.cnf , deadline. Restarts: 450
uf250-04.cnf , deadline. Restarts: 450
uf250-04.cnf , deadline. Restarts: 450
uf250-04.cnf , deadline. Restarts: 450
uf250-04.cnf , deadline. Restarts: 450
uf250-04.cnf , deadline. Restarts: 450
uf250-04.cnf , deadline. Restarts: 450
uf250-04.cnf , deadline. Restarts: 450
uf250-04.cnf , deadline. Restarts: 450
uf250-04.cnf , deadline. Restarts: 450
uf250-04.cnf , deadline. Restarts: 450
uf250-04.cnf , deadline. Restarts: 450
uf250-04.cnf , deadline. Restarts: 450
uf250-04.cnf , deadline. Restarts: 450
uf250-04.cnf , deadline. Restarts: 450
uf250-04.cnf , deadline. Restarts: 450
uf250-04.cnf , deadline. Restarts: 450
uf250-04.cnf , deadline. Restarts: 450
uf250-04.cnf , deadline. Restarts: 450
uf250-04.cnf , deadline. Restarts: 450
uf250-04.cnf , deadline. Restarts: 450
uf250-04.cnf , deadline. Restarts: 450
uf250-04.cnf , deadline. Restarts: 450
uf250-04.cnf , deadline. Restarts: 450
uf250-04.cnf , deadline. Restarts: 450
uf250-04.cnf , deadline. Restarts: 450
uf250-04.cnf , deadline. Restarts: 450
uf250-04.cnf , deadline. Restarts: 450
uf250-04.cnf , deadline. Restarts: 450
uf250-04.cnf , deadline. Restarts: 450
uf250-04.cnf , deadline. Restarts: 450
uf250-04.cnf , deadline. Restarts: 450
uf250-04.cnf , deadline. Restarts: 450
uf250-04.cnf , deadline. Restarts: 450
uf250-04.cnf , deadline. Restarts: 450
uf250-04.cnf , deadline. Restarts: 450
uf250-04.cnf , deadline. Restarts: 450
uf250-04.cnf , deadline. Restarts: 450
uf250-04.cnf , deadline. Restarts: 450
uf250-04.cnf , deadline. Restarts: 450
uf250-04.cnf , deadline. Restarts: 450
uf250-04.cnf , deadline. Restarts: 450
uf250-04.cnf , deadline. Restarts: 450
uf250-04.cnf , deadline. Restarts: 450
uf250-04.cnf , deadline. Restarts: 450
uf250-04.cnf , deadline. Restarts: 450
uf250-04.cnf , deadline. Restarts: 450
uf250-04.cnf , deadline. Restarts: 450
uf250-04.cnf , deadline. Restarts: 450
uf250-04.cnf , deadline. Restarts: 450
uf250-04.cnf , deadline. Restarts: 450
uf250-04.cnf , deadline. Restarts: 450
uf250-04.cnf , deadline. Restarts: 450
uf250-04.cnf , deadline. Restarts: 450
uf250-04.cnf , deadline. Restarts: 450
uf250-04.cnf , deadline. Restarts: 450
uf250-04.cnf , deadline. Restarts: 450
uf250-04.cnf , deadline. Restarts: 450
uf250-04.cnf , deadline. Restarts: 450
uf250-04.cnf , deadline. Restarts: 450
uf250-04.cnf , deadline. Restarts: 450
uf250-04.cnf fulfilled No. of Restarts: 100 No. of Flips: 919 time to process: 0 seconds.
uf250-04.cnf , deadline. Restarts: 450
uf250-04.cnf fulfilled No. of Restarts: 272 No. of Flips: 4557 time to process: 1 seconds.
uf250-04.cnf , deadline. Restarts: 450
uf250-04.cnf , deadline. Restarts: 450
uf250-04.cnf , deadline. Restarts: 450
uf250-04.cnf , deadline. Restarts: 450
uf250-04.cnf fulfilled No. of Restarts: 383 No. of Flips: 1891 time to process: 1 seconds.
uf250-04.cnf , deadline. Restarts: 450
uf250-04.cnf , deadline. Restarts: 450
uf250-04.cnf , deadline. Restarts: 450
uf250-04.cnf , deadline. Restarts: 450
uf250-04.cnf , deadline. Restarts: 450
uf250-04.cnf , deadline. Restarts: 450
uf250-04.cnf , deadline. Restarts: 450
uf250-04.cnf , deadline. Restarts: 450
uf250-04.cnf , deadline. Restarts: 450
uf250-04.cnf , deadline. Restarts: 450
uf250-04.cnf fulfilled No. of Restarts: 59 No. of Flips: 2762 time to process: 0 seconds.
uf250-04.cnf , deadline. Restarts: 450
uf250-04.cnf , deadline. Restarts: 450
uf250-04.cnf , deadline. Restarts: 450
uf250-04.cnf , deadline. Restarts: 450
uf250-04.cnf , deadline. Restarts: 450
uf250-04.cnf , deadline. Restarts: 450
uf250-04.cnf , deadline. Restarts: 450
uf250-04.cnf , deadline. Restarts: 450
uf250-04.cnf , deadline. Restarts: 450
uf250-04.cnf , deadline. Restarts: 450
uf250-04.cnf , deadline. Restarts: 450
uf250-04.cnf , deadline. Restarts: 450
uf250-04.cnf , deadline. Restarts: 450
uf250-04.cnf fulfilled No. of Restarts: 109 No. of Flips: 3201 time to process: 0 seconds.
uf250-04.cnf fulfilled No. of Restarts: 181 No. of Flips: 3898 time to process: 0 seconds.
uf250-04.cnf , deadline. Restarts: 450
uf250-04.cnf , deadline. Restarts: 450
uf250-04.cnf fulfilled No. of Restarts: 135 No. of Flips: 3538 time to process: 0 seconds.
uf250-04.cnf , deadline. Restarts: 450
uf250-04.cnf , deadline. Restarts: 450
uf250-04.cnf , deadline. Restarts: 450
uf250-04.cnf fulfilled No. of Restarts: 108 No. of Flips: 1105 time to process: 0 seconds.
uf250-04.cnf , deadline. Restarts: 450
uf250-04.cnf , deadline. Restarts: 450
uf250-04.cnf , deadline. Restarts: 450
uf250-04.cnf , deadline. Restarts: 450
uf250-04.cnf , deadline. Restarts: 450
uf250-04.cnf , deadline. Restarts: 450
uf250-04.cnf , deadline. Restarts: 450
uf250-04.cnf , deadline. Restarts: 450
uf250-04.cnf , deadline. Restarts: 450
uf250-04.cnf , deadline. Restarts: 450
uf250-04.cnf fulfilled No. of Restarts: 12 No. of Flips: 2536 time to process: 0 seconds.
uf250-04.cnf , deadline. Restarts: 450
uf250-04.cnf , deadline. Restarts: 450
uf250-04.cnf , deadline. Restarts: 450
uf250-04.cnf , deadline. Restarts: 450
uf250-04.cnf , deadline. Restarts: 450
uf250-04.cnf , deadline. Restarts: 450
uf250-04.cnf , deadline. Restarts: 450
uf250-04.cnf , deadline. Restarts: 450
uf250-04.cnf , deadline. Restarts: 450
uf250-04.cnf , deadline. Restarts: 450
uf250-04.cnf , deadline. Restarts: 450
uf250-04.cnf , deadline. Restarts: 450
uf250-04.cnf , deadline. Restarts: 450
uf250-04.cnf , deadline. Restarts: 450
uf250-04.cnf , deadline. Restarts: 450
uf250-04.cnf fulfilled No. of Restarts: 0 No. of Flips: 3076 time to process: 0 seconds.
uf250-04.cnf , deadline. Restarts: 450
uf250-04.cnf , deadline. Restarts: 450
uf250-04.cnf , deadline. Restarts: 450
uf250-04.cnf , deadline. Restarts: 450
uf250-04.cnf , deadline. Restarts: 450
uf250-04.cnf , deadline. Restarts: 450
uf250-04.cnf , deadline. Restarts: 450
uf250-04.cnf , deadline. Restarts: 450
uf250-04.cnf , deadline. Restarts: 450
uf250-04.cnf , deadline. Restarts: 450
uf250-04.cnf fulfilled No. of Restarts: 328 No. of Flips: 1511 time to process: 1 seconds.
uf250-04.cnf , deadline. Restarts: 450
uf250-04.cnf , deadline. Restarts: 450
uf250-04.cnf , deadline. Restarts: 450
uf250-04.cnf , deadline. Restarts: 450
uf250-04.cnf fulfilled No. of Restarts: 36 No. of Flips: 2933 time to process: 0 seconds.
uf250-04.cnf , deadline. Restarts: 450
uf250-04.cnf , deadline. Restarts: 450
uf250-04.cnf , deadline. Restarts: 450
uf250-04.cnf , deadline. Restarts: 450
uf250-04.cnf , deadline. Restarts: 450
uf250-04.cnf , deadline. Restarts: 450
uf250-04.cnf , deadline. Restarts: 450
uf250-04.cnf , deadline. Restarts: 450
uf250-04.cnf , deadline. Restarts: 450
uf250-04.cnf , deadline. Restarts: 450
uf250-04.cnf fulfilled No. of Restarts: 248 No. of Flips: 2749 time to process: 1 seconds.
uf250-04.cnf fulfilled No. of Restarts: 233 No. of Flips: 3274 time to process: 0 seconds.
uf250-04.cnf , deadline. Restarts: 450
uf250-04.cnf , deadline. Restarts: 450
uf250-04.cnf , deadline. Restarts: 450
uf250-04.cnf , deadline. Restarts: 450
uf250-04.cnf , deadline. Restarts: 450
uf250-04.cnf , deadline. Restarts: 450
uf250-04.cnf , deadline. Restarts: 450
uf250-04.cnf , deadline. Restarts: 450
uf250-04.cnf , deadline. Restarts: 450
uf250-04.cnf , deadline. Restarts: 450
uf250-04.cnf , deadline. Restarts: 450
uf250-04.cnf , deadline. Restarts: 450
uf250-04.cnf , deadline. Restarts: 450
uf250-04.cnf , deadline. Restarts: 450
uf250-04.cnf , deadline. Restarts: 450
uf250-04.cnf , deadline. Restarts: 450
uf250-04.cnf , deadline. Restarts: 450
uf250-04.cnf , deadline. Restarts: 450
uf250-04.cnf , deadline. Restarts: 450
uf250-04.cnf , deadline. Restarts: 450
uf250-04.cnf , deadline. Restarts: 450
uf250-04.cnf , deadline. Restarts: 450
uf250-04.cnf fulfilled No. of Restarts: 348 No. of Flips: 972 time to process: 1 seconds.
uf250-04.cnf , deadline. Restarts: 450
uf250-04.cnf , deadline. Restarts: 450
uf250-04.cnf , deadline. Restarts: 450
uf250-04.cnf , deadline. Restarts: 450
uf250-04.cnf , deadline. Restarts: 450
uf250-04.cnf fulfilled No. of Restarts: 192 No. of Flips: 2375 time to process: 0 seconds.
uf250-04.cnf , deadline. Restarts: 450
uf250-04.cnf , deadline. Restarts: 450
uf250-04.cnf , deadline. Restarts: 450
uf250-04.cnf , deadline. Restarts: 450
uf250-04.cnf , deadline. Restarts: 450
uf250-04.cnf , deadline. Restarts: 450
uf250-04.cnf , deadline. Restarts: 450
uf250-04.cnf , deadline. Restarts: 450
uf250-04.cnf , deadline. Restarts: 450
uf250-04.cnf , deadline. Restarts: 450
uf250-04.cnf , deadline. Restarts: 450
uf250-04.cnf , deadline. Restarts: 450
uf250-04.cnf fulfilled No. of Restarts: 16 No. of Flips: 2335 time to process: 0 seconds.
uf250-04.cnf , deadline. Restarts: 450
uf250-04.cnf , deadline. Restarts: 450
uf250-04.cnf , deadline. Restarts: 450
uf250-04.cnf fulfilled No. of Restarts: 97 No. of Flips: 3521 time to process: 0 seconds.
uf250-04.cnf , deadline. Restarts: 450
uf250-04.cnf fulfilled No. of Restarts: 130 No. of Flips: 468 time to process: 0 seconds.
uf250-04.cnf , deadline. Restarts: 450
uf250-04.cnf , deadline. Restarts: 450
uf250-04.cnf , deadline. Restarts: 450
uf250-04.cnf , deadline. Restarts: 450
uf250-04.cnf , deadline. Restarts: 450
uf250-04.cnf fulfilled No. of Restarts: 415 No. of Flips: 1678 time to process: 1 seconds.
uf250-04.cnf , deadline. Restarts: 450
uf250-04.cnf , deadline. Restarts: 450
uf250-04.cnf , deadline. Restarts: 450
uf250-04.cnf , deadline. Restarts: 450
uf250-04.cnf , deadline. Restarts: 450
uf250-04.cnf , deadline. Restarts: 450
uf250-04.cnf , deadline. Restarts: 450
uf250-04.cnf , deadline. Restarts: 450
uf250-04.cnf , deadline. Restarts: 450
uf250-04.cnf , deadline. Restarts: 450
uf250-04.cnf , deadline. Restarts: 450
uf250-04.cnf , deadline. Restarts: 450
uf250-04.cnf fulfilled No. of Restarts: 392 No. of Flips: 1461 time to process: 1 seconds.
uf250-04.cnf , deadline. Restarts: 450
uf250-04.cnf , deadline. Restarts: 450
uf250-04.cnf , deadline. Restarts: 450
uf250-04.cnf , deadline. Restarts: 450
uf250-04.cnf , deadline. Restarts: 450
uf250-04.cnf , deadline. Restarts: 450
uf250-04.cnf , deadline. Restarts: 450
uf250-04.cnf fulfilled No. of Restarts: 222 No. of Flips: 3484 time to process: 0 seconds.
uf250-04.cnf , deadline. Restarts: 450
uf250-04.cnf , deadline. Restarts: 450
uf250-04.cnf , deadline. Restarts: 450
uf250-04.cnf , deadline. Restarts: 450
uf250-04.cnf , deadline. Restarts: 450
uf250-04.cnf , deadline. Restarts: 450
uf250-04.cnf , deadline. Restarts: 450
uf250-04.cnf , deadline. Restarts: 450
uf250-04.cnf fulfilled No. of Restarts: 223 No. of Flips: 1269 time to process: 0 seconds.
uf250-04.cnf , deadline. Restarts: 450
uf250-04.cnf , deadline. Restarts: 450
uf250-04.cnf , deadline. Restarts: 450
uf250-04.cnf , deadline. Restarts: 450
uf250-04.cnf , deadline. Restarts: 450
uf250-04.cnf , deadline. Restarts: 450
uf250-04.cnf , deadline. Restarts: 450
uf250-04.cnf , deadline. Restarts: 450
uf250-04.cnf fulfilled No. of Restarts: 226 No. of Flips: 3370 time to process: 0 seconds.
uf250-04.cnf , deadline. Restarts: 450
uf250-04.cnf , deadline. Restarts: 450
uf250-04.cnf fulfilled No. of Restarts: 341 No. of Flips: 3052 time to process: 1 seconds.
uf250-04.cnf , deadline. Restarts: 450
uf250-04.cnf fulfilled No. of Restarts: 393 No. of Flips: 2911 time to process: 1 seconds.
uf250-04.cnf , deadline. Restarts: 450
uf250-04.cnf , deadline. Restarts: 450
uf250-04.cnf , deadline. Restarts: 450
uf250-04.cnf , deadline. Restarts: 450
uf250-04.cnf , deadline. Restarts: 450
uf250-04.cnf fulfilled No. of Restarts: 255 No. of Flips: 3590 time to process: 1 seconds.
uf250-04.cnf , deadline. Restarts: 450
uf250-04.cnf , deadline. Restarts: 450
uf250-04.cnf , deadline. Restarts: 450
uf250-04.cnf , deadline. Restarts: 450
uf250-04.cnf , deadline. Restarts: 450
uf250-04.cnf , deadline. Restarts: 450
uf250-04.cnf , deadline. Restarts: 450
uf250-04.cnf , deadline. Restarts: 450
uf250-04.cnf , deadline. Restarts: 450
uf250-04.cnf , deadline. Restarts: 450
uf250-04.cnf , deadline. Restarts: 450
uf250-04.cnf , deadline. Restarts: 450
uf250-04.cnf , deadline. Restarts: 450
uf250-04.cnf , deadline. Restarts: 450
uf250-04.cnf fulfilled No. of Restarts: 287 No. of Flips: 3658 time to process: 1 seconds.
uf250-04.cnf fulfilled No. of Restarts: 213 No. of Flips: 1558 time to process: 0 seconds.
uf250-04.cnf , deadline. Restarts: 450
uf250-04.cnf , deadline. Restarts: 450
uf250-04.cnf , deadline. Restarts: 450
uf250-04.cnf , deadline. Restarts: 450
uf250-04.cnf , deadline. Restarts: 450
uf250-04.cnf , deadline. Restarts: 450
uf250-04.cnf , deadline. Restarts: 450
uf250-04.cnf fulfilled No. of Restarts: 305 No. of Flips: 712 time to process: 1 seconds.
uf250-04.cnf fulfilled No. of Restarts: 180 No. of Flips: 1777 time to process: 0 seconds.
uf250-04.cnf , deadline. Restarts: 450
uf250-04.cnf , deadline. Restarts: 450
uf250-04.cnf , deadline. Restarts: 450
uf250-04.cnf , deadline. Restarts: 450
uf250-04.cnf , deadline. Restarts: 450
uf250-04.cnf , deadline. Restarts: 450
uf250-04.cnf , deadline. Restarts: 450
uf250-04.cnf , deadline. Restarts: 450
uf250-04.cnf , deadline. Restarts: 450
uf250-04.cnf fulfilled No. of Restarts: 390 No. of Flips: 4989 time to process: 1 seconds.
uf250-04.cnf fulfilled No. of Restarts: 118 No. of Flips: 4498 time to process: 0 seconds.
uf250-04.cnf , deadline. Restarts: 450
uf250-04.cnf , deadline. Restarts: 450
uf250-04.cnf fulfilled No. of Restarts: 89 No. of Flips: 1277 time to process: 0 seconds.
uf250-04.cnf , deadline. Restarts: 450
uf250-04.cnf , deadline. Restarts: 450
uf250-04.cnf , deadline. Restarts: 450
uf250-04.cnf fulfilled No. of Restarts: 357 No. of Flips: 3009 time to process: 1 seconds.
uf250-04.cnf , deadline. Restarts: 450
uf250-04.cnf , deadline. Restarts: 450
uf250-04.cnf fulfilled No. of Restarts: 385 No. of Flips: 3751 time to process: 1 seconds.
uf250-04.cnf , deadline. Restarts: 450
uf250-04.cnf , deadline. Restarts: 450
uf250-04.cnf , deadline. Restarts: 450
uf250-04.cnf , deadline. Restarts: 450
uf250-04.cnf , deadline. Restarts: 450
uf250-04.cnf , deadline. Restarts: 450
uf250-04.cnf , deadline. Restarts: 450
uf250-04.cnf , deadline. Restarts: 450
uf250-04.cnf , deadline. Restarts: 450
uf250-04.cnf fulfilled No. of Restarts: 146 No. of Flips: 2995 time to process: 0 seconds.
uf250-04.cnf fulfilled No. of Restarts: 266 No. of Flips: 4202 time to process: 1 seconds.
uf250-04.cnf , deadline. Restarts: 450
uf250-04.cnf , deadline. Restarts: 450
uf250-04.cnf , deadline. Restarts: 450
uf250-04.cnf , deadline. Restarts: 450
uf250-04.cnf , deadline. Restarts: 450
uf250-04.cnf fulfilled No. of Restarts: 382 No. of Flips: 2625 time to process: 1 seconds.
uf250-04.cnf , deadline. Restarts: 450
uf250-04.cnf , deadline. Restarts: 450
uf250-04.cnf , deadline. Restarts: 450
uf250-04.cnf fulfilled No. of Restarts: 391 No. of Flips: 4166 time to process: 1 seconds.
uf250-04.cnf , deadline. Restarts: 450
uf250-04.cnf , deadline. Restarts: 450
uf250-04.cnf fulfilled No. of Restarts: 13 No. of Flips: 862 time to process: 0 seconds.
uf250-04.cnf fulfilled No. of Restarts: 42 No. of Flips: 1824 time to process: 0 seconds.
uf250-04.cnf , deadline. Restarts: 450
uf250-04.cnf , deadline. Restarts: 450
uf250-04.cnf fulfilled No. of Restarts: 377 No. of Flips: 1596 time to process: 1 seconds.
uf250-04.cnf , deadline. Restarts: 450
uf250-04.cnf , deadline. Restarts: 450
uf250-04.cnf , deadline. Restarts: 450
uf250-04.cnf , deadline. Restarts: 450
uf250-04.cnf , deadline. Restarts: 450
uf250-04.cnf , deadline. Restarts: 450
uf250-04.cnf , deadline. Restarts: 450
uf250-04.cnf , deadline. Restarts: 450
uf250-04.cnf , deadline. Restarts: 450
uf250-04.cnf , deadline. Restarts: 450
uf250-04.cnf , deadline. Restarts: 450
uf250-04.cnf , deadline. Restarts: 450
uf250-04.cnf , deadline. Restarts: 450
uf250-04.cnf fulfilled No. of Restarts: 266 No. of Flips: 1303 time to process: 1 seconds.
uf250-04.cnf fulfilled No. of Restarts: 292 No. of Flips: 3579 time to process: 1 seconds.
uf250-04.cnf , deadline. Restarts: 450
uf250-04.cnf , deadline. Restarts: 450
uf250-04.cnf , deadline. Restarts: 450
uf250-04.cnf , deadline. Restarts: 450
