# Supplementary material for: Completion Probabilities and Parallel Restart Strategies under an Imposed Deadline
Source: PLoS One. 2016 Oct 12;11(10):e0164605. doi: 10.1371/journal.pone.0164605 (PMC5061357; doi:10.1371/journal.pone.0164605)
Supplement: S1 File — The file “S1_File.zip” is the data gathered from the experiments regarding completion probability. (ZIP) [file pone.0164605.s004.zip › results_Single_r550.344.txt]

uf250-04.cnf , deadline. Restarts: 550
uf250-04.cnf , deadline. Restarts: 550
uf250-04.cnf , deadline. Restarts: 550
uf250-04.cnf , deadline. Restarts: 550
uf250-04.cnf , deadline. Restarts: 550
uf250-04.cnf , deadline. Restarts: 550
uf250-04.cnf , deadline. Restarts: 550
uf250-04.cnf , deadline. Restarts: 550
uf250-04.cnf , deadline. Restarts: 550
uf250-04.cnf , deadline. Restarts: 550
uf250-04.cnf , deadline. Restarts: 550
uf250-04.cnf , deadline. Restarts: 550
uf250-04.cnf , deadline. Restarts: 550
uf250-04.cnf , deadline. Restarts: 550
uf250-04.cnf , deadline. Restarts: 550
uf250-04.cnf , deadline. Restarts: 550
uf250-04.cnf , deadline. Restarts: 550
uf250-04.cnf , deadline. Restarts: 550
uf250-04.cnf , deadline. Restarts: 550
uf250-04.cnf , deadline. Restarts: 550
uf250-04.cnf , deadline. Restarts: 550
uf250-04.cnf , deadline. Restarts: 550
uf250-04.cnf , deadline. Restarts: 550
uf250-04.cnf fulfilled No. of Restarts: 332 No. of Flips: 2577 time to process: 1 seconds.
uf250-04.cnf , deadline. Restarts: 550
uf250-04.cnf , deadline. Restarts: 550
uf250-04.cnf , deadline. Restarts: 550
uf250-04.cnf , deadline. Restarts: 550
uf250-04.cnf , deadline. Restarts: 550
uf250-04.cnf , deadline. Restarts: 550
uf250-04.cnf fulfilled No. of Restarts: 253 No. of Flips: 2852 time to process: 1 seconds.
uf250-04.cnf fulfilled No. of Restarts: 407 No. of Flips: 3870 time to process: 1 seconds.
uf250-04.cnf , deadline. Restarts: 550
uf250-04.cnf , deadline. Restarts: 550
uf250-04.cnf , deadline. Restarts: 550
uf250-04.cnf , deadline. Restarts: 550
uf250-04.cnf fulfilled No. of Restarts: 374 No. of Flips: 2638 time to process: 1 seconds.
uf250-04.cnf , deadline. Restarts: 550
uf250-04.cnf , deadline. Restarts: 550
uf250-04.cnf , deadline. Restarts: 550
uf250-04.cnf , deadline. Restarts: 550
uf250-04.cnf fulfilled No. of Restarts: 57 No. of Flips: 3495 time to process: 0 seconds.
uf250-04.cnf , deadline. Restarts: 550
uf250-04.cnf , deadline. Restarts: 550
uf250-04.cnf , deadline. Restarts: 550
uf250-04.cnf , deadline. Restarts: 550
uf250-04.cnf , deadline. Restarts: 550
uf250-04.cnf , deadline. Restarts: 550
uf250-04.cnf , deadline. Restarts: 550
uf250-04.cnf fulfilled No. of Restarts: 305 No. of Flips: 3159 time to process: 1 seconds.
uf250-04.cnf , deadline. Restarts: 550
uf250-04.cnf , deadline. Restarts: 550
uf250-04.cnf fulfilled No. of Restarts: 152 No. of Flips: 4381 time to process: 0 seconds.
uf250-04.cnf , deadline. Restarts: 550
uf250-04.cnf fulfilled No. of Restarts: 349 No. of Flips: 2376 time to process: 1 seconds.
uf250-04.cnf , deadline. Restarts: 550
uf250-04.cnf fulfilled No. of Restarts: 127 No. of Flips: 4456 time to process: 0 seconds.
uf250-04.cnf fulfilled No. of Restarts: 347 No. of Flips: 3469 time to process: 1 seconds.
uf250-04.cnf fulfilled No. of Restarts: 348 No. of Flips: 3910 time to process: 1 seconds.
uf250-04.cnf , deadline. Restarts: 550
uf250-04.cnf , deadline. Restarts: 550
uf250-04.cnf , deadline. Restarts: 550
uf250-04.cnf , deadline. Restarts: 550
uf250-04.cnf , deadline. Restarts: 550
uf250-04.cnf , deadline. Restarts: 550
uf250-04.cnf , deadline. Restarts: 550
uf250-04.cnf , deadline. Restarts: 550
uf250-04.cnf , deadline. Restarts: 550
uf250-04.cnf , deadline. Restarts: 550
uf250-04.cnf , deadline. Restarts: 550
uf250-04.cnf , deadline. Restarts: 550
uf250-04.cnf , deadline. Restarts: 550
uf250-04.cnf , deadline. Restarts: 550
uf250-04.cnf , deadline. Restarts: 550
uf250-04.cnf , deadline. Restarts: 550
uf250-04.cnf fulfilled No. of Restarts: 394 No. of Flips: 4967 time to process: 1 seconds.
uf250-04.cnf fulfilled No. of Restarts: 340 No. of Flips: 1307 time to process: 1 seconds.
uf250-04.cnf fulfilled No. of Restarts: 223 No. of Flips: 2448 time to process: 0 seconds.
uf250-04.cnf , deadline. Restarts: 550
uf250-04.cnf , deadline. Restarts: 550
uf250-04.cnf , deadline. Restarts: 550
uf250-04.cnf , deadline. Restarts: 550
uf250-04.cnf , deadline. Restarts: 550
uf250-04.cnf , deadline. Restarts: 550
uf250-04.cnf , deadline. Restarts: 550
uf250-04.cnf fulfilled No. of Restarts: 21 No. of Flips: 3842 time to process: 0 seconds.
uf250-04.cnf , deadline. Restarts: 550
uf250-04.cnf , deadline. Restarts: 550
uf250-04.cnf , deadline. Restarts: 550
uf250-04.cnf , deadline. Restarts: 550
uf250-04.cnf , deadline. Restarts: 550
uf250-04.cnf , deadline. Restarts: 550
uf250-04.cnf , deadline. Restarts: 550
uf250-04.cnf , deadline. Restarts: 550
uf250-04.cnf fulfilled No. of Restarts: 469 No. of Flips: 2381 time to process: 2 seconds.
uf250-04.cnf , deadline. Restarts: 550
uf250-04.cnf fulfilled No. of Restarts: 103 No. of Flips: 4199 time to process: 0 seconds.
uf250-04.cnf fulfilled No. of Restarts: 226 No. of Flips: 1086 time to process: 0 seconds.
uf250-04.cnf , deadline. Restarts: 550
uf250-04.cnf , deadline. Restarts: 550
uf250-04.cnf , deadline. Restarts: 550
uf250-04.cnf , deadline. Restarts: 550
uf250-04.cnf , deadline. Restarts: 550
uf250-04.cnf , deadline. Restarts: 550
uf250-04.cnf , deadline. Restarts: 550
uf250-04.cnf , deadline. Restarts: 550
uf250-04.cnf fulfilled No. of Restarts: 251 No. of Flips: 1235 time to process: 1 seconds.
uf250-04.cnf , deadline. Restarts: 550
uf250-04.cnf , deadline. Restarts: 550
uf250-04.cnf , deadline. Restarts: 550
uf250-04.cnf , deadline. Restarts: 550
uf250-04.cnf , deadline. Restarts: 550
uf250-04.cnf fulfilled No. of Restarts: 96 No. of Flips: 1682 time to process: 0 seconds.
uf250-04.cnf , deadline. Restarts: 550
uf250-04.cnf , deadline. Restarts: 550
uf250-04.cnf fulfilled No. of Restarts: 492 No. of Flips: 2314 time to process: 2 seconds.
uf250-04.cnf , deadline. Restarts: 550
uf250-04.cnf , deadline. Restarts: 550
uf250-04.cnf , deadline. Restarts: 550
uf250-04.cnf fulfilled No. of Restarts: 511 No. of Flips: 2721 time to process: 2 seconds.
uf250-04.cnf , deadline. Restarts: 550
uf250-04.cnf , deadline. Restarts: 550
uf250-04.cnf , deadline. Restarts: 550
uf250-04.cnf , deadline. Restarts: 550
uf250-04.cnf , deadline. Restarts: 550
uf250-04.cnf , deadline. Restarts: 550
uf250-04.cnf , deadline. Restarts: 550
uf250-04.cnf , deadline. Restarts: 550
uf250-04.cnf , deadline. Restarts: 550
uf250-04.cnf , deadline. Restarts: 550
uf250-04.cnf , deadline. Restarts: 550
uf250-04.cnf , deadline. Restarts: 550
uf250-04.cnf , deadline. Restarts: 550
uf250-04.cnf , deadline. Restarts: 550
uf250-04.cnf , deadline. Restarts: 550
uf250-04.cnf , deadline. Restarts: 550
uf250-04.cnf , deadline. Restarts: 550
uf250-04.cnf , deadline. Restarts: 550
uf250-04.cnf , deadline. Restarts: 550
uf250-04.cnf , deadline. Restarts: 550
uf250-04.cnf , deadline. Restarts: 550
uf250-04.cnf fulfilled No. of Restarts: 320 No. of Flips: 871 time to process: 1 seconds.
uf250-04.cnf , deadline. Restarts: 550
uf250-04.cnf , deadline. Restarts: 550
uf250-04.cnf , deadline. Restarts: 550
uf250-04.cnf , deadline. Restarts: 550
uf250-04.cnf , deadline. Restarts: 550
uf250-04.cnf , deadline. Restarts: 550
uf250-04.cnf , deadline. Restarts: 550
uf250-04.cnf , deadline. Restarts: 550
uf250-04.cnf , deadline. Restarts: 550
uf250-04.cnf , deadline. Restarts: 550
uf250-04.cnf , deadline. Restarts: 550
uf250-04.cnf , deadline. Restarts: 550
uf250-04.cnf , deadline. Restarts: 550
uf250-04.cnf , deadline. Restarts: 550
uf250-04.cnf , deadline. Restarts: 550
uf250-04.cnf , deadline. Restarts: 550
uf250-04.cnf , deadline. Restarts: 550
uf250-04.cnf , deadline. Restarts: 550
uf250-04.cnf , deadline. Restarts: 550
uf250-04.cnf , deadline. Restarts: 550
uf250-04.cnf , deadline. Restarts: 550
uf250-04.cnf , deadline. Restarts: 550
uf250-04.cnf , deadline. Restarts: 550
uf250-04.cnf fulfilled No. of Restarts: 185 No. of Flips: 3414 time to process: 0 seconds.
uf250-04.cnf , deadline. Restarts: 550
uf250-04.cnf , deadline. Restarts: 550
uf250-04.cnf , deadline. Restarts: 550
uf250-04.cnf , deadline. Restarts: 550
uf250-04.cnf fulfilled No. of Restarts: 281 No. of Flips: 2288 time to process: 1 seconds.
uf250-04.cnf , deadline. Restarts: 550
uf250-04.cnf , deadline. Restarts: 550
uf250-04.cnf , deadline. Restarts: 550
uf250-04.cnf , deadline. Restarts: 550
uf250-04.cnf , deadline. Restarts: 550
uf250-04.cnf , deadline. Restarts: 550
uf250-04.cnf , deadline. Restarts: 550
uf250-04.cnf , deadline. Restarts: 550
uf250-04.cnf , deadline. Restarts: 550
uf250-04.cnf , deadline. Restarts: 550
uf250-04.cnf , deadline. Restarts: 550
uf250-04.cnf fulfilled No. of Restarts: 264 No. of Flips: 2085 time to process: 1 seconds.
uf250-04.cnf , deadline. Restarts: 550
uf250-04.cnf fulfilled No. of Restarts: 117 No. of Flips: 4307 time to process: 0 seconds.
uf250-04.cnf , deadline. Restarts: 550
uf250-04.cnf fulfilled No. of Restarts: 36 No. of Flips: 3688 time to process: 0 seconds.
uf250-04.cnf , deadline. Restarts: 550
uf250-04.cnf fulfilled No. of Restarts: 179 No. of Flips: 3469 time to process: 0 seconds.
uf250-04.cnf , deadline. Restarts: 550
uf250-04.cnf , deadline. Restarts: 550
uf250-04.cnf , deadline. Restarts: 550
uf250-04.cnf fulfilled No. of Restarts: 101 No. of Flips: 1859 time to process: 0 seconds.
uf250-04.cnf fulfilled No. of Restarts: 511 No. of Flips: 2636 time to process: 2 seconds.
uf250-04.cnf , deadline. Restarts: 550
uf250-04.cnf fulfilled No. of Restarts: 52 No. of Flips: 4946 time to process: 0 seconds.
uf250-04.cnf , deadline. Restarts: 550
uf250-04.cnf fulfilled No. of Restarts: 408 No. of Flips: 3833 time to process: 1 seconds.
uf250-04.cnf , deadline. Restarts: 550
uf250-04.cnf , deadline. Restarts: 550
uf250-04.cnf , deadline. Restarts: 550
uf250-04.cnf , deadline. Restarts: 550
uf250-04.cnf , deadline. Restarts: 550
uf250-04.cnf , deadline. Restarts: 550
uf250-04.cnf fulfilled No. of Restarts: 512 No. of Flips: 4768 time to process: 2 seconds.
uf250-04.cnf , deadline. Restarts: 550
uf250-04.cnf , deadline. Restarts: 550
uf250-04.cnf , deadline. Restarts: 550
uf250-04.cnf fulfilled No. of Restarts: 541 No. of Flips: 1419 time to process: 2 seconds.
uf250-04.cnf , deadline. Restarts: 550
uf250-04.cnf , deadline. Restarts: 550
uf250-04.cnf , deadline. Restarts: 550
uf250-04.cnf , deadline. Restarts: 550
uf250-04.cnf , deadline. Restarts: 550
uf250-04.cnf , deadline. Restarts: 550
uf250-04.cnf fulfilled No. of Restarts: 68 No. of Flips: 1439 time to process: 0 seconds.
uf250-04.cnf , deadline. Restarts: 550
uf250-04.cnf , deadline. Restarts: 550
uf250-04.cnf , deadline. Restarts: 550
uf250-04.cnf fulfilled No. of Restarts: 184 No. of Flips: 2445 time to process: 0 seconds.
uf250-04.cnf fulfilled No. of Restarts: 525 No. of Flips: 3634 time to process: 2 seconds.
uf250-04.cnf , deadline. Restarts: 550
uf250-04.cnf , deadline. Restarts: 550
uf250-04.cnf , deadline. Restarts: 550
uf250-04.cnf fulfilled No. of Restarts: 114 No. of Flips: 4558 time to process: 0 seconds.
uf250-04.cnf fulfilled No. of Restarts: 522 No. of Flips: 1292 time to process: 2 seconds.
uf250-04.cnf fulfilled No. of Restarts: 438 No. of Flips: 3534 time to process: 1 seconds.
uf250-04.cnf , deadline. Restarts: 550
uf250-04.cnf , deadline. Restarts: 550
uf250-04.cnf , deadline. Restarts: 550
uf250-04.cnf fulfilled No. of Restarts: 512 No. of Flips: 4240 time to process: 2 seconds.
uf250-04.cnf , deadline. Restarts: 550
uf250-04.cnf , deadline. Restarts: 550
uf250-04.cnf , deadline. Restarts: 550
uf250-04.cnf , deadline. Restarts: 550
uf250-04.cnf fulfilled No. of Restarts: 180 No. of Flips: 1955 time to process: 0 seconds.
uf250-04.cnf , deadline. Restarts: 550
uf250-04.cnf , deadline. Restarts: 550
uf250-04.cnf fulfilled No. of Restarts: 361 No. of Flips: 4390 time to process: 1 seconds.
uf250-04.cnf , deadline. Restarts: 550
uf250-04.cnf , deadline. Restarts: 550
uf250-04.cnf , deadline. Restarts: 550
uf250-04.cnf , deadline. Restarts: 550
uf250-04.cnf , deadline. Restarts: 550
uf250-04.cnf , deadline. Restarts: 550
uf250-04.cnf , deadline. Restarts: 550
uf250-04.cnf , deadline. Restarts: 550
uf250-04.cnf , deadline. Restarts: 550
uf250-04.cnf fulfilled No. of Restarts: 319 No. of Flips: 2041 time to process: 1 seconds.
uf250-04.cnf , deadline. Restarts: 550
uf250-04.cnf , deadline. Restarts: 550
uf250-04.cnf , deadline. Restarts: 550
uf250-04.cnf , deadline. Restarts: 550
uf250-04.cnf fulfilled No. of Restarts: 289 No. of Flips: 1071 time to process: 1 seconds.
uf250-04.cnf , deadline. Restarts: 550
uf250-04.cnf , deadline. Restarts: 550
uf250-04.cnf , deadline. Restarts: 550
uf250-04.cnf , deadline. Restarts: 550
uf250-04.cnf , deadline. Restarts: 550
uf250-04.cnf , deadline. Restarts: 550
uf250-04.cnf , deadline. Restarts: 550
uf250-04.cnf , deadline. Restarts: 550
uf250-04.cnf , deadline. Restarts: 550
uf250-04.cnf , deadline. Restarts: 550
uf250-04.cnf , deadline. Restarts: 550
uf250-04.cnf fulfilled No. of Restarts: 506 No. of Flips: 1086 time to process: 2 seconds.
uf250-04.cnf fulfilled No. of Restarts: 216 No. of Flips: 2501 time to process: 0 seconds.
uf250-04.cnf fulfilled No. of Restarts: 44 No. of Flips: 4888 time to process: 0 seconds.
uf250-04.cnf , deadline. Restarts: 550
uf250-04.cnf fulfilled No. of Restarts: 235 No. of Flips: 2912 time to process: 1 seconds.
uf250-04.cnf , deadline. Restarts: 550
uf250-04.cnf , deadline. Restarts: 550
uf250-04.cnf , deadline. Restarts: 550
uf250-04.cnf , deadline. Restarts: 550
uf250-04.cnf , deadline. Restarts: 550
uf250-04.cnf fulfilled No. of Restarts: 464 No. of Flips: 4049 time to process: 2 seconds.
uf250-04.cnf , deadline. Restarts: 550
uf250-04.cnf fulfilled No. of Restarts: 36 No. of Flips: 891 time to process: 0 seconds.
uf250-04.cnf , deadline. Restarts: 550
uf250-04.cnf , deadline. Restarts: 550
uf250-04.cnf , deadline. Restarts: 550
uf250-04.cnf , deadline. Restarts: 550
uf250-04.cnf , deadline. Restarts: 550
uf250-04.cnf , deadline. Restarts: 550
uf250-04.cnf fulfilled No. of Restarts: 289 No. of Flips: 3211 time to process: 1 seconds.
uf250-04.cnf , deadline. Restarts: 550
uf250-04.cnf fulfilled No. of Restarts: 384 No. of Flips: 1686 time to process: 1 seconds.
uf250-04.cnf fulfilled No. of Restarts: 87 No. of Flips: 3113 time to process: 0 seconds.
uf250-04.cnf , deadline. Restarts: 550
uf250-04.cnf fulfilled No. of Restarts: 211 No. of Flips: 1535 time to process: 0 seconds.
uf250-04.cnf , deadline. Restarts: 550
uf250-04.cnf , deadline. Restarts: 550
uf250-04.cnf fulfilled No. of Restarts: 52 No. of Flips: 4626 time to process: 0 seconds.
uf250-04.cnf fulfilled No. of Restarts: 518 No. of Flips: 4441 time to process: 2 seconds.
uf250-04.cnf , deadline. Restarts: 550
uf250-04.cnf , deadline. Restarts: 550
uf250-04.cnf , deadline. Restarts: 550
uf250-04.cnf , deadline. Restarts: 550
uf250-04.cnf fulfilled No. of Restarts: 462 No. of Flips: 2004 time to process: 1 seconds.
uf250-04.cnf fulfilled No. of Restarts: 475 No. of Flips: 1189 time to process: 2 seconds.
uf250-04.cnf , deadline. Restarts: 550
uf250-04.cnf , deadline. Restarts: 550
uf250-04.cnf fulfilled No. of Restarts: 21 No. of Flips: 3922 time to process: 0 seconds.
uf250-04.cnf , deadline. Restarts: 550
uf250-04.cnf , deadline. Restarts: 550
uf250-04.cnf , deadline. Restarts: 550
uf250-04.cnf , deadline. Restarts: 550
uf250-04.cnf , deadline. Restarts: 550
uf250-04.cnf , deadline. Restarts: 550
uf250-04.cnf fulfilled No. of Restarts: 113 No. of Flips: 599 time to process: 0 seconds.
uf250-04.cnf , deadline. Restarts: 550
uf250-04.cnf , deadline. Restarts: 550
uf250-04.cnf , deadline. Restarts: 550
uf250-04.cnf , deadline. Restarts: 550
uf250-04.cnf , deadline. Restarts: 550
uf250-04.cnf , deadline. Restarts: 550
uf250-04.cnf , deadline. Restarts: 550
uf250-04.cnf , deadline. Restarts: 550
uf250-04.cnf , deadline. Restarts: 550
uf250-04.cnf , deadline. Restarts: 550
uf250-04.cnf , deadline. Restarts: 550
uf250-04.cnf , deadline. Restarts: 550
uf250-04.cnf fulfilled No. of Restarts: 434 No. of Flips: 2939 time to process: 1 seconds.
uf250-04.cnf , deadline. Restarts: 550
uf250-04.cnf , deadline. Restarts: 550
uf250-04.cnf , deadline. Restarts: 550
uf250-04.cnf , deadline. Restarts: 550
uf250-04.cnf , deadline. Restarts: 550
uf250-04.cnf , deadline. Restarts: 550
uf250-04.cnf , deadline. Restarts: 550
uf250-04.cnf , deadline. Restarts: 550
uf250-04.cnf , deadline. Restarts: 550
uf250-04.cnf , deadline. Restarts: 550
uf250-04.cnf , deadline. Restarts: 550
uf250-04.cnf fulfilled No. of Restarts: 219 No. of Flips: 1758 time to process: 0 seconds.
uf250-04.cnf fulfilled No. of Restarts: 36 No. of Flips: 1817 time to process: 0 seconds.
uf250-04.cnf , deadline. Restarts: 550
uf250-04.cnf , deadline. Restarts: 550
uf250-04.cnf , deadline. Restarts: 550
uf250-04.cnf , deadline. Restarts: 550
uf250-04.cnf , deadline. Restarts: 550
uf250-04.cnf fulfilled No. of Restarts: 250 No. of Flips: 4981 time to process: 1 seconds.
uf250-04.cnf fulfilled No. of Restarts: 125 No. of Flips: 4186 time to process: 0 seconds.
uf250-04.cnf , deadline. Restarts: 550
uf250-04.cnf , deadline. Restarts: 550
uf250-04.cnf , deadline. Restarts: 550
uf250-04.cnf , deadline. Restarts: 550
uf250-04.cnf , deadline. Restarts: 550
uf250-04.cnf , deadline. Restarts: 550
uf250-04.cnf , deadline. Restarts: 550
uf250-04.cnf , deadline. Restarts: 550
uf250-04.cnf , deadline. Restarts: 550
uf250-04.cnf , deadline. Restarts: 550
uf250-04.cnf fulfilled No. of Restarts: 74 No. of Flips: 3409 time to process: 0 seconds.
uf250-04.cnf , deadline. Restarts: 550
uf250-04.cnf , deadline. Restarts: 550
uf250-04.cnf , deadline. Restarts: 550
uf250-04.cnf , deadline. Restarts: 550
uf250-04.cnf , deadline. Restarts: 550
uf250-04.cnf , deadline. Restarts: 550
uf250-04.cnf , deadline. Restarts: 550
uf250-04.cnf , deadline. Restarts: 550
uf250-04.cnf , deadline. Restarts: 550
uf250-04.cnf , deadline. Restarts: 550
uf250-04.cnf , deadline. Restarts: 550
uf250-04.cnf , deadline. Restarts: 550
uf250-04.cnf fulfilled No. of Restarts: 410 No. of Flips: 1269 time to process: 1 seconds.
uf250-04.cnf , deadline. Restarts: 550
uf250-04.cnf , deadline. Restarts: 550
uf250-04.cnf , deadline. Restarts: 550
uf250-04.cnf , deadline. Restarts: 550
uf250-04.cnf fulfilled No. of Restarts: 289 No. of Flips: 4709 time to process: 1 seconds.
uf250-04.cnf fulfilled No. of Restarts: 41 No. of Flips: 4034 time to process: 0 seconds.
uf250-04.cnf , deadline. Restarts: 550
uf250-04.cnf , deadline. Restarts: 550
uf250-04.cnf , deadline. Restarts: 550
uf250-04.cnf , deadline. Restarts: 550
uf250-04.cnf , deadline. Restarts: 550
uf250-04.cnf fulfilled No. of Restarts: 94 No. of Flips: 4697 time to process: 0 seconds.
uf250-04.cnf , deadline. Restarts: 550
uf250-04.cnf , deadline. Restarts: 550
uf250-04.cnf , deadline. Restarts: 550
uf250-04.cnf , deadline. Restarts: 550
uf250-04.cnf , deadline. Restarts: 550
uf250-04.cnf , deadline. Restarts: 550
uf250-04.cnf , deadline. Restarts: 550
uf250-04.cnf , deadline. Restarts: 550
uf250-04.cnf , deadline. Restarts: 550
uf250-04.cnf , deadline. Restarts: 550
uf250-04.cnf , deadline. Restarts: 550
uf250-04.cnf fulfilled No. of Restarts: 468 No. of Flips: 4396 time to process: 2 seconds.
uf250-04.cnf , deadline. Restarts: 550
uf250-04.cnf , deadline. Restarts: 550
uf250-04.cnf , deadline. Restarts: 550
uf250-04.cnf , deadline. Restarts: 550
uf250-04.cnf , deadline. Restarts: 550
uf250-04.cnf , deadline. Restarts: 550
uf250-04.cnf , deadline. Restarts: 550
uf250-04.cnf , deadline. Restarts: 550
uf250-04.cnf , deadline. Restarts: 550
uf250-04.cnf , deadline. Restarts: 550
uf250-04.cnf , deadline. Restarts: 550
uf250-04.cnf , deadline. Restarts: 550
uf250-04.cnf fulfilled No. of Restarts: 172 No. of Flips: 4515 time to process: 0 seconds.
uf250-04.cnf , deadline. Restarts: 550
uf250-04.cnf , deadline. Restarts: 550
uf250-04.cnf , deadline. Restarts: 550
uf250-04.cnf , deadline. Restarts: 550
uf250-04.cnf , deadline. Restarts: 550
uf250-04.cnf , deadline. Restarts: 550
uf250-04.cnf fulfilled No. of Restarts: 423 No. of Flips: 2452 time to process: 1 seconds.
uf250-04.cnf fulfilled No. of Restarts: 384 No. of Flips: 2699 time to process: 1 seconds.
uf250-04.cnf , deadline. Restarts: 550
uf250-04.cnf fulfilled No. of Restarts: 130 No. of Flips: 4856 time to process: 0 seconds.
uf250-04.cnf , deadline. Restarts: 550
uf250-04.cnf , deadline. Restarts: 550
uf250-04.cnf , deadline. Restarts: 550
uf250-04.cnf , deadline. Restarts: 550
uf250-04.cnf , deadline. Restarts: 550
uf250-04.cnf , deadline. Restarts: 550
uf250-04.cnf , deadline. Restarts: 550
uf250-04.cnf fulfilled No. of Restarts: 429 No. of Flips: 2212 time to process: 1 seconds.
uf250-04.cnf , deadline. Restarts: 550
uf250-04.cnf , deadline. Restarts: 550
uf250-04.cnf , deadline. Restarts: 550
uf250-04.cnf , deadline. Restarts: 550
uf250-04.cnf fulfilled No. of Restarts: 299 No. of Flips: 1588 time to process: 1 seconds.
uf250-04.cnf , deadline. Restarts: 550
uf250-04.cnf fulfilled No. of Restarts: 448 No. of Flips: 2111 time to process: 2 seconds.
uf250-04.cnf , deadline. Restarts: 550
uf250-04.cnf , deadline. Restarts: 550
uf250-04.cnf fulfilled No. of Restarts: 393 No. of Flips: 1762 time to process: 1 seconds.
uf250-04.cnf , deadline. Restarts: 550
uf250-04.cnf , deadline. Restarts: 550
uf250-04.cnf , deadline. Restarts: 550
uf250-04.cnf , deadline. Restarts: 550
uf250-04.cnf , deadline. Restarts: 550
uf250-04.cnf , deadline. Restarts: 550
uf250-04.cnf , deadline. Restarts: 550
uf250-04.cnf fulfilled No. of Restarts: 81 No. of Flips: 1923 time to process: 0 seconds.
uf250-04.cnf , deadline. Restarts: 550
uf250-04.cnf , deadline. Restarts: 550
uf250-04.cnf , deadline. Restarts: 550
uf250-04.cnf , deadline. Restarts: 550
uf250-04.cnf , deadline. Restarts: 550
uf250-04.cnf , deadline. Restarts: 550
uf250-04.cnf , deadline. Restarts: 550
uf250-04.cnf , deadline. Restarts: 550
uf250-04.cnf , deadline. Restarts: 550
uf250-04.cnf , deadline. Restarts: 550
uf250-04.cnf , deadline. Restarts: 550
uf250-04.cnf , deadline. Restarts: 550
uf250-04.cnf , deadline. Restarts: 550
uf250-04.cnf , deadline. Restarts: 550
uf250-04.cnf , deadline. Restarts: 550
uf250-04.cnf fulfilled No. of Restarts: 368 No. of Flips: 3029 time to process: 1 seconds.
uf250-04.cnf , deadline. Restarts: 550
uf250-04.cnf , deadline. Restarts: 550
uf250-04.cnf , deadline. Restarts: 550
uf250-04.cnf , deadline. Restarts: 550
uf250-04.cnf , deadline. Restarts: 550
uf250-04.cnf , deadline. Restarts: 550
uf250-04.cnf , deadline. Restarts: 550
uf250-04.cnf , deadline. Restarts: 550
uf250-04.cnf fulfilled No. of Restarts: 342 No. of Flips: 4733 time to process: 1 seconds.
uf250-04.cnf , deadline. Restarts: 550
uf250-04.cnf , deadline. Restarts: 550
uf250-04.cnf , deadline. Restarts: 550
uf250-04.cnf , deadline. Restarts: 550
uf250-04.cnf fulfilled No. of Restarts: 27 No. of Flips: 1043 time to process: 0 seconds.
uf250-04.cnf , deadline. Restarts: 550
uf250-04.cnf , deadline. Restarts: 550
uf250-04.cnf , deadline. Restarts: 550
uf250-04.cnf , deadline. Restarts: 550
uf250-04.cnf fulfilled No. of Restarts: 8 No. of Flips: 1450 time to process: 0 seconds.
uf250-04.cnf , deadline. Restarts: 550
uf250-04.cnf , deadline. Restarts: 550
uf250-04.cnf , deadline. Restarts: 550
uf250-04.cnf , deadline. Restarts: 550
uf250-04.cnf , deadline. Restarts: 550
uf250-04.cnf , deadline. Restarts: 550
uf250-04.cnf , deadline. Restarts: 550
uf250-04.cnf , deadline. Restarts: 550
uf250-04.cnf fulfilled No. of Restarts: 14 No. of Flips: 1042 time to process: 0 seconds.
uf250-04.cnf fulfilled No. of Restarts: 304 No. of Flips: 4618 time to process: 1 seconds.
uf250-04.cnf , deadline. Restarts: 550
uf250-04.cnf , deadline. Restarts: 550
uf250-04.cnf , deadline. Restarts: 550
uf250-04.cnf , deadline. Restarts: 550
uf250-04.cnf , deadline. Restarts: 550
uf250-04.cnf , deadline. Restarts: 550
uf250-04.cnf , deadline. Restarts: 550
uf250-04.cnf , deadline. Restarts: 550
uf250-04.cnf , deadline. Restarts: 550
uf250-04.cnf , deadline. Restarts: 550
uf250-04.cnf , deadline. Restarts: 550
uf250-04.cnf , deadline. Restarts: 550
uf250-04.cnf , deadline. Restarts: 550
uf250-04.cnf , deadline. Restarts: 550
uf250-04.cnf fulfilled No. of Restarts: 132 No. of Flips: 1661 time to process: 0 seconds.
uf250-04.cnf fulfilled No. of Restarts: 482 No. of Flips: 2850 time to process: 3 seconds.
uf250-04.cnf fulfilled No. of Restarts: 40 No. of Flips: 3818 time to process: 0 seconds.
uf250-04.cnf , deadline. Restarts: 550
uf250-04.cnf , deadline. Restarts: 550
uf250-04.cnf fulfilled No. of Restarts: 171 No. of Flips: 4124 time to process: 0 seconds.
uf250-04.cnf fulfilled No. of Restarts: 3 No. of Flips: 4095 time to process: 0 seconds.
uf250-04.cnf , deadline. Restarts: 550
uf250-04.cnf , deadline. Restarts: 550
uf250-04.cnf , deadline. Restarts: 550
uf250-04.cnf , deadline. Restarts: 550
uf250-04.cnf , deadline. Restarts: 550
uf250-04.cnf , deadline. Restarts: 550
uf250-04.cnf fulfilled No. of Restarts: 121 No. of Flips: 2178 time to process: 0 seconds.
uf250-04.cnf fulfilled No. of Restarts: 93 No. of Flips: 1165 time to process: 0 seconds.
uf250-04.cnf , deadline. Restarts: 550
uf250-04.cnf , deadline. Restarts: 550
uf250-04.cnf , deadline. Restarts: 550
uf250-04.cnf , deadline. Restarts: 550
uf250-04.cnf , deadline. Restarts: 550
uf250-04.cnf , deadline. Restarts: 550
uf250-04.cnf , deadline. Restarts: 550
uf250-04.cnf , deadline. Restarts: 550
uf250-04.cnf , deadline. Restarts: 550
uf250-04.cnf , deadline. Restarts: 550
uf250-04.cnf , deadline. Restarts: 550
uf250-04.cnf , deadline. Restarts: 550
uf250-04.cnf , deadline. Restarts: 550
uf250-04.cnf , deadline. Restarts: 550
uf250-04.cnf , deadline. Restarts: 550
uf250-04.cnf , deadline. Restarts: 550
uf250-04.cnf , deadline. Restarts: 550
uf250-04.cnf , deadline. Restarts: 550
uf250-04.cnf , deadline. Restarts: 550
uf250-04.cnf , deadline. Restarts: 550
uf250-04.cnf , deadline. Restarts: 550
uf250-04.cnf , deadline. Restarts: 550
uf250-04.cnf , deadline. Restarts: 550
uf250-04.cnf , deadline. Restarts: 550
uf250-04.cnf , deadline. Restarts: 550
uf250-04.cnf , deadline. Restarts: 550
uf250-04.cnf , deadline. Restarts: 550
uf250-04.cnf , deadline. Restarts: 550
uf250-04.cnf , deadline. Restarts: 550
uf250-04.cnf , deadline. Restarts: 550
uf250-04.cnf , deadline. Restarts: 550
uf250-04.cnf fulfilled No. of Restarts: 347 No. of Flips: 3512 time to process: 1 seconds.
uf250-04.cnf , deadline. Restarts: 550
uf250-04.cnf , deadline. Restarts: 550
uf250-04.cnf , deadline. Restarts: 550
uf250-04.cnf , deadline. Restarts: 550
uf250-04.cnf , deadline. Restarts: 550
uf250-04.cnf , deadline. Restarts: 550
uf250-04.cnf fulfilled No. of Restarts: 140 No. of Flips: 1615 time to process: 0 seconds.
uf250-04.cnf , deadline. Restarts: 550
uf250-04.cnf , deadline. Restarts: 550
uf250-04.cnf , deadline. Restarts: 550
uf250-04.cnf , deadline. Restarts: 550
uf250-04.cnf fulfilled No. of Restarts: 244 No. of Flips: 4623 time to process: 1 seconds.
uf250-04.cnf , deadline. Restarts: 550
uf250-04.cnf , deadline. Restarts: 550
uf250-04.cnf , deadline. Restarts: 550
uf250-04.cnf , deadline. Restarts: 550
uf250-04.cnf , deadline. Restarts: 550
uf250-04.cnf fulfilled No. of Restarts: 458 No. of Flips: 4900 time to process: 2 seconds.
uf250-04.cnf , deadline. Restarts: 550
uf250-04.cnf , deadline. Restarts: 550
uf250-04.cnf , deadline. Restarts: 550
uf250-04.cnf , deadline. Restarts: 550
uf250-04.cnf , deadline. Restarts: 550
uf250-04.cnf , deadline. Restarts: 550
uf250-04.cnf , deadline. Restarts: 550
uf250-04.cnf , deadline. Restarts: 550
uf250-04.cnf , deadline. Restarts: 550
uf250-04.cnf , deadline. Restarts: 550
uf250-04.cnf , deadline. Restarts: 550
uf250-04.cnf fulfilled No. of Restarts: 34 No. of Flips: 1592 time to process: 0 seconds.
uf250-04.cnf , deadline. Restarts: 550
uf250-04.cnf , deadline. Restarts: 550
uf250-04.cnf , deadline. Restarts: 550
uf250-04.cnf , deadline. Restarts: 550
uf250-04.cnf , deadline. Restarts: 550
uf250-04.cnf , deadline. Restarts: 550
uf250-04.cnf , deadline. Restarts: 550
uf250-04.cnf , deadline. Restarts: 550
uf250-04.cnf , deadline. Restarts: 550
uf250-04.cnf , deadline. Restarts: 550
uf250-04.cnf fulfilled No. of Restarts: 266 No. of Flips: 4878 time to process: 1 seconds.
uf250-04.cnf fulfilled No. of Restarts: 98 No. of Flips: 1565 time to process: 0 seconds.
uf250-04.cnf , deadline. Restarts: 550
uf250-04.cnf , deadline. Restarts: 550
uf250-04.cnf , deadline. Restarts: 550
uf250-04.cnf , deadline. Restarts: 550
uf250-04.cnf , deadline. Restarts: 550
uf250-04.cnf , deadline. Restarts: 550
uf250-04.cnf , deadline. Restarts: 550
uf250-04.cnf , deadline. Restarts: 550
uf250-04.cnf , deadline. Restarts: 550
uf250-04.cnf , deadline. Restarts: 550
uf250-04.cnf , deadline. Restarts: 550
uf250-04.cnf , deadline. Restarts: 550
uf250-04.cnf , deadline. Restarts: 550
uf250-04.cnf , deadline. Restarts: 550
uf250-04.cnf , deadline. Restarts: 550
uf250-04.cnf , deadline. Restarts: 550
uf250-04.cnf , deadline. Restarts: 550
uf250-04.cnf , deadline. Restarts: 550
uf250-04.cnf , deadline. Restarts: 550
uf250-04.cnf , deadline. Restarts: 550
uf250-04.cnf , deadline. Restarts: 550
uf250-04.cnf , deadline. Restarts: 550
uf250-04.cnf , deadline. Restarts: 550
uf250-04.cnf , deadline. Restarts: 550
uf250-04.cnf , deadline. Restarts: 550
uf250-04.cnf , deadline. Restarts: 550
uf250-04.cnf , deadline. Restarts: 550
uf250-04.cnf , deadline. Restarts: 550
uf250-04.cnf , deadline. Restarts: 550
uf250-04.cnf , deadline. Restarts: 550
uf250-04.cnf , deadline. Restarts: 550
uf250-04.cnf , deadline. Restarts: 550
uf250-04.cnf , deadline. Restarts: 550
uf250-04.cnf , deadline. Restarts: 550
uf250-04.cnf , deadline. Restarts: 550
uf250-04.cnf , deadline. Restarts: 550
uf250-04.cnf fulfilled No. of Restarts: 64 No. of Flips: 2745 time to process: 0 seconds.
uf250-04.cnf , deadline. Restarts: 550
uf250-04.cnf , deadline. Restarts: 550
uf250-04.cnf fulfilled No. of Restarts: 344 No. of Flips: 2834 time to process: 1 seconds.
uf250-04.cnf , deadline. Restarts: 550
uf250-04.cnf , deadline. Restarts: 550
uf250-04.cnf , deadline. Restarts: 550
uf250-04.cnf , deadline. Restarts: 550
uf250-04.cnf , deadline. Restarts: 550
uf250-04.cnf , deadline. Restarts: 550
uf250-04.cnf , deadline. Restarts: 550
uf250-04.cnf fulfilled No. of Restarts: 172 No. of Flips: 4942 time to process: 0 seconds.
uf250-04.cnf fulfilled No. of Restarts: 210 No. of Flips: 1353 time to process: 0 seconds.
uf250-04.cnf , deadline. Restarts: 550
uf250-04.cnf , deadline. Restarts: 550
uf250-04.cnf , deadline. Restarts: 550
uf250-04.cnf , deadline. Restarts: 550
uf250-04.cnf fulfilled No. of Restarts: 360 No. of Flips: 1569 time to process: 1 seconds.
uf250-04.cnf fulfilled No. of Restarts: 324 No. of Flips: 3144 time to process: 1 seconds.
uf250-04.cnf , deadline. Restarts: 550
uf250-04.cnf , deadline. Restarts: 550
uf250-04.cnf fulfilled No. of Restarts: 91 No. of Flips: 1133 time to process: 0 seconds.
uf250-04.cnf , deadline. Restarts: 550
uf250-04.cnf fulfilled No. of Restarts: 379 No. of Flips: 4682 time to process: 1 seconds.
uf250-04.cnf , deadline. Restarts: 550
uf250-04.cnf , deadline. Restarts: 550
uf250-04.cnf , deadline. Restarts: 550
uf250-04.cnf , deadline. Restarts: 550
uf250-04.cnf , deadline. Restarts: 550
uf250-04.cnf , deadline. Restarts: 550
uf250-04.cnf , deadline. Restarts: 550
uf250-04.cnf fulfilled No. of Restarts: 356 No. of Flips: 2064 time to process: 1 seconds.
uf250-04.cnf , deadline. Restarts: 550
uf250-04.cnf fulfilled No. of Restarts: 389 No. of Flips: 2449 time to process: 1 seconds.
uf250-04.cnf , deadline. Restarts: 550
uf250-04.cnf , deadline. Restarts: 550
uf250-04.cnf , deadline. Restarts: 550
uf250-04.cnf , deadline. Restarts: 550
uf250-04.cnf , deadline. Restarts: 550
uf250-04.cnf , deadline. Restarts: 550
uf250-04.cnf , deadline. Restarts: 550
uf250-04.cnf , deadline. Restarts: 550
uf250-04.cnf , deadline. Restarts: 550
uf250-04.cnf fulfilled No. of Restarts: 469 No. of Flips: 2093 time to process: 2 seconds.
uf250-04.cnf , deadline. Restarts: 550
uf250-04.cnf , deadline. Restarts: 550
uf250-04.cnf , deadline. Restarts: 550
uf250-04.cnf fulfilled No. of Restarts: 371 No. of Flips: 1656 time to process: 1 seconds.
uf250-04.cnf , deadline. Restarts: 550
uf250-04.cnf , deadline. Restarts: 550
uf250-04.cnf , deadline. Restarts: 550
uf250-04.cnf , deadline. Restarts: 550
uf250-04.cnf fulfilled No. of Restarts: 217 No. of Flips: 1240 time to process: 1 seconds.
uf250-04.cnf , deadline. Restarts: 550
uf250-04.cnf , deadline. Restarts: 550
uf250-04.cnf fulfilled No. of Restarts: 279 No. of Flips: 1621 time to process: 1 seconds.
uf250-04.cnf , deadline. Restarts: 550
uf250-04.cnf fulfilled No. of Restarts: 120 No. of Flips: 2154 time to process: 0 seconds.
uf250-04.cnf fulfilled No. of Restarts: 461 No. of Flips: 3372 time to process: 1 seconds.
uf250-04.cnf , deadline. Restarts: 550
uf250-04.cnf , deadline. Restarts: 550
uf250-04.cnf , deadline. Restarts: 550
uf250-04.cnf fulfilled No. of Restarts: 336 No. of Flips: 4132 time to process: 1 seconds.
uf250-04.cnf , deadline. Restarts: 550
uf250-04.cnf , deadline. Restarts: 550
uf250-04.cnf , deadline. Restarts: 550
uf250-04.cnf , deadline. Restarts: 550
uf250-04.cnf , deadline. Restarts: 550
uf250-04.cnf , deadline. Restarts: 550
uf250-04.cnf , deadline. Restarts: 550
uf250-04.cnf , deadline. Restarts: 550
uf250-04.cnf , deadline. Restarts: 550
uf250-04.cnf , deadline. Restarts: 550
uf250-04.cnf , deadline. Restarts: 550
uf250-04.cnf fulfilled No. of Restarts: 81 No. of Flips: 1836 time to process: 0 seconds.
uf250-04.cnf , deadline. Restarts: 550
uf250-04.cnf , deadline. Restarts: 550
uf250-04.cnf , deadline. Restarts: 550
uf250-04.cnf , deadline. Restarts: 550
uf250-04.cnf , deadline. Restarts: 550
uf250-04.cnf , deadline. Restarts: 550
uf250-04.cnf , deadline. Restarts: 550
uf250-04.cnf fulfilled No. of Restarts: 33 No. of Flips: 976 time to process: 0 seconds.
uf250-04.cnf fulfilled No. of Restarts: 116 No. of Flips: 4420 time to process: 0 seconds.
uf250-04.cnf fulfilled No. of Restarts: 335 No. of Flips: 3549 time to process: 1 seconds.
uf250-04.cnf , deadline. Restarts: 550
uf250-04.cnf fulfilled No. of Restarts: 81 No. of Flips: 1377 time to process: 0 seconds.
uf250-04.cnf , deadline. Restarts: 550
uf250-04.cnf , deadline. Restarts: 550
uf250-04.cnf , deadline. Restarts: 550
uf250-04.cnf , deadline. Restarts: 550
uf250-04.cnf , deadline. Restarts: 550
uf250-04.cnf , deadline. Restarts: 550
uf250-04.cnf , deadline. Restarts: 550
uf250-04.cnf , deadline. Restarts: 550
uf250-04.cnf , deadline. Restarts: 550
uf250-04.cnf , deadline. Restarts: 550
uf250-04.cnf , deadline. Restarts: 550
uf250-04.cnf , deadline. Restarts: 550
uf250-04.cnf , deadline. Restarts: 550
uf250-04.cnf , deadline. Restarts: 550
uf250-04.cnf fulfilled No. of Restarts: 74 No. of Flips: 3450 time to process: 0 seconds.
uf250-04.cnf , deadline. Restarts: 550
uf250-04.cnf , deadline. Restarts: 550
uf250-04.cnf , deadline. Restarts: 550
uf250-04.cnf , deadline. Restarts: 550
uf250-04.cnf , deadline. Restarts: 550
uf250-04.cnf , deadline. Restarts: 550
uf250-04.cnf , deadline. Restarts: 550
uf250-04.cnf fulfilled No. of Restarts: 255 No. of Flips: 4967 time to process: 1 seconds.
uf250-04.cnf , deadline. Restarts: 550
uf250-04.cnf , deadline. Restarts: 550
uf250-04.cnf , deadline. Restarts: 550
uf250-04.cnf , deadline. Restarts: 550
uf250-04.cnf , deadline. Restarts: 550
uf250-04.cnf , deadline. Restarts: 550
uf250-04.cnf , deadline. Restarts: 550
uf250-04.cnf fulfilled No. of Restarts: 491 No. of Flips: 4973 time to process: 2 seconds.
uf250-04.cnf , deadline. Restarts: 550
uf250-04.cnf , deadline. Restarts: 550
uf250-04.cnf , deadline. Restarts: 550
uf250-04.cnf , deadline. Restarts: 550
uf250-04.cnf , deadline. Restarts: 550
uf250-04.cnf , deadline. Restarts: 550
uf250-04.cnf fulfilled No. of Restarts: 512 No. of Flips: 2059 time to process: 2 seconds.
uf250-04.cnf fulfilled No. of Restarts: 506 No. of Flips: 1065 time to process: 2 seconds.
uf250-04.cnf , deadline. Restarts: 550
uf250-04.cnf fulfilled No. of Restarts: 521 No. of Flips: 3393 time to process: 2 seconds.
uf250-04.cnf , deadline. Restarts: 550
uf250-04.cnf , deadline. Restarts: 550
uf250-04.cnf , deadline. Restarts: 550
uf250-04.cnf , deadline. Restarts: 550
uf250-04.cnf , deadline. Restarts: 550
uf250-04.cnf , deadline. Restarts: 550
uf250-04.cnf , deadline. Restarts: 550
uf250-04.cnf , deadline. Restarts: 550
uf250-04.cnf fulfilled No. of Restarts: 118 No. of Flips: 2287 time to process: 0 seconds.
uf250-04.cnf , deadline. Restarts: 550
uf250-04.cnf , deadline. Restarts: 550
uf250-04.cnf , deadline. Restarts: 550
uf250-04.cnf , deadline. Restarts: 550
uf250-04.cnf fulfilled No. of Restarts: 403 No. of Flips: 3478 time to process: 1 seconds.
uf250-04.cnf , deadline. Restarts: 550
uf250-04.cnf fulfilled No. of Restarts: 23 No. of Flips: 3922 time to process: 0 seconds.
uf250-04.cnf , deadline. Restarts: 550
uf250-04.cnf fulfilled No. of Restarts: 326 No. of Flips: 4314 time to process: 1 seconds.
uf250-04.cnf , deadline. Restarts: 550
uf250-04.cnf , deadline. Restarts: 550
uf250-04.cnf , deadline. Restarts: 550
uf250-04.cnf , deadline. Restarts: 550
uf250-04.cnf , deadline. Restarts: 550
uf250-04.cnf , deadline. Restarts: 550
uf250-04.cnf , deadline. Restarts: 550
uf250-04.cnf , deadline. Restarts: 550
uf250-04.cnf , deadline. Restarts: 550
uf250-04.cnf , deadline. Restarts: 550
uf250-04.cnf , deadline. Restarts: 550
uf250-04.cnf fulfilled No. of Restarts: 81 No. of Flips: 4385 time to process: 0 seconds.
uf250-04.cnf , deadline. Restarts: 550
uf250-04.cnf , deadline. Restarts: 550
uf250-04.cnf , deadline. Restarts: 550
uf250-04.cnf fulfilled No. of Restarts: 64 No. of Flips: 4316 time to process: 0 seconds.
uf250-04.cnf , deadline. Restarts: 550
uf250-04.cnf , deadline. Restarts: 550
uf250-04.cnf , deadline. Restarts: 550
uf250-04.cnf , deadline. Restarts: 550
uf250-04.cnf , deadline. Restarts: 550
uf250-04.cnf , deadline. Restarts: 550
uf250-04.cnf , deadline. Restarts: 550
uf250-04.cnf , deadline. Restarts: 550
uf250-04.cnf , deadline. Restarts: 550
uf250-04.cnf , deadline. Restarts: 550
uf250-04.cnf , deadline. Restarts: 550
uf250-04.cnf , deadline. Restarts: 550
uf250-04.cnf , deadline. Restarts: 550
uf250-04.cnf , deadline. Restarts: 550
uf250-04.cnf , deadline. Restarts: 550
uf250-04.cnf , deadline. Restarts: 550
uf250-04.cnf , deadline. Restarts: 550
uf250-04.cnf , deadline. Restarts: 550
uf250-04.cnf , deadline. Restarts: 550
uf250-04.cnf , deadline. Restarts: 550
uf250-04.cnf , deadline. Restarts: 550
uf250-04.cnf fulfilled No. of Restarts: 503 No. of Flips: 3199 time to process: 2 seconds.
uf250-04.cnf , deadline. Restarts: 550
uf250-04.cnf , deadline. Restarts: 550
uf250-04.cnf , deadline. Restarts: 550
uf250-04.cnf , deadline. Restarts: 550
uf250-04.cnf , deadline. Restarts: 550
uf250-04.cnf , deadline. Restarts: 550
uf250-04.cnf , deadline. Restarts: 550
uf250-04.cnf , deadline. Restarts: 550
uf250-04.cnf fulfilled No. of Restarts: 96 No. of Flips: 3645 time to process: 0 seconds.
uf250-04.cnf , deadline. Restarts: 550
uf250-04.cnf , deadline. Restarts: 550
uf250-04.cnf , deadline. Restarts: 550
uf250-04.cnf , deadline. Restarts: 550
uf250-04.cnf , deadline. Restarts: 550
uf250-04.cnf , deadline. Restarts: 550
uf250-04.cnf fulfilled No. of Restarts: 330 No. of Flips: 1166 time to process: 1 seconds.
uf250-04.cnf , deadline. Restarts: 550
uf250-04.cnf , deadline. Restarts: 550
uf250-04.cnf , deadline. Restarts: 550
uf250-04.cnf , deadline. Restarts: 550
uf250-04.cnf , deadline. Restarts: 550
uf250-04.cnf , deadline. Restarts: 550
uf250-04.cnf , deadline. Restarts: 550
uf250-04.cnf fulfilled No. of Restarts: 164 No. of Flips: 3453 time to process: 0 seconds.
uf250-04.cnf fulfilled No. of Restarts: 484 No. of Flips: 3674 time to process: 2 seconds.
uf250-04.cnf , deadline. Restarts: 550
uf250-04.cnf , deadline. Restarts: 550
uf250-04.cnf , deadline. Restarts: 550
uf250-04.cnf , deadline. Restarts: 550
uf250-04.cnf , deadline. Restarts: 550
uf250-04.cnf , deadline. Restarts: 550
uf250-04.cnf , deadline. Restarts: 550
uf250-04.cnf fulfilled No. of Restarts: 420 No. of Flips: 1925 time to process: 1 seconds.
uf250-04.cnf , deadline. Restarts: 550
uf250-04.cnf , deadline. Restarts: 550
uf250-04.cnf , deadline. Restarts: 550
uf250-04.cnf , deadline. Restarts: 550
uf250-04.cnf , deadline. Restarts: 550
uf250-04.cnf fulfilled No. of Restarts: 213 No. of Flips: 877 time to process: 0 seconds.
uf250-04.cnf , deadline. Restarts: 550
uf250-04.cnf , deadline. Restarts: 550
uf250-04.cnf , deadline. Restarts: 550
uf250-04.cnf , deadline. Restarts: 550
uf250-04.cnf , deadline. Restarts: 550
uf250-04.cnf , deadline. Restarts: 550
uf250-04.cnf , deadline. Restarts: 550
uf250-04.cnf , deadline. Restarts: 550
uf250-04.cnf , deadline. Restarts: 550
uf250-04.cnf , deadline. Restarts: 550
uf250-04.cnf , deadline. Restarts: 550
uf250-04.cnf , deadline. Restarts: 550
uf250-04.cnf , deadline. Restarts: 550
uf250-04.cnf , deadline. Restarts: 550
uf250-04.cnf , deadline. Restarts: 550
uf250-04.cnf , deadline. Restarts: 550
uf250-04.cnf , deadline. Restarts: 550
uf250-04.cnf , deadline. Restarts: 550
uf250-04.cnf fulfilled No. of Restarts: 44 No. of Flips: 2806 time to process: 0 seconds.
uf250-04.cnf , deadline. Restarts: 550
uf250-04.cnf , deadline. Restarts: 550
uf250-04.cnf , deadline. Restarts: 550
uf250-04.cnf , deadline. Restarts: 550
uf250-04.cnf , deadline. Restarts: 550
uf250-04.cnf , deadline. Restarts: 550
uf250-04.cnf , deadline. Restarts: 550
uf250-04.cnf , deadline. Restarts: 550
uf250-04.cnf , deadline. Restarts: 550
uf250-04.cnf , deadline. Restarts: 550
uf250-04.cnf , deadline. Restarts: 550
uf250-04.cnf , deadline. Restarts: 550
uf250-04.cnf , deadline. Restarts: 550
uf250-04.cnf , deadline. Restarts: 550
uf250-04.cnf , deadline. Restarts: 550
uf250-04.cnf , deadline. Restarts: 550
uf250-04.cnf , deadline. Restarts: 550
uf250-04.cnf , deadline. Restarts: 550
uf250-04.cnf , deadline. Restarts: 550
uf250-04.cnf , deadline. Restarts: 550
uf250-04.cnf fulfilled No. of Restarts: 211 No. of Flips: 3864 time to process: 1 seconds.
uf250-04.cnf , deadline. Restarts: 550
uf250-04.cnf , deadline. Restarts: 550
uf250-04.cnf , deadline. Restarts: 550
uf250-04.cnf , deadline. Restarts: 550
uf250-04.cnf , deadline. Restarts: 550
uf250-04.cnf , deadline. Restarts: 550
uf250-04.cnf , deadline. Restarts: 550
uf250-04.cnf , deadline. Restarts: 550
uf250-04.cnf fulfilled No. of Restarts: 42 No. of Flips: 812 time to process: 0 seconds.
uf250-04.cnf , deadline. Restarts: 550
uf250-04.cnf , deadline. Restarts: 550
uf250-04.cnf , deadline. Restarts: 550
uf250-04.cnf , deadline. Restarts: 550
uf250-04.cnf , deadline. Restarts: 550
uf250-04.cnf , deadline. Restarts: 550
uf250-04.cnf , deadline. Restarts: 550
uf250-04.cnf , deadline. Restarts: 550
uf250-04.cnf , deadline. Restarts: 550
uf250-04.cnf fulfilled No. of Restarts: 59 No. of Flips: 3142 time to process: 0 seconds.
uf250-04.cnf , deadline. Restarts: 550
uf250-04.cnf , deadline. Restarts: 550
uf250-04.cnf , deadline. Restarts: 550
uf250-04.cnf , deadline. Restarts: 550
uf250-04.cnf , deadline. Restarts: 550
uf250-04.cnf , deadline. Restarts: 550
uf250-04.cnf , deadline. Restarts: 550
uf250-04.cnf , deadline. Restarts: 550
uf250-04.cnf , deadline. Restarts: 550
uf250-04.cnf , deadline. Restarts: 550
uf250-04.cnf fulfilled No. of Restarts: 246 No. of Flips: 1829 time to process: 1 seconds.
uf250-04.cnf , deadline. Restarts: 550
uf250-04.cnf , deadline. Restarts: 550
uf250-04.cnf , deadline. Restarts: 550
uf250-04.cnf , deadline. Restarts: 550
uf250-04.cnf fulfilled No. of Restarts: 305 No. of Flips: 1727 time to process: 1 seconds.
uf250-04.cnf , deadline. Restarts: 550
uf250-04.cnf fulfilled No. of Restarts: 428 No. of Flips: 4576 time to process: 1 seconds.
uf250-04.cnf , deadline. Restarts: 550
uf250-04.cnf , deadline. Restarts: 550
uf250-04.cnf , deadline. Restarts: 550
uf250-04.cnf , deadline. Restarts: 550
uf250-04.cnf , deadline. Restarts: 550
uf250-04.cnf , deadline. Restarts: 550
uf250-04.cnf , deadline. Restarts: 550
uf250-04.cnf fulfilled No. of Restarts: 178 No. of Flips: 961 time to process: 0 seconds.
uf250-04.cnf , deadline. Restarts: 550
uf250-04.cnf , deadline. Restarts: 550
uf250-04.cnf , deadline. Restarts: 550
uf250-04.cnf , deadline. Restarts: 550
uf250-04.cnf , deadline. Restarts: 550
uf250-04.cnf , deadline. Restarts: 550
uf250-04.cnf fulfilled No. of Restarts: 324 No. of Flips: 3013 time to process: 1 seconds.
uf250-04.cnf fulfilled No. of Restarts: 255 No. of Flips: 3597 time to process: 1 seconds.
uf250-04.cnf fulfilled No. of Restarts: 289 No. of Flips: 3221 time to process: 1 seconds.
uf250-04.cnf fulfilled No. of Restarts: 289 No. of Flips: 1483 time to process: 1 seconds.
uf250-04.cnf , deadline. Restarts: 550
uf250-04.cnf , deadline. Restarts: 550
uf250-04.cnf , deadline. Restarts: 550
uf250-04.cnf , deadline. Restarts: 550
uf250-04.cnf , deadline. Restarts: 550
uf250-04.cnf , deadline. Restarts: 550
uf250-04.cnf , deadline. Restarts: 550
uf250-04.cnf , deadline. Restarts: 550
uf250-04.cnf , deadline. Restarts: 550
uf250-04.cnf , deadline. Restarts: 550
uf250-04.cnf fulfilled No. of Restarts: 466 No. of Flips: 4872 time to process: 2 seconds.
uf250-04.cnf , deadline. Restarts: 550
uf250-04.cnf , deadline. Restarts: 550
uf250-04.cnf , deadline. Restarts: 550
uf250-04.cnf , deadline. Restarts: 550
uf250-04.cnf , deadline. Restarts: 550
uf250-04.cnf , deadline. Restarts: 550
uf250-04.cnf , deadline. Restarts: 550
uf250-04.cnf , deadline. Restarts: 550
uf250-04.cnf fulfilled No. of Restarts: 364 No. of Flips: 4505 time to process: 1 seconds.
uf250-04.cnf , deadline. Restarts: 550
uf250-04.cnf , deadline. Restarts: 550
uf250-04.cnf fulfilled No. of Restarts: 294 No. of Flips: 2117 time to process: 1 seconds.
uf250-04.cnf , deadline. Restarts: 550
uf250-04.cnf fulfilled No. of Restarts: 194 No. of Flips: 2455 time to process: 0 seconds.
uf250-04.cnf , deadline. Restarts: 550
uf250-04.cnf , deadline. Restarts: 550
uf250-04.cnf , deadline. Restarts: 550
uf250-04.cnf , deadline. Restarts: 550
uf250-04.cnf , deadline. Restarts: 550
uf250-04.cnf , deadline. Restarts: 550
uf250-04.cnf fulfilled No. of Restarts: 135 No. of Flips: 3183 time to process: 0 seconds.
uf250-04.cnf fulfilled No. of Restarts: 333 No. of Flips: 3877 time to process: 1 seconds.
uf250-04.cnf , deadline. Restarts: 550
uf250-04.cnf , deadline. Restarts: 550
uf250-04.cnf , deadline. Restarts: 550
uf250-04.cnf , deadline. Restarts: 550
uf250-04.cnf , deadline. Restarts: 550
uf250-04.cnf , deadline. Restarts: 550
uf250-04.cnf , deadline. Restarts: 550
uf250-04.cnf , deadline. Restarts: 550
uf250-04.cnf fulfilled No. of Restarts: 119 No. of Flips: 2644 time to process: 0 seconds.
uf250-04.cnf , deadline. Restarts: 550
uf250-04.cnf , deadline. Restarts: 550
uf250-04.cnf , deadline. Restarts: 550
uf250-04.cnf , deadline. Restarts: 550
uf250-04.cnf , deadline. Restarts: 550
uf250-04.cnf , deadline. Restarts: 550
uf250-04.cnf , deadline. Restarts: 550
uf250-04.cnf , deadline. Restarts: 550
uf250-04.cnf , deadline. Restarts: 550
uf250-04.cnf , deadline. Restarts: 550
uf250-04.cnf , deadline. Restarts: 550
uf250-04.cnf , deadline. Restarts: 550
uf250-04.cnf , deadline. Restarts: 550
uf250-04.cnf , deadline. Restarts: 550
uf250-04.cnf fulfilled No. of Restarts: 43 No. of Flips: 3216 time to process: 0 seconds.
uf250-04.cnf , deadline. Restarts: 550
