# Supplementary material for: Completion Probabilities and Parallel Restart Strategies under an Imposed Deadline
Source: PLoS One. 2016 Oct 12;11(10):e0164605. doi: 10.1371/journal.pone.0164605 (PMC5061357; doi:10.1371/journal.pone.0164605)
Supplement: S1 File — The file “S1_File.zip” is the data gathered from the experiments regarding completion probability. (ZIP) [file pone.0164605.s004.zip › results_Single_r650.4440000000001.txt]

uf250-04.cnf , deadline. Restarts: 650
uf250-04.cnf , deadline. Restarts: 650
uf250-04.cnf , deadline. Restarts: 650
uf250-04.cnf , deadline. Restarts: 650
uf250-04.cnf , deadline. Restarts: 650
uf250-04.cnf , deadline. Restarts: 650
uf250-04.cnf , deadline. Restarts: 650
uf250-04.cnf , deadline. Restarts: 650
uf250-04.cnf , deadline. Restarts: 650
uf250-04.cnf , deadline. Restarts: 650
uf250-04.cnf , deadline. Restarts: 650
uf250-04.cnf , deadline. Restarts: 650
uf250-04.cnf fulfilled No. of Restarts: 84 No. of Flips: 4397 time to process: 0 seconds.
uf250-04.cnf , deadline. Restarts: 650
uf250-04.cnf , deadline. Restarts: 650
uf250-04.cnf , deadline. Restarts: 650
uf250-04.cnf , deadline. Restarts: 650
uf250-04.cnf , deadline. Restarts: 650
uf250-04.cnf fulfilled No. of Restarts: 121 No. of Flips: 2666 time to process: 0 seconds.
uf250-04.cnf , deadline. Restarts: 650
uf250-04.cnf , deadline. Restarts: 650
uf250-04.cnf , deadline. Restarts: 650
uf250-04.cnf , deadline. Restarts: 650
uf250-04.cnf , deadline. Restarts: 650
uf250-04.cnf , deadline. Restarts: 650
uf250-04.cnf , deadline. Restarts: 650
uf250-04.cnf , deadline. Restarts: 650
uf250-04.cnf , deadline. Restarts: 650
uf250-04.cnf fulfilled No. of Restarts: 610 No. of Flips: 4930 time to process: 2 seconds.
uf250-04.cnf , deadline. Restarts: 650
uf250-04.cnf , deadline. Restarts: 650
uf250-04.cnf , deadline. Restarts: 650
uf250-04.cnf , deadline. Restarts: 650
uf250-04.cnf , deadline. Restarts: 650
uf250-04.cnf , deadline. Restarts: 650
uf250-04.cnf , deadline. Restarts: 650
uf250-04.cnf , deadline. Restarts: 650
uf250-04.cnf , deadline. Restarts: 650
uf250-04.cnf , deadline. Restarts: 650
uf250-04.cnf , deadline. Restarts: 650
uf250-04.cnf fulfilled No. of Restarts: 202 No. of Flips: 4741 time to process: 0 seconds.
uf250-04.cnf , deadline. Restarts: 650
uf250-04.cnf fulfilled No. of Restarts: 481 No. of Flips: 2411 time to process: 2 seconds.
uf250-04.cnf , deadline. Restarts: 650
uf250-04.cnf , deadline. Restarts: 650
uf250-04.cnf , deadline. Restarts: 650
uf250-04.cnf , deadline. Restarts: 650
uf250-04.cnf , deadline. Restarts: 650
uf250-04.cnf fulfilled No. of Restarts: 122 No. of Flips: 4724 time to process: 0 seconds.
uf250-04.cnf fulfilled No. of Restarts: 10 No. of Flips: 4493 time to process: 0 seconds.
uf250-04.cnf , deadline. Restarts: 650
uf250-04.cnf , deadline. Restarts: 650
uf250-04.cnf , deadline. Restarts: 650
uf250-04.cnf , deadline. Restarts: 650
uf250-04.cnf , deadline. Restarts: 650
uf250-04.cnf , deadline. Restarts: 650
uf250-04.cnf , deadline. Restarts: 650
uf250-04.cnf , deadline. Restarts: 650
uf250-04.cnf , deadline. Restarts: 650
uf250-04.cnf , deadline. Restarts: 650
uf250-04.cnf , deadline. Restarts: 650
uf250-04.cnf , deadline. Restarts: 650
uf250-04.cnf , deadline. Restarts: 650
uf250-04.cnf , deadline. Restarts: 650
uf250-04.cnf fulfilled No. of Restarts: 154 No. of Flips: 1255 time to process: 0 seconds.
uf250-04.cnf , deadline. Restarts: 650
uf250-04.cnf fulfilled No. of Restarts: 282 No. of Flips: 4746 time to process: 1 seconds.
uf250-04.cnf , deadline. Restarts: 650
uf250-04.cnf , deadline. Restarts: 650
uf250-04.cnf , deadline. Restarts: 650
uf250-04.cnf , deadline. Restarts: 650
uf250-04.cnf , deadline. Restarts: 650
uf250-04.cnf , deadline. Restarts: 650
uf250-04.cnf , deadline. Restarts: 650
uf250-04.cnf , deadline. Restarts: 650
uf250-04.cnf fulfilled No. of Restarts: 148 No. of Flips: 1611 time to process: 0 seconds.
uf250-04.cnf , deadline. Restarts: 650
uf250-04.cnf , deadline. Restarts: 650
uf250-04.cnf fulfilled No. of Restarts: 24 No. of Flips: 4178 time to process: 0 seconds.
uf250-04.cnf , deadline. Restarts: 650
uf250-04.cnf , deadline. Restarts: 650
uf250-04.cnf fulfilled No. of Restarts: 230 No. of Flips: 3103 time to process: 1 seconds.
uf250-04.cnf , deadline. Restarts: 650
uf250-04.cnf fulfilled No. of Restarts: 107 No. of Flips: 2745 time to process: 0 seconds.
uf250-04.cnf , deadline. Restarts: 650
uf250-04.cnf , deadline. Restarts: 650
uf250-04.cnf , deadline. Restarts: 650
uf250-04.cnf , deadline. Restarts: 650
uf250-04.cnf fulfilled No. of Restarts: 72 No. of Flips: 1207 time to process: 0 seconds.
uf250-04.cnf , deadline. Restarts: 650
uf250-04.cnf fulfilled No. of Restarts: 47 No. of Flips: 3650 time to process: 0 seconds.
uf250-04.cnf , deadline. Restarts: 650
uf250-04.cnf fulfilled No. of Restarts: 534 No. of Flips: 3322 time to process: 2 seconds.
uf250-04.cnf , deadline. Restarts: 650
uf250-04.cnf fulfilled No. of Restarts: 648 No. of Flips: 3811 time to process: 2 seconds.
uf250-04.cnf , deadline. Restarts: 650
uf250-04.cnf , deadline. Restarts: 650
uf250-04.cnf , deadline. Restarts: 650
uf250-04.cnf , deadline. Restarts: 650
uf250-04.cnf , deadline. Restarts: 650
uf250-04.cnf fulfilled No. of Restarts: 251 No. of Flips: 2180 time to process: 1 seconds.
uf250-04.cnf , deadline. Restarts: 650
uf250-04.cnf , deadline. Restarts: 650
uf250-04.cnf , deadline. Restarts: 650
uf250-04.cnf , deadline. Restarts: 650
uf250-04.cnf , deadline. Restarts: 650
uf250-04.cnf , deadline. Restarts: 650
uf250-04.cnf , deadline. Restarts: 650
uf250-04.cnf , deadline. Restarts: 650
uf250-04.cnf , deadline. Restarts: 650
uf250-04.cnf , deadline. Restarts: 650
uf250-04.cnf , deadline. Restarts: 650
uf250-04.cnf , deadline. Restarts: 650
uf250-04.cnf , deadline. Restarts: 650
uf250-04.cnf , deadline. Restarts: 650
uf250-04.cnf , deadline. Restarts: 650
uf250-04.cnf fulfilled No. of Restarts: 401 No. of Flips: 2179 time to process: 1 seconds.
uf250-04.cnf , deadline. Restarts: 650
uf250-04.cnf fulfilled No. of Restarts: 210 No. of Flips: 4181 time to process: 0 seconds.
uf250-04.cnf , deadline. Restarts: 650
uf250-04.cnf , deadline. Restarts: 650
uf250-04.cnf , deadline. Restarts: 650
uf250-04.cnf , deadline. Restarts: 650
uf250-04.cnf , deadline. Restarts: 650
uf250-04.cnf , deadline. Restarts: 650
uf250-04.cnf , deadline. Restarts: 650
uf250-04.cnf , deadline. Restarts: 650
uf250-04.cnf , deadline. Restarts: 650
uf250-04.cnf , deadline. Restarts: 650
uf250-04.cnf , deadline. Restarts: 650
uf250-04.cnf , deadline. Restarts: 650
uf250-04.cnf , deadline. Restarts: 650
uf250-04.cnf , deadline. Restarts: 650
uf250-04.cnf , deadline. Restarts: 650
uf250-04.cnf , deadline. Restarts: 650
uf250-04.cnf , deadline. Restarts: 650
uf250-04.cnf , deadline. Restarts: 650
uf250-04.cnf , deadline. Restarts: 650
uf250-04.cnf fulfilled No. of Restarts: 515 No. of Flips: 2149 time to process: 2 seconds.
uf250-04.cnf , deadline. Restarts: 650
uf250-04.cnf , deadline. Restarts: 650
uf250-04.cnf , deadline. Restarts: 650
uf250-04.cnf , deadline. Restarts: 650
uf250-04.cnf , deadline. Restarts: 650
uf250-04.cnf , deadline. Restarts: 650
uf250-04.cnf , deadline. Restarts: 650
uf250-04.cnf , deadline. Restarts: 650
uf250-04.cnf , deadline. Restarts: 650
uf250-04.cnf , deadline. Restarts: 650
uf250-04.cnf fulfilled No. of Restarts: 134 No. of Flips: 2637 time to process: 0 seconds.
uf250-04.cnf , deadline. Restarts: 650
uf250-04.cnf , deadline. Restarts: 650
uf250-04.cnf fulfilled No. of Restarts: 616 No. of Flips: 3289 time to process: 2 seconds.
uf250-04.cnf , deadline. Restarts: 650
uf250-04.cnf , deadline. Restarts: 650
uf250-04.cnf fulfilled No. of Restarts: 382 No. of Flips: 2670 time to process: 1 seconds.
uf250-04.cnf , deadline. Restarts: 650
uf250-04.cnf , deadline. Restarts: 650
uf250-04.cnf , deadline. Restarts: 650
uf250-04.cnf , deadline. Restarts: 650
uf250-04.cnf fulfilled No. of Restarts: 13 No. of Flips: 1083 time to process: 0 seconds.
uf250-04.cnf , deadline. Restarts: 650
uf250-04.cnf , deadline. Restarts: 650
uf250-04.cnf , deadline. Restarts: 650
uf250-04.cnf , deadline. Restarts: 650
uf250-04.cnf , deadline. Restarts: 650
uf250-04.cnf fulfilled No. of Restarts: 394 No. of Flips: 4806 time to process: 1 seconds.
uf250-04.cnf , deadline. Restarts: 650
uf250-04.cnf , deadline. Restarts: 650
uf250-04.cnf fulfilled No. of Restarts: 98 No. of Flips: 4289 time to process: 0 seconds.
uf250-04.cnf , deadline. Restarts: 650
uf250-04.cnf , deadline. Restarts: 650
uf250-04.cnf , deadline. Restarts: 650
uf250-04.cnf , deadline. Restarts: 650
uf250-04.cnf fulfilled No. of Restarts: 446 No. of Flips: 726 time to process: 2 seconds.
uf250-04.cnf , deadline. Restarts: 650
uf250-04.cnf , deadline. Restarts: 650
uf250-04.cnf , deadline. Restarts: 650
uf250-04.cnf , deadline. Restarts: 650
uf250-04.cnf , deadline. Restarts: 650
uf250-04.cnf , deadline. Restarts: 650
uf250-04.cnf , deadline. Restarts: 650
uf250-04.cnf fulfilled No. of Restarts: 162 No. of Flips: 4199 time to process: 0 seconds.
uf250-04.cnf , deadline. Restarts: 650
uf250-04.cnf , deadline. Restarts: 650
uf250-04.cnf fulfilled No. of Restarts: 228 No. of Flips: 3366 time to process: 1 seconds.
uf250-04.cnf , deadline. Restarts: 650
uf250-04.cnf , deadline. Restarts: 650
uf250-04.cnf fulfilled No. of Restarts: 574 No. of Flips: 3440 time to process: 2 seconds.
uf250-04.cnf , deadline. Restarts: 650
uf250-04.cnf , deadline. Restarts: 650
uf250-04.cnf , deadline. Restarts: 650
uf250-04.cnf fulfilled No. of Restarts: 523 No. of Flips: 2291 time to process: 2 seconds.
uf250-04.cnf fulfilled No. of Restarts: 536 No. of Flips: 4021 time to process: 2 seconds.
uf250-04.cnf , deadline. Restarts: 650
uf250-04.cnf , deadline. Restarts: 650
uf250-04.cnf , deadline. Restarts: 650
uf250-04.cnf , deadline. Restarts: 650
uf250-04.cnf , deadline. Restarts: 650
uf250-04.cnf , deadline. Restarts: 650
uf250-04.cnf , deadline. Restarts: 650
uf250-04.cnf , deadline. Restarts: 650
uf250-04.cnf , deadline. Restarts: 650
uf250-04.cnf fulfilled No. of Restarts: 390 No. of Flips: 2832 time to process: 1 seconds.
uf250-04.cnf , deadline. Restarts: 650
uf250-04.cnf fulfilled No. of Restarts: 482 No. of Flips: 2126 time to process: 2 seconds.
uf250-04.cnf , deadline. Restarts: 650
uf250-04.cnf , deadline. Restarts: 650
uf250-04.cnf , deadline. Restarts: 650
uf250-04.cnf , deadline. Restarts: 650
uf250-04.cnf , deadline. Restarts: 650
uf250-04.cnf , deadline. Restarts: 650
uf250-04.cnf , deadline. Restarts: 650
uf250-04.cnf , deadline. Restarts: 650
uf250-04.cnf , deadline. Restarts: 650
uf250-04.cnf , deadline. Restarts: 650
uf250-04.cnf , deadline. Restarts: 650
uf250-04.cnf fulfilled No. of Restarts: 209 No. of Flips: 4741 time to process: 0 seconds.
uf250-04.cnf , deadline. Restarts: 650
uf250-04.cnf , deadline. Restarts: 650
uf250-04.cnf , deadline. Restarts: 650
uf250-04.cnf , deadline. Restarts: 650
uf250-04.cnf , deadline. Restarts: 650
uf250-04.cnf , deadline. Restarts: 650
uf250-04.cnf , deadline. Restarts: 650
uf250-04.cnf , deadline. Restarts: 650
uf250-04.cnf , deadline. Restarts: 650
uf250-04.cnf fulfilled No. of Restarts: 224 No. of Flips: 1561 time to process: 1 seconds.
uf250-04.cnf , deadline. Restarts: 650
uf250-04.cnf , deadline. Restarts: 650
uf250-04.cnf , deadline. Restarts: 650
uf250-04.cnf fulfilled No. of Restarts: 559 No. of Flips: 4126 time to process: 2 seconds.
uf250-04.cnf fulfilled No. of Restarts: 134 No. of Flips: 3368 time to process: 0 seconds.
uf250-04.cnf fulfilled No. of Restarts: 212 No. of Flips: 1710 time to process: 0 seconds.
uf250-04.cnf , deadline. Restarts: 650
uf250-04.cnf fulfilled No. of Restarts: 355 No. of Flips: 3246 time to process: 1 seconds.
uf250-04.cnf fulfilled No. of Restarts: 157 No. of Flips: 3671 time to process: 0 seconds.
uf250-04.cnf , deadline. Restarts: 650
uf250-04.cnf , deadline. Restarts: 650
uf250-04.cnf , deadline. Restarts: 650
uf250-04.cnf , deadline. Restarts: 650
uf250-04.cnf , deadline. Restarts: 650
uf250-04.cnf , deadline. Restarts: 650
uf250-04.cnf fulfilled No. of Restarts: 452 No. of Flips: 2087 time to process: 2 seconds.
uf250-04.cnf , deadline. Restarts: 650
uf250-04.cnf , deadline. Restarts: 650
uf250-04.cnf , deadline. Restarts: 650
uf250-04.cnf , deadline. Restarts: 650
uf250-04.cnf , deadline. Restarts: 650
uf250-04.cnf , deadline. Restarts: 650
uf250-04.cnf , deadline. Restarts: 650
uf250-04.cnf , deadline. Restarts: 650
uf250-04.cnf fulfilled No. of Restarts: 164 No. of Flips: 3397 time to process: 0 seconds.
uf250-04.cnf , deadline. Restarts: 650
uf250-04.cnf fulfilled No. of Restarts: 128 No. of Flips: 2774 time to process: 0 seconds.
uf250-04.cnf , deadline. Restarts: 650
uf250-04.cnf , deadline. Restarts: 650
uf250-04.cnf fulfilled No. of Restarts: 456 No. of Flips: 1781 time to process: 1 seconds.
uf250-04.cnf fulfilled No. of Restarts: 118 No. of Flips: 3410 time to process: 0 seconds.
uf250-04.cnf , deadline. Restarts: 650
uf250-04.cnf , deadline. Restarts: 650
uf250-04.cnf , deadline. Restarts: 650
uf250-04.cnf fulfilled No. of Restarts: 207 No. of Flips: 1640 time to process: 0 seconds.
uf250-04.cnf , deadline. Restarts: 650
uf250-04.cnf , deadline. Restarts: 650
uf250-04.cnf , deadline. Restarts: 650
uf250-04.cnf , deadline. Restarts: 650
uf250-04.cnf fulfilled No. of Restarts: 593 No. of Flips: 1988 time to process: 2 seconds.
uf250-04.cnf , deadline. Restarts: 650
uf250-04.cnf fulfilled No. of Restarts: 292 No. of Flips: 2800 time to process: 1 seconds.
uf250-04.cnf , deadline. Restarts: 650
uf250-04.cnf , deadline. Restarts: 650
uf250-04.cnf , deadline. Restarts: 650
uf250-04.cnf , deadline. Restarts: 650
uf250-04.cnf , deadline. Restarts: 650
uf250-04.cnf , deadline. Restarts: 650
uf250-04.cnf , deadline. Restarts: 650
uf250-04.cnf , deadline. Restarts: 650
uf250-04.cnf , deadline. Restarts: 650
uf250-04.cnf , deadline. Restarts: 650
uf250-04.cnf , deadline. Restarts: 650
uf250-04.cnf fulfilled No. of Restarts: 52 No. of Flips: 3372 time to process: 0 seconds.
uf250-04.cnf fulfilled No. of Restarts: 239 No. of Flips: 4251 time to process: 1 seconds.
uf250-04.cnf , deadline. Restarts: 650
uf250-04.cnf , deadline. Restarts: 650
uf250-04.cnf fulfilled No. of Restarts: 73 No. of Flips: 1677 time to process: 0 seconds.
uf250-04.cnf fulfilled No. of Restarts: 401 No. of Flips: 2202 time to process: 1 seconds.
uf250-04.cnf fulfilled No. of Restarts: 298 No. of Flips: 1658 time to process: 1 seconds.
uf250-04.cnf , deadline. Restarts: 650
uf250-04.cnf , deadline. Restarts: 650
uf250-04.cnf fulfilled No. of Restarts: 370 No. of Flips: 3286 time to process: 1 seconds.
uf250-04.cnf , deadline. Restarts: 650
uf250-04.cnf , deadline. Restarts: 650
uf250-04.cnf , deadline. Restarts: 650
uf250-04.cnf , deadline. Restarts: 650
uf250-04.cnf fulfilled No. of Restarts: 377 No. of Flips: 4859 time to process: 1 seconds.
uf250-04.cnf , deadline. Restarts: 650
uf250-04.cnf , deadline. Restarts: 650
uf250-04.cnf , deadline. Restarts: 650
uf250-04.cnf , deadline. Restarts: 650
uf250-04.cnf , deadline. Restarts: 650
uf250-04.cnf , deadline. Restarts: 650
uf250-04.cnf , deadline. Restarts: 650
uf250-04.cnf , deadline. Restarts: 650
uf250-04.cnf , deadline. Restarts: 650
uf250-04.cnf , deadline. Restarts: 650
uf250-04.cnf , deadline. Restarts: 650
uf250-04.cnf , deadline. Restarts: 650
uf250-04.cnf , deadline. Restarts: 650
uf250-04.cnf , deadline. Restarts: 650
uf250-04.cnf , deadline. Restarts: 650
uf250-04.cnf , deadline. Restarts: 650
uf250-04.cnf , deadline. Restarts: 650
uf250-04.cnf fulfilled No. of Restarts: 497 No. of Flips: 2413 time to process: 2 seconds.
uf250-04.cnf , deadline. Restarts: 650
uf250-04.cnf , deadline. Restarts: 650
uf250-04.cnf , deadline. Restarts: 650
uf250-04.cnf , deadline. Restarts: 650
uf250-04.cnf , deadline. Restarts: 650
uf250-04.cnf , deadline. Restarts: 650
uf250-04.cnf , deadline. Restarts: 650
uf250-04.cnf , deadline. Restarts: 650
uf250-04.cnf , deadline. Restarts: 650
uf250-04.cnf , deadline. Restarts: 650
uf250-04.cnf , deadline. Restarts: 650
uf250-04.cnf , deadline. Restarts: 650
uf250-04.cnf fulfilled No. of Restarts: 22 No. of Flips: 4948 time to process: 0 seconds.
uf250-04.cnf , deadline. Restarts: 650
uf250-04.cnf , deadline. Restarts: 650
uf250-04.cnf , deadline. Restarts: 650
uf250-04.cnf , deadline. Restarts: 650
uf250-04.cnf , deadline. Restarts: 650
uf250-04.cnf , deadline. Restarts: 650
uf250-04.cnf , deadline. Restarts: 650
uf250-04.cnf , deadline. Restarts: 650
uf250-04.cnf , deadline. Restarts: 650
uf250-04.cnf , deadline. Restarts: 650
uf250-04.cnf , deadline. Restarts: 650
uf250-04.cnf , deadline. Restarts: 650
uf250-04.cnf fulfilled No. of Restarts: 398 No. of Flips: 2544 time to process: 1 seconds.
uf250-04.cnf , deadline. Restarts: 650
uf250-04.cnf fulfilled No. of Restarts: 254 No. of Flips: 1151 time to process: 1 seconds.
uf250-04.cnf , deadline. Restarts: 650
uf250-04.cnf , deadline. Restarts: 650
uf250-04.cnf fulfilled No. of Restarts: 358 No. of Flips: 2557 time to process: 1 seconds.
uf250-04.cnf , deadline. Restarts: 650
uf250-04.cnf fulfilled No. of Restarts: 72 No. of Flips: 3969 time to process: 0 seconds.
uf250-04.cnf , deadline. Restarts: 650
uf250-04.cnf , deadline. Restarts: 650
uf250-04.cnf , deadline. Restarts: 650
uf250-04.cnf fulfilled No. of Restarts: 70 No. of Flips: 4641 time to process: 0 seconds.
uf250-04.cnf , deadline. Restarts: 650
uf250-04.cnf , deadline. Restarts: 650
uf250-04.cnf , deadline. Restarts: 650
uf250-04.cnf , deadline. Restarts: 650
uf250-04.cnf , deadline. Restarts: 650
uf250-04.cnf , deadline. Restarts: 650
uf250-04.cnf , deadline. Restarts: 650
uf250-04.cnf fulfilled No. of Restarts: 625 No. of Flips: 2602 time to process: 2 seconds.
uf250-04.cnf , deadline. Restarts: 650
uf250-04.cnf fulfilled No. of Restarts: 59 No. of Flips: 4905 time to process: 0 seconds.
uf250-04.cnf fulfilled No. of Restarts: 525 No. of Flips: 3118 time to process: 2 seconds.
uf250-04.cnf fulfilled No. of Restarts: 228 No. of Flips: 2895 time to process: 1 seconds.
uf250-04.cnf , deadline. Restarts: 650
uf250-04.cnf , deadline. Restarts: 650
uf250-04.cnf fulfilled No. of Restarts: 394 No. of Flips: 2769 time to process: 1 seconds.
uf250-04.cnf , deadline. Restarts: 650
uf250-04.cnf , deadline. Restarts: 650
uf250-04.cnf , deadline. Restarts: 650
uf250-04.cnf , deadline. Restarts: 650
uf250-04.cnf fulfilled No. of Restarts: 316 No. of Flips: 3027 time to process: 1 seconds.
uf250-04.cnf , deadline. Restarts: 650
uf250-04.cnf , deadline. Restarts: 650
uf250-04.cnf , deadline. Restarts: 650
uf250-04.cnf fulfilled No. of Restarts: 362 No. of Flips: 3352 time to process: 1 seconds.
uf250-04.cnf , deadline. Restarts: 650
uf250-04.cnf , deadline. Restarts: 650
uf250-04.cnf , deadline. Restarts: 650
uf250-04.cnf , deadline. Restarts: 650
uf250-04.cnf fulfilled No. of Restarts: 311 No. of Flips: 3679 time to process: 1 seconds.
uf250-04.cnf , deadline. Restarts: 650
uf250-04.cnf , deadline. Restarts: 650
uf250-04.cnf , deadline. Restarts: 650
uf250-04.cnf , deadline. Restarts: 650
uf250-04.cnf , deadline. Restarts: 650
uf250-04.cnf , deadline. Restarts: 650
uf250-04.cnf , deadline. Restarts: 650
uf250-04.cnf fulfilled No. of Restarts: 516 No. of Flips: 4000 time to process: 2 seconds.
uf250-04.cnf , deadline. Restarts: 650
uf250-04.cnf , deadline. Restarts: 650
uf250-04.cnf fulfilled No. of Restarts: 305 No. of Flips: 4578 time to process: 1 seconds.
uf250-04.cnf , deadline. Restarts: 650
uf250-04.cnf , deadline. Restarts: 650
uf250-04.cnf fulfilled No. of Restarts: 348 No. of Flips: 2174 time to process: 1 seconds.
uf250-04.cnf , deadline. Restarts: 650
uf250-04.cnf fulfilled No. of Restarts: 70 No. of Flips: 2095 time to process: 0 seconds.
uf250-04.cnf , deadline. Restarts: 650
uf250-04.cnf , deadline. Restarts: 650
uf250-04.cnf , deadline. Restarts: 650
uf250-04.cnf , deadline. Restarts: 650
uf250-04.cnf , deadline. Restarts: 650
uf250-04.cnf , deadline. Restarts: 650
uf250-04.cnf , deadline. Restarts: 650
uf250-04.cnf , deadline. Restarts: 650
uf250-04.cnf , deadline. Restarts: 650
uf250-04.cnf , deadline. Restarts: 650
uf250-04.cnf fulfilled No. of Restarts: 119 No. of Flips: 2403 time to process: 0 seconds.
uf250-04.cnf fulfilled No. of Restarts: 286 No. of Flips: 1688 time to process: 1 seconds.
uf250-04.cnf , deadline. Restarts: 650
uf250-04.cnf , deadline. Restarts: 650
uf250-04.cnf , deadline. Restarts: 650
uf250-04.cnf , deadline. Restarts: 650
uf250-04.cnf , deadline. Restarts: 650
uf250-04.cnf , deadline. Restarts: 650
uf250-04.cnf , deadline. Restarts: 650
uf250-04.cnf , deadline. Restarts: 650
uf250-04.cnf , deadline. Restarts: 650
uf250-04.cnf , deadline. Restarts: 650
uf250-04.cnf , deadline. Restarts: 650
uf250-04.cnf , deadline. Restarts: 650
uf250-04.cnf fulfilled No. of Restarts: 477 No. of Flips: 1436 time to process: 2 seconds.
uf250-04.cnf , deadline. Restarts: 650
uf250-04.cnf fulfilled No. of Restarts: 419 No. of Flips: 3314 time to process: 1 seconds.
uf250-04.cnf , deadline. Restarts: 650
uf250-04.cnf , deadline. Restarts: 650
uf250-04.cnf , deadline. Restarts: 650
uf250-04.cnf , deadline. Restarts: 650
uf250-04.cnf , deadline. Restarts: 650
uf250-04.cnf , deadline. Restarts: 650
uf250-04.cnf , deadline. Restarts: 650
uf250-04.cnf , deadline. Restarts: 650
uf250-04.cnf , deadline. Restarts: 650
uf250-04.cnf , deadline. Restarts: 650
uf250-04.cnf , deadline. Restarts: 650
uf250-04.cnf , deadline. Restarts: 650
uf250-04.cnf , deadline. Restarts: 650
uf250-04.cnf , deadline. Restarts: 650
uf250-04.cnf fulfilled No. of Restarts: 168 No. of Flips: 2627 time to process: 0 seconds.
uf250-04.cnf fulfilled No. of Restarts: 346 No. of Flips: 852 time to process: 1 seconds.
uf250-04.cnf , deadline. Restarts: 650
uf250-04.cnf , deadline. Restarts: 650
uf250-04.cnf , deadline. Restarts: 650
uf250-04.cnf , deadline. Restarts: 650
uf250-04.cnf , deadline. Restarts: 650
uf250-04.cnf , deadline. Restarts: 650
uf250-04.cnf , deadline. Restarts: 650
uf250-04.cnf fulfilled No. of Restarts: 262 No. of Flips: 3281 time to process: 1 seconds.
uf250-04.cnf , deadline. Restarts: 650
uf250-04.cnf , deadline. Restarts: 650
uf250-04.cnf , deadline. Restarts: 650
uf250-04.cnf , deadline. Restarts: 650
uf250-04.cnf , deadline. Restarts: 650
uf250-04.cnf , deadline. Restarts: 650
uf250-04.cnf fulfilled No. of Restarts: 556 No. of Flips: 1463 time to process: 2 seconds.
uf250-04.cnf , deadline. Restarts: 650
uf250-04.cnf fulfilled No. of Restarts: 445 No. of Flips: 4668 time to process: 2 seconds.
uf250-04.cnf , deadline. Restarts: 650
uf250-04.cnf fulfilled No. of Restarts: 456 No. of Flips: 2059 time to process: 2 seconds.
uf250-04.cnf , deadline. Restarts: 650
uf250-04.cnf fulfilled No. of Restarts: 90 No. of Flips: 3724 time to process: 0 seconds.
uf250-04.cnf fulfilled No. of Restarts: 287 No. of Flips: 3361 time to process: 1 seconds.
uf250-04.cnf fulfilled No. of Restarts: 58 No. of Flips: 3804 time to process: 0 seconds.
uf250-04.cnf , deadline. Restarts: 650
uf250-04.cnf , deadline. Restarts: 650
uf250-04.cnf fulfilled No. of Restarts: 286 No. of Flips: 4638 time to process: 1 seconds.
uf250-04.cnf , deadline. Restarts: 650
uf250-04.cnf , deadline. Restarts: 650
uf250-04.cnf fulfilled No. of Restarts: 485 No. of Flips: 4801 time to process: 2 seconds.
uf250-04.cnf fulfilled No. of Restarts: 544 No. of Flips: 3699 time to process: 2 seconds.
uf250-04.cnf fulfilled No. of Restarts: 67 No. of Flips: 1986 time to process: 0 seconds.
uf250-04.cnf , deadline. Restarts: 650
uf250-04.cnf , deadline. Restarts: 650
uf250-04.cnf , deadline. Restarts: 650
uf250-04.cnf , deadline. Restarts: 650
uf250-04.cnf , deadline. Restarts: 650
uf250-04.cnf , deadline. Restarts: 650
uf250-04.cnf , deadline. Restarts: 650
uf250-04.cnf , deadline. Restarts: 650
uf250-04.cnf , deadline. Restarts: 650
uf250-04.cnf fulfilled No. of Restarts: 573 No. of Flips: 4666 time to process: 2 seconds.
uf250-04.cnf , deadline. Restarts: 650
uf250-04.cnf , deadline. Restarts: 650
uf250-04.cnf , deadline. Restarts: 650
uf250-04.cnf fulfilled No. of Restarts: 149 No. of Flips: 3321 time to process: 0 seconds.
uf250-04.cnf , deadline. Restarts: 650
uf250-04.cnf , deadline. Restarts: 650
uf250-04.cnf , deadline. Restarts: 650
uf250-04.cnf , deadline. Restarts: 650
uf250-04.cnf , deadline. Restarts: 650
uf250-04.cnf , deadline. Restarts: 650
uf250-04.cnf , deadline. Restarts: 650
uf250-04.cnf , deadline. Restarts: 650
uf250-04.cnf , deadline. Restarts: 650
uf250-04.cnf , deadline. Restarts: 650
uf250-04.cnf , deadline. Restarts: 650
uf250-04.cnf , deadline. Restarts: 650
uf250-04.cnf , deadline. Restarts: 650
uf250-04.cnf , deadline. Restarts: 650
uf250-04.cnf , deadline. Restarts: 650
uf250-04.cnf fulfilled No. of Restarts: 634 No. of Flips: 2746 time to process: 2 seconds.
uf250-04.cnf , deadline. Restarts: 650
uf250-04.cnf , deadline. Restarts: 650
uf250-04.cnf , deadline. Restarts: 650
uf250-04.cnf , deadline. Restarts: 650
uf250-04.cnf , deadline. Restarts: 650
uf250-04.cnf , deadline. Restarts: 650
uf250-04.cnf fulfilled No. of Restarts: 457 No. of Flips: 4113 time to process: 2 seconds.
uf250-04.cnf , deadline. Restarts: 650
uf250-04.cnf fulfilled No. of Restarts: 155 No. of Flips: 2299 time to process: 0 seconds.
uf250-04.cnf , deadline. Restarts: 650
uf250-04.cnf , deadline. Restarts: 650
uf250-04.cnf , deadline. Restarts: 650
uf250-04.cnf , deadline. Restarts: 650
uf250-04.cnf , deadline. Restarts: 650
uf250-04.cnf , deadline. Restarts: 650
uf250-04.cnf , deadline. Restarts: 650
uf250-04.cnf fulfilled No. of Restarts: 442 No. of Flips: 2403 time to process: 1 seconds.
uf250-04.cnf fulfilled No. of Restarts: 560 No. of Flips: 2138 time to process: 2 seconds.
uf250-04.cnf , deadline. Restarts: 650
uf250-04.cnf , deadline. Restarts: 650
uf250-04.cnf , deadline. Restarts: 650
uf250-04.cnf , deadline. Restarts: 650
uf250-04.cnf , deadline. Restarts: 650
uf250-04.cnf fulfilled No. of Restarts: 130 No. of Flips: 4727 time to process: 0 seconds.
uf250-04.cnf , deadline. Restarts: 650
uf250-04.cnf , deadline. Restarts: 650
uf250-04.cnf fulfilled No. of Restarts: 48 No. of Flips: 835 time to process: 0 seconds.
uf250-04.cnf , deadline. Restarts: 650
uf250-04.cnf , deadline. Restarts: 650
uf250-04.cnf , deadline. Restarts: 650
uf250-04.cnf , deadline. Restarts: 650
uf250-04.cnf , deadline. Restarts: 650
uf250-04.cnf , deadline. Restarts: 650
uf250-04.cnf fulfilled No. of Restarts: 49 No. of Flips: 1186 time to process: 0 seconds.
uf250-04.cnf , deadline. Restarts: 650
uf250-04.cnf fulfilled No. of Restarts: 152 No. of Flips: 4002 time to process: 0 seconds.
uf250-04.cnf , deadline. Restarts: 650
uf250-04.cnf , deadline. Restarts: 650
uf250-04.cnf , deadline. Restarts: 650
uf250-04.cnf , deadline. Restarts: 650
uf250-04.cnf , deadline. Restarts: 650
uf250-04.cnf , deadline. Restarts: 650
uf250-04.cnf , deadline. Restarts: 650
uf250-04.cnf , deadline. Restarts: 650
uf250-04.cnf fulfilled No. of Restarts: 615 No. of Flips: 3325 time to process: 2 seconds.
uf250-04.cnf , deadline. Restarts: 650
uf250-04.cnf , deadline. Restarts: 650
uf250-04.cnf , deadline. Restarts: 650
uf250-04.cnf , deadline. Restarts: 650
uf250-04.cnf , deadline. Restarts: 650
uf250-04.cnf , deadline. Restarts: 650
uf250-04.cnf , deadline. Restarts: 650
uf250-04.cnf , deadline. Restarts: 650
uf250-04.cnf , deadline. Restarts: 650
uf250-04.cnf , deadline. Restarts: 650
uf250-04.cnf , deadline. Restarts: 650
uf250-04.cnf , deadline. Restarts: 650
uf250-04.cnf fulfilled No. of Restarts: 103 No. of Flips: 3514 time to process: 0 seconds.
uf250-04.cnf , deadline. Restarts: 650
uf250-04.cnf fulfilled No. of Restarts: 253 No. of Flips: 3957 time to process: 1 seconds.
uf250-04.cnf , deadline. Restarts: 650
uf250-04.cnf fulfilled No. of Restarts: 449 No. of Flips: 3445 time to process: 2 seconds.
uf250-04.cnf , deadline. Restarts: 650
uf250-04.cnf fulfilled No. of Restarts: 340 No. of Flips: 2303 time to process: 1 seconds.
uf250-04.cnf , deadline. Restarts: 650
uf250-04.cnf , deadline. Restarts: 650
uf250-04.cnf , deadline. Restarts: 650
uf250-04.cnf , deadline. Restarts: 650
uf250-04.cnf , deadline. Restarts: 650
uf250-04.cnf , deadline. Restarts: 650
uf250-04.cnf , deadline. Restarts: 650
uf250-04.cnf , deadline. Restarts: 650
uf250-04.cnf , deadline. Restarts: 650
uf250-04.cnf , deadline. Restarts: 650
uf250-04.cnf , deadline. Restarts: 650
uf250-04.cnf , deadline. Restarts: 650
uf250-04.cnf , deadline. Restarts: 650
uf250-04.cnf , deadline. Restarts: 650
uf250-04.cnf , deadline. Restarts: 650
uf250-04.cnf fulfilled No. of Restarts: 193 No. of Flips: 2733 time to process: 0 seconds.
uf250-04.cnf , deadline. Restarts: 650
uf250-04.cnf fulfilled No. of Restarts: 637 No. of Flips: 1650 time to process: 2 seconds.
uf250-04.cnf , deadline. Restarts: 650
uf250-04.cnf , deadline. Restarts: 650
uf250-04.cnf , deadline. Restarts: 650
uf250-04.cnf , deadline. Restarts: 650
uf250-04.cnf fulfilled No. of Restarts: 393 No. of Flips: 2443 time to process: 1 seconds.
uf250-04.cnf fulfilled No. of Restarts: 266 No. of Flips: 2441 time to process: 1 seconds.
uf250-04.cnf , deadline. Restarts: 650
uf250-04.cnf , deadline. Restarts: 650
uf250-04.cnf fulfilled No. of Restarts: 2 No. of Flips: 2665 time to process: 0 seconds.
uf250-04.cnf , deadline. Restarts: 650
uf250-04.cnf , deadline. Restarts: 650
uf250-04.cnf , deadline. Restarts: 650
uf250-04.cnf , deadline. Restarts: 650
uf250-04.cnf , deadline. Restarts: 650
uf250-04.cnf , deadline. Restarts: 650
uf250-04.cnf fulfilled No. of Restarts: 219 No. of Flips: 4895 time to process: 1 seconds.
uf250-04.cnf , deadline. Restarts: 650
uf250-04.cnf fulfilled No. of Restarts: 453 No. of Flips: 1362 time to process: 2 seconds.
uf250-04.cnf fulfilled No. of Restarts: 563 No. of Flips: 4918 time to process: 2 seconds.
uf250-04.cnf fulfilled No. of Restarts: 484 No. of Flips: 1335 time to process: 2 seconds.
uf250-04.cnf , deadline. Restarts: 650
uf250-04.cnf , deadline. Restarts: 650
uf250-04.cnf , deadline. Restarts: 650
uf250-04.cnf , deadline. Restarts: 650
uf250-04.cnf fulfilled No. of Restarts: 61 No. of Flips: 3001 time to process: 0 seconds.
uf250-04.cnf , deadline. Restarts: 650
uf250-04.cnf fulfilled No. of Restarts: 419 No. of Flips: 1169 time to process: 1 seconds.
uf250-04.cnf , deadline. Restarts: 650
uf250-04.cnf , deadline. Restarts: 650
uf250-04.cnf , deadline. Restarts: 650
uf250-04.cnf , deadline. Restarts: 650
uf250-04.cnf fulfilled No. of Restarts: 572 No. of Flips: 1203 time to process: 2 seconds.
uf250-04.cnf , deadline. Restarts: 650
uf250-04.cnf , deadline. Restarts: 650
uf250-04.cnf , deadline. Restarts: 650
uf250-04.cnf fulfilled No. of Restarts: 189 No. of Flips: 1197 time to process: 0 seconds.
uf250-04.cnf , deadline. Restarts: 650
uf250-04.cnf , deadline. Restarts: 650
uf250-04.cnf , deadline. Restarts: 650
uf250-04.cnf fulfilled No. of Restarts: 576 No. of Flips: 1042 time to process: 2 seconds.
uf250-04.cnf , deadline. Restarts: 650
uf250-04.cnf , deadline. Restarts: 650
uf250-04.cnf , deadline. Restarts: 650
uf250-04.cnf , deadline. Restarts: 650
uf250-04.cnf , deadline. Restarts: 650
uf250-04.cnf , deadline. Restarts: 650
uf250-04.cnf , deadline. Restarts: 650
uf250-04.cnf , deadline. Restarts: 650
uf250-04.cnf , deadline. Restarts: 650
uf250-04.cnf , deadline. Restarts: 650
uf250-04.cnf , deadline. Restarts: 650
uf250-04.cnf , deadline. Restarts: 650
uf250-04.cnf , deadline. Restarts: 650
uf250-04.cnf , deadline. Restarts: 650
uf250-04.cnf , deadline. Restarts: 650
uf250-04.cnf , deadline. Restarts: 650
uf250-04.cnf , deadline. Restarts: 650
uf250-04.cnf , deadline. Restarts: 650
uf250-04.cnf , deadline. Restarts: 650
uf250-04.cnf , deadline. Restarts: 650
uf250-04.cnf fulfilled No. of Restarts: 487 No. of Flips: 3210 time to process: 2 seconds.
uf250-04.cnf , deadline. Restarts: 650
uf250-04.cnf , deadline. Restarts: 650
uf250-04.cnf , deadline. Restarts: 650
uf250-04.cnf fulfilled No. of Restarts: 338 No. of Flips: 2142 time to process: 1 seconds.
uf250-04.cnf , deadline. Restarts: 650
uf250-04.cnf , deadline. Restarts: 650
uf250-04.cnf , deadline. Restarts: 650
uf250-04.cnf , deadline. Restarts: 650
uf250-04.cnf , deadline. Restarts: 650
uf250-04.cnf , deadline. Restarts: 650
uf250-04.cnf fulfilled No. of Restarts: 396 No. of Flips: 3431 time to process: 1 seconds.
uf250-04.cnf , deadline. Restarts: 650
uf250-04.cnf fulfilled No. of Restarts: 50 No. of Flips: 4482 time to process: 0 seconds.
uf250-04.cnf , deadline. Restarts: 650
uf250-04.cnf , deadline. Restarts: 650
uf250-04.cnf fulfilled No. of Restarts: 534 No. of Flips: 2330 time to process: 2 seconds.
uf250-04.cnf , deadline. Restarts: 650
uf250-04.cnf , deadline. Restarts: 650
uf250-04.cnf fulfilled No. of Restarts: 620 No. of Flips: 2510 time to process: 2 seconds.
uf250-04.cnf , deadline. Restarts: 650
uf250-04.cnf , deadline. Restarts: 650
uf250-04.cnf , deadline. Restarts: 650
uf250-04.cnf , deadline. Restarts: 650
uf250-04.cnf , deadline. Restarts: 650
uf250-04.cnf , deadline. Restarts: 650
uf250-04.cnf , deadline. Restarts: 650
uf250-04.cnf , deadline. Restarts: 650
uf250-04.cnf , deadline. Restarts: 650
uf250-04.cnf , deadline. Restarts: 650
uf250-04.cnf , deadline. Restarts: 650
uf250-04.cnf , deadline. Restarts: 650
uf250-04.cnf fulfilled No. of Restarts: 442 No. of Flips: 3528 time to process: 2 seconds.
uf250-04.cnf , deadline. Restarts: 650
uf250-04.cnf , deadline. Restarts: 650
uf250-04.cnf , deadline. Restarts: 650
uf250-04.cnf , deadline. Restarts: 650
uf250-04.cnf , deadline. Restarts: 650
uf250-04.cnf fulfilled No. of Restarts: 442 No. of Flips: 4922 time to process: 2 seconds.
uf250-04.cnf , deadline. Restarts: 650
uf250-04.cnf , deadline. Restarts: 650
uf250-04.cnf , deadline. Restarts: 650
uf250-04.cnf , deadline. Restarts: 650
uf250-04.cnf , deadline. Restarts: 650
uf250-04.cnf fulfilled No. of Restarts: 37 No. of Flips: 4370 time to process: 0 seconds.
uf250-04.cnf , deadline. Restarts: 650
uf250-04.cnf fulfilled No. of Restarts: 481 No. of Flips: 1574 time to process: 2 seconds.
uf250-04.cnf , deadline. Restarts: 650
uf250-04.cnf , deadline. Restarts: 650
uf250-04.cnf , deadline. Restarts: 650
uf250-04.cnf , deadline. Restarts: 650
uf250-04.cnf fulfilled No. of Restarts: 555 No. of Flips: 4812 time to process: 2 seconds.
uf250-04.cnf fulfilled No. of Restarts: 287 No. of Flips: 2492 time to process: 1 seconds.
uf250-04.cnf , deadline. Restarts: 650
uf250-04.cnf , deadline. Restarts: 650
uf250-04.cnf , deadline. Restarts: 650
uf250-04.cnf fulfilled No. of Restarts: 548 No. of Flips: 2508 time to process: 2 seconds.
uf250-04.cnf , deadline. Restarts: 650
uf250-04.cnf , deadline. Restarts: 650
uf250-04.cnf fulfilled No. of Restarts: 361 No. of Flips: 1542 time to process: 1 seconds.
uf250-04.cnf , deadline. Restarts: 650
uf250-04.cnf fulfilled No. of Restarts: 221 No. of Flips: 4589 time to process: 1 seconds.
uf250-04.cnf , deadline. Restarts: 650
uf250-04.cnf , deadline. Restarts: 650
uf250-04.cnf fulfilled No. of Restarts: 113 No. of Flips: 4605 time to process: 0 seconds.
uf250-04.cnf , deadline. Restarts: 650
uf250-04.cnf , deadline. Restarts: 650
uf250-04.cnf , deadline. Restarts: 650
uf250-04.cnf , deadline. Restarts: 650
uf250-04.cnf , deadline. Restarts: 650
uf250-04.cnf , deadline. Restarts: 650
uf250-04.cnf , deadline. Restarts: 650
uf250-04.cnf fulfilled No. of Restarts: 152 No. of Flips: 1819 time to process: 0 seconds.
uf250-04.cnf , deadline. Restarts: 650
uf250-04.cnf fulfilled No. of Restarts: 275 No. of Flips: 998 time to process: 1 seconds.
uf250-04.cnf fulfilled No. of Restarts: 490 No. of Flips: 4644 time to process: 2 seconds.
uf250-04.cnf , deadline. Restarts: 650
uf250-04.cnf fulfilled No. of Restarts: 556 No. of Flips: 1813 time to process: 2 seconds.
uf250-04.cnf , deadline. Restarts: 650
uf250-04.cnf fulfilled No. of Restarts: 411 No. of Flips: 2701 time to process: 1 seconds.
uf250-04.cnf , deadline. Restarts: 650
uf250-04.cnf fulfilled No. of Restarts: 430 No. of Flips: 2554 time to process: 1 seconds.
uf250-04.cnf , deadline. Restarts: 650
uf250-04.cnf , deadline. Restarts: 650
uf250-04.cnf , deadline. Restarts: 650
uf250-04.cnf , deadline. Restarts: 650
uf250-04.cnf , deadline. Restarts: 650
uf250-04.cnf , deadline. Restarts: 650
uf250-04.cnf , deadline. Restarts: 650
uf250-04.cnf fulfilled No. of Restarts: 624 No. of Flips: 594 time to process: 2 seconds.
uf250-04.cnf fulfilled No. of Restarts: 520 No. of Flips: 2609 time to process: 2 seconds.
uf250-04.cnf , deadline. Restarts: 650
uf250-04.cnf , deadline. Restarts: 650
uf250-04.cnf , deadline. Restarts: 650
uf250-04.cnf , deadline. Restarts: 650
uf250-04.cnf fulfilled No. of Restarts: 29 No. of Flips: 1573 time to process: 0 seconds.
uf250-04.cnf , deadline. Restarts: 650
uf250-04.cnf , deadline. Restarts: 650
uf250-04.cnf , deadline. Restarts: 650
uf250-04.cnf , deadline. Restarts: 650
uf250-04.cnf , deadline. Restarts: 650
uf250-04.cnf , deadline. Restarts: 650
uf250-04.cnf , deadline. Restarts: 650
uf250-04.cnf , deadline. Restarts: 650
uf250-04.cnf , deadline. Restarts: 650
uf250-04.cnf , deadline. Restarts: 650
uf250-04.cnf , deadline. Restarts: 650
uf250-04.cnf , deadline. Restarts: 650
uf250-04.cnf , deadline. Restarts: 650
uf250-04.cnf fulfilled No. of Restarts: 376 No. of Flips: 2902 time to process: 1 seconds.
uf250-04.cnf , deadline. Restarts: 650
uf250-04.cnf , deadline. Restarts: 650
uf250-04.cnf , deadline. Restarts: 650
uf250-04.cnf , deadline. Restarts: 650
uf250-04.cnf , deadline. Restarts: 650
uf250-04.cnf , deadline. Restarts: 650
uf250-04.cnf , deadline. Restarts: 650
uf250-04.cnf , deadline. Restarts: 650
uf250-04.cnf , deadline. Restarts: 650
uf250-04.cnf , deadline. Restarts: 650
uf250-04.cnf , deadline. Restarts: 650
uf250-04.cnf , deadline. Restarts: 650
uf250-04.cnf fulfilled No. of Restarts: 175 No. of Flips: 2190 time to process: 0 seconds.
uf250-04.cnf , deadline. Restarts: 650
uf250-04.cnf fulfilled No. of Restarts: 35 No. of Flips: 1520 time to process: 0 seconds.
uf250-04.cnf , deadline. Restarts: 650
uf250-04.cnf , deadline. Restarts: 650
uf250-04.cnf , deadline. Restarts: 650
uf250-04.cnf , deadline. Restarts: 650
uf250-04.cnf , deadline. Restarts: 650
uf250-04.cnf fulfilled No. of Restarts: 462 No. of Flips: 4261 time to process: 2 seconds.
uf250-04.cnf fulfilled No. of Restarts: 623 No. of Flips: 3656 time to process: 2 seconds.
uf250-04.cnf , deadline. Restarts: 650
uf250-04.cnf , deadline. Restarts: 650
uf250-04.cnf , deadline. Restarts: 650
uf250-04.cnf fulfilled No. of Restarts: 268 No. of Flips: 4760 time to process: 1 seconds.
uf250-04.cnf , deadline. Restarts: 650
uf250-04.cnf , deadline. Restarts: 650
uf250-04.cnf , deadline. Restarts: 650
uf250-04.cnf , deadline. Restarts: 650
uf250-04.cnf , deadline. Restarts: 650
uf250-04.cnf , deadline. Restarts: 650
uf250-04.cnf , deadline. Restarts: 650
uf250-04.cnf , deadline. Restarts: 650
uf250-04.cnf fulfilled No. of Restarts: 534 No. of Flips: 4971 time to process: 2 seconds.
uf250-04.cnf , deadline. Restarts: 650
uf250-04.cnf , deadline. Restarts: 650
uf250-04.cnf , deadline. Restarts: 650
uf250-04.cnf , deadline. Restarts: 650
uf250-04.cnf , deadline. Restarts: 650
uf250-04.cnf , deadline. Restarts: 650
uf250-04.cnf , deadline. Restarts: 650
uf250-04.cnf fulfilled No. of Restarts: 542 No. of Flips: 2426 time to process: 2 seconds.
uf250-04.cnf , deadline. Restarts: 650
uf250-04.cnf , deadline. Restarts: 650
uf250-04.cnf , deadline. Restarts: 650
uf250-04.cnf , deadline. Restarts: 650
uf250-04.cnf , deadline. Restarts: 650
uf250-04.cnf , deadline. Restarts: 650
uf250-04.cnf , deadline. Restarts: 650
uf250-04.cnf fulfilled No. of Restarts: 188 No. of Flips: 1800 time to process: 0 seconds.
uf250-04.cnf , deadline. Restarts: 650
uf250-04.cnf , deadline. Restarts: 650
uf250-04.cnf , deadline. Restarts: 650
uf250-04.cnf fulfilled No. of Restarts: 445 No. of Flips: 1900 time to process: 2 seconds.
uf250-04.cnf fulfilled No. of Restarts: 252 No. of Flips: 4002 time to process: 1 seconds.
uf250-04.cnf , deadline. Restarts: 650
uf250-04.cnf , deadline. Restarts: 650
uf250-04.cnf , deadline. Restarts: 650
uf250-04.cnf , deadline. Restarts: 650
uf250-04.cnf , deadline. Restarts: 650
uf250-04.cnf fulfilled No. of Restarts: 201 No. of Flips: 4596 time to process: 0 seconds.
uf250-04.cnf , deadline. Restarts: 650
uf250-04.cnf , deadline. Restarts: 650
uf250-04.cnf fulfilled No. of Restarts: 481 No. of Flips: 1971 time to process: 2 seconds.
uf250-04.cnf fulfilled No. of Restarts: 400 No. of Flips: 3662 time to process: 1 seconds.
uf250-04.cnf , deadline. Restarts: 650
uf250-04.cnf , deadline. Restarts: 650
uf250-04.cnf , deadline. Restarts: 650
uf250-04.cnf , deadline. Restarts: 650
uf250-04.cnf , deadline. Restarts: 650
uf250-04.cnf fulfilled No. of Restarts: 226 No. of Flips: 4595 time to process: 1 seconds.
uf250-04.cnf , deadline. Restarts: 650
uf250-04.cnf , deadline. Restarts: 650
uf250-04.cnf , deadline. Restarts: 650
uf250-04.cnf , deadline. Restarts: 650
uf250-04.cnf , deadline. Restarts: 650
uf250-04.cnf fulfilled No. of Restarts: 538 No. of Flips: 1195 time to process: 2 seconds.
uf250-04.cnf , deadline. Restarts: 650
uf250-04.cnf , deadline. Restarts: 650
uf250-04.cnf , deadline. Restarts: 650
uf250-04.cnf , deadline. Restarts: 650
uf250-04.cnf , deadline. Restarts: 650
uf250-04.cnf , deadline. Restarts: 650
uf250-04.cnf , deadline. Restarts: 650
uf250-04.cnf , deadline. Restarts: 650
uf250-04.cnf , deadline. Restarts: 650
uf250-04.cnf , deadline. Restarts: 650
uf250-04.cnf , deadline. Restarts: 650
uf250-04.cnf , deadline. Restarts: 650
uf250-04.cnf , deadline. Restarts: 650
uf250-04.cnf , deadline. Restarts: 650
uf250-04.cnf fulfilled No. of Restarts: 234 No. of Flips: 2612 time to process: 1 seconds.
uf250-04.cnf , deadline. Restarts: 650
uf250-04.cnf , deadline. Restarts: 650
uf250-04.cnf fulfilled No. of Restarts: 615 No. of Flips: 2717 time to process: 2 seconds.
uf250-04.cnf , deadline. Restarts: 650
uf250-04.cnf , deadline. Restarts: 650
uf250-04.cnf , deadline. Restarts: 650
uf250-04.cnf fulfilled No. of Restarts: 536 No. of Flips: 2924 time to process: 2 seconds.
uf250-04.cnf , deadline. Restarts: 650
uf250-04.cnf , deadline. Restarts: 650
uf250-04.cnf fulfilled No. of Restarts: 82 No. of Flips: 3696 time to process: 0 seconds.
uf250-04.cnf , deadline. Restarts: 650
uf250-04.cnf , deadline. Restarts: 650
uf250-04.cnf fulfilled No. of Restarts: 356 No. of Flips: 1683 time to process: 1 seconds.
uf250-04.cnf , deadline. Restarts: 650
uf250-04.cnf , deadline. Restarts: 650
uf250-04.cnf , deadline. Restarts: 650
uf250-04.cnf , deadline. Restarts: 650
uf250-04.cnf , deadline. Restarts: 650
uf250-04.cnf , deadline. Restarts: 650
uf250-04.cnf , deadline. Restarts: 650
uf250-04.cnf , deadline. Restarts: 650
uf250-04.cnf , deadline. Restarts: 650
uf250-04.cnf , deadline. Restarts: 650
uf250-04.cnf , deadline. Restarts: 650
uf250-04.cnf , deadline. Restarts: 650
uf250-04.cnf , deadline. Restarts: 650
uf250-04.cnf , deadline. Restarts: 650
uf250-04.cnf , deadline. Restarts: 650
uf250-04.cnf , deadline. Restarts: 650
uf250-04.cnf fulfilled No. of Restarts: 565 No. of Flips: 3008 time to process: 2 seconds.
uf250-04.cnf , deadline. Restarts: 650
uf250-04.cnf fulfilled No. of Restarts: 26 No. of Flips: 4581 time to process: 0 seconds.
uf250-04.cnf , deadline. Restarts: 650
uf250-04.cnf , deadline. Restarts: 650
uf250-04.cnf , deadline. Restarts: 650
uf250-04.cnf , deadline. Restarts: 650
uf250-04.cnf , deadline. Restarts: 650
uf250-04.cnf , deadline. Restarts: 650
uf250-04.cnf , deadline. Restarts: 650
uf250-04.cnf , deadline. Restarts: 650
uf250-04.cnf , deadline. Restarts: 650
uf250-04.cnf , deadline. Restarts: 650
uf250-04.cnf , deadline. Restarts: 650
uf250-04.cnf , deadline. Restarts: 650
uf250-04.cnf , deadline. Restarts: 650
uf250-04.cnf , deadline. Restarts: 650
uf250-04.cnf fulfilled No. of Restarts: 379 No. of Flips: 3987 time to process: 1 seconds.
uf250-04.cnf fulfilled No. of Restarts: 326 No. of Flips: 2626 time to process: 1 seconds.
uf250-04.cnf , deadline. Restarts: 650
uf250-04.cnf fulfilled No. of Restarts: 370 No. of Flips: 3266 time to process: 1 seconds.
uf250-04.cnf fulfilled No. of Restarts: 404 No. of Flips: 2858 time to process: 1 seconds.
uf250-04.cnf fulfilled No. of Restarts: 414 No. of Flips: 1076 time to process: 1 seconds.
uf250-04.cnf , deadline. Restarts: 650
uf250-04.cnf , deadline. Restarts: 650
uf250-04.cnf , deadline. Restarts: 650
uf250-04.cnf , deadline. Restarts: 650
uf250-04.cnf , deadline. Restarts: 650
uf250-04.cnf , deadline. Restarts: 650
uf250-04.cnf , deadline. Restarts: 650
uf250-04.cnf , deadline. Restarts: 650
uf250-04.cnf , deadline. Restarts: 650
uf250-04.cnf , deadline. Restarts: 650
uf250-04.cnf fulfilled No. of Restarts: 582 No. of Flips: 4096 time to process: 2 seconds.
uf250-04.cnf , deadline. Restarts: 650
uf250-04.cnf , deadline. Restarts: 650
uf250-04.cnf , deadline. Restarts: 650
uf250-04.cnf , deadline. Restarts: 650
uf250-04.cnf , deadline. Restarts: 650
uf250-04.cnf , deadline. Restarts: 650
uf250-04.cnf , deadline. Restarts: 650
uf250-04.cnf , deadline. Restarts: 650
uf250-04.cnf , deadline. Restarts: 650
uf250-04.cnf , deadline. Restarts: 650
uf250-04.cnf , deadline. Restarts: 650
uf250-04.cnf , deadline. Restarts: 650
uf250-04.cnf fulfilled No. of Restarts: 308 No. of Flips: 3936 time to process: 1 seconds.
uf250-04.cnf , deadline. Restarts: 650
uf250-04.cnf , deadline. Restarts: 650
uf250-04.cnf , deadline. Restarts: 650
uf250-04.cnf , deadline. Restarts: 650
uf250-04.cnf , deadline. Restarts: 650
uf250-04.cnf , deadline. Restarts: 650
uf250-04.cnf , deadline. Restarts: 650
uf250-04.cnf , deadline. Restarts: 650
uf250-04.cnf , deadline. Restarts: 650
uf250-04.cnf , deadline. Restarts: 650
uf250-04.cnf , deadline. Restarts: 650
uf250-04.cnf , deadline. Restarts: 650
uf250-04.cnf , deadline. Restarts: 650
uf250-04.cnf , deadline. Restarts: 650
uf250-04.cnf , deadline. Restarts: 650
uf250-04.cnf , deadline. Restarts: 650
uf250-04.cnf , deadline. Restarts: 650
uf250-04.cnf , deadline. Restarts: 650
uf250-04.cnf , deadline. Restarts: 650
uf250-04.cnf , deadline. Restarts: 650
uf250-04.cnf , deadline. Restarts: 650
uf250-04.cnf , deadline. Restarts: 650
uf250-04.cnf , deadline. Restarts: 650
uf250-04.cnf , deadline. Restarts: 650
uf250-04.cnf , deadline. Restarts: 650
uf250-04.cnf , deadline. Restarts: 650
uf250-04.cnf , deadline. Restarts: 650
uf250-04.cnf , deadline. Restarts: 650
uf250-04.cnf , deadline. Restarts: 650
uf250-04.cnf , deadline. Restarts: 650
uf250-04.cnf , deadline. Restarts: 650
uf250-04.cnf , deadline. Restarts: 650
uf250-04.cnf fulfilled No. of Restarts: 535 No. of Flips: 3967 time to process: 2 seconds.
uf250-04.cnf , deadline. Restarts: 650
uf250-04.cnf , deadline. Restarts: 650
uf250-04.cnf , deadline. Restarts: 650
uf250-04.cnf , deadline. Restarts: 650
uf250-04.cnf , deadline. Restarts: 650
uf250-04.cnf fulfilled No. of Restarts: 102 No. of Flips: 2361 time to process: 0 seconds.
uf250-04.cnf , deadline. Restarts: 650
uf250-04.cnf , deadline. Restarts: 650
uf250-04.cnf fulfilled No. of Restarts: 203 No. of Flips: 1972 time to process: 0 seconds.
uf250-04.cnf , deadline. Restarts: 650
uf250-04.cnf , deadline. Restarts: 650
uf250-04.cnf , deadline. Restarts: 650
uf250-04.cnf fulfilled No. of Restarts: 167 No. of Flips: 4911 time to process: 0 seconds.
uf250-04.cnf , deadline. Restarts: 650
uf250-04.cnf , deadline. Restarts: 650
uf250-04.cnf , deadline. Restarts: 650
uf250-04.cnf fulfilled No. of Restarts: 101 No. of Flips: 4005 time to process: 0 seconds.
uf250-04.cnf , deadline. Restarts: 650
uf250-04.cnf fulfilled No. of Restarts: 257 No. of Flips: 4193 time to process: 1 seconds.
uf250-04.cnf , deadline. Restarts: 650
uf250-04.cnf , deadline. Restarts: 650
uf250-04.cnf , deadline. Restarts: 650
uf250-04.cnf , deadline. Restarts: 650
uf250-04.cnf fulfilled No. of Restarts: 251 No. of Flips: 1273 time to process: 1 seconds.
uf250-04.cnf , deadline. Restarts: 650
uf250-04.cnf , deadline. Restarts: 650
uf250-04.cnf , deadline. Restarts: 650
uf250-04.cnf , deadline. Restarts: 650
uf250-04.cnf , deadline. Restarts: 650
uf250-04.cnf , deadline. Restarts: 650
uf250-04.cnf , deadline. Restarts: 650
uf250-04.cnf , deadline. Restarts: 650
uf250-04.cnf fulfilled No. of Restarts: 250 No. of Flips: 4394 time to process: 1 seconds.
uf250-04.cnf , deadline. Restarts: 650
uf250-04.cnf , deadline. Restarts: 650
uf250-04.cnf , deadline. Restarts: 650
uf250-04.cnf , deadline. Restarts: 650
uf250-04.cnf , deadline. Restarts: 650
uf250-04.cnf , deadline. Restarts: 650
uf250-04.cnf , deadline. Restarts: 650
uf250-04.cnf , deadline. Restarts: 650
uf250-04.cnf , deadline. Restarts: 650
uf250-04.cnf , deadline. Restarts: 650
uf250-04.cnf , deadline. Restarts: 650
uf250-04.cnf , deadline. Restarts: 650
uf250-04.cnf , deadline. Restarts: 650
