# Supplementary material for: Completion Probabilities and Parallel Restart Strategies under an Imposed Deadline
Source: PLoS One. 2016 Oct 12;11(10):e0164605. doi: 10.1371/journal.pone.0164605 (PMC5061357; doi:10.1371/journal.pone.0164605)
Supplement: S1 File — The file “S1_File.zip” is the data gathered from the experiments regarding completion probability. (ZIP) [file pone.0164605.s004.zip › results_Single_r750.5440000000001.txt]

uf250-04.cnf fulfilled No. of Restarts: 231 No. of Flips: 1563 time to process: 1 seconds.
uf250-04.cnf , deadline. Restarts: 750
uf250-04.cnf , deadline. Restarts: 750
uf250-04.cnf , deadline. Restarts: 750
uf250-04.cnf , deadline. Restarts: 750
uf250-04.cnf , deadline. Restarts: 750
uf250-04.cnf , deadline. Restarts: 750
uf250-04.cnf , deadline. Restarts: 750
uf250-04.cnf fulfilled No. of Restarts: 103 No. of Flips: 2772 time to process: 0 seconds.
uf250-04.cnf , deadline. Restarts: 750
uf250-04.cnf , deadline. Restarts: 750
uf250-04.cnf , deadline. Restarts: 750
uf250-04.cnf , deadline. Restarts: 750
uf250-04.cnf , deadline. Restarts: 750
uf250-04.cnf , deadline. Restarts: 750
uf250-04.cnf , deadline. Restarts: 750
uf250-04.cnf fulfilled No. of Restarts: 706 No. of Flips: 4648 time to process: 3 seconds.
uf250-04.cnf , deadline. Restarts: 750
uf250-04.cnf , deadline. Restarts: 750
uf250-04.cnf , deadline. Restarts: 750
uf250-04.cnf , deadline. Restarts: 750
uf250-04.cnf fulfilled No. of Restarts: 331 No. of Flips: 3267 time to process: 1 seconds.
uf250-04.cnf fulfilled No. of Restarts: 692 No. of Flips: 4037 time to process: 3 seconds.
uf250-04.cnf fulfilled No. of Restarts: 586 No. of Flips: 3155 time to process: 2 seconds.
uf250-04.cnf fulfilled No. of Restarts: 481 No. of Flips: 2095 time to process: 2 seconds.
uf250-04.cnf , deadline. Restarts: 750
uf250-04.cnf , deadline. Restarts: 750
uf250-04.cnf , deadline. Restarts: 750
uf250-04.cnf , deadline. Restarts: 750
uf250-04.cnf fulfilled No. of Restarts: 292 No. of Flips: 2371 time to process: 1 seconds.
uf250-04.cnf fulfilled No. of Restarts: 596 No. of Flips: 3842 time to process: 2 seconds.
uf250-04.cnf , deadline. Restarts: 750
uf250-04.cnf fulfilled No. of Restarts: 27 No. of Flips: 3248 time to process: 0 seconds.
uf250-04.cnf , deadline. Restarts: 750
uf250-04.cnf , deadline. Restarts: 750
uf250-04.cnf , deadline. Restarts: 750
uf250-04.cnf , deadline. Restarts: 750
uf250-04.cnf , deadline. Restarts: 750
uf250-04.cnf , deadline. Restarts: 750
uf250-04.cnf , deadline. Restarts: 750
uf250-04.cnf , deadline. Restarts: 750
uf250-04.cnf , deadline. Restarts: 750
uf250-04.cnf , deadline. Restarts: 750
uf250-04.cnf , deadline. Restarts: 750
uf250-04.cnf fulfilled No. of Restarts: 652 No. of Flips: 3770 time to process: 2 seconds.
uf250-04.cnf , deadline. Restarts: 750
uf250-04.cnf , deadline. Restarts: 750
uf250-04.cnf , deadline. Restarts: 750
uf250-04.cnf , deadline. Restarts: 750
uf250-04.cnf , deadline. Restarts: 750
uf250-04.cnf , deadline. Restarts: 750
uf250-04.cnf , deadline. Restarts: 750
uf250-04.cnf , deadline. Restarts: 750
uf250-04.cnf , deadline. Restarts: 750
uf250-04.cnf , deadline. Restarts: 750
uf250-04.cnf , deadline. Restarts: 750
uf250-04.cnf , deadline. Restarts: 750
uf250-04.cnf , deadline. Restarts: 750
uf250-04.cnf , deadline. Restarts: 750
uf250-04.cnf , deadline. Restarts: 750
uf250-04.cnf , deadline. Restarts: 750
uf250-04.cnf , deadline. Restarts: 750
uf250-04.cnf , deadline. Restarts: 750
uf250-04.cnf , deadline. Restarts: 750
uf250-04.cnf , deadline. Restarts: 750
uf250-04.cnf , deadline. Restarts: 750
uf250-04.cnf , deadline. Restarts: 750
uf250-04.cnf , deadline. Restarts: 750
uf250-04.cnf , deadline. Restarts: 750
uf250-04.cnf fulfilled No. of Restarts: 491 No. of Flips: 3093 time to process: 2 seconds.
uf250-04.cnf , deadline. Restarts: 750
uf250-04.cnf , deadline. Restarts: 750
uf250-04.cnf , deadline. Restarts: 750
uf250-04.cnf , deadline. Restarts: 750
uf250-04.cnf , deadline. Restarts: 750
uf250-04.cnf fulfilled No. of Restarts: 348 No. of Flips: 4435 time to process: 1 seconds.
uf250-04.cnf , deadline. Restarts: 750
uf250-04.cnf , deadline. Restarts: 750
uf250-04.cnf , deadline. Restarts: 750
uf250-04.cnf , deadline. Restarts: 750
uf250-04.cnf , deadline. Restarts: 750
uf250-04.cnf , deadline. Restarts: 750
uf250-04.cnf fulfilled No. of Restarts: 37 No. of Flips: 3853 time to process: 0 seconds.
uf250-04.cnf , deadline. Restarts: 750
uf250-04.cnf fulfilled No. of Restarts: 4 No. of Flips: 2969 time to process: 0 seconds.
uf250-04.cnf , deadline. Restarts: 750
uf250-04.cnf , deadline. Restarts: 750
uf250-04.cnf , deadline. Restarts: 750
uf250-04.cnf , deadline. Restarts: 750
uf250-04.cnf fulfilled No. of Restarts: 277 No. of Flips: 1407 time to process: 1 seconds.
uf250-04.cnf , deadline. Restarts: 750
uf250-04.cnf , deadline. Restarts: 750
uf250-04.cnf , deadline. Restarts: 750
uf250-04.cnf fulfilled No. of Restarts: 421 No. of Flips: 3921 time to process: 1 seconds.
uf250-04.cnf , deadline. Restarts: 750
uf250-04.cnf , deadline. Restarts: 750
uf250-04.cnf , deadline. Restarts: 750
uf250-04.cnf , deadline. Restarts: 750
uf250-04.cnf , deadline. Restarts: 750
uf250-04.cnf , deadline. Restarts: 750
uf250-04.cnf , deadline. Restarts: 750
uf250-04.cnf , deadline. Restarts: 750
uf250-04.cnf , deadline. Restarts: 750
uf250-04.cnf , deadline. Restarts: 750
uf250-04.cnf , deadline. Restarts: 750
uf250-04.cnf , deadline. Restarts: 750
uf250-04.cnf fulfilled No. of Restarts: 386 No. of Flips: 1757 time to process: 1 seconds.
uf250-04.cnf , deadline. Restarts: 750
uf250-04.cnf , deadline. Restarts: 750
uf250-04.cnf , deadline. Restarts: 750
uf250-04.cnf fulfilled No. of Restarts: 621 No. of Flips: 1171 time to process: 2 seconds.
uf250-04.cnf , deadline. Restarts: 750
uf250-04.cnf , deadline. Restarts: 750
uf250-04.cnf , deadline. Restarts: 750
uf250-04.cnf , deadline. Restarts: 750
uf250-04.cnf fulfilled No. of Restarts: 105 No. of Flips: 4976 time to process: 0 seconds.
uf250-04.cnf , deadline. Restarts: 750
uf250-04.cnf , deadline. Restarts: 750
uf250-04.cnf , deadline. Restarts: 750
uf250-04.cnf , deadline. Restarts: 750
uf250-04.cnf , deadline. Restarts: 750
uf250-04.cnf , deadline. Restarts: 750
uf250-04.cnf , deadline. Restarts: 750
uf250-04.cnf , deadline. Restarts: 750
uf250-04.cnf fulfilled No. of Restarts: 412 No. of Flips: 4988 time to process: 1 seconds.
uf250-04.cnf , deadline. Restarts: 750
uf250-04.cnf fulfilled No. of Restarts: 20 No. of Flips: 4182 time to process: 0 seconds.
uf250-04.cnf , deadline. Restarts: 750
uf250-04.cnf , deadline. Restarts: 750
uf250-04.cnf , deadline. Restarts: 750
uf250-04.cnf , deadline. Restarts: 750
uf250-04.cnf fulfilled No. of Restarts: 639 No. of Flips: 1119 time to process: 2 seconds.
uf250-04.cnf , deadline. Restarts: 750
uf250-04.cnf fulfilled No. of Restarts: 128 No. of Flips: 4466 time to process: 0 seconds.
uf250-04.cnf fulfilled No. of Restarts: 300 No. of Flips: 3471 time to process: 1 seconds.
uf250-04.cnf , deadline. Restarts: 750
uf250-04.cnf fulfilled No. of Restarts: 380 No. of Flips: 2601 time to process: 1 seconds.
uf250-04.cnf , deadline. Restarts: 750
uf250-04.cnf , deadline. Restarts: 750
uf250-04.cnf , deadline. Restarts: 750
uf250-04.cnf , deadline. Restarts: 750
uf250-04.cnf fulfilled No. of Restarts: 692 No. of Flips: 2725 time to process: 3 seconds.
uf250-04.cnf fulfilled No. of Restarts: 652 No. of Flips: 1360 time to process: 2 seconds.
uf250-04.cnf , deadline. Restarts: 750
uf250-04.cnf , deadline. Restarts: 750
uf250-04.cnf , deadline. Restarts: 750
uf250-04.cnf , deadline. Restarts: 750
uf250-04.cnf fulfilled No. of Restarts: 567 No. of Flips: 2061 time to process: 2 seconds.
uf250-04.cnf , deadline. Restarts: 750
uf250-04.cnf , deadline. Restarts: 750
uf250-04.cnf , deadline. Restarts: 750
uf250-04.cnf , deadline. Restarts: 750
uf250-04.cnf fulfilled No. of Restarts: 307 No. of Flips: 4384 time to process: 1 seconds.
uf250-04.cnf , deadline. Restarts: 750
uf250-04.cnf , deadline. Restarts: 750
uf250-04.cnf , deadline. Restarts: 750
uf250-04.cnf , deadline. Restarts: 750
uf250-04.cnf , deadline. Restarts: 750
uf250-04.cnf , deadline. Restarts: 750
uf250-04.cnf , deadline. Restarts: 750
uf250-04.cnf , deadline. Restarts: 750
uf250-04.cnf , deadline. Restarts: 750
uf250-04.cnf fulfilled No. of Restarts: 94 No. of Flips: 3148 time to process: 0 seconds.
uf250-04.cnf , deadline. Restarts: 750
uf250-04.cnf fulfilled No. of Restarts: 489 No. of Flips: 4472 time to process: 2 seconds.
uf250-04.cnf , deadline. Restarts: 750
uf250-04.cnf fulfilled No. of Restarts: 310 No. of Flips: 3886 time to process: 1 seconds.
uf250-04.cnf , deadline. Restarts: 750
uf250-04.cnf , deadline. Restarts: 750
uf250-04.cnf fulfilled No. of Restarts: 738 No. of Flips: 4049 time to process: 3 seconds.
uf250-04.cnf , deadline. Restarts: 750
uf250-04.cnf , deadline. Restarts: 750
uf250-04.cnf , deadline. Restarts: 750
uf250-04.cnf , deadline. Restarts: 750
uf250-04.cnf , deadline. Restarts: 750
uf250-04.cnf , deadline. Restarts: 750
uf250-04.cnf , deadline. Restarts: 750
uf250-04.cnf , deadline. Restarts: 750
uf250-04.cnf , deadline. Restarts: 750
uf250-04.cnf , deadline. Restarts: 750
uf250-04.cnf fulfilled No. of Restarts: 399 No. of Flips: 4763 time to process: 1 seconds.
uf250-04.cnf , deadline. Restarts: 750
uf250-04.cnf , deadline. Restarts: 750
uf250-04.cnf , deadline. Restarts: 750
uf250-04.cnf , deadline. Restarts: 750
uf250-04.cnf , deadline. Restarts: 750
uf250-04.cnf fulfilled No. of Restarts: 228 No. of Flips: 2494 time to process: 1 seconds.
uf250-04.cnf , deadline. Restarts: 750
uf250-04.cnf , deadline. Restarts: 750
uf250-04.cnf , deadline. Restarts: 750
uf250-04.cnf , deadline. Restarts: 750
uf250-04.cnf fulfilled No. of Restarts: 59 No. of Flips: 3955 time to process: 0 seconds.
uf250-04.cnf , deadline. Restarts: 750
uf250-04.cnf , deadline. Restarts: 750
uf250-04.cnf , deadline. Restarts: 750
uf250-04.cnf fulfilled No. of Restarts: 352 No. of Flips: 3490 time to process: 1 seconds.
uf250-04.cnf , deadline. Restarts: 750
uf250-04.cnf , deadline. Restarts: 750
uf250-04.cnf , deadline. Restarts: 750
uf250-04.cnf , deadline. Restarts: 750
uf250-04.cnf , deadline. Restarts: 750
uf250-04.cnf fulfilled No. of Restarts: 526 No. of Flips: 3012 time to process: 2 seconds.
uf250-04.cnf , deadline. Restarts: 750
uf250-04.cnf , deadline. Restarts: 750
uf250-04.cnf , deadline. Restarts: 750
uf250-04.cnf , deadline. Restarts: 750
uf250-04.cnf , deadline. Restarts: 750
uf250-04.cnf , deadline. Restarts: 750
uf250-04.cnf , deadline. Restarts: 750
uf250-04.cnf , deadline. Restarts: 750
uf250-04.cnf fulfilled No. of Restarts: 47 No. of Flips: 963 time to process: 0 seconds.
uf250-04.cnf , deadline. Restarts: 750
uf250-04.cnf , deadline. Restarts: 750
uf250-04.cnf , deadline. Restarts: 750
uf250-04.cnf fulfilled No. of Restarts: 294 No. of Flips: 2238 time to process: 1 seconds.
uf250-04.cnf fulfilled No. of Restarts: 613 No. of Flips: 4625 time to process: 2 seconds.
uf250-04.cnf , deadline. Restarts: 750
uf250-04.cnf , deadline. Restarts: 750
uf250-04.cnf , deadline. Restarts: 750
uf250-04.cnf , deadline. Restarts: 750
uf250-04.cnf fulfilled No. of Restarts: 279 No. of Flips: 2261 time to process: 1 seconds.
uf250-04.cnf fulfilled No. of Restarts: 646 No. of Flips: 4766 time to process: 2 seconds.
uf250-04.cnf , deadline. Restarts: 750
uf250-04.cnf fulfilled No. of Restarts: 598 No. of Flips: 4810 time to process: 2 seconds.
uf250-04.cnf , deadline. Restarts: 750
uf250-04.cnf , deadline. Restarts: 750
uf250-04.cnf , deadline. Restarts: 750
uf250-04.cnf , deadline. Restarts: 750
uf250-04.cnf fulfilled No. of Restarts: 475 No. of Flips: 1501 time to process: 1 seconds.
uf250-04.cnf , deadline. Restarts: 750
uf250-04.cnf fulfilled No. of Restarts: 55 No. of Flips: 4331 time to process: 0 seconds.
uf250-04.cnf , deadline. Restarts: 750
uf250-04.cnf , deadline. Restarts: 750
uf250-04.cnf fulfilled No. of Restarts: 560 No. of Flips: 1650 time to process: 2 seconds.
uf250-04.cnf fulfilled No. of Restarts: 172 No. of Flips: 4320 time to process: 0 seconds.
uf250-04.cnf , deadline. Restarts: 750
uf250-04.cnf fulfilled No. of Restarts: 298 No. of Flips: 3995 time to process: 1 seconds.
uf250-04.cnf fulfilled No. of Restarts: 680 No. of Flips: 2462 time to process: 3 seconds.
uf250-04.cnf , deadline. Restarts: 750
uf250-04.cnf , deadline. Restarts: 750
uf250-04.cnf , deadline. Restarts: 750
uf250-04.cnf , deadline. Restarts: 750
uf250-04.cnf fulfilled No. of Restarts: 614 No. of Flips: 1316 time to process: 2 seconds.
uf250-04.cnf , deadline. Restarts: 750
uf250-04.cnf , deadline. Restarts: 750
uf250-04.cnf fulfilled No. of Restarts: 66 No. of Flips: 4196 time to process: 0 seconds.
uf250-04.cnf , deadline. Restarts: 750
uf250-04.cnf , deadline. Restarts: 750
uf250-04.cnf , deadline. Restarts: 750
uf250-04.cnf , deadline. Restarts: 750
uf250-04.cnf , deadline. Restarts: 750
uf250-04.cnf , deadline. Restarts: 750
uf250-04.cnf fulfilled No. of Restarts: 224 No. of Flips: 2588 time to process: 1 seconds.
uf250-04.cnf , deadline. Restarts: 750
uf250-04.cnf fulfilled No. of Restarts: 274 No. of Flips: 2967 time to process: 1 seconds.
uf250-04.cnf , deadline. Restarts: 750
uf250-04.cnf , deadline. Restarts: 750
uf250-04.cnf , deadline. Restarts: 750
uf250-04.cnf , deadline. Restarts: 750
uf250-04.cnf , deadline. Restarts: 750
uf250-04.cnf , deadline. Restarts: 750
uf250-04.cnf , deadline. Restarts: 750
uf250-04.cnf , deadline. Restarts: 750
uf250-04.cnf , deadline. Restarts: 750
uf250-04.cnf , deadline. Restarts: 750
uf250-04.cnf , deadline. Restarts: 750
uf250-04.cnf , deadline. Restarts: 750
uf250-04.cnf , deadline. Restarts: 750
uf250-04.cnf , deadline. Restarts: 750
uf250-04.cnf , deadline. Restarts: 750
uf250-04.cnf , deadline. Restarts: 750
uf250-04.cnf , deadline. Restarts: 750
uf250-04.cnf , deadline. Restarts: 750
uf250-04.cnf fulfilled No. of Restarts: 120 No. of Flips: 3514 time to process: 0 seconds.
uf250-04.cnf , deadline. Restarts: 750
uf250-04.cnf , deadline. Restarts: 750
uf250-04.cnf fulfilled No. of Restarts: 730 No. of Flips: 3097 time to process: 3 seconds.
uf250-04.cnf , deadline. Restarts: 750
uf250-04.cnf , deadline. Restarts: 750
uf250-04.cnf , deadline. Restarts: 750
uf250-04.cnf , deadline. Restarts: 750
uf250-04.cnf , deadline. Restarts: 750
uf250-04.cnf , deadline. Restarts: 750
uf250-04.cnf , deadline. Restarts: 750
uf250-04.cnf fulfilled No. of Restarts: 611 No. of Flips: 3043 time to process: 2 seconds.
uf250-04.cnf , deadline. Restarts: 750
uf250-04.cnf fulfilled No. of Restarts: 162 No. of Flips: 3651 time to process: 0 seconds.
uf250-04.cnf , deadline. Restarts: 750
uf250-04.cnf fulfilled No. of Restarts: 100 No. of Flips: 4789 time to process: 0 seconds.
uf250-04.cnf , deadline. Restarts: 750
uf250-04.cnf fulfilled No. of Restarts: 424 No. of Flips: 4499 time to process: 1 seconds.
uf250-04.cnf , deadline. Restarts: 750
uf250-04.cnf fulfilled No. of Restarts: 468 No. of Flips: 3392 time to process: 2 seconds.
uf250-04.cnf fulfilled No. of Restarts: 12 No. of Flips: 3827 time to process: 0 seconds.
uf250-04.cnf , deadline. Restarts: 750
uf250-04.cnf fulfilled No. of Restarts: 249 No. of Flips: 4247 time to process: 1 seconds.
uf250-04.cnf fulfilled No. of Restarts: 742 No. of Flips: 2620 time to process: 3 seconds.
uf250-04.cnf , deadline. Restarts: 750
uf250-04.cnf , deadline. Restarts: 750
uf250-04.cnf , deadline. Restarts: 750
uf250-04.cnf , deadline. Restarts: 750
uf250-04.cnf , deadline. Restarts: 750
uf250-04.cnf fulfilled No. of Restarts: 260 No. of Flips: 4958 time to process: 1 seconds.
uf250-04.cnf , deadline. Restarts: 750
uf250-04.cnf , deadline. Restarts: 750
uf250-04.cnf , deadline. Restarts: 750
uf250-04.cnf , deadline. Restarts: 750
uf250-04.cnf , deadline. Restarts: 750
uf250-04.cnf , deadline. Restarts: 750
uf250-04.cnf , deadline. Restarts: 750
uf250-04.cnf fulfilled No. of Restarts: 640 No. of Flips: 1433 time to process: 2 seconds.
uf250-04.cnf , deadline. Restarts: 750
uf250-04.cnf , deadline. Restarts: 750
uf250-04.cnf , deadline. Restarts: 750
uf250-04.cnf , deadline. Restarts: 750
uf250-04.cnf fulfilled No. of Restarts: 57 No. of Flips: 4725 time to process: 0 seconds.
uf250-04.cnf fulfilled No. of Restarts: 520 No. of Flips: 3362 time to process: 2 seconds.
uf250-04.cnf , deadline. Restarts: 750
uf250-04.cnf , deadline. Restarts: 750
uf250-04.cnf , deadline. Restarts: 750
uf250-04.cnf , deadline. Restarts: 750
uf250-04.cnf , deadline. Restarts: 750
uf250-04.cnf fulfilled No. of Restarts: 411 No. of Flips: 3146 time to process: 1 seconds.
uf250-04.cnf , deadline. Restarts: 750
uf250-04.cnf , deadline. Restarts: 750
uf250-04.cnf , deadline. Restarts: 750
uf250-04.cnf , deadline. Restarts: 750
uf250-04.cnf , deadline. Restarts: 750
uf250-04.cnf , deadline. Restarts: 750
uf250-04.cnf , deadline. Restarts: 750
uf250-04.cnf , deadline. Restarts: 750
uf250-04.cnf fulfilled No. of Restarts: 282 No. of Flips: 3317 time to process: 1 seconds.
uf250-04.cnf , deadline. Restarts: 750
uf250-04.cnf , deadline. Restarts: 750
uf250-04.cnf , deadline. Restarts: 750
uf250-04.cnf , deadline. Restarts: 750
uf250-04.cnf , deadline. Restarts: 750
uf250-04.cnf fulfilled No. of Restarts: 326 No. of Flips: 3118 time to process: 1 seconds.
uf250-04.cnf fulfilled No. of Restarts: 373 No. of Flips: 3069 time to process: 1 seconds.
uf250-04.cnf , deadline. Restarts: 750
uf250-04.cnf , deadline. Restarts: 750
uf250-04.cnf fulfilled No. of Restarts: 330 No. of Flips: 4732 time to process: 1 seconds.
uf250-04.cnf , deadline. Restarts: 750
uf250-04.cnf , deadline. Restarts: 750
uf250-04.cnf , deadline. Restarts: 750
uf250-04.cnf , deadline. Restarts: 750
uf250-04.cnf , deadline. Restarts: 750
uf250-04.cnf , deadline. Restarts: 750
uf250-04.cnf fulfilled No. of Restarts: 504 No. of Flips: 3028 time to process: 2 seconds.
uf250-04.cnf , deadline. Restarts: 750
uf250-04.cnf fulfilled No. of Restarts: 401 No. of Flips: 4219 time to process: 1 seconds.
uf250-04.cnf , deadline. Restarts: 750
uf250-04.cnf fulfilled No. of Restarts: 701 No. of Flips: 4565 time to process: 3 seconds.
uf250-04.cnf fulfilled No. of Restarts: 1 No. of Flips: 1775 time to process: 0 seconds.
uf250-04.cnf , deadline. Restarts: 750
uf250-04.cnf , deadline. Restarts: 750
uf250-04.cnf fulfilled No. of Restarts: 537 No. of Flips: 914 time to process: 2 seconds.
uf250-04.cnf , deadline. Restarts: 750
uf250-04.cnf , deadline. Restarts: 750
uf250-04.cnf , deadline. Restarts: 750
uf250-04.cnf , deadline. Restarts: 750
uf250-04.cnf , deadline. Restarts: 750
uf250-04.cnf , deadline. Restarts: 750
uf250-04.cnf , deadline. Restarts: 750
uf250-04.cnf , deadline. Restarts: 750
uf250-04.cnf , deadline. Restarts: 750
uf250-04.cnf , deadline. Restarts: 750
uf250-04.cnf , deadline. Restarts: 750
uf250-04.cnf , deadline. Restarts: 750
uf250-04.cnf , deadline. Restarts: 750
uf250-04.cnf , deadline. Restarts: 750
uf250-04.cnf , deadline. Restarts: 750
uf250-04.cnf , deadline. Restarts: 750
uf250-04.cnf fulfilled No. of Restarts: 593 No. of Flips: 2385 time to process: 2 seconds.
uf250-04.cnf , deadline. Restarts: 750
uf250-04.cnf , deadline. Restarts: 750
uf250-04.cnf , deadline. Restarts: 750
uf250-04.cnf , deadline. Restarts: 750
uf250-04.cnf , deadline. Restarts: 750
uf250-04.cnf , deadline. Restarts: 750
uf250-04.cnf , deadline. Restarts: 750
uf250-04.cnf fulfilled No. of Restarts: 358 No. of Flips: 1188 time to process: 1 seconds.
uf250-04.cnf , deadline. Restarts: 750
uf250-04.cnf , deadline. Restarts: 750
uf250-04.cnf , deadline. Restarts: 750
uf250-04.cnf fulfilled No. of Restarts: 66 No. of Flips: 904 time to process: 0 seconds.
uf250-04.cnf , deadline. Restarts: 750
uf250-04.cnf , deadline. Restarts: 750
uf250-04.cnf , deadline. Restarts: 750
uf250-04.cnf , deadline. Restarts: 750
uf250-04.cnf fulfilled No. of Restarts: 604 No. of Flips: 4888 time to process: 2 seconds.
uf250-04.cnf fulfilled No. of Restarts: 340 No. of Flips: 3672 time to process: 1 seconds.
uf250-04.cnf , deadline. Restarts: 750
uf250-04.cnf , deadline. Restarts: 750
uf250-04.cnf , deadline. Restarts: 750
uf250-04.cnf , deadline. Restarts: 750
uf250-04.cnf , deadline. Restarts: 750
uf250-04.cnf , deadline. Restarts: 750
uf250-04.cnf fulfilled No. of Restarts: 612 No. of Flips: 2513 time to process: 2 seconds.
uf250-04.cnf fulfilled No. of Restarts: 28 No. of Flips: 3750 time to process: 0 seconds.
uf250-04.cnf , deadline. Restarts: 750
uf250-04.cnf , deadline. Restarts: 750
uf250-04.cnf fulfilled No. of Restarts: 523 No. of Flips: 3074 time to process: 2 seconds.
uf250-04.cnf , deadline. Restarts: 750
uf250-04.cnf , deadline. Restarts: 750
uf250-04.cnf , deadline. Restarts: 750
uf250-04.cnf , deadline. Restarts: 750
uf250-04.cnf fulfilled No. of Restarts: 268 No. of Flips: 2424 time to process: 1 seconds.
uf250-04.cnf , deadline. Restarts: 750
uf250-04.cnf , deadline. Restarts: 750
uf250-04.cnf , deadline. Restarts: 750
uf250-04.cnf , deadline. Restarts: 750
uf250-04.cnf , deadline. Restarts: 750
uf250-04.cnf , deadline. Restarts: 750
uf250-04.cnf fulfilled No. of Restarts: 636 No. of Flips: 4925 time to process: 2 seconds.
uf250-04.cnf , deadline. Restarts: 750
uf250-04.cnf , deadline. Restarts: 750
uf250-04.cnf , deadline. Restarts: 750
uf250-04.cnf , deadline. Restarts: 750
uf250-04.cnf , deadline. Restarts: 750
uf250-04.cnf , deadline. Restarts: 750
uf250-04.cnf , deadline. Restarts: 750
uf250-04.cnf , deadline. Restarts: 750
uf250-04.cnf , deadline. Restarts: 750
uf250-04.cnf , deadline. Restarts: 750
uf250-04.cnf , deadline. Restarts: 750
uf250-04.cnf , deadline. Restarts: 750
uf250-04.cnf , deadline. Restarts: 750
uf250-04.cnf , deadline. Restarts: 750
uf250-04.cnf fulfilled No. of Restarts: 226 No. of Flips: 2836 time to process: 1 seconds.
uf250-04.cnf , deadline. Restarts: 750
uf250-04.cnf , deadline. Restarts: 750
uf250-04.cnf , deadline. Restarts: 750
uf250-04.cnf , deadline. Restarts: 750
uf250-04.cnf fulfilled No. of Restarts: 327 No. of Flips: 3869 time to process: 1 seconds.
uf250-04.cnf , deadline. Restarts: 750
uf250-04.cnf , deadline. Restarts: 750
uf250-04.cnf , deadline. Restarts: 750
uf250-04.cnf , deadline. Restarts: 750
uf250-04.cnf fulfilled No. of Restarts: 346 No. of Flips: 4886 time to process: 1 seconds.
uf250-04.cnf , deadline. Restarts: 750
uf250-04.cnf fulfilled No. of Restarts: 247 No. of Flips: 1270 time to process: 1 seconds.
uf250-04.cnf fulfilled No. of Restarts: 108 No. of Flips: 2716 time to process: 0 seconds.
uf250-04.cnf fulfilled No. of Restarts: 562 No. of Flips: 3243 time to process: 2 seconds.
uf250-04.cnf , deadline. Restarts: 750
uf250-04.cnf fulfilled No. of Restarts: 408 No. of Flips: 728 time to process: 1 seconds.
uf250-04.cnf , deadline. Restarts: 750
uf250-04.cnf fulfilled No. of Restarts: 81 No. of Flips: 3969 time to process: 0 seconds.
uf250-04.cnf , deadline. Restarts: 750
uf250-04.cnf , deadline. Restarts: 750
uf250-04.cnf , deadline. Restarts: 750
uf250-04.cnf fulfilled No. of Restarts: 400 No. of Flips: 1947 time to process: 1 seconds.
uf250-04.cnf , deadline. Restarts: 750
uf250-04.cnf , deadline. Restarts: 750
uf250-04.cnf , deadline. Restarts: 750
uf250-04.cnf fulfilled No. of Restarts: 42 No. of Flips: 2773 time to process: 0 seconds.
uf250-04.cnf , deadline. Restarts: 750
uf250-04.cnf , deadline. Restarts: 750
uf250-04.cnf , deadline. Restarts: 750
uf250-04.cnf , deadline. Restarts: 750
uf250-04.cnf , deadline. Restarts: 750
uf250-04.cnf , deadline. Restarts: 750
uf250-04.cnf , deadline. Restarts: 750
uf250-04.cnf , deadline. Restarts: 750
uf250-04.cnf , deadline. Restarts: 750
uf250-04.cnf , deadline. Restarts: 750
uf250-04.cnf , deadline. Restarts: 750
uf250-04.cnf fulfilled No. of Restarts: 133 No. of Flips: 4861 time to process: 0 seconds.
uf250-04.cnf , deadline. Restarts: 750
uf250-04.cnf , deadline. Restarts: 750
uf250-04.cnf fulfilled No. of Restarts: 371 No. of Flips: 2577 time to process: 1 seconds.
uf250-04.cnf , deadline. Restarts: 750
uf250-04.cnf , deadline. Restarts: 750
uf250-04.cnf fulfilled No. of Restarts: 6 No. of Flips: 3057 time to process: 0 seconds.
uf250-04.cnf , deadline. Restarts: 750
uf250-04.cnf , deadline. Restarts: 750
uf250-04.cnf fulfilled No. of Restarts: 323 No. of Flips: 2275 time to process: 1 seconds.
uf250-04.cnf , deadline. Restarts: 750
uf250-04.cnf , deadline. Restarts: 750
uf250-04.cnf , deadline. Restarts: 750
uf250-04.cnf , deadline. Restarts: 750
uf250-04.cnf , deadline. Restarts: 750
uf250-04.cnf , deadline. Restarts: 750
uf250-04.cnf , deadline. Restarts: 750
uf250-04.cnf , deadline. Restarts: 750
uf250-04.cnf , deadline. Restarts: 750
uf250-04.cnf , deadline. Restarts: 750
uf250-04.cnf , deadline. Restarts: 750
uf250-04.cnf fulfilled No. of Restarts: 21 No. of Flips: 3201 time to process: 0 seconds.
uf250-04.cnf , deadline. Restarts: 750
uf250-04.cnf , deadline. Restarts: 750
uf250-04.cnf , deadline. Restarts: 750
uf250-04.cnf fulfilled No. of Restarts: 747 No. of Flips: 2923 time to process: 3 seconds.
uf250-04.cnf , deadline. Restarts: 750
uf250-04.cnf , deadline. Restarts: 750
uf250-04.cnf , deadline. Restarts: 750
uf250-04.cnf fulfilled No. of Restarts: 700 No. of Flips: 1962 time to process: 3 seconds.
uf250-04.cnf fulfilled No. of Restarts: 533 No. of Flips: 3100 time to process: 2 seconds.
uf250-04.cnf , deadline. Restarts: 750
uf250-04.cnf , deadline. Restarts: 750
uf250-04.cnf , deadline. Restarts: 750
uf250-04.cnf , deadline. Restarts: 750
uf250-04.cnf fulfilled No. of Restarts: 642 No. of Flips: 4778 time to process: 2 seconds.
uf250-04.cnf , deadline. Restarts: 750
uf250-04.cnf , deadline. Restarts: 750
uf250-04.cnf , deadline. Restarts: 750
uf250-04.cnf fulfilled No. of Restarts: 342 No. of Flips: 2977 time to process: 1 seconds.
uf250-04.cnf , deadline. Restarts: 750
uf250-04.cnf , deadline. Restarts: 750
uf250-04.cnf fulfilled No. of Restarts: 385 No. of Flips: 2758 time to process: 1 seconds.
uf250-04.cnf , deadline. Restarts: 750
uf250-04.cnf , deadline. Restarts: 750
uf250-04.cnf , deadline. Restarts: 750
uf250-04.cnf , deadline. Restarts: 750
uf250-04.cnf , deadline. Restarts: 750
uf250-04.cnf fulfilled No. of Restarts: 354 No. of Flips: 3115 time to process: 1 seconds.
uf250-04.cnf , deadline. Restarts: 750
uf250-04.cnf fulfilled No. of Restarts: 333 No. of Flips: 2350 time to process: 1 seconds.
uf250-04.cnf , deadline. Restarts: 750
uf250-04.cnf fulfilled No. of Restarts: 318 No. of Flips: 1287 time to process: 1 seconds.
uf250-04.cnf , deadline. Restarts: 750
uf250-04.cnf , deadline. Restarts: 750
uf250-04.cnf , deadline. Restarts: 750
uf250-04.cnf , deadline. Restarts: 750
uf250-04.cnf , deadline. Restarts: 750
uf250-04.cnf , deadline. Restarts: 750
uf250-04.cnf , deadline. Restarts: 750
uf250-04.cnf , deadline. Restarts: 750
uf250-04.cnf , deadline. Restarts: 750
uf250-04.cnf fulfilled No. of Restarts: 220 No. of Flips: 4509 time to process: 0 seconds.
uf250-04.cnf , deadline. Restarts: 750
uf250-04.cnf , deadline. Restarts: 750
uf250-04.cnf , deadline. Restarts: 750
uf250-04.cnf , deadline. Restarts: 750
uf250-04.cnf , deadline. Restarts: 750
uf250-04.cnf , deadline. Restarts: 750
uf250-04.cnf , deadline. Restarts: 750
uf250-04.cnf , deadline. Restarts: 750
uf250-04.cnf , deadline. Restarts: 750
uf250-04.cnf fulfilled No. of Restarts: 388 No. of Flips: 4056 time to process: 1 seconds.
uf250-04.cnf , deadline. Restarts: 750
uf250-04.cnf fulfilled No. of Restarts: 137 No. of Flips: 4224 time to process: 0 seconds.
uf250-04.cnf , deadline. Restarts: 750
uf250-04.cnf , deadline. Restarts: 750
uf250-04.cnf , deadline. Restarts: 750
uf250-04.cnf , deadline. Restarts: 750
uf250-04.cnf , deadline. Restarts: 750
uf250-04.cnf , deadline. Restarts: 750
uf250-04.cnf fulfilled No. of Restarts: 638 No. of Flips: 3931 time to process: 2 seconds.
uf250-04.cnf , deadline. Restarts: 750
uf250-04.cnf , deadline. Restarts: 750
uf250-04.cnf , deadline. Restarts: 750
uf250-04.cnf , deadline. Restarts: 750
uf250-04.cnf , deadline. Restarts: 750
uf250-04.cnf fulfilled No. of Restarts: 359 No. of Flips: 4808 time to process: 1 seconds.
uf250-04.cnf , deadline. Restarts: 750
uf250-04.cnf , deadline. Restarts: 750
uf250-04.cnf , deadline. Restarts: 750
uf250-04.cnf , deadline. Restarts: 750
uf250-04.cnf , deadline. Restarts: 750
uf250-04.cnf fulfilled No. of Restarts: 303 No. of Flips: 3357 time to process: 1 seconds.
uf250-04.cnf , deadline. Restarts: 750
uf250-04.cnf , deadline. Restarts: 750
uf250-04.cnf , deadline. Restarts: 750
uf250-04.cnf , deadline. Restarts: 750
uf250-04.cnf , deadline. Restarts: 750
uf250-04.cnf , deadline. Restarts: 750
uf250-04.cnf , deadline. Restarts: 750
uf250-04.cnf , deadline. Restarts: 750
uf250-04.cnf , deadline. Restarts: 750
uf250-04.cnf , deadline. Restarts: 750
uf250-04.cnf , deadline. Restarts: 750
uf250-04.cnf fulfilled No. of Restarts: 137 No. of Flips: 3922 time to process: 0 seconds.
uf250-04.cnf , deadline. Restarts: 750
uf250-04.cnf , deadline. Restarts: 750
uf250-04.cnf , deadline. Restarts: 750
uf250-04.cnf , deadline. Restarts: 750
uf250-04.cnf fulfilled No. of Restarts: 617 No. of Flips: 2638 time to process: 2 seconds.
uf250-04.cnf fulfilled No. of Restarts: 174 No. of Flips: 1283 time to process: 0 seconds.
uf250-04.cnf , deadline. Restarts: 750
uf250-04.cnf , deadline. Restarts: 750
uf250-04.cnf , deadline. Restarts: 750
uf250-04.cnf , deadline. Restarts: 750
uf250-04.cnf , deadline. Restarts: 750
uf250-04.cnf , deadline. Restarts: 750
uf250-04.cnf , deadline. Restarts: 750
uf250-04.cnf , deadline. Restarts: 750
uf250-04.cnf fulfilled No. of Restarts: 651 No. of Flips: 4854 time to process: 2 seconds.
uf250-04.cnf , deadline. Restarts: 750
uf250-04.cnf fulfilled No. of Restarts: 710 No. of Flips: 4498 time to process: 3 seconds.
uf250-04.cnf , deadline. Restarts: 750
uf250-04.cnf fulfilled No. of Restarts: 558 No. of Flips: 4384 time to process: 2 seconds.
uf250-04.cnf , deadline. Restarts: 750
uf250-04.cnf , deadline. Restarts: 750
uf250-04.cnf , deadline. Restarts: 750
uf250-04.cnf , deadline. Restarts: 750
uf250-04.cnf , deadline. Restarts: 750
uf250-04.cnf , deadline. Restarts: 750
uf250-04.cnf fulfilled No. of Restarts: 288 No. of Flips: 2825 time to process: 1 seconds.
uf250-04.cnf , deadline. Restarts: 750
uf250-04.cnf , deadline. Restarts: 750
uf250-04.cnf fulfilled No. of Restarts: 434 No. of Flips: 1315 time to process: 1 seconds.
uf250-04.cnf , deadline. Restarts: 750
uf250-04.cnf , deadline. Restarts: 750
uf250-04.cnf , deadline. Restarts: 750
uf250-04.cnf , deadline. Restarts: 750
uf250-04.cnf , deadline. Restarts: 750
uf250-04.cnf fulfilled No. of Restarts: 120 No. of Flips: 1442 time to process: 0 seconds.
uf250-04.cnf , deadline. Restarts: 750
uf250-04.cnf , deadline. Restarts: 750
uf250-04.cnf , deadline. Restarts: 750
uf250-04.cnf , deadline. Restarts: 750
uf250-04.cnf , deadline. Restarts: 750
uf250-04.cnf fulfilled No. of Restarts: 362 No. of Flips: 2320 time to process: 1 seconds.
uf250-04.cnf , deadline. Restarts: 750
uf250-04.cnf , deadline. Restarts: 750
uf250-04.cnf , deadline. Restarts: 750
uf250-04.cnf , deadline. Restarts: 750
uf250-04.cnf fulfilled No. of Restarts: 410 No. of Flips: 1853 time to process: 1 seconds.
uf250-04.cnf , deadline. Restarts: 750
uf250-04.cnf , deadline. Restarts: 750
uf250-04.cnf , deadline. Restarts: 750
uf250-04.cnf , deadline. Restarts: 750
uf250-04.cnf , deadline. Restarts: 750
uf250-04.cnf , deadline. Restarts: 750
uf250-04.cnf , deadline. Restarts: 750
uf250-04.cnf fulfilled No. of Restarts: 543 No. of Flips: 2120 time to process: 2 seconds.
uf250-04.cnf fulfilled No. of Restarts: 659 No. of Flips: 3038 time to process: 2 seconds.
uf250-04.cnf , deadline. Restarts: 750
uf250-04.cnf , deadline. Restarts: 750
uf250-04.cnf , deadline. Restarts: 750
uf250-04.cnf , deadline. Restarts: 750
uf250-04.cnf fulfilled No. of Restarts: 332 No. of Flips: 3818 time to process: 1 seconds.
uf250-04.cnf , deadline. Restarts: 750
uf250-04.cnf , deadline. Restarts: 750
uf250-04.cnf , deadline. Restarts: 750
uf250-04.cnf , deadline. Restarts: 750
uf250-04.cnf , deadline. Restarts: 750
uf250-04.cnf , deadline. Restarts: 750
uf250-04.cnf , deadline. Restarts: 750
uf250-04.cnf , deadline. Restarts: 750
uf250-04.cnf , deadline. Restarts: 750
uf250-04.cnf , deadline. Restarts: 750
uf250-04.cnf , deadline. Restarts: 750
uf250-04.cnf , deadline. Restarts: 750
uf250-04.cnf , deadline. Restarts: 750
uf250-04.cnf , deadline. Restarts: 750
uf250-04.cnf , deadline. Restarts: 750
uf250-04.cnf , deadline. Restarts: 750
uf250-04.cnf fulfilled No. of Restarts: 652 No. of Flips: 2388 time to process: 2 seconds.
uf250-04.cnf , deadline. Restarts: 750
uf250-04.cnf , deadline. Restarts: 750
uf250-04.cnf , deadline. Restarts: 750
uf250-04.cnf , deadline. Restarts: 750
uf250-04.cnf , deadline. Restarts: 750
uf250-04.cnf , deadline. Restarts: 750
uf250-04.cnf , deadline. Restarts: 750
uf250-04.cnf , deadline. Restarts: 750
uf250-04.cnf , deadline. Restarts: 750
uf250-04.cnf fulfilled No. of Restarts: 284 No. of Flips: 4731 time to process: 1 seconds.
uf250-04.cnf , deadline. Restarts: 750
uf250-04.cnf fulfilled No. of Restarts: 566 No. of Flips: 4517 time to process: 2 seconds.
uf250-04.cnf , deadline. Restarts: 750
uf250-04.cnf , deadline. Restarts: 750
uf250-04.cnf , deadline. Restarts: 750
uf250-04.cnf , deadline. Restarts: 750
uf250-04.cnf , deadline. Restarts: 750
uf250-04.cnf , deadline. Restarts: 750
uf250-04.cnf fulfilled No. of Restarts: 246 No. of Flips: 1165 time to process: 1 seconds.
uf250-04.cnf , deadline. Restarts: 750
uf250-04.cnf , deadline. Restarts: 750
uf250-04.cnf fulfilled No. of Restarts: 98 No. of Flips: 4276 time to process: 0 seconds.
uf250-04.cnf fulfilled No. of Restarts: 671 No. of Flips: 1201 time to process: 3 seconds.
uf250-04.cnf , deadline. Restarts: 750
uf250-04.cnf fulfilled No. of Restarts: 551 No. of Flips: 3491 time to process: 2 seconds.
uf250-04.cnf , deadline. Restarts: 750
uf250-04.cnf fulfilled No. of Restarts: 691 No. of Flips: 3303 time to process: 3 seconds.
uf250-04.cnf fulfilled No. of Restarts: 278 No. of Flips: 2069 time to process: 1 seconds.
uf250-04.cnf fulfilled No. of Restarts: 586 No. of Flips: 2128 time to process: 2 seconds.
uf250-04.cnf , deadline. Restarts: 750
uf250-04.cnf , deadline. Restarts: 750
uf250-04.cnf , deadline. Restarts: 750
uf250-04.cnf , deadline. Restarts: 750
uf250-04.cnf fulfilled No. of Restarts: 58 No. of Flips: 3923 time to process: 0 seconds.
uf250-04.cnf fulfilled No. of Restarts: 261 No. of Flips: 4878 time to process: 1 seconds.
uf250-04.cnf , deadline. Restarts: 750
uf250-04.cnf , deadline. Restarts: 750
uf250-04.cnf , deadline. Restarts: 750
uf250-04.cnf , deadline. Restarts: 750
uf250-04.cnf , deadline. Restarts: 750
uf250-04.cnf , deadline. Restarts: 750
uf250-04.cnf , deadline. Restarts: 750
uf250-04.cnf , deadline. Restarts: 750
uf250-04.cnf , deadline. Restarts: 750
uf250-04.cnf , deadline. Restarts: 750
uf250-04.cnf fulfilled No. of Restarts: 391 No. of Flips: 2152 time to process: 1 seconds.
uf250-04.cnf fulfilled No. of Restarts: 111 No. of Flips: 4912 time to process: 0 seconds.
uf250-04.cnf , deadline. Restarts: 750
uf250-04.cnf fulfilled No. of Restarts: 641 No. of Flips: 3751 time to process: 2 seconds.
uf250-04.cnf , deadline. Restarts: 750
uf250-04.cnf , deadline. Restarts: 750
uf250-04.cnf , deadline. Restarts: 750
uf250-04.cnf , deadline. Restarts: 750
uf250-04.cnf , deadline. Restarts: 750
uf250-04.cnf , deadline. Restarts: 750
uf250-04.cnf , deadline. Restarts: 750
uf250-04.cnf , deadline. Restarts: 750
uf250-04.cnf fulfilled No. of Restarts: 659 No. of Flips: 3733 time to process: 2 seconds.
uf250-04.cnf , deadline. Restarts: 750
uf250-04.cnf , deadline. Restarts: 750
uf250-04.cnf , deadline. Restarts: 750
uf250-04.cnf , deadline. Restarts: 750
uf250-04.cnf , deadline. Restarts: 750
uf250-04.cnf , deadline. Restarts: 750
uf250-04.cnf , deadline. Restarts: 750
uf250-04.cnf , deadline. Restarts: 750
uf250-04.cnf , deadline. Restarts: 750
uf250-04.cnf , deadline. Restarts: 750
uf250-04.cnf fulfilled No. of Restarts: 235 No. of Flips: 2707 time to process: 1 seconds.
uf250-04.cnf , deadline. Restarts: 750
uf250-04.cnf fulfilled No. of Restarts: 274 No. of Flips: 3764 time to process: 1 seconds.
uf250-04.cnf fulfilled No. of Restarts: 593 No. of Flips: 3627 time to process: 2 seconds.
uf250-04.cnf , deadline. Restarts: 750
uf250-04.cnf , deadline. Restarts: 750
uf250-04.cnf fulfilled No. of Restarts: 650 No. of Flips: 4804 time to process: 3 seconds.
uf250-04.cnf , deadline. Restarts: 750
uf250-04.cnf , deadline. Restarts: 750
uf250-04.cnf fulfilled No. of Restarts: 659 No. of Flips: 2570 time to process: 2 seconds.
uf250-04.cnf , deadline. Restarts: 750
uf250-04.cnf fulfilled No. of Restarts: 314 No. of Flips: 1304 time to process: 1 seconds.
uf250-04.cnf , deadline. Restarts: 750
uf250-04.cnf , deadline. Restarts: 750
uf250-04.cnf , deadline. Restarts: 750
uf250-04.cnf , deadline. Restarts: 750
uf250-04.cnf fulfilled No. of Restarts: 650 No. of Flips: 4758 time to process: 2 seconds.
uf250-04.cnf , deadline. Restarts: 750
uf250-04.cnf fulfilled No. of Restarts: 83 No. of Flips: 1253 time to process: 0 seconds.
uf250-04.cnf , deadline. Restarts: 750
uf250-04.cnf , deadline. Restarts: 750
uf250-04.cnf , deadline. Restarts: 750
uf250-04.cnf , deadline. Restarts: 750
uf250-04.cnf , deadline. Restarts: 750
uf250-04.cnf , deadline. Restarts: 750
uf250-04.cnf , deadline. Restarts: 750
uf250-04.cnf , deadline. Restarts: 750
uf250-04.cnf , deadline. Restarts: 750
uf250-04.cnf , deadline. Restarts: 750
uf250-04.cnf , deadline. Restarts: 750
uf250-04.cnf fulfilled No. of Restarts: 335 No. of Flips: 2558 time to process: 1 seconds.
uf250-04.cnf , deadline. Restarts: 750
uf250-04.cnf , deadline. Restarts: 750
uf250-04.cnf , deadline. Restarts: 750
uf250-04.cnf fulfilled No. of Restarts: 251 No. of Flips: 973 time to process: 1 seconds.
uf250-04.cnf , deadline. Restarts: 750
uf250-04.cnf , deadline. Restarts: 750
uf250-04.cnf , deadline. Restarts: 750
uf250-04.cnf , deadline. Restarts: 750
uf250-04.cnf fulfilled No. of Restarts: 336 No. of Flips: 2632 time to process: 1 seconds.
uf250-04.cnf , deadline. Restarts: 750
uf250-04.cnf , deadline. Restarts: 750
uf250-04.cnf , deadline. Restarts: 750
uf250-04.cnf , deadline. Restarts: 750
uf250-04.cnf , deadline. Restarts: 750
uf250-04.cnf fulfilled No. of Restarts: 573 No. of Flips: 1855 time to process: 2 seconds.
uf250-04.cnf , deadline. Restarts: 750
uf250-04.cnf , deadline. Restarts: 750
uf250-04.cnf , deadline. Restarts: 750
uf250-04.cnf , deadline. Restarts: 750
uf250-04.cnf , deadline. Restarts: 750
uf250-04.cnf , deadline. Restarts: 750
uf250-04.cnf fulfilled No. of Restarts: 263 No. of Flips: 1816 time to process: 1 seconds.
uf250-04.cnf , deadline. Restarts: 750
uf250-04.cnf , deadline. Restarts: 750
uf250-04.cnf , deadline. Restarts: 750
uf250-04.cnf , deadline. Restarts: 750
uf250-04.cnf fulfilled No. of Restarts: 5 No. of Flips: 2651 time to process: 0 seconds.
uf250-04.cnf fulfilled No. of Restarts: 529 No. of Flips: 3287 time to process: 2 seconds.
uf250-04.cnf , deadline. Restarts: 750
uf250-04.cnf , deadline. Restarts: 750
uf250-04.cnf , deadline. Restarts: 750
uf250-04.cnf , deadline. Restarts: 750
uf250-04.cnf , deadline. Restarts: 750
uf250-04.cnf , deadline. Restarts: 750
uf250-04.cnf fulfilled No. of Restarts: 124 No. of Flips: 4451 time to process: 0 seconds.
uf250-04.cnf , deadline. Restarts: 750
uf250-04.cnf , deadline. Restarts: 750
uf250-04.cnf , deadline. Restarts: 750
uf250-04.cnf , deadline. Restarts: 750
uf250-04.cnf , deadline. Restarts: 750
uf250-04.cnf , deadline. Restarts: 750
uf250-04.cnf , deadline. Restarts: 750
uf250-04.cnf , deadline. Restarts: 750
uf250-04.cnf fulfilled No. of Restarts: 419 No. of Flips: 4651 time to process: 1 seconds.
uf250-04.cnf , deadline. Restarts: 750
uf250-04.cnf , deadline. Restarts: 750
uf250-04.cnf , deadline. Restarts: 750
uf250-04.cnf , deadline. Restarts: 750
uf250-04.cnf , deadline. Restarts: 750
uf250-04.cnf , deadline. Restarts: 750
uf250-04.cnf , deadline. Restarts: 750
uf250-04.cnf , deadline. Restarts: 750
uf250-04.cnf , deadline. Restarts: 750
uf250-04.cnf , deadline. Restarts: 750
uf250-04.cnf , deadline. Restarts: 750
uf250-04.cnf , deadline. Restarts: 750
uf250-04.cnf , deadline. Restarts: 750
uf250-04.cnf , deadline. Restarts: 750
uf250-04.cnf , deadline. Restarts: 750
uf250-04.cnf fulfilled No. of Restarts: 480 No. of Flips: 1218 time to process: 2 seconds.
uf250-04.cnf , deadline. Restarts: 750
uf250-04.cnf , deadline. Restarts: 750
uf250-04.cnf , deadline. Restarts: 750
uf250-04.cnf , deadline. Restarts: 750
uf250-04.cnf , deadline. Restarts: 750
uf250-04.cnf , deadline. Restarts: 750
uf250-04.cnf fulfilled No. of Restarts: 178 No. of Flips: 4909 time to process: 0 seconds.
uf250-04.cnf , deadline. Restarts: 750
uf250-04.cnf fulfilled No. of Restarts: 409 No. of Flips: 2085 time to process: 1 seconds.
uf250-04.cnf fulfilled No. of Restarts: 230 No. of Flips: 3745 time to process: 1 seconds.
uf250-04.cnf , deadline. Restarts: 750
uf250-04.cnf , deadline. Restarts: 750
uf250-04.cnf , deadline. Restarts: 750
uf250-04.cnf , deadline. Restarts: 750
uf250-04.cnf , deadline. Restarts: 750
uf250-04.cnf , deadline. Restarts: 750
uf250-04.cnf fulfilled No. of Restarts: 220 No. of Flips: 4235 time to process: 1 seconds.
uf250-04.cnf , deadline. Restarts: 750
uf250-04.cnf , deadline. Restarts: 750
uf250-04.cnf , deadline. Restarts: 750
uf250-04.cnf , deadline. Restarts: 750
uf250-04.cnf , deadline. Restarts: 750
uf250-04.cnf , deadline. Restarts: 750
uf250-04.cnf , deadline. Restarts: 750
uf250-04.cnf , deadline. Restarts: 750
uf250-04.cnf , deadline. Restarts: 750
uf250-04.cnf , deadline. Restarts: 750
uf250-04.cnf , deadline. Restarts: 750
uf250-04.cnf , deadline. Restarts: 750
uf250-04.cnf , deadline. Restarts: 750
uf250-04.cnf , deadline. Restarts: 750
uf250-04.cnf , deadline. Restarts: 750
uf250-04.cnf , deadline. Restarts: 750
uf250-04.cnf , deadline. Restarts: 750
uf250-04.cnf fulfilled No. of Restarts: 536 No. of Flips: 1721 time to process: 2 seconds.
uf250-04.cnf , deadline. Restarts: 750
uf250-04.cnf fulfilled No. of Restarts: 657 No. of Flips: 4811 time to process: 2 seconds.
uf250-04.cnf , deadline. Restarts: 750
uf250-04.cnf , deadline. Restarts: 750
uf250-04.cnf , deadline. Restarts: 750
uf250-04.cnf , deadline. Restarts: 750
uf250-04.cnf fulfilled No. of Restarts: 188 No. of Flips: 4239 time to process: 0 seconds.
uf250-04.cnf , deadline. Restarts: 750
uf250-04.cnf , deadline. Restarts: 750
uf250-04.cnf , deadline. Restarts: 750
uf250-04.cnf , deadline. Restarts: 750
uf250-04.cnf , deadline. Restarts: 750
uf250-04.cnf , deadline. Restarts: 750
uf250-04.cnf , deadline. Restarts: 750
uf250-04.cnf fulfilled No. of Restarts: 735 No. of Flips: 903 time to process: 3 seconds.
uf250-04.cnf , deadline. Restarts: 750
uf250-04.cnf , deadline. Restarts: 750
uf250-04.cnf , deadline. Restarts: 750
uf250-04.cnf , deadline. Restarts: 750
uf250-04.cnf , deadline. Restarts: 750
uf250-04.cnf , deadline. Restarts: 750
uf250-04.cnf fulfilled No. of Restarts: 8 No. of Flips: 4222 time to process: 0 seconds.
uf250-04.cnf , deadline. Restarts: 750
uf250-04.cnf , deadline. Restarts: 750
uf250-04.cnf , deadline. Restarts: 750
uf250-04.cnf , deadline. Restarts: 750
uf250-04.cnf , deadline. Restarts: 750
uf250-04.cnf fulfilled No. of Restarts: 524 No. of Flips: 2555 time to process: 2 seconds.
uf250-04.cnf , deadline. Restarts: 750
uf250-04.cnf , deadline. Restarts: 750
uf250-04.cnf , deadline. Restarts: 750
uf250-04.cnf fulfilled No. of Restarts: 491 No. of Flips: 3129 time to process: 2 seconds.
uf250-04.cnf , deadline. Restarts: 750
uf250-04.cnf , deadline. Restarts: 750
uf250-04.cnf , deadline. Restarts: 750
uf250-04.cnf , deadline. Restarts: 750
uf250-04.cnf fulfilled No. of Restarts: 341 No. of Flips: 4996 time to process: 1 seconds.
uf250-04.cnf fulfilled No. of Restarts: 651 No. of Flips: 4919 time to process: 2 seconds.
uf250-04.cnf , deadline. Restarts: 750
uf250-04.cnf fulfilled No. of Restarts: 742 No. of Flips: 3573 time to process: 3 seconds.
uf250-04.cnf fulfilled No. of Restarts: 389 No. of Flips: 3415 time to process: 1 seconds.
uf250-04.cnf , deadline. Restarts: 750
uf250-04.cnf , deadline. Restarts: 750
uf250-04.cnf , deadline. Restarts: 750
uf250-04.cnf , deadline. Restarts: 750
uf250-04.cnf , deadline. Restarts: 750
uf250-04.cnf , deadline. Restarts: 750
uf250-04.cnf fulfilled No. of Restarts: 405 No. of Flips: 3661 time to process: 1 seconds.
uf250-04.cnf , deadline. Restarts: 750
uf250-04.cnf , deadline. Restarts: 750
uf250-04.cnf fulfilled No. of Restarts: 217 No. of Flips: 3780 time to process: 0 seconds.
uf250-04.cnf , deadline. Restarts: 750
uf250-04.cnf fulfilled No. of Restarts: 343 No. of Flips: 3602 time to process: 1 seconds.
uf250-04.cnf , deadline. Restarts: 750
uf250-04.cnf , deadline. Restarts: 750
uf250-04.cnf fulfilled No. of Restarts: 565 No. of Flips: 2546 time to process: 2 seconds.
uf250-04.cnf , deadline. Restarts: 750
uf250-04.cnf , deadline. Restarts: 750
uf250-04.cnf , deadline. Restarts: 750
uf250-04.cnf , deadline. Restarts: 750
uf250-04.cnf , deadline. Restarts: 750
uf250-04.cnf , deadline. Restarts: 750
uf250-04.cnf , deadline. Restarts: 750
uf250-04.cnf , deadline. Restarts: 750
uf250-04.cnf , deadline. Restarts: 750
uf250-04.cnf , deadline. Restarts: 750
uf250-04.cnf , deadline. Restarts: 750
uf250-04.cnf , deadline. Restarts: 750
uf250-04.cnf fulfilled No. of Restarts: 53 No. of Flips: 2130 time to process: 0 seconds.
uf250-04.cnf , deadline. Restarts: 750
uf250-04.cnf , deadline. Restarts: 750
uf250-04.cnf , deadline. Restarts: 750
uf250-04.cnf , deadline. Restarts: 750
uf250-04.cnf , deadline. Restarts: 750
uf250-04.cnf , deadline. Restarts: 750
uf250-04.cnf , deadline. Restarts: 750
uf250-04.cnf , deadline. Restarts: 750
uf250-04.cnf , deadline. Restarts: 750
uf250-04.cnf fulfilled No. of Restarts: 443 No. of Flips: 2955 time to process: 1 seconds.
uf250-04.cnf , deadline. Restarts: 750
uf250-04.cnf , deadline. Restarts: 750
uf250-04.cnf , deadline. Restarts: 750
uf250-04.cnf , deadline. Restarts: 750
uf250-04.cnf , deadline. Restarts: 750
uf250-04.cnf fulfilled No. of Restarts: 711 No. of Flips: 4352 time to process: 3 seconds.
uf250-04.cnf , deadline. Restarts: 750
uf250-04.cnf , deadline. Restarts: 750
uf250-04.cnf , deadline. Restarts: 750
uf250-04.cnf , deadline. Restarts: 750
uf250-04.cnf , deadline. Restarts: 750
uf250-04.cnf , deadline. Restarts: 750
uf250-04.cnf fulfilled No. of Restarts: 597 No. of Flips: 2274 time to process: 2 seconds.
uf250-04.cnf , deadline. Restarts: 750
uf250-04.cnf , deadline. Restarts: 750
uf250-04.cnf , deadline. Restarts: 750
uf250-04.cnf fulfilled No. of Restarts: 381 No. of Flips: 2738 time to process: 1 seconds.
uf250-04.cnf , deadline. Restarts: 750
uf250-04.cnf , deadline. Restarts: 750
uf250-04.cnf fulfilled No. of Restarts: 589 No. of Flips: 3232 time to process: 2 seconds.
uf250-04.cnf , deadline. Restarts: 750
uf250-04.cnf , deadline. Restarts: 750
uf250-04.cnf , deadline. Restarts: 750
uf250-04.cnf , deadline. Restarts: 750
uf250-04.cnf , deadline. Restarts: 750
uf250-04.cnf , deadline. Restarts: 750
uf250-04.cnf , deadline. Restarts: 750
uf250-04.cnf , deadline. Restarts: 750
uf250-04.cnf fulfilled No. of Restarts: 188 No. of Flips: 3560 time to process: 0 seconds.
uf250-04.cnf fulfilled No. of Restarts: 287 No. of Flips: 3287 time to process: 1 seconds.
uf250-04.cnf , deadline. Restarts: 750
uf250-04.cnf fulfilled No. of Restarts: 211 No. of Flips: 3436 time to process: 0 seconds.
uf250-04.cnf , deadline. Restarts: 750
uf250-04.cnf , deadline. Restarts: 750
uf250-04.cnf , deadline. Restarts: 750
uf250-04.cnf , deadline. Restarts: 750
uf250-04.cnf , deadline. Restarts: 750
uf250-04.cnf , deadline. Restarts: 750
uf250-04.cnf fulfilled No. of Restarts: 12 No. of Flips: 1480 time to process: 0 seconds.
uf250-04.cnf , deadline. Restarts: 750
uf250-04.cnf , deadline. Restarts: 750
uf250-04.cnf , deadline. Restarts: 750
uf250-04.cnf , deadline. Restarts: 750
uf250-04.cnf , deadline. Restarts: 750
uf250-04.cnf , deadline. Restarts: 750
uf250-04.cnf fulfilled No. of Restarts: 494 No. of Flips: 4014 time to process: 2 seconds.
uf250-04.cnf fulfilled No. of Restarts: 499 No. of Flips: 2359 time to process: 2 seconds.
uf250-04.cnf , deadline. Restarts: 750
uf250-04.cnf , deadline. Restarts: 750
uf250-04.cnf , deadline. Restarts: 750
uf250-04.cnf , deadline. Restarts: 750
uf250-04.cnf fulfilled No. of Restarts: 162 No. of Flips: 2885 time to process: 0 seconds.
uf250-04.cnf fulfilled No. of Restarts: 509 No. of Flips: 4761 time to process: 2 seconds.
uf250-04.cnf , deadline. Restarts: 750
uf250-04.cnf , deadline. Restarts: 750
uf250-04.cnf fulfilled No. of Restarts: 109 No. of Flips: 2233 time to process: 0 seconds.
uf250-04.cnf , deadline. Restarts: 750
uf250-04.cnf fulfilled No. of Restarts: 511 No. of Flips: 1397 time to process: 2 seconds.
uf250-04.cnf , deadline. Restarts: 750
uf250-04.cnf , deadline. Restarts: 750
uf250-04.cnf fulfilled No. of Restarts: 599 No. of Flips: 4927 time to process: 2 seconds.
uf250-04.cnf , deadline. Restarts: 750
uf250-04.cnf , deadline. Restarts: 750
uf250-04.cnf , deadline. Restarts: 750
uf250-04.cnf , deadline. Restarts: 750
uf250-04.cnf , deadline. Restarts: 750
uf250-04.cnf , deadline. Restarts: 750
uf250-04.cnf , deadline. Restarts: 750
uf250-04.cnf , deadline. Restarts: 750
uf250-04.cnf , deadline. Restarts: 750
uf250-04.cnf , deadline. Restarts: 750
uf250-04.cnf , deadline. Restarts: 750
uf250-04.cnf , deadline. Restarts: 750
uf250-04.cnf , deadline. Restarts: 750
uf250-04.cnf fulfilled No. of Restarts: 503 No. of Flips: 4589 time to process: 2 seconds.
uf250-04.cnf , deadline. Restarts: 750
uf250-04.cnf , deadline. Restarts: 750
