# Supplementary material for: Completion Probabilities and Parallel Restart Strategies under an Imposed Deadline
Source: PLoS One. 2016 Oct 12;11(10):e0164605. doi: 10.1371/journal.pone.0164605 (PMC5061357; doi:10.1371/journal.pone.0164605)
Supplement: S1 File — The file “S1_File.zip” is the data gathered from the experiments regarding completion probability. (ZIP) [file pone.0164605.s004.zip › results_Single_r850.644.txt]

uf250-04.cnf fulfilled No. of Restarts: 478 No. of Flips: 3292 time to process: 2 seconds.
uf250-04.cnf , deadline. Restarts: 850
uf250-04.cnf , deadline. Restarts: 850
uf250-04.cnf , deadline. Restarts: 850
uf250-04.cnf , deadline. Restarts: 850
uf250-04.cnf , deadline. Restarts: 850
uf250-04.cnf , deadline. Restarts: 850
uf250-04.cnf , deadline. Restarts: 850
uf250-04.cnf , deadline. Restarts: 850
uf250-04.cnf , deadline. Restarts: 850
uf250-04.cnf , deadline. Restarts: 850
uf250-04.cnf , deadline. Restarts: 850
uf250-04.cnf , deadline. Restarts: 850
uf250-04.cnf , deadline. Restarts: 850
uf250-04.cnf , deadline. Restarts: 850
uf250-04.cnf , deadline. Restarts: 850
uf250-04.cnf , deadline. Restarts: 850
uf250-04.cnf , deadline. Restarts: 850
uf250-04.cnf fulfilled No. of Restarts: 761 No. of Flips: 3499 time to process: 3 seconds.
uf250-04.cnf , deadline. Restarts: 850
uf250-04.cnf , deadline. Restarts: 850
uf250-04.cnf fulfilled No. of Restarts: 461 No. of Flips: 1310 time to process: 1 seconds.
uf250-04.cnf , deadline. Restarts: 850
uf250-04.cnf , deadline. Restarts: 850
uf250-04.cnf , deadline. Restarts: 850
uf250-04.cnf fulfilled No. of Restarts: 167 No. of Flips: 3520 time to process: 0 seconds.
uf250-04.cnf fulfilled No. of Restarts: 821 No. of Flips: 2047 time to process: 3 seconds.
uf250-04.cnf , deadline. Restarts: 850
uf250-04.cnf , deadline. Restarts: 850
uf250-04.cnf , deadline. Restarts: 850
uf250-04.cnf , deadline. Restarts: 850
uf250-04.cnf fulfilled No. of Restarts: 672 No. of Flips: 1018 time to process: 2 seconds.
uf250-04.cnf , deadline. Restarts: 850
uf250-04.cnf , deadline. Restarts: 850
uf250-04.cnf , deadline. Restarts: 850
uf250-04.cnf , deadline. Restarts: 850
uf250-04.cnf , deadline. Restarts: 850
uf250-04.cnf , deadline. Restarts: 850
uf250-04.cnf , deadline. Restarts: 850
uf250-04.cnf , deadline. Restarts: 850
uf250-04.cnf fulfilled No. of Restarts: 56 No. of Flips: 4738 time to process: 0 seconds.
uf250-04.cnf , deadline. Restarts: 850
uf250-04.cnf , deadline. Restarts: 850
uf250-04.cnf fulfilled No. of Restarts: 787 No. of Flips: 2474 time to process: 3 seconds.
uf250-04.cnf , deadline. Restarts: 850
uf250-04.cnf , deadline. Restarts: 850
uf250-04.cnf , deadline. Restarts: 850
uf250-04.cnf fulfilled No. of Restarts: 303 No. of Flips: 4833 time to process: 1 seconds.
uf250-04.cnf , deadline. Restarts: 850
uf250-04.cnf , deadline. Restarts: 850
uf250-04.cnf , deadline. Restarts: 850
uf250-04.cnf , deadline. Restarts: 850
uf250-04.cnf , deadline. Restarts: 850
uf250-04.cnf , deadline. Restarts: 850
uf250-04.cnf fulfilled No. of Restarts: 403 No. of Flips: 2871 time to process: 1 seconds.
uf250-04.cnf fulfilled No. of Restarts: 453 No. of Flips: 2348 time to process: 1 seconds.
uf250-04.cnf , deadline. Restarts: 850
uf250-04.cnf , deadline. Restarts: 850
uf250-04.cnf , deadline. Restarts: 850
uf250-04.cnf , deadline. Restarts: 850
uf250-04.cnf , deadline. Restarts: 850
uf250-04.cnf , deadline. Restarts: 850
uf250-04.cnf , deadline. Restarts: 850
uf250-04.cnf , deadline. Restarts: 850
uf250-04.cnf , deadline. Restarts: 850
uf250-04.cnf , deadline. Restarts: 850
uf250-04.cnf , deadline. Restarts: 850
uf250-04.cnf fulfilled No. of Restarts: 330 No. of Flips: 4603 time to process: 1 seconds.
uf250-04.cnf fulfilled No. of Restarts: 469 No. of Flips: 4037 time to process: 2 seconds.
uf250-04.cnf fulfilled No. of Restarts: 798 No. of Flips: 3451 time to process: 3 seconds.
uf250-04.cnf , deadline. Restarts: 850
uf250-04.cnf , deadline. Restarts: 850
uf250-04.cnf , deadline. Restarts: 850
uf250-04.cnf , deadline. Restarts: 850
uf250-04.cnf , deadline. Restarts: 850
uf250-04.cnf , deadline. Restarts: 850
uf250-04.cnf , deadline. Restarts: 850
uf250-04.cnf fulfilled No. of Restarts: 760 No. of Flips: 1522 time to process: 3 seconds.
uf250-04.cnf , deadline. Restarts: 850
uf250-04.cnf , deadline. Restarts: 850
uf250-04.cnf , deadline. Restarts: 850
uf250-04.cnf fulfilled No. of Restarts: 734 No. of Flips: 4919 time to process: 3 seconds.
uf250-04.cnf , deadline. Restarts: 850
uf250-04.cnf , deadline. Restarts: 850
uf250-04.cnf , deadline. Restarts: 850
uf250-04.cnf , deadline. Restarts: 850
uf250-04.cnf , deadline. Restarts: 850
uf250-04.cnf fulfilled No. of Restarts: 526 No. of Flips: 3073 time to process: 2 seconds.
uf250-04.cnf , deadline. Restarts: 850
uf250-04.cnf fulfilled No. of Restarts: 836 No. of Flips: 3600 time to process: 3 seconds.
uf250-04.cnf , deadline. Restarts: 850
uf250-04.cnf , deadline. Restarts: 850
uf250-04.cnf , deadline. Restarts: 850
uf250-04.cnf , deadline. Restarts: 850
uf250-04.cnf , deadline. Restarts: 850
uf250-04.cnf , deadline. Restarts: 850
uf250-04.cnf , deadline. Restarts: 850
uf250-04.cnf , deadline. Restarts: 850
uf250-04.cnf fulfilled No. of Restarts: 329 No. of Flips: 4617 time to process: 1 seconds.
uf250-04.cnf , deadline. Restarts: 850
uf250-04.cnf , deadline. Restarts: 850
uf250-04.cnf fulfilled No. of Restarts: 136 No. of Flips: 1350 time to process: 0 seconds.
uf250-04.cnf , deadline. Restarts: 850
uf250-04.cnf , deadline. Restarts: 850
uf250-04.cnf fulfilled No. of Restarts: 432 No. of Flips: 1819 time to process: 1 seconds.
uf250-04.cnf , deadline. Restarts: 850
uf250-04.cnf , deadline. Restarts: 850
uf250-04.cnf , deadline. Restarts: 850
uf250-04.cnf , deadline. Restarts: 850
uf250-04.cnf , deadline. Restarts: 850
uf250-04.cnf , deadline. Restarts: 850
uf250-04.cnf , deadline. Restarts: 850
uf250-04.cnf , deadline. Restarts: 850
uf250-04.cnf , deadline. Restarts: 850
uf250-04.cnf , deadline. Restarts: 850
uf250-04.cnf , deadline. Restarts: 850
uf250-04.cnf fulfilled No. of Restarts: 637 No. of Flips: 4554 time to process: 2 seconds.
uf250-04.cnf fulfilled No. of Restarts: 397 No. of Flips: 1834 time to process: 1 seconds.
uf250-04.cnf , deadline. Restarts: 850
uf250-04.cnf , deadline. Restarts: 850
uf250-04.cnf , deadline. Restarts: 850
uf250-04.cnf fulfilled No. of Restarts: 340 No. of Flips: 4494 time to process: 1 seconds.
uf250-04.cnf , deadline. Restarts: 850
uf250-04.cnf , deadline. Restarts: 850
uf250-04.cnf , deadline. Restarts: 850
uf250-04.cnf , deadline. Restarts: 850
uf250-04.cnf , deadline. Restarts: 850
uf250-04.cnf fulfilled No. of Restarts: 486 No. of Flips: 2576 time to process: 2 seconds.
uf250-04.cnf , deadline. Restarts: 850
uf250-04.cnf fulfilled No. of Restarts: 273 No. of Flips: 2649 time to process: 1 seconds.
uf250-04.cnf , deadline. Restarts: 850
uf250-04.cnf , deadline. Restarts: 850
uf250-04.cnf , deadline. Restarts: 850
uf250-04.cnf , deadline. Restarts: 850
uf250-04.cnf , deadline. Restarts: 850
uf250-04.cnf , deadline. Restarts: 850
uf250-04.cnf , deadline. Restarts: 850
uf250-04.cnf , deadline. Restarts: 850
uf250-04.cnf fulfilled No. of Restarts: 498 No. of Flips: 2789 time to process: 2 seconds.
uf250-04.cnf , deadline. Restarts: 850
uf250-04.cnf fulfilled No. of Restarts: 773 No. of Flips: 3680 time to process: 3 seconds.
uf250-04.cnf , deadline. Restarts: 850
uf250-04.cnf , deadline. Restarts: 850
uf250-04.cnf , deadline. Restarts: 850
uf250-04.cnf fulfilled No. of Restarts: 710 No. of Flips: 4481 time to process: 3 seconds.
uf250-04.cnf , deadline. Restarts: 850
uf250-04.cnf , deadline. Restarts: 850
uf250-04.cnf , deadline. Restarts: 850
uf250-04.cnf , deadline. Restarts: 850
uf250-04.cnf , deadline. Restarts: 850
uf250-04.cnf , deadline. Restarts: 850
uf250-04.cnf , deadline. Restarts: 850
uf250-04.cnf , deadline. Restarts: 850
uf250-04.cnf , deadline. Restarts: 850
uf250-04.cnf , deadline. Restarts: 850
uf250-04.cnf , deadline. Restarts: 850
uf250-04.cnf , deadline. Restarts: 850
uf250-04.cnf , deadline. Restarts: 850
uf250-04.cnf , deadline. Restarts: 850
uf250-04.cnf fulfilled No. of Restarts: 801 No. of Flips: 2416 time to process: 3 seconds.
uf250-04.cnf , deadline. Restarts: 850
uf250-04.cnf , deadline. Restarts: 850
uf250-04.cnf , deadline. Restarts: 850
uf250-04.cnf , deadline. Restarts: 850
uf250-04.cnf , deadline. Restarts: 850
uf250-04.cnf fulfilled No. of Restarts: 2 No. of Flips: 2376 time to process: 0 seconds.
uf250-04.cnf , deadline. Restarts: 850
uf250-04.cnf fulfilled No. of Restarts: 683 No. of Flips: 3595 time to process: 3 seconds.
uf250-04.cnf fulfilled No. of Restarts: 655 No. of Flips: 2113 time to process: 2 seconds.
uf250-04.cnf , deadline. Restarts: 850
uf250-04.cnf , deadline. Restarts: 850
uf250-04.cnf , deadline. Restarts: 850
uf250-04.cnf fulfilled No. of Restarts: 347 No. of Flips: 3009 time to process: 1 seconds.
uf250-04.cnf , deadline. Restarts: 850
uf250-04.cnf , deadline. Restarts: 850
uf250-04.cnf , deadline. Restarts: 850
uf250-04.cnf , deadline. Restarts: 850
uf250-04.cnf , deadline. Restarts: 850
uf250-04.cnf fulfilled No. of Restarts: 64 No. of Flips: 2033 time to process: 0 seconds.
uf250-04.cnf , deadline. Restarts: 850
uf250-04.cnf , deadline. Restarts: 850
uf250-04.cnf , deadline. Restarts: 850
uf250-04.cnf , deadline. Restarts: 850
uf250-04.cnf , deadline. Restarts: 850
uf250-04.cnf , deadline. Restarts: 850
uf250-04.cnf , deadline. Restarts: 850
uf250-04.cnf , deadline. Restarts: 850
uf250-04.cnf , deadline. Restarts: 850
uf250-04.cnf fulfilled No. of Restarts: 414 No. of Flips: 4066 time to process: 1 seconds.
uf250-04.cnf , deadline. Restarts: 850
uf250-04.cnf , deadline. Restarts: 850
uf250-04.cnf , deadline. Restarts: 850
uf250-04.cnf fulfilled No. of Restarts: 398 No. of Flips: 1931 time to process: 1 seconds.
uf250-04.cnf fulfilled No. of Restarts: 278 No. of Flips: 3546 time to process: 1 seconds.
uf250-04.cnf , deadline. Restarts: 850
uf250-04.cnf , deadline. Restarts: 850
uf250-04.cnf fulfilled No. of Restarts: 122 No. of Flips: 3032 time to process: 0 seconds.
uf250-04.cnf , deadline. Restarts: 850
uf250-04.cnf , deadline. Restarts: 850
uf250-04.cnf , deadline. Restarts: 850
uf250-04.cnf , deadline. Restarts: 850
uf250-04.cnf , deadline. Restarts: 850
uf250-04.cnf , deadline. Restarts: 850
uf250-04.cnf , deadline. Restarts: 850
uf250-04.cnf , deadline. Restarts: 850
uf250-04.cnf , deadline. Restarts: 850
uf250-04.cnf , deadline. Restarts: 850
uf250-04.cnf , deadline. Restarts: 850
uf250-04.cnf , deadline. Restarts: 850
uf250-04.cnf , deadline. Restarts: 850
uf250-04.cnf , deadline. Restarts: 850
uf250-04.cnf , deadline. Restarts: 850
uf250-04.cnf fulfilled No. of Restarts: 57 No. of Flips: 4352 time to process: 0 seconds.
uf250-04.cnf fulfilled No. of Restarts: 470 No. of Flips: 3337 time to process: 2 seconds.
uf250-04.cnf , deadline. Restarts: 850
uf250-04.cnf , deadline. Restarts: 850
uf250-04.cnf , deadline. Restarts: 850
uf250-04.cnf , deadline. Restarts: 850
uf250-04.cnf , deadline. Restarts: 850
uf250-04.cnf , deadline. Restarts: 850
uf250-04.cnf , deadline. Restarts: 850
uf250-04.cnf fulfilled No. of Restarts: 437 No. of Flips: 2664 time to process: 1 seconds.
uf250-04.cnf , deadline. Restarts: 850
uf250-04.cnf fulfilled No. of Restarts: 152 No. of Flips: 3150 time to process: 0 seconds.
uf250-04.cnf , deadline. Restarts: 850
uf250-04.cnf fulfilled No. of Restarts: 97 No. of Flips: 3778 time to process: 0 seconds.
uf250-04.cnf , deadline. Restarts: 850
uf250-04.cnf , deadline. Restarts: 850
uf250-04.cnf , deadline. Restarts: 850
uf250-04.cnf , deadline. Restarts: 850
uf250-04.cnf fulfilled No. of Restarts: 164 No. of Flips: 1627 time to process: 0 seconds.
uf250-04.cnf , deadline. Restarts: 850
uf250-04.cnf , deadline. Restarts: 850
uf250-04.cnf , deadline. Restarts: 850
uf250-04.cnf , deadline. Restarts: 850
uf250-04.cnf , deadline. Restarts: 850
uf250-04.cnf fulfilled No. of Restarts: 8 No. of Flips: 4244 time to process: 0 seconds.
uf250-04.cnf fulfilled No. of Restarts: 849 No. of Flips: 3731 time to process: 3 seconds.
uf250-04.cnf , deadline. Restarts: 850
uf250-04.cnf , deadline. Restarts: 850
uf250-04.cnf , deadline. Restarts: 850
uf250-04.cnf , deadline. Restarts: 850
uf250-04.cnf , deadline. Restarts: 850
uf250-04.cnf , deadline. Restarts: 850
uf250-04.cnf , deadline. Restarts: 850
uf250-04.cnf , deadline. Restarts: 850
uf250-04.cnf , deadline. Restarts: 850
uf250-04.cnf fulfilled No. of Restarts: 305 No. of Flips: 4966 time to process: 1 seconds.
uf250-04.cnf fulfilled No. of Restarts: 182 No. of Flips: 3457 time to process: 0 seconds.
uf250-04.cnf , deadline. Restarts: 850
uf250-04.cnf , deadline. Restarts: 850
uf250-04.cnf , deadline. Restarts: 850
uf250-04.cnf , deadline. Restarts: 850
uf250-04.cnf fulfilled No. of Restarts: 379 No. of Flips: 4475 time to process: 1 seconds.
uf250-04.cnf , deadline. Restarts: 850
uf250-04.cnf , deadline. Restarts: 850
uf250-04.cnf , deadline. Restarts: 850
uf250-04.cnf , deadline. Restarts: 850
uf250-04.cnf fulfilled No. of Restarts: 814 No. of Flips: 3891 time to process: 3 seconds.
uf250-04.cnf , deadline. Restarts: 850
uf250-04.cnf , deadline. Restarts: 850
uf250-04.cnf fulfilled No. of Restarts: 51 No. of Flips: 1646 time to process: 0 seconds.
uf250-04.cnf , deadline. Restarts: 850
uf250-04.cnf fulfilled No. of Restarts: 629 No. of Flips: 2704 time to process: 2 seconds.
uf250-04.cnf fulfilled No. of Restarts: 425 No. of Flips: 2373 time to process: 1 seconds.
uf250-04.cnf , deadline. Restarts: 850
uf250-04.cnf , deadline. Restarts: 850
uf250-04.cnf , deadline. Restarts: 850
uf250-04.cnf fulfilled No. of Restarts: 494 No. of Flips: 4633 time to process: 2 seconds.
uf250-04.cnf , deadline. Restarts: 850
uf250-04.cnf , deadline. Restarts: 850
uf250-04.cnf , deadline. Restarts: 850
uf250-04.cnf , deadline. Restarts: 850
uf250-04.cnf , deadline. Restarts: 850
uf250-04.cnf , deadline. Restarts: 850
uf250-04.cnf fulfilled No. of Restarts: 394 No. of Flips: 4618 time to process: 1 seconds.
uf250-04.cnf , deadline. Restarts: 850
uf250-04.cnf , deadline. Restarts: 850
uf250-04.cnf , deadline. Restarts: 850
uf250-04.cnf , deadline. Restarts: 850
uf250-04.cnf fulfilled No. of Restarts: 174 No. of Flips: 2974 time to process: 0 seconds.
uf250-04.cnf , deadline. Restarts: 850
uf250-04.cnf , deadline. Restarts: 850
uf250-04.cnf , deadline. Restarts: 850
uf250-04.cnf , deadline. Restarts: 850
uf250-04.cnf , deadline. Restarts: 850
uf250-04.cnf , deadline. Restarts: 850
uf250-04.cnf , deadline. Restarts: 850
uf250-04.cnf , deadline. Restarts: 850
uf250-04.cnf fulfilled No. of Restarts: 602 No. of Flips: 2162 time to process: 2 seconds.
uf250-04.cnf , deadline. Restarts: 850
uf250-04.cnf , deadline. Restarts: 850
uf250-04.cnf fulfilled No. of Restarts: 113 No. of Flips: 4842 time to process: 0 seconds.
uf250-04.cnf , deadline. Restarts: 850
uf250-04.cnf fulfilled No. of Restarts: 297 No. of Flips: 3637 time to process: 1 seconds.
uf250-04.cnf , deadline. Restarts: 850
uf250-04.cnf , deadline. Restarts: 850
uf250-04.cnf , deadline. Restarts: 850
uf250-04.cnf , deadline. Restarts: 850
uf250-04.cnf , deadline. Restarts: 850
uf250-04.cnf , deadline. Restarts: 850
uf250-04.cnf , deadline. Restarts: 850
uf250-04.cnf , deadline. Restarts: 850
uf250-04.cnf , deadline. Restarts: 850
uf250-04.cnf fulfilled No. of Restarts: 201 No. of Flips: 4057 time to process: 0 seconds.
uf250-04.cnf fulfilled No. of Restarts: 96 No. of Flips: 3770 time to process: 0 seconds.
uf250-04.cnf , deadline. Restarts: 850
uf250-04.cnf , deadline. Restarts: 850
uf250-04.cnf , deadline. Restarts: 850
uf250-04.cnf , deadline. Restarts: 850
uf250-04.cnf , deadline. Restarts: 850
uf250-04.cnf , deadline. Restarts: 850
uf250-04.cnf , deadline. Restarts: 850
uf250-04.cnf , deadline. Restarts: 850
uf250-04.cnf fulfilled No. of Restarts: 48 No. of Flips: 1764 time to process: 0 seconds.
uf250-04.cnf , deadline. Restarts: 850
uf250-04.cnf fulfilled No. of Restarts: 288 No. of Flips: 4780 time to process: 1 seconds.
uf250-04.cnf fulfilled No. of Restarts: 232 No. of Flips: 3024 time to process: 0 seconds.
uf250-04.cnf , deadline. Restarts: 850
uf250-04.cnf fulfilled No. of Restarts: 726 No. of Flips: 2010 time to process: 3 seconds.
uf250-04.cnf , deadline. Restarts: 850
uf250-04.cnf , deadline. Restarts: 850
uf250-04.cnf , deadline. Restarts: 850
uf250-04.cnf , deadline. Restarts: 850
uf250-04.cnf , deadline. Restarts: 850
uf250-04.cnf fulfilled No. of Restarts: 302 No. of Flips: 4904 time to process: 1 seconds.
uf250-04.cnf , deadline. Restarts: 850
uf250-04.cnf , deadline. Restarts: 850
uf250-04.cnf , deadline. Restarts: 850
uf250-04.cnf , deadline. Restarts: 850
uf250-04.cnf , deadline. Restarts: 850
uf250-04.cnf , deadline. Restarts: 850
uf250-04.cnf fulfilled No. of Restarts: 654 No. of Flips: 4686 time to process: 2 seconds.
uf250-04.cnf , deadline. Restarts: 850
uf250-04.cnf , deadline. Restarts: 850
uf250-04.cnf , deadline. Restarts: 850
uf250-04.cnf , deadline. Restarts: 850
uf250-04.cnf fulfilled No. of Restarts: 558 No. of Flips: 2624 time to process: 2 seconds.
uf250-04.cnf , deadline. Restarts: 850
uf250-04.cnf fulfilled No. of Restarts: 491 No. of Flips: 2311 time to process: 2 seconds.
uf250-04.cnf , deadline. Restarts: 850
uf250-04.cnf fulfilled No. of Restarts: 327 No. of Flips: 2945 time to process: 1 seconds.
uf250-04.cnf , deadline. Restarts: 850
uf250-04.cnf , deadline. Restarts: 850
uf250-04.cnf , deadline. Restarts: 850
uf250-04.cnf , deadline. Restarts: 850
uf250-04.cnf , deadline. Restarts: 850
uf250-04.cnf , deadline. Restarts: 850
uf250-04.cnf , deadline. Restarts: 850
uf250-04.cnf , deadline. Restarts: 850
uf250-04.cnf , deadline. Restarts: 850
uf250-04.cnf fulfilled No. of Restarts: 839 No. of Flips: 3360 time to process: 3 seconds.
uf250-04.cnf fulfilled No. of Restarts: 324 No. of Flips: 2849 time to process: 1 seconds.
uf250-04.cnf , deadline. Restarts: 850
uf250-04.cnf , deadline. Restarts: 850
uf250-04.cnf , deadline. Restarts: 850
uf250-04.cnf fulfilled No. of Restarts: 709 No. of Flips: 4919 time to process: 4 seconds.
uf250-04.cnf , deadline. Restarts: 850
uf250-04.cnf , deadline. Restarts: 850
uf250-04.cnf fulfilled No. of Restarts: 759 No. of Flips: 3778 time to process: 3 seconds.
uf250-04.cnf , deadline. Restarts: 850
uf250-04.cnf , deadline. Restarts: 850
uf250-04.cnf , deadline. Restarts: 850
uf250-04.cnf fulfilled No. of Restarts: 558 No. of Flips: 4148 time to process: 2 seconds.
uf250-04.cnf , deadline. Restarts: 850
uf250-04.cnf fulfilled No. of Restarts: 601 No. of Flips: 2950 time to process: 2 seconds.
uf250-04.cnf , deadline. Restarts: 850
uf250-04.cnf , deadline. Restarts: 850
uf250-04.cnf , deadline. Restarts: 850
uf250-04.cnf , deadline. Restarts: 850
uf250-04.cnf , deadline. Restarts: 850
uf250-04.cnf , deadline. Restarts: 850
uf250-04.cnf , deadline. Restarts: 850
uf250-04.cnf fulfilled No. of Restarts: 402 No. of Flips: 2302 time to process: 1 seconds.
uf250-04.cnf , deadline. Restarts: 850
uf250-04.cnf , deadline. Restarts: 850
uf250-04.cnf , deadline. Restarts: 850
uf250-04.cnf fulfilled No. of Restarts: 637 No. of Flips: 4770 time to process: 2 seconds.
uf250-04.cnf , deadline. Restarts: 850
uf250-04.cnf , deadline. Restarts: 850
uf250-04.cnf , deadline. Restarts: 850
uf250-04.cnf , deadline. Restarts: 850
uf250-04.cnf , deadline. Restarts: 850
uf250-04.cnf fulfilled No. of Restarts: 621 No. of Flips: 1642 time to process: 2 seconds.
uf250-04.cnf , deadline. Restarts: 850
uf250-04.cnf , deadline. Restarts: 850
uf250-04.cnf fulfilled No. of Restarts: 735 No. of Flips: 1255 time to process: 3 seconds.
uf250-04.cnf , deadline. Restarts: 850
uf250-04.cnf , deadline. Restarts: 850
uf250-04.cnf , deadline. Restarts: 850
uf250-04.cnf fulfilled No. of Restarts: 166 No. of Flips: 2521 time to process: 0 seconds.
uf250-04.cnf , deadline. Restarts: 850
uf250-04.cnf , deadline. Restarts: 850
uf250-04.cnf , deadline. Restarts: 850
uf250-04.cnf , deadline. Restarts: 850
uf250-04.cnf , deadline. Restarts: 850
uf250-04.cnf fulfilled No. of Restarts: 230 No. of Flips: 3270 time to process: 1 seconds.
uf250-04.cnf fulfilled No. of Restarts: 74 No. of Flips: 3394 time to process: 0 seconds.
uf250-04.cnf , deadline. Restarts: 850
uf250-04.cnf , deadline. Restarts: 850
uf250-04.cnf , deadline. Restarts: 850
uf250-04.cnf , deadline. Restarts: 850
uf250-04.cnf , deadline. Restarts: 850
uf250-04.cnf , deadline. Restarts: 850
uf250-04.cnf , deadline. Restarts: 850
uf250-04.cnf , deadline. Restarts: 850
uf250-04.cnf , deadline. Restarts: 850
uf250-04.cnf , deadline. Restarts: 850
uf250-04.cnf fulfilled No. of Restarts: 21 No. of Flips: 2725 time to process: 0 seconds.
uf250-04.cnf , deadline. Restarts: 850
uf250-04.cnf , deadline. Restarts: 850
uf250-04.cnf fulfilled No. of Restarts: 577 No. of Flips: 4345 time to process: 2 seconds.
uf250-04.cnf , deadline. Restarts: 850
uf250-04.cnf , deadline. Restarts: 850
uf250-04.cnf , deadline. Restarts: 850
uf250-04.cnf , deadline. Restarts: 850
uf250-04.cnf fulfilled No. of Restarts: 781 No. of Flips: 3339 time to process: 3 seconds.
uf250-04.cnf fulfilled No. of Restarts: 655 No. of Flips: 2257 time to process: 2 seconds.
uf250-04.cnf , deadline. Restarts: 850
uf250-04.cnf , deadline. Restarts: 850
uf250-04.cnf , deadline. Restarts: 850
uf250-04.cnf , deadline. Restarts: 850
uf250-04.cnf , deadline. Restarts: 850
uf250-04.cnf , deadline. Restarts: 850
uf250-04.cnf , deadline. Restarts: 850
uf250-04.cnf fulfilled No. of Restarts: 454 No. of Flips: 2092 time to process: 1 seconds.
uf250-04.cnf , deadline. Restarts: 850
uf250-04.cnf , deadline. Restarts: 850
uf250-04.cnf , deadline. Restarts: 850
uf250-04.cnf , deadline. Restarts: 850
uf250-04.cnf , deadline. Restarts: 850
uf250-04.cnf , deadline. Restarts: 850
uf250-04.cnf , deadline. Restarts: 850
uf250-04.cnf , deadline. Restarts: 850
uf250-04.cnf , deadline. Restarts: 850
uf250-04.cnf , deadline. Restarts: 850
uf250-04.cnf , deadline. Restarts: 850
uf250-04.cnf , deadline. Restarts: 850
uf250-04.cnf , deadline. Restarts: 850
uf250-04.cnf , deadline. Restarts: 850
uf250-04.cnf , deadline. Restarts: 850
uf250-04.cnf , deadline. Restarts: 850
uf250-04.cnf , deadline. Restarts: 850
uf250-04.cnf , deadline. Restarts: 850
uf250-04.cnf fulfilled No. of Restarts: 393 No. of Flips: 4959 time to process: 1 seconds.
uf250-04.cnf , deadline. Restarts: 850
uf250-04.cnf , deadline. Restarts: 850
uf250-04.cnf , deadline. Restarts: 850
uf250-04.cnf fulfilled No. of Restarts: 708 No. of Flips: 3534 time to process: 3 seconds.
uf250-04.cnf , deadline. Restarts: 850
uf250-04.cnf fulfilled No. of Restarts: 279 No. of Flips: 4052 time to process: 1 seconds.
uf250-04.cnf , deadline. Restarts: 850
uf250-04.cnf , deadline. Restarts: 850
uf250-04.cnf , deadline. Restarts: 850
uf250-04.cnf , deadline. Restarts: 850
uf250-04.cnf fulfilled No. of Restarts: 245 No. of Flips: 1514 time to process: 1 seconds.
uf250-04.cnf , deadline. Restarts: 850
uf250-04.cnf fulfilled No. of Restarts: 448 No. of Flips: 2167 time to process: 2 seconds.
uf250-04.cnf , deadline. Restarts: 850
uf250-04.cnf , deadline. Restarts: 850
uf250-04.cnf , deadline. Restarts: 850
uf250-04.cnf , deadline. Restarts: 850
uf250-04.cnf , deadline. Restarts: 850
uf250-04.cnf fulfilled No. of Restarts: 388 No. of Flips: 1699 time to process: 1 seconds.
uf250-04.cnf fulfilled No. of Restarts: 501 No. of Flips: 2470 time to process: 2 seconds.
uf250-04.cnf , deadline. Restarts: 850
uf250-04.cnf , deadline. Restarts: 850
uf250-04.cnf , deadline. Restarts: 850
uf250-04.cnf , deadline. Restarts: 850
uf250-04.cnf , deadline. Restarts: 850
uf250-04.cnf , deadline. Restarts: 850
uf250-04.cnf , deadline. Restarts: 850
uf250-04.cnf fulfilled No. of Restarts: 672 No. of Flips: 3831 time to process: 3 seconds.
uf250-04.cnf , deadline. Restarts: 850
uf250-04.cnf fulfilled No. of Restarts: 833 No. of Flips: 1747 time to process: 3 seconds.
uf250-04.cnf , deadline. Restarts: 850
uf250-04.cnf , deadline. Restarts: 850
uf250-04.cnf , deadline. Restarts: 850
uf250-04.cnf , deadline. Restarts: 850
uf250-04.cnf , deadline. Restarts: 850
uf250-04.cnf , deadline. Restarts: 850
uf250-04.cnf , deadline. Restarts: 850
uf250-04.cnf fulfilled No. of Restarts: 510 No. of Flips: 3774 time to process: 2 seconds.
uf250-04.cnf , deadline. Restarts: 850
uf250-04.cnf , deadline. Restarts: 850
uf250-04.cnf fulfilled No. of Restarts: 672 No. of Flips: 2701 time to process: 2 seconds.
uf250-04.cnf , deadline. Restarts: 850
uf250-04.cnf fulfilled No. of Restarts: 746 No. of Flips: 4747 time to process: 3 seconds.
uf250-04.cnf , deadline. Restarts: 850
uf250-04.cnf , deadline. Restarts: 850
uf250-04.cnf , deadline. Restarts: 850
uf250-04.cnf , deadline. Restarts: 850
uf250-04.cnf , deadline. Restarts: 850
uf250-04.cnf fulfilled No. of Restarts: 613 No. of Flips: 3131 time to process: 2 seconds.
uf250-04.cnf , deadline. Restarts: 850
uf250-04.cnf , deadline. Restarts: 850
uf250-04.cnf , deadline. Restarts: 850
uf250-04.cnf , deadline. Restarts: 850
uf250-04.cnf , deadline. Restarts: 850
uf250-04.cnf , deadline. Restarts: 850
uf250-04.cnf , deadline. Restarts: 850
uf250-04.cnf , deadline. Restarts: 850
uf250-04.cnf , deadline. Restarts: 850
uf250-04.cnf , deadline. Restarts: 850
uf250-04.cnf , deadline. Restarts: 850
uf250-04.cnf fulfilled No. of Restarts: 52 No. of Flips: 2188 time to process: 0 seconds.
uf250-04.cnf , deadline. Restarts: 850
uf250-04.cnf , deadline. Restarts: 850
uf250-04.cnf , deadline. Restarts: 850
uf250-04.cnf , deadline. Restarts: 850
uf250-04.cnf , deadline. Restarts: 850
uf250-04.cnf , deadline. Restarts: 850
uf250-04.cnf fulfilled No. of Restarts: 344 No. of Flips: 3159 time to process: 1 seconds.
uf250-04.cnf , deadline. Restarts: 850
uf250-04.cnf , deadline. Restarts: 850
uf250-04.cnf , deadline. Restarts: 850
uf250-04.cnf , deadline. Restarts: 850
uf250-04.cnf , deadline. Restarts: 850
uf250-04.cnf , deadline. Restarts: 850
uf250-04.cnf , deadline. Restarts: 850
uf250-04.cnf fulfilled No. of Restarts: 842 No. of Flips: 2697 time to process: 3 seconds.
uf250-04.cnf fulfilled No. of Restarts: 708 No. of Flips: 4776 time to process: 3 seconds.
uf250-04.cnf , deadline. Restarts: 850
uf250-04.cnf , deadline. Restarts: 850
uf250-04.cnf , deadline. Restarts: 850
uf250-04.cnf , deadline. Restarts: 850
uf250-04.cnf , deadline. Restarts: 850
uf250-04.cnf , deadline. Restarts: 850
uf250-04.cnf , deadline. Restarts: 850
uf250-04.cnf , deadline. Restarts: 850
uf250-04.cnf , deadline. Restarts: 850
uf250-04.cnf , deadline. Restarts: 850
uf250-04.cnf , deadline. Restarts: 850
uf250-04.cnf , deadline. Restarts: 850
uf250-04.cnf fulfilled No. of Restarts: 456 No. of Flips: 2019 time to process: 2 seconds.
uf250-04.cnf , deadline. Restarts: 850
uf250-04.cnf fulfilled No. of Restarts: 706 No. of Flips: 1744 time to process: 3 seconds.
uf250-04.cnf , deadline. Restarts: 850
uf250-04.cnf , deadline. Restarts: 850
uf250-04.cnf , deadline. Restarts: 850
uf250-04.cnf fulfilled No. of Restarts: 561 No. of Flips: 3177 time to process: 2 seconds.
uf250-04.cnf , deadline. Restarts: 850
uf250-04.cnf fulfilled No. of Restarts: 432 No. of Flips: 4246 time to process: 1 seconds.
uf250-04.cnf , deadline. Restarts: 850
uf250-04.cnf , deadline. Restarts: 850
uf250-04.cnf , deadline. Restarts: 850
uf250-04.cnf , deadline. Restarts: 850
uf250-04.cnf , deadline. Restarts: 850
uf250-04.cnf , deadline. Restarts: 850
uf250-04.cnf fulfilled No. of Restarts: 836 No. of Flips: 4229 time to process: 3 seconds.
uf250-04.cnf , deadline. Restarts: 850
uf250-04.cnf , deadline. Restarts: 850
uf250-04.cnf fulfilled No. of Restarts: 836 No. of Flips: 4864 time to process: 3 seconds.
uf250-04.cnf , deadline. Restarts: 850
uf250-04.cnf , deadline. Restarts: 850
uf250-04.cnf , deadline. Restarts: 850
uf250-04.cnf , deadline. Restarts: 850
uf250-04.cnf , deadline. Restarts: 850
uf250-04.cnf , deadline. Restarts: 850
uf250-04.cnf , deadline. Restarts: 850
uf250-04.cnf , deadline. Restarts: 850
uf250-04.cnf , deadline. Restarts: 850
uf250-04.cnf fulfilled No. of Restarts: 176 No. of Flips: 960 time to process: 0 seconds.
uf250-04.cnf fulfilled No. of Restarts: 43 No. of Flips: 3589 time to process: 0 seconds.
uf250-04.cnf , deadline. Restarts: 850
uf250-04.cnf , deadline. Restarts: 850
uf250-04.cnf , deadline. Restarts: 850
uf250-04.cnf , deadline. Restarts: 850
uf250-04.cnf fulfilled No. of Restarts: 796 No. of Flips: 4868 time to process: 3 seconds.
uf250-04.cnf , deadline. Restarts: 850
uf250-04.cnf , deadline. Restarts: 850
uf250-04.cnf , deadline. Restarts: 850
uf250-04.cnf , deadline. Restarts: 850
uf250-04.cnf , deadline. Restarts: 850
uf250-04.cnf , deadline. Restarts: 850
uf250-04.cnf fulfilled No. of Restarts: 159 No. of Flips: 4833 time to process: 0 seconds.
uf250-04.cnf fulfilled No. of Restarts: 202 No. of Flips: 1389 time to process: 0 seconds.
uf250-04.cnf , deadline. Restarts: 850
uf250-04.cnf , deadline. Restarts: 850
uf250-04.cnf fulfilled No. of Restarts: 283 No. of Flips: 4074 time to process: 1 seconds.
uf250-04.cnf , deadline. Restarts: 850
uf250-04.cnf , deadline. Restarts: 850
uf250-04.cnf , deadline. Restarts: 850
uf250-04.cnf fulfilled No. of Restarts: 467 No. of Flips: 3959 time to process: 2 seconds.
uf250-04.cnf fulfilled No. of Restarts: 162 No. of Flips: 2558 time to process: 0 seconds.
uf250-04.cnf , deadline. Restarts: 850
uf250-04.cnf , deadline. Restarts: 850
uf250-04.cnf fulfilled No. of Restarts: 286 No. of Flips: 2872 time to process: 1 seconds.
uf250-04.cnf , deadline. Restarts: 850
uf250-04.cnf , deadline. Restarts: 850
uf250-04.cnf , deadline. Restarts: 850
uf250-04.cnf , deadline. Restarts: 850
uf250-04.cnf , deadline. Restarts: 850
uf250-04.cnf , deadline. Restarts: 850
uf250-04.cnf fulfilled No. of Restarts: 792 No. of Flips: 2117 time to process: 3 seconds.
uf250-04.cnf , deadline. Restarts: 850
uf250-04.cnf fulfilled No. of Restarts: 76 No. of Flips: 672 time to process: 0 seconds.
uf250-04.cnf , deadline. Restarts: 850
uf250-04.cnf , deadline. Restarts: 850
uf250-04.cnf , deadline. Restarts: 850
uf250-04.cnf , deadline. Restarts: 850
uf250-04.cnf , deadline. Restarts: 850
uf250-04.cnf , deadline. Restarts: 850
uf250-04.cnf , deadline. Restarts: 850
uf250-04.cnf , deadline. Restarts: 850
uf250-04.cnf fulfilled No. of Restarts: 493 No. of Flips: 4805 time to process: 2 seconds.
uf250-04.cnf , deadline. Restarts: 850
uf250-04.cnf fulfilled No. of Restarts: 614 No. of Flips: 3918 time to process: 2 seconds.
uf250-04.cnf fulfilled No. of Restarts: 356 No. of Flips: 1928 time to process: 1 seconds.
uf250-04.cnf , deadline. Restarts: 850
uf250-04.cnf , deadline. Restarts: 850
uf250-04.cnf , deadline. Restarts: 850
uf250-04.cnf , deadline. Restarts: 850
uf250-04.cnf , deadline. Restarts: 850
uf250-04.cnf , deadline. Restarts: 850
uf250-04.cnf , deadline. Restarts: 850
uf250-04.cnf fulfilled No. of Restarts: 551 No. of Flips: 2649 time to process: 2 seconds.
uf250-04.cnf , deadline. Restarts: 850
uf250-04.cnf fulfilled No. of Restarts: 617 No. of Flips: 3130 time to process: 2 seconds.
uf250-04.cnf , deadline. Restarts: 850
uf250-04.cnf fulfilled No. of Restarts: 144 No. of Flips: 4491 time to process: 0 seconds.
uf250-04.cnf fulfilled No. of Restarts: 612 No. of Flips: 2239 time to process: 2 seconds.
uf250-04.cnf , deadline. Restarts: 850
uf250-04.cnf , deadline. Restarts: 850
uf250-04.cnf , deadline. Restarts: 850
uf250-04.cnf , deadline. Restarts: 850
uf250-04.cnf , deadline. Restarts: 850
uf250-04.cnf , deadline. Restarts: 850
uf250-04.cnf , deadline. Restarts: 850
uf250-04.cnf fulfilled No. of Restarts: 87 No. of Flips: 2043 time to process: 0 seconds.
uf250-04.cnf , deadline. Restarts: 850
uf250-04.cnf , deadline. Restarts: 850
uf250-04.cnf , deadline. Restarts: 850
uf250-04.cnf , deadline. Restarts: 850
uf250-04.cnf fulfilled No. of Restarts: 325 No. of Flips: 4745 time to process: 1 seconds.
uf250-04.cnf , deadline. Restarts: 850
uf250-04.cnf , deadline. Restarts: 850
uf250-04.cnf , deadline. Restarts: 850
uf250-04.cnf , deadline. Restarts: 850
uf250-04.cnf fulfilled No. of Restarts: 734 No. of Flips: 1378 time to process: 3 seconds.
uf250-04.cnf fulfilled No. of Restarts: 650 No. of Flips: 3134 time to process: 2 seconds.
uf250-04.cnf , deadline. Restarts: 850
uf250-04.cnf fulfilled No. of Restarts: 162 No. of Flips: 2912 time to process: 0 seconds.
uf250-04.cnf , deadline. Restarts: 850
uf250-04.cnf , deadline. Restarts: 850
uf250-04.cnf , deadline. Restarts: 850
uf250-04.cnf , deadline. Restarts: 850
uf250-04.cnf , deadline. Restarts: 850
uf250-04.cnf fulfilled No. of Restarts: 808 No. of Flips: 2608 time to process: 3 seconds.
uf250-04.cnf , deadline. Restarts: 850
uf250-04.cnf , deadline. Restarts: 850
uf250-04.cnf , deadline. Restarts: 850
uf250-04.cnf , deadline. Restarts: 850
uf250-04.cnf , deadline. Restarts: 850
uf250-04.cnf fulfilled No. of Restarts: 71 No. of Flips: 3220 time to process: 0 seconds.
uf250-04.cnf , deadline. Restarts: 850
uf250-04.cnf , deadline. Restarts: 850
uf250-04.cnf , deadline. Restarts: 850
uf250-04.cnf , deadline. Restarts: 850
uf250-04.cnf , deadline. Restarts: 850
uf250-04.cnf fulfilled No. of Restarts: 373 No. of Flips: 2548 time to process: 1 seconds.
uf250-04.cnf , deadline. Restarts: 850
uf250-04.cnf , deadline. Restarts: 850
uf250-04.cnf fulfilled No. of Restarts: 838 No. of Flips: 3720 time to process: 3 seconds.
uf250-04.cnf , deadline. Restarts: 850
uf250-04.cnf , deadline. Restarts: 850
uf250-04.cnf , deadline. Restarts: 850
uf250-04.cnf , deadline. Restarts: 850
uf250-04.cnf , deadline. Restarts: 850
uf250-04.cnf fulfilled No. of Restarts: 602 No. of Flips: 1426 time to process: 2 seconds.
uf250-04.cnf , deadline. Restarts: 850
uf250-04.cnf fulfilled No. of Restarts: 817 No. of Flips: 4385 time to process: 3 seconds.
uf250-04.cnf , deadline. Restarts: 850
uf250-04.cnf , deadline. Restarts: 850
uf250-04.cnf fulfilled No. of Restarts: 644 No. of Flips: 3116 time to process: 2 seconds.
uf250-04.cnf , deadline. Restarts: 850
uf250-04.cnf fulfilled No. of Restarts: 288 No. of Flips: 4532 time to process: 1 seconds.
uf250-04.cnf , deadline. Restarts: 850
uf250-04.cnf fulfilled No. of Restarts: 724 No. of Flips: 4799 time to process: 3 seconds.
uf250-04.cnf , deadline. Restarts: 850
uf250-04.cnf , deadline. Restarts: 850
uf250-04.cnf , deadline. Restarts: 850
uf250-04.cnf , deadline. Restarts: 850
uf250-04.cnf fulfilled No. of Restarts: 19 No. of Flips: 2176 time to process: 0 seconds.
uf250-04.cnf , deadline. Restarts: 850
uf250-04.cnf fulfilled No. of Restarts: 6 No. of Flips: 1237 time to process: 0 seconds.
uf250-04.cnf , deadline. Restarts: 850
uf250-04.cnf , deadline. Restarts: 850
uf250-04.cnf , deadline. Restarts: 850
uf250-04.cnf , deadline. Restarts: 850
uf250-04.cnf , deadline. Restarts: 850
uf250-04.cnf , deadline. Restarts: 850
uf250-04.cnf , deadline. Restarts: 850
uf250-04.cnf , deadline. Restarts: 850
uf250-04.cnf , deadline. Restarts: 850
uf250-04.cnf , deadline. Restarts: 850
uf250-04.cnf , deadline. Restarts: 850
uf250-04.cnf fulfilled No. of Restarts: 405 No. of Flips: 1851 time to process: 1 seconds.
uf250-04.cnf , deadline. Restarts: 850
uf250-04.cnf , deadline. Restarts: 850
uf250-04.cnf fulfilled No. of Restarts: 733 No. of Flips: 2004 time to process: 3 seconds.
uf250-04.cnf , deadline. Restarts: 850
uf250-04.cnf , deadline. Restarts: 850
uf250-04.cnf , deadline. Restarts: 850
uf250-04.cnf , deadline. Restarts: 850
uf250-04.cnf , deadline. Restarts: 850
uf250-04.cnf , deadline. Restarts: 850
uf250-04.cnf fulfilled No. of Restarts: 749 No. of Flips: 4040 time to process: 3 seconds.
uf250-04.cnf , deadline. Restarts: 850
uf250-04.cnf , deadline. Restarts: 850
uf250-04.cnf , deadline. Restarts: 850
uf250-04.cnf fulfilled No. of Restarts: 189 No. of Flips: 2298 time to process: 0 seconds.
uf250-04.cnf fulfilled No. of Restarts: 60 No. of Flips: 1630 time to process: 0 seconds.
uf250-04.cnf , deadline. Restarts: 850
uf250-04.cnf , deadline. Restarts: 850
uf250-04.cnf , deadline. Restarts: 850
uf250-04.cnf , deadline. Restarts: 850
uf250-04.cnf fulfilled No. of Restarts: 292 No. of Flips: 3639 time to process: 1 seconds.
uf250-04.cnf , deadline. Restarts: 850
uf250-04.cnf , deadline. Restarts: 850
uf250-04.cnf , deadline. Restarts: 850
uf250-04.cnf , deadline. Restarts: 850
uf250-04.cnf fulfilled No. of Restarts: 52 No. of Flips: 2379 time to process: 0 seconds.
uf250-04.cnf , deadline. Restarts: 850
uf250-04.cnf fulfilled No. of Restarts: 765 No. of Flips: 3864 time to process: 3 seconds.
uf250-04.cnf , deadline. Restarts: 850
uf250-04.cnf , deadline. Restarts: 850
uf250-04.cnf , deadline. Restarts: 850
uf250-04.cnf , deadline. Restarts: 850
uf250-04.cnf fulfilled No. of Restarts: 162 No. of Flips: 3496 time to process: 0 seconds.
uf250-04.cnf , deadline. Restarts: 850
uf250-04.cnf , deadline. Restarts: 850
uf250-04.cnf , deadline. Restarts: 850
uf250-04.cnf , deadline. Restarts: 850
uf250-04.cnf fulfilled No. of Restarts: 224 No. of Flips: 3041 time to process: 1 seconds.
uf250-04.cnf , deadline. Restarts: 850
uf250-04.cnf fulfilled No. of Restarts: 44 No. of Flips: 2481 time to process: 0 seconds.
uf250-04.cnf , deadline. Restarts: 850
uf250-04.cnf , deadline. Restarts: 850
uf250-04.cnf , deadline. Restarts: 850
uf250-04.cnf , deadline. Restarts: 850
uf250-04.cnf fulfilled No. of Restarts: 98 No. of Flips: 1747 time to process: 0 seconds.
uf250-04.cnf , deadline. Restarts: 850
uf250-04.cnf fulfilled No. of Restarts: 612 No. of Flips: 3018 time to process: 2 seconds.
uf250-04.cnf , deadline. Restarts: 850
uf250-04.cnf , deadline. Restarts: 850
uf250-04.cnf fulfilled No. of Restarts: 787 No. of Flips: 2242 time to process: 3 seconds.
uf250-04.cnf fulfilled No. of Restarts: 504 No. of Flips: 1772 time to process: 2 seconds.
uf250-04.cnf , deadline. Restarts: 850
uf250-04.cnf , deadline. Restarts: 850
uf250-04.cnf , deadline. Restarts: 850
uf250-04.cnf fulfilled No. of Restarts: 133 No. of Flips: 3351 time to process: 0 seconds.
uf250-04.cnf , deadline. Restarts: 850
uf250-04.cnf fulfilled No. of Restarts: 649 No. of Flips: 1690 time to process: 2 seconds.
uf250-04.cnf fulfilled No. of Restarts: 17 No. of Flips: 3978 time to process: 0 seconds.
uf250-04.cnf , deadline. Restarts: 850
uf250-04.cnf , deadline. Restarts: 850
uf250-04.cnf , deadline. Restarts: 850
uf250-04.cnf , deadline. Restarts: 850
uf250-04.cnf , deadline. Restarts: 850
uf250-04.cnf , deadline. Restarts: 850
uf250-04.cnf , deadline. Restarts: 850
uf250-04.cnf , deadline. Restarts: 850
uf250-04.cnf , deadline. Restarts: 850
uf250-04.cnf , deadline. Restarts: 850
uf250-04.cnf , deadline. Restarts: 850
uf250-04.cnf , deadline. Restarts: 850
uf250-04.cnf , deadline. Restarts: 850
uf250-04.cnf , deadline. Restarts: 850
uf250-04.cnf , deadline. Restarts: 850
uf250-04.cnf , deadline. Restarts: 850
uf250-04.cnf , deadline. Restarts: 850
uf250-04.cnf , deadline. Restarts: 850
uf250-04.cnf , deadline. Restarts: 850
uf250-04.cnf , deadline. Restarts: 850
uf250-04.cnf , deadline. Restarts: 850
uf250-04.cnf , deadline. Restarts: 850
uf250-04.cnf , deadline. Restarts: 850
uf250-04.cnf , deadline. Restarts: 850
uf250-04.cnf , deadline. Restarts: 850
uf250-04.cnf , deadline. Restarts: 850
uf250-04.cnf fulfilled No. of Restarts: 483 No. of Flips: 4255 time to process: 2 seconds.
uf250-04.cnf , deadline. Restarts: 850
uf250-04.cnf , deadline. Restarts: 850
uf250-04.cnf fulfilled No. of Restarts: 484 No. of Flips: 2749 time to process: 2 seconds.
uf250-04.cnf , deadline. Restarts: 850
uf250-04.cnf , deadline. Restarts: 850
uf250-04.cnf fulfilled No. of Restarts: 663 No. of Flips: 4741 time to process: 3 seconds.
uf250-04.cnf fulfilled No. of Restarts: 184 No. of Flips: 529 time to process: 0 seconds.
uf250-04.cnf , deadline. Restarts: 850
uf250-04.cnf , deadline. Restarts: 850
uf250-04.cnf , deadline. Restarts: 850
uf250-04.cnf , deadline. Restarts: 850
uf250-04.cnf fulfilled No. of Restarts: 570 No. of Flips: 4472 time to process: 2 seconds.
uf250-04.cnf fulfilled No. of Restarts: 230 No. of Flips: 4521 time to process: 1 seconds.
uf250-04.cnf , deadline. Restarts: 850
uf250-04.cnf , deadline. Restarts: 850
uf250-04.cnf , deadline. Restarts: 850
uf250-04.cnf , deadline. Restarts: 850
uf250-04.cnf , deadline. Restarts: 850
uf250-04.cnf , deadline. Restarts: 850
uf250-04.cnf , deadline. Restarts: 850
uf250-04.cnf fulfilled No. of Restarts: 497 No. of Flips: 2357 time to process: 2 seconds.
uf250-04.cnf , deadline. Restarts: 850
uf250-04.cnf , deadline. Restarts: 850
uf250-04.cnf , deadline. Restarts: 850
uf250-04.cnf , deadline. Restarts: 850
uf250-04.cnf fulfilled No. of Restarts: 486 No. of Flips: 2444 time to process: 2 seconds.
uf250-04.cnf , deadline. Restarts: 850
uf250-04.cnf , deadline. Restarts: 850
uf250-04.cnf fulfilled No. of Restarts: 22 No. of Flips: 1402 time to process: 0 seconds.
uf250-04.cnf , deadline. Restarts: 850
uf250-04.cnf , deadline. Restarts: 850
uf250-04.cnf , deadline. Restarts: 850
uf250-04.cnf , deadline. Restarts: 850
uf250-04.cnf fulfilled No. of Restarts: 156 No. of Flips: 4197 time to process: 0 seconds.
uf250-04.cnf , deadline. Restarts: 850
uf250-04.cnf , deadline. Restarts: 850
uf250-04.cnf fulfilled No. of Restarts: 739 No. of Flips: 1682 time to process: 3 seconds.
uf250-04.cnf , deadline. Restarts: 850
uf250-04.cnf , deadline. Restarts: 850
uf250-04.cnf , deadline. Restarts: 850
uf250-04.cnf , deadline. Restarts: 850
uf250-04.cnf , deadline. Restarts: 850
uf250-04.cnf , deadline. Restarts: 850
uf250-04.cnf , deadline. Restarts: 850
uf250-04.cnf , deadline. Restarts: 850
uf250-04.cnf fulfilled No. of Restarts: 93 No. of Flips: 1335 time to process: 0 seconds.
uf250-04.cnf , deadline. Restarts: 850
uf250-04.cnf , deadline. Restarts: 850
uf250-04.cnf , deadline. Restarts: 850
uf250-04.cnf fulfilled No. of Restarts: 98 No. of Flips: 3227 time to process: 0 seconds.
uf250-04.cnf , deadline. Restarts: 850
uf250-04.cnf fulfilled No. of Restarts: 833 No. of Flips: 4888 time to process: 3 seconds.
uf250-04.cnf , deadline. Restarts: 850
uf250-04.cnf , deadline. Restarts: 850
uf250-04.cnf , deadline. Restarts: 850
uf250-04.cnf , deadline. Restarts: 850
uf250-04.cnf fulfilled No. of Restarts: 445 No. of Flips: 2103 time to process: 2 seconds.
uf250-04.cnf , deadline. Restarts: 850
uf250-04.cnf , deadline. Restarts: 850
uf250-04.cnf fulfilled No. of Restarts: 467 No. of Flips: 1458 time to process: 2 seconds.
uf250-04.cnf , deadline. Restarts: 850
uf250-04.cnf , deadline. Restarts: 850
uf250-04.cnf , deadline. Restarts: 850
uf250-04.cnf , deadline. Restarts: 850
uf250-04.cnf , deadline. Restarts: 850
uf250-04.cnf , deadline. Restarts: 850
uf250-04.cnf , deadline. Restarts: 850
uf250-04.cnf , deadline. Restarts: 850
uf250-04.cnf , deadline. Restarts: 850
uf250-04.cnf , deadline. Restarts: 850
uf250-04.cnf , deadline. Restarts: 850
uf250-04.cnf , deadline. Restarts: 850
uf250-04.cnf , deadline. Restarts: 850
uf250-04.cnf , deadline. Restarts: 850
uf250-04.cnf fulfilled No. of Restarts: 37 No. of Flips: 701 time to process: 0 seconds.
uf250-04.cnf fulfilled No. of Restarts: 760 No. of Flips: 2232 time to process: 3 seconds.
uf250-04.cnf , deadline. Restarts: 850
uf250-04.cnf , deadline. Restarts: 850
uf250-04.cnf , deadline. Restarts: 850
uf250-04.cnf , deadline. Restarts: 850
uf250-04.cnf , deadline. Restarts: 850
uf250-04.cnf fulfilled No. of Restarts: 264 No. of Flips: 3259 time to process: 1 seconds.
uf250-04.cnf , deadline. Restarts: 850
uf250-04.cnf , deadline. Restarts: 850
uf250-04.cnf fulfilled No. of Restarts: 244 No. of Flips: 2809 time to process: 1 seconds.
uf250-04.cnf , deadline. Restarts: 850
uf250-04.cnf , deadline. Restarts: 850
uf250-04.cnf , deadline. Restarts: 850
uf250-04.cnf fulfilled No. of Restarts: 48 No. of Flips: 1139 time to process: 0 seconds.
uf250-04.cnf fulfilled No. of Restarts: 241 No. of Flips: 4711 time to process: 1 seconds.
uf250-04.cnf , deadline. Restarts: 850
uf250-04.cnf fulfilled No. of Restarts: 28 No. of Flips: 4695 time to process: 0 seconds.
uf250-04.cnf , deadline. Restarts: 850
uf250-04.cnf , deadline. Restarts: 850
uf250-04.cnf , deadline. Restarts: 850
uf250-04.cnf , deadline. Restarts: 850
uf250-04.cnf , deadline. Restarts: 850
uf250-04.cnf , deadline. Restarts: 850
uf250-04.cnf , deadline. Restarts: 850
uf250-04.cnf , deadline. Restarts: 850
uf250-04.cnf fulfilled No. of Restarts: 571 No. of Flips: 1552 time to process: 2 seconds.
uf250-04.cnf , deadline. Restarts: 850
uf250-04.cnf fulfilled No. of Restarts: 571 No. of Flips: 1546 time to process: 2 seconds.
uf250-04.cnf , deadline. Restarts: 850
uf250-04.cnf , deadline. Restarts: 850
uf250-04.cnf , deadline. Restarts: 850
uf250-04.cnf , deadline. Restarts: 850
uf250-04.cnf fulfilled No. of Restarts: 586 No. of Flips: 4933 time to process: 2 seconds.
uf250-04.cnf , deadline. Restarts: 850
uf250-04.cnf fulfilled No. of Restarts: 321 No. of Flips: 4541 time to process: 1 seconds.
uf250-04.cnf , deadline. Restarts: 850
uf250-04.cnf , deadline. Restarts: 850
uf250-04.cnf , deadline. Restarts: 850
uf250-04.cnf , deadline. Restarts: 850
uf250-04.cnf fulfilled No. of Restarts: 2 No. of Flips: 2380 time to process: 0 seconds.
uf250-04.cnf fulfilled No. of Restarts: 281 No. of Flips: 4105 time to process: 1 seconds.
uf250-04.cnf , deadline. Restarts: 850
uf250-04.cnf , deadline. Restarts: 850
uf250-04.cnf , deadline. Restarts: 850
uf250-04.cnf , deadline. Restarts: 850
uf250-04.cnf , deadline. Restarts: 850
uf250-04.cnf fulfilled No. of Restarts: 166 No. of Flips: 3362 time to process: 0 seconds.
uf250-04.cnf , deadline. Restarts: 850
uf250-04.cnf fulfilled No. of Restarts: 3 No. of Flips: 2764 time to process: 0 seconds.
uf250-04.cnf , deadline. Restarts: 850
uf250-04.cnf fulfilled No. of Restarts: 154 No. of Flips: 1624 time to process: 0 seconds.
uf250-04.cnf , deadline. Restarts: 850
uf250-04.cnf , deadline. Restarts: 850
uf250-04.cnf , deadline. Restarts: 850
uf250-04.cnf fulfilled No. of Restarts: 362 No. of Flips: 4538 time to process: 1 seconds.
uf250-04.cnf , deadline. Restarts: 850
uf250-04.cnf fulfilled No. of Restarts: 55 No. of Flips: 2588 time to process: 0 seconds.
uf250-04.cnf , deadline. Restarts: 850
uf250-04.cnf , deadline. Restarts: 850
uf250-04.cnf , deadline. Restarts: 850
uf250-04.cnf , deadline. Restarts: 850
uf250-04.cnf , deadline. Restarts: 850
uf250-04.cnf , deadline. Restarts: 850
uf250-04.cnf , deadline. Restarts: 850
uf250-04.cnf , deadline. Restarts: 850
uf250-04.cnf fulfilled No. of Restarts: 691 No. of Flips: 2902 time to process: 3 seconds.
uf250-04.cnf , deadline. Restarts: 850
uf250-04.cnf , deadline. Restarts: 850
uf250-04.cnf fulfilled No. of Restarts: 129 No. of Flips: 994 time to process: 0 seconds.
uf250-04.cnf , deadline. Restarts: 850
uf250-04.cnf fulfilled No. of Restarts: 468 No. of Flips: 3337 time to process: 2 seconds.
uf250-04.cnf , deadline. Restarts: 850
uf250-04.cnf , deadline. Restarts: 850
uf250-04.cnf , deadline. Restarts: 850
uf250-04.cnf , deadline. Restarts: 850
uf250-04.cnf , deadline. Restarts: 850
uf250-04.cnf , deadline. Restarts: 850
uf250-04.cnf fulfilled No. of Restarts: 670 No. of Flips: 4247 time to process: 3 seconds.
uf250-04.cnf , deadline. Restarts: 850
uf250-04.cnf , deadline. Restarts: 850
uf250-04.cnf , deadline. Restarts: 850
uf250-04.cnf , deadline. Restarts: 850
uf250-04.cnf , deadline. Restarts: 850
uf250-04.cnf , deadline. Restarts: 850
uf250-04.cnf , deadline. Restarts: 850
uf250-04.cnf , deadline. Restarts: 850
uf250-04.cnf fulfilled No. of Restarts: 203 No. of Flips: 4241 time to process: 0 seconds.
uf250-04.cnf , deadline. Restarts: 850
uf250-04.cnf fulfilled No. of Restarts: 196 No. of Flips: 4797 time to process: 0 seconds.
uf250-04.cnf , deadline. Restarts: 850
uf250-04.cnf , deadline. Restarts: 850
uf250-04.cnf , deadline. Restarts: 850
uf250-04.cnf , deadline. Restarts: 850
uf250-04.cnf , deadline. Restarts: 850
uf250-04.cnf fulfilled No. of Restarts: 514 No. of Flips: 4701 time to process: 2 seconds.
uf250-04.cnf , deadline. Restarts: 850
uf250-04.cnf , deadline. Restarts: 850
uf250-04.cnf , deadline. Restarts: 850
uf250-04.cnf , deadline. Restarts: 850
uf250-04.cnf , deadline. Restarts: 850
uf250-04.cnf , deadline. Restarts: 850
uf250-04.cnf , deadline. Restarts: 850
uf250-04.cnf , deadline. Restarts: 850
uf250-04.cnf , deadline. Restarts: 850
uf250-04.cnf fulfilled No. of Restarts: 628 No. of Flips: 2808 time to process: 2 seconds.
uf250-04.cnf fulfilled No. of Restarts: 705 No. of Flips: 2283 time to process: 3 seconds.
uf250-04.cnf , deadline. Restarts: 850
uf250-04.cnf , deadline. Restarts: 850
uf250-04.cnf fulfilled No. of Restarts: 139 No. of Flips: 2515 time to process: 0 seconds.
uf250-04.cnf fulfilled No. of Restarts: 221 No. of Flips: 2938 time to process: 0 seconds.
uf250-04.cnf fulfilled No. of Restarts: 549 No. of Flips: 837 time to process: 2 seconds.
uf250-04.cnf , deadline. Restarts: 850
uf250-04.cnf , deadline. Restarts: 850
uf250-04.cnf , deadline. Restarts: 850
uf250-04.cnf , deadline. Restarts: 850
uf250-04.cnf , deadline. Restarts: 850
uf250-04.cnf , deadline. Restarts: 850
uf250-04.cnf , deadline. Restarts: 850
uf250-04.cnf , deadline. Restarts: 850
uf250-04.cnf , deadline. Restarts: 850
uf250-04.cnf fulfilled No. of Restarts: 286 No. of Flips: 4273 time to process: 1 seconds.
uf250-04.cnf , deadline. Restarts: 850
uf250-04.cnf , deadline. Restarts: 850
uf250-04.cnf fulfilled No. of Restarts: 221 No. of Flips: 1726 time to process: 1 seconds.
uf250-04.cnf , deadline. Restarts: 850
uf250-04.cnf , deadline. Restarts: 850
uf250-04.cnf , deadline. Restarts: 850
uf250-04.cnf , deadline. Restarts: 850
uf250-04.cnf , deadline. Restarts: 850
uf250-04.cnf , deadline. Restarts: 850
uf250-04.cnf , deadline. Restarts: 850
uf250-04.cnf , deadline. Restarts: 850
uf250-04.cnf , deadline. Restarts: 850
uf250-04.cnf , deadline. Restarts: 850
uf250-04.cnf , deadline. Restarts: 850
uf250-04.cnf fulfilled No. of Restarts: 7 No. of Flips: 3721 time to process: 0 seconds.
uf250-04.cnf , deadline. Restarts: 850
uf250-04.cnf , deadline. Restarts: 850
uf250-04.cnf fulfilled No. of Restarts: 633 No. of Flips: 2497 time to process: 2 seconds.
uf250-04.cnf fulfilled No. of Restarts: 706 No. of Flips: 3982 time to process: 3 seconds.
uf250-04.cnf , deadline. Restarts: 850
uf250-04.cnf , deadline. Restarts: 850
uf250-04.cnf fulfilled No. of Restarts: 755 No. of Flips: 1260 time to process: 3 seconds.
