# Supplementary material for: Completion Probabilities and Parallel Restart Strategies under an Imposed Deadline
Source: PLoS One. 2016 Oct 12;11(10):e0164605. doi: 10.1371/journal.pone.0164605 (PMC5061357; doi:10.1371/journal.pone.0164605)
Supplement: S1 File — The file “S1_File.zip” is the data gathered from the experiments regarding completion probability. (ZIP) [file pone.0164605.s004.zip › results_Single_r950.744.txt]

uf250-04.cnf fulfilled No. of Restarts: 239 No. of Flips: 4689 time to process: 1 seconds.
uf250-04.cnf , deadline. Restarts: 950
uf250-04.cnf , deadline. Restarts: 950
uf250-04.cnf , deadline. Restarts: 950
uf250-04.cnf fulfilled No. of Restarts: 559 No. of Flips: 1603 time to process: 2 seconds.
uf250-04.cnf , deadline. Restarts: 950
uf250-04.cnf , deadline. Restarts: 950
uf250-04.cnf , deadline. Restarts: 950
uf250-04.cnf , deadline. Restarts: 950
uf250-04.cnf , deadline. Restarts: 950
uf250-04.cnf fulfilled No. of Restarts: 737 No. of Flips: 4669 time to process: 3 seconds.
uf250-04.cnf fulfilled No. of Restarts: 403 No. of Flips: 1367 time to process: 1 seconds.
uf250-04.cnf , deadline. Restarts: 950
uf250-04.cnf , deadline. Restarts: 950
uf250-04.cnf , deadline. Restarts: 950
uf250-04.cnf , deadline. Restarts: 950
uf250-04.cnf , deadline. Restarts: 950
uf250-04.cnf , deadline. Restarts: 950
uf250-04.cnf , deadline. Restarts: 950
uf250-04.cnf fulfilled No. of Restarts: 247 No. of Flips: 4827 time to process: 1 seconds.
uf250-04.cnf , deadline. Restarts: 950
uf250-04.cnf , deadline. Restarts: 950
uf250-04.cnf , deadline. Restarts: 950
uf250-04.cnf , deadline. Restarts: 950
uf250-04.cnf , deadline. Restarts: 950
uf250-04.cnf fulfilled No. of Restarts: 202 No. of Flips: 985 time to process: 0 seconds.
uf250-04.cnf fulfilled No. of Restarts: 168 No. of Flips: 4493 time to process: 0 seconds.
uf250-04.cnf , deadline. Restarts: 950
uf250-04.cnf fulfilled No. of Restarts: 844 No. of Flips: 3648 time to process: 3 seconds.
uf250-04.cnf fulfilled No. of Restarts: 336 No. of Flips: 1588 time to process: 1 seconds.
uf250-04.cnf fulfilled No. of Restarts: 357 No. of Flips: 4650 time to process: 1 seconds.
uf250-04.cnf fulfilled No. of Restarts: 527 No. of Flips: 4405 time to process: 2 seconds.
uf250-04.cnf fulfilled No. of Restarts: 849 No. of Flips: 1420 time to process: 3 seconds.
uf250-04.cnf , deadline. Restarts: 950
uf250-04.cnf , deadline. Restarts: 950
uf250-04.cnf , deadline. Restarts: 950
uf250-04.cnf , deadline. Restarts: 950
uf250-04.cnf , deadline. Restarts: 950
uf250-04.cnf , deadline. Restarts: 950
uf250-04.cnf , deadline. Restarts: 950
uf250-04.cnf , deadline. Restarts: 950
uf250-04.cnf , deadline. Restarts: 950
uf250-04.cnf , deadline. Restarts: 950
uf250-04.cnf , deadline. Restarts: 950
uf250-04.cnf , deadline. Restarts: 950
uf250-04.cnf , deadline. Restarts: 950
uf250-04.cnf , deadline. Restarts: 950
uf250-04.cnf , deadline. Restarts: 950
uf250-04.cnf fulfilled No. of Restarts: 71 No. of Flips: 3992 time to process: 0 seconds.
uf250-04.cnf , deadline. Restarts: 950
uf250-04.cnf fulfilled No. of Restarts: 341 No. of Flips: 4544 time to process: 1 seconds.
uf250-04.cnf , deadline. Restarts: 950
uf250-04.cnf , deadline. Restarts: 950
uf250-04.cnf , deadline. Restarts: 950
uf250-04.cnf fulfilled No. of Restarts: 310 No. of Flips: 4262 time to process: 1 seconds.
uf250-04.cnf , deadline. Restarts: 950
uf250-04.cnf , deadline. Restarts: 950
uf250-04.cnf , deadline. Restarts: 950
uf250-04.cnf fulfilled No. of Restarts: 581 No. of Flips: 1713 time to process: 2 seconds.
uf250-04.cnf , deadline. Restarts: 950
uf250-04.cnf fulfilled No. of Restarts: 176 No. of Flips: 3793 time to process: 0 seconds.
uf250-04.cnf fulfilled No. of Restarts: 208 No. of Flips: 2546 time to process: 0 seconds.
uf250-04.cnf , deadline. Restarts: 950
uf250-04.cnf fulfilled No. of Restarts: 611 No. of Flips: 2717 time to process: 2 seconds.
uf250-04.cnf , deadline. Restarts: 950
uf250-04.cnf , deadline. Restarts: 950
uf250-04.cnf , deadline. Restarts: 950
uf250-04.cnf fulfilled No. of Restarts: 152 No. of Flips: 4366 time to process: 0 seconds.
uf250-04.cnf , deadline. Restarts: 950
uf250-04.cnf , deadline. Restarts: 950
uf250-04.cnf , deadline. Restarts: 950
uf250-04.cnf , deadline. Restarts: 950
uf250-04.cnf fulfilled No. of Restarts: 695 No. of Flips: 3675 time to process: 3 seconds.
uf250-04.cnf , deadline. Restarts: 950
uf250-04.cnf , deadline. Restarts: 950
uf250-04.cnf , deadline. Restarts: 950
uf250-04.cnf fulfilled No. of Restarts: 279 No. of Flips: 2265 time to process: 1 seconds.
uf250-04.cnf , deadline. Restarts: 950
uf250-04.cnf fulfilled No. of Restarts: 147 No. of Flips: 1175 time to process: 0 seconds.
uf250-04.cnf , deadline. Restarts: 950
uf250-04.cnf , deadline. Restarts: 950
uf250-04.cnf , deadline. Restarts: 950
uf250-04.cnf , deadline. Restarts: 950
uf250-04.cnf , deadline. Restarts: 950
uf250-04.cnf , deadline. Restarts: 950
uf250-04.cnf , deadline. Restarts: 950
uf250-04.cnf , deadline. Restarts: 950
uf250-04.cnf fulfilled No. of Restarts: 498 No. of Flips: 4744 time to process: 2 seconds.
uf250-04.cnf , deadline. Restarts: 950
uf250-04.cnf fulfilled No. of Restarts: 679 No. of Flips: 1492 time to process: 2 seconds.
uf250-04.cnf , deadline. Restarts: 950
uf250-04.cnf , deadline. Restarts: 950
uf250-04.cnf , deadline. Restarts: 950
uf250-04.cnf , deadline. Restarts: 950
uf250-04.cnf , deadline. Restarts: 950
uf250-04.cnf , deadline. Restarts: 950
uf250-04.cnf , deadline. Restarts: 950
uf250-04.cnf , deadline. Restarts: 950
uf250-04.cnf , deadline. Restarts: 950
uf250-04.cnf , deadline. Restarts: 950
uf250-04.cnf , deadline. Restarts: 950
uf250-04.cnf , deadline. Restarts: 950
uf250-04.cnf , deadline. Restarts: 950
uf250-04.cnf , deadline. Restarts: 950
uf250-04.cnf , deadline. Restarts: 950
uf250-04.cnf , deadline. Restarts: 950
uf250-04.cnf , deadline. Restarts: 950
uf250-04.cnf fulfilled No. of Restarts: 422 No. of Flips: 2293 time to process: 1 seconds.
uf250-04.cnf , deadline. Restarts: 950
uf250-04.cnf fulfilled No. of Restarts: 634 No. of Flips: 3718 time to process: 2 seconds.
uf250-04.cnf fulfilled No. of Restarts: 180 No. of Flips: 1927 time to process: 0 seconds.
uf250-04.cnf , deadline. Restarts: 950
uf250-04.cnf , deadline. Restarts: 950
uf250-04.cnf , deadline. Restarts: 950
uf250-04.cnf , deadline. Restarts: 950
uf250-04.cnf , deadline. Restarts: 950
uf250-04.cnf , deadline. Restarts: 950
uf250-04.cnf , deadline. Restarts: 950
uf250-04.cnf , deadline. Restarts: 950
uf250-04.cnf , deadline. Restarts: 950
uf250-04.cnf , deadline. Restarts: 950
uf250-04.cnf , deadline. Restarts: 950
uf250-04.cnf , deadline. Restarts: 950
uf250-04.cnf , deadline. Restarts: 950
uf250-04.cnf fulfilled No. of Restarts: 612 No. of Flips: 1119 time to process: 2 seconds.
uf250-04.cnf fulfilled No. of Restarts: 258 No. of Flips: 1839 time to process: 1 seconds.
uf250-04.cnf , deadline. Restarts: 950
uf250-04.cnf , deadline. Restarts: 950
uf250-04.cnf , deadline. Restarts: 950
uf250-04.cnf fulfilled No. of Restarts: 138 No. of Flips: 4099 time to process: 0 seconds.
uf250-04.cnf fulfilled No. of Restarts: 912 No. of Flips: 1290 time to process: 3 seconds.
uf250-04.cnf , deadline. Restarts: 950
uf250-04.cnf fulfilled No. of Restarts: 727 No. of Flips: 995 time to process: 3 seconds.
uf250-04.cnf , deadline. Restarts: 950
uf250-04.cnf , deadline. Restarts: 950
uf250-04.cnf , deadline. Restarts: 950
uf250-04.cnf , deadline. Restarts: 950
uf250-04.cnf fulfilled No. of Restarts: 413 No. of Flips: 4515 time to process: 1 seconds.
uf250-04.cnf , deadline. Restarts: 950
uf250-04.cnf , deadline. Restarts: 950
uf250-04.cnf , deadline. Restarts: 950
uf250-04.cnf , deadline. Restarts: 950
uf250-04.cnf , deadline. Restarts: 950
uf250-04.cnf , deadline. Restarts: 950
uf250-04.cnf , deadline. Restarts: 950
uf250-04.cnf , deadline. Restarts: 950
uf250-04.cnf , deadline. Restarts: 950
uf250-04.cnf , deadline. Restarts: 950
uf250-04.cnf , deadline. Restarts: 950
uf250-04.cnf , deadline. Restarts: 950
uf250-04.cnf , deadline. Restarts: 950
uf250-04.cnf fulfilled No. of Restarts: 303 No. of Flips: 2110 time to process: 1 seconds.
uf250-04.cnf , deadline. Restarts: 950
uf250-04.cnf , deadline. Restarts: 950
uf250-04.cnf , deadline. Restarts: 950
uf250-04.cnf , deadline. Restarts: 950
uf250-04.cnf , deadline. Restarts: 950
uf250-04.cnf , deadline. Restarts: 950
uf250-04.cnf , deadline. Restarts: 950
uf250-04.cnf , deadline. Restarts: 950
uf250-04.cnf , deadline. Restarts: 950
uf250-04.cnf fulfilled No. of Restarts: 620 No. of Flips: 1168 time to process: 2 seconds.
uf250-04.cnf , deadline. Restarts: 950
uf250-04.cnf , deadline. Restarts: 950
uf250-04.cnf , deadline. Restarts: 950
uf250-04.cnf , deadline. Restarts: 950
uf250-04.cnf , deadline. Restarts: 950
uf250-04.cnf fulfilled No. of Restarts: 664 No. of Flips: 1302 time to process: 2 seconds.
uf250-04.cnf , deadline. Restarts: 950
uf250-04.cnf fulfilled No. of Restarts: 929 No. of Flips: 3574 time to process: 3 seconds.
uf250-04.cnf , deadline. Restarts: 950
uf250-04.cnf , deadline. Restarts: 950
uf250-04.cnf , deadline. Restarts: 950
uf250-04.cnf , deadline. Restarts: 950
uf250-04.cnf , deadline. Restarts: 950
uf250-04.cnf fulfilled No. of Restarts: 218 No. of Flips: 2393 time to process: 0 seconds.
uf250-04.cnf , deadline. Restarts: 950
uf250-04.cnf , deadline. Restarts: 950
uf250-04.cnf , deadline. Restarts: 950
uf250-04.cnf , deadline. Restarts: 950
uf250-04.cnf , deadline. Restarts: 950
uf250-04.cnf fulfilled No. of Restarts: 128 No. of Flips: 4471 time to process: 0 seconds.
uf250-04.cnf , deadline. Restarts: 950
uf250-04.cnf , deadline. Restarts: 950
uf250-04.cnf , deadline. Restarts: 950
uf250-04.cnf , deadline. Restarts: 950
uf250-04.cnf fulfilled No. of Restarts: 216 No. of Flips: 4637 time to process: 0 seconds.
uf250-04.cnf , deadline. Restarts: 950
uf250-04.cnf , deadline. Restarts: 950
uf250-04.cnf , deadline. Restarts: 950
uf250-04.cnf , deadline. Restarts: 950
uf250-04.cnf fulfilled No. of Restarts: 351 No. of Flips: 756 time to process: 1 seconds.
uf250-04.cnf , deadline. Restarts: 950
uf250-04.cnf fulfilled No. of Restarts: 836 No. of Flips: 812 time to process: 3 seconds.
uf250-04.cnf fulfilled No. of Restarts: 276 No. of Flips: 2718 time to process: 1 seconds.
uf250-04.cnf , deadline. Restarts: 950
uf250-04.cnf , deadline. Restarts: 950
uf250-04.cnf , deadline. Restarts: 950
uf250-04.cnf fulfilled No. of Restarts: 936 No. of Flips: 4405 time to process: 3 seconds.
uf250-04.cnf fulfilled No. of Restarts: 488 No. of Flips: 4723 time to process: 2 seconds.
uf250-04.cnf fulfilled No. of Restarts: 930 No. of Flips: 3432 time to process: 3 seconds.
uf250-04.cnf , deadline. Restarts: 950
uf250-04.cnf , deadline. Restarts: 950
uf250-04.cnf , deadline. Restarts: 950
uf250-04.cnf , deadline. Restarts: 950
uf250-04.cnf , deadline. Restarts: 950
uf250-04.cnf fulfilled No. of Restarts: 214 No. of Flips: 1005 time to process: 0 seconds.
uf250-04.cnf fulfilled No. of Restarts: 258 No. of Flips: 1974 time to process: 1 seconds.
uf250-04.cnf , deadline. Restarts: 950
uf250-04.cnf , deadline. Restarts: 950
uf250-04.cnf fulfilled No. of Restarts: 442 No. of Flips: 1250 time to process: 1 seconds.
uf250-04.cnf , deadline. Restarts: 950
uf250-04.cnf , deadline. Restarts: 950
uf250-04.cnf , deadline. Restarts: 950
uf250-04.cnf , deadline. Restarts: 950
uf250-04.cnf fulfilled No. of Restarts: 1 No. of Flips: 2928 time to process: 0 seconds.
uf250-04.cnf , deadline. Restarts: 950
uf250-04.cnf , deadline. Restarts: 950
uf250-04.cnf , deadline. Restarts: 950
uf250-04.cnf fulfilled No. of Restarts: 427 No. of Flips: 1006 time to process: 1 seconds.
uf250-04.cnf , deadline. Restarts: 950
uf250-04.cnf fulfilled No. of Restarts: 813 No. of Flips: 3395 time to process: 3 seconds.
uf250-04.cnf fulfilled No. of Restarts: 562 No. of Flips: 4589 time to process: 2 seconds.
uf250-04.cnf , deadline. Restarts: 950
uf250-04.cnf , deadline. Restarts: 950
uf250-04.cnf fulfilled No. of Restarts: 102 No. of Flips: 1324 time to process: 0 seconds.
uf250-04.cnf , deadline. Restarts: 950
uf250-04.cnf , deadline. Restarts: 950
uf250-04.cnf , deadline. Restarts: 950
uf250-04.cnf , deadline. Restarts: 950
uf250-04.cnf fulfilled No. of Restarts: 600 No. of Flips: 3910 time to process: 2 seconds.
uf250-04.cnf , deadline. Restarts: 950
uf250-04.cnf , deadline. Restarts: 950
uf250-04.cnf , deadline. Restarts: 950
uf250-04.cnf fulfilled No. of Restarts: 735 No. of Flips: 1307 time to process: 3 seconds.
uf250-04.cnf fulfilled No. of Restarts: 815 No. of Flips: 2408 time to process: 3 seconds.
uf250-04.cnf , deadline. Restarts: 950
uf250-04.cnf , deadline. Restarts: 950
uf250-04.cnf , deadline. Restarts: 950
uf250-04.cnf , deadline. Restarts: 950
uf250-04.cnf fulfilled No. of Restarts: 933 No. of Flips: 2979 time to process: 3 seconds.
uf250-04.cnf fulfilled No. of Restarts: 174 No. of Flips: 3248 time to process: 0 seconds.
uf250-04.cnf , deadline. Restarts: 950
uf250-04.cnf , deadline. Restarts: 950
uf250-04.cnf , deadline. Restarts: 950
uf250-04.cnf , deadline. Restarts: 950
uf250-04.cnf , deadline. Restarts: 950
uf250-04.cnf fulfilled No. of Restarts: 800 No. of Flips: 1709 time to process: 3 seconds.
uf250-04.cnf , deadline. Restarts: 950
uf250-04.cnf , deadline. Restarts: 950
uf250-04.cnf fulfilled No. of Restarts: 571 No. of Flips: 2195 time to process: 2 seconds.
uf250-04.cnf , deadline. Restarts: 950
uf250-04.cnf , deadline. Restarts: 950
uf250-04.cnf , deadline. Restarts: 950
uf250-04.cnf , deadline. Restarts: 950
uf250-04.cnf , deadline. Restarts: 950
uf250-04.cnf , deadline. Restarts: 950
uf250-04.cnf , deadline. Restarts: 950
uf250-04.cnf , deadline. Restarts: 950
uf250-04.cnf , deadline. Restarts: 950
uf250-04.cnf fulfilled No. of Restarts: 243 No. of Flips: 2724 time to process: 1 seconds.
uf250-04.cnf , deadline. Restarts: 950
uf250-04.cnf , deadline. Restarts: 950
uf250-04.cnf fulfilled No. of Restarts: 472 No. of Flips: 1708 time to process: 2 seconds.
uf250-04.cnf , deadline. Restarts: 950
uf250-04.cnf , deadline. Restarts: 950
uf250-04.cnf , deadline. Restarts: 950
uf250-04.cnf , deadline. Restarts: 950
uf250-04.cnf , deadline. Restarts: 950
uf250-04.cnf , deadline. Restarts: 950
uf250-04.cnf , deadline. Restarts: 950
uf250-04.cnf , deadline. Restarts: 950
uf250-04.cnf , deadline. Restarts: 950
uf250-04.cnf , deadline. Restarts: 950
uf250-04.cnf , deadline. Restarts: 950
uf250-04.cnf , deadline. Restarts: 950
uf250-04.cnf , deadline. Restarts: 950
uf250-04.cnf , deadline. Restarts: 950
uf250-04.cnf , deadline. Restarts: 950
uf250-04.cnf fulfilled No. of Restarts: 487 No. of Flips: 4870 time to process: 2 seconds.
uf250-04.cnf , deadline. Restarts: 950
uf250-04.cnf , deadline. Restarts: 950
uf250-04.cnf , deadline. Restarts: 950
uf250-04.cnf , deadline. Restarts: 950
uf250-04.cnf fulfilled No. of Restarts: 599 No. of Flips: 1388 time to process: 2 seconds.
uf250-04.cnf , deadline. Restarts: 950
uf250-04.cnf , deadline. Restarts: 950
uf250-04.cnf , deadline. Restarts: 950
uf250-04.cnf , deadline. Restarts: 950
uf250-04.cnf , deadline. Restarts: 950
uf250-04.cnf , deadline. Restarts: 950
uf250-04.cnf , deadline. Restarts: 950
uf250-04.cnf , deadline. Restarts: 950
uf250-04.cnf , deadline. Restarts: 950
uf250-04.cnf , deadline. Restarts: 950
uf250-04.cnf , deadline. Restarts: 950
uf250-04.cnf , deadline. Restarts: 950
uf250-04.cnf fulfilled No. of Restarts: 163 No. of Flips: 1469 time to process: 0 seconds.
uf250-04.cnf , deadline. Restarts: 950
uf250-04.cnf , deadline. Restarts: 950
uf250-04.cnf , deadline. Restarts: 950
uf250-04.cnf , deadline. Restarts: 950
uf250-04.cnf , deadline. Restarts: 950
uf250-04.cnf , deadline. Restarts: 950
uf250-04.cnf , deadline. Restarts: 950
uf250-04.cnf , deadline. Restarts: 950
uf250-04.cnf , deadline. Restarts: 950
uf250-04.cnf , deadline. Restarts: 950
uf250-04.cnf , deadline. Restarts: 950
uf250-04.cnf , deadline. Restarts: 950
uf250-04.cnf , deadline. Restarts: 950
uf250-04.cnf , deadline. Restarts: 950
uf250-04.cnf , deadline. Restarts: 950
uf250-04.cnf , deadline. Restarts: 950
uf250-04.cnf , deadline. Restarts: 950
uf250-04.cnf , deadline. Restarts: 950
uf250-04.cnf fulfilled No. of Restarts: 289 No. of Flips: 3964 time to process: 1 seconds.
uf250-04.cnf fulfilled No. of Restarts: 240 No. of Flips: 2058 time to process: 1 seconds.
uf250-04.cnf , deadline. Restarts: 950
uf250-04.cnf , deadline. Restarts: 950
uf250-04.cnf , deadline. Restarts: 950
uf250-04.cnf , deadline. Restarts: 950
uf250-04.cnf , deadline. Restarts: 950
uf250-04.cnf fulfilled No. of Restarts: 373 No. of Flips: 3409 time to process: 1 seconds.
uf250-04.cnf , deadline. Restarts: 950
uf250-04.cnf , deadline. Restarts: 950
uf250-04.cnf , deadline. Restarts: 950
uf250-04.cnf , deadline. Restarts: 950
uf250-04.cnf fulfilled No. of Restarts: 285 No. of Flips: 3096 time to process: 1 seconds.
uf250-04.cnf fulfilled No. of Restarts: 431 No. of Flips: 4938 time to process: 1 seconds.
uf250-04.cnf fulfilled No. of Restarts: 12 No. of Flips: 3898 time to process: 0 seconds.
uf250-04.cnf , deadline. Restarts: 950
uf250-04.cnf , deadline. Restarts: 950
uf250-04.cnf , deadline. Restarts: 950
uf250-04.cnf , deadline. Restarts: 950
uf250-04.cnf , deadline. Restarts: 950
uf250-04.cnf fulfilled No. of Restarts: 18 No. of Flips: 2771 time to process: 0 seconds.
uf250-04.cnf fulfilled No. of Restarts: 153 No. of Flips: 2422 time to process: 0 seconds.
uf250-04.cnf , deadline. Restarts: 950
uf250-04.cnf fulfilled No. of Restarts: 906 No. of Flips: 3382 time to process: 3 seconds.
uf250-04.cnf , deadline. Restarts: 950
uf250-04.cnf , deadline. Restarts: 950
uf250-04.cnf fulfilled No. of Restarts: 410 No. of Flips: 1767 time to process: 1 seconds.
uf250-04.cnf , deadline. Restarts: 950
uf250-04.cnf fulfilled No. of Restarts: 609 No. of Flips: 3557 time to process: 2 seconds.
uf250-04.cnf , deadline. Restarts: 950
uf250-04.cnf , deadline. Restarts: 950
uf250-04.cnf , deadline. Restarts: 950
uf250-04.cnf fulfilled No. of Restarts: 758 No. of Flips: 4013 time to process: 3 seconds.
uf250-04.cnf , deadline. Restarts: 950
uf250-04.cnf , deadline. Restarts: 950
uf250-04.cnf fulfilled No. of Restarts: 210 No. of Flips: 3465 time to process: 0 seconds.
uf250-04.cnf , deadline. Restarts: 950
uf250-04.cnf , deadline. Restarts: 950
uf250-04.cnf , deadline. Restarts: 950
uf250-04.cnf , deadline. Restarts: 950
uf250-04.cnf , deadline. Restarts: 950
uf250-04.cnf , deadline. Restarts: 950
uf250-04.cnf , deadline. Restarts: 950
uf250-04.cnf , deadline. Restarts: 950
uf250-04.cnf , deadline. Restarts: 950
uf250-04.cnf , deadline. Restarts: 950
uf250-04.cnf fulfilled No. of Restarts: 922 No. of Flips: 4971 time to process: 3 seconds.
uf250-04.cnf fulfilled No. of Restarts: 760 No. of Flips: 1728 time to process: 3 seconds.
uf250-04.cnf , deadline. Restarts: 950
uf250-04.cnf , deadline. Restarts: 950
uf250-04.cnf , deadline. Restarts: 950
uf250-04.cnf , deadline. Restarts: 950
uf250-04.cnf , deadline. Restarts: 950
uf250-04.cnf , deadline. Restarts: 950
uf250-04.cnf , deadline. Restarts: 950
uf250-04.cnf , deadline. Restarts: 950
uf250-04.cnf , deadline. Restarts: 950
uf250-04.cnf , deadline. Restarts: 950
uf250-04.cnf , deadline. Restarts: 950
uf250-04.cnf , deadline. Restarts: 950
uf250-04.cnf , deadline. Restarts: 950
uf250-04.cnf , deadline. Restarts: 950
uf250-04.cnf , deadline. Restarts: 950
uf250-04.cnf , deadline. Restarts: 950
uf250-04.cnf , deadline. Restarts: 950
uf250-04.cnf , deadline. Restarts: 950
uf250-04.cnf fulfilled No. of Restarts: 134 No. of Flips: 4712 time to process: 0 seconds.
uf250-04.cnf , deadline. Restarts: 950
uf250-04.cnf , deadline. Restarts: 950
uf250-04.cnf , deadline. Restarts: 950
uf250-04.cnf fulfilled No. of Restarts: 198 No. of Flips: 3930 time to process: 0 seconds.
uf250-04.cnf fulfilled No. of Restarts: 668 No. of Flips: 1909 time to process: 2 seconds.
uf250-04.cnf , deadline. Restarts: 950
uf250-04.cnf , deadline. Restarts: 950
uf250-04.cnf fulfilled No. of Restarts: 111 No. of Flips: 1676 time to process: 0 seconds.
uf250-04.cnf , deadline. Restarts: 950
uf250-04.cnf , deadline. Restarts: 950
uf250-04.cnf , deadline. Restarts: 950
uf250-04.cnf fulfilled No. of Restarts: 317 No. of Flips: 4163 time to process: 1 seconds.
uf250-04.cnf , deadline. Restarts: 950
uf250-04.cnf fulfilled No. of Restarts: 717 No. of Flips: 2028 time to process: 3 seconds.
uf250-04.cnf fulfilled No. of Restarts: 503 No. of Flips: 865 time to process: 2 seconds.
uf250-04.cnf fulfilled No. of Restarts: 554 No. of Flips: 3804 time to process: 2 seconds.
uf250-04.cnf fulfilled No. of Restarts: 42 No. of Flips: 2121 time to process: 0 seconds.
uf250-04.cnf fulfilled No. of Restarts: 915 No. of Flips: 1452 time to process: 3 seconds.
uf250-04.cnf , deadline. Restarts: 950
uf250-04.cnf , deadline. Restarts: 950
uf250-04.cnf fulfilled No. of Restarts: 723 No. of Flips: 4665 time to process: 3 seconds.
uf250-04.cnf , deadline. Restarts: 950
uf250-04.cnf , deadline. Restarts: 950
uf250-04.cnf , deadline. Restarts: 950
uf250-04.cnf , deadline. Restarts: 950
uf250-04.cnf , deadline. Restarts: 950
uf250-04.cnf , deadline. Restarts: 950
uf250-04.cnf , deadline. Restarts: 950
uf250-04.cnf , deadline. Restarts: 950
uf250-04.cnf , deadline. Restarts: 950
uf250-04.cnf , deadline. Restarts: 950
uf250-04.cnf fulfilled No. of Restarts: 358 No. of Flips: 3018 time to process: 1 seconds.
uf250-04.cnf , deadline. Restarts: 950
uf250-04.cnf fulfilled No. of Restarts: 545 No. of Flips: 3571 time to process: 2 seconds.
uf250-04.cnf fulfilled No. of Restarts: 299 No. of Flips: 3760 time to process: 1 seconds.
uf250-04.cnf , deadline. Restarts: 950
uf250-04.cnf , deadline. Restarts: 950
uf250-04.cnf , deadline. Restarts: 950
uf250-04.cnf fulfilled No. of Restarts: 731 No. of Flips: 1996 time to process: 3 seconds.
uf250-04.cnf , deadline. Restarts: 950
uf250-04.cnf fulfilled No. of Restarts: 467 No. of Flips: 4339 time to process: 2 seconds.
uf250-04.cnf , deadline. Restarts: 950
uf250-04.cnf , deadline. Restarts: 950
uf250-04.cnf , deadline. Restarts: 950
uf250-04.cnf , deadline. Restarts: 950
uf250-04.cnf fulfilled No. of Restarts: 915 No. of Flips: 4941 time to process: 3 seconds.
uf250-04.cnf , deadline. Restarts: 950
uf250-04.cnf , deadline. Restarts: 950
uf250-04.cnf , deadline. Restarts: 950
uf250-04.cnf , deadline. Restarts: 950
uf250-04.cnf , deadline. Restarts: 950
uf250-04.cnf , deadline. Restarts: 950
uf250-04.cnf , deadline. Restarts: 950
uf250-04.cnf , deadline. Restarts: 950
uf250-04.cnf fulfilled No. of Restarts: 613 No. of Flips: 869 time to process: 2 seconds.
uf250-04.cnf , deadline. Restarts: 950
uf250-04.cnf , deadline. Restarts: 950
uf250-04.cnf , deadline. Restarts: 950
uf250-04.cnf , deadline. Restarts: 950
uf250-04.cnf , deadline. Restarts: 950
uf250-04.cnf , deadline. Restarts: 950
uf250-04.cnf , deadline. Restarts: 950
uf250-04.cnf , deadline. Restarts: 950
uf250-04.cnf , deadline. Restarts: 950
uf250-04.cnf , deadline. Restarts: 950
uf250-04.cnf , deadline. Restarts: 950
uf250-04.cnf , deadline. Restarts: 950
uf250-04.cnf , deadline. Restarts: 950
uf250-04.cnf fulfilled No. of Restarts: 490 No. of Flips: 4821 time to process: 2 seconds.
uf250-04.cnf fulfilled No. of Restarts: 347 No. of Flips: 1783 time to process: 1 seconds.
uf250-04.cnf , deadline. Restarts: 950
uf250-04.cnf , deadline. Restarts: 950
uf250-04.cnf fulfilled No. of Restarts: 406 No. of Flips: 4884 time to process: 1 seconds.
uf250-04.cnf , deadline. Restarts: 950
uf250-04.cnf fulfilled No. of Restarts: 232 No. of Flips: 3566 time to process: 1 seconds.
uf250-04.cnf , deadline. Restarts: 950
uf250-04.cnf , deadline. Restarts: 950
uf250-04.cnf , deadline. Restarts: 950
uf250-04.cnf , deadline. Restarts: 950
uf250-04.cnf fulfilled No. of Restarts: 335 No. of Flips: 2781 time to process: 1 seconds.
uf250-04.cnf , deadline. Restarts: 950
uf250-04.cnf fulfilled No. of Restarts: 618 No. of Flips: 2581 time to process: 2 seconds.
uf250-04.cnf , deadline. Restarts: 950
uf250-04.cnf , deadline. Restarts: 950
uf250-04.cnf , deadline. Restarts: 950
uf250-04.cnf , deadline. Restarts: 950
uf250-04.cnf , deadline. Restarts: 950
uf250-04.cnf , deadline. Restarts: 950
uf250-04.cnf , deadline. Restarts: 950
uf250-04.cnf , deadline. Restarts: 950
uf250-04.cnf , deadline. Restarts: 950
uf250-04.cnf , deadline. Restarts: 950
uf250-04.cnf , deadline. Restarts: 950
uf250-04.cnf , deadline. Restarts: 950
uf250-04.cnf , deadline. Restarts: 950
uf250-04.cnf , deadline. Restarts: 950
uf250-04.cnf , deadline. Restarts: 950
uf250-04.cnf , deadline. Restarts: 950
uf250-04.cnf , deadline. Restarts: 950
uf250-04.cnf , deadline. Restarts: 950
uf250-04.cnf , deadline. Restarts: 950
uf250-04.cnf fulfilled No. of Restarts: 902 No. of Flips: 2682 time to process: 3 seconds.
uf250-04.cnf fulfilled No. of Restarts: 203 No. of Flips: 3135 time to process: 0 seconds.
uf250-04.cnf fulfilled No. of Restarts: 759 No. of Flips: 2322 time to process: 3 seconds.
uf250-04.cnf fulfilled No. of Restarts: 403 No. of Flips: 4126 time to process: 1 seconds.
uf250-04.cnf , deadline. Restarts: 950
uf250-04.cnf , deadline. Restarts: 950
uf250-04.cnf fulfilled No. of Restarts: 645 No. of Flips: 3931 time to process: 2 seconds.
uf250-04.cnf , deadline. Restarts: 950
uf250-04.cnf fulfilled No. of Restarts: 42 No. of Flips: 2105 time to process: 0 seconds.
uf250-04.cnf fulfilled No. of Restarts: 463 No. of Flips: 2084 time to process: 2 seconds.
uf250-04.cnf , deadline. Restarts: 950
uf250-04.cnf fulfilled No. of Restarts: 841 No. of Flips: 2395 time to process: 3 seconds.
uf250-04.cnf , deadline. Restarts: 950
uf250-04.cnf , deadline. Restarts: 950
uf250-04.cnf , deadline. Restarts: 950
uf250-04.cnf fulfilled No. of Restarts: 291 No. of Flips: 4698 time to process: 1 seconds.
uf250-04.cnf fulfilled No. of Restarts: 40 No. of Flips: 4219 time to process: 0 seconds.
uf250-04.cnf , deadline. Restarts: 950
uf250-04.cnf , deadline. Restarts: 950
uf250-04.cnf , deadline. Restarts: 950
uf250-04.cnf fulfilled No. of Restarts: 313 No. of Flips: 2515 time to process: 1 seconds.
uf250-04.cnf , deadline. Restarts: 950
uf250-04.cnf fulfilled No. of Restarts: 177 No. of Flips: 4473 time to process: 0 seconds.
uf250-04.cnf , deadline. Restarts: 950
uf250-04.cnf , deadline. Restarts: 950
uf250-04.cnf , deadline. Restarts: 950
uf250-04.cnf , deadline. Restarts: 950
uf250-04.cnf , deadline. Restarts: 950
uf250-04.cnf , deadline. Restarts: 950
uf250-04.cnf , deadline. Restarts: 950
uf250-04.cnf , deadline. Restarts: 950
uf250-04.cnf , deadline. Restarts: 950
uf250-04.cnf , deadline. Restarts: 950
uf250-04.cnf , deadline. Restarts: 950
uf250-04.cnf , deadline. Restarts: 950
uf250-04.cnf fulfilled No. of Restarts: 693 No. of Flips: 1114 time to process: 3 seconds.
uf250-04.cnf , deadline. Restarts: 950
uf250-04.cnf , deadline. Restarts: 950
uf250-04.cnf , deadline. Restarts: 950
uf250-04.cnf fulfilled No. of Restarts: 613 No. of Flips: 3841 time to process: 2 seconds.
uf250-04.cnf , deadline. Restarts: 950
uf250-04.cnf fulfilled No. of Restarts: 420 No. of Flips: 2089 time to process: 1 seconds.
uf250-04.cnf , deadline. Restarts: 950
uf250-04.cnf fulfilled No. of Restarts: 946 No. of Flips: 1455 time to process: 4 seconds.
uf250-04.cnf , deadline. Restarts: 950
uf250-04.cnf , deadline. Restarts: 950
uf250-04.cnf fulfilled No. of Restarts: 283 No. of Flips: 1967 time to process: 1 seconds.
uf250-04.cnf fulfilled No. of Restarts: 735 No. of Flips: 1696 time to process: 3 seconds.
uf250-04.cnf , deadline. Restarts: 950
uf250-04.cnf , deadline. Restarts: 950
uf250-04.cnf , deadline. Restarts: 950
uf250-04.cnf , deadline. Restarts: 950
uf250-04.cnf , deadline. Restarts: 950
uf250-04.cnf , deadline. Restarts: 950
uf250-04.cnf , deadline. Restarts: 950
uf250-04.cnf , deadline. Restarts: 950
uf250-04.cnf fulfilled No. of Restarts: 254 No. of Flips: 3103 time to process: 1 seconds.
uf250-04.cnf , deadline. Restarts: 950
uf250-04.cnf , deadline. Restarts: 950
uf250-04.cnf , deadline. Restarts: 950
uf250-04.cnf , deadline. Restarts: 950
uf250-04.cnf fulfilled No. of Restarts: 696 No. of Flips: 696 time to process: 3 seconds.
uf250-04.cnf , deadline. Restarts: 950
uf250-04.cnf fulfilled No. of Restarts: 372 No. of Flips: 4332 time to process: 1 seconds.
uf250-04.cnf , deadline. Restarts: 950
uf250-04.cnf , deadline. Restarts: 950
uf250-04.cnf , deadline. Restarts: 950
uf250-04.cnf , deadline. Restarts: 950
uf250-04.cnf , deadline. Restarts: 950
uf250-04.cnf fulfilled No. of Restarts: 598 No. of Flips: 2094 time to process: 2 seconds.
uf250-04.cnf , deadline. Restarts: 950
uf250-04.cnf , deadline. Restarts: 950
uf250-04.cnf , deadline. Restarts: 950
uf250-04.cnf fulfilled No. of Restarts: 110 No. of Flips: 2265 time to process: 0 seconds.
uf250-04.cnf fulfilled No. of Restarts: 148 No. of Flips: 4533 time to process: 0 seconds.
uf250-04.cnf , deadline. Restarts: 950
uf250-04.cnf , deadline. Restarts: 950
uf250-04.cnf , deadline. Restarts: 950
uf250-04.cnf , deadline. Restarts: 950
uf250-04.cnf , deadline. Restarts: 950
uf250-04.cnf , deadline. Restarts: 950
uf250-04.cnf , deadline. Restarts: 950
uf250-04.cnf , deadline. Restarts: 950
uf250-04.cnf fulfilled No. of Restarts: 99 No. of Flips: 2522 time to process: 0 seconds.
uf250-04.cnf , deadline. Restarts: 950
uf250-04.cnf , deadline. Restarts: 950
uf250-04.cnf , deadline. Restarts: 950
uf250-04.cnf , deadline. Restarts: 950
uf250-04.cnf , deadline. Restarts: 950
uf250-04.cnf , deadline. Restarts: 950
uf250-04.cnf fulfilled No. of Restarts: 374 No. of Flips: 4821 time to process: 1 seconds.
uf250-04.cnf , deadline. Restarts: 950
uf250-04.cnf , deadline. Restarts: 950
uf250-04.cnf , deadline. Restarts: 950
uf250-04.cnf , deadline. Restarts: 950
uf250-04.cnf , deadline. Restarts: 950
uf250-04.cnf , deadline. Restarts: 950
uf250-04.cnf , deadline. Restarts: 950
uf250-04.cnf , deadline. Restarts: 950
uf250-04.cnf , deadline. Restarts: 950
uf250-04.cnf fulfilled No. of Restarts: 586 No. of Flips: 4854 time to process: 2 seconds.
uf250-04.cnf , deadline. Restarts: 950
uf250-04.cnf , deadline. Restarts: 950
uf250-04.cnf fulfilled No. of Restarts: 323 No. of Flips: 4805 time to process: 1 seconds.
uf250-04.cnf fulfilled No. of Restarts: 245 No. of Flips: 4382 time to process: 1 seconds.
uf250-04.cnf , deadline. Restarts: 950
uf250-04.cnf , deadline. Restarts: 950
uf250-04.cnf , deadline. Restarts: 950
uf250-04.cnf fulfilled No. of Restarts: 84 No. of Flips: 3123 time to process: 0 seconds.
uf250-04.cnf , deadline. Restarts: 950
uf250-04.cnf fulfilled No. of Restarts: 902 No. of Flips: 4233 time to process: 3 seconds.
uf250-04.cnf fulfilled No. of Restarts: 844 No. of Flips: 3626 time to process: 3 seconds.
uf250-04.cnf , deadline. Restarts: 950
uf250-04.cnf fulfilled No. of Restarts: 815 No. of Flips: 2014 time to process: 3 seconds.
uf250-04.cnf , deadline. Restarts: 950
uf250-04.cnf , deadline. Restarts: 950
uf250-04.cnf , deadline. Restarts: 950
uf250-04.cnf , deadline. Restarts: 950
uf250-04.cnf , deadline. Restarts: 950
uf250-04.cnf , deadline. Restarts: 950
uf250-04.cnf , deadline. Restarts: 950
uf250-04.cnf , deadline. Restarts: 950
uf250-04.cnf fulfilled No. of Restarts: 871 No. of Flips: 2946 time to process: 3 seconds.
uf250-04.cnf , deadline. Restarts: 950
uf250-04.cnf fulfilled No. of Restarts: 307 No. of Flips: 3262 time to process: 1 seconds.
uf250-04.cnf , deadline. Restarts: 950
uf250-04.cnf , deadline. Restarts: 950
uf250-04.cnf , deadline. Restarts: 950
uf250-04.cnf , deadline. Restarts: 950
uf250-04.cnf fulfilled No. of Restarts: 532 No. of Flips: 1479 time to process: 2 seconds.
uf250-04.cnf , deadline. Restarts: 950
uf250-04.cnf , deadline. Restarts: 950
uf250-04.cnf fulfilled No. of Restarts: 247 No. of Flips: 1894 time to process: 1 seconds.
uf250-04.cnf , deadline. Restarts: 950
uf250-04.cnf fulfilled No. of Restarts: 477 No. of Flips: 1808 time to process: 2 seconds.
uf250-04.cnf , deadline. Restarts: 950
uf250-04.cnf fulfilled No. of Restarts: 385 No. of Flips: 1261 time to process: 1 seconds.
uf250-04.cnf , deadline. Restarts: 950
uf250-04.cnf fulfilled No. of Restarts: 854 No. of Flips: 1574 time to process: 3 seconds.
uf250-04.cnf , deadline. Restarts: 950
uf250-04.cnf , deadline. Restarts: 950
uf250-04.cnf , deadline. Restarts: 950
uf250-04.cnf , deadline. Restarts: 950
uf250-04.cnf , deadline. Restarts: 950
uf250-04.cnf , deadline. Restarts: 950
uf250-04.cnf , deadline. Restarts: 950
uf250-04.cnf fulfilled No. of Restarts: 274 No. of Flips: 4507 time to process: 1 seconds.
uf250-04.cnf , deadline. Restarts: 950
uf250-04.cnf , deadline. Restarts: 950
uf250-04.cnf fulfilled No. of Restarts: 642 No. of Flips: 3348 time to process: 2 seconds.
uf250-04.cnf , deadline. Restarts: 950
uf250-04.cnf , deadline. Restarts: 950
uf250-04.cnf fulfilled No. of Restarts: 200 No. of Flips: 730 time to process: 0 seconds.
uf250-04.cnf , deadline. Restarts: 950
uf250-04.cnf , deadline. Restarts: 950
uf250-04.cnf , deadline. Restarts: 950
uf250-04.cnf , deadline. Restarts: 950
uf250-04.cnf , deadline. Restarts: 950
uf250-04.cnf , deadline. Restarts: 950
uf250-04.cnf , deadline. Restarts: 950
uf250-04.cnf , deadline. Restarts: 950
uf250-04.cnf fulfilled No. of Restarts: 639 No. of Flips: 3722 time to process: 2 seconds.
uf250-04.cnf , deadline. Restarts: 950
uf250-04.cnf , deadline. Restarts: 950
uf250-04.cnf , deadline. Restarts: 950
uf250-04.cnf , deadline. Restarts: 950
uf250-04.cnf , deadline. Restarts: 950
uf250-04.cnf , deadline. Restarts: 950
uf250-04.cnf , deadline. Restarts: 950
uf250-04.cnf , deadline. Restarts: 950
uf250-04.cnf fulfilled No. of Restarts: 866 No. of Flips: 2391 time to process: 3 seconds.
uf250-04.cnf , deadline. Restarts: 950
uf250-04.cnf , deadline. Restarts: 950
uf250-04.cnf , deadline. Restarts: 950
uf250-04.cnf fulfilled No. of Restarts: 5 No. of Flips: 3276 time to process: 0 seconds.
uf250-04.cnf , deadline. Restarts: 950
uf250-04.cnf , deadline. Restarts: 950
uf250-04.cnf , deadline. Restarts: 950
uf250-04.cnf , deadline. Restarts: 950
uf250-04.cnf , deadline. Restarts: 950
uf250-04.cnf , deadline. Restarts: 950
uf250-04.cnf fulfilled No. of Restarts: 366 No. of Flips: 3262 time to process: 1 seconds.
uf250-04.cnf fulfilled No. of Restarts: 873 No. of Flips: 1135 time to process: 3 seconds.
uf250-04.cnf , deadline. Restarts: 950
uf250-04.cnf , deadline. Restarts: 950
uf250-04.cnf , deadline. Restarts: 950
uf250-04.cnf , deadline. Restarts: 950
uf250-04.cnf fulfilled No. of Restarts: 432 No. of Flips: 4447 time to process: 1 seconds.
uf250-04.cnf , deadline. Restarts: 950
uf250-04.cnf fulfilled No. of Restarts: 736 No. of Flips: 2955 time to process: 3 seconds.
uf250-04.cnf , deadline. Restarts: 950
uf250-04.cnf fulfilled No. of Restarts: 292 No. of Flips: 2257 time to process: 1 seconds.
uf250-04.cnf , deadline. Restarts: 950
uf250-04.cnf , deadline. Restarts: 950
uf250-04.cnf , deadline. Restarts: 950
uf250-04.cnf , deadline. Restarts: 950
uf250-04.cnf , deadline. Restarts: 950
uf250-04.cnf , deadline. Restarts: 950
uf250-04.cnf , deadline. Restarts: 950
uf250-04.cnf fulfilled No. of Restarts: 703 No. of Flips: 4023 time to process: 3 seconds.
uf250-04.cnf , deadline. Restarts: 950
uf250-04.cnf , deadline. Restarts: 950
uf250-04.cnf fulfilled No. of Restarts: 580 No. of Flips: 2852 time to process: 2 seconds.
uf250-04.cnf , deadline. Restarts: 950
uf250-04.cnf , deadline. Restarts: 950
uf250-04.cnf , deadline. Restarts: 950
uf250-04.cnf , deadline. Restarts: 950
uf250-04.cnf , deadline. Restarts: 950
uf250-04.cnf , deadline. Restarts: 950
uf250-04.cnf , deadline. Restarts: 950
uf250-04.cnf , deadline. Restarts: 950
uf250-04.cnf fulfilled No. of Restarts: 433 No. of Flips: 2035 time to process: 1 seconds.
uf250-04.cnf , deadline. Restarts: 950
uf250-04.cnf fulfilled No. of Restarts: 418 No. of Flips: 3608 time to process: 1 seconds.
uf250-04.cnf fulfilled No. of Restarts: 914 No. of Flips: 3302 time to process: 3 seconds.
uf250-04.cnf fulfilled No. of Restarts: 566 No. of Flips: 3009 time to process: 2 seconds.
uf250-04.cnf , deadline. Restarts: 950
uf250-04.cnf , deadline. Restarts: 950
uf250-04.cnf , deadline. Restarts: 950
uf250-04.cnf , deadline. Restarts: 950
uf250-04.cnf , deadline. Restarts: 950
uf250-04.cnf , deadline. Restarts: 950
uf250-04.cnf , deadline. Restarts: 950
uf250-04.cnf , deadline. Restarts: 950
uf250-04.cnf , deadline. Restarts: 950
uf250-04.cnf , deadline. Restarts: 950
uf250-04.cnf , deadline. Restarts: 950
uf250-04.cnf , deadline. Restarts: 950
uf250-04.cnf , deadline. Restarts: 950
uf250-04.cnf , deadline. Restarts: 950
uf250-04.cnf , deadline. Restarts: 950
uf250-04.cnf fulfilled No. of Restarts: 858 No. of Flips: 1579 time to process: 3 seconds.
uf250-04.cnf , deadline. Restarts: 950
uf250-04.cnf , deadline. Restarts: 950
uf250-04.cnf , deadline. Restarts: 950
uf250-04.cnf , deadline. Restarts: 950
uf250-04.cnf fulfilled No. of Restarts: 388 No. of Flips: 2720 time to process: 1 seconds.
uf250-04.cnf , deadline. Restarts: 950
uf250-04.cnf fulfilled No. of Restarts: 224 No. of Flips: 1845 time to process: 1 seconds.
uf250-04.cnf fulfilled No. of Restarts: 144 No. of Flips: 4418 time to process: 0 seconds.
uf250-04.cnf , deadline. Restarts: 950
uf250-04.cnf , deadline. Restarts: 950
uf250-04.cnf , deadline. Restarts: 950
uf250-04.cnf , deadline. Restarts: 950
uf250-04.cnf , deadline. Restarts: 950
uf250-04.cnf , deadline. Restarts: 950
uf250-04.cnf , deadline. Restarts: 950
uf250-04.cnf fulfilled No. of Restarts: 362 No. of Flips: 2717 time to process: 1 seconds.
uf250-04.cnf , deadline. Restarts: 950
uf250-04.cnf , deadline. Restarts: 950
uf250-04.cnf fulfilled No. of Restarts: 235 No. of Flips: 3492 time to process: 1 seconds.
uf250-04.cnf , deadline. Restarts: 950
uf250-04.cnf , deadline. Restarts: 950
uf250-04.cnf , deadline. Restarts: 950
uf250-04.cnf , deadline. Restarts: 950
uf250-04.cnf fulfilled No. of Restarts: 253 No. of Flips: 2548 time to process: 1 seconds.
uf250-04.cnf fulfilled No. of Restarts: 131 No. of Flips: 2593 time to process: 0 seconds.
uf250-04.cnf fulfilled No. of Restarts: 947 No. of Flips: 2022 time to process: 4 seconds.
uf250-04.cnf , deadline. Restarts: 950
uf250-04.cnf fulfilled No. of Restarts: 205 No. of Flips: 2846 time to process: 0 seconds.
uf250-04.cnf , deadline. Restarts: 950
uf250-04.cnf , deadline. Restarts: 950
uf250-04.cnf , deadline. Restarts: 950
uf250-04.cnf , deadline. Restarts: 950
uf250-04.cnf fulfilled No. of Restarts: 910 No. of Flips: 4429 time to process: 3 seconds.
uf250-04.cnf , deadline. Restarts: 950
uf250-04.cnf fulfilled No. of Restarts: 526 No. of Flips: 3360 time to process: 2 seconds.
uf250-04.cnf , deadline. Restarts: 950
uf250-04.cnf , deadline. Restarts: 950
uf250-04.cnf , deadline. Restarts: 950
uf250-04.cnf , deadline. Restarts: 950
uf250-04.cnf , deadline. Restarts: 950
uf250-04.cnf , deadline. Restarts: 950
uf250-04.cnf , deadline. Restarts: 950
uf250-04.cnf , deadline. Restarts: 950
uf250-04.cnf , deadline. Restarts: 950
uf250-04.cnf , deadline. Restarts: 950
uf250-04.cnf , deadline. Restarts: 950
uf250-04.cnf , deadline. Restarts: 950
uf250-04.cnf fulfilled No. of Restarts: 732 No. of Flips: 4025 time to process: 3 seconds.
uf250-04.cnf , deadline. Restarts: 950
uf250-04.cnf , deadline. Restarts: 950
uf250-04.cnf , deadline. Restarts: 950
uf250-04.cnf , deadline. Restarts: 950
uf250-04.cnf fulfilled No. of Restarts: 825 No. of Flips: 4210 time to process: 3 seconds.
uf250-04.cnf fulfilled No. of Restarts: 935 No. of Flips: 2289 time to process: 3 seconds.
uf250-04.cnf , deadline. Restarts: 950
uf250-04.cnf , deadline. Restarts: 950
uf250-04.cnf , deadline. Restarts: 950
uf250-04.cnf , deadline. Restarts: 950
uf250-04.cnf fulfilled No. of Restarts: 310 No. of Flips: 708 time to process: 1 seconds.
uf250-04.cnf fulfilled No. of Restarts: 643 No. of Flips: 2197 time to process: 2 seconds.
uf250-04.cnf , deadline. Restarts: 950
uf250-04.cnf , deadline. Restarts: 950
uf250-04.cnf , deadline. Restarts: 950
uf250-04.cnf , deadline. Restarts: 950
uf250-04.cnf fulfilled No. of Restarts: 742 No. of Flips: 4113 time to process: 3 seconds.
uf250-04.cnf fulfilled No. of Restarts: 697 No. of Flips: 4191 time to process: 3 seconds.
uf250-04.cnf , deadline. Restarts: 950
uf250-04.cnf , deadline. Restarts: 950
uf250-04.cnf , deadline. Restarts: 950
uf250-04.cnf , deadline. Restarts: 950
uf250-04.cnf , deadline. Restarts: 950
uf250-04.cnf , deadline. Restarts: 950
uf250-04.cnf fulfilled No. of Restarts: 837 No. of Flips: 2203 time to process: 3 seconds.
uf250-04.cnf , deadline. Restarts: 950
uf250-04.cnf , deadline. Restarts: 950
uf250-04.cnf , deadline. Restarts: 950
uf250-04.cnf , deadline. Restarts: 950
uf250-04.cnf , deadline. Restarts: 950
uf250-04.cnf , deadline. Restarts: 950
uf250-04.cnf , deadline. Restarts: 950
uf250-04.cnf , deadline. Restarts: 950
uf250-04.cnf , deadline. Restarts: 950
uf250-04.cnf , deadline. Restarts: 950
uf250-04.cnf , deadline. Restarts: 950
uf250-04.cnf , deadline. Restarts: 950
uf250-04.cnf , deadline. Restarts: 950
uf250-04.cnf , deadline. Restarts: 950
uf250-04.cnf fulfilled No. of Restarts: 505 No. of Flips: 3535 time to process: 2 seconds.
uf250-04.cnf , deadline. Restarts: 950
uf250-04.cnf , deadline. Restarts: 950
uf250-04.cnf , deadline. Restarts: 950
uf250-04.cnf , deadline. Restarts: 950
uf250-04.cnf fulfilled No. of Restarts: 280 No. of Flips: 2768 time to process: 1 seconds.
uf250-04.cnf , deadline. Restarts: 950
uf250-04.cnf , deadline. Restarts: 950
uf250-04.cnf fulfilled No. of Restarts: 760 No. of Flips: 4671 time to process: 3 seconds.
uf250-04.cnf , deadline. Restarts: 950
uf250-04.cnf , deadline. Restarts: 950
uf250-04.cnf , deadline. Restarts: 950
uf250-04.cnf , deadline. Restarts: 950
uf250-04.cnf , deadline. Restarts: 950
uf250-04.cnf , deadline. Restarts: 950
uf250-04.cnf fulfilled No. of Restarts: 679 No. of Flips: 2562 time to process: 3 seconds.
uf250-04.cnf , deadline. Restarts: 950
uf250-04.cnf , deadline. Restarts: 950
uf250-04.cnf , deadline. Restarts: 950
uf250-04.cnf , deadline. Restarts: 950
uf250-04.cnf fulfilled No. of Restarts: 217 No. of Flips: 2567 time to process: 0 seconds.
uf250-04.cnf , deadline. Restarts: 950
uf250-04.cnf , deadline. Restarts: 950
uf250-04.cnf fulfilled No. of Restarts: 692 No. of Flips: 4024 time to process: 2 seconds.
uf250-04.cnf , deadline. Restarts: 950
uf250-04.cnf , deadline. Restarts: 950
uf250-04.cnf , deadline. Restarts: 950
uf250-04.cnf , deadline. Restarts: 950
uf250-04.cnf , deadline. Restarts: 950
uf250-04.cnf , deadline. Restarts: 950
uf250-04.cnf , deadline. Restarts: 950
uf250-04.cnf , deadline. Restarts: 950
uf250-04.cnf , deadline. Restarts: 950
uf250-04.cnf , deadline. Restarts: 950
uf250-04.cnf , deadline. Restarts: 950
uf250-04.cnf fulfilled No. of Restarts: 75 No. of Flips: 3143 time to process: 0 seconds.
uf250-04.cnf , deadline. Restarts: 950
uf250-04.cnf , deadline. Restarts: 950
uf250-04.cnf , deadline. Restarts: 950
uf250-04.cnf , deadline. Restarts: 950
uf250-04.cnf , deadline. Restarts: 950
uf250-04.cnf fulfilled No. of Restarts: 877 No. of Flips: 4387 time to process: 3 seconds.
uf250-04.cnf , deadline. Restarts: 950
uf250-04.cnf , deadline. Restarts: 950
uf250-04.cnf , deadline. Restarts: 950
uf250-04.cnf , deadline. Restarts: 950
uf250-04.cnf , deadline. Restarts: 950
uf250-04.cnf , deadline. Restarts: 950
uf250-04.cnf , deadline. Restarts: 950
uf250-04.cnf , deadline. Restarts: 950
uf250-04.cnf fulfilled No. of Restarts: 120 No. of Flips: 3470 time to process: 0 seconds.
uf250-04.cnf , deadline. Restarts: 950
uf250-04.cnf , deadline. Restarts: 950
uf250-04.cnf , deadline. Restarts: 950
uf250-04.cnf , deadline. Restarts: 950
uf250-04.cnf , deadline. Restarts: 950
uf250-04.cnf , deadline. Restarts: 950
uf250-04.cnf fulfilled No. of Restarts: 828 No. of Flips: 3825 time to process: 3 seconds.
uf250-04.cnf , deadline. Restarts: 950
uf250-04.cnf , deadline. Restarts: 950
uf250-04.cnf , deadline. Restarts: 950
uf250-04.cnf , deadline. Restarts: 950
uf250-04.cnf , deadline. Restarts: 950
uf250-04.cnf , deadline. Restarts: 950
uf250-04.cnf , deadline. Restarts: 950
uf250-04.cnf , deadline. Restarts: 950
uf250-04.cnf fulfilled No. of Restarts: 111 No. of Flips: 2566 time to process: 0 seconds.
uf250-04.cnf , deadline. Restarts: 950
uf250-04.cnf , deadline. Restarts: 950
uf250-04.cnf , deadline. Restarts: 950
uf250-04.cnf fulfilled No. of Restarts: 669 No. of Flips: 3117 time to process: 2 seconds.
uf250-04.cnf , deadline. Restarts: 950
uf250-04.cnf , deadline. Restarts: 950
uf250-04.cnf , deadline. Restarts: 950
uf250-04.cnf , deadline. Restarts: 950
uf250-04.cnf , deadline. Restarts: 950
uf250-04.cnf , deadline. Restarts: 950
uf250-04.cnf , deadline. Restarts: 950
uf250-04.cnf , deadline. Restarts: 950
uf250-04.cnf , deadline. Restarts: 950
uf250-04.cnf , deadline. Restarts: 950
uf250-04.cnf fulfilled No. of Restarts: 599 No. of Flips: 4950 time to process: 2 seconds.
uf250-04.cnf fulfilled No. of Restarts: 934 No. of Flips: 2177 time to process: 4 seconds.
uf250-04.cnf , deadline. Restarts: 950
uf250-04.cnf , deadline. Restarts: 950
uf250-04.cnf , deadline. Restarts: 950
uf250-04.cnf , deadline. Restarts: 950
uf250-04.cnf , deadline. Restarts: 950
uf250-04.cnf , deadline. Restarts: 950
uf250-04.cnf , deadline. Restarts: 950
uf250-04.cnf , deadline. Restarts: 950
uf250-04.cnf , deadline. Restarts: 950
uf250-04.cnf , deadline. Restarts: 950
uf250-04.cnf , deadline. Restarts: 950
uf250-04.cnf , deadline. Restarts: 950
uf250-04.cnf , deadline. Restarts: 950
uf250-04.cnf , deadline. Restarts: 950
uf250-04.cnf , deadline. Restarts: 950
uf250-04.cnf , deadline. Restarts: 950
uf250-04.cnf fulfilled No. of Restarts: 890 No. of Flips: 1682 time to process: 3 seconds.
uf250-04.cnf , deadline. Restarts: 950
uf250-04.cnf , deadline. Restarts: 950
uf250-04.cnf fulfilled No. of Restarts: 370 No. of Flips: 2462 time to process: 1 seconds.
uf250-04.cnf , deadline. Restarts: 950
uf250-04.cnf , deadline. Restarts: 950
uf250-04.cnf , deadline. Restarts: 950
uf250-04.cnf , deadline. Restarts: 950
uf250-04.cnf , deadline. Restarts: 950
uf250-04.cnf , deadline. Restarts: 950
uf250-04.cnf , deadline. Restarts: 950
uf250-04.cnf , deadline. Restarts: 950
uf250-04.cnf , deadline. Restarts: 950
uf250-04.cnf , deadline. Restarts: 950
uf250-04.cnf , deadline. Restarts: 950
uf250-04.cnf fulfilled No. of Restarts: 36 No. of Flips: 1800 time to process: 0 seconds.
uf250-04.cnf , deadline. Restarts: 950
uf250-04.cnf fulfilled No. of Restarts: 69 No. of Flips: 2290 time to process: 0 seconds.
uf250-04.cnf , deadline. Restarts: 950
uf250-04.cnf , deadline. Restarts: 950
uf250-04.cnf , deadline. Restarts: 950
uf250-04.cnf , deadline. Restarts: 950
uf250-04.cnf fulfilled No. of Restarts: 108 No. of Flips: 1882 time to process: 0 seconds.
uf250-04.cnf , deadline. Restarts: 950
uf250-04.cnf , deadline. Restarts: 950
uf250-04.cnf fulfilled No. of Restarts: 587 No. of Flips: 3082 time to process: 2 seconds.
uf250-04.cnf , deadline. Restarts: 950
uf250-04.cnf , deadline. Restarts: 950
uf250-04.cnf , deadline. Restarts: 950
uf250-04.cnf , deadline. Restarts: 950
uf250-04.cnf fulfilled No. of Restarts: 550 No. of Flips: 2816 time to process: 2 seconds.
uf250-04.cnf fulfilled No. of Restarts: 330 No. of Flips: 1804 time to process: 1 seconds.
uf250-04.cnf , deadline. Restarts: 950
uf250-04.cnf , deadline. Restarts: 950
uf250-04.cnf , deadline. Restarts: 950
uf250-04.cnf , deadline. Restarts: 950
uf250-04.cnf , deadline. Restarts: 950
uf250-04.cnf , deadline. Restarts: 950
uf250-04.cnf , deadline. Restarts: 950
uf250-04.cnf , deadline. Restarts: 950
uf250-04.cnf , deadline. Restarts: 950
uf250-04.cnf , deadline. Restarts: 950
uf250-04.cnf fulfilled No. of Restarts: 419 No. of Flips: 1283 time to process: 1 seconds.
uf250-04.cnf , deadline. Restarts: 950
uf250-04.cnf fulfilled No. of Restarts: 175 No. of Flips: 3223 time to process: 0 seconds.
uf250-04.cnf fulfilled No. of Restarts: 850 No. of Flips: 3092 time to process: 3 seconds.
uf250-04.cnf , deadline. Restarts: 950
uf250-04.cnf fulfilled No. of Restarts: 432 No. of Flips: 1391 time to process: 1 seconds.
uf250-04.cnf , deadline. Restarts: 950
uf250-04.cnf , deadline. Restarts: 950
uf250-04.cnf , deadline. Restarts: 950
uf250-04.cnf , deadline. Restarts: 950
uf250-04.cnf fulfilled No. of Restarts: 531 No. of Flips: 3419 time to process: 2 seconds.
uf250-04.cnf , deadline. Restarts: 950
uf250-04.cnf fulfilled No. of Restarts: 34 No. of Flips: 5000 time to process: 0 seconds.
uf250-04.cnf , deadline. Restarts: 950
uf250-04.cnf , deadline. Restarts: 950
uf250-04.cnf , deadline. Restarts: 950
uf250-04.cnf , deadline. Restarts: 950
uf250-04.cnf , deadline. Restarts: 950
uf250-04.cnf fulfilled No. of Restarts: 657 No. of Flips: 2135 time to process: 2 seconds.
uf250-04.cnf , deadline. Restarts: 950
uf250-04.cnf , deadline. Restarts: 950
uf250-04.cnf , deadline. Restarts: 950
uf250-04.cnf fulfilled No. of Restarts: 713 No. of Flips: 3825 time to process: 3 seconds.
uf250-04.cnf , deadline. Restarts: 950
uf250-04.cnf , deadline. Restarts: 950
uf250-04.cnf , deadline. Restarts: 950
uf250-04.cnf , deadline. Restarts: 950
uf250-04.cnf , deadline. Restarts: 950
uf250-04.cnf , deadline. Restarts: 950
uf250-04.cnf , deadline. Restarts: 950
uf250-04.cnf , deadline. Restarts: 950
uf250-04.cnf , deadline. Restarts: 950
uf250-04.cnf , deadline. Restarts: 950
uf250-04.cnf , deadline. Restarts: 950
uf250-04.cnf fulfilled No. of Restarts: 462 No. of Flips: 3256 time to process: 2 seconds.
uf250-04.cnf , deadline. Restarts: 950
uf250-04.cnf , deadline. Restarts: 950
uf250-04.cnf , deadline. Restarts: 950
uf250-04.cnf , deadline. Restarts: 950
uf250-04.cnf fulfilled No. of Restarts: 262 No. of Flips: 4460 time to process: 1 seconds.
uf250-04.cnf , deadline. Restarts: 950
uf250-04.cnf fulfilled No. of Restarts: 217 No. of Flips: 2615 time to process: 0 seconds.
uf250-04.cnf fulfilled No. of Restarts: 586 No. of Flips: 2565 time to process: 2 seconds.
uf250-04.cnf fulfilled No. of Restarts: 107 No. of Flips: 3677 time to process: 0 seconds.
uf250-04.cnf , deadline. Restarts: 950
uf250-04.cnf fulfilled No. of Restarts: 739 No. of Flips: 1548 time to process: 3 seconds.
uf250-04.cnf , deadline. Restarts: 950
uf250-04.cnf , deadline. Restarts: 950
uf250-04.cnf , deadline. Restarts: 950
uf250-04.cnf , deadline. Restarts: 950
uf250-04.cnf , deadline. Restarts: 950
uf250-04.cnf , deadline. Restarts: 950
uf250-04.cnf fulfilled No. of Restarts: 520 No. of Flips: 4747 time to process: 2 seconds.
uf250-04.cnf , deadline. Restarts: 950
uf250-04.cnf , deadline. Restarts: 950
uf250-04.cnf fulfilled No. of Restarts: 431 No. of Flips: 661 time to process: 1 seconds.
