# Supplementary material for: Completion Probabilities and Parallel Restart Strategies under an Imposed Deadline
Source: PLoS One. 2016 Oct 12;11(10):e0164605. doi: 10.1371/journal.pone.0164605 (PMC5061357; doi:10.1371/journal.pone.0164605)
Supplement: S1 File — The file “S1_File.zip” is the data gathered from the experiments regarding completion probability. (ZIP) [file pone.0164605.s004.zip › results_Single_r1050.844.txt]

uf250-04.cnf , deadline. Restarts: 1050
uf250-04.cnf fulfilled No. of Restarts: 537 No. of Flips: 2718 time to process: 2 seconds.
uf250-04.cnf , deadline. Restarts: 1050
uf250-04.cnf fulfilled No. of Restarts: 1047 No. of Flips: 1963 time to process: 4 seconds.
uf250-04.cnf , deadline. Restarts: 1050
uf250-04.cnf , deadline. Restarts: 1050
uf250-04.cnf , deadline. Restarts: 1050
uf250-04.cnf , deadline. Restarts: 1050
uf250-04.cnf , deadline. Restarts: 1050
uf250-04.cnf fulfilled No. of Restarts: 271 No. of Flips: 4158 time to process: 1 seconds.
uf250-04.cnf , deadline. Restarts: 1050
uf250-04.cnf , deadline. Restarts: 1050
uf250-04.cnf , deadline. Restarts: 1050
uf250-04.cnf , deadline. Restarts: 1050
uf250-04.cnf fulfilled No. of Restarts: 1021 No. of Flips: 2913 time to process: 4 seconds.
uf250-04.cnf , deadline. Restarts: 1050
uf250-04.cnf , deadline. Restarts: 1050
uf250-04.cnf , deadline. Restarts: 1050
uf250-04.cnf , deadline. Restarts: 1050
uf250-04.cnf , deadline. Restarts: 1050
uf250-04.cnf , deadline. Restarts: 1050
uf250-04.cnf , deadline. Restarts: 1050
uf250-04.cnf , deadline. Restarts: 1050
uf250-04.cnf , deadline. Restarts: 1050
uf250-04.cnf , deadline. Restarts: 1050
uf250-04.cnf , deadline. Restarts: 1050
uf250-04.cnf , deadline. Restarts: 1050
uf250-04.cnf fulfilled No. of Restarts: 603 No. of Flips: 2494 time to process: 2 seconds.
uf250-04.cnf , deadline. Restarts: 1050
uf250-04.cnf , deadline. Restarts: 1050
uf250-04.cnf fulfilled No. of Restarts: 686 No. of Flips: 1959 time to process: 3 seconds.
uf250-04.cnf , deadline. Restarts: 1050
uf250-04.cnf , deadline. Restarts: 1050
uf250-04.cnf fulfilled No. of Restarts: 108 No. of Flips: 4571 time to process: 0 seconds.
uf250-04.cnf , deadline. Restarts: 1050
uf250-04.cnf fulfilled No. of Restarts: 80 No. of Flips: 1856 time to process: 0 seconds.
uf250-04.cnf , deadline. Restarts: 1050
uf250-04.cnf fulfilled No. of Restarts: 52 No. of Flips: 4394 time to process: 0 seconds.
uf250-04.cnf , deadline. Restarts: 1050
uf250-04.cnf fulfilled No. of Restarts: 856 No. of Flips: 2840 time to process: 3 seconds.
uf250-04.cnf , deadline. Restarts: 1050
uf250-04.cnf , deadline. Restarts: 1050
uf250-04.cnf fulfilled No. of Restarts: 88 No. of Flips: 3937 time to process: 0 seconds.
uf250-04.cnf fulfilled No. of Restarts: 263 No. of Flips: 3623 time to process: 1 seconds.
uf250-04.cnf fulfilled No. of Restarts: 126 No. of Flips: 4234 time to process: 0 seconds.
uf250-04.cnf fulfilled No. of Restarts: 610 No. of Flips: 2667 time to process: 2 seconds.
uf250-04.cnf , deadline. Restarts: 1050
uf250-04.cnf , deadline. Restarts: 1050
uf250-04.cnf , deadline. Restarts: 1050
uf250-04.cnf , deadline. Restarts: 1050
uf250-04.cnf , deadline. Restarts: 1050
uf250-04.cnf fulfilled No. of Restarts: 278 No. of Flips: 3919 time to process: 1 seconds.
uf250-04.cnf fulfilled No. of Restarts: 612 No. of Flips: 1874 time to process: 2 seconds.
uf250-04.cnf , deadline. Restarts: 1050
uf250-04.cnf fulfilled No. of Restarts: 889 No. of Flips: 1785 time to process: 4 seconds.
uf250-04.cnf , deadline. Restarts: 1050
uf250-04.cnf , deadline. Restarts: 1050
uf250-04.cnf , deadline. Restarts: 1050
uf250-04.cnf , deadline. Restarts: 1050
uf250-04.cnf , deadline. Restarts: 1050
uf250-04.cnf , deadline. Restarts: 1050
uf250-04.cnf , deadline. Restarts: 1050
uf250-04.cnf , deadline. Restarts: 1050
uf250-04.cnf fulfilled No. of Restarts: 884 No. of Flips: 2158 time to process: 3 seconds.
uf250-04.cnf , deadline. Restarts: 1050
uf250-04.cnf , deadline. Restarts: 1050
uf250-04.cnf fulfilled No. of Restarts: 163 No. of Flips: 3017 time to process: 0 seconds.
uf250-04.cnf , deadline. Restarts: 1050
uf250-04.cnf fulfilled No. of Restarts: 856 No. of Flips: 1432 time to process: 3 seconds.
uf250-04.cnf , deadline. Restarts: 1050
uf250-04.cnf , deadline. Restarts: 1050
uf250-04.cnf , deadline. Restarts: 1050
uf250-04.cnf , deadline. Restarts: 1050
uf250-04.cnf , deadline. Restarts: 1050
uf250-04.cnf , deadline. Restarts: 1050
uf250-04.cnf , deadline. Restarts: 1050
uf250-04.cnf , deadline. Restarts: 1050
uf250-04.cnf , deadline. Restarts: 1050
uf250-04.cnf , deadline. Restarts: 1050
uf250-04.cnf , deadline. Restarts: 1050
uf250-04.cnf , deadline. Restarts: 1050
uf250-04.cnf , deadline. Restarts: 1050
uf250-04.cnf , deadline. Restarts: 1050
uf250-04.cnf , deadline. Restarts: 1050
uf250-04.cnf fulfilled No. of Restarts: 108 No. of Flips: 4881 time to process: 0 seconds.
uf250-04.cnf , deadline. Restarts: 1050
uf250-04.cnf fulfilled No. of Restarts: 228 No. of Flips: 1694 time to process: 1 seconds.
uf250-04.cnf , deadline. Restarts: 1050
uf250-04.cnf , deadline. Restarts: 1050
uf250-04.cnf , deadline. Restarts: 1050
uf250-04.cnf , deadline. Restarts: 1050
uf250-04.cnf , deadline. Restarts: 1050
uf250-04.cnf , deadline. Restarts: 1050
uf250-04.cnf , deadline. Restarts: 1050
uf250-04.cnf , deadline. Restarts: 1050
uf250-04.cnf , deadline. Restarts: 1050
uf250-04.cnf , deadline. Restarts: 1050
uf250-04.cnf fulfilled No. of Restarts: 296 No. of Flips: 2874 time to process: 1 seconds.
uf250-04.cnf , deadline. Restarts: 1050
uf250-04.cnf , deadline. Restarts: 1050
uf250-04.cnf , deadline. Restarts: 1050
uf250-04.cnf , deadline. Restarts: 1050
uf250-04.cnf fulfilled No. of Restarts: 851 No. of Flips: 1544 time to process: 3 seconds.
uf250-04.cnf , deadline. Restarts: 1050
uf250-04.cnf , deadline. Restarts: 1050
uf250-04.cnf fulfilled No. of Restarts: 784 No. of Flips: 3211 time to process: 3 seconds.
uf250-04.cnf , deadline. Restarts: 1050
uf250-04.cnf fulfilled No. of Restarts: 444 No. of Flips: 2499 time to process: 1 seconds.
uf250-04.cnf fulfilled No. of Restarts: 1036 No. of Flips: 2264 time to process: 4 seconds.
uf250-04.cnf fulfilled No. of Restarts: 431 No. of Flips: 3147 time to process: 1 seconds.
uf250-04.cnf , deadline. Restarts: 1050
uf250-04.cnf , deadline. Restarts: 1050
uf250-04.cnf , deadline. Restarts: 1050
uf250-04.cnf , deadline. Restarts: 1050
uf250-04.cnf fulfilled No. of Restarts: 73 No. of Flips: 3437 time to process: 0 seconds.
uf250-04.cnf , deadline. Restarts: 1050
uf250-04.cnf , deadline. Restarts: 1050
uf250-04.cnf , deadline. Restarts: 1050
uf250-04.cnf , deadline. Restarts: 1050
uf250-04.cnf fulfilled No. of Restarts: 689 No. of Flips: 4976 time to process: 3 seconds.
uf250-04.cnf , deadline. Restarts: 1050
uf250-04.cnf fulfilled No. of Restarts: 223 No. of Flips: 2283 time to process: 0 seconds.
uf250-04.cnf fulfilled No. of Restarts: 918 No. of Flips: 955 time to process: 4 seconds.
uf250-04.cnf , deadline. Restarts: 1050
uf250-04.cnf fulfilled No. of Restarts: 614 No. of Flips: 4454 time to process: 2 seconds.
uf250-04.cnf , deadline. Restarts: 1050
uf250-04.cnf , deadline. Restarts: 1050
uf250-04.cnf , deadline. Restarts: 1050
uf250-04.cnf , deadline. Restarts: 1050
uf250-04.cnf , deadline. Restarts: 1050
uf250-04.cnf , deadline. Restarts: 1050
uf250-04.cnf fulfilled No. of Restarts: 1002 No. of Flips: 4321 time to process: 4 seconds.
uf250-04.cnf , deadline. Restarts: 1050
uf250-04.cnf , deadline. Restarts: 1050
uf250-04.cnf , deadline. Restarts: 1050
uf250-04.cnf , deadline. Restarts: 1050
uf250-04.cnf , deadline. Restarts: 1050
uf250-04.cnf , deadline. Restarts: 1050
uf250-04.cnf fulfilled No. of Restarts: 451 No. of Flips: 2369 time to process: 2 seconds.
uf250-04.cnf , deadline. Restarts: 1050
uf250-04.cnf fulfilled No. of Restarts: 109 No. of Flips: 4446 time to process: 0 seconds.
uf250-04.cnf fulfilled No. of Restarts: 823 No. of Flips: 1052 time to process: 3 seconds.
uf250-04.cnf , deadline. Restarts: 1050
uf250-04.cnf , deadline. Restarts: 1050
uf250-04.cnf fulfilled No. of Restarts: 135 No. of Flips: 3433 time to process: 0 seconds.
uf250-04.cnf , deadline. Restarts: 1050
uf250-04.cnf , deadline. Restarts: 1050
uf250-04.cnf , deadline. Restarts: 1050
uf250-04.cnf , deadline. Restarts: 1050
uf250-04.cnf , deadline. Restarts: 1050
uf250-04.cnf fulfilled No. of Restarts: 966 No. of Flips: 3954 time to process: 4 seconds.
uf250-04.cnf , deadline. Restarts: 1050
uf250-04.cnf , deadline. Restarts: 1050
uf250-04.cnf , deadline. Restarts: 1050
uf250-04.cnf , deadline. Restarts: 1050
uf250-04.cnf fulfilled No. of Restarts: 691 No. of Flips: 3856 time to process: 3 seconds.
uf250-04.cnf , deadline. Restarts: 1050
uf250-04.cnf fulfilled No. of Restarts: 841 No. of Flips: 2747 time to process: 3 seconds.
uf250-04.cnf , deadline. Restarts: 1050
uf250-04.cnf , deadline. Restarts: 1050
uf250-04.cnf , deadline. Restarts: 1050
uf250-04.cnf , deadline. Restarts: 1050
uf250-04.cnf , deadline. Restarts: 1050
uf250-04.cnf , deadline. Restarts: 1050
uf250-04.cnf fulfilled No. of Restarts: 497 No. of Flips: 3453 time to process: 2 seconds.
uf250-04.cnf , deadline. Restarts: 1050
uf250-04.cnf , deadline. Restarts: 1050
uf250-04.cnf , deadline. Restarts: 1050
uf250-04.cnf , deadline. Restarts: 1050
uf250-04.cnf , deadline. Restarts: 1050
uf250-04.cnf , deadline. Restarts: 1050
uf250-04.cnf , deadline. Restarts: 1050
uf250-04.cnf , deadline. Restarts: 1050
uf250-04.cnf , deadline. Restarts: 1050
uf250-04.cnf , deadline. Restarts: 1050
uf250-04.cnf , deadline. Restarts: 1050
uf250-04.cnf fulfilled No. of Restarts: 427 No. of Flips: 4090 time to process: 1 seconds.
uf250-04.cnf fulfilled No. of Restarts: 500 No. of Flips: 1757 time to process: 2 seconds.
uf250-04.cnf , deadline. Restarts: 1050
uf250-04.cnf , deadline. Restarts: 1050
uf250-04.cnf fulfilled No. of Restarts: 296 No. of Flips: 3025 time to process: 1 seconds.
uf250-04.cnf , deadline. Restarts: 1050
uf250-04.cnf , deadline. Restarts: 1050
uf250-04.cnf , deadline. Restarts: 1050
uf250-04.cnf fulfilled No. of Restarts: 571 No. of Flips: 2196 time to process: 2 seconds.
uf250-04.cnf , deadline. Restarts: 1050
uf250-04.cnf fulfilled No. of Restarts: 151 No. of Flips: 4242 time to process: 0 seconds.
uf250-04.cnf , deadline. Restarts: 1050
uf250-04.cnf , deadline. Restarts: 1050
uf250-04.cnf , deadline. Restarts: 1050
uf250-04.cnf fulfilled No. of Restarts: 745 No. of Flips: 1163 time to process: 3 seconds.
uf250-04.cnf , deadline. Restarts: 1050
uf250-04.cnf , deadline. Restarts: 1050
uf250-04.cnf , deadline. Restarts: 1050
uf250-04.cnf , deadline. Restarts: 1050
uf250-04.cnf , deadline. Restarts: 1050
uf250-04.cnf , deadline. Restarts: 1050
uf250-04.cnf , deadline. Restarts: 1050
uf250-04.cnf , deadline. Restarts: 1050
uf250-04.cnf , deadline. Restarts: 1050
uf250-04.cnf , deadline. Restarts: 1050
uf250-04.cnf fulfilled No. of Restarts: 155 No. of Flips: 1973 time to process: 0 seconds.
uf250-04.cnf fulfilled No. of Restarts: 676 No. of Flips: 2536 time to process: 3 seconds.
uf250-04.cnf , deadline. Restarts: 1050
uf250-04.cnf fulfilled No. of Restarts: 454 No. of Flips: 4308 time to process: 2 seconds.
uf250-04.cnf , deadline. Restarts: 1050
uf250-04.cnf , deadline. Restarts: 1050
uf250-04.cnf , deadline. Restarts: 1050
uf250-04.cnf , deadline. Restarts: 1050
uf250-04.cnf , deadline. Restarts: 1050
uf250-04.cnf , deadline. Restarts: 1050
uf250-04.cnf , deadline. Restarts: 1050
uf250-04.cnf , deadline. Restarts: 1050
uf250-04.cnf , deadline. Restarts: 1050
uf250-04.cnf , deadline. Restarts: 1050
uf250-04.cnf fulfilled No. of Restarts: 798 No. of Flips: 3153 time to process: 3 seconds.
uf250-04.cnf , deadline. Restarts: 1050
uf250-04.cnf , deadline. Restarts: 1050
uf250-04.cnf fulfilled No. of Restarts: 583 No. of Flips: 3623 time to process: 2 seconds.
uf250-04.cnf , deadline. Restarts: 1050
uf250-04.cnf , deadline. Restarts: 1050
uf250-04.cnf , deadline. Restarts: 1050
uf250-04.cnf fulfilled No. of Restarts: 379 No. of Flips: 3335 time to process: 1 seconds.
uf250-04.cnf fulfilled No. of Restarts: 494 No. of Flips: 1839 time to process: 2 seconds.
uf250-04.cnf , deadline. Restarts: 1050
uf250-04.cnf , deadline. Restarts: 1050
uf250-04.cnf , deadline. Restarts: 1050
uf250-04.cnf , deadline. Restarts: 1050
uf250-04.cnf , deadline. Restarts: 1050
uf250-04.cnf , deadline. Restarts: 1050
uf250-04.cnf fulfilled No. of Restarts: 668 No. of Flips: 2418 time to process: 3 seconds.
uf250-04.cnf , deadline. Restarts: 1050
uf250-04.cnf fulfilled No. of Restarts: 723 No. of Flips: 2218 time to process: 3 seconds.
uf250-04.cnf , deadline. Restarts: 1050
uf250-04.cnf fulfilled No. of Restarts: 311 No. of Flips: 4233 time to process: 1 seconds.
uf250-04.cnf , deadline. Restarts: 1050
uf250-04.cnf , deadline. Restarts: 1050
uf250-04.cnf fulfilled No. of Restarts: 544 No. of Flips: 3574 time to process: 2 seconds.
uf250-04.cnf , deadline. Restarts: 1050
uf250-04.cnf , deadline. Restarts: 1050
uf250-04.cnf fulfilled No. of Restarts: 756 No. of Flips: 3486 time to process: 3 seconds.
uf250-04.cnf fulfilled No. of Restarts: 378 No. of Flips: 1025 time to process: 1 seconds.
uf250-04.cnf , deadline. Restarts: 1050
uf250-04.cnf fulfilled No. of Restarts: 182 No. of Flips: 2533 time to process: 0 seconds.
uf250-04.cnf , deadline. Restarts: 1050
uf250-04.cnf , deadline. Restarts: 1050
uf250-04.cnf fulfilled No. of Restarts: 1009 No. of Flips: 1968 time to process: 4 seconds.
uf250-04.cnf , deadline. Restarts: 1050
uf250-04.cnf , deadline. Restarts: 1050
uf250-04.cnf , deadline. Restarts: 1050
uf250-04.cnf fulfilled No. of Restarts: 29 No. of Flips: 3131 time to process: 0 seconds.
uf250-04.cnf , deadline. Restarts: 1050
uf250-04.cnf , deadline. Restarts: 1050
uf250-04.cnf , deadline. Restarts: 1050
uf250-04.cnf , deadline. Restarts: 1050
uf250-04.cnf , deadline. Restarts: 1050
uf250-04.cnf , deadline. Restarts: 1050
uf250-04.cnf , deadline. Restarts: 1050
uf250-04.cnf fulfilled No. of Restarts: 19 No. of Flips: 3816 time to process: 0 seconds.
uf250-04.cnf , deadline. Restarts: 1050
uf250-04.cnf , deadline. Restarts: 1050
uf250-04.cnf , deadline. Restarts: 1050
uf250-04.cnf , deadline. Restarts: 1050
uf250-04.cnf fulfilled No. of Restarts: 752 No. of Flips: 2844 time to process: 3 seconds.
uf250-04.cnf , deadline. Restarts: 1050
uf250-04.cnf fulfilled No. of Restarts: 19 No. of Flips: 1286 time to process: 0 seconds.
uf250-04.cnf fulfilled No. of Restarts: 963 No. of Flips: 1575 time to process: 4 seconds.
uf250-04.cnf fulfilled No. of Restarts: 981 No. of Flips: 4061 time to process: 4 seconds.
uf250-04.cnf , deadline. Restarts: 1050
uf250-04.cnf , deadline. Restarts: 1050
uf250-04.cnf , deadline. Restarts: 1050
uf250-04.cnf , deadline. Restarts: 1050
uf250-04.cnf , deadline. Restarts: 1050
uf250-04.cnf , deadline. Restarts: 1050
uf250-04.cnf , deadline. Restarts: 1050
uf250-04.cnf , deadline. Restarts: 1050
uf250-04.cnf fulfilled No. of Restarts: 923 No. of Flips: 4543 time to process: 4 seconds.
uf250-04.cnf , deadline. Restarts: 1050
uf250-04.cnf , deadline. Restarts: 1050
uf250-04.cnf fulfilled No. of Restarts: 352 No. of Flips: 4499 time to process: 1 seconds.
uf250-04.cnf , deadline. Restarts: 1050
uf250-04.cnf , deadline. Restarts: 1050
uf250-04.cnf , deadline. Restarts: 1050
uf250-04.cnf , deadline. Restarts: 1050
uf250-04.cnf , deadline. Restarts: 1050
uf250-04.cnf fulfilled No. of Restarts: 30 No. of Flips: 2222 time to process: 0 seconds.
uf250-04.cnf , deadline. Restarts: 1050
uf250-04.cnf fulfilled No. of Restarts: 295 No. of Flips: 3752 time to process: 1 seconds.
uf250-04.cnf , deadline. Restarts: 1050
uf250-04.cnf , deadline. Restarts: 1050
uf250-04.cnf fulfilled No. of Restarts: 819 No. of Flips: 1128 time to process: 3 seconds.
uf250-04.cnf , deadline. Restarts: 1050
uf250-04.cnf , deadline. Restarts: 1050
uf250-04.cnf , deadline. Restarts: 1050
uf250-04.cnf fulfilled No. of Restarts: 920 No. of Flips: 3259 time to process: 4 seconds.
uf250-04.cnf fulfilled No. of Restarts: 31 No. of Flips: 3890 time to process: 0 seconds.
uf250-04.cnf fulfilled No. of Restarts: 863 No. of Flips: 1857 time to process: 3 seconds.
uf250-04.cnf fulfilled No. of Restarts: 40 No. of Flips: 1498 time to process: 0 seconds.
uf250-04.cnf , deadline. Restarts: 1050
uf250-04.cnf , deadline. Restarts: 1050
uf250-04.cnf , deadline. Restarts: 1050
uf250-04.cnf , deadline. Restarts: 1050
uf250-04.cnf , deadline. Restarts: 1050
uf250-04.cnf , deadline. Restarts: 1050
uf250-04.cnf , deadline. Restarts: 1050
uf250-04.cnf fulfilled No. of Restarts: 479 No. of Flips: 2960 time to process: 2 seconds.
uf250-04.cnf , deadline. Restarts: 1050
uf250-04.cnf , deadline. Restarts: 1050
uf250-04.cnf , deadline. Restarts: 1050
uf250-04.cnf fulfilled No. of Restarts: 905 No. of Flips: 2534 time to process: 3 seconds.
uf250-04.cnf , deadline. Restarts: 1050
uf250-04.cnf , deadline. Restarts: 1050
uf250-04.cnf , deadline. Restarts: 1050
uf250-04.cnf , deadline. Restarts: 1050
uf250-04.cnf , deadline. Restarts: 1050
uf250-04.cnf , deadline. Restarts: 1050
uf250-04.cnf , deadline. Restarts: 1050
uf250-04.cnf , deadline. Restarts: 1050
uf250-04.cnf , deadline. Restarts: 1050
uf250-04.cnf fulfilled No. of Restarts: 667 No. of Flips: 3869 time to process: 2 seconds.
uf250-04.cnf , deadline. Restarts: 1050
uf250-04.cnf , deadline. Restarts: 1050
uf250-04.cnf , deadline. Restarts: 1050
uf250-04.cnf fulfilled No. of Restarts: 739 No. of Flips: 4754 time to process: 3 seconds.
uf250-04.cnf , deadline. Restarts: 1050
uf250-04.cnf , deadline. Restarts: 1050
uf250-04.cnf , deadline. Restarts: 1050
uf250-04.cnf fulfilled No. of Restarts: 711 No. of Flips: 2940 time to process: 3 seconds.
uf250-04.cnf fulfilled No. of Restarts: 59 No. of Flips: 2958 time to process: 0 seconds.
uf250-04.cnf , deadline. Restarts: 1050
uf250-04.cnf , deadline. Restarts: 1050
uf250-04.cnf , deadline. Restarts: 1050
uf250-04.cnf , deadline. Restarts: 1050
uf250-04.cnf fulfilled No. of Restarts: 90 No. of Flips: 3402 time to process: 0 seconds.
uf250-04.cnf fulfilled No. of Restarts: 469 No. of Flips: 2173 time to process: 2 seconds.
uf250-04.cnf , deadline. Restarts: 1050
uf250-04.cnf fulfilled No. of Restarts: 629 No. of Flips: 4073 time to process: 2 seconds.
uf250-04.cnf , deadline. Restarts: 1050
uf250-04.cnf , deadline. Restarts: 1050
uf250-04.cnf , deadline. Restarts: 1050
uf250-04.cnf , deadline. Restarts: 1050
uf250-04.cnf , deadline. Restarts: 1050
uf250-04.cnf , deadline. Restarts: 1050
uf250-04.cnf , deadline. Restarts: 1050
uf250-04.cnf , deadline. Restarts: 1050
uf250-04.cnf , deadline. Restarts: 1050
uf250-04.cnf , deadline. Restarts: 1050
uf250-04.cnf , deadline. Restarts: 1050
uf250-04.cnf , deadline. Restarts: 1050
uf250-04.cnf , deadline. Restarts: 1050
uf250-04.cnf , deadline. Restarts: 1050
uf250-04.cnf , deadline. Restarts: 1050
uf250-04.cnf fulfilled No. of Restarts: 300 No. of Flips: 4927 time to process: 1 seconds.
uf250-04.cnf , deadline. Restarts: 1050
uf250-04.cnf , deadline. Restarts: 1050
uf250-04.cnf fulfilled No. of Restarts: 50 No. of Flips: 4833 time to process: 0 seconds.
uf250-04.cnf fulfilled No. of Restarts: 663 No. of Flips: 1467 time to process: 2 seconds.
uf250-04.cnf , deadline. Restarts: 1050
uf250-04.cnf , deadline. Restarts: 1050
uf250-04.cnf , deadline. Restarts: 1050
uf250-04.cnf , deadline. Restarts: 1050
uf250-04.cnf , deadline. Restarts: 1050
uf250-04.cnf , deadline. Restarts: 1050
uf250-04.cnf , deadline. Restarts: 1050
uf250-04.cnf fulfilled No. of Restarts: 766 No. of Flips: 2764 time to process: 3 seconds.
uf250-04.cnf , deadline. Restarts: 1050
uf250-04.cnf , deadline. Restarts: 1050
uf250-04.cnf fulfilled No. of Restarts: 166 No. of Flips: 3332 time to process: 1 seconds.
uf250-04.cnf , deadline. Restarts: 1050
uf250-04.cnf fulfilled No. of Restarts: 259 No. of Flips: 3202 time to process: 1 seconds.
uf250-04.cnf , deadline. Restarts: 1050
uf250-04.cnf , deadline. Restarts: 1050
uf250-04.cnf , deadline. Restarts: 1050
uf250-04.cnf fulfilled No. of Restarts: 216 No. of Flips: 3553 time to process: 1 seconds.
uf250-04.cnf fulfilled No. of Restarts: 365 No. of Flips: 3820 time to process: 1 seconds.
uf250-04.cnf , deadline. Restarts: 1050
uf250-04.cnf , deadline. Restarts: 1050
uf250-04.cnf , deadline. Restarts: 1050
uf250-04.cnf , deadline. Restarts: 1050
uf250-04.cnf , deadline. Restarts: 1050
uf250-04.cnf fulfilled No. of Restarts: 443 No. of Flips: 2605 time to process: 2 seconds.
uf250-04.cnf , deadline. Restarts: 1050
uf250-04.cnf , deadline. Restarts: 1050
uf250-04.cnf fulfilled No. of Restarts: 842 No. of Flips: 3829 time to process: 3 seconds.
uf250-04.cnf , deadline. Restarts: 1050
uf250-04.cnf fulfilled No. of Restarts: 939 No. of Flips: 4799 time to process: 4 seconds.
uf250-04.cnf fulfilled No. of Restarts: 29 No. of Flips: 4656 time to process: 0 seconds.
uf250-04.cnf fulfilled No. of Restarts: 244 No. of Flips: 3017 time to process: 1 seconds.
uf250-04.cnf , deadline. Restarts: 1050
uf250-04.cnf , deadline. Restarts: 1050
uf250-04.cnf , deadline. Restarts: 1050
uf250-04.cnf , deadline. Restarts: 1050
uf250-04.cnf , deadline. Restarts: 1050
uf250-04.cnf , deadline. Restarts: 1050
uf250-04.cnf fulfilled No. of Restarts: 245 No. of Flips: 4418 time to process: 1 seconds.
uf250-04.cnf , deadline. Restarts: 1050
uf250-04.cnf , deadline. Restarts: 1050
uf250-04.cnf , deadline. Restarts: 1050
uf250-04.cnf , deadline. Restarts: 1050
uf250-04.cnf , deadline. Restarts: 1050
uf250-04.cnf , deadline. Restarts: 1050
uf250-04.cnf fulfilled No. of Restarts: 477 No. of Flips: 1090 time to process: 2 seconds.
uf250-04.cnf , deadline. Restarts: 1050
uf250-04.cnf , deadline. Restarts: 1050
uf250-04.cnf , deadline. Restarts: 1050
uf250-04.cnf , deadline. Restarts: 1050
uf250-04.cnf , deadline. Restarts: 1050
uf250-04.cnf , deadline. Restarts: 1050
uf250-04.cnf , deadline. Restarts: 1050
uf250-04.cnf , deadline. Restarts: 1050
uf250-04.cnf , deadline. Restarts: 1050
uf250-04.cnf fulfilled No. of Restarts: 149 No. of Flips: 1327 time to process: 0 seconds.
uf250-04.cnf , deadline. Restarts: 1050
uf250-04.cnf fulfilled No. of Restarts: 168 No. of Flips: 2464 time to process: 0 seconds.
uf250-04.cnf , deadline. Restarts: 1050
uf250-04.cnf , deadline. Restarts: 1050
uf250-04.cnf , deadline. Restarts: 1050
uf250-04.cnf fulfilled No. of Restarts: 509 No. of Flips: 4152 time to process: 2 seconds.
uf250-04.cnf , deadline. Restarts: 1050
uf250-04.cnf fulfilled No. of Restarts: 778 No. of Flips: 4835 time to process: 3 seconds.
uf250-04.cnf , deadline. Restarts: 1050
uf250-04.cnf fulfilled No. of Restarts: 15 No. of Flips: 3964 time to process: 0 seconds.
uf250-04.cnf , deadline. Restarts: 1050
uf250-04.cnf , deadline. Restarts: 1050
uf250-04.cnf , deadline. Restarts: 1050
uf250-04.cnf fulfilled No. of Restarts: 298 No. of Flips: 1903 time to process: 1 seconds.
uf250-04.cnf , deadline. Restarts: 1050
uf250-04.cnf fulfilled No. of Restarts: 772 No. of Flips: 1798 time to process: 3 seconds.
uf250-04.cnf , deadline. Restarts: 1050
uf250-04.cnf , deadline. Restarts: 1050
uf250-04.cnf , deadline. Restarts: 1050
uf250-04.cnf fulfilled No. of Restarts: 189 No. of Flips: 3558 time to process: 0 seconds.
uf250-04.cnf , deadline. Restarts: 1050
uf250-04.cnf , deadline. Restarts: 1050
uf250-04.cnf , deadline. Restarts: 1050
uf250-04.cnf , deadline. Restarts: 1050
uf250-04.cnf , deadline. Restarts: 1050
uf250-04.cnf , deadline. Restarts: 1050
uf250-04.cnf , deadline. Restarts: 1050
uf250-04.cnf , deadline. Restarts: 1050
uf250-04.cnf , deadline. Restarts: 1050
uf250-04.cnf , deadline. Restarts: 1050
uf250-04.cnf , deadline. Restarts: 1050
uf250-04.cnf fulfilled No. of Restarts: 273 No. of Flips: 2919 time to process: 1 seconds.
uf250-04.cnf , deadline. Restarts: 1050
uf250-04.cnf , deadline. Restarts: 1050
uf250-04.cnf fulfilled No. of Restarts: 91 No. of Flips: 3231 time to process: 0 seconds.
uf250-04.cnf , deadline. Restarts: 1050
uf250-04.cnf , deadline. Restarts: 1050
uf250-04.cnf fulfilled No. of Restarts: 115 No. of Flips: 1319 time to process: 0 seconds.
uf250-04.cnf fulfilled No. of Restarts: 220 No. of Flips: 1983 time to process: 1 seconds.
uf250-04.cnf fulfilled No. of Restarts: 566 No. of Flips: 609 time to process: 2 seconds.
uf250-04.cnf , deadline. Restarts: 1050
uf250-04.cnf , deadline. Restarts: 1050
uf250-04.cnf , deadline. Restarts: 1050
uf250-04.cnf , deadline. Restarts: 1050
uf250-04.cnf fulfilled No. of Restarts: 712 No. of Flips: 973 time to process: 3 seconds.
uf250-04.cnf , deadline. Restarts: 1050
uf250-04.cnf , deadline. Restarts: 1050
uf250-04.cnf fulfilled No. of Restarts: 284 No. of Flips: 2076 time to process: 1 seconds.
uf250-04.cnf , deadline. Restarts: 1050
uf250-04.cnf fulfilled No. of Restarts: 237 No. of Flips: 3056 time to process: 1 seconds.
uf250-04.cnf , deadline. Restarts: 1050
uf250-04.cnf fulfilled No. of Restarts: 200 No. of Flips: 3957 time to process: 0 seconds.
uf250-04.cnf fulfilled No. of Restarts: 431 No. of Flips: 520 time to process: 1 seconds.
uf250-04.cnf , deadline. Restarts: 1050
uf250-04.cnf , deadline. Restarts: 1050
uf250-04.cnf , deadline. Restarts: 1050
uf250-04.cnf , deadline. Restarts: 1050
uf250-04.cnf , deadline. Restarts: 1050
uf250-04.cnf , deadline. Restarts: 1050
uf250-04.cnf , deadline. Restarts: 1050
uf250-04.cnf , deadline. Restarts: 1050
uf250-04.cnf , deadline. Restarts: 1050
uf250-04.cnf fulfilled No. of Restarts: 119 No. of Flips: 1387 time to process: 0 seconds.
uf250-04.cnf , deadline. Restarts: 1050
uf250-04.cnf , deadline. Restarts: 1050
uf250-04.cnf , deadline. Restarts: 1050
uf250-04.cnf fulfilled No. of Restarts: 915 No. of Flips: 4271 time to process: 3 seconds.
uf250-04.cnf , deadline. Restarts: 1050
uf250-04.cnf , deadline. Restarts: 1050
uf250-04.cnf fulfilled No. of Restarts: 723 No. of Flips: 1907 time to process: 3 seconds.
uf250-04.cnf , deadline. Restarts: 1050
uf250-04.cnf , deadline. Restarts: 1050
uf250-04.cnf , deadline. Restarts: 1050
uf250-04.cnf , deadline. Restarts: 1050
uf250-04.cnf , deadline. Restarts: 1050
uf250-04.cnf , deadline. Restarts: 1050
uf250-04.cnf , deadline. Restarts: 1050
uf250-04.cnf , deadline. Restarts: 1050
uf250-04.cnf , deadline. Restarts: 1050
uf250-04.cnf fulfilled No. of Restarts: 528 No. of Flips: 1084 time to process: 2 seconds.
uf250-04.cnf fulfilled No. of Restarts: 646 No. of Flips: 1030 time to process: 2 seconds.
uf250-04.cnf fulfilled No. of Restarts: 667 No. of Flips: 1403 time to process: 2 seconds.
uf250-04.cnf , deadline. Restarts: 1050
uf250-04.cnf fulfilled No. of Restarts: 276 No. of Flips: 3435 time to process: 1 seconds.
uf250-04.cnf fulfilled No. of Restarts: 868 No. of Flips: 1210 time to process: 3 seconds.
uf250-04.cnf , deadline. Restarts: 1050
uf250-04.cnf , deadline. Restarts: 1050
uf250-04.cnf fulfilled No. of Restarts: 916 No. of Flips: 4457 time to process: 4 seconds.
uf250-04.cnf fulfilled No. of Restarts: 538 No. of Flips: 1586 time to process: 2 seconds.
uf250-04.cnf , deadline. Restarts: 1050
uf250-04.cnf , deadline. Restarts: 1050
uf250-04.cnf , deadline. Restarts: 1050
uf250-04.cnf , deadline. Restarts: 1050
uf250-04.cnf , deadline. Restarts: 1050
uf250-04.cnf fulfilled No. of Restarts: 339 No. of Flips: 1118 time to process: 1 seconds.
uf250-04.cnf , deadline. Restarts: 1050
uf250-04.cnf , deadline. Restarts: 1050
uf250-04.cnf , deadline. Restarts: 1050
uf250-04.cnf fulfilled No. of Restarts: 548 No. of Flips: 864 time to process: 2 seconds.
uf250-04.cnf , deadline. Restarts: 1050
uf250-04.cnf , deadline. Restarts: 1050
uf250-04.cnf , deadline. Restarts: 1050
uf250-04.cnf , deadline. Restarts: 1050
uf250-04.cnf , deadline. Restarts: 1050
uf250-04.cnf , deadline. Restarts: 1050
uf250-04.cnf , deadline. Restarts: 1050
uf250-04.cnf fulfilled No. of Restarts: 421 No. of Flips: 2932 time to process: 1 seconds.
uf250-04.cnf , deadline. Restarts: 1050
uf250-04.cnf fulfilled No. of Restarts: 973 No. of Flips: 4820 time to process: 4 seconds.
uf250-04.cnf fulfilled No. of Restarts: 810 No. of Flips: 3264 time to process: 3 seconds.
uf250-04.cnf fulfilled No. of Restarts: 176 No. of Flips: 3820 time to process: 0 seconds.
uf250-04.cnf , deadline. Restarts: 1050
uf250-04.cnf , deadline. Restarts: 1050
uf250-04.cnf , deadline. Restarts: 1050
uf250-04.cnf fulfilled No. of Restarts: 119 No. of Flips: 1518 time to process: 0 seconds.
uf250-04.cnf , deadline. Restarts: 1050
uf250-04.cnf , deadline. Restarts: 1050
uf250-04.cnf , deadline. Restarts: 1050
uf250-04.cnf , deadline. Restarts: 1050
uf250-04.cnf , deadline. Restarts: 1050
uf250-04.cnf , deadline. Restarts: 1050
uf250-04.cnf , deadline. Restarts: 1050
uf250-04.cnf , deadline. Restarts: 1050
uf250-04.cnf , deadline. Restarts: 1050
uf250-04.cnf , deadline. Restarts: 1050
uf250-04.cnf fulfilled No. of Restarts: 597 No. of Flips: 2679 time to process: 2 seconds.
uf250-04.cnf fulfilled No. of Restarts: 284 No. of Flips: 1694 time to process: 1 seconds.
uf250-04.cnf , deadline. Restarts: 1050
uf250-04.cnf , deadline. Restarts: 1050
uf250-04.cnf fulfilled No. of Restarts: 174 No. of Flips: 4689 time to process: 0 seconds.
uf250-04.cnf , deadline. Restarts: 1050
uf250-04.cnf , deadline. Restarts: 1050
uf250-04.cnf , deadline. Restarts: 1050
uf250-04.cnf , deadline. Restarts: 1050
uf250-04.cnf , deadline. Restarts: 1050
uf250-04.cnf , deadline. Restarts: 1050
uf250-04.cnf , deadline. Restarts: 1050
uf250-04.cnf , deadline. Restarts: 1050
uf250-04.cnf , deadline. Restarts: 1050
uf250-04.cnf , deadline. Restarts: 1050
uf250-04.cnf , deadline. Restarts: 1050
uf250-04.cnf , deadline. Restarts: 1050
uf250-04.cnf , deadline. Restarts: 1050
uf250-04.cnf fulfilled No. of Restarts: 389 No. of Flips: 3194 time to process: 1 seconds.
uf250-04.cnf , deadline. Restarts: 1050
uf250-04.cnf , deadline. Restarts: 1050
uf250-04.cnf , deadline. Restarts: 1050
uf250-04.cnf , deadline. Restarts: 1050
uf250-04.cnf , deadline. Restarts: 1050
uf250-04.cnf fulfilled No. of Restarts: 882 No. of Flips: 3602 time to process: 4 seconds.
uf250-04.cnf , deadline. Restarts: 1050
uf250-04.cnf fulfilled No. of Restarts: 586 No. of Flips: 2588 time to process: 2 seconds.
uf250-04.cnf , deadline. Restarts: 1050
uf250-04.cnf fulfilled No. of Restarts: 490 No. of Flips: 4298 time to process: 2 seconds.
uf250-04.cnf fulfilled No. of Restarts: 16 No. of Flips: 2715 time to process: 0 seconds.
uf250-04.cnf fulfilled No. of Restarts: 9 No. of Flips: 3525 time to process: 0 seconds.
uf250-04.cnf , deadline. Restarts: 1050
uf250-04.cnf , deadline. Restarts: 1050
uf250-04.cnf , deadline. Restarts: 1050
uf250-04.cnf , deadline. Restarts: 1050
uf250-04.cnf , deadline. Restarts: 1050
uf250-04.cnf , deadline. Restarts: 1050
uf250-04.cnf , deadline. Restarts: 1050
uf250-04.cnf , deadline. Restarts: 1050
uf250-04.cnf , deadline. Restarts: 1050
uf250-04.cnf , deadline. Restarts: 1050
uf250-04.cnf , deadline. Restarts: 1050
uf250-04.cnf , deadline. Restarts: 1050
uf250-04.cnf , deadline. Restarts: 1050
uf250-04.cnf fulfilled No. of Restarts: 423 No. of Flips: 2487 time to process: 1 seconds.
uf250-04.cnf fulfilled No. of Restarts: 796 No. of Flips: 1976 time to process: 4 seconds.
uf250-04.cnf , deadline. Restarts: 1050
uf250-04.cnf , deadline. Restarts: 1050
uf250-04.cnf , deadline. Restarts: 1050
uf250-04.cnf , deadline. Restarts: 1050
uf250-04.cnf , deadline. Restarts: 1050
uf250-04.cnf , deadline. Restarts: 1050
uf250-04.cnf , deadline. Restarts: 1050
uf250-04.cnf , deadline. Restarts: 1050
uf250-04.cnf , deadline. Restarts: 1050
uf250-04.cnf , deadline. Restarts: 1050
uf250-04.cnf , deadline. Restarts: 1050
uf250-04.cnf fulfilled No. of Restarts: 558 No. of Flips: 714 time to process: 2 seconds.
uf250-04.cnf , deadline. Restarts: 1050
uf250-04.cnf , deadline. Restarts: 1050
uf250-04.cnf fulfilled No. of Restarts: 833 No. of Flips: 4029 time to process: 3 seconds.
uf250-04.cnf , deadline. Restarts: 1050
uf250-04.cnf , deadline. Restarts: 1050
uf250-04.cnf , deadline. Restarts: 1050
uf250-04.cnf fulfilled No. of Restarts: 708 No. of Flips: 2717 time to process: 3 seconds.
uf250-04.cnf , deadline. Restarts: 1050
uf250-04.cnf , deadline. Restarts: 1050
uf250-04.cnf , deadline. Restarts: 1050
uf250-04.cnf fulfilled No. of Restarts: 967 No. of Flips: 2843 time to process: 4 seconds.
uf250-04.cnf , deadline. Restarts: 1050
uf250-04.cnf , deadline. Restarts: 1050
uf250-04.cnf , deadline. Restarts: 1050
uf250-04.cnf , deadline. Restarts: 1050
uf250-04.cnf , deadline. Restarts: 1050
uf250-04.cnf , deadline. Restarts: 1050
uf250-04.cnf fulfilled No. of Restarts: 853 No. of Flips: 2923 time to process: 3 seconds.
uf250-04.cnf , deadline. Restarts: 1050
uf250-04.cnf fulfilled No. of Restarts: 696 No. of Flips: 3778 time to process: 3 seconds.
uf250-04.cnf fulfilled No. of Restarts: 625 No. of Flips: 4913 time to process: 2 seconds.
uf250-04.cnf , deadline. Restarts: 1050
uf250-04.cnf , deadline. Restarts: 1050
uf250-04.cnf , deadline. Restarts: 1050
uf250-04.cnf , deadline. Restarts: 1050
uf250-04.cnf fulfilled No. of Restarts: 749 No. of Flips: 2837 time to process: 3 seconds.
uf250-04.cnf , deadline. Restarts: 1050
uf250-04.cnf , deadline. Restarts: 1050
uf250-04.cnf , deadline. Restarts: 1050
uf250-04.cnf , deadline. Restarts: 1050
uf250-04.cnf , deadline. Restarts: 1050
uf250-04.cnf , deadline. Restarts: 1050
uf250-04.cnf , deadline. Restarts: 1050
uf250-04.cnf fulfilled No. of Restarts: 997 No. of Flips: 3781 time to process: 4 seconds.
uf250-04.cnf , deadline. Restarts: 1050
uf250-04.cnf , deadline. Restarts: 1050
uf250-04.cnf , deadline. Restarts: 1050
uf250-04.cnf fulfilled No. of Restarts: 738 No. of Flips: 1985 time to process: 3 seconds.
uf250-04.cnf fulfilled No. of Restarts: 505 No. of Flips: 3784 time to process: 2 seconds.
uf250-04.cnf , deadline. Restarts: 1050
uf250-04.cnf , deadline. Restarts: 1050
uf250-04.cnf , deadline. Restarts: 1050
uf250-04.cnf , deadline. Restarts: 1050
uf250-04.cnf , deadline. Restarts: 1050
uf250-04.cnf fulfilled No. of Restarts: 578 No. of Flips: 2109 time to process: 2 seconds.
uf250-04.cnf , deadline. Restarts: 1050
uf250-04.cnf , deadline. Restarts: 1050
uf250-04.cnf , deadline. Restarts: 1050
uf250-04.cnf , deadline. Restarts: 1050
uf250-04.cnf , deadline. Restarts: 1050
uf250-04.cnf , deadline. Restarts: 1050
uf250-04.cnf fulfilled No. of Restarts: 999 No. of Flips: 1909 time to process: 4 seconds.
uf250-04.cnf , deadline. Restarts: 1050
uf250-04.cnf , deadline. Restarts: 1050
uf250-04.cnf , deadline. Restarts: 1050
uf250-04.cnf , deadline. Restarts: 1050
uf250-04.cnf fulfilled No. of Restarts: 935 No. of Flips: 4284 time to process: 4 seconds.
uf250-04.cnf fulfilled No. of Restarts: 553 No. of Flips: 4955 time to process: 2 seconds.
uf250-04.cnf fulfilled No. of Restarts: 772 No. of Flips: 3586 time to process: 3 seconds.
uf250-04.cnf , deadline. Restarts: 1050
uf250-04.cnf , deadline. Restarts: 1050
uf250-04.cnf , deadline. Restarts: 1050
uf250-04.cnf , deadline. Restarts: 1050
uf250-04.cnf fulfilled No. of Restarts: 1028 No. of Flips: 2808 time to process: 4 seconds.
uf250-04.cnf , deadline. Restarts: 1050
uf250-04.cnf , deadline. Restarts: 1050
uf250-04.cnf fulfilled No. of Restarts: 165 No. of Flips: 1529 time to process: 0 seconds.
uf250-04.cnf fulfilled No. of Restarts: 580 No. of Flips: 3451 time to process: 2 seconds.
uf250-04.cnf , deadline. Restarts: 1050
uf250-04.cnf , deadline. Restarts: 1050
uf250-04.cnf , deadline. Restarts: 1050
uf250-04.cnf , deadline. Restarts: 1050
uf250-04.cnf , deadline. Restarts: 1050
uf250-04.cnf , deadline. Restarts: 1050
uf250-04.cnf fulfilled No. of Restarts: 186 No. of Flips: 2840 time to process: 0 seconds.
uf250-04.cnf , deadline. Restarts: 1050
uf250-04.cnf , deadline. Restarts: 1050
uf250-04.cnf , deadline. Restarts: 1050
uf250-04.cnf fulfilled No. of Restarts: 18 No. of Flips: 3270 time to process: 0 seconds.
uf250-04.cnf , deadline. Restarts: 1050
uf250-04.cnf fulfilled No. of Restarts: 719 No. of Flips: 3404 time to process: 3 seconds.
uf250-04.cnf , deadline. Restarts: 1050
uf250-04.cnf , deadline. Restarts: 1050
uf250-04.cnf fulfilled No. of Restarts: 582 No. of Flips: 1924 time to process: 2 seconds.
uf250-04.cnf , deadline. Restarts: 1050
uf250-04.cnf fulfilled No. of Restarts: 54 No. of Flips: 1520 time to process: 0 seconds.
uf250-04.cnf , deadline. Restarts: 1050
uf250-04.cnf fulfilled No. of Restarts: 984 No. of Flips: 3797 time to process: 4 seconds.
uf250-04.cnf fulfilled No. of Restarts: 546 No. of Flips: 4812 time to process: 2 seconds.
uf250-04.cnf , deadline. Restarts: 1050
uf250-04.cnf fulfilled No. of Restarts: 804 No. of Flips: 4417 time to process: 3 seconds.
uf250-04.cnf , deadline. Restarts: 1050
uf250-04.cnf , deadline. Restarts: 1050
uf250-04.cnf , deadline. Restarts: 1050
uf250-04.cnf , deadline. Restarts: 1050
uf250-04.cnf , deadline. Restarts: 1050
uf250-04.cnf , deadline. Restarts: 1050
uf250-04.cnf fulfilled No. of Restarts: 326 No. of Flips: 3444 time to process: 1 seconds.
uf250-04.cnf , deadline. Restarts: 1050
uf250-04.cnf , deadline. Restarts: 1050
uf250-04.cnf , deadline. Restarts: 1050
uf250-04.cnf fulfilled No. of Restarts: 674 No. of Flips: 2952 time to process: 3 seconds.
uf250-04.cnf , deadline. Restarts: 1050
uf250-04.cnf , deadline. Restarts: 1050
uf250-04.cnf , deadline. Restarts: 1050
uf250-04.cnf , deadline. Restarts: 1050
uf250-04.cnf , deadline. Restarts: 1050
uf250-04.cnf , deadline. Restarts: 1050
uf250-04.cnf fulfilled No. of Restarts: 457 No. of Flips: 4167 time to process: 2 seconds.
uf250-04.cnf , deadline. Restarts: 1050
uf250-04.cnf , deadline. Restarts: 1050
uf250-04.cnf , deadline. Restarts: 1050
uf250-04.cnf , deadline. Restarts: 1050
uf250-04.cnf , deadline. Restarts: 1050
uf250-04.cnf , deadline. Restarts: 1050
uf250-04.cnf fulfilled No. of Restarts: 424 No. of Flips: 4061 time to process: 1 seconds.
uf250-04.cnf , deadline. Restarts: 1050
uf250-04.cnf , deadline. Restarts: 1050
uf250-04.cnf , deadline. Restarts: 1050
uf250-04.cnf , deadline. Restarts: 1050
uf250-04.cnf , deadline. Restarts: 1050
uf250-04.cnf , deadline. Restarts: 1050
uf250-04.cnf , deadline. Restarts: 1050
uf250-04.cnf , deadline. Restarts: 1050
uf250-04.cnf fulfilled No. of Restarts: 578 No. of Flips: 2217 time to process: 2 seconds.
uf250-04.cnf , deadline. Restarts: 1050
uf250-04.cnf , deadline. Restarts: 1050
uf250-04.cnf , deadline. Restarts: 1050
uf250-04.cnf fulfilled No. of Restarts: 540 No. of Flips: 2524 time to process: 2 seconds.
uf250-04.cnf fulfilled No. of Restarts: 651 No. of Flips: 4280 time to process: 3 seconds.
uf250-04.cnf , deadline. Restarts: 1050
uf250-04.cnf , deadline. Restarts: 1050
uf250-04.cnf , deadline. Restarts: 1050
uf250-04.cnf , deadline. Restarts: 1050
uf250-04.cnf fulfilled No. of Restarts: 364 No. of Flips: 4360 time to process: 1 seconds.
uf250-04.cnf , deadline. Restarts: 1050
uf250-04.cnf fulfilled No. of Restarts: 877 No. of Flips: 3019 time to process: 3 seconds.
uf250-04.cnf , deadline. Restarts: 1050
uf250-04.cnf , deadline. Restarts: 1050
uf250-04.cnf , deadline. Restarts: 1050
uf250-04.cnf fulfilled No. of Restarts: 973 No. of Flips: 2484 time to process: 4 seconds.
uf250-04.cnf fulfilled No. of Restarts: 675 No. of Flips: 3025 time to process: 3 seconds.
uf250-04.cnf fulfilled No. of Restarts: 441 No. of Flips: 4083 time to process: 1 seconds.
uf250-04.cnf , deadline. Restarts: 1050
uf250-04.cnf , deadline. Restarts: 1050
uf250-04.cnf , deadline. Restarts: 1050
uf250-04.cnf fulfilled No. of Restarts: 764 No. of Flips: 4599 time to process: 3 seconds.
uf250-04.cnf , deadline. Restarts: 1050
uf250-04.cnf fulfilled No. of Restarts: 385 No. of Flips: 2967 time to process: 1 seconds.
uf250-04.cnf , deadline. Restarts: 1050
uf250-04.cnf , deadline. Restarts: 1050
uf250-04.cnf fulfilled No. of Restarts: 235 No. of Flips: 2904 time to process: 1 seconds.
uf250-04.cnf fulfilled No. of Restarts: 79 No. of Flips: 3683 time to process: 0 seconds.
uf250-04.cnf , deadline. Restarts: 1050
uf250-04.cnf fulfilled No. of Restarts: 511 No. of Flips: 1785 time to process: 2 seconds.
uf250-04.cnf , deadline. Restarts: 1050
uf250-04.cnf , deadline. Restarts: 1050
uf250-04.cnf fulfilled No. of Restarts: 484 No. of Flips: 928 time to process: 2 seconds.
uf250-04.cnf fulfilled No. of Restarts: 933 No. of Flips: 4554 time to process: 4 seconds.
uf250-04.cnf , deadline. Restarts: 1050
uf250-04.cnf fulfilled No. of Restarts: 13 No. of Flips: 3096 time to process: 0 seconds.
uf250-04.cnf fulfilled No. of Restarts: 254 No. of Flips: 1864 time to process: 1 seconds.
uf250-04.cnf , deadline. Restarts: 1050
uf250-04.cnf , deadline. Restarts: 1050
uf250-04.cnf fulfilled No. of Restarts: 1028 No. of Flips: 2577 time to process: 4 seconds.
uf250-04.cnf , deadline. Restarts: 1050
uf250-04.cnf , deadline. Restarts: 1050
uf250-04.cnf fulfilled No. of Restarts: 697 No. of Flips: 2305 time to process: 3 seconds.
uf250-04.cnf fulfilled No. of Restarts: 358 No. of Flips: 4399 time to process: 1 seconds.
uf250-04.cnf fulfilled No. of Restarts: 797 No. of Flips: 3261 time to process: 4 seconds.
uf250-04.cnf fulfilled No. of Restarts: 314 No. of Flips: 3277 time to process: 2 seconds.
uf250-04.cnf , deadline. Restarts: 1050
uf250-04.cnf , deadline. Restarts: 1050
uf250-04.cnf , deadline. Restarts: 1050
uf250-04.cnf , deadline. Restarts: 1050
uf250-04.cnf fulfilled No. of Restarts: 804 No. of Flips: 990 time to process: 3 seconds.
uf250-04.cnf fulfilled No. of Restarts: 442 No. of Flips: 2072 time to process: 1 seconds.
uf250-04.cnf , deadline. Restarts: 1050
uf250-04.cnf fulfilled No. of Restarts: 917 No. of Flips: 1690 time to process: 4 seconds.
uf250-04.cnf , deadline. Restarts: 1050
uf250-04.cnf , deadline. Restarts: 1050
uf250-04.cnf fulfilled No. of Restarts: 951 No. of Flips: 4144 time to process: 4 seconds.
uf250-04.cnf , deadline. Restarts: 1050
uf250-04.cnf , deadline. Restarts: 1050
uf250-04.cnf fulfilled No. of Restarts: 336 No. of Flips: 1860 time to process: 1 seconds.
uf250-04.cnf fulfilled No. of Restarts: 529 No. of Flips: 4158 time to process: 2 seconds.
uf250-04.cnf fulfilled No. of Restarts: 272 No. of Flips: 4267 time to process: 1 seconds.
uf250-04.cnf , deadline. Restarts: 1050
uf250-04.cnf , deadline. Restarts: 1050
uf250-04.cnf , deadline. Restarts: 1050
uf250-04.cnf fulfilled No. of Restarts: 642 No. of Flips: 4272 time to process: 2 seconds.
uf250-04.cnf , deadline. Restarts: 1050
uf250-04.cnf fulfilled No. of Restarts: 652 No. of Flips: 2629 time to process: 2 seconds.
uf250-04.cnf fulfilled No. of Restarts: 68 No. of Flips: 2605 time to process: 0 seconds.
uf250-04.cnf , deadline. Restarts: 1050
uf250-04.cnf , deadline. Restarts: 1050
uf250-04.cnf fulfilled No. of Restarts: 267 No. of Flips: 4809 time to process: 1 seconds.
uf250-04.cnf , deadline. Restarts: 1050
uf250-04.cnf , deadline. Restarts: 1050
uf250-04.cnf , deadline. Restarts: 1050
uf250-04.cnf , deadline. Restarts: 1050
uf250-04.cnf , deadline. Restarts: 1050
uf250-04.cnf , deadline. Restarts: 1050
uf250-04.cnf , deadline. Restarts: 1050
uf250-04.cnf , deadline. Restarts: 1050
uf250-04.cnf , deadline. Restarts: 1050
uf250-04.cnf , deadline. Restarts: 1050
uf250-04.cnf , deadline. Restarts: 1050
uf250-04.cnf , deadline. Restarts: 1050
uf250-04.cnf , deadline. Restarts: 1050
uf250-04.cnf fulfilled No. of Restarts: 347 No. of Flips: 2837 time to process: 1 seconds.
uf250-04.cnf , deadline. Restarts: 1050
uf250-04.cnf , deadline. Restarts: 1050
uf250-04.cnf , deadline. Restarts: 1050
uf250-04.cnf , deadline. Restarts: 1050
uf250-04.cnf fulfilled No. of Restarts: 171 No. of Flips: 1635 time to process: 0 seconds.
uf250-04.cnf fulfilled No. of Restarts: 288 No. of Flips: 1488 time to process: 1 seconds.
uf250-04.cnf , deadline. Restarts: 1050
uf250-04.cnf , deadline. Restarts: 1050
uf250-04.cnf , deadline. Restarts: 1050
uf250-04.cnf , deadline. Restarts: 1050
uf250-04.cnf , deadline. Restarts: 1050
uf250-04.cnf , deadline. Restarts: 1050
uf250-04.cnf fulfilled No. of Restarts: 695 No. of Flips: 3759 time to process: 3 seconds.
uf250-04.cnf , deadline. Restarts: 1050
uf250-04.cnf , deadline. Restarts: 1050
uf250-04.cnf , deadline. Restarts: 1050
uf250-04.cnf , deadline. Restarts: 1050
uf250-04.cnf , deadline. Restarts: 1050
uf250-04.cnf , deadline. Restarts: 1050
uf250-04.cnf , deadline. Restarts: 1050
uf250-04.cnf , deadline. Restarts: 1050
uf250-04.cnf , deadline. Restarts: 1050
uf250-04.cnf , deadline. Restarts: 1050
uf250-04.cnf , deadline. Restarts: 1050
uf250-04.cnf , deadline. Restarts: 1050
uf250-04.cnf , deadline. Restarts: 1050
uf250-04.cnf , deadline. Restarts: 1050
uf250-04.cnf , deadline. Restarts: 1050
uf250-04.cnf fulfilled No. of Restarts: 7 No. of Flips: 3090 time to process: 0 seconds.
uf250-04.cnf , deadline. Restarts: 1050
uf250-04.cnf , deadline. Restarts: 1050
uf250-04.cnf , deadline. Restarts: 1050
uf250-04.cnf fulfilled No. of Restarts: 176 No. of Flips: 1658 time to process: 0 seconds.
uf250-04.cnf , deadline. Restarts: 1050
uf250-04.cnf , deadline. Restarts: 1050
uf250-04.cnf fulfilled No. of Restarts: 850 No. of Flips: 4146 time to process: 3 seconds.
uf250-04.cnf , deadline. Restarts: 1050
uf250-04.cnf , deadline. Restarts: 1050
uf250-04.cnf , deadline. Restarts: 1050
uf250-04.cnf , deadline. Restarts: 1050
uf250-04.cnf , deadline. Restarts: 1050
uf250-04.cnf , deadline. Restarts: 1050
uf250-04.cnf , deadline. Restarts: 1050
uf250-04.cnf , deadline. Restarts: 1050
uf250-04.cnf , deadline. Restarts: 1050
uf250-04.cnf , deadline. Restarts: 1050
uf250-04.cnf , deadline. Restarts: 1050
uf250-04.cnf fulfilled No. of Restarts: 733 No. of Flips: 3832 time to process: 3 seconds.
uf250-04.cnf , deadline. Restarts: 1050
uf250-04.cnf , deadline. Restarts: 1050
uf250-04.cnf , deadline. Restarts: 1050
uf250-04.cnf , deadline. Restarts: 1050
uf250-04.cnf fulfilled No. of Restarts: 387 No. of Flips: 3613 time to process: 1 seconds.
uf250-04.cnf , deadline. Restarts: 1050
uf250-04.cnf fulfilled No. of Restarts: 654 No. of Flips: 1760 time to process: 2 seconds.
uf250-04.cnf , deadline. Restarts: 1050
uf250-04.cnf fulfilled No. of Restarts: 648 No. of Flips: 4551 time to process: 2 seconds.
uf250-04.cnf , deadline. Restarts: 1050
uf250-04.cnf , deadline. Restarts: 1050
uf250-04.cnf , deadline. Restarts: 1050
uf250-04.cnf , deadline. Restarts: 1050
uf250-04.cnf , deadline. Restarts: 1050
uf250-04.cnf , deadline. Restarts: 1050
uf250-04.cnf , deadline. Restarts: 1050
uf250-04.cnf , deadline. Restarts: 1050
uf250-04.cnf , deadline. Restarts: 1050
uf250-04.cnf fulfilled No. of Restarts: 562 No. of Flips: 1165 time to process: 2 seconds.
uf250-04.cnf , deadline. Restarts: 1050
uf250-04.cnf , deadline. Restarts: 1050
uf250-04.cnf , deadline. Restarts: 1050
uf250-04.cnf fulfilled No. of Restarts: 98 No. of Flips: 1185 time to process: 0 seconds.
uf250-04.cnf fulfilled No. of Restarts: 68 No. of Flips: 3309 time to process: 0 seconds.
uf250-04.cnf , deadline. Restarts: 1050
uf250-04.cnf fulfilled No. of Restarts: 1006 No. of Flips: 2549 time to process: 4 seconds.
uf250-04.cnf , deadline. Restarts: 1050
uf250-04.cnf fulfilled No. of Restarts: 732 No. of Flips: 1451 time to process: 3 seconds.
uf250-04.cnf , deadline. Restarts: 1050
uf250-04.cnf , deadline. Restarts: 1050
uf250-04.cnf , deadline. Restarts: 1050
uf250-04.cnf , deadline. Restarts: 1050
uf250-04.cnf fulfilled No. of Restarts: 633 No. of Flips: 1853 time to process: 2 seconds.
uf250-04.cnf , deadline. Restarts: 1050
uf250-04.cnf , deadline. Restarts: 1050
uf250-04.cnf , deadline. Restarts: 1050
uf250-04.cnf , deadline. Restarts: 1050
uf250-04.cnf , deadline. Restarts: 1050
uf250-04.cnf , deadline. Restarts: 1050
uf250-04.cnf fulfilled No. of Restarts: 848 No. of Flips: 1855 time to process: 3 seconds.
uf250-04.cnf , deadline. Restarts: 1050
uf250-04.cnf , deadline. Restarts: 1050
uf250-04.cnf , deadline. Restarts: 1050
uf250-04.cnf fulfilled No. of Restarts: 517 No. of Flips: 4534 time to process: 2 seconds.
uf250-04.cnf , deadline. Restarts: 1050
uf250-04.cnf , deadline. Restarts: 1050
uf250-04.cnf , deadline. Restarts: 1050
uf250-04.cnf , deadline. Restarts: 1050
uf250-04.cnf fulfilled No. of Restarts: 133 No. of Flips: 1698 time to process: 0 seconds.
uf250-04.cnf , deadline. Restarts: 1050
uf250-04.cnf , deadline. Restarts: 1050
uf250-04.cnf , deadline. Restarts: 1050
uf250-04.cnf fulfilled No. of Restarts: 860 No. of Flips: 1712 time to process: 3 seconds.
uf250-04.cnf , deadline. Restarts: 1050
uf250-04.cnf , deadline. Restarts: 1050
uf250-04.cnf , deadline. Restarts: 1050
uf250-04.cnf , deadline. Restarts: 1050
uf250-04.cnf , deadline. Restarts: 1050
uf250-04.cnf , deadline. Restarts: 1050
uf250-04.cnf , deadline. Restarts: 1050
uf250-04.cnf , deadline. Restarts: 1050
uf250-04.cnf fulfilled No. of Restarts: 991 No. of Flips: 4627 time to process: 4 seconds.
uf250-04.cnf fulfilled No. of Restarts: 38 No. of Flips: 2167 time to process: 0 seconds.
uf250-04.cnf fulfilled No. of Restarts: 458 No. of Flips: 2215 time to process: 2 seconds.
uf250-04.cnf , deadline. Restarts: 1050
uf250-04.cnf fulfilled No. of Restarts: 373 No. of Flips: 1299 time to process: 1 seconds.
uf250-04.cnf , deadline. Restarts: 1050
uf250-04.cnf , deadline. Restarts: 1050
uf250-04.cnf , deadline. Restarts: 1050
uf250-04.cnf , deadline. Restarts: 1050
uf250-04.cnf fulfilled No. of Restarts: 19 No. of Flips: 3730 time to process: 0 seconds.
uf250-04.cnf fulfilled No. of Restarts: 469 No. of Flips: 4374 time to process: 2 seconds.
uf250-04.cnf , deadline. Restarts: 1050
uf250-04.cnf fulfilled No. of Restarts: 300 No. of Flips: 1308 time to process: 1 seconds.
uf250-04.cnf , deadline. Restarts: 1050
uf250-04.cnf , deadline. Restarts: 1050
uf250-04.cnf , deadline. Restarts: 1050
uf250-04.cnf , deadline. Restarts: 1050
uf250-04.cnf , deadline. Restarts: 1050
uf250-04.cnf fulfilled No. of Restarts: 462 No. of Flips: 2530 time to process: 2 seconds.
uf250-04.cnf fulfilled No. of Restarts: 102 No. of Flips: 4008 time to process: 0 seconds.
uf250-04.cnf , deadline. Restarts: 1050
uf250-04.cnf , deadline. Restarts: 1050
uf250-04.cnf fulfilled No. of Restarts: 878 No. of Flips: 2013 time to process: 4 seconds.
uf250-04.cnf , deadline. Restarts: 1050
uf250-04.cnf , deadline. Restarts: 1050
uf250-04.cnf fulfilled No. of Restarts: 590 No. of Flips: 3878 time to process: 2 seconds.
uf250-04.cnf , deadline. Restarts: 1050
uf250-04.cnf , deadline. Restarts: 1050
uf250-04.cnf fulfilled No. of Restarts: 846 No. of Flips: 4024 time to process: 3 seconds.
uf250-04.cnf , deadline. Restarts: 1050
uf250-04.cnf , deadline. Restarts: 1050
uf250-04.cnf , deadline. Restarts: 1050
uf250-04.cnf , deadline. Restarts: 1050
uf250-04.cnf , deadline. Restarts: 1050
uf250-04.cnf , deadline. Restarts: 1050
uf250-04.cnf fulfilled No. of Restarts: 634 No. of Flips: 1514 time to process: 2 seconds.
uf250-04.cnf fulfilled No. of Restarts: 552 No. of Flips: 683 time to process: 2 seconds.
uf250-04.cnf , deadline. Restarts: 1050
uf250-04.cnf , deadline. Restarts: 1050
uf250-04.cnf , deadline. Restarts: 1050
uf250-04.cnf , deadline. Restarts: 1050
uf250-04.cnf fulfilled No. of Restarts: 480 No. of Flips: 4948 time to process: 2 seconds.
uf250-04.cnf , deadline. Restarts: 1050
uf250-04.cnf fulfilled No. of Restarts: 575 No. of Flips: 3095 time to process: 2 seconds.
uf250-04.cnf fulfilled No. of Restarts: 816 No. of Flips: 2410 time to process: 3 seconds.
uf250-04.cnf , deadline. Restarts: 1050
uf250-04.cnf , deadline. Restarts: 1050
uf250-04.cnf fulfilled No. of Restarts: 719 No. of Flips: 1300 time to process: 3 seconds.
uf250-04.cnf , deadline. Restarts: 1050
uf250-04.cnf , deadline. Restarts: 1050
uf250-04.cnf , deadline. Restarts: 1050
uf250-04.cnf fulfilled No. of Restarts: 73 No. of Flips: 2198 time to process: 0 seconds.
uf250-04.cnf , deadline. Restarts: 1050
uf250-04.cnf fulfilled No. of Restarts: 463 No. of Flips: 3463 time to process: 2 seconds.
uf250-04.cnf , deadline. Restarts: 1050
uf250-04.cnf , deadline. Restarts: 1050
uf250-04.cnf , deadline. Restarts: 1050
uf250-04.cnf , deadline. Restarts: 1050
uf250-04.cnf , deadline. Restarts: 1050
uf250-04.cnf , deadline. Restarts: 1050
uf250-04.cnf fulfilled No. of Restarts: 722 No. of Flips: 3915 time to process: 3 seconds.
uf250-04.cnf , deadline. Restarts: 1050
uf250-04.cnf , deadline. Restarts: 1050
uf250-04.cnf , deadline. Restarts: 1050
uf250-04.cnf , deadline. Restarts: 1050
uf250-04.cnf , deadline. Restarts: 1050
uf250-04.cnf fulfilled No. of Restarts: 845 No. of Flips: 3425 time to process: 3 seconds.
uf250-04.cnf , deadline. Restarts: 1050
uf250-04.cnf , deadline. Restarts: 1050
uf250-04.cnf , deadline. Restarts: 1050
uf250-04.cnf , deadline. Restarts: 1050
uf250-04.cnf , deadline. Restarts: 1050
uf250-04.cnf fulfilled No. of Restarts: 31 No. of Flips: 1852 time to process: 0 seconds.
uf250-04.cnf , deadline. Restarts: 1050
uf250-04.cnf fulfilled No. of Restarts: 562 No. of Flips: 845 time to process: 2 seconds.
uf250-04.cnf fulfilled No. of Restarts: 611 No. of Flips: 4998 time to process: 2 seconds.
uf250-04.cnf , deadline. Restarts: 1050
uf250-04.cnf , deadline. Restarts: 1050
uf250-04.cnf , deadline. Restarts: 1050
uf250-04.cnf fulfilled No. of Restarts: 362 No. of Flips: 1276 time to process: 1 seconds.
uf250-04.cnf , deadline. Restarts: 1050
uf250-04.cnf , deadline. Restarts: 1050
uf250-04.cnf , deadline. Restarts: 1050
uf250-04.cnf , deadline. Restarts: 1050
uf250-04.cnf , deadline. Restarts: 1050
