# Supplementary material for: Completion Probabilities and Parallel Restart Strategies under an Imposed Deadline
Source: PLoS One. 2016 Oct 12;11(10):e0164605. doi: 10.1371/journal.pone.0164605 (PMC5061357; doi:10.1371/journal.pone.0164605)
Supplement: S1 File — The file “S1_File.zip” is the data gathered from the experiments regarding completion probability. (ZIP) [file pone.0164605.s004.zip › results_Single_r1150.944.txt]

uf250-04.cnf fulfilled No. of Restarts: 513 No. of Flips: 2662 time to process: 2 seconds.
uf250-04.cnf fulfilled No. of Restarts: 309 No. of Flips: 3104 time to process: 1 seconds.
uf250-04.cnf fulfilled No. of Restarts: 366 No. of Flips: 4567 time to process: 1 seconds.
uf250-04.cnf , deadline. Restarts: 1150
uf250-04.cnf , deadline. Restarts: 1150
uf250-04.cnf fulfilled No. of Restarts: 374 No. of Flips: 3101 time to process: 1 seconds.
uf250-04.cnf , deadline. Restarts: 1150
uf250-04.cnf , deadline. Restarts: 1150
uf250-04.cnf , deadline. Restarts: 1150
uf250-04.cnf , deadline. Restarts: 1150
uf250-04.cnf , deadline. Restarts: 1150
uf250-04.cnf , deadline. Restarts: 1150
uf250-04.cnf , deadline. Restarts: 1150
uf250-04.cnf , deadline. Restarts: 1150
uf250-04.cnf , deadline. Restarts: 1150
uf250-04.cnf , deadline. Restarts: 1150
uf250-04.cnf , deadline. Restarts: 1150
uf250-04.cnf fulfilled No. of Restarts: 924 No. of Flips: 3081 time to process: 4 seconds.
uf250-04.cnf , deadline. Restarts: 1150
uf250-04.cnf , deadline. Restarts: 1150
uf250-04.cnf , deadline. Restarts: 1150
uf250-04.cnf , deadline. Restarts: 1150
uf250-04.cnf fulfilled No. of Restarts: 565 No. of Flips: 2313 time to process: 2 seconds.
uf250-04.cnf , deadline. Restarts: 1150
uf250-04.cnf fulfilled No. of Restarts: 754 No. of Flips: 4060 time to process: 3 seconds.
uf250-04.cnf fulfilled No. of Restarts: 416 No. of Flips: 4999 time to process: 1 seconds.
uf250-04.cnf , deadline. Restarts: 1150
uf250-04.cnf , deadline. Restarts: 1150
uf250-04.cnf fulfilled No. of Restarts: 60 No. of Flips: 4944 time to process: 0 seconds.
uf250-04.cnf fulfilled No. of Restarts: 813 No. of Flips: 1697 time to process: 3 seconds.
uf250-04.cnf , deadline. Restarts: 1150
uf250-04.cnf , deadline. Restarts: 1150
uf250-04.cnf , deadline. Restarts: 1150
uf250-04.cnf , deadline. Restarts: 1150
uf250-04.cnf fulfilled No. of Restarts: 624 No. of Flips: 1194 time to process: 2 seconds.
uf250-04.cnf fulfilled No. of Restarts: 1063 No. of Flips: 3434 time to process: 4 seconds.
uf250-04.cnf , deadline. Restarts: 1150
uf250-04.cnf fulfilled No. of Restarts: 102 No. of Flips: 1922 time to process: 0 seconds.
uf250-04.cnf fulfilled No. of Restarts: 706 No. of Flips: 1366 time to process: 3 seconds.
uf250-04.cnf , deadline. Restarts: 1150
uf250-04.cnf , deadline. Restarts: 1150
uf250-04.cnf fulfilled No. of Restarts: 562 No. of Flips: 4305 time to process: 2 seconds.
uf250-04.cnf fulfilled No. of Restarts: 1061 No. of Flips: 3360 time to process: 4 seconds.
uf250-04.cnf , deadline. Restarts: 1150
uf250-04.cnf , deadline. Restarts: 1150
uf250-04.cnf , deadline. Restarts: 1150
uf250-04.cnf , deadline. Restarts: 1150
uf250-04.cnf fulfilled No. of Restarts: 946 No. of Flips: 2041 time to process: 3 seconds.
uf250-04.cnf , deadline. Restarts: 1150
uf250-04.cnf , deadline. Restarts: 1150
uf250-04.cnf , deadline. Restarts: 1150
uf250-04.cnf , deadline. Restarts: 1150
uf250-04.cnf fulfilled No. of Restarts: 1029 No. of Flips: 2993 time to process: 4 seconds.
uf250-04.cnf fulfilled No. of Restarts: 978 No. of Flips: 2961 time to process: 4 seconds.
uf250-04.cnf , deadline. Restarts: 1150
uf250-04.cnf fulfilled No. of Restarts: 596 No. of Flips: 2608 time to process: 2 seconds.
uf250-04.cnf , deadline. Restarts: 1150
uf250-04.cnf fulfilled No. of Restarts: 534 No. of Flips: 4398 time to process: 2 seconds.
uf250-04.cnf , deadline. Restarts: 1150
uf250-04.cnf , deadline. Restarts: 1150
uf250-04.cnf fulfilled No. of Restarts: 480 No. of Flips: 1354 time to process: 2 seconds.
uf250-04.cnf , deadline. Restarts: 1150
uf250-04.cnf , deadline. Restarts: 1150
uf250-04.cnf , deadline. Restarts: 1150
uf250-04.cnf , deadline. Restarts: 1150
uf250-04.cnf , deadline. Restarts: 1150
uf250-04.cnf , deadline. Restarts: 1150
uf250-04.cnf , deadline. Restarts: 1150
uf250-04.cnf , deadline. Restarts: 1150
uf250-04.cnf , deadline. Restarts: 1150
uf250-04.cnf , deadline. Restarts: 1150
uf250-04.cnf fulfilled No. of Restarts: 736 No. of Flips: 2301 time to process: 3 seconds.
uf250-04.cnf , deadline. Restarts: 1150
uf250-04.cnf fulfilled No. of Restarts: 845 No. of Flips: 1018 time to process: 3 seconds.
uf250-04.cnf , deadline. Restarts: 1150
uf250-04.cnf fulfilled No. of Restarts: 1109 No. of Flips: 4261 time to process: 4 seconds.
uf250-04.cnf , deadline. Restarts: 1150
uf250-04.cnf fulfilled No. of Restarts: 666 No. of Flips: 3241 time to process: 2 seconds.
uf250-04.cnf , deadline. Restarts: 1150
uf250-04.cnf fulfilled No. of Restarts: 364 No. of Flips: 1558 time to process: 1 seconds.
uf250-04.cnf , deadline. Restarts: 1150
uf250-04.cnf fulfilled No. of Restarts: 371 No. of Flips: 3451 time to process: 1 seconds.
uf250-04.cnf fulfilled No. of Restarts: 329 No. of Flips: 4706 time to process: 1 seconds.
uf250-04.cnf fulfilled No. of Restarts: 811 No. of Flips: 952 time to process: 3 seconds.
uf250-04.cnf , deadline. Restarts: 1150
uf250-04.cnf , deadline. Restarts: 1150
uf250-04.cnf , deadline. Restarts: 1150
uf250-04.cnf , deadline. Restarts: 1150
uf250-04.cnf , deadline. Restarts: 1150
uf250-04.cnf , deadline. Restarts: 1150
uf250-04.cnf , deadline. Restarts: 1150
uf250-04.cnf , deadline. Restarts: 1150
uf250-04.cnf , deadline. Restarts: 1150
uf250-04.cnf fulfilled No. of Restarts: 105 No. of Flips: 4008 time to process: 0 seconds.
uf250-04.cnf , deadline. Restarts: 1150
uf250-04.cnf , deadline. Restarts: 1150
uf250-04.cnf , deadline. Restarts: 1150
uf250-04.cnf , deadline. Restarts: 1150
uf250-04.cnf fulfilled No. of Restarts: 793 No. of Flips: 3124 time to process: 3 seconds.
uf250-04.cnf , deadline. Restarts: 1150
uf250-04.cnf , deadline. Restarts: 1150
uf250-04.cnf , deadline. Restarts: 1150
uf250-04.cnf fulfilled No. of Restarts: 886 No. of Flips: 3828 time to process: 3 seconds.
uf250-04.cnf , deadline. Restarts: 1150
uf250-04.cnf fulfilled No. of Restarts: 698 No. of Flips: 4568 time to process: 3 seconds.
uf250-04.cnf , deadline. Restarts: 1150
uf250-04.cnf , deadline. Restarts: 1150
uf250-04.cnf , deadline. Restarts: 1150
uf250-04.cnf , deadline. Restarts: 1150
uf250-04.cnf , deadline. Restarts: 1150
uf250-04.cnf , deadline. Restarts: 1150
uf250-04.cnf , deadline. Restarts: 1150
uf250-04.cnf , deadline. Restarts: 1150
uf250-04.cnf fulfilled No. of Restarts: 118 No. of Flips: 4717 time to process: 0 seconds.
uf250-04.cnf , deadline. Restarts: 1150
uf250-04.cnf , deadline. Restarts: 1150
uf250-04.cnf fulfilled No. of Restarts: 387 No. of Flips: 4064 time to process: 1 seconds.
uf250-04.cnf , deadline. Restarts: 1150
uf250-04.cnf fulfilled No. of Restarts: 1088 No. of Flips: 1725 time to process: 4 seconds.
uf250-04.cnf , deadline. Restarts: 1150
uf250-04.cnf , deadline. Restarts: 1150
uf250-04.cnf , deadline. Restarts: 1150
uf250-04.cnf , deadline. Restarts: 1150
uf250-04.cnf , deadline. Restarts: 1150
uf250-04.cnf fulfilled No. of Restarts: 969 No. of Flips: 2504 time to process: 3 seconds.
uf250-04.cnf fulfilled No. of Restarts: 387 No. of Flips: 1885 time to process: 1 seconds.
uf250-04.cnf , deadline. Restarts: 1150
uf250-04.cnf , deadline. Restarts: 1150
uf250-04.cnf fulfilled No. of Restarts: 847 No. of Flips: 4943 time to process: 3 seconds.
uf250-04.cnf , deadline. Restarts: 1150
uf250-04.cnf fulfilled No. of Restarts: 1037 No. of Flips: 2208 time to process: 4 seconds.
uf250-04.cnf , deadline. Restarts: 1150
uf250-04.cnf , deadline. Restarts: 1150
uf250-04.cnf , deadline. Restarts: 1150
uf250-04.cnf fulfilled No. of Restarts: 468 No. of Flips: 1443 time to process: 1 seconds.
uf250-04.cnf , deadline. Restarts: 1150
uf250-04.cnf , deadline. Restarts: 1150
uf250-04.cnf , deadline. Restarts: 1150
uf250-04.cnf , deadline. Restarts: 1150
uf250-04.cnf , deadline. Restarts: 1150
uf250-04.cnf , deadline. Restarts: 1150
uf250-04.cnf , deadline. Restarts: 1150
uf250-04.cnf , deadline. Restarts: 1150
uf250-04.cnf , deadline. Restarts: 1150
uf250-04.cnf , deadline. Restarts: 1150
uf250-04.cnf fulfilled No. of Restarts: 577 No. of Flips: 4154 time to process: 2 seconds.
uf250-04.cnf , deadline. Restarts: 1150
uf250-04.cnf , deadline. Restarts: 1150
uf250-04.cnf , deadline. Restarts: 1150
uf250-04.cnf , deadline. Restarts: 1150
uf250-04.cnf , deadline. Restarts: 1150
uf250-04.cnf fulfilled No. of Restarts: 212 No. of Flips: 1591 time to process: 0 seconds.
uf250-04.cnf , deadline. Restarts: 1150
uf250-04.cnf , deadline. Restarts: 1150
uf250-04.cnf , deadline. Restarts: 1150
uf250-04.cnf fulfilled No. of Restarts: 828 No. of Flips: 4697 time to process: 3 seconds.
uf250-04.cnf , deadline. Restarts: 1150
uf250-04.cnf , deadline. Restarts: 1150
uf250-04.cnf , deadline. Restarts: 1150
uf250-04.cnf , deadline. Restarts: 1150
uf250-04.cnf , deadline. Restarts: 1150
uf250-04.cnf , deadline. Restarts: 1150
uf250-04.cnf , deadline. Restarts: 1150
uf250-04.cnf , deadline. Restarts: 1150
uf250-04.cnf , deadline. Restarts: 1150
uf250-04.cnf , deadline. Restarts: 1150
uf250-04.cnf , deadline. Restarts: 1150
uf250-04.cnf , deadline. Restarts: 1150
uf250-04.cnf fulfilled No. of Restarts: 242 No. of Flips: 3701 time to process: 1 seconds.
uf250-04.cnf fulfilled No. of Restarts: 1001 No. of Flips: 1213 time to process: 4 seconds.
uf250-04.cnf , deadline. Restarts: 1150
uf250-04.cnf , deadline. Restarts: 1150
uf250-04.cnf , deadline. Restarts: 1150
uf250-04.cnf fulfilled No. of Restarts: 232 No. of Flips: 3829 time to process: 1 seconds.
uf250-04.cnf , deadline. Restarts: 1150
uf250-04.cnf fulfilled No. of Restarts: 185 No. of Flips: 4871 time to process: 0 seconds.
uf250-04.cnf , deadline. Restarts: 1150
uf250-04.cnf , deadline. Restarts: 1150
uf250-04.cnf , deadline. Restarts: 1150
uf250-04.cnf , deadline. Restarts: 1150
uf250-04.cnf , deadline. Restarts: 1150
uf250-04.cnf fulfilled No. of Restarts: 764 No. of Flips: 4103 time to process: 3 seconds.
uf250-04.cnf , deadline. Restarts: 1150
uf250-04.cnf , deadline. Restarts: 1150
uf250-04.cnf , deadline. Restarts: 1150
uf250-04.cnf fulfilled No. of Restarts: 587 No. of Flips: 3028 time to process: 2 seconds.
uf250-04.cnf , deadline. Restarts: 1150
uf250-04.cnf , deadline. Restarts: 1150
uf250-04.cnf , deadline. Restarts: 1150
uf250-04.cnf , deadline. Restarts: 1150
uf250-04.cnf fulfilled No. of Restarts: 1143 No. of Flips: 1487 time to process: 4 seconds.
uf250-04.cnf , deadline. Restarts: 1150
uf250-04.cnf , deadline. Restarts: 1150
uf250-04.cnf fulfilled No. of Restarts: 120 No. of Flips: 4570 time to process: 0 seconds.
uf250-04.cnf , deadline. Restarts: 1150
uf250-04.cnf , deadline. Restarts: 1150
uf250-04.cnf fulfilled No. of Restarts: 747 No. of Flips: 3075 time to process: 3 seconds.
uf250-04.cnf , deadline. Restarts: 1150
uf250-04.cnf fulfilled No. of Restarts: 46 No. of Flips: 2644 time to process: 0 seconds.
uf250-04.cnf , deadline. Restarts: 1150
uf250-04.cnf , deadline. Restarts: 1150
uf250-04.cnf , deadline. Restarts: 1150
uf250-04.cnf , deadline. Restarts: 1150
uf250-04.cnf , deadline. Restarts: 1150
uf250-04.cnf , deadline. Restarts: 1150
uf250-04.cnf , deadline. Restarts: 1150
uf250-04.cnf , deadline. Restarts: 1150
uf250-04.cnf fulfilled No. of Restarts: 227 No. of Flips: 3454 time to process: 0 seconds.
uf250-04.cnf fulfilled No. of Restarts: 407 No. of Flips: 1874 time to process: 1 seconds.
uf250-04.cnf fulfilled No. of Restarts: 939 No. of Flips: 3813 time to process: 3 seconds.
uf250-04.cnf , deadline. Restarts: 1150
uf250-04.cnf , deadline. Restarts: 1150
uf250-04.cnf , deadline. Restarts: 1150
uf250-04.cnf , deadline. Restarts: 1150
uf250-04.cnf , deadline. Restarts: 1150
uf250-04.cnf fulfilled No. of Restarts: 728 No. of Flips: 3879 time to process: 3 seconds.
uf250-04.cnf , deadline. Restarts: 1150
uf250-04.cnf , deadline. Restarts: 1150
uf250-04.cnf , deadline. Restarts: 1150
uf250-04.cnf , deadline. Restarts: 1150
uf250-04.cnf , deadline. Restarts: 1150
uf250-04.cnf , deadline. Restarts: 1150
uf250-04.cnf fulfilled No. of Restarts: 1082 No. of Flips: 4788 time to process: 4 seconds.
uf250-04.cnf , deadline. Restarts: 1150
uf250-04.cnf fulfilled No. of Restarts: 1093 No. of Flips: 3094 time to process: 4 seconds.
uf250-04.cnf , deadline. Restarts: 1150
uf250-04.cnf , deadline. Restarts: 1150
uf250-04.cnf , deadline. Restarts: 1150
uf250-04.cnf , deadline. Restarts: 1150
uf250-04.cnf , deadline. Restarts: 1150
uf250-04.cnf fulfilled No. of Restarts: 1000 No. of Flips: 1653 time to process: 4 seconds.
uf250-04.cnf , deadline. Restarts: 1150
uf250-04.cnf , deadline. Restarts: 1150
uf250-04.cnf fulfilled No. of Restarts: 71 No. of Flips: 2486 time to process: 0 seconds.
uf250-04.cnf , deadline. Restarts: 1150
uf250-04.cnf fulfilled No. of Restarts: 487 No. of Flips: 1171 time to process: 2 seconds.
uf250-04.cnf fulfilled No. of Restarts: 227 No. of Flips: 3768 time to process: 1 seconds.
uf250-04.cnf fulfilled No. of Restarts: 216 No. of Flips: 657 time to process: 0 seconds.
uf250-04.cnf fulfilled No. of Restarts: 28 No. of Flips: 3687 time to process: 0 seconds.
uf250-04.cnf , deadline. Restarts: 1150
uf250-04.cnf fulfilled No. of Restarts: 680 No. of Flips: 2465 time to process: 2 seconds.
uf250-04.cnf fulfilled No. of Restarts: 365 No. of Flips: 2898 time to process: 1 seconds.
uf250-04.cnf fulfilled No. of Restarts: 897 No. of Flips: 2198 time to process: 3 seconds.
uf250-04.cnf , deadline. Restarts: 1150
uf250-04.cnf , deadline. Restarts: 1150
uf250-04.cnf , deadline. Restarts: 1150
uf250-04.cnf fulfilled No. of Restarts: 645 No. of Flips: 4986 time to process: 2 seconds.
uf250-04.cnf , deadline. Restarts: 1150
uf250-04.cnf , deadline. Restarts: 1150
uf250-04.cnf , deadline. Restarts: 1150
uf250-04.cnf fulfilled No. of Restarts: 1034 No. of Flips: 928 time to process: 4 seconds.
uf250-04.cnf fulfilled No. of Restarts: 142 No. of Flips: 2889 time to process: 0 seconds.
uf250-04.cnf , deadline. Restarts: 1150
uf250-04.cnf , deadline. Restarts: 1150
uf250-04.cnf , deadline. Restarts: 1150
uf250-04.cnf , deadline. Restarts: 1150
uf250-04.cnf , deadline. Restarts: 1150
uf250-04.cnf , deadline. Restarts: 1150
uf250-04.cnf , deadline. Restarts: 1150
uf250-04.cnf fulfilled No. of Restarts: 801 No. of Flips: 4090 time to process: 3 seconds.
uf250-04.cnf fulfilled No. of Restarts: 380 No. of Flips: 527 time to process: 1 seconds.
uf250-04.cnf , deadline. Restarts: 1150
uf250-04.cnf , deadline. Restarts: 1150
uf250-04.cnf , deadline. Restarts: 1150
uf250-04.cnf , deadline. Restarts: 1150
uf250-04.cnf , deadline. Restarts: 1150
uf250-04.cnf , deadline. Restarts: 1150
uf250-04.cnf fulfilled No. of Restarts: 617 No. of Flips: 3411 time to process: 2 seconds.
uf250-04.cnf , deadline. Restarts: 1150
uf250-04.cnf , deadline. Restarts: 1150
uf250-04.cnf , deadline. Restarts: 1150
uf250-04.cnf , deadline. Restarts: 1150
uf250-04.cnf , deadline. Restarts: 1150
uf250-04.cnf fulfilled No. of Restarts: 322 No. of Flips: 3868 time to process: 1 seconds.
uf250-04.cnf , deadline. Restarts: 1150
uf250-04.cnf , deadline. Restarts: 1150
uf250-04.cnf , deadline. Restarts: 1150
uf250-04.cnf , deadline. Restarts: 1150
uf250-04.cnf , deadline. Restarts: 1150
uf250-04.cnf , deadline. Restarts: 1150
uf250-04.cnf , deadline. Restarts: 1150
uf250-04.cnf , deadline. Restarts: 1150
uf250-04.cnf , deadline. Restarts: 1150
uf250-04.cnf , deadline. Restarts: 1150
uf250-04.cnf , deadline. Restarts: 1150
uf250-04.cnf , deadline. Restarts: 1150
uf250-04.cnf , deadline. Restarts: 1150
uf250-04.cnf fulfilled No. of Restarts: 1093 No. of Flips: 1437 time to process: 4 seconds.
uf250-04.cnf , deadline. Restarts: 1150
uf250-04.cnf , deadline. Restarts: 1150
uf250-04.cnf , deadline. Restarts: 1150
uf250-04.cnf fulfilled No. of Restarts: 778 No. of Flips: 4786 time to process: 3 seconds.
uf250-04.cnf fulfilled No. of Restarts: 760 No. of Flips: 4179 time to process: 3 seconds.
uf250-04.cnf , deadline. Restarts: 1150
uf250-04.cnf , deadline. Restarts: 1150
uf250-04.cnf , deadline. Restarts: 1150
uf250-04.cnf fulfilled No. of Restarts: 969 No. of Flips: 4475 time to process: 3 seconds.
uf250-04.cnf fulfilled No. of Restarts: 194 No. of Flips: 3108 time to process: 0 seconds.
uf250-04.cnf , deadline. Restarts: 1150
uf250-04.cnf , deadline. Restarts: 1150
uf250-04.cnf fulfilled No. of Restarts: 696 No. of Flips: 3216 time to process: 2 seconds.
uf250-04.cnf , deadline. Restarts: 1150
uf250-04.cnf , deadline. Restarts: 1150
uf250-04.cnf fulfilled No. of Restarts: 360 No. of Flips: 2207 time to process: 1 seconds.
uf250-04.cnf fulfilled No. of Restarts: 254 No. of Flips: 3028 time to process: 1 seconds.
uf250-04.cnf , deadline. Restarts: 1150
uf250-04.cnf , deadline. Restarts: 1150
uf250-04.cnf , deadline. Restarts: 1150
uf250-04.cnf fulfilled No. of Restarts: 1000 No. of Flips: 2883 time to process: 4 seconds.
uf250-04.cnf , deadline. Restarts: 1150
uf250-04.cnf , deadline. Restarts: 1150
uf250-04.cnf , deadline. Restarts: 1150
uf250-04.cnf , deadline. Restarts: 1150
uf250-04.cnf , deadline. Restarts: 1150
uf250-04.cnf fulfilled No. of Restarts: 857 No. of Flips: 4460 time to process: 3 seconds.
uf250-04.cnf , deadline. Restarts: 1150
uf250-04.cnf fulfilled No. of Restarts: 731 No. of Flips: 2855 time to process: 3 seconds.
uf250-04.cnf fulfilled No. of Restarts: 788 No. of Flips: 2476 time to process: 3 seconds.
uf250-04.cnf , deadline. Restarts: 1150
uf250-04.cnf , deadline. Restarts: 1150
uf250-04.cnf , deadline. Restarts: 1150
uf250-04.cnf , deadline. Restarts: 1150
uf250-04.cnf , deadline. Restarts: 1150
uf250-04.cnf , deadline. Restarts: 1150
uf250-04.cnf , deadline. Restarts: 1150
uf250-04.cnf , deadline. Restarts: 1150
uf250-04.cnf fulfilled No. of Restarts: 196 No. of Flips: 2820 time to process: 0 seconds.
uf250-04.cnf fulfilled No. of Restarts: 422 No. of Flips: 3811 time to process: 1 seconds.
uf250-04.cnf , deadline. Restarts: 1150
uf250-04.cnf , deadline. Restarts: 1150
uf250-04.cnf , deadline. Restarts: 1150
uf250-04.cnf , deadline. Restarts: 1150
uf250-04.cnf , deadline. Restarts: 1150
uf250-04.cnf , deadline. Restarts: 1150
uf250-04.cnf , deadline. Restarts: 1150
uf250-04.cnf , deadline. Restarts: 1150
uf250-04.cnf fulfilled No. of Restarts: 689 No. of Flips: 4727 time to process: 2 seconds.
uf250-04.cnf , deadline. Restarts: 1150
uf250-04.cnf fulfilled No. of Restarts: 755 No. of Flips: 2643 time to process: 3 seconds.
uf250-04.cnf , deadline. Restarts: 1150
uf250-04.cnf fulfilled No. of Restarts: 479 No. of Flips: 2775 time to process: 2 seconds.
uf250-04.cnf , deadline. Restarts: 1150
uf250-04.cnf fulfilled No. of Restarts: 582 No. of Flips: 4549 time to process: 2 seconds.
uf250-04.cnf , deadline. Restarts: 1150
uf250-04.cnf , deadline. Restarts: 1150
uf250-04.cnf , deadline. Restarts: 1150
uf250-04.cnf , deadline. Restarts: 1150
uf250-04.cnf fulfilled No. of Restarts: 103 No. of Flips: 2448 time to process: 0 seconds.
uf250-04.cnf , deadline. Restarts: 1150
uf250-04.cnf , deadline. Restarts: 1150
uf250-04.cnf fulfilled No. of Restarts: 0 No. of Flips: 1427 time to process: 0 seconds.
uf250-04.cnf , deadline. Restarts: 1150
uf250-04.cnf , deadline. Restarts: 1150
uf250-04.cnf fulfilled No. of Restarts: 509 No. of Flips: 1949 time to process: 2 seconds.
uf250-04.cnf , deadline. Restarts: 1150
uf250-04.cnf fulfilled No. of Restarts: 450 No. of Flips: 1389 time to process: 1 seconds.
uf250-04.cnf fulfilled No. of Restarts: 1116 No. of Flips: 3825 time to process: 4 seconds.
uf250-04.cnf , deadline. Restarts: 1150
uf250-04.cnf , deadline. Restarts: 1150
uf250-04.cnf , deadline. Restarts: 1150
uf250-04.cnf , deadline. Restarts: 1150
uf250-04.cnf fulfilled No. of Restarts: 406 No. of Flips: 1411 time to process: 1 seconds.
uf250-04.cnf fulfilled No. of Restarts: 689 No. of Flips: 3300 time to process: 2 seconds.
uf250-04.cnf , deadline. Restarts: 1150
uf250-04.cnf , deadline. Restarts: 1150
uf250-04.cnf , deadline. Restarts: 1150
uf250-04.cnf , deadline. Restarts: 1150
uf250-04.cnf fulfilled No. of Restarts: 354 No. of Flips: 1590 time to process: 1 seconds.
uf250-04.cnf , deadline. Restarts: 1150
uf250-04.cnf fulfilled No. of Restarts: 481 No. of Flips: 3599 time to process: 2 seconds.
uf250-04.cnf , deadline. Restarts: 1150
uf250-04.cnf , deadline. Restarts: 1150
uf250-04.cnf fulfilled No. of Restarts: 913 No. of Flips: 4891 time to process: 3 seconds.
uf250-04.cnf , deadline. Restarts: 1150
uf250-04.cnf , deadline. Restarts: 1150
uf250-04.cnf fulfilled No. of Restarts: 362 No. of Flips: 4100 time to process: 1 seconds.
uf250-04.cnf , deadline. Restarts: 1150
uf250-04.cnf fulfilled No. of Restarts: 602 No. of Flips: 1368 time to process: 2 seconds.
uf250-04.cnf , deadline. Restarts: 1150
uf250-04.cnf , deadline. Restarts: 1150
uf250-04.cnf fulfilled No. of Restarts: 230 No. of Flips: 3018 time to process: 1 seconds.
uf250-04.cnf , deadline. Restarts: 1150
uf250-04.cnf fulfilled No. of Restarts: 100 No. of Flips: 4268 time to process: 0 seconds.
uf250-04.cnf fulfilled No. of Restarts: 1012 No. of Flips: 2662 time to process: 4 seconds.
uf250-04.cnf , deadline. Restarts: 1150
uf250-04.cnf , deadline. Restarts: 1150
uf250-04.cnf , deadline. Restarts: 1150
uf250-04.cnf , deadline. Restarts: 1150
uf250-04.cnf , deadline. Restarts: 1150
uf250-04.cnf fulfilled No. of Restarts: 134 No. of Flips: 3982 time to process: 0 seconds.
uf250-04.cnf , deadline. Restarts: 1150
uf250-04.cnf fulfilled No. of Restarts: 244 No. of Flips: 3950 time to process: 1 seconds.
uf250-04.cnf , deadline. Restarts: 1150
uf250-04.cnf , deadline. Restarts: 1150
uf250-04.cnf , deadline. Restarts: 1150
uf250-04.cnf , deadline. Restarts: 1150
uf250-04.cnf , deadline. Restarts: 1150
uf250-04.cnf , deadline. Restarts: 1150
uf250-04.cnf , deadline. Restarts: 1150
uf250-04.cnf , deadline. Restarts: 1150
uf250-04.cnf , deadline. Restarts: 1150
uf250-04.cnf , deadline. Restarts: 1150
uf250-04.cnf , deadline. Restarts: 1150
uf250-04.cnf fulfilled No. of Restarts: 1026 No. of Flips: 1923 time to process: 4 seconds.
uf250-04.cnf , deadline. Restarts: 1150
uf250-04.cnf , deadline. Restarts: 1150
uf250-04.cnf , deadline. Restarts: 1150
uf250-04.cnf , deadline. Restarts: 1150
uf250-04.cnf , deadline. Restarts: 1150
uf250-04.cnf , deadline. Restarts: 1150
uf250-04.cnf , deadline. Restarts: 1150
uf250-04.cnf , deadline. Restarts: 1150
uf250-04.cnf , deadline. Restarts: 1150
uf250-04.cnf , deadline. Restarts: 1150
uf250-04.cnf fulfilled No. of Restarts: 68 No. of Flips: 1361 time to process: 0 seconds.
uf250-04.cnf , deadline. Restarts: 1150
uf250-04.cnf , deadline. Restarts: 1150
uf250-04.cnf , deadline. Restarts: 1150
uf250-04.cnf , deadline. Restarts: 1150
uf250-04.cnf fulfilled No. of Restarts: 89 No. of Flips: 4657 time to process: 0 seconds.
uf250-04.cnf , deadline. Restarts: 1150
uf250-04.cnf fulfilled No. of Restarts: 378 No. of Flips: 4756 time to process: 1 seconds.
uf250-04.cnf fulfilled No. of Restarts: 439 No. of Flips: 3049 time to process: 1 seconds.
uf250-04.cnf , deadline. Restarts: 1150
uf250-04.cnf fulfilled No. of Restarts: 7 No. of Flips: 3262 time to process: 0 seconds.
uf250-04.cnf , deadline. Restarts: 1150
uf250-04.cnf , deadline. Restarts: 1150
uf250-04.cnf , deadline. Restarts: 1150
uf250-04.cnf , deadline. Restarts: 1150
uf250-04.cnf , deadline. Restarts: 1150
uf250-04.cnf , deadline. Restarts: 1150
uf250-04.cnf , deadline. Restarts: 1150
uf250-04.cnf fulfilled No. of Restarts: 220 No. of Flips: 4413 time to process: 0 seconds.
uf250-04.cnf , deadline. Restarts: 1150
uf250-04.cnf , deadline. Restarts: 1150
uf250-04.cnf , deadline. Restarts: 1150
uf250-04.cnf fulfilled No. of Restarts: 578 No. of Flips: 2686 time to process: 2 seconds.
uf250-04.cnf , deadline. Restarts: 1150
uf250-04.cnf , deadline. Restarts: 1150
uf250-04.cnf fulfilled No. of Restarts: 147 No. of Flips: 3293 time to process: 0 seconds.
uf250-04.cnf fulfilled No. of Restarts: 1047 No. of Flips: 1673 time to process: 4 seconds.
uf250-04.cnf , deadline. Restarts: 1150
uf250-04.cnf , deadline. Restarts: 1150
uf250-04.cnf fulfilled No. of Restarts: 128 No. of Flips: 4727 time to process: 0 seconds.
uf250-04.cnf , deadline. Restarts: 1150
uf250-04.cnf , deadline. Restarts: 1150
uf250-04.cnf fulfilled No. of Restarts: 41 No. of Flips: 2608 time to process: 0 seconds.
uf250-04.cnf , deadline. Restarts: 1150
uf250-04.cnf , deadline. Restarts: 1150
uf250-04.cnf , deadline. Restarts: 1150
uf250-04.cnf , deadline. Restarts: 1150
uf250-04.cnf fulfilled No. of Restarts: 136 No. of Flips: 3323 time to process: 0 seconds.
uf250-04.cnf , deadline. Restarts: 1150
uf250-04.cnf , deadline. Restarts: 1150
uf250-04.cnf fulfilled No. of Restarts: 714 No. of Flips: 4609 time to process: 3 seconds.
uf250-04.cnf , deadline. Restarts: 1150
uf250-04.cnf , deadline. Restarts: 1150
uf250-04.cnf , deadline. Restarts: 1150
uf250-04.cnf , deadline. Restarts: 1150
uf250-04.cnf , deadline. Restarts: 1150
uf250-04.cnf , deadline. Restarts: 1150
uf250-04.cnf fulfilled No. of Restarts: 698 No. of Flips: 4423 time to process: 3 seconds.
uf250-04.cnf , deadline. Restarts: 1150
uf250-04.cnf fulfilled No. of Restarts: 106 No. of Flips: 2628 time to process: 0 seconds.
uf250-04.cnf fulfilled No. of Restarts: 10 No. of Flips: 1342 time to process: 0 seconds.
uf250-04.cnf fulfilled No. of Restarts: 244 No. of Flips: 2019 time to process: 1 seconds.
uf250-04.cnf , deadline. Restarts: 1150
uf250-04.cnf fulfilled No. of Restarts: 822 No. of Flips: 1943 time to process: 3 seconds.
uf250-04.cnf , deadline. Restarts: 1150
uf250-04.cnf , deadline. Restarts: 1150
uf250-04.cnf , deadline. Restarts: 1150
uf250-04.cnf , deadline. Restarts: 1150
uf250-04.cnf fulfilled No. of Restarts: 696 No. of Flips: 2757 time to process: 2 seconds.
uf250-04.cnf , deadline. Restarts: 1150
uf250-04.cnf , deadline. Restarts: 1150
uf250-04.cnf , deadline. Restarts: 1150
uf250-04.cnf fulfilled No. of Restarts: 601 No. of Flips: 3754 time to process: 2 seconds.
uf250-04.cnf , deadline. Restarts: 1150
uf250-04.cnf , deadline. Restarts: 1150
uf250-04.cnf , deadline. Restarts: 1150
uf250-04.cnf , deadline. Restarts: 1150
uf250-04.cnf fulfilled No. of Restarts: 10 No. of Flips: 2223 time to process: 0 seconds.
uf250-04.cnf , deadline. Restarts: 1150
uf250-04.cnf , deadline. Restarts: 1150
uf250-04.cnf , deadline. Restarts: 1150
uf250-04.cnf , deadline. Restarts: 1150
uf250-04.cnf , deadline. Restarts: 1150
uf250-04.cnf , deadline. Restarts: 1150
uf250-04.cnf , deadline. Restarts: 1150
uf250-04.cnf , deadline. Restarts: 1150
uf250-04.cnf , deadline. Restarts: 1150
uf250-04.cnf , deadline. Restarts: 1150
uf250-04.cnf , deadline. Restarts: 1150
uf250-04.cnf fulfilled No. of Restarts: 1075 No. of Flips: 4227 time to process: 4 seconds.
uf250-04.cnf , deadline. Restarts: 1150
uf250-04.cnf , deadline. Restarts: 1150
uf250-04.cnf fulfilled No. of Restarts: 469 No. of Flips: 2379 time to process: 2 seconds.
uf250-04.cnf fulfilled No. of Restarts: 172 No. of Flips: 2725 time to process: 0 seconds.
uf250-04.cnf , deadline. Restarts: 1150
uf250-04.cnf , deadline. Restarts: 1150
uf250-04.cnf , deadline. Restarts: 1150
uf250-04.cnf , deadline. Restarts: 1150
uf250-04.cnf fulfilled No. of Restarts: 292 No. of Flips: 4631 time to process: 1 seconds.
uf250-04.cnf , deadline. Restarts: 1150
uf250-04.cnf , deadline. Restarts: 1150
uf250-04.cnf , deadline. Restarts: 1150
uf250-04.cnf , deadline. Restarts: 1150
uf250-04.cnf , deadline. Restarts: 1150
uf250-04.cnf , deadline. Restarts: 1150
uf250-04.cnf , deadline. Restarts: 1150
uf250-04.cnf , deadline. Restarts: 1150
uf250-04.cnf , deadline. Restarts: 1150
uf250-04.cnf fulfilled No. of Restarts: 1030 No. of Flips: 1803 time to process: 4 seconds.
uf250-04.cnf fulfilled No. of Restarts: 698 No. of Flips: 2789 time to process: 3 seconds.
uf250-04.cnf fulfilled No. of Restarts: 290 No. of Flips: 4911 time to process: 1 seconds.
uf250-04.cnf , deadline. Restarts: 1150
uf250-04.cnf , deadline. Restarts: 1150
uf250-04.cnf , deadline. Restarts: 1150
uf250-04.cnf fulfilled No. of Restarts: 732 No. of Flips: 1513 time to process: 3 seconds.
uf250-04.cnf , deadline. Restarts: 1150
uf250-04.cnf , deadline. Restarts: 1150
uf250-04.cnf fulfilled No. of Restarts: 484 No. of Flips: 4752 time to process: 2 seconds.
uf250-04.cnf , deadline. Restarts: 1150
uf250-04.cnf fulfilled No. of Restarts: 1084 No. of Flips: 4399 time to process: 4 seconds.
uf250-04.cnf , deadline. Restarts: 1150
uf250-04.cnf , deadline. Restarts: 1150
uf250-04.cnf fulfilled No. of Restarts: 711 No. of Flips: 3727 time to process: 3 seconds.
uf250-04.cnf fulfilled No. of Restarts: 802 No. of Flips: 1618 time to process: 3 seconds.
uf250-04.cnf , deadline. Restarts: 1150
uf250-04.cnf , deadline. Restarts: 1150
uf250-04.cnf , deadline. Restarts: 1150
uf250-04.cnf , deadline. Restarts: 1150
uf250-04.cnf , deadline. Restarts: 1150
uf250-04.cnf fulfilled No. of Restarts: 864 No. of Flips: 4947 time to process: 3 seconds.
uf250-04.cnf fulfilled No. of Restarts: 845 No. of Flips: 2516 time to process: 3 seconds.
uf250-04.cnf , deadline. Restarts: 1150
uf250-04.cnf fulfilled No. of Restarts: 1055 No. of Flips: 3905 time to process: 4 seconds.
uf250-04.cnf , deadline. Restarts: 1150
uf250-04.cnf , deadline. Restarts: 1150
uf250-04.cnf fulfilled No. of Restarts: 820 No. of Flips: 2728 time to process: 3 seconds.
uf250-04.cnf fulfilled No. of Restarts: 210 No. of Flips: 2007 time to process: 0 seconds.
uf250-04.cnf , deadline. Restarts: 1150
uf250-04.cnf , deadline. Restarts: 1150
uf250-04.cnf , deadline. Restarts: 1150
uf250-04.cnf , deadline. Restarts: 1150
uf250-04.cnf , deadline. Restarts: 1150
uf250-04.cnf , deadline. Restarts: 1150
uf250-04.cnf , deadline. Restarts: 1150
uf250-04.cnf , deadline. Restarts: 1150
uf250-04.cnf , deadline. Restarts: 1150
uf250-04.cnf fulfilled No. of Restarts: 373 No. of Flips: 1714 time to process: 1 seconds.
uf250-04.cnf , deadline. Restarts: 1150
uf250-04.cnf , deadline. Restarts: 1150
uf250-04.cnf , deadline. Restarts: 1150
uf250-04.cnf , deadline. Restarts: 1150
uf250-04.cnf , deadline. Restarts: 1150
uf250-04.cnf fulfilled No. of Restarts: 285 No. of Flips: 4933 time to process: 1 seconds.
uf250-04.cnf , deadline. Restarts: 1150
uf250-04.cnf , deadline. Restarts: 1150
uf250-04.cnf , deadline. Restarts: 1150
uf250-04.cnf , deadline. Restarts: 1150
uf250-04.cnf , deadline. Restarts: 1150
uf250-04.cnf fulfilled No. of Restarts: 536 No. of Flips: 807 time to process: 2 seconds.
uf250-04.cnf , deadline. Restarts: 1150
uf250-04.cnf fulfilled No. of Restarts: 528 No. of Flips: 3741 time to process: 2 seconds.
uf250-04.cnf , deadline. Restarts: 1150
uf250-04.cnf , deadline. Restarts: 1150
uf250-04.cnf fulfilled No. of Restarts: 106 No. of Flips: 1714 time to process: 0 seconds.
uf250-04.cnf , deadline. Restarts: 1150
uf250-04.cnf fulfilled No. of Restarts: 105 No. of Flips: 4566 time to process: 0 seconds.
uf250-04.cnf , deadline. Restarts: 1150
uf250-04.cnf fulfilled No. of Restarts: 762 No. of Flips: 4398 time to process: 3 seconds.
uf250-04.cnf , deadline. Restarts: 1150
uf250-04.cnf , deadline. Restarts: 1150
uf250-04.cnf , deadline. Restarts: 1150
uf250-04.cnf , deadline. Restarts: 1150
uf250-04.cnf , deadline. Restarts: 1150
uf250-04.cnf , deadline. Restarts: 1150
uf250-04.cnf , deadline. Restarts: 1150
uf250-04.cnf , deadline. Restarts: 1150
uf250-04.cnf fulfilled No. of Restarts: 97 No. of Flips: 3323 time to process: 0 seconds.
uf250-04.cnf fulfilled No. of Restarts: 146 No. of Flips: 4843 time to process: 0 seconds.
uf250-04.cnf fulfilled No. of Restarts: 3 No. of Flips: 2559 time to process: 0 seconds.
uf250-04.cnf fulfilled No. of Restarts: 920 No. of Flips: 4637 time to process: 3 seconds.
uf250-04.cnf fulfilled No. of Restarts: 376 No. of Flips: 4557 time to process: 1 seconds.
uf250-04.cnf , deadline. Restarts: 1150
uf250-04.cnf fulfilled No. of Restarts: 298 No. of Flips: 3078 time to process: 1 seconds.
uf250-04.cnf , deadline. Restarts: 1150
uf250-04.cnf , deadline. Restarts: 1150
uf250-04.cnf fulfilled No. of Restarts: 532 No. of Flips: 1824 time to process: 2 seconds.
uf250-04.cnf , deadline. Restarts: 1150
uf250-04.cnf fulfilled No. of Restarts: 770 No. of Flips: 3210 time to process: 3 seconds.
uf250-04.cnf , deadline. Restarts: 1150
uf250-04.cnf fulfilled No. of Restarts: 286 No. of Flips: 2313 time to process: 1 seconds.
uf250-04.cnf , deadline. Restarts: 1150
uf250-04.cnf fulfilled No. of Restarts: 134 No. of Flips: 1399 time to process: 0 seconds.
uf250-04.cnf , deadline. Restarts: 1150
uf250-04.cnf , deadline. Restarts: 1150
uf250-04.cnf fulfilled No. of Restarts: 1013 No. of Flips: 3273 time to process: 4 seconds.
uf250-04.cnf , deadline. Restarts: 1150
uf250-04.cnf fulfilled No. of Restarts: 320 No. of Flips: 2370 time to process: 1 seconds.
uf250-04.cnf , deadline. Restarts: 1150
uf250-04.cnf fulfilled No. of Restarts: 384 No. of Flips: 758 time to process: 1 seconds.
uf250-04.cnf , deadline. Restarts: 1150
uf250-04.cnf , deadline. Restarts: 1150
uf250-04.cnf , deadline. Restarts: 1150
uf250-04.cnf , deadline. Restarts: 1150
uf250-04.cnf , deadline. Restarts: 1150
uf250-04.cnf , deadline. Restarts: 1150
uf250-04.cnf , deadline. Restarts: 1150
uf250-04.cnf , deadline. Restarts: 1150
uf250-04.cnf fulfilled No. of Restarts: 713 No. of Flips: 4317 time to process: 3 seconds.
uf250-04.cnf , deadline. Restarts: 1150
uf250-04.cnf , deadline. Restarts: 1150
uf250-04.cnf , deadline. Restarts: 1150
uf250-04.cnf fulfilled No. of Restarts: 812 No. of Flips: 4440 time to process: 3 seconds.
uf250-04.cnf fulfilled No. of Restarts: 179 No. of Flips: 834 time to process: 0 seconds.
uf250-04.cnf fulfilled No. of Restarts: 936 No. of Flips: 3237 time to process: 3 seconds.
uf250-04.cnf , deadline. Restarts: 1150
uf250-04.cnf , deadline. Restarts: 1150
uf250-04.cnf , deadline. Restarts: 1150
uf250-04.cnf fulfilled No. of Restarts: 385 No. of Flips: 1449 time to process: 2 seconds.
uf250-04.cnf , deadline. Restarts: 1150
uf250-04.cnf , deadline. Restarts: 1150
uf250-04.cnf fulfilled No. of Restarts: 769 No. of Flips: 3818 time to process: 3 seconds.
uf250-04.cnf fulfilled No. of Restarts: 415 No. of Flips: 3508 time to process: 1 seconds.
uf250-04.cnf , deadline. Restarts: 1150
uf250-04.cnf , deadline. Restarts: 1150
uf250-04.cnf fulfilled No. of Restarts: 795 No. of Flips: 4922 time to process: 3 seconds.
uf250-04.cnf fulfilled No. of Restarts: 945 No. of Flips: 2428 time to process: 4 seconds.
uf250-04.cnf , deadline. Restarts: 1150
uf250-04.cnf , deadline. Restarts: 1150
uf250-04.cnf , deadline. Restarts: 1150
uf250-04.cnf fulfilled No. of Restarts: 147 No. of Flips: 2704 time to process: 0 seconds.
uf250-04.cnf , deadline. Restarts: 1150
uf250-04.cnf , deadline. Restarts: 1150
uf250-04.cnf , deadline. Restarts: 1150
uf250-04.cnf , deadline. Restarts: 1150
uf250-04.cnf , deadline. Restarts: 1150
uf250-04.cnf , deadline. Restarts: 1150
uf250-04.cnf , deadline. Restarts: 1150
uf250-04.cnf fulfilled No. of Restarts: 1046 No. of Flips: 2011 time to process: 4 seconds.
uf250-04.cnf , deadline. Restarts: 1150
uf250-04.cnf , deadline. Restarts: 1150
uf250-04.cnf , deadline. Restarts: 1150
uf250-04.cnf fulfilled No. of Restarts: 747 No. of Flips: 2257 time to process: 3 seconds.
uf250-04.cnf , deadline. Restarts: 1150
uf250-04.cnf , deadline. Restarts: 1150
uf250-04.cnf , deadline. Restarts: 1150
uf250-04.cnf , deadline. Restarts: 1150
uf250-04.cnf , deadline. Restarts: 1150
uf250-04.cnf , deadline. Restarts: 1150
uf250-04.cnf fulfilled No. of Restarts: 834 No. of Flips: 1948 time to process: 3 seconds.
uf250-04.cnf fulfilled No. of Restarts: 987 No. of Flips: 3310 time to process: 4 seconds.
uf250-04.cnf , deadline. Restarts: 1150
uf250-04.cnf , deadline. Restarts: 1150
uf250-04.cnf fulfilled No. of Restarts: 830 No. of Flips: 1135 time to process: 3 seconds.
uf250-04.cnf , deadline. Restarts: 1150
uf250-04.cnf fulfilled No. of Restarts: 658 No. of Flips: 1954 time to process: 3 seconds.
uf250-04.cnf , deadline. Restarts: 1150
uf250-04.cnf , deadline. Restarts: 1150
uf250-04.cnf , deadline. Restarts: 1150
uf250-04.cnf , deadline. Restarts: 1150
uf250-04.cnf , deadline. Restarts: 1150
uf250-04.cnf , deadline. Restarts: 1150
uf250-04.cnf fulfilled No. of Restarts: 813 No. of Flips: 2424 time to process: 3 seconds.
uf250-04.cnf fulfilled No. of Restarts: 234 No. of Flips: 4541 time to process: 1 seconds.
uf250-04.cnf , deadline. Restarts: 1150
uf250-04.cnf fulfilled No. of Restarts: 1126 No. of Flips: 2186 time to process: 4 seconds.
uf250-04.cnf fulfilled No. of Restarts: 78 No. of Flips: 3186 time to process: 0 seconds.
uf250-04.cnf , deadline. Restarts: 1150
uf250-04.cnf , deadline. Restarts: 1150
uf250-04.cnf fulfilled No. of Restarts: 507 No. of Flips: 2077 time to process: 2 seconds.
uf250-04.cnf , deadline. Restarts: 1150
uf250-04.cnf , deadline. Restarts: 1150
uf250-04.cnf , deadline. Restarts: 1150
uf250-04.cnf , deadline. Restarts: 1150
uf250-04.cnf fulfilled No. of Restarts: 1103 No. of Flips: 1535 time to process: 4 seconds.
uf250-04.cnf , deadline. Restarts: 1150
uf250-04.cnf , deadline. Restarts: 1150
uf250-04.cnf , deadline. Restarts: 1150
uf250-04.cnf , deadline. Restarts: 1150
uf250-04.cnf , deadline. Restarts: 1150
uf250-04.cnf , deadline. Restarts: 1150
uf250-04.cnf , deadline. Restarts: 1150
uf250-04.cnf , deadline. Restarts: 1150
uf250-04.cnf , deadline. Restarts: 1150
uf250-04.cnf , deadline. Restarts: 1150
uf250-04.cnf , deadline. Restarts: 1150
uf250-04.cnf fulfilled No. of Restarts: 763 No. of Flips: 4177 time to process: 3 seconds.
uf250-04.cnf fulfilled No. of Restarts: 853 No. of Flips: 3449 time to process: 3 seconds.
uf250-04.cnf , deadline. Restarts: 1150
uf250-04.cnf , deadline. Restarts: 1150
uf250-04.cnf , deadline. Restarts: 1150
uf250-04.cnf , deadline. Restarts: 1150
uf250-04.cnf fulfilled No. of Restarts: 673 No. of Flips: 3345 time to process: 3 seconds.
uf250-04.cnf , deadline. Restarts: 1150
uf250-04.cnf fulfilled No. of Restarts: 325 No. of Flips: 541 time to process: 1 seconds.
uf250-04.cnf fulfilled No. of Restarts: 742 No. of Flips: 1942 time to process: 3 seconds.
uf250-04.cnf fulfilled No. of Restarts: 955 No. of Flips: 2921 time to process: 4 seconds.
uf250-04.cnf , deadline. Restarts: 1150
uf250-04.cnf , deadline. Restarts: 1150
uf250-04.cnf , deadline. Restarts: 1150
uf250-04.cnf , deadline. Restarts: 1150
uf250-04.cnf , deadline. Restarts: 1150
uf250-04.cnf , deadline. Restarts: 1150
uf250-04.cnf , deadline. Restarts: 1150
uf250-04.cnf , deadline. Restarts: 1150
uf250-04.cnf , deadline. Restarts: 1150
uf250-04.cnf , deadline. Restarts: 1150
uf250-04.cnf , deadline. Restarts: 1150
uf250-04.cnf , deadline. Restarts: 1150
uf250-04.cnf , deadline. Restarts: 1150
uf250-04.cnf , deadline. Restarts: 1150
uf250-04.cnf , deadline. Restarts: 1150
uf250-04.cnf fulfilled No. of Restarts: 201 No. of Flips: 959 time to process: 0 seconds.
uf250-04.cnf fulfilled No. of Restarts: 844 No. of Flips: 2630 time to process: 3 seconds.
uf250-04.cnf , deadline. Restarts: 1150
uf250-04.cnf , deadline. Restarts: 1150
uf250-04.cnf , deadline. Restarts: 1150
uf250-04.cnf fulfilled No. of Restarts: 764 No. of Flips: 4975 time to process: 3 seconds.
uf250-04.cnf fulfilled No. of Restarts: 146 No. of Flips: 4415 time to process: 0 seconds.
uf250-04.cnf , deadline. Restarts: 1150
uf250-04.cnf , deadline. Restarts: 1150
uf250-04.cnf , deadline. Restarts: 1150
uf250-04.cnf fulfilled No. of Restarts: 20 No. of Flips: 2232 time to process: 0 seconds.
uf250-04.cnf fulfilled No. of Restarts: 418 No. of Flips: 4436 time to process: 1 seconds.
uf250-04.cnf , deadline. Restarts: 1150
uf250-04.cnf fulfilled No. of Restarts: 1118 No. of Flips: 1382 time to process: 4 seconds.
uf250-04.cnf , deadline. Restarts: 1150
uf250-04.cnf , deadline. Restarts: 1150
uf250-04.cnf fulfilled No. of Restarts: 920 No. of Flips: 4788 time to process: 3 seconds.
uf250-04.cnf , deadline. Restarts: 1150
uf250-04.cnf , deadline. Restarts: 1150
uf250-04.cnf fulfilled No. of Restarts: 430 No. of Flips: 4951 time to process: 1 seconds.
uf250-04.cnf , deadline. Restarts: 1150
uf250-04.cnf , deadline. Restarts: 1150
uf250-04.cnf fulfilled No. of Restarts: 246 No. of Flips: 4738 time to process: 1 seconds.
uf250-04.cnf fulfilled No. of Restarts: 542 No. of Flips: 3587 time to process: 2 seconds.
uf250-04.cnf , deadline. Restarts: 1150
uf250-04.cnf , deadline. Restarts: 1150
uf250-04.cnf , deadline. Restarts: 1150
uf250-04.cnf , deadline. Restarts: 1150
uf250-04.cnf , deadline. Restarts: 1150
uf250-04.cnf fulfilled No. of Restarts: 1006 No. of Flips: 4303 time to process: 4 seconds.
uf250-04.cnf , deadline. Restarts: 1150
uf250-04.cnf fulfilled No. of Restarts: 914 No. of Flips: 4541 time to process: 4 seconds.
uf250-04.cnf fulfilled No. of Restarts: 895 No. of Flips: 1063 time to process: 3 seconds.
uf250-04.cnf , deadline. Restarts: 1150
uf250-04.cnf , deadline. Restarts: 1150
uf250-04.cnf , deadline. Restarts: 1150
uf250-04.cnf , deadline. Restarts: 1150
uf250-04.cnf fulfilled No. of Restarts: 639 No. of Flips: 1366 time to process: 2 seconds.
uf250-04.cnf fulfilled No. of Restarts: 717 No. of Flips: 2921 time to process: 3 seconds.
uf250-04.cnf fulfilled No. of Restarts: 404 No. of Flips: 4178 time to process: 1 seconds.
uf250-04.cnf , deadline. Restarts: 1150
uf250-04.cnf , deadline. Restarts: 1150
uf250-04.cnf fulfilled No. of Restarts: 308 No. of Flips: 4366 time to process: 1 seconds.
uf250-04.cnf fulfilled No. of Restarts: 281 No. of Flips: 3395 time to process: 1 seconds.
uf250-04.cnf , deadline. Restarts: 1150
uf250-04.cnf , deadline. Restarts: 1150
uf250-04.cnf , deadline. Restarts: 1150
uf250-04.cnf , deadline. Restarts: 1150
uf250-04.cnf , deadline. Restarts: 1150
uf250-04.cnf , deadline. Restarts: 1150
uf250-04.cnf fulfilled No. of Restarts: 1076 No. of Flips: 621 time to process: 4 seconds.
uf250-04.cnf , deadline. Restarts: 1150
uf250-04.cnf fulfilled No. of Restarts: 526 No. of Flips: 3263 time to process: 2 seconds.
uf250-04.cnf , deadline. Restarts: 1150
uf250-04.cnf , deadline. Restarts: 1150
uf250-04.cnf fulfilled No. of Restarts: 1116 No. of Flips: 3208 time to process: 5 seconds.
uf250-04.cnf fulfilled No. of Restarts: 667 No. of Flips: 1884 time to process: 2 seconds.
uf250-04.cnf fulfilled No. of Restarts: 604 No. of Flips: 4181 time to process: 2 seconds.
uf250-04.cnf , deadline. Restarts: 1150
uf250-04.cnf , deadline. Restarts: 1150
uf250-04.cnf fulfilled No. of Restarts: 226 No. of Flips: 2408 time to process: 0 seconds.
uf250-04.cnf , deadline. Restarts: 1150
uf250-04.cnf fulfilled No. of Restarts: 1082 No. of Flips: 2686 time to process: 4 seconds.
uf250-04.cnf , deadline. Restarts: 1150
uf250-04.cnf , deadline. Restarts: 1150
uf250-04.cnf , deadline. Restarts: 1150
uf250-04.cnf , deadline. Restarts: 1150
uf250-04.cnf , deadline. Restarts: 1150
uf250-04.cnf , deadline. Restarts: 1150
uf250-04.cnf , deadline. Restarts: 1150
uf250-04.cnf , deadline. Restarts: 1150
uf250-04.cnf , deadline. Restarts: 1150
uf250-04.cnf , deadline. Restarts: 1150
uf250-04.cnf , deadline. Restarts: 1150
uf250-04.cnf fulfilled No. of Restarts: 265 No. of Flips: 4859 time to process: 1 seconds.
uf250-04.cnf , deadline. Restarts: 1150
uf250-04.cnf fulfilled No. of Restarts: 756 No. of Flips: 1813 time to process: 3 seconds.
uf250-04.cnf fulfilled No. of Restarts: 64 No. of Flips: 1196 time to process: 0 seconds.
uf250-04.cnf , deadline. Restarts: 1150
uf250-04.cnf , deadline. Restarts: 1150
uf250-04.cnf , deadline. Restarts: 1150
uf250-04.cnf , deadline. Restarts: 1150
uf250-04.cnf , deadline. Restarts: 1150
uf250-04.cnf , deadline. Restarts: 1150
uf250-04.cnf , deadline. Restarts: 1150
uf250-04.cnf fulfilled No. of Restarts: 246 No. of Flips: 1110 time to process: 1 seconds.
uf250-04.cnf , deadline. Restarts: 1150
uf250-04.cnf , deadline. Restarts: 1150
uf250-04.cnf fulfilled No. of Restarts: 882 No. of Flips: 3653 time to process: 3 seconds.
uf250-04.cnf , deadline. Restarts: 1150
uf250-04.cnf , deadline. Restarts: 1150
uf250-04.cnf , deadline. Restarts: 1150
uf250-04.cnf , deadline. Restarts: 1150
uf250-04.cnf fulfilled No. of Restarts: 51 No. of Flips: 3905 time to process: 0 seconds.
uf250-04.cnf , deadline. Restarts: 1150
uf250-04.cnf , deadline. Restarts: 1150
uf250-04.cnf fulfilled No. of Restarts: 751 No. of Flips: 4894 time to process: 3 seconds.
uf250-04.cnf , deadline. Restarts: 1150
uf250-04.cnf fulfilled No. of Restarts: 23 No. of Flips: 2838 time to process: 0 seconds.
uf250-04.cnf , deadline. Restarts: 1150
uf250-04.cnf , deadline. Restarts: 1150
uf250-04.cnf , deadline. Restarts: 1150
uf250-04.cnf , deadline. Restarts: 1150
uf250-04.cnf fulfilled No. of Restarts: 1075 No. of Flips: 1370 time to process: 4 seconds.
uf250-04.cnf , deadline. Restarts: 1150
uf250-04.cnf , deadline. Restarts: 1150
uf250-04.cnf fulfilled No. of Restarts: 888 No. of Flips: 3441 time to process: 3 seconds.
uf250-04.cnf , deadline. Restarts: 1150
uf250-04.cnf , deadline. Restarts: 1150
uf250-04.cnf , deadline. Restarts: 1150
uf250-04.cnf , deadline. Restarts: 1150
uf250-04.cnf , deadline. Restarts: 1150
uf250-04.cnf , deadline. Restarts: 1150
uf250-04.cnf fulfilled No. of Restarts: 562 No. of Flips: 2129 time to process: 2 seconds.
uf250-04.cnf , deadline. Restarts: 1150
uf250-04.cnf , deadline. Restarts: 1150
uf250-04.cnf , deadline. Restarts: 1150
uf250-04.cnf , deadline. Restarts: 1150
uf250-04.cnf fulfilled No. of Restarts: 951 No. of Flips: 4700 time to process: 4 seconds.
uf250-04.cnf , deadline. Restarts: 1150
uf250-04.cnf , deadline. Restarts: 1150
uf250-04.cnf , deadline. Restarts: 1150
uf250-04.cnf , deadline. Restarts: 1150
uf250-04.cnf , deadline. Restarts: 1150
uf250-04.cnf , deadline. Restarts: 1150
uf250-04.cnf , deadline. Restarts: 1150
uf250-04.cnf , deadline. Restarts: 1150
uf250-04.cnf fulfilled No. of Restarts: 839 No. of Flips: 1436 time to process: 3 seconds.
uf250-04.cnf , deadline. Restarts: 1150
uf250-04.cnf , deadline. Restarts: 1150
uf250-04.cnf , deadline. Restarts: 1150
uf250-04.cnf , deadline. Restarts: 1150
uf250-04.cnf fulfilled No. of Restarts: 679 No. of Flips: 2820 time to process: 2 seconds.
uf250-04.cnf , deadline. Restarts: 1150
uf250-04.cnf , deadline. Restarts: 1150
uf250-04.cnf , deadline. Restarts: 1150
uf250-04.cnf , deadline. Restarts: 1150
uf250-04.cnf , deadline. Restarts: 1150
uf250-04.cnf , deadline. Restarts: 1150
uf250-04.cnf , deadline. Restarts: 1150
uf250-04.cnf , deadline. Restarts: 1150
uf250-04.cnf , deadline. Restarts: 1150
uf250-04.cnf , deadline. Restarts: 1150
uf250-04.cnf fulfilled No. of Restarts: 895 No. of Flips: 1232 time to process: 3 seconds.
uf250-04.cnf , deadline. Restarts: 1150
uf250-04.cnf fulfilled No. of Restarts: 1061 No. of Flips: 2287 time to process: 4 seconds.
uf250-04.cnf , deadline. Restarts: 1150
uf250-04.cnf , deadline. Restarts: 1150
uf250-04.cnf , deadline. Restarts: 1150
uf250-04.cnf fulfilled No. of Restarts: 1083 No. of Flips: 1561 time to process: 4 seconds.
uf250-04.cnf , deadline. Restarts: 1150
uf250-04.cnf , deadline. Restarts: 1150
uf250-04.cnf , deadline. Restarts: 1150
uf250-04.cnf , deadline. Restarts: 1150
uf250-04.cnf fulfilled No. of Restarts: 872 No. of Flips: 3185 time to process: 3 seconds.
uf250-04.cnf , deadline. Restarts: 1150
uf250-04.cnf fulfilled No. of Restarts: 974 No. of Flips: 3461 time to process: 4 seconds.
uf250-04.cnf fulfilled No. of Restarts: 424 No. of Flips: 4424 time to process: 1 seconds.
uf250-04.cnf , deadline. Restarts: 1150
uf250-04.cnf , deadline. Restarts: 1150
uf250-04.cnf , deadline. Restarts: 1150
uf250-04.cnf fulfilled No. of Restarts: 727 No. of Flips: 4790 time to process: 3 seconds.
uf250-04.cnf , deadline. Restarts: 1150
uf250-04.cnf fulfilled No. of Restarts: 499 No. of Flips: 2124 time to process: 2 seconds.
uf250-04.cnf fulfilled No. of Restarts: 192 No. of Flips: 2735 time to process: 0 seconds.
uf250-04.cnf , deadline. Restarts: 1150
uf250-04.cnf , deadline. Restarts: 1150
uf250-04.cnf , deadline. Restarts: 1150
uf250-04.cnf , deadline. Restarts: 1150
uf250-04.cnf , deadline. Restarts: 1150
uf250-04.cnf fulfilled No. of Restarts: 127 No. of Flips: 1588 time to process: 0 seconds.
uf250-04.cnf , deadline. Restarts: 1150
uf250-04.cnf , deadline. Restarts: 1150
uf250-04.cnf , deadline. Restarts: 1150
uf250-04.cnf , deadline. Restarts: 1150
uf250-04.cnf , deadline. Restarts: 1150
uf250-04.cnf , deadline. Restarts: 1150
uf250-04.cnf , deadline. Restarts: 1150
uf250-04.cnf , deadline. Restarts: 1150
uf250-04.cnf fulfilled No. of Restarts: 704 No. of Flips: 4215 time to process: 3 seconds.
uf250-04.cnf , deadline. Restarts: 1150
uf250-04.cnf , deadline. Restarts: 1150
uf250-04.cnf fulfilled No. of Restarts: 70 No. of Flips: 2111 time to process: 0 seconds.
uf250-04.cnf fulfilled No. of Restarts: 137 No. of Flips: 4906 time to process: 0 seconds.
uf250-04.cnf , deadline. Restarts: 1150
uf250-04.cnf , deadline. Restarts: 1150
uf250-04.cnf , deadline. Restarts: 1150
uf250-04.cnf , deadline. Restarts: 1150
uf250-04.cnf fulfilled No. of Restarts: 991 No. of Flips: 1687 time to process: 4 seconds.
uf250-04.cnf , deadline. Restarts: 1150
uf250-04.cnf fulfilled No. of Restarts: 56 No. of Flips: 1651 time to process: 0 seconds.
uf250-04.cnf , deadline. Restarts: 1150
uf250-04.cnf , deadline. Restarts: 1150
uf250-04.cnf , deadline. Restarts: 1150
uf250-04.cnf , deadline. Restarts: 1150
uf250-04.cnf , deadline. Restarts: 1150
uf250-04.cnf , deadline. Restarts: 1150
uf250-04.cnf , deadline. Restarts: 1150
uf250-04.cnf , deadline. Restarts: 1150
uf250-04.cnf , deadline. Restarts: 1150
uf250-04.cnf , deadline. Restarts: 1150
uf250-04.cnf , deadline. Restarts: 1150
uf250-04.cnf , deadline. Restarts: 1150
uf250-04.cnf fulfilled No. of Restarts: 668 No. of Flips: 1636 time to process: 3 seconds.
uf250-04.cnf , deadline. Restarts: 1150
uf250-04.cnf , deadline. Restarts: 1150
uf250-04.cnf , deadline. Restarts: 1150
uf250-04.cnf , deadline. Restarts: 1150
uf250-04.cnf fulfilled No. of Restarts: 488 No. of Flips: 3346 time to process: 2 seconds.
uf250-04.cnf fulfilled No. of Restarts: 448 No. of Flips: 2523 time to process: 1 seconds.
uf250-04.cnf , deadline. Restarts: 1150
uf250-04.cnf , deadline. Restarts: 1150
uf250-04.cnf fulfilled No. of Restarts: 411 No. of Flips: 1086 time to process: 1 seconds.
uf250-04.cnf , deadline. Restarts: 1150
uf250-04.cnf , deadline. Restarts: 1150
uf250-04.cnf , deadline. Restarts: 1150
uf250-04.cnf , deadline. Restarts: 1150
uf250-04.cnf fulfilled No. of Restarts: 385 No. of Flips: 2538 time to process: 1 seconds.
uf250-04.cnf fulfilled No. of Restarts: 680 No. of Flips: 3600 time to process: 3 seconds.
uf250-04.cnf , deadline. Restarts: 1150
uf250-04.cnf , deadline. Restarts: 1150
uf250-04.cnf , deadline. Restarts: 1150
uf250-04.cnf , deadline. Restarts: 1150
uf250-04.cnf , deadline. Restarts: 1150
uf250-04.cnf , deadline. Restarts: 1150
uf250-04.cnf , deadline. Restarts: 1150
uf250-04.cnf fulfilled No. of Restarts: 172 No. of Flips: 3524 time to process: 0 seconds.
uf250-04.cnf fulfilled No. of Restarts: 366 No. of Flips: 2488 time to process: 1 seconds.
uf250-04.cnf fulfilled No. of Restarts: 282 No. of Flips: 4596 time to process: 1 seconds.
uf250-04.cnf , deadline. Restarts: 1150
uf250-04.cnf , deadline. Restarts: 1150
uf250-04.cnf , deadline. Restarts: 1150
uf250-04.cnf , deadline. Restarts: 1150
uf250-04.cnf , deadline. Restarts: 1150
uf250-04.cnf fulfilled No. of Restarts: 848 No. of Flips: 2864 time to process: 3 seconds.
uf250-04.cnf , deadline. Restarts: 1150
uf250-04.cnf , deadline. Restarts: 1150
uf250-04.cnf , deadline. Restarts: 1150
uf250-04.cnf , deadline. Restarts: 1150
uf250-04.cnf fulfilled No. of Restarts: 522 No. of Flips: 3464 time to process: 2 seconds.
uf250-04.cnf , deadline. Restarts: 1150
uf250-04.cnf , deadline. Restarts: 1150
uf250-04.cnf , deadline. Restarts: 1150
uf250-04.cnf , deadline. Restarts: 1150
uf250-04.cnf fulfilled No. of Restarts: 269 No. of Flips: 2230 time to process: 1 seconds.
uf250-04.cnf , deadline. Restarts: 1150
uf250-04.cnf , deadline. Restarts: 1150
uf250-04.cnf , deadline. Restarts: 1150
uf250-04.cnf , deadline. Restarts: 1150
uf250-04.cnf fulfilled No. of Restarts: 803 No. of Flips: 4530 time to process: 3 seconds.
uf250-04.cnf , deadline. Restarts: 1150
uf250-04.cnf , deadline. Restarts: 1150
uf250-04.cnf fulfilled No. of Restarts: 116 No. of Flips: 1174 time to process: 0 seconds.
uf250-04.cnf , deadline. Restarts: 1150
uf250-04.cnf fulfilled No. of Restarts: 231 No. of Flips: 4774 time to process: 1 seconds.
uf250-04.cnf fulfilled No. of Restarts: 403 No. of Flips: 2590 time to process: 1 seconds.
uf250-04.cnf , deadline. Restarts: 1150
uf250-04.cnf fulfilled No. of Restarts: 176 No. of Flips: 2156 time to process: 0 seconds.
uf250-04.cnf , deadline. Restarts: 1150
uf250-04.cnf fulfilled No. of Restarts: 810 No. of Flips: 4554 time to process: 3 seconds.
uf250-04.cnf , deadline. Restarts: 1150
uf250-04.cnf fulfilled No. of Restarts: 1059 No. of Flips: 2524 time to process: 4 seconds.
uf250-04.cnf , deadline. Restarts: 1150
uf250-04.cnf , deadline. Restarts: 1150
uf250-04.cnf , deadline. Restarts: 1150
uf250-04.cnf fulfilled No. of Restarts: 392 No. of Flips: 4511 time to process: 1 seconds.
uf250-04.cnf , deadline. Restarts: 1150
uf250-04.cnf , deadline. Restarts: 1150
uf250-04.cnf , deadline. Restarts: 1150
uf250-04.cnf fulfilled No. of Restarts: 1146 No. of Flips: 2621 time to process: 5 seconds.
uf250-04.cnf , deadline. Restarts: 1150
uf250-04.cnf , deadline. Restarts: 1150
uf250-04.cnf , deadline. Restarts: 1150
uf250-04.cnf , deadline. Restarts: 1150
uf250-04.cnf fulfilled No. of Restarts: 16 No. of Flips: 4873 time to process: 0 seconds.
uf250-04.cnf , deadline. Restarts: 1150
uf250-04.cnf fulfilled No. of Restarts: 179 No. of Flips: 2322 time to process: 0 seconds.
uf250-04.cnf , deadline. Restarts: 1150
uf250-04.cnf , deadline. Restarts: 1150
uf250-04.cnf fulfilled No. of Restarts: 362 No. of Flips: 2934 time to process: 1 seconds.
uf250-04.cnf fulfilled No. of Restarts: 477 No. of Flips: 4478 time to process: 2 seconds.
uf250-04.cnf , deadline. Restarts: 1150
uf250-04.cnf , deadline. Restarts: 1150
uf250-04.cnf , deadline. Restarts: 1150
uf250-04.cnf , deadline. Restarts: 1150
