# Supplementary material for: Completion Probabilities and Parallel Restart Strategies under an Imposed Deadline
Source: PLoS One. 2016 Oct 12;11(10):e0164605. doi: 10.1371/journal.pone.0164605 (PMC5061357; doi:10.1371/journal.pone.0164605)
Supplement: S1 File — The file “S1_File.zip” is the data gathered from the experiments regarding completion probability. (ZIP) [file pone.0164605.s004.zip › results_Single_r1251.0439999999999.txt]

uf250-04.cnf fulfilled No. of Restarts: 718 No. of Flips: 3628 time to process: 3 seconds.
uf250-04.cnf , deadline. Restarts: 1251
uf250-04.cnf , deadline. Restarts: 1251
uf250-04.cnf fulfilled No. of Restarts: 651 No. of Flips: 639 time to process: 2 seconds.
uf250-04.cnf , deadline. Restarts: 1251
uf250-04.cnf , deadline. Restarts: 1251
uf250-04.cnf , deadline. Restarts: 1251
uf250-04.cnf fulfilled No. of Restarts: 1229 No. of Flips: 2729 time to process: 5 seconds.
uf250-04.cnf , deadline. Restarts: 1251
uf250-04.cnf , deadline. Restarts: 1251
uf250-04.cnf , deadline. Restarts: 1251
uf250-04.cnf , deadline. Restarts: 1251
uf250-04.cnf fulfilled No. of Restarts: 995 No. of Flips: 4322 time to process: 4 seconds.
uf250-04.cnf , deadline. Restarts: 1251
uf250-04.cnf , deadline. Restarts: 1251
uf250-04.cnf fulfilled No. of Restarts: 1179 No. of Flips: 4574 time to process: 5 seconds.
uf250-04.cnf , deadline. Restarts: 1251
uf250-04.cnf fulfilled No. of Restarts: 890 No. of Flips: 4221 time to process: 3 seconds.
uf250-04.cnf fulfilled No. of Restarts: 313 No. of Flips: 1696 time to process: 1 seconds.
uf250-04.cnf , deadline. Restarts: 1251
uf250-04.cnf fulfilled No. of Restarts: 1227 No. of Flips: 3232 time to process: 5 seconds.
uf250-04.cnf fulfilled No. of Restarts: 694 No. of Flips: 2879 time to process: 3 seconds.
uf250-04.cnf fulfilled No. of Restarts: 1015 No. of Flips: 4772 time to process: 4 seconds.
uf250-04.cnf , deadline. Restarts: 1251
uf250-04.cnf , deadline. Restarts: 1251
uf250-04.cnf , deadline. Restarts: 1251
uf250-04.cnf , deadline. Restarts: 1251
uf250-04.cnf fulfilled No. of Restarts: 1078 No. of Flips: 4874 time to process: 4 seconds.
uf250-04.cnf , deadline. Restarts: 1251
uf250-04.cnf , deadline. Restarts: 1251
uf250-04.cnf fulfilled No. of Restarts: 747 No. of Flips: 1560 time to process: 3 seconds.
uf250-04.cnf , deadline. Restarts: 1251
uf250-04.cnf , deadline. Restarts: 1251
uf250-04.cnf fulfilled No. of Restarts: 935 No. of Flips: 2988 time to process: 4 seconds.
uf250-04.cnf , deadline. Restarts: 1251
uf250-04.cnf , deadline. Restarts: 1251
uf250-04.cnf , deadline. Restarts: 1251
uf250-04.cnf , deadline. Restarts: 1251
uf250-04.cnf , deadline. Restarts: 1251
uf250-04.cnf fulfilled No. of Restarts: 120 No. of Flips: 1986 time to process: 0 seconds.
uf250-04.cnf , deadline. Restarts: 1251
uf250-04.cnf fulfilled No. of Restarts: 979 No. of Flips: 2353 time to process: 4 seconds.
uf250-04.cnf fulfilled No. of Restarts: 100 No. of Flips: 909 time to process: 0 seconds.
uf250-04.cnf fulfilled No. of Restarts: 1080 No. of Flips: 4100 time to process: 4 seconds.
uf250-04.cnf fulfilled No. of Restarts: 892 No. of Flips: 2497 time to process: 4 seconds.
uf250-04.cnf , deadline. Restarts: 1251
uf250-04.cnf fulfilled No. of Restarts: 1075 No. of Flips: 2772 time to process: 4 seconds.
uf250-04.cnf fulfilled No. of Restarts: 71 No. of Flips: 655 time to process: 0 seconds.
uf250-04.cnf , deadline. Restarts: 1251
uf250-04.cnf , deadline. Restarts: 1251
uf250-04.cnf , deadline. Restarts: 1251
uf250-04.cnf , deadline. Restarts: 1251
uf250-04.cnf fulfilled No. of Restarts: 96 No. of Flips: 1872 time to process: 0 seconds.
uf250-04.cnf , deadline. Restarts: 1251
uf250-04.cnf , deadline. Restarts: 1251
uf250-04.cnf fulfilled No. of Restarts: 1009 No. of Flips: 3016 time to process: 4 seconds.
uf250-04.cnf , deadline. Restarts: 1251
uf250-04.cnf , deadline. Restarts: 1251
uf250-04.cnf fulfilled No. of Restarts: 731 No. of Flips: 1438 time to process: 3 seconds.
uf250-04.cnf , deadline. Restarts: 1251
uf250-04.cnf fulfilled No. of Restarts: 199 No. of Flips: 4169 time to process: 0 seconds.
uf250-04.cnf , deadline. Restarts: 1251
uf250-04.cnf fulfilled No. of Restarts: 527 No. of Flips: 4004 time to process: 2 seconds.
uf250-04.cnf , deadline. Restarts: 1251
uf250-04.cnf , deadline. Restarts: 1251
uf250-04.cnf , deadline. Restarts: 1251
uf250-04.cnf , deadline. Restarts: 1251
uf250-04.cnf , deadline. Restarts: 1251
uf250-04.cnf , deadline. Restarts: 1251
uf250-04.cnf fulfilled No. of Restarts: 940 No. of Flips: 4697 time to process: 4 seconds.
uf250-04.cnf , deadline. Restarts: 1251
uf250-04.cnf , deadline. Restarts: 1251
uf250-04.cnf , deadline. Restarts: 1251
uf250-04.cnf , deadline. Restarts: 1251
uf250-04.cnf , deadline. Restarts: 1251
uf250-04.cnf fulfilled No. of Restarts: 149 No. of Flips: 3054 time to process: 0 seconds.
uf250-04.cnf , deadline. Restarts: 1251
uf250-04.cnf , deadline. Restarts: 1251
uf250-04.cnf fulfilled No. of Restarts: 781 No. of Flips: 3617 time to process: 3 seconds.
uf250-04.cnf , deadline. Restarts: 1251
uf250-04.cnf , deadline. Restarts: 1251
uf250-04.cnf fulfilled No. of Restarts: 90 No. of Flips: 1729 time to process: 0 seconds.
uf250-04.cnf fulfilled No. of Restarts: 604 No. of Flips: 2544 time to process: 2 seconds.
uf250-04.cnf fulfilled No. of Restarts: 1185 No. of Flips: 728 time to process: 5 seconds.
uf250-04.cnf , deadline. Restarts: 1251
uf250-04.cnf , deadline. Restarts: 1251
uf250-04.cnf fulfilled No. of Restarts: 1234 No. of Flips: 1619 time to process: 5 seconds.
uf250-04.cnf , deadline. Restarts: 1251
uf250-04.cnf , deadline. Restarts: 1251
uf250-04.cnf , deadline. Restarts: 1251
uf250-04.cnf fulfilled No. of Restarts: 359 No. of Flips: 2341 time to process: 1 seconds.
uf250-04.cnf , deadline. Restarts: 1251
uf250-04.cnf , deadline. Restarts: 1251
uf250-04.cnf , deadline. Restarts: 1251
uf250-04.cnf fulfilled No. of Restarts: 929 No. of Flips: 2988 time to process: 4 seconds.
uf250-04.cnf fulfilled No. of Restarts: 525 No. of Flips: 4408 time to process: 2 seconds.
uf250-04.cnf , deadline. Restarts: 1251
uf250-04.cnf , deadline. Restarts: 1251
uf250-04.cnf , deadline. Restarts: 1251
uf250-04.cnf , deadline. Restarts: 1251
uf250-04.cnf , deadline. Restarts: 1251
uf250-04.cnf , deadline. Restarts: 1251
uf250-04.cnf , deadline. Restarts: 1251
uf250-04.cnf fulfilled No. of Restarts: 289 No. of Flips: 2430 time to process: 1 seconds.
uf250-04.cnf , deadline. Restarts: 1251
uf250-04.cnf , deadline. Restarts: 1251
uf250-04.cnf fulfilled No. of Restarts: 109 No. of Flips: 2636 time to process: 0 seconds.
uf250-04.cnf fulfilled No. of Restarts: 1005 No. of Flips: 2586 time to process: 4 seconds.
uf250-04.cnf fulfilled No. of Restarts: 107 No. of Flips: 1894 time to process: 0 seconds.
uf250-04.cnf , deadline. Restarts: 1251
uf250-04.cnf , deadline. Restarts: 1251
uf250-04.cnf , deadline. Restarts: 1251
uf250-04.cnf fulfilled No. of Restarts: 171 No. of Flips: 3440 time to process: 0 seconds.
uf250-04.cnf fulfilled No. of Restarts: 89 No. of Flips: 4822 time to process: 0 seconds.
uf250-04.cnf , deadline. Restarts: 1251
uf250-04.cnf , deadline. Restarts: 1251
uf250-04.cnf fulfilled No. of Restarts: 222 No. of Flips: 4926 time to process: 0 seconds.
uf250-04.cnf , deadline. Restarts: 1251
uf250-04.cnf , deadline. Restarts: 1251
uf250-04.cnf , deadline. Restarts: 1251
uf250-04.cnf fulfilled No. of Restarts: 879 No. of Flips: 1794 time to process: 3 seconds.
uf250-04.cnf , deadline. Restarts: 1251
uf250-04.cnf , deadline. Restarts: 1251
uf250-04.cnf , deadline. Restarts: 1251
uf250-04.cnf , deadline. Restarts: 1251
uf250-04.cnf , deadline. Restarts: 1251
uf250-04.cnf fulfilled No. of Restarts: 815 No. of Flips: 4976 time to process: 3 seconds.
uf250-04.cnf , deadline. Restarts: 1251
uf250-04.cnf , deadline. Restarts: 1251
uf250-04.cnf fulfilled No. of Restarts: 914 No. of Flips: 3889 time to process: 4 seconds.
uf250-04.cnf fulfilled No. of Restarts: 968 No. of Flips: 2153 time to process: 4 seconds.
uf250-04.cnf , deadline. Restarts: 1251
uf250-04.cnf , deadline. Restarts: 1251
uf250-04.cnf , deadline. Restarts: 1251
uf250-04.cnf , deadline. Restarts: 1251
uf250-04.cnf , deadline. Restarts: 1251
uf250-04.cnf , deadline. Restarts: 1251
uf250-04.cnf , deadline. Restarts: 1251
uf250-04.cnf , deadline. Restarts: 1251
uf250-04.cnf , deadline. Restarts: 1251
uf250-04.cnf , deadline. Restarts: 1251
uf250-04.cnf , deadline. Restarts: 1251
uf250-04.cnf , deadline. Restarts: 1251
uf250-04.cnf fulfilled No. of Restarts: 66 No. of Flips: 3758 time to process: 0 seconds.
uf250-04.cnf fulfilled No. of Restarts: 357 No. of Flips: 3299 time to process: 1 seconds.
uf250-04.cnf , deadline. Restarts: 1251
uf250-04.cnf , deadline. Restarts: 1251
uf250-04.cnf , deadline. Restarts: 1251
uf250-04.cnf fulfilled No. of Restarts: 717 No. of Flips: 4904 time to process: 3 seconds.
uf250-04.cnf , deadline. Restarts: 1251
uf250-04.cnf , deadline. Restarts: 1251
uf250-04.cnf , deadline. Restarts: 1251
uf250-04.cnf fulfilled No. of Restarts: 492 No. of Flips: 2310 time to process: 2 seconds.
uf250-04.cnf , deadline. Restarts: 1251
uf250-04.cnf fulfilled No. of Restarts: 394 No. of Flips: 3564 time to process: 1 seconds.
uf250-04.cnf , deadline. Restarts: 1251
uf250-04.cnf , deadline. Restarts: 1251
uf250-04.cnf , deadline. Restarts: 1251
uf250-04.cnf fulfilled No. of Restarts: 328 No. of Flips: 4202 time to process: 1 seconds.
uf250-04.cnf fulfilled No. of Restarts: 485 No. of Flips: 3458 time to process: 2 seconds.
uf250-04.cnf , deadline. Restarts: 1251
uf250-04.cnf , deadline. Restarts: 1251
uf250-04.cnf , deadline. Restarts: 1251
uf250-04.cnf fulfilled No. of Restarts: 917 No. of Flips: 4354 time to process: 3 seconds.
uf250-04.cnf , deadline. Restarts: 1251
uf250-04.cnf fulfilled No. of Restarts: 1079 No. of Flips: 1971 time to process: 4 seconds.
uf250-04.cnf , deadline. Restarts: 1251
uf250-04.cnf , deadline. Restarts: 1251
uf250-04.cnf fulfilled No. of Restarts: 77 No. of Flips: 4989 time to process: 0 seconds.
uf250-04.cnf , deadline. Restarts: 1251
uf250-04.cnf , deadline. Restarts: 1251
uf250-04.cnf fulfilled No. of Restarts: 93 No. of Flips: 1646 time to process: 0 seconds.
uf250-04.cnf fulfilled No. of Restarts: 187 No. of Flips: 1055 time to process: 0 seconds.
uf250-04.cnf , deadline. Restarts: 1251
uf250-04.cnf , deadline. Restarts: 1251
uf250-04.cnf , deadline. Restarts: 1251
uf250-04.cnf , deadline. Restarts: 1251
uf250-04.cnf fulfilled No. of Restarts: 1034 No. of Flips: 4131 time to process: 4 seconds.
uf250-04.cnf , deadline. Restarts: 1251
uf250-04.cnf , deadline. Restarts: 1251
uf250-04.cnf , deadline. Restarts: 1251
uf250-04.cnf , deadline. Restarts: 1251
uf250-04.cnf , deadline. Restarts: 1251
uf250-04.cnf , deadline. Restarts: 1251
uf250-04.cnf , deadline. Restarts: 1251
uf250-04.cnf , deadline. Restarts: 1251
uf250-04.cnf , deadline. Restarts: 1251
uf250-04.cnf , deadline. Restarts: 1251
uf250-04.cnf , deadline. Restarts: 1251
uf250-04.cnf , deadline. Restarts: 1251
uf250-04.cnf , deadline. Restarts: 1251
uf250-04.cnf , deadline. Restarts: 1251
uf250-04.cnf , deadline. Restarts: 1251
uf250-04.cnf , deadline. Restarts: 1251
uf250-04.cnf , deadline. Restarts: 1251
uf250-04.cnf , deadline. Restarts: 1251
uf250-04.cnf , deadline. Restarts: 1251
uf250-04.cnf fulfilled No. of Restarts: 715 No. of Flips: 2166 time to process: 3 seconds.
uf250-04.cnf fulfilled No. of Restarts: 200 No. of Flips: 2195 time to process: 0 seconds.
uf250-04.cnf fulfilled No. of Restarts: 1152 No. of Flips: 4600 time to process: 5 seconds.
uf250-04.cnf , deadline. Restarts: 1251
uf250-04.cnf fulfilled No. of Restarts: 1003 No. of Flips: 3587 time to process: 4 seconds.
uf250-04.cnf , deadline. Restarts: 1251
uf250-04.cnf , deadline. Restarts: 1251
uf250-04.cnf , deadline. Restarts: 1251
uf250-04.cnf , deadline. Restarts: 1251
uf250-04.cnf , deadline. Restarts: 1251
uf250-04.cnf , deadline. Restarts: 1251
uf250-04.cnf , deadline. Restarts: 1251
uf250-04.cnf fulfilled No. of Restarts: 60 No. of Flips: 4770 time to process: 0 seconds.
uf250-04.cnf , deadline. Restarts: 1251
uf250-04.cnf , deadline. Restarts: 1251
uf250-04.cnf , deadline. Restarts: 1251
uf250-04.cnf fulfilled No. of Restarts: 506 No. of Flips: 3780 time to process: 2 seconds.
uf250-04.cnf fulfilled No. of Restarts: 70 No. of Flips: 4771 time to process: 0 seconds.
uf250-04.cnf fulfilled No. of Restarts: 672 No. of Flips: 1366 time to process: 2 seconds.
uf250-04.cnf fulfilled No. of Restarts: 484 No. of Flips: 2688 time to process: 2 seconds.
uf250-04.cnf fulfilled No. of Restarts: 232 No. of Flips: 1780 time to process: 1 seconds.
uf250-04.cnf fulfilled No. of Restarts: 197 No. of Flips: 3158 time to process: 0 seconds.
uf250-04.cnf , deadline. Restarts: 1251
uf250-04.cnf , deadline. Restarts: 1251
uf250-04.cnf , deadline. Restarts: 1251
uf250-04.cnf , deadline. Restarts: 1251
uf250-04.cnf fulfilled No. of Restarts: 1186 No. of Flips: 4273 time to process: 5 seconds.
uf250-04.cnf fulfilled No. of Restarts: 867 No. of Flips: 939 time to process: 3 seconds.
uf250-04.cnf , deadline. Restarts: 1251
uf250-04.cnf , deadline. Restarts: 1251
uf250-04.cnf , deadline. Restarts: 1251
uf250-04.cnf , deadline. Restarts: 1251
uf250-04.cnf , deadline. Restarts: 1251
uf250-04.cnf fulfilled No. of Restarts: 760 No. of Flips: 3463 time to process: 3 seconds.
uf250-04.cnf fulfilled No. of Restarts: 486 No. of Flips: 3345 time to process: 2 seconds.
uf250-04.cnf , deadline. Restarts: 1251
uf250-04.cnf , deadline. Restarts: 1251
uf250-04.cnf fulfilled No. of Restarts: 893 No. of Flips: 1891 time to process: 4 seconds.
uf250-04.cnf fulfilled No. of Restarts: 261 No. of Flips: 2845 time to process: 1 seconds.
uf250-04.cnf , deadline. Restarts: 1251
uf250-04.cnf , deadline. Restarts: 1251
uf250-04.cnf , deadline. Restarts: 1251
uf250-04.cnf , deadline. Restarts: 1251
uf250-04.cnf , deadline. Restarts: 1251
uf250-04.cnf fulfilled No. of Restarts: 102 No. of Flips: 2970 time to process: 0 seconds.
uf250-04.cnf , deadline. Restarts: 1251
uf250-04.cnf fulfilled No. of Restarts: 389 No. of Flips: 4619 time to process: 1 seconds.
uf250-04.cnf fulfilled No. of Restarts: 118 No. of Flips: 4628 time to process: 0 seconds.
uf250-04.cnf fulfilled No. of Restarts: 1168 No. of Flips: 2291 time to process: 5 seconds.
uf250-04.cnf , deadline. Restarts: 1251
uf250-04.cnf , deadline. Restarts: 1251
uf250-04.cnf , deadline. Restarts: 1251
uf250-04.cnf , deadline. Restarts: 1251
uf250-04.cnf , deadline. Restarts: 1251
uf250-04.cnf , deadline. Restarts: 1251
uf250-04.cnf , deadline. Restarts: 1251
uf250-04.cnf , deadline. Restarts: 1251
uf250-04.cnf , deadline. Restarts: 1251
uf250-04.cnf fulfilled No. of Restarts: 399 No. of Flips: 2037 time to process: 1 seconds.
uf250-04.cnf , deadline. Restarts: 1251
uf250-04.cnf , deadline. Restarts: 1251
uf250-04.cnf fulfilled No. of Restarts: 179 No. of Flips: 1823 time to process: 0 seconds.
uf250-04.cnf , deadline. Restarts: 1251
uf250-04.cnf fulfilled No. of Restarts: 697 No. of Flips: 1045 time to process: 3 seconds.
uf250-04.cnf fulfilled No. of Restarts: 46 No. of Flips: 3939 time to process: 0 seconds.
uf250-04.cnf fulfilled No. of Restarts: 362 No. of Flips: 4763 time to process: 1 seconds.
uf250-04.cnf , deadline. Restarts: 1251
uf250-04.cnf fulfilled No. of Restarts: 590 No. of Flips: 3173 time to process: 2 seconds.
uf250-04.cnf , deadline. Restarts: 1251
uf250-04.cnf , deadline. Restarts: 1251
uf250-04.cnf , deadline. Restarts: 1251
uf250-04.cnf , deadline. Restarts: 1251
uf250-04.cnf , deadline. Restarts: 1251
uf250-04.cnf fulfilled No. of Restarts: 417 No. of Flips: 1031 time to process: 1 seconds.
uf250-04.cnf , deadline. Restarts: 1251
uf250-04.cnf , deadline. Restarts: 1251
uf250-04.cnf , deadline. Restarts: 1251
uf250-04.cnf fulfilled No. of Restarts: 203 No. of Flips: 3639 time to process: 0 seconds.
uf250-04.cnf fulfilled No. of Restarts: 1185 No. of Flips: 1102 time to process: 5 seconds.
uf250-04.cnf fulfilled No. of Restarts: 1169 No. of Flips: 1485 time to process: 4 seconds.
uf250-04.cnf fulfilled No. of Restarts: 348 No. of Flips: 3075 time to process: 1 seconds.
uf250-04.cnf fulfilled No. of Restarts: 1134 No. of Flips: 2724 time to process: 4 seconds.
uf250-04.cnf fulfilled No. of Restarts: 14 No. of Flips: 2673 time to process: 0 seconds.
uf250-04.cnf fulfilled No. of Restarts: 42 No. of Flips: 3940 time to process: 0 seconds.
uf250-04.cnf , deadline. Restarts: 1251
uf250-04.cnf , deadline. Restarts: 1251
uf250-04.cnf fulfilled No. of Restarts: 725 No. of Flips: 2792 time to process: 3 seconds.
uf250-04.cnf fulfilled No. of Restarts: 910 No. of Flips: 4548 time to process: 4 seconds.
uf250-04.cnf , deadline. Restarts: 1251
uf250-04.cnf , deadline. Restarts: 1251
uf250-04.cnf , deadline. Restarts: 1251
uf250-04.cnf , deadline. Restarts: 1251
uf250-04.cnf fulfilled No. of Restarts: 58 No. of Flips: 2687 time to process: 0 seconds.
uf250-04.cnf , deadline. Restarts: 1251
uf250-04.cnf fulfilled No. of Restarts: 546 No. of Flips: 2837 time to process: 2 seconds.
uf250-04.cnf , deadline. Restarts: 1251
uf250-04.cnf , deadline. Restarts: 1251
uf250-04.cnf , deadline. Restarts: 1251
uf250-04.cnf , deadline. Restarts: 1251
uf250-04.cnf , deadline. Restarts: 1251
uf250-04.cnf , deadline. Restarts: 1251
uf250-04.cnf fulfilled No. of Restarts: 467 No. of Flips: 4730 time to process: 2 seconds.
uf250-04.cnf , deadline. Restarts: 1251
uf250-04.cnf fulfilled No. of Restarts: 369 No. of Flips: 2264 time to process: 1 seconds.
uf250-04.cnf fulfilled No. of Restarts: 738 No. of Flips: 3930 time to process: 3 seconds.
uf250-04.cnf fulfilled No. of Restarts: 122 No. of Flips: 1024 time to process: 0 seconds.
uf250-04.cnf fulfilled No. of Restarts: 767 No. of Flips: 1846 time to process: 3 seconds.
uf250-04.cnf fulfilled No. of Restarts: 454 No. of Flips: 2446 time to process: 1 seconds.
uf250-04.cnf , deadline. Restarts: 1251
uf250-04.cnf , deadline. Restarts: 1251
uf250-04.cnf , deadline. Restarts: 1251
uf250-04.cnf , deadline. Restarts: 1251
uf250-04.cnf fulfilled No. of Restarts: 561 No. of Flips: 4827 time to process: 2 seconds.
uf250-04.cnf fulfilled No. of Restarts: 777 No. of Flips: 4275 time to process: 3 seconds.
uf250-04.cnf , deadline. Restarts: 1251
uf250-04.cnf fulfilled No. of Restarts: 103 No. of Flips: 4694 time to process: 0 seconds.
uf250-04.cnf , deadline. Restarts: 1251
uf250-04.cnf fulfilled No. of Restarts: 162 No. of Flips: 2258 time to process: 0 seconds.
uf250-04.cnf fulfilled No. of Restarts: 825 No. of Flips: 3964 time to process: 3 seconds.
uf250-04.cnf , deadline. Restarts: 1251
uf250-04.cnf fulfilled No. of Restarts: 659 No. of Flips: 4177 time to process: 2 seconds.
uf250-04.cnf fulfilled No. of Restarts: 218 No. of Flips: 3199 time to process: 1 seconds.
uf250-04.cnf , deadline. Restarts: 1251
uf250-04.cnf fulfilled No. of Restarts: 199 No. of Flips: 1541 time to process: 0 seconds.
uf250-04.cnf , deadline. Restarts: 1251
uf250-04.cnf , deadline. Restarts: 1251
uf250-04.cnf , deadline. Restarts: 1251
uf250-04.cnf , deadline. Restarts: 1251
uf250-04.cnf fulfilled No. of Restarts: 88 No. of Flips: 3045 time to process: 0 seconds.
uf250-04.cnf , deadline. Restarts: 1251
uf250-04.cnf , deadline. Restarts: 1251
uf250-04.cnf , deadline. Restarts: 1251
uf250-04.cnf , deadline. Restarts: 1251
uf250-04.cnf , deadline. Restarts: 1251
uf250-04.cnf , deadline. Restarts: 1251
uf250-04.cnf , deadline. Restarts: 1251
uf250-04.cnf , deadline. Restarts: 1251
uf250-04.cnf fulfilled No. of Restarts: 99 No. of Flips: 2890 time to process: 0 seconds.
uf250-04.cnf , deadline. Restarts: 1251
uf250-04.cnf , deadline. Restarts: 1251
uf250-04.cnf fulfilled No. of Restarts: 658 No. of Flips: 4695 time to process: 3 seconds.
uf250-04.cnf , deadline. Restarts: 1251
uf250-04.cnf , deadline. Restarts: 1251
uf250-04.cnf , deadline. Restarts: 1251
uf250-04.cnf , deadline. Restarts: 1251
uf250-04.cnf , deadline. Restarts: 1251
uf250-04.cnf fulfilled No. of Restarts: 47 No. of Flips: 4467 time to process: 0 seconds.
uf250-04.cnf fulfilled No. of Restarts: 326 No. of Flips: 4694 time to process: 1 seconds.
uf250-04.cnf , deadline. Restarts: 1251
uf250-04.cnf , deadline. Restarts: 1251
uf250-04.cnf , deadline. Restarts: 1251
uf250-04.cnf , deadline. Restarts: 1251
uf250-04.cnf fulfilled No. of Restarts: 339 No. of Flips: 3330 time to process: 1 seconds.
uf250-04.cnf fulfilled No. of Restarts: 647 No. of Flips: 2099 time to process: 2 seconds.
uf250-04.cnf , deadline. Restarts: 1251
uf250-04.cnf , deadline. Restarts: 1251
uf250-04.cnf fulfilled No. of Restarts: 615 No. of Flips: 4361 time to process: 2 seconds.
uf250-04.cnf , deadline. Restarts: 1251
uf250-04.cnf , deadline. Restarts: 1251
uf250-04.cnf , deadline. Restarts: 1251
uf250-04.cnf fulfilled No. of Restarts: 774 No. of Flips: 4055 time to process: 3 seconds.
uf250-04.cnf , deadline. Restarts: 1251
uf250-04.cnf , deadline. Restarts: 1251
uf250-04.cnf , deadline. Restarts: 1251
uf250-04.cnf , deadline. Restarts: 1251
uf250-04.cnf , deadline. Restarts: 1251
uf250-04.cnf fulfilled No. of Restarts: 436 No. of Flips: 1829 time to process: 1 seconds.
uf250-04.cnf , deadline. Restarts: 1251
uf250-04.cnf , deadline. Restarts: 1251
uf250-04.cnf fulfilled No. of Restarts: 884 No. of Flips: 2215 time to process: 3 seconds.
uf250-04.cnf fulfilled No. of Restarts: 851 No. of Flips: 2887 time to process: 3 seconds.
uf250-04.cnf , deadline. Restarts: 1251
uf250-04.cnf , deadline. Restarts: 1251
uf250-04.cnf , deadline. Restarts: 1251
uf250-04.cnf , deadline. Restarts: 1251
uf250-04.cnf , deadline. Restarts: 1251
uf250-04.cnf fulfilled No. of Restarts: 352 No. of Flips: 3968 time to process: 1 seconds.
uf250-04.cnf , deadline. Restarts: 1251
uf250-04.cnf , deadline. Restarts: 1251
uf250-04.cnf , deadline. Restarts: 1251
uf250-04.cnf , deadline. Restarts: 1251
uf250-04.cnf , deadline. Restarts: 1251
uf250-04.cnf , deadline. Restarts: 1251
uf250-04.cnf , deadline. Restarts: 1251
uf250-04.cnf , deadline. Restarts: 1251
uf250-04.cnf , deadline. Restarts: 1251
uf250-04.cnf fulfilled No. of Restarts: 124 No. of Flips: 1949 time to process: 0 seconds.
uf250-04.cnf , deadline. Restarts: 1251
uf250-04.cnf , deadline. Restarts: 1251
uf250-04.cnf , deadline. Restarts: 1251
uf250-04.cnf fulfilled No. of Restarts: 75 No. of Flips: 1085 time to process: 0 seconds.
uf250-04.cnf fulfilled No. of Restarts: 926 No. of Flips: 4865 time to process: 4 seconds.
uf250-04.cnf , deadline. Restarts: 1251
uf250-04.cnf , deadline. Restarts: 1251
uf250-04.cnf fulfilled No. of Restarts: 622 No. of Flips: 3650 time to process: 2 seconds.
uf250-04.cnf fulfilled No. of Restarts: 255 No. of Flips: 3608 time to process: 1 seconds.
uf250-04.cnf , deadline. Restarts: 1251
uf250-04.cnf , deadline. Restarts: 1251
uf250-04.cnf fulfilled No. of Restarts: 132 No. of Flips: 2744 time to process: 0 seconds.
uf250-04.cnf , deadline. Restarts: 1251
uf250-04.cnf fulfilled No. of Restarts: 1233 No. of Flips: 4764 time to process: 5 seconds.
uf250-04.cnf fulfilled No. of Restarts: 1100 No. of Flips: 3156 time to process: 4 seconds.
uf250-04.cnf fulfilled No. of Restarts: 678 No. of Flips: 1408 time to process: 3 seconds.
uf250-04.cnf , deadline. Restarts: 1251
uf250-04.cnf , deadline. Restarts: 1251
uf250-04.cnf fulfilled No. of Restarts: 856 No. of Flips: 1998 time to process: 3 seconds.
uf250-04.cnf , deadline. Restarts: 1251
uf250-04.cnf , deadline. Restarts: 1251
uf250-04.cnf , deadline. Restarts: 1251
uf250-04.cnf fulfilled No. of Restarts: 840 No. of Flips: 1225 time to process: 3 seconds.
uf250-04.cnf fulfilled No. of Restarts: 667 No. of Flips: 1149 time to process: 3 seconds.
uf250-04.cnf , deadline. Restarts: 1251
uf250-04.cnf fulfilled No. of Restarts: 591 No. of Flips: 2412 time to process: 2 seconds.
uf250-04.cnf , deadline. Restarts: 1251
uf250-04.cnf , deadline. Restarts: 1251
uf250-04.cnf , deadline. Restarts: 1251
uf250-04.cnf , deadline. Restarts: 1251
uf250-04.cnf , deadline. Restarts: 1251
uf250-04.cnf fulfilled No. of Restarts: 457 No. of Flips: 2728 time to process: 2 seconds.
uf250-04.cnf fulfilled No. of Restarts: 0 No. of Flips: 3591 time to process: 0 seconds.
uf250-04.cnf fulfilled No. of Restarts: 671 No. of Flips: 1847 time to process: 2 seconds.
uf250-04.cnf , deadline. Restarts: 1251
uf250-04.cnf , deadline. Restarts: 1251
uf250-04.cnf , deadline. Restarts: 1251
uf250-04.cnf , deadline. Restarts: 1251
uf250-04.cnf , deadline. Restarts: 1251
uf250-04.cnf fulfilled No. of Restarts: 1003 No. of Flips: 3359 time to process: 4 seconds.
uf250-04.cnf , deadline. Restarts: 1251
uf250-04.cnf , deadline. Restarts: 1251
uf250-04.cnf , deadline. Restarts: 1251
uf250-04.cnf , deadline. Restarts: 1251
uf250-04.cnf , deadline. Restarts: 1251
uf250-04.cnf , deadline. Restarts: 1251
uf250-04.cnf fulfilled No. of Restarts: 430 No. of Flips: 3175 time to process: 1 seconds.
uf250-04.cnf , deadline. Restarts: 1251
uf250-04.cnf fulfilled No. of Restarts: 895 No. of Flips: 2434 time to process: 3 seconds.
uf250-04.cnf fulfilled No. of Restarts: 1075 No. of Flips: 2194 time to process: 4 seconds.
uf250-04.cnf fulfilled No. of Restarts: 754 No. of Flips: 4197 time to process: 3 seconds.
uf250-04.cnf , deadline. Restarts: 1251
uf250-04.cnf fulfilled No. of Restarts: 171 No. of Flips: 4055 time to process: 0 seconds.
uf250-04.cnf , deadline. Restarts: 1251
uf250-04.cnf , deadline. Restarts: 1251
uf250-04.cnf , deadline. Restarts: 1251
uf250-04.cnf , deadline. Restarts: 1251
uf250-04.cnf , deadline. Restarts: 1251
uf250-04.cnf , deadline. Restarts: 1251
uf250-04.cnf , deadline. Restarts: 1251
uf250-04.cnf , deadline. Restarts: 1251
uf250-04.cnf , deadline. Restarts: 1251
uf250-04.cnf , deadline. Restarts: 1251
uf250-04.cnf , deadline. Restarts: 1251
uf250-04.cnf , deadline. Restarts: 1251
uf250-04.cnf , deadline. Restarts: 1251
uf250-04.cnf , deadline. Restarts: 1251
uf250-04.cnf fulfilled No. of Restarts: 863 No. of Flips: 3708 time to process: 3 seconds.
uf250-04.cnf , deadline. Restarts: 1251
uf250-04.cnf , deadline. Restarts: 1251
uf250-04.cnf , deadline. Restarts: 1251
uf250-04.cnf fulfilled No. of Restarts: 235 No. of Flips: 3090 time to process: 1 seconds.
uf250-04.cnf , deadline. Restarts: 1251
uf250-04.cnf , deadline. Restarts: 1251
uf250-04.cnf , deadline. Restarts: 1251
uf250-04.cnf fulfilled No. of Restarts: 1232 No. of Flips: 3662 time to process: 5 seconds.
uf250-04.cnf , deadline. Restarts: 1251
uf250-04.cnf , deadline. Restarts: 1251
uf250-04.cnf fulfilled No. of Restarts: 480 No. of Flips: 3778 time to process: 2 seconds.
uf250-04.cnf , deadline. Restarts: 1251
uf250-04.cnf , deadline. Restarts: 1251
uf250-04.cnf , deadline. Restarts: 1251
uf250-04.cnf fulfilled No. of Restarts: 776 No. of Flips: 3456 time to process: 3 seconds.
uf250-04.cnf fulfilled No. of Restarts: 101 No. of Flips: 2362 time to process: 0 seconds.
uf250-04.cnf , deadline. Restarts: 1251
uf250-04.cnf , deadline. Restarts: 1251
uf250-04.cnf fulfilled No. of Restarts: 684 No. of Flips: 4504 time to process: 3 seconds.
uf250-04.cnf fulfilled No. of Restarts: 92 No. of Flips: 2310 time to process: 0 seconds.
uf250-04.cnf fulfilled No. of Restarts: 560 No. of Flips: 2814 time to process: 2 seconds.
uf250-04.cnf , deadline. Restarts: 1251
uf250-04.cnf , deadline. Restarts: 1251
uf250-04.cnf , deadline. Restarts: 1251
uf250-04.cnf , deadline. Restarts: 1251
uf250-04.cnf fulfilled No. of Restarts: 134 No. of Flips: 4721 time to process: 0 seconds.
uf250-04.cnf , deadline. Restarts: 1251
uf250-04.cnf , deadline. Restarts: 1251
uf250-04.cnf , deadline. Restarts: 1251
uf250-04.cnf , deadline. Restarts: 1251
uf250-04.cnf , deadline. Restarts: 1251
uf250-04.cnf fulfilled No. of Restarts: 319 No. of Flips: 2972 time to process: 1 seconds.
uf250-04.cnf , deadline. Restarts: 1251
uf250-04.cnf , deadline. Restarts: 1251
uf250-04.cnf fulfilled No. of Restarts: 555 No. of Flips: 3289 time to process: 2 seconds.
uf250-04.cnf , deadline. Restarts: 1251
uf250-04.cnf , deadline. Restarts: 1251
uf250-04.cnf , deadline. Restarts: 1251
uf250-04.cnf fulfilled No. of Restarts: 321 No. of Flips: 1417 time to process: 1 seconds.
uf250-04.cnf fulfilled No. of Restarts: 496 No. of Flips: 4012 time to process: 2 seconds.
uf250-04.cnf , deadline. Restarts: 1251
uf250-04.cnf fulfilled No. of Restarts: 637 No. of Flips: 921 time to process: 2 seconds.
uf250-04.cnf , deadline. Restarts: 1251
uf250-04.cnf fulfilled No. of Restarts: 1031 No. of Flips: 2749 time to process: 4 seconds.
uf250-04.cnf fulfilled No. of Restarts: 433 No. of Flips: 1333 time to process: 1 seconds.
uf250-04.cnf fulfilled No. of Restarts: 1082 No. of Flips: 4946 time to process: 4 seconds.
uf250-04.cnf fulfilled No. of Restarts: 639 No. of Flips: 2821 time to process: 2 seconds.
uf250-04.cnf , deadline. Restarts: 1251
uf250-04.cnf , deadline. Restarts: 1251
uf250-04.cnf fulfilled No. of Restarts: 1175 No. of Flips: 4595 time to process: 5 seconds.
uf250-04.cnf , deadline. Restarts: 1251
uf250-04.cnf , deadline. Restarts: 1251
uf250-04.cnf fulfilled No. of Restarts: 1171 No. of Flips: 1110 time to process: 5 seconds.
uf250-04.cnf fulfilled No. of Restarts: 247 No. of Flips: 4104 time to process: 1 seconds.
uf250-04.cnf , deadline. Restarts: 1251
uf250-04.cnf , deadline. Restarts: 1251
uf250-04.cnf fulfilled No. of Restarts: 466 No. of Flips: 3074 time to process: 2 seconds.
uf250-04.cnf , deadline. Restarts: 1251
uf250-04.cnf , deadline. Restarts: 1251
uf250-04.cnf fulfilled No. of Restarts: 782 No. of Flips: 3533 time to process: 3 seconds.
uf250-04.cnf , deadline. Restarts: 1251
uf250-04.cnf , deadline. Restarts: 1251
uf250-04.cnf , deadline. Restarts: 1251
uf250-04.cnf fulfilled No. of Restarts: 1182 No. of Flips: 2047 time to process: 5 seconds.
uf250-04.cnf , deadline. Restarts: 1251
uf250-04.cnf , deadline. Restarts: 1251
uf250-04.cnf fulfilled No. of Restarts: 476 No. of Flips: 3502 time to process: 2 seconds.
uf250-04.cnf , deadline. Restarts: 1251
uf250-04.cnf fulfilled No. of Restarts: 1097 No. of Flips: 2535 time to process: 4 seconds.
uf250-04.cnf , deadline. Restarts: 1251
uf250-04.cnf fulfilled No. of Restarts: 736 No. of Flips: 4495 time to process: 3 seconds.
uf250-04.cnf , deadline. Restarts: 1251
uf250-04.cnf fulfilled No. of Restarts: 902 No. of Flips: 2638 time to process: 4 seconds.
uf250-04.cnf fulfilled No. of Restarts: 416 No. of Flips: 4183 time to process: 1 seconds.
uf250-04.cnf , deadline. Restarts: 1251
uf250-04.cnf , deadline. Restarts: 1251
uf250-04.cnf , deadline. Restarts: 1251
uf250-04.cnf fulfilled No. of Restarts: 1160 No. of Flips: 4861 time to process: 5 seconds.
uf250-04.cnf fulfilled No. of Restarts: 843 No. of Flips: 1812 time to process: 3 seconds.
uf250-04.cnf , deadline. Restarts: 1251
uf250-04.cnf , deadline. Restarts: 1251
uf250-04.cnf , deadline. Restarts: 1251
uf250-04.cnf , deadline. Restarts: 1251
uf250-04.cnf fulfilled No. of Restarts: 140 No. of Flips: 4152 time to process: 0 seconds.
uf250-04.cnf fulfilled No. of Restarts: 424 No. of Flips: 4887 time to process: 1 seconds.
uf250-04.cnf , deadline. Restarts: 1251
uf250-04.cnf , deadline. Restarts: 1251
uf250-04.cnf fulfilled No. of Restarts: 822 No. of Flips: 4241 time to process: 3 seconds.
uf250-04.cnf fulfilled No. of Restarts: 1165 No. of Flips: 1343 time to process: 5 seconds.
uf250-04.cnf , deadline. Restarts: 1251
uf250-04.cnf fulfilled No. of Restarts: 1238 No. of Flips: 4516 time to process: 5 seconds.
uf250-04.cnf , deadline. Restarts: 1251
uf250-04.cnf , deadline. Restarts: 1251
uf250-04.cnf , deadline. Restarts: 1251
uf250-04.cnf , deadline. Restarts: 1251
uf250-04.cnf , deadline. Restarts: 1251
uf250-04.cnf , deadline. Restarts: 1251
uf250-04.cnf , deadline. Restarts: 1251
uf250-04.cnf , deadline. Restarts: 1251
uf250-04.cnf , deadline. Restarts: 1251
uf250-04.cnf , deadline. Restarts: 1251
uf250-04.cnf , deadline. Restarts: 1251
uf250-04.cnf , deadline. Restarts: 1251
uf250-04.cnf fulfilled No. of Restarts: 124 No. of Flips: 1774 time to process: 0 seconds.
uf250-04.cnf fulfilled No. of Restarts: 671 No. of Flips: 1233 time to process: 3 seconds.
uf250-04.cnf , deadline. Restarts: 1251
uf250-04.cnf , deadline. Restarts: 1251
uf250-04.cnf , deadline. Restarts: 1251
uf250-04.cnf , deadline. Restarts: 1251
uf250-04.cnf , deadline. Restarts: 1251
uf250-04.cnf fulfilled No. of Restarts: 640 No. of Flips: 4197 time to process: 2 seconds.
uf250-04.cnf , deadline. Restarts: 1251
uf250-04.cnf , deadline. Restarts: 1251
uf250-04.cnf , deadline. Restarts: 1251
uf250-04.cnf , deadline. Restarts: 1251
uf250-04.cnf , deadline. Restarts: 1251
uf250-04.cnf , deadline. Restarts: 1251
uf250-04.cnf , deadline. Restarts: 1251
uf250-04.cnf , deadline. Restarts: 1251
uf250-04.cnf fulfilled No. of Restarts: 337 No. of Flips: 4806 time to process: 1 seconds.
uf250-04.cnf , deadline. Restarts: 1251
uf250-04.cnf , deadline. Restarts: 1251
uf250-04.cnf , deadline. Restarts: 1251
uf250-04.cnf fulfilled No. of Restarts: 56 No. of Flips: 2249 time to process: 0 seconds.
uf250-04.cnf fulfilled No. of Restarts: 772 No. of Flips: 4888 time to process: 3 seconds.
uf250-04.cnf fulfilled No. of Restarts: 123 No. of Flips: 2274 time to process: 0 seconds.
uf250-04.cnf fulfilled No. of Restarts: 203 No. of Flips: 2837 time to process: 0 seconds.
uf250-04.cnf , deadline. Restarts: 1251
uf250-04.cnf , deadline. Restarts: 1251
uf250-04.cnf , deadline. Restarts: 1251
uf250-04.cnf , deadline. Restarts: 1251
uf250-04.cnf fulfilled No. of Restarts: 831 No. of Flips: 3214 time to process: 3 seconds.
uf250-04.cnf , deadline. Restarts: 1251
uf250-04.cnf fulfilled No. of Restarts: 281 No. of Flips: 4530 time to process: 1 seconds.
uf250-04.cnf , deadline. Restarts: 1251
uf250-04.cnf , deadline. Restarts: 1251
uf250-04.cnf , deadline. Restarts: 1251
uf250-04.cnf , deadline. Restarts: 1251
uf250-04.cnf , deadline. Restarts: 1251
uf250-04.cnf , deadline. Restarts: 1251
uf250-04.cnf , deadline. Restarts: 1251
uf250-04.cnf fulfilled No. of Restarts: 1024 No. of Flips: 3457 time to process: 4 seconds.
uf250-04.cnf , deadline. Restarts: 1251
uf250-04.cnf , deadline. Restarts: 1251
uf250-04.cnf , deadline. Restarts: 1251
uf250-04.cnf , deadline. Restarts: 1251
uf250-04.cnf , deadline. Restarts: 1251
uf250-04.cnf , deadline. Restarts: 1251
uf250-04.cnf , deadline. Restarts: 1251
uf250-04.cnf , deadline. Restarts: 1251
uf250-04.cnf fulfilled No. of Restarts: 1009 No. of Flips: 4528 time to process: 4 seconds.
uf250-04.cnf , deadline. Restarts: 1251
uf250-04.cnf fulfilled No. of Restarts: 755 No. of Flips: 1776 time to process: 3 seconds.
uf250-04.cnf , deadline. Restarts: 1251
uf250-04.cnf fulfilled No. of Restarts: 26 No. of Flips: 1832 time to process: 0 seconds.
uf250-04.cnf , deadline. Restarts: 1251
uf250-04.cnf , deadline. Restarts: 1251
uf250-04.cnf , deadline. Restarts: 1251
uf250-04.cnf , deadline. Restarts: 1251
uf250-04.cnf fulfilled No. of Restarts: 859 No. of Flips: 2384 time to process: 3 seconds.
uf250-04.cnf , deadline. Restarts: 1251
uf250-04.cnf fulfilled No. of Restarts: 853 No. of Flips: 1795 time to process: 3 seconds.
uf250-04.cnf , deadline. Restarts: 1251
uf250-04.cnf , deadline. Restarts: 1251
uf250-04.cnf , deadline. Restarts: 1251
uf250-04.cnf , deadline. Restarts: 1251
uf250-04.cnf , deadline. Restarts: 1251
uf250-04.cnf , deadline. Restarts: 1251
uf250-04.cnf , deadline. Restarts: 1251
uf250-04.cnf fulfilled No. of Restarts: 1137 No. of Flips: 2705 time to process: 4 seconds.
uf250-04.cnf , deadline. Restarts: 1251
uf250-04.cnf , deadline. Restarts: 1251
uf250-04.cnf fulfilled No. of Restarts: 977 No. of Flips: 3805 time to process: 4 seconds.
uf250-04.cnf , deadline. Restarts: 1251
uf250-04.cnf fulfilled No. of Restarts: 364 No. of Flips: 4572 time to process: 1 seconds.
uf250-04.cnf fulfilled No. of Restarts: 946 No. of Flips: 2837 time to process: 4 seconds.
uf250-04.cnf , deadline. Restarts: 1251
uf250-04.cnf , deadline. Restarts: 1251
uf250-04.cnf , deadline. Restarts: 1251
uf250-04.cnf , deadline. Restarts: 1251
uf250-04.cnf , deadline. Restarts: 1251
uf250-04.cnf , deadline. Restarts: 1251
uf250-04.cnf fulfilled No. of Restarts: 292 No. of Flips: 2827 time to process: 1 seconds.
uf250-04.cnf , deadline. Restarts: 1251
uf250-04.cnf , deadline. Restarts: 1251
uf250-04.cnf , deadline. Restarts: 1251
uf250-04.cnf fulfilled No. of Restarts: 690 No. of Flips: 4642 time to process: 3 seconds.
uf250-04.cnf , deadline. Restarts: 1251
uf250-04.cnf fulfilled No. of Restarts: 416 No. of Flips: 3248 time to process: 1 seconds.
uf250-04.cnf , deadline. Restarts: 1251
uf250-04.cnf , deadline. Restarts: 1251
uf250-04.cnf , deadline. Restarts: 1251
uf250-04.cnf , deadline. Restarts: 1251
uf250-04.cnf fulfilled No. of Restarts: 1022 No. of Flips: 614 time to process: 4 seconds.
uf250-04.cnf fulfilled No. of Restarts: 1176 No. of Flips: 2431 time to process: 5 seconds.
uf250-04.cnf fulfilled No. of Restarts: 1201 No. of Flips: 4115 time to process: 5 seconds.
uf250-04.cnf , deadline. Restarts: 1251
uf250-04.cnf fulfilled No. of Restarts: 358 No. of Flips: 4530 time to process: 1 seconds.
uf250-04.cnf , deadline. Restarts: 1251
uf250-04.cnf , deadline. Restarts: 1251
uf250-04.cnf fulfilled No. of Restarts: 88 No. of Flips: 2923 time to process: 0 seconds.
uf250-04.cnf , deadline. Restarts: 1251
uf250-04.cnf , deadline. Restarts: 1251
uf250-04.cnf fulfilled No. of Restarts: 416 No. of Flips: 3583 time to process: 1 seconds.
uf250-04.cnf , deadline. Restarts: 1251
uf250-04.cnf fulfilled No. of Restarts: 244 No. of Flips: 2059 time to process: 1 seconds.
uf250-04.cnf , deadline. Restarts: 1251
uf250-04.cnf , deadline. Restarts: 1251
uf250-04.cnf fulfilled No. of Restarts: 653 No. of Flips: 3669 time to process: 2 seconds.
uf250-04.cnf fulfilled No. of Restarts: 1221 No. of Flips: 4149 time to process: 5 seconds.
uf250-04.cnf , deadline. Restarts: 1251
uf250-04.cnf , deadline. Restarts: 1251
uf250-04.cnf , deadline. Restarts: 1251
uf250-04.cnf fulfilled No. of Restarts: 568 No. of Flips: 4226 time to process: 2 seconds.
uf250-04.cnf fulfilled No. of Restarts: 516 No. of Flips: 3884 time to process: 2 seconds.
uf250-04.cnf , deadline. Restarts: 1251
uf250-04.cnf , deadline. Restarts: 1251
uf250-04.cnf , deadline. Restarts: 1251
uf250-04.cnf , deadline. Restarts: 1251
uf250-04.cnf , deadline. Restarts: 1251
uf250-04.cnf , deadline. Restarts: 1251
uf250-04.cnf , deadline. Restarts: 1251
uf250-04.cnf , deadline. Restarts: 1251
uf250-04.cnf , deadline. Restarts: 1251
uf250-04.cnf , deadline. Restarts: 1251
uf250-04.cnf , deadline. Restarts: 1251
uf250-04.cnf , deadline. Restarts: 1251
uf250-04.cnf , deadline. Restarts: 1251
uf250-04.cnf fulfilled No. of Restarts: 923 No. of Flips: 1695 time to process: 4 seconds.
uf250-04.cnf , deadline. Restarts: 1251
uf250-04.cnf fulfilled No. of Restarts: 273 No. of Flips: 1765 time to process: 1 seconds.
uf250-04.cnf , deadline. Restarts: 1251
uf250-04.cnf , deadline. Restarts: 1251
uf250-04.cnf , deadline. Restarts: 1251
uf250-04.cnf , deadline. Restarts: 1251
uf250-04.cnf fulfilled No. of Restarts: 864 No. of Flips: 3522 time to process: 3 seconds.
uf250-04.cnf fulfilled No. of Restarts: 355 No. of Flips: 1477 time to process: 1 seconds.
uf250-04.cnf , deadline. Restarts: 1251
uf250-04.cnf , deadline. Restarts: 1251
uf250-04.cnf fulfilled No. of Restarts: 741 No. of Flips: 2280 time to process: 3 seconds.
uf250-04.cnf fulfilled No. of Restarts: 1227 No. of Flips: 2817 time to process: 5 seconds.
uf250-04.cnf , deadline. Restarts: 1251
uf250-04.cnf , deadline. Restarts: 1251
uf250-04.cnf , deadline. Restarts: 1251
uf250-04.cnf fulfilled No. of Restarts: 993 No. of Flips: 2270 time to process: 4 seconds.
uf250-04.cnf , deadline. Restarts: 1251
uf250-04.cnf fulfilled No. of Restarts: 849 No. of Flips: 1411 time to process: 3 seconds.
uf250-04.cnf fulfilled No. of Restarts: 239 No. of Flips: 2299 time to process: 1 seconds.
uf250-04.cnf , deadline. Restarts: 1251
uf250-04.cnf fulfilled No. of Restarts: 507 No. of Flips: 2575 time to process: 2 seconds.
uf250-04.cnf , deadline. Restarts: 1251
uf250-04.cnf , deadline. Restarts: 1251
uf250-04.cnf , deadline. Restarts: 1251
uf250-04.cnf , deadline. Restarts: 1251
uf250-04.cnf , deadline. Restarts: 1251
uf250-04.cnf fulfilled No. of Restarts: 916 No. of Flips: 1910 time to process: 4 seconds.
uf250-04.cnf , deadline. Restarts: 1251
uf250-04.cnf , deadline. Restarts: 1251
uf250-04.cnf , deadline. Restarts: 1251
uf250-04.cnf , deadline. Restarts: 1251
uf250-04.cnf , deadline. Restarts: 1251
uf250-04.cnf fulfilled No. of Restarts: 360 No. of Flips: 4219 time to process: 1 seconds.
uf250-04.cnf , deadline. Restarts: 1251
uf250-04.cnf , deadline. Restarts: 1251
uf250-04.cnf , deadline. Restarts: 1251
uf250-04.cnf , deadline. Restarts: 1251
uf250-04.cnf , deadline. Restarts: 1251
uf250-04.cnf , deadline. Restarts: 1251
uf250-04.cnf fulfilled No. of Restarts: 271 No. of Flips: 4361 time to process: 1 seconds.
uf250-04.cnf , deadline. Restarts: 1251
uf250-04.cnf , deadline. Restarts: 1251
uf250-04.cnf fulfilled No. of Restarts: 381 No. of Flips: 3642 time to process: 1 seconds.
uf250-04.cnf fulfilled No. of Restarts: 844 No. of Flips: 1796 time to process: 3 seconds.
uf250-04.cnf fulfilled No. of Restarts: 550 No. of Flips: 3955 time to process: 2 seconds.
uf250-04.cnf , deadline. Restarts: 1251
uf250-04.cnf , deadline. Restarts: 1251
uf250-04.cnf fulfilled No. of Restarts: 303 No. of Flips: 4233 time to process: 1 seconds.
uf250-04.cnf fulfilled No. of Restarts: 864 No. of Flips: 3524 time to process: 3 seconds.
uf250-04.cnf , deadline. Restarts: 1251
uf250-04.cnf , deadline. Restarts: 1251
uf250-04.cnf , deadline. Restarts: 1251
uf250-04.cnf , deadline. Restarts: 1251
uf250-04.cnf , deadline. Restarts: 1251
uf250-04.cnf fulfilled No. of Restarts: 296 No. of Flips: 2671 time to process: 1 seconds.
uf250-04.cnf , deadline. Restarts: 1251
uf250-04.cnf fulfilled No. of Restarts: 782 No. of Flips: 1891 time to process: 3 seconds.
uf250-04.cnf , deadline. Restarts: 1251
uf250-04.cnf fulfilled No. of Restarts: 303 No. of Flips: 1138 time to process: 1 seconds.
uf250-04.cnf , deadline. Restarts: 1251
uf250-04.cnf fulfilled No. of Restarts: 958 No. of Flips: 3976 time to process: 4 seconds.
uf250-04.cnf , deadline. Restarts: 1251
uf250-04.cnf , deadline. Restarts: 1251
uf250-04.cnf , deadline. Restarts: 1251
uf250-04.cnf , deadline. Restarts: 1251
uf250-04.cnf , deadline. Restarts: 1251
uf250-04.cnf , deadline. Restarts: 1251
uf250-04.cnf , deadline. Restarts: 1251
uf250-04.cnf , deadline. Restarts: 1251
uf250-04.cnf fulfilled No. of Restarts: 705 No. of Flips: 2108 time to process: 3 seconds.
uf250-04.cnf , deadline. Restarts: 1251
uf250-04.cnf , deadline. Restarts: 1251
uf250-04.cnf , deadline. Restarts: 1251
uf250-04.cnf fulfilled No. of Restarts: 434 No. of Flips: 2495 time to process: 2 seconds.
uf250-04.cnf , deadline. Restarts: 1251
uf250-04.cnf , deadline. Restarts: 1251
uf250-04.cnf fulfilled No. of Restarts: 661 No. of Flips: 3734 time to process: 3 seconds.
uf250-04.cnf , deadline. Restarts: 1251
uf250-04.cnf , deadline. Restarts: 1251
uf250-04.cnf fulfilled No. of Restarts: 105 No. of Flips: 4551 time to process: 0 seconds.
uf250-04.cnf , deadline. Restarts: 1251
uf250-04.cnf , deadline. Restarts: 1251
uf250-04.cnf fulfilled No. of Restarts: 1140 No. of Flips: 759 time to process: 4 seconds.
uf250-04.cnf , deadline. Restarts: 1251
uf250-04.cnf , deadline. Restarts: 1251
uf250-04.cnf fulfilled No. of Restarts: 334 No. of Flips: 1976 time to process: 1 seconds.
uf250-04.cnf , deadline. Restarts: 1251
uf250-04.cnf fulfilled No. of Restarts: 741 No. of Flips: 1272 time to process: 3 seconds.
uf250-04.cnf , deadline. Restarts: 1251
uf250-04.cnf fulfilled No. of Restarts: 460 No. of Flips: 3949 time to process: 2 seconds.
uf250-04.cnf fulfilled No. of Restarts: 265 No. of Flips: 3150 time to process: 1 seconds.
uf250-04.cnf , deadline. Restarts: 1251
uf250-04.cnf fulfilled No. of Restarts: 304 No. of Flips: 2334 time to process: 1 seconds.
uf250-04.cnf , deadline. Restarts: 1251
uf250-04.cnf fulfilled No. of Restarts: 218 No. of Flips: 1664 time to process: 0 seconds.
uf250-04.cnf , deadline. Restarts: 1251
uf250-04.cnf , deadline. Restarts: 1251
uf250-04.cnf , deadline. Restarts: 1251
uf250-04.cnf , deadline. Restarts: 1251
uf250-04.cnf fulfilled No. of Restarts: 63 No. of Flips: 936 time to process: 0 seconds.
uf250-04.cnf , deadline. Restarts: 1251
uf250-04.cnf fulfilled No. of Restarts: 119 No. of Flips: 2398 time to process: 0 seconds.
uf250-04.cnf , deadline. Restarts: 1251
uf250-04.cnf , deadline. Restarts: 1251
uf250-04.cnf , deadline. Restarts: 1251
uf250-04.cnf , deadline. Restarts: 1251
uf250-04.cnf fulfilled No. of Restarts: 194 No. of Flips: 1731 time to process: 0 seconds.
uf250-04.cnf fulfilled No. of Restarts: 1091 No. of Flips: 3847 time to process: 4 seconds.
uf250-04.cnf , deadline. Restarts: 1251
uf250-04.cnf fulfilled No. of Restarts: 778 No. of Flips: 1653 time to process: 3 seconds.
uf250-04.cnf , deadline. Restarts: 1251
uf250-04.cnf , deadline. Restarts: 1251
uf250-04.cnf , deadline. Restarts: 1251
uf250-04.cnf , deadline. Restarts: 1251
uf250-04.cnf , deadline. Restarts: 1251
uf250-04.cnf , deadline. Restarts: 1251
uf250-04.cnf fulfilled No. of Restarts: 201 No. of Flips: 2801 time to process: 0 seconds.
uf250-04.cnf , deadline. Restarts: 1251
uf250-04.cnf fulfilled No. of Restarts: 536 No. of Flips: 1071 time to process: 2 seconds.
uf250-04.cnf fulfilled No. of Restarts: 741 No. of Flips: 3162 time to process: 3 seconds.
uf250-04.cnf , deadline. Restarts: 1251
uf250-04.cnf , deadline. Restarts: 1251
uf250-04.cnf , deadline. Restarts: 1251
uf250-04.cnf fulfilled No. of Restarts: 1068 No. of Flips: 3741 time to process: 4 seconds.
uf250-04.cnf fulfilled No. of Restarts: 706 No. of Flips: 565 time to process: 3 seconds.
uf250-04.cnf , deadline. Restarts: 1251
uf250-04.cnf , deadline. Restarts: 1251
uf250-04.cnf , deadline. Restarts: 1251
uf250-04.cnf fulfilled No. of Restarts: 194 No. of Flips: 2337 time to process: 0 seconds.
uf250-04.cnf , deadline. Restarts: 1251
uf250-04.cnf , deadline. Restarts: 1251
uf250-04.cnf , deadline. Restarts: 1251
uf250-04.cnf fulfilled No. of Restarts: 384 No. of Flips: 3153 time to process: 1 seconds.
uf250-04.cnf fulfilled No. of Restarts: 611 No. of Flips: 1895 time to process: 2 seconds.
uf250-04.cnf fulfilled No. of Restarts: 982 No. of Flips: 2566 time to process: 4 seconds.
uf250-04.cnf , deadline. Restarts: 1251
uf250-04.cnf , deadline. Restarts: 1251
uf250-04.cnf fulfilled No. of Restarts: 277 No. of Flips: 3703 time to process: 1 seconds.
uf250-04.cnf , deadline. Restarts: 1251
uf250-04.cnf , deadline. Restarts: 1251
uf250-04.cnf fulfilled No. of Restarts: 155 No. of Flips: 1692 time to process: 0 seconds.
uf250-04.cnf , deadline. Restarts: 1251
uf250-04.cnf fulfilled No. of Restarts: 674 No. of Flips: 1355 time to process: 4 seconds.
uf250-04.cnf , deadline. Restarts: 1251
uf250-04.cnf , deadline. Restarts: 1251
uf250-04.cnf , deadline. Restarts: 1251
uf250-04.cnf fulfilled No. of Restarts: 273 No. of Flips: 1983 time to process: 1 seconds.
uf250-04.cnf , deadline. Restarts: 1251
uf250-04.cnf , deadline. Restarts: 1251
uf250-04.cnf fulfilled No. of Restarts: 721 No. of Flips: 4357 time to process: 4 seconds.
uf250-04.cnf , deadline. Restarts: 1251
uf250-04.cnf , deadline. Restarts: 1251
uf250-04.cnf , deadline. Restarts: 1251
uf250-04.cnf , deadline. Restarts: 1251
uf250-04.cnf fulfilled No. of Restarts: 278 No. of Flips: 2092 time to process: 1 seconds.
uf250-04.cnf , deadline. Restarts: 1251
uf250-04.cnf , deadline. Restarts: 1251
uf250-04.cnf , deadline. Restarts: 1251
uf250-04.cnf , deadline. Restarts: 1251
uf250-04.cnf fulfilled No. of Restarts: 834 No. of Flips: 4433 time to process: 3 seconds.
uf250-04.cnf fulfilled No. of Restarts: 569 No. of Flips: 1779 time to process: 2 seconds.
uf250-04.cnf fulfilled No. of Restarts: 315 No. of Flips: 1039 time to process: 1 seconds.
uf250-04.cnf fulfilled No. of Restarts: 1146 No. of Flips: 4576 time to process: 5 seconds.
uf250-04.cnf , deadline. Restarts: 1251
uf250-04.cnf , deadline. Restarts: 1251
uf250-04.cnf , deadline. Restarts: 1251
uf250-04.cnf fulfilled No. of Restarts: 720 No. of Flips: 1615 time to process: 3 seconds.
uf250-04.cnf , deadline. Restarts: 1251
uf250-04.cnf , deadline. Restarts: 1251
uf250-04.cnf , deadline. Restarts: 1251
uf250-04.cnf fulfilled No. of Restarts: 97 No. of Flips: 3261 time to process: 0 seconds.
uf250-04.cnf , deadline. Restarts: 1251
uf250-04.cnf , deadline. Restarts: 1251
uf250-04.cnf , deadline. Restarts: 1251
uf250-04.cnf , deadline. Restarts: 1251
uf250-04.cnf , deadline. Restarts: 1251
uf250-04.cnf fulfilled No. of Restarts: 1227 No. of Flips: 3617 time to process: 5 seconds.
uf250-04.cnf , deadline. Restarts: 1251
uf250-04.cnf fulfilled No. of Restarts: 100 No. of Flips: 703 time to process: 0 seconds.
uf250-04.cnf fulfilled No. of Restarts: 935 No. of Flips: 3580 time to process: 4 seconds.
uf250-04.cnf , deadline. Restarts: 1251
uf250-04.cnf fulfilled No. of Restarts: 671 No. of Flips: 2093 time to process: 2 seconds.
uf250-04.cnf , deadline. Restarts: 1251
uf250-04.cnf , deadline. Restarts: 1251
uf250-04.cnf fulfilled No. of Restarts: 316 No. of Flips: 1092 time to process: 1 seconds.
uf250-04.cnf , deadline. Restarts: 1251
uf250-04.cnf , deadline. Restarts: 1251
uf250-04.cnf , deadline. Restarts: 1251
uf250-04.cnf , deadline. Restarts: 1251
uf250-04.cnf , deadline. Restarts: 1251
uf250-04.cnf fulfilled No. of Restarts: 211 No. of Flips: 1992 time to process: 0 seconds.
uf250-04.cnf fulfilled No. of Restarts: 924 No. of Flips: 1148 time to process: 4 seconds.
uf250-04.cnf fulfilled No. of Restarts: 225 No. of Flips: 4549 time to process: 1 seconds.
uf250-04.cnf fulfilled No. of Restarts: 161 No. of Flips: 1406 time to process: 0 seconds.
uf250-04.cnf fulfilled No. of Restarts: 581 No. of Flips: 3319 time to process: 2 seconds.
uf250-04.cnf , deadline. Restarts: 1251
uf250-04.cnf fulfilled No. of Restarts: 737 No. of Flips: 1229 time to process: 3 seconds.
uf250-04.cnf , deadline. Restarts: 1251
uf250-04.cnf , deadline. Restarts: 1251
uf250-04.cnf , deadline. Restarts: 1251
uf250-04.cnf fulfilled No. of Restarts: 816 No. of Flips: 4814 time to process: 3 seconds.
uf250-04.cnf , deadline. Restarts: 1251
uf250-04.cnf , deadline. Restarts: 1251
uf250-04.cnf , deadline. Restarts: 1251
uf250-04.cnf , deadline. Restarts: 1251
uf250-04.cnf , deadline. Restarts: 1251
uf250-04.cnf , deadline. Restarts: 1251
uf250-04.cnf fulfilled No. of Restarts: 906 No. of Flips: 2963 time to process: 3 seconds.
uf250-04.cnf , deadline. Restarts: 1251
uf250-04.cnf fulfilled No. of Restarts: 323 No. of Flips: 3803 time to process: 1 seconds.
uf250-04.cnf , deadline. Restarts: 1251
uf250-04.cnf , deadline. Restarts: 1251
uf250-04.cnf fulfilled No. of Restarts: 122 No. of Flips: 2197 time to process: 0 seconds.
uf250-04.cnf , deadline. Restarts: 1251
uf250-04.cnf fulfilled No. of Restarts: 146 No. of Flips: 2582 time to process: 0 seconds.
uf250-04.cnf , deadline. Restarts: 1251
uf250-04.cnf , deadline. Restarts: 1251
uf250-04.cnf , deadline. Restarts: 1251
uf250-04.cnf , deadline. Restarts: 1251
uf250-04.cnf fulfilled No. of Restarts: 945 No. of Flips: 4192 time to process: 4 seconds.
uf250-04.cnf , deadline. Restarts: 1251
uf250-04.cnf , deadline. Restarts: 1251
uf250-04.cnf fulfilled No. of Restarts: 232 No. of Flips: 2596 time to process: 1 seconds.
uf250-04.cnf fulfilled No. of Restarts: 35 No. of Flips: 3082 time to process: 0 seconds.
uf250-04.cnf , deadline. Restarts: 1251
uf250-04.cnf , deadline. Restarts: 1251
uf250-04.cnf fulfilled No. of Restarts: 787 No. of Flips: 1667 time to process: 3 seconds.
uf250-04.cnf fulfilled No. of Restarts: 969 No. of Flips: 1936 time to process: 4 seconds.
uf250-04.cnf , deadline. Restarts: 1251
uf250-04.cnf , deadline. Restarts: 1251
uf250-04.cnf , deadline. Restarts: 1251
uf250-04.cnf , deadline. Restarts: 1251
uf250-04.cnf fulfilled No. of Restarts: 84 No. of Flips: 2867 time to process: 0 seconds.
uf250-04.cnf , deadline. Restarts: 1251
uf250-04.cnf , deadline. Restarts: 1251
uf250-04.cnf , deadline. Restarts: 1251
uf250-04.cnf fulfilled No. of Restarts: 836 No. of Flips: 2104 time to process: 3 seconds.
uf250-04.cnf , deadline. Restarts: 1251
uf250-04.cnf , deadline. Restarts: 1251
uf250-04.cnf , deadline. Restarts: 1251
uf250-04.cnf , deadline. Restarts: 1251
uf250-04.cnf , deadline. Restarts: 1251
uf250-04.cnf , deadline. Restarts: 1251
uf250-04.cnf , deadline. Restarts: 1251
uf250-04.cnf , deadline. Restarts: 1251
uf250-04.cnf fulfilled No. of Restarts: 229 No. of Flips: 4126 time to process: 1 seconds.
uf250-04.cnf , deadline. Restarts: 1251
uf250-04.cnf , deadline. Restarts: 1251
uf250-04.cnf , deadline. Restarts: 1251
uf250-04.cnf , deadline. Restarts: 1251
uf250-04.cnf , deadline. Restarts: 1251
uf250-04.cnf fulfilled No. of Restarts: 272 No. of Flips: 3352 time to process: 1 seconds.
uf250-04.cnf , deadline. Restarts: 1251
uf250-04.cnf , deadline. Restarts: 1251
uf250-04.cnf fulfilled No. of Restarts: 589 No. of Flips: 2786 time to process: 2 seconds.
uf250-04.cnf , deadline. Restarts: 1251
uf250-04.cnf fulfilled No. of Restarts: 20 No. of Flips: 4328 time to process: 0 seconds.
uf250-04.cnf fulfilled No. of Restarts: 122 No. of Flips: 4478 time to process: 0 seconds.
uf250-04.cnf , deadline. Restarts: 1251
uf250-04.cnf fulfilled No. of Restarts: 641 No. of Flips: 4830 time to process: 2 seconds.
uf250-04.cnf fulfilled No. of Restarts: 216 No. of Flips: 2780 time to process: 0 seconds.
uf250-04.cnf , deadline. Restarts: 1251
uf250-04.cnf fulfilled No. of Restarts: 369 No. of Flips: 3092 time to process: 1 seconds.
uf250-04.cnf , deadline. Restarts: 1251
uf250-04.cnf , deadline. Restarts: 1251
uf250-04.cnf , deadline. Restarts: 1251
uf250-04.cnf , deadline. Restarts: 1251
uf250-04.cnf fulfilled No. of Restarts: 618 No. of Flips: 3931 time to process: 2 seconds.
uf250-04.cnf , deadline. Restarts: 1251
uf250-04.cnf , deadline. Restarts: 1251
uf250-04.cnf , deadline. Restarts: 1251
uf250-04.cnf , deadline. Restarts: 1251
uf250-04.cnf , deadline. Restarts: 1251
uf250-04.cnf , deadline. Restarts: 1251
uf250-04.cnf , deadline. Restarts: 1251
uf250-04.cnf fulfilled No. of Restarts: 725 No. of Flips: 3342 time to process: 3 seconds.
uf250-04.cnf fulfilled No. of Restarts: 978 No. of Flips: 4325 time to process: 4 seconds.
uf250-04.cnf , deadline. Restarts: 1251
uf250-04.cnf , deadline. Restarts: 1251
uf250-04.cnf , deadline. Restarts: 1251
uf250-04.cnf , deadline. Restarts: 1251
uf250-04.cnf fulfilled No. of Restarts: 530 No. of Flips: 1344 time to process: 2 seconds.
uf250-04.cnf , deadline. Restarts: 1251
uf250-04.cnf fulfilled No. of Restarts: 1211 No. of Flips: 2116 time to process: 5 seconds.
uf250-04.cnf , deadline. Restarts: 1251
uf250-04.cnf , deadline. Restarts: 1251
uf250-04.cnf fulfilled No. of Restarts: 977 No. of Flips: 3046 time to process: 4 seconds.
uf250-04.cnf , deadline. Restarts: 1251
uf250-04.cnf , deadline. Restarts: 1251
uf250-04.cnf , deadline. Restarts: 1251
uf250-04.cnf fulfilled No. of Restarts: 716 No. of Flips: 4719 time to process: 3 seconds.
uf250-04.cnf , deadline. Restarts: 1251
uf250-04.cnf fulfilled No. of Restarts: 889 No. of Flips: 3523 time to process: 3 seconds.
uf250-04.cnf , deadline. Restarts: 1251
uf250-04.cnf fulfilled No. of Restarts: 1046 No. of Flips: 4413 time to process: 4 seconds.
uf250-04.cnf , deadline. Restarts: 1251
uf250-04.cnf , deadline. Restarts: 1251
uf250-04.cnf fulfilled No. of Restarts: 896 No. of Flips: 2836 time to process: 4 seconds.
uf250-04.cnf , deadline. Restarts: 1251
uf250-04.cnf , deadline. Restarts: 1251
uf250-04.cnf , deadline. Restarts: 1251
uf250-04.cnf , deadline. Restarts: 1251
uf250-04.cnf fulfilled No. of Restarts: 179 No. of Flips: 1711 time to process: 0 seconds.
uf250-04.cnf , deadline. Restarts: 1251
uf250-04.cnf , deadline. Restarts: 1251
uf250-04.cnf , deadline. Restarts: 1251
uf250-04.cnf fulfilled No. of Restarts: 829 No. of Flips: 3500 time to process: 3 seconds.
uf250-04.cnf , deadline. Restarts: 1251
uf250-04.cnf , deadline. Restarts: 1251
uf250-04.cnf , deadline. Restarts: 1251
uf250-04.cnf , deadline. Restarts: 1251
uf250-04.cnf , deadline. Restarts: 1251
uf250-04.cnf fulfilled No. of Restarts: 667 No. of Flips: 1928 time to process: 3 seconds.
uf250-04.cnf fulfilled No. of Restarts: 79 No. of Flips: 3497 time to process: 0 seconds.
uf250-04.cnf , deadline. Restarts: 1251
uf250-04.cnf , deadline. Restarts: 1251
uf250-04.cnf , deadline. Restarts: 1251
uf250-04.cnf fulfilled No. of Restarts: 476 No. of Flips: 4159 time to process: 2 seconds.
uf250-04.cnf , deadline. Restarts: 1251
