# Supplementary material for: Completion Probabilities and Parallel Restart Strategies under an Imposed Deadline
Source: PLoS One. 2016 Oct 12;11(10):e0164605. doi: 10.1371/journal.pone.0164605 (PMC5061357; doi:10.1371/journal.pone.0164605)
Supplement: S1 File — The file “S1_File.zip” is the data gathered from the experiments regarding completion probability. (ZIP) [file pone.0164605.s004.zip › results_Single_r1350.144.txt]

uf250-04.cnf fulfilled No. of Restarts: 1128 No. of Flips: 3568 time to process: 5 seconds.
uf250-04.cnf , deadline. Restarts: 1350
uf250-04.cnf , deadline. Restarts: 1350
uf250-04.cnf , deadline. Restarts: 1350
uf250-04.cnf , deadline. Restarts: 1350
uf250-04.cnf fulfilled No. of Restarts: 448 No. of Flips: 2260 time to process: 3 seconds.
uf250-04.cnf , deadline. Restarts: 1350
uf250-04.cnf , deadline. Restarts: 1350
uf250-04.cnf fulfilled No. of Restarts: 660 No. of Flips: 1502 time to process: 3 seconds.
uf250-04.cnf fulfilled No. of Restarts: 331 No. of Flips: 1370 time to process: 1 seconds.
uf250-04.cnf fulfilled No. of Restarts: 190 No. of Flips: 4027 time to process: 0 seconds.
uf250-04.cnf fulfilled No. of Restarts: 450 No. of Flips: 4870 time to process: 1 seconds.
uf250-04.cnf fulfilled No. of Restarts: 30 No. of Flips: 1351 time to process: 0 seconds.
uf250-04.cnf fulfilled No. of Restarts: 1220 No. of Flips: 3841 time to process: 4 seconds.
uf250-04.cnf fulfilled No. of Restarts: 1156 No. of Flips: 3616 time to process: 4 seconds.
uf250-04.cnf fulfilled No. of Restarts: 794 No. of Flips: 1187 time to process: 3 seconds.
uf250-04.cnf , deadline. Restarts: 1350
uf250-04.cnf , deadline. Restarts: 1350
uf250-04.cnf , deadline. Restarts: 1350
uf250-04.cnf , deadline. Restarts: 1350
uf250-04.cnf , deadline. Restarts: 1350
uf250-04.cnf fulfilled No. of Restarts: 748 No. of Flips: 1491 time to process: 2 seconds.
uf250-04.cnf , deadline. Restarts: 1350
uf250-04.cnf , deadline. Restarts: 1350
uf250-04.cnf , deadline. Restarts: 1350
uf250-04.cnf fulfilled No. of Restarts: 194 No. of Flips: 3735 time to process: 0 seconds.
uf250-04.cnf , deadline. Restarts: 1350
uf250-04.cnf fulfilled No. of Restarts: 424 No. of Flips: 1950 time to process: 1 seconds.
uf250-04.cnf fulfilled No. of Restarts: 328 No. of Flips: 2156 time to process: 1 seconds.
uf250-04.cnf fulfilled No. of Restarts: 604 No. of Flips: 1498 time to process: 2 seconds.
uf250-04.cnf fulfilled No. of Restarts: 31 No. of Flips: 2102 time to process: 0 seconds.
uf250-04.cnf fulfilled No. of Restarts: 751 No. of Flips: 1602 time to process: 3 seconds.
uf250-04.cnf fulfilled No. of Restarts: 326 No. of Flips: 3055 time to process: 1 seconds.
uf250-04.cnf , deadline. Restarts: 1350
uf250-04.cnf , deadline. Restarts: 1350
uf250-04.cnf , deadline. Restarts: 1350
uf250-04.cnf , deadline. Restarts: 1350
uf250-04.cnf fulfilled No. of Restarts: 594 No. of Flips: 2561 time to process: 2 seconds.
uf250-04.cnf , deadline. Restarts: 1350
uf250-04.cnf , deadline. Restarts: 1350
uf250-04.cnf fulfilled No. of Restarts: 809 No. of Flips: 2985 time to process: 3 seconds.
uf250-04.cnf , deadline. Restarts: 1350
uf250-04.cnf , deadline. Restarts: 1350
uf250-04.cnf , deadline. Restarts: 1350
uf250-04.cnf fulfilled No. of Restarts: 1163 No. of Flips: 3602 time to process: 4 seconds.
uf250-04.cnf fulfilled No. of Restarts: 783 No. of Flips: 3786 time to process: 3 seconds.
uf250-04.cnf , deadline. Restarts: 1350
uf250-04.cnf , deadline. Restarts: 1350
uf250-04.cnf , deadline. Restarts: 1350
uf250-04.cnf , deadline. Restarts: 1350
uf250-04.cnf , deadline. Restarts: 1350
uf250-04.cnf , deadline. Restarts: 1350
uf250-04.cnf , deadline. Restarts: 1350
uf250-04.cnf fulfilled No. of Restarts: 41 No. of Flips: 1190 time to process: 0 seconds.
uf250-04.cnf , deadline. Restarts: 1350
uf250-04.cnf fulfilled No. of Restarts: 195 No. of Flips: 3050 time to process: 0 seconds.
uf250-04.cnf fulfilled No. of Restarts: 959 No. of Flips: 3211 time to process: 3 seconds.
uf250-04.cnf , deadline. Restarts: 1350
uf250-04.cnf , deadline. Restarts: 1350
uf250-04.cnf , deadline. Restarts: 1350
uf250-04.cnf fulfilled No. of Restarts: 1180 No. of Flips: 3249 time to process: 4 seconds.
uf250-04.cnf fulfilled No. of Restarts: 152 No. of Flips: 4208 time to process: 0 seconds.
uf250-04.cnf , deadline. Restarts: 1350
uf250-04.cnf , deadline. Restarts: 1350
uf250-04.cnf , deadline. Restarts: 1350
uf250-04.cnf , deadline. Restarts: 1350
uf250-04.cnf , deadline. Restarts: 1350
uf250-04.cnf , deadline. Restarts: 1350
uf250-04.cnf fulfilled No. of Restarts: 34 No. of Flips: 892 time to process: 0 seconds.
uf250-04.cnf , deadline. Restarts: 1350
uf250-04.cnf , deadline. Restarts: 1350
uf250-04.cnf , deadline. Restarts: 1350
uf250-04.cnf fulfilled No. of Restarts: 464 No. of Flips: 1972 time to process: 1 seconds.
uf250-04.cnf , deadline. Restarts: 1350
uf250-04.cnf , deadline. Restarts: 1350
uf250-04.cnf fulfilled No. of Restarts: 1009 No. of Flips: 4719 time to process: 4 seconds.
uf250-04.cnf , deadline. Restarts: 1350
uf250-04.cnf fulfilled No. of Restarts: 834 No. of Flips: 2937 time to process: 3 seconds.
uf250-04.cnf , deadline. Restarts: 1350
uf250-04.cnf , deadline. Restarts: 1350
uf250-04.cnf , deadline. Restarts: 1350
uf250-04.cnf fulfilled No. of Restarts: 1043 No. of Flips: 4516 time to process: 4 seconds.
uf250-04.cnf , deadline. Restarts: 1350
uf250-04.cnf , deadline. Restarts: 1350
uf250-04.cnf fulfilled No. of Restarts: 179 No. of Flips: 3762 time to process: 0 seconds.
uf250-04.cnf fulfilled No. of Restarts: 892 No. of Flips: 4547 time to process: 3 seconds.
uf250-04.cnf , deadline. Restarts: 1350
uf250-04.cnf , deadline. Restarts: 1350
uf250-04.cnf , deadline. Restarts: 1350
uf250-04.cnf fulfilled No. of Restarts: 158 No. of Flips: 2641 time to process: 0 seconds.
uf250-04.cnf , deadline. Restarts: 1350
uf250-04.cnf fulfilled No. of Restarts: 363 No. of Flips: 4784 time to process: 1 seconds.
uf250-04.cnf , deadline. Restarts: 1350
uf250-04.cnf fulfilled No. of Restarts: 1115 No. of Flips: 2090 time to process: 4 seconds.
uf250-04.cnf , deadline. Restarts: 1350
uf250-04.cnf , deadline. Restarts: 1350
uf250-04.cnf fulfilled No. of Restarts: 370 No. of Flips: 557 time to process: 1 seconds.
uf250-04.cnf , deadline. Restarts: 1350
uf250-04.cnf , deadline. Restarts: 1350
uf250-04.cnf fulfilled No. of Restarts: 485 No. of Flips: 4341 time to process: 1 seconds.
uf250-04.cnf , deadline. Restarts: 1350
uf250-04.cnf , deadline. Restarts: 1350
uf250-04.cnf fulfilled No. of Restarts: 108 No. of Flips: 1887 time to process: 0 seconds.
uf250-04.cnf , deadline. Restarts: 1350
uf250-04.cnf fulfilled No. of Restarts: 263 No. of Flips: 2797 time to process: 1 seconds.
uf250-04.cnf , deadline. Restarts: 1350
uf250-04.cnf fulfilled No. of Restarts: 1245 No. of Flips: 4605 time to process: 4 seconds.
uf250-04.cnf , deadline. Restarts: 1350
uf250-04.cnf fulfilled No. of Restarts: 600 No. of Flips: 2555 time to process: 2 seconds.
uf250-04.cnf , deadline. Restarts: 1350
uf250-04.cnf , deadline. Restarts: 1350
uf250-04.cnf , deadline. Restarts: 1350
uf250-04.cnf , deadline. Restarts: 1350
uf250-04.cnf fulfilled No. of Restarts: 397 No. of Flips: 3933 time to process: 1 seconds.
uf250-04.cnf , deadline. Restarts: 1350
uf250-04.cnf , deadline. Restarts: 1350
uf250-04.cnf fulfilled No. of Restarts: 741 No. of Flips: 1070 time to process: 2 seconds.
uf250-04.cnf , deadline. Restarts: 1350
uf250-04.cnf , deadline. Restarts: 1350
uf250-04.cnf , deadline. Restarts: 1350
uf250-04.cnf , deadline. Restarts: 1350
uf250-04.cnf , deadline. Restarts: 1350
uf250-04.cnf , deadline. Restarts: 1350
uf250-04.cnf , deadline. Restarts: 1350
uf250-04.cnf fulfilled No. of Restarts: 803 No. of Flips: 2413 time to process: 3 seconds.
uf250-04.cnf , deadline. Restarts: 1350
uf250-04.cnf , deadline. Restarts: 1350
uf250-04.cnf fulfilled No. of Restarts: 994 No. of Flips: 3453 time to process: 4 seconds.
uf250-04.cnf , deadline. Restarts: 1350
uf250-04.cnf fulfilled No. of Restarts: 53 No. of Flips: 3265 time to process: 0 seconds.
uf250-04.cnf fulfilled No. of Restarts: 917 No. of Flips: 4504 time to process: 3 seconds.
uf250-04.cnf , deadline. Restarts: 1350
uf250-04.cnf fulfilled No. of Restarts: 689 No. of Flips: 3652 time to process: 2 seconds.
uf250-04.cnf fulfilled No. of Restarts: 974 No. of Flips: 2837 time to process: 3 seconds.
uf250-04.cnf fulfilled No. of Restarts: 1072 No. of Flips: 1071 time to process: 4 seconds.
uf250-04.cnf , deadline. Restarts: 1350
uf250-04.cnf , deadline. Restarts: 1350
uf250-04.cnf fulfilled No. of Restarts: 1309 No. of Flips: 1892 time to process: 5 seconds.
uf250-04.cnf , deadline. Restarts: 1350
uf250-04.cnf , deadline. Restarts: 1350
uf250-04.cnf , deadline. Restarts: 1350
uf250-04.cnf , deadline. Restarts: 1350
uf250-04.cnf fulfilled No. of Restarts: 77 No. of Flips: 3467 time to process: 0 seconds.
uf250-04.cnf , deadline. Restarts: 1350
uf250-04.cnf , deadline. Restarts: 1350
uf250-04.cnf , deadline. Restarts: 1350
uf250-04.cnf , deadline. Restarts: 1350
uf250-04.cnf fulfilled No. of Restarts: 306 No. of Flips: 3455 time to process: 1 seconds.
uf250-04.cnf , deadline. Restarts: 1350
uf250-04.cnf fulfilled No. of Restarts: 686 No. of Flips: 2080 time to process: 2 seconds.
uf250-04.cnf , deadline. Restarts: 1350
uf250-04.cnf , deadline. Restarts: 1350
uf250-04.cnf , deadline. Restarts: 1350
uf250-04.cnf , deadline. Restarts: 1350
uf250-04.cnf , deadline. Restarts: 1350
uf250-04.cnf fulfilled No. of Restarts: 1258 No. of Flips: 2053 time to process: 4 seconds.
uf250-04.cnf , deadline. Restarts: 1350
uf250-04.cnf , deadline. Restarts: 1350
uf250-04.cnf fulfilled No. of Restarts: 5 No. of Flips: 2436 time to process: 0 seconds.
uf250-04.cnf , deadline. Restarts: 1350
uf250-04.cnf , deadline. Restarts: 1350
uf250-04.cnf fulfilled No. of Restarts: 1146 No. of Flips: 1532 time to process: 4 seconds.
uf250-04.cnf , deadline. Restarts: 1350
uf250-04.cnf , deadline. Restarts: 1350
uf250-04.cnf , deadline. Restarts: 1350
uf250-04.cnf fulfilled No. of Restarts: 1234 No. of Flips: 697 time to process: 4 seconds.
uf250-04.cnf , deadline. Restarts: 1350
uf250-04.cnf , deadline. Restarts: 1350
uf250-04.cnf , deadline. Restarts: 1350
uf250-04.cnf , deadline. Restarts: 1350
uf250-04.cnf , deadline. Restarts: 1350
uf250-04.cnf , deadline. Restarts: 1350
uf250-04.cnf , deadline. Restarts: 1350
uf250-04.cnf fulfilled No. of Restarts: 644 No. of Flips: 4295 time to process: 2 seconds.
uf250-04.cnf fulfilled No. of Restarts: 519 No. of Flips: 2768 time to process: 2 seconds.
uf250-04.cnf , deadline. Restarts: 1350
uf250-04.cnf fulfilled No. of Restarts: 571 No. of Flips: 2189 time to process: 2 seconds.
uf250-04.cnf , deadline. Restarts: 1350
uf250-04.cnf , deadline. Restarts: 1350
uf250-04.cnf , deadline. Restarts: 1350
uf250-04.cnf , deadline. Restarts: 1350
uf250-04.cnf , deadline. Restarts: 1350
uf250-04.cnf fulfilled No. of Restarts: 1190 No. of Flips: 3600 time to process: 4 seconds.
uf250-04.cnf fulfilled No. of Restarts: 71 No. of Flips: 3128 time to process: 0 seconds.
uf250-04.cnf , deadline. Restarts: 1350
uf250-04.cnf , deadline. Restarts: 1350
uf250-04.cnf , deadline. Restarts: 1350
uf250-04.cnf fulfilled No. of Restarts: 998 No. of Flips: 4598 time to process: 3 seconds.
uf250-04.cnf , deadline. Restarts: 1350
uf250-04.cnf , deadline. Restarts: 1350
uf250-04.cnf , deadline. Restarts: 1350
uf250-04.cnf , deadline. Restarts: 1350
uf250-04.cnf , deadline. Restarts: 1350
uf250-04.cnf , deadline. Restarts: 1350
uf250-04.cnf , deadline. Restarts: 1350
uf250-04.cnf , deadline. Restarts: 1350
uf250-04.cnf , deadline. Restarts: 1350
uf250-04.cnf , deadline. Restarts: 1350
uf250-04.cnf , deadline. Restarts: 1350
uf250-04.cnf , deadline. Restarts: 1350
uf250-04.cnf , deadline. Restarts: 1350
uf250-04.cnf , deadline. Restarts: 1350
uf250-04.cnf , deadline. Restarts: 1350
uf250-04.cnf , deadline. Restarts: 1350
uf250-04.cnf , deadline. Restarts: 1350
uf250-04.cnf fulfilled No. of Restarts: 200 No. of Flips: 3000 time to process: 0 seconds.
uf250-04.cnf fulfilled No. of Restarts: 721 No. of Flips: 1527 time to process: 2 seconds.
uf250-04.cnf , deadline. Restarts: 1350
uf250-04.cnf , deadline. Restarts: 1350
uf250-04.cnf fulfilled No. of Restarts: 982 No. of Flips: 2941 time to process: 3 seconds.
uf250-04.cnf , deadline. Restarts: 1350
uf250-04.cnf fulfilled No. of Restarts: 140 No. of Flips: 3365 time to process: 0 seconds.
uf250-04.cnf fulfilled No. of Restarts: 167 No. of Flips: 4375 time to process: 0 seconds.
uf250-04.cnf , deadline. Restarts: 1350
uf250-04.cnf , deadline. Restarts: 1350
uf250-04.cnf , deadline. Restarts: 1350
uf250-04.cnf , deadline. Restarts: 1350
uf250-04.cnf , deadline. Restarts: 1350
uf250-04.cnf , deadline. Restarts: 1350
uf250-04.cnf , deadline. Restarts: 1350
uf250-04.cnf , deadline. Restarts: 1350
uf250-04.cnf fulfilled No. of Restarts: 68 No. of Flips: 2498 time to process: 0 seconds.
uf250-04.cnf , deadline. Restarts: 1350
uf250-04.cnf fulfilled No. of Restarts: 680 No. of Flips: 1535 time to process: 2 seconds.
uf250-04.cnf fulfilled No. of Restarts: 780 No. of Flips: 2278 time to process: 3 seconds.
uf250-04.cnf , deadline. Restarts: 1350
uf250-04.cnf , deadline. Restarts: 1350
uf250-04.cnf , deadline. Restarts: 1350
uf250-04.cnf , deadline. Restarts: 1350
uf250-04.cnf fulfilled No. of Restarts: 125 No. of Flips: 1892 time to process: 0 seconds.
uf250-04.cnf , deadline. Restarts: 1350
uf250-04.cnf , deadline. Restarts: 1350
uf250-04.cnf , deadline. Restarts: 1350
uf250-04.cnf , deadline. Restarts: 1350
uf250-04.cnf fulfilled No. of Restarts: 487 No. of Flips: 2543 time to process: 1 seconds.
uf250-04.cnf fulfilled No. of Restarts: 614 No. of Flips: 2688 time to process: 2 seconds.
uf250-04.cnf , deadline. Restarts: 1350
uf250-04.cnf , deadline. Restarts: 1350
uf250-04.cnf fulfilled No. of Restarts: 4 No. of Flips: 4020 time to process: 0 seconds.
uf250-04.cnf fulfilled No. of Restarts: 303 No. of Flips: 2715 time to process: 1 seconds.
uf250-04.cnf fulfilled No. of Restarts: 673 No. of Flips: 4042 time to process: 2 seconds.
uf250-04.cnf , deadline. Restarts: 1350
uf250-04.cnf , deadline. Restarts: 1350
uf250-04.cnf , deadline. Restarts: 1350
uf250-04.cnf fulfilled No. of Restarts: 58 No. of Flips: 4151 time to process: 0 seconds.
uf250-04.cnf , deadline. Restarts: 1350
uf250-04.cnf , deadline. Restarts: 1350
uf250-04.cnf fulfilled No. of Restarts: 34 No. of Flips: 3711 time to process: 0 seconds.
uf250-04.cnf , deadline. Restarts: 1350
uf250-04.cnf , deadline. Restarts: 1350
uf250-04.cnf , deadline. Restarts: 1350
uf250-04.cnf , deadline. Restarts: 1350
uf250-04.cnf fulfilled No. of Restarts: 978 No. of Flips: 2741 time to process: 3 seconds.
uf250-04.cnf , deadline. Restarts: 1350
uf250-04.cnf , deadline. Restarts: 1350
uf250-04.cnf fulfilled No. of Restarts: 140 No. of Flips: 1754 time to process: 0 seconds.
uf250-04.cnf , deadline. Restarts: 1350
uf250-04.cnf , deadline. Restarts: 1350
uf250-04.cnf fulfilled No. of Restarts: 493 No. of Flips: 3663 time to process: 1 seconds.
uf250-04.cnf fulfilled No. of Restarts: 321 No. of Flips: 1908 time to process: 1 seconds.
uf250-04.cnf , deadline. Restarts: 1350
uf250-04.cnf , deadline. Restarts: 1350
uf250-04.cnf , deadline. Restarts: 1350
uf250-04.cnf fulfilled No. of Restarts: 66 No. of Flips: 1037 time to process: 0 seconds.
uf250-04.cnf , deadline. Restarts: 1350
uf250-04.cnf fulfilled No. of Restarts: 187 No. of Flips: 3196 time to process: 0 seconds.
uf250-04.cnf , deadline. Restarts: 1350
uf250-04.cnf , deadline. Restarts: 1350
uf250-04.cnf , deadline. Restarts: 1350
uf250-04.cnf , deadline. Restarts: 1350
uf250-04.cnf , deadline. Restarts: 1350
uf250-04.cnf , deadline. Restarts: 1350
uf250-04.cnf , deadline. Restarts: 1350
uf250-04.cnf fulfilled No. of Restarts: 490 No. of Flips: 2653 time to process: 1 seconds.
uf250-04.cnf fulfilled No. of Restarts: 736 No. of Flips: 1876 time to process: 2 seconds.
uf250-04.cnf , deadline. Restarts: 1350
uf250-04.cnf fulfilled No. of Restarts: 791 No. of Flips: 1634 time to process: 3 seconds.
uf250-04.cnf , deadline. Restarts: 1350
uf250-04.cnf , deadline. Restarts: 1350
uf250-04.cnf , deadline. Restarts: 1350
uf250-04.cnf fulfilled No. of Restarts: 492 No. of Flips: 3803 time to process: 2 seconds.
uf250-04.cnf , deadline. Restarts: 1350
uf250-04.cnf , deadline. Restarts: 1350
uf250-04.cnf , deadline. Restarts: 1350
uf250-04.cnf , deadline. Restarts: 1350
uf250-04.cnf , deadline. Restarts: 1350
uf250-04.cnf fulfilled No. of Restarts: 787 No. of Flips: 2263 time to process: 3 seconds.
uf250-04.cnf , deadline. Restarts: 1350
uf250-04.cnf , deadline. Restarts: 1350
uf250-04.cnf fulfilled No. of Restarts: 31 No. of Flips: 3552 time to process: 0 seconds.
uf250-04.cnf fulfilled No. of Restarts: 229 No. of Flips: 3094 time to process: 0 seconds.
uf250-04.cnf , deadline. Restarts: 1350
uf250-04.cnf , deadline. Restarts: 1350
uf250-04.cnf , deadline. Restarts: 1350
uf250-04.cnf , deadline. Restarts: 1350
uf250-04.cnf , deadline. Restarts: 1350
uf250-04.cnf , deadline. Restarts: 1350
uf250-04.cnf , deadline. Restarts: 1350
uf250-04.cnf fulfilled No. of Restarts: 914 No. of Flips: 3398 time to process: 3 seconds.
uf250-04.cnf , deadline. Restarts: 1350
uf250-04.cnf , deadline. Restarts: 1350
uf250-04.cnf , deadline. Restarts: 1350
uf250-04.cnf fulfilled No. of Restarts: 547 No. of Flips: 3559 time to process: 2 seconds.
uf250-04.cnf , deadline. Restarts: 1350
uf250-04.cnf , deadline. Restarts: 1350
uf250-04.cnf , deadline. Restarts: 1350
uf250-04.cnf , deadline. Restarts: 1350
uf250-04.cnf , deadline. Restarts: 1350
uf250-04.cnf fulfilled No. of Restarts: 606 No. of Flips: 4412 time to process: 2 seconds.
uf250-04.cnf fulfilled No. of Restarts: 207 No. of Flips: 1391 time to process: 0 seconds.
uf250-04.cnf , deadline. Restarts: 1350
uf250-04.cnf , deadline. Restarts: 1350
uf250-04.cnf , deadline. Restarts: 1350
uf250-04.cnf , deadline. Restarts: 1350
uf250-04.cnf , deadline. Restarts: 1350
uf250-04.cnf fulfilled No. of Restarts: 108 No. of Flips: 4145 time to process: 0 seconds.
uf250-04.cnf , deadline. Restarts: 1350
uf250-04.cnf , deadline. Restarts: 1350
uf250-04.cnf , deadline. Restarts: 1350
uf250-04.cnf , deadline. Restarts: 1350
uf250-04.cnf fulfilled No. of Restarts: 750 No. of Flips: 4807 time to process: 3 seconds.
uf250-04.cnf , deadline. Restarts: 1350
uf250-04.cnf fulfilled No. of Restarts: 1250 No. of Flips: 1559 time to process: 5 seconds.
uf250-04.cnf , deadline. Restarts: 1350
uf250-04.cnf , deadline. Restarts: 1350
uf250-04.cnf fulfilled No. of Restarts: 362 No. of Flips: 4664 time to process: 1 seconds.
uf250-04.cnf , deadline. Restarts: 1350
uf250-04.cnf , deadline. Restarts: 1350
uf250-04.cnf , deadline. Restarts: 1350
uf250-04.cnf fulfilled No. of Restarts: 174 No. of Flips: 1444 time to process: 0 seconds.
uf250-04.cnf , deadline. Restarts: 1350
uf250-04.cnf fulfilled No. of Restarts: 408 No. of Flips: 694 time to process: 1 seconds.
uf250-04.cnf fulfilled No. of Restarts: 433 No. of Flips: 2451 time to process: 1 seconds.
uf250-04.cnf , deadline. Restarts: 1350
uf250-04.cnf fulfilled No. of Restarts: 383 No. of Flips: 3239 time to process: 1 seconds.
uf250-04.cnf , deadline. Restarts: 1350
uf250-04.cnf fulfilled No. of Restarts: 279 No. of Flips: 1247 time to process: 1 seconds.
uf250-04.cnf , deadline. Restarts: 1350
uf250-04.cnf fulfilled No. of Restarts: 622 No. of Flips: 2727 time to process: 2 seconds.
uf250-04.cnf fulfilled No. of Restarts: 1312 No. of Flips: 3476 time to process: 5 seconds.
uf250-04.cnf , deadline. Restarts: 1350
uf250-04.cnf , deadline. Restarts: 1350
uf250-04.cnf fulfilled No. of Restarts: 552 No. of Flips: 1876 time to process: 2 seconds.
uf250-04.cnf , deadline. Restarts: 1350
uf250-04.cnf , deadline. Restarts: 1350
uf250-04.cnf fulfilled No. of Restarts: 514 No. of Flips: 3247 time to process: 2 seconds.
uf250-04.cnf , deadline. Restarts: 1350
uf250-04.cnf , deadline. Restarts: 1350
uf250-04.cnf , deadline. Restarts: 1350
uf250-04.cnf fulfilled No. of Restarts: 304 No. of Flips: 2482 time to process: 1 seconds.
uf250-04.cnf fulfilled No. of Restarts: 1015 No. of Flips: 1784 time to process: 4 seconds.
uf250-04.cnf fulfilled No. of Restarts: 846 No. of Flips: 1581 time to process: 3 seconds.
uf250-04.cnf , deadline. Restarts: 1350
uf250-04.cnf , deadline. Restarts: 1350
uf250-04.cnf , deadline. Restarts: 1350
uf250-04.cnf , deadline. Restarts: 1350
uf250-04.cnf fulfilled No. of Restarts: 925 No. of Flips: 4842 time to process: 3 seconds.
uf250-04.cnf , deadline. Restarts: 1350
uf250-04.cnf fulfilled No. of Restarts: 703 No. of Flips: 4443 time to process: 2 seconds.
uf250-04.cnf , deadline. Restarts: 1350
uf250-04.cnf fulfilled No. of Restarts: 1266 No. of Flips: 1796 time to process: 5 seconds.
uf250-04.cnf fulfilled No. of Restarts: 293 No. of Flips: 3159 time to process: 1 seconds.
uf250-04.cnf , deadline. Restarts: 1350
uf250-04.cnf , deadline. Restarts: 1350
uf250-04.cnf , deadline. Restarts: 1350
uf250-04.cnf , deadline. Restarts: 1350
uf250-04.cnf , deadline. Restarts: 1350
uf250-04.cnf fulfilled No. of Restarts: 148 No. of Flips: 2934 time to process: 0 seconds.
uf250-04.cnf fulfilled No. of Restarts: 675 No. of Flips: 4376 time to process: 2 seconds.
uf250-04.cnf , deadline. Restarts: 1350
uf250-04.cnf , deadline. Restarts: 1350
uf250-04.cnf , deadline. Restarts: 1350
uf250-04.cnf , deadline. Restarts: 1350
uf250-04.cnf fulfilled No. of Restarts: 1216 No. of Flips: 1324 time to process: 5 seconds.
uf250-04.cnf , deadline. Restarts: 1350
uf250-04.cnf , deadline. Restarts: 1350
uf250-04.cnf fulfilled No. of Restarts: 219 No. of Flips: 3077 time to process: 0 seconds.
uf250-04.cnf , deadline. Restarts: 1350
uf250-04.cnf fulfilled No. of Restarts: 371 No. of Flips: 1489 time to process: 1 seconds.
uf250-04.cnf , deadline. Restarts: 1350
uf250-04.cnf , deadline. Restarts: 1350
uf250-04.cnf , deadline. Restarts: 1350
uf250-04.cnf , deadline. Restarts: 1350
uf250-04.cnf fulfilled No. of Restarts: 1077 No. of Flips: 2015 time to process: 4 seconds.
uf250-04.cnf , deadline. Restarts: 1350
uf250-04.cnf , deadline. Restarts: 1350
uf250-04.cnf fulfilled No. of Restarts: 139 No. of Flips: 4750 time to process: 0 seconds.
uf250-04.cnf fulfilled No. of Restarts: 1125 No. of Flips: 4450 time to process: 4 seconds.
uf250-04.cnf fulfilled No. of Restarts: 641 No. of Flips: 3223 time to process: 2 seconds.
uf250-04.cnf fulfilled No. of Restarts: 49 No. of Flips: 2568 time to process: 0 seconds.
uf250-04.cnf , deadline. Restarts: 1350
uf250-04.cnf , deadline. Restarts: 1350
uf250-04.cnf , deadline. Restarts: 1350
uf250-04.cnf fulfilled No. of Restarts: 780 No. of Flips: 1794 time to process: 3 seconds.
uf250-04.cnf , deadline. Restarts: 1350
uf250-04.cnf , deadline. Restarts: 1350
uf250-04.cnf , deadline. Restarts: 1350
uf250-04.cnf fulfilled No. of Restarts: 702 No. of Flips: 1723 time to process: 2 seconds.
uf250-04.cnf , deadline. Restarts: 1350
uf250-04.cnf , deadline. Restarts: 1350
uf250-04.cnf , deadline. Restarts: 1350
uf250-04.cnf fulfilled No. of Restarts: 932 No. of Flips: 4118 time to process: 3 seconds.
uf250-04.cnf , deadline. Restarts: 1350
uf250-04.cnf , deadline. Restarts: 1350
uf250-04.cnf , deadline. Restarts: 1350
uf250-04.cnf fulfilled No. of Restarts: 425 No. of Flips: 1175 time to process: 1 seconds.
uf250-04.cnf fulfilled No. of Restarts: 651 No. of Flips: 4825 time to process: 2 seconds.
uf250-04.cnf , deadline. Restarts: 1350
uf250-04.cnf fulfilled No. of Restarts: 642 No. of Flips: 2092 time to process: 2 seconds.
uf250-04.cnf , deadline. Restarts: 1350
uf250-04.cnf fulfilled No. of Restarts: 1128 No. of Flips: 2623 time to process: 4 seconds.
uf250-04.cnf fulfilled No. of Restarts: 181 No. of Flips: 4622 time to process: 0 seconds.
uf250-04.cnf , deadline. Restarts: 1350
uf250-04.cnf fulfilled No. of Restarts: 375 No. of Flips: 1514 time to process: 1 seconds.
uf250-04.cnf , deadline. Restarts: 1350
uf250-04.cnf , deadline. Restarts: 1350
uf250-04.cnf , deadline. Restarts: 1350
uf250-04.cnf , deadline. Restarts: 1350
uf250-04.cnf fulfilled No. of Restarts: 1136 No. of Flips: 3012 time to process: 4 seconds.
uf250-04.cnf , deadline. Restarts: 1350
uf250-04.cnf fulfilled No. of Restarts: 1174 No. of Flips: 2609 time to process: 5 seconds.
uf250-04.cnf , deadline. Restarts: 1350
uf250-04.cnf fulfilled No. of Restarts: 62 No. of Flips: 2183 time to process: 0 seconds.
uf250-04.cnf , deadline. Restarts: 1350
uf250-04.cnf , deadline. Restarts: 1350
uf250-04.cnf fulfilled No. of Restarts: 770 No. of Flips: 3009 time to process: 3 seconds.
uf250-04.cnf fulfilled No. of Restarts: 1145 No. of Flips: 4157 time to process: 4 seconds.
uf250-04.cnf , deadline. Restarts: 1350
uf250-04.cnf fulfilled No. of Restarts: 510 No. of Flips: 4649 time to process: 2 seconds.
uf250-04.cnf , deadline. Restarts: 1350
uf250-04.cnf , deadline. Restarts: 1350
uf250-04.cnf fulfilled No. of Restarts: 118 No. of Flips: 2764 time to process: 0 seconds.
uf250-04.cnf , deadline. Restarts: 1350
uf250-04.cnf , deadline. Restarts: 1350
uf250-04.cnf fulfilled No. of Restarts: 555 No. of Flips: 805 time to process: 2 seconds.
uf250-04.cnf fulfilled No. of Restarts: 169 No. of Flips: 3492 time to process: 0 seconds.
uf250-04.cnf fulfilled No. of Restarts: 690 No. of Flips: 2070 time to process: 3 seconds.
uf250-04.cnf fulfilled No. of Restarts: 520 No. of Flips: 4016 time to process: 2 seconds.
uf250-04.cnf fulfilled No. of Restarts: 878 No. of Flips: 2123 time to process: 3 seconds.
uf250-04.cnf fulfilled No. of Restarts: 924 No. of Flips: 1810 time to process: 3 seconds.
uf250-04.cnf , deadline. Restarts: 1350
uf250-04.cnf , deadline. Restarts: 1350
uf250-04.cnf fulfilled No. of Restarts: 1004 No. of Flips: 3585 time to process: 4 seconds.
uf250-04.cnf fulfilled No. of Restarts: 260 No. of Flips: 3782 time to process: 1 seconds.
uf250-04.cnf , deadline. Restarts: 1350
uf250-04.cnf , deadline. Restarts: 1350
uf250-04.cnf , deadline. Restarts: 1350
uf250-04.cnf fulfilled No. of Restarts: 404 No. of Flips: 2165 time to process: 1 seconds.
uf250-04.cnf , deadline. Restarts: 1350
uf250-04.cnf fulfilled No. of Restarts: 287 No. of Flips: 2642 time to process: 1 seconds.
uf250-04.cnf fulfilled No. of Restarts: 198 No. of Flips: 1730 time to process: 0 seconds.
uf250-04.cnf , deadline. Restarts: 1350
uf250-04.cnf fulfilled No. of Restarts: 1056 No. of Flips: 3092 time to process: 4 seconds.
uf250-04.cnf , deadline. Restarts: 1350
uf250-04.cnf , deadline. Restarts: 1350
uf250-04.cnf fulfilled No. of Restarts: 874 No. of Flips: 3379 time to process: 3 seconds.
uf250-04.cnf , deadline. Restarts: 1350
uf250-04.cnf fulfilled No. of Restarts: 956 No. of Flips: 4904 time to process: 4 seconds.
uf250-04.cnf fulfilled No. of Restarts: 32 No. of Flips: 2797 time to process: 0 seconds.
uf250-04.cnf , deadline. Restarts: 1350
uf250-04.cnf , deadline. Restarts: 1350
uf250-04.cnf , deadline. Restarts: 1350
uf250-04.cnf , deadline. Restarts: 1350
uf250-04.cnf , deadline. Restarts: 1350
uf250-04.cnf , deadline. Restarts: 1350
uf250-04.cnf , deadline. Restarts: 1350
uf250-04.cnf , deadline. Restarts: 1350
uf250-04.cnf , deadline. Restarts: 1350
uf250-04.cnf , deadline. Restarts: 1350
uf250-04.cnf , deadline. Restarts: 1350
uf250-04.cnf , deadline. Restarts: 1350
uf250-04.cnf , deadline. Restarts: 1350
uf250-04.cnf , deadline. Restarts: 1350
uf250-04.cnf , deadline. Restarts: 1350
uf250-04.cnf fulfilled No. of Restarts: 993 No. of Flips: 2634 time to process: 4 seconds.
uf250-04.cnf fulfilled No. of Restarts: 357 No. of Flips: 1372 time to process: 1 seconds.
uf250-04.cnf fulfilled No. of Restarts: 248 No. of Flips: 2386 time to process: 1 seconds.
uf250-04.cnf , deadline. Restarts: 1350
uf250-04.cnf fulfilled No. of Restarts: 834 No. of Flips: 3046 time to process: 3 seconds.
uf250-04.cnf , deadline. Restarts: 1350
uf250-04.cnf fulfilled No. of Restarts: 868 No. of Flips: 2931 time to process: 3 seconds.
uf250-04.cnf , deadline. Restarts: 1350
uf250-04.cnf , deadline. Restarts: 1350
uf250-04.cnf , deadline. Restarts: 1350
uf250-04.cnf , deadline. Restarts: 1350
uf250-04.cnf , deadline. Restarts: 1350
uf250-04.cnf fulfilled No. of Restarts: 965 No. of Flips: 3881 time to process: 4 seconds.
uf250-04.cnf , deadline. Restarts: 1350
uf250-04.cnf , deadline. Restarts: 1350
uf250-04.cnf , deadline. Restarts: 1350
uf250-04.cnf fulfilled No. of Restarts: 66 No. of Flips: 3152 time to process: 0 seconds.
uf250-04.cnf , deadline. Restarts: 1350
uf250-04.cnf fulfilled No. of Restarts: 1096 No. of Flips: 2709 time to process: 5 seconds.
uf250-04.cnf fulfilled No. of Restarts: 286 No. of Flips: 4554 time to process: 1 seconds.
uf250-04.cnf , deadline. Restarts: 1350
uf250-04.cnf , deadline. Restarts: 1350
uf250-04.cnf , deadline. Restarts: 1350
uf250-04.cnf , deadline. Restarts: 1350
uf250-04.cnf , deadline. Restarts: 1350
uf250-04.cnf , deadline. Restarts: 1350
uf250-04.cnf , deadline. Restarts: 1350
uf250-04.cnf fulfilled No. of Restarts: 317 No. of Flips: 4331 time to process: 1 seconds.
uf250-04.cnf , deadline. Restarts: 1350
uf250-04.cnf , deadline. Restarts: 1350
uf250-04.cnf , deadline. Restarts: 1350
uf250-04.cnf , deadline. Restarts: 1350
uf250-04.cnf , deadline. Restarts: 1350
uf250-04.cnf , deadline. Restarts: 1350
uf250-04.cnf , deadline. Restarts: 1350
uf250-04.cnf , deadline. Restarts: 1350
uf250-04.cnf , deadline. Restarts: 1350
uf250-04.cnf fulfilled No. of Restarts: 102 No. of Flips: 3204 time to process: 0 seconds.
uf250-04.cnf fulfilled No. of Restarts: 194 No. of Flips: 958 time to process: 0 seconds.
uf250-04.cnf , deadline. Restarts: 1350
uf250-04.cnf , deadline. Restarts: 1350
uf250-04.cnf , deadline. Restarts: 1350
uf250-04.cnf fulfilled No. of Restarts: 83 No. of Flips: 3703 time to process: 0 seconds.
uf250-04.cnf fulfilled No. of Restarts: 508 No. of Flips: 2468 time to process: 2 seconds.
uf250-04.cnf , deadline. Restarts: 1350
uf250-04.cnf fulfilled No. of Restarts: 587 No. of Flips: 929 time to process: 2 seconds.
uf250-04.cnf , deadline. Restarts: 1350
uf250-04.cnf fulfilled No. of Restarts: 1234 No. of Flips: 4558 time to process: 5 seconds.
uf250-04.cnf fulfilled No. of Restarts: 71 No. of Flips: 1252 time to process: 0 seconds.
uf250-04.cnf , deadline. Restarts: 1350
uf250-04.cnf , deadline. Restarts: 1350
uf250-04.cnf , deadline. Restarts: 1350
uf250-04.cnf , deadline. Restarts: 1350
uf250-04.cnf , deadline. Restarts: 1350
uf250-04.cnf fulfilled No. of Restarts: 1289 No. of Flips: 2450 time to process: 5 seconds.
uf250-04.cnf fulfilled No. of Restarts: 966 No. of Flips: 2530 time to process: 4 seconds.
uf250-04.cnf , deadline. Restarts: 1350
uf250-04.cnf , deadline. Restarts: 1350
uf250-04.cnf fulfilled No. of Restarts: 1230 No. of Flips: 4382 time to process: 5 seconds.
uf250-04.cnf , deadline. Restarts: 1350
uf250-04.cnf , deadline. Restarts: 1350
uf250-04.cnf fulfilled No. of Restarts: 1058 No. of Flips: 4202 time to process: 4 seconds.
uf250-04.cnf fulfilled No. of Restarts: 1071 No. of Flips: 1647 time to process: 4 seconds.
uf250-04.cnf fulfilled No. of Restarts: 1137 No. of Flips: 758 time to process: 4 seconds.
uf250-04.cnf fulfilled No. of Restarts: 818 No. of Flips: 3786 time to process: 3 seconds.
uf250-04.cnf fulfilled No. of Restarts: 60 No. of Flips: 2324 time to process: 0 seconds.
uf250-04.cnf fulfilled No. of Restarts: 1279 No. of Flips: 3068 time to process: 5 seconds.
uf250-04.cnf , deadline. Restarts: 1350
uf250-04.cnf , deadline. Restarts: 1350
uf250-04.cnf , deadline. Restarts: 1350
uf250-04.cnf , deadline. Restarts: 1350
uf250-04.cnf , deadline. Restarts: 1350
uf250-04.cnf , deadline. Restarts: 1350
uf250-04.cnf , deadline. Restarts: 1350
uf250-04.cnf fulfilled No. of Restarts: 1215 No. of Flips: 4343 time to process: 4 seconds.
uf250-04.cnf , deadline. Restarts: 1350
uf250-04.cnf , deadline. Restarts: 1350
uf250-04.cnf , deadline. Restarts: 1350
uf250-04.cnf , deadline. Restarts: 1350
uf250-04.cnf , deadline. Restarts: 1350
uf250-04.cnf , deadline. Restarts: 1350
uf250-04.cnf , deadline. Restarts: 1350
uf250-04.cnf , deadline. Restarts: 1350
uf250-04.cnf , deadline. Restarts: 1350
uf250-04.cnf , deadline. Restarts: 1350
uf250-04.cnf , deadline. Restarts: 1350
uf250-04.cnf fulfilled No. of Restarts: 130 No. of Flips: 2350 time to process: 0 seconds.
uf250-04.cnf , deadline. Restarts: 1350
uf250-04.cnf fulfilled No. of Restarts: 88 No. of Flips: 3032 time to process: 0 seconds.
uf250-04.cnf , deadline. Restarts: 1350
uf250-04.cnf , deadline. Restarts: 1350
uf250-04.cnf , deadline. Restarts: 1350
uf250-04.cnf , deadline. Restarts: 1350
uf250-04.cnf , deadline. Restarts: 1350
uf250-04.cnf , deadline. Restarts: 1350
uf250-04.cnf fulfilled No. of Restarts: 1103 No. of Flips: 3541 time to process: 4 seconds.
uf250-04.cnf fulfilled No. of Restarts: 1180 No. of Flips: 3753 time to process: 5 seconds.
uf250-04.cnf , deadline. Restarts: 1350
uf250-04.cnf , deadline. Restarts: 1350
uf250-04.cnf fulfilled No. of Restarts: 952 No. of Flips: 2915 time to process: 3 seconds.
uf250-04.cnf fulfilled No. of Restarts: 507 No. of Flips: 2105 time to process: 2 seconds.
uf250-04.cnf fulfilled No. of Restarts: 36 No. of Flips: 3732 time to process: 0 seconds.
uf250-04.cnf fulfilled No. of Restarts: 304 No. of Flips: 574 time to process: 1 seconds.
uf250-04.cnf fulfilled No. of Restarts: 478 No. of Flips: 2485 time to process: 2 seconds.
uf250-04.cnf fulfilled No. of Restarts: 236 No. of Flips: 4541 time to process: 1 seconds.
uf250-04.cnf fulfilled No. of Restarts: 1246 No. of Flips: 4995 time to process: 5 seconds.
uf250-04.cnf , deadline. Restarts: 1350
uf250-04.cnf fulfilled No. of Restarts: 320 No. of Flips: 4804 time to process: 1 seconds.
uf250-04.cnf fulfilled No. of Restarts: 799 No. of Flips: 2194 time to process: 3 seconds.
uf250-04.cnf , deadline. Restarts: 1350
uf250-04.cnf fulfilled No. of Restarts: 442 No. of Flips: 866 time to process: 1 seconds.
uf250-04.cnf , deadline. Restarts: 1350
uf250-04.cnf , deadline. Restarts: 1350
uf250-04.cnf , deadline. Restarts: 1350
uf250-04.cnf , deadline. Restarts: 1350
uf250-04.cnf , deadline. Restarts: 1350
uf250-04.cnf , deadline. Restarts: 1350
uf250-04.cnf , deadline. Restarts: 1350
uf250-04.cnf , deadline. Restarts: 1350
uf250-04.cnf , deadline. Restarts: 1350
uf250-04.cnf , deadline. Restarts: 1350
uf250-04.cnf , deadline. Restarts: 1350
uf250-04.cnf , deadline. Restarts: 1350
uf250-04.cnf fulfilled No. of Restarts: 298 No. of Flips: 2984 time to process: 1 seconds.
uf250-04.cnf , deadline. Restarts: 1350
uf250-04.cnf , deadline. Restarts: 1350
uf250-04.cnf , deadline. Restarts: 1350
uf250-04.cnf , deadline. Restarts: 1350
uf250-04.cnf fulfilled No. of Restarts: 580 No. of Flips: 3185 time to process: 2 seconds.
uf250-04.cnf fulfilled No. of Restarts: 575 No. of Flips: 4643 time to process: 2 seconds.
uf250-04.cnf fulfilled No. of Restarts: 371 No. of Flips: 2239 time to process: 1 seconds.
uf250-04.cnf , deadline. Restarts: 1350
uf250-04.cnf , deadline. Restarts: 1350
uf250-04.cnf , deadline. Restarts: 1350
uf250-04.cnf , deadline. Restarts: 1350
uf250-04.cnf , deadline. Restarts: 1350
uf250-04.cnf , deadline. Restarts: 1350
uf250-04.cnf , deadline. Restarts: 1350
uf250-04.cnf fulfilled No. of Restarts: 1341 No. of Flips: 1864 time to process: 5 seconds.
uf250-04.cnf fulfilled No. of Restarts: 813 No. of Flips: 714 time to process: 3 seconds.
uf250-04.cnf , deadline. Restarts: 1350
uf250-04.cnf , deadline. Restarts: 1350
uf250-04.cnf fulfilled No. of Restarts: 128 No. of Flips: 4365 time to process: 0 seconds.
uf250-04.cnf fulfilled No. of Restarts: 938 No. of Flips: 3757 time to process: 3 seconds.
uf250-04.cnf fulfilled No. of Restarts: 400 No. of Flips: 2063 time to process: 1 seconds.
uf250-04.cnf , deadline. Restarts: 1350
uf250-04.cnf , deadline. Restarts: 1350
uf250-04.cnf , deadline. Restarts: 1350
uf250-04.cnf , deadline. Restarts: 1350
uf250-04.cnf , deadline. Restarts: 1350
uf250-04.cnf , deadline. Restarts: 1350
uf250-04.cnf , deadline. Restarts: 1350
uf250-04.cnf fulfilled No. of Restarts: 697 No. of Flips: 4715 time to process: 2 seconds.
uf250-04.cnf fulfilled No. of Restarts: 478 No. of Flips: 3893 time to process: 2 seconds.
uf250-04.cnf , deadline. Restarts: 1350
uf250-04.cnf , deadline. Restarts: 1350
uf250-04.cnf fulfilled No. of Restarts: 693 No. of Flips: 4897 time to process: 2 seconds.
uf250-04.cnf fulfilled No. of Restarts: 284 No. of Flips: 4099 time to process: 1 seconds.
uf250-04.cnf fulfilled No. of Restarts: 1024 No. of Flips: 1897 time to process: 4 seconds.
uf250-04.cnf , deadline. Restarts: 1350
uf250-04.cnf , deadline. Restarts: 1350
uf250-04.cnf fulfilled No. of Restarts: 1136 No. of Flips: 4906 time to process: 4 seconds.
uf250-04.cnf fulfilled No. of Restarts: 109 No. of Flips: 4259 time to process: 0 seconds.
uf250-04.cnf , deadline. Restarts: 1350
uf250-04.cnf , deadline. Restarts: 1350
uf250-04.cnf fulfilled No. of Restarts: 625 No. of Flips: 2540 time to process: 2 seconds.
uf250-04.cnf fulfilled No. of Restarts: 1073 No. of Flips: 3467 time to process: 4 seconds.
uf250-04.cnf , deadline. Restarts: 1350
uf250-04.cnf fulfilled No. of Restarts: 308 No. of Flips: 3454 time to process: 1 seconds.
uf250-04.cnf , deadline. Restarts: 1350
uf250-04.cnf , deadline. Restarts: 1350
uf250-04.cnf fulfilled No. of Restarts: 126 No. of Flips: 3512 time to process: 0 seconds.
uf250-04.cnf , deadline. Restarts: 1350
uf250-04.cnf , deadline. Restarts: 1350
uf250-04.cnf fulfilled No. of Restarts: 1179 No. of Flips: 2226 time to process: 4 seconds.
uf250-04.cnf , deadline. Restarts: 1350
uf250-04.cnf fulfilled No. of Restarts: 1074 No. of Flips: 3760 time to process: 4 seconds.
uf250-04.cnf fulfilled No. of Restarts: 86 No. of Flips: 3829 time to process: 0 seconds.
uf250-04.cnf , deadline. Restarts: 1350
uf250-04.cnf , deadline. Restarts: 1350
uf250-04.cnf , deadline. Restarts: 1350
uf250-04.cnf , deadline. Restarts: 1350
uf250-04.cnf fulfilled No. of Restarts: 1084 No. of Flips: 1021 time to process: 4 seconds.
uf250-04.cnf , deadline. Restarts: 1350
uf250-04.cnf , deadline. Restarts: 1350
uf250-04.cnf fulfilled No. of Restarts: 1123 No. of Flips: 2843 time to process: 4 seconds.
uf250-04.cnf fulfilled No. of Restarts: 1132 No. of Flips: 3196 time to process: 4 seconds.
uf250-04.cnf , deadline. Restarts: 1350
uf250-04.cnf fulfilled No. of Restarts: 83 No. of Flips: 4829 time to process: 0 seconds.
uf250-04.cnf , deadline. Restarts: 1350
uf250-04.cnf , deadline. Restarts: 1350
uf250-04.cnf , deadline. Restarts: 1350
uf250-04.cnf fulfilled No. of Restarts: 38 No. of Flips: 903 time to process: 0 seconds.
uf250-04.cnf , deadline. Restarts: 1350
uf250-04.cnf , deadline. Restarts: 1350
uf250-04.cnf , deadline. Restarts: 1350
uf250-04.cnf fulfilled No. of Restarts: 712 No. of Flips: 1113 time to process: 2 seconds.
uf250-04.cnf , deadline. Restarts: 1350
uf250-04.cnf fulfilled No. of Restarts: 372 No. of Flips: 4931 time to process: 1 seconds.
uf250-04.cnf , deadline. Restarts: 1350
uf250-04.cnf , deadline. Restarts: 1350
uf250-04.cnf fulfilled No. of Restarts: 167 No. of Flips: 3990 time to process: 0 seconds.
uf250-04.cnf , deadline. Restarts: 1350
uf250-04.cnf fulfilled No. of Restarts: 584 No. of Flips: 3868 time to process: 2 seconds.
uf250-04.cnf , deadline. Restarts: 1350
uf250-04.cnf , deadline. Restarts: 1350
uf250-04.cnf , deadline. Restarts: 1350
uf250-04.cnf fulfilled No. of Restarts: 1081 No. of Flips: 4298 time to process: 4 seconds.
uf250-04.cnf , deadline. Restarts: 1350
uf250-04.cnf , deadline. Restarts: 1350
uf250-04.cnf , deadline. Restarts: 1350
uf250-04.cnf , deadline. Restarts: 1350
uf250-04.cnf , deadline. Restarts: 1350
uf250-04.cnf fulfilled No. of Restarts: 18 No. of Flips: 3711 time to process: 0 seconds.
uf250-04.cnf , deadline. Restarts: 1350
uf250-04.cnf , deadline. Restarts: 1350
uf250-04.cnf fulfilled No. of Restarts: 30 No. of Flips: 2953 time to process: 0 seconds.
uf250-04.cnf fulfilled No. of Restarts: 388 No. of Flips: 1278 time to process: 1 seconds.
uf250-04.cnf , deadline. Restarts: 1350
uf250-04.cnf , deadline. Restarts: 1350
uf250-04.cnf , deadline. Restarts: 1350
uf250-04.cnf , deadline. Restarts: 1350
uf250-04.cnf , deadline. Restarts: 1350
uf250-04.cnf , deadline. Restarts: 1350
uf250-04.cnf , deadline. Restarts: 1350
uf250-04.cnf , deadline. Restarts: 1350
uf250-04.cnf , deadline. Restarts: 1350
uf250-04.cnf , deadline. Restarts: 1350
uf250-04.cnf fulfilled No. of Restarts: 656 No. of Flips: 3429 time to process: 2 seconds.
uf250-04.cnf fulfilled No. of Restarts: 790 No. of Flips: 3080 time to process: 3 seconds.
uf250-04.cnf , deadline. Restarts: 1350
uf250-04.cnf fulfilled No. of Restarts: 1320 No. of Flips: 1837 time to process: 5 seconds.
uf250-04.cnf , deadline. Restarts: 1350
uf250-04.cnf , deadline. Restarts: 1350
uf250-04.cnf , deadline. Restarts: 1350
uf250-04.cnf , deadline. Restarts: 1350
uf250-04.cnf fulfilled No. of Restarts: 72 No. of Flips: 4523 time to process: 0 seconds.
uf250-04.cnf , deadline. Restarts: 1350
uf250-04.cnf , deadline. Restarts: 1350
uf250-04.cnf , deadline. Restarts: 1350
uf250-04.cnf fulfilled No. of Restarts: 91 No. of Flips: 1453 time to process: 0 seconds.
uf250-04.cnf fulfilled No. of Restarts: 1047 No. of Flips: 1256 time to process: 4 seconds.
uf250-04.cnf fulfilled No. of Restarts: 442 No. of Flips: 3553 time to process: 1 seconds.
uf250-04.cnf , deadline. Restarts: 1350
uf250-04.cnf , deadline. Restarts: 1350
uf250-04.cnf , deadline. Restarts: 1350
uf250-04.cnf , deadline. Restarts: 1350
uf250-04.cnf fulfilled No. of Restarts: 53 No. of Flips: 3550 time to process: 0 seconds.
uf250-04.cnf , deadline. Restarts: 1350
uf250-04.cnf fulfilled No. of Restarts: 1096 No. of Flips: 1657 time to process: 4 seconds.
uf250-04.cnf , deadline. Restarts: 1350
uf250-04.cnf , deadline. Restarts: 1350
uf250-04.cnf fulfilled No. of Restarts: 184 No. of Flips: 2902 time to process: 0 seconds.
uf250-04.cnf , deadline. Restarts: 1350
uf250-04.cnf , deadline. Restarts: 1350
uf250-04.cnf fulfilled No. of Restarts: 778 No. of Flips: 2638 time to process: 3 seconds.
uf250-04.cnf , deadline. Restarts: 1350
uf250-04.cnf , deadline. Restarts: 1350
uf250-04.cnf , deadline. Restarts: 1350
uf250-04.cnf , deadline. Restarts: 1350
uf250-04.cnf , deadline. Restarts: 1350
uf250-04.cnf , deadline. Restarts: 1350
uf250-04.cnf , deadline. Restarts: 1350
uf250-04.cnf , deadline. Restarts: 1350
uf250-04.cnf , deadline. Restarts: 1350
uf250-04.cnf , deadline. Restarts: 1350
uf250-04.cnf , deadline. Restarts: 1350
uf250-04.cnf , deadline. Restarts: 1350
uf250-04.cnf , deadline. Restarts: 1350
uf250-04.cnf fulfilled No. of Restarts: 724 No. of Flips: 2872 time to process: 2 seconds.
uf250-04.cnf fulfilled No. of Restarts: 903 No. of Flips: 1092 time to process: 3 seconds.
uf250-04.cnf , deadline. Restarts: 1350
uf250-04.cnf fulfilled No. of Restarts: 523 No. of Flips: 4730 time to process: 2 seconds.
uf250-04.cnf , deadline. Restarts: 1350
uf250-04.cnf , deadline. Restarts: 1350
uf250-04.cnf fulfilled No. of Restarts: 56 No. of Flips: 4174 time to process: 0 seconds.
uf250-04.cnf , deadline. Restarts: 1350
uf250-04.cnf fulfilled No. of Restarts: 1101 No. of Flips: 1478 time to process: 4 seconds.
uf250-04.cnf , deadline. Restarts: 1350
uf250-04.cnf , deadline. Restarts: 1350
uf250-04.cnf fulfilled No. of Restarts: 1020 No. of Flips: 3791 time to process: 3 seconds.
uf250-04.cnf fulfilled No. of Restarts: 1309 No. of Flips: 3070 time to process: 5 seconds.
uf250-04.cnf fulfilled No. of Restarts: 313 No. of Flips: 1245 time to process: 1 seconds.
uf250-04.cnf fulfilled No. of Restarts: 152 No. of Flips: 4646 time to process: 0 seconds.
uf250-04.cnf , deadline. Restarts: 1350
uf250-04.cnf , deadline. Restarts: 1350
uf250-04.cnf fulfilled No. of Restarts: 1093 No. of Flips: 2400 time to process: 4 seconds.
uf250-04.cnf , deadline. Restarts: 1350
uf250-04.cnf , deadline. Restarts: 1350
uf250-04.cnf , deadline. Restarts: 1350
uf250-04.cnf , deadline. Restarts: 1350
uf250-04.cnf , deadline. Restarts: 1350
uf250-04.cnf , deadline. Restarts: 1350
uf250-04.cnf , deadline. Restarts: 1350
uf250-04.cnf fulfilled No. of Restarts: 25 No. of Flips: 3667 time to process: 0 seconds.
uf250-04.cnf , deadline. Restarts: 1350
uf250-04.cnf , deadline. Restarts: 1350
uf250-04.cnf , deadline. Restarts: 1350
uf250-04.cnf , deadline. Restarts: 1350
uf250-04.cnf fulfilled No. of Restarts: 1321 No. of Flips: 2854 time to process: 5 seconds.
uf250-04.cnf fulfilled No. of Restarts: 603 No. of Flips: 4597 time to process: 2 seconds.
uf250-04.cnf , deadline. Restarts: 1350
uf250-04.cnf , deadline. Restarts: 1350
uf250-04.cnf , deadline. Restarts: 1350
uf250-04.cnf fulfilled No. of Restarts: 572 No. of Flips: 1761 time to process: 2 seconds.
uf250-04.cnf , deadline. Restarts: 1350
uf250-04.cnf , deadline. Restarts: 1350
uf250-04.cnf , deadline. Restarts: 1350
uf250-04.cnf fulfilled No. of Restarts: 637 No. of Flips: 3959 time to process: 2 seconds.
uf250-04.cnf fulfilled No. of Restarts: 1194 No. of Flips: 979 time to process: 4 seconds.
uf250-04.cnf , deadline. Restarts: 1350
uf250-04.cnf , deadline. Restarts: 1350
uf250-04.cnf , deadline. Restarts: 1350
uf250-04.cnf fulfilled No. of Restarts: 1228 No. of Flips: 1485 time to process: 4 seconds.
uf250-04.cnf , deadline. Restarts: 1350
uf250-04.cnf fulfilled No. of Restarts: 1329 No. of Flips: 2897 time to process: 5 seconds.
uf250-04.cnf , deadline. Restarts: 1350
uf250-04.cnf , deadline. Restarts: 1350
uf250-04.cnf fulfilled No. of Restarts: 339 No. of Flips: 2587 time to process: 1 seconds.
uf250-04.cnf , deadline. Restarts: 1350
uf250-04.cnf , deadline. Restarts: 1350
uf250-04.cnf fulfilled No. of Restarts: 82 No. of Flips: 4351 time to process: 0 seconds.
uf250-04.cnf , deadline. Restarts: 1350
uf250-04.cnf , deadline. Restarts: 1350
uf250-04.cnf , deadline. Restarts: 1350
uf250-04.cnf , deadline. Restarts: 1350
uf250-04.cnf , deadline. Restarts: 1350
uf250-04.cnf fulfilled No. of Restarts: 356 No. of Flips: 1166 time to process: 1 seconds.
uf250-04.cnf fulfilled No. of Restarts: 186 No. of Flips: 726 time to process: 0 seconds.
uf250-04.cnf , deadline. Restarts: 1350
uf250-04.cnf , deadline. Restarts: 1350
uf250-04.cnf fulfilled No. of Restarts: 137 No. of Flips: 3157 time to process: 0 seconds.
uf250-04.cnf , deadline. Restarts: 1350
uf250-04.cnf fulfilled No. of Restarts: 823 No. of Flips: 4211 time to process: 3 seconds.
uf250-04.cnf , deadline. Restarts: 1350
uf250-04.cnf fulfilled No. of Restarts: 1301 No. of Flips: 3052 time to process: 5 seconds.
uf250-04.cnf , deadline. Restarts: 1350
uf250-04.cnf , deadline. Restarts: 1350
uf250-04.cnf , deadline. Restarts: 1350
uf250-04.cnf , deadline. Restarts: 1350
uf250-04.cnf , deadline. Restarts: 1350
uf250-04.cnf fulfilled No. of Restarts: 118 No. of Flips: 1832 time to process: 0 seconds.
uf250-04.cnf , deadline. Restarts: 1350
uf250-04.cnf , deadline. Restarts: 1350
uf250-04.cnf , deadline. Restarts: 1350
uf250-04.cnf , deadline. Restarts: 1350
uf250-04.cnf , deadline. Restarts: 1350
uf250-04.cnf fulfilled No. of Restarts: 127 No. of Flips: 2801 time to process: 0 seconds.
uf250-04.cnf fulfilled No. of Restarts: 400 No. of Flips: 4437 time to process: 1 seconds.
uf250-04.cnf , deadline. Restarts: 1350
uf250-04.cnf , deadline. Restarts: 1350
uf250-04.cnf fulfilled No. of Restarts: 1301 No. of Flips: 1529 time to process: 5 seconds.
uf250-04.cnf , deadline. Restarts: 1350
uf250-04.cnf , deadline. Restarts: 1350
uf250-04.cnf , deadline. Restarts: 1350
uf250-04.cnf , deadline. Restarts: 1350
uf250-04.cnf , deadline. Restarts: 1350
uf250-04.cnf , deadline. Restarts: 1350
uf250-04.cnf , deadline. Restarts: 1350
uf250-04.cnf , deadline. Restarts: 1350
uf250-04.cnf fulfilled No. of Restarts: 1192 No. of Flips: 3958 time to process: 4 seconds.
uf250-04.cnf , deadline. Restarts: 1350
uf250-04.cnf , deadline. Restarts: 1350
uf250-04.cnf fulfilled No. of Restarts: 866 No. of Flips: 1690 time to process: 3 seconds.
uf250-04.cnf , deadline. Restarts: 1350
uf250-04.cnf fulfilled No. of Restarts: 883 No. of Flips: 3992 time to process: 3 seconds.
uf250-04.cnf , deadline. Restarts: 1350
uf250-04.cnf , deadline. Restarts: 1350
uf250-04.cnf , deadline. Restarts: 1350
uf250-04.cnf fulfilled No. of Restarts: 796 No. of Flips: 2516 time to process: 3 seconds.
uf250-04.cnf , deadline. Restarts: 1350
uf250-04.cnf , deadline. Restarts: 1350
uf250-04.cnf , deadline. Restarts: 1350
uf250-04.cnf fulfilled No. of Restarts: 147 No. of Flips: 3890 time to process: 0 seconds.
uf250-04.cnf fulfilled No. of Restarts: 612 No. of Flips: 4875 time to process: 2 seconds.
uf250-04.cnf fulfilled No. of Restarts: 137 No. of Flips: 3743 time to process: 0 seconds.
uf250-04.cnf , deadline. Restarts: 1350
uf250-04.cnf , deadline. Restarts: 1350
uf250-04.cnf , deadline. Restarts: 1350
uf250-04.cnf fulfilled No. of Restarts: 854 No. of Flips: 2539 time to process: 3 seconds.
uf250-04.cnf , deadline. Restarts: 1350
uf250-04.cnf , deadline. Restarts: 1350
uf250-04.cnf , deadline. Restarts: 1350
uf250-04.cnf fulfilled No. of Restarts: 669 No. of Flips: 850 time to process: 2 seconds.
uf250-04.cnf , deadline. Restarts: 1350
uf250-04.cnf , deadline. Restarts: 1350
uf250-04.cnf , deadline. Restarts: 1350
uf250-04.cnf fulfilled No. of Restarts: 658 No. of Flips: 2796 time to process: 2 seconds.
uf250-04.cnf , deadline. Restarts: 1350
uf250-04.cnf fulfilled No. of Restarts: 1190 No. of Flips: 545 time to process: 4 seconds.
uf250-04.cnf , deadline. Restarts: 1350
uf250-04.cnf , deadline. Restarts: 1350
uf250-04.cnf , deadline. Restarts: 1350
uf250-04.cnf , deadline. Restarts: 1350
uf250-04.cnf , deadline. Restarts: 1350
uf250-04.cnf fulfilled No. of Restarts: 312 No. of Flips: 788 time to process: 1 seconds.
uf250-04.cnf , deadline. Restarts: 1350
uf250-04.cnf , deadline. Restarts: 1350
uf250-04.cnf , deadline. Restarts: 1350
uf250-04.cnf fulfilled No. of Restarts: 615 No. of Flips: 1161 time to process: 2 seconds.
uf250-04.cnf fulfilled No. of Restarts: 65 No. of Flips: 2843 time to process: 0 seconds.
uf250-04.cnf , deadline. Restarts: 1350
uf250-04.cnf fulfilled No. of Restarts: 1094 No. of Flips: 2533 time to process: 4 seconds.
uf250-04.cnf , deadline. Restarts: 1350
uf250-04.cnf fulfilled No. of Restarts: 657 No. of Flips: 1531 time to process: 2 seconds.
uf250-04.cnf , deadline. Restarts: 1350
uf250-04.cnf , deadline. Restarts: 1350
uf250-04.cnf , deadline. Restarts: 1350
uf250-04.cnf , deadline. Restarts: 1350
uf250-04.cnf , deadline. Restarts: 1350
uf250-04.cnf , deadline. Restarts: 1350
uf250-04.cnf , deadline. Restarts: 1350
uf250-04.cnf fulfilled No. of Restarts: 1118 No. of Flips: 2732 time to process: 4 seconds.
uf250-04.cnf , deadline. Restarts: 1350
uf250-04.cnf , deadline. Restarts: 1350
uf250-04.cnf , deadline. Restarts: 1350
uf250-04.cnf , deadline. Restarts: 1350
uf250-04.cnf , deadline. Restarts: 1350
uf250-04.cnf , deadline. Restarts: 1350
uf250-04.cnf fulfilled No. of Restarts: 523 No. of Flips: 1374 time to process: 2 seconds.
uf250-04.cnf fulfilled No. of Restarts: 413 No. of Flips: 1814 time to process: 1 seconds.
uf250-04.cnf , deadline. Restarts: 1350
uf250-04.cnf , deadline. Restarts: 1350
uf250-04.cnf , deadline. Restarts: 1350
uf250-04.cnf , deadline. Restarts: 1350
uf250-04.cnf , deadline. Restarts: 1350
uf250-04.cnf fulfilled No. of Restarts: 1033 No. of Flips: 533 time to process: 4 seconds.
uf250-04.cnf fulfilled No. of Restarts: 748 No. of Flips: 2702 time to process: 3 seconds.
uf250-04.cnf , deadline. Restarts: 1350
uf250-04.cnf fulfilled No. of Restarts: 78 No. of Flips: 3899 time to process: 0 seconds.
uf250-04.cnf , deadline. Restarts: 1350
uf250-04.cnf fulfilled No. of Restarts: 311 No. of Flips: 1404 time to process: 1 seconds.
uf250-04.cnf , deadline. Restarts: 1350
uf250-04.cnf , deadline. Restarts: 1350
uf250-04.cnf , deadline. Restarts: 1350
uf250-04.cnf , deadline. Restarts: 1350
uf250-04.cnf , deadline. Restarts: 1350
uf250-04.cnf , deadline. Restarts: 1350
uf250-04.cnf , deadline. Restarts: 1350
uf250-04.cnf , deadline. Restarts: 1350
uf250-04.cnf fulfilled No. of Restarts: 524 No. of Flips: 1985 time to process: 2 seconds.
uf250-04.cnf fulfilled No. of Restarts: 673 No. of Flips: 1290 time to process: 2 seconds.
uf250-04.cnf fulfilled No. of Restarts: 1279 No. of Flips: 4794 time to process: 5 seconds.
uf250-04.cnf , deadline. Restarts: 1350
uf250-04.cnf fulfilled No. of Restarts: 1126 No. of Flips: 2424 time to process: 4 seconds.
uf250-04.cnf , deadline. Restarts: 1350
uf250-04.cnf , deadline. Restarts: 1350
uf250-04.cnf , deadline. Restarts: 1350
uf250-04.cnf , deadline. Restarts: 1350
uf250-04.cnf , deadline. Restarts: 1350
uf250-04.cnf , deadline. Restarts: 1350
uf250-04.cnf , deadline. Restarts: 1350
uf250-04.cnf , deadline. Restarts: 1350
uf250-04.cnf , deadline. Restarts: 1350
uf250-04.cnf , deadline. Restarts: 1350
uf250-04.cnf , deadline. Restarts: 1350
uf250-04.cnf fulfilled No. of Restarts: 1182 No. of Flips: 3364 time to process: 4 seconds.
uf250-04.cnf , deadline. Restarts: 1350
uf250-04.cnf , deadline. Restarts: 1350
uf250-04.cnf , deadline. Restarts: 1350
uf250-04.cnf fulfilled No. of Restarts: 919 No. of Flips: 4049 time to process: 3 seconds.
uf250-04.cnf , deadline. Restarts: 1350
uf250-04.cnf , deadline. Restarts: 1350
uf250-04.cnf fulfilled No. of Restarts: 113 No. of Flips: 3151 time to process: 0 seconds.
uf250-04.cnf , deadline. Restarts: 1350
uf250-04.cnf , deadline. Restarts: 1350
uf250-04.cnf fulfilled No. of Restarts: 737 No. of Flips: 3513 time to process: 3 seconds.
uf250-04.cnf fulfilled No. of Restarts: 779 No. of Flips: 2868 time to process: 3 seconds.
uf250-04.cnf , deadline. Restarts: 1350
uf250-04.cnf , deadline. Restarts: 1350
uf250-04.cnf , deadline. Restarts: 1350
uf250-04.cnf , deadline. Restarts: 1350
uf250-04.cnf fulfilled No. of Restarts: 51 No. of Flips: 2045 time to process: 0 seconds.
uf250-04.cnf fulfilled No. of Restarts: 335 No. of Flips: 3347 time to process: 1 seconds.
uf250-04.cnf fulfilled No. of Restarts: 509 No. of Flips: 4165 time to process: 2 seconds.
uf250-04.cnf , deadline. Restarts: 1350
uf250-04.cnf , deadline. Restarts: 1350
uf250-04.cnf , deadline. Restarts: 1350
uf250-04.cnf , deadline. Restarts: 1350
uf250-04.cnf , deadline. Restarts: 1350
uf250-04.cnf , deadline. Restarts: 1350
uf250-04.cnf fulfilled No. of Restarts: 675 No. of Flips: 3877 time to process: 2 seconds.
uf250-04.cnf fulfilled No. of Restarts: 744 No. of Flips: 1021 time to process: 3 seconds.
uf250-04.cnf fulfilled No. of Restarts: 1289 No. of Flips: 3061 time to process: 5 seconds.
uf250-04.cnf , deadline. Restarts: 1350
uf250-04.cnf , deadline. Restarts: 1350
uf250-04.cnf , deadline. Restarts: 1350
uf250-04.cnf , deadline. Restarts: 1350
uf250-04.cnf , deadline. Restarts: 1350
uf250-04.cnf , deadline. Restarts: 1350
uf250-04.cnf , deadline. Restarts: 1350
uf250-04.cnf fulfilled No. of Restarts: 524 No. of Flips: 1005 time to process: 2 seconds.
uf250-04.cnf , deadline. Restarts: 1350
uf250-04.cnf fulfilled No. of Restarts: 469 No. of Flips: 2061 time to process: 1 seconds.
uf250-04.cnf , deadline. Restarts: 1350
uf250-04.cnf fulfilled No. of Restarts: 587 No. of Flips: 4286 time to process: 2 seconds.
uf250-04.cnf fulfilled No. of Restarts: 299 No. of Flips: 4262 time to process: 1 seconds.
uf250-04.cnf fulfilled No. of Restarts: 1348 No. of Flips: 4157 time to process: 5 seconds.
uf250-04.cnf , deadline. Restarts: 1350
uf250-04.cnf , deadline. Restarts: 1350
uf250-04.cnf fulfilled No. of Restarts: 213 No. of Flips: 4940 time to process: 0 seconds.
uf250-04.cnf fulfilled No. of Restarts: 598 No. of Flips: 1068 time to process: 2 seconds.
uf250-04.cnf fulfilled No. of Restarts: 754 No. of Flips: 2512 time to process: 3 seconds.
uf250-04.cnf , deadline. Restarts: 1350
uf250-04.cnf , deadline. Restarts: 1350
uf250-04.cnf , deadline. Restarts: 1350
uf250-04.cnf , deadline. Restarts: 1350
uf250-04.cnf fulfilled No. of Restarts: 1188 No. of Flips: 2846 time to process: 4 seconds.
uf250-04.cnf , deadline. Restarts: 1350
uf250-04.cnf , deadline. Restarts: 1350
uf250-04.cnf , deadline. Restarts: 1350
uf250-04.cnf fulfilled No. of Restarts: 441 No. of Flips: 1859 time to process: 1 seconds.
uf250-04.cnf , deadline. Restarts: 1350
uf250-04.cnf , deadline. Restarts: 1350
uf250-04.cnf fulfilled No. of Restarts: 1242 No. of Flips: 1395 time to process: 4 seconds.
uf250-04.cnf , deadline. Restarts: 1350
uf250-04.cnf fulfilled No. of Restarts: 1316 No. of Flips: 3819 time to process: 5 seconds.
uf250-04.cnf , deadline. Restarts: 1350
uf250-04.cnf , deadline. Restarts: 1350
uf250-04.cnf , deadline. Restarts: 1350
uf250-04.cnf , deadline. Restarts: 1350
uf250-04.cnf , deadline. Restarts: 1350
uf250-04.cnf , deadline. Restarts: 1350
uf250-04.cnf , deadline. Restarts: 1350
uf250-04.cnf , deadline. Restarts: 1350
uf250-04.cnf , deadline. Restarts: 1350
