# Supplementary material for: Completion Probabilities and Parallel Restart Strategies under an Imposed Deadline
Source: PLoS One. 2016 Oct 12;11(10):e0164605. doi: 10.1371/journal.pone.0164605 (PMC5061357; doi:10.1371/journal.pone.0164605)
Supplement: S1 File — The file “S1_File.zip” is the data gathered from the experiments regarding completion probability. (ZIP) [file pone.0164605.s004.zip › results_Single_r1450.244.txt]

uf250-04.cnf fulfilled No. of Restarts: 958 No. of Flips: 3720 time to process: 4 seconds.
uf250-04.cnf fulfilled No. of Restarts: 685 No. of Flips: 4255 time to process: 4 seconds.
uf250-04.cnf fulfilled No. of Restarts: 413 No. of Flips: 2303 time to process: 2 seconds.
uf250-04.cnf , deadline. Restarts: 1450
uf250-04.cnf fulfilled No. of Restarts: 313 No. of Flips: 4755 time to process: 2 seconds.
uf250-04.cnf fulfilled No. of Restarts: 363 No. of Flips: 4199 time to process: 2 seconds.
uf250-04.cnf fulfilled No. of Restarts: 808 No. of Flips: 1186 time to process: 5 seconds.
uf250-04.cnf fulfilled No. of Restarts: 359 No. of Flips: 1741 time to process: 2 seconds.
uf250-04.cnf , deadline. Restarts: 1450
uf250-04.cnf , deadline. Restarts: 1450
uf250-04.cnf fulfilled No. of Restarts: 386 No. of Flips: 3546 time to process: 1 seconds.
uf250-04.cnf , deadline. Restarts: 1450
uf250-04.cnf fulfilled No. of Restarts: 263 No. of Flips: 4540 time to process: 1 seconds.
uf250-04.cnf fulfilled No. of Restarts: 1085 No. of Flips: 2416 time to process: 4 seconds.
uf250-04.cnf fulfilled No. of Restarts: 272 No. of Flips: 2896 time to process: 1 seconds.
uf250-04.cnf , deadline. Restarts: 1450
uf250-04.cnf fulfilled No. of Restarts: 698 No. of Flips: 4419 time to process: 3 seconds.
uf250-04.cnf fulfilled No. of Restarts: 31 No. of Flips: 3238 time to process: 0 seconds.
uf250-04.cnf , deadline. Restarts: 1450
uf250-04.cnf , deadline. Restarts: 1450
uf250-04.cnf fulfilled No. of Restarts: 854 No. of Flips: 2098 time to process: 3 seconds.
uf250-04.cnf fulfilled No. of Restarts: 454 No. of Flips: 3152 time to process: 2 seconds.
uf250-04.cnf fulfilled No. of Restarts: 874 No. of Flips: 1153 time to process: 3 seconds.
uf250-04.cnf , deadline. Restarts: 1450
uf250-04.cnf , deadline. Restarts: 1450
uf250-04.cnf fulfilled No. of Restarts: 1284 No. of Flips: 3410 time to process: 5 seconds.
uf250-04.cnf , deadline. Restarts: 1450
uf250-04.cnf fulfilled No. of Restarts: 530 No. of Flips: 4664 time to process: 2 seconds.
uf250-04.cnf fulfilled No. of Restarts: 1242 No. of Flips: 575 time to process: 5 seconds.
uf250-04.cnf , deadline. Restarts: 1450
uf250-04.cnf fulfilled No. of Restarts: 647 No. of Flips: 4031 time to process: 2 seconds.
uf250-04.cnf , deadline. Restarts: 1450
uf250-04.cnf , deadline. Restarts: 1450
uf250-04.cnf , deadline. Restarts: 1450
uf250-04.cnf , deadline. Restarts: 1450
uf250-04.cnf fulfilled No. of Restarts: 876 No. of Flips: 4511 time to process: 4 seconds.
uf250-04.cnf , deadline. Restarts: 1450
uf250-04.cnf fulfilled No. of Restarts: 414 No. of Flips: 4921 time to process: 1 seconds.
uf250-04.cnf , deadline. Restarts: 1450
uf250-04.cnf fulfilled No. of Restarts: 407 No. of Flips: 1139 time to process: 1 seconds.
uf250-04.cnf , deadline. Restarts: 1450
uf250-04.cnf , deadline. Restarts: 1450
uf250-04.cnf fulfilled No. of Restarts: 139 No. of Flips: 1651 time to process: 0 seconds.
uf250-04.cnf , deadline. Restarts: 1450
uf250-04.cnf , deadline. Restarts: 1450
uf250-04.cnf fulfilled No. of Restarts: 167 No. of Flips: 3587 time to process: 1 seconds.
uf250-04.cnf fulfilled No. of Restarts: 1340 No. of Flips: 3947 time to process: 9 seconds.
uf250-04.cnf fulfilled No. of Restarts: 376 No. of Flips: 4985 time to process: 2 seconds.
uf250-04.cnf fulfilled No. of Restarts: 1217 No. of Flips: 4118 time to process: 8 seconds.
uf250-04.cnf fulfilled No. of Restarts: 654 No. of Flips: 4806 time to process: 4 seconds.
uf250-04.cnf fulfilled No. of Restarts: 416 No. of Flips: 3734 time to process: 2 seconds.
uf250-04.cnf fulfilled No. of Restarts: 736 No. of Flips: 1218 time to process: 5 seconds.
uf250-04.cnf fulfilled No. of Restarts: 366 No. of Flips: 3277 time to process: 2 seconds.
uf250-04.cnf fulfilled No. of Restarts: 877 No. of Flips: 1717 time to process: 5 seconds.
uf250-04.cnf , deadline. Restarts: 1450
uf250-04.cnf , deadline. Restarts: 1450
uf250-04.cnf , deadline. Restarts: 1450
uf250-04.cnf , deadline. Restarts: 1450
uf250-04.cnf fulfilled No. of Restarts: 926 No. of Flips: 2068 time to process: 4 seconds.
uf250-04.cnf , deadline. Restarts: 1450
uf250-04.cnf , deadline. Restarts: 1450
uf250-04.cnf fulfilled No. of Restarts: 369 No. of Flips: 2595 time to process: 1 seconds.
uf250-04.cnf fulfilled No. of Restarts: 420 No. of Flips: 1138 time to process: 1 seconds.
uf250-04.cnf fulfilled No. of Restarts: 969 No. of Flips: 3894 time to process: 4 seconds.
uf250-04.cnf , deadline. Restarts: 1450
uf250-04.cnf fulfilled No. of Restarts: 79 No. of Flips: 4886 time to process: 0 seconds.
uf250-04.cnf , deadline. Restarts: 1450
uf250-04.cnf fulfilled No. of Restarts: 1051 No. of Flips: 4150 time to process: 4 seconds.
uf250-04.cnf fulfilled No. of Restarts: 938 No. of Flips: 1627 time to process: 4 seconds.
uf250-04.cnf , deadline. Restarts: 1450
uf250-04.cnf , deadline. Restarts: 1450
uf250-04.cnf fulfilled No. of Restarts: 853 No. of Flips: 2338 time to process: 4 seconds.
uf250-04.cnf , deadline. Restarts: 1450
uf250-04.cnf fulfilled No. of Restarts: 517 No. of Flips: 2456 time to process: 2 seconds.
uf250-04.cnf fulfilled No. of Restarts: 522 No. of Flips: 4017 time to process: 2 seconds.
uf250-04.cnf fulfilled No. of Restarts: 724 No. of Flips: 1312 time to process: 3 seconds.
uf250-04.cnf , deadline. Restarts: 1450
uf250-04.cnf , deadline. Restarts: 1450
uf250-04.cnf , deadline. Restarts: 1450
uf250-04.cnf , deadline. Restarts: 1450
uf250-04.cnf , deadline. Restarts: 1450
uf250-04.cnf , deadline. Restarts: 1450
uf250-04.cnf fulfilled No. of Restarts: 485 No. of Flips: 2671 time to process: 2 seconds.
uf250-04.cnf fulfilled No. of Restarts: 523 No. of Flips: 2958 time to process: 2 seconds.
uf250-04.cnf , deadline. Restarts: 1450
uf250-04.cnf fulfilled No. of Restarts: 513 No. of Flips: 3505 time to process: 2 seconds.
uf250-04.cnf fulfilled No. of Restarts: 1321 No. of Flips: 4519 time to process: 5 seconds.
uf250-04.cnf , deadline. Restarts: 1450
uf250-04.cnf , deadline. Restarts: 1450
uf250-04.cnf , deadline. Restarts: 1450
uf250-04.cnf , deadline. Restarts: 1450
uf250-04.cnf , deadline. Restarts: 1450
uf250-04.cnf , deadline. Restarts: 1450
uf250-04.cnf , deadline. Restarts: 1450
uf250-04.cnf , deadline. Restarts: 1450
uf250-04.cnf , deadline. Restarts: 1450
uf250-04.cnf fulfilled No. of Restarts: 978 No. of Flips: 3898 time to process: 4 seconds.
uf250-04.cnf , deadline. Restarts: 1450
uf250-04.cnf , deadline. Restarts: 1450
uf250-04.cnf , deadline. Restarts: 1450
uf250-04.cnf , deadline. Restarts: 1450
uf250-04.cnf fulfilled No. of Restarts: 755 No. of Flips: 3460 time to process: 3 seconds.
uf250-04.cnf , deadline. Restarts: 1450
uf250-04.cnf fulfilled No. of Restarts: 7 No. of Flips: 4390 time to process: 0 seconds.
uf250-04.cnf fulfilled No. of Restarts: 65 No. of Flips: 3305 time to process: 0 seconds.
uf250-04.cnf fulfilled No. of Restarts: 1274 No. of Flips: 1444 time to process: 5 seconds.
uf250-04.cnf fulfilled No. of Restarts: 493 No. of Flips: 740 time to process: 2 seconds.
uf250-04.cnf fulfilled No. of Restarts: 1388 No. of Flips: 3067 time to process: 6 seconds.
uf250-04.cnf , deadline. Restarts: 1450
uf250-04.cnf , deadline. Restarts: 1450
uf250-04.cnf , deadline. Restarts: 1450
uf250-04.cnf fulfilled No. of Restarts: 127 No. of Flips: 2884 time to process: 0 seconds.
uf250-04.cnf , deadline. Restarts: 1450
uf250-04.cnf , deadline. Restarts: 1450
uf250-04.cnf fulfilled No. of Restarts: 242 No. of Flips: 1926 time to process: 1 seconds.
uf250-04.cnf , deadline. Restarts: 1450
uf250-04.cnf , deadline. Restarts: 1450
uf250-04.cnf , deadline. Restarts: 1450
uf250-04.cnf , deadline. Restarts: 1450
uf250-04.cnf , deadline. Restarts: 1450
uf250-04.cnf fulfilled No. of Restarts: 1031 No. of Flips: 3130 time to process: 4 seconds.
uf250-04.cnf , deadline. Restarts: 1450
uf250-04.cnf fulfilled No. of Restarts: 1329 No. of Flips: 2415 time to process: 5 seconds.
uf250-04.cnf , deadline. Restarts: 1450
uf250-04.cnf , deadline. Restarts: 1450
uf250-04.cnf , deadline. Restarts: 1450
uf250-04.cnf , deadline. Restarts: 1450
uf250-04.cnf fulfilled No. of Restarts: 313 No. of Flips: 2552 time to process: 1 seconds.
uf250-04.cnf fulfilled No. of Restarts: 1399 No. of Flips: 3650 time to process: 6 seconds.
uf250-04.cnf , deadline. Restarts: 1450
uf250-04.cnf fulfilled No. of Restarts: 1091 No. of Flips: 2585 time to process: 4 seconds.
uf250-04.cnf , deadline. Restarts: 1450
uf250-04.cnf , deadline. Restarts: 1450
uf250-04.cnf fulfilled No. of Restarts: 181 No. of Flips: 1628 time to process: 0 seconds.
uf250-04.cnf , deadline. Restarts: 1450
uf250-04.cnf , deadline. Restarts: 1450
uf250-04.cnf fulfilled No. of Restarts: 837 No. of Flips: 1500 time to process: 3 seconds.
uf250-04.cnf fulfilled No. of Restarts: 16 No. of Flips: 4353 time to process: 0 seconds.
uf250-04.cnf fulfilled No. of Restarts: 314 No. of Flips: 2216 time to process: 1 seconds.
uf250-04.cnf , deadline. Restarts: 1450
uf250-04.cnf , deadline. Restarts: 1450
uf250-04.cnf , deadline. Restarts: 1450
uf250-04.cnf fulfilled No. of Restarts: 112 No. of Flips: 4637 time to process: 0 seconds.
uf250-04.cnf fulfilled No. of Restarts: 61 No. of Flips: 2530 time to process: 0 seconds.
uf250-04.cnf fulfilled No. of Restarts: 718 No. of Flips: 4607 time to process: 3 seconds.
uf250-04.cnf , deadline. Restarts: 1450
uf250-04.cnf fulfilled No. of Restarts: 1110 No. of Flips: 3485 time to process: 4 seconds.
uf250-04.cnf , deadline. Restarts: 1450
uf250-04.cnf fulfilled No. of Restarts: 190 No. of Flips: 3632 time to process: 0 seconds.
uf250-04.cnf , deadline. Restarts: 1450
uf250-04.cnf fulfilled No. of Restarts: 435 No. of Flips: 3197 time to process: 1 seconds.
uf250-04.cnf , deadline. Restarts: 1450
uf250-04.cnf , deadline. Restarts: 1450
uf250-04.cnf , deadline. Restarts: 1450
uf250-04.cnf fulfilled No. of Restarts: 43 No. of Flips: 2824 time to process: 0 seconds.
uf250-04.cnf , deadline. Restarts: 1450
uf250-04.cnf , deadline. Restarts: 1450
uf250-04.cnf , deadline. Restarts: 1450
uf250-04.cnf , deadline. Restarts: 1450
uf250-04.cnf , deadline. Restarts: 1450
uf250-04.cnf , deadline. Restarts: 1450
uf250-04.cnf fulfilled No. of Restarts: 896 No. of Flips: 916 time to process: 3 seconds.
uf250-04.cnf , deadline. Restarts: 1450
uf250-04.cnf , deadline. Restarts: 1450
uf250-04.cnf , deadline. Restarts: 1450
uf250-04.cnf , deadline. Restarts: 1450
uf250-04.cnf fulfilled No. of Restarts: 157 No. of Flips: 2544 time to process: 0 seconds.
uf250-04.cnf fulfilled No. of Restarts: 1299 No. of Flips: 3335 time to process: 5 seconds.
uf250-04.cnf , deadline. Restarts: 1450
uf250-04.cnf , deadline. Restarts: 1450
uf250-04.cnf , deadline. Restarts: 1450
uf250-04.cnf fulfilled No. of Restarts: 602 No. of Flips: 4963 time to process: 2 seconds.
uf250-04.cnf , deadline. Restarts: 1450
uf250-04.cnf fulfilled No. of Restarts: 1198 No. of Flips: 3901 time to process: 5 seconds.
uf250-04.cnf fulfilled No. of Restarts: 986 No. of Flips: 4567 time to process: 4 seconds.
uf250-04.cnf , deadline. Restarts: 1450
uf250-04.cnf fulfilled No. of Restarts: 17 No. of Flips: 1738 time to process: 0 seconds.
uf250-04.cnf fulfilled No. of Restarts: 411 No. of Flips: 4812 time to process: 1 seconds.
uf250-04.cnf fulfilled No. of Restarts: 1069 No. of Flips: 1959 time to process: 4 seconds.
uf250-04.cnf , deadline. Restarts: 1450
uf250-04.cnf , deadline. Restarts: 1450
uf250-04.cnf , deadline. Restarts: 1450
uf250-04.cnf fulfilled No. of Restarts: 358 No. of Flips: 2315 time to process: 1 seconds.
uf250-04.cnf , deadline. Restarts: 1450
uf250-04.cnf fulfilled No. of Restarts: 1410 No. of Flips: 3050 time to process: 6 seconds.
uf250-04.cnf fulfilled No. of Restarts: 943 No. of Flips: 1446 time to process: 4 seconds.
uf250-04.cnf , deadline. Restarts: 1450
uf250-04.cnf , deadline. Restarts: 1450
uf250-04.cnf , deadline. Restarts: 1450
uf250-04.cnf , deadline. Restarts: 1450
uf250-04.cnf , deadline. Restarts: 1450
uf250-04.cnf , deadline. Restarts: 1450
uf250-04.cnf fulfilled No. of Restarts: 641 No. of Flips: 4109 time to process: 2 seconds.
uf250-04.cnf , deadline. Restarts: 1450
uf250-04.cnf , deadline. Restarts: 1450
uf250-04.cnf , deadline. Restarts: 1450
uf250-04.cnf , deadline. Restarts: 1450
uf250-04.cnf fulfilled No. of Restarts: 700 No. of Flips: 3456 time to process: 3 seconds.
uf250-04.cnf fulfilled No. of Restarts: 297 No. of Flips: 2564 time to process: 1 seconds.
uf250-04.cnf fulfilled No. of Restarts: 278 No. of Flips: 1998 time to process: 1 seconds.
uf250-04.cnf fulfilled No. of Restarts: 373 No. of Flips: 1676 time to process: 1 seconds.
uf250-04.cnf , deadline. Restarts: 1450
uf250-04.cnf , deadline. Restarts: 1450
uf250-04.cnf , deadline. Restarts: 1450
uf250-04.cnf fulfilled No. of Restarts: 848 No. of Flips: 4951 time to process: 3 seconds.
uf250-04.cnf , deadline. Restarts: 1450
uf250-04.cnf , deadline. Restarts: 1450
uf250-04.cnf , deadline. Restarts: 1450
uf250-04.cnf fulfilled No. of Restarts: 415 No. of Flips: 3619 time to process: 1 seconds.
uf250-04.cnf , deadline. Restarts: 1450
uf250-04.cnf , deadline. Restarts: 1450
uf250-04.cnf fulfilled No. of Restarts: 378 No. of Flips: 4862 time to process: 1 seconds.
uf250-04.cnf , deadline. Restarts: 1450
uf250-04.cnf fulfilled No. of Restarts: 740 No. of Flips: 1859 time to process: 3 seconds.
uf250-04.cnf , deadline. Restarts: 1450
uf250-04.cnf fulfilled No. of Restarts: 558 No. of Flips: 1731 time to process: 2 seconds.
uf250-04.cnf , deadline. Restarts: 1450
uf250-04.cnf , deadline. Restarts: 1450
uf250-04.cnf , deadline. Restarts: 1450
uf250-04.cnf , deadline. Restarts: 1450
uf250-04.cnf fulfilled No. of Restarts: 634 No. of Flips: 4554 time to process: 2 seconds.
uf250-04.cnf , deadline. Restarts: 1450
uf250-04.cnf fulfilled No. of Restarts: 312 No. of Flips: 4543 time to process: 1 seconds.
uf250-04.cnf , deadline. Restarts: 1450
uf250-04.cnf , deadline. Restarts: 1450
uf250-04.cnf fulfilled No. of Restarts: 1118 No. of Flips: 4225 time to process: 4 seconds.
uf250-04.cnf fulfilled No. of Restarts: 508 No. of Flips: 3566 time to process: 2 seconds.
uf250-04.cnf , deadline. Restarts: 1450
uf250-04.cnf , deadline. Restarts: 1450
uf250-04.cnf fulfilled No. of Restarts: 984 No. of Flips: 3468 time to process: 4 seconds.
uf250-04.cnf fulfilled No. of Restarts: 38 No. of Flips: 642 time to process: 0 seconds.
uf250-04.cnf , deadline. Restarts: 1450
uf250-04.cnf , deadline. Restarts: 1450
uf250-04.cnf , deadline. Restarts: 1450
uf250-04.cnf , deadline. Restarts: 1450
uf250-04.cnf , deadline. Restarts: 1450
uf250-04.cnf fulfilled No. of Restarts: 714 No. of Flips: 4634 time to process: 4 seconds.
uf250-04.cnf , deadline. Restarts: 1450
uf250-04.cnf fulfilled No. of Restarts: 43 No. of Flips: 3255 time to process: 0 seconds.
uf250-04.cnf , deadline. Restarts: 1450
uf250-04.cnf fulfilled No. of Restarts: 1099 No. of Flips: 1961 time to process: 4 seconds.
uf250-04.cnf , deadline. Restarts: 1450
uf250-04.cnf , deadline. Restarts: 1450
uf250-04.cnf fulfilled No. of Restarts: 1236 No. of Flips: 3010 time to process: 5 seconds.
uf250-04.cnf fulfilled No. of Restarts: 142 No. of Flips: 1813 time to process: 0 seconds.
uf250-04.cnf , deadline. Restarts: 1450
uf250-04.cnf , deadline. Restarts: 1450
uf250-04.cnf fulfilled No. of Restarts: 1238 No. of Flips: 2187 time to process: 5 seconds.
uf250-04.cnf fulfilled No. of Restarts: 83 No. of Flips: 3554 time to process: 0 seconds.
uf250-04.cnf , deadline. Restarts: 1450
uf250-04.cnf , deadline. Restarts: 1450
uf250-04.cnf , deadline. Restarts: 1450
uf250-04.cnf fulfilled No. of Restarts: 625 No. of Flips: 4314 time to process: 2 seconds.
uf250-04.cnf fulfilled No. of Restarts: 1357 No. of Flips: 2124 time to process: 5 seconds.
uf250-04.cnf , deadline. Restarts: 1450
uf250-04.cnf fulfilled No. of Restarts: 640 No. of Flips: 2476 time to process: 2 seconds.
uf250-04.cnf fulfilled No. of Restarts: 1412 No. of Flips: 2510 time to process: 6 seconds.
uf250-04.cnf , deadline. Restarts: 1450
uf250-04.cnf , deadline. Restarts: 1450
uf250-04.cnf , deadline. Restarts: 1450
uf250-04.cnf , deadline. Restarts: 1450
uf250-04.cnf , deadline. Restarts: 1450
uf250-04.cnf , deadline. Restarts: 1450
uf250-04.cnf , deadline. Restarts: 1450
uf250-04.cnf , deadline. Restarts: 1450
uf250-04.cnf , deadline. Restarts: 1450
uf250-04.cnf , deadline. Restarts: 1450
uf250-04.cnf , deadline. Restarts: 1450
uf250-04.cnf fulfilled No. of Restarts: 539 No. of Flips: 1451 time to process: 2 seconds.
uf250-04.cnf , deadline. Restarts: 1450
uf250-04.cnf fulfilled No. of Restarts: 1357 No. of Flips: 4128 time to process: 6 seconds.
uf250-04.cnf , deadline. Restarts: 1450
uf250-04.cnf , deadline. Restarts: 1450
uf250-04.cnf , deadline. Restarts: 1450
uf250-04.cnf , deadline. Restarts: 1450
uf250-04.cnf , deadline. Restarts: 1450
uf250-04.cnf , deadline. Restarts: 1450
uf250-04.cnf , deadline. Restarts: 1450
uf250-04.cnf , deadline. Restarts: 1450
uf250-04.cnf fulfilled No. of Restarts: 294 No. of Flips: 2299 time to process: 1 seconds.
uf250-04.cnf , deadline. Restarts: 1450
uf250-04.cnf , deadline. Restarts: 1450
uf250-04.cnf , deadline. Restarts: 1450
uf250-04.cnf , deadline. Restarts: 1450
uf250-04.cnf , deadline. Restarts: 1450
uf250-04.cnf , deadline. Restarts: 1450
uf250-04.cnf , deadline. Restarts: 1450
uf250-04.cnf , deadline. Restarts: 1450
uf250-04.cnf fulfilled No. of Restarts: 486 No. of Flips: 4669 time to process: 2 seconds.
uf250-04.cnf , deadline. Restarts: 1450
uf250-04.cnf fulfilled No. of Restarts: 561 No. of Flips: 736 time to process: 2 seconds.
uf250-04.cnf fulfilled No. of Restarts: 1206 No. of Flips: 652 time to process: 5 seconds.
uf250-04.cnf , deadline. Restarts: 1450
uf250-04.cnf fulfilled No. of Restarts: 627 No. of Flips: 3764 time to process: 2 seconds.
uf250-04.cnf , deadline. Restarts: 1450
uf250-04.cnf fulfilled No. of Restarts: 1042 No. of Flips: 2378 time to process: 4 seconds.
uf250-04.cnf , deadline. Restarts: 1450
uf250-04.cnf , deadline. Restarts: 1450
uf250-04.cnf , deadline. Restarts: 1450
uf250-04.cnf fulfilled No. of Restarts: 1307 No. of Flips: 2910 time to process: 5 seconds.
uf250-04.cnf , deadline. Restarts: 1450
uf250-04.cnf fulfilled No. of Restarts: 402 No. of Flips: 3348 time to process: 1 seconds.
uf250-04.cnf fulfilled No. of Restarts: 232 No. of Flips: 1253 time to process: 1 seconds.
uf250-04.cnf , deadline. Restarts: 1450
uf250-04.cnf , deadline. Restarts: 1450
uf250-04.cnf fulfilled No. of Restarts: 9 No. of Flips: 4683 time to process: 0 seconds.
uf250-04.cnf , deadline. Restarts: 1450
uf250-04.cnf fulfilled No. of Restarts: 1345 No. of Flips: 1146 time to process: 6 seconds.
uf250-04.cnf , deadline. Restarts: 1450
uf250-04.cnf , deadline. Restarts: 1450
uf250-04.cnf , deadline. Restarts: 1450
uf250-04.cnf fulfilled No. of Restarts: 1106 No. of Flips: 3063 time to process: 4 seconds.
uf250-04.cnf , deadline. Restarts: 1450
uf250-04.cnf , deadline. Restarts: 1450
uf250-04.cnf , deadline. Restarts: 1450
uf250-04.cnf , deadline. Restarts: 1450
uf250-04.cnf , deadline. Restarts: 1450
uf250-04.cnf , deadline. Restarts: 1450
uf250-04.cnf , deadline. Restarts: 1450
uf250-04.cnf , deadline. Restarts: 1450
uf250-04.cnf fulfilled No. of Restarts: 76 No. of Flips: 4871 time to process: 0 seconds.
uf250-04.cnf , deadline. Restarts: 1450
uf250-04.cnf , deadline. Restarts: 1450
uf250-04.cnf , deadline. Restarts: 1450
uf250-04.cnf , deadline. Restarts: 1450
uf250-04.cnf , deadline. Restarts: 1450
uf250-04.cnf fulfilled No. of Restarts: 898 No. of Flips: 3826 time to process: 3 seconds.
uf250-04.cnf , deadline. Restarts: 1450
uf250-04.cnf , deadline. Restarts: 1450
uf250-04.cnf fulfilled No. of Restarts: 302 No. of Flips: 4500 time to process: 1 seconds.
uf250-04.cnf , deadline. Restarts: 1450
uf250-04.cnf , deadline. Restarts: 1450
uf250-04.cnf fulfilled No. of Restarts: 1018 No. of Flips: 1108 time to process: 4 seconds.
uf250-04.cnf , deadline. Restarts: 1450
uf250-04.cnf fulfilled No. of Restarts: 445 No. of Flips: 2757 time to process: 1 seconds.
uf250-04.cnf , deadline. Restarts: 1450
uf250-04.cnf fulfilled No. of Restarts: 985 No. of Flips: 4981 time to process: 4 seconds.
uf250-04.cnf , deadline. Restarts: 1450
uf250-04.cnf , deadline. Restarts: 1450
uf250-04.cnf , deadline. Restarts: 1450
uf250-04.cnf , deadline. Restarts: 1450
uf250-04.cnf , deadline. Restarts: 1450
uf250-04.cnf fulfilled No. of Restarts: 522 No. of Flips: 2843 time to process: 2 seconds.
uf250-04.cnf fulfilled No. of Restarts: 1383 No. of Flips: 2363 time to process: 6 seconds.
uf250-04.cnf , deadline. Restarts: 1450
uf250-04.cnf , deadline. Restarts: 1450
uf250-04.cnf , deadline. Restarts: 1450
uf250-04.cnf , deadline. Restarts: 1450
uf250-04.cnf fulfilled No. of Restarts: 350 No. of Flips: 876 time to process: 1 seconds.
uf250-04.cnf , deadline. Restarts: 1450
uf250-04.cnf , deadline. Restarts: 1450
uf250-04.cnf fulfilled No. of Restarts: 1113 No. of Flips: 2752 time to process: 4 seconds.
uf250-04.cnf , deadline. Restarts: 1450
uf250-04.cnf , deadline. Restarts: 1450
uf250-04.cnf , deadline. Restarts: 1450
uf250-04.cnf fulfilled No. of Restarts: 48 No. of Flips: 3083 time to process: 0 seconds.
uf250-04.cnf , deadline. Restarts: 1450
uf250-04.cnf fulfilled No. of Restarts: 202 No. of Flips: 4598 time to process: 0 seconds.
uf250-04.cnf , deadline. Restarts: 1450
uf250-04.cnf fulfilled No. of Restarts: 1381 No. of Flips: 1757 time to process: 5 seconds.
uf250-04.cnf fulfilled No. of Restarts: 887 No. of Flips: 1836 time to process: 3 seconds.
uf250-04.cnf , deadline. Restarts: 1450
uf250-04.cnf fulfilled No. of Restarts: 1218 No. of Flips: 4210 time to process: 5 seconds.
uf250-04.cnf , deadline. Restarts: 1450
uf250-04.cnf fulfilled No. of Restarts: 875 No. of Flips: 1468 time to process: 3 seconds.
uf250-04.cnf , deadline. Restarts: 1450
uf250-04.cnf , deadline. Restarts: 1450
uf250-04.cnf fulfilled No. of Restarts: 394 No. of Flips: 3317 time to process: 1 seconds.
uf250-04.cnf fulfilled No. of Restarts: 1404 No. of Flips: 3513 time to process: 6 seconds.
uf250-04.cnf , deadline. Restarts: 1450
uf250-04.cnf , deadline. Restarts: 1450
uf250-04.cnf , deadline. Restarts: 1450
uf250-04.cnf fulfilled No. of Restarts: 635 No. of Flips: 3525 time to process: 2 seconds.
uf250-04.cnf , deadline. Restarts: 1450
uf250-04.cnf , deadline. Restarts: 1450
uf250-04.cnf fulfilled No. of Restarts: 1447 No. of Flips: 2647 time to process: 6 seconds.
uf250-04.cnf , deadline. Restarts: 1450
uf250-04.cnf , deadline. Restarts: 1450
uf250-04.cnf , deadline. Restarts: 1450
uf250-04.cnf fulfilled No. of Restarts: 472 No. of Flips: 3331 time to process: 2 seconds.
uf250-04.cnf , deadline. Restarts: 1450
uf250-04.cnf , deadline. Restarts: 1450
uf250-04.cnf , deadline. Restarts: 1450
uf250-04.cnf , deadline. Restarts: 1450
uf250-04.cnf , deadline. Restarts: 1450
uf250-04.cnf , deadline. Restarts: 1450
uf250-04.cnf fulfilled No. of Restarts: 559 No. of Flips: 4475 time to process: 2 seconds.
uf250-04.cnf fulfilled No. of Restarts: 1187 No. of Flips: 812 time to process: 5 seconds.
uf250-04.cnf fulfilled No. of Restarts: 771 No. of Flips: 3164 time to process: 3 seconds.
uf250-04.cnf , deadline. Restarts: 1450
uf250-04.cnf fulfilled No. of Restarts: 1324 No. of Flips: 4497 time to process: 5 seconds.
uf250-04.cnf fulfilled No. of Restarts: 124 No. of Flips: 1318 time to process: 0 seconds.
uf250-04.cnf , deadline. Restarts: 1450
uf250-04.cnf , deadline. Restarts: 1450
uf250-04.cnf , deadline. Restarts: 1450
uf250-04.cnf , deadline. Restarts: 1450
uf250-04.cnf , deadline. Restarts: 1450
uf250-04.cnf fulfilled No. of Restarts: 215 No. of Flips: 2224 time to process: 0 seconds.
uf250-04.cnf , deadline. Restarts: 1450
uf250-04.cnf , deadline. Restarts: 1450
uf250-04.cnf , deadline. Restarts: 1450
uf250-04.cnf fulfilled No. of Restarts: 222 No. of Flips: 4932 time to process: 1 seconds.
uf250-04.cnf , deadline. Restarts: 1450
uf250-04.cnf , deadline. Restarts: 1450
uf250-04.cnf , deadline. Restarts: 1450
uf250-04.cnf , deadline. Restarts: 1450
uf250-04.cnf , deadline. Restarts: 1450
uf250-04.cnf fulfilled No. of Restarts: 339 No. of Flips: 1156 time to process: 1 seconds.
uf250-04.cnf , deadline. Restarts: 1450
uf250-04.cnf fulfilled No. of Restarts: 626 No. of Flips: 614 time to process: 2 seconds.
uf250-04.cnf , deadline. Restarts: 1450
uf250-04.cnf , deadline. Restarts: 1450
uf250-04.cnf , deadline. Restarts: 1450
uf250-04.cnf , deadline. Restarts: 1450
uf250-04.cnf , deadline. Restarts: 1450
uf250-04.cnf , deadline. Restarts: 1450
uf250-04.cnf , deadline. Restarts: 1450
uf250-04.cnf , deadline. Restarts: 1450
uf250-04.cnf fulfilled No. of Restarts: 1215 No. of Flips: 2235 time to process: 5 seconds.
uf250-04.cnf , deadline. Restarts: 1450
uf250-04.cnf fulfilled No. of Restarts: 656 No. of Flips: 3495 time to process: 2 seconds.
uf250-04.cnf , deadline. Restarts: 1450
uf250-04.cnf , deadline. Restarts: 1450
uf250-04.cnf fulfilled No. of Restarts: 494 No. of Flips: 3142 time to process: 2 seconds.
uf250-04.cnf , deadline. Restarts: 1450
uf250-04.cnf , deadline. Restarts: 1450
uf250-04.cnf fulfilled No. of Restarts: 304 No. of Flips: 4270 time to process: 1 seconds.
uf250-04.cnf fulfilled No. of Restarts: 1058 No. of Flips: 2227 time to process: 4 seconds.
uf250-04.cnf , deadline. Restarts: 1450
uf250-04.cnf , deadline. Restarts: 1450
uf250-04.cnf , deadline. Restarts: 1450
uf250-04.cnf , deadline. Restarts: 1450
uf250-04.cnf , deadline. Restarts: 1450
uf250-04.cnf fulfilled No. of Restarts: 136 No. of Flips: 4404 time to process: 0 seconds.
uf250-04.cnf , deadline. Restarts: 1450
uf250-04.cnf , deadline. Restarts: 1450
uf250-04.cnf , deadline. Restarts: 1450
uf250-04.cnf fulfilled No. of Restarts: 858 No. of Flips: 3647 time to process: 3 seconds.
uf250-04.cnf fulfilled No. of Restarts: 472 No. of Flips: 1391 time to process: 1 seconds.
uf250-04.cnf fulfilled No. of Restarts: 874 No. of Flips: 4887 time to process: 3 seconds.
uf250-04.cnf fulfilled No. of Restarts: 773 No. of Flips: 1395 time to process: 3 seconds.
uf250-04.cnf , deadline. Restarts: 1450
uf250-04.cnf , deadline. Restarts: 1450
uf250-04.cnf , deadline. Restarts: 1450
uf250-04.cnf , deadline. Restarts: 1450
uf250-04.cnf , deadline. Restarts: 1450
uf250-04.cnf fulfilled No. of Restarts: 978 No. of Flips: 2025 time to process: 4 seconds.
uf250-04.cnf fulfilled No. of Restarts: 261 No. of Flips: 2055 time to process: 1 seconds.
uf250-04.cnf , deadline. Restarts: 1450
uf250-04.cnf fulfilled No. of Restarts: 1149 No. of Flips: 3297 time to process: 4 seconds.
uf250-04.cnf fulfilled No. of Restarts: 1430 No. of Flips: 4908 time to process: 6 seconds.
uf250-04.cnf , deadline. Restarts: 1450
uf250-04.cnf , deadline. Restarts: 1450
uf250-04.cnf , deadline. Restarts: 1450
uf250-04.cnf , deadline. Restarts: 1450
uf250-04.cnf fulfilled No. of Restarts: 995 No. of Flips: 2090 time to process: 4 seconds.
uf250-04.cnf , deadline. Restarts: 1450
uf250-04.cnf fulfilled No. of Restarts: 831 No. of Flips: 2410 time to process: 3 seconds.
uf250-04.cnf , deadline. Restarts: 1450
uf250-04.cnf , deadline. Restarts: 1450
uf250-04.cnf fulfilled No. of Restarts: 311 No. of Flips: 2897 time to process: 1 seconds.
uf250-04.cnf , deadline. Restarts: 1450
uf250-04.cnf fulfilled No. of Restarts: 746 No. of Flips: 2324 time to process: 3 seconds.
uf250-04.cnf , deadline. Restarts: 1450
uf250-04.cnf fulfilled No. of Restarts: 1131 No. of Flips: 2464 time to process: 4 seconds.
uf250-04.cnf fulfilled No. of Restarts: 282 No. of Flips: 4028 time to process: 1 seconds.
uf250-04.cnf fulfilled No. of Restarts: 566 No. of Flips: 1994 time to process: 2 seconds.
uf250-04.cnf fulfilled No. of Restarts: 340 No. of Flips: 2233 time to process: 1 seconds.
uf250-04.cnf , deadline. Restarts: 1450
uf250-04.cnf fulfilled No. of Restarts: 568 No. of Flips: 3272 time to process: 2 seconds.
uf250-04.cnf , deadline. Restarts: 1450
uf250-04.cnf , deadline. Restarts: 1450
uf250-04.cnf , deadline. Restarts: 1450
uf250-04.cnf , deadline. Restarts: 1450
uf250-04.cnf , deadline. Restarts: 1450
uf250-04.cnf , deadline. Restarts: 1450
uf250-04.cnf fulfilled No. of Restarts: 126 No. of Flips: 2817 time to process: 0 seconds.
uf250-04.cnf fulfilled No. of Restarts: 176 No. of Flips: 1429 time to process: 0 seconds.
uf250-04.cnf , deadline. Restarts: 1450
uf250-04.cnf fulfilled No. of Restarts: 495 No. of Flips: 4666 time to process: 2 seconds.
uf250-04.cnf fulfilled No. of Restarts: 1205 No. of Flips: 4295 time to process: 5 seconds.
uf250-04.cnf , deadline. Restarts: 1450
uf250-04.cnf fulfilled No. of Restarts: 1410 No. of Flips: 4137 time to process: 5 seconds.
uf250-04.cnf fulfilled No. of Restarts: 784 No. of Flips: 1812 time to process: 3 seconds.
uf250-04.cnf , deadline. Restarts: 1450
uf250-04.cnf fulfilled No. of Restarts: 706 No. of Flips: 3369 time to process: 3 seconds.
uf250-04.cnf , deadline. Restarts: 1450
uf250-04.cnf fulfilled No. of Restarts: 942 No. of Flips: 1733 time to process: 3 seconds.
uf250-04.cnf fulfilled No. of Restarts: 942 No. of Flips: 2447 time to process: 4 seconds.
uf250-04.cnf fulfilled No. of Restarts: 1291 No. of Flips: 1592 time to process: 5 seconds.
uf250-04.cnf fulfilled No. of Restarts: 1296 No. of Flips: 4056 time to process: 5 seconds.
uf250-04.cnf , deadline. Restarts: 1450
uf250-04.cnf fulfilled No. of Restarts: 491 No. of Flips: 4822 time to process: 2 seconds.
uf250-04.cnf , deadline. Restarts: 1450
uf250-04.cnf , deadline. Restarts: 1450
uf250-04.cnf , deadline. Restarts: 1450
uf250-04.cnf fulfilled No. of Restarts: 717 No. of Flips: 3034 time to process: 3 seconds.
uf250-04.cnf fulfilled No. of Restarts: 667 No. of Flips: 1769 time to process: 2 seconds.
uf250-04.cnf , deadline. Restarts: 1450
uf250-04.cnf , deadline. Restarts: 1450
uf250-04.cnf , deadline. Restarts: 1450
uf250-04.cnf , deadline. Restarts: 1450
uf250-04.cnf , deadline. Restarts: 1450
uf250-04.cnf , deadline. Restarts: 1450
uf250-04.cnf , deadline. Restarts: 1450
uf250-04.cnf , deadline. Restarts: 1450
uf250-04.cnf , deadline. Restarts: 1450
uf250-04.cnf , deadline. Restarts: 1450
uf250-04.cnf , deadline. Restarts: 1450
uf250-04.cnf fulfilled No. of Restarts: 298 No. of Flips: 1861 time to process: 1 seconds.
uf250-04.cnf fulfilled No. of Restarts: 563 No. of Flips: 1001 time to process: 2 seconds.
uf250-04.cnf fulfilled No. of Restarts: 619 No. of Flips: 2842 time to process: 2 seconds.
uf250-04.cnf fulfilled No. of Restarts: 1393 No. of Flips: 3484 time to process: 6 seconds.
uf250-04.cnf , deadline. Restarts: 1450
uf250-04.cnf , deadline. Restarts: 1450
uf250-04.cnf , deadline. Restarts: 1450
uf250-04.cnf fulfilled No. of Restarts: 573 No. of Flips: 3201 time to process: 2 seconds.
uf250-04.cnf , deadline. Restarts: 1450
uf250-04.cnf , deadline. Restarts: 1450
uf250-04.cnf , deadline. Restarts: 1450
uf250-04.cnf fulfilled No. of Restarts: 495 No. of Flips: 4184 time to process: 2 seconds.
uf250-04.cnf , deadline. Restarts: 1450
uf250-04.cnf fulfilled No. of Restarts: 1081 No. of Flips: 859 time to process: 4 seconds.
uf250-04.cnf fulfilled No. of Restarts: 850 No. of Flips: 4407 time to process: 3 seconds.
uf250-04.cnf , deadline. Restarts: 1450
uf250-04.cnf fulfilled No. of Restarts: 123 No. of Flips: 3815 time to process: 0 seconds.
uf250-04.cnf fulfilled No. of Restarts: 786 No. of Flips: 3600 time to process: 3 seconds.
uf250-04.cnf fulfilled No. of Restarts: 104 No. of Flips: 1167 time to process: 0 seconds.
uf250-04.cnf , deadline. Restarts: 1450
uf250-04.cnf , deadline. Restarts: 1450
uf250-04.cnf , deadline. Restarts: 1450
uf250-04.cnf , deadline. Restarts: 1450
uf250-04.cnf fulfilled No. of Restarts: 305 No. of Flips: 4132 time to process: 1 seconds.
uf250-04.cnf fulfilled No. of Restarts: 1432 No. of Flips: 1692 time to process: 6 seconds.
uf250-04.cnf , deadline. Restarts: 1450
uf250-04.cnf , deadline. Restarts: 1450
uf250-04.cnf , deadline. Restarts: 1450
uf250-04.cnf , deadline. Restarts: 1450
uf250-04.cnf , deadline. Restarts: 1450
uf250-04.cnf fulfilled No. of Restarts: 1401 No. of Flips: 4740 time to process: 6 seconds.
uf250-04.cnf , deadline. Restarts: 1450
uf250-04.cnf fulfilled No. of Restarts: 73 No. of Flips: 2288 time to process: 0 seconds.
uf250-04.cnf , deadline. Restarts: 1450
uf250-04.cnf fulfilled No. of Restarts: 419 No. of Flips: 3076 time to process: 1 seconds.
uf250-04.cnf fulfilled No. of Restarts: 415 No. of Flips: 4003 time to process: 1 seconds.
uf250-04.cnf , deadline. Restarts: 1450
uf250-04.cnf , deadline. Restarts: 1450
uf250-04.cnf fulfilled No. of Restarts: 783 No. of Flips: 1296 time to process: 3 seconds.
uf250-04.cnf , deadline. Restarts: 1450
uf250-04.cnf , deadline. Restarts: 1450
uf250-04.cnf , deadline. Restarts: 1450
uf250-04.cnf , deadline. Restarts: 1450
uf250-04.cnf fulfilled No. of Restarts: 809 No. of Flips: 3666 time to process: 3 seconds.
uf250-04.cnf fulfilled No. of Restarts: 906 No. of Flips: 4211 time to process: 4 seconds.
uf250-04.cnf , deadline. Restarts: 1450
uf250-04.cnf , deadline. Restarts: 1450
uf250-04.cnf , deadline. Restarts: 1450
uf250-04.cnf , deadline. Restarts: 1450
uf250-04.cnf , deadline. Restarts: 1450
uf250-04.cnf , deadline. Restarts: 1450
uf250-04.cnf , deadline. Restarts: 1450
uf250-04.cnf , deadline. Restarts: 1450
uf250-04.cnf fulfilled No. of Restarts: 676 No. of Flips: 4610 time to process: 3 seconds.
uf250-04.cnf fulfilled No. of Restarts: 252 No. of Flips: 4003 time to process: 1 seconds.
uf250-04.cnf , deadline. Restarts: 1450
uf250-04.cnf fulfilled No. of Restarts: 636 No. of Flips: 1701 time to process: 2 seconds.
uf250-04.cnf , deadline. Restarts: 1450
uf250-04.cnf , deadline. Restarts: 1450
uf250-04.cnf , deadline. Restarts: 1450
uf250-04.cnf , deadline. Restarts: 1450
uf250-04.cnf , deadline. Restarts: 1450
uf250-04.cnf , deadline. Restarts: 1450
uf250-04.cnf , deadline. Restarts: 1450
uf250-04.cnf , deadline. Restarts: 1450
uf250-04.cnf , deadline. Restarts: 1450
uf250-04.cnf fulfilled No. of Restarts: 266 No. of Flips: 2895 time to process: 1 seconds.
uf250-04.cnf fulfilled No. of Restarts: 86 No. of Flips: 4611 time to process: 0 seconds.
uf250-04.cnf fulfilled No. of Restarts: 91 No. of Flips: 4454 time to process: 0 seconds.
uf250-04.cnf fulfilled No. of Restarts: 1065 No. of Flips: 1483 time to process: 4 seconds.
uf250-04.cnf , deadline. Restarts: 1450
uf250-04.cnf , deadline. Restarts: 1450
uf250-04.cnf fulfilled No. of Restarts: 769 No. of Flips: 4924 time to process: 3 seconds.
uf250-04.cnf fulfilled No. of Restarts: 76 No. of Flips: 1436 time to process: 0 seconds.
uf250-04.cnf fulfilled No. of Restarts: 592 No. of Flips: 1984 time to process: 3 seconds.
uf250-04.cnf , deadline. Restarts: 1450
uf250-04.cnf fulfilled No. of Restarts: 775 No. of Flips: 4285 time to process: 3 seconds.
uf250-04.cnf , deadline. Restarts: 1450
uf250-04.cnf fulfilled No. of Restarts: 369 No. of Flips: 1108 time to process: 1 seconds.
uf250-04.cnf , deadline. Restarts: 1450
uf250-04.cnf , deadline. Restarts: 1450
uf250-04.cnf , deadline. Restarts: 1450
uf250-04.cnf , deadline. Restarts: 1450
uf250-04.cnf , deadline. Restarts: 1450
uf250-04.cnf fulfilled No. of Restarts: 816 No. of Flips: 4888 time to process: 3 seconds.
uf250-04.cnf , deadline. Restarts: 1450
uf250-04.cnf , deadline. Restarts: 1450
uf250-04.cnf , deadline. Restarts: 1450
uf250-04.cnf fulfilled No. of Restarts: 554 No. of Flips: 1641 time to process: 2 seconds.
uf250-04.cnf , deadline. Restarts: 1450
uf250-04.cnf , deadline. Restarts: 1450
uf250-04.cnf , deadline. Restarts: 1450
uf250-04.cnf fulfilled No. of Restarts: 539 No. of Flips: 2965 time to process: 2 seconds.
uf250-04.cnf fulfilled No. of Restarts: 1199 No. of Flips: 1785 time to process: 5 seconds.
uf250-04.cnf , deadline. Restarts: 1450
uf250-04.cnf fulfilled No. of Restarts: 1044 No. of Flips: 4886 time to process: 4 seconds.
uf250-04.cnf fulfilled No. of Restarts: 1084 No. of Flips: 2213 time to process: 4 seconds.
uf250-04.cnf , deadline. Restarts: 1450
uf250-04.cnf fulfilled No. of Restarts: 31 No. of Flips: 2098 time to process: 0 seconds.
uf250-04.cnf , deadline. Restarts: 1450
uf250-04.cnf , deadline. Restarts: 1450
uf250-04.cnf , deadline. Restarts: 1450
uf250-04.cnf fulfilled No. of Restarts: 1139 No. of Flips: 1951 time to process: 5 seconds.
uf250-04.cnf fulfilled No. of Restarts: 1363 No. of Flips: 952 time to process: 6 seconds.
uf250-04.cnf , deadline. Restarts: 1450
uf250-04.cnf fulfilled No. of Restarts: 1074 No. of Flips: 2203 time to process: 4 seconds.
uf250-04.cnf , deadline. Restarts: 1450
uf250-04.cnf fulfilled No. of Restarts: 315 No. of Flips: 1632 time to process: 1 seconds.
uf250-04.cnf , deadline. Restarts: 1450
uf250-04.cnf , deadline. Restarts: 1450
uf250-04.cnf , deadline. Restarts: 1450
uf250-04.cnf fulfilled No. of Restarts: 1372 No. of Flips: 4114 time to process: 6 seconds.
uf250-04.cnf , deadline. Restarts: 1450
uf250-04.cnf fulfilled No. of Restarts: 510 No. of Flips: 2867 time to process: 2 seconds.
uf250-04.cnf , deadline. Restarts: 1450
uf250-04.cnf , deadline. Restarts: 1450
uf250-04.cnf , deadline. Restarts: 1450
uf250-04.cnf fulfilled No. of Restarts: 1031 No. of Flips: 948 time to process: 4 seconds.
uf250-04.cnf fulfilled No. of Restarts: 911 No. of Flips: 4961 time to process: 3 seconds.
uf250-04.cnf fulfilled No. of Restarts: 680 No. of Flips: 1599 time to process: 3 seconds.
uf250-04.cnf fulfilled No. of Restarts: 80 No. of Flips: 2319 time to process: 0 seconds.
uf250-04.cnf , deadline. Restarts: 1450
uf250-04.cnf fulfilled No. of Restarts: 1401 No. of Flips: 4685 time to process: 6 seconds.
uf250-04.cnf fulfilled No. of Restarts: 784 No. of Flips: 4887 time to process: 3 seconds.
uf250-04.cnf , deadline. Restarts: 1450
uf250-04.cnf , deadline. Restarts: 1450
uf250-04.cnf , deadline. Restarts: 1450
uf250-04.cnf , deadline. Restarts: 1450
uf250-04.cnf fulfilled No. of Restarts: 1342 No. of Flips: 2550 time to process: 5 seconds.
uf250-04.cnf , deadline. Restarts: 1450
uf250-04.cnf fulfilled No. of Restarts: 54 No. of Flips: 4327 time to process: 0 seconds.
uf250-04.cnf fulfilled No. of Restarts: 1240 No. of Flips: 4556 time to process: 5 seconds.
uf250-04.cnf fulfilled No. of Restarts: 183 No. of Flips: 4899 time to process: 0 seconds.
uf250-04.cnf , deadline. Restarts: 1450
uf250-04.cnf , deadline. Restarts: 1450
uf250-04.cnf fulfilled No. of Restarts: 643 No. of Flips: 4753 time to process: 2 seconds.
uf250-04.cnf fulfilled No. of Restarts: 371 No. of Flips: 4843 time to process: 1 seconds.
uf250-04.cnf fulfilled No. of Restarts: 1195 No. of Flips: 1932 time to process: 5 seconds.
uf250-04.cnf , deadline. Restarts: 1450
uf250-04.cnf , deadline. Restarts: 1450
uf250-04.cnf fulfilled No. of Restarts: 1368 No. of Flips: 3776 time to process: 5 seconds.
uf250-04.cnf , deadline. Restarts: 1450
uf250-04.cnf fulfilled No. of Restarts: 1070 No. of Flips: 1734 time to process: 4 seconds.
uf250-04.cnf , deadline. Restarts: 1450
uf250-04.cnf , deadline. Restarts: 1450
uf250-04.cnf , deadline. Restarts: 1450
uf250-04.cnf , deadline. Restarts: 1450
uf250-04.cnf fulfilled No. of Restarts: 1425 No. of Flips: 505 time to process: 6 seconds.
uf250-04.cnf , deadline. Restarts: 1450
uf250-04.cnf , deadline. Restarts: 1450
uf250-04.cnf , deadline. Restarts: 1450
uf250-04.cnf fulfilled No. of Restarts: 616 No. of Flips: 3530 time to process: 2 seconds.
uf250-04.cnf , deadline. Restarts: 1450
uf250-04.cnf , deadline. Restarts: 1450
uf250-04.cnf , deadline. Restarts: 1450
uf250-04.cnf , deadline. Restarts: 1450
uf250-04.cnf fulfilled No. of Restarts: 12 No. of Flips: 2244 time to process: 0 seconds.
uf250-04.cnf fulfilled No. of Restarts: 107 No. of Flips: 4236 time to process: 0 seconds.
uf250-04.cnf fulfilled No. of Restarts: 601 No. of Flips: 2178 time to process: 2 seconds.
uf250-04.cnf fulfilled No. of Restarts: 655 No. of Flips: 3941 time to process: 3 seconds.
uf250-04.cnf , deadline. Restarts: 1450
uf250-04.cnf fulfilled No. of Restarts: 166 No. of Flips: 4262 time to process: 0 seconds.
uf250-04.cnf , deadline. Restarts: 1450
uf250-04.cnf , deadline. Restarts: 1450
uf250-04.cnf fulfilled No. of Restarts: 148 No. of Flips: 1240 time to process: 0 seconds.
uf250-04.cnf , deadline. Restarts: 1450
uf250-04.cnf , deadline. Restarts: 1450
uf250-04.cnf fulfilled No. of Restarts: 1287 No. of Flips: 2342 time to process: 5 seconds.
uf250-04.cnf fulfilled No. of Restarts: 852 No. of Flips: 1638 time to process: 3 seconds.
uf250-04.cnf fulfilled No. of Restarts: 815 No. of Flips: 4679 time to process: 3 seconds.
uf250-04.cnf fulfilled No. of Restarts: 176 No. of Flips: 2553 time to process: 0 seconds.
uf250-04.cnf , deadline. Restarts: 1450
uf250-04.cnf , deadline. Restarts: 1450
uf250-04.cnf fulfilled No. of Restarts: 694 No. of Flips: 3239 time to process: 3 seconds.
uf250-04.cnf , deadline. Restarts: 1450
uf250-04.cnf fulfilled No. of Restarts: 460 No. of Flips: 1772 time to process: 2 seconds.
uf250-04.cnf , deadline. Restarts: 1450
uf250-04.cnf fulfilled No. of Restarts: 743 No. of Flips: 3300 time to process: 3 seconds.
uf250-04.cnf , deadline. Restarts: 1450
uf250-04.cnf , deadline. Restarts: 1450
uf250-04.cnf , deadline. Restarts: 1450
uf250-04.cnf , deadline. Restarts: 1450
uf250-04.cnf , deadline. Restarts: 1450
uf250-04.cnf , deadline. Restarts: 1450
uf250-04.cnf , deadline. Restarts: 1450
uf250-04.cnf fulfilled No. of Restarts: 83 No. of Flips: 1209 time to process: 0 seconds.
uf250-04.cnf , deadline. Restarts: 1450
uf250-04.cnf fulfilled No. of Restarts: 282 No. of Flips: 4340 time to process: 1 seconds.
uf250-04.cnf fulfilled No. of Restarts: 158 No. of Flips: 2290 time to process: 0 seconds.
uf250-04.cnf fulfilled No. of Restarts: 1376 No. of Flips: 1478 time to process: 5 seconds.
uf250-04.cnf , deadline. Restarts: 1450
uf250-04.cnf , deadline. Restarts: 1450
uf250-04.cnf , deadline. Restarts: 1450
uf250-04.cnf , deadline. Restarts: 1450
uf250-04.cnf , deadline. Restarts: 1450
uf250-04.cnf fulfilled No. of Restarts: 409 No. of Flips: 2077 time to process: 1 seconds.
uf250-04.cnf fulfilled No. of Restarts: 769 No. of Flips: 720 time to process: 3 seconds.
uf250-04.cnf fulfilled No. of Restarts: 1030 No. of Flips: 1049 time to process: 4 seconds.
uf250-04.cnf , deadline. Restarts: 1450
uf250-04.cnf fulfilled No. of Restarts: 1126 No. of Flips: 3952 time to process: 5 seconds.
uf250-04.cnf fulfilled No. of Restarts: 370 No. of Flips: 3357 time to process: 1 seconds.
uf250-04.cnf fulfilled No. of Restarts: 1387 No. of Flips: 3509 time to process: 5 seconds.
uf250-04.cnf , deadline. Restarts: 1450
uf250-04.cnf fulfilled No. of Restarts: 764 No. of Flips: 1548 time to process: 3 seconds.
uf250-04.cnf , deadline. Restarts: 1450
uf250-04.cnf , deadline. Restarts: 1450
uf250-04.cnf , deadline. Restarts: 1450
uf250-04.cnf , deadline. Restarts: 1450
uf250-04.cnf , deadline. Restarts: 1450
uf250-04.cnf , deadline. Restarts: 1450
uf250-04.cnf , deadline. Restarts: 1450
uf250-04.cnf , deadline. Restarts: 1450
uf250-04.cnf fulfilled No. of Restarts: 246 No. of Flips: 3369 time to process: 1 seconds.
uf250-04.cnf , deadline. Restarts: 1450
uf250-04.cnf fulfilled No. of Restarts: 536 No. of Flips: 3045 time to process: 2 seconds.
uf250-04.cnf , deadline. Restarts: 1450
uf250-04.cnf , deadline. Restarts: 1450
uf250-04.cnf , deadline. Restarts: 1450
uf250-04.cnf , deadline. Restarts: 1450
uf250-04.cnf fulfilled No. of Restarts: 843 No. of Flips: 1623 time to process: 3 seconds.
uf250-04.cnf fulfilled No. of Restarts: 397 No. of Flips: 1322 time to process: 1 seconds.
uf250-04.cnf fulfilled No. of Restarts: 751 No. of Flips: 4637 time to process: 3 seconds.
uf250-04.cnf , deadline. Restarts: 1450
uf250-04.cnf fulfilled No. of Restarts: 1236 No. of Flips: 1007 time to process: 5 seconds.
uf250-04.cnf fulfilled No. of Restarts: 1424 No. of Flips: 2123 time to process: 6 seconds.
uf250-04.cnf , deadline. Restarts: 1450
uf250-04.cnf fulfilled No. of Restarts: 671 No. of Flips: 2288 time to process: 2 seconds.
uf250-04.cnf , deadline. Restarts: 1450
uf250-04.cnf fulfilled No. of Restarts: 648 No. of Flips: 4197 time to process: 2 seconds.
uf250-04.cnf , deadline. Restarts: 1450
uf250-04.cnf , deadline. Restarts: 1450
uf250-04.cnf , deadline. Restarts: 1450
uf250-04.cnf , deadline. Restarts: 1450
uf250-04.cnf , deadline. Restarts: 1450
uf250-04.cnf fulfilled No. of Restarts: 840 No. of Flips: 3166 time to process: 3 seconds.
uf250-04.cnf fulfilled No. of Restarts: 1417 No. of Flips: 3838 time to process: 6 seconds.
uf250-04.cnf , deadline. Restarts: 1450
uf250-04.cnf fulfilled No. of Restarts: 705 No. of Flips: 3638 time to process: 3 seconds.
uf250-04.cnf , deadline. Restarts: 1450
uf250-04.cnf fulfilled No. of Restarts: 486 No. of Flips: 1687 time to process: 2 seconds.
uf250-04.cnf fulfilled No. of Restarts: 684 No. of Flips: 4791 time to process: 3 seconds.
uf250-04.cnf , deadline. Restarts: 1450
uf250-04.cnf , deadline. Restarts: 1450
uf250-04.cnf , deadline. Restarts: 1450
uf250-04.cnf , deadline. Restarts: 1450
uf250-04.cnf , deadline. Restarts: 1450
uf250-04.cnf fulfilled No. of Restarts: 1155 No. of Flips: 3978 time to process: 4 seconds.
uf250-04.cnf fulfilled No. of Restarts: 546 No. of Flips: 3483 time to process: 2 seconds.
uf250-04.cnf , deadline. Restarts: 1450
uf250-04.cnf fulfilled No. of Restarts: 1414 No. of Flips: 3037 time to process: 6 seconds.
uf250-04.cnf fulfilled No. of Restarts: 153 No. of Flips: 4646 time to process: 0 seconds.
uf250-04.cnf fulfilled No. of Restarts: 1351 No. of Flips: 2178 time to process: 5 seconds.
uf250-04.cnf , deadline. Restarts: 1450
uf250-04.cnf , deadline. Restarts: 1450
uf250-04.cnf , deadline. Restarts: 1450
uf250-04.cnf fulfilled No. of Restarts: 1388 No. of Flips: 1703 time to process: 6 seconds.
uf250-04.cnf , deadline. Restarts: 1450
uf250-04.cnf , deadline. Restarts: 1450
uf250-04.cnf , deadline. Restarts: 1450
uf250-04.cnf fulfilled No. of Restarts: 261 No. of Flips: 2002 time to process: 1 seconds.
uf250-04.cnf , deadline. Restarts: 1450
uf250-04.cnf , deadline. Restarts: 1450
uf250-04.cnf fulfilled No. of Restarts: 651 No. of Flips: 966 time to process: 2 seconds.
uf250-04.cnf fulfilled No. of Restarts: 486 No. of Flips: 4880 time to process: 2 seconds.
uf250-04.cnf fulfilled No. of Restarts: 1174 No. of Flips: 4640 time to process: 5 seconds.
uf250-04.cnf , deadline. Restarts: 1450
uf250-04.cnf , deadline. Restarts: 1450
uf250-04.cnf fulfilled No. of Restarts: 642 No. of Flips: 2207 time to process: 2 seconds.
uf250-04.cnf , deadline. Restarts: 1450
uf250-04.cnf , deadline. Restarts: 1450
uf250-04.cnf fulfilled No. of Restarts: 696 No. of Flips: 3332 time to process: 3 seconds.
uf250-04.cnf , deadline. Restarts: 1450
uf250-04.cnf , deadline. Restarts: 1450
uf250-04.cnf fulfilled No. of Restarts: 1256 No. of Flips: 4966 time to process: 6 seconds.
uf250-04.cnf , deadline. Restarts: 1450
uf250-04.cnf fulfilled No. of Restarts: 1119 No. of Flips: 1791 time to process: 4 seconds.
uf250-04.cnf , deadline. Restarts: 1450
uf250-04.cnf , deadline. Restarts: 1450
uf250-04.cnf , deadline. Restarts: 1450
uf250-04.cnf fulfilled No. of Restarts: 1155 No. of Flips: 4645 time to process: 5 seconds.
uf250-04.cnf , deadline. Restarts: 1450
uf250-04.cnf , deadline. Restarts: 1450
uf250-04.cnf , deadline. Restarts: 1450
uf250-04.cnf fulfilled No. of Restarts: 393 No. of Flips: 3145 time to process: 1 seconds.
uf250-04.cnf , deadline. Restarts: 1450
uf250-04.cnf , deadline. Restarts: 1450
uf250-04.cnf , deadline. Restarts: 1450
uf250-04.cnf fulfilled No. of Restarts: 359 No. of Flips: 4897 time to process: 1 seconds.
uf250-04.cnf , deadline. Restarts: 1450
uf250-04.cnf fulfilled No. of Restarts: 78 No. of Flips: 1802 time to process: 0 seconds.
uf250-04.cnf fulfilled No. of Restarts: 1203 No. of Flips: 4999 time to process: 5 seconds.
uf250-04.cnf , deadline. Restarts: 1450
uf250-04.cnf , deadline. Restarts: 1450
uf250-04.cnf , deadline. Restarts: 1450
uf250-04.cnf fulfilled No. of Restarts: 1406 No. of Flips: 3760 time to process: 6 seconds.
uf250-04.cnf , deadline. Restarts: 1450
uf250-04.cnf , deadline. Restarts: 1450
uf250-04.cnf , deadline. Restarts: 1450
uf250-04.cnf fulfilled No. of Restarts: 695 No. of Flips: 3420 time to process: 3 seconds.
uf250-04.cnf , deadline. Restarts: 1450
uf250-04.cnf fulfilled No. of Restarts: 1346 No. of Flips: 4679 time to process: 5 seconds.
uf250-04.cnf , deadline. Restarts: 1450
uf250-04.cnf , deadline. Restarts: 1450
uf250-04.cnf fulfilled No. of Restarts: 461 No. of Flips: 2993 time to process: 2 seconds.
uf250-04.cnf fulfilled No. of Restarts: 725 No. of Flips: 2372 time to process: 3 seconds.
uf250-04.cnf fulfilled No. of Restarts: 1228 No. of Flips: 3445 time to process: 5 seconds.
uf250-04.cnf , deadline. Restarts: 1450
uf250-04.cnf fulfilled No. of Restarts: 102 No. of Flips: 2017 time to process: 0 seconds.
uf250-04.cnf fulfilled No. of Restarts: 489 No. of Flips: 3454 time to process: 2 seconds.
uf250-04.cnf , deadline. Restarts: 1450
uf250-04.cnf fulfilled No. of Restarts: 1311 No. of Flips: 1902 time to process: 5 seconds.
uf250-04.cnf , deadline. Restarts: 1450
uf250-04.cnf , deadline. Restarts: 1450
uf250-04.cnf , deadline. Restarts: 1450
uf250-04.cnf , deadline. Restarts: 1450
uf250-04.cnf fulfilled No. of Restarts: 1006 No. of Flips: 2122 time to process: 4 seconds.
uf250-04.cnf fulfilled No. of Restarts: 195 No. of Flips: 4133 time to process: 0 seconds.
uf250-04.cnf fulfilled No. of Restarts: 1380 No. of Flips: 892 time to process: 5 seconds.
uf250-04.cnf , deadline. Restarts: 1450
uf250-04.cnf , deadline. Restarts: 1450
uf250-04.cnf , deadline. Restarts: 1450
uf250-04.cnf fulfilled No. of Restarts: 99 No. of Flips: 3348 time to process: 0 seconds.
uf250-04.cnf , deadline. Restarts: 1450
uf250-04.cnf , deadline. Restarts: 1450
uf250-04.cnf , deadline. Restarts: 1450
uf250-04.cnf , deadline. Restarts: 1450
uf250-04.cnf , deadline. Restarts: 1450
uf250-04.cnf , deadline. Restarts: 1450
uf250-04.cnf , deadline. Restarts: 1450
uf250-04.cnf fulfilled No. of Restarts: 136 No. of Flips: 1824 time to process: 0 seconds.
uf250-04.cnf , deadline. Restarts: 1450
uf250-04.cnf fulfilled No. of Restarts: 1362 No. of Flips: 2939 time to process: 6 seconds.
uf250-04.cnf fulfilled No. of Restarts: 1050 No. of Flips: 971 time to process: 4 seconds.
uf250-04.cnf , deadline. Restarts: 1450
uf250-04.cnf , deadline. Restarts: 1450
uf250-04.cnf , deadline. Restarts: 1450
uf250-04.cnf , deadline. Restarts: 1450
uf250-04.cnf fulfilled No. of Restarts: 275 No. of Flips: 1569 time to process: 1 seconds.
uf250-04.cnf , deadline. Restarts: 1450
uf250-04.cnf fulfilled No. of Restarts: 424 No. of Flips: 4129 time to process: 1 seconds.
uf250-04.cnf , deadline. Restarts: 1450
uf250-04.cnf , deadline. Restarts: 1450
uf250-04.cnf , deadline. Restarts: 1450
uf250-04.cnf fulfilled No. of Restarts: 440 No. of Flips: 4769 time to process: 2 seconds.
uf250-04.cnf , deadline. Restarts: 1450
uf250-04.cnf , deadline. Restarts: 1450
uf250-04.cnf fulfilled No. of Restarts: 305 No. of Flips: 4852 time to process: 1 seconds.
uf250-04.cnf , deadline. Restarts: 1450
uf250-04.cnf , deadline. Restarts: 1450
uf250-04.cnf , deadline. Restarts: 1450
uf250-04.cnf , deadline. Restarts: 1450
uf250-04.cnf , deadline. Restarts: 1450
uf250-04.cnf , deadline. Restarts: 1450
uf250-04.cnf , deadline. Restarts: 1450
uf250-04.cnf fulfilled No. of Restarts: 372 No. of Flips: 1086 time to process: 1 seconds.
uf250-04.cnf , deadline. Restarts: 1450
uf250-04.cnf , deadline. Restarts: 1450
uf250-04.cnf , deadline. Restarts: 1450
uf250-04.cnf , deadline. Restarts: 1450
uf250-04.cnf fulfilled No. of Restarts: 799 No. of Flips: 2968 time to process: 3 seconds.
uf250-04.cnf , deadline. Restarts: 1450
uf250-04.cnf , deadline. Restarts: 1450
uf250-04.cnf fulfilled No. of Restarts: 1111 No. of Flips: 3075 time to process: 4 seconds.
uf250-04.cnf , deadline. Restarts: 1450
uf250-04.cnf , deadline. Restarts: 1450
uf250-04.cnf fulfilled No. of Restarts: 267 No. of Flips: 711 time to process: 1 seconds.
uf250-04.cnf , deadline. Restarts: 1450
uf250-04.cnf , deadline. Restarts: 1450
uf250-04.cnf , deadline. Restarts: 1450
uf250-04.cnf , deadline. Restarts: 1450
uf250-04.cnf fulfilled No. of Restarts: 683 No. of Flips: 2656 time to process: 2 seconds.
uf250-04.cnf fulfilled No. of Restarts: 712 No. of Flips: 4237 time to process: 3 seconds.
uf250-04.cnf , deadline. Restarts: 1450
uf250-04.cnf , deadline. Restarts: 1450
uf250-04.cnf , deadline. Restarts: 1450
uf250-04.cnf fulfilled No. of Restarts: 336 No. of Flips: 4200 time to process: 1 seconds.
uf250-04.cnf , deadline. Restarts: 1450
uf250-04.cnf fulfilled No. of Restarts: 977 No. of Flips: 3171 time to process: 4 seconds.
uf250-04.cnf fulfilled No. of Restarts: 1137 No. of Flips: 3879 time to process: 4 seconds.
uf250-04.cnf fulfilled No. of Restarts: 12 No. of Flips: 2588 time to process: 0 seconds.
uf250-04.cnf , deadline. Restarts: 1450
uf250-04.cnf , deadline. Restarts: 1450
uf250-04.cnf fulfilled No. of Restarts: 1053 No. of Flips: 4503 time to process: 4 seconds.
uf250-04.cnf fulfilled No. of Restarts: 99 No. of Flips: 2753 time to process: 0 seconds.
uf250-04.cnf , deadline. Restarts: 1450
uf250-04.cnf , deadline. Restarts: 1450
uf250-04.cnf , deadline. Restarts: 1450
uf250-04.cnf fulfilled No. of Restarts: 1150 No. of Flips: 1634 time to process: 5 seconds.
uf250-04.cnf fulfilled No. of Restarts: 284 No. of Flips: 3059 time to process: 1 seconds.
uf250-04.cnf , deadline. Restarts: 1450
uf250-04.cnf fulfilled No. of Restarts: 1402 No. of Flips: 4421 time to process: 6 seconds.
uf250-04.cnf , deadline. Restarts: 1450
uf250-04.cnf , deadline. Restarts: 1450
uf250-04.cnf , deadline. Restarts: 1450
uf250-04.cnf , deadline. Restarts: 1450
uf250-04.cnf , deadline. Restarts: 1450
uf250-04.cnf , deadline. Restarts: 1450
uf250-04.cnf , deadline. Restarts: 1450
uf250-04.cnf fulfilled No. of Restarts: 499 No. of Flips: 2394 time to process: 2 seconds.
uf250-04.cnf , deadline. Restarts: 1450
uf250-04.cnf , deadline. Restarts: 1450
uf250-04.cnf fulfilled No. of Restarts: 1200 No. of Flips: 2891 time to process: 5 seconds.
uf250-04.cnf fulfilled No. of Restarts: 366 No. of Flips: 3231 time to process: 1 seconds.
uf250-04.cnf fulfilled No. of Restarts: 631 No. of Flips: 1339 time to process: 2 seconds.
uf250-04.cnf , deadline. Restarts: 1450
uf250-04.cnf fulfilled No. of Restarts: 355 No. of Flips: 3801 time to process: 1 seconds.
uf250-04.cnf fulfilled No. of Restarts: 43 No. of Flips: 3763 time to process: 0 seconds.
uf250-04.cnf , deadline. Restarts: 1450
uf250-04.cnf fulfilled No. of Restarts: 1212 No. of Flips: 3127 time to process: 5 seconds.
uf250-04.cnf , deadline. Restarts: 1450
uf250-04.cnf , deadline. Restarts: 1450
uf250-04.cnf , deadline. Restarts: 1450
uf250-04.cnf , deadline. Restarts: 1450
uf250-04.cnf , deadline. Restarts: 1450
uf250-04.cnf , deadline. Restarts: 1450
uf250-04.cnf , deadline. Restarts: 1450
uf250-04.cnf fulfilled No. of Restarts: 259 No. of Flips: 926 time to process: 1 seconds.
uf250-04.cnf fulfilled No. of Restarts: 545 No. of Flips: 2768 time to process: 2 seconds.
uf250-04.cnf , deadline. Restarts: 1450
uf250-04.cnf fulfilled No. of Restarts: 88 No. of Flips: 2020 time to process: 0 seconds.
uf250-04.cnf , deadline. Restarts: 1450
uf250-04.cnf fulfilled No. of Restarts: 648 No. of Flips: 4371 time to process: 2 seconds.
uf250-04.cnf , deadline. Restarts: 1450
uf250-04.cnf , deadline. Restarts: 1450
uf250-04.cnf , deadline. Restarts: 1450
uf250-04.cnf , deadline. Restarts: 1450
uf250-04.cnf fulfilled No. of Restarts: 1108 No. of Flips: 2297 time to process: 5 seconds.
uf250-04.cnf fulfilled No. of Restarts: 1148 No. of Flips: 1438 time to process: 5 seconds.
uf250-04.cnf fulfilled No. of Restarts: 569 No. of Flips: 3366 time to process: 2 seconds.
uf250-04.cnf , deadline. Restarts: 1450
uf250-04.cnf fulfilled No. of Restarts: 693 No. of Flips: 1348 time to process: 3 seconds.
uf250-04.cnf , deadline. Restarts: 1450
uf250-04.cnf fulfilled No. of Restarts: 169 No. of Flips: 2393 time to process: 0 seconds.
uf250-04.cnf , deadline. Restarts: 1450
uf250-04.cnf , deadline. Restarts: 1450
uf250-04.cnf , deadline. Restarts: 1450
uf250-04.cnf fulfilled No. of Restarts: 1186 No. of Flips: 1910 time to process: 5 seconds.
uf250-04.cnf , deadline. Restarts: 1450
uf250-04.cnf fulfilled No. of Restarts: 94 No. of Flips: 3573 time to process: 0 seconds.
uf250-04.cnf , deadline. Restarts: 1450
uf250-04.cnf , deadline. Restarts: 1450
uf250-04.cnf , deadline. Restarts: 1450
uf250-04.cnf fulfilled No. of Restarts: 962 No. of Flips: 1837 time to process: 4 seconds.
uf250-04.cnf fulfilled No. of Restarts: 910 No. of Flips: 3550 time to process: 4 seconds.
uf250-04.cnf fulfilled No. of Restarts: 360 No. of Flips: 3651 time to process: 1 seconds.
uf250-04.cnf , deadline. Restarts: 1450
uf250-04.cnf , deadline. Restarts: 1450
uf250-04.cnf fulfilled No. of Restarts: 1431 No. of Flips: 4823 time to process: 6 seconds.
uf250-04.cnf fulfilled No. of Restarts: 1391 No. of Flips: 3727 time to process: 5 seconds.
uf250-04.cnf fulfilled No. of Restarts: 1090 No. of Flips: 3570 time to process: 5 seconds.
uf250-04.cnf fulfilled No. of Restarts: 123 No. of Flips: 3034 time to process: 0 seconds.
uf250-04.cnf , deadline. Restarts: 1450
uf250-04.cnf fulfilled No. of Restarts: 135 No. of Flips: 2804 time to process: 0 seconds.
uf250-04.cnf , deadline. Restarts: 1450
uf250-04.cnf fulfilled No. of Restarts: 682 No. of Flips: 2607 time to process: 3 seconds.
uf250-04.cnf fulfilled No. of Restarts: 241 No. of Flips: 4336 time to process: 1 seconds.
uf250-04.cnf fulfilled No. of Restarts: 82 No. of Flips: 2183 time to process: 0 seconds.
uf250-04.cnf , deadline. Restarts: 1450
uf250-04.cnf , deadline. Restarts: 1450
uf250-04.cnf , deadline. Restarts: 1450
uf250-04.cnf , deadline. Restarts: 1450
uf250-04.cnf , deadline. Restarts: 1450
uf250-04.cnf fulfilled No. of Restarts: 1349 No. of Flips: 2870 time to process: 5 seconds.
uf250-04.cnf fulfilled No. of Restarts: 1323 No. of Flips: 937 time to process: 5 seconds.
uf250-04.cnf fulfilled No. of Restarts: 41 No. of Flips: 1589 time to process: 0 seconds.
uf250-04.cnf fulfilled No. of Restarts: 904 No. of Flips: 2273 time to process: 4 seconds.
uf250-04.cnf , deadline. Restarts: 1450
uf250-04.cnf , deadline. Restarts: 1450
uf250-04.cnf , deadline. Restarts: 1450
uf250-04.cnf fulfilled No. of Restarts: 672 No. of Flips: 3849 time to process: 2 seconds.
uf250-04.cnf , deadline. Restarts: 1450
uf250-04.cnf , deadline. Restarts: 1450
uf250-04.cnf , deadline. Restarts: 1450
uf250-04.cnf , deadline. Restarts: 1450
uf250-04.cnf fulfilled No. of Restarts: 847 No. of Flips: 3141 time to process: 3 seconds.
uf250-04.cnf fulfilled No. of Restarts: 1435 No. of Flips: 3514 time to process: 6 seconds.
uf250-04.cnf , deadline. Restarts: 1450
uf250-04.cnf fulfilled No. of Restarts: 1110 No. of Flips: 4564 time to process: 4 seconds.
uf250-04.cnf , deadline. Restarts: 1450
uf250-04.cnf fulfilled No. of Restarts: 979 No. of Flips: 1740 time to process: 4 seconds.
uf250-04.cnf fulfilled No. of Restarts: 27 No. of Flips: 4208 time to process: 0 seconds.
uf250-04.cnf , deadline. Restarts: 1450
uf250-04.cnf , deadline. Restarts: 1450
uf250-04.cnf , deadline. Restarts: 1450
uf250-04.cnf , deadline. Restarts: 1450
uf250-04.cnf , deadline. Restarts: 1450
uf250-04.cnf , deadline. Restarts: 1450
uf250-04.cnf , deadline. Restarts: 1450
uf250-04.cnf fulfilled No. of Restarts: 966 No. of Flips: 1467 time to process: 4 seconds.
uf250-04.cnf , deadline. Restarts: 1450
uf250-04.cnf fulfilled No. of Restarts: 411 No. of Flips: 2765 time to process: 1 seconds.
