# Supplementary material for: Completion Probabilities and Parallel Restart Strategies under an Imposed Deadline
Source: PLoS One. 2016 Oct 12;11(10):e0164605. doi: 10.1371/journal.pone.0164605 (PMC5061357; doi:10.1371/journal.pone.0164605)
Supplement: S1 File — The file “S1_File.zip” is the data gathered from the experiments regarding completion probability. (ZIP) [file pone.0164605.s004.zip › results_Single_r1550.3439999999998.txt]

uf250-04.cnf fulfilled No. of Restarts: 125 No. of Flips: 2360 time to process: 0 seconds.
uf250-04.cnf fulfilled No. of Restarts: 319 No. of Flips: 4203 time to process: 1 seconds.
uf250-04.cnf , deadline. Restarts: 1550
uf250-04.cnf fulfilled No. of Restarts: 841 No. of Flips: 2846 time to process: 3 seconds.
uf250-04.cnf , deadline. Restarts: 1550
uf250-04.cnf , deadline. Restarts: 1550
uf250-04.cnf , deadline. Restarts: 1550
uf250-04.cnf fulfilled No. of Restarts: 1530 No. of Flips: 2502 time to process: 6 seconds.
uf250-04.cnf , deadline. Restarts: 1550
uf250-04.cnf fulfilled No. of Restarts: 683 No. of Flips: 4404 time to process: 2 seconds.
uf250-04.cnf fulfilled No. of Restarts: 1218 No. of Flips: 4380 time to process: 5 seconds.
uf250-04.cnf fulfilled No. of Restarts: 541 No. of Flips: 4252 time to process: 2 seconds.
uf250-04.cnf fulfilled No. of Restarts: 966 No. of Flips: 3110 time to process: 4 seconds.
uf250-04.cnf , deadline. Restarts: 1550
uf250-04.cnf , deadline. Restarts: 1550
uf250-04.cnf fulfilled No. of Restarts: 287 No. of Flips: 4718 time to process: 1 seconds.
uf250-04.cnf fulfilled No. of Restarts: 1503 No. of Flips: 1441 time to process: 6 seconds.
uf250-04.cnf fulfilled No. of Restarts: 907 No. of Flips: 1043 time to process: 3 seconds.
uf250-04.cnf , deadline. Restarts: 1550
uf250-04.cnf fulfilled No. of Restarts: 1124 No. of Flips: 3875 time to process: 4 seconds.
uf250-04.cnf fulfilled No. of Restarts: 447 No. of Flips: 998 time to process: 1 seconds.
uf250-04.cnf fulfilled No. of Restarts: 1440 No. of Flips: 1720 time to process: 6 seconds.
uf250-04.cnf , deadline. Restarts: 1550
uf250-04.cnf , deadline. Restarts: 1550
uf250-04.cnf fulfilled No. of Restarts: 809 No. of Flips: 1225 time to process: 3 seconds.
uf250-04.cnf , deadline. Restarts: 1550
uf250-04.cnf , deadline. Restarts: 1550
uf250-04.cnf , deadline. Restarts: 1550
uf250-04.cnf , deadline. Restarts: 1550
uf250-04.cnf , deadline. Restarts: 1550
uf250-04.cnf , deadline. Restarts: 1550
uf250-04.cnf fulfilled No. of Restarts: 257 No. of Flips: 2347 time to process: 1 seconds.
uf250-04.cnf fulfilled No. of Restarts: 777 No. of Flips: 1244 time to process: 3 seconds.
uf250-04.cnf fulfilled No. of Restarts: 633 No. of Flips: 3535 time to process: 2 seconds.
uf250-04.cnf , deadline. Restarts: 1550
uf250-04.cnf fulfilled No. of Restarts: 1191 No. of Flips: 2199 time to process: 4 seconds.
uf250-04.cnf , deadline. Restarts: 1550
uf250-04.cnf , deadline. Restarts: 1550
uf250-04.cnf fulfilled No. of Restarts: 427 No. of Flips: 1297 time to process: 1 seconds.
uf250-04.cnf fulfilled No. of Restarts: 646 No. of Flips: 1724 time to process: 2 seconds.
uf250-04.cnf , deadline. Restarts: 1550
uf250-04.cnf fulfilled No. of Restarts: 1184 No. of Flips: 3864 time to process: 4 seconds.
uf250-04.cnf , deadline. Restarts: 1550
uf250-04.cnf , deadline. Restarts: 1550
uf250-04.cnf , deadline. Restarts: 1550
uf250-04.cnf , deadline. Restarts: 1550
uf250-04.cnf fulfilled No. of Restarts: 246 No. of Flips: 2327 time to process: 1 seconds.
uf250-04.cnf , deadline. Restarts: 1550
uf250-04.cnf fulfilled No. of Restarts: 1348 No. of Flips: 4106 time to process: 5 seconds.
uf250-04.cnf fulfilled No. of Restarts: 237 No. of Flips: 4319 time to process: 0 seconds.
uf250-04.cnf , deadline. Restarts: 1550
uf250-04.cnf , deadline. Restarts: 1550
uf250-04.cnf , deadline. Restarts: 1550
uf250-04.cnf , deadline. Restarts: 1550
uf250-04.cnf , deadline. Restarts: 1550
uf250-04.cnf fulfilled No. of Restarts: 1548 No. of Flips: 3759 time to process: 6 seconds.
uf250-04.cnf , deadline. Restarts: 1550
uf250-04.cnf fulfilled No. of Restarts: 313 No. of Flips: 2481 time to process: 1 seconds.
uf250-04.cnf , deadline. Restarts: 1550
uf250-04.cnf fulfilled No. of Restarts: 1091 No. of Flips: 4634 time to process: 4 seconds.
uf250-04.cnf , deadline. Restarts: 1550
uf250-04.cnf , deadline. Restarts: 1550
uf250-04.cnf fulfilled No. of Restarts: 779 No. of Flips: 2713 time to process: 3 seconds.
uf250-04.cnf fulfilled No. of Restarts: 581 No. of Flips: 3822 time to process: 2 seconds.
uf250-04.cnf fulfilled No. of Restarts: 588 No. of Flips: 810 time to process: 2 seconds.
uf250-04.cnf , deadline. Restarts: 1550
uf250-04.cnf fulfilled No. of Restarts: 165 No. of Flips: 2645 time to process: 0 seconds.
uf250-04.cnf fulfilled No. of Restarts: 1166 No. of Flips: 3335 time to process: 5 seconds.
uf250-04.cnf fulfilled No. of Restarts: 1215 No. of Flips: 1430 time to process: 5 seconds.
uf250-04.cnf fulfilled No. of Restarts: 976 No. of Flips: 1164 time to process: 4 seconds.
uf250-04.cnf fulfilled No. of Restarts: 716 No. of Flips: 4710 time to process: 3 seconds.
uf250-04.cnf fulfilled No. of Restarts: 720 No. of Flips: 4277 time to process: 3 seconds.
uf250-04.cnf , deadline. Restarts: 1550
uf250-04.cnf fulfilled No. of Restarts: 425 No. of Flips: 4323 time to process: 1 seconds.
uf250-04.cnf fulfilled No. of Restarts: 1247 No. of Flips: 1744 time to process: 5 seconds.
uf250-04.cnf fulfilled No. of Restarts: 1071 No. of Flips: 3202 time to process: 4 seconds.
uf250-04.cnf , deadline. Restarts: 1550
uf250-04.cnf fulfilled No. of Restarts: 132 No. of Flips: 4631 time to process: 0 seconds.
uf250-04.cnf , deadline. Restarts: 1550
uf250-04.cnf , deadline. Restarts: 1550
uf250-04.cnf , deadline. Restarts: 1550
uf250-04.cnf , deadline. Restarts: 1550
uf250-04.cnf , deadline. Restarts: 1550
uf250-04.cnf , deadline. Restarts: 1550
uf250-04.cnf , deadline. Restarts: 1550
uf250-04.cnf fulfilled No. of Restarts: 170 No. of Flips: 3449 time to process: 0 seconds.
uf250-04.cnf , deadline. Restarts: 1550
uf250-04.cnf fulfilled No. of Restarts: 1531 No. of Flips: 707 time to process: 6 seconds.
uf250-04.cnf fulfilled No. of Restarts: 857 No. of Flips: 2287 time to process: 3 seconds.
uf250-04.cnf , deadline. Restarts: 1550
uf250-04.cnf fulfilled No. of Restarts: 541 No. of Flips: 3447 time to process: 2 seconds.
uf250-04.cnf fulfilled No. of Restarts: 471 No. of Flips: 4970 time to process: 2 seconds.
uf250-04.cnf , deadline. Restarts: 1550
uf250-04.cnf fulfilled No. of Restarts: 41 No. of Flips: 1989 time to process: 0 seconds.
uf250-04.cnf fulfilled No. of Restarts: 466 No. of Flips: 2164 time to process: 1 seconds.
uf250-04.cnf fulfilled No. of Restarts: 734 No. of Flips: 4920 time to process: 3 seconds.
uf250-04.cnf , deadline. Restarts: 1550
uf250-04.cnf , deadline. Restarts: 1550
uf250-04.cnf , deadline. Restarts: 1550
uf250-04.cnf fulfilled No. of Restarts: 1340 No. of Flips: 2769 time to process: 5 seconds.
uf250-04.cnf fulfilled No. of Restarts: 1121 No. of Flips: 1504 time to process: 4 seconds.
uf250-04.cnf fulfilled No. of Restarts: 1418 No. of Flips: 4634 time to process: 6 seconds.
uf250-04.cnf fulfilled No. of Restarts: 371 No. of Flips: 1850 time to process: 1 seconds.
uf250-04.cnf , deadline. Restarts: 1550
uf250-04.cnf fulfilled No. of Restarts: 843 No. of Flips: 2950 time to process: 3 seconds.
uf250-04.cnf fulfilled No. of Restarts: 1404 No. of Flips: 3501 time to process: 5 seconds.
uf250-04.cnf , deadline. Restarts: 1550
uf250-04.cnf fulfilled No. of Restarts: 1098 No. of Flips: 1979 time to process: 4 seconds.
uf250-04.cnf fulfilled No. of Restarts: 339 No. of Flips: 2267 time to process: 1 seconds.
uf250-04.cnf fulfilled No. of Restarts: 1279 No. of Flips: 4986 time to process: 5 seconds.
uf250-04.cnf , deadline. Restarts: 1550
uf250-04.cnf fulfilled No. of Restarts: 1064 No. of Flips: 4763 time to process: 4 seconds.
uf250-04.cnf fulfilled No. of Restarts: 425 No. of Flips: 1810 time to process: 1 seconds.
uf250-04.cnf , deadline. Restarts: 1550
uf250-04.cnf , deadline. Restarts: 1550
uf250-04.cnf , deadline. Restarts: 1550
uf250-04.cnf , deadline. Restarts: 1550
uf250-04.cnf , deadline. Restarts: 1550
uf250-04.cnf fulfilled No. of Restarts: 100 No. of Flips: 2090 time to process: 0 seconds.
uf250-04.cnf fulfilled No. of Restarts: 606 No. of Flips: 3558 time to process: 2 seconds.
uf250-04.cnf fulfilled No. of Restarts: 522 No. of Flips: 1318 time to process: 2 seconds.
uf250-04.cnf , deadline. Restarts: 1550
uf250-04.cnf fulfilled No. of Restarts: 668 No. of Flips: 3019 time to process: 2 seconds.
uf250-04.cnf , deadline. Restarts: 1550
uf250-04.cnf fulfilled No. of Restarts: 671 No. of Flips: 4891 time to process: 2 seconds.
uf250-04.cnf , deadline. Restarts: 1550
uf250-04.cnf fulfilled No. of Restarts: 472 No. of Flips: 1907 time to process: 2 seconds.
uf250-04.cnf , deadline. Restarts: 1550
uf250-04.cnf , deadline. Restarts: 1550
uf250-04.cnf fulfilled No. of Restarts: 351 No. of Flips: 4424 time to process: 1 seconds.
uf250-04.cnf , deadline. Restarts: 1550
uf250-04.cnf , deadline. Restarts: 1550
uf250-04.cnf , deadline. Restarts: 1550
uf250-04.cnf , deadline. Restarts: 1550
uf250-04.cnf , deadline. Restarts: 1550
uf250-04.cnf fulfilled No. of Restarts: 676 No. of Flips: 2221 time to process: 2 seconds.
uf250-04.cnf fulfilled No. of Restarts: 488 No. of Flips: 1334 time to process: 2 seconds.
uf250-04.cnf fulfilled No. of Restarts: 1473 No. of Flips: 2136 time to process: 6 seconds.
uf250-04.cnf , deadline. Restarts: 1550
uf250-04.cnf , deadline. Restarts: 1550
uf250-04.cnf , deadline. Restarts: 1550
uf250-04.cnf , deadline. Restarts: 1550
uf250-04.cnf , deadline. Restarts: 1550
uf250-04.cnf , deadline. Restarts: 1550
uf250-04.cnf fulfilled No. of Restarts: 814 No. of Flips: 2514 time to process: 3 seconds.
uf250-04.cnf , deadline. Restarts: 1550
uf250-04.cnf fulfilled No. of Restarts: 197 No. of Flips: 4301 time to process: 0 seconds.
uf250-04.cnf , deadline. Restarts: 1550
uf250-04.cnf , deadline. Restarts: 1550
uf250-04.cnf fulfilled No. of Restarts: 892 No. of Flips: 3295 time to process: 3 seconds.
uf250-04.cnf , deadline. Restarts: 1550
uf250-04.cnf fulfilled No. of Restarts: 494 No. of Flips: 4115 time to process: 2 seconds.
uf250-04.cnf , deadline. Restarts: 1550
uf250-04.cnf fulfilled No. of Restarts: 208 No. of Flips: 2626 time to process: 0 seconds.
uf250-04.cnf fulfilled No. of Restarts: 1045 No. of Flips: 1767 time to process: 4 seconds.
uf250-04.cnf , deadline. Restarts: 1550
uf250-04.cnf , deadline. Restarts: 1550
uf250-04.cnf fulfilled No. of Restarts: 29 No. of Flips: 4952 time to process: 0 seconds.
uf250-04.cnf , deadline. Restarts: 1550
uf250-04.cnf fulfilled No. of Restarts: 318 No. of Flips: 1233 time to process: 2 seconds.
uf250-04.cnf , deadline. Restarts: 1550
uf250-04.cnf fulfilled No. of Restarts: 559 No. of Flips: 2847 time to process: 2 seconds.
uf250-04.cnf , deadline. Restarts: 1550
uf250-04.cnf fulfilled No. of Restarts: 1217 No. of Flips: 3317 time to process: 5 seconds.
uf250-04.cnf fulfilled No. of Restarts: 1416 No. of Flips: 2824 time to process: 6 seconds.
uf250-04.cnf fulfilled No. of Restarts: 643 No. of Flips: 3314 time to process: 2 seconds.
uf250-04.cnf fulfilled No. of Restarts: 1374 No. of Flips: 1603 time to process: 6 seconds.
uf250-04.cnf , deadline. Restarts: 1550
uf250-04.cnf , deadline. Restarts: 1550
uf250-04.cnf , deadline. Restarts: 1550
uf250-04.cnf , deadline. Restarts: 1550
uf250-04.cnf , deadline. Restarts: 1550
uf250-04.cnf , deadline. Restarts: 1550
uf250-04.cnf , deadline. Restarts: 1550
uf250-04.cnf , deadline. Restarts: 1550
uf250-04.cnf , deadline. Restarts: 1550
uf250-04.cnf fulfilled No. of Restarts: 1489 No. of Flips: 3886 time to process: 6 seconds.
uf250-04.cnf , deadline. Restarts: 1550
uf250-04.cnf , deadline. Restarts: 1550
uf250-04.cnf , deadline. Restarts: 1550
uf250-04.cnf , deadline. Restarts: 1550
uf250-04.cnf fulfilled No. of Restarts: 13 No. of Flips: 4872 time to process: 0 seconds.
uf250-04.cnf , deadline. Restarts: 1550
uf250-04.cnf fulfilled No. of Restarts: 1387 No. of Flips: 3615 time to process: 6 seconds.
uf250-04.cnf , deadline. Restarts: 1550
uf250-04.cnf , deadline. Restarts: 1550
uf250-04.cnf , deadline. Restarts: 1550
uf250-04.cnf , deadline. Restarts: 1550
uf250-04.cnf fulfilled No. of Restarts: 37 No. of Flips: 1707 time to process: 0 seconds.
uf250-04.cnf fulfilled No. of Restarts: 503 No. of Flips: 3550 time to process: 2 seconds.
uf250-04.cnf , deadline. Restarts: 1550
uf250-04.cnf , deadline. Restarts: 1550
uf250-04.cnf fulfilled No. of Restarts: 87 No. of Flips: 2106 time to process: 0 seconds.
uf250-04.cnf , deadline. Restarts: 1550
uf250-04.cnf , deadline. Restarts: 1550
uf250-04.cnf fulfilled No. of Restarts: 54 No. of Flips: 3472 time to process: 0 seconds.
uf250-04.cnf fulfilled No. of Restarts: 703 No. of Flips: 3039 time to process: 3 seconds.
uf250-04.cnf , deadline. Restarts: 1550
uf250-04.cnf fulfilled No. of Restarts: 542 No. of Flips: 3411 time to process: 2 seconds.
uf250-04.cnf , deadline. Restarts: 1550
uf250-04.cnf fulfilled No. of Restarts: 321 No. of Flips: 2753 time to process: 1 seconds.
uf250-04.cnf , deadline. Restarts: 1550
uf250-04.cnf fulfilled No. of Restarts: 797 No. of Flips: 1731 time to process: 3 seconds.
uf250-04.cnf , deadline. Restarts: 1550
uf250-04.cnf fulfilled No. of Restarts: 332 No. of Flips: 3568 time to process: 1 seconds.
uf250-04.cnf , deadline. Restarts: 1550
uf250-04.cnf , deadline. Restarts: 1550
uf250-04.cnf , deadline. Restarts: 1550
uf250-04.cnf , deadline. Restarts: 1550
uf250-04.cnf , deadline. Restarts: 1550
uf250-04.cnf , deadline. Restarts: 1550
uf250-04.cnf , deadline. Restarts: 1550
uf250-04.cnf fulfilled No. of Restarts: 1103 No. of Flips: 954 time to process: 4 seconds.
uf250-04.cnf , deadline. Restarts: 1550
uf250-04.cnf fulfilled No. of Restarts: 837 No. of Flips: 4761 time to process: 3 seconds.
uf250-04.cnf , deadline. Restarts: 1550
uf250-04.cnf fulfilled No. of Restarts: 1493 No. of Flips: 1924 time to process: 9 seconds.
uf250-04.cnf , deadline. Restarts: 1550
uf250-04.cnf , deadline. Restarts: 1550
uf250-04.cnf fulfilled No. of Restarts: 694 No. of Flips: 3022 time to process: 2 seconds.
uf250-04.cnf , deadline. Restarts: 1550
uf250-04.cnf , deadline. Restarts: 1550
uf250-04.cnf fulfilled No. of Restarts: 855 No. of Flips: 1544 time to process: 3 seconds.
uf250-04.cnf fulfilled No. of Restarts: 1359 No. of Flips: 3891 time to process: 5 seconds.
uf250-04.cnf , deadline. Restarts: 1550
uf250-04.cnf fulfilled No. of Restarts: 847 No. of Flips: 1573 time to process: 3 seconds.
uf250-04.cnf , deadline. Restarts: 1550
uf250-04.cnf fulfilled No. of Restarts: 752 No. of Flips: 4183 time to process: 3 seconds.
uf250-04.cnf fulfilled No. of Restarts: 825 No. of Flips: 3412 time to process: 3 seconds.
uf250-04.cnf fulfilled No. of Restarts: 95 No. of Flips: 1539 time to process: 0 seconds.
uf250-04.cnf , deadline. Restarts: 1550
uf250-04.cnf , deadline. Restarts: 1550
uf250-04.cnf fulfilled No. of Restarts: 1182 No. of Flips: 2587 time to process: 5 seconds.
uf250-04.cnf , deadline. Restarts: 1550
uf250-04.cnf , deadline. Restarts: 1550
uf250-04.cnf , deadline. Restarts: 1550
uf250-04.cnf , deadline. Restarts: 1550
uf250-04.cnf , deadline. Restarts: 1550
uf250-04.cnf , deadline. Restarts: 1550
uf250-04.cnf , deadline. Restarts: 1550
uf250-04.cnf fulfilled No. of Restarts: 808 No. of Flips: 4973 time to process: 3 seconds.
uf250-04.cnf fulfilled No. of Restarts: 88 No. of Flips: 1573 time to process: 0 seconds.
uf250-04.cnf , deadline. Restarts: 1550
uf250-04.cnf , deadline. Restarts: 1550
uf250-04.cnf , deadline. Restarts: 1550
uf250-04.cnf , deadline. Restarts: 1550
uf250-04.cnf , deadline. Restarts: 1550
uf250-04.cnf , deadline. Restarts: 1550
uf250-04.cnf fulfilled No. of Restarts: 1034 No. of Flips: 2813 time to process: 4 seconds.
uf250-04.cnf , deadline. Restarts: 1550
uf250-04.cnf fulfilled No. of Restarts: 513 No. of Flips: 4011 time to process: 2 seconds.
uf250-04.cnf fulfilled No. of Restarts: 1273 No. of Flips: 3631 time to process: 5 seconds.
uf250-04.cnf , deadline. Restarts: 1550
uf250-04.cnf , deadline. Restarts: 1550
uf250-04.cnf fulfilled No. of Restarts: 700 No. of Flips: 2134 time to process: 2 seconds.
uf250-04.cnf , deadline. Restarts: 1550
uf250-04.cnf , deadline. Restarts: 1550
uf250-04.cnf fulfilled No. of Restarts: 971 No. of Flips: 3805 time to process: 4 seconds.
uf250-04.cnf fulfilled No. of Restarts: 1149 No. of Flips: 2799 time to process: 4 seconds.
uf250-04.cnf , deadline. Restarts: 1550
uf250-04.cnf , deadline. Restarts: 1550
uf250-04.cnf , deadline. Restarts: 1550
uf250-04.cnf , deadline. Restarts: 1550
uf250-04.cnf , deadline. Restarts: 1550
uf250-04.cnf , deadline. Restarts: 1550
uf250-04.cnf , deadline. Restarts: 1550
uf250-04.cnf , deadline. Restarts: 1550
uf250-04.cnf , deadline. Restarts: 1550
uf250-04.cnf , deadline. Restarts: 1550
uf250-04.cnf , deadline. Restarts: 1550
uf250-04.cnf , deadline. Restarts: 1550
uf250-04.cnf fulfilled No. of Restarts: 119 No. of Flips: 2089 time to process: 0 seconds.
uf250-04.cnf , deadline. Restarts: 1550
uf250-04.cnf fulfilled No. of Restarts: 164 No. of Flips: 867 time to process: 0 seconds.
uf250-04.cnf , deadline. Restarts: 1550
uf250-04.cnf fulfilled No. of Restarts: 1279 No. of Flips: 2765 time to process: 5 seconds.
uf250-04.cnf fulfilled No. of Restarts: 638 No. of Flips: 4178 time to process: 2 seconds.
uf250-04.cnf fulfilled No. of Restarts: 4 No. of Flips: 3679 time to process: 0 seconds.
uf250-04.cnf , deadline. Restarts: 1550
uf250-04.cnf , deadline. Restarts: 1550
uf250-04.cnf , deadline. Restarts: 1550
uf250-04.cnf fulfilled No. of Restarts: 1311 No. of Flips: 3512 time to process: 5 seconds.
uf250-04.cnf , deadline. Restarts: 1550
uf250-04.cnf fulfilled No. of Restarts: 1417 No. of Flips: 4003 time to process: 5 seconds.
uf250-04.cnf , deadline. Restarts: 1550
uf250-04.cnf , deadline. Restarts: 1550
uf250-04.cnf fulfilled No. of Restarts: 1430 No. of Flips: 2810 time to process: 5 seconds.
uf250-04.cnf fulfilled No. of Restarts: 1166 No. of Flips: 3944 time to process: 4 seconds.
uf250-04.cnf , deadline. Restarts: 1550
uf250-04.cnf , deadline. Restarts: 1550
uf250-04.cnf fulfilled No. of Restarts: 1199 No. of Flips: 4190 time to process: 5 seconds.
uf250-04.cnf fulfilled No. of Restarts: 1011 No. of Flips: 2659 time to process: 4 seconds.
uf250-04.cnf fulfilled No. of Restarts: 1230 No. of Flips: 2036 time to process: 5 seconds.
uf250-04.cnf fulfilled No. of Restarts: 601 No. of Flips: 4570 time to process: 2 seconds.
uf250-04.cnf , deadline. Restarts: 1550
uf250-04.cnf , deadline. Restarts: 1550
uf250-04.cnf fulfilled No. of Restarts: 1015 No. of Flips: 1979 time to process: 4 seconds.
uf250-04.cnf , deadline. Restarts: 1550
uf250-04.cnf fulfilled No. of Restarts: 961 No. of Flips: 3086 time to process: 4 seconds.
uf250-04.cnf fulfilled No. of Restarts: 464 No. of Flips: 1583 time to process: 2 seconds.
uf250-04.cnf , deadline. Restarts: 1550
uf250-04.cnf , deadline. Restarts: 1550
uf250-04.cnf fulfilled No. of Restarts: 245 No. of Flips: 3774 time to process: 1 seconds.
uf250-04.cnf , deadline. Restarts: 1550
uf250-04.cnf , deadline. Restarts: 1550
uf250-04.cnf , deadline. Restarts: 1550
uf250-04.cnf , deadline. Restarts: 1550
uf250-04.cnf fulfilled No. of Restarts: 1331 No. of Flips: 1857 time to process: 5 seconds.
uf250-04.cnf , deadline. Restarts: 1550
uf250-04.cnf fulfilled No. of Restarts: 172 No. of Flips: 2894 time to process: 0 seconds.
uf250-04.cnf , deadline. Restarts: 1550
uf250-04.cnf fulfilled No. of Restarts: 1004 No. of Flips: 4565 time to process: 4 seconds.
uf250-04.cnf , deadline. Restarts: 1550
uf250-04.cnf fulfilled No. of Restarts: 1520 No. of Flips: 3635 time to process: 6 seconds.
uf250-04.cnf , deadline. Restarts: 1550
uf250-04.cnf fulfilled No. of Restarts: 910 No. of Flips: 1520 time to process: 3 seconds.
uf250-04.cnf , deadline. Restarts: 1550
uf250-04.cnf fulfilled No. of Restarts: 514 No. of Flips: 2642 time to process: 2 seconds.
uf250-04.cnf , deadline. Restarts: 1550
uf250-04.cnf fulfilled No. of Restarts: 1309 No. of Flips: 3919 time to process: 5 seconds.
uf250-04.cnf , deadline. Restarts: 1550
uf250-04.cnf fulfilled No. of Restarts: 665 No. of Flips: 2002 time to process: 3 seconds.
uf250-04.cnf , deadline. Restarts: 1550
uf250-04.cnf , deadline. Restarts: 1550
uf250-04.cnf , deadline. Restarts: 1550
uf250-04.cnf fulfilled No. of Restarts: 976 No. of Flips: 2788 time to process: 4 seconds.
uf250-04.cnf , deadline. Restarts: 1550
uf250-04.cnf fulfilled No. of Restarts: 456 No. of Flips: 4158 time to process: 2 seconds.
uf250-04.cnf , deadline. Restarts: 1550
uf250-04.cnf , deadline. Restarts: 1550
uf250-04.cnf , deadline. Restarts: 1550
uf250-04.cnf fulfilled No. of Restarts: 420 No. of Flips: 4341 time to process: 1 seconds.
uf250-04.cnf fulfilled No. of Restarts: 250 No. of Flips: 2729 time to process: 1 seconds.
uf250-04.cnf fulfilled No. of Restarts: 780 No. of Flips: 1431 time to process: 3 seconds.
uf250-04.cnf , deadline. Restarts: 1550
uf250-04.cnf fulfilled No. of Restarts: 243 No. of Flips: 2927 time to process: 1 seconds.
uf250-04.cnf fulfilled No. of Restarts: 1469 No. of Flips: 4329 time to process: 6 seconds.
uf250-04.cnf , deadline. Restarts: 1550
uf250-04.cnf , deadline. Restarts: 1550
uf250-04.cnf , deadline. Restarts: 1550
uf250-04.cnf , deadline. Restarts: 1550
uf250-04.cnf , deadline. Restarts: 1550
uf250-04.cnf , deadline. Restarts: 1550
uf250-04.cnf fulfilled No. of Restarts: 531 No. of Flips: 1641 time to process: 2 seconds.
uf250-04.cnf fulfilled No. of Restarts: 1117 No. of Flips: 3125 time to process: 4 seconds.
uf250-04.cnf fulfilled No. of Restarts: 812 No. of Flips: 4500 time to process: 3 seconds.
uf250-04.cnf fulfilled No. of Restarts: 102 No. of Flips: 3918 time to process: 0 seconds.
uf250-04.cnf , deadline. Restarts: 1550
uf250-04.cnf , deadline. Restarts: 1550
uf250-04.cnf , deadline. Restarts: 1550
uf250-04.cnf , deadline. Restarts: 1550
uf250-04.cnf , deadline. Restarts: 1550
uf250-04.cnf fulfilled No. of Restarts: 1364 No. of Flips: 4161 time to process: 6 seconds.
uf250-04.cnf , deadline. Restarts: 1550
uf250-04.cnf , deadline. Restarts: 1550
uf250-04.cnf , deadline. Restarts: 1550
uf250-04.cnf fulfilled No. of Restarts: 1124 No. of Flips: 4366 time to process: 4 seconds.
uf250-04.cnf fulfilled No. of Restarts: 1400 No. of Flips: 3443 time to process: 5 seconds.
uf250-04.cnf fulfilled No. of Restarts: 1231 No. of Flips: 1246 time to process: 5 seconds.
uf250-04.cnf , deadline. Restarts: 1550
uf250-04.cnf , deadline. Restarts: 1550
uf250-04.cnf , deadline. Restarts: 1550
uf250-04.cnf fulfilled No. of Restarts: 238 No. of Flips: 2889 time to process: 1 seconds.
uf250-04.cnf fulfilled No. of Restarts: 559 No. of Flips: 3552 time to process: 2 seconds.
uf250-04.cnf , deadline. Restarts: 1550
uf250-04.cnf fulfilled No. of Restarts: 160 No. of Flips: 4762 time to process: 0 seconds.
uf250-04.cnf , deadline. Restarts: 1550
uf250-04.cnf , deadline. Restarts: 1550
uf250-04.cnf fulfilled No. of Restarts: 240 No. of Flips: 4372 time to process: 1 seconds.
uf250-04.cnf , deadline. Restarts: 1550
uf250-04.cnf fulfilled No. of Restarts: 1061 No. of Flips: 4782 time to process: 4 seconds.
uf250-04.cnf , deadline. Restarts: 1550
uf250-04.cnf , deadline. Restarts: 1550
uf250-04.cnf , deadline. Restarts: 1550
uf250-04.cnf , deadline. Restarts: 1550
uf250-04.cnf , deadline. Restarts: 1550
uf250-04.cnf fulfilled No. of Restarts: 934 No. of Flips: 4065 time to process: 4 seconds.
uf250-04.cnf fulfilled No. of Restarts: 1415 No. of Flips: 1536 time to process: 5 seconds.
uf250-04.cnf fulfilled No. of Restarts: 737 No. of Flips: 2958 time to process: 3 seconds.
uf250-04.cnf , deadline. Restarts: 1550
uf250-04.cnf , deadline. Restarts: 1550
uf250-04.cnf fulfilled No. of Restarts: 898 No. of Flips: 831 time to process: 3 seconds.
uf250-04.cnf , deadline. Restarts: 1550
uf250-04.cnf , deadline. Restarts: 1550
uf250-04.cnf , deadline. Restarts: 1550
uf250-04.cnf fulfilled No. of Restarts: 1396 No. of Flips: 2752 time to process: 6 seconds.
uf250-04.cnf fulfilled No. of Restarts: 1189 No. of Flips: 2238 time to process: 5 seconds.
uf250-04.cnf fulfilled No. of Restarts: 271 No. of Flips: 4884 time to process: 1 seconds.
uf250-04.cnf , deadline. Restarts: 1550
uf250-04.cnf , deadline. Restarts: 1550
uf250-04.cnf , deadline. Restarts: 1550
uf250-04.cnf , deadline. Restarts: 1550
uf250-04.cnf , deadline. Restarts: 1550
uf250-04.cnf , deadline. Restarts: 1550
uf250-04.cnf , deadline. Restarts: 1550
uf250-04.cnf fulfilled No. of Restarts: 593 No. of Flips: 1001 time to process: 2 seconds.
uf250-04.cnf , deadline. Restarts: 1550
uf250-04.cnf , deadline. Restarts: 1550
uf250-04.cnf , deadline. Restarts: 1550
uf250-04.cnf , deadline. Restarts: 1550
uf250-04.cnf , deadline. Restarts: 1550
uf250-04.cnf , deadline. Restarts: 1550
uf250-04.cnf , deadline. Restarts: 1550
uf250-04.cnf fulfilled No. of Restarts: 1136 No. of Flips: 3450 time to process: 4 seconds.
uf250-04.cnf fulfilled No. of Restarts: 1076 No. of Flips: 2091 time to process: 4 seconds.
uf250-04.cnf , deadline. Restarts: 1550
uf250-04.cnf , deadline. Restarts: 1550
uf250-04.cnf , deadline. Restarts: 1550
uf250-04.cnf , deadline. Restarts: 1550
uf250-04.cnf , deadline. Restarts: 1550
uf250-04.cnf fulfilled No. of Restarts: 804 No. of Flips: 4033 time to process: 3 seconds.
uf250-04.cnf , deadline. Restarts: 1550
uf250-04.cnf , deadline. Restarts: 1550
uf250-04.cnf , deadline. Restarts: 1550
uf250-04.cnf , deadline. Restarts: 1550
uf250-04.cnf , deadline. Restarts: 1550
uf250-04.cnf , deadline. Restarts: 1550
uf250-04.cnf , deadline. Restarts: 1550
uf250-04.cnf fulfilled No. of Restarts: 1247 No. of Flips: 4729 time to process: 5 seconds.
uf250-04.cnf , deadline. Restarts: 1550
uf250-04.cnf , deadline. Restarts: 1550
uf250-04.cnf , deadline. Restarts: 1550
uf250-04.cnf , deadline. Restarts: 1550
uf250-04.cnf , deadline. Restarts: 1550
uf250-04.cnf , deadline. Restarts: 1550
uf250-04.cnf , deadline. Restarts: 1550
uf250-04.cnf fulfilled No. of Restarts: 1546 No. of Flips: 4919 time to process: 6 seconds.
uf250-04.cnf , deadline. Restarts: 1550
uf250-04.cnf , deadline. Restarts: 1550
uf250-04.cnf , deadline. Restarts: 1550
uf250-04.cnf fulfilled No. of Restarts: 1470 No. of Flips: 2370 time to process: 6 seconds.
uf250-04.cnf fulfilled No. of Restarts: 50 No. of Flips: 1850 time to process: 0 seconds.
uf250-04.cnf , deadline. Restarts: 1550
uf250-04.cnf , deadline. Restarts: 1550
uf250-04.cnf , deadline. Restarts: 1550
uf250-04.cnf , deadline. Restarts: 1550
uf250-04.cnf , deadline. Restarts: 1550
uf250-04.cnf , deadline. Restarts: 1550
uf250-04.cnf , deadline. Restarts: 1550
uf250-04.cnf , deadline. Restarts: 1550
uf250-04.cnf , deadline. Restarts: 1550
uf250-04.cnf , deadline. Restarts: 1550
uf250-04.cnf fulfilled No. of Restarts: 407 No. of Flips: 3254 time to process: 1 seconds.
uf250-04.cnf fulfilled No. of Restarts: 615 No. of Flips: 892 time to process: 2 seconds.
uf250-04.cnf fulfilled No. of Restarts: 1507 No. of Flips: 2519 time to process: 6 seconds.
uf250-04.cnf , deadline. Restarts: 1550
uf250-04.cnf , deadline. Restarts: 1550
uf250-04.cnf fulfilled No. of Restarts: 695 No. of Flips: 2506 time to process: 2 seconds.
uf250-04.cnf fulfilled No. of Restarts: 668 No. of Flips: 2180 time to process: 2 seconds.
uf250-04.cnf , deadline. Restarts: 1550
uf250-04.cnf , deadline. Restarts: 1550
uf250-04.cnf fulfilled No. of Restarts: 913 No. of Flips: 2112 time to process: 3 seconds.
uf250-04.cnf , deadline. Restarts: 1550
uf250-04.cnf , deadline. Restarts: 1550
uf250-04.cnf fulfilled No. of Restarts: 387 No. of Flips: 4497 time to process: 1 seconds.
uf250-04.cnf , deadline. Restarts: 1550
uf250-04.cnf fulfilled No. of Restarts: 629 No. of Flips: 4715 time to process: 2 seconds.
uf250-04.cnf , deadline. Restarts: 1550
uf250-04.cnf , deadline. Restarts: 1550
uf250-04.cnf fulfilled No. of Restarts: 1301 No. of Flips: 3076 time to process: 5 seconds.
uf250-04.cnf fulfilled No. of Restarts: 1010 No. of Flips: 2950 time to process: 4 seconds.
uf250-04.cnf , deadline. Restarts: 1550
uf250-04.cnf , deadline. Restarts: 1550
uf250-04.cnf , deadline. Restarts: 1550
uf250-04.cnf fulfilled No. of Restarts: 1176 No. of Flips: 1053 time to process: 5 seconds.
uf250-04.cnf fulfilled No. of Restarts: 1457 No. of Flips: 2235 time to process: 6 seconds.
uf250-04.cnf , deadline. Restarts: 1550
uf250-04.cnf , deadline. Restarts: 1550
uf250-04.cnf , deadline. Restarts: 1550
uf250-04.cnf , deadline. Restarts: 1550
uf250-04.cnf fulfilled No. of Restarts: 68 No. of Flips: 3167 time to process: 0 seconds.
uf250-04.cnf , deadline. Restarts: 1550
uf250-04.cnf , deadline. Restarts: 1550
uf250-04.cnf fulfilled No. of Restarts: 1460 No. of Flips: 1806 time to process: 6 seconds.
uf250-04.cnf , deadline. Restarts: 1550
uf250-04.cnf , deadline. Restarts: 1550
uf250-04.cnf , deadline. Restarts: 1550
uf250-04.cnf fulfilled No. of Restarts: 1530 No. of Flips: 3298 time to process: 6 seconds.
uf250-04.cnf , deadline. Restarts: 1550
uf250-04.cnf fulfilled No. of Restarts: 1431 No. of Flips: 4920 time to process: 6 seconds.
uf250-04.cnf , deadline. Restarts: 1550
uf250-04.cnf fulfilled No. of Restarts: 446 No. of Flips: 2247 time to process: 2 seconds.
uf250-04.cnf , deadline. Restarts: 1550
uf250-04.cnf fulfilled No. of Restarts: 299 No. of Flips: 4797 time to process: 1 seconds.
uf250-04.cnf fulfilled No. of Restarts: 190 No. of Flips: 1621 time to process: 0 seconds.
uf250-04.cnf , deadline. Restarts: 1550
uf250-04.cnf , deadline. Restarts: 1550
uf250-04.cnf , deadline. Restarts: 1550
uf250-04.cnf fulfilled No. of Restarts: 1209 No. of Flips: 2704 time to process: 5 seconds.
uf250-04.cnf , deadline. Restarts: 1550
uf250-04.cnf , deadline. Restarts: 1550
uf250-04.cnf , deadline. Restarts: 1550
uf250-04.cnf fulfilled No. of Restarts: 1056 No. of Flips: 4487 time to process: 4 seconds.
uf250-04.cnf fulfilled No. of Restarts: 279 No. of Flips: 4948 time to process: 1 seconds.
uf250-04.cnf , deadline. Restarts: 1550
uf250-04.cnf , deadline. Restarts: 1550
uf250-04.cnf fulfilled No. of Restarts: 656 No. of Flips: 1859 time to process: 2 seconds.
uf250-04.cnf , deadline. Restarts: 1550
uf250-04.cnf fulfilled No. of Restarts: 880 No. of Flips: 2710 time to process: 3 seconds.
uf250-04.cnf , deadline. Restarts: 1550
uf250-04.cnf , deadline. Restarts: 1550
uf250-04.cnf fulfilled No. of Restarts: 586 No. of Flips: 3035 time to process: 2 seconds.
uf250-04.cnf , deadline. Restarts: 1550
uf250-04.cnf fulfilled No. of Restarts: 151 No. of Flips: 4711 time to process: 0 seconds.
uf250-04.cnf fulfilled No. of Restarts: 587 No. of Flips: 2799 time to process: 2 seconds.
uf250-04.cnf fulfilled No. of Restarts: 123 No. of Flips: 2849 time to process: 0 seconds.
uf250-04.cnf , deadline. Restarts: 1550
uf250-04.cnf , deadline. Restarts: 1550
uf250-04.cnf fulfilled No. of Restarts: 453 No. of Flips: 3205 time to process: 2 seconds.
uf250-04.cnf fulfilled No. of Restarts: 749 No. of Flips: 2311 time to process: 3 seconds.
uf250-04.cnf fulfilled No. of Restarts: 1330 No. of Flips: 1691 time to process: 5 seconds.
uf250-04.cnf , deadline. Restarts: 1550
uf250-04.cnf , deadline. Restarts: 1550
uf250-04.cnf , deadline. Restarts: 1550
uf250-04.cnf fulfilled No. of Restarts: 368 No. of Flips: 1815 time to process: 1 seconds.
uf250-04.cnf , deadline. Restarts: 1550
uf250-04.cnf fulfilled No. of Restarts: 836 No. of Flips: 4423 time to process: 3 seconds.
uf250-04.cnf , deadline. Restarts: 1550
uf250-04.cnf , deadline. Restarts: 1550
uf250-04.cnf , deadline. Restarts: 1550
uf250-04.cnf , deadline. Restarts: 1550
uf250-04.cnf , deadline. Restarts: 1550
uf250-04.cnf , deadline. Restarts: 1550
uf250-04.cnf , deadline. Restarts: 1550
uf250-04.cnf , deadline. Restarts: 1550
uf250-04.cnf , deadline. Restarts: 1550
uf250-04.cnf , deadline. Restarts: 1550
uf250-04.cnf , deadline. Restarts: 1550
uf250-04.cnf , deadline. Restarts: 1550
uf250-04.cnf fulfilled No. of Restarts: 1407 No. of Flips: 2091 time to process: 6 seconds.
uf250-04.cnf fulfilled No. of Restarts: 332 No. of Flips: 1680 time to process: 1 seconds.
uf250-04.cnf fulfilled No. of Restarts: 1251 No. of Flips: 4402 time to process: 5 seconds.
uf250-04.cnf , deadline. Restarts: 1550
uf250-04.cnf , deadline. Restarts: 1550
uf250-04.cnf , deadline. Restarts: 1550
uf250-04.cnf , deadline. Restarts: 1550
uf250-04.cnf , deadline. Restarts: 1550
uf250-04.cnf fulfilled No. of Restarts: 676 No. of Flips: 3157 time to process: 3 seconds.
uf250-04.cnf fulfilled No. of Restarts: 1495 No. of Flips: 3826 time to process: 6 seconds.
uf250-04.cnf , deadline. Restarts: 1550
uf250-04.cnf fulfilled No. of Restarts: 1095 No. of Flips: 4504 time to process: 4 seconds.
uf250-04.cnf , deadline. Restarts: 1550
uf250-04.cnf , deadline. Restarts: 1550
uf250-04.cnf , deadline. Restarts: 1550
uf250-04.cnf fulfilled No. of Restarts: 991 No. of Flips: 4744 time to process: 4 seconds.
uf250-04.cnf , deadline. Restarts: 1550
uf250-04.cnf , deadline. Restarts: 1550
uf250-04.cnf , deadline. Restarts: 1550
uf250-04.cnf , deadline. Restarts: 1550
uf250-04.cnf , deadline. Restarts: 1550
uf250-04.cnf , deadline. Restarts: 1550
uf250-04.cnf , deadline. Restarts: 1550
uf250-04.cnf fulfilled No. of Restarts: 1085 No. of Flips: 4886 time to process: 4 seconds.
uf250-04.cnf fulfilled No. of Restarts: 1145 No. of Flips: 1534 time to process: 4 seconds.
uf250-04.cnf , deadline. Restarts: 1550
uf250-04.cnf fulfilled No. of Restarts: 70 No. of Flips: 4147 time to process: 0 seconds.
uf250-04.cnf fulfilled No. of Restarts: 986 No. of Flips: 3800 time to process: 4 seconds.
uf250-04.cnf , deadline. Restarts: 1550
uf250-04.cnf fulfilled No. of Restarts: 680 No. of Flips: 3111 time to process: 2 seconds.
uf250-04.cnf fulfilled No. of Restarts: 1008 No. of Flips: 2429 time to process: 4 seconds.
uf250-04.cnf , deadline. Restarts: 1550
uf250-04.cnf , deadline. Restarts: 1550
uf250-04.cnf fulfilled No. of Restarts: 88 No. of Flips: 3493 time to process: 0 seconds.
uf250-04.cnf fulfilled No. of Restarts: 1101 No. of Flips: 4173 time to process: 4 seconds.
uf250-04.cnf fulfilled No. of Restarts: 448 No. of Flips: 4021 time to process: 1 seconds.
uf250-04.cnf fulfilled No. of Restarts: 561 No. of Flips: 4640 time to process: 2 seconds.
uf250-04.cnf , deadline. Restarts: 1550
uf250-04.cnf , deadline. Restarts: 1550
uf250-04.cnf fulfilled No. of Restarts: 1200 No. of Flips: 3288 time to process: 5 seconds.
uf250-04.cnf fulfilled No. of Restarts: 1385 No. of Flips: 4116 time to process: 5 seconds.
uf250-04.cnf fulfilled No. of Restarts: 1086 No. of Flips: 1988 time to process: 4 seconds.
uf250-04.cnf fulfilled No. of Restarts: 603 No. of Flips: 3133 time to process: 2 seconds.
uf250-04.cnf , deadline. Restarts: 1550
uf250-04.cnf fulfilled No. of Restarts: 638 No. of Flips: 3245 time to process: 2 seconds.
uf250-04.cnf , deadline. Restarts: 1550
uf250-04.cnf , deadline. Restarts: 1550
uf250-04.cnf fulfilled No. of Restarts: 1341 No. of Flips: 3658 time to process: 5 seconds.
uf250-04.cnf fulfilled No. of Restarts: 336 No. of Flips: 3107 time to process: 1 seconds.
uf250-04.cnf fulfilled No. of Restarts: 453 No. of Flips: 1178 time to process: 2 seconds.
uf250-04.cnf fulfilled No. of Restarts: 578 No. of Flips: 4968 time to process: 2 seconds.
uf250-04.cnf , deadline. Restarts: 1550
uf250-04.cnf , deadline. Restarts: 1550
uf250-04.cnf fulfilled No. of Restarts: 486 No. of Flips: 1885 time to process: 2 seconds.
uf250-04.cnf fulfilled No. of Restarts: 1206 No. of Flips: 3392 time to process: 5 seconds.
uf250-04.cnf fulfilled No. of Restarts: 1150 No. of Flips: 2947 time to process: 4 seconds.
uf250-04.cnf , deadline. Restarts: 1550
uf250-04.cnf , deadline. Restarts: 1550
uf250-04.cnf , deadline. Restarts: 1550
uf250-04.cnf , deadline. Restarts: 1550
uf250-04.cnf , deadline. Restarts: 1550
uf250-04.cnf fulfilled No. of Restarts: 1099 No. of Flips: 2072 time to process: 4 seconds.
uf250-04.cnf , deadline. Restarts: 1550
uf250-04.cnf fulfilled No. of Restarts: 1274 No. of Flips: 3824 time to process: 5 seconds.
uf250-04.cnf fulfilled No. of Restarts: 989 No. of Flips: 4173 time to process: 4 seconds.
uf250-04.cnf , deadline. Restarts: 1550
uf250-04.cnf fulfilled No. of Restarts: 186 No. of Flips: 2745 time to process: 0 seconds.
uf250-04.cnf , deadline. Restarts: 1550
uf250-04.cnf fulfilled No. of Restarts: 1107 No. of Flips: 4824 time to process: 4 seconds.
uf250-04.cnf , deadline. Restarts: 1550
uf250-04.cnf fulfilled No. of Restarts: 729 No. of Flips: 4007 time to process: 3 seconds.
uf250-04.cnf fulfilled No. of Restarts: 882 No. of Flips: 2244 time to process: 3 seconds.
uf250-04.cnf , deadline. Restarts: 1550
uf250-04.cnf , deadline. Restarts: 1550
uf250-04.cnf fulfilled No. of Restarts: 75 No. of Flips: 2683 time to process: 0 seconds.
uf250-04.cnf , deadline. Restarts: 1550
uf250-04.cnf , deadline. Restarts: 1550
uf250-04.cnf , deadline. Restarts: 1550
uf250-04.cnf fulfilled No. of Restarts: 140 No. of Flips: 2309 time to process: 0 seconds.
uf250-04.cnf , deadline. Restarts: 1550
uf250-04.cnf , deadline. Restarts: 1550
uf250-04.cnf fulfilled No. of Restarts: 952 No. of Flips: 2840 time to process: 4 seconds.
uf250-04.cnf , deadline. Restarts: 1550
uf250-04.cnf fulfilled No. of Restarts: 202 No. of Flips: 2421 time to process: 0 seconds.
uf250-04.cnf fulfilled No. of Restarts: 188 No. of Flips: 3686 time to process: 0 seconds.
uf250-04.cnf fulfilled No. of Restarts: 306 No. of Flips: 3125 time to process: 1 seconds.
uf250-04.cnf , deadline. Restarts: 1550
uf250-04.cnf fulfilled No. of Restarts: 516 No. of Flips: 4869 time to process: 2 seconds.
uf250-04.cnf , deadline. Restarts: 1550
uf250-04.cnf , deadline. Restarts: 1550
uf250-04.cnf fulfilled No. of Restarts: 259 No. of Flips: 2032 time to process: 1 seconds.
uf250-04.cnf , deadline. Restarts: 1550
uf250-04.cnf , deadline. Restarts: 1550
uf250-04.cnf , deadline. Restarts: 1550
uf250-04.cnf , deadline. Restarts: 1550
uf250-04.cnf fulfilled No. of Restarts: 268 No. of Flips: 3244 time to process: 1 seconds.
uf250-04.cnf , deadline. Restarts: 1550
uf250-04.cnf , deadline. Restarts: 1550
uf250-04.cnf fulfilled No. of Restarts: 1369 No. of Flips: 1693 time to process: 6 seconds.
uf250-04.cnf , deadline. Restarts: 1550
uf250-04.cnf fulfilled No. of Restarts: 885 No. of Flips: 4419 time to process: 3 seconds.
uf250-04.cnf , deadline. Restarts: 1550
uf250-04.cnf , deadline. Restarts: 1550
uf250-04.cnf , deadline. Restarts: 1550
uf250-04.cnf , deadline. Restarts: 1550
uf250-04.cnf , deadline. Restarts: 1550
uf250-04.cnf fulfilled No. of Restarts: 856 No. of Flips: 4485 time to process: 3 seconds.
uf250-04.cnf , deadline. Restarts: 1550
uf250-04.cnf , deadline. Restarts: 1550
uf250-04.cnf , deadline. Restarts: 1550
uf250-04.cnf fulfilled No. of Restarts: 537 No. of Flips: 1417 time to process: 2 seconds.
uf250-04.cnf fulfilled No. of Restarts: 211 No. of Flips: 4158 time to process: 0 seconds.
uf250-04.cnf , deadline. Restarts: 1550
uf250-04.cnf , deadline. Restarts: 1550
uf250-04.cnf , deadline. Restarts: 1550
uf250-04.cnf fulfilled No. of Restarts: 994 No. of Flips: 4276 time to process: 4 seconds.
uf250-04.cnf , deadline. Restarts: 1550
uf250-04.cnf fulfilled No. of Restarts: 1182 No. of Flips: 2149 time to process: 5 seconds.
uf250-04.cnf , deadline. Restarts: 1550
uf250-04.cnf , deadline. Restarts: 1550
uf250-04.cnf , deadline. Restarts: 1550
uf250-04.cnf , deadline. Restarts: 1550
uf250-04.cnf , deadline. Restarts: 1550
uf250-04.cnf , deadline. Restarts: 1550
uf250-04.cnf , deadline. Restarts: 1550
uf250-04.cnf , deadline. Restarts: 1550
uf250-04.cnf fulfilled No. of Restarts: 622 No. of Flips: 1935 time to process: 2 seconds.
uf250-04.cnf fulfilled No. of Restarts: 1011 No. of Flips: 1402 time to process: 4 seconds.
uf250-04.cnf , deadline. Restarts: 1550
uf250-04.cnf , deadline. Restarts: 1550
uf250-04.cnf , deadline. Restarts: 1550
uf250-04.cnf , deadline. Restarts: 1550
uf250-04.cnf , deadline. Restarts: 1550
uf250-04.cnf , deadline. Restarts: 1550
uf250-04.cnf , deadline. Restarts: 1550
uf250-04.cnf , deadline. Restarts: 1550
uf250-04.cnf , deadline. Restarts: 1550
uf250-04.cnf fulfilled No. of Restarts: 716 No. of Flips: 2046 time to process: 3 seconds.
uf250-04.cnf , deadline. Restarts: 1550
uf250-04.cnf fulfilled No. of Restarts: 1527 No. of Flips: 4285 time to process: 6 seconds.
uf250-04.cnf fulfilled No. of Restarts: 758 No. of Flips: 3850 time to process: 3 seconds.
uf250-04.cnf , deadline. Restarts: 1550
uf250-04.cnf , deadline. Restarts: 1550
uf250-04.cnf , deadline. Restarts: 1550
uf250-04.cnf fulfilled No. of Restarts: 710 No. of Flips: 1670 time to process: 3 seconds.
uf250-04.cnf , deadline. Restarts: 1550
uf250-04.cnf , deadline. Restarts: 1550
uf250-04.cnf fulfilled No. of Restarts: 1478 No. of Flips: 4190 time to process: 6 seconds.
uf250-04.cnf , deadline. Restarts: 1550
uf250-04.cnf , deadline. Restarts: 1550
uf250-04.cnf , deadline. Restarts: 1550
uf250-04.cnf , deadline. Restarts: 1550
uf250-04.cnf fulfilled No. of Restarts: 62 No. of Flips: 2941 time to process: 0 seconds.
uf250-04.cnf , deadline. Restarts: 1550
uf250-04.cnf fulfilled No. of Restarts: 559 No. of Flips: 3576 time to process: 2 seconds.
uf250-04.cnf , deadline. Restarts: 1550
uf250-04.cnf , deadline. Restarts: 1550
uf250-04.cnf , deadline. Restarts: 1550
uf250-04.cnf fulfilled No. of Restarts: 409 No. of Flips: 3087 time to process: 1 seconds.
uf250-04.cnf , deadline. Restarts: 1550
uf250-04.cnf , deadline. Restarts: 1550
uf250-04.cnf , deadline. Restarts: 1550
uf250-04.cnf fulfilled No. of Restarts: 140 No. of Flips: 3155 time to process: 0 seconds.
uf250-04.cnf , deadline. Restarts: 1550
uf250-04.cnf fulfilled No. of Restarts: 1021 No. of Flips: 2664 time to process: 4 seconds.
uf250-04.cnf , deadline. Restarts: 1550
uf250-04.cnf fulfilled No. of Restarts: 1223 No. of Flips: 4251 time to process: 5 seconds.
uf250-04.cnf , deadline. Restarts: 1550
uf250-04.cnf , deadline. Restarts: 1550
uf250-04.cnf fulfilled No. of Restarts: 1044 No. of Flips: 671 time to process: 4 seconds.
uf250-04.cnf , deadline. Restarts: 1550
uf250-04.cnf , deadline. Restarts: 1550
uf250-04.cnf , deadline. Restarts: 1550
uf250-04.cnf fulfilled No. of Restarts: 816 No. of Flips: 4177 time to process: 3 seconds.
uf250-04.cnf , deadline. Restarts: 1550
uf250-04.cnf , deadline. Restarts: 1550
uf250-04.cnf , deadline. Restarts: 1550
uf250-04.cnf , deadline. Restarts: 1550
uf250-04.cnf fulfilled No. of Restarts: 1215 No. of Flips: 3440 time to process: 5 seconds.
uf250-04.cnf , deadline. Restarts: 1550
uf250-04.cnf , deadline. Restarts: 1550
uf250-04.cnf , deadline. Restarts: 1550
uf250-04.cnf fulfilled No. of Restarts: 1046 No. of Flips: 2894 time to process: 4 seconds.
uf250-04.cnf , deadline. Restarts: 1550
uf250-04.cnf fulfilled No. of Restarts: 799 No. of Flips: 706 time to process: 3 seconds.
uf250-04.cnf , deadline. Restarts: 1550
uf250-04.cnf fulfilled No. of Restarts: 279 No. of Flips: 2201 time to process: 1 seconds.
uf250-04.cnf , deadline. Restarts: 1550
uf250-04.cnf fulfilled No. of Restarts: 331 No. of Flips: 2558 time to process: 1 seconds.
uf250-04.cnf fulfilled No. of Restarts: 815 No. of Flips: 3411 time to process: 3 seconds.
uf250-04.cnf fulfilled No. of Restarts: 1491 No. of Flips: 2818 time to process: 6 seconds.
uf250-04.cnf , deadline. Restarts: 1550
uf250-04.cnf fulfilled No. of Restarts: 1444 No. of Flips: 3119 time to process: 6 seconds.
uf250-04.cnf , deadline. Restarts: 1550
uf250-04.cnf fulfilled No. of Restarts: 310 No. of Flips: 2383 time to process: 1 seconds.
uf250-04.cnf , deadline. Restarts: 1550
uf250-04.cnf , deadline. Restarts: 1550
uf250-04.cnf , deadline. Restarts: 1550
uf250-04.cnf , deadline. Restarts: 1550
uf250-04.cnf fulfilled No. of Restarts: 769 No. of Flips: 1546 time to process: 3 seconds.
uf250-04.cnf , deadline. Restarts: 1550
uf250-04.cnf , deadline. Restarts: 1550
uf250-04.cnf fulfilled No. of Restarts: 1456 No. of Flips: 4254 time to process: 6 seconds.
uf250-04.cnf fulfilled No. of Restarts: 283 No. of Flips: 4193 time to process: 1 seconds.
uf250-04.cnf fulfilled No. of Restarts: 948 No. of Flips: 1482 time to process: 4 seconds.
uf250-04.cnf , deadline. Restarts: 1550
uf250-04.cnf fulfilled No. of Restarts: 1391 No. of Flips: 4506 time to process: 5 seconds.
uf250-04.cnf , deadline. Restarts: 1550
uf250-04.cnf fulfilled No. of Restarts: 1082 No. of Flips: 3401 time to process: 4 seconds.
uf250-04.cnf , deadline. Restarts: 1550
uf250-04.cnf , deadline. Restarts: 1550
uf250-04.cnf , deadline. Restarts: 1550
uf250-04.cnf , deadline. Restarts: 1550
uf250-04.cnf , deadline. Restarts: 1550
uf250-04.cnf fulfilled No. of Restarts: 659 No. of Flips: 4521 time to process: 2 seconds.
uf250-04.cnf , deadline. Restarts: 1550
uf250-04.cnf fulfilled No. of Restarts: 1147 No. of Flips: 1113 time to process: 4 seconds.
uf250-04.cnf fulfilled No. of Restarts: 534 No. of Flips: 4804 time to process: 2 seconds.
uf250-04.cnf , deadline. Restarts: 1550
uf250-04.cnf fulfilled No. of Restarts: 1131 No. of Flips: 4135 time to process: 4 seconds.
uf250-04.cnf , deadline. Restarts: 1550
uf250-04.cnf , deadline. Restarts: 1550
uf250-04.cnf , deadline. Restarts: 1550
uf250-04.cnf fulfilled No. of Restarts: 284 No. of Flips: 3250 time to process: 1 seconds.
uf250-04.cnf , deadline. Restarts: 1550
uf250-04.cnf fulfilled No. of Restarts: 1186 No. of Flips: 3580 time to process: 4 seconds.
uf250-04.cnf fulfilled No. of Restarts: 1119 No. of Flips: 2382 time to process: 4 seconds.
uf250-04.cnf fulfilled No. of Restarts: 1455 No. of Flips: 3632 time to process: 6 seconds.
uf250-04.cnf fulfilled No. of Restarts: 636 No. of Flips: 1871 time to process: 2 seconds.
uf250-04.cnf , deadline. Restarts: 1550
uf250-04.cnf fulfilled No. of Restarts: 1244 No. of Flips: 4507 time to process: 5 seconds.
uf250-04.cnf fulfilled No. of Restarts: 815 No. of Flips: 2471 time to process: 3 seconds.
uf250-04.cnf , deadline. Restarts: 1550
uf250-04.cnf , deadline. Restarts: 1550
uf250-04.cnf , deadline. Restarts: 1550
uf250-04.cnf fulfilled No. of Restarts: 933 No. of Flips: 4567 time to process: 3 seconds.
uf250-04.cnf , deadline. Restarts: 1550
uf250-04.cnf , deadline. Restarts: 1550
uf250-04.cnf fulfilled No. of Restarts: 1111 No. of Flips: 3562 time to process: 4 seconds.
uf250-04.cnf , deadline. Restarts: 1550
uf250-04.cnf , deadline. Restarts: 1550
uf250-04.cnf , deadline. Restarts: 1550
uf250-04.cnf , deadline. Restarts: 1550
uf250-04.cnf , deadline. Restarts: 1550
uf250-04.cnf fulfilled No. of Restarts: 1300 No. of Flips: 2121 time to process: 5 seconds.
uf250-04.cnf fulfilled No. of Restarts: 1172 No. of Flips: 1037 time to process: 4 seconds.
uf250-04.cnf , deadline. Restarts: 1550
uf250-04.cnf fulfilled No. of Restarts: 1029 No. of Flips: 3412 time to process: 4 seconds.
uf250-04.cnf , deadline. Restarts: 1550
uf250-04.cnf , deadline. Restarts: 1550
uf250-04.cnf , deadline. Restarts: 1550
uf250-04.cnf fulfilled No. of Restarts: 1312 No. of Flips: 2542 time to process: 5 seconds.
uf250-04.cnf , deadline. Restarts: 1550
uf250-04.cnf , deadline. Restarts: 1550
uf250-04.cnf fulfilled No. of Restarts: 160 No. of Flips: 887 time to process: 0 seconds.
uf250-04.cnf fulfilled No. of Restarts: 820 No. of Flips: 3352 time to process: 3 seconds.
uf250-04.cnf fulfilled No. of Restarts: 772 No. of Flips: 4183 time to process: 3 seconds.
uf250-04.cnf , deadline. Restarts: 1550
uf250-04.cnf , deadline. Restarts: 1550
uf250-04.cnf , deadline. Restarts: 1550
uf250-04.cnf , deadline. Restarts: 1550
uf250-04.cnf fulfilled No. of Restarts: 1008 No. of Flips: 1440 time to process: 4 seconds.
uf250-04.cnf , deadline. Restarts: 1550
uf250-04.cnf , deadline. Restarts: 1550
uf250-04.cnf fulfilled No. of Restarts: 1053 No. of Flips: 1116 time to process: 4 seconds.
uf250-04.cnf , deadline. Restarts: 1550
uf250-04.cnf , deadline. Restarts: 1550
uf250-04.cnf fulfilled No. of Restarts: 125 No. of Flips: 1792 time to process: 0 seconds.
uf250-04.cnf , deadline. Restarts: 1550
uf250-04.cnf , deadline. Restarts: 1550
uf250-04.cnf , deadline. Restarts: 1550
uf250-04.cnf fulfilled No. of Restarts: 201 No. of Flips: 2083 time to process: 0 seconds.
uf250-04.cnf fulfilled No. of Restarts: 390 No. of Flips: 4301 time to process: 1 seconds.
uf250-04.cnf fulfilled No. of Restarts: 72 No. of Flips: 865 time to process: 0 seconds.
uf250-04.cnf fulfilled No. of Restarts: 1318 No. of Flips: 4017 time to process: 5 seconds.
uf250-04.cnf fulfilled No. of Restarts: 350 No. of Flips: 4362 time to process: 1 seconds.
uf250-04.cnf , deadline. Restarts: 1550
uf250-04.cnf fulfilled No. of Restarts: 402 No. of Flips: 629 time to process: 1 seconds.
uf250-04.cnf , deadline. Restarts: 1550
uf250-04.cnf , deadline. Restarts: 1550
uf250-04.cnf fulfilled No. of Restarts: 376 No. of Flips: 3005 time to process: 1 seconds.
uf250-04.cnf , deadline. Restarts: 1550
uf250-04.cnf , deadline. Restarts: 1550
uf250-04.cnf , deadline. Restarts: 1550
uf250-04.cnf , deadline. Restarts: 1550
uf250-04.cnf fulfilled No. of Restarts: 713 No. of Flips: 3414 time to process: 2 seconds.
uf250-04.cnf fulfilled No. of Restarts: 640 No. of Flips: 4351 time to process: 2 seconds.
uf250-04.cnf fulfilled No. of Restarts: 761 No. of Flips: 2340 time to process: 3 seconds.
uf250-04.cnf , deadline. Restarts: 1550
uf250-04.cnf fulfilled No. of Restarts: 1222 No. of Flips: 2227 time to process: 5 seconds.
uf250-04.cnf fulfilled No. of Restarts: 987 No. of Flips: 2675 time to process: 4 seconds.
uf250-04.cnf fulfilled No. of Restarts: 218 No. of Flips: 918 time to process: 0 seconds.
uf250-04.cnf fulfilled No. of Restarts: 1208 No. of Flips: 3703 time to process: 5 seconds.
uf250-04.cnf fulfilled No. of Restarts: 18 No. of Flips: 2314 time to process: 0 seconds.
uf250-04.cnf fulfilled No. of Restarts: 1325 No. of Flips: 2140 time to process: 5 seconds.
uf250-04.cnf , deadline. Restarts: 1550
uf250-04.cnf , deadline. Restarts: 1550
uf250-04.cnf fulfilled No. of Restarts: 378 No. of Flips: 3785 time to process: 1 seconds.
uf250-04.cnf fulfilled No. of Restarts: 1493 No. of Flips: 971 time to process: 6 seconds.
uf250-04.cnf fulfilled No. of Restarts: 677 No. of Flips: 3110 time to process: 2 seconds.
uf250-04.cnf , deadline. Restarts: 1550
uf250-04.cnf , deadline. Restarts: 1550
uf250-04.cnf , deadline. Restarts: 1550
uf250-04.cnf , deadline. Restarts: 1550
uf250-04.cnf , deadline. Restarts: 1550
uf250-04.cnf , deadline. Restarts: 1550
uf250-04.cnf fulfilled No. of Restarts: 650 No. of Flips: 2341 time to process: 2 seconds.
uf250-04.cnf fulfilled No. of Restarts: 263 No. of Flips: 3949 time to process: 1 seconds.
uf250-04.cnf , deadline. Restarts: 1550
uf250-04.cnf fulfilled No. of Restarts: 1024 No. of Flips: 4134 time to process: 4 seconds.
uf250-04.cnf , deadline. Restarts: 1550
uf250-04.cnf , deadline. Restarts: 1550
uf250-04.cnf fulfilled No. of Restarts: 521 No. of Flips: 4533 time to process: 2 seconds.
uf250-04.cnf , deadline. Restarts: 1550
uf250-04.cnf , deadline. Restarts: 1550
uf250-04.cnf fulfilled No. of Restarts: 1493 No. of Flips: 4919 time to process: 6 seconds.
uf250-04.cnf , deadline. Restarts: 1550
uf250-04.cnf , deadline. Restarts: 1550
uf250-04.cnf fulfilled No. of Restarts: 33 No. of Flips: 3524 time to process: 0 seconds.
uf250-04.cnf , deadline. Restarts: 1550
uf250-04.cnf fulfilled No. of Restarts: 212 No. of Flips: 4086 time to process: 0 seconds.
uf250-04.cnf , deadline. Restarts: 1550
uf250-04.cnf , deadline. Restarts: 1550
uf250-04.cnf , deadline. Restarts: 1550
uf250-04.cnf fulfilled No. of Restarts: 308 No. of Flips: 1046 time to process: 1 seconds.
uf250-04.cnf , deadline. Restarts: 1550
uf250-04.cnf fulfilled No. of Restarts: 350 No. of Flips: 4382 time to process: 1 seconds.
uf250-04.cnf fulfilled No. of Restarts: 277 No. of Flips: 3348 time to process: 1 seconds.
uf250-04.cnf fulfilled No. of Restarts: 636 No. of Flips: 1317 time to process: 2 seconds.
uf250-04.cnf fulfilled No. of Restarts: 710 No. of Flips: 983 time to process: 2 seconds.
uf250-04.cnf fulfilled No. of Restarts: 101 No. of Flips: 1240 time to process: 0 seconds.
uf250-04.cnf , deadline. Restarts: 1550
uf250-04.cnf , deadline. Restarts: 1550
uf250-04.cnf , deadline. Restarts: 1550
uf250-04.cnf , deadline. Restarts: 1550
uf250-04.cnf , deadline. Restarts: 1550
uf250-04.cnf fulfilled No. of Restarts: 949 No. of Flips: 2874 time to process: 3 seconds.
uf250-04.cnf , deadline. Restarts: 1550
uf250-04.cnf , deadline. Restarts: 1550
uf250-04.cnf , deadline. Restarts: 1550
uf250-04.cnf fulfilled No. of Restarts: 921 No. of Flips: 4962 time to process: 3 seconds.
uf250-04.cnf , deadline. Restarts: 1550
uf250-04.cnf fulfilled No. of Restarts: 889 No. of Flips: 1884 time to process: 3 seconds.
uf250-04.cnf , deadline. Restarts: 1550
uf250-04.cnf fulfilled No. of Restarts: 548 No. of Flips: 3566 time to process: 2 seconds.
uf250-04.cnf fulfilled No. of Restarts: 280 No. of Flips: 2292 time to process: 1 seconds.
uf250-04.cnf , deadline. Restarts: 1550
uf250-04.cnf , deadline. Restarts: 1550
uf250-04.cnf fulfilled No. of Restarts: 119 No. of Flips: 3973 time to process: 0 seconds.
uf250-04.cnf fulfilled No. of Restarts: 1474 No. of Flips: 1395 time to process: 6 seconds.
uf250-04.cnf , deadline. Restarts: 1550
uf250-04.cnf , deadline. Restarts: 1550
uf250-04.cnf , deadline. Restarts: 1550
uf250-04.cnf fulfilled No. of Restarts: 705 No. of Flips: 2219 time to process: 3 seconds.
uf250-04.cnf fulfilled No. of Restarts: 910 No. of Flips: 1442 time to process: 3 seconds.
uf250-04.cnf fulfilled No. of Restarts: 573 No. of Flips: 3981 time to process: 2 seconds.
uf250-04.cnf , deadline. Restarts: 1550
uf250-04.cnf , deadline. Restarts: 1550
uf250-04.cnf , deadline. Restarts: 1550
uf250-04.cnf , deadline. Restarts: 1550
uf250-04.cnf , deadline. Restarts: 1550
uf250-04.cnf fulfilled No. of Restarts: 391 No. of Flips: 1349 time to process: 1 seconds.
uf250-04.cnf fulfilled No. of Restarts: 502 No. of Flips: 3122 time to process: 2 seconds.
uf250-04.cnf fulfilled No. of Restarts: 1002 No. of Flips: 1496 time to process: 4 seconds.
uf250-04.cnf , deadline. Restarts: 1550
uf250-04.cnf , deadline. Restarts: 1550
uf250-04.cnf , deadline. Restarts: 1550
uf250-04.cnf , deadline. Restarts: 1550
uf250-04.cnf , deadline. Restarts: 1550
uf250-04.cnf fulfilled No. of Restarts: 203 No. of Flips: 4782 time to process: 0 seconds.
uf250-04.cnf , deadline. Restarts: 1550
uf250-04.cnf , deadline. Restarts: 1550
uf250-04.cnf fulfilled No. of Restarts: 1154 No. of Flips: 3427 time to process: 4 seconds.
uf250-04.cnf , deadline. Restarts: 1550
uf250-04.cnf fulfilled No. of Restarts: 801 No. of Flips: 4802 time to process: 3 seconds.
uf250-04.cnf fulfilled No. of Restarts: 440 No. of Flips: 2888 time to process: 1 seconds.
uf250-04.cnf , deadline. Restarts: 1550
uf250-04.cnf , deadline. Restarts: 1550
uf250-04.cnf fulfilled No. of Restarts: 1031 No. of Flips: 2387 time to process: 4 seconds.
uf250-04.cnf , deadline. Restarts: 1550
uf250-04.cnf , deadline. Restarts: 1550
uf250-04.cnf fulfilled No. of Restarts: 634 No. of Flips: 2523 time to process: 2 seconds.
uf250-04.cnf fulfilled No. of Restarts: 424 No. of Flips: 1042 time to process: 1 seconds.
uf250-04.cnf fulfilled No. of Restarts: 298 No. of Flips: 1958 time to process: 1 seconds.
uf250-04.cnf fulfilled No. of Restarts: 170 No. of Flips: 4405 time to process: 0 seconds.
uf250-04.cnf fulfilled No. of Restarts: 1080 No. of Flips: 549 time to process: 4 seconds.
uf250-04.cnf , deadline. Restarts: 1550
uf250-04.cnf , deadline. Restarts: 1550
uf250-04.cnf , deadline. Restarts: 1550
uf250-04.cnf , deadline. Restarts: 1550
uf250-04.cnf , deadline. Restarts: 1550
uf250-04.cnf , deadline. Restarts: 1550
uf250-04.cnf , deadline. Restarts: 1550
uf250-04.cnf , deadline. Restarts: 1550
uf250-04.cnf fulfilled No. of Restarts: 1154 No. of Flips: 3303 time to process: 4 seconds.
uf250-04.cnf , deadline. Restarts: 1550
uf250-04.cnf fulfilled No. of Restarts: 1076 No. of Flips: 2893 time to process: 4 seconds.
uf250-04.cnf , deadline. Restarts: 1550
uf250-04.cnf fulfilled No. of Restarts: 1463 No. of Flips: 2407 time to process: 6 seconds.
uf250-04.cnf , deadline. Restarts: 1550
uf250-04.cnf , deadline. Restarts: 1550
uf250-04.cnf , deadline. Restarts: 1550
uf250-04.cnf , deadline. Restarts: 1550
uf250-04.cnf fulfilled No. of Restarts: 843 No. of Flips: 4138 time to process: 3 seconds.
uf250-04.cnf fulfilled No. of Restarts: 1230 No. of Flips: 4914 time to process: 5 seconds.
uf250-04.cnf fulfilled No. of Restarts: 796 No. of Flips: 4316 time to process: 3 seconds.
uf250-04.cnf , deadline. Restarts: 1550
uf250-04.cnf , deadline. Restarts: 1550
uf250-04.cnf , deadline. Restarts: 1550
uf250-04.cnf , deadline. Restarts: 1550
uf250-04.cnf , deadline. Restarts: 1550
uf250-04.cnf , deadline. Restarts: 1550
uf250-04.cnf , deadline. Restarts: 1550
uf250-04.cnf fulfilled No. of Restarts: 805 No. of Flips: 1197 time to process: 3 seconds.
uf250-04.cnf , deadline. Restarts: 1550
uf250-04.cnf fulfilled No. of Restarts: 1253 No. of Flips: 1883 time to process: 5 seconds.
uf250-04.cnf , deadline. Restarts: 1550
uf250-04.cnf , deadline. Restarts: 1550
uf250-04.cnf , deadline. Restarts: 1550
uf250-04.cnf , deadline. Restarts: 1550
uf250-04.cnf , deadline. Restarts: 1550
uf250-04.cnf , deadline. Restarts: 1550
uf250-04.cnf , deadline. Restarts: 1550
uf250-04.cnf fulfilled No. of Restarts: 457 No. of Flips: 4218 time to process: 1 seconds.
uf250-04.cnf fulfilled No. of Restarts: 691 No. of Flips: 2932 time to process: 2 seconds.
uf250-04.cnf fulfilled No. of Restarts: 531 No. of Flips: 784 time to process: 2 seconds.
uf250-04.cnf fulfilled No. of Restarts: 489 No. of Flips: 4287 time to process: 2 seconds.
uf250-04.cnf , deadline. Restarts: 1550
uf250-04.cnf fulfilled No. of Restarts: 1495 No. of Flips: 1665 time to process: 6 seconds.
uf250-04.cnf , deadline. Restarts: 1550
uf250-04.cnf , deadline. Restarts: 1550
uf250-04.cnf fulfilled No. of Restarts: 566 No. of Flips: 2051 time to process: 2 seconds.
uf250-04.cnf , deadline. Restarts: 1550
uf250-04.cnf , deadline. Restarts: 1550
uf250-04.cnf , deadline. Restarts: 1550
uf250-04.cnf , deadline. Restarts: 1550
uf250-04.cnf , deadline. Restarts: 1550
uf250-04.cnf fulfilled No. of Restarts: 1238 No. of Flips: 2050 time to process: 5 seconds.
uf250-04.cnf , deadline. Restarts: 1550
uf250-04.cnf , deadline. Restarts: 1550
uf250-04.cnf , deadline. Restarts: 1550
uf250-04.cnf fulfilled No. of Restarts: 852 No. of Flips: 3623 time to process: 3 seconds.
uf250-04.cnf fulfilled No. of Restarts: 81 No. of Flips: 4228 time to process: 0 seconds.
uf250-04.cnf , deadline. Restarts: 1550
uf250-04.cnf , deadline. Restarts: 1550
uf250-04.cnf fulfilled No. of Restarts: 66 No. of Flips: 1428 time to process: 0 seconds.
uf250-04.cnf fulfilled No. of Restarts: 1075 No. of Flips: 3444 time to process: 4 seconds.
uf250-04.cnf fulfilled No. of Restarts: 384 No. of Flips: 2597 time to process: 1 seconds.
uf250-04.cnf , deadline. Restarts: 1550
uf250-04.cnf , deadline. Restarts: 1550
uf250-04.cnf fulfilled No. of Restarts: 519 No. of Flips: 929 time to process: 2 seconds.
uf250-04.cnf , deadline. Restarts: 1550
uf250-04.cnf , deadline. Restarts: 1550
uf250-04.cnf , deadline. Restarts: 1550
uf250-04.cnf , deadline. Restarts: 1550
uf250-04.cnf fulfilled No. of Restarts: 1278 No. of Flips: 1941 time to process: 5 seconds.
uf250-04.cnf , deadline. Restarts: 1550
uf250-04.cnf fulfilled No. of Restarts: 1431 No. of Flips: 4232 time to process: 5 seconds.
uf250-04.cnf fulfilled No. of Restarts: 1265 No. of Flips: 4602 time to process: 5 seconds.
uf250-04.cnf fulfilled No. of Restarts: 297 No. of Flips: 2158 time to process: 1 seconds.
uf250-04.cnf fulfilled No. of Restarts: 585 No. of Flips: 3944 time to process: 2 seconds.
uf250-04.cnf , deadline. Restarts: 1550
uf250-04.cnf , deadline. Restarts: 1550
uf250-04.cnf , deadline. Restarts: 1550
uf250-04.cnf , deadline. Restarts: 1550
uf250-04.cnf , deadline. Restarts: 1550
uf250-04.cnf , deadline. Restarts: 1550
uf250-04.cnf fulfilled No. of Restarts: 401 No. of Flips: 2710 time to process: 1 seconds.
uf250-04.cnf , deadline. Restarts: 1550
uf250-04.cnf fulfilled No. of Restarts: 250 No. of Flips: 2444 time to process: 1 seconds.
uf250-04.cnf fulfilled No. of Restarts: 1332 No. of Flips: 3706 time to process: 5 seconds.
