# Supplementary material for: Completion Probabilities and Parallel Restart Strategies under an Imposed Deadline
Source: PLoS One. 2016 Oct 12;11(10):e0164605. doi: 10.1371/journal.pone.0164605 (PMC5061357; doi:10.1371/journal.pone.0164605)
Supplement: S1 File — The file “S1_File.zip” is the data gathered from the experiments regarding completion probability. (ZIP) [file pone.0164605.s004.zip › results_Single_r1650.444.txt]

uf250-04.cnf fulfilled No. of Restarts: 602 No. of Flips: 1884 time to process: 2 seconds.
uf250-04.cnf fulfilled No. of Restarts: 1619 No. of Flips: 3284 time to process: 6 seconds.
uf250-04.cnf fulfilled No. of Restarts: 515 No. of Flips: 1851 time to process: 2 seconds.
uf250-04.cnf , deadline. Restarts: 1650
uf250-04.cnf fulfilled No. of Restarts: 259 No. of Flips: 2525 time to process: 1 seconds.
uf250-04.cnf , deadline. Restarts: 1650
uf250-04.cnf fulfilled No. of Restarts: 913 No. of Flips: 1673 time to process: 4 seconds.
uf250-04.cnf fulfilled No. of Restarts: 601 No. of Flips: 1130 time to process: 2 seconds.
uf250-04.cnf , deadline. Restarts: 1650
uf250-04.cnf fulfilled No. of Restarts: 1164 No. of Flips: 4014 time to process: 5 seconds.
uf250-04.cnf fulfilled No. of Restarts: 166 No. of Flips: 2830 time to process: 0 seconds.
uf250-04.cnf fulfilled No. of Restarts: 872 No. of Flips: 4697 time to process: 3 seconds.
uf250-04.cnf , deadline. Restarts: 1650
uf250-04.cnf , deadline. Restarts: 1650
uf250-04.cnf fulfilled No. of Restarts: 619 No. of Flips: 3521 time to process: 2 seconds.
uf250-04.cnf fulfilled No. of Restarts: 45 No. of Flips: 4462 time to process: 0 seconds.
uf250-04.cnf , deadline. Restarts: 1650
uf250-04.cnf fulfilled No. of Restarts: 734 No. of Flips: 4552 time to process: 3 seconds.
uf250-04.cnf , deadline. Restarts: 1650
uf250-04.cnf fulfilled No. of Restarts: 1517 No. of Flips: 3037 time to process: 6 seconds.
uf250-04.cnf fulfilled No. of Restarts: 1576 No. of Flips: 3190 time to process: 7 seconds.
uf250-04.cnf fulfilled No. of Restarts: 696 No. of Flips: 2255 time to process: 3 seconds.
uf250-04.cnf , deadline. Restarts: 1650
uf250-04.cnf , deadline. Restarts: 1650
uf250-04.cnf , deadline. Restarts: 1650
uf250-04.cnf fulfilled No. of Restarts: 286 No. of Flips: 3045 time to process: 1 seconds.
uf250-04.cnf fulfilled No. of Restarts: 1445 No. of Flips: 4527 time to process: 6 seconds.
uf250-04.cnf fulfilled No. of Restarts: 941 No. of Flips: 3609 time to process: 4 seconds.
uf250-04.cnf , deadline. Restarts: 1650
uf250-04.cnf , deadline. Restarts: 1650
uf250-04.cnf fulfilled No. of Restarts: 577 No. of Flips: 2317 time to process: 2 seconds.
uf250-04.cnf fulfilled No. of Restarts: 215 No. of Flips: 905 time to process: 0 seconds.
uf250-04.cnf fulfilled No. of Restarts: 751 No. of Flips: 3842 time to process: 3 seconds.
uf250-04.cnf fulfilled No. of Restarts: 438 No. of Flips: 2196 time to process: 1 seconds.
uf250-04.cnf fulfilled No. of Restarts: 1075 No. of Flips: 3212 time to process: 4 seconds.
uf250-04.cnf fulfilled No. of Restarts: 1425 No. of Flips: 2549 time to process: 6 seconds.
uf250-04.cnf , deadline. Restarts: 1650
uf250-04.cnf fulfilled No. of Restarts: 1507 No. of Flips: 2654 time to process: 6 seconds.
uf250-04.cnf , deadline. Restarts: 1650
uf250-04.cnf fulfilled No. of Restarts: 416 No. of Flips: 2088 time to process: 1 seconds.
uf250-04.cnf fulfilled No. of Restarts: 719 No. of Flips: 4924 time to process: 3 seconds.
uf250-04.cnf , deadline. Restarts: 1650
uf250-04.cnf fulfilled No. of Restarts: 20 No. of Flips: 4674 time to process: 0 seconds.
uf250-04.cnf fulfilled No. of Restarts: 464 No. of Flips: 3196 time to process: 2 seconds.
uf250-04.cnf fulfilled No. of Restarts: 145 No. of Flips: 1896 time to process: 0 seconds.
uf250-04.cnf , deadline. Restarts: 1650
uf250-04.cnf , deadline. Restarts: 1650
uf250-04.cnf , deadline. Restarts: 1650
uf250-04.cnf fulfilled No. of Restarts: 509 No. of Flips: 4172 time to process: 2 seconds.
uf250-04.cnf fulfilled No. of Restarts: 1502 No. of Flips: 1228 time to process: 6 seconds.
uf250-04.cnf fulfilled No. of Restarts: 1399 No. of Flips: 4235 time to process: 5 seconds.
uf250-04.cnf , deadline. Restarts: 1650
uf250-04.cnf , deadline. Restarts: 1650
uf250-04.cnf fulfilled No. of Restarts: 744 No. of Flips: 1970 time to process: 3 seconds.
uf250-04.cnf fulfilled No. of Restarts: 296 No. of Flips: 1121 time to process: 1 seconds.
uf250-04.cnf fulfilled No. of Restarts: 1137 No. of Flips: 2220 time to process: 4 seconds.
uf250-04.cnf fulfilled No. of Restarts: 615 No. of Flips: 828 time to process: 2 seconds.
uf250-04.cnf fulfilled No. of Restarts: 271 No. of Flips: 2461 time to process: 1 seconds.
uf250-04.cnf fulfilled No. of Restarts: 836 No. of Flips: 4266 time to process: 3 seconds.
uf250-04.cnf , deadline. Restarts: 1650
uf250-04.cnf fulfilled No. of Restarts: 513 No. of Flips: 4662 time to process: 2 seconds.
uf250-04.cnf , deadline. Restarts: 1650
uf250-04.cnf fulfilled No. of Restarts: 12 No. of Flips: 2802 time to process: 0 seconds.
uf250-04.cnf , deadline. Restarts: 1650
uf250-04.cnf , deadline. Restarts: 1650
uf250-04.cnf , deadline. Restarts: 1650
uf250-04.cnf fulfilled No. of Restarts: 1003 No. of Flips: 4766 time to process: 4 seconds.
uf250-04.cnf , deadline. Restarts: 1650
uf250-04.cnf , deadline. Restarts: 1650
uf250-04.cnf fulfilled No. of Restarts: 359 No. of Flips: 4833 time to process: 1 seconds.
uf250-04.cnf fulfilled No. of Restarts: 354 No. of Flips: 3822 time to process: 1 seconds.
uf250-04.cnf , deadline. Restarts: 1650
uf250-04.cnf , deadline. Restarts: 1650
uf250-04.cnf , deadline. Restarts: 1650
uf250-04.cnf , deadline. Restarts: 1650
uf250-04.cnf , deadline. Restarts: 1650
uf250-04.cnf , deadline. Restarts: 1650
uf250-04.cnf , deadline. Restarts: 1650
uf250-04.cnf fulfilled No. of Restarts: 1067 No. of Flips: 4744 time to process: 4 seconds.
uf250-04.cnf fulfilled No. of Restarts: 147 No. of Flips: 4246 time to process: 0 seconds.
uf250-04.cnf , deadline. Restarts: 1650
uf250-04.cnf fulfilled No. of Restarts: 576 No. of Flips: 877 time to process: 2 seconds.
uf250-04.cnf fulfilled No. of Restarts: 611 No. of Flips: 4441 time to process: 2 seconds.
uf250-04.cnf , deadline. Restarts: 1650
uf250-04.cnf , deadline. Restarts: 1650
uf250-04.cnf fulfilled No. of Restarts: 1108 No. of Flips: 4872 time to process: 4 seconds.
uf250-04.cnf fulfilled No. of Restarts: 254 No. of Flips: 2401 time to process: 1 seconds.
uf250-04.cnf , deadline. Restarts: 1650
uf250-04.cnf , deadline. Restarts: 1650
uf250-04.cnf , deadline. Restarts: 1650
uf250-04.cnf , deadline. Restarts: 1650
uf250-04.cnf , deadline. Restarts: 1650
uf250-04.cnf fulfilled No. of Restarts: 588 No. of Flips: 1690 time to process: 2 seconds.
uf250-04.cnf , deadline. Restarts: 1650
uf250-04.cnf fulfilled No. of Restarts: 397 No. of Flips: 3208 time to process: 1 seconds.
uf250-04.cnf fulfilled No. of Restarts: 85 No. of Flips: 1081 time to process: 0 seconds.
uf250-04.cnf , deadline. Restarts: 1650
uf250-04.cnf fulfilled No. of Restarts: 901 No. of Flips: 3048 time to process: 4 seconds.
uf250-04.cnf , deadline. Restarts: 1650
uf250-04.cnf fulfilled No. of Restarts: 444 No. of Flips: 3095 time to process: 1 seconds.
uf250-04.cnf , deadline. Restarts: 1650
uf250-04.cnf , deadline. Restarts: 1650
uf250-04.cnf , deadline. Restarts: 1650
uf250-04.cnf , deadline. Restarts: 1650
uf250-04.cnf fulfilled No. of Restarts: 443 No. of Flips: 3932 time to process: 1 seconds.
uf250-04.cnf fulfilled No. of Restarts: 1428 No. of Flips: 2335 time to process: 6 seconds.
uf250-04.cnf fulfilled No. of Restarts: 1167 No. of Flips: 1838 time to process: 5 seconds.
uf250-04.cnf , deadline. Restarts: 1650
uf250-04.cnf fulfilled No. of Restarts: 1278 No. of Flips: 2786 time to process: 5 seconds.
uf250-04.cnf , deadline. Restarts: 1650
uf250-04.cnf , deadline. Restarts: 1650
uf250-04.cnf fulfilled No. of Restarts: 1602 No. of Flips: 3556 time to process: 6 seconds.
uf250-04.cnf , deadline. Restarts: 1650
uf250-04.cnf , deadline. Restarts: 1650
uf250-04.cnf , deadline. Restarts: 1650
uf250-04.cnf fulfilled No. of Restarts: 1124 No. of Flips: 3107 time to process: 5 seconds.
uf250-04.cnf fulfilled No. of Restarts: 1241 No. of Flips: 4472 time to process: 5 seconds.
uf250-04.cnf , deadline. Restarts: 1650
uf250-04.cnf fulfilled No. of Restarts: 900 No. of Flips: 2542 time to process: 4 seconds.
uf250-04.cnf , deadline. Restarts: 1650
uf250-04.cnf , deadline. Restarts: 1650
uf250-04.cnf fulfilled No. of Restarts: 1575 No. of Flips: 1152 time to process: 6 seconds.
uf250-04.cnf , deadline. Restarts: 1650
uf250-04.cnf , deadline. Restarts: 1650
uf250-04.cnf , deadline. Restarts: 1650
uf250-04.cnf , deadline. Restarts: 1650
uf250-04.cnf fulfilled No. of Restarts: 1401 No. of Flips: 2562 time to process: 6 seconds.
uf250-04.cnf fulfilled No. of Restarts: 445 No. of Flips: 4208 time to process: 1 seconds.
uf250-04.cnf , deadline. Restarts: 1650
uf250-04.cnf fulfilled No. of Restarts: 0 No. of Flips: 1657 time to process: 0 seconds.
uf250-04.cnf , deadline. Restarts: 1650
uf250-04.cnf , deadline. Restarts: 1650
uf250-04.cnf , deadline. Restarts: 1650
uf250-04.cnf , deadline. Restarts: 1650
uf250-04.cnf , deadline. Restarts: 1650
uf250-04.cnf , deadline. Restarts: 1650
uf250-04.cnf , deadline. Restarts: 1650
uf250-04.cnf , deadline. Restarts: 1650
uf250-04.cnf fulfilled No. of Restarts: 1156 No. of Flips: 1977 time to process: 4 seconds.
uf250-04.cnf , deadline. Restarts: 1650
uf250-04.cnf , deadline. Restarts: 1650
uf250-04.cnf , deadline. Restarts: 1650
uf250-04.cnf fulfilled No. of Restarts: 910 No. of Flips: 2662 time to process: 4 seconds.
uf250-04.cnf fulfilled No. of Restarts: 946 No. of Flips: 4588 time to process: 4 seconds.
uf250-04.cnf fulfilled No. of Restarts: 1626 No. of Flips: 1092 time to process: 6 seconds.
uf250-04.cnf fulfilled No. of Restarts: 851 No. of Flips: 3878 time to process: 3 seconds.
uf250-04.cnf fulfilled No. of Restarts: 773 No. of Flips: 3938 time to process: 3 seconds.
uf250-04.cnf fulfilled No. of Restarts: 33 No. of Flips: 3345 time to process: 0 seconds.
uf250-04.cnf fulfilled No. of Restarts: 775 No. of Flips: 3631 time to process: 3 seconds.
uf250-04.cnf , deadline. Restarts: 1650
uf250-04.cnf , deadline. Restarts: 1650
uf250-04.cnf , deadline. Restarts: 1650
uf250-04.cnf , deadline. Restarts: 1650
uf250-04.cnf fulfilled No. of Restarts: 999 No. of Flips: 3193 time to process: 4 seconds.
uf250-04.cnf , deadline. Restarts: 1650
uf250-04.cnf fulfilled No. of Restarts: 293 No. of Flips: 2359 time to process: 1 seconds.
uf250-04.cnf , deadline. Restarts: 1650
uf250-04.cnf fulfilled No. of Restarts: 1154 No. of Flips: 4700 time to process: 4 seconds.
uf250-04.cnf fulfilled No. of Restarts: 324 No. of Flips: 3362 time to process: 1 seconds.
uf250-04.cnf , deadline. Restarts: 1650
uf250-04.cnf , deadline. Restarts: 1650
uf250-04.cnf fulfilled No. of Restarts: 729 No. of Flips: 4381 time to process: 3 seconds.
uf250-04.cnf , deadline. Restarts: 1650
uf250-04.cnf , deadline. Restarts: 1650
uf250-04.cnf fulfilled No. of Restarts: 1438 No. of Flips: 3815 time to process: 6 seconds.
uf250-04.cnf , deadline. Restarts: 1650
uf250-04.cnf , deadline. Restarts: 1650
uf250-04.cnf , deadline. Restarts: 1650
uf250-04.cnf , deadline. Restarts: 1650
uf250-04.cnf fulfilled No. of Restarts: 130 No. of Flips: 3324 time to process: 0 seconds.
uf250-04.cnf , deadline. Restarts: 1650
uf250-04.cnf , deadline. Restarts: 1650
uf250-04.cnf fulfilled No. of Restarts: 441 No. of Flips: 2132 time to process: 1 seconds.
uf250-04.cnf , deadline. Restarts: 1650
uf250-04.cnf , deadline. Restarts: 1650
uf250-04.cnf , deadline. Restarts: 1650
uf250-04.cnf fulfilled No. of Restarts: 1416 No. of Flips: 3870 time to process: 6 seconds.
uf250-04.cnf , deadline. Restarts: 1650
uf250-04.cnf , deadline. Restarts: 1650
uf250-04.cnf , deadline. Restarts: 1650
uf250-04.cnf fulfilled No. of Restarts: 73 No. of Flips: 4256 time to process: 0 seconds.
uf250-04.cnf fulfilled No. of Restarts: 1073 No. of Flips: 2929 time to process: 4 seconds.
uf250-04.cnf fulfilled No. of Restarts: 992 No. of Flips: 2654 time to process: 4 seconds.
uf250-04.cnf fulfilled No. of Restarts: 774 No. of Flips: 4259 time to process: 3 seconds.
uf250-04.cnf , deadline. Restarts: 1650
uf250-04.cnf , deadline. Restarts: 1650
uf250-04.cnf , deadline. Restarts: 1650
uf250-04.cnf , deadline. Restarts: 1650
uf250-04.cnf , deadline. Restarts: 1650
uf250-04.cnf fulfilled No. of Restarts: 1478 No. of Flips: 1963 time to process: 6 seconds.
uf250-04.cnf fulfilled No. of Restarts: 1282 No. of Flips: 4214 time to process: 5 seconds.
uf250-04.cnf fulfilled No. of Restarts: 809 No. of Flips: 3656 time to process: 3 seconds.
uf250-04.cnf fulfilled No. of Restarts: 854 No. of Flips: 2637 time to process: 3 seconds.
uf250-04.cnf , deadline. Restarts: 1650
uf250-04.cnf fulfilled No. of Restarts: 1193 No. of Flips: 4144 time to process: 5 seconds.
uf250-04.cnf , deadline. Restarts: 1650
uf250-04.cnf , deadline. Restarts: 1650
uf250-04.cnf fulfilled No. of Restarts: 1100 No. of Flips: 1099 time to process: 4 seconds.
uf250-04.cnf fulfilled No. of Restarts: 1369 No. of Flips: 3075 time to process: 5 seconds.
uf250-04.cnf , deadline. Restarts: 1650
uf250-04.cnf fulfilled No. of Restarts: 452 No. of Flips: 2813 time to process: 2 seconds.
uf250-04.cnf , deadline. Restarts: 1650
uf250-04.cnf fulfilled No. of Restarts: 652 No. of Flips: 2829 time to process: 2 seconds.
uf250-04.cnf fulfilled No. of Restarts: 307 No. of Flips: 3918 time to process: 1 seconds.
uf250-04.cnf , deadline. Restarts: 1650
uf250-04.cnf , deadline. Restarts: 1650
uf250-04.cnf , deadline. Restarts: 1650
uf250-04.cnf fulfilled No. of Restarts: 482 No. of Flips: 3677 time to process: 2 seconds.
uf250-04.cnf fulfilled No. of Restarts: 1045 No. of Flips: 4290 time to process: 4 seconds.
uf250-04.cnf , deadline. Restarts: 1650
uf250-04.cnf , deadline. Restarts: 1650
uf250-04.cnf fulfilled No. of Restarts: 1353 No. of Flips: 4963 time to process: 5 seconds.
uf250-04.cnf fulfilled No. of Restarts: 722 No. of Flips: 3528 time to process: 3 seconds.
uf250-04.cnf fulfilled No. of Restarts: 680 No. of Flips: 3201 time to process: 3 seconds.
uf250-04.cnf , deadline. Restarts: 1650
uf250-04.cnf , deadline. Restarts: 1650
uf250-04.cnf fulfilled No. of Restarts: 335 No. of Flips: 2009 time to process: 1 seconds.
uf250-04.cnf fulfilled No. of Restarts: 1644 No. of Flips: 3162 time to process: 7 seconds.
uf250-04.cnf fulfilled No. of Restarts: 205 No. of Flips: 2125 time to process: 0 seconds.
uf250-04.cnf , deadline. Restarts: 1650
uf250-04.cnf , deadline. Restarts: 1650
uf250-04.cnf fulfilled No. of Restarts: 641 No. of Flips: 3855 time to process: 2 seconds.
uf250-04.cnf fulfilled No. of Restarts: 579 No. of Flips: 4537 time to process: 2 seconds.
uf250-04.cnf fulfilled No. of Restarts: 445 No. of Flips: 2712 time to process: 1 seconds.
uf250-04.cnf , deadline. Restarts: 1650
uf250-04.cnf fulfilled No. of Restarts: 205 No. of Flips: 3868 time to process: 0 seconds.
uf250-04.cnf , deadline. Restarts: 1650
uf250-04.cnf fulfilled No. of Restarts: 1308 No. of Flips: 1969 time to process: 5 seconds.
uf250-04.cnf , deadline. Restarts: 1650
uf250-04.cnf , deadline. Restarts: 1650
uf250-04.cnf , deadline. Restarts: 1650
uf250-04.cnf fulfilled No. of Restarts: 529 No. of Flips: 1751 time to process: 2 seconds.
uf250-04.cnf , deadline. Restarts: 1650
uf250-04.cnf , deadline. Restarts: 1650
uf250-04.cnf , deadline. Restarts: 1650
uf250-04.cnf , deadline. Restarts: 1650
uf250-04.cnf fulfilled No. of Restarts: 1460 No. of Flips: 3345 time to process: 6 seconds.
uf250-04.cnf fulfilled No. of Restarts: 194 No. of Flips: 1997 time to process: 0 seconds.
uf250-04.cnf fulfilled No. of Restarts: 852 No. of Flips: 4352 time to process: 3 seconds.
uf250-04.cnf , deadline. Restarts: 1650
uf250-04.cnf , deadline. Restarts: 1650
uf250-04.cnf fulfilled No. of Restarts: 1026 No. of Flips: 4788 time to process: 5 seconds.
uf250-04.cnf fulfilled No. of Restarts: 1399 No. of Flips: 2583 time to process: 6 seconds.
uf250-04.cnf , deadline. Restarts: 1650
uf250-04.cnf , deadline. Restarts: 1650
uf250-04.cnf , deadline. Restarts: 1650
uf250-04.cnf , deadline. Restarts: 1650
uf250-04.cnf fulfilled No. of Restarts: 819 No. of Flips: 4507 time to process: 3 seconds.
uf250-04.cnf fulfilled No. of Restarts: 201 No. of Flips: 2526 time to process: 0 seconds.
uf250-04.cnf fulfilled No. of Restarts: 176 No. of Flips: 1225 time to process: 0 seconds.
uf250-04.cnf fulfilled No. of Restarts: 33 No. of Flips: 4785 time to process: 0 seconds.
uf250-04.cnf , deadline. Restarts: 1650
uf250-04.cnf fulfilled No. of Restarts: 1055 No. of Flips: 2615 time to process: 4 seconds.
uf250-04.cnf fulfilled No. of Restarts: 109 No. of Flips: 4598 time to process: 0 seconds.
uf250-04.cnf , deadline. Restarts: 1650
uf250-04.cnf , deadline. Restarts: 1650
uf250-04.cnf , deadline. Restarts: 1650
uf250-04.cnf fulfilled No. of Restarts: 957 No. of Flips: 4139 time to process: 4 seconds.
uf250-04.cnf fulfilled No. of Restarts: 530 No. of Flips: 4918 time to process: 2 seconds.
uf250-04.cnf , deadline. Restarts: 1650
uf250-04.cnf fulfilled No. of Restarts: 1469 No. of Flips: 4202 time to process: 6 seconds.
uf250-04.cnf , deadline. Restarts: 1650
uf250-04.cnf fulfilled No. of Restarts: 1602 No. of Flips: 2175 time to process: 6 seconds.
uf250-04.cnf , deadline. Restarts: 1650
uf250-04.cnf , deadline. Restarts: 1650
uf250-04.cnf fulfilled No. of Restarts: 1152 No. of Flips: 2817 time to process: 4 seconds.
uf250-04.cnf fulfilled No. of Restarts: 1281 No. of Flips: 4537 time to process: 5 seconds.
uf250-04.cnf , deadline. Restarts: 1650
uf250-04.cnf fulfilled No. of Restarts: 1635 No. of Flips: 3869 time to process: 7 seconds.
uf250-04.cnf , deadline. Restarts: 1650
uf250-04.cnf , deadline. Restarts: 1650
uf250-04.cnf , deadline. Restarts: 1650
uf250-04.cnf fulfilled No. of Restarts: 69 No. of Flips: 4959 time to process: 0 seconds.
uf250-04.cnf fulfilled No. of Restarts: 1443 No. of Flips: 2467 time to process: 6 seconds.
uf250-04.cnf fulfilled No. of Restarts: 1569 No. of Flips: 3488 time to process: 6 seconds.
uf250-04.cnf , deadline. Restarts: 1650
uf250-04.cnf fulfilled No. of Restarts: 154 No. of Flips: 4737 time to process: 0 seconds.
uf250-04.cnf , deadline. Restarts: 1650
uf250-04.cnf fulfilled No. of Restarts: 731 No. of Flips: 3646 time to process: 3 seconds.
uf250-04.cnf , deadline. Restarts: 1650
uf250-04.cnf , deadline. Restarts: 1650
uf250-04.cnf , deadline. Restarts: 1650
uf250-04.cnf fulfilled No. of Restarts: 522 No. of Flips: 3604 time to process: 2 seconds.
uf250-04.cnf fulfilled No. of Restarts: 1605 No. of Flips: 3736 time to process: 6 seconds.
uf250-04.cnf , deadline. Restarts: 1650
uf250-04.cnf , deadline. Restarts: 1650
uf250-04.cnf fulfilled No. of Restarts: 233 No. of Flips: 2020 time to process: 1 seconds.
uf250-04.cnf , deadline. Restarts: 1650
uf250-04.cnf , deadline. Restarts: 1650
uf250-04.cnf , deadline. Restarts: 1650
uf250-04.cnf , deadline. Restarts: 1650
uf250-04.cnf fulfilled No. of Restarts: 1606 No. of Flips: 4748 time to process: 6 seconds.
uf250-04.cnf , deadline. Restarts: 1650
uf250-04.cnf fulfilled No. of Restarts: 281 No. of Flips: 2016 time to process: 1 seconds.
uf250-04.cnf , deadline. Restarts: 1650
uf250-04.cnf , deadline. Restarts: 1650
uf250-04.cnf , deadline. Restarts: 1650
uf250-04.cnf , deadline. Restarts: 1650
uf250-04.cnf , deadline. Restarts: 1650
uf250-04.cnf , deadline. Restarts: 1650
uf250-04.cnf fulfilled No. of Restarts: 741 No. of Flips: 4678 time to process: 3 seconds.
uf250-04.cnf , deadline. Restarts: 1650
uf250-04.cnf fulfilled No. of Restarts: 1202 No. of Flips: 4703 time to process: 5 seconds.
uf250-04.cnf , deadline. Restarts: 1650
uf250-04.cnf fulfilled No. of Restarts: 97 No. of Flips: 1588 time to process: 0 seconds.
uf250-04.cnf , deadline. Restarts: 1650
uf250-04.cnf , deadline. Restarts: 1650
uf250-04.cnf , deadline. Restarts: 1650
uf250-04.cnf fulfilled No. of Restarts: 860 No. of Flips: 4869 time to process: 3 seconds.
uf250-04.cnf , deadline. Restarts: 1650
uf250-04.cnf , deadline. Restarts: 1650
uf250-04.cnf , deadline. Restarts: 1650
uf250-04.cnf , deadline. Restarts: 1650
uf250-04.cnf fulfilled No. of Restarts: 1005 No. of Flips: 4516 time to process: 4 seconds.
uf250-04.cnf fulfilled No. of Restarts: 144 No. of Flips: 4199 time to process: 0 seconds.
uf250-04.cnf , deadline. Restarts: 1650
uf250-04.cnf , deadline. Restarts: 1650
uf250-04.cnf fulfilled No. of Restarts: 199 No. of Flips: 3360 time to process: 0 seconds.
uf250-04.cnf , deadline. Restarts: 1650
uf250-04.cnf fulfilled No. of Restarts: 918 No. of Flips: 3488 time to process: 4 seconds.
uf250-04.cnf , deadline. Restarts: 1650
uf250-04.cnf fulfilled No. of Restarts: 589 No. of Flips: 3821 time to process: 2 seconds.
uf250-04.cnf , deadline. Restarts: 1650
uf250-04.cnf fulfilled No. of Restarts: 290 No. of Flips: 4826 time to process: 1 seconds.
uf250-04.cnf , deadline. Restarts: 1650
uf250-04.cnf fulfilled No. of Restarts: 125 No. of Flips: 4840 time to process: 0 seconds.
uf250-04.cnf fulfilled No. of Restarts: 272 No. of Flips: 3541 time to process: 1 seconds.
uf250-04.cnf fulfilled No. of Restarts: 725 No. of Flips: 2298 time to process: 3 seconds.
uf250-04.cnf fulfilled No. of Restarts: 501 No. of Flips: 1913 time to process: 2 seconds.
uf250-04.cnf , deadline. Restarts: 1650
uf250-04.cnf , deadline. Restarts: 1650
uf250-04.cnf , deadline. Restarts: 1650
uf250-04.cnf , deadline. Restarts: 1650
uf250-04.cnf fulfilled No. of Restarts: 1282 No. of Flips: 3387 time to process: 5 seconds.
uf250-04.cnf , deadline. Restarts: 1650
uf250-04.cnf , deadline. Restarts: 1650
uf250-04.cnf , deadline. Restarts: 1650
uf250-04.cnf , deadline. Restarts: 1650
uf250-04.cnf , deadline. Restarts: 1650
uf250-04.cnf fulfilled No. of Restarts: 1297 No. of Flips: 2460 time to process: 5 seconds.
uf250-04.cnf fulfilled No. of Restarts: 1613 No. of Flips: 1863 time to process: 6 seconds.
uf250-04.cnf fulfilled No. of Restarts: 733 No. of Flips: 1707 time to process: 2 seconds.
uf250-04.cnf fulfilled No. of Restarts: 1531 No. of Flips: 3575 time to process: 6 seconds.
uf250-04.cnf fulfilled No. of Restarts: 32 No. of Flips: 2552 time to process: 0 seconds.
uf250-04.cnf fulfilled No. of Restarts: 269 No. of Flips: 2002 time to process: 1 seconds.
uf250-04.cnf fulfilled No. of Restarts: 534 No. of Flips: 4363 time to process: 2 seconds.
uf250-04.cnf , deadline. Restarts: 1650
uf250-04.cnf , deadline. Restarts: 1650
uf250-04.cnf , deadline. Restarts: 1650
uf250-04.cnf fulfilled No. of Restarts: 1587 No. of Flips: 2674 time to process: 6 seconds.
uf250-04.cnf , deadline. Restarts: 1650
uf250-04.cnf , deadline. Restarts: 1650
uf250-04.cnf , deadline. Restarts: 1650
uf250-04.cnf fulfilled No. of Restarts: 407 No. of Flips: 3041 time to process: 1 seconds.
uf250-04.cnf , deadline. Restarts: 1650
uf250-04.cnf , deadline. Restarts: 1650
uf250-04.cnf , deadline. Restarts: 1650
uf250-04.cnf , deadline. Restarts: 1650
uf250-04.cnf , deadline. Restarts: 1650
uf250-04.cnf fulfilled No. of Restarts: 724 No. of Flips: 1447 time to process: 2 seconds.
uf250-04.cnf , deadline. Restarts: 1650
uf250-04.cnf , deadline. Restarts: 1650
uf250-04.cnf fulfilled No. of Restarts: 1476 No. of Flips: 1656 time to process: 6 seconds.
uf250-04.cnf , deadline. Restarts: 1650
uf250-04.cnf fulfilled No. of Restarts: 658 No. of Flips: 1790 time to process: 2 seconds.
uf250-04.cnf , deadline. Restarts: 1650
uf250-04.cnf fulfilled No. of Restarts: 0 No. of Flips: 2820 time to process: 0 seconds.
uf250-04.cnf , deadline. Restarts: 1650
uf250-04.cnf , deadline. Restarts: 1650
uf250-04.cnf fulfilled No. of Restarts: 1550 No. of Flips: 2296 time to process: 6 seconds.
uf250-04.cnf , deadline. Restarts: 1650
uf250-04.cnf , deadline. Restarts: 1650
uf250-04.cnf , deadline. Restarts: 1650
uf250-04.cnf , deadline. Restarts: 1650
uf250-04.cnf , deadline. Restarts: 1650
uf250-04.cnf fulfilled No. of Restarts: 496 No. of Flips: 3613 time to process: 2 seconds.
uf250-04.cnf , deadline. Restarts: 1650
uf250-04.cnf fulfilled No. of Restarts: 1344 No. of Flips: 3131 time to process: 5 seconds.
uf250-04.cnf fulfilled No. of Restarts: 989 No. of Flips: 3220 time to process: 4 seconds.
uf250-04.cnf , deadline. Restarts: 1650
uf250-04.cnf , deadline. Restarts: 1650
uf250-04.cnf , deadline. Restarts: 1650
uf250-04.cnf , deadline. Restarts: 1650
uf250-04.cnf , deadline. Restarts: 1650
uf250-04.cnf fulfilled No. of Restarts: 781 No. of Flips: 4740 time to process: 3 seconds.
uf250-04.cnf , deadline. Restarts: 1650
uf250-04.cnf , deadline. Restarts: 1650
uf250-04.cnf , deadline. Restarts: 1650
uf250-04.cnf , deadline. Restarts: 1650
uf250-04.cnf , deadline. Restarts: 1650
uf250-04.cnf fulfilled No. of Restarts: 845 No. of Flips: 1371 time to process: 3 seconds.
uf250-04.cnf fulfilled No. of Restarts: 868 No. of Flips: 3634 time to process: 3 seconds.
uf250-04.cnf fulfilled No. of Restarts: 596 No. of Flips: 2791 time to process: 2 seconds.
uf250-04.cnf fulfilled No. of Restarts: 490 No. of Flips: 2120 time to process: 2 seconds.
uf250-04.cnf , deadline. Restarts: 1650
uf250-04.cnf , deadline. Restarts: 1650
uf250-04.cnf fulfilled No. of Restarts: 1374 No. of Flips: 2401 time to process: 5 seconds.
uf250-04.cnf fulfilled No. of Restarts: 557 No. of Flips: 4840 time to process: 2 seconds.
uf250-04.cnf fulfilled No. of Restarts: 1548 No. of Flips: 4123 time to process: 6 seconds.
uf250-04.cnf fulfilled No. of Restarts: 631 No. of Flips: 3328 time to process: 2 seconds.
uf250-04.cnf fulfilled No. of Restarts: 829 No. of Flips: 1747 time to process: 3 seconds.
uf250-04.cnf , deadline. Restarts: 1650
uf250-04.cnf , deadline. Restarts: 1650
uf250-04.cnf fulfilled No. of Restarts: 1231 No. of Flips: 1481 time to process: 5 seconds.
uf250-04.cnf , deadline. Restarts: 1650
uf250-04.cnf , deadline. Restarts: 1650
uf250-04.cnf fulfilled No. of Restarts: 874 No. of Flips: 2125 time to process: 3 seconds.
uf250-04.cnf , deadline. Restarts: 1650
uf250-04.cnf , deadline. Restarts: 1650
uf250-04.cnf fulfilled No. of Restarts: 511 No. of Flips: 2301 time to process: 2 seconds.
uf250-04.cnf , deadline. Restarts: 1650
uf250-04.cnf , deadline. Restarts: 1650
uf250-04.cnf fulfilled No. of Restarts: 900 No. of Flips: 4969 time to process: 3 seconds.
uf250-04.cnf , deadline. Restarts: 1650
uf250-04.cnf fulfilled No. of Restarts: 7 No. of Flips: 2390 time to process: 0 seconds.
uf250-04.cnf fulfilled No. of Restarts: 751 No. of Flips: 1170 time to process: 3 seconds.
uf250-04.cnf fulfilled No. of Restarts: 977 No. of Flips: 2356 time to process: 3 seconds.
uf250-04.cnf , deadline. Restarts: 1650
uf250-04.cnf , deadline. Restarts: 1650
uf250-04.cnf , deadline. Restarts: 1650
uf250-04.cnf , deadline. Restarts: 1650
uf250-04.cnf , deadline. Restarts: 1650
uf250-04.cnf , deadline. Restarts: 1650
uf250-04.cnf , deadline. Restarts: 1650
uf250-04.cnf , deadline. Restarts: 1650
uf250-04.cnf , deadline. Restarts: 1650
uf250-04.cnf , deadline. Restarts: 1650
uf250-04.cnf fulfilled No. of Restarts: 559 No. of Flips: 1527 time to process: 2 seconds.
uf250-04.cnf , deadline. Restarts: 1650
uf250-04.cnf , deadline. Restarts: 1650
uf250-04.cnf , deadline. Restarts: 1650
uf250-04.cnf fulfilled No. of Restarts: 380 No. of Flips: 4135 time to process: 1 seconds.
uf250-04.cnf , deadline. Restarts: 1650
uf250-04.cnf fulfilled No. of Restarts: 881 No. of Flips: 2307 time to process: 3 seconds.
uf250-04.cnf , deadline. Restarts: 1650
uf250-04.cnf , deadline. Restarts: 1650
uf250-04.cnf , deadline. Restarts: 1650
uf250-04.cnf , deadline. Restarts: 1650
uf250-04.cnf fulfilled No. of Restarts: 618 No. of Flips: 3873 time to process: 2 seconds.
uf250-04.cnf , deadline. Restarts: 1650
uf250-04.cnf fulfilled No. of Restarts: 1180 No. of Flips: 2230 time to process: 4 seconds.
uf250-04.cnf fulfilled No. of Restarts: 58 No. of Flips: 2223 time to process: 0 seconds.
uf250-04.cnf fulfilled No. of Restarts: 1261 No. of Flips: 2253 time to process: 5 seconds.
uf250-04.cnf fulfilled No. of Restarts: 1297 No. of Flips: 4686 time to process: 5 seconds.
uf250-04.cnf , deadline. Restarts: 1650
uf250-04.cnf , deadline. Restarts: 1650
uf250-04.cnf fulfilled No. of Restarts: 53 No. of Flips: 4871 time to process: 0 seconds.
uf250-04.cnf , deadline. Restarts: 1650
uf250-04.cnf , deadline. Restarts: 1650
uf250-04.cnf fulfilled No. of Restarts: 860 No. of Flips: 1918 time to process: 3 seconds.
uf250-04.cnf , deadline. Restarts: 1650
uf250-04.cnf , deadline. Restarts: 1650
uf250-04.cnf , deadline. Restarts: 1650
uf250-04.cnf , deadline. Restarts: 1650
uf250-04.cnf , deadline. Restarts: 1650
uf250-04.cnf , deadline. Restarts: 1650
uf250-04.cnf , deadline. Restarts: 1650
uf250-04.cnf fulfilled No. of Restarts: 827 No. of Flips: 982 time to process: 3 seconds.
uf250-04.cnf , deadline. Restarts: 1650
uf250-04.cnf , deadline. Restarts: 1650
uf250-04.cnf fulfilled No. of Restarts: 1464 No. of Flips: 3376 time to process: 6 seconds.
uf250-04.cnf fulfilled No. of Restarts: 1067 No. of Flips: 1501 time to process: 4 seconds.
uf250-04.cnf , deadline. Restarts: 1650
uf250-04.cnf fulfilled No. of Restarts: 722 No. of Flips: 4623 time to process: 2 seconds.
uf250-04.cnf , deadline. Restarts: 1650
uf250-04.cnf , deadline. Restarts: 1650
uf250-04.cnf , deadline. Restarts: 1650
uf250-04.cnf fulfilled No. of Restarts: 129 No. of Flips: 1689 time to process: 0 seconds.
uf250-04.cnf , deadline. Restarts: 1650
uf250-04.cnf , deadline. Restarts: 1650
uf250-04.cnf , deadline. Restarts: 1650
uf250-04.cnf , deadline. Restarts: 1650
uf250-04.cnf , deadline. Restarts: 1650
uf250-04.cnf fulfilled No. of Restarts: 152 No. of Flips: 3123 time to process: 0 seconds.
uf250-04.cnf , deadline. Restarts: 1650
uf250-04.cnf fulfilled No. of Restarts: 695 No. of Flips: 3468 time to process: 2 seconds.
uf250-04.cnf fulfilled No. of Restarts: 412 No. of Flips: 4845 time to process: 1 seconds.
uf250-04.cnf fulfilled No. of Restarts: 1054 No. of Flips: 4008 time to process: 4 seconds.
uf250-04.cnf fulfilled No. of Restarts: 937 No. of Flips: 3863 time to process: 3 seconds.
uf250-04.cnf fulfilled No. of Restarts: 174 No. of Flips: 4055 time to process: 0 seconds.
uf250-04.cnf , deadline. Restarts: 1650
uf250-04.cnf , deadline. Restarts: 1650
uf250-04.cnf , deadline. Restarts: 1650
uf250-04.cnf , deadline. Restarts: 1650
uf250-04.cnf , deadline. Restarts: 1650
uf250-04.cnf , deadline. Restarts: 1650
uf250-04.cnf , deadline. Restarts: 1650
uf250-04.cnf fulfilled No. of Restarts: 1185 No. of Flips: 2834 time to process: 4 seconds.
uf250-04.cnf fulfilled No. of Restarts: 126 No. of Flips: 4583 time to process: 0 seconds.
uf250-04.cnf , deadline. Restarts: 1650
uf250-04.cnf , deadline. Restarts: 1650
uf250-04.cnf fulfilled No. of Restarts: 1638 No. of Flips: 3079 time to process: 6 seconds.
uf250-04.cnf fulfilled No. of Restarts: 832 No. of Flips: 2832 time to process: 3 seconds.
uf250-04.cnf fulfilled No. of Restarts: 499 No. of Flips: 1418 time to process: 2 seconds.
uf250-04.cnf , deadline. Restarts: 1650
uf250-04.cnf fulfilled No. of Restarts: 221 No. of Flips: 3412 time to process: 0 seconds.
uf250-04.cnf , deadline. Restarts: 1650
uf250-04.cnf fulfilled No. of Restarts: 158 No. of Flips: 4129 time to process: 0 seconds.
uf250-04.cnf fulfilled No. of Restarts: 289 No. of Flips: 3968 time to process: 1 seconds.
uf250-04.cnf , deadline. Restarts: 1650
uf250-04.cnf , deadline. Restarts: 1650
uf250-04.cnf fulfilled No. of Restarts: 40 No. of Flips: 4246 time to process: 0 seconds.
uf250-04.cnf , deadline. Restarts: 1650
uf250-04.cnf fulfilled No. of Restarts: 677 No. of Flips: 1910 time to process: 2 seconds.
uf250-04.cnf , deadline. Restarts: 1650
uf250-04.cnf fulfilled No. of Restarts: 1530 No. of Flips: 2766 time to process: 6 seconds.
uf250-04.cnf , deadline. Restarts: 1650
uf250-04.cnf fulfilled No. of Restarts: 484 No. of Flips: 3450 time to process: 2 seconds.
uf250-04.cnf , deadline. Restarts: 1650
uf250-04.cnf , deadline. Restarts: 1650
uf250-04.cnf , deadline. Restarts: 1650
uf250-04.cnf , deadline. Restarts: 1650
uf250-04.cnf , deadline. Restarts: 1650
uf250-04.cnf , deadline. Restarts: 1650
uf250-04.cnf , deadline. Restarts: 1650
uf250-04.cnf fulfilled No. of Restarts: 924 No. of Flips: 2972 time to process: 3 seconds.
uf250-04.cnf , deadline. Restarts: 1650
uf250-04.cnf , deadline. Restarts: 1650
uf250-04.cnf , deadline. Restarts: 1650
uf250-04.cnf fulfilled No. of Restarts: 511 No. of Flips: 3833 time to process: 2 seconds.
uf250-04.cnf fulfilled No. of Restarts: 1464 No. of Flips: 4210 time to process: 6 seconds.
uf250-04.cnf fulfilled No. of Restarts: 87 No. of Flips: 4641 time to process: 0 seconds.
uf250-04.cnf fulfilled No. of Restarts: 416 No. of Flips: 2498 time to process: 1 seconds.
uf250-04.cnf , deadline. Restarts: 1650
uf250-04.cnf , deadline. Restarts: 1650
uf250-04.cnf , deadline. Restarts: 1650
uf250-04.cnf fulfilled No. of Restarts: 22 No. of Flips: 4883 time to process: 0 seconds.
uf250-04.cnf , deadline. Restarts: 1650
uf250-04.cnf , deadline. Restarts: 1650
uf250-04.cnf fulfilled No. of Restarts: 877 No. of Flips: 3181 time to process: 3 seconds.
uf250-04.cnf , deadline. Restarts: 1650
uf250-04.cnf , deadline. Restarts: 1650
uf250-04.cnf , deadline. Restarts: 1650
uf250-04.cnf , deadline. Restarts: 1650
uf250-04.cnf fulfilled No. of Restarts: 372 No. of Flips: 3467 time to process: 1 seconds.
uf250-04.cnf , deadline. Restarts: 1650
uf250-04.cnf fulfilled No. of Restarts: 1303 No. of Flips: 1007 time to process: 5 seconds.
uf250-04.cnf , deadline. Restarts: 1650
uf250-04.cnf , deadline. Restarts: 1650
uf250-04.cnf , deadline. Restarts: 1650
uf250-04.cnf , deadline. Restarts: 1650
uf250-04.cnf fulfilled No. of Restarts: 106 No. of Flips: 1624 time to process: 0 seconds.
uf250-04.cnf , deadline. Restarts: 1650
uf250-04.cnf fulfilled No. of Restarts: 1037 No. of Flips: 4947 time to process: 4 seconds.
uf250-04.cnf , deadline. Restarts: 1650
uf250-04.cnf , deadline. Restarts: 1650
uf250-04.cnf , deadline. Restarts: 1650
uf250-04.cnf , deadline. Restarts: 1650
uf250-04.cnf , deadline. Restarts: 1650
uf250-04.cnf , deadline. Restarts: 1650
uf250-04.cnf fulfilled No. of Restarts: 978 No. of Flips: 3772 time to process: 4 seconds.
uf250-04.cnf fulfilled No. of Restarts: 1352 No. of Flips: 4857 time to process: 5 seconds.
uf250-04.cnf , deadline. Restarts: 1650
uf250-04.cnf fulfilled No. of Restarts: 1311 No. of Flips: 4225 time to process: 5 seconds.
uf250-04.cnf fulfilled No. of Restarts: 482 No. of Flips: 4341 time to process: 2 seconds.
uf250-04.cnf , deadline. Restarts: 1650
uf250-04.cnf fulfilled No. of Restarts: 762 No. of Flips: 1414 time to process: 3 seconds.
uf250-04.cnf fulfilled No. of Restarts: 1116 No. of Flips: 3683 time to process: 4 seconds.
uf250-04.cnf , deadline. Restarts: 1650
uf250-04.cnf , deadline. Restarts: 1650
uf250-04.cnf , deadline. Restarts: 1650
uf250-04.cnf , deadline. Restarts: 1650
uf250-04.cnf , deadline. Restarts: 1650
uf250-04.cnf , deadline. Restarts: 1650
uf250-04.cnf , deadline. Restarts: 1650
uf250-04.cnf fulfilled No. of Restarts: 1070 No. of Flips: 2710 time to process: 4 seconds.
uf250-04.cnf , deadline. Restarts: 1650
uf250-04.cnf , deadline. Restarts: 1650
uf250-04.cnf , deadline. Restarts: 1650
uf250-04.cnf , deadline. Restarts: 1650
uf250-04.cnf , deadline. Restarts: 1650
uf250-04.cnf fulfilled No. of Restarts: 531 No. of Flips: 4301 time to process: 2 seconds.
uf250-04.cnf fulfilled No. of Restarts: 731 No. of Flips: 4246 time to process: 3 seconds.
uf250-04.cnf fulfilled No. of Restarts: 397 No. of Flips: 2821 time to process: 1 seconds.
uf250-04.cnf fulfilled No. of Restarts: 1546 No. of Flips: 4233 time to process: 6 seconds.
uf250-04.cnf fulfilled No. of Restarts: 1038 No. of Flips: 2038 time to process: 4 seconds.
uf250-04.cnf , deadline. Restarts: 1650
uf250-04.cnf fulfilled No. of Restarts: 970 No. of Flips: 3921 time to process: 4 seconds.
uf250-04.cnf , deadline. Restarts: 1650
uf250-04.cnf , deadline. Restarts: 1650
uf250-04.cnf fulfilled No. of Restarts: 1098 No. of Flips: 3140 time to process: 4 seconds.
uf250-04.cnf , deadline. Restarts: 1650
uf250-04.cnf , deadline. Restarts: 1650
uf250-04.cnf fulfilled No. of Restarts: 1029 No. of Flips: 2085 time to process: 4 seconds.
uf250-04.cnf fulfilled No. of Restarts: 1066 No. of Flips: 2991 time to process: 4 seconds.
uf250-04.cnf , deadline. Restarts: 1650
uf250-04.cnf fulfilled No. of Restarts: 1521 No. of Flips: 4464 time to process: 6 seconds.
uf250-04.cnf , deadline. Restarts: 1650
uf250-04.cnf , deadline. Restarts: 1650
uf250-04.cnf , deadline. Restarts: 1650
uf250-04.cnf fulfilled No. of Restarts: 194 No. of Flips: 3901 time to process: 0 seconds.
uf250-04.cnf , deadline. Restarts: 1650
uf250-04.cnf fulfilled No. of Restarts: 62 No. of Flips: 2349 time to process: 0 seconds.
uf250-04.cnf , deadline. Restarts: 1650
uf250-04.cnf , deadline. Restarts: 1650
uf250-04.cnf , deadline. Restarts: 1650
uf250-04.cnf fulfilled No. of Restarts: 1116 No. of Flips: 1633 time to process: 4 seconds.
uf250-04.cnf fulfilled No. of Restarts: 1172 No. of Flips: 2515 time to process: 4 seconds.
uf250-04.cnf , deadline. Restarts: 1650
uf250-04.cnf , deadline. Restarts: 1650
uf250-04.cnf , deadline. Restarts: 1650
uf250-04.cnf , deadline. Restarts: 1650
uf250-04.cnf fulfilled No. of Restarts: 225 No. of Flips: 1164 time to process: 0 seconds.
uf250-04.cnf , deadline. Restarts: 1650
uf250-04.cnf , deadline. Restarts: 1650
uf250-04.cnf , deadline. Restarts: 1650
uf250-04.cnf , deadline. Restarts: 1650
uf250-04.cnf , deadline. Restarts: 1650
uf250-04.cnf , deadline. Restarts: 1650
uf250-04.cnf fulfilled No. of Restarts: 1399 No. of Flips: 4221 time to process: 5 seconds.
uf250-04.cnf , deadline. Restarts: 1650
uf250-04.cnf , deadline. Restarts: 1650
uf250-04.cnf fulfilled No. of Restarts: 1043 No. of Flips: 2813 time to process: 4 seconds.
uf250-04.cnf fulfilled No. of Restarts: 504 No. of Flips: 3645 time to process: 2 seconds.
uf250-04.cnf , deadline. Restarts: 1650
uf250-04.cnf fulfilled No. of Restarts: 84 No. of Flips: 3434 time to process: 0 seconds.
uf250-04.cnf fulfilled No. of Restarts: 1037 No. of Flips: 4196 time to process: 4 seconds.
uf250-04.cnf , deadline. Restarts: 1650
uf250-04.cnf fulfilled No. of Restarts: 855 No. of Flips: 2973 time to process: 3 seconds.
uf250-04.cnf , deadline. Restarts: 1650
uf250-04.cnf , deadline. Restarts: 1650
uf250-04.cnf , deadline. Restarts: 1650
uf250-04.cnf fulfilled No. of Restarts: 1510 No. of Flips: 1289 time to process: 6 seconds.
uf250-04.cnf , deadline. Restarts: 1650
uf250-04.cnf fulfilled No. of Restarts: 1149 No. of Flips: 4651 time to process: 4 seconds.
uf250-04.cnf , deadline. Restarts: 1650
uf250-04.cnf , deadline. Restarts: 1650
uf250-04.cnf fulfilled No. of Restarts: 227 No. of Flips: 970 time to process: 0 seconds.
uf250-04.cnf , deadline. Restarts: 1650
uf250-04.cnf , deadline. Restarts: 1650
uf250-04.cnf fulfilled No. of Restarts: 1278 No. of Flips: 1575 time to process: 5 seconds.
uf250-04.cnf , deadline. Restarts: 1650
uf250-04.cnf fulfilled No. of Restarts: 159 No. of Flips: 918 time to process: 0 seconds.
uf250-04.cnf , deadline. Restarts: 1650
uf250-04.cnf fulfilled No. of Restarts: 555 No. of Flips: 2214 time to process: 2 seconds.
uf250-04.cnf , deadline. Restarts: 1650
uf250-04.cnf fulfilled No. of Restarts: 1488 No. of Flips: 4530 time to process: 6 seconds.
uf250-04.cnf , deadline. Restarts: 1650
uf250-04.cnf fulfilled No. of Restarts: 776 No. of Flips: 1027 time to process: 3 seconds.
uf250-04.cnf , deadline. Restarts: 1650
uf250-04.cnf fulfilled No. of Restarts: 198 No. of Flips: 4087 time to process: 0 seconds.
uf250-04.cnf , deadline. Restarts: 1650
uf250-04.cnf fulfilled No. of Restarts: 238 No. of Flips: 3595 time to process: 1 seconds.
uf250-04.cnf fulfilled No. of Restarts: 848 No. of Flips: 646 time to process: 3 seconds.
uf250-04.cnf , deadline. Restarts: 1650
uf250-04.cnf , deadline. Restarts: 1650
uf250-04.cnf , deadline. Restarts: 1650
uf250-04.cnf , deadline. Restarts: 1650
uf250-04.cnf , deadline. Restarts: 1650
uf250-04.cnf , deadline. Restarts: 1650
uf250-04.cnf , deadline. Restarts: 1650
uf250-04.cnf fulfilled No. of Restarts: 580 No. of Flips: 3350 time to process: 2 seconds.
uf250-04.cnf , deadline. Restarts: 1650
uf250-04.cnf , deadline. Restarts: 1650
uf250-04.cnf , deadline. Restarts: 1650
uf250-04.cnf , deadline. Restarts: 1650
uf250-04.cnf , deadline. Restarts: 1650
uf250-04.cnf , deadline. Restarts: 1650
uf250-04.cnf fulfilled No. of Restarts: 240 No. of Flips: 4521 time to process: 1 seconds.
uf250-04.cnf fulfilled No. of Restarts: 1330 No. of Flips: 1698 time to process: 5 seconds.
uf250-04.cnf fulfilled No. of Restarts: 1602 No. of Flips: 4254 time to process: 6 seconds.
uf250-04.cnf , deadline. Restarts: 1650
uf250-04.cnf fulfilled No. of Restarts: 226 No. of Flips: 2576 time to process: 0 seconds.
uf250-04.cnf , deadline. Restarts: 1650
uf250-04.cnf , deadline. Restarts: 1650
uf250-04.cnf , deadline. Restarts: 1650
uf250-04.cnf , deadline. Restarts: 1650
uf250-04.cnf , deadline. Restarts: 1650
uf250-04.cnf , deadline. Restarts: 1650
uf250-04.cnf , deadline. Restarts: 1650
uf250-04.cnf fulfilled No. of Restarts: 395 No. of Flips: 1436 time to process: 1 seconds.
uf250-04.cnf , deadline. Restarts: 1650
uf250-04.cnf fulfilled No. of Restarts: 797 No. of Flips: 4798 time to process: 3 seconds.
uf250-04.cnf fulfilled No. of Restarts: 43 No. of Flips: 1522 time to process: 0 seconds.
uf250-04.cnf , deadline. Restarts: 1650
uf250-04.cnf fulfilled No. of Restarts: 743 No. of Flips: 1803 time to process: 3 seconds.
uf250-04.cnf , deadline. Restarts: 1650
uf250-04.cnf fulfilled No. of Restarts: 130 No. of Flips: 1407 time to process: 0 seconds.
uf250-04.cnf , deadline. Restarts: 1650
uf250-04.cnf , deadline. Restarts: 1650
uf250-04.cnf fulfilled No. of Restarts: 163 No. of Flips: 1677 time to process: 0 seconds.
uf250-04.cnf , deadline. Restarts: 1650
uf250-04.cnf , deadline. Restarts: 1650
uf250-04.cnf fulfilled No. of Restarts: 1351 No. of Flips: 3905 time to process: 5 seconds.
uf250-04.cnf fulfilled No. of Restarts: 823 No. of Flips: 3386 time to process: 3 seconds.
uf250-04.cnf , deadline. Restarts: 1650
uf250-04.cnf , deadline. Restarts: 1650
uf250-04.cnf , deadline. Restarts: 1650
uf250-04.cnf , deadline. Restarts: 1650
uf250-04.cnf , deadline. Restarts: 1650
uf250-04.cnf fulfilled No. of Restarts: 366 No. of Flips: 3026 time to process: 1 seconds.
uf250-04.cnf fulfilled No. of Restarts: 1426 No. of Flips: 4481 time to process: 5 seconds.
uf250-04.cnf , deadline. Restarts: 1650
uf250-04.cnf fulfilled No. of Restarts: 51 No. of Flips: 2970 time to process: 0 seconds.
uf250-04.cnf , deadline. Restarts: 1650
uf250-04.cnf fulfilled No. of Restarts: 165 No. of Flips: 2378 time to process: 0 seconds.
uf250-04.cnf fulfilled No. of Restarts: 1395 No. of Flips: 4483 time to process: 5 seconds.
uf250-04.cnf , deadline. Restarts: 1650
uf250-04.cnf , deadline. Restarts: 1650
uf250-04.cnf , deadline. Restarts: 1650
uf250-04.cnf fulfilled No. of Restarts: 62 No. of Flips: 3096 time to process: 0 seconds.
uf250-04.cnf , deadline. Restarts: 1650
uf250-04.cnf , deadline. Restarts: 1650
uf250-04.cnf , deadline. Restarts: 1650
uf250-04.cnf fulfilled No. of Restarts: 1563 No. of Flips: 1789 time to process: 6 seconds.
uf250-04.cnf fulfilled No. of Restarts: 885 No. of Flips: 2926 time to process: 3 seconds.
uf250-04.cnf , deadline. Restarts: 1650
uf250-04.cnf fulfilled No. of Restarts: 20 No. of Flips: 4296 time to process: 0 seconds.
uf250-04.cnf , deadline. Restarts: 1650
uf250-04.cnf , deadline. Restarts: 1650
uf250-04.cnf , deadline. Restarts: 1650
uf250-04.cnf , deadline. Restarts: 1650
uf250-04.cnf , deadline. Restarts: 1650
uf250-04.cnf fulfilled No. of Restarts: 41 No. of Flips: 4852 time to process: 0 seconds.
uf250-04.cnf , deadline. Restarts: 1650
uf250-04.cnf , deadline. Restarts: 1650
uf250-04.cnf , deadline. Restarts: 1650
uf250-04.cnf , deadline. Restarts: 1650
uf250-04.cnf , deadline. Restarts: 1650
uf250-04.cnf , deadline. Restarts: 1650
uf250-04.cnf fulfilled No. of Restarts: 918 No. of Flips: 1143 time to process: 3 seconds.
uf250-04.cnf , deadline. Restarts: 1650
uf250-04.cnf , deadline. Restarts: 1650
uf250-04.cnf , deadline. Restarts: 1650
uf250-04.cnf , deadline. Restarts: 1650
uf250-04.cnf fulfilled No. of Restarts: 1272 No. of Flips: 1942 time to process: 5 seconds.
uf250-04.cnf , deadline. Restarts: 1650
uf250-04.cnf , deadline. Restarts: 1650
uf250-04.cnf fulfilled No. of Restarts: 111 No. of Flips: 1868 time to process: 0 seconds.
uf250-04.cnf , deadline. Restarts: 1650
uf250-04.cnf , deadline. Restarts: 1650
uf250-04.cnf , deadline. Restarts: 1650
uf250-04.cnf , deadline. Restarts: 1650
uf250-04.cnf , deadline. Restarts: 1650
uf250-04.cnf , deadline. Restarts: 1650
uf250-04.cnf , deadline. Restarts: 1650
uf250-04.cnf , deadline. Restarts: 1650
uf250-04.cnf , deadline. Restarts: 1650
uf250-04.cnf , deadline. Restarts: 1650
uf250-04.cnf fulfilled No. of Restarts: 925 No. of Flips: 1608 time to process: 3 seconds.
uf250-04.cnf fulfilled No. of Restarts: 30 No. of Flips: 3702 time to process: 0 seconds.
uf250-04.cnf , deadline. Restarts: 1650
uf250-04.cnf , deadline. Restarts: 1650
uf250-04.cnf , deadline. Restarts: 1650
uf250-04.cnf , deadline. Restarts: 1650
uf250-04.cnf , deadline. Restarts: 1650
uf250-04.cnf , deadline. Restarts: 1650
uf250-04.cnf fulfilled No. of Restarts: 743 No. of Flips: 2269 time to process: 3 seconds.
uf250-04.cnf , deadline. Restarts: 1650
uf250-04.cnf , deadline. Restarts: 1650
uf250-04.cnf fulfilled No. of Restarts: 1004 No. of Flips: 4689 time to process: 4 seconds.
uf250-04.cnf , deadline. Restarts: 1650
uf250-04.cnf , deadline. Restarts: 1650
uf250-04.cnf , deadline. Restarts: 1650
uf250-04.cnf , deadline. Restarts: 1650
uf250-04.cnf , deadline. Restarts: 1650
uf250-04.cnf , deadline. Restarts: 1650
uf250-04.cnf fulfilled No. of Restarts: 590 No. of Flips: 4224 time to process: 2 seconds.
uf250-04.cnf , deadline. Restarts: 1650
uf250-04.cnf fulfilled No. of Restarts: 1080 No. of Flips: 1873 time to process: 4 seconds.
uf250-04.cnf , deadline. Restarts: 1650
uf250-04.cnf , deadline. Restarts: 1650
uf250-04.cnf fulfilled No. of Restarts: 1452 No. of Flips: 3701 time to process: 5 seconds.
uf250-04.cnf , deadline. Restarts: 1650
uf250-04.cnf fulfilled No. of Restarts: 1541 No. of Flips: 2256 time to process: 6 seconds.
uf250-04.cnf , deadline. Restarts: 1650
uf250-04.cnf , deadline. Restarts: 1650
uf250-04.cnf , deadline. Restarts: 1650
uf250-04.cnf , deadline. Restarts: 1650
uf250-04.cnf , deadline. Restarts: 1650
uf250-04.cnf , deadline. Restarts: 1650
uf250-04.cnf fulfilled No. of Restarts: 1570 No. of Flips: 3140 time to process: 6 seconds.
uf250-04.cnf fulfilled No. of Restarts: 737 No. of Flips: 2832 time to process: 3 seconds.
uf250-04.cnf , deadline. Restarts: 1650
uf250-04.cnf , deadline. Restarts: 1650
uf250-04.cnf , deadline. Restarts: 1650
uf250-04.cnf , deadline. Restarts: 1650
uf250-04.cnf , deadline. Restarts: 1650
uf250-04.cnf , deadline. Restarts: 1650
uf250-04.cnf fulfilled No. of Restarts: 1314 No. of Flips: 3420 time to process: 5 seconds.
uf250-04.cnf , deadline. Restarts: 1650
uf250-04.cnf fulfilled No. of Restarts: 69 No. of Flips: 4739 time to process: 0 seconds.
uf250-04.cnf fulfilled No. of Restarts: 960 No. of Flips: 2831 time to process: 4 seconds.
uf250-04.cnf fulfilled No. of Restarts: 635 No. of Flips: 2647 time to process: 2 seconds.
uf250-04.cnf fulfilled No. of Restarts: 1161 No. of Flips: 2511 time to process: 4 seconds.
uf250-04.cnf , deadline. Restarts: 1650
uf250-04.cnf fulfilled No. of Restarts: 1547 No. of Flips: 4324 time to process: 6 seconds.
uf250-04.cnf fulfilled No. of Restarts: 568 No. of Flips: 3917 time to process: 2 seconds.
uf250-04.cnf , deadline. Restarts: 1650
uf250-04.cnf , deadline. Restarts: 1650
uf250-04.cnf fulfilled No. of Restarts: 1048 No. of Flips: 2608 time to process: 4 seconds.
uf250-04.cnf , deadline. Restarts: 1650
uf250-04.cnf , deadline. Restarts: 1650
uf250-04.cnf , deadline. Restarts: 1650
uf250-04.cnf fulfilled No. of Restarts: 533 No. of Flips: 3364 time to process: 2 seconds.
uf250-04.cnf , deadline. Restarts: 1650
uf250-04.cnf , deadline. Restarts: 1650
uf250-04.cnf fulfilled No. of Restarts: 757 No. of Flips: 2253 time to process: 3 seconds.
uf250-04.cnf fulfilled No. of Restarts: 153 No. of Flips: 4569 time to process: 0 seconds.
uf250-04.cnf fulfilled No. of Restarts: 724 No. of Flips: 4632 time to process: 3 seconds.
uf250-04.cnf fulfilled No. of Restarts: 481 No. of Flips: 3382 time to process: 2 seconds.
uf250-04.cnf fulfilled No. of Restarts: 475 No. of Flips: 1070 time to process: 2 seconds.
uf250-04.cnf , deadline. Restarts: 1650
uf250-04.cnf fulfilled No. of Restarts: 479 No. of Flips: 3081 time to process: 2 seconds.
uf250-04.cnf fulfilled No. of Restarts: 1006 No. of Flips: 1379 time to process: 4 seconds.
uf250-04.cnf , deadline. Restarts: 1650
uf250-04.cnf , deadline. Restarts: 1650
uf250-04.cnf fulfilled No. of Restarts: 125 No. of Flips: 2606 time to process: 0 seconds.
uf250-04.cnf fulfilled No. of Restarts: 816 No. of Flips: 3708 time to process: 3 seconds.
uf250-04.cnf fulfilled No. of Restarts: 1539 No. of Flips: 2309 time to process: 6 seconds.
uf250-04.cnf , deadline. Restarts: 1650
uf250-04.cnf fulfilled No. of Restarts: 1424 No. of Flips: 3557 time to process: 6 seconds.
uf250-04.cnf , deadline. Restarts: 1650
uf250-04.cnf fulfilled No. of Restarts: 1512 No. of Flips: 4145 time to process: 6 seconds.
uf250-04.cnf fulfilled No. of Restarts: 1400 No. of Flips: 4794 time to process: 6 seconds.
uf250-04.cnf fulfilled No. of Restarts: 26 No. of Flips: 4518 time to process: 0 seconds.
uf250-04.cnf , deadline. Restarts: 1650
uf250-04.cnf , deadline. Restarts: 1650
uf250-04.cnf , deadline. Restarts: 1650
uf250-04.cnf , deadline. Restarts: 1650
uf250-04.cnf , deadline. Restarts: 1650
uf250-04.cnf , deadline. Restarts: 1650
uf250-04.cnf fulfilled No. of Restarts: 236 No. of Flips: 2752 time to process: 1 seconds.
uf250-04.cnf fulfilled No. of Restarts: 341 No. of Flips: 1274 time to process: 1 seconds.
uf250-04.cnf , deadline. Restarts: 1650
uf250-04.cnf , deadline. Restarts: 1650
uf250-04.cnf , deadline. Restarts: 1650
uf250-04.cnf fulfilled No. of Restarts: 426 No. of Flips: 1655 time to process: 1 seconds.
uf250-04.cnf , deadline. Restarts: 1650
uf250-04.cnf , deadline. Restarts: 1650
uf250-04.cnf , deadline. Restarts: 1650
uf250-04.cnf fulfilled No. of Restarts: 291 No. of Flips: 4058 time to process: 1 seconds.
uf250-04.cnf , deadline. Restarts: 1650
uf250-04.cnf fulfilled No. of Restarts: 863 No. of Flips: 2795 time to process: 3 seconds.
uf250-04.cnf , deadline. Restarts: 1650
uf250-04.cnf , deadline. Restarts: 1650
uf250-04.cnf , deadline. Restarts: 1650
uf250-04.cnf , deadline. Restarts: 1650
uf250-04.cnf , deadline. Restarts: 1650
uf250-04.cnf , deadline. Restarts: 1650
uf250-04.cnf , deadline. Restarts: 1650
uf250-04.cnf fulfilled No. of Restarts: 1007 No. of Flips: 4560 time to process: 4 seconds.
uf250-04.cnf fulfilled No. of Restarts: 533 No. of Flips: 4905 time to process: 2 seconds.
uf250-04.cnf , deadline. Restarts: 1650
uf250-04.cnf , deadline. Restarts: 1650
uf250-04.cnf , deadline. Restarts: 1650
uf250-04.cnf fulfilled No. of Restarts: 91 No. of Flips: 2096 time to process: 0 seconds.
uf250-04.cnf fulfilled No. of Restarts: 385 No. of Flips: 2166 time to process: 1 seconds.
uf250-04.cnf , deadline. Restarts: 1650
uf250-04.cnf fulfilled No. of Restarts: 599 No. of Flips: 3412 time to process: 2 seconds.
uf250-04.cnf , deadline. Restarts: 1650
uf250-04.cnf fulfilled No. of Restarts: 1064 No. of Flips: 2793 time to process: 4 seconds.
uf250-04.cnf fulfilled No. of Restarts: 1041 No. of Flips: 4701 time to process: 4 seconds.
uf250-04.cnf , deadline. Restarts: 1650
uf250-04.cnf , deadline. Restarts: 1650
uf250-04.cnf , deadline. Restarts: 1650
uf250-04.cnf , deadline. Restarts: 1650
uf250-04.cnf fulfilled No. of Restarts: 486 No. of Flips: 1827 time to process: 2 seconds.
uf250-04.cnf , deadline. Restarts: 1650
uf250-04.cnf , deadline. Restarts: 1650
uf250-04.cnf fulfilled No. of Restarts: 1548 No. of Flips: 4664 time to process: 6 seconds.
uf250-04.cnf , deadline. Restarts: 1650
uf250-04.cnf fulfilled No. of Restarts: 607 No. of Flips: 2396 time to process: 2 seconds.
uf250-04.cnf fulfilled No. of Restarts: 125 No. of Flips: 1578 time to process: 0 seconds.
uf250-04.cnf , deadline. Restarts: 1650
uf250-04.cnf , deadline. Restarts: 1650
uf250-04.cnf , deadline. Restarts: 1650
uf250-04.cnf , deadline. Restarts: 1650
uf250-04.cnf fulfilled No. of Restarts: 572 No. of Flips: 3950 time to process: 2 seconds.
uf250-04.cnf fulfilled No. of Restarts: 338 No. of Flips: 1755 time to process: 1 seconds.
uf250-04.cnf , deadline. Restarts: 1650
uf250-04.cnf , deadline. Restarts: 1650
uf250-04.cnf fulfilled No. of Restarts: 1103 No. of Flips: 1876 time to process: 4 seconds.
uf250-04.cnf fulfilled No. of Restarts: 1222 No. of Flips: 2196 time to process: 4 seconds.
uf250-04.cnf , deadline. Restarts: 1650
uf250-04.cnf fulfilled No. of Restarts: 855 No. of Flips: 1214 time to process: 3 seconds.
uf250-04.cnf , deadline. Restarts: 1650
uf250-04.cnf , deadline. Restarts: 1650
uf250-04.cnf fulfilled No. of Restarts: 750 No. of Flips: 1177 time to process: 3 seconds.
uf250-04.cnf , deadline. Restarts: 1650
uf250-04.cnf fulfilled No. of Restarts: 200 No. of Flips: 3498 time to process: 0 seconds.
uf250-04.cnf fulfilled No. of Restarts: 83 No. of Flips: 1697 time to process: 0 seconds.
uf250-04.cnf , deadline. Restarts: 1650
uf250-04.cnf fulfilled No. of Restarts: 644 No. of Flips: 4133 time to process: 2 seconds.
uf250-04.cnf , deadline. Restarts: 1650
uf250-04.cnf fulfilled No. of Restarts: 736 No. of Flips: 3638 time to process: 3 seconds.
uf250-04.cnf , deadline. Restarts: 1650
uf250-04.cnf fulfilled No. of Restarts: 675 No. of Flips: 2738 time to process: 2 seconds.
uf250-04.cnf fulfilled No. of Restarts: 1032 No. of Flips: 4236 time to process: 4 seconds.
uf250-04.cnf , deadline. Restarts: 1650
uf250-04.cnf , deadline. Restarts: 1650
uf250-04.cnf , deadline. Restarts: 1650
uf250-04.cnf , deadline. Restarts: 1650
uf250-04.cnf , deadline. Restarts: 1650
uf250-04.cnf , deadline. Restarts: 1650
uf250-04.cnf fulfilled No. of Restarts: 139 No. of Flips: 4660 time to process: 0 seconds.
uf250-04.cnf , deadline. Restarts: 1650
uf250-04.cnf fulfilled No. of Restarts: 1378 No. of Flips: 1337 time to process: 5 seconds.
uf250-04.cnf fulfilled No. of Restarts: 25 No. of Flips: 3024 time to process: 0 seconds.
uf250-04.cnf fulfilled No. of Restarts: 913 No. of Flips: 1057 time to process: 3 seconds.
uf250-04.cnf , deadline. Restarts: 1650
uf250-04.cnf , deadline. Restarts: 1650
uf250-04.cnf fulfilled No. of Restarts: 128 No. of Flips: 1608 time to process: 0 seconds.
uf250-04.cnf fulfilled No. of Restarts: 1443 No. of Flips: 2802 time to process: 5 seconds.
uf250-04.cnf , deadline. Restarts: 1650
uf250-04.cnf fulfilled No. of Restarts: 645 No. of Flips: 3136 time to process: 2 seconds.
uf250-04.cnf fulfilled No. of Restarts: 824 No. of Flips: 1734 time to process: 3 seconds.
uf250-04.cnf , deadline. Restarts: 1650
uf250-04.cnf , deadline. Restarts: 1650
uf250-04.cnf fulfilled No. of Restarts: 1022 No. of Flips: 3800 time to process: 4 seconds.
uf250-04.cnf , deadline. Restarts: 1650
uf250-04.cnf fulfilled No. of Restarts: 361 No. of Flips: 4162 time to process: 1 seconds.
uf250-04.cnf fulfilled No. of Restarts: 1449 No. of Flips: 3334 time to process: 5 seconds.
uf250-04.cnf , deadline. Restarts: 1650
uf250-04.cnf fulfilled No. of Restarts: 68 No. of Flips: 4239 time to process: 0 seconds.
uf250-04.cnf , deadline. Restarts: 1650
uf250-04.cnf fulfilled No. of Restarts: 1432 No. of Flips: 4897 time to process: 5 seconds.
uf250-04.cnf fulfilled No. of Restarts: 260 No. of Flips: 2843 time to process: 1 seconds.
uf250-04.cnf , deadline. Restarts: 1650
uf250-04.cnf fulfilled No. of Restarts: 1003 No. of Flips: 2572 time to process: 4 seconds.
uf250-04.cnf fulfilled No. of Restarts: 26 No. of Flips: 4468 time to process: 0 seconds.
uf250-04.cnf fulfilled No. of Restarts: 618 No. of Flips: 2110 time to process: 2 seconds.
uf250-04.cnf , deadline. Restarts: 1650
uf250-04.cnf , deadline. Restarts: 1650
uf250-04.cnf fulfilled No. of Restarts: 1477 No. of Flips: 1925 time to process: 6 seconds.
uf250-04.cnf , deadline. Restarts: 1650
uf250-04.cnf , deadline. Restarts: 1650
uf250-04.cnf , deadline. Restarts: 1650
uf250-04.cnf , deadline. Restarts: 1650
uf250-04.cnf , deadline. Restarts: 1650
uf250-04.cnf , deadline. Restarts: 1650
uf250-04.cnf , deadline. Restarts: 1650
uf250-04.cnf , deadline. Restarts: 1650
uf250-04.cnf fulfilled No. of Restarts: 1514 No. of Flips: 2554 time to process: 6 seconds.
uf250-04.cnf , deadline. Restarts: 1650
uf250-04.cnf fulfilled No. of Restarts: 464 No. of Flips: 2280 time to process: 2 seconds.
uf250-04.cnf fulfilled No. of Restarts: 1334 No. of Flips: 4630 time to process: 5 seconds.
uf250-04.cnf fulfilled No. of Restarts: 3 No. of Flips: 2592 time to process: 0 seconds.
uf250-04.cnf , deadline. Restarts: 1650
uf250-04.cnf , deadline. Restarts: 1650
uf250-04.cnf , deadline. Restarts: 1650
uf250-04.cnf , deadline. Restarts: 1650
uf250-04.cnf , deadline. Restarts: 1650
uf250-04.cnf fulfilled No. of Restarts: 436 No. of Flips: 4267 time to process: 1 seconds.
uf250-04.cnf fulfilled No. of Restarts: 1343 No. of Flips: 4833 time to process: 5 seconds.
uf250-04.cnf fulfilled No. of Restarts: 1271 No. of Flips: 4102 time to process: 5 seconds.
uf250-04.cnf fulfilled No. of Restarts: 195 No. of Flips: 2947 time to process: 0 seconds.
uf250-04.cnf fulfilled No. of Restarts: 746 No. of Flips: 2428 time to process: 3 seconds.
uf250-04.cnf , deadline. Restarts: 1650
uf250-04.cnf fulfilled No. of Restarts: 451 No. of Flips: 4915 time to process: 1 seconds.
uf250-04.cnf , deadline. Restarts: 1650
uf250-04.cnf , deadline. Restarts: 1650
uf250-04.cnf , deadline. Restarts: 1650
uf250-04.cnf , deadline. Restarts: 1650
uf250-04.cnf , deadline. Restarts: 1650
uf250-04.cnf , deadline. Restarts: 1650
uf250-04.cnf , deadline. Restarts: 1650
uf250-04.cnf , deadline. Restarts: 1650
uf250-04.cnf fulfilled No. of Restarts: 1304 No. of Flips: 1689 time to process: 5 seconds.
uf250-04.cnf fulfilled No. of Restarts: 492 No. of Flips: 1251 time to process: 2 seconds.
uf250-04.cnf , deadline. Restarts: 1650
uf250-04.cnf , deadline. Restarts: 1650
uf250-04.cnf , deadline. Restarts: 1650
uf250-04.cnf fulfilled No. of Restarts: 330 No. of Flips: 4399 time to process: 1 seconds.
uf250-04.cnf , deadline. Restarts: 1650
uf250-04.cnf fulfilled No. of Restarts: 1093 No. of Flips: 897 time to process: 4 seconds.
uf250-04.cnf , deadline. Restarts: 1650
uf250-04.cnf , deadline. Restarts: 1650
uf250-04.cnf , deadline. Restarts: 1650
uf250-04.cnf fulfilled No. of Restarts: 114 No. of Flips: 4320 time to process: 0 seconds.
uf250-04.cnf , deadline. Restarts: 1650
uf250-04.cnf fulfilled No. of Restarts: 1228 No. of Flips: 4678 time to process: 5 seconds.
uf250-04.cnf , deadline. Restarts: 1650
uf250-04.cnf , deadline. Restarts: 1650
uf250-04.cnf , deadline. Restarts: 1650
uf250-04.cnf , deadline. Restarts: 1650
uf250-04.cnf fulfilled No. of Restarts: 562 No. of Flips: 4511 time to process: 2 seconds.
uf250-04.cnf , deadline. Restarts: 1650
uf250-04.cnf fulfilled No. of Restarts: 378 No. of Flips: 1041 time to process: 1 seconds.
uf250-04.cnf , deadline. Restarts: 1650
uf250-04.cnf , deadline. Restarts: 1650
uf250-04.cnf , deadline. Restarts: 1650
uf250-04.cnf , deadline. Restarts: 1650
uf250-04.cnf , deadline. Restarts: 1650
uf250-04.cnf , deadline. Restarts: 1650
uf250-04.cnf , deadline. Restarts: 1650
uf250-04.cnf fulfilled No. of Restarts: 384 No. of Flips: 2331 time to process: 1 seconds.
uf250-04.cnf , deadline. Restarts: 1650
uf250-04.cnf , deadline. Restarts: 1650
uf250-04.cnf , deadline. Restarts: 1650
uf250-04.cnf , deadline. Restarts: 1650
uf250-04.cnf , deadline. Restarts: 1650
uf250-04.cnf , deadline. Restarts: 1650
uf250-04.cnf , deadline. Restarts: 1650
uf250-04.cnf , deadline. Restarts: 1650
uf250-04.cnf fulfilled No. of Restarts: 1356 No. of Flips: 2507 time to process: 5 seconds.
uf250-04.cnf , deadline. Restarts: 1650
uf250-04.cnf fulfilled No. of Restarts: 691 No. of Flips: 3915 time to process: 3 seconds.
uf250-04.cnf , deadline. Restarts: 1650
uf250-04.cnf , deadline. Restarts: 1650
