# Supplementary material for: Completion Probabilities and Parallel Restart Strategies under an Imposed Deadline
Source: PLoS One. 2016 Oct 12;11(10):e0164605. doi: 10.1371/journal.pone.0164605 (PMC5061357; doi:10.1371/journal.pone.0164605)
Supplement: S1 File — The file “S1_File.zip” is the data gathered from the experiments regarding completion probability. (ZIP) [file pone.0164605.s004.zip › results_Single_r1750.5439999999999.txt]

uf250-04.cnf fulfilled No. of Restarts: 573 No. of Flips: 2440 time to process: 2 seconds.
uf250-04.cnf fulfilled No. of Restarts: 547 No. of Flips: 2253 time to process: 2 seconds.
uf250-04.cnf , deadline. Restarts: 1750
uf250-04.cnf , deadline. Restarts: 1750
uf250-04.cnf fulfilled No. of Restarts: 1392 No. of Flips: 4107 time to process: 6 seconds.
uf250-04.cnf fulfilled No. of Restarts: 494 No. of Flips: 2646 time to process: 2 seconds.
uf250-04.cnf , deadline. Restarts: 1750
uf250-04.cnf fulfilled No. of Restarts: 381 No. of Flips: 2806 time to process: 1 seconds.
uf250-04.cnf fulfilled No. of Restarts: 747 No. of Flips: 3735 time to process: 3 seconds.
uf250-04.cnf fulfilled No. of Restarts: 790 No. of Flips: 4896 time to process: 3 seconds.
uf250-04.cnf , deadline. Restarts: 1750
uf250-04.cnf , deadline. Restarts: 1750
uf250-04.cnf , deadline. Restarts: 1750
uf250-04.cnf , deadline. Restarts: 1750
uf250-04.cnf , deadline. Restarts: 1750
uf250-04.cnf fulfilled No. of Restarts: 422 No. of Flips: 4756 time to process: 1 seconds.
uf250-04.cnf fulfilled No. of Restarts: 1163 No. of Flips: 1417 time to process: 5 seconds.
uf250-04.cnf fulfilled No. of Restarts: 380 No. of Flips: 1815 time to process: 1 seconds.
uf250-04.cnf , deadline. Restarts: 1750
uf250-04.cnf , deadline. Restarts: 1750
uf250-04.cnf , deadline. Restarts: 1750
uf250-04.cnf fulfilled No. of Restarts: 140 No. of Flips: 4312 time to process: 0 seconds.
uf250-04.cnf , deadline. Restarts: 1750
uf250-04.cnf fulfilled No. of Restarts: 1262 No. of Flips: 3726 time to process: 5 seconds.
uf250-04.cnf , deadline. Restarts: 1750
uf250-04.cnf fulfilled No. of Restarts: 89 No. of Flips: 4421 time to process: 0 seconds.
uf250-04.cnf fulfilled No. of Restarts: 1555 No. of Flips: 4660 time to process: 6 seconds.
uf250-04.cnf , deadline. Restarts: 1750
uf250-04.cnf , deadline. Restarts: 1750
uf250-04.cnf fulfilled No. of Restarts: 494 No. of Flips: 4029 time to process: 2 seconds.
uf250-04.cnf , deadline. Restarts: 1750
uf250-04.cnf , deadline. Restarts: 1750
uf250-04.cnf fulfilled No. of Restarts: 396 No. of Flips: 3511 time to process: 1 seconds.
uf250-04.cnf fulfilled No. of Restarts: 604 No. of Flips: 2406 time to process: 2 seconds.
uf250-04.cnf fulfilled No. of Restarts: 40 No. of Flips: 4106 time to process: 0 seconds.
uf250-04.cnf , deadline. Restarts: 1750
uf250-04.cnf , deadline. Restarts: 1750
uf250-04.cnf , deadline. Restarts: 1750
uf250-04.cnf fulfilled No. of Restarts: 1723 No. of Flips: 1352 time to process: 7 seconds.
uf250-04.cnf , deadline. Restarts: 1750
uf250-04.cnf , deadline. Restarts: 1750
uf250-04.cnf , deadline. Restarts: 1750
uf250-04.cnf , deadline. Restarts: 1750
uf250-04.cnf fulfilled No. of Restarts: 81 No. of Flips: 2604 time to process: 0 seconds.
uf250-04.cnf , deadline. Restarts: 1750
uf250-04.cnf , deadline. Restarts: 1750
uf250-04.cnf , deadline. Restarts: 1750
uf250-04.cnf , deadline. Restarts: 1750
uf250-04.cnf , deadline. Restarts: 1750
uf250-04.cnf , deadline. Restarts: 1750
uf250-04.cnf , deadline. Restarts: 1750
uf250-04.cnf fulfilled No. of Restarts: 210 No. of Flips: 2046 time to process: 0 seconds.
uf250-04.cnf , deadline. Restarts: 1750
uf250-04.cnf , deadline. Restarts: 1750
uf250-04.cnf fulfilled No. of Restarts: 569 No. of Flips: 2090 time to process: 2 seconds.
uf250-04.cnf fulfilled No. of Restarts: 690 No. of Flips: 3336 time to process: 3 seconds.
uf250-04.cnf , deadline. Restarts: 1750
uf250-04.cnf fulfilled No. of Restarts: 788 No. of Flips: 4355 time to process: 3 seconds.
uf250-04.cnf fulfilled No. of Restarts: 780 No. of Flips: 2192 time to process: 3 seconds.
uf250-04.cnf fulfilled No. of Restarts: 903 No. of Flips: 2124 time to process: 3 seconds.
uf250-04.cnf fulfilled No. of Restarts: 1275 No. of Flips: 4384 time to process: 5 seconds.
uf250-04.cnf , deadline. Restarts: 1750
uf250-04.cnf , deadline. Restarts: 1750
uf250-04.cnf , deadline. Restarts: 1750
uf250-04.cnf , deadline. Restarts: 1750
uf250-04.cnf fulfilled No. of Restarts: 1500 No. of Flips: 1837 time to process: 6 seconds.
uf250-04.cnf fulfilled No. of Restarts: 314 No. of Flips: 4453 time to process: 1 seconds.
uf250-04.cnf fulfilled No. of Restarts: 991 No. of Flips: 3654 time to process: 4 seconds.
uf250-04.cnf , deadline. Restarts: 1750
uf250-04.cnf , deadline. Restarts: 1750
uf250-04.cnf fulfilled No. of Restarts: 748 No. of Flips: 2896 time to process: 3 seconds.
uf250-04.cnf , deadline. Restarts: 1750
uf250-04.cnf , deadline. Restarts: 1750
uf250-04.cnf , deadline. Restarts: 1750
uf250-04.cnf fulfilled No. of Restarts: 1710 No. of Flips: 2257 time to process: 7 seconds.
uf250-04.cnf fulfilled No. of Restarts: 922 No. of Flips: 3267 time to process: 4 seconds.
uf250-04.cnf , deadline. Restarts: 1750
uf250-04.cnf , deadline. Restarts: 1750
uf250-04.cnf fulfilled No. of Restarts: 1597 No. of Flips: 1583 time to process: 6 seconds.
uf250-04.cnf fulfilled No. of Restarts: 130 No. of Flips: 3160 time to process: 0 seconds.
uf250-04.cnf , deadline. Restarts: 1750
uf250-04.cnf fulfilled No. of Restarts: 1180 No. of Flips: 4103 time to process: 5 seconds.
uf250-04.cnf , deadline. Restarts: 1750
uf250-04.cnf , deadline. Restarts: 1750
uf250-04.cnf fulfilled No. of Restarts: 362 No. of Flips: 4561 time to process: 1 seconds.
uf250-04.cnf fulfilled No. of Restarts: 1064 No. of Flips: 4453 time to process: 4 seconds.
uf250-04.cnf , deadline. Restarts: 1750
uf250-04.cnf fulfilled No. of Restarts: 396 No. of Flips: 4944 time to process: 1 seconds.
uf250-04.cnf , deadline. Restarts: 1750
uf250-04.cnf fulfilled No. of Restarts: 31 No. of Flips: 3437 time to process: 0 seconds.
uf250-04.cnf fulfilled No. of Restarts: 244 No. of Flips: 1316 time to process: 1 seconds.
uf250-04.cnf fulfilled No. of Restarts: 1316 No. of Flips: 3638 time to process: 5 seconds.
uf250-04.cnf fulfilled No. of Restarts: 867 No. of Flips: 4374 time to process: 3 seconds.
uf250-04.cnf , deadline. Restarts: 1750
uf250-04.cnf fulfilled No. of Restarts: 1031 No. of Flips: 1091 time to process: 4 seconds.
uf250-04.cnf fulfilled No. of Restarts: 1422 No. of Flips: 1895 time to process: 6 seconds.
uf250-04.cnf , deadline. Restarts: 1750
uf250-04.cnf , deadline. Restarts: 1750
uf250-04.cnf , deadline. Restarts: 1750
uf250-04.cnf , deadline. Restarts: 1750
uf250-04.cnf fulfilled No. of Restarts: 510 No. of Flips: 2090 time to process: 2 seconds.
uf250-04.cnf , deadline. Restarts: 1750
uf250-04.cnf fulfilled No. of Restarts: 1489 No. of Flips: 3132 time to process: 6 seconds.
uf250-04.cnf , deadline. Restarts: 1750
uf250-04.cnf fulfilled No. of Restarts: 67 No. of Flips: 4471 time to process: 0 seconds.
uf250-04.cnf , deadline. Restarts: 1750
uf250-04.cnf fulfilled No. of Restarts: 477 No. of Flips: 2029 time to process: 2 seconds.
uf250-04.cnf , deadline. Restarts: 1750
uf250-04.cnf fulfilled No. of Restarts: 1501 No. of Flips: 2794 time to process: 6 seconds.
uf250-04.cnf , deadline. Restarts: 1750
uf250-04.cnf , deadline. Restarts: 1750
uf250-04.cnf , deadline. Restarts: 1750
uf250-04.cnf , deadline. Restarts: 1750
uf250-04.cnf , deadline. Restarts: 1750
uf250-04.cnf , deadline. Restarts: 1750
uf250-04.cnf , deadline. Restarts: 1750
uf250-04.cnf , deadline. Restarts: 1750
uf250-04.cnf fulfilled No. of Restarts: 883 No. of Flips: 1806 time to process: 3 seconds.
uf250-04.cnf fulfilled No. of Restarts: 1266 No. of Flips: 2903 time to process: 5 seconds.
uf250-04.cnf , deadline. Restarts: 1750
uf250-04.cnf fulfilled No. of Restarts: 643 No. of Flips: 2215 time to process: 2 seconds.
uf250-04.cnf fulfilled No. of Restarts: 20 No. of Flips: 2549 time to process: 0 seconds.
uf250-04.cnf fulfilled No. of Restarts: 588 No. of Flips: 4854 time to process: 2 seconds.
uf250-04.cnf fulfilled No. of Restarts: 393 No. of Flips: 4122 time to process: 1 seconds.
uf250-04.cnf , deadline. Restarts: 1750
uf250-04.cnf , deadline. Restarts: 1750
uf250-04.cnf , deadline. Restarts: 1750
uf250-04.cnf fulfilled No. of Restarts: 580 No. of Flips: 2712 time to process: 2 seconds.
uf250-04.cnf fulfilled No. of Restarts: 1535 No. of Flips: 3227 time to process: 6 seconds.
uf250-04.cnf , deadline. Restarts: 1750
uf250-04.cnf , deadline. Restarts: 1750
uf250-04.cnf , deadline. Restarts: 1750
uf250-04.cnf fulfilled No. of Restarts: 756 No. of Flips: 774 time to process: 3 seconds.
uf250-04.cnf , deadline. Restarts: 1750
uf250-04.cnf , deadline. Restarts: 1750
uf250-04.cnf , deadline. Restarts: 1750
uf250-04.cnf fulfilled No. of Restarts: 1305 No. of Flips: 4725 time to process: 5 seconds.
uf250-04.cnf fulfilled No. of Restarts: 1272 No. of Flips: 1635 time to process: 5 seconds.
uf250-04.cnf , deadline. Restarts: 1750
uf250-04.cnf , deadline. Restarts: 1750
uf250-04.cnf fulfilled No. of Restarts: 184 No. of Flips: 2834 time to process: 0 seconds.
uf250-04.cnf fulfilled No. of Restarts: 310 No. of Flips: 4253 time to process: 1 seconds.
uf250-04.cnf , deadline. Restarts: 1750
uf250-04.cnf , deadline. Restarts: 1750
uf250-04.cnf fulfilled No. of Restarts: 271 No. of Flips: 3074 time to process: 1 seconds.
uf250-04.cnf , deadline. Restarts: 1750
uf250-04.cnf , deadline. Restarts: 1750
uf250-04.cnf , deadline. Restarts: 1750
uf250-04.cnf fulfilled No. of Restarts: 115 No. of Flips: 3318 time to process: 0 seconds.
uf250-04.cnf fulfilled No. of Restarts: 1507 No. of Flips: 3821 time to process: 6 seconds.
uf250-04.cnf fulfilled No. of Restarts: 990 No. of Flips: 2531 time to process: 4 seconds.
uf250-04.cnf fulfilled No. of Restarts: 205 No. of Flips: 3790 time to process: 0 seconds.
uf250-04.cnf fulfilled No. of Restarts: 52 No. of Flips: 2791 time to process: 0 seconds.
uf250-04.cnf , deadline. Restarts: 1750
uf250-04.cnf , deadline. Restarts: 1750
uf250-04.cnf fulfilled No. of Restarts: 33 No. of Flips: 3609 time to process: 0 seconds.
uf250-04.cnf , deadline. Restarts: 1750
uf250-04.cnf , deadline. Restarts: 1750
uf250-04.cnf , deadline. Restarts: 1750
uf250-04.cnf , deadline. Restarts: 1750
uf250-04.cnf , deadline. Restarts: 1750
uf250-04.cnf fulfilled No. of Restarts: 762 No. of Flips: 2640 time to process: 3 seconds.
uf250-04.cnf , deadline. Restarts: 1750
uf250-04.cnf fulfilled No. of Restarts: 1375 No. of Flips: 4115 time to process: 5 seconds.
uf250-04.cnf , deadline. Restarts: 1750
uf250-04.cnf fulfilled No. of Restarts: 1298 No. of Flips: 4741 time to process: 5 seconds.
uf250-04.cnf fulfilled No. of Restarts: 177 No. of Flips: 4491 time to process: 0 seconds.
uf250-04.cnf , deadline. Restarts: 1750
uf250-04.cnf fulfilled No. of Restarts: 1478 No. of Flips: 4021 time to process: 6 seconds.
uf250-04.cnf , deadline. Restarts: 1750
uf250-04.cnf fulfilled No. of Restarts: 406 No. of Flips: 3000 time to process: 1 seconds.
uf250-04.cnf , deadline. Restarts: 1750
uf250-04.cnf fulfilled No. of Restarts: 629 No. of Flips: 1484 time to process: 2 seconds.
uf250-04.cnf , deadline. Restarts: 1750
uf250-04.cnf fulfilled No. of Restarts: 111 No. of Flips: 4500 time to process: 0 seconds.
uf250-04.cnf fulfilled No. of Restarts: 1269 No. of Flips: 4905 time to process: 5 seconds.
uf250-04.cnf fulfilled No. of Restarts: 327 No. of Flips: 1582 time to process: 1 seconds.
uf250-04.cnf , deadline. Restarts: 1750
uf250-04.cnf , deadline. Restarts: 1750
uf250-04.cnf , deadline. Restarts: 1750
uf250-04.cnf fulfilled No. of Restarts: 934 No. of Flips: 4060 time to process: 4 seconds.
uf250-04.cnf , deadline. Restarts: 1750
uf250-04.cnf , deadline. Restarts: 1750
uf250-04.cnf , deadline. Restarts: 1750
uf250-04.cnf fulfilled No. of Restarts: 193 No. of Flips: 1984 time to process: 0 seconds.
uf250-04.cnf , deadline. Restarts: 1750
uf250-04.cnf fulfilled No. of Restarts: 636 No. of Flips: 4138 time to process: 2 seconds.
uf250-04.cnf , deadline. Restarts: 1750
uf250-04.cnf fulfilled No. of Restarts: 168 No. of Flips: 2307 time to process: 0 seconds.
uf250-04.cnf fulfilled No. of Restarts: 1381 No. of Flips: 3674 time to process: 6 seconds.
uf250-04.cnf , deadline. Restarts: 1750
uf250-04.cnf , deadline. Restarts: 1750
uf250-04.cnf fulfilled No. of Restarts: 1600 No. of Flips: 3376 time to process: 6 seconds.
uf250-04.cnf fulfilled No. of Restarts: 1653 No. of Flips: 1644 time to process: 7 seconds.
uf250-04.cnf fulfilled No. of Restarts: 883 No. of Flips: 1866 time to process: 3 seconds.
uf250-04.cnf fulfilled No. of Restarts: 358 No. of Flips: 2559 time to process: 1 seconds.
uf250-04.cnf , deadline. Restarts: 1750
uf250-04.cnf , deadline. Restarts: 1750
uf250-04.cnf fulfilled No. of Restarts: 1360 No. of Flips: 3656 time to process: 6 seconds.
uf250-04.cnf , deadline. Restarts: 1750
uf250-04.cnf fulfilled No. of Restarts: 677 No. of Flips: 2081 time to process: 2 seconds.
uf250-04.cnf , deadline. Restarts: 1750
uf250-04.cnf , deadline. Restarts: 1750
uf250-04.cnf fulfilled No. of Restarts: 149 No. of Flips: 2839 time to process: 0 seconds.
uf250-04.cnf , deadline. Restarts: 1750
uf250-04.cnf , deadline. Restarts: 1750
uf250-04.cnf fulfilled No. of Restarts: 1099 No. of Flips: 4194 time to process: 4 seconds.
uf250-04.cnf , deadline. Restarts: 1750
uf250-04.cnf , deadline. Restarts: 1750
uf250-04.cnf , deadline. Restarts: 1750
uf250-04.cnf , deadline. Restarts: 1750
uf250-04.cnf , deadline. Restarts: 1750
uf250-04.cnf , deadline. Restarts: 1750
uf250-04.cnf , deadline. Restarts: 1750
uf250-04.cnf , deadline. Restarts: 1750
uf250-04.cnf , deadline. Restarts: 1750
uf250-04.cnf , deadline. Restarts: 1750
uf250-04.cnf , deadline. Restarts: 1750
uf250-04.cnf fulfilled No. of Restarts: 129 No. of Flips: 2977 time to process: 0 seconds.
uf250-04.cnf fulfilled No. of Restarts: 578 No. of Flips: 1923 time to process: 2 seconds.
uf250-04.cnf , deadline. Restarts: 1750
uf250-04.cnf fulfilled No. of Restarts: 113 No. of Flips: 2308 time to process: 0 seconds.
uf250-04.cnf , deadline. Restarts: 1750
uf250-04.cnf fulfilled No. of Restarts: 187 No. of Flips: 3494 time to process: 0 seconds.
uf250-04.cnf , deadline. Restarts: 1750
uf250-04.cnf , deadline. Restarts: 1750
uf250-04.cnf fulfilled No. of Restarts: 1728 No. of Flips: 2680 time to process: 7 seconds.
uf250-04.cnf fulfilled No. of Restarts: 155 No. of Flips: 3882 time to process: 0 seconds.
uf250-04.cnf , deadline. Restarts: 1750
uf250-04.cnf fulfilled No. of Restarts: 581 No. of Flips: 3237 time to process: 2 seconds.
uf250-04.cnf , deadline. Restarts: 1750
uf250-04.cnf fulfilled No. of Restarts: 578 No. of Flips: 1499 time to process: 2 seconds.
uf250-04.cnf fulfilled No. of Restarts: 501 No. of Flips: 4267 time to process: 2 seconds.
uf250-04.cnf fulfilled No. of Restarts: 1609 No. of Flips: 4877 time to process: 6 seconds.
uf250-04.cnf , deadline. Restarts: 1750
uf250-04.cnf fulfilled No. of Restarts: 310 No. of Flips: 4643 time to process: 1 seconds.
uf250-04.cnf , deadline. Restarts: 1750
uf250-04.cnf fulfilled No. of Restarts: 1314 No. of Flips: 2719 time to process: 5 seconds.
uf250-04.cnf fulfilled No. of Restarts: 242 No. of Flips: 1323 time to process: 1 seconds.
uf250-04.cnf fulfilled No. of Restarts: 118 No. of Flips: 1890 time to process: 0 seconds.
uf250-04.cnf , deadline. Restarts: 1750
uf250-04.cnf , deadline. Restarts: 1750
uf250-04.cnf fulfilled No. of Restarts: 701 No. of Flips: 2551 time to process: 3 seconds.
uf250-04.cnf , deadline. Restarts: 1750
uf250-04.cnf , deadline. Restarts: 1750
uf250-04.cnf , deadline. Restarts: 1750
uf250-04.cnf , deadline. Restarts: 1750
uf250-04.cnf , deadline. Restarts: 1750
uf250-04.cnf fulfilled No. of Restarts: 1586 No. of Flips: 1560 time to process: 6 seconds.
uf250-04.cnf , deadline. Restarts: 1750
uf250-04.cnf fulfilled No. of Restarts: 1471 No. of Flips: 3292 time to process: 6 seconds.
uf250-04.cnf fulfilled No. of Restarts: 407 No. of Flips: 4333 time to process: 1 seconds.
uf250-04.cnf , deadline. Restarts: 1750
uf250-04.cnf , deadline. Restarts: 1750
uf250-04.cnf , deadline. Restarts: 1750
uf250-04.cnf , deadline. Restarts: 1750
uf250-04.cnf , deadline. Restarts: 1750
uf250-04.cnf fulfilled No. of Restarts: 1075 No. of Flips: 2669 time to process: 4 seconds.
uf250-04.cnf fulfilled No. of Restarts: 496 No. of Flips: 4104 time to process: 2 seconds.
uf250-04.cnf , deadline. Restarts: 1750
uf250-04.cnf , deadline. Restarts: 1750
uf250-04.cnf , deadline. Restarts: 1750
uf250-04.cnf , deadline. Restarts: 1750
uf250-04.cnf fulfilled No. of Restarts: 1256 No. of Flips: 1865 time to process: 5 seconds.
uf250-04.cnf fulfilled No. of Restarts: 1111 No. of Flips: 1574 time to process: 4 seconds.
uf250-04.cnf , deadline. Restarts: 1750
uf250-04.cnf , deadline. Restarts: 1750
uf250-04.cnf fulfilled No. of Restarts: 968 No. of Flips: 3219 time to process: 4 seconds.
uf250-04.cnf , deadline. Restarts: 1750
uf250-04.cnf fulfilled No. of Restarts: 127 No. of Flips: 1176 time to process: 0 seconds.
uf250-04.cnf , deadline. Restarts: 1750
uf250-04.cnf fulfilled No. of Restarts: 757 No. of Flips: 1995 time to process: 3 seconds.
uf250-04.cnf fulfilled No. of Restarts: 1238 No. of Flips: 3799 time to process: 5 seconds.
uf250-04.cnf fulfilled No. of Restarts: 1648 No. of Flips: 1126 time to process: 7 seconds.
uf250-04.cnf , deadline. Restarts: 1750
uf250-04.cnf fulfilled No. of Restarts: 115 No. of Flips: 3098 time to process: 0 seconds.
uf250-04.cnf fulfilled No. of Restarts: 152 No. of Flips: 3017 time to process: 0 seconds.
uf250-04.cnf , deadline. Restarts: 1750
uf250-04.cnf fulfilled No. of Restarts: 100 No. of Flips: 2387 time to process: 0 seconds.
uf250-04.cnf fulfilled No. of Restarts: 742 No. of Flips: 4435 time to process: 3 seconds.
uf250-04.cnf fulfilled No. of Restarts: 698 No. of Flips: 4230 time to process: 2 seconds.
uf250-04.cnf , deadline. Restarts: 1750
uf250-04.cnf , deadline. Restarts: 1750
uf250-04.cnf fulfilled No. of Restarts: 478 No. of Flips: 3255 time to process: 2 seconds.
uf250-04.cnf , deadline. Restarts: 1750
uf250-04.cnf fulfilled No. of Restarts: 1049 No. of Flips: 2631 time to process: 4 seconds.
uf250-04.cnf fulfilled No. of Restarts: 1290 No. of Flips: 4094 time to process: 5 seconds.
uf250-04.cnf fulfilled No. of Restarts: 697 No. of Flips: 3337 time to process: 3 seconds.
uf250-04.cnf , deadline. Restarts: 1750
uf250-04.cnf , deadline. Restarts: 1750
uf250-04.cnf , deadline. Restarts: 1750
uf250-04.cnf fulfilled No. of Restarts: 1021 No. of Flips: 1439 time to process: 4 seconds.
uf250-04.cnf fulfilled No. of Restarts: 1 No. of Flips: 2322 time to process: 0 seconds.
uf250-04.cnf , deadline. Restarts: 1750
uf250-04.cnf , deadline. Restarts: 1750
uf250-04.cnf fulfilled No. of Restarts: 676 No. of Flips: 4887 time to process: 3 seconds.
uf250-04.cnf , deadline. Restarts: 1750
uf250-04.cnf , deadline. Restarts: 1750
uf250-04.cnf fulfilled No. of Restarts: 576 No. of Flips: 2881 time to process: 2 seconds.
uf250-04.cnf , deadline. Restarts: 1750
uf250-04.cnf fulfilled No. of Restarts: 252 No. of Flips: 2042 time to process: 1 seconds.
uf250-04.cnf , deadline. Restarts: 1750
uf250-04.cnf , deadline. Restarts: 1750
uf250-04.cnf , deadline. Restarts: 1750
uf250-04.cnf , deadline. Restarts: 1750
uf250-04.cnf , deadline. Restarts: 1750
uf250-04.cnf , deadline. Restarts: 1750
uf250-04.cnf , deadline. Restarts: 1750
uf250-04.cnf fulfilled No. of Restarts: 1743 No. of Flips: 4720 time to process: 7 seconds.
uf250-04.cnf , deadline. Restarts: 1750
uf250-04.cnf , deadline. Restarts: 1750
uf250-04.cnf , deadline. Restarts: 1750
uf250-04.cnf , deadline. Restarts: 1750
uf250-04.cnf , deadline. Restarts: 1750
uf250-04.cnf fulfilled No. of Restarts: 567 No. of Flips: 3922 time to process: 2 seconds.
uf250-04.cnf , deadline. Restarts: 1750
uf250-04.cnf , deadline. Restarts: 1750
uf250-04.cnf , deadline. Restarts: 1750
uf250-04.cnf fulfilled No. of Restarts: 1471 No. of Flips: 4460 time to process: 6 seconds.
uf250-04.cnf fulfilled No. of Restarts: 812 No. of Flips: 2686 time to process: 3 seconds.
uf250-04.cnf fulfilled No. of Restarts: 918 No. of Flips: 1389 time to process: 4 seconds.
uf250-04.cnf , deadline. Restarts: 1750
uf250-04.cnf fulfilled No. of Restarts: 1700 No. of Flips: 1997 time to process: 7 seconds.
uf250-04.cnf , deadline. Restarts: 1750
uf250-04.cnf fulfilled No. of Restarts: 597 No. of Flips: 2979 time to process: 2 seconds.
uf250-04.cnf fulfilled No. of Restarts: 855 No. of Flips: 2233 time to process: 4 seconds.
uf250-04.cnf , deadline. Restarts: 1750
uf250-04.cnf , deadline. Restarts: 1750
uf250-04.cnf fulfilled No. of Restarts: 888 No. of Flips: 2940 time to process: 3 seconds.
uf250-04.cnf , deadline. Restarts: 1750
uf250-04.cnf , deadline. Restarts: 1750
uf250-04.cnf , deadline. Restarts: 1750
uf250-04.cnf fulfilled No. of Restarts: 19 No. of Flips: 3719 time to process: 0 seconds.
uf250-04.cnf , deadline. Restarts: 1750
uf250-04.cnf fulfilled No. of Restarts: 549 No. of Flips: 4197 time to process: 2 seconds.
uf250-04.cnf , deadline. Restarts: 1750
uf250-04.cnf , deadline. Restarts: 1750
uf250-04.cnf fulfilled No. of Restarts: 408 No. of Flips: 4697 time to process: 1 seconds.
uf250-04.cnf , deadline. Restarts: 1750
uf250-04.cnf fulfilled No. of Restarts: 1211 No. of Flips: 2639 time to process: 5 seconds.
uf250-04.cnf , deadline. Restarts: 1750
uf250-04.cnf , deadline. Restarts: 1750
uf250-04.cnf , deadline. Restarts: 1750
uf250-04.cnf , deadline. Restarts: 1750
uf250-04.cnf , deadline. Restarts: 1750
uf250-04.cnf , deadline. Restarts: 1750
uf250-04.cnf fulfilled No. of Restarts: 490 No. of Flips: 3565 time to process: 2 seconds.
uf250-04.cnf fulfilled No. of Restarts: 28 No. of Flips: 3214 time to process: 0 seconds.
uf250-04.cnf , deadline. Restarts: 1750
uf250-04.cnf , deadline. Restarts: 1750
uf250-04.cnf , deadline. Restarts: 1750
uf250-04.cnf , deadline. Restarts: 1750
uf250-04.cnf fulfilled No. of Restarts: 262 No. of Flips: 4150 time to process: 1 seconds.
uf250-04.cnf , deadline. Restarts: 1750
uf250-04.cnf fulfilled No. of Restarts: 911 No. of Flips: 1393 time to process: 4 seconds.
uf250-04.cnf fulfilled No. of Restarts: 341 No. of Flips: 2762 time to process: 1 seconds.
uf250-04.cnf , deadline. Restarts: 1750
uf250-04.cnf fulfilled No. of Restarts: 573 No. of Flips: 3099 time to process: 2 seconds.
uf250-04.cnf , deadline. Restarts: 1750
uf250-04.cnf , deadline. Restarts: 1750
uf250-04.cnf , deadline. Restarts: 1750
uf250-04.cnf fulfilled No. of Restarts: 257 No. of Flips: 4784 time to process: 1 seconds.
uf250-04.cnf , deadline. Restarts: 1750
uf250-04.cnf fulfilled No. of Restarts: 127 No. of Flips: 3589 time to process: 0 seconds.
uf250-04.cnf , deadline. Restarts: 1750
uf250-04.cnf fulfilled No. of Restarts: 1024 No. of Flips: 725 time to process: 4 seconds.
uf250-04.cnf , deadline. Restarts: 1750
uf250-04.cnf , deadline. Restarts: 1750
uf250-04.cnf , deadline. Restarts: 1750
uf250-04.cnf , deadline. Restarts: 1750
uf250-04.cnf , deadline. Restarts: 1750
uf250-04.cnf , deadline. Restarts: 1750
uf250-04.cnf , deadline. Restarts: 1750
uf250-04.cnf , deadline. Restarts: 1750
uf250-04.cnf , deadline. Restarts: 1750
uf250-04.cnf fulfilled No. of Restarts: 746 No. of Flips: 3110 time to process: 3 seconds.
uf250-04.cnf fulfilled No. of Restarts: 716 No. of Flips: 1769 time to process: 3 seconds.
uf250-04.cnf , deadline. Restarts: 1750
uf250-04.cnf , deadline. Restarts: 1750
uf250-04.cnf , deadline. Restarts: 1750
uf250-04.cnf , deadline. Restarts: 1750
uf250-04.cnf , deadline. Restarts: 1750
uf250-04.cnf , deadline. Restarts: 1750
uf250-04.cnf , deadline. Restarts: 1750
uf250-04.cnf fulfilled No. of Restarts: 1395 No. of Flips: 2842 time to process: 6 seconds.
uf250-04.cnf fulfilled No. of Restarts: 562 No. of Flips: 1001 time to process: 2 seconds.
uf250-04.cnf , deadline. Restarts: 1750
uf250-04.cnf fulfilled No. of Restarts: 114 No. of Flips: 647 time to process: 0 seconds.
uf250-04.cnf , deadline. Restarts: 1750
uf250-04.cnf , deadline. Restarts: 1750
uf250-04.cnf , deadline. Restarts: 1750
uf250-04.cnf , deadline. Restarts: 1750
uf250-04.cnf , deadline. Restarts: 1750
uf250-04.cnf fulfilled No. of Restarts: 1457 No. of Flips: 3570 time to process: 6 seconds.
uf250-04.cnf fulfilled No. of Restarts: 959 No. of Flips: 1308 time to process: 4 seconds.
uf250-04.cnf fulfilled No. of Restarts: 972 No. of Flips: 2432 time to process: 4 seconds.
uf250-04.cnf fulfilled No. of Restarts: 344 No. of Flips: 3041 time to process: 1 seconds.
uf250-04.cnf , deadline. Restarts: 1750
uf250-04.cnf fulfilled No. of Restarts: 1111 No. of Flips: 2812 time to process: 4 seconds.
uf250-04.cnf , deadline. Restarts: 1750
uf250-04.cnf , deadline. Restarts: 1750
uf250-04.cnf , deadline. Restarts: 1750
uf250-04.cnf fulfilled No. of Restarts: 292 No. of Flips: 3509 time to process: 1 seconds.
uf250-04.cnf fulfilled No. of Restarts: 714 No. of Flips: 4872 time to process: 3 seconds.
uf250-04.cnf , deadline. Restarts: 1750
uf250-04.cnf fulfilled No. of Restarts: 68 No. of Flips: 4586 time to process: 0 seconds.
uf250-04.cnf , deadline. Restarts: 1750
uf250-04.cnf , deadline. Restarts: 1750
uf250-04.cnf fulfilled No. of Restarts: 685 No. of Flips: 4689 time to process: 2 seconds.
uf250-04.cnf fulfilled No. of Restarts: 1366 No. of Flips: 4771 time to process: 5 seconds.
uf250-04.cnf fulfilled No. of Restarts: 1255 No. of Flips: 3075 time to process: 5 seconds.
uf250-04.cnf , deadline. Restarts: 1750
uf250-04.cnf fulfilled No. of Restarts: 1070 No. of Flips: 4804 time to process: 4 seconds.
uf250-04.cnf , deadline. Restarts: 1750
uf250-04.cnf , deadline. Restarts: 1750
uf250-04.cnf , deadline. Restarts: 1750
uf250-04.cnf , deadline. Restarts: 1750
uf250-04.cnf , deadline. Restarts: 1750
uf250-04.cnf fulfilled No. of Restarts: 192 No. of Flips: 2011 time to process: 0 seconds.
uf250-04.cnf fulfilled No. of Restarts: 749 No. of Flips: 3335 time to process: 3 seconds.
uf250-04.cnf , deadline. Restarts: 1750
uf250-04.cnf , deadline. Restarts: 1750
uf250-04.cnf fulfilled No. of Restarts: 1287 No. of Flips: 1273 time to process: 5 seconds.
uf250-04.cnf fulfilled No. of Restarts: 500 No. of Flips: 1647 time to process: 2 seconds.
uf250-04.cnf , deadline. Restarts: 1750
uf250-04.cnf fulfilled No. of Restarts: 1706 No. of Flips: 4159 time to process: 7 seconds.
uf250-04.cnf fulfilled No. of Restarts: 1589 No. of Flips: 4336 time to process: 6 seconds.
uf250-04.cnf fulfilled No. of Restarts: 726 No. of Flips: 2013 time to process: 3 seconds.
uf250-04.cnf , deadline. Restarts: 1750
uf250-04.cnf fulfilled No. of Restarts: 1424 No. of Flips: 3174 time to process: 6 seconds.
uf250-04.cnf , deadline. Restarts: 1750
uf250-04.cnf , deadline. Restarts: 1750
uf250-04.cnf fulfilled No. of Restarts: 1111 No. of Flips: 2063 time to process: 4 seconds.
uf250-04.cnf , deadline. Restarts: 1750
uf250-04.cnf fulfilled No. of Restarts: 103 No. of Flips: 3513 time to process: 0 seconds.
uf250-04.cnf , deadline. Restarts: 1750
uf250-04.cnf , deadline. Restarts: 1750
uf250-04.cnf , deadline. Restarts: 1750
uf250-04.cnf fulfilled No. of Restarts: 281 No. of Flips: 4568 time to process: 1 seconds.
uf250-04.cnf fulfilled No. of Restarts: 345 No. of Flips: 3645 time to process: 1 seconds.
uf250-04.cnf , deadline. Restarts: 1750
uf250-04.cnf , deadline. Restarts: 1750
uf250-04.cnf , deadline. Restarts: 1750
uf250-04.cnf fulfilled No. of Restarts: 105 No. of Flips: 3999 time to process: 0 seconds.
uf250-04.cnf , deadline. Restarts: 1750
uf250-04.cnf , deadline. Restarts: 1750
uf250-04.cnf , deadline. Restarts: 1750
uf250-04.cnf fulfilled No. of Restarts: 958 No. of Flips: 2612 time to process: 4 seconds.
uf250-04.cnf fulfilled No. of Restarts: 1267 No. of Flips: 3329 time to process: 5 seconds.
uf250-04.cnf fulfilled No. of Restarts: 1438 No. of Flips: 1411 time to process: 6 seconds.
uf250-04.cnf , deadline. Restarts: 1750
uf250-04.cnf , deadline. Restarts: 1750
uf250-04.cnf fulfilled No. of Restarts: 459 No. of Flips: 4473 time to process: 2 seconds.
uf250-04.cnf , deadline. Restarts: 1750
uf250-04.cnf , deadline. Restarts: 1750
uf250-04.cnf , deadline. Restarts: 1750
uf250-04.cnf , deadline. Restarts: 1750
uf250-04.cnf fulfilled No. of Restarts: 879 No. of Flips: 3579 time to process: 3 seconds.
uf250-04.cnf fulfilled No. of Restarts: 1592 No. of Flips: 1375 time to process: 6 seconds.
uf250-04.cnf fulfilled No. of Restarts: 115 No. of Flips: 1392 time to process: 0 seconds.
uf250-04.cnf fulfilled No. of Restarts: 353 No. of Flips: 2202 time to process: 1 seconds.
uf250-04.cnf , deadline. Restarts: 1750
uf250-04.cnf , deadline. Restarts: 1750
uf250-04.cnf , deadline. Restarts: 1750
uf250-04.cnf , deadline. Restarts: 1750
uf250-04.cnf , deadline. Restarts: 1750
uf250-04.cnf , deadline. Restarts: 1750
uf250-04.cnf , deadline. Restarts: 1750
uf250-04.cnf fulfilled No. of Restarts: 437 No. of Flips: 2988 time to process: 1 seconds.
uf250-04.cnf , deadline. Restarts: 1750
uf250-04.cnf , deadline. Restarts: 1750
uf250-04.cnf fulfilled No. of Restarts: 1108 No. of Flips: 3102 time to process: 4 seconds.
uf250-04.cnf fulfilled No. of Restarts: 139 No. of Flips: 1223 time to process: 0 seconds.
uf250-04.cnf , deadline. Restarts: 1750
uf250-04.cnf fulfilled No. of Restarts: 212 No. of Flips: 1377 time to process: 0 seconds.
uf250-04.cnf , deadline. Restarts: 1750
uf250-04.cnf , deadline. Restarts: 1750
uf250-04.cnf fulfilled No. of Restarts: 1378 No. of Flips: 2327 time to process: 5 seconds.
uf250-04.cnf fulfilled No. of Restarts: 1187 No. of Flips: 2228 time to process: 5 seconds.
uf250-04.cnf , deadline. Restarts: 1750
uf250-04.cnf , deadline. Restarts: 1750
uf250-04.cnf , deadline. Restarts: 1750
uf250-04.cnf , deadline. Restarts: 1750
uf250-04.cnf fulfilled No. of Restarts: 1140 No. of Flips: 1237 time to process: 4 seconds.
uf250-04.cnf , deadline. Restarts: 1750
uf250-04.cnf fulfilled No. of Restarts: 1055 No. of Flips: 3348 time to process: 4 seconds.
uf250-04.cnf fulfilled No. of Restarts: 232 No. of Flips: 4834 time to process: 1 seconds.
uf250-04.cnf , deadline. Restarts: 1750
uf250-04.cnf , deadline. Restarts: 1750
uf250-04.cnf fulfilled No. of Restarts: 286 No. of Flips: 4996 time to process: 1 seconds.
uf250-04.cnf fulfilled No. of Restarts: 261 No. of Flips: 2639 time to process: 1 seconds.
uf250-04.cnf fulfilled No. of Restarts: 1467 No. of Flips: 2500 time to process: 6 seconds.
uf250-04.cnf fulfilled No. of Restarts: 843 No. of Flips: 3408 time to process: 3 seconds.
uf250-04.cnf , deadline. Restarts: 1750
uf250-04.cnf , deadline. Restarts: 1750
uf250-04.cnf fulfilled No. of Restarts: 1604 No. of Flips: 964 time to process: 7 seconds.
uf250-04.cnf , deadline. Restarts: 1750
uf250-04.cnf , deadline. Restarts: 1750
uf250-04.cnf , deadline. Restarts: 1750
uf250-04.cnf , deadline. Restarts: 1750
uf250-04.cnf fulfilled No. of Restarts: 262 No. of Flips: 1608 time to process: 1 seconds.
uf250-04.cnf fulfilled No. of Restarts: 182 No. of Flips: 3315 time to process: 0 seconds.
uf250-04.cnf , deadline. Restarts: 1750
uf250-04.cnf fulfilled No. of Restarts: 1665 No. of Flips: 4765 time to process: 7 seconds.
uf250-04.cnf fulfilled No. of Restarts: 1464 No. of Flips: 1204 time to process: 6 seconds.
uf250-04.cnf fulfilled No. of Restarts: 508 No. of Flips: 988 time to process: 2 seconds.
uf250-04.cnf fulfilled No. of Restarts: 325 No. of Flips: 931 time to process: 1 seconds.
uf250-04.cnf , deadline. Restarts: 1750
uf250-04.cnf , deadline. Restarts: 1750
uf250-04.cnf , deadline. Restarts: 1750
uf250-04.cnf fulfilled No. of Restarts: 1711 No. of Flips: 1651 time to process: 7 seconds.
uf250-04.cnf fulfilled No. of Restarts: 1431 No. of Flips: 1789 time to process: 6 seconds.
uf250-04.cnf , deadline. Restarts: 1750
uf250-04.cnf fulfilled No. of Restarts: 800 No. of Flips: 2256 time to process: 3 seconds.
uf250-04.cnf , deadline. Restarts: 1750
uf250-04.cnf , deadline. Restarts: 1750
uf250-04.cnf , deadline. Restarts: 1750
uf250-04.cnf , deadline. Restarts: 1750
uf250-04.cnf fulfilled No. of Restarts: 570 No. of Flips: 4519 time to process: 2 seconds.
uf250-04.cnf , deadline. Restarts: 1750
uf250-04.cnf , deadline. Restarts: 1750
uf250-04.cnf fulfilled No. of Restarts: 1569 No. of Flips: 2973 time to process: 7 seconds.
uf250-04.cnf , deadline. Restarts: 1750
uf250-04.cnf , deadline. Restarts: 1750
uf250-04.cnf , deadline. Restarts: 1750
uf250-04.cnf , deadline. Restarts: 1750
uf250-04.cnf fulfilled No. of Restarts: 481 No. of Flips: 4232 time to process: 2 seconds.
uf250-04.cnf , deadline. Restarts: 1750
uf250-04.cnf fulfilled No. of Restarts: 1010 No. of Flips: 1607 time to process: 4 seconds.
uf250-04.cnf , deadline. Restarts: 1750
uf250-04.cnf fulfilled No. of Restarts: 770 No. of Flips: 4523 time to process: 3 seconds.
uf250-04.cnf , deadline. Restarts: 1750
uf250-04.cnf , deadline. Restarts: 1750
uf250-04.cnf , deadline. Restarts: 1750
uf250-04.cnf fulfilled No. of Restarts: 1018 No. of Flips: 4289 time to process: 4 seconds.
uf250-04.cnf fulfilled No. of Restarts: 966 No. of Flips: 2270 time to process: 4 seconds.
uf250-04.cnf , deadline. Restarts: 1750
uf250-04.cnf , deadline. Restarts: 1750
uf250-04.cnf , deadline. Restarts: 1750
uf250-04.cnf , deadline. Restarts: 1750
uf250-04.cnf fulfilled No. of Restarts: 542 No. of Flips: 3745 time to process: 2 seconds.
uf250-04.cnf , deadline. Restarts: 1750
uf250-04.cnf , deadline. Restarts: 1750
uf250-04.cnf , deadline. Restarts: 1750
uf250-04.cnf , deadline. Restarts: 1750
uf250-04.cnf fulfilled No. of Restarts: 1696 No. of Flips: 4876 time to process: 7 seconds.
uf250-04.cnf , deadline. Restarts: 1750
uf250-04.cnf fulfilled No. of Restarts: 202 No. of Flips: 1920 time to process: 0 seconds.
uf250-04.cnf fulfilled No. of Restarts: 1188 No. of Flips: 2962 time to process: 5 seconds.
uf250-04.cnf , deadline. Restarts: 1750
uf250-04.cnf , deadline. Restarts: 1750
uf250-04.cnf , deadline. Restarts: 1750
uf250-04.cnf , deadline. Restarts: 1750
uf250-04.cnf fulfilled No. of Restarts: 1387 No. of Flips: 2301 time to process: 5 seconds.
uf250-04.cnf , deadline. Restarts: 1750
uf250-04.cnf fulfilled No. of Restarts: 1054 No. of Flips: 1154 time to process: 4 seconds.
uf250-04.cnf , deadline. Restarts: 1750
uf250-04.cnf , deadline. Restarts: 1750
uf250-04.cnf , deadline. Restarts: 1750
uf250-04.cnf fulfilled No. of Restarts: 649 No. of Flips: 2291 time to process: 2 seconds.
uf250-04.cnf fulfilled No. of Restarts: 1092 No. of Flips: 2307 time to process: 4 seconds.
uf250-04.cnf , deadline. Restarts: 1750
uf250-04.cnf fulfilled No. of Restarts: 619 No. of Flips: 2785 time to process: 2 seconds.
uf250-04.cnf , deadline. Restarts: 1750
uf250-04.cnf , deadline. Restarts: 1750
uf250-04.cnf , deadline. Restarts: 1750
uf250-04.cnf fulfilled No. of Restarts: 450 No. of Flips: 2569 time to process: 2 seconds.
uf250-04.cnf , deadline. Restarts: 1750
uf250-04.cnf , deadline. Restarts: 1750
uf250-04.cnf fulfilled No. of Restarts: 1219 No. of Flips: 3647 time to process: 5 seconds.
uf250-04.cnf fulfilled No. of Restarts: 348 No. of Flips: 1474 time to process: 1 seconds.
uf250-04.cnf fulfilled No. of Restarts: 783 No. of Flips: 4477 time to process: 3 seconds.
uf250-04.cnf fulfilled No. of Restarts: 725 No. of Flips: 4932 time to process: 3 seconds.
uf250-04.cnf , deadline. Restarts: 1750
uf250-04.cnf fulfilled No. of Restarts: 794 No. of Flips: 3349 time to process: 3 seconds.
uf250-04.cnf , deadline. Restarts: 1750
uf250-04.cnf fulfilled No. of Restarts: 1119 No. of Flips: 4444 time to process: 6 seconds.
uf250-04.cnf , deadline. Restarts: 1750
uf250-04.cnf , deadline. Restarts: 1750
uf250-04.cnf , deadline. Restarts: 1750
uf250-04.cnf , deadline. Restarts: 1750
uf250-04.cnf fulfilled No. of Restarts: 1670 No. of Flips: 3211 time to process: 7 seconds.
uf250-04.cnf , deadline. Restarts: 1750
uf250-04.cnf fulfilled No. of Restarts: 299 No. of Flips: 758 time to process: 1 seconds.
uf250-04.cnf , deadline. Restarts: 1750
uf250-04.cnf fulfilled No. of Restarts: 237 No. of Flips: 4989 time to process: 1 seconds.
uf250-04.cnf , deadline. Restarts: 1750
uf250-04.cnf , deadline. Restarts: 1750
uf250-04.cnf fulfilled No. of Restarts: 818 No. of Flips: 4034 time to process: 3 seconds.
uf250-04.cnf , deadline. Restarts: 1750
uf250-04.cnf fulfilled No. of Restarts: 573 No. of Flips: 1723 time to process: 2 seconds.
uf250-04.cnf , deadline. Restarts: 1750
uf250-04.cnf fulfilled No. of Restarts: 429 No. of Flips: 3846 time to process: 1 seconds.
uf250-04.cnf fulfilled No. of Restarts: 880 No. of Flips: 3104 time to process: 3 seconds.
uf250-04.cnf , deadline. Restarts: 1750
uf250-04.cnf fulfilled No. of Restarts: 667 No. of Flips: 3064 time to process: 2 seconds.
uf250-04.cnf fulfilled No. of Restarts: 450 No. of Flips: 4988 time to process: 1 seconds.
uf250-04.cnf , deadline. Restarts: 1750
uf250-04.cnf , deadline. Restarts: 1750
uf250-04.cnf , deadline. Restarts: 1750
uf250-04.cnf , deadline. Restarts: 1750
uf250-04.cnf fulfilled No. of Restarts: 1501 No. of Flips: 1266 time to process: 6 seconds.
uf250-04.cnf fulfilled No. of Restarts: 261 No. of Flips: 2463 time to process: 1 seconds.
uf250-04.cnf , deadline. Restarts: 1750
uf250-04.cnf , deadline. Restarts: 1750
uf250-04.cnf fulfilled No. of Restarts: 1452 No. of Flips: 3976 time to process: 6 seconds.
uf250-04.cnf , deadline. Restarts: 1750
uf250-04.cnf fulfilled No. of Restarts: 307 No. of Flips: 3230 time to process: 1 seconds.
uf250-04.cnf , deadline. Restarts: 1750
uf250-04.cnf fulfilled No. of Restarts: 1351 No. of Flips: 3393 time to process: 5 seconds.
uf250-04.cnf , deadline. Restarts: 1750
uf250-04.cnf , deadline. Restarts: 1750
uf250-04.cnf , deadline. Restarts: 1750
uf250-04.cnf fulfilled No. of Restarts: 226 No. of Flips: 4995 time to process: 1 seconds.
uf250-04.cnf fulfilled No. of Restarts: 23 No. of Flips: 2991 time to process: 0 seconds.
uf250-04.cnf , deadline. Restarts: 1750
uf250-04.cnf fulfilled No. of Restarts: 796 No. of Flips: 2138 time to process: 3 seconds.
uf250-04.cnf , deadline. Restarts: 1750
uf250-04.cnf , deadline. Restarts: 1750
uf250-04.cnf , deadline. Restarts: 1750
uf250-04.cnf , deadline. Restarts: 1750
uf250-04.cnf , deadline. Restarts: 1750
uf250-04.cnf , deadline. Restarts: 1750
uf250-04.cnf , deadline. Restarts: 1750
uf250-04.cnf , deadline. Restarts: 1750
uf250-04.cnf , deadline. Restarts: 1750
uf250-04.cnf fulfilled No. of Restarts: 0 No. of Flips: 2657 time to process: 0 seconds.
uf250-04.cnf , deadline. Restarts: 1750
uf250-04.cnf , deadline. Restarts: 1750
uf250-04.cnf fulfilled No. of Restarts: 464 No. of Flips: 1278 time to process: 2 seconds.
uf250-04.cnf , deadline. Restarts: 1750
uf250-04.cnf , deadline. Restarts: 1750
uf250-04.cnf fulfilled No. of Restarts: 323 No. of Flips: 4082 time to process: 1 seconds.
uf250-04.cnf fulfilled No. of Restarts: 1091 No. of Flips: 4121 time to process: 4 seconds.
uf250-04.cnf , deadline. Restarts: 1750
uf250-04.cnf , deadline. Restarts: 1750
uf250-04.cnf , deadline. Restarts: 1750
uf250-04.cnf , deadline. Restarts: 1750
uf250-04.cnf , deadline. Restarts: 1750
uf250-04.cnf fulfilled No. of Restarts: 1158 No. of Flips: 2387 time to process: 4 seconds.
uf250-04.cnf fulfilled No. of Restarts: 1526 No. of Flips: 3457 time to process: 6 seconds.
uf250-04.cnf , deadline. Restarts: 1750
uf250-04.cnf , deadline. Restarts: 1750
uf250-04.cnf , deadline. Restarts: 1750
uf250-04.cnf , deadline. Restarts: 1750
uf250-04.cnf , deadline. Restarts: 1750
uf250-04.cnf , deadline. Restarts: 1750
uf250-04.cnf fulfilled No. of Restarts: 48 No. of Flips: 3421 time to process: 0 seconds.
uf250-04.cnf fulfilled No. of Restarts: 683 No. of Flips: 4171 time to process: 2 seconds.
uf250-04.cnf fulfilled No. of Restarts: 574 No. of Flips: 1546 time to process: 2 seconds.
uf250-04.cnf fulfilled No. of Restarts: 1159 No. of Flips: 4977 time to process: 5 seconds.
uf250-04.cnf fulfilled No. of Restarts: 305 No. of Flips: 3643 time to process: 1 seconds.
uf250-04.cnf fulfilled No. of Restarts: 375 No. of Flips: 4282 time to process: 1 seconds.
uf250-04.cnf , deadline. Restarts: 1750
uf250-04.cnf , deadline. Restarts: 1750
uf250-04.cnf fulfilled No. of Restarts: 61 No. of Flips: 2711 time to process: 0 seconds.
uf250-04.cnf , deadline. Restarts: 1750
uf250-04.cnf , deadline. Restarts: 1750
uf250-04.cnf fulfilled No. of Restarts: 170 No. of Flips: 4855 time to process: 0 seconds.
uf250-04.cnf , deadline. Restarts: 1750
uf250-04.cnf , deadline. Restarts: 1750
uf250-04.cnf fulfilled No. of Restarts: 1154 No. of Flips: 2267 time to process: 4 seconds.
uf250-04.cnf , deadline. Restarts: 1750
uf250-04.cnf , deadline. Restarts: 1750
uf250-04.cnf , deadline. Restarts: 1750
uf250-04.cnf , deadline. Restarts: 1750
uf250-04.cnf , deadline. Restarts: 1750
uf250-04.cnf , deadline. Restarts: 1750
uf250-04.cnf fulfilled No. of Restarts: 344 No. of Flips: 3918 time to process: 1 seconds.
uf250-04.cnf fulfilled No. of Restarts: 242 No. of Flips: 2810 time to process: 1 seconds.
uf250-04.cnf , deadline. Restarts: 1750
uf250-04.cnf , deadline. Restarts: 1750
uf250-04.cnf , deadline. Restarts: 1750
uf250-04.cnf , deadline. Restarts: 1750
uf250-04.cnf , deadline. Restarts: 1750
uf250-04.cnf , deadline. Restarts: 1750
uf250-04.cnf , deadline. Restarts: 1750
uf250-04.cnf , deadline. Restarts: 1750
uf250-04.cnf fulfilled No. of Restarts: 595 No. of Flips: 3971 time to process: 2 seconds.
uf250-04.cnf , deadline. Restarts: 1750
uf250-04.cnf fulfilled No. of Restarts: 621 No. of Flips: 4149 time to process: 2 seconds.
uf250-04.cnf , deadline. Restarts: 1750
uf250-04.cnf fulfilled No. of Restarts: 318 No. of Flips: 2489 time to process: 1 seconds.
uf250-04.cnf , deadline. Restarts: 1750
uf250-04.cnf fulfilled No. of Restarts: 16 No. of Flips: 2424 time to process: 0 seconds.
uf250-04.cnf fulfilled No. of Restarts: 1451 No. of Flips: 2581 time to process: 6 seconds.
uf250-04.cnf fulfilled No. of Restarts: 1520 No. of Flips: 975 time to process: 6 seconds.
uf250-04.cnf , deadline. Restarts: 1750
uf250-04.cnf fulfilled No. of Restarts: 1367 No. of Flips: 4250 time to process: 5 seconds.
uf250-04.cnf fulfilled No. of Restarts: 907 No. of Flips: 3753 time to process: 3 seconds.
uf250-04.cnf fulfilled No. of Restarts: 679 No. of Flips: 4158 time to process: 2 seconds.
uf250-04.cnf , deadline. Restarts: 1750
uf250-04.cnf fulfilled No. of Restarts: 703 No. of Flips: 3178 time to process: 3 seconds.
uf250-04.cnf fulfilled No. of Restarts: 754 No. of Flips: 2761 time to process: 3 seconds.
uf250-04.cnf fulfilled No. of Restarts: 773 No. of Flips: 3827 time to process: 3 seconds.
uf250-04.cnf , deadline. Restarts: 1750
uf250-04.cnf , deadline. Restarts: 1750
uf250-04.cnf , deadline. Restarts: 1750
uf250-04.cnf , deadline. Restarts: 1750
uf250-04.cnf fulfilled No. of Restarts: 1099 No. of Flips: 3811 time to process: 4 seconds.
uf250-04.cnf , deadline. Restarts: 1750
uf250-04.cnf , deadline. Restarts: 1750
uf250-04.cnf fulfilled No. of Restarts: 88 No. of Flips: 2970 time to process: 0 seconds.
uf250-04.cnf , deadline. Restarts: 1750
uf250-04.cnf , deadline. Restarts: 1750
uf250-04.cnf fulfilled No. of Restarts: 1225 No. of Flips: 2210 time to process: 5 seconds.
uf250-04.cnf , deadline. Restarts: 1750
uf250-04.cnf , deadline. Restarts: 1750
uf250-04.cnf fulfilled No. of Restarts: 1598 No. of Flips: 1395 time to process: 6 seconds.
uf250-04.cnf , deadline. Restarts: 1750
uf250-04.cnf , deadline. Restarts: 1750
uf250-04.cnf , deadline. Restarts: 1750
uf250-04.cnf fulfilled No. of Restarts: 423 No. of Flips: 4803 time to process: 1 seconds.
uf250-04.cnf fulfilled No. of Restarts: 1341 No. of Flips: 4945 time to process: 5 seconds.
uf250-04.cnf , deadline. Restarts: 1750
uf250-04.cnf , deadline. Restarts: 1750
uf250-04.cnf , deadline. Restarts: 1750
uf250-04.cnf fulfilled No. of Restarts: 205 No. of Flips: 2371 time to process: 0 seconds.
uf250-04.cnf fulfilled No. of Restarts: 605 No. of Flips: 1638 time to process: 2 seconds.
uf250-04.cnf fulfilled No. of Restarts: 354 No. of Flips: 4483 time to process: 1 seconds.
uf250-04.cnf , deadline. Restarts: 1750
uf250-04.cnf fulfilled No. of Restarts: 876 No. of Flips: 2346 time to process: 3 seconds.
uf250-04.cnf fulfilled No. of Restarts: 398 No. of Flips: 4899 time to process: 1 seconds.
uf250-04.cnf fulfilled No. of Restarts: 476 No. of Flips: 709 time to process: 2 seconds.
uf250-04.cnf fulfilled No. of Restarts: 1699 No. of Flips: 1986 time to process: 7 seconds.
uf250-04.cnf fulfilled No. of Restarts: 752 No. of Flips: 2733 time to process: 3 seconds.
uf250-04.cnf , deadline. Restarts: 1750
uf250-04.cnf fulfilled No. of Restarts: 297 No. of Flips: 3669 time to process: 1 seconds.
uf250-04.cnf fulfilled No. of Restarts: 434 No. of Flips: 4298 time to process: 1 seconds.
uf250-04.cnf , deadline. Restarts: 1750
uf250-04.cnf , deadline. Restarts: 1750
uf250-04.cnf , deadline. Restarts: 1750
uf250-04.cnf , deadline. Restarts: 1750
uf250-04.cnf , deadline. Restarts: 1750
uf250-04.cnf fulfilled No. of Restarts: 1123 No. of Flips: 3761 time to process: 4 seconds.
uf250-04.cnf , deadline. Restarts: 1750
uf250-04.cnf , deadline. Restarts: 1750
uf250-04.cnf , deadline. Restarts: 1750
uf250-04.cnf fulfilled No. of Restarts: 1587 No. of Flips: 2085 time to process: 6 seconds.
uf250-04.cnf , deadline. Restarts: 1750
uf250-04.cnf , deadline. Restarts: 1750
uf250-04.cnf fulfilled No. of Restarts: 261 No. of Flips: 3670 time to process: 1 seconds.
uf250-04.cnf , deadline. Restarts: 1750
uf250-04.cnf , deadline. Restarts: 1750
uf250-04.cnf fulfilled No. of Restarts: 811 No. of Flips: 3055 time to process: 3 seconds.
uf250-04.cnf fulfilled No. of Restarts: 922 No. of Flips: 743 time to process: 3 seconds.
uf250-04.cnf , deadline. Restarts: 1750
uf250-04.cnf , deadline. Restarts: 1750
uf250-04.cnf , deadline. Restarts: 1750
uf250-04.cnf , deadline. Restarts: 1750
uf250-04.cnf fulfilled No. of Restarts: 5 No. of Flips: 4674 time to process: 0 seconds.
uf250-04.cnf , deadline. Restarts: 1750
uf250-04.cnf , deadline. Restarts: 1750
uf250-04.cnf , deadline. Restarts: 1750
uf250-04.cnf , deadline. Restarts: 1750
uf250-04.cnf fulfilled No. of Restarts: 843 No. of Flips: 1622 time to process: 3 seconds.
uf250-04.cnf fulfilled No. of Restarts: 1311 No. of Flips: 1946 time to process: 5 seconds.
uf250-04.cnf fulfilled No. of Restarts: 1721 No. of Flips: 2322 time to process: 7 seconds.
uf250-04.cnf fulfilled No. of Restarts: 283 No. of Flips: 2140 time to process: 1 seconds.
uf250-04.cnf , deadline. Restarts: 1750
uf250-04.cnf , deadline. Restarts: 1750
uf250-04.cnf fulfilled No. of Restarts: 11 No. of Flips: 4994 time to process: 0 seconds.
uf250-04.cnf , deadline. Restarts: 1750
uf250-04.cnf , deadline. Restarts: 1750
uf250-04.cnf , deadline. Restarts: 1750
uf250-04.cnf fulfilled No. of Restarts: 632 No. of Flips: 2249 time to process: 2 seconds.
uf250-04.cnf , deadline. Restarts: 1750
uf250-04.cnf , deadline. Restarts: 1750
uf250-04.cnf fulfilled No. of Restarts: 664 No. of Flips: 4330 time to process: 2 seconds.
uf250-04.cnf fulfilled No. of Restarts: 55 No. of Flips: 4817 time to process: 0 seconds.
uf250-04.cnf , deadline. Restarts: 1750
uf250-04.cnf , deadline. Restarts: 1750
uf250-04.cnf fulfilled No. of Restarts: 350 No. of Flips: 4143 time to process: 1 seconds.
uf250-04.cnf , deadline. Restarts: 1750
uf250-04.cnf , deadline. Restarts: 1750
uf250-04.cnf fulfilled No. of Restarts: 241 No. of Flips: 2988 time to process: 1 seconds.
uf250-04.cnf fulfilled No. of Restarts: 1357 No. of Flips: 1538 time to process: 5 seconds.
uf250-04.cnf fulfilled No. of Restarts: 707 No. of Flips: 2837 time to process: 2 seconds.
uf250-04.cnf fulfilled No. of Restarts: 728 No. of Flips: 2035 time to process: 3 seconds.
uf250-04.cnf , deadline. Restarts: 1750
uf250-04.cnf , deadline. Restarts: 1750
uf250-04.cnf fulfilled No. of Restarts: 1700 No. of Flips: 3401 time to process: 7 seconds.
uf250-04.cnf , deadline. Restarts: 1750
uf250-04.cnf , deadline. Restarts: 1750
uf250-04.cnf , deadline. Restarts: 1750
uf250-04.cnf fulfilled No. of Restarts: 59 No. of Flips: 1132 time to process: 0 seconds.
uf250-04.cnf , deadline. Restarts: 1750
uf250-04.cnf , deadline. Restarts: 1750
uf250-04.cnf , deadline. Restarts: 1750
uf250-04.cnf , deadline. Restarts: 1750
uf250-04.cnf , deadline. Restarts: 1750
uf250-04.cnf , deadline. Restarts: 1750
uf250-04.cnf , deadline. Restarts: 1750
uf250-04.cnf fulfilled No. of Restarts: 1303 No. of Flips: 3623 time to process: 5 seconds.
uf250-04.cnf fulfilled No. of Restarts: 745 No. of Flips: 4398 time to process: 3 seconds.
uf250-04.cnf fulfilled No. of Restarts: 385 No. of Flips: 571 time to process: 1 seconds.
uf250-04.cnf , deadline. Restarts: 1750
uf250-04.cnf fulfilled No. of Restarts: 1489 No. of Flips: 3242 time to process: 6 seconds.
uf250-04.cnf , deadline. Restarts: 1750
uf250-04.cnf , deadline. Restarts: 1750
uf250-04.cnf , deadline. Restarts: 1750
uf250-04.cnf , deadline. Restarts: 1750
uf250-04.cnf , deadline. Restarts: 1750
uf250-04.cnf fulfilled No. of Restarts: 537 No. of Flips: 4697 time to process: 2 seconds.
uf250-04.cnf fulfilled No. of Restarts: 1682 No. of Flips: 4651 time to process: 7 seconds.
uf250-04.cnf fulfilled No. of Restarts: 1630 No. of Flips: 2646 time to process: 6 seconds.
uf250-04.cnf fulfilled No. of Restarts: 675 No. of Flips: 2109 time to process: 2 seconds.
uf250-04.cnf , deadline. Restarts: 1750
uf250-04.cnf , deadline. Restarts: 1750
uf250-04.cnf , deadline. Restarts: 1750
uf250-04.cnf fulfilled No. of Restarts: 486 No. of Flips: 3112 time to process: 1 seconds.
uf250-04.cnf , deadline. Restarts: 1750
uf250-04.cnf , deadline. Restarts: 1750
uf250-04.cnf fulfilled No. of Restarts: 1234 No. of Flips: 2564 time to process: 4 seconds.
uf250-04.cnf fulfilled No. of Restarts: 1607 No. of Flips: 454 time to process: 6 seconds.
uf250-04.cnf , deadline. Restarts: 1750
uf250-04.cnf , deadline. Restarts: 1750
uf250-04.cnf , deadline. Restarts: 1750
uf250-04.cnf fulfilled No. of Restarts: 579 No. of Flips: 4078 time to process: 2 seconds.
uf250-04.cnf , deadline. Restarts: 1750
uf250-04.cnf , deadline. Restarts: 1750
uf250-04.cnf , deadline. Restarts: 1750
uf250-04.cnf fulfilled No. of Restarts: 188 No. of Flips: 3940 time to process: 0 seconds.
uf250-04.cnf fulfilled No. of Restarts: 542 No. of Flips: 4240 time to process: 2 seconds.
uf250-04.cnf , deadline. Restarts: 1750
uf250-04.cnf , deadline. Restarts: 1750
uf250-04.cnf , deadline. Restarts: 1750
uf250-04.cnf fulfilled No. of Restarts: 904 No. of Flips: 860 time to process: 3 seconds.
uf250-04.cnf , deadline. Restarts: 1750
uf250-04.cnf fulfilled No. of Restarts: 834 No. of Flips: 2399 time to process: 3 seconds.
uf250-04.cnf , deadline. Restarts: 1750
uf250-04.cnf fulfilled No. of Restarts: 979 No. of Flips: 4429 time to process: 3 seconds.
uf250-04.cnf , deadline. Restarts: 1750
uf250-04.cnf fulfilled No. of Restarts: 1127 No. of Flips: 3242 time to process: 4 seconds.
uf250-04.cnf fulfilled No. of Restarts: 1416 No. of Flips: 4525 time to process: 5 seconds.
uf250-04.cnf fulfilled No. of Restarts: 821 No. of Flips: 2116 time to process: 3 seconds.
uf250-04.cnf fulfilled No. of Restarts: 637 No. of Flips: 2391 time to process: 2 seconds.
uf250-04.cnf fulfilled No. of Restarts: 1186 No. of Flips: 4572 time to process: 4 seconds.
uf250-04.cnf fulfilled No. of Restarts: 191 No. of Flips: 2004 time to process: 0 seconds.
uf250-04.cnf , deadline. Restarts: 1750
uf250-04.cnf , deadline. Restarts: 1750
uf250-04.cnf , deadline. Restarts: 1750
uf250-04.cnf , deadline. Restarts: 1750
uf250-04.cnf fulfilled No. of Restarts: 407 No. of Flips: 3050 time to process: 1 seconds.
uf250-04.cnf , deadline. Restarts: 1750
uf250-04.cnf fulfilled No. of Restarts: 420 No. of Flips: 1175 time to process: 1 seconds.
uf250-04.cnf , deadline. Restarts: 1750
uf250-04.cnf fulfilled No. of Restarts: 849 No. of Flips: 4493 time to process: 3 seconds.
uf250-04.cnf fulfilled No. of Restarts: 1660 No. of Flips: 2640 time to process: 6 seconds.
uf250-04.cnf fulfilled No. of Restarts: 172 No. of Flips: 4498 time to process: 0 seconds.
uf250-04.cnf fulfilled No. of Restarts: 625 No. of Flips: 1703 time to process: 2 seconds.
uf250-04.cnf , deadline. Restarts: 1750
uf250-04.cnf , deadline. Restarts: 1750
uf250-04.cnf fulfilled No. of Restarts: 780 No. of Flips: 2365 time to process: 3 seconds.
uf250-04.cnf , deadline. Restarts: 1750
uf250-04.cnf fulfilled No. of Restarts: 1032 No. of Flips: 2578 time to process: 4 seconds.
uf250-04.cnf , deadline. Restarts: 1750
uf250-04.cnf fulfilled No. of Restarts: 511 No. of Flips: 2642 time to process: 2 seconds.
uf250-04.cnf fulfilled No. of Restarts: 615 No. of Flips: 3679 time to process: 2 seconds.
uf250-04.cnf , deadline. Restarts: 1750
uf250-04.cnf fulfilled No. of Restarts: 1416 No. of Flips: 1778 time to process: 5 seconds.
uf250-04.cnf fulfilled No. of Restarts: 473 No. of Flips: 2767 time to process: 2 seconds.
uf250-04.cnf fulfilled No. of Restarts: 1401 No. of Flips: 4908 time to process: 5 seconds.
uf250-04.cnf , deadline. Restarts: 1750
uf250-04.cnf fulfilled No. of Restarts: 289 No. of Flips: 1682 time to process: 1 seconds.
uf250-04.cnf , deadline. Restarts: 1750
uf250-04.cnf , deadline. Restarts: 1750
uf250-04.cnf fulfilled No. of Restarts: 608 No. of Flips: 3636 time to process: 2 seconds.
uf250-04.cnf fulfilled No. of Restarts: 351 No. of Flips: 3786 time to process: 1 seconds.
uf250-04.cnf fulfilled No. of Restarts: 296 No. of Flips: 2978 time to process: 1 seconds.
uf250-04.cnf fulfilled No. of Restarts: 318 No. of Flips: 4867 time to process: 1 seconds.
uf250-04.cnf , deadline. Restarts: 1750
uf250-04.cnf , deadline. Restarts: 1750
uf250-04.cnf , deadline. Restarts: 1750
uf250-04.cnf , deadline. Restarts: 1750
uf250-04.cnf , deadline. Restarts: 1750
uf250-04.cnf , deadline. Restarts: 1750
uf250-04.cnf fulfilled No. of Restarts: 495 No. of Flips: 3093 time to process: 2 seconds.
uf250-04.cnf fulfilled No. of Restarts: 1563 No. of Flips: 1855 time to process: 6 seconds.
uf250-04.cnf fulfilled No. of Restarts: 246 No. of Flips: 2858 time to process: 1 seconds.
uf250-04.cnf fulfilled No. of Restarts: 433 No. of Flips: 2988 time to process: 1 seconds.
uf250-04.cnf , deadline. Restarts: 1750
uf250-04.cnf , deadline. Restarts: 1750
uf250-04.cnf , deadline. Restarts: 1750
uf250-04.cnf fulfilled No. of Restarts: 194 No. of Flips: 1819 time to process: 0 seconds.
uf250-04.cnf fulfilled No. of Restarts: 593 No. of Flips: 4443 time to process: 2 seconds.
uf250-04.cnf , deadline. Restarts: 1750
uf250-04.cnf , deadline. Restarts: 1750
uf250-04.cnf fulfilled No. of Restarts: 1662 No. of Flips: 3305 time to process: 6 seconds.
uf250-04.cnf fulfilled No. of Restarts: 235 No. of Flips: 4115 time to process: 1 seconds.
uf250-04.cnf fulfilled No. of Restarts: 517 No. of Flips: 3501 time to process: 2 seconds.
uf250-04.cnf fulfilled No. of Restarts: 528 No. of Flips: 1564 time to process: 2 seconds.
uf250-04.cnf , deadline. Restarts: 1750
uf250-04.cnf , deadline. Restarts: 1750
uf250-04.cnf , deadline. Restarts: 1750
uf250-04.cnf fulfilled No. of Restarts: 1483 No. of Flips: 1423 time to process: 6 seconds.
uf250-04.cnf , deadline. Restarts: 1750
uf250-04.cnf , deadline. Restarts: 1750
uf250-04.cnf fulfilled No. of Restarts: 615 No. of Flips: 4051 time to process: 2 seconds.
uf250-04.cnf , deadline. Restarts: 1750
uf250-04.cnf , deadline. Restarts: 1750
uf250-04.cnf , deadline. Restarts: 1750
uf250-04.cnf fulfilled No. of Restarts: 515 No. of Flips: 3128 time to process: 2 seconds.
uf250-04.cnf fulfilled No. of Restarts: 1172 No. of Flips: 3347 time to process: 4 seconds.
uf250-04.cnf fulfilled No. of Restarts: 66 No. of Flips: 4238 time to process: 0 seconds.
uf250-04.cnf , deadline. Restarts: 1750
uf250-04.cnf , deadline. Restarts: 1750
uf250-04.cnf , deadline. Restarts: 1750
uf250-04.cnf , deadline. Restarts: 1750
uf250-04.cnf , deadline. Restarts: 1750
uf250-04.cnf , deadline. Restarts: 1750
uf250-04.cnf fulfilled No. of Restarts: 1320 No. of Flips: 4715 time to process: 5 seconds.
uf250-04.cnf fulfilled No. of Restarts: 758 No. of Flips: 1332 time to process: 2 seconds.
uf250-04.cnf fulfilled No. of Restarts: 1638 No. of Flips: 2639 time to process: 6 seconds.
uf250-04.cnf , deadline. Restarts: 1750
uf250-04.cnf fulfilled No. of Restarts: 735 No. of Flips: 4835 time to process: 3 seconds.
uf250-04.cnf fulfilled No. of Restarts: 345 No. of Flips: 1478 time to process: 1 seconds.
uf250-04.cnf , deadline. Restarts: 1750
uf250-04.cnf fulfilled No. of Restarts: 1534 No. of Flips: 3747 time to process: 6 seconds.
uf250-04.cnf , deadline. Restarts: 1750
uf250-04.cnf fulfilled No. of Restarts: 533 No. of Flips: 4269 time to process: 2 seconds.
uf250-04.cnf fulfilled No. of Restarts: 625 No. of Flips: 4598 time to process: 2 seconds.
uf250-04.cnf fulfilled No. of Restarts: 992 No. of Flips: 4410 time to process: 4 seconds.
uf250-04.cnf fulfilled No. of Restarts: 438 No. of Flips: 4088 time to process: 1 seconds.
uf250-04.cnf , deadline. Restarts: 1750
uf250-04.cnf fulfilled No. of Restarts: 1513 No. of Flips: 2288 time to process: 6 seconds.
uf250-04.cnf , deadline. Restarts: 1750
uf250-04.cnf , deadline. Restarts: 1750
uf250-04.cnf fulfilled No. of Restarts: 175 No. of Flips: 3777 time to process: 0 seconds.
uf250-04.cnf , deadline. Restarts: 1750
uf250-04.cnf fulfilled No. of Restarts: 1091 No. of Flips: 2316 time to process: 4 seconds.
uf250-04.cnf , deadline. Restarts: 1750
uf250-04.cnf , deadline. Restarts: 1750
uf250-04.cnf , deadline. Restarts: 1750
uf250-04.cnf fulfilled No. of Restarts: 1648 No. of Flips: 1023 time to process: 6 seconds.
uf250-04.cnf , deadline. Restarts: 1750
uf250-04.cnf , deadline. Restarts: 1750
uf250-04.cnf , deadline. Restarts: 1750
uf250-04.cnf , deadline. Restarts: 1750
uf250-04.cnf , deadline. Restarts: 1750
uf250-04.cnf fulfilled No. of Restarts: 988 No. of Flips: 2908 time to process: 4 seconds.
uf250-04.cnf , deadline. Restarts: 1750
uf250-04.cnf , deadline. Restarts: 1750
uf250-04.cnf fulfilled No. of Restarts: 945 No. of Flips: 2799 time to process: 3 seconds.
uf250-04.cnf , deadline. Restarts: 1750
uf250-04.cnf , deadline. Restarts: 1750
uf250-04.cnf fulfilled No. of Restarts: 1177 No. of Flips: 4904 time to process: 4 seconds.
uf250-04.cnf , deadline. Restarts: 1750
uf250-04.cnf , deadline. Restarts: 1750
uf250-04.cnf , deadline. Restarts: 1750
uf250-04.cnf fulfilled No. of Restarts: 1336 No. of Flips: 3654 time to process: 5 seconds.
uf250-04.cnf fulfilled No. of Restarts: 1044 No. of Flips: 3254 time to process: 4 seconds.
uf250-04.cnf , deadline. Restarts: 1750
uf250-04.cnf , deadline. Restarts: 1750
uf250-04.cnf , deadline. Restarts: 1750
uf250-04.cnf , deadline. Restarts: 1750
uf250-04.cnf , deadline. Restarts: 1750
uf250-04.cnf , deadline. Restarts: 1750
uf250-04.cnf , deadline. Restarts: 1750
uf250-04.cnf , deadline. Restarts: 1750
uf250-04.cnf , deadline. Restarts: 1750
uf250-04.cnf , deadline. Restarts: 1750
uf250-04.cnf , deadline. Restarts: 1750
uf250-04.cnf , deadline. Restarts: 1750
uf250-04.cnf fulfilled No. of Restarts: 683 No. of Flips: 2321 time to process: 2 seconds.
uf250-04.cnf , deadline. Restarts: 1750
uf250-04.cnf , deadline. Restarts: 1750
uf250-04.cnf fulfilled No. of Restarts: 1149 No. of Flips: 3822 time to process: 4 seconds.
uf250-04.cnf , deadline. Restarts: 1750
uf250-04.cnf fulfilled No. of Restarts: 462 No. of Flips: 1521 time to process: 1 seconds.
uf250-04.cnf fulfilled No. of Restarts: 539 No. of Flips: 4575 time to process: 2 seconds.
uf250-04.cnf , deadline. Restarts: 1750
uf250-04.cnf , deadline. Restarts: 1750
uf250-04.cnf , deadline. Restarts: 1750
uf250-04.cnf fulfilled No. of Restarts: 1447 No. of Flips: 1378 time to process: 5 seconds.
uf250-04.cnf , deadline. Restarts: 1750
uf250-04.cnf , deadline. Restarts: 1750
uf250-04.cnf , deadline. Restarts: 1750
uf250-04.cnf fulfilled No. of Restarts: 304 No. of Flips: 1345 time to process: 1 seconds.
uf250-04.cnf , deadline. Restarts: 1750
uf250-04.cnf fulfilled No. of Restarts: 55 No. of Flips: 3441 time to process: 0 seconds.
uf250-04.cnf , deadline. Restarts: 1750
uf250-04.cnf , deadline. Restarts: 1750
uf250-04.cnf fulfilled No. of Restarts: 613 No. of Flips: 2009 time to process: 2 seconds.
uf250-04.cnf fulfilled No. of Restarts: 1252 No. of Flips: 2472 time to process: 5 seconds.
uf250-04.cnf , deadline. Restarts: 1750
uf250-04.cnf , deadline. Restarts: 1750
uf250-04.cnf , deadline. Restarts: 1750
uf250-04.cnf fulfilled No. of Restarts: 180 No. of Flips: 4674 time to process: 0 seconds.
uf250-04.cnf fulfilled No. of Restarts: 107 No. of Flips: 1697 time to process: 0 seconds.
uf250-04.cnf fulfilled No. of Restarts: 1725 No. of Flips: 1840 time to process: 7 seconds.
uf250-04.cnf , deadline. Restarts: 1750
uf250-04.cnf fulfilled No. of Restarts: 1153 No. of Flips: 2831 time to process: 4 seconds.
uf250-04.cnf , deadline. Restarts: 1750
uf250-04.cnf fulfilled No. of Restarts: 1682 No. of Flips: 1649 time to process: 6 seconds.
uf250-04.cnf fulfilled No. of Restarts: 1528 No. of Flips: 4037 time to process: 6 seconds.
uf250-04.cnf , deadline. Restarts: 1750
uf250-04.cnf fulfilled No. of Restarts: 531 No. of Flips: 3470 time to process: 2 seconds.
uf250-04.cnf fulfilled No. of Restarts: 153 No. of Flips: 4715 time to process: 0 seconds.
uf250-04.cnf , deadline. Restarts: 1750
