# Supplementary material for: Completion Probabilities and Parallel Restart Strategies under an Imposed Deadline
Source: PLoS One. 2016 Oct 12;11(10):e0164605. doi: 10.1371/journal.pone.0164605 (PMC5061357; doi:10.1371/journal.pone.0164605)
Supplement: S1 File — The file “S1_File.zip” is the data gathered from the experiments regarding completion probability. (ZIP) [file pone.0164605.s004.zip › results_Single_r1850.6439999999998.txt]

uf250-04.cnf fulfilled No. of Restarts: 1686 No. of Flips: 4493 time to process: 7 seconds.
uf250-04.cnf fulfilled No. of Restarts: 316 No. of Flips: 3442 time to process: 1 seconds.
uf250-04.cnf , deadline. Restarts: 1850
uf250-04.cnf , deadline. Restarts: 1850
uf250-04.cnf fulfilled No. of Restarts: 590 No. of Flips: 4282 time to process: 2 seconds.
uf250-04.cnf , deadline. Restarts: 1850
uf250-04.cnf , deadline. Restarts: 1850
uf250-04.cnf , deadline. Restarts: 1850
uf250-04.cnf , deadline. Restarts: 1850
uf250-04.cnf fulfilled No. of Restarts: 496 No. of Flips: 3824 time to process: 2 seconds.
uf250-04.cnf fulfilled No. of Restarts: 1005 No. of Flips: 3861 time to process: 4 seconds.
uf250-04.cnf fulfilled No. of Restarts: 682 No. of Flips: 3475 time to process: 2 seconds.
uf250-04.cnf , deadline. Restarts: 1850
uf250-04.cnf , deadline. Restarts: 1850
uf250-04.cnf , deadline. Restarts: 1850
uf250-04.cnf fulfilled No. of Restarts: 580 No. of Flips: 4219 time to process: 2 seconds.
uf250-04.cnf fulfilled No. of Restarts: 174 No. of Flips: 976 time to process: 0 seconds.
uf250-04.cnf fulfilled No. of Restarts: 53 No. of Flips: 4100 time to process: 0 seconds.
uf250-04.cnf , deadline. Restarts: 1850
uf250-04.cnf , deadline. Restarts: 1850
uf250-04.cnf , deadline. Restarts: 1850
uf250-04.cnf , deadline. Restarts: 1850
uf250-04.cnf , deadline. Restarts: 1850
uf250-04.cnf fulfilled No. of Restarts: 974 No. of Flips: 4344 time to process: 4 seconds.
uf250-04.cnf , deadline. Restarts: 1850
uf250-04.cnf , deadline. Restarts: 1850
uf250-04.cnf fulfilled No. of Restarts: 753 No. of Flips: 2189 time to process: 3 seconds.
uf250-04.cnf , deadline. Restarts: 1850
uf250-04.cnf , deadline. Restarts: 1850
uf250-04.cnf , deadline. Restarts: 1850
uf250-04.cnf fulfilled No. of Restarts: 1126 No. of Flips: 3039 time to process: 4 seconds.
uf250-04.cnf fulfilled No. of Restarts: 188 No. of Flips: 3188 time to process: 0 seconds.
uf250-04.cnf fulfilled No. of Restarts: 454 No. of Flips: 4183 time to process: 2 seconds.
uf250-04.cnf , deadline. Restarts: 1850
uf250-04.cnf fulfilled No. of Restarts: 572 No. of Flips: 1233 time to process: 2 seconds.
uf250-04.cnf , deadline. Restarts: 1850
uf250-04.cnf fulfilled No. of Restarts: 1072 No. of Flips: 2972 time to process: 4 seconds.
uf250-04.cnf fulfilled No. of Restarts: 679 No. of Flips: 2356 time to process: 3 seconds.
uf250-04.cnf , deadline. Restarts: 1850
uf250-04.cnf , deadline. Restarts: 1850
uf250-04.cnf fulfilled No. of Restarts: 1316 No. of Flips: 3208 time to process: 5 seconds.
uf250-04.cnf , deadline. Restarts: 1850
uf250-04.cnf , deadline. Restarts: 1850
uf250-04.cnf fulfilled No. of Restarts: 1216 No. of Flips: 2112 time to process: 5 seconds.
uf250-04.cnf , deadline. Restarts: 1850
uf250-04.cnf fulfilled No. of Restarts: 231 No. of Flips: 3837 time to process: 1 seconds.
uf250-04.cnf , deadline. Restarts: 1850
uf250-04.cnf fulfilled No. of Restarts: 1184 No. of Flips: 2362 time to process: 5 seconds.
uf250-04.cnf fulfilled No. of Restarts: 1285 No. of Flips: 1045 time to process: 5 seconds.
uf250-04.cnf , deadline. Restarts: 1850
uf250-04.cnf fulfilled No. of Restarts: 773 No. of Flips: 1541 time to process: 3 seconds.
uf250-04.cnf fulfilled No. of Restarts: 12 No. of Flips: 4625 time to process: 0 seconds.
uf250-04.cnf , deadline. Restarts: 1850
uf250-04.cnf , deadline. Restarts: 1850
uf250-04.cnf , deadline. Restarts: 1850
uf250-04.cnf fulfilled No. of Restarts: 413 No. of Flips: 2436 time to process: 1 seconds.
uf250-04.cnf , deadline. Restarts: 1850
uf250-04.cnf , deadline. Restarts: 1850
uf250-04.cnf , deadline. Restarts: 1850
uf250-04.cnf , deadline. Restarts: 1850
uf250-04.cnf , deadline. Restarts: 1850
uf250-04.cnf , deadline. Restarts: 1850
uf250-04.cnf , deadline. Restarts: 1850
uf250-04.cnf , deadline. Restarts: 1850
uf250-04.cnf fulfilled No. of Restarts: 1712 No. of Flips: 3457 time to process: 7 seconds.
uf250-04.cnf fulfilled No. of Restarts: 1044 No. of Flips: 3097 time to process: 4 seconds.
uf250-04.cnf , deadline. Restarts: 1850
uf250-04.cnf , deadline. Restarts: 1850
uf250-04.cnf , deadline. Restarts: 1850
uf250-04.cnf fulfilled No. of Restarts: 1657 No. of Flips: 4292 time to process: 7 seconds.
uf250-04.cnf fulfilled No. of Restarts: 147 No. of Flips: 3347 time to process: 0 seconds.
uf250-04.cnf , deadline. Restarts: 1850
uf250-04.cnf fulfilled No. of Restarts: 1716 No. of Flips: 3633 time to process: 8 seconds.
uf250-04.cnf , deadline. Restarts: 1850
uf250-04.cnf , deadline. Restarts: 1850
uf250-04.cnf , deadline. Restarts: 1850
uf250-04.cnf , deadline. Restarts: 1850
uf250-04.cnf , deadline. Restarts: 1850
uf250-04.cnf , deadline. Restarts: 1850
uf250-04.cnf , deadline. Restarts: 1850
uf250-04.cnf , deadline. Restarts: 1850
uf250-04.cnf , deadline. Restarts: 1850
uf250-04.cnf , deadline. Restarts: 1850
uf250-04.cnf fulfilled No. of Restarts: 1118 No. of Flips: 2247 time to process: 4 seconds.
uf250-04.cnf , deadline. Restarts: 1850
uf250-04.cnf , deadline. Restarts: 1850
uf250-04.cnf , deadline. Restarts: 1850
uf250-04.cnf , deadline. Restarts: 1850
uf250-04.cnf fulfilled No. of Restarts: 763 No. of Flips: 4407 time to process: 3 seconds.
uf250-04.cnf fulfilled No. of Restarts: 1149 No. of Flips: 2072 time to process: 5 seconds.
uf250-04.cnf fulfilled No. of Restarts: 801 No. of Flips: 3037 time to process: 3 seconds.
uf250-04.cnf fulfilled No. of Restarts: 1711 No. of Flips: 4428 time to process: 7 seconds.
uf250-04.cnf fulfilled No. of Restarts: 1524 No. of Flips: 2687 time to process: 6 seconds.
uf250-04.cnf fulfilled No. of Restarts: 232 No. of Flips: 3969 time to process: 1 seconds.
uf250-04.cnf fulfilled No. of Restarts: 322 No. of Flips: 4408 time to process: 1 seconds.
uf250-04.cnf , deadline. Restarts: 1850
uf250-04.cnf , deadline. Restarts: 1850
uf250-04.cnf fulfilled No. of Restarts: 1229 No. of Flips: 899 time to process: 5 seconds.
uf250-04.cnf fulfilled No. of Restarts: 1480 No. of Flips: 1477 time to process: 6 seconds.
uf250-04.cnf , deadline. Restarts: 1850
uf250-04.cnf , deadline. Restarts: 1850
uf250-04.cnf fulfilled No. of Restarts: 381 No. of Flips: 4786 time to process: 1 seconds.
uf250-04.cnf , deadline. Restarts: 1850
uf250-04.cnf , deadline. Restarts: 1850
uf250-04.cnf , deadline. Restarts: 1850
uf250-04.cnf fulfilled No. of Restarts: 1662 No. of Flips: 4733 time to process: 7 seconds.
uf250-04.cnf , deadline. Restarts: 1850
uf250-04.cnf fulfilled No. of Restarts: 1103 No. of Flips: 3663 time to process: 4 seconds.
uf250-04.cnf fulfilled No. of Restarts: 919 No. of Flips: 979 time to process: 4 seconds.
uf250-04.cnf , deadline. Restarts: 1850
uf250-04.cnf , deadline. Restarts: 1850
uf250-04.cnf , deadline. Restarts: 1850
uf250-04.cnf fulfilled No. of Restarts: 850 No. of Flips: 3811 time to process: 4 seconds.
uf250-04.cnf , deadline. Restarts: 1850
uf250-04.cnf , deadline. Restarts: 1850
uf250-04.cnf , deadline. Restarts: 1850
uf250-04.cnf , deadline. Restarts: 1850
uf250-04.cnf fulfilled No. of Restarts: 1383 No. of Flips: 3752 time to process: 6 seconds.
uf250-04.cnf , deadline. Restarts: 1850
uf250-04.cnf , deadline. Restarts: 1850
uf250-04.cnf , deadline. Restarts: 1850
uf250-04.cnf fulfilled No. of Restarts: 40 No. of Flips: 1849 time to process: 0 seconds.
uf250-04.cnf fulfilled No. of Restarts: 966 No. of Flips: 4962 time to process: 4 seconds.
uf250-04.cnf , deadline. Restarts: 1850
uf250-04.cnf fulfilled No. of Restarts: 291 No. of Flips: 1451 time to process: 1 seconds.
uf250-04.cnf , deadline. Restarts: 1850
uf250-04.cnf , deadline. Restarts: 1850
uf250-04.cnf fulfilled No. of Restarts: 638 No. of Flips: 2894 time to process: 2 seconds.
uf250-04.cnf , deadline. Restarts: 1850
uf250-04.cnf , deadline. Restarts: 1850
uf250-04.cnf , deadline. Restarts: 1850
uf250-04.cnf , deadline. Restarts: 1850
uf250-04.cnf fulfilled No. of Restarts: 204 No. of Flips: 3323 time to process: 0 seconds.
uf250-04.cnf , deadline. Restarts: 1850
uf250-04.cnf fulfilled No. of Restarts: 29 No. of Flips: 2022 time to process: 0 seconds.
uf250-04.cnf fulfilled No. of Restarts: 1429 No. of Flips: 2273 time to process: 6 seconds.
uf250-04.cnf fulfilled No. of Restarts: 735 No. of Flips: 4010 time to process: 3 seconds.
uf250-04.cnf fulfilled No. of Restarts: 309 No. of Flips: 3351 time to process: 1 seconds.
uf250-04.cnf fulfilled No. of Restarts: 1494 No. of Flips: 4458 time to process: 6 seconds.
uf250-04.cnf , deadline. Restarts: 1850
uf250-04.cnf fulfilled No. of Restarts: 1320 No. of Flips: 2624 time to process: 5 seconds.
uf250-04.cnf , deadline. Restarts: 1850
uf250-04.cnf fulfilled No. of Restarts: 1162 No. of Flips: 2564 time to process: 4 seconds.
uf250-04.cnf , deadline. Restarts: 1850
uf250-04.cnf fulfilled No. of Restarts: 920 No. of Flips: 2777 time to process: 4 seconds.
uf250-04.cnf fulfilled No. of Restarts: 957 No. of Flips: 4171 time to process: 5 seconds.
uf250-04.cnf fulfilled No. of Restarts: 228 No. of Flips: 845 time to process: 1 seconds.
uf250-04.cnf , deadline. Restarts: 1850
uf250-04.cnf , deadline. Restarts: 1850
uf250-04.cnf , deadline. Restarts: 1850
uf250-04.cnf , deadline. Restarts: 1850
uf250-04.cnf , deadline. Restarts: 1850
uf250-04.cnf , deadline. Restarts: 1850
uf250-04.cnf , deadline. Restarts: 1850
uf250-04.cnf , deadline. Restarts: 1850
uf250-04.cnf , deadline. Restarts: 1850
uf250-04.cnf fulfilled No. of Restarts: 342 No. of Flips: 4017 time to process: 1 seconds.
uf250-04.cnf , deadline. Restarts: 1850
uf250-04.cnf fulfilled No. of Restarts: 1167 No. of Flips: 2912 time to process: 5 seconds.
uf250-04.cnf , deadline. Restarts: 1850
uf250-04.cnf , deadline. Restarts: 1850
uf250-04.cnf fulfilled No. of Restarts: 149 No. of Flips: 1838 time to process: 0 seconds.
uf250-04.cnf fulfilled No. of Restarts: 454 No. of Flips: 1709 time to process: 1 seconds.
uf250-04.cnf , deadline. Restarts: 1850
uf250-04.cnf , deadline. Restarts: 1850
uf250-04.cnf fulfilled No. of Restarts: 1074 No. of Flips: 2996 time to process: 4 seconds.
uf250-04.cnf fulfilled No. of Restarts: 642 No. of Flips: 4719 time to process: 2 seconds.
uf250-04.cnf fulfilled No. of Restarts: 546 No. of Flips: 3788 time to process: 2 seconds.
uf250-04.cnf , deadline. Restarts: 1850
uf250-04.cnf fulfilled No. of Restarts: 1750 No. of Flips: 867 time to process: 7 seconds.
uf250-04.cnf , deadline. Restarts: 1850
uf250-04.cnf fulfilled No. of Restarts: 97 No. of Flips: 4003 time to process: 0 seconds.
uf250-04.cnf fulfilled No. of Restarts: 1407 No. of Flips: 804 time to process: 6 seconds.
uf250-04.cnf fulfilled No. of Restarts: 816 No. of Flips: 751 time to process: 3 seconds.
uf250-04.cnf , deadline. Restarts: 1850
uf250-04.cnf , deadline. Restarts: 1850
uf250-04.cnf , deadline. Restarts: 1850
uf250-04.cnf fulfilled No. of Restarts: 984 No. of Flips: 3601 time to process: 4 seconds.
uf250-04.cnf fulfilled No. of Restarts: 500 No. of Flips: 4356 time to process: 2 seconds.
uf250-04.cnf fulfilled No. of Restarts: 768 No. of Flips: 1578 time to process: 3 seconds.
uf250-04.cnf , deadline. Restarts: 1850
uf250-04.cnf fulfilled No. of Restarts: 14 No. of Flips: 4530 time to process: 0 seconds.
uf250-04.cnf fulfilled No. of Restarts: 236 No. of Flips: 2802 time to process: 1 seconds.
uf250-04.cnf , deadline. Restarts: 1850
uf250-04.cnf fulfilled No. of Restarts: 384 No. of Flips: 3542 time to process: 1 seconds.
uf250-04.cnf , deadline. Restarts: 1850
uf250-04.cnf , deadline. Restarts: 1850
uf250-04.cnf , deadline. Restarts: 1850
uf250-04.cnf , deadline. Restarts: 1850
uf250-04.cnf , deadline. Restarts: 1850
uf250-04.cnf fulfilled No. of Restarts: 886 No. of Flips: 2576 time to process: 4 seconds.
uf250-04.cnf , deadline. Restarts: 1850
uf250-04.cnf , deadline. Restarts: 1850
uf250-04.cnf fulfilled No. of Restarts: 1263 No. of Flips: 1758 time to process: 5 seconds.
uf250-04.cnf , deadline. Restarts: 1850
uf250-04.cnf fulfilled No. of Restarts: 1366 No. of Flips: 4949 time to process: 6 seconds.
uf250-04.cnf fulfilled No. of Restarts: 1139 No. of Flips: 1890 time to process: 5 seconds.
uf250-04.cnf , deadline. Restarts: 1850
uf250-04.cnf fulfilled No. of Restarts: 70 No. of Flips: 1970 time to process: 0 seconds.
uf250-04.cnf fulfilled No. of Restarts: 562 No. of Flips: 1288 time to process: 2 seconds.
uf250-04.cnf , deadline. Restarts: 1850
uf250-04.cnf , deadline. Restarts: 1850
uf250-04.cnf , deadline. Restarts: 1850
uf250-04.cnf fulfilled No. of Restarts: 1163 No. of Flips: 4243 time to process: 5 seconds.
uf250-04.cnf , deadline. Restarts: 1850
uf250-04.cnf fulfilled No. of Restarts: 695 No. of Flips: 4336 time to process: 3 seconds.
uf250-04.cnf , deadline. Restarts: 1850
uf250-04.cnf , deadline. Restarts: 1850
uf250-04.cnf fulfilled No. of Restarts: 1670 No. of Flips: 1368 time to process: 7 seconds.
uf250-04.cnf , deadline. Restarts: 1850
uf250-04.cnf fulfilled No. of Restarts: 76 No. of Flips: 3836 time to process: 0 seconds.
uf250-04.cnf , deadline. Restarts: 1850
uf250-04.cnf fulfilled No. of Restarts: 973 No. of Flips: 1691 time to process: 4 seconds.
uf250-04.cnf , deadline. Restarts: 1850
uf250-04.cnf , deadline. Restarts: 1850
uf250-04.cnf fulfilled No. of Restarts: 870 No. of Flips: 1741 time to process: 3 seconds.
uf250-04.cnf , deadline. Restarts: 1850
uf250-04.cnf , deadline. Restarts: 1850
uf250-04.cnf , deadline. Restarts: 1850
uf250-04.cnf , deadline. Restarts: 1850
uf250-04.cnf , deadline. Restarts: 1850
uf250-04.cnf , deadline. Restarts: 1850
uf250-04.cnf , deadline. Restarts: 1850
uf250-04.cnf , deadline. Restarts: 1850
uf250-04.cnf fulfilled No. of Restarts: 834 No. of Flips: 2665 time to process: 3 seconds.
uf250-04.cnf , deadline. Restarts: 1850
uf250-04.cnf fulfilled No. of Restarts: 955 No. of Flips: 1635 time to process: 4 seconds.
uf250-04.cnf , deadline. Restarts: 1850
uf250-04.cnf fulfilled No. of Restarts: 326 No. of Flips: 2192 time to process: 1 seconds.
uf250-04.cnf fulfilled No. of Restarts: 1418 No. of Flips: 4691 time to process: 6 seconds.
uf250-04.cnf fulfilled No. of Restarts: 1380 No. of Flips: 792 time to process: 6 seconds.
uf250-04.cnf , deadline. Restarts: 1850
uf250-04.cnf , deadline. Restarts: 1850
uf250-04.cnf fulfilled No. of Restarts: 110 No. of Flips: 1857 time to process: 0 seconds.
uf250-04.cnf , deadline. Restarts: 1850
uf250-04.cnf , deadline. Restarts: 1850
uf250-04.cnf , deadline. Restarts: 1850
uf250-04.cnf fulfilled No. of Restarts: 636 No. of Flips: 2713 time to process: 2 seconds.
uf250-04.cnf , deadline. Restarts: 1850
uf250-04.cnf , deadline. Restarts: 1850
uf250-04.cnf , deadline. Restarts: 1850
uf250-04.cnf , deadline. Restarts: 1850
uf250-04.cnf , deadline. Restarts: 1850
uf250-04.cnf , deadline. Restarts: 1850
uf250-04.cnf fulfilled No. of Restarts: 350 No. of Flips: 4693 time to process: 1 seconds.
uf250-04.cnf fulfilled No. of Restarts: 103 No. of Flips: 2805 time to process: 0 seconds.
uf250-04.cnf fulfilled No. of Restarts: 1502 No. of Flips: 3017 time to process: 6 seconds.
uf250-04.cnf fulfilled No. of Restarts: 50 No. of Flips: 1898 time to process: 0 seconds.
uf250-04.cnf , deadline. Restarts: 1850
uf250-04.cnf , deadline. Restarts: 1850
uf250-04.cnf fulfilled No. of Restarts: 1729 No. of Flips: 987 time to process: 7 seconds.
uf250-04.cnf , deadline. Restarts: 1850
uf250-04.cnf , deadline. Restarts: 1850
uf250-04.cnf , deadline. Restarts: 1850
uf250-04.cnf fulfilled No. of Restarts: 829 No. of Flips: 925 time to process: 3 seconds.
uf250-04.cnf , deadline. Restarts: 1850
uf250-04.cnf , deadline. Restarts: 1850
uf250-04.cnf , deadline. Restarts: 1850
uf250-04.cnf , deadline. Restarts: 1850
uf250-04.cnf , deadline. Restarts: 1850
uf250-04.cnf , deadline. Restarts: 1850
uf250-04.cnf fulfilled No. of Restarts: 1307 No. of Flips: 2132 time to process: 6 seconds.
uf250-04.cnf fulfilled No. of Restarts: 1176 No. of Flips: 1376 time to process: 5 seconds.
uf250-04.cnf , deadline. Restarts: 1850
uf250-04.cnf , deadline. Restarts: 1850
uf250-04.cnf , deadline. Restarts: 1850
uf250-04.cnf , deadline. Restarts: 1850
uf250-04.cnf , deadline. Restarts: 1850
uf250-04.cnf fulfilled No. of Restarts: 1461 No. of Flips: 4641 time to process: 6 seconds.
uf250-04.cnf , deadline. Restarts: 1850
uf250-04.cnf fulfilled No. of Restarts: 127 No. of Flips: 4788 time to process: 0 seconds.
uf250-04.cnf fulfilled No. of Restarts: 445 No. of Flips: 4542 time to process: 2 seconds.
uf250-04.cnf fulfilled No. of Restarts: 1441 No. of Flips: 3465 time to process: 6 seconds.
uf250-04.cnf fulfilled No. of Restarts: 422 No. of Flips: 4087 time to process: 1 seconds.
uf250-04.cnf , deadline. Restarts: 1850
uf250-04.cnf fulfilled No. of Restarts: 155 No. of Flips: 3359 time to process: 0 seconds.
uf250-04.cnf fulfilled No. of Restarts: 505 No. of Flips: 3045 time to process: 2 seconds.
uf250-04.cnf fulfilled No. of Restarts: 348 No. of Flips: 2308 time to process: 1 seconds.
uf250-04.cnf , deadline. Restarts: 1850
uf250-04.cnf fulfilled No. of Restarts: 824 No. of Flips: 2083 time to process: 3 seconds.
uf250-04.cnf fulfilled No. of Restarts: 769 No. of Flips: 729 time to process: 3 seconds.
uf250-04.cnf fulfilled No. of Restarts: 1709 No. of Flips: 4057 time to process: 7 seconds.
uf250-04.cnf , deadline. Restarts: 1850
uf250-04.cnf , deadline. Restarts: 1850
uf250-04.cnf , deadline. Restarts: 1850
uf250-04.cnf fulfilled No. of Restarts: 434 No. of Flips: 1723 time to process: 1 seconds.
uf250-04.cnf , deadline. Restarts: 1850
uf250-04.cnf , deadline. Restarts: 1850
uf250-04.cnf fulfilled No. of Restarts: 1495 No. of Flips: 2828 time to process: 6 seconds.
uf250-04.cnf fulfilled No. of Restarts: 1041 No. of Flips: 3856 time to process: 4 seconds.
uf250-04.cnf fulfilled No. of Restarts: 1234 No. of Flips: 3410 time to process: 6 seconds.
uf250-04.cnf fulfilled No. of Restarts: 1065 No. of Flips: 1852 time to process: 4 seconds.
uf250-04.cnf fulfilled No. of Restarts: 1237 No. of Flips: 2203 time to process: 5 seconds.
uf250-04.cnf , deadline. Restarts: 1850
uf250-04.cnf fulfilled No. of Restarts: 850 No. of Flips: 2212 time to process: 3 seconds.
uf250-04.cnf fulfilled No. of Restarts: 1707 No. of Flips: 1562 time to process: 7 seconds.
uf250-04.cnf , deadline. Restarts: 1850
uf250-04.cnf fulfilled No. of Restarts: 475 No. of Flips: 3140 time to process: 2 seconds.
uf250-04.cnf , deadline. Restarts: 1850
uf250-04.cnf fulfilled No. of Restarts: 666 No. of Flips: 4942 time to process: 3 seconds.
uf250-04.cnf fulfilled No. of Restarts: 464 No. of Flips: 3212 time to process: 2 seconds.
uf250-04.cnf fulfilled No. of Restarts: 1666 No. of Flips: 4960 time to process: 7 seconds.
uf250-04.cnf , deadline. Restarts: 1850
uf250-04.cnf fulfilled No. of Restarts: 781 No. of Flips: 4234 time to process: 3 seconds.
uf250-04.cnf fulfilled No. of Restarts: 3 No. of Flips: 4858 time to process: 0 seconds.
uf250-04.cnf , deadline. Restarts: 1850
uf250-04.cnf fulfilled No. of Restarts: 1003 No. of Flips: 4295 time to process: 4 seconds.
uf250-04.cnf , deadline. Restarts: 1850
uf250-04.cnf fulfilled No. of Restarts: 121 No. of Flips: 4218 time to process: 0 seconds.
uf250-04.cnf fulfilled No. of Restarts: 507 No. of Flips: 3568 time to process: 2 seconds.
uf250-04.cnf , deadline. Restarts: 1850
uf250-04.cnf fulfilled No. of Restarts: 1343 No. of Flips: 3164 time to process: 5 seconds.
uf250-04.cnf , deadline. Restarts: 1850
uf250-04.cnf , deadline. Restarts: 1850
uf250-04.cnf fulfilled No. of Restarts: 930 No. of Flips: 825 time to process: 4 seconds.
uf250-04.cnf fulfilled No. of Restarts: 632 No. of Flips: 1187 time to process: 2 seconds.
uf250-04.cnf fulfilled No. of Restarts: 27 No. of Flips: 987 time to process: 0 seconds.
uf250-04.cnf fulfilled No. of Restarts: 211 No. of Flips: 2618 time to process: 0 seconds.
uf250-04.cnf , deadline. Restarts: 1850
uf250-04.cnf fulfilled No. of Restarts: 269 No. of Flips: 776 time to process: 1 seconds.
uf250-04.cnf fulfilled No. of Restarts: 677 No. of Flips: 1407 time to process: 2 seconds.
uf250-04.cnf , deadline. Restarts: 1850
uf250-04.cnf fulfilled No. of Restarts: 1491 No. of Flips: 2567 time to process: 6 seconds.
uf250-04.cnf , deadline. Restarts: 1850
uf250-04.cnf , deadline. Restarts: 1850
uf250-04.cnf fulfilled No. of Restarts: 861 No. of Flips: 4238 time to process: 4 seconds.
uf250-04.cnf , deadline. Restarts: 1850
uf250-04.cnf , deadline. Restarts: 1850
uf250-04.cnf fulfilled No. of Restarts: 1832 No. of Flips: 4797 time to process: 8 seconds.
uf250-04.cnf , deadline. Restarts: 1850
uf250-04.cnf , deadline. Restarts: 1850
uf250-04.cnf , deadline. Restarts: 1850
uf250-04.cnf fulfilled No. of Restarts: 1741 No. of Flips: 3308 time to process: 8 seconds.
uf250-04.cnf fulfilled No. of Restarts: 421 No. of Flips: 2496 time to process: 1 seconds.
uf250-04.cnf , deadline. Restarts: 1850
uf250-04.cnf fulfilled No. of Restarts: 144 No. of Flips: 1740 time to process: 0 seconds.
uf250-04.cnf , deadline. Restarts: 1850
uf250-04.cnf , deadline. Restarts: 1850
uf250-04.cnf , deadline. Restarts: 1850
uf250-04.cnf fulfilled No. of Restarts: 193 No. of Flips: 1611 time to process: 0 seconds.
uf250-04.cnf , deadline. Restarts: 1850
uf250-04.cnf fulfilled No. of Restarts: 1328 No. of Flips: 1077 time to process: 5 seconds.
uf250-04.cnf , deadline. Restarts: 1850
uf250-04.cnf , deadline. Restarts: 1850
uf250-04.cnf fulfilled No. of Restarts: 1749 No. of Flips: 2760 time to process: 7 seconds.
uf250-04.cnf fulfilled No. of Restarts: 1393 No. of Flips: 4137 time to process: 6 seconds.
uf250-04.cnf , deadline. Restarts: 1850
uf250-04.cnf fulfilled No. of Restarts: 1426 No. of Flips: 3133 time to process: 6 seconds.
uf250-04.cnf fulfilled No. of Restarts: 1636 No. of Flips: 1585 time to process: 7 seconds.
uf250-04.cnf fulfilled No. of Restarts: 894 No. of Flips: 2287 time to process: 4 seconds.
uf250-04.cnf fulfilled No. of Restarts: 1261 No. of Flips: 4134 time to process: 5 seconds.
uf250-04.cnf fulfilled No. of Restarts: 1571 No. of Flips: 959 time to process: 6 seconds.
uf250-04.cnf fulfilled No. of Restarts: 481 No. of Flips: 852 time to process: 2 seconds.
uf250-04.cnf fulfilled No. of Restarts: 1029 No. of Flips: 3549 time to process: 4 seconds.
uf250-04.cnf fulfilled No. of Restarts: 625 No. of Flips: 4104 time to process: 2 seconds.
uf250-04.cnf , deadline. Restarts: 1850
uf250-04.cnf , deadline. Restarts: 1850
uf250-04.cnf , deadline. Restarts: 1850
uf250-04.cnf , deadline. Restarts: 1850
uf250-04.cnf , deadline. Restarts: 1850
uf250-04.cnf fulfilled No. of Restarts: 537 No. of Flips: 2696 time to process: 2 seconds.
uf250-04.cnf , deadline. Restarts: 1850
uf250-04.cnf , deadline. Restarts: 1850
uf250-04.cnf fulfilled No. of Restarts: 53 No. of Flips: 4992 time to process: 0 seconds.
uf250-04.cnf , deadline. Restarts: 1850
uf250-04.cnf fulfilled No. of Restarts: 561 No. of Flips: 2213 time to process: 2 seconds.
uf250-04.cnf fulfilled No. of Restarts: 731 No. of Flips: 1220 time to process: 3 seconds.
uf250-04.cnf fulfilled No. of Restarts: 1329 No. of Flips: 2658 time to process: 5 seconds.
uf250-04.cnf , deadline. Restarts: 1850
uf250-04.cnf , deadline. Restarts: 1850
uf250-04.cnf , deadline. Restarts: 1850
uf250-04.cnf , deadline. Restarts: 1850
uf250-04.cnf fulfilled No. of Restarts: 1831 No. of Flips: 1321 time to process: 7 seconds.
uf250-04.cnf , deadline. Restarts: 1850
uf250-04.cnf , deadline. Restarts: 1850
uf250-04.cnf fulfilled No. of Restarts: 1574 No. of Flips: 4233 time to process: 7 seconds.
uf250-04.cnf fulfilled No. of Restarts: 1545 No. of Flips: 3815 time to process: 6 seconds.
uf250-04.cnf fulfilled No. of Restarts: 356 No. of Flips: 3692 time to process: 1 seconds.
uf250-04.cnf , deadline. Restarts: 1850
uf250-04.cnf fulfilled No. of Restarts: 342 No. of Flips: 4415 time to process: 1 seconds.
uf250-04.cnf , deadline. Restarts: 1850
uf250-04.cnf , deadline. Restarts: 1850
uf250-04.cnf , deadline. Restarts: 1850
uf250-04.cnf , deadline. Restarts: 1850
uf250-04.cnf , deadline. Restarts: 1850
uf250-04.cnf fulfilled No. of Restarts: 723 No. of Flips: 1868 time to process: 3 seconds.
uf250-04.cnf , deadline. Restarts: 1850
uf250-04.cnf , deadline. Restarts: 1850
uf250-04.cnf , deadline. Restarts: 1850
uf250-04.cnf fulfilled No. of Restarts: 543 No. of Flips: 1933 time to process: 2 seconds.
uf250-04.cnf fulfilled No. of Restarts: 427 No. of Flips: 4252 time to process: 1 seconds.
uf250-04.cnf fulfilled No. of Restarts: 620 No. of Flips: 2148 time to process: 2 seconds.
uf250-04.cnf , deadline. Restarts: 1850
uf250-04.cnf fulfilled No. of Restarts: 991 No. of Flips: 2059 time to process: 4 seconds.
uf250-04.cnf , deadline. Restarts: 1850
uf250-04.cnf , deadline. Restarts: 1850
uf250-04.cnf fulfilled No. of Restarts: 93 No. of Flips: 1046 time to process: 0 seconds.
uf250-04.cnf fulfilled No. of Restarts: 912 No. of Flips: 4846 time to process: 4 seconds.
uf250-04.cnf fulfilled No. of Restarts: 1140 No. of Flips: 3640 time to process: 4 seconds.
uf250-04.cnf , deadline. Restarts: 1850
uf250-04.cnf fulfilled No. of Restarts: 926 No. of Flips: 1671 time to process: 4 seconds.
uf250-04.cnf , deadline. Restarts: 1850
uf250-04.cnf , deadline. Restarts: 1850
uf250-04.cnf , deadline. Restarts: 1850
uf250-04.cnf fulfilled No. of Restarts: 1047 No. of Flips: 2564 time to process: 4 seconds.
uf250-04.cnf fulfilled No. of Restarts: 471 No. of Flips: 3084 time to process: 2 seconds.
uf250-04.cnf , deadline. Restarts: 1850
uf250-04.cnf , deadline. Restarts: 1850
uf250-04.cnf , deadline. Restarts: 1850
uf250-04.cnf fulfilled No. of Restarts: 670 No. of Flips: 4531 time to process: 3 seconds.
uf250-04.cnf fulfilled No. of Restarts: 687 No. of Flips: 2044 time to process: 2 seconds.
uf250-04.cnf fulfilled No. of Restarts: 378 No. of Flips: 4272 time to process: 1 seconds.
uf250-04.cnf , deadline. Restarts: 1850
uf250-04.cnf , deadline. Restarts: 1850
uf250-04.cnf , deadline. Restarts: 1850
uf250-04.cnf fulfilled No. of Restarts: 1547 No. of Flips: 2232 time to process: 6 seconds.
uf250-04.cnf fulfilled No. of Restarts: 469 No. of Flips: 3252 time to process: 2 seconds.
uf250-04.cnf fulfilled No. of Restarts: 565 No. of Flips: 1693 time to process: 2 seconds.
uf250-04.cnf , deadline. Restarts: 1850
uf250-04.cnf fulfilled No. of Restarts: 621 No. of Flips: 1582 time to process: 2 seconds.
uf250-04.cnf fulfilled No. of Restarts: 496 No. of Flips: 2026 time to process: 2 seconds.
uf250-04.cnf fulfilled No. of Restarts: 1220 No. of Flips: 3887 time to process: 5 seconds.
uf250-04.cnf , deadline. Restarts: 1850
uf250-04.cnf , deadline. Restarts: 1850
uf250-04.cnf , deadline. Restarts: 1850
uf250-04.cnf , deadline. Restarts: 1850
uf250-04.cnf fulfilled No. of Restarts: 1502 No. of Flips: 4896 time to process: 6 seconds.
uf250-04.cnf fulfilled No. of Restarts: 1785 No. of Flips: 2360 time to process: 7 seconds.
uf250-04.cnf , deadline. Restarts: 1850
uf250-04.cnf fulfilled No. of Restarts: 412 No. of Flips: 1814 time to process: 1 seconds.
uf250-04.cnf fulfilled No. of Restarts: 1333 No. of Flips: 3328 time to process: 5 seconds.
uf250-04.cnf fulfilled No. of Restarts: 1004 No. of Flips: 3328 time to process: 4 seconds.
uf250-04.cnf , deadline. Restarts: 1850
uf250-04.cnf , deadline. Restarts: 1850
uf250-04.cnf , deadline. Restarts: 1850
uf250-04.cnf , deadline. Restarts: 1850
uf250-04.cnf , deadline. Restarts: 1850
uf250-04.cnf , deadline. Restarts: 1850
uf250-04.cnf fulfilled No. of Restarts: 1288 No. of Flips: 1366 time to process: 5 seconds.
uf250-04.cnf , deadline. Restarts: 1850
uf250-04.cnf , deadline. Restarts: 1850
uf250-04.cnf , deadline. Restarts: 1850
uf250-04.cnf , deadline. Restarts: 1850
uf250-04.cnf , deadline. Restarts: 1850
uf250-04.cnf fulfilled No. of Restarts: 305 No. of Flips: 2298 time to process: 1 seconds.
uf250-04.cnf fulfilled No. of Restarts: 1583 No. of Flips: 1167 time to process: 6 seconds.
uf250-04.cnf fulfilled No. of Restarts: 1660 No. of Flips: 4947 time to process: 7 seconds.
uf250-04.cnf , deadline. Restarts: 1850
uf250-04.cnf , deadline. Restarts: 1850
uf250-04.cnf fulfilled No. of Restarts: 819 No. of Flips: 3465 time to process: 3 seconds.
uf250-04.cnf , deadline. Restarts: 1850
uf250-04.cnf , deadline. Restarts: 1850
uf250-04.cnf , deadline. Restarts: 1850
uf250-04.cnf , deadline. Restarts: 1850
uf250-04.cnf fulfilled No. of Restarts: 1055 No. of Flips: 1976 time to process: 4 seconds.
uf250-04.cnf fulfilled No. of Restarts: 660 No. of Flips: 4343 time to process: 2 seconds.
uf250-04.cnf , deadline. Restarts: 1850
uf250-04.cnf , deadline. Restarts: 1850
uf250-04.cnf , deadline. Restarts: 1850
uf250-04.cnf , deadline. Restarts: 1850
uf250-04.cnf , deadline. Restarts: 1850
uf250-04.cnf , deadline. Restarts: 1850
uf250-04.cnf , deadline. Restarts: 1850
uf250-04.cnf , deadline. Restarts: 1850
uf250-04.cnf , deadline. Restarts: 1850
uf250-04.cnf fulfilled No. of Restarts: 342 No. of Flips: 2545 time to process: 1 seconds.
uf250-04.cnf fulfilled No. of Restarts: 396 No. of Flips: 4404 time to process: 1 seconds.
uf250-04.cnf fulfilled No. of Restarts: 1498 No. of Flips: 4179 time to process: 6 seconds.
uf250-04.cnf , deadline. Restarts: 1850
uf250-04.cnf , deadline. Restarts: 1850
uf250-04.cnf , deadline. Restarts: 1850
uf250-04.cnf fulfilled No. of Restarts: 37 No. of Flips: 4315 time to process: 0 seconds.
uf250-04.cnf fulfilled No. of Restarts: 1265 No. of Flips: 1434 time to process: 5 seconds.
uf250-04.cnf fulfilled No. of Restarts: 669 No. of Flips: 3155 time to process: 2 seconds.
uf250-04.cnf fulfilled No. of Restarts: 240 No. of Flips: 3021 time to process: 1 seconds.
uf250-04.cnf , deadline. Restarts: 1850
uf250-04.cnf , deadline. Restarts: 1850
uf250-04.cnf , deadline. Restarts: 1850
uf250-04.cnf , deadline. Restarts: 1850
uf250-04.cnf fulfilled No. of Restarts: 20 No. of Flips: 1880 time to process: 0 seconds.
uf250-04.cnf , deadline. Restarts: 1850
uf250-04.cnf , deadline. Restarts: 1850
uf250-04.cnf , deadline. Restarts: 1850
uf250-04.cnf , deadline. Restarts: 1850
uf250-04.cnf , deadline. Restarts: 1850
uf250-04.cnf fulfilled No. of Restarts: 231 No. of Flips: 1822 time to process: 1 seconds.
uf250-04.cnf , deadline. Restarts: 1850
uf250-04.cnf fulfilled No. of Restarts: 299 No. of Flips: 3733 time to process: 1 seconds.
uf250-04.cnf fulfilled No. of Restarts: 1529 No. of Flips: 3124 time to process: 6 seconds.
uf250-04.cnf , deadline. Restarts: 1850
uf250-04.cnf fulfilled No. of Restarts: 762 No. of Flips: 1527 time to process: 3 seconds.
uf250-04.cnf fulfilled No. of Restarts: 1042 No. of Flips: 1732 time to process: 4 seconds.
uf250-04.cnf fulfilled No. of Restarts: 540 No. of Flips: 2898 time to process: 2 seconds.
uf250-04.cnf fulfilled No. of Restarts: 48 No. of Flips: 2641 time to process: 0 seconds.
uf250-04.cnf , deadline. Restarts: 1850
uf250-04.cnf , deadline. Restarts: 1850
uf250-04.cnf , deadline. Restarts: 1850
uf250-04.cnf fulfilled No. of Restarts: 739 No. of Flips: 2002 time to process: 3 seconds.
uf250-04.cnf fulfilled No. of Restarts: 326 No. of Flips: 3201 time to process: 1 seconds.
uf250-04.cnf fulfilled No. of Restarts: 371 No. of Flips: 2809 time to process: 1 seconds.
uf250-04.cnf , deadline. Restarts: 1850
uf250-04.cnf , deadline. Restarts: 1850
uf250-04.cnf fulfilled No. of Restarts: 732 No. of Flips: 1144 time to process: 3 seconds.
uf250-04.cnf fulfilled No. of Restarts: 559 No. of Flips: 2990 time to process: 2 seconds.
uf250-04.cnf fulfilled No. of Restarts: 1248 No. of Flips: 969 time to process: 5 seconds.
uf250-04.cnf , deadline. Restarts: 1850
uf250-04.cnf , deadline. Restarts: 1850
uf250-04.cnf , deadline. Restarts: 1850
uf250-04.cnf , deadline. Restarts: 1850
uf250-04.cnf , deadline. Restarts: 1850
uf250-04.cnf fulfilled No. of Restarts: 1141 No. of Flips: 3585 time to process: 5 seconds.
uf250-04.cnf , deadline. Restarts: 1850
uf250-04.cnf fulfilled No. of Restarts: 603 No. of Flips: 1182 time to process: 2 seconds.
uf250-04.cnf , deadline. Restarts: 1850
uf250-04.cnf fulfilled No. of Restarts: 1237 No. of Flips: 3817 time to process: 5 seconds.
uf250-04.cnf fulfilled No. of Restarts: 1815 No. of Flips: 3182 time to process: 7 seconds.
uf250-04.cnf , deadline. Restarts: 1850
uf250-04.cnf , deadline. Restarts: 1850
uf250-04.cnf fulfilled No. of Restarts: 921 No. of Flips: 3584 time to process: 4 seconds.
uf250-04.cnf , deadline. Restarts: 1850
uf250-04.cnf fulfilled No. of Restarts: 1168 No. of Flips: 1624 time to process: 4 seconds.
uf250-04.cnf , deadline. Restarts: 1850
uf250-04.cnf , deadline. Restarts: 1850
uf250-04.cnf fulfilled No. of Restarts: 1155 No. of Flips: 4016 time to process: 5 seconds.
uf250-04.cnf , deadline. Restarts: 1850
uf250-04.cnf , deadline. Restarts: 1850
uf250-04.cnf , deadline. Restarts: 1850
uf250-04.cnf , deadline. Restarts: 1850
uf250-04.cnf fulfilled No. of Restarts: 408 No. of Flips: 4807 time to process: 1 seconds.
uf250-04.cnf , deadline. Restarts: 1850
uf250-04.cnf , deadline. Restarts: 1850
uf250-04.cnf , deadline. Restarts: 1850
uf250-04.cnf fulfilled No. of Restarts: 674 No. of Flips: 2690 time to process: 2 seconds.
uf250-04.cnf , deadline. Restarts: 1850
uf250-04.cnf fulfilled No. of Restarts: 982 No. of Flips: 3291 time to process: 4 seconds.
uf250-04.cnf , deadline. Restarts: 1850
uf250-04.cnf fulfilled No. of Restarts: 1771 No. of Flips: 4791 time to process: 7 seconds.
uf250-04.cnf , deadline. Restarts: 1850
uf250-04.cnf fulfilled No. of Restarts: 828 No. of Flips: 3875 time to process: 3 seconds.
uf250-04.cnf , deadline. Restarts: 1850
uf250-04.cnf fulfilled No. of Restarts: 909 No. of Flips: 2836 time to process: 3 seconds.
uf250-04.cnf fulfilled No. of Restarts: 1044 No. of Flips: 1263 time to process: 4 seconds.
uf250-04.cnf , deadline. Restarts: 1850
uf250-04.cnf , deadline. Restarts: 1850
uf250-04.cnf , deadline. Restarts: 1850
uf250-04.cnf , deadline. Restarts: 1850
uf250-04.cnf , deadline. Restarts: 1850
uf250-04.cnf fulfilled No. of Restarts: 175 No. of Flips: 1804 time to process: 0 seconds.
uf250-04.cnf , deadline. Restarts: 1850
uf250-04.cnf , deadline. Restarts: 1850
uf250-04.cnf fulfilled No. of Restarts: 181 No. of Flips: 1519 time to process: 1 seconds.
uf250-04.cnf fulfilled No. of Restarts: 1135 No. of Flips: 1168 time to process: 7 seconds.
uf250-04.cnf , deadline. Restarts: 1850
uf250-04.cnf , deadline. Restarts: 1850
uf250-04.cnf fulfilled No. of Restarts: 1791 No. of Flips: 1431 time to process: 7 seconds.
uf250-04.cnf , deadline. Restarts: 1850
uf250-04.cnf , deadline. Restarts: 1850
uf250-04.cnf , deadline. Restarts: 1850
uf250-04.cnf , deadline. Restarts: 1850
uf250-04.cnf fulfilled No. of Restarts: 319 No. of Flips: 1397 time to process: 1 seconds.
uf250-04.cnf fulfilled No. of Restarts: 75 No. of Flips: 2809 time to process: 0 seconds.
uf250-04.cnf , deadline. Restarts: 1850
uf250-04.cnf , deadline. Restarts: 1850
uf250-04.cnf , deadline. Restarts: 1850
uf250-04.cnf , deadline. Restarts: 1850
uf250-04.cnf fulfilled No. of Restarts: 174 No. of Flips: 1334 time to process: 0 seconds.
uf250-04.cnf , deadline. Restarts: 1850
uf250-04.cnf , deadline. Restarts: 1850
uf250-04.cnf fulfilled No. of Restarts: 1707 No. of Flips: 3034 time to process: 7 seconds.
uf250-04.cnf , deadline. Restarts: 1850
uf250-04.cnf , deadline. Restarts: 1850
uf250-04.cnf , deadline. Restarts: 1850
uf250-04.cnf , deadline. Restarts: 1850
uf250-04.cnf , deadline. Restarts: 1850
uf250-04.cnf fulfilled No. of Restarts: 197 No. of Flips: 2052 time to process: 0 seconds.
uf250-04.cnf fulfilled No. of Restarts: 1051 No. of Flips: 3367 time to process: 4 seconds.
uf250-04.cnf fulfilled No. of Restarts: 1254 No. of Flips: 1709 time to process: 5 seconds.
uf250-04.cnf , deadline. Restarts: 1850
uf250-04.cnf , deadline. Restarts: 1850
uf250-04.cnf , deadline. Restarts: 1850
uf250-04.cnf , deadline. Restarts: 1850
uf250-04.cnf , deadline. Restarts: 1850
uf250-04.cnf fulfilled No. of Restarts: 642 No. of Flips: 4204 time to process: 2 seconds.
uf250-04.cnf , deadline. Restarts: 1850
uf250-04.cnf , deadline. Restarts: 1850
uf250-04.cnf fulfilled No. of Restarts: 1110 No. of Flips: 3402 time to process: 4 seconds.
uf250-04.cnf , deadline. Restarts: 1850
uf250-04.cnf fulfilled No. of Restarts: 1116 No. of Flips: 4478 time to process: 4 seconds.
uf250-04.cnf fulfilled No. of Restarts: 1335 No. of Flips: 3621 time to process: 5 seconds.
uf250-04.cnf , deadline. Restarts: 1850
uf250-04.cnf fulfilled No. of Restarts: 233 No. of Flips: 3812 time to process: 1 seconds.
uf250-04.cnf , deadline. Restarts: 1850
uf250-04.cnf fulfilled No. of Restarts: 795 No. of Flips: 4461 time to process: 3 seconds.
uf250-04.cnf fulfilled No. of Restarts: 1502 No. of Flips: 2421 time to process: 6 seconds.
uf250-04.cnf fulfilled No. of Restarts: 1497 No. of Flips: 1918 time to process: 6 seconds.
uf250-04.cnf , deadline. Restarts: 1850
uf250-04.cnf , deadline. Restarts: 1850
uf250-04.cnf fulfilled No. of Restarts: 977 No. of Flips: 3414 time to process: 4 seconds.
uf250-04.cnf fulfilled No. of Restarts: 929 No. of Flips: 2835 time to process: 4 seconds.
uf250-04.cnf , deadline. Restarts: 1850
uf250-04.cnf , deadline. Restarts: 1850
uf250-04.cnf fulfilled No. of Restarts: 499 No. of Flips: 4857 time to process: 2 seconds.
uf250-04.cnf , deadline. Restarts: 1850
uf250-04.cnf , deadline. Restarts: 1850
uf250-04.cnf , deadline. Restarts: 1850
uf250-04.cnf , deadline. Restarts: 1850
uf250-04.cnf , deadline. Restarts: 1850
uf250-04.cnf , deadline. Restarts: 1850
uf250-04.cnf fulfilled No. of Restarts: 974 No. of Flips: 2309 time to process: 4 seconds.
uf250-04.cnf , deadline. Restarts: 1850
uf250-04.cnf , deadline. Restarts: 1850
uf250-04.cnf , deadline. Restarts: 1850
uf250-04.cnf , deadline. Restarts: 1850
uf250-04.cnf fulfilled No. of Restarts: 1642 No. of Flips: 1744 time to process: 7 seconds.
uf250-04.cnf , deadline. Restarts: 1850
uf250-04.cnf fulfilled No. of Restarts: 1000 No. of Flips: 2207 time to process: 4 seconds.
uf250-04.cnf fulfilled No. of Restarts: 1059 No. of Flips: 2359 time to process: 4 seconds.
uf250-04.cnf fulfilled No. of Restarts: 1231 No. of Flips: 2083 time to process: 5 seconds.
uf250-04.cnf , deadline. Restarts: 1850
uf250-04.cnf fulfilled No. of Restarts: 1156 No. of Flips: 4466 time to process: 5 seconds.
uf250-04.cnf fulfilled No. of Restarts: 685 No. of Flips: 3247 time to process: 2 seconds.
uf250-04.cnf , deadline. Restarts: 1850
uf250-04.cnf , deadline. Restarts: 1850
uf250-04.cnf fulfilled No. of Restarts: 48 No. of Flips: 2368 time to process: 0 seconds.
uf250-04.cnf , deadline. Restarts: 1850
uf250-04.cnf fulfilled No. of Restarts: 1391 No. of Flips: 4901 time to process: 6 seconds.
uf250-04.cnf , deadline. Restarts: 1850
uf250-04.cnf fulfilled No. of Restarts: 116 No. of Flips: 1906 time to process: 0 seconds.
uf250-04.cnf , deadline. Restarts: 1850
uf250-04.cnf , deadline. Restarts: 1850
uf250-04.cnf fulfilled No. of Restarts: 1427 No. of Flips: 3016 time to process: 6 seconds.
uf250-04.cnf , deadline. Restarts: 1850
uf250-04.cnf , deadline. Restarts: 1850
uf250-04.cnf , deadline. Restarts: 1850
uf250-04.cnf , deadline. Restarts: 1850
uf250-04.cnf fulfilled No. of Restarts: 114 No. of Flips: 3139 time to process: 0 seconds.
uf250-04.cnf , deadline. Restarts: 1850
uf250-04.cnf , deadline. Restarts: 1850
uf250-04.cnf fulfilled No. of Restarts: 626 No. of Flips: 3922 time to process: 2 seconds.
uf250-04.cnf fulfilled No. of Restarts: 984 No. of Flips: 2324 time to process: 4 seconds.
uf250-04.cnf , deadline. Restarts: 1850
uf250-04.cnf , deadline. Restarts: 1850
uf250-04.cnf , deadline. Restarts: 1850
uf250-04.cnf , deadline. Restarts: 1850
uf250-04.cnf fulfilled No. of Restarts: 1317 No. of Flips: 3855 time to process: 5 seconds.
uf250-04.cnf , deadline. Restarts: 1850
uf250-04.cnf , deadline. Restarts: 1850
uf250-04.cnf fulfilled No. of Restarts: 75 No. of Flips: 3860 time to process: 0 seconds.
uf250-04.cnf , deadline. Restarts: 1850
uf250-04.cnf , deadline. Restarts: 1850
uf250-04.cnf , deadline. Restarts: 1850
uf250-04.cnf , deadline. Restarts: 1850
uf250-04.cnf fulfilled No. of Restarts: 75 No. of Flips: 4412 time to process: 0 seconds.
uf250-04.cnf , deadline. Restarts: 1850
uf250-04.cnf fulfilled No. of Restarts: 183 No. of Flips: 3331 time to process: 0 seconds.
uf250-04.cnf , deadline. Restarts: 1850
uf250-04.cnf , deadline. Restarts: 1850
uf250-04.cnf fulfilled No. of Restarts: 262 No. of Flips: 3764 time to process: 1 seconds.
uf250-04.cnf fulfilled No. of Restarts: 335 No. of Flips: 1905 time to process: 1 seconds.
uf250-04.cnf , deadline. Restarts: 1850
uf250-04.cnf , deadline. Restarts: 1850
uf250-04.cnf fulfilled No. of Restarts: 1 No. of Flips: 2776 time to process: 0 seconds.
uf250-04.cnf , deadline. Restarts: 1850
uf250-04.cnf , deadline. Restarts: 1850
uf250-04.cnf fulfilled No. of Restarts: 493 No. of Flips: 4528 time to process: 2 seconds.
uf250-04.cnf , deadline. Restarts: 1850
uf250-04.cnf fulfilled No. of Restarts: 1106 No. of Flips: 2451 time to process: 4 seconds.
uf250-04.cnf , deadline. Restarts: 1850
uf250-04.cnf fulfilled No. of Restarts: 515 No. of Flips: 1603 time to process: 2 seconds.
uf250-04.cnf , deadline. Restarts: 1850
uf250-04.cnf , deadline. Restarts: 1850
uf250-04.cnf fulfilled No. of Restarts: 1290 No. of Flips: 1063 time to process: 5 seconds.
uf250-04.cnf , deadline. Restarts: 1850
uf250-04.cnf , deadline. Restarts: 1850
uf250-04.cnf , deadline. Restarts: 1850
uf250-04.cnf , deadline. Restarts: 1850
uf250-04.cnf fulfilled No. of Restarts: 855 No. of Flips: 4012 time to process: 3 seconds.
uf250-04.cnf , deadline. Restarts: 1850
uf250-04.cnf , deadline. Restarts: 1850
uf250-04.cnf , deadline. Restarts: 1850
uf250-04.cnf , deadline. Restarts: 1850
uf250-04.cnf , deadline. Restarts: 1850
uf250-04.cnf , deadline. Restarts: 1850
uf250-04.cnf fulfilled No. of Restarts: 236 No. of Flips: 3292 time to process: 1 seconds.
uf250-04.cnf , deadline. Restarts: 1850
uf250-04.cnf fulfilled No. of Restarts: 452 No. of Flips: 4827 time to process: 2 seconds.
uf250-04.cnf , deadline. Restarts: 1850
uf250-04.cnf fulfilled No. of Restarts: 669 No. of Flips: 3374 time to process: 2 seconds.
uf250-04.cnf fulfilled No. of Restarts: 450 No. of Flips: 2167 time to process: 2 seconds.
uf250-04.cnf , deadline. Restarts: 1850
uf250-04.cnf fulfilled No. of Restarts: 1765 No. of Flips: 3091 time to process: 7 seconds.
uf250-04.cnf fulfilled No. of Restarts: 371 No. of Flips: 2008 time to process: 1 seconds.
uf250-04.cnf , deadline. Restarts: 1850
uf250-04.cnf , deadline. Restarts: 1850
uf250-04.cnf , deadline. Restarts: 1850
uf250-04.cnf , deadline. Restarts: 1850
uf250-04.cnf fulfilled No. of Restarts: 1690 No. of Flips: 2841 time to process: 7 seconds.
uf250-04.cnf fulfilled No. of Restarts: 1370 No. of Flips: 3712 time to process: 5 seconds.
uf250-04.cnf , deadline. Restarts: 1850
uf250-04.cnf , deadline. Restarts: 1850
uf250-04.cnf , deadline. Restarts: 1850
uf250-04.cnf , deadline. Restarts: 1850
uf250-04.cnf , deadline. Restarts: 1850
uf250-04.cnf fulfilled No. of Restarts: 1299 No. of Flips: 3962 time to process: 5 seconds.
uf250-04.cnf fulfilled No. of Restarts: 1680 No. of Flips: 3410 time to process: 7 seconds.
uf250-04.cnf fulfilled No. of Restarts: 253 No. of Flips: 4454 time to process: 1 seconds.
uf250-04.cnf , deadline. Restarts: 1850
uf250-04.cnf , deadline. Restarts: 1850
uf250-04.cnf , deadline. Restarts: 1850
uf250-04.cnf fulfilled No. of Restarts: 1526 No. of Flips: 4170 time to process: 6 seconds.
uf250-04.cnf fulfilled No. of Restarts: 789 No. of Flips: 4926 time to process: 3 seconds.
uf250-04.cnf , deadline. Restarts: 1850
uf250-04.cnf , deadline. Restarts: 1850
uf250-04.cnf , deadline. Restarts: 1850
uf250-04.cnf , deadline. Restarts: 1850
uf250-04.cnf , deadline. Restarts: 1850
uf250-04.cnf fulfilled No. of Restarts: 513 No. of Flips: 3681 time to process: 2 seconds.
uf250-04.cnf , deadline. Restarts: 1850
uf250-04.cnf , deadline. Restarts: 1850
uf250-04.cnf , deadline. Restarts: 1850
uf250-04.cnf , deadline. Restarts: 1850
uf250-04.cnf , deadline. Restarts: 1850
uf250-04.cnf , deadline. Restarts: 1850
uf250-04.cnf , deadline. Restarts: 1850
uf250-04.cnf fulfilled No. of Restarts: 481 No. of Flips: 888 time to process: 2 seconds.
uf250-04.cnf fulfilled No. of Restarts: 390 No. of Flips: 3264 time to process: 1 seconds.
uf250-04.cnf , deadline. Restarts: 1850
uf250-04.cnf fulfilled No. of Restarts: 759 No. of Flips: 3924 time to process: 3 seconds.
uf250-04.cnf , deadline. Restarts: 1850
uf250-04.cnf fulfilled No. of Restarts: 278 No. of Flips: 2569 time to process: 1 seconds.
uf250-04.cnf , deadline. Restarts: 1850
uf250-04.cnf fulfilled No. of Restarts: 261 No. of Flips: 1923 time to process: 1 seconds.
uf250-04.cnf , deadline. Restarts: 1850
uf250-04.cnf fulfilled No. of Restarts: 171 No. of Flips: 1934 time to process: 0 seconds.
uf250-04.cnf fulfilled No. of Restarts: 1054 No. of Flips: 4319 time to process: 4 seconds.
uf250-04.cnf , deadline. Restarts: 1850
uf250-04.cnf , deadline. Restarts: 1850
uf250-04.cnf fulfilled No. of Restarts: 754 No. of Flips: 4613 time to process: 3 seconds.
uf250-04.cnf , deadline. Restarts: 1850
uf250-04.cnf fulfilled No. of Restarts: 279 No. of Flips: 4107 time to process: 1 seconds.
uf250-04.cnf , deadline. Restarts: 1850
uf250-04.cnf , deadline. Restarts: 1850
uf250-04.cnf , deadline. Restarts: 1850
uf250-04.cnf , deadline. Restarts: 1850
uf250-04.cnf fulfilled No. of Restarts: 1769 No. of Flips: 4741 time to process: 7 seconds.
uf250-04.cnf , deadline. Restarts: 1850
uf250-04.cnf , deadline. Restarts: 1850
uf250-04.cnf fulfilled No. of Restarts: 80 No. of Flips: 2500 time to process: 0 seconds.
uf250-04.cnf , deadline. Restarts: 1850
uf250-04.cnf fulfilled No. of Restarts: 1552 No. of Flips: 4435 time to process: 6 seconds.
uf250-04.cnf , deadline. Restarts: 1850
uf250-04.cnf fulfilled No. of Restarts: 248 No. of Flips: 4177 time to process: 1 seconds.
uf250-04.cnf , deadline. Restarts: 1850
uf250-04.cnf fulfilled No. of Restarts: 1364 No. of Flips: 4619 time to process: 5 seconds.
uf250-04.cnf , deadline. Restarts: 1850
uf250-04.cnf fulfilled No. of Restarts: 318 No. of Flips: 4708 time to process: 1 seconds.
uf250-04.cnf , deadline. Restarts: 1850
uf250-04.cnf fulfilled No. of Restarts: 145 No. of Flips: 3856 time to process: 0 seconds.
uf250-04.cnf fulfilled No. of Restarts: 1775 No. of Flips: 864 time to process: 7 seconds.
uf250-04.cnf fulfilled No. of Restarts: 929 No. of Flips: 4134 time to process: 3 seconds.
uf250-04.cnf , deadline. Restarts: 1850
uf250-04.cnf fulfilled No. of Restarts: 800 No. of Flips: 3492 time to process: 3 seconds.
uf250-04.cnf , deadline. Restarts: 1850
uf250-04.cnf , deadline. Restarts: 1850
uf250-04.cnf fulfilled No. of Restarts: 874 No. of Flips: 1252 time to process: 3 seconds.
uf250-04.cnf , deadline. Restarts: 1850
uf250-04.cnf , deadline. Restarts: 1850
uf250-04.cnf fulfilled No. of Restarts: 104 No. of Flips: 1304 time to process: 0 seconds.
uf250-04.cnf , deadline. Restarts: 1850
uf250-04.cnf fulfilled No. of Restarts: 1732 No. of Flips: 3888 time to process: 7 seconds.
uf250-04.cnf , deadline. Restarts: 1850
uf250-04.cnf , deadline. Restarts: 1850
uf250-04.cnf , deadline. Restarts: 1850
uf250-04.cnf , deadline. Restarts: 1850
uf250-04.cnf fulfilled No. of Restarts: 1296 No. of Flips: 3948 time to process: 5 seconds.
uf250-04.cnf fulfilled No. of Restarts: 1350 No. of Flips: 4427 time to process: 5 seconds.
uf250-04.cnf fulfilled No. of Restarts: 469 No. of Flips: 4390 time to process: 2 seconds.
uf250-04.cnf , deadline. Restarts: 1850
uf250-04.cnf fulfilled No. of Restarts: 969 No. of Flips: 2383 time to process: 4 seconds.
uf250-04.cnf , deadline. Restarts: 1850
uf250-04.cnf , deadline. Restarts: 1850
uf250-04.cnf , deadline. Restarts: 1850
uf250-04.cnf , deadline. Restarts: 1850
uf250-04.cnf , deadline. Restarts: 1850
uf250-04.cnf , deadline. Restarts: 1850
uf250-04.cnf , deadline. Restarts: 1850
uf250-04.cnf , deadline. Restarts: 1850
uf250-04.cnf , deadline. Restarts: 1850
uf250-04.cnf , deadline. Restarts: 1850
uf250-04.cnf , deadline. Restarts: 1850
uf250-04.cnf , deadline. Restarts: 1850
uf250-04.cnf , deadline. Restarts: 1850
uf250-04.cnf , deadline. Restarts: 1850
uf250-04.cnf fulfilled No. of Restarts: 1177 No. of Flips: 4223 time to process: 5 seconds.
uf250-04.cnf , deadline. Restarts: 1850
uf250-04.cnf , deadline. Restarts: 1850
uf250-04.cnf fulfilled No. of Restarts: 137 No. of Flips: 4689 time to process: 0 seconds.
uf250-04.cnf , deadline. Restarts: 1850
uf250-04.cnf , deadline. Restarts: 1850
uf250-04.cnf fulfilled No. of Restarts: 846 No. of Flips: 1112 time to process: 3 seconds.
uf250-04.cnf , deadline. Restarts: 1850
uf250-04.cnf fulfilled No. of Restarts: 1623 No. of Flips: 4455 time to process: 6 seconds.
uf250-04.cnf fulfilled No. of Restarts: 229 No. of Flips: 1220 time to process: 1 seconds.
uf250-04.cnf fulfilled No. of Restarts: 588 No. of Flips: 1311 time to process: 2 seconds.
uf250-04.cnf fulfilled No. of Restarts: 1678 No. of Flips: 3776 time to process: 7 seconds.
uf250-04.cnf , deadline. Restarts: 1850
uf250-04.cnf , deadline. Restarts: 1850
uf250-04.cnf fulfilled No. of Restarts: 809 No. of Flips: 1296 time to process: 3 seconds.
uf250-04.cnf fulfilled No. of Restarts: 676 No. of Flips: 2756 time to process: 2 seconds.
uf250-04.cnf , deadline. Restarts: 1850
uf250-04.cnf fulfilled No. of Restarts: 391 No. of Flips: 824 time to process: 1 seconds.
uf250-04.cnf , deadline. Restarts: 1850
uf250-04.cnf , deadline. Restarts: 1850
uf250-04.cnf , deadline. Restarts: 1850
uf250-04.cnf fulfilled No. of Restarts: 471 No. of Flips: 4666 time to process: 2 seconds.
uf250-04.cnf fulfilled No. of Restarts: 1273 No. of Flips: 2985 time to process: 5 seconds.
uf250-04.cnf , deadline. Restarts: 1850
uf250-04.cnf fulfilled No. of Restarts: 605 No. of Flips: 4609 time to process: 2 seconds.
uf250-04.cnf , deadline. Restarts: 1850
uf250-04.cnf , deadline. Restarts: 1850
uf250-04.cnf , deadline. Restarts: 1850
uf250-04.cnf , deadline. Restarts: 1850
uf250-04.cnf , deadline. Restarts: 1850
uf250-04.cnf , deadline. Restarts: 1850
uf250-04.cnf , deadline. Restarts: 1850
uf250-04.cnf fulfilled No. of Restarts: 454 No. of Flips: 4352 time to process: 2 seconds.
uf250-04.cnf fulfilled No. of Restarts: 1017 No. of Flips: 4142 time to process: 4 seconds.
uf250-04.cnf , deadline. Restarts: 1850
uf250-04.cnf fulfilled No. of Restarts: 685 No. of Flips: 3295 time to process: 2 seconds.
uf250-04.cnf , deadline. Restarts: 1850
uf250-04.cnf fulfilled No. of Restarts: 42 No. of Flips: 4746 time to process: 0 seconds.
uf250-04.cnf fulfilled No. of Restarts: 63 No. of Flips: 3808 time to process: 0 seconds.
uf250-04.cnf , deadline. Restarts: 1850
uf250-04.cnf fulfilled No. of Restarts: 536 No. of Flips: 3609 time to process: 2 seconds.
uf250-04.cnf , deadline. Restarts: 1850
uf250-04.cnf fulfilled No. of Restarts: 1261 No. of Flips: 3656 time to process: 5 seconds.
uf250-04.cnf , deadline. Restarts: 1850
uf250-04.cnf , deadline. Restarts: 1850
uf250-04.cnf , deadline. Restarts: 1850
uf250-04.cnf , deadline. Restarts: 1850
uf250-04.cnf , deadline. Restarts: 1850
uf250-04.cnf , deadline. Restarts: 1850
uf250-04.cnf , deadline. Restarts: 1850
uf250-04.cnf , deadline. Restarts: 1850
uf250-04.cnf fulfilled No. of Restarts: 461 No. of Flips: 3152 time to process: 1 seconds.
uf250-04.cnf , deadline. Restarts: 1850
uf250-04.cnf , deadline. Restarts: 1850
uf250-04.cnf , deadline. Restarts: 1850
uf250-04.cnf , deadline. Restarts: 1850
uf250-04.cnf , deadline. Restarts: 1850
uf250-04.cnf , deadline. Restarts: 1850
uf250-04.cnf , deadline. Restarts: 1850
uf250-04.cnf fulfilled No. of Restarts: 724 No. of Flips: 3556 time to process: 3 seconds.
uf250-04.cnf fulfilled No. of Restarts: 1149 No. of Flips: 3332 time to process: 4 seconds.
uf250-04.cnf fulfilled No. of Restarts: 1194 No. of Flips: 1736 time to process: 5 seconds.
uf250-04.cnf , deadline. Restarts: 1850
uf250-04.cnf , deadline. Restarts: 1850
uf250-04.cnf , deadline. Restarts: 1850
uf250-04.cnf fulfilled No. of Restarts: 488 No. of Flips: 4601 time to process: 2 seconds.
uf250-04.cnf , deadline. Restarts: 1850
uf250-04.cnf , deadline. Restarts: 1850
uf250-04.cnf fulfilled No. of Restarts: 666 No. of Flips: 2926 time to process: 2 seconds.
uf250-04.cnf , deadline. Restarts: 1850
uf250-04.cnf , deadline. Restarts: 1850
uf250-04.cnf , deadline. Restarts: 1850
uf250-04.cnf , deadline. Restarts: 1850
uf250-04.cnf fulfilled No. of Restarts: 688 No. of Flips: 1392 time to process: 3 seconds.
uf250-04.cnf fulfilled No. of Restarts: 653 No. of Flips: 1228 time to process: 2 seconds.
uf250-04.cnf , deadline. Restarts: 1850
uf250-04.cnf , deadline. Restarts: 1850
uf250-04.cnf , deadline. Restarts: 1850
uf250-04.cnf , deadline. Restarts: 1850
uf250-04.cnf fulfilled No. of Restarts: 1402 No. of Flips: 2889 time to process: 6 seconds.
uf250-04.cnf fulfilled No. of Restarts: 391 No. of Flips: 4912 time to process: 1 seconds.
uf250-04.cnf , deadline. Restarts: 1850
uf250-04.cnf fulfilled No. of Restarts: 858 No. of Flips: 3220 time to process: 3 seconds.
uf250-04.cnf , deadline. Restarts: 1850
uf250-04.cnf , deadline. Restarts: 1850
uf250-04.cnf , deadline. Restarts: 1850
uf250-04.cnf , deadline. Restarts: 1850
uf250-04.cnf , deadline. Restarts: 1850
uf250-04.cnf , deadline. Restarts: 1850
uf250-04.cnf , deadline. Restarts: 1850
uf250-04.cnf , deadline. Restarts: 1850
uf250-04.cnf fulfilled No. of Restarts: 633 No. of Flips: 4158 time to process: 2 seconds.
uf250-04.cnf fulfilled No. of Restarts: 1094 No. of Flips: 2395 time to process: 4 seconds.
uf250-04.cnf fulfilled No. of Restarts: 989 No. of Flips: 3913 time to process: 4 seconds.
uf250-04.cnf fulfilled No. of Restarts: 82 No. of Flips: 4109 time to process: 0 seconds.
uf250-04.cnf , deadline. Restarts: 1850
uf250-04.cnf , deadline. Restarts: 1850
uf250-04.cnf , deadline. Restarts: 1850
uf250-04.cnf fulfilled No. of Restarts: 971 No. of Flips: 1323 time to process: 4 seconds.
uf250-04.cnf , deadline. Restarts: 1850
uf250-04.cnf , deadline. Restarts: 1850
uf250-04.cnf , deadline. Restarts: 1850
uf250-04.cnf fulfilled No. of Restarts: 1465 No. of Flips: 3562 time to process: 6 seconds.
uf250-04.cnf fulfilled No. of Restarts: 1408 No. of Flips: 3380 time to process: 6 seconds.
uf250-04.cnf , deadline. Restarts: 1850
uf250-04.cnf fulfilled No. of Restarts: 1197 No. of Flips: 4072 time to process: 5 seconds.
uf250-04.cnf , deadline. Restarts: 1850
uf250-04.cnf , deadline. Restarts: 1850
uf250-04.cnf , deadline. Restarts: 1850
uf250-04.cnf fulfilled No. of Restarts: 263 No. of Flips: 4328 time to process: 1 seconds.
uf250-04.cnf fulfilled No. of Restarts: 512 No. of Flips: 4886 time to process: 2 seconds.
uf250-04.cnf , deadline. Restarts: 1850
uf250-04.cnf , deadline. Restarts: 1850
uf250-04.cnf fulfilled No. of Restarts: 562 No. of Flips: 1821 time to process: 2 seconds.
uf250-04.cnf fulfilled No. of Restarts: 1661 No. of Flips: 3753 time to process: 6 seconds.
uf250-04.cnf , deadline. Restarts: 1850
uf250-04.cnf , deadline. Restarts: 1850
uf250-04.cnf , deadline. Restarts: 1850
uf250-04.cnf , deadline. Restarts: 1850
uf250-04.cnf , deadline. Restarts: 1850
uf250-04.cnf fulfilled No. of Restarts: 1361 No. of Flips: 1506 time to process: 5 seconds.
uf250-04.cnf , deadline. Restarts: 1850
uf250-04.cnf , deadline. Restarts: 1850
uf250-04.cnf fulfilled No. of Restarts: 469 No. of Flips: 4186 time to process: 2 seconds.
uf250-04.cnf , deadline. Restarts: 1850
uf250-04.cnf , deadline. Restarts: 1850
uf250-04.cnf , deadline. Restarts: 1850
uf250-04.cnf fulfilled No. of Restarts: 1219 No. of Flips: 3962 time to process: 5 seconds.
uf250-04.cnf fulfilled No. of Restarts: 1099 No. of Flips: 2283 time to process: 4 seconds.
uf250-04.cnf , deadline. Restarts: 1850
uf250-04.cnf , deadline. Restarts: 1850
uf250-04.cnf , deadline. Restarts: 1850
uf250-04.cnf , deadline. Restarts: 1850
uf250-04.cnf fulfilled No. of Restarts: 443 No. of Flips: 4077 time to process: 1 seconds.
uf250-04.cnf fulfilled No. of Restarts: 121 No. of Flips: 1430 time to process: 0 seconds.
uf250-04.cnf , deadline. Restarts: 1850
uf250-04.cnf , deadline. Restarts: 1850
uf250-04.cnf , deadline. Restarts: 1850
uf250-04.cnf , deadline. Restarts: 1850
uf250-04.cnf fulfilled No. of Restarts: 1521 No. of Flips: 4940 time to process: 6 seconds.
uf250-04.cnf , deadline. Restarts: 1850
uf250-04.cnf fulfilled No. of Restarts: 646 No. of Flips: 3912 time to process: 2 seconds.
uf250-04.cnf fulfilled No. of Restarts: 1426 No. of Flips: 4319 time to process: 6 seconds.
uf250-04.cnf , deadline. Restarts: 1850
uf250-04.cnf , deadline. Restarts: 1850
uf250-04.cnf , deadline. Restarts: 1850
uf250-04.cnf , deadline. Restarts: 1850
uf250-04.cnf , deadline. Restarts: 1850
uf250-04.cnf fulfilled No. of Restarts: 381 No. of Flips: 1143 time to process: 1 seconds.
uf250-04.cnf , deadline. Restarts: 1850
uf250-04.cnf fulfilled No. of Restarts: 371 No. of Flips: 3386 time to process: 1 seconds.
uf250-04.cnf , deadline. Restarts: 1850
uf250-04.cnf , deadline. Restarts: 1850
uf250-04.cnf , deadline. Restarts: 1850
uf250-04.cnf fulfilled No. of Restarts: 568 No. of Flips: 3375 time to process: 2 seconds.
uf250-04.cnf fulfilled No. of Restarts: 1391 No. of Flips: 3266 time to process: 6 seconds.
uf250-04.cnf , deadline. Restarts: 1850
uf250-04.cnf fulfilled No. of Restarts: 16 No. of Flips: 1838 time to process: 0 seconds.
uf250-04.cnf , deadline. Restarts: 1850
uf250-04.cnf fulfilled No. of Restarts: 81 No. of Flips: 1791 time to process: 0 seconds.
uf250-04.cnf , deadline. Restarts: 1850
uf250-04.cnf , deadline. Restarts: 1850
uf250-04.cnf , deadline. Restarts: 1850
uf250-04.cnf , deadline. Restarts: 1850
uf250-04.cnf , deadline. Restarts: 1850
uf250-04.cnf , deadline. Restarts: 1850
uf250-04.cnf fulfilled No. of Restarts: 1233 No. of Flips: 4797 time to process: 5 seconds.
uf250-04.cnf , deadline. Restarts: 1850
uf250-04.cnf fulfilled No. of Restarts: 1607 No. of Flips: 2500 time to process: 6 seconds.
uf250-04.cnf fulfilled No. of Restarts: 987 No. of Flips: 2286 time to process: 4 seconds.
uf250-04.cnf , deadline. Restarts: 1850
uf250-04.cnf , deadline. Restarts: 1850
uf250-04.cnf fulfilled No. of Restarts: 1769 No. of Flips: 1276 time to process: 7 seconds.
uf250-04.cnf , deadline. Restarts: 1850
uf250-04.cnf , deadline. Restarts: 1850
uf250-04.cnf , deadline. Restarts: 1850
uf250-04.cnf , deadline. Restarts: 1850
uf250-04.cnf , deadline. Restarts: 1850
uf250-04.cnf , deadline. Restarts: 1850
uf250-04.cnf fulfilled No. of Restarts: 717 No. of Flips: 4006 time to process: 3 seconds.
uf250-04.cnf , deadline. Restarts: 1850
uf250-04.cnf fulfilled No. of Restarts: 1849 No. of Flips: 1300 time to process: 7 seconds.
uf250-04.cnf , deadline. Restarts: 1850
uf250-04.cnf , deadline. Restarts: 1850
uf250-04.cnf fulfilled No. of Restarts: 609 No. of Flips: 3531 time to process: 2 seconds.
uf250-04.cnf fulfilled No. of Restarts: 249 No. of Flips: 1893 time to process: 1 seconds.
uf250-04.cnf fulfilled No. of Restarts: 1367 No. of Flips: 3885 time to process: 5 seconds.
uf250-04.cnf , deadline. Restarts: 1850
uf250-04.cnf , deadline. Restarts: 1850
uf250-04.cnf fulfilled No. of Restarts: 1611 No. of Flips: 1447 time to process: 6 seconds.
uf250-04.cnf fulfilled No. of Restarts: 963 No. of Flips: 4361 time to process: 4 seconds.
uf250-04.cnf , deadline. Restarts: 1850
uf250-04.cnf , deadline. Restarts: 1850
uf250-04.cnf , deadline. Restarts: 1850
uf250-04.cnf , deadline. Restarts: 1850
uf250-04.cnf , deadline. Restarts: 1850
uf250-04.cnf , deadline. Restarts: 1850
uf250-04.cnf , deadline. Restarts: 1850
uf250-04.cnf , deadline. Restarts: 1850
uf250-04.cnf fulfilled No. of Restarts: 137 No. of Flips: 2325 time to process: 0 seconds.
uf250-04.cnf fulfilled No. of Restarts: 1454 No. of Flips: 2389 time to process: 6 seconds.
uf250-04.cnf fulfilled No. of Restarts: 1298 No. of Flips: 3059 time to process: 5 seconds.
uf250-04.cnf , deadline. Restarts: 1850
uf250-04.cnf , deadline. Restarts: 1850
uf250-04.cnf , deadline. Restarts: 1850
uf250-04.cnf fulfilled No. of Restarts: 1620 No. of Flips: 4493 time to process: 6 seconds.
uf250-04.cnf fulfilled No. of Restarts: 812 No. of Flips: 2403 time to process: 3 seconds.
