# Supplementary material for: Completion Probabilities and Parallel Restart Strategies under an Imposed Deadline
Source: PLoS One. 2016 Oct 12;11(10):e0164605. doi: 10.1371/journal.pone.0164605 (PMC5061357; doi:10.1371/journal.pone.0164605)
Supplement: S1 File — The file “S1_File.zip” is the data gathered from the experiments regarding completion probability. (ZIP) [file pone.0164605.s004.zip › results_Single_r1950.7439999999997.txt]

uf250-04.cnf fulfilled No. of Restarts: 287 No. of Flips: 3738 time to process: 1 seconds.
uf250-04.cnf , deadline. Restarts: 1950
uf250-04.cnf fulfilled No. of Restarts: 1938 No. of Flips: 4825 time to process: 8 seconds.
uf250-04.cnf fulfilled No. of Restarts: 1805 No. of Flips: 2276 time to process: 7 seconds.
uf250-04.cnf , deadline. Restarts: 1950
uf250-04.cnf , deadline. Restarts: 1950
uf250-04.cnf , deadline. Restarts: 1950
uf250-04.cnf fulfilled No. of Restarts: 1274 No. of Flips: 1758 time to process: 5 seconds.
uf250-04.cnf , deadline. Restarts: 1950
uf250-04.cnf , deadline. Restarts: 1950
uf250-04.cnf , deadline. Restarts: 1950
uf250-04.cnf , deadline. Restarts: 1950
uf250-04.cnf , deadline. Restarts: 1950
uf250-04.cnf fulfilled No. of Restarts: 1578 No. of Flips: 3802 time to process: 6 seconds.
uf250-04.cnf , deadline. Restarts: 1950
uf250-04.cnf , deadline. Restarts: 1950
uf250-04.cnf , deadline. Restarts: 1950
uf250-04.cnf , deadline. Restarts: 1950
uf250-04.cnf fulfilled No. of Restarts: 1410 No. of Flips: 2828 time to process: 5 seconds.
uf250-04.cnf fulfilled No. of Restarts: 656 No. of Flips: 4080 time to process: 2 seconds.
uf250-04.cnf fulfilled No. of Restarts: 1176 No. of Flips: 2982 time to process: 4 seconds.
uf250-04.cnf , deadline. Restarts: 1950
uf250-04.cnf , deadline. Restarts: 1950
uf250-04.cnf fulfilled No. of Restarts: 530 No. of Flips: 3890 time to process: 2 seconds.
uf250-04.cnf , deadline. Restarts: 1950
uf250-04.cnf , deadline. Restarts: 1950
uf250-04.cnf , deadline. Restarts: 1950
uf250-04.cnf fulfilled No. of Restarts: 724 No. of Flips: 1807 time to process: 3 seconds.
uf250-04.cnf fulfilled No. of Restarts: 1067 No. of Flips: 2899 time to process: 4 seconds.
uf250-04.cnf , deadline. Restarts: 1950
uf250-04.cnf , deadline. Restarts: 1950
uf250-04.cnf fulfilled No. of Restarts: 755 No. of Flips: 4490 time to process: 3 seconds.
uf250-04.cnf , deadline. Restarts: 1950
uf250-04.cnf fulfilled No. of Restarts: 276 No. of Flips: 4566 time to process: 1 seconds.
uf250-04.cnf , deadline. Restarts: 1950
uf250-04.cnf fulfilled No. of Restarts: 1148 No. of Flips: 1795 time to process: 4 seconds.
uf250-04.cnf fulfilled No. of Restarts: 1763 No. of Flips: 1791 time to process: 7 seconds.
uf250-04.cnf fulfilled No. of Restarts: 572 No. of Flips: 3155 time to process: 2 seconds.
uf250-04.cnf , deadline. Restarts: 1950
uf250-04.cnf fulfilled No. of Restarts: 101 No. of Flips: 4481 time to process: 0 seconds.
uf250-04.cnf , deadline. Restarts: 1950
uf250-04.cnf fulfilled No. of Restarts: 768 No. of Flips: 2796 time to process: 3 seconds.
uf250-04.cnf , deadline. Restarts: 1950
uf250-04.cnf , deadline. Restarts: 1950
uf250-04.cnf fulfilled No. of Restarts: 24 No. of Flips: 3989 time to process: 0 seconds.
uf250-04.cnf , deadline. Restarts: 1950
uf250-04.cnf fulfilled No. of Restarts: 1390 No. of Flips: 4083 time to process: 5 seconds.
uf250-04.cnf , deadline. Restarts: 1950
uf250-04.cnf , deadline. Restarts: 1950
uf250-04.cnf , deadline. Restarts: 1950
uf250-04.cnf , deadline. Restarts: 1950
uf250-04.cnf fulfilled No. of Restarts: 1794 No. of Flips: 1714 time to process: 7 seconds.
uf250-04.cnf fulfilled No. of Restarts: 166 No. of Flips: 1957 time to process: 0 seconds.
uf250-04.cnf fulfilled No. of Restarts: 969 No. of Flips: 4583 time to process: 4 seconds.
uf250-04.cnf fulfilled No. of Restarts: 1635 No. of Flips: 2052 time to process: 6 seconds.
uf250-04.cnf , deadline. Restarts: 1950
uf250-04.cnf fulfilled No. of Restarts: 926 No. of Flips: 3418 time to process: 3 seconds.
uf250-04.cnf fulfilled No. of Restarts: 873 No. of Flips: 3403 time to process: 3 seconds.
uf250-04.cnf , deadline. Restarts: 1950
uf250-04.cnf fulfilled No. of Restarts: 791 No. of Flips: 4719 time to process: 3 seconds.
uf250-04.cnf , deadline. Restarts: 1950
uf250-04.cnf , deadline. Restarts: 1950
uf250-04.cnf fulfilled No. of Restarts: 745 No. of Flips: 4751 time to process: 3 seconds.
uf250-04.cnf fulfilled No. of Restarts: 655 No. of Flips: 3984 time to process: 2 seconds.
uf250-04.cnf fulfilled No. of Restarts: 715 No. of Flips: 3458 time to process: 3 seconds.
uf250-04.cnf fulfilled No. of Restarts: 38 No. of Flips: 2301 time to process: 0 seconds.
uf250-04.cnf , deadline. Restarts: 1950
uf250-04.cnf , deadline. Restarts: 1950
uf250-04.cnf , deadline. Restarts: 1950
uf250-04.cnf , deadline. Restarts: 1950
uf250-04.cnf fulfilled No. of Restarts: 1464 No. of Flips: 3190 time to process: 6 seconds.
uf250-04.cnf , deadline. Restarts: 1950
uf250-04.cnf , deadline. Restarts: 1950
uf250-04.cnf fulfilled No. of Restarts: 1072 No. of Flips: 2332 time to process: 4 seconds.
uf250-04.cnf fulfilled No. of Restarts: 1342 No. of Flips: 1907 time to process: 5 seconds.
uf250-04.cnf , deadline. Restarts: 1950
uf250-04.cnf fulfilled No. of Restarts: 1137 No. of Flips: 4322 time to process: 4 seconds.
uf250-04.cnf , deadline. Restarts: 1950
uf250-04.cnf fulfilled No. of Restarts: 716 No. of Flips: 2649 time to process: 3 seconds.
uf250-04.cnf , deadline. Restarts: 1950
uf250-04.cnf , deadline. Restarts: 1950
uf250-04.cnf , deadline. Restarts: 1950
uf250-04.cnf fulfilled No. of Restarts: 520 No. of Flips: 2424 time to process: 2 seconds.
uf250-04.cnf fulfilled No. of Restarts: 1417 No. of Flips: 1107 time to process: 5 seconds.
uf250-04.cnf fulfilled No. of Restarts: 493 No. of Flips: 4936 time to process: 2 seconds.
uf250-04.cnf , deadline. Restarts: 1950
uf250-04.cnf , deadline. Restarts: 1950
uf250-04.cnf , deadline. Restarts: 1950
uf250-04.cnf fulfilled No. of Restarts: 543 No. of Flips: 3374 time to process: 2 seconds.
uf250-04.cnf , deadline. Restarts: 1950
uf250-04.cnf , deadline. Restarts: 1950
uf250-04.cnf fulfilled No. of Restarts: 1062 No. of Flips: 4623 time to process: 4 seconds.
uf250-04.cnf fulfilled No. of Restarts: 1057 No. of Flips: 2330 time to process: 4 seconds.
uf250-04.cnf , deadline. Restarts: 1950
uf250-04.cnf , deadline. Restarts: 1950
uf250-04.cnf , deadline. Restarts: 1950
uf250-04.cnf , deadline. Restarts: 1950
uf250-04.cnf fulfilled No. of Restarts: 1041 No. of Flips: 1689 time to process: 4 seconds.
uf250-04.cnf , deadline. Restarts: 1950
uf250-04.cnf fulfilled No. of Restarts: 1445 No. of Flips: 2280 time to process: 5 seconds.
uf250-04.cnf fulfilled No. of Restarts: 1442 No. of Flips: 932 time to process: 5 seconds.
uf250-04.cnf fulfilled No. of Restarts: 1945 No. of Flips: 2491 time to process: 7 seconds.
uf250-04.cnf , deadline. Restarts: 1950
uf250-04.cnf , deadline. Restarts: 1950
uf250-04.cnf fulfilled No. of Restarts: 650 No. of Flips: 3954 time to process: 2 seconds.
uf250-04.cnf fulfilled No. of Restarts: 1672 No. of Flips: 3081 time to process: 7 seconds.
uf250-04.cnf , deadline. Restarts: 1950
uf250-04.cnf fulfilled No. of Restarts: 27 No. of Flips: 2448 time to process: 0 seconds.
uf250-04.cnf fulfilled No. of Restarts: 625 No. of Flips: 3970 time to process: 2 seconds.
uf250-04.cnf fulfilled No. of Restarts: 989 No. of Flips: 4924 time to process: 4 seconds.
uf250-04.cnf fulfilled No. of Restarts: 789 No. of Flips: 2157 time to process: 3 seconds.
uf250-04.cnf fulfilled No. of Restarts: 1158 No. of Flips: 3874 time to process: 4 seconds.
uf250-04.cnf , deadline. Restarts: 1950
uf250-04.cnf , deadline. Restarts: 1950
uf250-04.cnf fulfilled No. of Restarts: 216 No. of Flips: 4061 time to process: 0 seconds.
uf250-04.cnf , deadline. Restarts: 1950
uf250-04.cnf , deadline. Restarts: 1950
uf250-04.cnf , deadline. Restarts: 1950
uf250-04.cnf , deadline. Restarts: 1950
uf250-04.cnf fulfilled No. of Restarts: 1903 No. of Flips: 4430 time to process: 7 seconds.
uf250-04.cnf fulfilled No. of Restarts: 102 No. of Flips: 1036 time to process: 0 seconds.
uf250-04.cnf fulfilled No. of Restarts: 273 No. of Flips: 2286 time to process: 1 seconds.
uf250-04.cnf , deadline. Restarts: 1950
uf250-04.cnf , deadline. Restarts: 1950
uf250-04.cnf fulfilled No. of Restarts: 1446 No. of Flips: 4487 time to process: 5 seconds.
uf250-04.cnf fulfilled No. of Restarts: 907 No. of Flips: 3530 time to process: 3 seconds.
uf250-04.cnf , deadline. Restarts: 1950
uf250-04.cnf fulfilled No. of Restarts: 615 No. of Flips: 1795 time to process: 2 seconds.
uf250-04.cnf fulfilled No. of Restarts: 770 No. of Flips: 4707 time to process: 3 seconds.
uf250-04.cnf , deadline. Restarts: 1950
uf250-04.cnf fulfilled No. of Restarts: 895 No. of Flips: 1417 time to process: 3 seconds.
uf250-04.cnf fulfilled No. of Restarts: 117 No. of Flips: 4556 time to process: 0 seconds.
uf250-04.cnf fulfilled No. of Restarts: 1478 No. of Flips: 2550 time to process: 6 seconds.
uf250-04.cnf fulfilled No. of Restarts: 1372 No. of Flips: 2954 time to process: 5 seconds.
uf250-04.cnf fulfilled No. of Restarts: 1033 No. of Flips: 3638 time to process: 4 seconds.
uf250-04.cnf , deadline. Restarts: 1950
uf250-04.cnf fulfilled No. of Restarts: 1935 No. of Flips: 4508 time to process: 8 seconds.
uf250-04.cnf fulfilled No. of Restarts: 1712 No. of Flips: 3097 time to process: 7 seconds.
uf250-04.cnf , deadline. Restarts: 1950
uf250-04.cnf , deadline. Restarts: 1950
uf250-04.cnf fulfilled No. of Restarts: 456 No. of Flips: 3030 time to process: 1 seconds.
uf250-04.cnf fulfilled No. of Restarts: 153 No. of Flips: 2263 time to process: 0 seconds.
uf250-04.cnf , deadline. Restarts: 1950
uf250-04.cnf , deadline. Restarts: 1950
uf250-04.cnf fulfilled No. of Restarts: 1106 No. of Flips: 1039 time to process: 4 seconds.
uf250-04.cnf , deadline. Restarts: 1950
uf250-04.cnf , deadline. Restarts: 1950
uf250-04.cnf , deadline. Restarts: 1950
uf250-04.cnf , deadline. Restarts: 1950
uf250-04.cnf , deadline. Restarts: 1950
uf250-04.cnf , deadline. Restarts: 1950
uf250-04.cnf , deadline. Restarts: 1950
uf250-04.cnf fulfilled No. of Restarts: 831 No. of Flips: 2414 time to process: 3 seconds.
uf250-04.cnf , deadline. Restarts: 1950
uf250-04.cnf , deadline. Restarts: 1950
uf250-04.cnf fulfilled No. of Restarts: 1197 No. of Flips: 780 time to process: 4 seconds.
uf250-04.cnf , deadline. Restarts: 1950
uf250-04.cnf fulfilled No. of Restarts: 800 No. of Flips: 1851 time to process: 3 seconds.
uf250-04.cnf , deadline. Restarts: 1950
uf250-04.cnf , deadline. Restarts: 1950
uf250-04.cnf fulfilled No. of Restarts: 1479 No. of Flips: 4321 time to process: 5 seconds.
uf250-04.cnf fulfilled No. of Restarts: 1155 No. of Flips: 2977 time to process: 4 seconds.
uf250-04.cnf , deadline. Restarts: 1950
uf250-04.cnf , deadline. Restarts: 1950
uf250-04.cnf , deadline. Restarts: 1950
uf250-04.cnf , deadline. Restarts: 1950
uf250-04.cnf fulfilled No. of Restarts: 693 No. of Flips: 1955 time to process: 2 seconds.
uf250-04.cnf fulfilled No. of Restarts: 552 No. of Flips: 3271 time to process: 2 seconds.
uf250-04.cnf , deadline. Restarts: 1950
uf250-04.cnf fulfilled No. of Restarts: 487 No. of Flips: 1910 time to process: 1 seconds.
uf250-04.cnf fulfilled No. of Restarts: 1708 No. of Flips: 2837 time to process: 6 seconds.
uf250-04.cnf fulfilled No. of Restarts: 1270 No. of Flips: 2474 time to process: 4 seconds.
uf250-04.cnf fulfilled No. of Restarts: 1702 No. of Flips: 4476 time to process: 6 seconds.
uf250-04.cnf fulfilled No. of Restarts: 526 No. of Flips: 2560 time to process: 2 seconds.
uf250-04.cnf , deadline. Restarts: 1950
uf250-04.cnf fulfilled No. of Restarts: 41 No. of Flips: 3286 time to process: 0 seconds.
uf250-04.cnf , deadline. Restarts: 1950
uf250-04.cnf , deadline. Restarts: 1950
uf250-04.cnf fulfilled No. of Restarts: 74 No. of Flips: 2051 time to process: 0 seconds.
uf250-04.cnf , deadline. Restarts: 1950
uf250-04.cnf , deadline. Restarts: 1950
uf250-04.cnf , deadline. Restarts: 1950
uf250-04.cnf , deadline. Restarts: 1950
uf250-04.cnf fulfilled No. of Restarts: 75 No. of Flips: 1904 time to process: 0 seconds.
uf250-04.cnf fulfilled No. of Restarts: 73 No. of Flips: 1814 time to process: 0 seconds.
uf250-04.cnf fulfilled No. of Restarts: 1831 No. of Flips: 3842 time to process: 7 seconds.
uf250-04.cnf , deadline. Restarts: 1950
uf250-04.cnf fulfilled No. of Restarts: 1704 No. of Flips: 4488 time to process: 6 seconds.
uf250-04.cnf fulfilled No. of Restarts: 359 No. of Flips: 3398 time to process: 1 seconds.
uf250-04.cnf fulfilled No. of Restarts: 324 No. of Flips: 2256 time to process: 1 seconds.
uf250-04.cnf , deadline. Restarts: 1950
uf250-04.cnf , deadline. Restarts: 1950
uf250-04.cnf , deadline. Restarts: 1950
uf250-04.cnf , deadline. Restarts: 1950
uf250-04.cnf , deadline. Restarts: 1950
uf250-04.cnf , deadline. Restarts: 1950
uf250-04.cnf , deadline. Restarts: 1950
uf250-04.cnf fulfilled No. of Restarts: 1028 No. of Flips: 2234 time to process: 3 seconds.
uf250-04.cnf , deadline. Restarts: 1950
uf250-04.cnf , deadline. Restarts: 1950
uf250-04.cnf , deadline. Restarts: 1950
uf250-04.cnf , deadline. Restarts: 1950
uf250-04.cnf , deadline. Restarts: 1950
uf250-04.cnf , deadline. Restarts: 1950
uf250-04.cnf fulfilled No. of Restarts: 738 No. of Flips: 3821 time to process: 2 seconds.
uf250-04.cnf , deadline. Restarts: 1950
uf250-04.cnf , deadline. Restarts: 1950
uf250-04.cnf fulfilled No. of Restarts: 1013 No. of Flips: 4337 time to process: 4 seconds.
uf250-04.cnf , deadline. Restarts: 1950
uf250-04.cnf , deadline. Restarts: 1950
uf250-04.cnf fulfilled No. of Restarts: 1756 No. of Flips: 2675 time to process: 6 seconds.
uf250-04.cnf fulfilled No. of Restarts: 1714 No. of Flips: 2193 time to process: 6 seconds.
uf250-04.cnf , deadline. Restarts: 1950
uf250-04.cnf fulfilled No. of Restarts: 187 No. of Flips: 3910 time to process: 0 seconds.
uf250-04.cnf fulfilled No. of Restarts: 1558 No. of Flips: 4148 time to process: 5 seconds.
uf250-04.cnf fulfilled No. of Restarts: 1194 No. of Flips: 1436 time to process: 4 seconds.
uf250-04.cnf , deadline. Restarts: 1950
uf250-04.cnf , deadline. Restarts: 1950
uf250-04.cnf , deadline. Restarts: 1950
uf250-04.cnf fulfilled No. of Restarts: 1355 No. of Flips: 2796 time to process: 5 seconds.
uf250-04.cnf , deadline. Restarts: 1950
uf250-04.cnf , deadline. Restarts: 1950
uf250-04.cnf , deadline. Restarts: 1950
uf250-04.cnf , deadline. Restarts: 1950
uf250-04.cnf fulfilled No. of Restarts: 449 No. of Flips: 3900 time to process: 1 seconds.
uf250-04.cnf fulfilled No. of Restarts: 858 No. of Flips: 1711 time to process: 3 seconds.
uf250-04.cnf fulfilled No. of Restarts: 411 No. of Flips: 2037 time to process: 1 seconds.
uf250-04.cnf , deadline. Restarts: 1950
uf250-04.cnf fulfilled No. of Restarts: 1107 No. of Flips: 1830 time to process: 4 seconds.
uf250-04.cnf fulfilled No. of Restarts: 1261 No. of Flips: 2786 time to process: 5 seconds.
uf250-04.cnf fulfilled No. of Restarts: 774 No. of Flips: 2966 time to process: 3 seconds.
uf250-04.cnf , deadline. Restarts: 1950
uf250-04.cnf fulfilled No. of Restarts: 1746 No. of Flips: 3144 time to process: 6 seconds.
uf250-04.cnf fulfilled No. of Restarts: 1094 No. of Flips: 3134 time to process: 4 seconds.
uf250-04.cnf , deadline. Restarts: 1950
uf250-04.cnf , deadline. Restarts: 1950
uf250-04.cnf , deadline. Restarts: 1950
uf250-04.cnf fulfilled No. of Restarts: 1374 No. of Flips: 4884 time to process: 5 seconds.
uf250-04.cnf fulfilled No. of Restarts: 516 No. of Flips: 4427 time to process: 1 seconds.
uf250-04.cnf , deadline. Restarts: 1950
uf250-04.cnf fulfilled No. of Restarts: 1182 No. of Flips: 1735 time to process: 5 seconds.
uf250-04.cnf , deadline. Restarts: 1950
uf250-04.cnf , deadline. Restarts: 1950
uf250-04.cnf , deadline. Restarts: 1950
uf250-04.cnf , deadline. Restarts: 1950
uf250-04.cnf fulfilled No. of Restarts: 1298 No. of Flips: 2311 time to process: 5 seconds.
uf250-04.cnf , deadline. Restarts: 1950
uf250-04.cnf , deadline. Restarts: 1950
uf250-04.cnf fulfilled No. of Restarts: 217 No. of Flips: 4522 time to process: 0 seconds.
uf250-04.cnf , deadline. Restarts: 1950
uf250-04.cnf fulfilled No. of Restarts: 644 No. of Flips: 2531 time to process: 2 seconds.
uf250-04.cnf , deadline. Restarts: 1950
uf250-04.cnf fulfilled No. of Restarts: 321 No. of Flips: 2928 time to process: 1 seconds.
uf250-04.cnf , deadline. Restarts: 1950
uf250-04.cnf , deadline. Restarts: 1950
uf250-04.cnf , deadline. Restarts: 1950
uf250-04.cnf fulfilled No. of Restarts: 615 No. of Flips: 1448 time to process: 2 seconds.
uf250-04.cnf fulfilled No. of Restarts: 1431 No. of Flips: 3568 time to process: 5 seconds.
uf250-04.cnf fulfilled No. of Restarts: 901 No. of Flips: 4077 time to process: 3 seconds.
uf250-04.cnf , deadline. Restarts: 1950
uf250-04.cnf fulfilled No. of Restarts: 431 No. of Flips: 3005 time to process: 1 seconds.
uf250-04.cnf , deadline. Restarts: 1950
uf250-04.cnf , deadline. Restarts: 1950
uf250-04.cnf , deadline. Restarts: 1950
uf250-04.cnf fulfilled No. of Restarts: 1249 No. of Flips: 3902 time to process: 4 seconds.
uf250-04.cnf , deadline. Restarts: 1950
uf250-04.cnf fulfilled No. of Restarts: 641 No. of Flips: 3060 time to process: 2 seconds.
uf250-04.cnf , deadline. Restarts: 1950
uf250-04.cnf , deadline. Restarts: 1950
uf250-04.cnf , deadline. Restarts: 1950
uf250-04.cnf , deadline. Restarts: 1950
uf250-04.cnf , deadline. Restarts: 1950
uf250-04.cnf fulfilled No. of Restarts: 1921 No. of Flips: 2390 time to process: 7 seconds.
uf250-04.cnf , deadline. Restarts: 1950
uf250-04.cnf fulfilled No. of Restarts: 1574 No. of Flips: 4209 time to process: 6 seconds.
uf250-04.cnf , deadline. Restarts: 1950
uf250-04.cnf , deadline. Restarts: 1950
uf250-04.cnf , deadline. Restarts: 1950
uf250-04.cnf fulfilled No. of Restarts: 162 No. of Flips: 1481 time to process: 0 seconds.
uf250-04.cnf fulfilled No. of Restarts: 1752 No. of Flips: 3038 time to process: 6 seconds.
uf250-04.cnf , deadline. Restarts: 1950
uf250-04.cnf fulfilled No. of Restarts: 134 No. of Flips: 1423 time to process: 0 seconds.
uf250-04.cnf , deadline. Restarts: 1950
uf250-04.cnf , deadline. Restarts: 1950
uf250-04.cnf fulfilled No. of Restarts: 1744 No. of Flips: 4832 time to process: 6 seconds.
uf250-04.cnf , deadline. Restarts: 1950
uf250-04.cnf , deadline. Restarts: 1950
uf250-04.cnf fulfilled No. of Restarts: 1045 No. of Flips: 2967 time to process: 4 seconds.
uf250-04.cnf , deadline. Restarts: 1950
uf250-04.cnf fulfilled No. of Restarts: 230 No. of Flips: 561 time to process: 0 seconds.
uf250-04.cnf fulfilled No. of Restarts: 393 No. of Flips: 2740 time to process: 1 seconds.
uf250-04.cnf fulfilled No. of Restarts: 32 No. of Flips: 4364 time to process: 0 seconds.
uf250-04.cnf , deadline. Restarts: 1950
uf250-04.cnf fulfilled No. of Restarts: 167 No. of Flips: 4475 time to process: 0 seconds.
uf250-04.cnf , deadline. Restarts: 1950
uf250-04.cnf , deadline. Restarts: 1950
uf250-04.cnf fulfilled No. of Restarts: 477 No. of Flips: 1849 time to process: 1 seconds.
uf250-04.cnf , deadline. Restarts: 1950
uf250-04.cnf , deadline. Restarts: 1950
uf250-04.cnf , deadline. Restarts: 1950
uf250-04.cnf fulfilled No. of Restarts: 523 No. of Flips: 2889 time to process: 2 seconds.
uf250-04.cnf , deadline. Restarts: 1950
uf250-04.cnf , deadline. Restarts: 1950
uf250-04.cnf fulfilled No. of Restarts: 1884 No. of Flips: 1744 time to process: 7 seconds.
uf250-04.cnf , deadline. Restarts: 1950
uf250-04.cnf fulfilled No. of Restarts: 313 No. of Flips: 4490 time to process: 1 seconds.
uf250-04.cnf , deadline. Restarts: 1950
uf250-04.cnf , deadline. Restarts: 1950
uf250-04.cnf fulfilled No. of Restarts: 348 No. of Flips: 3777 time to process: 1 seconds.
uf250-04.cnf , deadline. Restarts: 1950
uf250-04.cnf , deadline. Restarts: 1950
uf250-04.cnf , deadline. Restarts: 1950
uf250-04.cnf fulfilled No. of Restarts: 288 No. of Flips: 3641 time to process: 1 seconds.
uf250-04.cnf fulfilled No. of Restarts: 997 No. of Flips: 2545 time to process: 3 seconds.
uf250-04.cnf , deadline. Restarts: 1950
uf250-04.cnf , deadline. Restarts: 1950
uf250-04.cnf fulfilled No. of Restarts: 119 No. of Flips: 2453 time to process: 0 seconds.
uf250-04.cnf , deadline. Restarts: 1950
uf250-04.cnf fulfilled No. of Restarts: 133 No. of Flips: 3115 time to process: 0 seconds.
uf250-04.cnf fulfilled No. of Restarts: 1626 No. of Flips: 2811 time to process: 6 seconds.
uf250-04.cnf , deadline. Restarts: 1950
uf250-04.cnf , deadline. Restarts: 1950
uf250-04.cnf , deadline. Restarts: 1950
uf250-04.cnf fulfilled No. of Restarts: 1182 No. of Flips: 4638 time to process: 4 seconds.
uf250-04.cnf , deadline. Restarts: 1950
uf250-04.cnf fulfilled No. of Restarts: 1755 No. of Flips: 4267 time to process: 6 seconds.
uf250-04.cnf , deadline. Restarts: 1950
uf250-04.cnf , deadline. Restarts: 1950
uf250-04.cnf fulfilled No. of Restarts: 349 No. of Flips: 2163 time to process: 1 seconds.
uf250-04.cnf fulfilled No. of Restarts: 938 No. of Flips: 1752 time to process: 3 seconds.
uf250-04.cnf , deadline. Restarts: 1950
uf250-04.cnf fulfilled No. of Restarts: 77 No. of Flips: 2932 time to process: 0 seconds.
uf250-04.cnf fulfilled No. of Restarts: 1892 No. of Flips: 3426 time to process: 7 seconds.
uf250-04.cnf , deadline. Restarts: 1950
uf250-04.cnf , deadline. Restarts: 1950
uf250-04.cnf , deadline. Restarts: 1950
uf250-04.cnf , deadline. Restarts: 1950
uf250-04.cnf , deadline. Restarts: 1950
uf250-04.cnf fulfilled No. of Restarts: 386 No. of Flips: 4111 time to process: 1 seconds.
uf250-04.cnf , deadline. Restarts: 1950
uf250-04.cnf , deadline. Restarts: 1950
uf250-04.cnf , deadline. Restarts: 1950
uf250-04.cnf , deadline. Restarts: 1950
uf250-04.cnf fulfilled No. of Restarts: 944 No. of Flips: 3377 time to process: 3 seconds.
uf250-04.cnf , deadline. Restarts: 1950
uf250-04.cnf fulfilled No. of Restarts: 682 No. of Flips: 1858 time to process: 2 seconds.
uf250-04.cnf , deadline. Restarts: 1950
uf250-04.cnf , deadline. Restarts: 1950
uf250-04.cnf , deadline. Restarts: 1950
uf250-04.cnf , deadline. Restarts: 1950
uf250-04.cnf , deadline. Restarts: 1950
uf250-04.cnf fulfilled No. of Restarts: 253 No. of Flips: 902 time to process: 1 seconds.
uf250-04.cnf fulfilled No. of Restarts: 129 No. of Flips: 4849 time to process: 0 seconds.
uf250-04.cnf fulfilled No. of Restarts: 162 No. of Flips: 3856 time to process: 0 seconds.
uf250-04.cnf fulfilled No. of Restarts: 529 No. of Flips: 2883 time to process: 2 seconds.
uf250-04.cnf , deadline. Restarts: 1950
uf250-04.cnf , deadline. Restarts: 1950
uf250-04.cnf fulfilled No. of Restarts: 541 No. of Flips: 470 time to process: 2 seconds.
uf250-04.cnf fulfilled No. of Restarts: 98 No. of Flips: 3273 time to process: 0 seconds.
uf250-04.cnf , deadline. Restarts: 1950
uf250-04.cnf , deadline. Restarts: 1950
uf250-04.cnf , deadline. Restarts: 1950
uf250-04.cnf , deadline. Restarts: 1950
uf250-04.cnf , deadline. Restarts: 1950
uf250-04.cnf fulfilled No. of Restarts: 262 No. of Flips: 3617 time to process: 1 seconds.
uf250-04.cnf , deadline. Restarts: 1950
uf250-04.cnf , deadline. Restarts: 1950
uf250-04.cnf , deadline. Restarts: 1950
uf250-04.cnf fulfilled No. of Restarts: 1886 No. of Flips: 4166 time to process: 7 seconds.
uf250-04.cnf fulfilled No. of Restarts: 1120 No. of Flips: 1920 time to process: 4 seconds.
uf250-04.cnf fulfilled No. of Restarts: 920 No. of Flips: 1488 time to process: 3 seconds.
uf250-04.cnf , deadline. Restarts: 1950
uf250-04.cnf , deadline. Restarts: 1950
uf250-04.cnf fulfilled No. of Restarts: 1678 No. of Flips: 4150 time to process: 6 seconds.
uf250-04.cnf , deadline. Restarts: 1950
uf250-04.cnf , deadline. Restarts: 1950
uf250-04.cnf , deadline. Restarts: 1950
uf250-04.cnf , deadline. Restarts: 1950
uf250-04.cnf , deadline. Restarts: 1950
uf250-04.cnf , deadline. Restarts: 1950
uf250-04.cnf fulfilled No. of Restarts: 1570 No. of Flips: 4380 time to process: 5 seconds.
uf250-04.cnf , deadline. Restarts: 1950
uf250-04.cnf fulfilled No. of Restarts: 907 No. of Flips: 2192 time to process: 3 seconds.
uf250-04.cnf fulfilled No. of Restarts: 1503 No. of Flips: 1560 time to process: 5 seconds.
uf250-04.cnf , deadline. Restarts: 1950
uf250-04.cnf , deadline. Restarts: 1950
uf250-04.cnf , deadline. Restarts: 1950
uf250-04.cnf fulfilled No. of Restarts: 1260 No. of Flips: 4204 time to process: 5 seconds.
uf250-04.cnf , deadline. Restarts: 1950
uf250-04.cnf fulfilled No. of Restarts: 917 No. of Flips: 2075 time to process: 3 seconds.
uf250-04.cnf fulfilled No. of Restarts: 343 No. of Flips: 2405 time to process: 1 seconds.
uf250-04.cnf fulfilled No. of Restarts: 1681 No. of Flips: 3779 time to process: 6 seconds.
uf250-04.cnf fulfilled No. of Restarts: 491 No. of Flips: 1781 time to process: 1 seconds.
uf250-04.cnf fulfilled No. of Restarts: 166 No. of Flips: 2393 time to process: 0 seconds.
uf250-04.cnf fulfilled No. of Restarts: 360 No. of Flips: 2616 time to process: 1 seconds.
uf250-04.cnf , deadline. Restarts: 1950
uf250-04.cnf , deadline. Restarts: 1950
uf250-04.cnf fulfilled No. of Restarts: 481 No. of Flips: 866 time to process: 1 seconds.
uf250-04.cnf fulfilled No. of Restarts: 141 No. of Flips: 3166 time to process: 0 seconds.
uf250-04.cnf fulfilled No. of Restarts: 669 No. of Flips: 1978 time to process: 2 seconds.
uf250-04.cnf , deadline. Restarts: 1950
uf250-04.cnf , deadline. Restarts: 1950
uf250-04.cnf fulfilled No. of Restarts: 1860 No. of Flips: 3041 time to process: 7 seconds.
uf250-04.cnf fulfilled No. of Restarts: 1836 No. of Flips: 1616 time to process: 7 seconds.
uf250-04.cnf fulfilled No. of Restarts: 1044 No. of Flips: 2363 time to process: 4 seconds.
uf250-04.cnf , deadline. Restarts: 1950
uf250-04.cnf , deadline. Restarts: 1950
uf250-04.cnf fulfilled No. of Restarts: 1949 No. of Flips: 4601 time to process: 7 seconds.
uf250-04.cnf , deadline. Restarts: 1950
uf250-04.cnf , deadline. Restarts: 1950
uf250-04.cnf , deadline. Restarts: 1950
uf250-04.cnf fulfilled No. of Restarts: 552 No. of Flips: 3621 time to process: 2 seconds.
uf250-04.cnf , deadline. Restarts: 1950
uf250-04.cnf , deadline. Restarts: 1950
uf250-04.cnf fulfilled No. of Restarts: 1399 No. of Flips: 1077 time to process: 5 seconds.
uf250-04.cnf fulfilled No. of Restarts: 1445 No. of Flips: 4806 time to process: 5 seconds.
uf250-04.cnf fulfilled No. of Restarts: 82 No. of Flips: 4482 time to process: 0 seconds.
uf250-04.cnf fulfilled No. of Restarts: 1083 No. of Flips: 4460 time to process: 4 seconds.
uf250-04.cnf fulfilled No. of Restarts: 1853 No. of Flips: 4236 time to process: 7 seconds.
uf250-04.cnf fulfilled No. of Restarts: 160 No. of Flips: 2742 time to process: 0 seconds.
uf250-04.cnf fulfilled No. of Restarts: 11 No. of Flips: 4389 time to process: 0 seconds.
uf250-04.cnf fulfilled No. of Restarts: 329 No. of Flips: 4676 time to process: 1 seconds.
uf250-04.cnf , deadline. Restarts: 1950
uf250-04.cnf , deadline. Restarts: 1950
uf250-04.cnf fulfilled No. of Restarts: 712 No. of Flips: 1203 time to process: 2 seconds.
uf250-04.cnf , deadline. Restarts: 1950
uf250-04.cnf , deadline. Restarts: 1950
uf250-04.cnf , deadline. Restarts: 1950
uf250-04.cnf , deadline. Restarts: 1950
uf250-04.cnf , deadline. Restarts: 1950
uf250-04.cnf fulfilled No. of Restarts: 555 No. of Flips: 4856 time to process: 2 seconds.
uf250-04.cnf , deadline. Restarts: 1950
uf250-04.cnf , deadline. Restarts: 1950
uf250-04.cnf , deadline. Restarts: 1950
uf250-04.cnf fulfilled No. of Restarts: 701 No. of Flips: 707 time to process: 2 seconds.
uf250-04.cnf , deadline. Restarts: 1950
uf250-04.cnf , deadline. Restarts: 1950
uf250-04.cnf fulfilled No. of Restarts: 797 No. of Flips: 2881 time to process: 3 seconds.
uf250-04.cnf fulfilled No. of Restarts: 55 No. of Flips: 1590 time to process: 0 seconds.
uf250-04.cnf , deadline. Restarts: 1950
uf250-04.cnf , deadline. Restarts: 1950
uf250-04.cnf fulfilled No. of Restarts: 1835 No. of Flips: 2273 time to process: 7 seconds.
uf250-04.cnf , deadline. Restarts: 1950
uf250-04.cnf fulfilled No. of Restarts: 644 No. of Flips: 1734 time to process: 2 seconds.
uf250-04.cnf , deadline. Restarts: 1950
uf250-04.cnf fulfilled No. of Restarts: 1112 No. of Flips: 3811 time to process: 4 seconds.
uf250-04.cnf fulfilled No. of Restarts: 344 No. of Flips: 3472 time to process: 1 seconds.
uf250-04.cnf , deadline. Restarts: 1950
uf250-04.cnf fulfilled No. of Restarts: 1879 No. of Flips: 4036 time to process: 7 seconds.
uf250-04.cnf , deadline. Restarts: 1950
uf250-04.cnf , deadline. Restarts: 1950
uf250-04.cnf fulfilled No. of Restarts: 940 No. of Flips: 4531 time to process: 3 seconds.
uf250-04.cnf , deadline. Restarts: 1950
uf250-04.cnf , deadline. Restarts: 1950
uf250-04.cnf fulfilled No. of Restarts: 863 No. of Flips: 1526 time to process: 3 seconds.
uf250-04.cnf fulfilled No. of Restarts: 1050 No. of Flips: 4425 time to process: 3 seconds.
uf250-04.cnf , deadline. Restarts: 1950
uf250-04.cnf , deadline. Restarts: 1950
uf250-04.cnf fulfilled No. of Restarts: 1070 No. of Flips: 2000 time to process: 4 seconds.
uf250-04.cnf fulfilled No. of Restarts: 1291 No. of Flips: 4109 time to process: 5 seconds.
uf250-04.cnf , deadline. Restarts: 1950
uf250-04.cnf , deadline. Restarts: 1950
uf250-04.cnf , deadline. Restarts: 1950
uf250-04.cnf , deadline. Restarts: 1950
uf250-04.cnf fulfilled No. of Restarts: 267 No. of Flips: 1651 time to process: 1 seconds.
uf250-04.cnf , deadline. Restarts: 1950
uf250-04.cnf fulfilled No. of Restarts: 823 No. of Flips: 3268 time to process: 3 seconds.
uf250-04.cnf fulfilled No. of Restarts: 170 No. of Flips: 3399 time to process: 0 seconds.
uf250-04.cnf , deadline. Restarts: 1950
uf250-04.cnf , deadline. Restarts: 1950
uf250-04.cnf , deadline. Restarts: 1950
uf250-04.cnf , deadline. Restarts: 1950
uf250-04.cnf , deadline. Restarts: 1950
uf250-04.cnf fulfilled No. of Restarts: 1476 No. of Flips: 4348 time to process: 5 seconds.
uf250-04.cnf , deadline. Restarts: 1950
uf250-04.cnf fulfilled No. of Restarts: 85 No. of Flips: 4534 time to process: 0 seconds.
uf250-04.cnf fulfilled No. of Restarts: 457 No. of Flips: 3341 time to process: 1 seconds.
uf250-04.cnf , deadline. Restarts: 1950
uf250-04.cnf , deadline. Restarts: 1950
uf250-04.cnf fulfilled No. of Restarts: 817 No. of Flips: 2114 time to process: 3 seconds.
uf250-04.cnf fulfilled No. of Restarts: 1527 No. of Flips: 4341 time to process: 5 seconds.
uf250-04.cnf , deadline. Restarts: 1950
uf250-04.cnf , deadline. Restarts: 1950
uf250-04.cnf , deadline. Restarts: 1950
uf250-04.cnf fulfilled No. of Restarts: 1263 No. of Flips: 1236 time to process: 5 seconds.
uf250-04.cnf , deadline. Restarts: 1950
uf250-04.cnf , deadline. Restarts: 1950
uf250-04.cnf fulfilled No. of Restarts: 393 No. of Flips: 1610 time to process: 1 seconds.
uf250-04.cnf , deadline. Restarts: 1950
uf250-04.cnf , deadline. Restarts: 1950
uf250-04.cnf fulfilled No. of Restarts: 1147 No. of Flips: 4227 time to process: 4 seconds.
uf250-04.cnf , deadline. Restarts: 1950
uf250-04.cnf fulfilled No. of Restarts: 88 No. of Flips: 2101 time to process: 0 seconds.
uf250-04.cnf , deadline. Restarts: 1950
uf250-04.cnf , deadline. Restarts: 1950
uf250-04.cnf fulfilled No. of Restarts: 1649 No. of Flips: 2060 time to process: 6 seconds.
uf250-04.cnf fulfilled No. of Restarts: 476 No. of Flips: 3551 time to process: 1 seconds.
uf250-04.cnf fulfilled No. of Restarts: 1795 No. of Flips: 2667 time to process: 7 seconds.
uf250-04.cnf , deadline. Restarts: 1950
uf250-04.cnf , deadline. Restarts: 1950
uf250-04.cnf , deadline. Restarts: 1950
uf250-04.cnf fulfilled No. of Restarts: 627 No. of Flips: 4369 time to process: 2 seconds.
uf250-04.cnf fulfilled No. of Restarts: 376 No. of Flips: 2669 time to process: 1 seconds.
uf250-04.cnf fulfilled No. of Restarts: 8 No. of Flips: 3116 time to process: 0 seconds.
uf250-04.cnf , deadline. Restarts: 1950
uf250-04.cnf , deadline. Restarts: 1950
uf250-04.cnf fulfilled No. of Restarts: 1688 No. of Flips: 3685 time to process: 6 seconds.
uf250-04.cnf fulfilled No. of Restarts: 1344 No. of Flips: 1708 time to process: 5 seconds.
uf250-04.cnf , deadline. Restarts: 1950
uf250-04.cnf , deadline. Restarts: 1950
uf250-04.cnf , deadline. Restarts: 1950
uf250-04.cnf , deadline. Restarts: 1950
uf250-04.cnf , deadline. Restarts: 1950
uf250-04.cnf fulfilled No. of Restarts: 1148 No. of Flips: 4687 time to process: 4 seconds.
uf250-04.cnf fulfilled No. of Restarts: 1474 No. of Flips: 4691 time to process: 5 seconds.
uf250-04.cnf , deadline. Restarts: 1950
uf250-04.cnf , deadline. Restarts: 1950
uf250-04.cnf fulfilled No. of Restarts: 1541 No. of Flips: 1010 time to process: 6 seconds.
uf250-04.cnf fulfilled No. of Restarts: 130 No. of Flips: 1451 time to process: 0 seconds.
uf250-04.cnf fulfilled No. of Restarts: 555 No. of Flips: 948 time to process: 2 seconds.
uf250-04.cnf fulfilled No. of Restarts: 1846 No. of Flips: 2500 time to process: 7 seconds.
uf250-04.cnf , deadline. Restarts: 1950
uf250-04.cnf , deadline. Restarts: 1950
uf250-04.cnf , deadline. Restarts: 1950
uf250-04.cnf , deadline. Restarts: 1950
uf250-04.cnf fulfilled No. of Restarts: 736 No. of Flips: 4054 time to process: 2 seconds.
uf250-04.cnf , deadline. Restarts: 1950
uf250-04.cnf fulfilled No. of Restarts: 1523 No. of Flips: 1816 time to process: 5 seconds.
uf250-04.cnf , deadline. Restarts: 1950
uf250-04.cnf fulfilled No. of Restarts: 1461 No. of Flips: 3355 time to process: 5 seconds.
uf250-04.cnf fulfilled No. of Restarts: 1924 No. of Flips: 3544 time to process: 7 seconds.
uf250-04.cnf , deadline. Restarts: 1950
uf250-04.cnf fulfilled No. of Restarts: 1437 No. of Flips: 3678 time to process: 5 seconds.
uf250-04.cnf , deadline. Restarts: 1950
uf250-04.cnf fulfilled No. of Restarts: 1842 No. of Flips: 2634 time to process: 7 seconds.
uf250-04.cnf , deadline. Restarts: 1950
uf250-04.cnf , deadline. Restarts: 1950
uf250-04.cnf , deadline. Restarts: 1950
uf250-04.cnf fulfilled No. of Restarts: 1056 No. of Flips: 1431 time to process: 4 seconds.
uf250-04.cnf , deadline. Restarts: 1950
uf250-04.cnf fulfilled No. of Restarts: 1353 No. of Flips: 2676 time to process: 5 seconds.
uf250-04.cnf , deadline. Restarts: 1950
uf250-04.cnf , deadline. Restarts: 1950
uf250-04.cnf fulfilled No. of Restarts: 191 No. of Flips: 1251 time to process: 0 seconds.
uf250-04.cnf fulfilled No. of Restarts: 1290 No. of Flips: 3903 time to process: 5 seconds.
uf250-04.cnf , deadline. Restarts: 1950
uf250-04.cnf fulfilled No. of Restarts: 613 No. of Flips: 4512 time to process: 2 seconds.
uf250-04.cnf fulfilled No. of Restarts: 1196 No. of Flips: 3611 time to process: 4 seconds.
uf250-04.cnf fulfilled No. of Restarts: 709 No. of Flips: 4765 time to process: 2 seconds.
uf250-04.cnf , deadline. Restarts: 1950
uf250-04.cnf , deadline. Restarts: 1950
uf250-04.cnf fulfilled No. of Restarts: 1030 No. of Flips: 3143 time to process: 4 seconds.
uf250-04.cnf , deadline. Restarts: 1950
uf250-04.cnf fulfilled No. of Restarts: 1202 No. of Flips: 1322 time to process: 4 seconds.
uf250-04.cnf fulfilled No. of Restarts: 808 No. of Flips: 3449 time to process: 4 seconds.
uf250-04.cnf fulfilled No. of Restarts: 1101 No. of Flips: 3892 time to process: 4 seconds.
uf250-04.cnf , deadline. Restarts: 1950
uf250-04.cnf , deadline. Restarts: 1950
uf250-04.cnf fulfilled No. of Restarts: 221 No. of Flips: 3550 time to process: 0 seconds.
uf250-04.cnf , deadline. Restarts: 1950
uf250-04.cnf , deadline. Restarts: 1950
uf250-04.cnf , deadline. Restarts: 1950
uf250-04.cnf , deadline. Restarts: 1950
uf250-04.cnf , deadline. Restarts: 1950
uf250-04.cnf , deadline. Restarts: 1950
uf250-04.cnf fulfilled No. of Restarts: 441 No. of Flips: 4862 time to process: 1 seconds.
uf250-04.cnf , deadline. Restarts: 1950
uf250-04.cnf , deadline. Restarts: 1950
uf250-04.cnf fulfilled No. of Restarts: 766 No. of Flips: 996 time to process: 3 seconds.
uf250-04.cnf fulfilled No. of Restarts: 310 No. of Flips: 3188 time to process: 1 seconds.
uf250-04.cnf , deadline. Restarts: 1950
uf250-04.cnf fulfilled No. of Restarts: 1893 No. of Flips: 1038 time to process: 7 seconds.
uf250-04.cnf fulfilled No. of Restarts: 388 No. of Flips: 4785 time to process: 1 seconds.
uf250-04.cnf , deadline. Restarts: 1950
uf250-04.cnf fulfilled No. of Restarts: 1411 No. of Flips: 3978 time to process: 5 seconds.
uf250-04.cnf fulfilled No. of Restarts: 1512 No. of Flips: 1742 time to process: 5 seconds.
uf250-04.cnf fulfilled No. of Restarts: 1042 No. of Flips: 4302 time to process: 4 seconds.
uf250-04.cnf , deadline. Restarts: 1950
uf250-04.cnf , deadline. Restarts: 1950
uf250-04.cnf , deadline. Restarts: 1950
uf250-04.cnf , deadline. Restarts: 1950
uf250-04.cnf , deadline. Restarts: 1950
uf250-04.cnf fulfilled No. of Restarts: 519 No. of Flips: 3394 time to process: 2 seconds.
uf250-04.cnf , deadline. Restarts: 1950
uf250-04.cnf , deadline. Restarts: 1950
uf250-04.cnf fulfilled No. of Restarts: 1140 No. of Flips: 2852 time to process: 4 seconds.
uf250-04.cnf , deadline. Restarts: 1950
uf250-04.cnf fulfilled No. of Restarts: 734 No. of Flips: 2594 time to process: 2 seconds.
uf250-04.cnf , deadline. Restarts: 1950
uf250-04.cnf fulfilled No. of Restarts: 657 No. of Flips: 3917 time to process: 2 seconds.
uf250-04.cnf , deadline. Restarts: 1950
uf250-04.cnf , deadline. Restarts: 1950
uf250-04.cnf , deadline. Restarts: 1950
uf250-04.cnf fulfilled No. of Restarts: 477 No. of Flips: 1345 time to process: 1 seconds.
uf250-04.cnf fulfilled No. of Restarts: 199 No. of Flips: 4197 time to process: 0 seconds.
uf250-04.cnf fulfilled No. of Restarts: 258 No. of Flips: 3943 time to process: 1 seconds.
uf250-04.cnf fulfilled No. of Restarts: 384 No. of Flips: 4997 time to process: 1 seconds.
uf250-04.cnf fulfilled No. of Restarts: 1692 No. of Flips: 3930 time to process: 6 seconds.
uf250-04.cnf fulfilled No. of Restarts: 1229 No. of Flips: 2888 time to process: 4 seconds.
uf250-04.cnf fulfilled No. of Restarts: 1172 No. of Flips: 2750 time to process: 4 seconds.
uf250-04.cnf fulfilled No. of Restarts: 1779 No. of Flips: 1996 time to process: 6 seconds.
uf250-04.cnf , deadline. Restarts: 1950
uf250-04.cnf , deadline. Restarts: 1950
uf250-04.cnf , deadline. Restarts: 1950
uf250-04.cnf fulfilled No. of Restarts: 209 No. of Flips: 1961 time to process: 0 seconds.
uf250-04.cnf fulfilled No. of Restarts: 822 No. of Flips: 4983 time to process: 3 seconds.
uf250-04.cnf fulfilled No. of Restarts: 341 No. of Flips: 2229 time to process: 1 seconds.
uf250-04.cnf fulfilled No. of Restarts: 506 No. of Flips: 2992 time to process: 1 seconds.
uf250-04.cnf fulfilled No. of Restarts: 779 No. of Flips: 2485 time to process: 2 seconds.
uf250-04.cnf , deadline. Restarts: 1950
uf250-04.cnf , deadline. Restarts: 1950
uf250-04.cnf , deadline. Restarts: 1950
uf250-04.cnf , deadline. Restarts: 1950
uf250-04.cnf fulfilled No. of Restarts: 1208 No. of Flips: 4391 time to process: 4 seconds.
uf250-04.cnf fulfilled No. of Restarts: 1016 No. of Flips: 2705 time to process: 3 seconds.
uf250-04.cnf , deadline. Restarts: 1950
uf250-04.cnf , deadline. Restarts: 1950
uf250-04.cnf fulfilled No. of Restarts: 1472 No. of Flips: 4756 time to process: 5 seconds.
uf250-04.cnf , deadline. Restarts: 1950
uf250-04.cnf , deadline. Restarts: 1950
uf250-04.cnf , deadline. Restarts: 1950
uf250-04.cnf , deadline. Restarts: 1950
uf250-04.cnf fulfilled No. of Restarts: 1433 No. of Flips: 3386 time to process: 5 seconds.
uf250-04.cnf , deadline. Restarts: 1950
uf250-04.cnf , deadline. Restarts: 1950
uf250-04.cnf , deadline. Restarts: 1950
uf250-04.cnf fulfilled No. of Restarts: 314 No. of Flips: 4938 time to process: 1 seconds.
uf250-04.cnf fulfilled No. of Restarts: 748 No. of Flips: 3613 time to process: 2 seconds.
uf250-04.cnf , deadline. Restarts: 1950
uf250-04.cnf , deadline. Restarts: 1950
uf250-04.cnf , deadline. Restarts: 1950
uf250-04.cnf fulfilled No. of Restarts: 1176 No. of Flips: 1983 time to process: 4 seconds.
uf250-04.cnf fulfilled No. of Restarts: 988 No. of Flips: 4012 time to process: 3 seconds.
uf250-04.cnf , deadline. Restarts: 1950
uf250-04.cnf , deadline. Restarts: 1950
uf250-04.cnf , deadline. Restarts: 1950
uf250-04.cnf , deadline. Restarts: 1950
uf250-04.cnf , deadline. Restarts: 1950
uf250-04.cnf fulfilled No. of Restarts: 1321 No. of Flips: 2992 time to process: 5 seconds.
uf250-04.cnf , deadline. Restarts: 1950
uf250-04.cnf , deadline. Restarts: 1950
uf250-04.cnf fulfilled No. of Restarts: 1375 No. of Flips: 4854 time to process: 5 seconds.
uf250-04.cnf fulfilled No. of Restarts: 948 No. of Flips: 3928 time to process: 3 seconds.
uf250-04.cnf fulfilled No. of Restarts: 1271 No. of Flips: 3784 time to process: 5 seconds.
uf250-04.cnf fulfilled No. of Restarts: 169 No. of Flips: 2543 time to process: 0 seconds.
uf250-04.cnf , deadline. Restarts: 1950
uf250-04.cnf , deadline. Restarts: 1950
uf250-04.cnf , deadline. Restarts: 1950
uf250-04.cnf fulfilled No. of Restarts: 1150 No. of Flips: 2909 time to process: 4 seconds.
uf250-04.cnf , deadline. Restarts: 1950
uf250-04.cnf , deadline. Restarts: 1950
uf250-04.cnf fulfilled No. of Restarts: 40 No. of Flips: 2131 time to process: 0 seconds.
uf250-04.cnf , deadline. Restarts: 1950
uf250-04.cnf , deadline. Restarts: 1950
uf250-04.cnf , deadline. Restarts: 1950
uf250-04.cnf fulfilled No. of Restarts: 471 No. of Flips: 4242 time to process: 2 seconds.
uf250-04.cnf fulfilled No. of Restarts: 299 No. of Flips: 2910 time to process: 1 seconds.
uf250-04.cnf , deadline. Restarts: 1950
uf250-04.cnf fulfilled No. of Restarts: 1010 No. of Flips: 4365 time to process: 4 seconds.
uf250-04.cnf , deadline. Restarts: 1950
uf250-04.cnf fulfilled No. of Restarts: 950 No. of Flips: 1424 time to process: 3 seconds.
uf250-04.cnf , deadline. Restarts: 1950
uf250-04.cnf , deadline. Restarts: 1950
uf250-04.cnf fulfilled No. of Restarts: 1822 No. of Flips: 3989 time to process: 7 seconds.
uf250-04.cnf , deadline. Restarts: 1950
uf250-04.cnf , deadline. Restarts: 1950
uf250-04.cnf fulfilled No. of Restarts: 252 No. of Flips: 4978 time to process: 1 seconds.
uf250-04.cnf fulfilled No. of Restarts: 447 No. of Flips: 3183 time to process: 1 seconds.
uf250-04.cnf , deadline. Restarts: 1950
uf250-04.cnf , deadline. Restarts: 1950
uf250-04.cnf fulfilled No. of Restarts: 326 No. of Flips: 1492 time to process: 1 seconds.
uf250-04.cnf fulfilled No. of Restarts: 977 No. of Flips: 2566 time to process: 3 seconds.
uf250-04.cnf , deadline. Restarts: 1950
uf250-04.cnf , deadline. Restarts: 1950
uf250-04.cnf , deadline. Restarts: 1950
uf250-04.cnf , deadline. Restarts: 1950
uf250-04.cnf , deadline. Restarts: 1950
uf250-04.cnf , deadline. Restarts: 1950
uf250-04.cnf , deadline. Restarts: 1950
uf250-04.cnf , deadline. Restarts: 1950
uf250-04.cnf fulfilled No. of Restarts: 1376 No. of Flips: 2920 time to process: 5 seconds.
uf250-04.cnf fulfilled No. of Restarts: 1291 No. of Flips: 1890 time to process: 5 seconds.
uf250-04.cnf fulfilled No. of Restarts: 988 No. of Flips: 4215 time to process: 4 seconds.
uf250-04.cnf , deadline. Restarts: 1950
uf250-04.cnf , deadline. Restarts: 1950
uf250-04.cnf fulfilled No. of Restarts: 723 No. of Flips: 1993 time to process: 2 seconds.
uf250-04.cnf fulfilled No. of Restarts: 794 No. of Flips: 2937 time to process: 3 seconds.
uf250-04.cnf fulfilled No. of Restarts: 1050 No. of Flips: 3823 time to process: 4 seconds.
uf250-04.cnf fulfilled No. of Restarts: 1204 No. of Flips: 4037 time to process: 4 seconds.
uf250-04.cnf , deadline. Restarts: 1950
uf250-04.cnf fulfilled No. of Restarts: 1278 No. of Flips: 2426 time to process: 5 seconds.
uf250-04.cnf fulfilled No. of Restarts: 571 No. of Flips: 4099 time to process: 2 seconds.
uf250-04.cnf , deadline. Restarts: 1950
uf250-04.cnf fulfilled No. of Restarts: 0 No. of Flips: 3859 time to process: 0 seconds.
uf250-04.cnf fulfilled No. of Restarts: 438 No. of Flips: 2185 time to process: 1 seconds.
uf250-04.cnf fulfilled No. of Restarts: 515 No. of Flips: 3370 time to process: 2 seconds.
uf250-04.cnf , deadline. Restarts: 1950
uf250-04.cnf , deadline. Restarts: 1950
uf250-04.cnf , deadline. Restarts: 1950
uf250-04.cnf fulfilled No. of Restarts: 1717 No. of Flips: 2852 time to process: 6 seconds.
uf250-04.cnf fulfilled No. of Restarts: 1439 No. of Flips: 2610 time to process: 5 seconds.
uf250-04.cnf fulfilled No. of Restarts: 476 No. of Flips: 2711 time to process: 1 seconds.
uf250-04.cnf , deadline. Restarts: 1950
uf250-04.cnf , deadline. Restarts: 1950
uf250-04.cnf , deadline. Restarts: 1950
uf250-04.cnf fulfilled No. of Restarts: 645 No. of Flips: 1413 time to process: 2 seconds.
uf250-04.cnf , deadline. Restarts: 1950
uf250-04.cnf fulfilled No. of Restarts: 1229 No. of Flips: 3340 time to process: 4 seconds.
uf250-04.cnf , deadline. Restarts: 1950
uf250-04.cnf fulfilled No. of Restarts: 1502 No. of Flips: 3162 time to process: 6 seconds.
uf250-04.cnf fulfilled No. of Restarts: 392 No. of Flips: 2527 time to process: 1 seconds.
uf250-04.cnf , deadline. Restarts: 1950
uf250-04.cnf , deadline. Restarts: 1950
uf250-04.cnf fulfilled No. of Restarts: 971 No. of Flips: 3943 time to process: 3 seconds.
uf250-04.cnf fulfilled No. of Restarts: 1385 No. of Flips: 2928 time to process: 5 seconds.
uf250-04.cnf , deadline. Restarts: 1950
uf250-04.cnf , deadline. Restarts: 1950
uf250-04.cnf , deadline. Restarts: 1950
uf250-04.cnf , deadline. Restarts: 1950
uf250-04.cnf , deadline. Restarts: 1950
uf250-04.cnf , deadline. Restarts: 1950
uf250-04.cnf , deadline. Restarts: 1950
uf250-04.cnf , deadline. Restarts: 1950
uf250-04.cnf , deadline. Restarts: 1950
uf250-04.cnf , deadline. Restarts: 1950
uf250-04.cnf , deadline. Restarts: 1950
uf250-04.cnf fulfilled No. of Restarts: 1012 No. of Flips: 2102 time to process: 4 seconds.
uf250-04.cnf fulfilled No. of Restarts: 98 No. of Flips: 2057 time to process: 0 seconds.
uf250-04.cnf fulfilled No. of Restarts: 1165 No. of Flips: 4185 time to process: 4 seconds.
uf250-04.cnf , deadline. Restarts: 1950
uf250-04.cnf fulfilled No. of Restarts: 582 No. of Flips: 1918 time to process: 2 seconds.
uf250-04.cnf fulfilled No. of Restarts: 1271 No. of Flips: 1120 time to process: 5 seconds.
uf250-04.cnf fulfilled No. of Restarts: 210 No. of Flips: 1106 time to process: 0 seconds.
uf250-04.cnf fulfilled No. of Restarts: 1185 No. of Flips: 3615 time to process: 4 seconds.
uf250-04.cnf , deadline. Restarts: 1950
uf250-04.cnf fulfilled No. of Restarts: 111 No. of Flips: 2377 time to process: 0 seconds.
uf250-04.cnf , deadline. Restarts: 1950
uf250-04.cnf fulfilled No. of Restarts: 1375 No. of Flips: 2515 time to process: 5 seconds.
uf250-04.cnf , deadline. Restarts: 1950
uf250-04.cnf , deadline. Restarts: 1950
uf250-04.cnf fulfilled No. of Restarts: 1245 No. of Flips: 2784 time to process: 5 seconds.
uf250-04.cnf fulfilled No. of Restarts: 1713 No. of Flips: 1421 time to process: 6 seconds.
uf250-04.cnf , deadline. Restarts: 1950
uf250-04.cnf fulfilled No. of Restarts: 357 No. of Flips: 2706 time to process: 1 seconds.
uf250-04.cnf , deadline. Restarts: 1950
uf250-04.cnf fulfilled No. of Restarts: 582 No. of Flips: 1359 time to process: 2 seconds.
uf250-04.cnf , deadline. Restarts: 1950
uf250-04.cnf fulfilled No. of Restarts: 1766 No. of Flips: 3227 time to process: 7 seconds.
uf250-04.cnf fulfilled No. of Restarts: 632 No. of Flips: 954 time to process: 2 seconds.
uf250-04.cnf , deadline. Restarts: 1950
uf250-04.cnf , deadline. Restarts: 1950
uf250-04.cnf fulfilled No. of Restarts: 1245 No. of Flips: 2330 time to process: 5 seconds.
uf250-04.cnf , deadline. Restarts: 1950
uf250-04.cnf , deadline. Restarts: 1950
uf250-04.cnf , deadline. Restarts: 1950
uf250-04.cnf fulfilled No. of Restarts: 84 No. of Flips: 2365 time to process: 0 seconds.
uf250-04.cnf , deadline. Restarts: 1950
uf250-04.cnf fulfilled No. of Restarts: 881 No. of Flips: 4848 time to process: 3 seconds.
uf250-04.cnf fulfilled No. of Restarts: 910 No. of Flips: 3114 time to process: 3 seconds.
uf250-04.cnf , deadline. Restarts: 1950
uf250-04.cnf , deadline. Restarts: 1950
uf250-04.cnf fulfilled No. of Restarts: 152 No. of Flips: 1897 time to process: 0 seconds.
uf250-04.cnf fulfilled No. of Restarts: 921 No. of Flips: 1625 time to process: 3 seconds.
uf250-04.cnf fulfilled No. of Restarts: 1090 No. of Flips: 1857 time to process: 4 seconds.
uf250-04.cnf , deadline. Restarts: 1950
uf250-04.cnf , deadline. Restarts: 1950
uf250-04.cnf fulfilled No. of Restarts: 830 No. of Flips: 872 time to process: 3 seconds.
uf250-04.cnf fulfilled No. of Restarts: 240 No. of Flips: 1741 time to process: 1 seconds.
uf250-04.cnf , deadline. Restarts: 1950
uf250-04.cnf fulfilled No. of Restarts: 1517 No. of Flips: 990 time to process: 6 seconds.
uf250-04.cnf fulfilled No. of Restarts: 977 No. of Flips: 2908 time to process: 4 seconds.
uf250-04.cnf , deadline. Restarts: 1950
uf250-04.cnf , deadline. Restarts: 1950
uf250-04.cnf , deadline. Restarts: 1950
uf250-04.cnf fulfilled No. of Restarts: 488 No. of Flips: 3865 time to process: 2 seconds.
uf250-04.cnf fulfilled No. of Restarts: 864 No. of Flips: 1099 time to process: 3 seconds.
uf250-04.cnf fulfilled No. of Restarts: 914 No. of Flips: 2618 time to process: 3 seconds.
uf250-04.cnf , deadline. Restarts: 1950
uf250-04.cnf , deadline. Restarts: 1950
uf250-04.cnf , deadline. Restarts: 1950
uf250-04.cnf fulfilled No. of Restarts: 234 No. of Flips: 4919 time to process: 0 seconds.
uf250-04.cnf fulfilled No. of Restarts: 400 No. of Flips: 3230 time to process: 1 seconds.
uf250-04.cnf , deadline. Restarts: 1950
uf250-04.cnf fulfilled No. of Restarts: 791 No. of Flips: 4689 time to process: 3 seconds.
uf250-04.cnf , deadline. Restarts: 1950
uf250-04.cnf fulfilled No. of Restarts: 1245 No. of Flips: 784 time to process: 5 seconds.
uf250-04.cnf , deadline. Restarts: 1950
uf250-04.cnf , deadline. Restarts: 1950
uf250-04.cnf fulfilled No. of Restarts: 1635 No. of Flips: 3028 time to process: 6 seconds.
uf250-04.cnf fulfilled No. of Restarts: 1343 No. of Flips: 2593 time to process: 5 seconds.
uf250-04.cnf fulfilled No. of Restarts: 626 No. of Flips: 976 time to process: 2 seconds.
uf250-04.cnf fulfilled No. of Restarts: 1125 No. of Flips: 1932 time to process: 4 seconds.
uf250-04.cnf fulfilled No. of Restarts: 352 No. of Flips: 4842 time to process: 1 seconds.
uf250-04.cnf , deadline. Restarts: 1950
uf250-04.cnf fulfilled No. of Restarts: 1803 No. of Flips: 1811 time to process: 7 seconds.
uf250-04.cnf , deadline. Restarts: 1950
uf250-04.cnf fulfilled No. of Restarts: 1945 No. of Flips: 3006 time to process: 7 seconds.
uf250-04.cnf , deadline. Restarts: 1950
uf250-04.cnf , deadline. Restarts: 1950
uf250-04.cnf fulfilled No. of Restarts: 157 No. of Flips: 4921 time to process: 0 seconds.
uf250-04.cnf fulfilled No. of Restarts: 73 No. of Flips: 4788 time to process: 0 seconds.
uf250-04.cnf , deadline. Restarts: 1950
uf250-04.cnf fulfilled No. of Restarts: 485 No. of Flips: 4830 time to process: 2 seconds.
uf250-04.cnf fulfilled No. of Restarts: 138 No. of Flips: 4480 time to process: 0 seconds.
uf250-04.cnf fulfilled No. of Restarts: 438 No. of Flips: 4995 time to process: 1 seconds.
uf250-04.cnf fulfilled No. of Restarts: 109 No. of Flips: 4761 time to process: 0 seconds.
uf250-04.cnf fulfilled No. of Restarts: 788 No. of Flips: 1141 time to process: 3 seconds.
uf250-04.cnf , deadline. Restarts: 1950
uf250-04.cnf , deadline. Restarts: 1950
uf250-04.cnf fulfilled No. of Restarts: 789 No. of Flips: 3300 time to process: 3 seconds.
uf250-04.cnf , deadline. Restarts: 1950
uf250-04.cnf , deadline. Restarts: 1950
uf250-04.cnf fulfilled No. of Restarts: 180 No. of Flips: 1621 time to process: 0 seconds.
uf250-04.cnf , deadline. Restarts: 1950
uf250-04.cnf , deadline. Restarts: 1950
uf250-04.cnf fulfilled No. of Restarts: 1356 No. of Flips: 1216 time to process: 5 seconds.
uf250-04.cnf , deadline. Restarts: 1950
uf250-04.cnf fulfilled No. of Restarts: 1051 No. of Flips: 1804 time to process: 4 seconds.
uf250-04.cnf , deadline. Restarts: 1950
uf250-04.cnf , deadline. Restarts: 1950
uf250-04.cnf , deadline. Restarts: 1950
uf250-04.cnf , deadline. Restarts: 1950
uf250-04.cnf fulfilled No. of Restarts: 1033 No. of Flips: 3787 time to process: 4 seconds.
uf250-04.cnf fulfilled No. of Restarts: 1368 No. of Flips: 4830 time to process: 5 seconds.
uf250-04.cnf , deadline. Restarts: 1950
uf250-04.cnf , deadline. Restarts: 1950
uf250-04.cnf fulfilled No. of Restarts: 1341 No. of Flips: 2191 time to process: 5 seconds.
uf250-04.cnf fulfilled No. of Restarts: 474 No. of Flips: 3466 time to process: 1 seconds.
uf250-04.cnf fulfilled No. of Restarts: 189 No. of Flips: 3613 time to process: 0 seconds.
uf250-04.cnf , deadline. Restarts: 1950
uf250-04.cnf fulfilled No. of Restarts: 639 No. of Flips: 2080 time to process: 2 seconds.
uf250-04.cnf , deadline. Restarts: 1950
uf250-04.cnf , deadline. Restarts: 1950
uf250-04.cnf , deadline. Restarts: 1950
uf250-04.cnf fulfilled No. of Restarts: 1831 No. of Flips: 4305 time to process: 7 seconds.
uf250-04.cnf fulfilled No. of Restarts: 1466 No. of Flips: 852 time to process: 6 seconds.
uf250-04.cnf , deadline. Restarts: 1950
uf250-04.cnf , deadline. Restarts: 1950
uf250-04.cnf , deadline. Restarts: 1950
uf250-04.cnf , deadline. Restarts: 1950
uf250-04.cnf fulfilled No. of Restarts: 1746 No. of Flips: 1430 time to process: 7 seconds.
uf250-04.cnf fulfilled No. of Restarts: 1016 No. of Flips: 1992 time to process: 4 seconds.
uf250-04.cnf fulfilled No. of Restarts: 1546 No. of Flips: 2341 time to process: 6 seconds.
uf250-04.cnf , deadline. Restarts: 1950
uf250-04.cnf , deadline. Restarts: 1950
uf250-04.cnf , deadline. Restarts: 1950
uf250-04.cnf , deadline. Restarts: 1950
uf250-04.cnf , deadline. Restarts: 1950
uf250-04.cnf fulfilled No. of Restarts: 598 No. of Flips: 4358 time to process: 2 seconds.
uf250-04.cnf , deadline. Restarts: 1950
uf250-04.cnf , deadline. Restarts: 1950
uf250-04.cnf , deadline. Restarts: 1950
uf250-04.cnf fulfilled No. of Restarts: 345 No. of Flips: 1848 time to process: 1 seconds.
uf250-04.cnf , deadline. Restarts: 1950
uf250-04.cnf , deadline. Restarts: 1950
uf250-04.cnf , deadline. Restarts: 1950
uf250-04.cnf , deadline. Restarts: 1950
uf250-04.cnf fulfilled No. of Restarts: 534 No. of Flips: 3859 time to process: 2 seconds.
uf250-04.cnf fulfilled No. of Restarts: 368 No. of Flips: 2237 time to process: 1 seconds.
uf250-04.cnf , deadline. Restarts: 1950
uf250-04.cnf , deadline. Restarts: 1950
uf250-04.cnf fulfilled No. of Restarts: 1204 No. of Flips: 4090 time to process: 5 seconds.
uf250-04.cnf , deadline. Restarts: 1950
uf250-04.cnf fulfilled No. of Restarts: 534 No. of Flips: 2854 time to process: 2 seconds.
uf250-04.cnf fulfilled No. of Restarts: 1413 No. of Flips: 3106 time to process: 6 seconds.
uf250-04.cnf fulfilled No. of Restarts: 808 No. of Flips: 599 time to process: 3 seconds.
uf250-04.cnf fulfilled No. of Restarts: 145 No. of Flips: 3039 time to process: 0 seconds.
uf250-04.cnf , deadline. Restarts: 1950
uf250-04.cnf , deadline. Restarts: 1950
uf250-04.cnf fulfilled No. of Restarts: 1419 No. of Flips: 3301 time to process: 6 seconds.
uf250-04.cnf , deadline. Restarts: 1950
uf250-04.cnf , deadline. Restarts: 1950
uf250-04.cnf , deadline. Restarts: 1950
uf250-04.cnf , deadline. Restarts: 1950
uf250-04.cnf fulfilled No. of Restarts: 163 No. of Flips: 3911 time to process: 0 seconds.
uf250-04.cnf , deadline. Restarts: 1950
uf250-04.cnf fulfilled No. of Restarts: 258 No. of Flips: 2259 time to process: 1 seconds.
uf250-04.cnf , deadline. Restarts: 1950
uf250-04.cnf fulfilled No. of Restarts: 1271 No. of Flips: 3788 time to process: 5 seconds.
uf250-04.cnf fulfilled No. of Restarts: 1634 No. of Flips: 1978 time to process: 7 seconds.
uf250-04.cnf fulfilled No. of Restarts: 1440 No. of Flips: 2311 time to process: 6 seconds.
uf250-04.cnf fulfilled No. of Restarts: 525 No. of Flips: 2758 time to process: 2 seconds.
uf250-04.cnf , deadline. Restarts: 1950
uf250-04.cnf fulfilled No. of Restarts: 1309 No. of Flips: 3278 time to process: 5 seconds.
uf250-04.cnf , deadline. Restarts: 1950
uf250-04.cnf , deadline. Restarts: 1950
uf250-04.cnf , deadline. Restarts: 1950
uf250-04.cnf , deadline. Restarts: 1950
uf250-04.cnf fulfilled No. of Restarts: 351 No. of Flips: 1721 time to process: 1 seconds.
uf250-04.cnf fulfilled No. of Restarts: 903 No. of Flips: 4247 time to process: 3 seconds.
uf250-04.cnf fulfilled No. of Restarts: 1229 No. of Flips: 3896 time to process: 5 seconds.
uf250-04.cnf fulfilled No. of Restarts: 1435 No. of Flips: 3223 time to process: 6 seconds.
uf250-04.cnf fulfilled No. of Restarts: 657 No. of Flips: 4467 time to process: 2 seconds.
uf250-04.cnf fulfilled No. of Restarts: 1467 No. of Flips: 3813 time to process: 6 seconds.
uf250-04.cnf , deadline. Restarts: 1950
uf250-04.cnf , deadline. Restarts: 1950
uf250-04.cnf , deadline. Restarts: 1950
uf250-04.cnf , deadline. Restarts: 1950
uf250-04.cnf , deadline. Restarts: 1950
uf250-04.cnf fulfilled No. of Restarts: 6 No. of Flips: 4891 time to process: 0 seconds.
uf250-04.cnf fulfilled No. of Restarts: 211 No. of Flips: 2528 time to process: 0 seconds.
uf250-04.cnf , deadline. Restarts: 1950
uf250-04.cnf fulfilled No. of Restarts: 1137 No. of Flips: 3035 time to process: 4 seconds.
uf250-04.cnf , deadline. Restarts: 1950
uf250-04.cnf , deadline. Restarts: 1950
uf250-04.cnf fulfilled No. of Restarts: 515 No. of Flips: 4580 time to process: 2 seconds.
uf250-04.cnf fulfilled No. of Restarts: 1086 No. of Flips: 3264 time to process: 4 seconds.
uf250-04.cnf , deadline. Restarts: 1950
uf250-04.cnf , deadline. Restarts: 1950
uf250-04.cnf , deadline. Restarts: 1950
uf250-04.cnf , deadline. Restarts: 1950
uf250-04.cnf , deadline. Restarts: 1950
uf250-04.cnf , deadline. Restarts: 1950
uf250-04.cnf fulfilled No. of Restarts: 1876 No. of Flips: 1477 time to process: 8 seconds.
uf250-04.cnf , deadline. Restarts: 1950
uf250-04.cnf , deadline. Restarts: 1950
uf250-04.cnf , deadline. Restarts: 1950
uf250-04.cnf , deadline. Restarts: 1950
uf250-04.cnf fulfilled No. of Restarts: 1573 No. of Flips: 1957 time to process: 6 seconds.
uf250-04.cnf , deadline. Restarts: 1950
uf250-04.cnf , deadline. Restarts: 1950
uf250-04.cnf , deadline. Restarts: 1950
uf250-04.cnf fulfilled No. of Restarts: 1411 No. of Flips: 1517 time to process: 6 seconds.
uf250-04.cnf , deadline. Restarts: 1950
uf250-04.cnf , deadline. Restarts: 1950
uf250-04.cnf fulfilled No. of Restarts: 1424 No. of Flips: 4132 time to process: 6 seconds.
uf250-04.cnf fulfilled No. of Restarts: 939 No. of Flips: 2122 time to process: 4 seconds.
uf250-04.cnf , deadline. Restarts: 1950
uf250-04.cnf fulfilled No. of Restarts: 1516 No. of Flips: 2160 time to process: 6 seconds.
uf250-04.cnf , deadline. Restarts: 1950
uf250-04.cnf fulfilled No. of Restarts: 1018 No. of Flips: 4031 time to process: 4 seconds.
uf250-04.cnf , deadline. Restarts: 1950
uf250-04.cnf , deadline. Restarts: 1950
uf250-04.cnf , deadline. Restarts: 1950
uf250-04.cnf fulfilled No. of Restarts: 429 No. of Flips: 4133 time to process: 1 seconds.
uf250-04.cnf , deadline. Restarts: 1950
uf250-04.cnf , deadline. Restarts: 1950
uf250-04.cnf fulfilled No. of Restarts: 869 No. of Flips: 2572 time to process: 3 seconds.
uf250-04.cnf fulfilled No. of Restarts: 296 No. of Flips: 3779 time to process: 1 seconds.
uf250-04.cnf fulfilled No. of Restarts: 159 No. of Flips: 2722 time to process: 0 seconds.
uf250-04.cnf fulfilled No. of Restarts: 1556 No. of Flips: 1379 time to process: 6 seconds.
uf250-04.cnf fulfilled No. of Restarts: 360 No. of Flips: 1379 time to process: 1 seconds.
uf250-04.cnf fulfilled No. of Restarts: 360 No. of Flips: 1457 time to process: 1 seconds.
uf250-04.cnf fulfilled No. of Restarts: 332 No. of Flips: 2975 time to process: 1 seconds.
uf250-04.cnf , deadline. Restarts: 1950
uf250-04.cnf , deadline. Restarts: 1950
uf250-04.cnf , deadline. Restarts: 1950
uf250-04.cnf , deadline. Restarts: 1950
uf250-04.cnf fulfilled No. of Restarts: 938 No. of Flips: 2416 time to process: 3 seconds.
uf250-04.cnf fulfilled No. of Restarts: 349 No. of Flips: 1907 time to process: 1 seconds.
uf250-04.cnf , deadline. Restarts: 1950
uf250-04.cnf fulfilled No. of Restarts: 536 No. of Flips: 2084 time to process: 2 seconds.
uf250-04.cnf fulfilled No. of Restarts: 1510 No. of Flips: 4587 time to process: 6 seconds.
uf250-04.cnf fulfilled No. of Restarts: 1162 No. of Flips: 2639 time to process: 4 seconds.
uf250-04.cnf fulfilled No. of Restarts: 1362 No. of Flips: 2072 time to process: 5 seconds.
uf250-04.cnf fulfilled No. of Restarts: 488 No. of Flips: 2486 time to process: 2 seconds.
uf250-04.cnf , deadline. Restarts: 1950
uf250-04.cnf , deadline. Restarts: 1950
uf250-04.cnf fulfilled No. of Restarts: 166 No. of Flips: 2081 time to process: 0 seconds.
uf250-04.cnf , deadline. Restarts: 1950
uf250-04.cnf fulfilled No. of Restarts: 177 No. of Flips: 3764 time to process: 0 seconds.
uf250-04.cnf , deadline. Restarts: 1950
uf250-04.cnf fulfilled No. of Restarts: 1548 No. of Flips: 2950 time to process: 6 seconds.
uf250-04.cnf fulfilled No. of Restarts: 1204 No. of Flips: 4797 time to process: 5 seconds.
uf250-04.cnf , deadline. Restarts: 1950
uf250-04.cnf , deadline. Restarts: 1950
uf250-04.cnf , deadline. Restarts: 1950
uf250-04.cnf fulfilled No. of Restarts: 204 No. of Flips: 1886 time to process: 0 seconds.
uf250-04.cnf , deadline. Restarts: 1950
uf250-04.cnf fulfilled No. of Restarts: 265 No. of Flips: 2071 time to process: 1 seconds.
uf250-04.cnf , deadline. Restarts: 1950
uf250-04.cnf fulfilled No. of Restarts: 317 No. of Flips: 2038 time to process: 1 seconds.
uf250-04.cnf , deadline. Restarts: 1950
uf250-04.cnf , deadline. Restarts: 1950
uf250-04.cnf , deadline. Restarts: 1950
uf250-04.cnf , deadline. Restarts: 1950
uf250-04.cnf fulfilled No. of Restarts: 414 No. of Flips: 3421 time to process: 1 seconds.
uf250-04.cnf fulfilled No. of Restarts: 1927 No. of Flips: 3727 time to process: 8 seconds.
uf250-04.cnf , deadline. Restarts: 1950
uf250-04.cnf , deadline. Restarts: 1950
uf250-04.cnf fulfilled No. of Restarts: 1113 No. of Flips: 1781 time to process: 4 seconds.
uf250-04.cnf , deadline. Restarts: 1950
uf250-04.cnf , deadline. Restarts: 1950
uf250-04.cnf fulfilled No. of Restarts: 637 No. of Flips: 2547 time to process: 2 seconds.
uf250-04.cnf fulfilled No. of Restarts: 21 No. of Flips: 2759 time to process: 0 seconds.
uf250-04.cnf fulfilled No. of Restarts: 862 No. of Flips: 3414 time to process: 3 seconds.
uf250-04.cnf fulfilled No. of Restarts: 1797 No. of Flips: 1928 time to process: 7 seconds.
uf250-04.cnf , deadline. Restarts: 1950
uf250-04.cnf fulfilled No. of Restarts: 169 No. of Flips: 3640 time to process: 0 seconds.
uf250-04.cnf fulfilled No. of Restarts: 769 No. of Flips: 4645 time to process: 3 seconds.
uf250-04.cnf fulfilled No. of Restarts: 49 No. of Flips: 1719 time to process: 0 seconds.
uf250-04.cnf , deadline. Restarts: 1950
uf250-04.cnf fulfilled No. of Restarts: 736 No. of Flips: 3408 time to process: 3 seconds.
uf250-04.cnf , deadline. Restarts: 1950
uf250-04.cnf , deadline. Restarts: 1950
uf250-04.cnf , deadline. Restarts: 1950
uf250-04.cnf , deadline. Restarts: 1950
uf250-04.cnf , deadline. Restarts: 1950
uf250-04.cnf fulfilled No. of Restarts: 10 No. of Flips: 2428 time to process: 0 seconds.
uf250-04.cnf , deadline. Restarts: 1950
