# Supplementary material for: Completion Probabilities and Parallel Restart Strategies under an Imposed Deadline
Source: PLoS One. 2016 Oct 12;11(10):e0164605. doi: 10.1371/journal.pone.0164605 (PMC5061357; doi:10.1371/journal.pone.0164605)
Supplement: S1 File — The file “S1_File.zip” is the data gathered from the experiments regarding completion probability. (ZIP) [file pone.0164605.s004.zip › results_Single_r2050.8439999999996.txt]

uf250-04.cnf , deadline. Restarts: 2050
uf250-04.cnf , deadline. Restarts: 2050
uf250-04.cnf fulfilled No. of Restarts: 841 No. of Flips: 4226 time to process: 3 seconds.
uf250-04.cnf , deadline. Restarts: 2050
uf250-04.cnf , deadline. Restarts: 2050
uf250-04.cnf fulfilled No. of Restarts: 1152 No. of Flips: 3092 time to process: 4 seconds.
uf250-04.cnf , deadline. Restarts: 2050
uf250-04.cnf fulfilled No. of Restarts: 717 No. of Flips: 2483 time to process: 3 seconds.
uf250-04.cnf fulfilled No. of Restarts: 288 No. of Flips: 1742 time to process: 1 seconds.
uf250-04.cnf fulfilled No. of Restarts: 1155 No. of Flips: 2061 time to process: 4 seconds.
uf250-04.cnf , deadline. Restarts: 2050
uf250-04.cnf , deadline. Restarts: 2050
uf250-04.cnf , deadline. Restarts: 2050
uf250-04.cnf , deadline. Restarts: 2050
uf250-04.cnf fulfilled No. of Restarts: 416 No. of Flips: 1584 time to process: 1 seconds.
uf250-04.cnf , deadline. Restarts: 2050
uf250-04.cnf , deadline. Restarts: 2050
uf250-04.cnf , deadline. Restarts: 2050
uf250-04.cnf , deadline. Restarts: 2050
uf250-04.cnf , deadline. Restarts: 2050
uf250-04.cnf fulfilled No. of Restarts: 339 No. of Flips: 2582 time to process: 1 seconds.
uf250-04.cnf , deadline. Restarts: 2050
uf250-04.cnf , deadline. Restarts: 2050
uf250-04.cnf , deadline. Restarts: 2050
uf250-04.cnf fulfilled No. of Restarts: 272 No. of Flips: 540 time to process: 1 seconds.
uf250-04.cnf , deadline. Restarts: 2050
uf250-04.cnf , deadline. Restarts: 2050
uf250-04.cnf , deadline. Restarts: 2050
uf250-04.cnf , deadline. Restarts: 2050
uf250-04.cnf , deadline. Restarts: 2050
uf250-04.cnf , deadline. Restarts: 2050
uf250-04.cnf fulfilled No. of Restarts: 477 No. of Flips: 4327 time to process: 2 seconds.
uf250-04.cnf , deadline. Restarts: 2050
uf250-04.cnf fulfilled No. of Restarts: 1675 No. of Flips: 1672 time to process: 6 seconds.
uf250-04.cnf fulfilled No. of Restarts: 1330 No. of Flips: 3491 time to process: 5 seconds.
uf250-04.cnf , deadline. Restarts: 2050
uf250-04.cnf , deadline. Restarts: 2050
uf250-04.cnf , deadline. Restarts: 2050
uf250-04.cnf , deadline. Restarts: 2050
uf250-04.cnf , deadline. Restarts: 2050
uf250-04.cnf , deadline. Restarts: 2050
uf250-04.cnf , deadline. Restarts: 2050
uf250-04.cnf fulfilled No. of Restarts: 221 No. of Flips: 3052 time to process: 0 seconds.
uf250-04.cnf fulfilled No. of Restarts: 2035 No. of Flips: 2807 time to process: 8 seconds.
uf250-04.cnf fulfilled No. of Restarts: 355 No. of Flips: 4110 time to process: 1 seconds.
uf250-04.cnf fulfilled No. of Restarts: 986 No. of Flips: 1813 time to process: 3 seconds.
uf250-04.cnf , deadline. Restarts: 2050
uf250-04.cnf , deadline. Restarts: 2050
uf250-04.cnf , deadline. Restarts: 2050
uf250-04.cnf fulfilled No. of Restarts: 1389 No. of Flips: 3889 time to process: 5 seconds.
uf250-04.cnf , deadline. Restarts: 2050
uf250-04.cnf fulfilled No. of Restarts: 1642 No. of Flips: 4760 time to process: 6 seconds.
uf250-04.cnf , deadline. Restarts: 2050
uf250-04.cnf fulfilled No. of Restarts: 227 No. of Flips: 2399 time to process: 0 seconds.
uf250-04.cnf fulfilled No. of Restarts: 1311 No. of Flips: 4831 time to process: 5 seconds.
uf250-04.cnf fulfilled No. of Restarts: 1041 No. of Flips: 2559 time to process: 4 seconds.
uf250-04.cnf , deadline. Restarts: 2050
uf250-04.cnf , deadline. Restarts: 2050
uf250-04.cnf fulfilled No. of Restarts: 1364 No. of Flips: 3068 time to process: 5 seconds.
uf250-04.cnf , deadline. Restarts: 2050
uf250-04.cnf fulfilled No. of Restarts: 454 No. of Flips: 3851 time to process: 1 seconds.
uf250-04.cnf , deadline. Restarts: 2050
uf250-04.cnf fulfilled No. of Restarts: 392 No. of Flips: 2748 time to process: 1 seconds.
uf250-04.cnf fulfilled No. of Restarts: 962 No. of Flips: 4687 time to process: 3 seconds.
uf250-04.cnf , deadline. Restarts: 2050
uf250-04.cnf fulfilled No. of Restarts: 563 No. of Flips: 2787 time to process: 2 seconds.
uf250-04.cnf , deadline. Restarts: 2050
uf250-04.cnf fulfilled No. of Restarts: 1037 No. of Flips: 2731 time to process: 4 seconds.
uf250-04.cnf , deadline. Restarts: 2050
uf250-04.cnf , deadline. Restarts: 2050
uf250-04.cnf fulfilled No. of Restarts: 1321 No. of Flips: 4421 time to process: 5 seconds.
uf250-04.cnf , deadline. Restarts: 2050
uf250-04.cnf , deadline. Restarts: 2050
uf250-04.cnf , deadline. Restarts: 2050
uf250-04.cnf fulfilled No. of Restarts: 239 No. of Flips: 3070 time to process: 1 seconds.
uf250-04.cnf , deadline. Restarts: 2050
uf250-04.cnf fulfilled No. of Restarts: 1699 No. of Flips: 3362 time to process: 6 seconds.
uf250-04.cnf fulfilled No. of Restarts: 1307 No. of Flips: 1651 time to process: 5 seconds.
uf250-04.cnf fulfilled No. of Restarts: 443 No. of Flips: 2715 time to process: 1 seconds.
uf250-04.cnf , deadline. Restarts: 2050
uf250-04.cnf fulfilled No. of Restarts: 1350 No. of Flips: 4535 time to process: 5 seconds.
uf250-04.cnf fulfilled No. of Restarts: 765 No. of Flips: 2589 time to process: 3 seconds.
uf250-04.cnf , deadline. Restarts: 2050
uf250-04.cnf fulfilled No. of Restarts: 1517 No. of Flips: 2281 time to process: 6 seconds.
uf250-04.cnf fulfilled No. of Restarts: 251 No. of Flips: 2879 time to process: 1 seconds.
uf250-04.cnf , deadline. Restarts: 2050
uf250-04.cnf fulfilled No. of Restarts: 941 No. of Flips: 1919 time to process: 3 seconds.
uf250-04.cnf fulfilled No. of Restarts: 1539 No. of Flips: 1818 time to process: 6 seconds.
uf250-04.cnf fulfilled No. of Restarts: 1579 No. of Flips: 4749 time to process: 6 seconds.
uf250-04.cnf , deadline. Restarts: 2050
uf250-04.cnf fulfilled No. of Restarts: 1025 No. of Flips: 3904 time to process: 4 seconds.
uf250-04.cnf fulfilled No. of Restarts: 1362 No. of Flips: 3700 time to process: 5 seconds.
uf250-04.cnf , deadline. Restarts: 2050
uf250-04.cnf , deadline. Restarts: 2050
uf250-04.cnf , deadline. Restarts: 2050
uf250-04.cnf , deadline. Restarts: 2050
uf250-04.cnf , deadline. Restarts: 2050
uf250-04.cnf , deadline. Restarts: 2050
uf250-04.cnf fulfilled No. of Restarts: 827 No. of Flips: 1568 time to process: 3 seconds.
uf250-04.cnf , deadline. Restarts: 2050
uf250-04.cnf , deadline. Restarts: 2050
uf250-04.cnf fulfilled No. of Restarts: 9 No. of Flips: 1400 time to process: 0 seconds.
uf250-04.cnf fulfilled No. of Restarts: 1716 No. of Flips: 1080 time to process: 6 seconds.
uf250-04.cnf fulfilled No. of Restarts: 169 No. of Flips: 2651 time to process: 0 seconds.
uf250-04.cnf fulfilled No. of Restarts: 102 No. of Flips: 1302 time to process: 0 seconds.
uf250-04.cnf fulfilled No. of Restarts: 346 No. of Flips: 771 time to process: 1 seconds.
uf250-04.cnf , deadline. Restarts: 2050
uf250-04.cnf , deadline. Restarts: 2050
uf250-04.cnf , deadline. Restarts: 2050
uf250-04.cnf , deadline. Restarts: 2050
uf250-04.cnf fulfilled No. of Restarts: 554 No. of Flips: 4406 time to process: 2 seconds.
uf250-04.cnf fulfilled No. of Restarts: 1613 No. of Flips: 4839 time to process: 6 seconds.
uf250-04.cnf , deadline. Restarts: 2050
uf250-04.cnf , deadline. Restarts: 2050
uf250-04.cnf , deadline. Restarts: 2050
uf250-04.cnf , deadline. Restarts: 2050
uf250-04.cnf , deadline. Restarts: 2050
uf250-04.cnf fulfilled No. of Restarts: 1268 No. of Flips: 2899 time to process: 5 seconds.
uf250-04.cnf fulfilled No. of Restarts: 1635 No. of Flips: 3449 time to process: 6 seconds.
uf250-04.cnf , deadline. Restarts: 2050
uf250-04.cnf fulfilled No. of Restarts: 74 No. of Flips: 3233 time to process: 0 seconds.
uf250-04.cnf , deadline. Restarts: 2050
uf250-04.cnf fulfilled No. of Restarts: 2002 No. of Flips: 3747 time to process: 7 seconds.
uf250-04.cnf fulfilled No. of Restarts: 1003 No. of Flips: 2163 time to process: 4 seconds.
uf250-04.cnf fulfilled No. of Restarts: 207 No. of Flips: 2098 time to process: 0 seconds.
uf250-04.cnf fulfilled No. of Restarts: 1450 No. of Flips: 3291 time to process: 5 seconds.
uf250-04.cnf fulfilled No. of Restarts: 432 No. of Flips: 3038 time to process: 1 seconds.
uf250-04.cnf fulfilled No. of Restarts: 129 No. of Flips: 4174 time to process: 0 seconds.
uf250-04.cnf , deadline. Restarts: 2050
uf250-04.cnf , deadline. Restarts: 2050
uf250-04.cnf , deadline. Restarts: 2050
uf250-04.cnf fulfilled No. of Restarts: 962 No. of Flips: 1618 time to process: 3 seconds.
uf250-04.cnf fulfilled No. of Restarts: 2023 No. of Flips: 3901 time to process: 8 seconds.
uf250-04.cnf fulfilled No. of Restarts: 881 No. of Flips: 3313 time to process: 3 seconds.
uf250-04.cnf fulfilled No. of Restarts: 1324 No. of Flips: 2954 time to process: 5 seconds.
uf250-04.cnf , deadline. Restarts: 2050
uf250-04.cnf , deadline. Restarts: 2050
uf250-04.cnf , deadline. Restarts: 2050
uf250-04.cnf fulfilled No. of Restarts: 1267 No. of Flips: 2425 time to process: 5 seconds.
uf250-04.cnf , deadline. Restarts: 2050
uf250-04.cnf , deadline. Restarts: 2050
uf250-04.cnf , deadline. Restarts: 2050
uf250-04.cnf fulfilled No. of Restarts: 1333 No. of Flips: 2190 time to process: 5 seconds.
uf250-04.cnf , deadline. Restarts: 2050
uf250-04.cnf , deadline. Restarts: 2050
uf250-04.cnf fulfilled No. of Restarts: 1481 No. of Flips: 4998 time to process: 6 seconds.
uf250-04.cnf , deadline. Restarts: 2050
uf250-04.cnf fulfilled No. of Restarts: 285 No. of Flips: 4571 time to process: 1 seconds.
uf250-04.cnf fulfilled No. of Restarts: 1299 No. of Flips: 3560 time to process: 5 seconds.
uf250-04.cnf , deadline. Restarts: 2050
uf250-04.cnf fulfilled No. of Restarts: 53 No. of Flips: 2709 time to process: 0 seconds.
uf250-04.cnf , deadline. Restarts: 2050
uf250-04.cnf , deadline. Restarts: 2050
uf250-04.cnf fulfilled No. of Restarts: 1777 No. of Flips: 4572 time to process: 7 seconds.
uf250-04.cnf fulfilled No. of Restarts: 451 No. of Flips: 3534 time to process: 1 seconds.
uf250-04.cnf fulfilled No. of Restarts: 1124 No. of Flips: 2257 time to process: 4 seconds.
uf250-04.cnf , deadline. Restarts: 2050
uf250-04.cnf fulfilled No. of Restarts: 1165 No. of Flips: 2721 time to process: 5 seconds.
uf250-04.cnf , deadline. Restarts: 2050
uf250-04.cnf fulfilled No. of Restarts: 1018 No. of Flips: 1237 time to process: 4 seconds.
uf250-04.cnf fulfilled No. of Restarts: 987 No. of Flips: 3190 time to process: 4 seconds.
uf250-04.cnf , deadline. Restarts: 2050
uf250-04.cnf , deadline. Restarts: 2050
uf250-04.cnf , deadline. Restarts: 2050
uf250-04.cnf fulfilled No. of Restarts: 1256 No. of Flips: 2951 time to process: 5 seconds.
uf250-04.cnf , deadline. Restarts: 2050
uf250-04.cnf , deadline. Restarts: 2050
uf250-04.cnf , deadline. Restarts: 2050
uf250-04.cnf fulfilled No. of Restarts: 985 No. of Flips: 3270 time to process: 3 seconds.
uf250-04.cnf fulfilled No. of Restarts: 1978 No. of Flips: 1394 time to process: 8 seconds.
uf250-04.cnf fulfilled No. of Restarts: 1456 No. of Flips: 4027 time to process: 5 seconds.
uf250-04.cnf , deadline. Restarts: 2050
uf250-04.cnf , deadline. Restarts: 2050
uf250-04.cnf fulfilled No. of Restarts: 1829 No. of Flips: 3558 time to process: 7 seconds.
uf250-04.cnf fulfilled No. of Restarts: 1647 No. of Flips: 4586 time to process: 6 seconds.
uf250-04.cnf , deadline. Restarts: 2050
uf250-04.cnf fulfilled No. of Restarts: 41 No. of Flips: 2585 time to process: 0 seconds.
uf250-04.cnf fulfilled No. of Restarts: 1684 No. of Flips: 4034 time to process: 6 seconds.
uf250-04.cnf fulfilled No. of Restarts: 1645 No. of Flips: 3197 time to process: 7 seconds.
uf250-04.cnf fulfilled No. of Restarts: 1540 No. of Flips: 4452 time to process: 6 seconds.
uf250-04.cnf fulfilled No. of Restarts: 80 No. of Flips: 3915 time to process: 0 seconds.
uf250-04.cnf , deadline. Restarts: 2050
uf250-04.cnf fulfilled No. of Restarts: 1709 No. of Flips: 3191 time to process: 6 seconds.
uf250-04.cnf , deadline. Restarts: 2050
uf250-04.cnf fulfilled No. of Restarts: 724 No. of Flips: 2746 time to process: 2 seconds.
uf250-04.cnf , deadline. Restarts: 2050
uf250-04.cnf fulfilled No. of Restarts: 467 No. of Flips: 1217 time to process: 1 seconds.
uf250-04.cnf , deadline. Restarts: 2050
uf250-04.cnf , deadline. Restarts: 2050
uf250-04.cnf , deadline. Restarts: 2050
uf250-04.cnf fulfilled No. of Restarts: 1550 No. of Flips: 2257 time to process: 5 seconds.
uf250-04.cnf , deadline. Restarts: 2050
uf250-04.cnf fulfilled No. of Restarts: 7 No. of Flips: 4218 time to process: 0 seconds.
uf250-04.cnf , deadline. Restarts: 2050
uf250-04.cnf , deadline. Restarts: 2050
uf250-04.cnf fulfilled No. of Restarts: 84 No. of Flips: 2452 time to process: 0 seconds.
uf250-04.cnf , deadline. Restarts: 2050
uf250-04.cnf , deadline. Restarts: 2050
uf250-04.cnf , deadline. Restarts: 2050
uf250-04.cnf , deadline. Restarts: 2050
uf250-04.cnf , deadline. Restarts: 2050
uf250-04.cnf , deadline. Restarts: 2050
uf250-04.cnf , deadline. Restarts: 2050
uf250-04.cnf , deadline. Restarts: 2050
uf250-04.cnf , deadline. Restarts: 2050
uf250-04.cnf , deadline. Restarts: 2050
uf250-04.cnf , deadline. Restarts: 2050
uf250-04.cnf fulfilled No. of Restarts: 839 No. of Flips: 2056 time to process: 3 seconds.
uf250-04.cnf , deadline. Restarts: 2050
uf250-04.cnf fulfilled No. of Restarts: 42 No. of Flips: 1060 time to process: 0 seconds.
uf250-04.cnf , deadline. Restarts: 2050
uf250-04.cnf fulfilled No. of Restarts: 1586 No. of Flips: 2567 time to process: 6 seconds.
uf250-04.cnf fulfilled No. of Restarts: 854 No. of Flips: 1498 time to process: 3 seconds.
uf250-04.cnf , deadline. Restarts: 2050
uf250-04.cnf , deadline. Restarts: 2050
uf250-04.cnf , deadline. Restarts: 2050
uf250-04.cnf fulfilled No. of Restarts: 1793 No. of Flips: 669 time to process: 7 seconds.
uf250-04.cnf fulfilled No. of Restarts: 1651 No. of Flips: 2066 time to process: 6 seconds.
uf250-04.cnf , deadline. Restarts: 2050
uf250-04.cnf , deadline. Restarts: 2050
uf250-04.cnf , deadline. Restarts: 2050
uf250-04.cnf , deadline. Restarts: 2050
uf250-04.cnf , deadline. Restarts: 2050
uf250-04.cnf , deadline. Restarts: 2050
uf250-04.cnf fulfilled No. of Restarts: 2027 No. of Flips: 1724 time to process: 7 seconds.
uf250-04.cnf fulfilled No. of Restarts: 1051 No. of Flips: 746 time to process: 4 seconds.
uf250-04.cnf fulfilled No. of Restarts: 1088 No. of Flips: 2897 time to process: 4 seconds.
uf250-04.cnf , deadline. Restarts: 2050
uf250-04.cnf , deadline. Restarts: 2050
uf250-04.cnf , deadline. Restarts: 2050
uf250-04.cnf fulfilled No. of Restarts: 188 No. of Flips: 3680 time to process: 0 seconds.
uf250-04.cnf , deadline. Restarts: 2050
uf250-04.cnf fulfilled No. of Restarts: 199 No. of Flips: 3645 time to process: 0 seconds.
uf250-04.cnf fulfilled No. of Restarts: 305 No. of Flips: 4178 time to process: 1 seconds.
uf250-04.cnf fulfilled No. of Restarts: 533 No. of Flips: 2720 time to process: 2 seconds.
uf250-04.cnf fulfilled No. of Restarts: 1022 No. of Flips: 3546 time to process: 4 seconds.
uf250-04.cnf fulfilled No. of Restarts: 513 No. of Flips: 2859 time to process: 2 seconds.
uf250-04.cnf fulfilled No. of Restarts: 1084 No. of Flips: 4593 time to process: 4 seconds.
uf250-04.cnf , deadline. Restarts: 2050
uf250-04.cnf fulfilled No. of Restarts: 1008 No. of Flips: 3201 time to process: 3 seconds.
uf250-04.cnf , deadline. Restarts: 2050
uf250-04.cnf , deadline. Restarts: 2050
uf250-04.cnf , deadline. Restarts: 2050
uf250-04.cnf fulfilled No. of Restarts: 1090 No. of Flips: 1631 time to process: 4 seconds.
uf250-04.cnf fulfilled No. of Restarts: 139 No. of Flips: 1334 time to process: 0 seconds.
uf250-04.cnf fulfilled No. of Restarts: 1270 No. of Flips: 4308 time to process: 5 seconds.
uf250-04.cnf , deadline. Restarts: 2050
uf250-04.cnf fulfilled No. of Restarts: 285 No. of Flips: 918 time to process: 1 seconds.
uf250-04.cnf fulfilled No. of Restarts: 1521 No. of Flips: 973 time to process: 5 seconds.
uf250-04.cnf fulfilled No. of Restarts: 1249 No. of Flips: 1548 time to process: 4 seconds.
uf250-04.cnf , deadline. Restarts: 2050
uf250-04.cnf , deadline. Restarts: 2050
uf250-04.cnf fulfilled No. of Restarts: 261 No. of Flips: 1158 time to process: 1 seconds.
uf250-04.cnf , deadline. Restarts: 2050
uf250-04.cnf , deadline. Restarts: 2050
uf250-04.cnf fulfilled No. of Restarts: 1906 No. of Flips: 4995 time to process: 7 seconds.
uf250-04.cnf fulfilled No. of Restarts: 912 No. of Flips: 4289 time to process: 3 seconds.
uf250-04.cnf , deadline. Restarts: 2050
uf250-04.cnf fulfilled No. of Restarts: 308 No. of Flips: 4892 time to process: 1 seconds.
uf250-04.cnf , deadline. Restarts: 2050
uf250-04.cnf fulfilled No. of Restarts: 296 No. of Flips: 1092 time to process: 1 seconds.
uf250-04.cnf , deadline. Restarts: 2050
uf250-04.cnf , deadline. Restarts: 2050
uf250-04.cnf , deadline. Restarts: 2050
uf250-04.cnf fulfilled No. of Restarts: 283 No. of Flips: 3601 time to process: 1 seconds.
uf250-04.cnf , deadline. Restarts: 2050
uf250-04.cnf , deadline. Restarts: 2050
uf250-04.cnf , deadline. Restarts: 2050
uf250-04.cnf fulfilled No. of Restarts: 608 No. of Flips: 3669 time to process: 2 seconds.
uf250-04.cnf , deadline. Restarts: 2050
uf250-04.cnf fulfilled No. of Restarts: 37 No. of Flips: 1164 time to process: 0 seconds.
uf250-04.cnf , deadline. Restarts: 2050
uf250-04.cnf , deadline. Restarts: 2050
uf250-04.cnf , deadline. Restarts: 2050
uf250-04.cnf fulfilled No. of Restarts: 400 No. of Flips: 2815 time to process: 1 seconds.
uf250-04.cnf , deadline. Restarts: 2050
uf250-04.cnf fulfilled No. of Restarts: 911 No. of Flips: 2045 time to process: 3 seconds.
uf250-04.cnf , deadline. Restarts: 2050
uf250-04.cnf fulfilled No. of Restarts: 845 No. of Flips: 1531 time to process: 3 seconds.
uf250-04.cnf , deadline. Restarts: 2050
uf250-04.cnf fulfilled No. of Restarts: 1069 No. of Flips: 3123 time to process: 4 seconds.
uf250-04.cnf , deadline. Restarts: 2050
uf250-04.cnf , deadline. Restarts: 2050
uf250-04.cnf fulfilled No. of Restarts: 120 No. of Flips: 2792 time to process: 0 seconds.
uf250-04.cnf , deadline. Restarts: 2050
uf250-04.cnf , deadline. Restarts: 2050
uf250-04.cnf , deadline. Restarts: 2050
uf250-04.cnf , deadline. Restarts: 2050
uf250-04.cnf fulfilled No. of Restarts: 206 No. of Flips: 4486 time to process: 0 seconds.
uf250-04.cnf , deadline. Restarts: 2050
uf250-04.cnf , deadline. Restarts: 2050
uf250-04.cnf fulfilled No. of Restarts: 603 No. of Flips: 2579 time to process: 2 seconds.
uf250-04.cnf fulfilled No. of Restarts: 1154 No. of Flips: 2057 time to process: 4 seconds.
uf250-04.cnf fulfilled No. of Restarts: 1389 No. of Flips: 4539 time to process: 5 seconds.
uf250-04.cnf , deadline. Restarts: 2050
uf250-04.cnf , deadline. Restarts: 2050
uf250-04.cnf , deadline. Restarts: 2050
uf250-04.cnf , deadline. Restarts: 2050
uf250-04.cnf , deadline. Restarts: 2050
uf250-04.cnf fulfilled No. of Restarts: 749 No. of Flips: 2781 time to process: 3 seconds.
uf250-04.cnf fulfilled No. of Restarts: 1 No. of Flips: 2274 time to process: 0 seconds.
uf250-04.cnf , deadline. Restarts: 2050
uf250-04.cnf , deadline. Restarts: 2050
uf250-04.cnf , deadline. Restarts: 2050
uf250-04.cnf , deadline. Restarts: 2050
uf250-04.cnf , deadline. Restarts: 2050
uf250-04.cnf , deadline. Restarts: 2050
uf250-04.cnf fulfilled No. of Restarts: 1919 No. of Flips: 2862 time to process: 7 seconds.
uf250-04.cnf fulfilled No. of Restarts: 1440 No. of Flips: 1722 time to process: 5 seconds.
uf250-04.cnf fulfilled No. of Restarts: 867 No. of Flips: 3798 time to process: 3 seconds.
uf250-04.cnf fulfilled No. of Restarts: 1271 No. of Flips: 1592 time to process: 4 seconds.
uf250-04.cnf fulfilled No. of Restarts: 374 No. of Flips: 3198 time to process: 1 seconds.
uf250-04.cnf , deadline. Restarts: 2050
uf250-04.cnf fulfilled No. of Restarts: 184 No. of Flips: 4535 time to process: 0 seconds.
uf250-04.cnf fulfilled No. of Restarts: 1153 No. of Flips: 3584 time to process: 4 seconds.
uf250-04.cnf , deadline. Restarts: 2050
uf250-04.cnf fulfilled No. of Restarts: 414 No. of Flips: 1664 time to process: 1 seconds.
uf250-04.cnf , deadline. Restarts: 2050
uf250-04.cnf , deadline. Restarts: 2050
uf250-04.cnf , deadline. Restarts: 2050
uf250-04.cnf fulfilled No. of Restarts: 52 No. of Flips: 3201 time to process: 0 seconds.
uf250-04.cnf fulfilled No. of Restarts: 669 No. of Flips: 3317 time to process: 2 seconds.
uf250-04.cnf , deadline. Restarts: 2050
uf250-04.cnf fulfilled No. of Restarts: 285 No. of Flips: 3231 time to process: 1 seconds.
uf250-04.cnf fulfilled No. of Restarts: 266 No. of Flips: 4690 time to process: 1 seconds.
uf250-04.cnf , deadline. Restarts: 2050
uf250-04.cnf fulfilled No. of Restarts: 322 No. of Flips: 3960 time to process: 1 seconds.
uf250-04.cnf , deadline. Restarts: 2050
uf250-04.cnf , deadline. Restarts: 2050
uf250-04.cnf fulfilled No. of Restarts: 465 No. of Flips: 3175 time to process: 1 seconds.
uf250-04.cnf fulfilled No. of Restarts: 91 No. of Flips: 4569 time to process: 0 seconds.
uf250-04.cnf , deadline. Restarts: 2050
uf250-04.cnf fulfilled No. of Restarts: 35 No. of Flips: 3652 time to process: 0 seconds.
uf250-04.cnf fulfilled No. of Restarts: 266 No. of Flips: 2783 time to process: 1 seconds.
uf250-04.cnf , deadline. Restarts: 2050
uf250-04.cnf fulfilled No. of Restarts: 63 No. of Flips: 4454 time to process: 0 seconds.
uf250-04.cnf , deadline. Restarts: 2050
uf250-04.cnf , deadline. Restarts: 2050
uf250-04.cnf fulfilled No. of Restarts: 526 No. of Flips: 2049 time to process: 2 seconds.
uf250-04.cnf fulfilled No. of Restarts: 808 No. of Flips: 4650 time to process: 3 seconds.
uf250-04.cnf fulfilled No. of Restarts: 797 No. of Flips: 4907 time to process: 3 seconds.
uf250-04.cnf fulfilled No. of Restarts: 661 No. of Flips: 4126 time to process: 2 seconds.
uf250-04.cnf fulfilled No. of Restarts: 1264 No. of Flips: 1916 time to process: 4 seconds.
uf250-04.cnf fulfilled No. of Restarts: 176 No. of Flips: 2367 time to process: 0 seconds.
uf250-04.cnf fulfilled No. of Restarts: 1123 No. of Flips: 2437 time to process: 4 seconds.
uf250-04.cnf , deadline. Restarts: 2050
uf250-04.cnf fulfilled No. of Restarts: 166 No. of Flips: 3302 time to process: 0 seconds.
uf250-04.cnf , deadline. Restarts: 2050
uf250-04.cnf fulfilled No. of Restarts: 973 No. of Flips: 3074 time to process: 3 seconds.
uf250-04.cnf , deadline. Restarts: 2050
uf250-04.cnf , deadline. Restarts: 2050
uf250-04.cnf fulfilled No. of Restarts: 379 No. of Flips: 2153 time to process: 1 seconds.
uf250-04.cnf , deadline. Restarts: 2050
uf250-04.cnf , deadline. Restarts: 2050
uf250-04.cnf fulfilled No. of Restarts: 1966 No. of Flips: 2292 time to process: 7 seconds.
uf250-04.cnf , deadline. Restarts: 2050
uf250-04.cnf , deadline. Restarts: 2050
uf250-04.cnf , deadline. Restarts: 2050
uf250-04.cnf , deadline. Restarts: 2050
uf250-04.cnf fulfilled No. of Restarts: 1482 No. of Flips: 2190 time to process: 5 seconds.
uf250-04.cnf fulfilled No. of Restarts: 1334 No. of Flips: 2068 time to process: 5 seconds.
uf250-04.cnf , deadline. Restarts: 2050
uf250-04.cnf fulfilled No. of Restarts: 1822 No. of Flips: 2001 time to process: 7 seconds.
uf250-04.cnf , deadline. Restarts: 2050
uf250-04.cnf , deadline. Restarts: 2050
uf250-04.cnf , deadline. Restarts: 2050
uf250-04.cnf , deadline. Restarts: 2050
uf250-04.cnf fulfilled No. of Restarts: 1267 No. of Flips: 3450 time to process: 4 seconds.
uf250-04.cnf , deadline. Restarts: 2050
uf250-04.cnf , deadline. Restarts: 2050
uf250-04.cnf fulfilled No. of Restarts: 535 No. of Flips: 1463 time to process: 2 seconds.
uf250-04.cnf , deadline. Restarts: 2050
uf250-04.cnf , deadline. Restarts: 2050
uf250-04.cnf fulfilled No. of Restarts: 34 No. of Flips: 4670 time to process: 0 seconds.
uf250-04.cnf fulfilled No. of Restarts: 931 No. of Flips: 2264 time to process: 3 seconds.
uf250-04.cnf fulfilled No. of Restarts: 102 No. of Flips: 4697 time to process: 0 seconds.
uf250-04.cnf , deadline. Restarts: 2050
uf250-04.cnf , deadline. Restarts: 2050
uf250-04.cnf fulfilled No. of Restarts: 145 No. of Flips: 1159 time to process: 0 seconds.
uf250-04.cnf fulfilled No. of Restarts: 1030 No. of Flips: 4388 time to process: 3 seconds.
uf250-04.cnf fulfilled No. of Restarts: 1844 No. of Flips: 3722 time to process: 7 seconds.
uf250-04.cnf fulfilled No. of Restarts: 482 No. of Flips: 3436 time to process: 1 seconds.
uf250-04.cnf fulfilled No. of Restarts: 1819 No. of Flips: 4112 time to process: 6 seconds.
uf250-04.cnf , deadline. Restarts: 2050
uf250-04.cnf fulfilled No. of Restarts: 201 No. of Flips: 1902 time to process: 0 seconds.
uf250-04.cnf fulfilled No. of Restarts: 393 No. of Flips: 2890 time to process: 1 seconds.
uf250-04.cnf , deadline. Restarts: 2050
uf250-04.cnf , deadline. Restarts: 2050
uf250-04.cnf fulfilled No. of Restarts: 1782 No. of Flips: 2957 time to process: 6 seconds.
uf250-04.cnf , deadline. Restarts: 2050
uf250-04.cnf fulfilled No. of Restarts: 1369 No. of Flips: 3560 time to process: 5 seconds.
uf250-04.cnf fulfilled No. of Restarts: 268 No. of Flips: 4229 time to process: 1 seconds.
uf250-04.cnf , deadline. Restarts: 2050
uf250-04.cnf , deadline. Restarts: 2050
uf250-04.cnf fulfilled No. of Restarts: 231 No. of Flips: 2015 time to process: 0 seconds.
uf250-04.cnf , deadline. Restarts: 2050
uf250-04.cnf , deadline. Restarts: 2050
uf250-04.cnf fulfilled No. of Restarts: 425 No. of Flips: 2533 time to process: 1 seconds.
uf250-04.cnf , deadline. Restarts: 2050
uf250-04.cnf , deadline. Restarts: 2050
uf250-04.cnf fulfilled No. of Restarts: 1555 No. of Flips: 2701 time to process: 6 seconds.
uf250-04.cnf fulfilled No. of Restarts: 1286 No. of Flips: 4401 time to process: 4 seconds.
uf250-04.cnf fulfilled No. of Restarts: 266 No. of Flips: 4031 time to process: 1 seconds.
uf250-04.cnf fulfilled No. of Restarts: 765 No. of Flips: 1313 time to process: 3 seconds.
uf250-04.cnf , deadline. Restarts: 2050
uf250-04.cnf fulfilled No. of Restarts: 1812 No. of Flips: 3498 time to process: 7 seconds.
uf250-04.cnf fulfilled No. of Restarts: 60 No. of Flips: 3003 time to process: 0 seconds.
uf250-04.cnf fulfilled No. of Restarts: 898 No. of Flips: 1039 time to process: 3 seconds.
uf250-04.cnf , deadline. Restarts: 2050
uf250-04.cnf fulfilled No. of Restarts: 1938 No. of Flips: 1210 time to process: 7 seconds.
uf250-04.cnf fulfilled No. of Restarts: 1229 No. of Flips: 4223 time to process: 4 seconds.
uf250-04.cnf fulfilled No. of Restarts: 173 No. of Flips: 1121 time to process: 0 seconds.
uf250-04.cnf fulfilled No. of Restarts: 249 No. of Flips: 3226 time to process: 1 seconds.
uf250-04.cnf , deadline. Restarts: 2050
uf250-04.cnf , deadline. Restarts: 2050
uf250-04.cnf , deadline. Restarts: 2050
uf250-04.cnf , deadline. Restarts: 2050
uf250-04.cnf , deadline. Restarts: 2050
uf250-04.cnf , deadline. Restarts: 2050
uf250-04.cnf , deadline. Restarts: 2050
uf250-04.cnf , deadline. Restarts: 2050
uf250-04.cnf fulfilled No. of Restarts: 201 No. of Flips: 735 time to process: 1 seconds.
uf250-04.cnf , deadline. Restarts: 2050
uf250-04.cnf fulfilled No. of Restarts: 8 No. of Flips: 1747 time to process: 0 seconds.
uf250-04.cnf , deadline. Restarts: 2050
uf250-04.cnf fulfilled No. of Restarts: 1145 No. of Flips: 3921 time to process: 4 seconds.
uf250-04.cnf , deadline. Restarts: 2050
uf250-04.cnf fulfilled No. of Restarts: 218 No. of Flips: 1913 time to process: 0 seconds.
uf250-04.cnf , deadline. Restarts: 2050
uf250-04.cnf , deadline. Restarts: 2050
uf250-04.cnf , deadline. Restarts: 2050
uf250-04.cnf , deadline. Restarts: 2050
uf250-04.cnf , deadline. Restarts: 2050
uf250-04.cnf fulfilled No. of Restarts: 332 No. of Flips: 768 time to process: 1 seconds.
uf250-04.cnf fulfilled No. of Restarts: 512 No. of Flips: 3901 time to process: 2 seconds.
uf250-04.cnf , deadline. Restarts: 2050
uf250-04.cnf , deadline. Restarts: 2050
uf250-04.cnf fulfilled No. of Restarts: 1392 No. of Flips: 2806 time to process: 5 seconds.
uf250-04.cnf , deadline. Restarts: 2050
uf250-04.cnf fulfilled No. of Restarts: 1548 No. of Flips: 4123 time to process: 5 seconds.
uf250-04.cnf fulfilled No. of Restarts: 655 No. of Flips: 3804 time to process: 2 seconds.
uf250-04.cnf , deadline. Restarts: 2050
uf250-04.cnf fulfilled No. of Restarts: 1822 No. of Flips: 1560 time to process: 7 seconds.
uf250-04.cnf , deadline. Restarts: 2050
uf250-04.cnf , deadline. Restarts: 2050
uf250-04.cnf , deadline. Restarts: 2050
uf250-04.cnf , deadline. Restarts: 2050
uf250-04.cnf , deadline. Restarts: 2050
uf250-04.cnf fulfilled No. of Restarts: 418 No. of Flips: 4995 time to process: 1 seconds.
uf250-04.cnf fulfilled No. of Restarts: 1413 No. of Flips: 1730 time to process: 5 seconds.
uf250-04.cnf , deadline. Restarts: 2050
uf250-04.cnf , deadline. Restarts: 2050
uf250-04.cnf , deadline. Restarts: 2050
uf250-04.cnf , deadline. Restarts: 2050
uf250-04.cnf , deadline. Restarts: 2050
uf250-04.cnf , deadline. Restarts: 2050
uf250-04.cnf fulfilled No. of Restarts: 801 No. of Flips: 3128 time to process: 3 seconds.
uf250-04.cnf , deadline. Restarts: 2050
uf250-04.cnf , deadline. Restarts: 2050
uf250-04.cnf fulfilled No. of Restarts: 315 No. of Flips: 3882 time to process: 1 seconds.
uf250-04.cnf , deadline. Restarts: 2050
uf250-04.cnf , deadline. Restarts: 2050
uf250-04.cnf , deadline. Restarts: 2050
uf250-04.cnf , deadline. Restarts: 2050
uf250-04.cnf , deadline. Restarts: 2050
uf250-04.cnf fulfilled No. of Restarts: 316 No. of Flips: 2701 time to process: 1 seconds.
uf250-04.cnf , deadline. Restarts: 2050
uf250-04.cnf fulfilled No. of Restarts: 588 No. of Flips: 4702 time to process: 2 seconds.
uf250-04.cnf fulfilled No. of Restarts: 315 No. of Flips: 4400 time to process: 1 seconds.
uf250-04.cnf , deadline. Restarts: 2050
uf250-04.cnf fulfilled No. of Restarts: 313 No. of Flips: 3422 time to process: 1 seconds.
uf250-04.cnf , deadline. Restarts: 2050
uf250-04.cnf fulfilled No. of Restarts: 1441 No. of Flips: 3749 time to process: 5 seconds.
uf250-04.cnf , deadline. Restarts: 2050
uf250-04.cnf , deadline. Restarts: 2050
uf250-04.cnf , deadline. Restarts: 2050
uf250-04.cnf fulfilled No. of Restarts: 339 No. of Flips: 2125 time to process: 1 seconds.
uf250-04.cnf fulfilled No. of Restarts: 841 No. of Flips: 2527 time to process: 3 seconds.
uf250-04.cnf , deadline. Restarts: 2050
uf250-04.cnf fulfilled No. of Restarts: 1056 No. of Flips: 4001 time to process: 4 seconds.
uf250-04.cnf , deadline. Restarts: 2050
uf250-04.cnf fulfilled No. of Restarts: 116 No. of Flips: 2574 time to process: 0 seconds.
uf250-04.cnf fulfilled No. of Restarts: 1312 No. of Flips: 1871 time to process: 5 seconds.
uf250-04.cnf fulfilled No. of Restarts: 388 No. of Flips: 4782 time to process: 1 seconds.
uf250-04.cnf , deadline. Restarts: 2050
uf250-04.cnf fulfilled No. of Restarts: 1394 No. of Flips: 2696 time to process: 5 seconds.
uf250-04.cnf , deadline. Restarts: 2050
uf250-04.cnf fulfilled No. of Restarts: 1311 No. of Flips: 1014 time to process: 5 seconds.
uf250-04.cnf , deadline. Restarts: 2050
uf250-04.cnf , deadline. Restarts: 2050
uf250-04.cnf fulfilled No. of Restarts: 1537 No. of Flips: 4379 time to process: 6 seconds.
uf250-04.cnf fulfilled No. of Restarts: 938 No. of Flips: 3045 time to process: 3 seconds.
uf250-04.cnf , deadline. Restarts: 2050
uf250-04.cnf , deadline. Restarts: 2050
uf250-04.cnf , deadline. Restarts: 2050
uf250-04.cnf , deadline. Restarts: 2050
uf250-04.cnf fulfilled No. of Restarts: 610 No. of Flips: 1962 time to process: 2 seconds.
uf250-04.cnf fulfilled No. of Restarts: 198 No. of Flips: 2986 time to process: 0 seconds.
uf250-04.cnf , deadline. Restarts: 2050
uf250-04.cnf fulfilled No. of Restarts: 1047 No. of Flips: 3278 time to process: 4 seconds.
uf250-04.cnf , deadline. Restarts: 2050
uf250-04.cnf fulfilled No. of Restarts: 471 No. of Flips: 3466 time to process: 2 seconds.
uf250-04.cnf fulfilled No. of Restarts: 476 No. of Flips: 3131 time to process: 2 seconds.
uf250-04.cnf fulfilled No. of Restarts: 518 No. of Flips: 3478 time to process: 2 seconds.
uf250-04.cnf , deadline. Restarts: 2050
uf250-04.cnf , deadline. Restarts: 2050
uf250-04.cnf fulfilled No. of Restarts: 818 No. of Flips: 4715 time to process: 3 seconds.
uf250-04.cnf , deadline. Restarts: 2050
uf250-04.cnf fulfilled No. of Restarts: 1968 No. of Flips: 4769 time to process: 7 seconds.
uf250-04.cnf fulfilled No. of Restarts: 1619 No. of Flips: 3870 time to process: 6 seconds.
uf250-04.cnf , deadline. Restarts: 2050
uf250-04.cnf fulfilled No. of Restarts: 816 No. of Flips: 4899 time to process: 3 seconds.
uf250-04.cnf fulfilled No. of Restarts: 1040 No. of Flips: 1278 time to process: 4 seconds.
uf250-04.cnf , deadline. Restarts: 2050
uf250-04.cnf fulfilled No. of Restarts: 665 No. of Flips: 3740 time to process: 2 seconds.
uf250-04.cnf , deadline. Restarts: 2050
uf250-04.cnf fulfilled No. of Restarts: 782 No. of Flips: 3473 time to process: 3 seconds.
uf250-04.cnf fulfilled No. of Restarts: 743 No. of Flips: 3061 time to process: 3 seconds.
uf250-04.cnf fulfilled No. of Restarts: 808 No. of Flips: 3510 time to process: 3 seconds.
uf250-04.cnf fulfilled No. of Restarts: 944 No. of Flips: 3904 time to process: 3 seconds.
uf250-04.cnf fulfilled No. of Restarts: 1851 No. of Flips: 4252 time to process: 7 seconds.
uf250-04.cnf fulfilled No. of Restarts: 1263 No. of Flips: 4363 time to process: 5 seconds.
uf250-04.cnf , deadline. Restarts: 2050
uf250-04.cnf fulfilled No. of Restarts: 1656 No. of Flips: 3908 time to process: 6 seconds.
uf250-04.cnf fulfilled No. of Restarts: 2 No. of Flips: 4074 time to process: 0 seconds.
uf250-04.cnf fulfilled No. of Restarts: 1999 No. of Flips: 3475 time to process: 8 seconds.
uf250-04.cnf , deadline. Restarts: 2050
uf250-04.cnf , deadline. Restarts: 2050
uf250-04.cnf fulfilled No. of Restarts: 1291 No. of Flips: 3717 time to process: 5 seconds.
uf250-04.cnf , deadline. Restarts: 2050
uf250-04.cnf fulfilled No. of Restarts: 205 No. of Flips: 2731 time to process: 0 seconds.
uf250-04.cnf fulfilled No. of Restarts: 347 No. of Flips: 2353 time to process: 1 seconds.
uf250-04.cnf , deadline. Restarts: 2050
uf250-04.cnf , deadline. Restarts: 2050
uf250-04.cnf fulfilled No. of Restarts: 282 No. of Flips: 3292 time to process: 1 seconds.
uf250-04.cnf fulfilled No. of Restarts: 1766 No. of Flips: 2580 time to process: 7 seconds.
uf250-04.cnf , deadline. Restarts: 2050
uf250-04.cnf fulfilled No. of Restarts: 542 No. of Flips: 4187 time to process: 2 seconds.
uf250-04.cnf fulfilled No. of Restarts: 883 No. of Flips: 1870 time to process: 3 seconds.
uf250-04.cnf fulfilled No. of Restarts: 769 No. of Flips: 2480 time to process: 3 seconds.
uf250-04.cnf , deadline. Restarts: 2050
uf250-04.cnf fulfilled No. of Restarts: 283 No. of Flips: 4762 time to process: 1 seconds.
uf250-04.cnf fulfilled No. of Restarts: 1746 No. of Flips: 1345 time to process: 7 seconds.
uf250-04.cnf fulfilled No. of Restarts: 86 No. of Flips: 3881 time to process: 0 seconds.
uf250-04.cnf fulfilled No. of Restarts: 382 No. of Flips: 3785 time to process: 1 seconds.
uf250-04.cnf fulfilled No. of Restarts: 1998 No. of Flips: 2324 time to process: 8 seconds.
uf250-04.cnf fulfilled No. of Restarts: 715 No. of Flips: 1795 time to process: 3 seconds.
uf250-04.cnf , deadline. Restarts: 2050
uf250-04.cnf , deadline. Restarts: 2050
uf250-04.cnf , deadline. Restarts: 2050
uf250-04.cnf fulfilled No. of Restarts: 1621 No. of Flips: 1734 time to process: 6 seconds.
uf250-04.cnf fulfilled No. of Restarts: 229 No. of Flips: 2814 time to process: 0 seconds.
uf250-04.cnf fulfilled No. of Restarts: 470 No. of Flips: 2133 time to process: 1 seconds.
uf250-04.cnf , deadline. Restarts: 2050
uf250-04.cnf , deadline. Restarts: 2050
uf250-04.cnf fulfilled No. of Restarts: 803 No. of Flips: 2998 time to process: 3 seconds.
uf250-04.cnf , deadline. Restarts: 2050
uf250-04.cnf fulfilled No. of Restarts: 1452 No. of Flips: 3495 time to process: 6 seconds.
uf250-04.cnf fulfilled No. of Restarts: 467 No. of Flips: 4467 time to process: 1 seconds.
uf250-04.cnf , deadline. Restarts: 2050
uf250-04.cnf , deadline. Restarts: 2050
uf250-04.cnf , deadline. Restarts: 2050
uf250-04.cnf fulfilled No. of Restarts: 1622 No. of Flips: 4323 time to process: 6 seconds.
uf250-04.cnf fulfilled No. of Restarts: 264 No. of Flips: 3063 time to process: 1 seconds.
uf250-04.cnf , deadline. Restarts: 2050
uf250-04.cnf , deadline. Restarts: 2050
uf250-04.cnf , deadline. Restarts: 2050
uf250-04.cnf fulfilled No. of Restarts: 1574 No. of Flips: 4895 time to process: 6 seconds.
uf250-04.cnf , deadline. Restarts: 2050
uf250-04.cnf fulfilled No. of Restarts: 1149 No. of Flips: 1960 time to process: 4 seconds.
uf250-04.cnf , deadline. Restarts: 2050
uf250-04.cnf fulfilled No. of Restarts: 469 No. of Flips: 2917 time to process: 1 seconds.
uf250-04.cnf , deadline. Restarts: 2050
uf250-04.cnf fulfilled No. of Restarts: 931 No. of Flips: 4446 time to process: 3 seconds.
uf250-04.cnf fulfilled No. of Restarts: 740 No. of Flips: 4798 time to process: 3 seconds.
uf250-04.cnf , deadline. Restarts: 2050
uf250-04.cnf , deadline. Restarts: 2050
uf250-04.cnf , deadline. Restarts: 2050
uf250-04.cnf fulfilled No. of Restarts: 1165 No. of Flips: 2819 time to process: 4 seconds.
uf250-04.cnf fulfilled No. of Restarts: 1328 No. of Flips: 3052 time to process: 5 seconds.
uf250-04.cnf , deadline. Restarts: 2050
uf250-04.cnf fulfilled No. of Restarts: 816 No. of Flips: 3292 time to process: 3 seconds.
uf250-04.cnf fulfilled No. of Restarts: 1039 No. of Flips: 2181 time to process: 4 seconds.
uf250-04.cnf , deadline. Restarts: 2050
uf250-04.cnf , deadline. Restarts: 2050
uf250-04.cnf , deadline. Restarts: 2050
uf250-04.cnf fulfilled No. of Restarts: 784 No. of Flips: 4451 time to process: 3 seconds.
uf250-04.cnf , deadline. Restarts: 2050
uf250-04.cnf , deadline. Restarts: 2050
uf250-04.cnf , deadline. Restarts: 2050
uf250-04.cnf fulfilled No. of Restarts: 223 No. of Flips: 3013 time to process: 0 seconds.
uf250-04.cnf , deadline. Restarts: 2050
uf250-04.cnf fulfilled No. of Restarts: 1732 No. of Flips: 594 time to process: 6 seconds.
uf250-04.cnf fulfilled No. of Restarts: 1444 No. of Flips: 2612 time to process: 5 seconds.
uf250-04.cnf fulfilled No. of Restarts: 700 No. of Flips: 3948 time to process: 2 seconds.
uf250-04.cnf , deadline. Restarts: 2050
uf250-04.cnf , deadline. Restarts: 2050
uf250-04.cnf fulfilled No. of Restarts: 1932 No. of Flips: 1516 time to process: 7 seconds.
uf250-04.cnf , deadline. Restarts: 2050
uf250-04.cnf , deadline. Restarts: 2050
uf250-04.cnf fulfilled No. of Restarts: 23 No. of Flips: 3460 time to process: 0 seconds.
uf250-04.cnf fulfilled No. of Restarts: 1623 No. of Flips: 2446 time to process: 6 seconds.
uf250-04.cnf , deadline. Restarts: 2050
uf250-04.cnf fulfilled No. of Restarts: 744 No. of Flips: 1878 time to process: 3 seconds.
uf250-04.cnf , deadline. Restarts: 2050
uf250-04.cnf , deadline. Restarts: 2050
uf250-04.cnf , deadline. Restarts: 2050
uf250-04.cnf , deadline. Restarts: 2050
uf250-04.cnf , deadline. Restarts: 2050
uf250-04.cnf , deadline. Restarts: 2050
uf250-04.cnf , deadline. Restarts: 2050
uf250-04.cnf , deadline. Restarts: 2050
uf250-04.cnf fulfilled No. of Restarts: 304 No. of Flips: 3144 time to process: 1 seconds.
uf250-04.cnf , deadline. Restarts: 2050
uf250-04.cnf fulfilled No. of Restarts: 837 No. of Flips: 4498 time to process: 3 seconds.
uf250-04.cnf , deadline. Restarts: 2050
uf250-04.cnf , deadline. Restarts: 2050
uf250-04.cnf fulfilled No. of Restarts: 633 No. of Flips: 2518 time to process: 2 seconds.
uf250-04.cnf fulfilled No. of Restarts: 1462 No. of Flips: 2364 time to process: 5 seconds.
uf250-04.cnf fulfilled No. of Restarts: 837 No. of Flips: 2121 time to process: 3 seconds.
uf250-04.cnf , deadline. Restarts: 2050
uf250-04.cnf fulfilled No. of Restarts: 957 No. of Flips: 3064 time to process: 3 seconds.
uf250-04.cnf fulfilled No. of Restarts: 83 No. of Flips: 2974 time to process: 0 seconds.
uf250-04.cnf fulfilled No. of Restarts: 1369 No. of Flips: 733 time to process: 5 seconds.
uf250-04.cnf fulfilled No. of Restarts: 272 No. of Flips: 4573 time to process: 1 seconds.
uf250-04.cnf , deadline. Restarts: 2050
uf250-04.cnf , deadline. Restarts: 2050
uf250-04.cnf fulfilled No. of Restarts: 1563 No. of Flips: 1907 time to process: 6 seconds.
uf250-04.cnf fulfilled No. of Restarts: 1311 No. of Flips: 2580 time to process: 5 seconds.
uf250-04.cnf fulfilled No. of Restarts: 342 No. of Flips: 4474 time to process: 1 seconds.
uf250-04.cnf fulfilled No. of Restarts: 1320 No. of Flips: 2910 time to process: 5 seconds.
uf250-04.cnf , deadline. Restarts: 2050
uf250-04.cnf fulfilled No. of Restarts: 642 No. of Flips: 3827 time to process: 2 seconds.
uf250-04.cnf fulfilled No. of Restarts: 1012 No. of Flips: 3335 time to process: 4 seconds.
uf250-04.cnf , deadline. Restarts: 2050
uf250-04.cnf , deadline. Restarts: 2050
uf250-04.cnf , deadline. Restarts: 2050
uf250-04.cnf fulfilled No. of Restarts: 118 No. of Flips: 2681 time to process: 0 seconds.
uf250-04.cnf , deadline. Restarts: 2050
uf250-04.cnf , deadline. Restarts: 2050
uf250-04.cnf fulfilled No. of Restarts: 837 No. of Flips: 1259 time to process: 3 seconds.
uf250-04.cnf fulfilled No. of Restarts: 1591 No. of Flips: 4666 time to process: 6 seconds.
uf250-04.cnf fulfilled No. of Restarts: 58 No. of Flips: 3930 time to process: 0 seconds.
uf250-04.cnf fulfilled No. of Restarts: 1986 No. of Flips: 3306 time to process: 8 seconds.
uf250-04.cnf , deadline. Restarts: 2050
uf250-04.cnf fulfilled No. of Restarts: 1294 No. of Flips: 3412 time to process: 5 seconds.
uf250-04.cnf fulfilled No. of Restarts: 99 No. of Flips: 4493 time to process: 0 seconds.
uf250-04.cnf fulfilled No. of Restarts: 46 No. of Flips: 1524 time to process: 0 seconds.
uf250-04.cnf fulfilled No. of Restarts: 268 No. of Flips: 4349 time to process: 1 seconds.
uf250-04.cnf , deadline. Restarts: 2050
uf250-04.cnf , deadline. Restarts: 2050
uf250-04.cnf fulfilled No. of Restarts: 430 No. of Flips: 2738 time to process: 1 seconds.
uf250-04.cnf , deadline. Restarts: 2050
uf250-04.cnf fulfilled No. of Restarts: 12 No. of Flips: 4130 time to process: 0 seconds.
uf250-04.cnf fulfilled No. of Restarts: 1445 No. of Flips: 1630 time to process: 5 seconds.
uf250-04.cnf fulfilled No. of Restarts: 1904 No. of Flips: 2614 time to process: 7 seconds.
uf250-04.cnf fulfilled No. of Restarts: 1911 No. of Flips: 4908 time to process: 7 seconds.
uf250-04.cnf , deadline. Restarts: 2050
uf250-04.cnf fulfilled No. of Restarts: 1862 No. of Flips: 1535 time to process: 7 seconds.
uf250-04.cnf fulfilled No. of Restarts: 1353 No. of Flips: 3398 time to process: 5 seconds.
uf250-04.cnf , deadline. Restarts: 2050
uf250-04.cnf fulfilled No. of Restarts: 718 No. of Flips: 2259 time to process: 2 seconds.
uf250-04.cnf fulfilled No. of Restarts: 390 No. of Flips: 4699 time to process: 1 seconds.
uf250-04.cnf fulfilled No. of Restarts: 366 No. of Flips: 1156 time to process: 1 seconds.
uf250-04.cnf , deadline. Restarts: 2050
uf250-04.cnf fulfilled No. of Restarts: 1694 No. of Flips: 3227 time to process: 7 seconds.
uf250-04.cnf fulfilled No. of Restarts: 1565 No. of Flips: 2281 time to process: 6 seconds.
uf250-04.cnf fulfilled No. of Restarts: 1261 No. of Flips: 3150 time to process: 5 seconds.
uf250-04.cnf , deadline. Restarts: 2050
uf250-04.cnf fulfilled No. of Restarts: 357 No. of Flips: 905 time to process: 1 seconds.
uf250-04.cnf fulfilled No. of Restarts: 772 No. of Flips: 2262 time to process: 3 seconds.
uf250-04.cnf fulfilled No. of Restarts: 781 No. of Flips: 3160 time to process: 3 seconds.
uf250-04.cnf , deadline. Restarts: 2050
uf250-04.cnf , deadline. Restarts: 2050
uf250-04.cnf , deadline. Restarts: 2050
uf250-04.cnf fulfilled No. of Restarts: 528 No. of Flips: 2052 time to process: 2 seconds.
uf250-04.cnf fulfilled No. of Restarts: 1565 No. of Flips: 4325 time to process: 6 seconds.
uf250-04.cnf , deadline. Restarts: 2050
uf250-04.cnf , deadline. Restarts: 2050
uf250-04.cnf , deadline. Restarts: 2050
uf250-04.cnf fulfilled No. of Restarts: 842 No. of Flips: 1756 time to process: 3 seconds.
uf250-04.cnf , deadline. Restarts: 2050
uf250-04.cnf fulfilled No. of Restarts: 342 No. of Flips: 896 time to process: 1 seconds.
uf250-04.cnf fulfilled No. of Restarts: 1537 No. of Flips: 4433 time to process: 6 seconds.
uf250-04.cnf , deadline. Restarts: 2050
uf250-04.cnf , deadline. Restarts: 2050
uf250-04.cnf fulfilled No. of Restarts: 1540 No. of Flips: 2248 time to process: 6 seconds.
uf250-04.cnf fulfilled No. of Restarts: 1067 No. of Flips: 4916 time to process: 4 seconds.
uf250-04.cnf fulfilled No. of Restarts: 80 No. of Flips: 2509 time to process: 0 seconds.
uf250-04.cnf fulfilled No. of Restarts: 294 No. of Flips: 3445 time to process: 1 seconds.
uf250-04.cnf fulfilled No. of Restarts: 386 No. of Flips: 2692 time to process: 1 seconds.
uf250-04.cnf , deadline. Restarts: 2050
uf250-04.cnf , deadline. Restarts: 2050
uf250-04.cnf , deadline. Restarts: 2050
uf250-04.cnf , deadline. Restarts: 2050
uf250-04.cnf , deadline. Restarts: 2050
uf250-04.cnf fulfilled No. of Restarts: 1151 No. of Flips: 3301 time to process: 4 seconds.
uf250-04.cnf fulfilled No. of Restarts: 43 No. of Flips: 3984 time to process: 0 seconds.
uf250-04.cnf fulfilled No. of Restarts: 1930 No. of Flips: 4450 time to process: 7 seconds.
uf250-04.cnf , deadline. Restarts: 2050
uf250-04.cnf fulfilled No. of Restarts: 854 No. of Flips: 3537 time to process: 3 seconds.
uf250-04.cnf , deadline. Restarts: 2050
uf250-04.cnf , deadline. Restarts: 2050
uf250-04.cnf , deadline. Restarts: 2050
uf250-04.cnf , deadline. Restarts: 2050
uf250-04.cnf , deadline. Restarts: 2050
uf250-04.cnf , deadline. Restarts: 2050
uf250-04.cnf fulfilled No. of Restarts: 447 No. of Flips: 3336 time to process: 1 seconds.
uf250-04.cnf fulfilled No. of Restarts: 427 No. of Flips: 1496 time to process: 1 seconds.
uf250-04.cnf , deadline. Restarts: 2050
uf250-04.cnf fulfilled No. of Restarts: 1205 No. of Flips: 2891 time to process: 5 seconds.
uf250-04.cnf fulfilled No. of Restarts: 835 No. of Flips: 4555 time to process: 3 seconds.
uf250-04.cnf fulfilled No. of Restarts: 601 No. of Flips: 1414 time to process: 2 seconds.
uf250-04.cnf , deadline. Restarts: 2050
uf250-04.cnf fulfilled No. of Restarts: 499 No. of Flips: 3125 time to process: 2 seconds.
uf250-04.cnf , deadline. Restarts: 2050
uf250-04.cnf , deadline. Restarts: 2050
uf250-04.cnf fulfilled No. of Restarts: 960 No. of Flips: 3474 time to process: 3 seconds.
uf250-04.cnf fulfilled No. of Restarts: 818 No. of Flips: 1642 time to process: 3 seconds.
uf250-04.cnf , deadline. Restarts: 2050
uf250-04.cnf , deadline. Restarts: 2050
uf250-04.cnf , deadline. Restarts: 2050
uf250-04.cnf fulfilled No. of Restarts: 1910 No. of Flips: 4213 time to process: 7 seconds.
uf250-04.cnf , deadline. Restarts: 2050
uf250-04.cnf fulfilled No. of Restarts: 891 No. of Flips: 2199 time to process: 3 seconds.
uf250-04.cnf , deadline. Restarts: 2050
uf250-04.cnf fulfilled No. of Restarts: 1250 No. of Flips: 3998 time to process: 5 seconds.
uf250-04.cnf , deadline. Restarts: 2050
uf250-04.cnf , deadline. Restarts: 2050
uf250-04.cnf fulfilled No. of Restarts: 1452 No. of Flips: 4934 time to process: 6 seconds.
uf250-04.cnf , deadline. Restarts: 2050
uf250-04.cnf fulfilled No. of Restarts: 1682 No. of Flips: 2716 time to process: 6 seconds.
uf250-04.cnf fulfilled No. of Restarts: 72 No. of Flips: 4903 time to process: 0 seconds.
uf250-04.cnf fulfilled No. of Restarts: 158 No. of Flips: 1461 time to process: 0 seconds.
uf250-04.cnf fulfilled No. of Restarts: 927 No. of Flips: 1764 time to process: 3 seconds.
uf250-04.cnf fulfilled No. of Restarts: 787 No. of Flips: 4013 time to process: 3 seconds.
uf250-04.cnf , deadline. Restarts: 2050
uf250-04.cnf fulfilled No. of Restarts: 1993 No. of Flips: 4413 time to process: 8 seconds.
uf250-04.cnf fulfilled No. of Restarts: 1360 No. of Flips: 2558 time to process: 5 seconds.
uf250-04.cnf , deadline. Restarts: 2050
uf250-04.cnf , deadline. Restarts: 2050
uf250-04.cnf fulfilled No. of Restarts: 78 No. of Flips: 4905 time to process: 0 seconds.
uf250-04.cnf fulfilled No. of Restarts: 1788 No. of Flips: 1469 time to process: 7 seconds.
uf250-04.cnf , deadline. Restarts: 2050
uf250-04.cnf fulfilled No. of Restarts: 997 No. of Flips: 2870 time to process: 4 seconds.
uf250-04.cnf fulfilled No. of Restarts: 1863 No. of Flips: 2160 time to process: 7 seconds.
uf250-04.cnf fulfilled No. of Restarts: 53 No. of Flips: 4110 time to process: 0 seconds.
uf250-04.cnf fulfilled No. of Restarts: 569 No. of Flips: 2323 time to process: 2 seconds.
uf250-04.cnf fulfilled No. of Restarts: 1651 No. of Flips: 3553 time to process: 6 seconds.
uf250-04.cnf fulfilled No. of Restarts: 635 No. of Flips: 3631 time to process: 2 seconds.
uf250-04.cnf fulfilled No. of Restarts: 245 No. of Flips: 2546 time to process: 1 seconds.
uf250-04.cnf , deadline. Restarts: 2050
uf250-04.cnf fulfilled No. of Restarts: 753 No. of Flips: 2612 time to process: 2 seconds.
uf250-04.cnf fulfilled No. of Restarts: 1174 No. of Flips: 3658 time to process: 4 seconds.
uf250-04.cnf , deadline. Restarts: 2050
uf250-04.cnf fulfilled No. of Restarts: 117 No. of Flips: 3308 time to process: 0 seconds.
uf250-04.cnf , deadline. Restarts: 2050
uf250-04.cnf , deadline. Restarts: 2050
uf250-04.cnf fulfilled No. of Restarts: 1950 No. of Flips: 3529 time to process: 7 seconds.
uf250-04.cnf fulfilled No. of Restarts: 7 No. of Flips: 4226 time to process: 0 seconds.
uf250-04.cnf , deadline. Restarts: 2050
uf250-04.cnf , deadline. Restarts: 2050
uf250-04.cnf , deadline. Restarts: 2050
uf250-04.cnf fulfilled No. of Restarts: 1532 No. of Flips: 3103 time to process: 6 seconds.
uf250-04.cnf fulfilled No. of Restarts: 473 No. of Flips: 3832 time to process: 2 seconds.
uf250-04.cnf , deadline. Restarts: 2050
uf250-04.cnf fulfilled No. of Restarts: 1276 No. of Flips: 3376 time to process: 5 seconds.
uf250-04.cnf fulfilled No. of Restarts: 1270 No. of Flips: 2221 time to process: 5 seconds.
uf250-04.cnf fulfilled No. of Restarts: 111 No. of Flips: 2878 time to process: 0 seconds.
uf250-04.cnf , deadline. Restarts: 2050
uf250-04.cnf fulfilled No. of Restarts: 524 No. of Flips: 2141 time to process: 2 seconds.
uf250-04.cnf , deadline. Restarts: 2050
uf250-04.cnf , deadline. Restarts: 2050
uf250-04.cnf , deadline. Restarts: 2050
uf250-04.cnf fulfilled No. of Restarts: 1742 No. of Flips: 2047 time to process: 7 seconds.
uf250-04.cnf fulfilled No. of Restarts: 1025 No. of Flips: 3106 time to process: 4 seconds.
uf250-04.cnf fulfilled No. of Restarts: 1093 No. of Flips: 3092 time to process: 4 seconds.
uf250-04.cnf fulfilled No. of Restarts: 1241 No. of Flips: 3369 time to process: 4 seconds.
uf250-04.cnf fulfilled No. of Restarts: 21 No. of Flips: 1733 time to process: 0 seconds.
uf250-04.cnf fulfilled No. of Restarts: 1643 No. of Flips: 1255 time to process: 6 seconds.
uf250-04.cnf fulfilled No. of Restarts: 587 No. of Flips: 3384 time to process: 2 seconds.
uf250-04.cnf fulfilled No. of Restarts: 871 No. of Flips: 2309 time to process: 3 seconds.
uf250-04.cnf , deadline. Restarts: 2050
uf250-04.cnf , deadline. Restarts: 2050
uf250-04.cnf fulfilled No. of Restarts: 120 No. of Flips: 4249 time to process: 0 seconds.
uf250-04.cnf , deadline. Restarts: 2050
uf250-04.cnf fulfilled No. of Restarts: 1986 No. of Flips: 1209 time to process: 7 seconds.
uf250-04.cnf , deadline. Restarts: 2050
uf250-04.cnf , deadline. Restarts: 2050
uf250-04.cnf fulfilled No. of Restarts: 665 No. of Flips: 1977 time to process: 2 seconds.
uf250-04.cnf , deadline. Restarts: 2050
uf250-04.cnf fulfilled No. of Restarts: 672 No. of Flips: 4208 time to process: 2 seconds.
uf250-04.cnf , deadline. Restarts: 2050
uf250-04.cnf fulfilled No. of Restarts: 1514 No. of Flips: 919 time to process: 6 seconds.
uf250-04.cnf , deadline. Restarts: 2050
uf250-04.cnf fulfilled No. of Restarts: 632 No. of Flips: 4764 time to process: 2 seconds.
uf250-04.cnf fulfilled No. of Restarts: 1020 No. of Flips: 2142 time to process: 4 seconds.
uf250-04.cnf , deadline. Restarts: 2050
uf250-04.cnf fulfilled No. of Restarts: 1682 No. of Flips: 2292 time to process: 6 seconds.
uf250-04.cnf , deadline. Restarts: 2050
uf250-04.cnf , deadline. Restarts: 2050
uf250-04.cnf , deadline. Restarts: 2050
uf250-04.cnf , deadline. Restarts: 2050
uf250-04.cnf , deadline. Restarts: 2050
uf250-04.cnf , deadline. Restarts: 2050
uf250-04.cnf , deadline. Restarts: 2050
uf250-04.cnf , deadline. Restarts: 2050
uf250-04.cnf fulfilled No. of Restarts: 585 No. of Flips: 3238 time to process: 2 seconds.
uf250-04.cnf , deadline. Restarts: 2050
uf250-04.cnf fulfilled No. of Restarts: 538 No. of Flips: 1578 time to process: 2 seconds.
uf250-04.cnf , deadline. Restarts: 2050
uf250-04.cnf , deadline. Restarts: 2050
uf250-04.cnf fulfilled No. of Restarts: 790 No. of Flips: 2972 time to process: 3 seconds.
uf250-04.cnf , deadline. Restarts: 2050
uf250-04.cnf fulfilled No. of Restarts: 1403 No. of Flips: 2836 time to process: 5 seconds.
uf250-04.cnf fulfilled No. of Restarts: 483 No. of Flips: 3030 time to process: 2 seconds.
uf250-04.cnf fulfilled No. of Restarts: 553 No. of Flips: 3169 time to process: 2 seconds.
uf250-04.cnf fulfilled No. of Restarts: 881 No. of Flips: 3313 time to process: 3 seconds.
uf250-04.cnf , deadline. Restarts: 2050
uf250-04.cnf , deadline. Restarts: 2050
uf250-04.cnf fulfilled No. of Restarts: 1494 No. of Flips: 1683 time to process: 6 seconds.
uf250-04.cnf fulfilled No. of Restarts: 519 No. of Flips: 2023 time to process: 2 seconds.
uf250-04.cnf fulfilled No. of Restarts: 1592 No. of Flips: 2648 time to process: 6 seconds.
uf250-04.cnf , deadline. Restarts: 2050
uf250-04.cnf , deadline. Restarts: 2050
uf250-04.cnf fulfilled No. of Restarts: 1048 No. of Flips: 1060 time to process: 4 seconds.
uf250-04.cnf , deadline. Restarts: 2050
uf250-04.cnf , deadline. Restarts: 2050
uf250-04.cnf , deadline. Restarts: 2050
uf250-04.cnf , deadline. Restarts: 2050
uf250-04.cnf fulfilled No. of Restarts: 1508 No. of Flips: 1209 time to process: 6 seconds.
uf250-04.cnf , deadline. Restarts: 2050
uf250-04.cnf fulfilled No. of Restarts: 1201 No. of Flips: 4240 time to process: 4 seconds.
uf250-04.cnf , deadline. Restarts: 2050
uf250-04.cnf , deadline. Restarts: 2050
uf250-04.cnf , deadline. Restarts: 2050
uf250-04.cnf , deadline. Restarts: 2050
uf250-04.cnf fulfilled No. of Restarts: 507 No. of Flips: 4562 time to process: 2 seconds.
uf250-04.cnf , deadline. Restarts: 2050
uf250-04.cnf , deadline. Restarts: 2050
uf250-04.cnf fulfilled No. of Restarts: 340 No. of Flips: 4613 time to process: 1 seconds.
uf250-04.cnf fulfilled No. of Restarts: 814 No. of Flips: 988 time to process: 3 seconds.
uf250-04.cnf fulfilled No. of Restarts: 1492 No. of Flips: 2148 time to process: 6 seconds.
uf250-04.cnf fulfilled No. of Restarts: 1890 No. of Flips: 4119 time to process: 7 seconds.
uf250-04.cnf fulfilled No. of Restarts: 637 No. of Flips: 2634 time to process: 2 seconds.
uf250-04.cnf fulfilled No. of Restarts: 785 No. of Flips: 3599 time to process: 3 seconds.
uf250-04.cnf fulfilled No. of Restarts: 115 No. of Flips: 4488 time to process: 0 seconds.
uf250-04.cnf , deadline. Restarts: 2050
uf250-04.cnf fulfilled No. of Restarts: 944 No. of Flips: 2445 time to process: 3 seconds.
uf250-04.cnf , deadline. Restarts: 2050
uf250-04.cnf , deadline. Restarts: 2050
uf250-04.cnf fulfilled No. of Restarts: 952 No. of Flips: 2792 time to process: 4 seconds.
uf250-04.cnf fulfilled No. of Restarts: 729 No. of Flips: 564 time to process: 2 seconds.
uf250-04.cnf , deadline. Restarts: 2050
uf250-04.cnf fulfilled No. of Restarts: 614 No. of Flips: 1615 time to process: 2 seconds.
uf250-04.cnf , deadline. Restarts: 2050
uf250-04.cnf fulfilled No. of Restarts: 383 No. of Flips: 2156 time to process: 1 seconds.
uf250-04.cnf fulfilled No. of Restarts: 1415 No. of Flips: 4632 time to process: 5 seconds.
uf250-04.cnf fulfilled No. of Restarts: 420 No. of Flips: 3155 time to process: 1 seconds.
uf250-04.cnf , deadline. Restarts: 2050
uf250-04.cnf , deadline. Restarts: 2050
uf250-04.cnf fulfilled No. of Restarts: 748 No. of Flips: 2498 time to process: 3 seconds.
uf250-04.cnf , deadline. Restarts: 2050
uf250-04.cnf fulfilled No. of Restarts: 1426 No. of Flips: 4114 time to process: 5 seconds.
uf250-04.cnf , deadline. Restarts: 2050
uf250-04.cnf fulfilled No. of Restarts: 1870 No. of Flips: 1865 time to process: 7 seconds.
uf250-04.cnf fulfilled No. of Restarts: 1207 No. of Flips: 1421 time to process: 5 seconds.
uf250-04.cnf fulfilled No. of Restarts: 1551 No. of Flips: 2056 time to process: 6 seconds.
uf250-04.cnf , deadline. Restarts: 2050
uf250-04.cnf fulfilled No. of Restarts: 1813 No. of Flips: 3941 time to process: 7 seconds.
uf250-04.cnf , deadline. Restarts: 2050
uf250-04.cnf , deadline. Restarts: 2050
uf250-04.cnf , deadline. Restarts: 2050
uf250-04.cnf fulfilled No. of Restarts: 750 No. of Flips: 4952 time to process: 3 seconds.
uf250-04.cnf , deadline. Restarts: 2050
uf250-04.cnf fulfilled No. of Restarts: 328 No. of Flips: 2598 time to process: 1 seconds.
uf250-04.cnf fulfilled No. of Restarts: 345 No. of Flips: 4382 time to process: 1 seconds.
uf250-04.cnf fulfilled No. of Restarts: 1358 No. of Flips: 3504 time to process: 5 seconds.
uf250-04.cnf , deadline. Restarts: 2050
uf250-04.cnf fulfilled No. of Restarts: 1285 No. of Flips: 1950 time to process: 5 seconds.
uf250-04.cnf fulfilled No. of Restarts: 1576 No. of Flips: 4765 time to process: 6 seconds.
uf250-04.cnf , deadline. Restarts: 2050
uf250-04.cnf fulfilled No. of Restarts: 301 No. of Flips: 1982 time to process: 1 seconds.
uf250-04.cnf , deadline. Restarts: 2050
uf250-04.cnf , deadline. Restarts: 2050
uf250-04.cnf , deadline. Restarts: 2050
uf250-04.cnf , deadline. Restarts: 2050
uf250-04.cnf fulfilled No. of Restarts: 369 No. of Flips: 4581 time to process: 1 seconds.
uf250-04.cnf , deadline. Restarts: 2050
uf250-04.cnf , deadline. Restarts: 2050
uf250-04.cnf , deadline. Restarts: 2050
uf250-04.cnf , deadline. Restarts: 2050
uf250-04.cnf , deadline. Restarts: 2050
uf250-04.cnf fulfilled No. of Restarts: 369 No. of Flips: 2433 time to process: 1 seconds.
uf250-04.cnf , deadline. Restarts: 2050
uf250-04.cnf fulfilled No. of Restarts: 442 No. of Flips: 2749 time to process: 1 seconds.
uf250-04.cnf , deadline. Restarts: 2050
uf250-04.cnf , deadline. Restarts: 2050
uf250-04.cnf , deadline. Restarts: 2050
uf250-04.cnf fulfilled No. of Restarts: 768 No. of Flips: 3536 time to process: 3 seconds.
uf250-04.cnf fulfilled No. of Restarts: 933 No. of Flips: 1074 time to process: 3 seconds.
uf250-04.cnf , deadline. Restarts: 2050
uf250-04.cnf , deadline. Restarts: 2050
uf250-04.cnf , deadline. Restarts: 2050
uf250-04.cnf fulfilled No. of Restarts: 94 No. of Flips: 4860 time to process: 0 seconds.
uf250-04.cnf , deadline. Restarts: 2050
uf250-04.cnf fulfilled No. of Restarts: 1884 No. of Flips: 2381 time to process: 7 seconds.
uf250-04.cnf , deadline. Restarts: 2050
uf250-04.cnf fulfilled No. of Restarts: 2023 No. of Flips: 2594 time to process: 8 seconds.
uf250-04.cnf , deadline. Restarts: 2050
uf250-04.cnf fulfilled No. of Restarts: 368 No. of Flips: 4561 time to process: 1 seconds.
uf250-04.cnf , deadline. Restarts: 2050
uf250-04.cnf , deadline. Restarts: 2050
uf250-04.cnf fulfilled No. of Restarts: 537 No. of Flips: 2799 time to process: 2 seconds.
uf250-04.cnf , deadline. Restarts: 2050
uf250-04.cnf fulfilled No. of Restarts: 735 No. of Flips: 1883 time to process: 2 seconds.
uf250-04.cnf fulfilled No. of Restarts: 1966 No. of Flips: 3599 time to process: 7 seconds.
uf250-04.cnf fulfilled No. of Restarts: 492 No. of Flips: 3764 time to process: 2 seconds.
uf250-04.cnf fulfilled No. of Restarts: 1853 No. of Flips: 2051 time to process: 7 seconds.
uf250-04.cnf , deadline. Restarts: 2050
uf250-04.cnf , deadline. Restarts: 2050
uf250-04.cnf , deadline. Restarts: 2050
uf250-04.cnf , deadline. Restarts: 2050
uf250-04.cnf , deadline. Restarts: 2050
uf250-04.cnf fulfilled No. of Restarts: 1162 No. of Flips: 4345 time to process: 4 seconds.
uf250-04.cnf fulfilled No. of Restarts: 1926 No. of Flips: 1112 time to process: 7 seconds.
uf250-04.cnf , deadline. Restarts: 2050
uf250-04.cnf , deadline. Restarts: 2050
uf250-04.cnf fulfilled No. of Restarts: 504 No. of Flips: 4331 time to process: 2 seconds.
uf250-04.cnf , deadline. Restarts: 2050
uf250-04.cnf fulfilled No. of Restarts: 1208 No. of Flips: 4465 time to process: 4 seconds.
uf250-04.cnf , deadline. Restarts: 2050
uf250-04.cnf , deadline. Restarts: 2050
uf250-04.cnf , deadline. Restarts: 2050
uf250-04.cnf , deadline. Restarts: 2050
uf250-04.cnf fulfilled No. of Restarts: 317 No. of Flips: 4266 time to process: 1 seconds.
uf250-04.cnf , deadline. Restarts: 2050
uf250-04.cnf fulfilled No. of Restarts: 1206 No. of Flips: 2854 time to process: 4 seconds.
uf250-04.cnf , deadline. Restarts: 2050
uf250-04.cnf fulfilled No. of Restarts: 1147 No. of Flips: 4657 time to process: 4 seconds.
uf250-04.cnf , deadline. Restarts: 2050
uf250-04.cnf , deadline. Restarts: 2050
uf250-04.cnf , deadline. Restarts: 2050
uf250-04.cnf fulfilled No. of Restarts: 535 No. of Flips: 4837 time to process: 2 seconds.
uf250-04.cnf , deadline. Restarts: 2050
uf250-04.cnf , deadline. Restarts: 2050
uf250-04.cnf , deadline. Restarts: 2050
uf250-04.cnf fulfilled No. of Restarts: 561 No. of Flips: 4583 time to process: 2 seconds.
uf250-04.cnf fulfilled No. of Restarts: 271 No. of Flips: 4027 time to process: 1 seconds.
uf250-04.cnf fulfilled No. of Restarts: 79 No. of Flips: 4758 time to process: 0 seconds.
uf250-04.cnf fulfilled No. of Restarts: 1597 No. of Flips: 3395 time to process: 6 seconds.
uf250-04.cnf , deadline. Restarts: 2050
uf250-04.cnf fulfilled No. of Restarts: 975 No. of Flips: 2503 time to process: 4 seconds.
uf250-04.cnf fulfilled No. of Restarts: 1084 No. of Flips: 3868 time to process: 4 seconds.
uf250-04.cnf fulfilled No. of Restarts: 699 No. of Flips: 3103 time to process: 2 seconds.
uf250-04.cnf , deadline. Restarts: 2050
uf250-04.cnf fulfilled No. of Restarts: 433 No. of Flips: 3111 time to process: 1 seconds.
uf250-04.cnf , deadline. Restarts: 2050
uf250-04.cnf , deadline. Restarts: 2050
uf250-04.cnf , deadline. Restarts: 2050
uf250-04.cnf fulfilled No. of Restarts: 585 No. of Flips: 2120 time to process: 2 seconds.
uf250-04.cnf fulfilled No. of Restarts: 903 No. of Flips: 2251 time to process: 3 seconds.
uf250-04.cnf fulfilled No. of Restarts: 1518 No. of Flips: 4742 time to process: 6 seconds.
uf250-04.cnf , deadline. Restarts: 2050
uf250-04.cnf , deadline. Restarts: 2050
uf250-04.cnf , deadline. Restarts: 2050
uf250-04.cnf , deadline. Restarts: 2050
uf250-04.cnf , deadline. Restarts: 2050
uf250-04.cnf , deadline. Restarts: 2050
uf250-04.cnf fulfilled No. of Restarts: 1488 No. of Flips: 4859 time to process: 6 seconds.
uf250-04.cnf , deadline. Restarts: 2050
uf250-04.cnf fulfilled No. of Restarts: 959 No. of Flips: 2481 time to process: 4 seconds.
uf250-04.cnf , deadline. Restarts: 2050
uf250-04.cnf fulfilled No. of Restarts: 492 No. of Flips: 4981 time to process: 1 seconds.
uf250-04.cnf , deadline. Restarts: 2050
uf250-04.cnf , deadline. Restarts: 2050
uf250-04.cnf , deadline. Restarts: 2050
uf250-04.cnf fulfilled No. of Restarts: 1085 No. of Flips: 2758 time to process: 4 seconds.
uf250-04.cnf fulfilled No. of Restarts: 1608 No. of Flips: 1227 time to process: 6 seconds.
uf250-04.cnf , deadline. Restarts: 2050
uf250-04.cnf fulfilled No. of Restarts: 618 No. of Flips: 3963 time to process: 2 seconds.
uf250-04.cnf , deadline. Restarts: 2050
uf250-04.cnf fulfilled No. of Restarts: 1323 No. of Flips: 2198 time to process: 5 seconds.
uf250-04.cnf fulfilled No. of Restarts: 1461 No. of Flips: 2062 time to process: 5 seconds.
uf250-04.cnf , deadline. Restarts: 2050
uf250-04.cnf fulfilled No. of Restarts: 517 No. of Flips: 4779 time to process: 2 seconds.
uf250-04.cnf , deadline. Restarts: 2050
uf250-04.cnf , deadline. Restarts: 2050
uf250-04.cnf , deadline. Restarts: 2050
uf250-04.cnf fulfilled No. of Restarts: 1585 No. of Flips: 4370 time to process: 6 seconds.
uf250-04.cnf fulfilled No. of Restarts: 1682 No. of Flips: 3117 time to process: 6 seconds.
uf250-04.cnf , deadline. Restarts: 2050
uf250-04.cnf fulfilled No. of Restarts: 1429 No. of Flips: 4479 time to process: 5 seconds.
uf250-04.cnf , deadline. Restarts: 2050
uf250-04.cnf , deadline. Restarts: 2050
uf250-04.cnf , deadline. Restarts: 2050
uf250-04.cnf fulfilled No. of Restarts: 736 No. of Flips: 3198 time to process: 3 seconds.
uf250-04.cnf , deadline. Restarts: 2050
uf250-04.cnf fulfilled No. of Restarts: 572 No. of Flips: 2054 time to process: 2 seconds.
uf250-04.cnf fulfilled No. of Restarts: 378 No. of Flips: 3393 time to process: 1 seconds.
