# Supplementary material for: Completion Probabilities and Parallel Restart Strategies under an Imposed Deadline
Source: PLoS One. 2016 Oct 12;11(10):e0164605. doi: 10.1371/journal.pone.0164605 (PMC5061357; doi:10.1371/journal.pone.0164605)
Supplement: S1 File — The file “S1_File.zip” is the data gathered from the experiments regarding completion probability. (ZIP) [file pone.0164605.s004.zip › results_Single_r2150.9439999999995.txt]

uf250-04.cnf , deadline. Restarts: 2150
uf250-04.cnf , deadline. Restarts: 2150
uf250-04.cnf , deadline. Restarts: 2150
uf250-04.cnf fulfilled No. of Restarts: 480 No. of Flips: 3952 time to process: 2 seconds.
uf250-04.cnf , deadline. Restarts: 2150
uf250-04.cnf , deadline. Restarts: 2150
uf250-04.cnf fulfilled No. of Restarts: 934 No. of Flips: 1377 time to process: 4 seconds.
uf250-04.cnf , deadline. Restarts: 2150
uf250-04.cnf , deadline. Restarts: 2150
uf250-04.cnf , deadline. Restarts: 2150
uf250-04.cnf , deadline. Restarts: 2150
uf250-04.cnf fulfilled No. of Restarts: 318 No. of Flips: 1310 time to process: 1 seconds.
uf250-04.cnf , deadline. Restarts: 2150
uf250-04.cnf , deadline. Restarts: 2150
uf250-04.cnf fulfilled No. of Restarts: 1883 No. of Flips: 2103 time to process: 8 seconds.
uf250-04.cnf , deadline. Restarts: 2150
uf250-04.cnf fulfilled No. of Restarts: 562 No. of Flips: 2541 time to process: 2 seconds.
uf250-04.cnf fulfilled No. of Restarts: 683 No. of Flips: 1736 time to process: 3 seconds.
uf250-04.cnf fulfilled No. of Restarts: 1035 No. of Flips: 1884 time to process: 4 seconds.
uf250-04.cnf , deadline. Restarts: 2150
uf250-04.cnf fulfilled No. of Restarts: 1249 No. of Flips: 1710 time to process: 5 seconds.
uf250-04.cnf fulfilled No. of Restarts: 1578 No. of Flips: 2035 time to process: 6 seconds.
uf250-04.cnf , deadline. Restarts: 2150
uf250-04.cnf fulfilled No. of Restarts: 1291 No. of Flips: 2739 time to process: 5 seconds.
uf250-04.cnf , deadline. Restarts: 2150
uf250-04.cnf , deadline. Restarts: 2150
uf250-04.cnf , deadline. Restarts: 2150
uf250-04.cnf , deadline. Restarts: 2150
uf250-04.cnf fulfilled No. of Restarts: 993 No. of Flips: 3942 time to process: 4 seconds.
uf250-04.cnf , deadline. Restarts: 2150
uf250-04.cnf fulfilled No. of Restarts: 131 No. of Flips: 4355 time to process: 0 seconds.
uf250-04.cnf fulfilled No. of Restarts: 1126 No. of Flips: 1444 time to process: 4 seconds.
uf250-04.cnf fulfilled No. of Restarts: 451 No. of Flips: 2750 time to process: 2 seconds.
uf250-04.cnf fulfilled No. of Restarts: 64 No. of Flips: 2024 time to process: 0 seconds.
uf250-04.cnf fulfilled No. of Restarts: 886 No. of Flips: 4372 time to process: 3 seconds.
uf250-04.cnf , deadline. Restarts: 2150
uf250-04.cnf fulfilled No. of Restarts: 341 No. of Flips: 4397 time to process: 1 seconds.
uf250-04.cnf , deadline. Restarts: 2150
uf250-04.cnf fulfilled No. of Restarts: 501 No. of Flips: 3450 time to process: 2 seconds.
uf250-04.cnf fulfilled No. of Restarts: 793 No. of Flips: 1563 time to process: 3 seconds.
uf250-04.cnf fulfilled No. of Restarts: 1972 No. of Flips: 2905 time to process: 8 seconds.
uf250-04.cnf , deadline. Restarts: 2150
uf250-04.cnf fulfilled No. of Restarts: 256 No. of Flips: 3531 time to process: 1 seconds.
uf250-04.cnf fulfilled No. of Restarts: 1057 No. of Flips: 4542 time to process: 4 seconds.
uf250-04.cnf , deadline. Restarts: 2150
uf250-04.cnf fulfilled No. of Restarts: 1642 No. of Flips: 2729 time to process: 6 seconds.
uf250-04.cnf , deadline. Restarts: 2150
uf250-04.cnf fulfilled No. of Restarts: 1373 No. of Flips: 2998 time to process: 5 seconds.
uf250-04.cnf , deadline. Restarts: 2150
uf250-04.cnf fulfilled No. of Restarts: 377 No. of Flips: 923 time to process: 1 seconds.
uf250-04.cnf fulfilled No. of Restarts: 1068 No. of Flips: 1972 time to process: 4 seconds.
uf250-04.cnf , deadline. Restarts: 2150
uf250-04.cnf , deadline. Restarts: 2150
uf250-04.cnf fulfilled No. of Restarts: 38 No. of Flips: 4910 time to process: 0 seconds.
uf250-04.cnf fulfilled No. of Restarts: 398 No. of Flips: 2693 time to process: 1 seconds.
uf250-04.cnf fulfilled No. of Restarts: 643 No. of Flips: 4743 time to process: 2 seconds.
uf250-04.cnf , deadline. Restarts: 2150
uf250-04.cnf fulfilled No. of Restarts: 661 No. of Flips: 2162 time to process: 2 seconds.
uf250-04.cnf fulfilled No. of Restarts: 1955 No. of Flips: 3830 time to process: 8 seconds.
uf250-04.cnf , deadline. Restarts: 2150
uf250-04.cnf , deadline. Restarts: 2150
uf250-04.cnf fulfilled No. of Restarts: 863 No. of Flips: 1310 time to process: 3 seconds.
uf250-04.cnf fulfilled No. of Restarts: 1918 No. of Flips: 1205 time to process: 8 seconds.
uf250-04.cnf fulfilled No. of Restarts: 1527 No. of Flips: 2520 time to process: 6 seconds.
uf250-04.cnf fulfilled No. of Restarts: 1836 No. of Flips: 3851 time to process: 7 seconds.
uf250-04.cnf fulfilled No. of Restarts: 327 No. of Flips: 2354 time to process: 1 seconds.
uf250-04.cnf , deadline. Restarts: 2150
uf250-04.cnf , deadline. Restarts: 2150
uf250-04.cnf , deadline. Restarts: 2150
uf250-04.cnf , deadline. Restarts: 2150
uf250-04.cnf fulfilled No. of Restarts: 293 No. of Flips: 1949 time to process: 1 seconds.
uf250-04.cnf , deadline. Restarts: 2150
uf250-04.cnf , deadline. Restarts: 2150
uf250-04.cnf fulfilled No. of Restarts: 73 No. of Flips: 3913 time to process: 0 seconds.
uf250-04.cnf , deadline. Restarts: 2150
uf250-04.cnf , deadline. Restarts: 2150
uf250-04.cnf , deadline. Restarts: 2150
uf250-04.cnf fulfilled No. of Restarts: 2128 No. of Flips: 1462 time to process: 8 seconds.
uf250-04.cnf , deadline. Restarts: 2150
uf250-04.cnf fulfilled No. of Restarts: 318 No. of Flips: 2485 time to process: 1 seconds.
uf250-04.cnf , deadline. Restarts: 2150
uf250-04.cnf fulfilled No. of Restarts: 2096 No. of Flips: 3775 time to process: 9 seconds.
uf250-04.cnf fulfilled No. of Restarts: 1109 No. of Flips: 941 time to process: 4 seconds.
uf250-04.cnf fulfilled No. of Restarts: 682 No. of Flips: 1537 time to process: 2 seconds.
uf250-04.cnf , deadline. Restarts: 2150
uf250-04.cnf fulfilled No. of Restarts: 1237 No. of Flips: 2746 time to process: 5 seconds.
uf250-04.cnf , deadline. Restarts: 2150
uf250-04.cnf , deadline. Restarts: 2150
uf250-04.cnf fulfilled No. of Restarts: 901 No. of Flips: 4854 time to process: 5 seconds.
uf250-04.cnf , deadline. Restarts: 2150
uf250-04.cnf , deadline. Restarts: 2150
uf250-04.cnf fulfilled No. of Restarts: 1472 No. of Flips: 3475 time to process: 9 seconds.
uf250-04.cnf , deadline. Restarts: 2150
uf250-04.cnf , deadline. Restarts: 2150
uf250-04.cnf , deadline. Restarts: 2150
uf250-04.cnf fulfilled No. of Restarts: 806 No. of Flips: 1528 time to process: 3 seconds.
uf250-04.cnf , deadline. Restarts: 2150
uf250-04.cnf fulfilled No. of Restarts: 995 No. of Flips: 3029 time to process: 4 seconds.
uf250-04.cnf , deadline. Restarts: 2150
uf250-04.cnf , deadline. Restarts: 2150
uf250-04.cnf fulfilled No. of Restarts: 1483 No. of Flips: 1582 time to process: 7 seconds.
uf250-04.cnf , deadline. Restarts: 2150
uf250-04.cnf fulfilled No. of Restarts: 1204 No. of Flips: 2085 time to process: 5 seconds.
uf250-04.cnf , deadline. Restarts: 2150
uf250-04.cnf , deadline. Restarts: 2150
uf250-04.cnf fulfilled No. of Restarts: 209 No. of Flips: 1845 time to process: 0 seconds.
uf250-04.cnf , deadline. Restarts: 2150
uf250-04.cnf , deadline. Restarts: 2150
uf250-04.cnf , deadline. Restarts: 2150
uf250-04.cnf , deadline. Restarts: 2150
uf250-04.cnf fulfilled No. of Restarts: 748 No. of Flips: 3487 time to process: 3 seconds.
uf250-04.cnf , deadline. Restarts: 2150
uf250-04.cnf , deadline. Restarts: 2150
uf250-04.cnf fulfilled No. of Restarts: 1006 No. of Flips: 4424 time to process: 4 seconds.
uf250-04.cnf fulfilled No. of Restarts: 327 No. of Flips: 1479 time to process: 1 seconds.
uf250-04.cnf fulfilled No. of Restarts: 224 No. of Flips: 1789 time to process: 1 seconds.
uf250-04.cnf fulfilled No. of Restarts: 315 No. of Flips: 1741 time to process: 1 seconds.
uf250-04.cnf fulfilled No. of Restarts: 2033 No. of Flips: 3752 time to process: 8 seconds.
uf250-04.cnf fulfilled No. of Restarts: 162 No. of Flips: 2525 time to process: 0 seconds.
uf250-04.cnf , deadline. Restarts: 2150
uf250-04.cnf , deadline. Restarts: 2150
uf250-04.cnf fulfilled No. of Restarts: 233 No. of Flips: 2716 time to process: 1 seconds.
uf250-04.cnf fulfilled No. of Restarts: 1067 No. of Flips: 4812 time to process: 4 seconds.
uf250-04.cnf , deadline. Restarts: 2150
uf250-04.cnf fulfilled No. of Restarts: 1459 No. of Flips: 3677 time to process: 6 seconds.
uf250-04.cnf , deadline. Restarts: 2150
uf250-04.cnf , deadline. Restarts: 2150
uf250-04.cnf fulfilled No. of Restarts: 1769 No. of Flips: 4006 time to process: 7 seconds.
uf250-04.cnf , deadline. Restarts: 2150
uf250-04.cnf , deadline. Restarts: 2150
uf250-04.cnf , deadline. Restarts: 2150
uf250-04.cnf , deadline. Restarts: 2150
uf250-04.cnf fulfilled No. of Restarts: 1199 No. of Flips: 2448 time to process: 5 seconds.
uf250-04.cnf fulfilled No. of Restarts: 110 No. of Flips: 2188 time to process: 0 seconds.
uf250-04.cnf fulfilled No. of Restarts: 395 No. of Flips: 4636 time to process: 1 seconds.
uf250-04.cnf , deadline. Restarts: 2150
uf250-04.cnf , deadline. Restarts: 2150
uf250-04.cnf fulfilled No. of Restarts: 1394 No. of Flips: 4357 time to process: 5 seconds.
uf250-04.cnf , deadline. Restarts: 2150
uf250-04.cnf , deadline. Restarts: 2150
uf250-04.cnf , deadline. Restarts: 2150
uf250-04.cnf , deadline. Restarts: 2150
uf250-04.cnf fulfilled No. of Restarts: 797 No. of Flips: 2362 time to process: 3 seconds.
uf250-04.cnf , deadline. Restarts: 2150
uf250-04.cnf , deadline. Restarts: 2150
uf250-04.cnf fulfilled No. of Restarts: 910 No. of Flips: 3591 time to process: 3 seconds.
uf250-04.cnf , deadline. Restarts: 2150
uf250-04.cnf fulfilled No. of Restarts: 1777 No. of Flips: 3876 time to process: 7 seconds.
uf250-04.cnf , deadline. Restarts: 2150
uf250-04.cnf fulfilled No. of Restarts: 759 No. of Flips: 3549 time to process: 3 seconds.
uf250-04.cnf fulfilled No. of Restarts: 654 No. of Flips: 1985 time to process: 2 seconds.
uf250-04.cnf , deadline. Restarts: 2150
uf250-04.cnf fulfilled No. of Restarts: 1603 No. of Flips: 4529 time to process: 6 seconds.
uf250-04.cnf , deadline. Restarts: 2150
uf250-04.cnf fulfilled No. of Restarts: 356 No. of Flips: 2190 time to process: 1 seconds.
uf250-04.cnf , deadline. Restarts: 2150
uf250-04.cnf , deadline. Restarts: 2150
uf250-04.cnf , deadline. Restarts: 2150
uf250-04.cnf fulfilled No. of Restarts: 626 No. of Flips: 2428 time to process: 2 seconds.
uf250-04.cnf fulfilled No. of Restarts: 1446 No. of Flips: 3150 time to process: 6 seconds.
uf250-04.cnf fulfilled No. of Restarts: 1823 No. of Flips: 4985 time to process: 8 seconds.
uf250-04.cnf fulfilled No. of Restarts: 546 No. of Flips: 4664 time to process: 2 seconds.
uf250-04.cnf fulfilled No. of Restarts: 720 No. of Flips: 1621 time to process: 3 seconds.
uf250-04.cnf , deadline. Restarts: 2150
uf250-04.cnf fulfilled No. of Restarts: 1606 No. of Flips: 3147 time to process: 6 seconds.
uf250-04.cnf , deadline. Restarts: 2150
uf250-04.cnf , deadline. Restarts: 2150
uf250-04.cnf fulfilled No. of Restarts: 1200 No. of Flips: 4535 time to process: 5 seconds.
uf250-04.cnf fulfilled No. of Restarts: 1934 No. of Flips: 2807 time to process: 8 seconds.
uf250-04.cnf fulfilled No. of Restarts: 925 No. of Flips: 2916 time to process: 3 seconds.
uf250-04.cnf fulfilled No. of Restarts: 782 No. of Flips: 1189 time to process: 3 seconds.
uf250-04.cnf , deadline. Restarts: 2150
uf250-04.cnf , deadline. Restarts: 2150
uf250-04.cnf , deadline. Restarts: 2150
uf250-04.cnf fulfilled No. of Restarts: 840 No. of Flips: 2772 time to process: 3 seconds.
uf250-04.cnf , deadline. Restarts: 2150
uf250-04.cnf fulfilled No. of Restarts: 943 No. of Flips: 1612 time to process: 4 seconds.
uf250-04.cnf , deadline. Restarts: 2150
uf250-04.cnf , deadline. Restarts: 2150
uf250-04.cnf fulfilled No. of Restarts: 1454 No. of Flips: 3896 time to process: 6 seconds.
uf250-04.cnf , deadline. Restarts: 2150
uf250-04.cnf , deadline. Restarts: 2150
uf250-04.cnf fulfilled No. of Restarts: 306 No. of Flips: 3157 time to process: 1 seconds.
uf250-04.cnf fulfilled No. of Restarts: 1866 No. of Flips: 4775 time to process: 8 seconds.
uf250-04.cnf fulfilled No. of Restarts: 1721 No. of Flips: 4079 time to process: 7 seconds.
uf250-04.cnf fulfilled No. of Restarts: 331 No. of Flips: 3357 time to process: 1 seconds.
uf250-04.cnf fulfilled No. of Restarts: 742 No. of Flips: 2054 time to process: 3 seconds.
uf250-04.cnf , deadline. Restarts: 2150
uf250-04.cnf , deadline. Restarts: 2150
uf250-04.cnf , deadline. Restarts: 2150
uf250-04.cnf fulfilled No. of Restarts: 456 No. of Flips: 3885 time to process: 2 seconds.
uf250-04.cnf fulfilled No. of Restarts: 1236 No. of Flips: 3262 time to process: 5 seconds.
uf250-04.cnf , deadline. Restarts: 2150
uf250-04.cnf , deadline. Restarts: 2150
uf250-04.cnf fulfilled No. of Restarts: 1129 No. of Flips: 3974 time to process: 4 seconds.
uf250-04.cnf fulfilled No. of Restarts: 1755 No. of Flips: 4033 time to process: 7 seconds.
uf250-04.cnf fulfilled No. of Restarts: 1236 No. of Flips: 4160 time to process: 5 seconds.
uf250-04.cnf , deadline. Restarts: 2150
uf250-04.cnf , deadline. Restarts: 2150
uf250-04.cnf fulfilled No. of Restarts: 1457 No. of Flips: 3566 time to process: 6 seconds.
uf250-04.cnf , deadline. Restarts: 2150
uf250-04.cnf fulfilled No. of Restarts: 370 No. of Flips: 2124 time to process: 1 seconds.
uf250-04.cnf fulfilled No. of Restarts: 706 No. of Flips: 3317 time to process: 3 seconds.
uf250-04.cnf , deadline. Restarts: 2150
uf250-04.cnf fulfilled No. of Restarts: 21 No. of Flips: 2560 time to process: 0 seconds.
uf250-04.cnf fulfilled No. of Restarts: 520 No. of Flips: 2262 time to process: 2 seconds.
uf250-04.cnf fulfilled No. of Restarts: 1776 No. of Flips: 2595 time to process: 7 seconds.
uf250-04.cnf , deadline. Restarts: 2150
uf250-04.cnf fulfilled No. of Restarts: 1761 No. of Flips: 3970 time to process: 7 seconds.
uf250-04.cnf fulfilled No. of Restarts: 387 No. of Flips: 4798 time to process: 1 seconds.
uf250-04.cnf , deadline. Restarts: 2150
uf250-04.cnf fulfilled No. of Restarts: 861 No. of Flips: 979 time to process: 3 seconds.
uf250-04.cnf , deadline. Restarts: 2150
uf250-04.cnf , deadline. Restarts: 2150
uf250-04.cnf fulfilled No. of Restarts: 392 No. of Flips: 3187 time to process: 1 seconds.
uf250-04.cnf , deadline. Restarts: 2150
uf250-04.cnf fulfilled No. of Restarts: 1269 No. of Flips: 1330 time to process: 5 seconds.
uf250-04.cnf , deadline. Restarts: 2150
uf250-04.cnf fulfilled No. of Restarts: 886 No. of Flips: 1887 time to process: 3 seconds.
uf250-04.cnf fulfilled No. of Restarts: 372 No. of Flips: 2824 time to process: 1 seconds.
uf250-04.cnf , deadline. Restarts: 2150
uf250-04.cnf , deadline. Restarts: 2150
uf250-04.cnf fulfilled No. of Restarts: 1316 No. of Flips: 3606 time to process: 5 seconds.
uf250-04.cnf , deadline. Restarts: 2150
uf250-04.cnf , deadline. Restarts: 2150
uf250-04.cnf fulfilled No. of Restarts: 1363 No. of Flips: 1530 time to process: 5 seconds.
uf250-04.cnf , deadline. Restarts: 2150
uf250-04.cnf fulfilled No. of Restarts: 1239 No. of Flips: 2075 time to process: 5 seconds.
uf250-04.cnf fulfilled No. of Restarts: 1155 No. of Flips: 4765 time to process: 4 seconds.
uf250-04.cnf fulfilled No. of Restarts: 1873 No. of Flips: 3584 time to process: 7 seconds.
uf250-04.cnf , deadline. Restarts: 2150
uf250-04.cnf fulfilled No. of Restarts: 2014 No. of Flips: 2866 time to process: 8 seconds.
uf250-04.cnf fulfilled No. of Restarts: 1068 No. of Flips: 2111 time to process: 4 seconds.
uf250-04.cnf fulfilled No. of Restarts: 1364 No. of Flips: 1855 time to process: 5 seconds.
uf250-04.cnf , deadline. Restarts: 2150
uf250-04.cnf fulfilled No. of Restarts: 114 No. of Flips: 4200 time to process: 0 seconds.
uf250-04.cnf fulfilled No. of Restarts: 875 No. of Flips: 3528 time to process: 3 seconds.
uf250-04.cnf fulfilled No. of Restarts: 1821 No. of Flips: 3223 time to process: 7 seconds.
uf250-04.cnf fulfilled No. of Restarts: 775 No. of Flips: 3490 time to process: 3 seconds.
uf250-04.cnf fulfilled No. of Restarts: 1923 No. of Flips: 1662 time to process: 8 seconds.
uf250-04.cnf fulfilled No. of Restarts: 117 No. of Flips: 4905 time to process: 0 seconds.
uf250-04.cnf fulfilled No. of Restarts: 290 No. of Flips: 2979 time to process: 1 seconds.
uf250-04.cnf , deadline. Restarts: 2150
uf250-04.cnf , deadline. Restarts: 2150
uf250-04.cnf fulfilled No. of Restarts: 1536 No. of Flips: 4473 time to process: 6 seconds.
uf250-04.cnf , deadline. Restarts: 2150
uf250-04.cnf , deadline. Restarts: 2150
uf250-04.cnf fulfilled No. of Restarts: 1134 No. of Flips: 4630 time to process: 4 seconds.
uf250-04.cnf , deadline. Restarts: 2150
uf250-04.cnf fulfilled No. of Restarts: 746 No. of Flips: 4059 time to process: 3 seconds.
uf250-04.cnf , deadline. Restarts: 2150
uf250-04.cnf fulfilled No. of Restarts: 1058 No. of Flips: 4780 time to process: 4 seconds.
uf250-04.cnf , deadline. Restarts: 2150
uf250-04.cnf fulfilled No. of Restarts: 1371 No. of Flips: 4938 time to process: 5 seconds.
uf250-04.cnf fulfilled No. of Restarts: 1064 No. of Flips: 2225 time to process: 4 seconds.
uf250-04.cnf fulfilled No. of Restarts: 186 No. of Flips: 2488 time to process: 0 seconds.
uf250-04.cnf , deadline. Restarts: 2150
uf250-04.cnf fulfilled No. of Restarts: 917 No. of Flips: 2446 time to process: 4 seconds.
uf250-04.cnf fulfilled No. of Restarts: 92 No. of Flips: 3574 time to process: 0 seconds.
uf250-04.cnf , deadline. Restarts: 2150
uf250-04.cnf , deadline. Restarts: 2150
uf250-04.cnf , deadline. Restarts: 2150
uf250-04.cnf fulfilled No. of Restarts: 572 No. of Flips: 3537 time to process: 2 seconds.
uf250-04.cnf , deadline. Restarts: 2150
uf250-04.cnf fulfilled No. of Restarts: 774 No. of Flips: 3688 time to process: 3 seconds.
uf250-04.cnf , deadline. Restarts: 2150
uf250-04.cnf , deadline. Restarts: 2150
uf250-04.cnf , deadline. Restarts: 2150
uf250-04.cnf fulfilled No. of Restarts: 1142 No. of Flips: 3121 time to process: 4 seconds.
uf250-04.cnf , deadline. Restarts: 2150
uf250-04.cnf , deadline. Restarts: 2150
uf250-04.cnf fulfilled No. of Restarts: 1135 No. of Flips: 3453 time to process: 4 seconds.
uf250-04.cnf , deadline. Restarts: 2150
uf250-04.cnf fulfilled No. of Restarts: 1881 No. of Flips: 4827 time to process: 8 seconds.
uf250-04.cnf , deadline. Restarts: 2150
uf250-04.cnf , deadline. Restarts: 2150
uf250-04.cnf fulfilled No. of Restarts: 413 No. of Flips: 2227 time to process: 1 seconds.
uf250-04.cnf fulfilled No. of Restarts: 2135 No. of Flips: 4673 time to process: 9 seconds.
uf250-04.cnf , deadline. Restarts: 2150
uf250-04.cnf fulfilled No. of Restarts: 1947 No. of Flips: 673 time to process: 8 seconds.
uf250-04.cnf , deadline. Restarts: 2150
uf250-04.cnf , deadline. Restarts: 2150
uf250-04.cnf , deadline. Restarts: 2150
uf250-04.cnf fulfilled No. of Restarts: 11 No. of Flips: 4652 time to process: 0 seconds.
uf250-04.cnf fulfilled No. of Restarts: 177 No. of Flips: 4603 time to process: 0 seconds.
uf250-04.cnf , deadline. Restarts: 2150
uf250-04.cnf fulfilled No. of Restarts: 525 No. of Flips: 3269 time to process: 2 seconds.
uf250-04.cnf fulfilled No. of Restarts: 760 No. of Flips: 1405 time to process: 3 seconds.
uf250-04.cnf , deadline. Restarts: 2150
uf250-04.cnf , deadline. Restarts: 2150
uf250-04.cnf fulfilled No. of Restarts: 1785 No. of Flips: 936 time to process: 7 seconds.
uf250-04.cnf , deadline. Restarts: 2150
uf250-04.cnf fulfilled No. of Restarts: 1598 No. of Flips: 2920 time to process: 6 seconds.
uf250-04.cnf , deadline. Restarts: 2150
uf250-04.cnf fulfilled No. of Restarts: 953 No. of Flips: 3971 time to process: 3 seconds.
uf250-04.cnf fulfilled No. of Restarts: 201 No. of Flips: 1100 time to process: 0 seconds.
uf250-04.cnf fulfilled No. of Restarts: 740 No. of Flips: 4883 time to process: 3 seconds.
uf250-04.cnf fulfilled No. of Restarts: 657 No. of Flips: 2584 time to process: 2 seconds.
uf250-04.cnf fulfilled No. of Restarts: 165 No. of Flips: 1572 time to process: 0 seconds.
uf250-04.cnf , deadline. Restarts: 2150
uf250-04.cnf fulfilled No. of Restarts: 961 No. of Flips: 1625 time to process: 4 seconds.
uf250-04.cnf , deadline. Restarts: 2150
uf250-04.cnf , deadline. Restarts: 2150
uf250-04.cnf , deadline. Restarts: 2150
uf250-04.cnf , deadline. Restarts: 2150
uf250-04.cnf fulfilled No. of Restarts: 427 No. of Flips: 2295 time to process: 1 seconds.
uf250-04.cnf fulfilled No. of Restarts: 1497 No. of Flips: 3648 time to process: 6 seconds.
uf250-04.cnf , deadline. Restarts: 2150
uf250-04.cnf , deadline. Restarts: 2150
uf250-04.cnf , deadline. Restarts: 2150
uf250-04.cnf fulfilled No. of Restarts: 618 No. of Flips: 3705 time to process: 2 seconds.
uf250-04.cnf fulfilled No. of Restarts: 1490 No. of Flips: 3237 time to process: 6 seconds.
uf250-04.cnf , deadline. Restarts: 2150
uf250-04.cnf , deadline. Restarts: 2150
uf250-04.cnf , deadline. Restarts: 2150
uf250-04.cnf , deadline. Restarts: 2150
uf250-04.cnf fulfilled No. of Restarts: 939 No. of Flips: 2698 time to process: 4 seconds.
uf250-04.cnf fulfilled No. of Restarts: 235 No. of Flips: 2805 time to process: 1 seconds.
uf250-04.cnf fulfilled No. of Restarts: 132 No. of Flips: 3063 time to process: 0 seconds.
uf250-04.cnf , deadline. Restarts: 2150
uf250-04.cnf fulfilled No. of Restarts: 1446 No. of Flips: 4686 time to process: 6 seconds.
uf250-04.cnf , deadline. Restarts: 2150
uf250-04.cnf fulfilled No. of Restarts: 545 No. of Flips: 4405 time to process: 2 seconds.
uf250-04.cnf fulfilled No. of Restarts: 278 No. of Flips: 2306 time to process: 1 seconds.
uf250-04.cnf , deadline. Restarts: 2150
uf250-04.cnf fulfilled No. of Restarts: 119 No. of Flips: 3063 time to process: 0 seconds.
uf250-04.cnf fulfilled No. of Restarts: 760 No. of Flips: 2137 time to process: 3 seconds.
uf250-04.cnf fulfilled No. of Restarts: 1078 No. of Flips: 4951 time to process: 4 seconds.
uf250-04.cnf fulfilled No. of Restarts: 451 No. of Flips: 1085 time to process: 1 seconds.
uf250-04.cnf , deadline. Restarts: 2150
uf250-04.cnf , deadline. Restarts: 2150
uf250-04.cnf fulfilled No. of Restarts: 1903 No. of Flips: 1055 time to process: 7 seconds.
uf250-04.cnf fulfilled No. of Restarts: 1762 No. of Flips: 1506 time to process: 7 seconds.
uf250-04.cnf , deadline. Restarts: 2150
uf250-04.cnf fulfilled No. of Restarts: 856 No. of Flips: 4353 time to process: 3 seconds.
uf250-04.cnf , deadline. Restarts: 2150
uf250-04.cnf fulfilled No. of Restarts: 1031 No. of Flips: 4530 time to process: 4 seconds.
uf250-04.cnf , deadline. Restarts: 2150
uf250-04.cnf , deadline. Restarts: 2150
uf250-04.cnf fulfilled No. of Restarts: 257 No. of Flips: 4739 time to process: 1 seconds.
uf250-04.cnf , deadline. Restarts: 2150
uf250-04.cnf , deadline. Restarts: 2150
uf250-04.cnf fulfilled No. of Restarts: 1059 No. of Flips: 4592 time to process: 4 seconds.
uf250-04.cnf , deadline. Restarts: 2150
uf250-04.cnf , deadline. Restarts: 2150
uf250-04.cnf , deadline. Restarts: 2150
uf250-04.cnf fulfilled No. of Restarts: 756 No. of Flips: 2366 time to process: 3 seconds.
uf250-04.cnf fulfilled No. of Restarts: 106 No. of Flips: 1241 time to process: 0 seconds.
uf250-04.cnf , deadline. Restarts: 2150
uf250-04.cnf , deadline. Restarts: 2150
uf250-04.cnf fulfilled No. of Restarts: 1202 No. of Flips: 3293 time to process: 5 seconds.
uf250-04.cnf , deadline. Restarts: 2150
uf250-04.cnf , deadline. Restarts: 2150
uf250-04.cnf , deadline. Restarts: 2150
uf250-04.cnf fulfilled No. of Restarts: 1676 No. of Flips: 1827 time to process: 7 seconds.
uf250-04.cnf fulfilled No. of Restarts: 1393 No. of Flips: 2067 time to process: 5 seconds.
uf250-04.cnf , deadline. Restarts: 2150
uf250-04.cnf fulfilled No. of Restarts: 911 No. of Flips: 2293 time to process: 3 seconds.
uf250-04.cnf , deadline. Restarts: 2150
uf250-04.cnf fulfilled No. of Restarts: 1 No. of Flips: 2794 time to process: 0 seconds.
uf250-04.cnf fulfilled No. of Restarts: 17 No. of Flips: 4146 time to process: 0 seconds.
uf250-04.cnf , deadline. Restarts: 2150
uf250-04.cnf fulfilled No. of Restarts: 886 No. of Flips: 2459 time to process: 3 seconds.
uf250-04.cnf fulfilled No. of Restarts: 1471 No. of Flips: 4389 time to process: 6 seconds.
uf250-04.cnf , deadline. Restarts: 2150
uf250-04.cnf , deadline. Restarts: 2150
uf250-04.cnf , deadline. Restarts: 2150
uf250-04.cnf , deadline. Restarts: 2150
uf250-04.cnf , deadline. Restarts: 2150
uf250-04.cnf fulfilled No. of Restarts: 2144 No. of Flips: 3498 time to process: 9 seconds.
uf250-04.cnf , deadline. Restarts: 2150
uf250-04.cnf fulfilled No. of Restarts: 2137 No. of Flips: 1632 time to process: 9 seconds.
uf250-04.cnf fulfilled No. of Restarts: 845 No. of Flips: 1247 time to process: 3 seconds.
uf250-04.cnf , deadline. Restarts: 2150
uf250-04.cnf , deadline. Restarts: 2150
uf250-04.cnf , deadline. Restarts: 2150
uf250-04.cnf fulfilled No. of Restarts: 1454 No. of Flips: 4863 time to process: 6 seconds.
uf250-04.cnf , deadline. Restarts: 2150
uf250-04.cnf , deadline. Restarts: 2150
uf250-04.cnf fulfilled No. of Restarts: 271 No. of Flips: 4529 time to process: 1 seconds.
uf250-04.cnf fulfilled No. of Restarts: 878 No. of Flips: 3541 time to process: 3 seconds.
uf250-04.cnf , deadline. Restarts: 2150
uf250-04.cnf fulfilled No. of Restarts: 1132 No. of Flips: 1110 time to process: 4 seconds.
uf250-04.cnf , deadline. Restarts: 2150
uf250-04.cnf fulfilled No. of Restarts: 1198 No. of Flips: 2347 time to process: 5 seconds.
uf250-04.cnf fulfilled No. of Restarts: 1049 No. of Flips: 1039 time to process: 4 seconds.
uf250-04.cnf , deadline. Restarts: 2150
uf250-04.cnf fulfilled No. of Restarts: 1228 No. of Flips: 4961 time to process: 5 seconds.
uf250-04.cnf , deadline. Restarts: 2150
uf250-04.cnf , deadline. Restarts: 2150
uf250-04.cnf , deadline. Restarts: 2150
uf250-04.cnf , deadline. Restarts: 2150
uf250-04.cnf fulfilled No. of Restarts: 878 No. of Flips: 1561 time to process: 3 seconds.
uf250-04.cnf , deadline. Restarts: 2150
uf250-04.cnf fulfilled No. of Restarts: 1787 No. of Flips: 3838 time to process: 7 seconds.
uf250-04.cnf , deadline. Restarts: 2150
uf250-04.cnf fulfilled No. of Restarts: 436 No. of Flips: 4046 time to process: 1 seconds.
uf250-04.cnf , deadline. Restarts: 2150
uf250-04.cnf , deadline. Restarts: 2150
uf250-04.cnf , deadline. Restarts: 2150
uf250-04.cnf fulfilled No. of Restarts: 941 No. of Flips: 2126 time to process: 4 seconds.
uf250-04.cnf , deadline. Restarts: 2150
uf250-04.cnf fulfilled No. of Restarts: 164 No. of Flips: 1486 time to process: 0 seconds.
uf250-04.cnf fulfilled No. of Restarts: 1086 No. of Flips: 2878 time to process: 4 seconds.
uf250-04.cnf fulfilled No. of Restarts: 159 No. of Flips: 1297 time to process: 0 seconds.
uf250-04.cnf , deadline. Restarts: 2150
uf250-04.cnf , deadline. Restarts: 2150
uf250-04.cnf fulfilled No. of Restarts: 1726 No. of Flips: 3740 time to process: 7 seconds.
uf250-04.cnf fulfilled No. of Restarts: 227 No. of Flips: 4399 time to process: 1 seconds.
uf250-04.cnf , deadline. Restarts: 2150
uf250-04.cnf , deadline. Restarts: 2150
uf250-04.cnf , deadline. Restarts: 2150
uf250-04.cnf fulfilled No. of Restarts: 78 No. of Flips: 3368 time to process: 0 seconds.
uf250-04.cnf , deadline. Restarts: 2150
uf250-04.cnf , deadline. Restarts: 2150
uf250-04.cnf , deadline. Restarts: 2150
uf250-04.cnf fulfilled No. of Restarts: 1531 No. of Flips: 4504 time to process: 6 seconds.
uf250-04.cnf , deadline. Restarts: 2150
uf250-04.cnf fulfilled No. of Restarts: 696 No. of Flips: 4057 time to process: 2 seconds.
uf250-04.cnf , deadline. Restarts: 2150
uf250-04.cnf , deadline. Restarts: 2150
uf250-04.cnf , deadline. Restarts: 2150
uf250-04.cnf , deadline. Restarts: 2150
uf250-04.cnf fulfilled No. of Restarts: 1076 No. of Flips: 2009 time to process: 4 seconds.
uf250-04.cnf , deadline. Restarts: 2150
uf250-04.cnf fulfilled No. of Restarts: 49 No. of Flips: 2282 time to process: 0 seconds.
uf250-04.cnf , deadline. Restarts: 2150
uf250-04.cnf , deadline. Restarts: 2150
uf250-04.cnf fulfilled No. of Restarts: 1268 No. of Flips: 3233 time to process: 5 seconds.
uf250-04.cnf fulfilled No. of Restarts: 342 No. of Flips: 2913 time to process: 1 seconds.
uf250-04.cnf fulfilled No. of Restarts: 230 No. of Flips: 4552 time to process: 1 seconds.
uf250-04.cnf , deadline. Restarts: 2150
uf250-04.cnf fulfilled No. of Restarts: 2011 No. of Flips: 3203 time to process: 8 seconds.
uf250-04.cnf fulfilled No. of Restarts: 247 No. of Flips: 4206 time to process: 1 seconds.
uf250-04.cnf fulfilled No. of Restarts: 173 No. of Flips: 3422 time to process: 0 seconds.
uf250-04.cnf , deadline. Restarts: 2150
uf250-04.cnf fulfilled No. of Restarts: 969 No. of Flips: 653 time to process: 4 seconds.
uf250-04.cnf fulfilled No. of Restarts: 1972 No. of Flips: 3060 time to process: 8 seconds.
uf250-04.cnf , deadline. Restarts: 2150
uf250-04.cnf fulfilled No. of Restarts: 203 No. of Flips: 4067 time to process: 0 seconds.
uf250-04.cnf fulfilled No. of Restarts: 1407 No. of Flips: 3600 time to process: 6 seconds.
uf250-04.cnf fulfilled No. of Restarts: 306 No. of Flips: 3103 time to process: 1 seconds.
uf250-04.cnf fulfilled No. of Restarts: 1895 No. of Flips: 3204 time to process: 8 seconds.
uf250-04.cnf fulfilled No. of Restarts: 175 No. of Flips: 4803 time to process: 0 seconds.
uf250-04.cnf , deadline. Restarts: 2150
uf250-04.cnf fulfilled No. of Restarts: 288 No. of Flips: 2667 time to process: 1 seconds.
uf250-04.cnf fulfilled No. of Restarts: 492 No. of Flips: 1659 time to process: 2 seconds.
uf250-04.cnf fulfilled No. of Restarts: 637 No. of Flips: 3294 time to process: 2 seconds.
uf250-04.cnf , deadline. Restarts: 2150
uf250-04.cnf fulfilled No. of Restarts: 508 No. of Flips: 4043 time to process: 2 seconds.
uf250-04.cnf fulfilled No. of Restarts: 1769 No. of Flips: 2619 time to process: 7 seconds.
uf250-04.cnf fulfilled No. of Restarts: 904 No. of Flips: 3070 time to process: 3 seconds.
uf250-04.cnf , deadline. Restarts: 2150
uf250-04.cnf fulfilled No. of Restarts: 203 No. of Flips: 2287 time to process: 0 seconds.
uf250-04.cnf fulfilled No. of Restarts: 1525 No. of Flips: 4565 time to process: 6 seconds.
uf250-04.cnf , deadline. Restarts: 2150
uf250-04.cnf fulfilled No. of Restarts: 246 No. of Flips: 3242 time to process: 1 seconds.
uf250-04.cnf , deadline. Restarts: 2150
uf250-04.cnf , deadline. Restarts: 2150
uf250-04.cnf , deadline. Restarts: 2150
uf250-04.cnf fulfilled No. of Restarts: 620 No. of Flips: 685 time to process: 2 seconds.
uf250-04.cnf fulfilled No. of Restarts: 511 No. of Flips: 3421 time to process: 2 seconds.
uf250-04.cnf , deadline. Restarts: 2150
uf250-04.cnf fulfilled No. of Restarts: 1512 No. of Flips: 997 time to process: 6 seconds.
uf250-04.cnf , deadline. Restarts: 2150
uf250-04.cnf , deadline. Restarts: 2150
uf250-04.cnf fulfilled No. of Restarts: 478 No. of Flips: 3847 time to process: 2 seconds.
uf250-04.cnf , deadline. Restarts: 2150
uf250-04.cnf , deadline. Restarts: 2150
uf250-04.cnf fulfilled No. of Restarts: 1757 No. of Flips: 2150 time to process: 7 seconds.
uf250-04.cnf , deadline. Restarts: 2150
uf250-04.cnf fulfilled No. of Restarts: 891 No. of Flips: 2064 time to process: 3 seconds.
uf250-04.cnf , deadline. Restarts: 2150
uf250-04.cnf , deadline. Restarts: 2150
uf250-04.cnf , deadline. Restarts: 2150
uf250-04.cnf , deadline. Restarts: 2150
uf250-04.cnf , deadline. Restarts: 2150
uf250-04.cnf fulfilled No. of Restarts: 1880 No. of Flips: 3400 time to process: 7 seconds.
uf250-04.cnf fulfilled No. of Restarts: 1111 No. of Flips: 1897 time to process: 4 seconds.
uf250-04.cnf fulfilled No. of Restarts: 307 No. of Flips: 3286 time to process: 1 seconds.
uf250-04.cnf fulfilled No. of Restarts: 2037 No. of Flips: 4846 time to process: 8 seconds.
uf250-04.cnf , deadline. Restarts: 2150
uf250-04.cnf fulfilled No. of Restarts: 807 No. of Flips: 3070 time to process: 3 seconds.
uf250-04.cnf , deadline. Restarts: 2150
uf250-04.cnf fulfilled No. of Restarts: 178 No. of Flips: 3699 time to process: 0 seconds.
uf250-04.cnf fulfilled No. of Restarts: 1285 No. of Flips: 2586 time to process: 5 seconds.
uf250-04.cnf , deadline. Restarts: 2150
uf250-04.cnf , deadline. Restarts: 2150
uf250-04.cnf fulfilled No. of Restarts: 1105 No. of Flips: 3458 time to process: 4 seconds.
uf250-04.cnf , deadline. Restarts: 2150
uf250-04.cnf , deadline. Restarts: 2150
uf250-04.cnf fulfilled No. of Restarts: 1861 No. of Flips: 2606 time to process: 7 seconds.
uf250-04.cnf fulfilled No. of Restarts: 463 No. of Flips: 2209 time to process: 2 seconds.
uf250-04.cnf fulfilled No. of Restarts: 1685 No. of Flips: 2278 time to process: 7 seconds.
uf250-04.cnf , deadline. Restarts: 2150
uf250-04.cnf , deadline. Restarts: 2150
uf250-04.cnf fulfilled No. of Restarts: 558 No. of Flips: 4498 time to process: 2 seconds.
uf250-04.cnf , deadline. Restarts: 2150
uf250-04.cnf , deadline. Restarts: 2150
uf250-04.cnf fulfilled No. of Restarts: 359 No. of Flips: 638 time to process: 1 seconds.
uf250-04.cnf , deadline. Restarts: 2150
uf250-04.cnf , deadline. Restarts: 2150
uf250-04.cnf fulfilled No. of Restarts: 1841 No. of Flips: 2418 time to process: 7 seconds.
uf250-04.cnf fulfilled No. of Restarts: 746 No. of Flips: 2352 time to process: 3 seconds.
uf250-04.cnf fulfilled No. of Restarts: 101 No. of Flips: 4541 time to process: 0 seconds.
uf250-04.cnf , deadline. Restarts: 2150
uf250-04.cnf fulfilled No. of Restarts: 1065 No. of Flips: 2957 time to process: 4 seconds.
uf250-04.cnf fulfilled No. of Restarts: 1162 No. of Flips: 3158 time to process: 4 seconds.
uf250-04.cnf , deadline. Restarts: 2150
uf250-04.cnf , deadline. Restarts: 2150
uf250-04.cnf fulfilled No. of Restarts: 264 No. of Flips: 1778 time to process: 1 seconds.
uf250-04.cnf fulfilled No. of Restarts: 1132 No. of Flips: 3180 time to process: 5 seconds.
uf250-04.cnf , deadline. Restarts: 2150
uf250-04.cnf , deadline. Restarts: 2150
uf250-04.cnf , deadline. Restarts: 2150
uf250-04.cnf , deadline. Restarts: 2150
uf250-04.cnf fulfilled No. of Restarts: 306 No. of Flips: 1648 time to process: 1 seconds.
uf250-04.cnf fulfilled No. of Restarts: 911 No. of Flips: 2713 time to process: 3 seconds.
uf250-04.cnf , deadline. Restarts: 2150
uf250-04.cnf , deadline. Restarts: 2150
uf250-04.cnf fulfilled No. of Restarts: 822 No. of Flips: 3093 time to process: 3 seconds.
uf250-04.cnf fulfilled No. of Restarts: 763 No. of Flips: 2344 time to process: 3 seconds.
uf250-04.cnf , deadline. Restarts: 2150
uf250-04.cnf , deadline. Restarts: 2150
uf250-04.cnf fulfilled No. of Restarts: 562 No. of Flips: 1178 time to process: 2 seconds.
uf250-04.cnf fulfilled No. of Restarts: 1214 No. of Flips: 3993 time to process: 5 seconds.
uf250-04.cnf fulfilled No. of Restarts: 1411 No. of Flips: 1011 time to process: 5 seconds.
uf250-04.cnf , deadline. Restarts: 2150
uf250-04.cnf , deadline. Restarts: 2150
uf250-04.cnf fulfilled No. of Restarts: 378 No. of Flips: 2689 time to process: 1 seconds.
uf250-04.cnf , deadline. Restarts: 2150
uf250-04.cnf fulfilled No. of Restarts: 2106 No. of Flips: 1370 time to process: 8 seconds.
uf250-04.cnf , deadline. Restarts: 2150
uf250-04.cnf fulfilled No. of Restarts: 727 No. of Flips: 2784 time to process: 3 seconds.
uf250-04.cnf , deadline. Restarts: 2150
uf250-04.cnf , deadline. Restarts: 2150
uf250-04.cnf , deadline. Restarts: 2150
uf250-04.cnf fulfilled No. of Restarts: 1709 No. of Flips: 1458 time to process: 7 seconds.
uf250-04.cnf , deadline. Restarts: 2150
uf250-04.cnf , deadline. Restarts: 2150
uf250-04.cnf fulfilled No. of Restarts: 1662 No. of Flips: 1466 time to process: 7 seconds.
uf250-04.cnf , deadline. Restarts: 2150
uf250-04.cnf , deadline. Restarts: 2150
uf250-04.cnf , deadline. Restarts: 2150
uf250-04.cnf fulfilled No. of Restarts: 2016 No. of Flips: 2483 time to process: 8 seconds.
uf250-04.cnf , deadline. Restarts: 2150
uf250-04.cnf fulfilled No. of Restarts: 449 No. of Flips: 3380 time to process: 1 seconds.
uf250-04.cnf , deadline. Restarts: 2150
uf250-04.cnf , deadline. Restarts: 2150
uf250-04.cnf fulfilled No. of Restarts: 108 No. of Flips: 2990 time to process: 0 seconds.
uf250-04.cnf fulfilled No. of Restarts: 855 No. of Flips: 3725 time to process: 3 seconds.
uf250-04.cnf fulfilled No. of Restarts: 1170 No. of Flips: 951 time to process: 5 seconds.
uf250-04.cnf fulfilled No. of Restarts: 1367 No. of Flips: 4456 time to process: 5 seconds.
uf250-04.cnf fulfilled No. of Restarts: 642 No. of Flips: 3562 time to process: 2 seconds.
uf250-04.cnf , deadline. Restarts: 2150
uf250-04.cnf fulfilled No. of Restarts: 477 No. of Flips: 3680 time to process: 2 seconds.
uf250-04.cnf fulfilled No. of Restarts: 523 No. of Flips: 4576 time to process: 2 seconds.
uf250-04.cnf , deadline. Restarts: 2150
uf250-04.cnf , deadline. Restarts: 2150
uf250-04.cnf , deadline. Restarts: 2150
uf250-04.cnf , deadline. Restarts: 2150
uf250-04.cnf , deadline. Restarts: 2150
uf250-04.cnf fulfilled No. of Restarts: 1063 No. of Flips: 4773 time to process: 4 seconds.
uf250-04.cnf , deadline. Restarts: 2150
uf250-04.cnf , deadline. Restarts: 2150
uf250-04.cnf , deadline. Restarts: 2150
uf250-04.cnf fulfilled No. of Restarts: 935 No. of Flips: 2526 time to process: 3 seconds.
uf250-04.cnf fulfilled No. of Restarts: 314 No. of Flips: 3659 time to process: 1 seconds.
uf250-04.cnf fulfilled No. of Restarts: 916 No. of Flips: 2906 time to process: 3 seconds.
uf250-04.cnf , deadline. Restarts: 2150
uf250-04.cnf , deadline. Restarts: 2150
uf250-04.cnf , deadline. Restarts: 2150
uf250-04.cnf , deadline. Restarts: 2150
uf250-04.cnf , deadline. Restarts: 2150
uf250-04.cnf fulfilled No. of Restarts: 1335 No. of Flips: 4556 time to process: 5 seconds.
uf250-04.cnf , deadline. Restarts: 2150
uf250-04.cnf fulfilled No. of Restarts: 332 No. of Flips: 1159 time to process: 1 seconds.
uf250-04.cnf , deadline. Restarts: 2150
uf250-04.cnf fulfilled No. of Restarts: 1102 No. of Flips: 1917 time to process: 4 seconds.
uf250-04.cnf , deadline. Restarts: 2150
uf250-04.cnf fulfilled No. of Restarts: 1298 No. of Flips: 3157 time to process: 5 seconds.
uf250-04.cnf , deadline. Restarts: 2150
uf250-04.cnf fulfilled No. of Restarts: 62 No. of Flips: 1917 time to process: 0 seconds.
uf250-04.cnf , deadline. Restarts: 2150
uf250-04.cnf , deadline. Restarts: 2150
uf250-04.cnf , deadline. Restarts: 2150
uf250-04.cnf fulfilled No. of Restarts: 1621 No. of Flips: 3796 time to process: 6 seconds.
uf250-04.cnf , deadline. Restarts: 2150
uf250-04.cnf , deadline. Restarts: 2150
uf250-04.cnf fulfilled No. of Restarts: 469 No. of Flips: 3189 time to process: 1 seconds.
uf250-04.cnf , deadline. Restarts: 2150
uf250-04.cnf , deadline. Restarts: 2150
uf250-04.cnf fulfilled No. of Restarts: 849 No. of Flips: 2429 time to process: 3 seconds.
uf250-04.cnf , deadline. Restarts: 2150
uf250-04.cnf fulfilled No. of Restarts: 112 No. of Flips: 4515 time to process: 0 seconds.
uf250-04.cnf , deadline. Restarts: 2150
uf250-04.cnf fulfilled No. of Restarts: 498 No. of Flips: 1194 time to process: 2 seconds.
uf250-04.cnf fulfilled No. of Restarts: 1323 No. of Flips: 3562 time to process: 5 seconds.
uf250-04.cnf , deadline. Restarts: 2150
uf250-04.cnf fulfilled No. of Restarts: 906 No. of Flips: 3439 time to process: 3 seconds.
uf250-04.cnf , deadline. Restarts: 2150
uf250-04.cnf fulfilled No. of Restarts: 400 No. of Flips: 1487 time to process: 1 seconds.
uf250-04.cnf , deadline. Restarts: 2150
uf250-04.cnf , deadline. Restarts: 2150
uf250-04.cnf fulfilled No. of Restarts: 745 No. of Flips: 4578 time to process: 3 seconds.
uf250-04.cnf fulfilled No. of Restarts: 1943 No. of Flips: 4888 time to process: 8 seconds.
uf250-04.cnf , deadline. Restarts: 2150
uf250-04.cnf fulfilled No. of Restarts: 9 No. of Flips: 2460 time to process: 0 seconds.
uf250-04.cnf , deadline. Restarts: 2150
uf250-04.cnf , deadline. Restarts: 2150
uf250-04.cnf fulfilled No. of Restarts: 1385 No. of Flips: 3846 time to process: 5 seconds.
uf250-04.cnf fulfilled No. of Restarts: 1965 No. of Flips: 4445 time to process: 8 seconds.
uf250-04.cnf fulfilled No. of Restarts: 1473 No. of Flips: 4855 time to process: 6 seconds.
uf250-04.cnf fulfilled No. of Restarts: 562 No. of Flips: 4480 time to process: 2 seconds.
uf250-04.cnf fulfilled No. of Restarts: 122 No. of Flips: 3665 time to process: 0 seconds.
uf250-04.cnf , deadline. Restarts: 2150
uf250-04.cnf , deadline. Restarts: 2150
uf250-04.cnf , deadline. Restarts: 2150
uf250-04.cnf fulfilled No. of Restarts: 495 No. of Flips: 3305 time to process: 2 seconds.
uf250-04.cnf fulfilled No. of Restarts: 1736 No. of Flips: 3108 time to process: 7 seconds.
uf250-04.cnf fulfilled No. of Restarts: 219 No. of Flips: 4503 time to process: 0 seconds.
uf250-04.cnf , deadline. Restarts: 2150
uf250-04.cnf , deadline. Restarts: 2150
uf250-04.cnf fulfilled No. of Restarts: 197 No. of Flips: 2508 time to process: 0 seconds.
uf250-04.cnf fulfilled No. of Restarts: 748 No. of Flips: 3599 time to process: 3 seconds.
uf250-04.cnf , deadline. Restarts: 2150
uf250-04.cnf , deadline. Restarts: 2150
uf250-04.cnf fulfilled No. of Restarts: 234 No. of Flips: 1984 time to process: 1 seconds.
uf250-04.cnf , deadline. Restarts: 2150
uf250-04.cnf , deadline. Restarts: 2150
uf250-04.cnf fulfilled No. of Restarts: 443 No. of Flips: 1966 time to process: 1 seconds.
uf250-04.cnf , deadline. Restarts: 2150
uf250-04.cnf fulfilled No. of Restarts: 1772 No. of Flips: 2967 time to process: 7 seconds.
uf250-04.cnf fulfilled No. of Restarts: 1125 No. of Flips: 1933 time to process: 4 seconds.
uf250-04.cnf fulfilled No. of Restarts: 1279 No. of Flips: 1975 time to process: 5 seconds.
uf250-04.cnf , deadline. Restarts: 2150
uf250-04.cnf , deadline. Restarts: 2150
uf250-04.cnf fulfilled No. of Restarts: 1366 No. of Flips: 4649 time to process: 5 seconds.
uf250-04.cnf , deadline. Restarts: 2150
uf250-04.cnf , deadline. Restarts: 2150
uf250-04.cnf fulfilled No. of Restarts: 781 No. of Flips: 3581 time to process: 3 seconds.
uf250-04.cnf , deadline. Restarts: 2150
uf250-04.cnf fulfilled No. of Restarts: 1040 No. of Flips: 987 time to process: 4 seconds.
uf250-04.cnf fulfilled No. of Restarts: 1452 No. of Flips: 1977 time to process: 6 seconds.
uf250-04.cnf , deadline. Restarts: 2150
uf250-04.cnf fulfilled No. of Restarts: 1564 No. of Flips: 1302 time to process: 6 seconds.
uf250-04.cnf fulfilled No. of Restarts: 1223 No. of Flips: 3116 time to process: 5 seconds.
uf250-04.cnf , deadline. Restarts: 2150
uf250-04.cnf , deadline. Restarts: 2150
uf250-04.cnf fulfilled No. of Restarts: 1626 No. of Flips: 1012 time to process: 6 seconds.
uf250-04.cnf fulfilled No. of Restarts: 1399 No. of Flips: 1920 time to process: 5 seconds.
uf250-04.cnf , deadline. Restarts: 2150
uf250-04.cnf , deadline. Restarts: 2150
uf250-04.cnf fulfilled No. of Restarts: 827 No. of Flips: 4127 time to process: 3 seconds.
uf250-04.cnf , deadline. Restarts: 2150
uf250-04.cnf fulfilled No. of Restarts: 1670 No. of Flips: 2760 time to process: 6 seconds.
uf250-04.cnf fulfilled No. of Restarts: 1797 No. of Flips: 2826 time to process: 7 seconds.
uf250-04.cnf fulfilled No. of Restarts: 685 No. of Flips: 3821 time to process: 3 seconds.
uf250-04.cnf fulfilled No. of Restarts: 1685 No. of Flips: 2400 time to process: 7 seconds.
uf250-04.cnf , deadline. Restarts: 2150
uf250-04.cnf fulfilled No. of Restarts: 1554 No. of Flips: 4609 time to process: 6 seconds.
uf250-04.cnf , deadline. Restarts: 2150
uf250-04.cnf , deadline. Restarts: 2150
uf250-04.cnf fulfilled No. of Restarts: 201 No. of Flips: 4064 time to process: 0 seconds.
uf250-04.cnf , deadline. Restarts: 2150
uf250-04.cnf , deadline. Restarts: 2150
uf250-04.cnf fulfilled No. of Restarts: 1392 No. of Flips: 1227 time to process: 5 seconds.
uf250-04.cnf fulfilled No. of Restarts: 1828 No. of Flips: 2974 time to process: 7 seconds.
uf250-04.cnf , deadline. Restarts: 2150
uf250-04.cnf fulfilled No. of Restarts: 2095 No. of Flips: 2327 time to process: 8 seconds.
uf250-04.cnf fulfilled No. of Restarts: 1319 No. of Flips: 2244 time to process: 5 seconds.
uf250-04.cnf , deadline. Restarts: 2150
uf250-04.cnf , deadline. Restarts: 2150
uf250-04.cnf fulfilled No. of Restarts: 281 No. of Flips: 1240 time to process: 1 seconds.
uf250-04.cnf fulfilled No. of Restarts: 872 No. of Flips: 2775 time to process: 3 seconds.
uf250-04.cnf , deadline. Restarts: 2150
uf250-04.cnf fulfilled No. of Restarts: 875 No. of Flips: 3577 time to process: 3 seconds.
uf250-04.cnf , deadline. Restarts: 2150
uf250-04.cnf fulfilled No. of Restarts: 121 No. of Flips: 939 time to process: 0 seconds.
uf250-04.cnf fulfilled No. of Restarts: 1091 No. of Flips: 4941 time to process: 4 seconds.
uf250-04.cnf , deadline. Restarts: 2150
uf250-04.cnf fulfilled No. of Restarts: 1563 No. of Flips: 4283 time to process: 6 seconds.
uf250-04.cnf , deadline. Restarts: 2150
uf250-04.cnf fulfilled No. of Restarts: 315 No. of Flips: 3216 time to process: 1 seconds.
uf250-04.cnf fulfilled No. of Restarts: 1372 No. of Flips: 3554 time to process: 5 seconds.
uf250-04.cnf , deadline. Restarts: 2150
uf250-04.cnf , deadline. Restarts: 2150
uf250-04.cnf , deadline. Restarts: 2150
uf250-04.cnf , deadline. Restarts: 2150
uf250-04.cnf , deadline. Restarts: 2150
uf250-04.cnf , deadline. Restarts: 2150
uf250-04.cnf , deadline. Restarts: 2150
uf250-04.cnf fulfilled No. of Restarts: 1135 No. of Flips: 3048 time to process: 4 seconds.
uf250-04.cnf fulfilled No. of Restarts: 547 No. of Flips: 1238 time to process: 2 seconds.
uf250-04.cnf , deadline. Restarts: 2150
uf250-04.cnf fulfilled No. of Restarts: 1649 No. of Flips: 2272 time to process: 6 seconds.
uf250-04.cnf , deadline. Restarts: 2150
uf250-04.cnf fulfilled No. of Restarts: 449 No. of Flips: 4679 time to process: 2 seconds.
uf250-04.cnf , deadline. Restarts: 2150
uf250-04.cnf fulfilled No. of Restarts: 1132 No. of Flips: 2798 time to process: 4 seconds.
uf250-04.cnf fulfilled No. of Restarts: 1235 No. of Flips: 3752 time to process: 5 seconds.
uf250-04.cnf , deadline. Restarts: 2150
uf250-04.cnf fulfilled No. of Restarts: 1767 No. of Flips: 4556 time to process: 7 seconds.
uf250-04.cnf fulfilled No. of Restarts: 807 No. of Flips: 3828 time to process: 3 seconds.
uf250-04.cnf , deadline. Restarts: 2150
uf250-04.cnf , deadline. Restarts: 2150
uf250-04.cnf , deadline. Restarts: 2150
uf250-04.cnf , deadline. Restarts: 2150
uf250-04.cnf , deadline. Restarts: 2150
uf250-04.cnf , deadline. Restarts: 2150
uf250-04.cnf fulfilled No. of Restarts: 429 No. of Flips: 4751 time to process: 1 seconds.
uf250-04.cnf , deadline. Restarts: 2150
uf250-04.cnf fulfilled No. of Restarts: 662 No. of Flips: 2971 time to process: 2 seconds.
uf250-04.cnf , deadline. Restarts: 2150
uf250-04.cnf fulfilled No. of Restarts: 1000 No. of Flips: 898 time to process: 4 seconds.
uf250-04.cnf , deadline. Restarts: 2150
uf250-04.cnf , deadline. Restarts: 2150
uf250-04.cnf fulfilled No. of Restarts: 636 No. of Flips: 4688 time to process: 2 seconds.
uf250-04.cnf , deadline. Restarts: 2150
uf250-04.cnf fulfilled No. of Restarts: 112 No. of Flips: 2228 time to process: 0 seconds.
uf250-04.cnf fulfilled No. of Restarts: 160 No. of Flips: 2079 time to process: 0 seconds.
uf250-04.cnf , deadline. Restarts: 2150
uf250-04.cnf fulfilled No. of Restarts: 2037 No. of Flips: 3368 time to process: 8 seconds.
uf250-04.cnf , deadline. Restarts: 2150
uf250-04.cnf , deadline. Restarts: 2150
uf250-04.cnf fulfilled No. of Restarts: 1817 No. of Flips: 2471 time to process: 7 seconds.
uf250-04.cnf fulfilled No. of Restarts: 1413 No. of Flips: 2572 time to process: 6 seconds.
uf250-04.cnf fulfilled No. of Restarts: 195 No. of Flips: 4785 time to process: 0 seconds.
uf250-04.cnf fulfilled No. of Restarts: 621 No. of Flips: 922 time to process: 2 seconds.
uf250-04.cnf fulfilled No. of Restarts: 1344 No. of Flips: 4612 time to process: 5 seconds.
uf250-04.cnf fulfilled No. of Restarts: 457 No. of Flips: 4068 time to process: 1 seconds.
uf250-04.cnf , deadline. Restarts: 2150
uf250-04.cnf , deadline. Restarts: 2150
uf250-04.cnf fulfilled No. of Restarts: 1624 No. of Flips: 2143 time to process: 6 seconds.
uf250-04.cnf , deadline. Restarts: 2150
uf250-04.cnf , deadline. Restarts: 2150
uf250-04.cnf , deadline. Restarts: 2150
uf250-04.cnf fulfilled No. of Restarts: 1684 No. of Flips: 4448 time to process: 6 seconds.
uf250-04.cnf fulfilled No. of Restarts: 1905 No. of Flips: 4890 time to process: 8 seconds.
uf250-04.cnf fulfilled No. of Restarts: 979 No. of Flips: 3359 time to process: 4 seconds.
uf250-04.cnf fulfilled No. of Restarts: 1355 No. of Flips: 3182 time to process: 5 seconds.
uf250-04.cnf , deadline. Restarts: 2150
uf250-04.cnf fulfilled No. of Restarts: 1929 No. of Flips: 2948 time to process: 8 seconds.
uf250-04.cnf , deadline. Restarts: 2150
uf250-04.cnf fulfilled No. of Restarts: 929 No. of Flips: 1025 time to process: 4 seconds.
uf250-04.cnf , deadline. Restarts: 2150
uf250-04.cnf fulfilled No. of Restarts: 1119 No. of Flips: 3738 time to process: 4 seconds.
uf250-04.cnf , deadline. Restarts: 2150
uf250-04.cnf , deadline. Restarts: 2150
uf250-04.cnf , deadline. Restarts: 2150
uf250-04.cnf fulfilled No. of Restarts: 253 No. of Flips: 4438 time to process: 1 seconds.
uf250-04.cnf fulfilled No. of Restarts: 2041 No. of Flips: 4816 time to process: 8 seconds.
uf250-04.cnf , deadline. Restarts: 2150
uf250-04.cnf fulfilled No. of Restarts: 427 No. of Flips: 3411 time to process: 1 seconds.
uf250-04.cnf , deadline. Restarts: 2150
uf250-04.cnf , deadline. Restarts: 2150
uf250-04.cnf , deadline. Restarts: 2150
uf250-04.cnf fulfilled No. of Restarts: 861 No. of Flips: 4491 time to process: 3 seconds.
uf250-04.cnf , deadline. Restarts: 2150
uf250-04.cnf fulfilled No. of Restarts: 1551 No. of Flips: 4162 time to process: 6 seconds.
uf250-04.cnf , deadline. Restarts: 2150
uf250-04.cnf , deadline. Restarts: 2150
uf250-04.cnf , deadline. Restarts: 2150
uf250-04.cnf fulfilled No. of Restarts: 871 No. of Flips: 2927 time to process: 3 seconds.
uf250-04.cnf fulfilled No. of Restarts: 757 No. of Flips: 3740 time to process: 3 seconds.
uf250-04.cnf , deadline. Restarts: 2150
uf250-04.cnf fulfilled No. of Restarts: 1299 No. of Flips: 2711 time to process: 5 seconds.
uf250-04.cnf , deadline. Restarts: 2150
uf250-04.cnf , deadline. Restarts: 2150
uf250-04.cnf , deadline. Restarts: 2150
uf250-04.cnf , deadline. Restarts: 2150
uf250-04.cnf , deadline. Restarts: 2150
uf250-04.cnf , deadline. Restarts: 2150
uf250-04.cnf , deadline. Restarts: 2150
uf250-04.cnf fulfilled No. of Restarts: 862 No. of Flips: 1546 time to process: 3 seconds.
uf250-04.cnf fulfilled No. of Restarts: 1710 No. of Flips: 2832 time to process: 6 seconds.
uf250-04.cnf , deadline. Restarts: 2150
uf250-04.cnf , deadline. Restarts: 2150
uf250-04.cnf fulfilled No. of Restarts: 825 No. of Flips: 4960 time to process: 3 seconds.
uf250-04.cnf fulfilled No. of Restarts: 374 No. of Flips: 1721 time to process: 1 seconds.
uf250-04.cnf fulfilled No. of Restarts: 1070 No. of Flips: 3116 time to process: 4 seconds.
uf250-04.cnf , deadline. Restarts: 2150
uf250-04.cnf fulfilled No. of Restarts: 2069 No. of Flips: 1528 time to process: 8 seconds.
uf250-04.cnf fulfilled No. of Restarts: 444 No. of Flips: 4148 time to process: 1 seconds.
uf250-04.cnf , deadline. Restarts: 2150
uf250-04.cnf , deadline. Restarts: 2150
uf250-04.cnf fulfilled No. of Restarts: 107 No. of Flips: 2736 time to process: 0 seconds.
uf250-04.cnf , deadline. Restarts: 2150
uf250-04.cnf , deadline. Restarts: 2150
uf250-04.cnf , deadline. Restarts: 2150
uf250-04.cnf fulfilled No. of Restarts: 1557 No. of Flips: 2877 time to process: 7 seconds.
uf250-04.cnf , deadline. Restarts: 2150
uf250-04.cnf fulfilled No. of Restarts: 1686 No. of Flips: 2509 time to process: 6 seconds.
uf250-04.cnf fulfilled No. of Restarts: 2142 No. of Flips: 4891 time to process: 8 seconds.
uf250-04.cnf , deadline. Restarts: 2150
uf250-04.cnf fulfilled No. of Restarts: 2085 No. of Flips: 4696 time to process: 8 seconds.
uf250-04.cnf fulfilled No. of Restarts: 812 No. of Flips: 1574 time to process: 3 seconds.
uf250-04.cnf fulfilled No. of Restarts: 1776 No. of Flips: 1612 time to process: 7 seconds.
uf250-04.cnf , deadline. Restarts: 2150
uf250-04.cnf fulfilled No. of Restarts: 466 No. of Flips: 1523 time to process: 1 seconds.
uf250-04.cnf fulfilled No. of Restarts: 2135 No. of Flips: 2671 time to process: 8 seconds.
uf250-04.cnf fulfilled No. of Restarts: 51 No. of Flips: 887 time to process: 0 seconds.
uf250-04.cnf fulfilled No. of Restarts: 648 No. of Flips: 3295 time to process: 2 seconds.
uf250-04.cnf fulfilled No. of Restarts: 1607 No. of Flips: 2800 time to process: 6 seconds.
uf250-04.cnf fulfilled No. of Restarts: 1065 No. of Flips: 1399 time to process: 4 seconds.
uf250-04.cnf , deadline. Restarts: 2150
uf250-04.cnf , deadline. Restarts: 2150
uf250-04.cnf fulfilled No. of Restarts: 1179 No. of Flips: 1961 time to process: 4 seconds.
uf250-04.cnf fulfilled No. of Restarts: 196 No. of Flips: 1018 time to process: 0 seconds.
uf250-04.cnf fulfilled No. of Restarts: 25 No. of Flips: 4331 time to process: 0 seconds.
uf250-04.cnf fulfilled No. of Restarts: 688 No. of Flips: 1378 time to process: 2 seconds.
uf250-04.cnf fulfilled No. of Restarts: 1757 No. of Flips: 3385 time to process: 7 seconds.
uf250-04.cnf , deadline. Restarts: 2150
uf250-04.cnf fulfilled No. of Restarts: 985 No. of Flips: 4150 time to process: 4 seconds.
uf250-04.cnf , deadline. Restarts: 2150
uf250-04.cnf , deadline. Restarts: 2150
uf250-04.cnf , deadline. Restarts: 2150
uf250-04.cnf fulfilled No. of Restarts: 171 No. of Flips: 879 time to process: 0 seconds.
uf250-04.cnf fulfilled No. of Restarts: 1085 No. of Flips: 3705 time to process: 4 seconds.
uf250-04.cnf fulfilled No. of Restarts: 109 No. of Flips: 2588 time to process: 0 seconds.
uf250-04.cnf fulfilled No. of Restarts: 1986 No. of Flips: 1613 time to process: 8 seconds.
uf250-04.cnf , deadline. Restarts: 2150
uf250-04.cnf , deadline. Restarts: 2150
uf250-04.cnf fulfilled No. of Restarts: 1586 No. of Flips: 2943 time to process: 6 seconds.
uf250-04.cnf , deadline. Restarts: 2150
uf250-04.cnf fulfilled No. of Restarts: 1624 No. of Flips: 3923 time to process: 6 seconds.
uf250-04.cnf fulfilled No. of Restarts: 34 No. of Flips: 4236 time to process: 0 seconds.
uf250-04.cnf fulfilled No. of Restarts: 1724 No. of Flips: 4700 time to process: 7 seconds.
uf250-04.cnf fulfilled No. of Restarts: 136 No. of Flips: 3695 time to process: 0 seconds.
uf250-04.cnf fulfilled No. of Restarts: 1051 No. of Flips: 3666 time to process: 4 seconds.
uf250-04.cnf fulfilled No. of Restarts: 967 No. of Flips: 1619 time to process: 4 seconds.
uf250-04.cnf , deadline. Restarts: 2150
uf250-04.cnf , deadline. Restarts: 2150
uf250-04.cnf , deadline. Restarts: 2150
uf250-04.cnf , deadline. Restarts: 2150
uf250-04.cnf fulfilled No. of Restarts: 205 No. of Flips: 4960 time to process: 0 seconds.
uf250-04.cnf fulfilled No. of Restarts: 1253 No. of Flips: 4916 time to process: 4 seconds.
uf250-04.cnf , deadline. Restarts: 2150
uf250-04.cnf fulfilled No. of Restarts: 243 No. of Flips: 3557 time to process: 0 seconds.
uf250-04.cnf , deadline. Restarts: 2150
uf250-04.cnf fulfilled No. of Restarts: 446 No. of Flips: 4248 time to process: 1 seconds.
uf250-04.cnf fulfilled No. of Restarts: 1160 No. of Flips: 4409 time to process: 4 seconds.
uf250-04.cnf fulfilled No. of Restarts: 294 No. of Flips: 2291 time to process: 1 seconds.
uf250-04.cnf fulfilled No. of Restarts: 792 No. of Flips: 4568 time to process: 3 seconds.
uf250-04.cnf , deadline. Restarts: 2150
uf250-04.cnf fulfilled No. of Restarts: 1514 No. of Flips: 4394 time to process: 6 seconds.
uf250-04.cnf , deadline. Restarts: 2150
uf250-04.cnf fulfilled No. of Restarts: 124 No. of Flips: 3814 time to process: 0 seconds.
uf250-04.cnf fulfilled No. of Restarts: 1617 No. of Flips: 3945 time to process: 6 seconds.
uf250-04.cnf , deadline. Restarts: 2150
uf250-04.cnf fulfilled No. of Restarts: 815 No. of Flips: 2397 time to process: 3 seconds.
uf250-04.cnf fulfilled No. of Restarts: 1913 No. of Flips: 4405 time to process: 7 seconds.
uf250-04.cnf fulfilled No. of Restarts: 131 No. of Flips: 2040 time to process: 0 seconds.
uf250-04.cnf , deadline. Restarts: 2150
uf250-04.cnf fulfilled No. of Restarts: 1633 No. of Flips: 2915 time to process: 6 seconds.
uf250-04.cnf , deadline. Restarts: 2150
uf250-04.cnf , deadline. Restarts: 2150
uf250-04.cnf , deadline. Restarts: 2150
uf250-04.cnf fulfilled No. of Restarts: 1388 No. of Flips: 4098 time to process: 5 seconds.
uf250-04.cnf fulfilled No. of Restarts: 344 No. of Flips: 4714 time to process: 1 seconds.
uf250-04.cnf , deadline. Restarts: 2150
uf250-04.cnf , deadline. Restarts: 2150
uf250-04.cnf fulfilled No. of Restarts: 1804 No. of Flips: 1651 time to process: 7 seconds.
uf250-04.cnf fulfilled No. of Restarts: 1158 No. of Flips: 1291 time to process: 4 seconds.
uf250-04.cnf , deadline. Restarts: 2150
uf250-04.cnf fulfilled No. of Restarts: 654 No. of Flips: 2135 time to process: 2 seconds.
uf250-04.cnf fulfilled No. of Restarts: 2001 No. of Flips: 4822 time to process: 7 seconds.
uf250-04.cnf fulfilled No. of Restarts: 782 No. of Flips: 856 time to process: 3 seconds.
uf250-04.cnf , deadline. Restarts: 2150
uf250-04.cnf , deadline. Restarts: 2150
uf250-04.cnf fulfilled No. of Restarts: 313 No. of Flips: 2242 time to process: 1 seconds.
uf250-04.cnf fulfilled No. of Restarts: 1915 No. of Flips: 4322 time to process: 7 seconds.
uf250-04.cnf fulfilled No. of Restarts: 901 No. of Flips: 1586 time to process: 3 seconds.
uf250-04.cnf , deadline. Restarts: 2150
uf250-04.cnf , deadline. Restarts: 2150
uf250-04.cnf fulfilled No. of Restarts: 1359 No. of Flips: 3449 time to process: 5 seconds.
uf250-04.cnf fulfilled No. of Restarts: 223 No. of Flips: 1488 time to process: 0 seconds.
uf250-04.cnf , deadline. Restarts: 2150
uf250-04.cnf , deadline. Restarts: 2150
uf250-04.cnf fulfilled No. of Restarts: 1915 No. of Flips: 3216 time to process: 7 seconds.
uf250-04.cnf fulfilled No. of Restarts: 101 No. of Flips: 1361 time to process: 0 seconds.
uf250-04.cnf , deadline. Restarts: 2150
uf250-04.cnf fulfilled No. of Restarts: 1176 No. of Flips: 4817 time to process: 4 seconds.
uf250-04.cnf fulfilled No. of Restarts: 1835 No. of Flips: 3841 time to process: 7 seconds.
uf250-04.cnf , deadline. Restarts: 2150
uf250-04.cnf fulfilled No. of Restarts: 224 No. of Flips: 4399 time to process: 0 seconds.
uf250-04.cnf fulfilled No. of Restarts: 1010 No. of Flips: 4942 time to process: 4 seconds.
uf250-04.cnf , deadline. Restarts: 2150
uf250-04.cnf , deadline. Restarts: 2150
uf250-04.cnf , deadline. Restarts: 2150
uf250-04.cnf , deadline. Restarts: 2150
uf250-04.cnf fulfilled No. of Restarts: 77 No. of Flips: 4650 time to process: 0 seconds.
uf250-04.cnf , deadline. Restarts: 2150
uf250-04.cnf fulfilled No. of Restarts: 544 No. of Flips: 1830 time to process: 2 seconds.
uf250-04.cnf , deadline. Restarts: 2150
uf250-04.cnf fulfilled No. of Restarts: 256 No. of Flips: 1402 time to process: 1 seconds.
uf250-04.cnf , deadline. Restarts: 2150
uf250-04.cnf , deadline. Restarts: 2150
uf250-04.cnf fulfilled No. of Restarts: 1092 No. of Flips: 2085 time to process: 4 seconds.
uf250-04.cnf , deadline. Restarts: 2150
uf250-04.cnf , deadline. Restarts: 2150
uf250-04.cnf , deadline. Restarts: 2150
uf250-04.cnf , deadline. Restarts: 2150
uf250-04.cnf , deadline. Restarts: 2150
uf250-04.cnf , deadline. Restarts: 2150
uf250-04.cnf fulfilled No. of Restarts: 946 No. of Flips: 2848 time to process: 3 seconds.
uf250-04.cnf fulfilled No. of Restarts: 542 No. of Flips: 2795 time to process: 2 seconds.
uf250-04.cnf , deadline. Restarts: 2150
uf250-04.cnf fulfilled No. of Restarts: 218 No. of Flips: 4829 time to process: 0 seconds.
uf250-04.cnf fulfilled No. of Restarts: 1642 No. of Flips: 2273 time to process: 6 seconds.
uf250-04.cnf fulfilled No. of Restarts: 1624 No. of Flips: 1815 time to process: 6 seconds.
uf250-04.cnf fulfilled No. of Restarts: 400 No. of Flips: 1658 time to process: 1 seconds.
uf250-04.cnf , deadline. Restarts: 2150
uf250-04.cnf fulfilled No. of Restarts: 1089 No. of Flips: 2963 time to process: 4 seconds.
uf250-04.cnf , deadline. Restarts: 2150
uf250-04.cnf , deadline. Restarts: 2150
uf250-04.cnf fulfilled No. of Restarts: 489 No. of Flips: 2414 time to process: 2 seconds.
uf250-04.cnf fulfilled No. of Restarts: 1242 No. of Flips: 2131 time to process: 5 seconds.
uf250-04.cnf , deadline. Restarts: 2150
uf250-04.cnf , deadline. Restarts: 2150
uf250-04.cnf fulfilled No. of Restarts: 1093 No. of Flips: 2430 time to process: 4 seconds.
uf250-04.cnf fulfilled No. of Restarts: 1232 No. of Flips: 3161 time to process: 5 seconds.
uf250-04.cnf fulfilled No. of Restarts: 1642 No. of Flips: 2422 time to process: 6 seconds.
uf250-04.cnf , deadline. Restarts: 2150
uf250-04.cnf , deadline. Restarts: 2150
uf250-04.cnf fulfilled No. of Restarts: 1701 No. of Flips: 2488 time to process: 6 seconds.
uf250-04.cnf , deadline. Restarts: 2150
uf250-04.cnf fulfilled No. of Restarts: 1513 No. of Flips: 1170 time to process: 6 seconds.
uf250-04.cnf , deadline. Restarts: 2150
uf250-04.cnf , deadline. Restarts: 2150
uf250-04.cnf fulfilled No. of Restarts: 360 No. of Flips: 819 time to process: 1 seconds.
uf250-04.cnf , deadline. Restarts: 2150
uf250-04.cnf , deadline. Restarts: 2150
uf250-04.cnf fulfilled No. of Restarts: 522 No. of Flips: 3101 time to process: 2 seconds.
uf250-04.cnf , deadline. Restarts: 2150
uf250-04.cnf , deadline. Restarts: 2150
uf250-04.cnf , deadline. Restarts: 2150
uf250-04.cnf fulfilled No. of Restarts: 592 No. of Flips: 4285 time to process: 2 seconds.
uf250-04.cnf fulfilled No. of Restarts: 924 No. of Flips: 3417 time to process: 3 seconds.
uf250-04.cnf , deadline. Restarts: 2150
uf250-04.cnf , deadline. Restarts: 2150
uf250-04.cnf , deadline. Restarts: 2150
uf250-04.cnf , deadline. Restarts: 2150
uf250-04.cnf fulfilled No. of Restarts: 999 No. of Flips: 942 time to process: 4 seconds.
uf250-04.cnf fulfilled No. of Restarts: 860 No. of Flips: 4926 time to process: 3 seconds.
uf250-04.cnf , deadline. Restarts: 2150
uf250-04.cnf fulfilled No. of Restarts: 107 No. of Flips: 3810 time to process: 0 seconds.
uf250-04.cnf , deadline. Restarts: 2150
uf250-04.cnf fulfilled No. of Restarts: 570 No. of Flips: 876 time to process: 2 seconds.
uf250-04.cnf fulfilled No. of Restarts: 609 No. of Flips: 1718 time to process: 2 seconds.
uf250-04.cnf fulfilled No. of Restarts: 1267 No. of Flips: 4376 time to process: 5 seconds.
uf250-04.cnf , deadline. Restarts: 2150
uf250-04.cnf , deadline. Restarts: 2150
uf250-04.cnf , deadline. Restarts: 2150
uf250-04.cnf fulfilled No. of Restarts: 88 No. of Flips: 1814 time to process: 0 seconds.
uf250-04.cnf , deadline. Restarts: 2150
uf250-04.cnf , deadline. Restarts: 2150
uf250-04.cnf fulfilled No. of Restarts: 422 No. of Flips: 4536 time to process: 1 seconds.
uf250-04.cnf , deadline. Restarts: 2150
uf250-04.cnf fulfilled No. of Restarts: 1544 No. of Flips: 4330 time to process: 6 seconds.
uf250-04.cnf , deadline. Restarts: 2150
uf250-04.cnf fulfilled No. of Restarts: 2118 No. of Flips: 1339 time to process: 8 seconds.
uf250-04.cnf , deadline. Restarts: 2150
uf250-04.cnf fulfilled No. of Restarts: 730 No. of Flips: 3428 time to process: 2 seconds.
uf250-04.cnf , deadline. Restarts: 2150
uf250-04.cnf , deadline. Restarts: 2150
uf250-04.cnf , deadline. Restarts: 2150
uf250-04.cnf fulfilled No. of Restarts: 814 No. of Flips: 3617 time to process: 3 seconds.
uf250-04.cnf fulfilled No. of Restarts: 1505 No. of Flips: 4159 time to process: 6 seconds.
uf250-04.cnf , deadline. Restarts: 2150
uf250-04.cnf fulfilled No. of Restarts: 713 No. of Flips: 4979 time to process: 2 seconds.
uf250-04.cnf , deadline. Restarts: 2150
uf250-04.cnf , deadline. Restarts: 2150
uf250-04.cnf , deadline. Restarts: 2150
uf250-04.cnf , deadline. Restarts: 2150
uf250-04.cnf fulfilled No. of Restarts: 91 No. of Flips: 2603 time to process: 0 seconds.
uf250-04.cnf , deadline. Restarts: 2150
uf250-04.cnf fulfilled No. of Restarts: 2040 No. of Flips: 3433 time to process: 8 seconds.
uf250-04.cnf , deadline. Restarts: 2150
uf250-04.cnf fulfilled No. of Restarts: 1279 No. of Flips: 3863 time to process: 5 seconds.
uf250-04.cnf , deadline. Restarts: 2150
uf250-04.cnf , deadline. Restarts: 2150
uf250-04.cnf , deadline. Restarts: 2150
uf250-04.cnf fulfilled No. of Restarts: 320 No. of Flips: 1504 time to process: 1 seconds.
uf250-04.cnf fulfilled No. of Restarts: 1291 No. of Flips: 1824 time to process: 5 seconds.
uf250-04.cnf , deadline. Restarts: 2150
uf250-04.cnf , deadline. Restarts: 2150
uf250-04.cnf fulfilled No. of Restarts: 352 No. of Flips: 1938 time to process: 1 seconds.
uf250-04.cnf fulfilled No. of Restarts: 229 No. of Flips: 1369 time to process: 0 seconds.
uf250-04.cnf , deadline. Restarts: 2150
uf250-04.cnf fulfilled No. of Restarts: 1175 No. of Flips: 1444 time to process: 4 seconds.
uf250-04.cnf fulfilled No. of Restarts: 191 No. of Flips: 2235 time to process: 0 seconds.
uf250-04.cnf , deadline. Restarts: 2150
uf250-04.cnf fulfilled No. of Restarts: 478 No. of Flips: 2632 time to process: 2 seconds.
uf250-04.cnf , deadline. Restarts: 2150
uf250-04.cnf fulfilled No. of Restarts: 1795 No. of Flips: 4016 time to process: 7 seconds.
uf250-04.cnf fulfilled No. of Restarts: 396 No. of Flips: 3153 time to process: 1 seconds.
uf250-04.cnf fulfilled No. of Restarts: 161 No. of Flips: 2959 time to process: 0 seconds.
uf250-04.cnf , deadline. Restarts: 2150
uf250-04.cnf , deadline. Restarts: 2150
