# Supplementary material for: Completion Probabilities and Parallel Restart Strategies under an Imposed Deadline
Source: PLoS One. 2016 Oct 12;11(10):e0164605. doi: 10.1371/journal.pone.0164605 (PMC5061357; doi:10.1371/journal.pone.0164605)
Supplement: S1 File — The file “S1_File.zip” is the data gathered from the experiments regarding completion probability. (ZIP) [file pone.0164605.s004.zip › results_Single_r2251.0439999999994.txt]

uf250-04.cnf , deadline. Restarts: 2251
uf250-04.cnf fulfilled No. of Restarts: 1264 No. of Flips: 2510 time to process: 5 seconds.
uf250-04.cnf fulfilled No. of Restarts: 1609 No. of Flips: 2883 time to process: 6 seconds.
uf250-04.cnf , deadline. Restarts: 2251
uf250-04.cnf fulfilled No. of Restarts: 795 No. of Flips: 1476 time to process: 3 seconds.
uf250-04.cnf , deadline. Restarts: 2251
uf250-04.cnf fulfilled No. of Restarts: 117 No. of Flips: 4447 time to process: 0 seconds.
uf250-04.cnf , deadline. Restarts: 2251
uf250-04.cnf , deadline. Restarts: 2251
uf250-04.cnf fulfilled No. of Restarts: 1453 No. of Flips: 2710 time to process: 6 seconds.
uf250-04.cnf , deadline. Restarts: 2251
uf250-04.cnf , deadline. Restarts: 2251
uf250-04.cnf , deadline. Restarts: 2251
uf250-04.cnf , deadline. Restarts: 2251
uf250-04.cnf , deadline. Restarts: 2251
uf250-04.cnf fulfilled No. of Restarts: 141 No. of Flips: 4503 time to process: 0 seconds.
uf250-04.cnf , deadline. Restarts: 2251
uf250-04.cnf , deadline. Restarts: 2251
uf250-04.cnf , deadline. Restarts: 2251
uf250-04.cnf fulfilled No. of Restarts: 401 No. of Flips: 4298 time to process: 1 seconds.
uf250-04.cnf fulfilled No. of Restarts: 1909 No. of Flips: 4023 time to process: 8 seconds.
uf250-04.cnf , deadline. Restarts: 2251
uf250-04.cnf fulfilled No. of Restarts: 1505 No. of Flips: 4411 time to process: 6 seconds.
uf250-04.cnf fulfilled No. of Restarts: 1902 No. of Flips: 3605 time to process: 7 seconds.
uf250-04.cnf , deadline. Restarts: 2251
uf250-04.cnf fulfilled No. of Restarts: 349 No. of Flips: 3082 time to process: 1 seconds.
uf250-04.cnf fulfilled No. of Restarts: 1017 No. of Flips: 3736 time to process: 4 seconds.
uf250-04.cnf , deadline. Restarts: 2251
uf250-04.cnf , deadline. Restarts: 2251
uf250-04.cnf , deadline. Restarts: 2251
uf250-04.cnf , deadline. Restarts: 2251
uf250-04.cnf fulfilled No. of Restarts: 1503 No. of Flips: 2191 time to process: 6 seconds.
uf250-04.cnf , deadline. Restarts: 2251
uf250-04.cnf fulfilled No. of Restarts: 858 No. of Flips: 3405 time to process: 3 seconds.
uf250-04.cnf fulfilled No. of Restarts: 1541 No. of Flips: 2727 time to process: 6 seconds.
uf250-04.cnf , deadline. Restarts: 2251
uf250-04.cnf , deadline. Restarts: 2251
uf250-04.cnf , deadline. Restarts: 2251
uf250-04.cnf fulfilled No. of Restarts: 2203 No. of Flips: 1484 time to process: 9 seconds.
uf250-04.cnf , deadline. Restarts: 2251
uf250-04.cnf fulfilled No. of Restarts: 351 No. of Flips: 2228 time to process: 1 seconds.
uf250-04.cnf , deadline. Restarts: 2251
uf250-04.cnf , deadline. Restarts: 2251
uf250-04.cnf fulfilled No. of Restarts: 231 No. of Flips: 2868 time to process: 1 seconds.
uf250-04.cnf , deadline. Restarts: 2251
uf250-04.cnf fulfilled No. of Restarts: 117 No. of Flips: 1831 time to process: 0 seconds.
uf250-04.cnf , deadline. Restarts: 2251
uf250-04.cnf fulfilled No. of Restarts: 53 No. of Flips: 2051 time to process: 0 seconds.
uf250-04.cnf , deadline. Restarts: 2251
uf250-04.cnf , deadline. Restarts: 2251
uf250-04.cnf , deadline. Restarts: 2251
uf250-04.cnf fulfilled No. of Restarts: 1352 No. of Flips: 608 time to process: 5 seconds.
uf250-04.cnf fulfilled No. of Restarts: 779 No. of Flips: 4771 time to process: 3 seconds.
uf250-04.cnf fulfilled No. of Restarts: 398 No. of Flips: 4835 time to process: 1 seconds.
uf250-04.cnf , deadline. Restarts: 2251
uf250-04.cnf fulfilled No. of Restarts: 1647 No. of Flips: 4084 time to process: 6 seconds.
uf250-04.cnf fulfilled No. of Restarts: 434 No. of Flips: 3037 time to process: 1 seconds.
uf250-04.cnf fulfilled No. of Restarts: 1370 No. of Flips: 4063 time to process: 5 seconds.
uf250-04.cnf , deadline. Restarts: 2251
uf250-04.cnf , deadline. Restarts: 2251
uf250-04.cnf fulfilled No. of Restarts: 2124 No. of Flips: 4131 time to process: 8 seconds.
uf250-04.cnf , deadline. Restarts: 2251
uf250-04.cnf , deadline. Restarts: 2251
uf250-04.cnf fulfilled No. of Restarts: 303 No. of Flips: 2423 time to process: 1 seconds.
uf250-04.cnf fulfilled No. of Restarts: 1724 No. of Flips: 2436 time to process: 7 seconds.
uf250-04.cnf , deadline. Restarts: 2251
uf250-04.cnf , deadline. Restarts: 2251
uf250-04.cnf , deadline. Restarts: 2251
uf250-04.cnf , deadline. Restarts: 2251
uf250-04.cnf fulfilled No. of Restarts: 2221 No. of Flips: 2598 time to process: 9 seconds.
uf250-04.cnf , deadline. Restarts: 2251
uf250-04.cnf fulfilled No. of Restarts: 414 No. of Flips: 1502 time to process: 1 seconds.
uf250-04.cnf , deadline. Restarts: 2251
uf250-04.cnf fulfilled No. of Restarts: 481 No. of Flips: 4682 time to process: 2 seconds.
uf250-04.cnf , deadline. Restarts: 2251
uf250-04.cnf , deadline. Restarts: 2251
uf250-04.cnf fulfilled No. of Restarts: 842 No. of Flips: 1127 time to process: 3 seconds.
uf250-04.cnf fulfilled No. of Restarts: 458 No. of Flips: 3693 time to process: 1 seconds.
uf250-04.cnf fulfilled No. of Restarts: 76 No. of Flips: 2385 time to process: 0 seconds.
uf250-04.cnf fulfilled No. of Restarts: 1200 No. of Flips: 4229 time to process: 5 seconds.
uf250-04.cnf , deadline. Restarts: 2251
uf250-04.cnf , deadline. Restarts: 2251
uf250-04.cnf , deadline. Restarts: 2251
uf250-04.cnf , deadline. Restarts: 2251
uf250-04.cnf , deadline. Restarts: 2251
uf250-04.cnf fulfilled No. of Restarts: 495 No. of Flips: 1210 time to process: 2 seconds.
uf250-04.cnf fulfilled No. of Restarts: 488 No. of Flips: 2946 time to process: 2 seconds.
uf250-04.cnf fulfilled No. of Restarts: 173 No. of Flips: 4198 time to process: 0 seconds.
uf250-04.cnf fulfilled No. of Restarts: 1269 No. of Flips: 1379 time to process: 5 seconds.
uf250-04.cnf , deadline. Restarts: 2251
uf250-04.cnf , deadline. Restarts: 2251
uf250-04.cnf , deadline. Restarts: 2251
uf250-04.cnf fulfilled No. of Restarts: 1052 No. of Flips: 3713 time to process: 4 seconds.
uf250-04.cnf fulfilled No. of Restarts: 1278 No. of Flips: 1227 time to process: 5 seconds.
uf250-04.cnf fulfilled No. of Restarts: 4 No. of Flips: 2020 time to process: 0 seconds.
uf250-04.cnf , deadline. Restarts: 2251
uf250-04.cnf , deadline. Restarts: 2251
uf250-04.cnf fulfilled No. of Restarts: 1234 No. of Flips: 1685 time to process: 5 seconds.
uf250-04.cnf , deadline. Restarts: 2251
uf250-04.cnf , deadline. Restarts: 2251
uf250-04.cnf fulfilled No. of Restarts: 565 No. of Flips: 1604 time to process: 2 seconds.
uf250-04.cnf fulfilled No. of Restarts: 2187 No. of Flips: 1063 time to process: 9 seconds.
uf250-04.cnf fulfilled No. of Restarts: 613 No. of Flips: 2315 time to process: 2 seconds.
uf250-04.cnf fulfilled No. of Restarts: 1392 No. of Flips: 1236 time to process: 6 seconds.
uf250-04.cnf fulfilled No. of Restarts: 1770 No. of Flips: 3864 time to process: 7 seconds.
uf250-04.cnf , deadline. Restarts: 2251
uf250-04.cnf fulfilled No. of Restarts: 1913 No. of Flips: 3021 time to process: 8 seconds.
uf250-04.cnf , deadline. Restarts: 2251
uf250-04.cnf , deadline. Restarts: 2251
uf250-04.cnf , deadline. Restarts: 2251
uf250-04.cnf fulfilled No. of Restarts: 410 No. of Flips: 1270 time to process: 1 seconds.
uf250-04.cnf , deadline. Restarts: 2251
uf250-04.cnf fulfilled No. of Restarts: 1017 No. of Flips: 4297 time to process: 4 seconds.
uf250-04.cnf , deadline. Restarts: 2251
uf250-04.cnf fulfilled No. of Restarts: 141 No. of Flips: 760 time to process: 0 seconds.
uf250-04.cnf fulfilled No. of Restarts: 659 No. of Flips: 3380 time to process: 2 seconds.
uf250-04.cnf fulfilled No. of Restarts: 1063 No. of Flips: 2111 time to process: 4 seconds.
uf250-04.cnf , deadline. Restarts: 2251
uf250-04.cnf fulfilled No. of Restarts: 1282 No. of Flips: 929 time to process: 5 seconds.
uf250-04.cnf , deadline. Restarts: 2251
uf250-04.cnf fulfilled No. of Restarts: 182 No. of Flips: 4365 time to process: 0 seconds.
uf250-04.cnf , deadline. Restarts: 2251
uf250-04.cnf , deadline. Restarts: 2251
uf250-04.cnf fulfilled No. of Restarts: 1238 No. of Flips: 620 time to process: 5 seconds.
uf250-04.cnf , deadline. Restarts: 2251
uf250-04.cnf fulfilled No. of Restarts: 1061 No. of Flips: 3548 time to process: 4 seconds.
uf250-04.cnf fulfilled No. of Restarts: 171 No. of Flips: 1242 time to process: 0 seconds.
uf250-04.cnf , deadline. Restarts: 2251
uf250-04.cnf , deadline. Restarts: 2251
uf250-04.cnf , deadline. Restarts: 2251
uf250-04.cnf fulfilled No. of Restarts: 1312 No. of Flips: 4396 time to process: 5 seconds.
uf250-04.cnf fulfilled No. of Restarts: 806 No. of Flips: 2125 time to process: 3 seconds.
uf250-04.cnf fulfilled No. of Restarts: 298 No. of Flips: 4865 time to process: 1 seconds.
uf250-04.cnf , deadline. Restarts: 2251
uf250-04.cnf fulfilled No. of Restarts: 2066 No. of Flips: 3452 time to process: 8 seconds.
uf250-04.cnf fulfilled No. of Restarts: 664 No. of Flips: 1429 time to process: 2 seconds.
uf250-04.cnf , deadline. Restarts: 2251
uf250-04.cnf fulfilled No. of Restarts: 839 No. of Flips: 1865 time to process: 3 seconds.
uf250-04.cnf , deadline. Restarts: 2251
uf250-04.cnf fulfilled No. of Restarts: 179 No. of Flips: 1921 time to process: 0 seconds.
uf250-04.cnf , deadline. Restarts: 2251
uf250-04.cnf fulfilled No. of Restarts: 1776 No. of Flips: 748 time to process: 7 seconds.
uf250-04.cnf , deadline. Restarts: 2251
uf250-04.cnf fulfilled No. of Restarts: 1105 No. of Flips: 4138 time to process: 4 seconds.
uf250-04.cnf , deadline. Restarts: 2251
uf250-04.cnf , deadline. Restarts: 2251
uf250-04.cnf fulfilled No. of Restarts: 275 No. of Flips: 3316 time to process: 1 seconds.
uf250-04.cnf , deadline. Restarts: 2251
uf250-04.cnf , deadline. Restarts: 2251
uf250-04.cnf , deadline. Restarts: 2251
uf250-04.cnf fulfilled No. of Restarts: 972 No. of Flips: 1715 time to process: 4 seconds.
uf250-04.cnf , deadline. Restarts: 2251
uf250-04.cnf , deadline. Restarts: 2251
uf250-04.cnf fulfilled No. of Restarts: 1789 No. of Flips: 3331 time to process: 7 seconds.
uf250-04.cnf fulfilled No. of Restarts: 754 No. of Flips: 4860 time to process: 3 seconds.
uf250-04.cnf , deadline. Restarts: 2251
uf250-04.cnf fulfilled No. of Restarts: 1388 No. of Flips: 3961 time to process: 5 seconds.
uf250-04.cnf , deadline. Restarts: 2251
uf250-04.cnf , deadline. Restarts: 2251
uf250-04.cnf fulfilled No. of Restarts: 136 No. of Flips: 4876 time to process: 0 seconds.
uf250-04.cnf fulfilled No. of Restarts: 1211 No. of Flips: 3557 time to process: 5 seconds.
uf250-04.cnf , deadline. Restarts: 2251
uf250-04.cnf fulfilled No. of Restarts: 681 No. of Flips: 2541 time to process: 2 seconds.
uf250-04.cnf , deadline. Restarts: 2251
uf250-04.cnf , deadline. Restarts: 2251
uf250-04.cnf , deadline. Restarts: 2251
uf250-04.cnf , deadline. Restarts: 2251
uf250-04.cnf , deadline. Restarts: 2251
uf250-04.cnf , deadline. Restarts: 2251
uf250-04.cnf fulfilled No. of Restarts: 542 No. of Flips: 1351 time to process: 2 seconds.
uf250-04.cnf , deadline. Restarts: 2251
uf250-04.cnf , deadline. Restarts: 2251
uf250-04.cnf , deadline. Restarts: 2251
uf250-04.cnf , deadline. Restarts: 2251
uf250-04.cnf fulfilled No. of Restarts: 1323 No. of Flips: 2049 time to process: 5 seconds.
uf250-04.cnf , deadline. Restarts: 2251
uf250-04.cnf fulfilled No. of Restarts: 724 No. of Flips: 3209 time to process: 3 seconds.
uf250-04.cnf , deadline. Restarts: 2251
uf250-04.cnf fulfilled No. of Restarts: 985 No. of Flips: 3497 time to process: 4 seconds.
uf250-04.cnf , deadline. Restarts: 2251
uf250-04.cnf fulfilled No. of Restarts: 1865 No. of Flips: 3957 time to process: 7 seconds.
uf250-04.cnf , deadline. Restarts: 2251
uf250-04.cnf fulfilled No. of Restarts: 142 No. of Flips: 4667 time to process: 0 seconds.
uf250-04.cnf , deadline. Restarts: 2251
uf250-04.cnf , deadline. Restarts: 2251
uf250-04.cnf fulfilled No. of Restarts: 1422 No. of Flips: 2742 time to process: 6 seconds.
uf250-04.cnf fulfilled No. of Restarts: 1217 No. of Flips: 3383 time to process: 5 seconds.
uf250-04.cnf , deadline. Restarts: 2251
uf250-04.cnf , deadline. Restarts: 2251
uf250-04.cnf fulfilled No. of Restarts: 80 No. of Flips: 1879 time to process: 0 seconds.
uf250-04.cnf fulfilled No. of Restarts: 70 No. of Flips: 4151 time to process: 0 seconds.
uf250-04.cnf fulfilled No. of Restarts: 1068 No. of Flips: 1353 time to process: 4 seconds.
uf250-04.cnf fulfilled No. of Restarts: 528 No. of Flips: 4377 time to process: 2 seconds.
uf250-04.cnf , deadline. Restarts: 2251
uf250-04.cnf , deadline. Restarts: 2251
uf250-04.cnf , deadline. Restarts: 2251
uf250-04.cnf fulfilled No. of Restarts: 1165 No. of Flips: 4256 time to process: 5 seconds.
uf250-04.cnf , deadline. Restarts: 2251
uf250-04.cnf fulfilled No. of Restarts: 2090 No. of Flips: 2737 time to process: 8 seconds.
uf250-04.cnf fulfilled No. of Restarts: 1379 No. of Flips: 1741 time to process: 5 seconds.
uf250-04.cnf , deadline. Restarts: 2251
uf250-04.cnf , deadline. Restarts: 2251
uf250-04.cnf , deadline. Restarts: 2251
uf250-04.cnf , deadline. Restarts: 2251
uf250-04.cnf fulfilled No. of Restarts: 1205 No. of Flips: 3033 time to process: 5 seconds.
uf250-04.cnf , deadline. Restarts: 2251
uf250-04.cnf , deadline. Restarts: 2251
uf250-04.cnf , deadline. Restarts: 2251
uf250-04.cnf fulfilled No. of Restarts: 215 No. of Flips: 4640 time to process: 0 seconds.
uf250-04.cnf , deadline. Restarts: 2251
uf250-04.cnf , deadline. Restarts: 2251
uf250-04.cnf fulfilled No. of Restarts: 554 No. of Flips: 4757 time to process: 2 seconds.
uf250-04.cnf , deadline. Restarts: 2251
uf250-04.cnf fulfilled No. of Restarts: 568 No. of Flips: 2457 time to process: 2 seconds.
uf250-04.cnf , deadline. Restarts: 2251
uf250-04.cnf , deadline. Restarts: 2251
uf250-04.cnf fulfilled No. of Restarts: 945 No. of Flips: 876 time to process: 3 seconds.
uf250-04.cnf fulfilled No. of Restarts: 409 No. of Flips: 2072 time to process: 1 seconds.
uf250-04.cnf fulfilled No. of Restarts: 647 No. of Flips: 2820 time to process: 2 seconds.
uf250-04.cnf , deadline. Restarts: 2251
uf250-04.cnf , deadline. Restarts: 2251
uf250-04.cnf , deadline. Restarts: 2251
uf250-04.cnf , deadline. Restarts: 2251
uf250-04.cnf fulfilled No. of Restarts: 232 No. of Flips: 3060 time to process: 1 seconds.
uf250-04.cnf fulfilled No. of Restarts: 1208 No. of Flips: 1230 time to process: 4 seconds.
uf250-04.cnf fulfilled No. of Restarts: 1065 No. of Flips: 3586 time to process: 4 seconds.
uf250-04.cnf , deadline. Restarts: 2251
uf250-04.cnf , deadline. Restarts: 2251
uf250-04.cnf , deadline. Restarts: 2251
uf250-04.cnf fulfilled No. of Restarts: 2142 No. of Flips: 806 time to process: 8 seconds.
uf250-04.cnf fulfilled No. of Restarts: 292 No. of Flips: 4651 time to process: 1 seconds.
uf250-04.cnf fulfilled No. of Restarts: 2101 No. of Flips: 3348 time to process: 8 seconds.
uf250-04.cnf fulfilled No. of Restarts: 124 No. of Flips: 3896 time to process: 0 seconds.
uf250-04.cnf fulfilled No. of Restarts: 2205 No. of Flips: 3868 time to process: 9 seconds.
uf250-04.cnf fulfilled No. of Restarts: 647 No. of Flips: 3617 time to process: 2 seconds.
uf250-04.cnf , deadline. Restarts: 2251
uf250-04.cnf fulfilled No. of Restarts: 1907 No. of Flips: 1162 time to process: 8 seconds.
uf250-04.cnf , deadline. Restarts: 2251
uf250-04.cnf fulfilled No. of Restarts: 1028 No. of Flips: 3221 time to process: 4 seconds.
uf250-04.cnf , deadline. Restarts: 2251
uf250-04.cnf , deadline. Restarts: 2251
uf250-04.cnf fulfilled No. of Restarts: 1758 No. of Flips: 3767 time to process: 7 seconds.
uf250-04.cnf , deadline. Restarts: 2251
uf250-04.cnf , deadline. Restarts: 2251
uf250-04.cnf , deadline. Restarts: 2251
uf250-04.cnf , deadline. Restarts: 2251
uf250-04.cnf fulfilled No. of Restarts: 2218 No. of Flips: 1393 time to process: 9 seconds.
uf250-04.cnf , deadline. Restarts: 2251
uf250-04.cnf fulfilled No. of Restarts: 609 No. of Flips: 3011 time to process: 2 seconds.
uf250-04.cnf fulfilled No. of Restarts: 357 No. of Flips: 1357 time to process: 1 seconds.
uf250-04.cnf , deadline. Restarts: 2251
uf250-04.cnf fulfilled No. of Restarts: 812 No. of Flips: 2022 time to process: 3 seconds.
uf250-04.cnf fulfilled No. of Restarts: 1103 No. of Flips: 4053 time to process: 4 seconds.
uf250-04.cnf , deadline. Restarts: 2251
uf250-04.cnf , deadline. Restarts: 2251
uf250-04.cnf , deadline. Restarts: 2251
uf250-04.cnf , deadline. Restarts: 2251
uf250-04.cnf , deadline. Restarts: 2251
uf250-04.cnf fulfilled No. of Restarts: 1654 No. of Flips: 4584 time to process: 6 seconds.
uf250-04.cnf fulfilled No. of Restarts: 767 No. of Flips: 4696 time to process: 3 seconds.
uf250-04.cnf fulfilled No. of Restarts: 181 No. of Flips: 4832 time to process: 0 seconds.
uf250-04.cnf , deadline. Restarts: 2251
uf250-04.cnf , deadline. Restarts: 2251
uf250-04.cnf , deadline. Restarts: 2251
uf250-04.cnf , deadline. Restarts: 2251
uf250-04.cnf fulfilled No. of Restarts: 731 No. of Flips: 2128 time to process: 3 seconds.
uf250-04.cnf fulfilled No. of Restarts: 1305 No. of Flips: 3622 time to process: 5 seconds.
uf250-04.cnf , deadline. Restarts: 2251
uf250-04.cnf , deadline. Restarts: 2251
uf250-04.cnf , deadline. Restarts: 2251
uf250-04.cnf , deadline. Restarts: 2251
uf250-04.cnf fulfilled No. of Restarts: 494 No. of Flips: 2075 time to process: 2 seconds.
uf250-04.cnf , deadline. Restarts: 2251
uf250-04.cnf fulfilled No. of Restarts: 2021 No. of Flips: 2957 time to process: 8 seconds.
uf250-04.cnf fulfilled No. of Restarts: 280 No. of Flips: 4625 time to process: 1 seconds.
uf250-04.cnf , deadline. Restarts: 2251
uf250-04.cnf fulfilled No. of Restarts: 2179 No. of Flips: 2650 time to process: 9 seconds.
uf250-04.cnf fulfilled No. of Restarts: 725 No. of Flips: 2066 time to process: 3 seconds.
uf250-04.cnf , deadline. Restarts: 2251
uf250-04.cnf fulfilled No. of Restarts: 1494 No. of Flips: 2212 time to process: 6 seconds.
uf250-04.cnf , deadline. Restarts: 2251
uf250-04.cnf fulfilled No. of Restarts: 695 No. of Flips: 3508 time to process: 2 seconds.
uf250-04.cnf fulfilled No. of Restarts: 31 No. of Flips: 3768 time to process: 0 seconds.
uf250-04.cnf , deadline. Restarts: 2251
uf250-04.cnf fulfilled No. of Restarts: 773 No. of Flips: 1548 time to process: 3 seconds.
uf250-04.cnf , deadline. Restarts: 2251
uf250-04.cnf , deadline. Restarts: 2251
uf250-04.cnf fulfilled No. of Restarts: 766 No. of Flips: 1947 time to process: 3 seconds.
uf250-04.cnf fulfilled No. of Restarts: 2191 No. of Flips: 2885 time to process: 9 seconds.
uf250-04.cnf , deadline. Restarts: 2251
uf250-04.cnf fulfilled No. of Restarts: 1148 No. of Flips: 3944 time to process: 4 seconds.
uf250-04.cnf , deadline. Restarts: 2251
uf250-04.cnf fulfilled No. of Restarts: 1571 No. of Flips: 4324 time to process: 6 seconds.
uf250-04.cnf , deadline. Restarts: 2251
uf250-04.cnf , deadline. Restarts: 2251
uf250-04.cnf fulfilled No. of Restarts: 953 No. of Flips: 2172 time to process: 4 seconds.
uf250-04.cnf , deadline. Restarts: 2251
uf250-04.cnf , deadline. Restarts: 2251
uf250-04.cnf fulfilled No. of Restarts: 96 No. of Flips: 3879 time to process: 0 seconds.
uf250-04.cnf fulfilled No. of Restarts: 526 No. of Flips: 2327 time to process: 2 seconds.
uf250-04.cnf , deadline. Restarts: 2251
uf250-04.cnf fulfilled No. of Restarts: 871 No. of Flips: 3240 time to process: 3 seconds.
uf250-04.cnf fulfilled No. of Restarts: 2170 No. of Flips: 2459 time to process: 9 seconds.
uf250-04.cnf fulfilled No. of Restarts: 1020 No. of Flips: 3428 time to process: 4 seconds.
uf250-04.cnf , deadline. Restarts: 2251
uf250-04.cnf fulfilled No. of Restarts: 1114 No. of Flips: 2270 time to process: 4 seconds.
uf250-04.cnf , deadline. Restarts: 2251
uf250-04.cnf , deadline. Restarts: 2251
uf250-04.cnf , deadline. Restarts: 2251
uf250-04.cnf fulfilled No. of Restarts: 1674 No. of Flips: 2785 time to process: 6 seconds.
uf250-04.cnf fulfilled No. of Restarts: 1995 No. of Flips: 2517 time to process: 8 seconds.
uf250-04.cnf , deadline. Restarts: 2251
uf250-04.cnf fulfilled No. of Restarts: 626 No. of Flips: 4572 time to process: 2 seconds.
uf250-04.cnf fulfilled No. of Restarts: 446 No. of Flips: 4268 time to process: 2 seconds.
uf250-04.cnf fulfilled No. of Restarts: 321 No. of Flips: 2439 time to process: 1 seconds.
uf250-04.cnf , deadline. Restarts: 2251
uf250-04.cnf fulfilled No. of Restarts: 821 No. of Flips: 2233 time to process: 3 seconds.
uf250-04.cnf fulfilled No. of Restarts: 556 No. of Flips: 2164 time to process: 2 seconds.
uf250-04.cnf fulfilled No. of Restarts: 338 No. of Flips: 3416 time to process: 1 seconds.
uf250-04.cnf , deadline. Restarts: 2251
uf250-04.cnf fulfilled No. of Restarts: 118 No. of Flips: 793 time to process: 0 seconds.
uf250-04.cnf fulfilled No. of Restarts: 548 No. of Flips: 2382 time to process: 2 seconds.
uf250-04.cnf fulfilled No. of Restarts: 41 No. of Flips: 3938 time to process: 0 seconds.
uf250-04.cnf fulfilled No. of Restarts: 93 No. of Flips: 1254 time to process: 0 seconds.
uf250-04.cnf fulfilled No. of Restarts: 1170 No. of Flips: 3898 time to process: 4 seconds.
uf250-04.cnf , deadline. Restarts: 2251
uf250-04.cnf , deadline. Restarts: 2251
uf250-04.cnf fulfilled No. of Restarts: 724 No. of Flips: 1703 time to process: 3 seconds.
uf250-04.cnf fulfilled No. of Restarts: 1440 No. of Flips: 4873 time to process: 6 seconds.
uf250-04.cnf , deadline. Restarts: 2251
uf250-04.cnf , deadline. Restarts: 2251
uf250-04.cnf fulfilled No. of Restarts: 208 No. of Flips: 4759 time to process: 0 seconds.
uf250-04.cnf , deadline. Restarts: 2251
uf250-04.cnf , deadline. Restarts: 2251
uf250-04.cnf fulfilled No. of Restarts: 882 No. of Flips: 2027 time to process: 3 seconds.
uf250-04.cnf , deadline. Restarts: 2251
uf250-04.cnf fulfilled No. of Restarts: 52 No. of Flips: 3321 time to process: 0 seconds.
uf250-04.cnf , deadline. Restarts: 2251
uf250-04.cnf , deadline. Restarts: 2251
uf250-04.cnf , deadline. Restarts: 2251
uf250-04.cnf , deadline. Restarts: 2251
uf250-04.cnf , deadline. Restarts: 2251
uf250-04.cnf , deadline. Restarts: 2251
uf250-04.cnf , deadline. Restarts: 2251
uf250-04.cnf fulfilled No. of Restarts: 105 No. of Flips: 1964 time to process: 0 seconds.
uf250-04.cnf fulfilled No. of Restarts: 2016 No. of Flips: 1879 time to process: 8 seconds.
uf250-04.cnf , deadline. Restarts: 2251
uf250-04.cnf , deadline. Restarts: 2251
uf250-04.cnf , deadline. Restarts: 2251
uf250-04.cnf , deadline. Restarts: 2251
uf250-04.cnf , deadline. Restarts: 2251
uf250-04.cnf , deadline. Restarts: 2251
uf250-04.cnf , deadline. Restarts: 2251
uf250-04.cnf , deadline. Restarts: 2251
uf250-04.cnf fulfilled No. of Restarts: 1222 No. of Flips: 1480 time to process: 5 seconds.
uf250-04.cnf fulfilled No. of Restarts: 19 No. of Flips: 2032 time to process: 0 seconds.
uf250-04.cnf , deadline. Restarts: 2251
uf250-04.cnf fulfilled No. of Restarts: 0 No. of Flips: 1919 time to process: 0 seconds.
uf250-04.cnf fulfilled No. of Restarts: 227 No. of Flips: 4111 time to process: 1 seconds.
uf250-04.cnf , deadline. Restarts: 2251
uf250-04.cnf , deadline. Restarts: 2251
uf250-04.cnf , deadline. Restarts: 2251
uf250-04.cnf fulfilled No. of Restarts: 1767 No. of Flips: 3557 time to process: 7 seconds.
uf250-04.cnf , deadline. Restarts: 2251
uf250-04.cnf fulfilled No. of Restarts: 811 No. of Flips: 2193 time to process: 3 seconds.
uf250-04.cnf , deadline. Restarts: 2251
uf250-04.cnf , deadline. Restarts: 2251
uf250-04.cnf fulfilled No. of Restarts: 1391 No. of Flips: 2928 time to process: 5 seconds.
uf250-04.cnf fulfilled No. of Restarts: 1497 No. of Flips: 4763 time to process: 6 seconds.
uf250-04.cnf fulfilled No. of Restarts: 1412 No. of Flips: 4025 time to process: 5 seconds.
uf250-04.cnf fulfilled No. of Restarts: 1256 No. of Flips: 965 time to process: 5 seconds.
uf250-04.cnf , deadline. Restarts: 2251
uf250-04.cnf fulfilled No. of Restarts: 175 No. of Flips: 4897 time to process: 0 seconds.
uf250-04.cnf fulfilled No. of Restarts: 431 No. of Flips: 1917 time to process: 1 seconds.
uf250-04.cnf , deadline. Restarts: 2251
uf250-04.cnf fulfilled No. of Restarts: 608 No. of Flips: 2768 time to process: 2 seconds.
uf250-04.cnf , deadline. Restarts: 2251
uf250-04.cnf fulfilled No. of Restarts: 869 No. of Flips: 4044 time to process: 3 seconds.
uf250-04.cnf , deadline. Restarts: 2251
uf250-04.cnf fulfilled No. of Restarts: 1051 No. of Flips: 2374 time to process: 4 seconds.
uf250-04.cnf fulfilled No. of Restarts: 20 No. of Flips: 3264 time to process: 0 seconds.
uf250-04.cnf , deadline. Restarts: 2251
uf250-04.cnf , deadline. Restarts: 2251
uf250-04.cnf fulfilled No. of Restarts: 1285 No. of Flips: 2696 time to process: 5 seconds.
uf250-04.cnf , deadline. Restarts: 2251
uf250-04.cnf fulfilled No. of Restarts: 882 No. of Flips: 3715 time to process: 3 seconds.
uf250-04.cnf , deadline. Restarts: 2251
uf250-04.cnf , deadline. Restarts: 2251
uf250-04.cnf , deadline. Restarts: 2251
uf250-04.cnf , deadline. Restarts: 2251
uf250-04.cnf fulfilled No. of Restarts: 33 No. of Flips: 1806 time to process: 0 seconds.
uf250-04.cnf fulfilled No. of Restarts: 421 No. of Flips: 3349 time to process: 1 seconds.
uf250-04.cnf , deadline. Restarts: 2251
uf250-04.cnf , deadline. Restarts: 2251
uf250-04.cnf , deadline. Restarts: 2251
uf250-04.cnf fulfilled No. of Restarts: 1552 No. of Flips: 2477 time to process: 6 seconds.
uf250-04.cnf fulfilled No. of Restarts: 1584 No. of Flips: 1795 time to process: 6 seconds.
uf250-04.cnf fulfilled No. of Restarts: 626 No. of Flips: 3218 time to process: 2 seconds.
uf250-04.cnf fulfilled No. of Restarts: 450 No. of Flips: 2075 time to process: 1 seconds.
uf250-04.cnf , deadline. Restarts: 2251
uf250-04.cnf fulfilled No. of Restarts: 266 No. of Flips: 4156 time to process: 1 seconds.
uf250-04.cnf fulfilled No. of Restarts: 2121 No. of Flips: 3028 time to process: 8 seconds.
uf250-04.cnf , deadline. Restarts: 2251
uf250-04.cnf , deadline. Restarts: 2251
uf250-04.cnf fulfilled No. of Restarts: 976 No. of Flips: 1591 time to process: 3 seconds.
uf250-04.cnf fulfilled No. of Restarts: 271 No. of Flips: 2449 time to process: 1 seconds.
uf250-04.cnf fulfilled No. of Restarts: 1329 No. of Flips: 4094 time to process: 5 seconds.
uf250-04.cnf , deadline. Restarts: 2251
uf250-04.cnf fulfilled No. of Restarts: 951 No. of Flips: 4461 time to process: 3 seconds.
uf250-04.cnf fulfilled No. of Restarts: 788 No. of Flips: 2981 time to process: 3 seconds.
uf250-04.cnf , deadline. Restarts: 2251
uf250-04.cnf , deadline. Restarts: 2251
uf250-04.cnf fulfilled No. of Restarts: 931 No. of Flips: 1337 time to process: 3 seconds.
uf250-04.cnf , deadline. Restarts: 2251
uf250-04.cnf , deadline. Restarts: 2251
uf250-04.cnf , deadline. Restarts: 2251
uf250-04.cnf fulfilled No. of Restarts: 1687 No. of Flips: 4544 time to process: 6 seconds.
uf250-04.cnf fulfilled No. of Restarts: 576 No. of Flips: 1715 time to process: 2 seconds.
uf250-04.cnf fulfilled No. of Restarts: 1272 No. of Flips: 3715 time to process: 5 seconds.
uf250-04.cnf fulfilled No. of Restarts: 506 No. of Flips: 2417 time to process: 2 seconds.
uf250-04.cnf , deadline. Restarts: 2251
uf250-04.cnf fulfilled No. of Restarts: 542 No. of Flips: 4844 time to process: 2 seconds.
uf250-04.cnf , deadline. Restarts: 2251
uf250-04.cnf , deadline. Restarts: 2251
uf250-04.cnf fulfilled No. of Restarts: 1872 No. of Flips: 872 time to process: 7 seconds.
uf250-04.cnf , deadline. Restarts: 2251
uf250-04.cnf , deadline. Restarts: 2251
uf250-04.cnf , deadline. Restarts: 2251
uf250-04.cnf , deadline. Restarts: 2251
uf250-04.cnf , deadline. Restarts: 2251
uf250-04.cnf fulfilled No. of Restarts: 1309 No. of Flips: 2716 time to process: 5 seconds.
uf250-04.cnf fulfilled No. of Restarts: 1998 No. of Flips: 1612 time to process: 8 seconds.
uf250-04.cnf , deadline. Restarts: 2251
uf250-04.cnf , deadline. Restarts: 2251
uf250-04.cnf fulfilled No. of Restarts: 1500 No. of Flips: 2838 time to process: 6 seconds.
uf250-04.cnf fulfilled No. of Restarts: 87 No. of Flips: 4226 time to process: 0 seconds.
uf250-04.cnf , deadline. Restarts: 2251
uf250-04.cnf , deadline. Restarts: 2251
uf250-04.cnf fulfilled No. of Restarts: 1642 No. of Flips: 3641 time to process: 6 seconds.
uf250-04.cnf , deadline. Restarts: 2251
uf250-04.cnf , deadline. Restarts: 2251
uf250-04.cnf , deadline. Restarts: 2251
uf250-04.cnf , deadline. Restarts: 2251
uf250-04.cnf , deadline. Restarts: 2251
uf250-04.cnf fulfilled No. of Restarts: 1884 No. of Flips: 3398 time to process: 7 seconds.
uf250-04.cnf fulfilled No. of Restarts: 573 No. of Flips: 1014 time to process: 2 seconds.
uf250-04.cnf , deadline. Restarts: 2251
uf250-04.cnf fulfilled No. of Restarts: 267 No. of Flips: 3224 time to process: 1 seconds.
uf250-04.cnf , deadline. Restarts: 2251
uf250-04.cnf , deadline. Restarts: 2251
uf250-04.cnf fulfilled No. of Restarts: 1794 No. of Flips: 2450 time to process: 7 seconds.
uf250-04.cnf , deadline. Restarts: 2251
uf250-04.cnf fulfilled No. of Restarts: 1103 No. of Flips: 1975 time to process: 4 seconds.
uf250-04.cnf , deadline. Restarts: 2251
uf250-04.cnf , deadline. Restarts: 2251
uf250-04.cnf , deadline. Restarts: 2251
uf250-04.cnf , deadline. Restarts: 2251
uf250-04.cnf fulfilled No. of Restarts: 2213 No. of Flips: 3767 time to process: 8 seconds.
uf250-04.cnf fulfilled No. of Restarts: 2011 No. of Flips: 3776 time to process: 8 seconds.
uf250-04.cnf fulfilled No. of Restarts: 1346 No. of Flips: 802 time to process: 5 seconds.
uf250-04.cnf , deadline. Restarts: 2251
uf250-04.cnf , deadline. Restarts: 2251
uf250-04.cnf , deadline. Restarts: 2251
uf250-04.cnf , deadline. Restarts: 2251
uf250-04.cnf , deadline. Restarts: 2251
uf250-04.cnf fulfilled No. of Restarts: 1677 No. of Flips: 3869 time to process: 6 seconds.
uf250-04.cnf fulfilled No. of Restarts: 855 No. of Flips: 2167 time to process: 3 seconds.
uf250-04.cnf , deadline. Restarts: 2251
uf250-04.cnf fulfilled No. of Restarts: 659 No. of Flips: 4284 time to process: 2 seconds.
uf250-04.cnf , deadline. Restarts: 2251
uf250-04.cnf , deadline. Restarts: 2251
uf250-04.cnf fulfilled No. of Restarts: 1746 No. of Flips: 4592 time to process: 7 seconds.
uf250-04.cnf , deadline. Restarts: 2251
uf250-04.cnf fulfilled No. of Restarts: 1850 No. of Flips: 3111 time to process: 7 seconds.
uf250-04.cnf , deadline. Restarts: 2251
uf250-04.cnf , deadline. Restarts: 2251
uf250-04.cnf fulfilled No. of Restarts: 1894 No. of Flips: 4951 time to process: 7 seconds.
uf250-04.cnf , deadline. Restarts: 2251
uf250-04.cnf , deadline. Restarts: 2251
uf250-04.cnf , deadline. Restarts: 2251
uf250-04.cnf fulfilled No. of Restarts: 894 No. of Flips: 1549 time to process: 3 seconds.
uf250-04.cnf , deadline. Restarts: 2251
uf250-04.cnf fulfilled No. of Restarts: 1845 No. of Flips: 1936 time to process: 7 seconds.
uf250-04.cnf fulfilled No. of Restarts: 645 No. of Flips: 4831 time to process: 2 seconds.
uf250-04.cnf , deadline. Restarts: 2251
uf250-04.cnf , deadline. Restarts: 2251
uf250-04.cnf , deadline. Restarts: 2251
uf250-04.cnf , deadline. Restarts: 2251
uf250-04.cnf fulfilled No. of Restarts: 1105 No. of Flips: 4922 time to process: 4 seconds.
uf250-04.cnf fulfilled No. of Restarts: 509 No. of Flips: 4644 time to process: 2 seconds.
uf250-04.cnf fulfilled No. of Restarts: 1661 No. of Flips: 1568 time to process: 6 seconds.
uf250-04.cnf fulfilled No. of Restarts: 465 No. of Flips: 4942 time to process: 2 seconds.
uf250-04.cnf fulfilled No. of Restarts: 1857 No. of Flips: 4683 time to process: 7 seconds.
uf250-04.cnf fulfilled No. of Restarts: 113 No. of Flips: 3156 time to process: 0 seconds.
uf250-04.cnf fulfilled No. of Restarts: 267 No. of Flips: 2833 time to process: 1 seconds.
uf250-04.cnf , deadline. Restarts: 2251
uf250-04.cnf fulfilled No. of Restarts: 1133 No. of Flips: 4116 time to process: 4 seconds.
uf250-04.cnf fulfilled No. of Restarts: 2128 No. of Flips: 4208 time to process: 8 seconds.
uf250-04.cnf , deadline. Restarts: 2251
uf250-04.cnf , deadline. Restarts: 2251
uf250-04.cnf , deadline. Restarts: 2251
uf250-04.cnf fulfilled No. of Restarts: 1409 No. of Flips: 3592 time to process: 5 seconds.
uf250-04.cnf , deadline. Restarts: 2251
uf250-04.cnf fulfilled No. of Restarts: 1269 No. of Flips: 4310 time to process: 5 seconds.
uf250-04.cnf fulfilled No. of Restarts: 674 No. of Flips: 4651 time to process: 2 seconds.
uf250-04.cnf fulfilled No. of Restarts: 723 No. of Flips: 2605 time to process: 2 seconds.
uf250-04.cnf fulfilled No. of Restarts: 323 No. of Flips: 2043 time to process: 1 seconds.
uf250-04.cnf , deadline. Restarts: 2251
uf250-04.cnf , deadline. Restarts: 2251
uf250-04.cnf fulfilled No. of Restarts: 792 No. of Flips: 2022 time to process: 3 seconds.
uf250-04.cnf , deadline. Restarts: 2251
uf250-04.cnf fulfilled No. of Restarts: 985 No. of Flips: 3451 time to process: 4 seconds.
uf250-04.cnf fulfilled No. of Restarts: 1498 No. of Flips: 1538 time to process: 6 seconds.
uf250-04.cnf fulfilled No. of Restarts: 37 No. of Flips: 4692 time to process: 0 seconds.
uf250-04.cnf , deadline. Restarts: 2251
uf250-04.cnf fulfilled No. of Restarts: 310 No. of Flips: 2420 time to process: 1 seconds.
uf250-04.cnf , deadline. Restarts: 2251
uf250-04.cnf , deadline. Restarts: 2251
uf250-04.cnf , deadline. Restarts: 2251
uf250-04.cnf fulfilled No. of Restarts: 45 No. of Flips: 1048 time to process: 0 seconds.
uf250-04.cnf fulfilled No. of Restarts: 813 No. of Flips: 4471 time to process: 3 seconds.
uf250-04.cnf , deadline. Restarts: 2251
uf250-04.cnf fulfilled No. of Restarts: 1776 No. of Flips: 2023 time to process: 7 seconds.
uf250-04.cnf fulfilled No. of Restarts: 1298 No. of Flips: 4675 time to process: 5 seconds.
uf250-04.cnf fulfilled No. of Restarts: 1120 No. of Flips: 4324 time to process: 4 seconds.
uf250-04.cnf fulfilled No. of Restarts: 1135 No. of Flips: 1873 time to process: 4 seconds.
uf250-04.cnf fulfilled No. of Restarts: 1552 No. of Flips: 831 time to process: 6 seconds.
uf250-04.cnf , deadline. Restarts: 2251
uf250-04.cnf , deadline. Restarts: 2251
uf250-04.cnf fulfilled No. of Restarts: 1727 No. of Flips: 2205 time to process: 6 seconds.
uf250-04.cnf fulfilled No. of Restarts: 446 No. of Flips: 4802 time to process: 1 seconds.
uf250-04.cnf fulfilled No. of Restarts: 1013 No. of Flips: 2470 time to process: 4 seconds.
uf250-04.cnf fulfilled No. of Restarts: 1526 No. of Flips: 4654 time to process: 6 seconds.
uf250-04.cnf fulfilled No. of Restarts: 2128 No. of Flips: 1594 time to process: 8 seconds.
uf250-04.cnf fulfilled No. of Restarts: 1844 No. of Flips: 2461 time to process: 7 seconds.
uf250-04.cnf fulfilled No. of Restarts: 963 No. of Flips: 3932 time to process: 3 seconds.
uf250-04.cnf fulfilled No. of Restarts: 447 No. of Flips: 2733 time to process: 1 seconds.
uf250-04.cnf , deadline. Restarts: 2251
uf250-04.cnf , deadline. Restarts: 2251
uf250-04.cnf fulfilled No. of Restarts: 693 No. of Flips: 4720 time to process: 2 seconds.
uf250-04.cnf , deadline. Restarts: 2251
uf250-04.cnf fulfilled No. of Restarts: 305 No. of Flips: 1923 time to process: 1 seconds.
uf250-04.cnf fulfilled No. of Restarts: 69 No. of Flips: 4237 time to process: 0 seconds.
uf250-04.cnf fulfilled No. of Restarts: 1024 No. of Flips: 4511 time to process: 4 seconds.
uf250-04.cnf , deadline. Restarts: 2251
uf250-04.cnf , deadline. Restarts: 2251
uf250-04.cnf fulfilled No. of Restarts: 2126 No. of Flips: 4706 time to process: 8 seconds.
uf250-04.cnf fulfilled No. of Restarts: 482 No. of Flips: 4605 time to process: 2 seconds.
uf250-04.cnf fulfilled No. of Restarts: 1983 No. of Flips: 2273 time to process: 8 seconds.
uf250-04.cnf , deadline. Restarts: 2251
uf250-04.cnf , deadline. Restarts: 2251
uf250-04.cnf fulfilled No. of Restarts: 844 No. of Flips: 1924 time to process: 3 seconds.
uf250-04.cnf fulfilled No. of Restarts: 266 No. of Flips: 4440 time to process: 1 seconds.
uf250-04.cnf , deadline. Restarts: 2251
uf250-04.cnf , deadline. Restarts: 2251
uf250-04.cnf fulfilled No. of Restarts: 1798 No. of Flips: 2645 time to process: 7 seconds.
uf250-04.cnf , deadline. Restarts: 2251
uf250-04.cnf fulfilled No. of Restarts: 278 No. of Flips: 3545 time to process: 1 seconds.
uf250-04.cnf fulfilled No. of Restarts: 239 No. of Flips: 1962 time to process: 1 seconds.
uf250-04.cnf fulfilled No. of Restarts: 808 No. of Flips: 2278 time to process: 3 seconds.
uf250-04.cnf , deadline. Restarts: 2251
uf250-04.cnf fulfilled No. of Restarts: 2038 No. of Flips: 2692 time to process: 8 seconds.
uf250-04.cnf , deadline. Restarts: 2251
uf250-04.cnf fulfilled No. of Restarts: 747 No. of Flips: 2731 time to process: 3 seconds.
uf250-04.cnf , deadline. Restarts: 2251
uf250-04.cnf fulfilled No. of Restarts: 939 No. of Flips: 3340 time to process: 3 seconds.
uf250-04.cnf , deadline. Restarts: 2251
uf250-04.cnf fulfilled No. of Restarts: 1800 No. of Flips: 1290 time to process: 7 seconds.
uf250-04.cnf , deadline. Restarts: 2251
uf250-04.cnf , deadline. Restarts: 2251
uf250-04.cnf , deadline. Restarts: 2251
uf250-04.cnf , deadline. Restarts: 2251
uf250-04.cnf fulfilled No. of Restarts: 1691 No. of Flips: 2520 time to process: 7 seconds.
uf250-04.cnf , deadline. Restarts: 2251
uf250-04.cnf , deadline. Restarts: 2251
uf250-04.cnf , deadline. Restarts: 2251
uf250-04.cnf fulfilled No. of Restarts: 1354 No. of Flips: 4244 time to process: 5 seconds.
uf250-04.cnf , deadline. Restarts: 2251
uf250-04.cnf , deadline. Restarts: 2251
uf250-04.cnf , deadline. Restarts: 2251
uf250-04.cnf fulfilled No. of Restarts: 1555 No. of Flips: 2039 time to process: 6 seconds.
uf250-04.cnf fulfilled No. of Restarts: 312 No. of Flips: 3496 time to process: 1 seconds.
uf250-04.cnf fulfilled No. of Restarts: 1854 No. of Flips: 3192 time to process: 7 seconds.
uf250-04.cnf fulfilled No. of Restarts: 670 No. of Flips: 4078 time to process: 2 seconds.
uf250-04.cnf , deadline. Restarts: 2251
uf250-04.cnf fulfilled No. of Restarts: 719 No. of Flips: 1931 time to process: 2 seconds.
uf250-04.cnf fulfilled No. of Restarts: 185 No. of Flips: 3290 time to process: 0 seconds.
uf250-04.cnf , deadline. Restarts: 2251
uf250-04.cnf fulfilled No. of Restarts: 2200 No. of Flips: 1511 time to process: 8 seconds.
uf250-04.cnf , deadline. Restarts: 2251
uf250-04.cnf fulfilled No. of Restarts: 947 No. of Flips: 1000 time to process: 3 seconds.
uf250-04.cnf , deadline. Restarts: 2251
uf250-04.cnf , deadline. Restarts: 2251
uf250-04.cnf fulfilled No. of Restarts: 863 No. of Flips: 1580 time to process: 3 seconds.
uf250-04.cnf fulfilled No. of Restarts: 1336 No. of Flips: 4109 time to process: 5 seconds.
uf250-04.cnf , deadline. Restarts: 2251
uf250-04.cnf , deadline. Restarts: 2251
uf250-04.cnf fulfilled No. of Restarts: 389 No. of Flips: 1607 time to process: 1 seconds.
uf250-04.cnf , deadline. Restarts: 2251
uf250-04.cnf , deadline. Restarts: 2251
uf250-04.cnf fulfilled No. of Restarts: 729 No. of Flips: 3520 time to process: 2 seconds.
uf250-04.cnf fulfilled No. of Restarts: 1137 No. of Flips: 4392 time to process: 4 seconds.
uf250-04.cnf , deadline. Restarts: 2251
uf250-04.cnf , deadline. Restarts: 2251
uf250-04.cnf , deadline. Restarts: 2251
uf250-04.cnf fulfilled No. of Restarts: 1618 No. of Flips: 1743 time to process: 6 seconds.
uf250-04.cnf , deadline. Restarts: 2251
uf250-04.cnf fulfilled No. of Restarts: 841 No. of Flips: 2675 time to process: 3 seconds.
uf250-04.cnf , deadline. Restarts: 2251
uf250-04.cnf fulfilled No. of Restarts: 595 No. of Flips: 4460 time to process: 2 seconds.
uf250-04.cnf fulfilled No. of Restarts: 2037 No. of Flips: 4080 time to process: 8 seconds.
uf250-04.cnf , deadline. Restarts: 2251
uf250-04.cnf fulfilled No. of Restarts: 1620 No. of Flips: 1417 time to process: 6 seconds.
uf250-04.cnf fulfilled No. of Restarts: 2080 No. of Flips: 3902 time to process: 8 seconds.
uf250-04.cnf , deadline. Restarts: 2251
uf250-04.cnf , deadline. Restarts: 2251
uf250-04.cnf , deadline. Restarts: 2251
uf250-04.cnf fulfilled No. of Restarts: 368 No. of Flips: 3637 time to process: 1 seconds.
uf250-04.cnf , deadline. Restarts: 2251
uf250-04.cnf fulfilled No. of Restarts: 1643 No. of Flips: 4640 time to process: 6 seconds.
uf250-04.cnf , deadline. Restarts: 2251
uf250-04.cnf , deadline. Restarts: 2251
uf250-04.cnf , deadline. Restarts: 2251
uf250-04.cnf , deadline. Restarts: 2251
uf250-04.cnf fulfilled No. of Restarts: 1535 No. of Flips: 4301 time to process: 6 seconds.
uf250-04.cnf , deadline. Restarts: 2251
uf250-04.cnf fulfilled No. of Restarts: 345 No. of Flips: 3150 time to process: 1 seconds.
uf250-04.cnf fulfilled No. of Restarts: 1220 No. of Flips: 2698 time to process: 4 seconds.
uf250-04.cnf fulfilled No. of Restarts: 1925 No. of Flips: 2084 time to process: 7 seconds.
uf250-04.cnf , deadline. Restarts: 2251
uf250-04.cnf fulfilled No. of Restarts: 820 No. of Flips: 3332 time to process: 3 seconds.
uf250-04.cnf fulfilled No. of Restarts: 959 No. of Flips: 1705 time to process: 4 seconds.
uf250-04.cnf , deadline. Restarts: 2251
uf250-04.cnf fulfilled No. of Restarts: 575 No. of Flips: 1351 time to process: 2 seconds.
uf250-04.cnf fulfilled No. of Restarts: 2015 No. of Flips: 3062 time to process: 8 seconds.
uf250-04.cnf fulfilled No. of Restarts: 1955 No. of Flips: 1251 time to process: 7 seconds.
uf250-04.cnf fulfilled No. of Restarts: 714 No. of Flips: 933 time to process: 2 seconds.
uf250-04.cnf fulfilled No. of Restarts: 1610 No. of Flips: 1190 time to process: 6 seconds.
uf250-04.cnf , deadline. Restarts: 2251
uf250-04.cnf , deadline. Restarts: 2251
uf250-04.cnf , deadline. Restarts: 2251
uf250-04.cnf , deadline. Restarts: 2251
uf250-04.cnf , deadline. Restarts: 2251
uf250-04.cnf , deadline. Restarts: 2251
uf250-04.cnf , deadline. Restarts: 2251
uf250-04.cnf , deadline. Restarts: 2251
uf250-04.cnf , deadline. Restarts: 2251
uf250-04.cnf , deadline. Restarts: 2251
uf250-04.cnf , deadline. Restarts: 2251
uf250-04.cnf , deadline. Restarts: 2251
uf250-04.cnf fulfilled No. of Restarts: 277 No. of Flips: 3800 time to process: 1 seconds.
uf250-04.cnf fulfilled No. of Restarts: 564 No. of Flips: 1678 time to process: 2 seconds.
uf250-04.cnf fulfilled No. of Restarts: 1651 No. of Flips: 4905 time to process: 6 seconds.
uf250-04.cnf , deadline. Restarts: 2251
uf250-04.cnf , deadline. Restarts: 2251
uf250-04.cnf , deadline. Restarts: 2251
uf250-04.cnf , deadline. Restarts: 2251
uf250-04.cnf , deadline. Restarts: 2251
uf250-04.cnf , deadline. Restarts: 2251
uf250-04.cnf fulfilled No. of Restarts: 116 No. of Flips: 1455 time to process: 0 seconds.
uf250-04.cnf , deadline. Restarts: 2251
uf250-04.cnf , deadline. Restarts: 2251
uf250-04.cnf fulfilled No. of Restarts: 1255 No. of Flips: 3366 time to process: 5 seconds.
uf250-04.cnf , deadline. Restarts: 2251
uf250-04.cnf fulfilled No. of Restarts: 1304 No. of Flips: 4946 time to process: 5 seconds.
uf250-04.cnf fulfilled No. of Restarts: 920 No. of Flips: 4041 time to process: 3 seconds.
uf250-04.cnf fulfilled No. of Restarts: 355 No. of Flips: 4627 time to process: 1 seconds.
uf250-04.cnf fulfilled No. of Restarts: 1903 No. of Flips: 1942 time to process: 7 seconds.
uf250-04.cnf fulfilled No. of Restarts: 328 No. of Flips: 1818 time to process: 1 seconds.
uf250-04.cnf fulfilled No. of Restarts: 846 No. of Flips: 3381 time to process: 3 seconds.
uf250-04.cnf fulfilled No. of Restarts: 1461 No. of Flips: 2742 time to process: 5 seconds.
uf250-04.cnf fulfilled No. of Restarts: 527 No. of Flips: 3517 time to process: 2 seconds.
uf250-04.cnf fulfilled No. of Restarts: 1213 No. of Flips: 1977 time to process: 5 seconds.
uf250-04.cnf , deadline. Restarts: 2251
uf250-04.cnf fulfilled No. of Restarts: 2039 No. of Flips: 1613 time to process: 8 seconds.
uf250-04.cnf fulfilled No. of Restarts: 736 No. of Flips: 2684 time to process: 3 seconds.
uf250-04.cnf , deadline. Restarts: 2251
uf250-04.cnf , deadline. Restarts: 2251
uf250-04.cnf fulfilled No. of Restarts: 117 No. of Flips: 3448 time to process: 0 seconds.
uf250-04.cnf fulfilled No. of Restarts: 933 No. of Flips: 2826 time to process: 3 seconds.
uf250-04.cnf fulfilled No. of Restarts: 1976 No. of Flips: 3541 time to process: 7 seconds.
uf250-04.cnf fulfilled No. of Restarts: 2219 No. of Flips: 2795 time to process: 8 seconds.
uf250-04.cnf fulfilled No. of Restarts: 34 No. of Flips: 3259 time to process: 0 seconds.
uf250-04.cnf fulfilled No. of Restarts: 360 No. of Flips: 1272 time to process: 1 seconds.
uf250-04.cnf , deadline. Restarts: 2251
uf250-04.cnf fulfilled No. of Restarts: 2066 No. of Flips: 3504 time to process: 8 seconds.
uf250-04.cnf , deadline. Restarts: 2251
uf250-04.cnf fulfilled No. of Restarts: 148 No. of Flips: 2952 time to process: 0 seconds.
uf250-04.cnf , deadline. Restarts: 2251
uf250-04.cnf fulfilled No. of Restarts: 2087 No. of Flips: 4578 time to process: 8 seconds.
uf250-04.cnf fulfilled No. of Restarts: 260 No. of Flips: 1990 time to process: 1 seconds.
uf250-04.cnf , deadline. Restarts: 2251
uf250-04.cnf , deadline. Restarts: 2251
uf250-04.cnf , deadline. Restarts: 2251
uf250-04.cnf , deadline. Restarts: 2251
uf250-04.cnf , deadline. Restarts: 2251
uf250-04.cnf , deadline. Restarts: 2251
uf250-04.cnf , deadline. Restarts: 2251
uf250-04.cnf , deadline. Restarts: 2251
uf250-04.cnf fulfilled No. of Restarts: 208 No. of Flips: 1812 time to process: 0 seconds.
uf250-04.cnf fulfilled No. of Restarts: 1267 No. of Flips: 2256 time to process: 5 seconds.
uf250-04.cnf , deadline. Restarts: 2251
uf250-04.cnf fulfilled No. of Restarts: 657 No. of Flips: 3529 time to process: 2 seconds.
uf250-04.cnf , deadline. Restarts: 2251
uf250-04.cnf fulfilled No. of Restarts: 145 No. of Flips: 2666 time to process: 0 seconds.
uf250-04.cnf , deadline. Restarts: 2251
uf250-04.cnf fulfilled No. of Restarts: 2097 No. of Flips: 3484 time to process: 8 seconds.
uf250-04.cnf , deadline. Restarts: 2251
uf250-04.cnf , deadline. Restarts: 2251
uf250-04.cnf , deadline. Restarts: 2251
uf250-04.cnf fulfilled No. of Restarts: 1320 No. of Flips: 2088 time to process: 5 seconds.
uf250-04.cnf fulfilled No. of Restarts: 298 No. of Flips: 1304 time to process: 1 seconds.
uf250-04.cnf , deadline. Restarts: 2251
uf250-04.cnf , deadline. Restarts: 2251
uf250-04.cnf fulfilled No. of Restarts: 189 No. of Flips: 3896 time to process: 0 seconds.
uf250-04.cnf fulfilled No. of Restarts: 863 No. of Flips: 2127 time to process: 3 seconds.
uf250-04.cnf , deadline. Restarts: 2251
uf250-04.cnf fulfilled No. of Restarts: 4 No. of Flips: 4149 time to process: 0 seconds.
uf250-04.cnf , deadline. Restarts: 2251
uf250-04.cnf fulfilled No. of Restarts: 1885 No. of Flips: 714 time to process: 7 seconds.
uf250-04.cnf , deadline. Restarts: 2251
uf250-04.cnf , deadline. Restarts: 2251
uf250-04.cnf , deadline. Restarts: 2251
uf250-04.cnf fulfilled No. of Restarts: 1550 No. of Flips: 1161 time to process: 6 seconds.
uf250-04.cnf , deadline. Restarts: 2251
uf250-04.cnf , deadline. Restarts: 2251
uf250-04.cnf , deadline. Restarts: 2251
uf250-04.cnf fulfilled No. of Restarts: 454 No. of Flips: 984 time to process: 1 seconds.
uf250-04.cnf fulfilled No. of Restarts: 718 No. of Flips: 2792 time to process: 2 seconds.
uf250-04.cnf , deadline. Restarts: 2251
uf250-04.cnf fulfilled No. of Restarts: 353 No. of Flips: 3219 time to process: 1 seconds.
uf250-04.cnf fulfilled No. of Restarts: 826 No. of Flips: 4000 time to process: 3 seconds.
uf250-04.cnf , deadline. Restarts: 2251
uf250-04.cnf , deadline. Restarts: 2251
uf250-04.cnf , deadline. Restarts: 2251
uf250-04.cnf fulfilled No. of Restarts: 2041 No. of Flips: 1691 time to process: 8 seconds.
uf250-04.cnf , deadline. Restarts: 2251
uf250-04.cnf , deadline. Restarts: 2251
uf250-04.cnf , deadline. Restarts: 2251
uf250-04.cnf fulfilled No. of Restarts: 1259 No. of Flips: 2133 time to process: 5 seconds.
uf250-04.cnf , deadline. Restarts: 2251
uf250-04.cnf , deadline. Restarts: 2251
uf250-04.cnf , deadline. Restarts: 2251
uf250-04.cnf , deadline. Restarts: 2251
uf250-04.cnf , deadline. Restarts: 2251
uf250-04.cnf fulfilled No. of Restarts: 1244 No. of Flips: 1786 time to process: 5 seconds.
uf250-04.cnf , deadline. Restarts: 2251
uf250-04.cnf fulfilled No. of Restarts: 43 No. of Flips: 2402 time to process: 0 seconds.
uf250-04.cnf fulfilled No. of Restarts: 2150 No. of Flips: 2140 time to process: 8 seconds.
uf250-04.cnf , deadline. Restarts: 2251
uf250-04.cnf fulfilled No. of Restarts: 1133 No. of Flips: 3389 time to process: 4 seconds.
uf250-04.cnf fulfilled No. of Restarts: 1815 No. of Flips: 4163 time to process: 7 seconds.
uf250-04.cnf , deadline. Restarts: 2251
uf250-04.cnf fulfilled No. of Restarts: 1615 No. of Flips: 1650 time to process: 6 seconds.
uf250-04.cnf fulfilled No. of Restarts: 1303 No. of Flips: 1758 time to process: 5 seconds.
uf250-04.cnf , deadline. Restarts: 2251
uf250-04.cnf fulfilled No. of Restarts: 884 No. of Flips: 2866 time to process: 3 seconds.
uf250-04.cnf , deadline. Restarts: 2251
uf250-04.cnf fulfilled No. of Restarts: 114 No. of Flips: 4370 time to process: 0 seconds.
uf250-04.cnf fulfilled No. of Restarts: 415 No. of Flips: 2832 time to process: 1 seconds.
uf250-04.cnf fulfilled No. of Restarts: 2009 No. of Flips: 3024 time to process: 8 seconds.
uf250-04.cnf , deadline. Restarts: 2251
uf250-04.cnf , deadline. Restarts: 2251
uf250-04.cnf fulfilled No. of Restarts: 1148 No. of Flips: 2382 time to process: 4 seconds.
uf250-04.cnf , deadline. Restarts: 2251
uf250-04.cnf , deadline. Restarts: 2251
uf250-04.cnf fulfilled No. of Restarts: 1957 No. of Flips: 4839 time to process: 7 seconds.
uf250-04.cnf fulfilled No. of Restarts: 86 No. of Flips: 2131 time to process: 0 seconds.
uf250-04.cnf fulfilled No. of Restarts: 1043 No. of Flips: 1570 time to process: 4 seconds.
uf250-04.cnf fulfilled No. of Restarts: 1503 No. of Flips: 1997 time to process: 6 seconds.
uf250-04.cnf fulfilled No. of Restarts: 1557 No. of Flips: 1269 time to process: 6 seconds.
uf250-04.cnf , deadline. Restarts: 2251
uf250-04.cnf fulfilled No. of Restarts: 28 No. of Flips: 2939 time to process: 0 seconds.
uf250-04.cnf fulfilled No. of Restarts: 169 No. of Flips: 4644 time to process: 0 seconds.
uf250-04.cnf fulfilled No. of Restarts: 1864 No. of Flips: 3219 time to process: 7 seconds.
uf250-04.cnf , deadline. Restarts: 2251
uf250-04.cnf fulfilled No. of Restarts: 120 No. of Flips: 1927 time to process: 0 seconds.
uf250-04.cnf , deadline. Restarts: 2251
uf250-04.cnf , deadline. Restarts: 2251
uf250-04.cnf fulfilled No. of Restarts: 62 No. of Flips: 2314 time to process: 0 seconds.
uf250-04.cnf fulfilled No. of Restarts: 1127 No. of Flips: 2679 time to process: 4 seconds.
uf250-04.cnf fulfilled No. of Restarts: 1201 No. of Flips: 1126 time to process: 4 seconds.
uf250-04.cnf , deadline. Restarts: 2251
uf250-04.cnf , deadline. Restarts: 2251
uf250-04.cnf fulfilled No. of Restarts: 516 No. of Flips: 966 time to process: 2 seconds.
uf250-04.cnf fulfilled No. of Restarts: 1871 No. of Flips: 2542 time to process: 7 seconds.
uf250-04.cnf fulfilled No. of Restarts: 2169 No. of Flips: 3419 time to process: 8 seconds.
uf250-04.cnf , deadline. Restarts: 2251
uf250-04.cnf fulfilled No. of Restarts: 1658 No. of Flips: 2241 time to process: 6 seconds.
uf250-04.cnf , deadline. Restarts: 2251
uf250-04.cnf , deadline. Restarts: 2251
uf250-04.cnf , deadline. Restarts: 2251
uf250-04.cnf fulfilled No. of Restarts: 111 No. of Flips: 3106 time to process: 0 seconds.
uf250-04.cnf , deadline. Restarts: 2251
uf250-04.cnf , deadline. Restarts: 2251
uf250-04.cnf , deadline. Restarts: 2251
uf250-04.cnf fulfilled No. of Restarts: 1564 No. of Flips: 4132 time to process: 6 seconds.
uf250-04.cnf , deadline. Restarts: 2251
uf250-04.cnf fulfilled No. of Restarts: 1632 No. of Flips: 3012 time to process: 6 seconds.
uf250-04.cnf , deadline. Restarts: 2251
uf250-04.cnf fulfilled No. of Restarts: 586 No. of Flips: 3375 time to process: 2 seconds.
uf250-04.cnf , deadline. Restarts: 2251
uf250-04.cnf , deadline. Restarts: 2251
uf250-04.cnf fulfilled No. of Restarts: 1984 No. of Flips: 3551 time to process: 8 seconds.
uf250-04.cnf , deadline. Restarts: 2251
uf250-04.cnf , deadline. Restarts: 2251
uf250-04.cnf fulfilled No. of Restarts: 475 No. of Flips: 3756 time to process: 1 seconds.
uf250-04.cnf , deadline. Restarts: 2251
uf250-04.cnf fulfilled No. of Restarts: 1206 No. of Flips: 1839 time to process: 4 seconds.
uf250-04.cnf , deadline. Restarts: 2251
uf250-04.cnf fulfilled No. of Restarts: 516 No. of Flips: 1474 time to process: 2 seconds.
uf250-04.cnf fulfilled No. of Restarts: 690 No. of Flips: 3191 time to process: 2 seconds.
uf250-04.cnf , deadline. Restarts: 2251
uf250-04.cnf fulfilled No. of Restarts: 168 No. of Flips: 1630 time to process: 0 seconds.
uf250-04.cnf fulfilled No. of Restarts: 1500 No. of Flips: 1671 time to process: 6 seconds.
uf250-04.cnf , deadline. Restarts: 2251
uf250-04.cnf fulfilled No. of Restarts: 2215 No. of Flips: 1224 time to process: 8 seconds.
uf250-04.cnf , deadline. Restarts: 2251
uf250-04.cnf fulfilled No. of Restarts: 224 No. of Flips: 3718 time to process: 0 seconds.
uf250-04.cnf , deadline. Restarts: 2251
uf250-04.cnf fulfilled No. of Restarts: 832 No. of Flips: 1074 time to process: 3 seconds.
uf250-04.cnf fulfilled No. of Restarts: 1595 No. of Flips: 702 time to process: 6 seconds.
uf250-04.cnf fulfilled No. of Restarts: 5 No. of Flips: 3493 time to process: 0 seconds.
uf250-04.cnf , deadline. Restarts: 2251
uf250-04.cnf , deadline. Restarts: 2251
uf250-04.cnf fulfilled No. of Restarts: 46 No. of Flips: 4349 time to process: 0 seconds.
uf250-04.cnf , deadline. Restarts: 2251
uf250-04.cnf , deadline. Restarts: 2251
uf250-04.cnf fulfilled No. of Restarts: 1247 No. of Flips: 2183 time to process: 5 seconds.
uf250-04.cnf fulfilled No. of Restarts: 2234 No. of Flips: 3104 time to process: 9 seconds.
uf250-04.cnf , deadline. Restarts: 2251
uf250-04.cnf , deadline. Restarts: 2251
uf250-04.cnf fulfilled No. of Restarts: 1168 No. of Flips: 2290 time to process: 4 seconds.
uf250-04.cnf fulfilled No. of Restarts: 685 No. of Flips: 4926 time to process: 2 seconds.
uf250-04.cnf fulfilled No. of Restarts: 1887 No. of Flips: 1117 time to process: 7 seconds.
uf250-04.cnf , deadline. Restarts: 2251
uf250-04.cnf fulfilled No. of Restarts: 914 No. of Flips: 1901 time to process: 3 seconds.
uf250-04.cnf , deadline. Restarts: 2251
uf250-04.cnf fulfilled No. of Restarts: 1646 No. of Flips: 2492 time to process: 6 seconds.
uf250-04.cnf , deadline. Restarts: 2251
uf250-04.cnf fulfilled No. of Restarts: 211 No. of Flips: 4574 time to process: 0 seconds.
uf250-04.cnf fulfilled No. of Restarts: 1880 No. of Flips: 4719 time to process: 7 seconds.
uf250-04.cnf fulfilled No. of Restarts: 814 No. of Flips: 3074 time to process: 3 seconds.
uf250-04.cnf , deadline. Restarts: 2251
uf250-04.cnf fulfilled No. of Restarts: 131 No. of Flips: 4448 time to process: 0 seconds.
uf250-04.cnf fulfilled No. of Restarts: 588 No. of Flips: 895 time to process: 2 seconds.
uf250-04.cnf fulfilled No. of Restarts: 1315 No. of Flips: 4031 time to process: 5 seconds.
uf250-04.cnf , deadline. Restarts: 2251
uf250-04.cnf , deadline. Restarts: 2251
uf250-04.cnf , deadline. Restarts: 2251
uf250-04.cnf fulfilled No. of Restarts: 607 No. of Flips: 4994 time to process: 2 seconds.
uf250-04.cnf fulfilled No. of Restarts: 872 No. of Flips: 4182 time to process: 3 seconds.
uf250-04.cnf fulfilled No. of Restarts: 105 No. of Flips: 737 time to process: 0 seconds.
uf250-04.cnf , deadline. Restarts: 2251
uf250-04.cnf , deadline. Restarts: 2251
uf250-04.cnf fulfilled No. of Restarts: 1988 No. of Flips: 1812 time to process: 7 seconds.
uf250-04.cnf fulfilled No. of Restarts: 952 No. of Flips: 4477 time to process: 4 seconds.
uf250-04.cnf , deadline. Restarts: 2251
uf250-04.cnf fulfilled No. of Restarts: 1644 No. of Flips: 2935 time to process: 6 seconds.
uf250-04.cnf fulfilled No. of Restarts: 2119 No. of Flips: 3087 time to process: 8 seconds.
uf250-04.cnf fulfilled No. of Restarts: 1836 No. of Flips: 2790 time to process: 7 seconds.
uf250-04.cnf fulfilled No. of Restarts: 1670 No. of Flips: 1472 time to process: 6 seconds.
uf250-04.cnf , deadline. Restarts: 2251
uf250-04.cnf fulfilled No. of Restarts: 1977 No. of Flips: 3446 time to process: 7 seconds.
uf250-04.cnf , deadline. Restarts: 2251
uf250-04.cnf , deadline. Restarts: 2251
uf250-04.cnf , deadline. Restarts: 2251
uf250-04.cnf , deadline. Restarts: 2251
uf250-04.cnf fulfilled No. of Restarts: 161 No. of Flips: 2438 time to process: 0 seconds.
uf250-04.cnf fulfilled No. of Restarts: 769 No. of Flips: 1628 time to process: 3 seconds.
uf250-04.cnf fulfilled No. of Restarts: 1601 No. of Flips: 3449 time to process: 6 seconds.
uf250-04.cnf fulfilled No. of Restarts: 1582 No. of Flips: 4439 time to process: 6 seconds.
uf250-04.cnf fulfilled No. of Restarts: 634 No. of Flips: 4460 time to process: 2 seconds.
uf250-04.cnf , deadline. Restarts: 2251
uf250-04.cnf , deadline. Restarts: 2251
uf250-04.cnf , deadline. Restarts: 2251
uf250-04.cnf fulfilled No. of Restarts: 810 No. of Flips: 2305 time to process: 3 seconds.
uf250-04.cnf fulfilled No. of Restarts: 705 No. of Flips: 4969 time to process: 2 seconds.
uf250-04.cnf fulfilled No. of Restarts: 1722 No. of Flips: 4982 time to process: 6 seconds.
uf250-04.cnf , deadline. Restarts: 2251
uf250-04.cnf , deadline. Restarts: 2251
uf250-04.cnf , deadline. Restarts: 2251
uf250-04.cnf fulfilled No. of Restarts: 2124 No. of Flips: 4716 time to process: 8 seconds.
uf250-04.cnf , deadline. Restarts: 2251
uf250-04.cnf , deadline. Restarts: 2251
uf250-04.cnf fulfilled No. of Restarts: 2165 No. of Flips: 3424 time to process: 8 seconds.
uf250-04.cnf fulfilled No. of Restarts: 1272 No. of Flips: 4247 time to process: 5 seconds.
uf250-04.cnf , deadline. Restarts: 2251
uf250-04.cnf fulfilled No. of Restarts: 62 No. of Flips: 3681 time to process: 0 seconds.
uf250-04.cnf , deadline. Restarts: 2251
uf250-04.cnf fulfilled No. of Restarts: 1239 No. of Flips: 3763 time to process: 5 seconds.
uf250-04.cnf fulfilled No. of Restarts: 762 No. of Flips: 2482 time to process: 3 seconds.
uf250-04.cnf , deadline. Restarts: 2251
uf250-04.cnf , deadline. Restarts: 2251
uf250-04.cnf fulfilled No. of Restarts: 1133 No. of Flips: 4169 time to process: 4 seconds.
uf250-04.cnf , deadline. Restarts: 2251
uf250-04.cnf fulfilled No. of Restarts: 554 No. of Flips: 4469 time to process: 2 seconds.
uf250-04.cnf fulfilled No. of Restarts: 2071 No. of Flips: 1353 time to process: 8 seconds.
uf250-04.cnf , deadline. Restarts: 2251
uf250-04.cnf , deadline. Restarts: 2251
uf250-04.cnf fulfilled No. of Restarts: 1833 No. of Flips: 3791 time to process: 7 seconds.
uf250-04.cnf , deadline. Restarts: 2251
uf250-04.cnf , deadline. Restarts: 2251
uf250-04.cnf , deadline. Restarts: 2251
uf250-04.cnf fulfilled No. of Restarts: 751 No. of Flips: 2817 time to process: 3 seconds.
uf250-04.cnf , deadline. Restarts: 2251
uf250-04.cnf fulfilled No. of Restarts: 133 No. of Flips: 1091 time to process: 0 seconds.
uf250-04.cnf , deadline. Restarts: 2251
uf250-04.cnf fulfilled No. of Restarts: 1698 No. of Flips: 948 time to process: 6 seconds.
uf250-04.cnf fulfilled No. of Restarts: 143 No. of Flips: 2548 time to process: 0 seconds.
uf250-04.cnf , deadline. Restarts: 2251
uf250-04.cnf , deadline. Restarts: 2251
uf250-04.cnf fulfilled No. of Restarts: 16 No. of Flips: 1552 time to process: 0 seconds.
uf250-04.cnf fulfilled No. of Restarts: 163 No. of Flips: 1075 time to process: 0 seconds.
uf250-04.cnf fulfilled No. of Restarts: 918 No. of Flips: 1320 time to process: 3 seconds.
uf250-04.cnf fulfilled No. of Restarts: 508 No. of Flips: 1557 time to process: 2 seconds.
uf250-04.cnf fulfilled No. of Restarts: 1387 No. of Flips: 2488 time to process: 5 seconds.
uf250-04.cnf , deadline. Restarts: 2251
uf250-04.cnf fulfilled No. of Restarts: 169 No. of Flips: 2589 time to process: 0 seconds.
uf250-04.cnf fulfilled No. of Restarts: 2019 No. of Flips: 3433 time to process: 8 seconds.
uf250-04.cnf fulfilled No. of Restarts: 218 No. of Flips: 4344 time to process: 0 seconds.
uf250-04.cnf , deadline. Restarts: 2251
uf250-04.cnf fulfilled No. of Restarts: 465 No. of Flips: 4869 time to process: 1 seconds.
uf250-04.cnf , deadline. Restarts: 2251
uf250-04.cnf fulfilled No. of Restarts: 688 No. of Flips: 3505 time to process: 2 seconds.
uf250-04.cnf , deadline. Restarts: 2251
uf250-04.cnf , deadline. Restarts: 2251
uf250-04.cnf fulfilled No. of Restarts: 1503 No. of Flips: 3288 time to process: 6 seconds.
uf250-04.cnf fulfilled No. of Restarts: 961 No. of Flips: 2425 time to process: 4 seconds.
uf250-04.cnf , deadline. Restarts: 2251
uf250-04.cnf , deadline. Restarts: 2251
uf250-04.cnf fulfilled No. of Restarts: 109 No. of Flips: 3469 time to process: 0 seconds.
uf250-04.cnf fulfilled No. of Restarts: 887 No. of Flips: 2551 time to process: 3 seconds.
uf250-04.cnf , deadline. Restarts: 2251
uf250-04.cnf , deadline. Restarts: 2251
uf250-04.cnf , deadline. Restarts: 2251
uf250-04.cnf , deadline. Restarts: 2251
uf250-04.cnf , deadline. Restarts: 2251
uf250-04.cnf , deadline. Restarts: 2251
uf250-04.cnf , deadline. Restarts: 2251
uf250-04.cnf , deadline. Restarts: 2251
uf250-04.cnf , deadline. Restarts: 2251
uf250-04.cnf fulfilled No. of Restarts: 458 No. of Flips: 4552 time to process: 1 seconds.
uf250-04.cnf , deadline. Restarts: 2251
uf250-04.cnf fulfilled No. of Restarts: 261 No. of Flips: 3642 time to process: 1 seconds.
uf250-04.cnf fulfilled No. of Restarts: 1920 No. of Flips: 3633 time to process: 7 seconds.
uf250-04.cnf fulfilled No. of Restarts: 523 No. of Flips: 3644 time to process: 2 seconds.
uf250-04.cnf , deadline. Restarts: 2251
uf250-04.cnf fulfilled No. of Restarts: 826 No. of Flips: 3794 time to process: 3 seconds.
uf250-04.cnf , deadline. Restarts: 2251
uf250-04.cnf , deadline. Restarts: 2251
uf250-04.cnf fulfilled No. of Restarts: 107 No. of Flips: 4426 time to process: 0 seconds.
uf250-04.cnf , deadline. Restarts: 2251
uf250-04.cnf fulfilled No. of Restarts: 162 No. of Flips: 3742 time to process: 0 seconds.
uf250-04.cnf fulfilled No. of Restarts: 141 No. of Flips: 4252 time to process: 0 seconds.
uf250-04.cnf fulfilled No. of Restarts: 1332 No. of Flips: 3588 time to process: 5 seconds.
uf250-04.cnf fulfilled No. of Restarts: 525 No. of Flips: 4327 time to process: 2 seconds.
uf250-04.cnf , deadline. Restarts: 2251
uf250-04.cnf , deadline. Restarts: 2251
uf250-04.cnf fulfilled No. of Restarts: 1200 No. of Flips: 4066 time to process: 4 seconds.
uf250-04.cnf fulfilled No. of Restarts: 1645 No. of Flips: 3139 time to process: 6 seconds.
uf250-04.cnf fulfilled No. of Restarts: 751 No. of Flips: 2955 time to process: 3 seconds.
uf250-04.cnf , deadline. Restarts: 2251
uf250-04.cnf fulfilled No. of Restarts: 601 No. of Flips: 3688 time to process: 2 seconds.
uf250-04.cnf , deadline. Restarts: 2251
uf250-04.cnf , deadline. Restarts: 2251
uf250-04.cnf , deadline. Restarts: 2251
uf250-04.cnf , deadline. Restarts: 2251
uf250-04.cnf fulfilled No. of Restarts: 1525 No. of Flips: 2483 time to process: 6 seconds.
uf250-04.cnf , deadline. Restarts: 2251
uf250-04.cnf fulfilled No. of Restarts: 80 No. of Flips: 3285 time to process: 0 seconds.
uf250-04.cnf , deadline. Restarts: 2251
uf250-04.cnf fulfilled No. of Restarts: 789 No. of Flips: 4184 time to process: 3 seconds.
uf250-04.cnf , deadline. Restarts: 2251
uf250-04.cnf fulfilled No. of Restarts: 203 No. of Flips: 2895 time to process: 0 seconds.
uf250-04.cnf , deadline. Restarts: 2251
uf250-04.cnf fulfilled No. of Restarts: 930 No. of Flips: 4235 time to process: 3 seconds.
uf250-04.cnf fulfilled No. of Restarts: 430 No. of Flips: 2053 time to process: 1 seconds.
uf250-04.cnf , deadline. Restarts: 2251
uf250-04.cnf fulfilled No. of Restarts: 602 No. of Flips: 3096 time to process: 2 seconds.
uf250-04.cnf , deadline. Restarts: 2251
uf250-04.cnf , deadline. Restarts: 2251
uf250-04.cnf fulfilled No. of Restarts: 433 No. of Flips: 2208 time to process: 1 seconds.
uf250-04.cnf fulfilled No. of Restarts: 1739 No. of Flips: 1448 time to process: 7 seconds.
uf250-04.cnf fulfilled No. of Restarts: 1739 No. of Flips: 2743 time to process: 6 seconds.
uf250-04.cnf fulfilled No. of Restarts: 603 No. of Flips: 4688 time to process: 2 seconds.
uf250-04.cnf , deadline. Restarts: 2251
uf250-04.cnf fulfilled No. of Restarts: 11 No. of Flips: 1212 time to process: 0 seconds.
uf250-04.cnf fulfilled No. of Restarts: 368 No. of Flips: 1097 time to process: 1 seconds.
uf250-04.cnf , deadline. Restarts: 2251
uf250-04.cnf , deadline. Restarts: 2251
uf250-04.cnf , deadline. Restarts: 2251
uf250-04.cnf fulfilled No. of Restarts: 1732 No. of Flips: 1716 time to process: 6 seconds.
uf250-04.cnf , deadline. Restarts: 2251
uf250-04.cnf fulfilled No. of Restarts: 838 No. of Flips: 2483 time to process: 3 seconds.
uf250-04.cnf , deadline. Restarts: 2251
uf250-04.cnf fulfilled No. of Restarts: 1669 No. of Flips: 2019 time to process: 6 seconds.
uf250-04.cnf , deadline. Restarts: 2251
uf250-04.cnf , deadline. Restarts: 2251
uf250-04.cnf , deadline. Restarts: 2251
