# Supplementary material for: Completion Probabilities and Parallel Restart Strategies under an Imposed Deadline
Source: PLoS One. 2016 Oct 12;11(10):e0164605. doi: 10.1371/journal.pone.0164605 (PMC5061357; doi:10.1371/journal.pone.0164605)
Supplement: S1 File — The file “S1_File.zip” is the data gathered from the experiments regarding completion probability. (ZIP) [file pone.0164605.s004.zip › results_Single_r2350.144.txt]

uf250-04.cnf , deadline. Restarts: 2350
uf250-04.cnf , deadline. Restarts: 2350
uf250-04.cnf fulfilled No. of Restarts: 837 No. of Flips: 2107 time to process: 3 seconds.
uf250-04.cnf , deadline. Restarts: 2350
uf250-04.cnf fulfilled No. of Restarts: 1133 No. of Flips: 4212 time to process: 4 seconds.
uf250-04.cnf fulfilled No. of Restarts: 731 No. of Flips: 2799 time to process: 2 seconds.
uf250-04.cnf fulfilled No. of Restarts: 1822 No. of Flips: 2821 time to process: 7 seconds.
uf250-04.cnf fulfilled No. of Restarts: 1054 No. of Flips: 1370 time to process: 4 seconds.
uf250-04.cnf , deadline. Restarts: 2350
uf250-04.cnf fulfilled No. of Restarts: 14 No. of Flips: 1842 time to process: 0 seconds.
uf250-04.cnf fulfilled No. of Restarts: 1897 No. of Flips: 1574 time to process: 7 seconds.
uf250-04.cnf fulfilled No. of Restarts: 153 No. of Flips: 2205 time to process: 0 seconds.
uf250-04.cnf , deadline. Restarts: 2350
uf250-04.cnf , deadline. Restarts: 2350
uf250-04.cnf fulfilled No. of Restarts: 929 No. of Flips: 3975 time to process: 3 seconds.
uf250-04.cnf fulfilled No. of Restarts: 941 No. of Flips: 3132 time to process: 3 seconds.
uf250-04.cnf , deadline. Restarts: 2350
uf250-04.cnf fulfilled No. of Restarts: 766 No. of Flips: 4305 time to process: 3 seconds.
uf250-04.cnf , deadline. Restarts: 2350
uf250-04.cnf fulfilled No. of Restarts: 836 No. of Flips: 4628 time to process: 3 seconds.
uf250-04.cnf , deadline. Restarts: 2350
uf250-04.cnf , deadline. Restarts: 2350
uf250-04.cnf fulfilled No. of Restarts: 136 No. of Flips: 3196 time to process: 0 seconds.
uf250-04.cnf , deadline. Restarts: 2350
uf250-04.cnf fulfilled No. of Restarts: 399 No. of Flips: 4724 time to process: 1 seconds.
uf250-04.cnf fulfilled No. of Restarts: 1274 No. of Flips: 3977 time to process: 4 seconds.
uf250-04.cnf , deadline. Restarts: 2350
uf250-04.cnf , deadline. Restarts: 2350
uf250-04.cnf , deadline. Restarts: 2350
uf250-04.cnf , deadline. Restarts: 2350
uf250-04.cnf fulfilled No. of Restarts: 1927 No. of Flips: 1557 time to process: 7 seconds.
uf250-04.cnf , deadline. Restarts: 2350
uf250-04.cnf , deadline. Restarts: 2350
uf250-04.cnf fulfilled No. of Restarts: 636 No. of Flips: 4541 time to process: 2 seconds.
uf250-04.cnf , deadline. Restarts: 2350
uf250-04.cnf fulfilled No. of Restarts: 1926 No. of Flips: 3334 time to process: 7 seconds.
uf250-04.cnf fulfilled No. of Restarts: 780 No. of Flips: 3870 time to process: 3 seconds.
uf250-04.cnf fulfilled No. of Restarts: 2037 No. of Flips: 4932 time to process: 8 seconds.
uf250-04.cnf , deadline. Restarts: 2350
uf250-04.cnf fulfilled No. of Restarts: 1103 No. of Flips: 2662 time to process: 4 seconds.
uf250-04.cnf , deadline. Restarts: 2350
uf250-04.cnf , deadline. Restarts: 2350
uf250-04.cnf , deadline. Restarts: 2350
uf250-04.cnf fulfilled No. of Restarts: 942 No. of Flips: 4079 time to process: 3 seconds.
uf250-04.cnf , deadline. Restarts: 2350
uf250-04.cnf , deadline. Restarts: 2350
uf250-04.cnf fulfilled No. of Restarts: 1319 No. of Flips: 4870 time to process: 5 seconds.
uf250-04.cnf , deadline. Restarts: 2350
uf250-04.cnf , deadline. Restarts: 2350
uf250-04.cnf fulfilled No. of Restarts: 2253 No. of Flips: 4526 time to process: 8 seconds.
uf250-04.cnf , deadline. Restarts: 2350
uf250-04.cnf fulfilled No. of Restarts: 950 No. of Flips: 4887 time to process: 3 seconds.
uf250-04.cnf fulfilled No. of Restarts: 2263 No. of Flips: 2268 time to process: 8 seconds.
uf250-04.cnf fulfilled No. of Restarts: 1368 No. of Flips: 717 time to process: 5 seconds.
uf250-04.cnf , deadline. Restarts: 2350
uf250-04.cnf fulfilled No. of Restarts: 2345 No. of Flips: 4790 time to process: 9 seconds.
uf250-04.cnf fulfilled No. of Restarts: 611 No. of Flips: 2106 time to process: 2 seconds.
uf250-04.cnf fulfilled No. of Restarts: 1035 No. of Flips: 4481 time to process: 4 seconds.
uf250-04.cnf , deadline. Restarts: 2350
uf250-04.cnf fulfilled No. of Restarts: 1779 No. of Flips: 2315 time to process: 7 seconds.
uf250-04.cnf , deadline. Restarts: 2350
uf250-04.cnf fulfilled No. of Restarts: 1237 No. of Flips: 1831 time to process: 4 seconds.
uf250-04.cnf fulfilled No. of Restarts: 327 No. of Flips: 3227 time to process: 1 seconds.
uf250-04.cnf fulfilled No. of Restarts: 1705 No. of Flips: 4835 time to process: 6 seconds.
uf250-04.cnf fulfilled No. of Restarts: 1447 No. of Flips: 4120 time to process: 5 seconds.
uf250-04.cnf , deadline. Restarts: 2350
uf250-04.cnf fulfilled No. of Restarts: 852 No. of Flips: 1940 time to process: 3 seconds.
uf250-04.cnf fulfilled No. of Restarts: 1510 No. of Flips: 2606 time to process: 5 seconds.
uf250-04.cnf , deadline. Restarts: 2350
uf250-04.cnf , deadline. Restarts: 2350
uf250-04.cnf fulfilled No. of Restarts: 451 No. of Flips: 4492 time to process: 1 seconds.
uf250-04.cnf , deadline. Restarts: 2350
uf250-04.cnf fulfilled No. of Restarts: 1203 No. of Flips: 3668 time to process: 4 seconds.
uf250-04.cnf fulfilled No. of Restarts: 268 No. of Flips: 2599 time to process: 1 seconds.
uf250-04.cnf fulfilled No. of Restarts: 1985 No. of Flips: 906 time to process: 7 seconds.
uf250-04.cnf fulfilled No. of Restarts: 2208 No. of Flips: 4009 time to process: 9 seconds.
uf250-04.cnf fulfilled No. of Restarts: 1958 No. of Flips: 2019 time to process: 7 seconds.
uf250-04.cnf , deadline. Restarts: 2350
uf250-04.cnf , deadline. Restarts: 2350
uf250-04.cnf fulfilled No. of Restarts: 1606 No. of Flips: 2076 time to process: 6 seconds.
uf250-04.cnf fulfilled No. of Restarts: 2245 No. of Flips: 3974 time to process: 8 seconds.
uf250-04.cnf , deadline. Restarts: 2350
uf250-04.cnf , deadline. Restarts: 2350
uf250-04.cnf fulfilled No. of Restarts: 1682 No. of Flips: 2005 time to process: 6 seconds.
uf250-04.cnf , deadline. Restarts: 2350
uf250-04.cnf fulfilled No. of Restarts: 1400 No. of Flips: 4454 time to process: 5 seconds.
uf250-04.cnf , deadline. Restarts: 2350
uf250-04.cnf fulfilled No. of Restarts: 2186 No. of Flips: 2461 time to process: 8 seconds.
uf250-04.cnf , deadline. Restarts: 2350
uf250-04.cnf fulfilled No. of Restarts: 483 No. of Flips: 2929 time to process: 1 seconds.
uf250-04.cnf fulfilled No. of Restarts: 2081 No. of Flips: 1155 time to process: 8 seconds.
uf250-04.cnf , deadline. Restarts: 2350
uf250-04.cnf fulfilled No. of Restarts: 2128 No. of Flips: 1682 time to process: 8 seconds.
uf250-04.cnf fulfilled No. of Restarts: 554 No. of Flips: 1312 time to process: 2 seconds.
uf250-04.cnf , deadline. Restarts: 2350
uf250-04.cnf , deadline. Restarts: 2350
uf250-04.cnf fulfilled No. of Restarts: 1507 No. of Flips: 4762 time to process: 5 seconds.
uf250-04.cnf , deadline. Restarts: 2350
uf250-04.cnf , deadline. Restarts: 2350
uf250-04.cnf , deadline. Restarts: 2350
uf250-04.cnf fulfilled No. of Restarts: 2317 No. of Flips: 3794 time to process: 8 seconds.
uf250-04.cnf , deadline. Restarts: 2350
uf250-04.cnf , deadline. Restarts: 2350
uf250-04.cnf fulfilled No. of Restarts: 67 No. of Flips: 3955 time to process: 0 seconds.
uf250-04.cnf fulfilled No. of Restarts: 1627 No. of Flips: 4960 time to process: 6 seconds.
uf250-04.cnf fulfilled No. of Restarts: 312 No. of Flips: 4676 time to process: 1 seconds.
uf250-04.cnf fulfilled No. of Restarts: 2155 No. of Flips: 1774 time to process: 8 seconds.
uf250-04.cnf , deadline. Restarts: 2350
uf250-04.cnf fulfilled No. of Restarts: 1894 No. of Flips: 2544 time to process: 7 seconds.
uf250-04.cnf , deadline. Restarts: 2350
uf250-04.cnf fulfilled No. of Restarts: 1855 No. of Flips: 4286 time to process: 7 seconds.
uf250-04.cnf fulfilled No. of Restarts: 1183 No. of Flips: 2675 time to process: 4 seconds.
uf250-04.cnf , deadline. Restarts: 2350
uf250-04.cnf , deadline. Restarts: 2350
uf250-04.cnf , deadline. Restarts: 2350
uf250-04.cnf , deadline. Restarts: 2350
uf250-04.cnf , deadline. Restarts: 2350
uf250-04.cnf fulfilled No. of Restarts: 21 No. of Flips: 3026 time to process: 0 seconds.
uf250-04.cnf fulfilled No. of Restarts: 1314 No. of Flips: 2432 time to process: 5 seconds.
uf250-04.cnf , deadline. Restarts: 2350
uf250-04.cnf fulfilled No. of Restarts: 218 No. of Flips: 4336 time to process: 0 seconds.
uf250-04.cnf fulfilled No. of Restarts: 1623 No. of Flips: 1826 time to process: 6 seconds.
uf250-04.cnf , deadline. Restarts: 2350
uf250-04.cnf fulfilled No. of Restarts: 473 No. of Flips: 3316 time to process: 1 seconds.
uf250-04.cnf , deadline. Restarts: 2350
uf250-04.cnf , deadline. Restarts: 2350
uf250-04.cnf fulfilled No. of Restarts: 1135 No. of Flips: 3294 time to process: 4 seconds.
uf250-04.cnf fulfilled No. of Restarts: 212 No. of Flips: 3901 time to process: 0 seconds.
uf250-04.cnf fulfilled No. of Restarts: 1895 No. of Flips: 2071 time to process: 7 seconds.
uf250-04.cnf , deadline. Restarts: 2350
uf250-04.cnf , deadline. Restarts: 2350
uf250-04.cnf fulfilled No. of Restarts: 114 No. of Flips: 1018 time to process: 0 seconds.
uf250-04.cnf fulfilled No. of Restarts: 1081 No. of Flips: 1615 time to process: 4 seconds.
uf250-04.cnf , deadline. Restarts: 2350
uf250-04.cnf , deadline. Restarts: 2350
uf250-04.cnf , deadline. Restarts: 2350
uf250-04.cnf fulfilled No. of Restarts: 182 No. of Flips: 4877 time to process: 0 seconds.
uf250-04.cnf fulfilled No. of Restarts: 711 No. of Flips: 3486 time to process: 2 seconds.
uf250-04.cnf fulfilled No. of Restarts: 1404 No. of Flips: 2868 time to process: 5 seconds.
uf250-04.cnf fulfilled No. of Restarts: 434 No. of Flips: 735 time to process: 1 seconds.
uf250-04.cnf , deadline. Restarts: 2350
uf250-04.cnf fulfilled No. of Restarts: 1259 No. of Flips: 3498 time to process: 4 seconds.
uf250-04.cnf , deadline. Restarts: 2350
uf250-04.cnf fulfilled No. of Restarts: 1532 No. of Flips: 2552 time to process: 5 seconds.
uf250-04.cnf fulfilled No. of Restarts: 1965 No. of Flips: 4531 time to process: 7 seconds.
uf250-04.cnf fulfilled No. of Restarts: 1625 No. of Flips: 2695 time to process: 6 seconds.
uf250-04.cnf fulfilled No. of Restarts: 1118 No. of Flips: 1205 time to process: 4 seconds.
uf250-04.cnf , deadline. Restarts: 2350
uf250-04.cnf fulfilled No. of Restarts: 1585 No. of Flips: 2839 time to process: 6 seconds.
uf250-04.cnf , deadline. Restarts: 2350
uf250-04.cnf , deadline. Restarts: 2350
uf250-04.cnf , deadline. Restarts: 2350
uf250-04.cnf , deadline. Restarts: 2350
uf250-04.cnf fulfilled No. of Restarts: 1866 No. of Flips: 3189 time to process: 7 seconds.
uf250-04.cnf , deadline. Restarts: 2350
uf250-04.cnf fulfilled No. of Restarts: 1967 No. of Flips: 4642 time to process: 7 seconds.
uf250-04.cnf , deadline. Restarts: 2350
uf250-04.cnf fulfilled No. of Restarts: 536 No. of Flips: 3181 time to process: 2 seconds.
uf250-04.cnf , deadline. Restarts: 2350
uf250-04.cnf fulfilled No. of Restarts: 1135 No. of Flips: 3484 time to process: 4 seconds.
uf250-04.cnf fulfilled No. of Restarts: 493 No. of Flips: 2455 time to process: 1 seconds.
uf250-04.cnf fulfilled No. of Restarts: 2296 No. of Flips: 4221 time to process: 8 seconds.
uf250-04.cnf , deadline. Restarts: 2350
uf250-04.cnf , deadline. Restarts: 2350
uf250-04.cnf fulfilled No. of Restarts: 154 No. of Flips: 2699 time to process: 0 seconds.
uf250-04.cnf , deadline. Restarts: 2350
uf250-04.cnf , deadline. Restarts: 2350
uf250-04.cnf fulfilled No. of Restarts: 478 No. of Flips: 3688 time to process: 1 seconds.
uf250-04.cnf fulfilled No. of Restarts: 2181 No. of Flips: 3566 time to process: 8 seconds.
uf250-04.cnf fulfilled No. of Restarts: 1841 No. of Flips: 936 time to process: 7 seconds.
uf250-04.cnf , deadline. Restarts: 2350
uf250-04.cnf , deadline. Restarts: 2350
uf250-04.cnf fulfilled No. of Restarts: 280 No. of Flips: 4953 time to process: 1 seconds.
uf250-04.cnf , deadline. Restarts: 2350
uf250-04.cnf fulfilled No. of Restarts: 1331 No. of Flips: 2122 time to process: 5 seconds.
uf250-04.cnf fulfilled No. of Restarts: 1982 No. of Flips: 1627 time to process: 7 seconds.
uf250-04.cnf , deadline. Restarts: 2350
uf250-04.cnf , deadline. Restarts: 2350
uf250-04.cnf , deadline. Restarts: 2350
uf250-04.cnf , deadline. Restarts: 2350
uf250-04.cnf fulfilled No. of Restarts: 1317 No. of Flips: 3385 time to process: 5 seconds.
uf250-04.cnf , deadline. Restarts: 2350
uf250-04.cnf , deadline. Restarts: 2350
uf250-04.cnf fulfilled No. of Restarts: 385 No. of Flips: 1740 time to process: 1 seconds.
uf250-04.cnf , deadline. Restarts: 2350
uf250-04.cnf , deadline. Restarts: 2350
uf250-04.cnf fulfilled No. of Restarts: 974 No. of Flips: 3950 time to process: 3 seconds.
uf250-04.cnf , deadline. Restarts: 2350
uf250-04.cnf , deadline. Restarts: 2350
uf250-04.cnf fulfilled No. of Restarts: 1768 No. of Flips: 3603 time to process: 7 seconds.
uf250-04.cnf , deadline. Restarts: 2350
uf250-04.cnf , deadline. Restarts: 2350
uf250-04.cnf , deadline. Restarts: 2350
uf250-04.cnf fulfilled No. of Restarts: 1179 No. of Flips: 1680 time to process: 4 seconds.
uf250-04.cnf , deadline. Restarts: 2350
uf250-04.cnf fulfilled No. of Restarts: 1532 No. of Flips: 3347 time to process: 6 seconds.
uf250-04.cnf fulfilled No. of Restarts: 167 No. of Flips: 4069 time to process: 0 seconds.
uf250-04.cnf , deadline. Restarts: 2350
uf250-04.cnf , deadline. Restarts: 2350
uf250-04.cnf fulfilled No. of Restarts: 799 No. of Flips: 3808 time to process: 3 seconds.
uf250-04.cnf fulfilled No. of Restarts: 1559 No. of Flips: 4240 time to process: 6 seconds.
uf250-04.cnf fulfilled No. of Restarts: 1811 No. of Flips: 2710 time to process: 7 seconds.
uf250-04.cnf fulfilled No. of Restarts: 1446 No. of Flips: 1255 time to process: 5 seconds.
uf250-04.cnf , deadline. Restarts: 2350
uf250-04.cnf fulfilled No. of Restarts: 54 No. of Flips: 4551 time to process: 0 seconds.
uf250-04.cnf fulfilled No. of Restarts: 290 No. of Flips: 2716 time to process: 1 seconds.
uf250-04.cnf , deadline. Restarts: 2350
uf250-04.cnf fulfilled No. of Restarts: 271 No. of Flips: 833 time to process: 1 seconds.
uf250-04.cnf , deadline. Restarts: 2350
uf250-04.cnf , deadline. Restarts: 2350
uf250-04.cnf fulfilled No. of Restarts: 235 No. of Flips: 1233 time to process: 1 seconds.
uf250-04.cnf , deadline. Restarts: 2350
uf250-04.cnf , deadline. Restarts: 2350
uf250-04.cnf , deadline. Restarts: 2350
uf250-04.cnf , deadline. Restarts: 2350
uf250-04.cnf , deadline. Restarts: 2350
uf250-04.cnf fulfilled No. of Restarts: 840 No. of Flips: 2954 time to process: 3 seconds.
uf250-04.cnf fulfilled No. of Restarts: 101 No. of Flips: 2614 time to process: 0 seconds.
uf250-04.cnf , deadline. Restarts: 2350
uf250-04.cnf fulfilled No. of Restarts: 700 No. of Flips: 3768 time to process: 3 seconds.
uf250-04.cnf fulfilled No. of Restarts: 110 No. of Flips: 2559 time to process: 0 seconds.
uf250-04.cnf fulfilled No. of Restarts: 1741 No. of Flips: 2611 time to process: 7 seconds.
uf250-04.cnf , deadline. Restarts: 2350
uf250-04.cnf , deadline. Restarts: 2350
uf250-04.cnf fulfilled No. of Restarts: 1848 No. of Flips: 1856 time to process: 7 seconds.
uf250-04.cnf fulfilled No. of Restarts: 749 No. of Flips: 3888 time to process: 3 seconds.
uf250-04.cnf fulfilled No. of Restarts: 930 No. of Flips: 1523 time to process: 3 seconds.
uf250-04.cnf fulfilled No. of Restarts: 501 No. of Flips: 1954 time to process: 2 seconds.
uf250-04.cnf fulfilled No. of Restarts: 1895 No. of Flips: 1415 time to process: 7 seconds.
uf250-04.cnf fulfilled No. of Restarts: 999 No. of Flips: 1261 time to process: 4 seconds.
uf250-04.cnf fulfilled No. of Restarts: 927 No. of Flips: 4894 time to process: 3 seconds.
uf250-04.cnf , deadline. Restarts: 2350
uf250-04.cnf fulfilled No. of Restarts: 734 No. of Flips: 822 time to process: 2 seconds.
uf250-04.cnf fulfilled No. of Restarts: 1246 No. of Flips: 4640 time to process: 4 seconds.
uf250-04.cnf fulfilled No. of Restarts: 305 No. of Flips: 4541 time to process: 1 seconds.
uf250-04.cnf fulfilled No. of Restarts: 1177 No. of Flips: 3369 time to process: 4 seconds.
uf250-04.cnf , deadline. Restarts: 2350
uf250-04.cnf fulfilled No. of Restarts: 590 No. of Flips: 2072 time to process: 2 seconds.
uf250-04.cnf , deadline. Restarts: 2350
uf250-04.cnf fulfilled No. of Restarts: 483 No. of Flips: 4805 time to process: 2 seconds.
uf250-04.cnf , deadline. Restarts: 2350
uf250-04.cnf , deadline. Restarts: 2350
uf250-04.cnf fulfilled No. of Restarts: 2219 No. of Flips: 2569 time to process: 9 seconds.
uf250-04.cnf , deadline. Restarts: 2350
uf250-04.cnf fulfilled No. of Restarts: 467 No. of Flips: 4633 time to process: 2 seconds.
uf250-04.cnf , deadline. Restarts: 2350
uf250-04.cnf fulfilled No. of Restarts: 906 No. of Flips: 3636 time to process: 3 seconds.
uf250-04.cnf , deadline. Restarts: 2350
uf250-04.cnf fulfilled No. of Restarts: 969 No. of Flips: 3419 time to process: 4 seconds.
uf250-04.cnf fulfilled No. of Restarts: 853 No. of Flips: 2706 time to process: 3 seconds.
uf250-04.cnf , deadline. Restarts: 2350
uf250-04.cnf fulfilled No. of Restarts: 723 No. of Flips: 3059 time to process: 3 seconds.
uf250-04.cnf , deadline. Restarts: 2350
uf250-04.cnf , deadline. Restarts: 2350
uf250-04.cnf fulfilled No. of Restarts: 302 No. of Flips: 2887 time to process: 1 seconds.
uf250-04.cnf , deadline. Restarts: 2350
uf250-04.cnf , deadline. Restarts: 2350
uf250-04.cnf fulfilled No. of Restarts: 1536 No. of Flips: 3043 time to process: 6 seconds.
uf250-04.cnf fulfilled No. of Restarts: 228 No. of Flips: 1970 time to process: 0 seconds.
uf250-04.cnf fulfilled No. of Restarts: 1318 No. of Flips: 4325 time to process: 5 seconds.
uf250-04.cnf fulfilled No. of Restarts: 16 No. of Flips: 1856 time to process: 0 seconds.
uf250-04.cnf fulfilled No. of Restarts: 2225 No. of Flips: 3506 time to process: 8 seconds.
uf250-04.cnf , deadline. Restarts: 2350
uf250-04.cnf , deadline. Restarts: 2350
uf250-04.cnf fulfilled No. of Restarts: 1719 No. of Flips: 4615 time to process: 6 seconds.
uf250-04.cnf fulfilled No. of Restarts: 933 No. of Flips: 3086 time to process: 3 seconds.
uf250-04.cnf fulfilled No. of Restarts: 1392 No. of Flips: 2783 time to process: 5 seconds.
uf250-04.cnf , deadline. Restarts: 2350
uf250-04.cnf , deadline. Restarts: 2350
uf250-04.cnf fulfilled No. of Restarts: 837 No. of Flips: 2617 time to process: 3 seconds.
uf250-04.cnf , deadline. Restarts: 2350
uf250-04.cnf , deadline. Restarts: 2350
uf250-04.cnf , deadline. Restarts: 2350
uf250-04.cnf , deadline. Restarts: 2350
uf250-04.cnf fulfilled No. of Restarts: 1397 No. of Flips: 4846 time to process: 5 seconds.
uf250-04.cnf , deadline. Restarts: 2350
uf250-04.cnf , deadline. Restarts: 2350
uf250-04.cnf , deadline. Restarts: 2350
uf250-04.cnf fulfilled No. of Restarts: 1794 No. of Flips: 2106 time to process: 7 seconds.
uf250-04.cnf fulfilled No. of Restarts: 1504 No. of Flips: 3939 time to process: 6 seconds.
uf250-04.cnf fulfilled No. of Restarts: 318 No. of Flips: 1076 time to process: 1 seconds.
uf250-04.cnf , deadline. Restarts: 2350
uf250-04.cnf , deadline. Restarts: 2350
uf250-04.cnf , deadline. Restarts: 2350
uf250-04.cnf , deadline. Restarts: 2350
uf250-04.cnf fulfilled No. of Restarts: 207 No. of Flips: 4237 time to process: 0 seconds.
uf250-04.cnf fulfilled No. of Restarts: 1224 No. of Flips: 4842 time to process: 4 seconds.
uf250-04.cnf , deadline. Restarts: 2350
uf250-04.cnf fulfilled No. of Restarts: 1386 No. of Flips: 3960 time to process: 5 seconds.
uf250-04.cnf , deadline. Restarts: 2350
uf250-04.cnf , deadline. Restarts: 2350
uf250-04.cnf , deadline. Restarts: 2350
uf250-04.cnf fulfilled No. of Restarts: 719 No. of Flips: 4419 time to process: 2 seconds.
uf250-04.cnf fulfilled No. of Restarts: 1342 No. of Flips: 4422 time to process: 5 seconds.
uf250-04.cnf , deadline. Restarts: 2350
uf250-04.cnf , deadline. Restarts: 2350
uf250-04.cnf , deadline. Restarts: 2350
uf250-04.cnf , deadline. Restarts: 2350
uf250-04.cnf fulfilled No. of Restarts: 1240 No. of Flips: 3932 time to process: 4 seconds.
uf250-04.cnf , deadline. Restarts: 2350
uf250-04.cnf , deadline. Restarts: 2350
uf250-04.cnf , deadline. Restarts: 2350
uf250-04.cnf , deadline. Restarts: 2350
uf250-04.cnf , deadline. Restarts: 2350
uf250-04.cnf , deadline. Restarts: 2350
uf250-04.cnf fulfilled No. of Restarts: 644 No. of Flips: 1716 time to process: 2 seconds.
uf250-04.cnf fulfilled No. of Restarts: 633 No. of Flips: 2567 time to process: 2 seconds.
uf250-04.cnf fulfilled No. of Restarts: 1366 No. of Flips: 3845 time to process: 5 seconds.
uf250-04.cnf , deadline. Restarts: 2350
uf250-04.cnf fulfilled No. of Restarts: 1530 No. of Flips: 4182 time to process: 6 seconds.
uf250-04.cnf , deadline. Restarts: 2350
uf250-04.cnf , deadline. Restarts: 2350
uf250-04.cnf , deadline. Restarts: 2350
uf250-04.cnf fulfilled No. of Restarts: 929 No. of Flips: 1765 time to process: 3 seconds.
uf250-04.cnf , deadline. Restarts: 2350
uf250-04.cnf , deadline. Restarts: 2350
uf250-04.cnf fulfilled No. of Restarts: 544 No. of Flips: 3143 time to process: 2 seconds.
uf250-04.cnf fulfilled No. of Restarts: 537 No. of Flips: 1601 time to process: 2 seconds.
uf250-04.cnf fulfilled No. of Restarts: 1431 No. of Flips: 4479 time to process: 5 seconds.
uf250-04.cnf , deadline. Restarts: 2350
uf250-04.cnf fulfilled No. of Restarts: 1536 No. of Flips: 1717 time to process: 6 seconds.
uf250-04.cnf , deadline. Restarts: 2350
uf250-04.cnf , deadline. Restarts: 2350
uf250-04.cnf fulfilled No. of Restarts: 618 No. of Flips: 4158 time to process: 2 seconds.
uf250-04.cnf fulfilled No. of Restarts: 735 No. of Flips: 3563 time to process: 3 seconds.
uf250-04.cnf fulfilled No. of Restarts: 31 No. of Flips: 1862 time to process: 0 seconds.
uf250-04.cnf fulfilled No. of Restarts: 911 No. of Flips: 1851 time to process: 3 seconds.
uf250-04.cnf fulfilled No. of Restarts: 1012 No. of Flips: 4389 time to process: 4 seconds.
uf250-04.cnf , deadline. Restarts: 2350
uf250-04.cnf fulfilled No. of Restarts: 266 No. of Flips: 2612 time to process: 1 seconds.
uf250-04.cnf , deadline. Restarts: 2350
uf250-04.cnf fulfilled No. of Restarts: 1814 No. of Flips: 3275 time to process: 7 seconds.
uf250-04.cnf fulfilled No. of Restarts: 1335 No. of Flips: 4508 time to process: 5 seconds.
uf250-04.cnf , deadline. Restarts: 2350
uf250-04.cnf , deadline. Restarts: 2350
uf250-04.cnf fulfilled No. of Restarts: 980 No. of Flips: 1136 time to process: 4 seconds.
uf250-04.cnf , deadline. Restarts: 2350
uf250-04.cnf fulfilled No. of Restarts: 423 No. of Flips: 2254 time to process: 1 seconds.
uf250-04.cnf fulfilled No. of Restarts: 703 No. of Flips: 2308 time to process: 2 seconds.
uf250-04.cnf fulfilled No. of Restarts: 663 No. of Flips: 4361 time to process: 2 seconds.
uf250-04.cnf , deadline. Restarts: 2350
uf250-04.cnf , deadline. Restarts: 2350
uf250-04.cnf , deadline. Restarts: 2350
uf250-04.cnf fulfilled No. of Restarts: 1590 No. of Flips: 1676 time to process: 6 seconds.
uf250-04.cnf , deadline. Restarts: 2350
uf250-04.cnf fulfilled No. of Restarts: 1717 No. of Flips: 2965 time to process: 7 seconds.
uf250-04.cnf , deadline. Restarts: 2350
uf250-04.cnf , deadline. Restarts: 2350
uf250-04.cnf , deadline. Restarts: 2350
uf250-04.cnf fulfilled No. of Restarts: 815 No. of Flips: 3879 time to process: 3 seconds.
uf250-04.cnf , deadline. Restarts: 2350
uf250-04.cnf fulfilled No. of Restarts: 381 No. of Flips: 2451 time to process: 1 seconds.
uf250-04.cnf fulfilled No. of Restarts: 1599 No. of Flips: 3618 time to process: 6 seconds.
uf250-04.cnf , deadline. Restarts: 2350
uf250-04.cnf fulfilled No. of Restarts: 881 No. of Flips: 4960 time to process: 3 seconds.
uf250-04.cnf , deadline. Restarts: 2350
uf250-04.cnf fulfilled No. of Restarts: 106 No. of Flips: 2916 time to process: 0 seconds.
uf250-04.cnf , deadline. Restarts: 2350
uf250-04.cnf fulfilled No. of Restarts: 555 No. of Flips: 1296 time to process: 2 seconds.
uf250-04.cnf fulfilled No. of Restarts: 2235 No. of Flips: 1723 time to process: 8 seconds.
uf250-04.cnf fulfilled No. of Restarts: 2176 No. of Flips: 1782 time to process: 8 seconds.
uf250-04.cnf fulfilled No. of Restarts: 981 No. of Flips: 1506 time to process: 4 seconds.
uf250-04.cnf fulfilled No. of Restarts: 986 No. of Flips: 4110 time to process: 3 seconds.
uf250-04.cnf fulfilled No. of Restarts: 430 No. of Flips: 2321 time to process: 1 seconds.
uf250-04.cnf fulfilled No. of Restarts: 1802 No. of Flips: 4642 time to process: 7 seconds.
uf250-04.cnf , deadline. Restarts: 2350
uf250-04.cnf , deadline. Restarts: 2350
uf250-04.cnf , deadline. Restarts: 2350
uf250-04.cnf , deadline. Restarts: 2350
uf250-04.cnf , deadline. Restarts: 2350
uf250-04.cnf , deadline. Restarts: 2350
uf250-04.cnf fulfilled No. of Restarts: 617 No. of Flips: 3575 time to process: 2 seconds.
uf250-04.cnf , deadline. Restarts: 2350
uf250-04.cnf fulfilled No. of Restarts: 798 No. of Flips: 1782 time to process: 3 seconds.
uf250-04.cnf fulfilled No. of Restarts: 1442 No. of Flips: 4162 time to process: 5 seconds.
uf250-04.cnf , deadline. Restarts: 2350
uf250-04.cnf , deadline. Restarts: 2350
uf250-04.cnf fulfilled No. of Restarts: 1407 No. of Flips: 3058 time to process: 5 seconds.
uf250-04.cnf fulfilled No. of Restarts: 2098 No. of Flips: 2312 time to process: 8 seconds.
uf250-04.cnf fulfilled No. of Restarts: 1184 No. of Flips: 782 time to process: 5 seconds.
uf250-04.cnf fulfilled No. of Restarts: 1500 No. of Flips: 4203 time to process: 6 seconds.
uf250-04.cnf , deadline. Restarts: 2350
uf250-04.cnf , deadline. Restarts: 2350
uf250-04.cnf fulfilled No. of Restarts: 2039 No. of Flips: 3673 time to process: 8 seconds.
uf250-04.cnf fulfilled No. of Restarts: 1196 No. of Flips: 4488 time to process: 5 seconds.
uf250-04.cnf , deadline. Restarts: 2350
uf250-04.cnf , deadline. Restarts: 2350
uf250-04.cnf fulfilled No. of Restarts: 250 No. of Flips: 2211 time to process: 1 seconds.
uf250-04.cnf fulfilled No. of Restarts: 944 No. of Flips: 4248 time to process: 3 seconds.
uf250-04.cnf , deadline. Restarts: 2350
uf250-04.cnf , deadline. Restarts: 2350
uf250-04.cnf , deadline. Restarts: 2350
uf250-04.cnf , deadline. Restarts: 2350
uf250-04.cnf , deadline. Restarts: 2350
uf250-04.cnf , deadline. Restarts: 2350
uf250-04.cnf , deadline. Restarts: 2350
uf250-04.cnf fulfilled No. of Restarts: 914 No. of Flips: 4741 time to process: 3 seconds.
uf250-04.cnf fulfilled No. of Restarts: 2256 No. of Flips: 1793 time to process: 9 seconds.
uf250-04.cnf , deadline. Restarts: 2350
uf250-04.cnf fulfilled No. of Restarts: 76 No. of Flips: 3883 time to process: 0 seconds.
uf250-04.cnf , deadline. Restarts: 2350
uf250-04.cnf , deadline. Restarts: 2350
uf250-04.cnf , deadline. Restarts: 2350
uf250-04.cnf fulfilled No. of Restarts: 1450 No. of Flips: 4337 time to process: 5 seconds.
uf250-04.cnf fulfilled No. of Restarts: 628 No. of Flips: 3497 time to process: 2 seconds.
uf250-04.cnf fulfilled No. of Restarts: 282 No. of Flips: 4355 time to process: 1 seconds.
uf250-04.cnf , deadline. Restarts: 2350
uf250-04.cnf fulfilled No. of Restarts: 526 No. of Flips: 1175 time to process: 2 seconds.
uf250-04.cnf , deadline. Restarts: 2350
uf250-04.cnf fulfilled No. of Restarts: 862 No. of Flips: 2578 time to process: 3 seconds.
uf250-04.cnf , deadline. Restarts: 2350
uf250-04.cnf fulfilled No. of Restarts: 814 No. of Flips: 4542 time to process: 3 seconds.
uf250-04.cnf fulfilled No. of Restarts: 394 No. of Flips: 2239 time to process: 1 seconds.
uf250-04.cnf , deadline. Restarts: 2350
uf250-04.cnf fulfilled No. of Restarts: 372 No. of Flips: 2994 time to process: 1 seconds.
uf250-04.cnf fulfilled No. of Restarts: 2088 No. of Flips: 3747 time to process: 8 seconds.
uf250-04.cnf fulfilled No. of Restarts: 1410 No. of Flips: 3760 time to process: 5 seconds.
uf250-04.cnf fulfilled No. of Restarts: 1664 No. of Flips: 4927 time to process: 6 seconds.
uf250-04.cnf , deadline. Restarts: 2350
uf250-04.cnf fulfilled No. of Restarts: 568 No. of Flips: 1963 time to process: 2 seconds.
uf250-04.cnf fulfilled No. of Restarts: 1057 No. of Flips: 3902 time to process: 4 seconds.
uf250-04.cnf , deadline. Restarts: 2350
uf250-04.cnf , deadline. Restarts: 2350
uf250-04.cnf fulfilled No. of Restarts: 257 No. of Flips: 1983 time to process: 1 seconds.
uf250-04.cnf , deadline. Restarts: 2350
uf250-04.cnf , deadline. Restarts: 2350
uf250-04.cnf , deadline. Restarts: 2350
uf250-04.cnf fulfilled No. of Restarts: 468 No. of Flips: 1788 time to process: 1 seconds.
uf250-04.cnf fulfilled No. of Restarts: 887 No. of Flips: 4067 time to process: 3 seconds.
uf250-04.cnf fulfilled No. of Restarts: 220 No. of Flips: 3289 time to process: 0 seconds.
uf250-04.cnf fulfilled No. of Restarts: 424 No. of Flips: 3736 time to process: 1 seconds.
uf250-04.cnf fulfilled No. of Restarts: 1038 No. of Flips: 4401 time to process: 4 seconds.
uf250-04.cnf , deadline. Restarts: 2350
uf250-04.cnf fulfilled No. of Restarts: 101 No. of Flips: 2076 time to process: 0 seconds.
uf250-04.cnf , deadline. Restarts: 2350
uf250-04.cnf , deadline. Restarts: 2350
uf250-04.cnf , deadline. Restarts: 2350
uf250-04.cnf fulfilled No. of Restarts: 1997 No. of Flips: 3968 time to process: 7 seconds.
uf250-04.cnf fulfilled No. of Restarts: 696 No. of Flips: 2055 time to process: 2 seconds.
uf250-04.cnf , deadline. Restarts: 2350
uf250-04.cnf fulfilled No. of Restarts: 1197 No. of Flips: 4097 time to process: 4 seconds.
uf250-04.cnf , deadline. Restarts: 2350
uf250-04.cnf fulfilled No. of Restarts: 907 No. of Flips: 3597 time to process: 4 seconds.
uf250-04.cnf fulfilled No. of Restarts: 966 No. of Flips: 3250 time to process: 4 seconds.
uf250-04.cnf fulfilled No. of Restarts: 1681 No. of Flips: 4433 time to process: 6 seconds.
uf250-04.cnf , deadline. Restarts: 2350
uf250-04.cnf fulfilled No. of Restarts: 2313 No. of Flips: 3748 time to process: 9 seconds.
uf250-04.cnf fulfilled No. of Restarts: 1806 No. of Flips: 4058 time to process: 7 seconds.
uf250-04.cnf , deadline. Restarts: 2350
uf250-04.cnf fulfilled No. of Restarts: 1904 No. of Flips: 2489 time to process: 7 seconds.
uf250-04.cnf , deadline. Restarts: 2350
uf250-04.cnf fulfilled No. of Restarts: 896 No. of Flips: 4111 time to process: 3 seconds.
uf250-04.cnf fulfilled No. of Restarts: 1651 No. of Flips: 2493 time to process: 6 seconds.
uf250-04.cnf fulfilled No. of Restarts: 1525 No. of Flips: 3314 time to process: 6 seconds.
uf250-04.cnf , deadline. Restarts: 2350
uf250-04.cnf fulfilled No. of Restarts: 534 No. of Flips: 3196 time to process: 2 seconds.
uf250-04.cnf , deadline. Restarts: 2350
uf250-04.cnf fulfilled No. of Restarts: 729 No. of Flips: 2386 time to process: 2 seconds.
uf250-04.cnf , deadline. Restarts: 2350
uf250-04.cnf , deadline. Restarts: 2350
uf250-04.cnf , deadline. Restarts: 2350
uf250-04.cnf fulfilled No. of Restarts: 1909 No. of Flips: 3862 time to process: 7 seconds.
uf250-04.cnf fulfilled No. of Restarts: 444 No. of Flips: 4272 time to process: 1 seconds.
uf250-04.cnf , deadline. Restarts: 2350
uf250-04.cnf , deadline. Restarts: 2350
uf250-04.cnf fulfilled No. of Restarts: 891 No. of Flips: 2237 time to process: 3 seconds.
uf250-04.cnf fulfilled No. of Restarts: 388 No. of Flips: 2124 time to process: 1 seconds.
uf250-04.cnf , deadline. Restarts: 2350
uf250-04.cnf fulfilled No. of Restarts: 1425 No. of Flips: 2887 time to process: 5 seconds.
uf250-04.cnf fulfilled No. of Restarts: 431 No. of Flips: 4414 time to process: 1 seconds.
uf250-04.cnf , deadline. Restarts: 2350
uf250-04.cnf fulfilled No. of Restarts: 2113 No. of Flips: 1845 time to process: 8 seconds.
uf250-04.cnf fulfilled No. of Restarts: 1114 No. of Flips: 4198 time to process: 4 seconds.
uf250-04.cnf , deadline. Restarts: 2350
uf250-04.cnf , deadline. Restarts: 2350
uf250-04.cnf fulfilled No. of Restarts: 2053 No. of Flips: 3689 time to process: 8 seconds.
uf250-04.cnf fulfilled No. of Restarts: 656 No. of Flips: 2313 time to process: 2 seconds.
uf250-04.cnf , deadline. Restarts: 2350
uf250-04.cnf , deadline. Restarts: 2350
uf250-04.cnf fulfilled No. of Restarts: 1815 No. of Flips: 1941 time to process: 7 seconds.
uf250-04.cnf fulfilled No. of Restarts: 2263 No. of Flips: 1163 time to process: 8 seconds.
uf250-04.cnf fulfilled No. of Restarts: 807 No. of Flips: 1915 time to process: 3 seconds.
uf250-04.cnf , deadline. Restarts: 2350
uf250-04.cnf , deadline. Restarts: 2350
uf250-04.cnf , deadline. Restarts: 2350
uf250-04.cnf fulfilled No. of Restarts: 2318 No. of Flips: 2758 time to process: 9 seconds.
uf250-04.cnf fulfilled No. of Restarts: 254 No. of Flips: 2902 time to process: 1 seconds.
uf250-04.cnf , deadline. Restarts: 2350
uf250-04.cnf , deadline. Restarts: 2350
uf250-04.cnf fulfilled No. of Restarts: 1522 No. of Flips: 3818 time to process: 6 seconds.
uf250-04.cnf , deadline. Restarts: 2350
uf250-04.cnf , deadline. Restarts: 2350
uf250-04.cnf fulfilled No. of Restarts: 999 No. of Flips: 2327 time to process: 4 seconds.
uf250-04.cnf , deadline. Restarts: 2350
uf250-04.cnf fulfilled No. of Restarts: 436 No. of Flips: 1794 time to process: 1 seconds.
uf250-04.cnf , deadline. Restarts: 2350
uf250-04.cnf fulfilled No. of Restarts: 1453 No. of Flips: 3369 time to process: 5 seconds.
uf250-04.cnf fulfilled No. of Restarts: 484 No. of Flips: 3892 time to process: 1 seconds.
uf250-04.cnf , deadline. Restarts: 2350
uf250-04.cnf fulfilled No. of Restarts: 1696 No. of Flips: 3776 time to process: 6 seconds.
uf250-04.cnf , deadline. Restarts: 2350
uf250-04.cnf , deadline. Restarts: 2350
uf250-04.cnf fulfilled No. of Restarts: 883 No. of Flips: 1352 time to process: 3 seconds.
uf250-04.cnf fulfilled No. of Restarts: 1651 No. of Flips: 3765 time to process: 6 seconds.
uf250-04.cnf , deadline. Restarts: 2350
uf250-04.cnf , deadline. Restarts: 2350
uf250-04.cnf fulfilled No. of Restarts: 1697 No. of Flips: 1834 time to process: 6 seconds.
uf250-04.cnf fulfilled No. of Restarts: 2283 No. of Flips: 2323 time to process: 8 seconds.
uf250-04.cnf , deadline. Restarts: 2350
uf250-04.cnf fulfilled No. of Restarts: 1620 No. of Flips: 1922 time to process: 6 seconds.
uf250-04.cnf fulfilled No. of Restarts: 143 No. of Flips: 3858 time to process: 0 seconds.
uf250-04.cnf fulfilled No. of Restarts: 1647 No. of Flips: 1571 time to process: 6 seconds.
uf250-04.cnf , deadline. Restarts: 2350
uf250-04.cnf , deadline. Restarts: 2350
uf250-04.cnf fulfilled No. of Restarts: 1311 No. of Flips: 3459 time to process: 5 seconds.
uf250-04.cnf , deadline. Restarts: 2350
uf250-04.cnf , deadline. Restarts: 2350
uf250-04.cnf fulfilled No. of Restarts: 1486 No. of Flips: 4998 time to process: 5 seconds.
uf250-04.cnf , deadline. Restarts: 2350
uf250-04.cnf , deadline. Restarts: 2350
uf250-04.cnf fulfilled No. of Restarts: 388 No. of Flips: 4040 time to process: 1 seconds.
uf250-04.cnf , deadline. Restarts: 2350
uf250-04.cnf , deadline. Restarts: 2350
uf250-04.cnf fulfilled No. of Restarts: 743 No. of Flips: 2881 time to process: 2 seconds.
uf250-04.cnf fulfilled No. of Restarts: 1351 No. of Flips: 4888 time to process: 5 seconds.
uf250-04.cnf fulfilled No. of Restarts: 1889 No. of Flips: 3846 time to process: 7 seconds.
uf250-04.cnf , deadline. Restarts: 2350
uf250-04.cnf , deadline. Restarts: 2350
uf250-04.cnf , deadline. Restarts: 2350
uf250-04.cnf fulfilled No. of Restarts: 2064 No. of Flips: 3734 time to process: 8 seconds.
uf250-04.cnf , deadline. Restarts: 2350
uf250-04.cnf fulfilled No. of Restarts: 1186 No. of Flips: 2628 time to process: 4 seconds.
uf250-04.cnf fulfilled No. of Restarts: 1069 No. of Flips: 2121 time to process: 4 seconds.
uf250-04.cnf , deadline. Restarts: 2350
uf250-04.cnf , deadline. Restarts: 2350
uf250-04.cnf , deadline. Restarts: 2350
uf250-04.cnf fulfilled No. of Restarts: 124 No. of Flips: 4718 time to process: 0 seconds.
uf250-04.cnf , deadline. Restarts: 2350
uf250-04.cnf , deadline. Restarts: 2350
uf250-04.cnf fulfilled No. of Restarts: 1780 No. of Flips: 1990 time to process: 7 seconds.
uf250-04.cnf fulfilled No. of Restarts: 2309 No. of Flips: 4831 time to process: 8 seconds.
uf250-04.cnf fulfilled No. of Restarts: 4 No. of Flips: 4248 time to process: 0 seconds.
uf250-04.cnf fulfilled No. of Restarts: 756 No. of Flips: 3383 time to process: 3 seconds.
uf250-04.cnf , deadline. Restarts: 2350
uf250-04.cnf , deadline. Restarts: 2350
uf250-04.cnf fulfilled No. of Restarts: 168 No. of Flips: 4688 time to process: 0 seconds.
uf250-04.cnf fulfilled No. of Restarts: 1015 No. of Flips: 3796 time to process: 4 seconds.
uf250-04.cnf fulfilled No. of Restarts: 490 No. of Flips: 4404 time to process: 2 seconds.
uf250-04.cnf fulfilled No. of Restarts: 680 No. of Flips: 4738 time to process: 2 seconds.
uf250-04.cnf , deadline. Restarts: 2350
uf250-04.cnf fulfilled No. of Restarts: 1060 No. of Flips: 2498 time to process: 4 seconds.
uf250-04.cnf fulfilled No. of Restarts: 710 No. of Flips: 3636 time to process: 2 seconds.
uf250-04.cnf fulfilled No. of Restarts: 84 No. of Flips: 2436 time to process: 0 seconds.
uf250-04.cnf fulfilled No. of Restarts: 345 No. of Flips: 4892 time to process: 1 seconds.
uf250-04.cnf fulfilled No. of Restarts: 21 No. of Flips: 4111 time to process: 0 seconds.
uf250-04.cnf , deadline. Restarts: 2350
uf250-04.cnf , deadline. Restarts: 2350
uf250-04.cnf fulfilled No. of Restarts: 270 No. of Flips: 621 time to process: 1 seconds.
uf250-04.cnf fulfilled No. of Restarts: 262 No. of Flips: 4669 time to process: 1 seconds.
uf250-04.cnf , deadline. Restarts: 2350
uf250-04.cnf fulfilled No. of Restarts: 1976 No. of Flips: 3005 time to process: 7 seconds.
uf250-04.cnf fulfilled No. of Restarts: 531 No. of Flips: 4394 time to process: 2 seconds.
uf250-04.cnf , deadline. Restarts: 2350
uf250-04.cnf fulfilled No. of Restarts: 1129 No. of Flips: 4397 time to process: 4 seconds.
uf250-04.cnf fulfilled No. of Restarts: 2339 No. of Flips: 2180 time to process: 9 seconds.
uf250-04.cnf fulfilled No. of Restarts: 666 No. of Flips: 4273 time to process: 2 seconds.
uf250-04.cnf fulfilled No. of Restarts: 1666 No. of Flips: 1616 time to process: 6 seconds.
uf250-04.cnf fulfilled No. of Restarts: 935 No. of Flips: 1954 time to process: 3 seconds.
uf250-04.cnf , deadline. Restarts: 2350
uf250-04.cnf , deadline. Restarts: 2350
uf250-04.cnf , deadline. Restarts: 2350
uf250-04.cnf fulfilled No. of Restarts: 633 No. of Flips: 1814 time to process: 2 seconds.
uf250-04.cnf , deadline. Restarts: 2350
uf250-04.cnf , deadline. Restarts: 2350
uf250-04.cnf fulfilled No. of Restarts: 260 No. of Flips: 603 time to process: 1 seconds.
uf250-04.cnf , deadline. Restarts: 2350
uf250-04.cnf fulfilled No. of Restarts: 1383 No. of Flips: 3066 time to process: 5 seconds.
uf250-04.cnf fulfilled No. of Restarts: 1444 No. of Flips: 4597 time to process: 5 seconds.
uf250-04.cnf fulfilled No. of Restarts: 32 No. of Flips: 4341 time to process: 0 seconds.
uf250-04.cnf fulfilled No. of Restarts: 1306 No. of Flips: 4944 time to process: 5 seconds.
uf250-04.cnf , deadline. Restarts: 2350
uf250-04.cnf , deadline. Restarts: 2350
uf250-04.cnf fulfilled No. of Restarts: 538 No. of Flips: 2312 time to process: 2 seconds.
uf250-04.cnf fulfilled No. of Restarts: 573 No. of Flips: 2042 time to process: 2 seconds.
uf250-04.cnf fulfilled No. of Restarts: 2265 No. of Flips: 3707 time to process: 9 seconds.
uf250-04.cnf fulfilled No. of Restarts: 907 No. of Flips: 4646 time to process: 3 seconds.
uf250-04.cnf , deadline. Restarts: 2350
uf250-04.cnf , deadline. Restarts: 2350
uf250-04.cnf fulfilled No. of Restarts: 143 No. of Flips: 949 time to process: 0 seconds.
uf250-04.cnf , deadline. Restarts: 2350
uf250-04.cnf , deadline. Restarts: 2350
uf250-04.cnf , deadline. Restarts: 2350
uf250-04.cnf fulfilled No. of Restarts: 1083 No. of Flips: 2794 time to process: 4 seconds.
uf250-04.cnf , deadline. Restarts: 2350
uf250-04.cnf fulfilled No. of Restarts: 1551 No. of Flips: 1922 time to process: 6 seconds.
uf250-04.cnf fulfilled No. of Restarts: 80 No. of Flips: 1515 time to process: 0 seconds.
uf250-04.cnf , deadline. Restarts: 2350
uf250-04.cnf , deadline. Restarts: 2350
uf250-04.cnf fulfilled No. of Restarts: 2197 No. of Flips: 1860 time to process: 8 seconds.
uf250-04.cnf fulfilled No. of Restarts: 1596 No. of Flips: 3693 time to process: 6 seconds.
uf250-04.cnf , deadline. Restarts: 2350
uf250-04.cnf , deadline. Restarts: 2350
uf250-04.cnf , deadline. Restarts: 2350
uf250-04.cnf fulfilled No. of Restarts: 4 No. of Flips: 2979 time to process: 0 seconds.
uf250-04.cnf , deadline. Restarts: 2350
uf250-04.cnf fulfilled No. of Restarts: 843 No. of Flips: 4571 time to process: 4 seconds.
uf250-04.cnf , deadline. Restarts: 2350
uf250-04.cnf fulfilled No. of Restarts: 405 No. of Flips: 1798 time to process: 1 seconds.
uf250-04.cnf fulfilled No. of Restarts: 504 No. of Flips: 3609 time to process: 2 seconds.
uf250-04.cnf , deadline. Restarts: 2350
uf250-04.cnf , deadline. Restarts: 2350
uf250-04.cnf , deadline. Restarts: 2350
uf250-04.cnf fulfilled No. of Restarts: 1620 No. of Flips: 3419 time to process: 6 seconds.
uf250-04.cnf fulfilled No. of Restarts: 325 No. of Flips: 3285 time to process: 1 seconds.
uf250-04.cnf , deadline. Restarts: 2350
uf250-04.cnf fulfilled No. of Restarts: 611 No. of Flips: 3855 time to process: 2 seconds.
uf250-04.cnf fulfilled No. of Restarts: 74 No. of Flips: 3055 time to process: 0 seconds.
uf250-04.cnf , deadline. Restarts: 2350
uf250-04.cnf , deadline. Restarts: 2350
uf250-04.cnf , deadline. Restarts: 2350
uf250-04.cnf , deadline. Restarts: 2350
uf250-04.cnf , deadline. Restarts: 2350
uf250-04.cnf fulfilled No. of Restarts: 1554 No. of Flips: 3553 time to process: 6 seconds.
uf250-04.cnf fulfilled No. of Restarts: 1323 No. of Flips: 3325 time to process: 5 seconds.
uf250-04.cnf fulfilled No. of Restarts: 683 No. of Flips: 4057 time to process: 2 seconds.
uf250-04.cnf fulfilled No. of Restarts: 211 No. of Flips: 2730 time to process: 0 seconds.
uf250-04.cnf fulfilled No. of Restarts: 557 No. of Flips: 3315 time to process: 2 seconds.
uf250-04.cnf , deadline. Restarts: 2350
uf250-04.cnf , deadline. Restarts: 2350
uf250-04.cnf , deadline. Restarts: 2350
uf250-04.cnf , deadline. Restarts: 2350
uf250-04.cnf fulfilled No. of Restarts: 2300 No. of Flips: 3328 time to process: 9 seconds.
uf250-04.cnf , deadline. Restarts: 2350
uf250-04.cnf fulfilled No. of Restarts: 2303 No. of Flips: 4095 time to process: 9 seconds.
uf250-04.cnf fulfilled No. of Restarts: 990 No. of Flips: 2688 time to process: 4 seconds.
uf250-04.cnf fulfilled No. of Restarts: 2333 No. of Flips: 4446 time to process: 9 seconds.
uf250-04.cnf fulfilled No. of Restarts: 348 No. of Flips: 2480 time to process: 1 seconds.
uf250-04.cnf , deadline. Restarts: 2350
uf250-04.cnf , deadline. Restarts: 2350
uf250-04.cnf , deadline. Restarts: 2350
uf250-04.cnf fulfilled No. of Restarts: 952 No. of Flips: 4323 time to process: 3 seconds.
uf250-04.cnf , deadline. Restarts: 2350
uf250-04.cnf , deadline. Restarts: 2350
uf250-04.cnf , deadline. Restarts: 2350
uf250-04.cnf , deadline. Restarts: 2350
uf250-04.cnf , deadline. Restarts: 2350
uf250-04.cnf fulfilled No. of Restarts: 2090 No. of Flips: 4736 time to process: 8 seconds.
uf250-04.cnf fulfilled No. of Restarts: 1309 No. of Flips: 3340 time to process: 5 seconds.
uf250-04.cnf fulfilled No. of Restarts: 734 No. of Flips: 3475 time to process: 2 seconds.
uf250-04.cnf , deadline. Restarts: 2350
uf250-04.cnf fulfilled No. of Restarts: 1398 No. of Flips: 4592 time to process: 5 seconds.
uf250-04.cnf fulfilled No. of Restarts: 1072 No. of Flips: 2078 time to process: 4 seconds.
uf250-04.cnf fulfilled No. of Restarts: 1968 No. of Flips: 1861 time to process: 7 seconds.
uf250-04.cnf , deadline. Restarts: 2350
uf250-04.cnf , deadline. Restarts: 2350
uf250-04.cnf fulfilled No. of Restarts: 1769 No. of Flips: 1796 time to process: 7 seconds.
uf250-04.cnf fulfilled No. of Restarts: 988 No. of Flips: 4081 time to process: 3 seconds.
uf250-04.cnf , deadline. Restarts: 2350
uf250-04.cnf , deadline. Restarts: 2350
uf250-04.cnf fulfilled No. of Restarts: 2196 No. of Flips: 1292 time to process: 8 seconds.
uf250-04.cnf , deadline. Restarts: 2350
uf250-04.cnf fulfilled No. of Restarts: 1259 No. of Flips: 2649 time to process: 5 seconds.
uf250-04.cnf , deadline. Restarts: 2350
uf250-04.cnf fulfilled No. of Restarts: 300 No. of Flips: 3249 time to process: 1 seconds.
uf250-04.cnf fulfilled No. of Restarts: 179 No. of Flips: 2366 time to process: 0 seconds.
uf250-04.cnf , deadline. Restarts: 2350
uf250-04.cnf fulfilled No. of Restarts: 263 No. of Flips: 2918 time to process: 1 seconds.
uf250-04.cnf , deadline. Restarts: 2350
uf250-04.cnf , deadline. Restarts: 2350
uf250-04.cnf , deadline. Restarts: 2350
uf250-04.cnf , deadline. Restarts: 2350
uf250-04.cnf , deadline. Restarts: 2350
uf250-04.cnf fulfilled No. of Restarts: 40 No. of Flips: 4783 time to process: 0 seconds.
uf250-04.cnf fulfilled No. of Restarts: 1775 No. of Flips: 3169 time to process: 7 seconds.
uf250-04.cnf fulfilled No. of Restarts: 1669 No. of Flips: 2271 time to process: 6 seconds.
uf250-04.cnf , deadline. Restarts: 2350
uf250-04.cnf , deadline. Restarts: 2350
uf250-04.cnf , deadline. Restarts: 2350
uf250-04.cnf fulfilled No. of Restarts: 978 No. of Flips: 1393 time to process: 4 seconds.
uf250-04.cnf fulfilled No. of Restarts: 356 No. of Flips: 4566 time to process: 1 seconds.
uf250-04.cnf , deadline. Restarts: 2350
uf250-04.cnf , deadline. Restarts: 2350
uf250-04.cnf fulfilled No. of Restarts: 1735 No. of Flips: 1400 time to process: 7 seconds.
uf250-04.cnf , deadline. Restarts: 2350
uf250-04.cnf , deadline. Restarts: 2350
uf250-04.cnf fulfilled No. of Restarts: 260 No. of Flips: 1687 time to process: 1 seconds.
uf250-04.cnf , deadline. Restarts: 2350
uf250-04.cnf , deadline. Restarts: 2350
uf250-04.cnf fulfilled No. of Restarts: 31 No. of Flips: 2920 time to process: 0 seconds.
uf250-04.cnf , deadline. Restarts: 2350
uf250-04.cnf , deadline. Restarts: 2350
uf250-04.cnf , deadline. Restarts: 2350
uf250-04.cnf fulfilled No. of Restarts: 220 No. of Flips: 3420 time to process: 1 seconds.
uf250-04.cnf , deadline. Restarts: 2350
uf250-04.cnf fulfilled No. of Restarts: 265 No. of Flips: 2915 time to process: 1 seconds.
uf250-04.cnf fulfilled No. of Restarts: 1363 No. of Flips: 4774 time to process: 5 seconds.
uf250-04.cnf , deadline. Restarts: 2350
uf250-04.cnf , deadline. Restarts: 2350
uf250-04.cnf fulfilled No. of Restarts: 1712 No. of Flips: 3171 time to process: 7 seconds.
uf250-04.cnf , deadline. Restarts: 2350
uf250-04.cnf , deadline. Restarts: 2350
uf250-04.cnf , deadline. Restarts: 2350
uf250-04.cnf , deadline. Restarts: 2350
uf250-04.cnf fulfilled No. of Restarts: 2245 No. of Flips: 1742 time to process: 9 seconds.
uf250-04.cnf fulfilled No. of Restarts: 1509 No. of Flips: 3959 time to process: 6 seconds.
uf250-04.cnf fulfilled No. of Restarts: 485 No. of Flips: 3470 time to process: 2 seconds.
uf250-04.cnf fulfilled No. of Restarts: 1437 No. of Flips: 3128 time to process: 6 seconds.
uf250-04.cnf , deadline. Restarts: 2350
uf250-04.cnf , deadline. Restarts: 2350
uf250-04.cnf , deadline. Restarts: 2350
uf250-04.cnf , deadline. Restarts: 2350
uf250-04.cnf fulfilled No. of Restarts: 1012 No. of Flips: 3590 time to process: 4 seconds.
uf250-04.cnf fulfilled No. of Restarts: 1063 No. of Flips: 3856 time to process: 4 seconds.
uf250-04.cnf , deadline. Restarts: 2350
uf250-04.cnf , deadline. Restarts: 2350
uf250-04.cnf , deadline. Restarts: 2350
uf250-04.cnf , deadline. Restarts: 2350
uf250-04.cnf fulfilled No. of Restarts: 541 No. of Flips: 1272 time to process: 2 seconds.
uf250-04.cnf , deadline. Restarts: 2350
uf250-04.cnf fulfilled No. of Restarts: 1586 No. of Flips: 2253 time to process: 6 seconds.
uf250-04.cnf fulfilled No. of Restarts: 1943 No. of Flips: 3177 time to process: 8 seconds.
uf250-04.cnf fulfilled No. of Restarts: 869 No. of Flips: 4405 time to process: 3 seconds.
uf250-04.cnf , deadline. Restarts: 2350
uf250-04.cnf , deadline. Restarts: 2350
uf250-04.cnf , deadline. Restarts: 2350
uf250-04.cnf , deadline. Restarts: 2350
uf250-04.cnf , deadline. Restarts: 2350
uf250-04.cnf fulfilled No. of Restarts: 1774 No. of Flips: 1526 time to process: 7 seconds.
uf250-04.cnf fulfilled No. of Restarts: 2109 No. of Flips: 3658 time to process: 8 seconds.
uf250-04.cnf , deadline. Restarts: 2350
uf250-04.cnf fulfilled No. of Restarts: 506 No. of Flips: 4139 time to process: 2 seconds.
uf250-04.cnf fulfilled No. of Restarts: 927 No. of Flips: 4858 time to process: 3 seconds.
uf250-04.cnf fulfilled No. of Restarts: 566 No. of Flips: 4084 time to process: 2 seconds.
uf250-04.cnf , deadline. Restarts: 2350
uf250-04.cnf , deadline. Restarts: 2350
uf250-04.cnf fulfilled No. of Restarts: 503 No. of Flips: 1995 time to process: 2 seconds.
uf250-04.cnf , deadline. Restarts: 2350
uf250-04.cnf , deadline. Restarts: 2350
uf250-04.cnf , deadline. Restarts: 2350
uf250-04.cnf , deadline. Restarts: 2350
uf250-04.cnf fulfilled No. of Restarts: 362 No. of Flips: 3995 time to process: 1 seconds.
uf250-04.cnf , deadline. Restarts: 2350
uf250-04.cnf fulfilled No. of Restarts: 647 No. of Flips: 4401 time to process: 2 seconds.
uf250-04.cnf fulfilled No. of Restarts: 1574 No. of Flips: 2556 time to process: 6 seconds.
uf250-04.cnf , deadline. Restarts: 2350
uf250-04.cnf fulfilled No. of Restarts: 97 No. of Flips: 3901 time to process: 0 seconds.
uf250-04.cnf , deadline. Restarts: 2350
uf250-04.cnf fulfilled No. of Restarts: 1715 No. of Flips: 2527 time to process: 7 seconds.
uf250-04.cnf fulfilled No. of Restarts: 572 No. of Flips: 3701 time to process: 2 seconds.
uf250-04.cnf , deadline. Restarts: 2350
uf250-04.cnf fulfilled No. of Restarts: 217 No. of Flips: 4713 time to process: 0 seconds.
uf250-04.cnf fulfilled No. of Restarts: 73 No. of Flips: 1813 time to process: 0 seconds.
uf250-04.cnf fulfilled No. of Restarts: 1201 No. of Flips: 2758 time to process: 5 seconds.
uf250-04.cnf fulfilled No. of Restarts: 695 No. of Flips: 1119 time to process: 3 seconds.
uf250-04.cnf fulfilled No. of Restarts: 1840 No. of Flips: 4299 time to process: 7 seconds.
uf250-04.cnf fulfilled No. of Restarts: 408 No. of Flips: 3981 time to process: 1 seconds.
uf250-04.cnf fulfilled No. of Restarts: 840 No. of Flips: 2535 time to process: 3 seconds.
uf250-04.cnf , deadline. Restarts: 2350
uf250-04.cnf , deadline. Restarts: 2350
uf250-04.cnf , deadline. Restarts: 2350
uf250-04.cnf , deadline. Restarts: 2350
uf250-04.cnf , deadline. Restarts: 2350
uf250-04.cnf , deadline. Restarts: 2350
uf250-04.cnf , deadline. Restarts: 2350
uf250-04.cnf , deadline. Restarts: 2350
uf250-04.cnf , deadline. Restarts: 2350
uf250-04.cnf fulfilled No. of Restarts: 447 No. of Flips: 933 time to process: 2 seconds.
uf250-04.cnf , deadline. Restarts: 2350
uf250-04.cnf fulfilled No. of Restarts: 850 No. of Flips: 3137 time to process: 3 seconds.
uf250-04.cnf fulfilled No. of Restarts: 996 No. of Flips: 3942 time to process: 4 seconds.
uf250-04.cnf , deadline. Restarts: 2350
uf250-04.cnf , deadline. Restarts: 2350
uf250-04.cnf fulfilled No. of Restarts: 1645 No. of Flips: 1985 time to process: 7 seconds.
uf250-04.cnf fulfilled No. of Restarts: 1087 No. of Flips: 1541 time to process: 4 seconds.
uf250-04.cnf fulfilled No. of Restarts: 39 No. of Flips: 1571 time to process: 0 seconds.
uf250-04.cnf , deadline. Restarts: 2350
uf250-04.cnf fulfilled No. of Restarts: 1401 No. of Flips: 4203 time to process: 5 seconds.
uf250-04.cnf fulfilled No. of Restarts: 1370 No. of Flips: 1178 time to process: 5 seconds.
uf250-04.cnf fulfilled No. of Restarts: 675 No. of Flips: 1686 time to process: 2 seconds.
uf250-04.cnf , deadline. Restarts: 2350
uf250-04.cnf , deadline. Restarts: 2350
uf250-04.cnf fulfilled No. of Restarts: 591 No. of Flips: 2197 time to process: 2 seconds.
uf250-04.cnf , deadline. Restarts: 2350
uf250-04.cnf fulfilled No. of Restarts: 872 No. of Flips: 1689 time to process: 3 seconds.
uf250-04.cnf , deadline. Restarts: 2350
uf250-04.cnf fulfilled No. of Restarts: 795 No. of Flips: 2866 time to process: 3 seconds.
uf250-04.cnf fulfilled No. of Restarts: 11 No. of Flips: 2093 time to process: 0 seconds.
uf250-04.cnf , deadline. Restarts: 2350
uf250-04.cnf , deadline. Restarts: 2350
uf250-04.cnf , deadline. Restarts: 2350
uf250-04.cnf , deadline. Restarts: 2350
uf250-04.cnf , deadline. Restarts: 2350
uf250-04.cnf fulfilled No. of Restarts: 1557 No. of Flips: 4891 time to process: 6 seconds.
uf250-04.cnf , deadline. Restarts: 2350
uf250-04.cnf , deadline. Restarts: 2350
uf250-04.cnf fulfilled No. of Restarts: 83 No. of Flips: 2020 time to process: 0 seconds.
uf250-04.cnf , deadline. Restarts: 2350
uf250-04.cnf fulfilled No. of Restarts: 1480 No. of Flips: 4069 time to process: 6 seconds.
uf250-04.cnf fulfilled No. of Restarts: 401 No. of Flips: 3884 time to process: 1 seconds.
uf250-04.cnf , deadline. Restarts: 2350
uf250-04.cnf , deadline. Restarts: 2350
uf250-04.cnf , deadline. Restarts: 2350
uf250-04.cnf fulfilled No. of Restarts: 1826 No. of Flips: 1258 time to process: 7 seconds.
uf250-04.cnf , deadline. Restarts: 2350
uf250-04.cnf fulfilled No. of Restarts: 232 No. of Flips: 2865 time to process: 1 seconds.
uf250-04.cnf fulfilled No. of Restarts: 2031 No. of Flips: 1914 time to process: 8 seconds.
uf250-04.cnf fulfilled No. of Restarts: 1105 No. of Flips: 3143 time to process: 4 seconds.
uf250-04.cnf fulfilled No. of Restarts: 955 No. of Flips: 3763 time to process: 4 seconds.
uf250-04.cnf fulfilled No. of Restarts: 425 No. of Flips: 4228 time to process: 1 seconds.
uf250-04.cnf , deadline. Restarts: 2350
uf250-04.cnf fulfilled No. of Restarts: 516 No. of Flips: 4403 time to process: 2 seconds.
uf250-04.cnf , deadline. Restarts: 2350
uf250-04.cnf , deadline. Restarts: 2350
uf250-04.cnf fulfilled No. of Restarts: 451 No. of Flips: 1508 time to process: 2 seconds.
uf250-04.cnf fulfilled No. of Restarts: 1179 No. of Flips: 3907 time to process: 4 seconds.
uf250-04.cnf , deadline. Restarts: 2350
uf250-04.cnf , deadline. Restarts: 2350
uf250-04.cnf fulfilled No. of Restarts: 402 No. of Flips: 4802 time to process: 1 seconds.
uf250-04.cnf , deadline. Restarts: 2350
uf250-04.cnf fulfilled No. of Restarts: 136 No. of Flips: 2852 time to process: 0 seconds.
uf250-04.cnf fulfilled No. of Restarts: 1956 No. of Flips: 4204 time to process: 8 seconds.
uf250-04.cnf , deadline. Restarts: 2350
uf250-04.cnf fulfilled No. of Restarts: 1110 No. of Flips: 3545 time to process: 4 seconds.
uf250-04.cnf , deadline. Restarts: 2350
uf250-04.cnf , deadline. Restarts: 2350
uf250-04.cnf fulfilled No. of Restarts: 853 No. of Flips: 4759 time to process: 3 seconds.
uf250-04.cnf , deadline. Restarts: 2350
uf250-04.cnf , deadline. Restarts: 2350
uf250-04.cnf , deadline. Restarts: 2350
uf250-04.cnf , deadline. Restarts: 2350
uf250-04.cnf fulfilled No. of Restarts: 1263 No. of Flips: 4802 time to process: 5 seconds.
uf250-04.cnf fulfilled No. of Restarts: 395 No. of Flips: 1370 time to process: 1 seconds.
uf250-04.cnf fulfilled No. of Restarts: 38 No. of Flips: 2483 time to process: 0 seconds.
uf250-04.cnf fulfilled No. of Restarts: 2048 No. of Flips: 3036 time to process: 8 seconds.
uf250-04.cnf , deadline. Restarts: 2350
uf250-04.cnf fulfilled No. of Restarts: 2237 No. of Flips: 1293 time to process: 9 seconds.
uf250-04.cnf fulfilled No. of Restarts: 884 No. of Flips: 774 time to process: 3 seconds.
uf250-04.cnf fulfilled No. of Restarts: 2154 No. of Flips: 726 time to process: 8 seconds.
uf250-04.cnf fulfilled No. of Restarts: 746 No. of Flips: 854 time to process: 3 seconds.
uf250-04.cnf fulfilled No. of Restarts: 463 No. of Flips: 4791 time to process: 2 seconds.
uf250-04.cnf fulfilled No. of Restarts: 2339 No. of Flips: 2543 time to process: 9 seconds.
uf250-04.cnf , deadline. Restarts: 2350
uf250-04.cnf , deadline. Restarts: 2350
uf250-04.cnf fulfilled No. of Restarts: 1652 No. of Flips: 4222 time to process: 6 seconds.
uf250-04.cnf fulfilled No. of Restarts: 2230 No. of Flips: 3912 time to process: 9 seconds.
uf250-04.cnf fulfilled No. of Restarts: 600 No. of Flips: 4827 time to process: 2 seconds.
uf250-04.cnf , deadline. Restarts: 2350
uf250-04.cnf , deadline. Restarts: 2350
uf250-04.cnf , deadline. Restarts: 2350
uf250-04.cnf fulfilled No. of Restarts: 1927 No. of Flips: 2619 time to process: 8 seconds.
uf250-04.cnf , deadline. Restarts: 2350
uf250-04.cnf , deadline. Restarts: 2350
uf250-04.cnf fulfilled No. of Restarts: 1591 No. of Flips: 2773 time to process: 6 seconds.
uf250-04.cnf , deadline. Restarts: 2350
uf250-04.cnf fulfilled No. of Restarts: 1355 No. of Flips: 3162 time to process: 5 seconds.
uf250-04.cnf fulfilled No. of Restarts: 2054 No. of Flips: 3039 time to process: 8 seconds.
uf250-04.cnf , deadline. Restarts: 2350
uf250-04.cnf fulfilled No. of Restarts: 1946 No. of Flips: 4975 time to process: 8 seconds.
uf250-04.cnf fulfilled No. of Restarts: 2130 No. of Flips: 2115 time to process: 9 seconds.
uf250-04.cnf fulfilled No. of Restarts: 943 No. of Flips: 2259 time to process: 3 seconds.
uf250-04.cnf fulfilled No. of Restarts: 1475 No. of Flips: 3329 time to process: 6 seconds.
uf250-04.cnf fulfilled No. of Restarts: 603 No. of Flips: 824 time to process: 2 seconds.
uf250-04.cnf fulfilled No. of Restarts: 1633 No. of Flips: 3825 time to process: 6 seconds.
uf250-04.cnf fulfilled No. of Restarts: 89 No. of Flips: 2999 time to process: 0 seconds.
uf250-04.cnf fulfilled No. of Restarts: 1224 No. of Flips: 3732 time to process: 5 seconds.
uf250-04.cnf , deadline. Restarts: 2350
uf250-04.cnf , deadline. Restarts: 2350
uf250-04.cnf fulfilled No. of Restarts: 824 No. of Flips: 2798 time to process: 3 seconds.
uf250-04.cnf fulfilled No. of Restarts: 1555 No. of Flips: 2373 time to process: 6 seconds.
uf250-04.cnf , deadline. Restarts: 2350
uf250-04.cnf fulfilled No. of Restarts: 825 No. of Flips: 2032 time to process: 3 seconds.
uf250-04.cnf , deadline. Restarts: 2350
uf250-04.cnf fulfilled No. of Restarts: 1332 No. of Flips: 4476 time to process: 5 seconds.
uf250-04.cnf , deadline. Restarts: 2350
uf250-04.cnf , deadline. Restarts: 2350
uf250-04.cnf fulfilled No. of Restarts: 2142 No. of Flips: 3007 time to process: 8 seconds.
uf250-04.cnf fulfilled No. of Restarts: 668 No. of Flips: 1695 time to process: 2 seconds.
uf250-04.cnf , deadline. Restarts: 2350
uf250-04.cnf , deadline. Restarts: 2350
uf250-04.cnf fulfilled No. of Restarts: 2309 No. of Flips: 4757 time to process: 9 seconds.
uf250-04.cnf fulfilled No. of Restarts: 1869 No. of Flips: 4720 time to process: 7 seconds.
uf250-04.cnf fulfilled No. of Restarts: 1389 No. of Flips: 2580 time to process: 5 seconds.
uf250-04.cnf , deadline. Restarts: 2350
uf250-04.cnf fulfilled No. of Restarts: 1284 No. of Flips: 4093 time to process: 5 seconds.
uf250-04.cnf , deadline. Restarts: 2350
uf250-04.cnf fulfilled No. of Restarts: 555 No. of Flips: 4088 time to process: 2 seconds.
uf250-04.cnf fulfilled No. of Restarts: 53 No. of Flips: 1864 time to process: 0 seconds.
uf250-04.cnf , deadline. Restarts: 2350
uf250-04.cnf fulfilled No. of Restarts: 2040 No. of Flips: 1370 time to process: 8 seconds.
uf250-04.cnf fulfilled No. of Restarts: 263 No. of Flips: 1964 time to process: 1 seconds.
uf250-04.cnf , deadline. Restarts: 2350
uf250-04.cnf fulfilled No. of Restarts: 385 No. of Flips: 3101 time to process: 1 seconds.
uf250-04.cnf fulfilled No. of Restarts: 159 No. of Flips: 4853 time to process: 0 seconds.
uf250-04.cnf , deadline. Restarts: 2350
uf250-04.cnf fulfilled No. of Restarts: 629 No. of Flips: 1637 time to process: 2 seconds.
uf250-04.cnf , deadline. Restarts: 2350
uf250-04.cnf fulfilled No. of Restarts: 217 No. of Flips: 2619 time to process: 0 seconds.
uf250-04.cnf fulfilled No. of Restarts: 494 No. of Flips: 3097 time to process: 2 seconds.
uf250-04.cnf fulfilled No. of Restarts: 1927 No. of Flips: 1314 time to process: 8 seconds.
uf250-04.cnf fulfilled No. of Restarts: 1389 No. of Flips: 1958 time to process: 5 seconds.
uf250-04.cnf , deadline. Restarts: 2350
uf250-04.cnf , deadline. Restarts: 2350
uf250-04.cnf fulfilled No. of Restarts: 300 No. of Flips: 1138 time to process: 1 seconds.
uf250-04.cnf , deadline. Restarts: 2350
uf250-04.cnf fulfilled No. of Restarts: 1 No. of Flips: 895 time to process: 0 seconds.
uf250-04.cnf , deadline. Restarts: 2350
uf250-04.cnf fulfilled No. of Restarts: 3 No. of Flips: 2903 time to process: 0 seconds.
uf250-04.cnf fulfilled No. of Restarts: 1676 No. of Flips: 3241 time to process: 6 seconds.
uf250-04.cnf fulfilled No. of Restarts: 71 No. of Flips: 1856 time to process: 0 seconds.
uf250-04.cnf , deadline. Restarts: 2350
uf250-04.cnf , deadline. Restarts: 2350
uf250-04.cnf fulfilled No. of Restarts: 1751 No. of Flips: 3564 time to process: 7 seconds.
uf250-04.cnf fulfilled No. of Restarts: 769 No. of Flips: 2049 time to process: 3 seconds.
uf250-04.cnf , deadline. Restarts: 2350
uf250-04.cnf fulfilled No. of Restarts: 721 No. of Flips: 2861 time to process: 3 seconds.
uf250-04.cnf , deadline. Restarts: 2350
uf250-04.cnf fulfilled No. of Restarts: 193 No. of Flips: 2285 time to process: 0 seconds.
uf250-04.cnf fulfilled No. of Restarts: 166 No. of Flips: 3679 time to process: 0 seconds.
uf250-04.cnf , deadline. Restarts: 2350
uf250-04.cnf fulfilled No. of Restarts: 1792 No. of Flips: 3172 time to process: 7 seconds.
uf250-04.cnf fulfilled No. of Restarts: 1498 No. of Flips: 2152 time to process: 6 seconds.
uf250-04.cnf fulfilled No. of Restarts: 1363 No. of Flips: 4470 time to process: 5 seconds.
uf250-04.cnf , deadline. Restarts: 2350
uf250-04.cnf , deadline. Restarts: 2350
uf250-04.cnf fulfilled No. of Restarts: 353 No. of Flips: 2552 time to process: 1 seconds.
uf250-04.cnf fulfilled No. of Restarts: 881 No. of Flips: 4890 time to process: 3 seconds.
uf250-04.cnf fulfilled No. of Restarts: 1584 No. of Flips: 4751 time to process: 6 seconds.
uf250-04.cnf fulfilled No. of Restarts: 1390 No. of Flips: 2793 time to process: 5 seconds.
uf250-04.cnf , deadline. Restarts: 2350
uf250-04.cnf , deadline. Restarts: 2350
uf250-04.cnf fulfilled No. of Restarts: 2344 No. of Flips: 1768 time to process: 9 seconds.
uf250-04.cnf , deadline. Restarts: 2350
uf250-04.cnf , deadline. Restarts: 2350
uf250-04.cnf , deadline. Restarts: 2350
uf250-04.cnf , deadline. Restarts: 2350
uf250-04.cnf , deadline. Restarts: 2350
uf250-04.cnf fulfilled No. of Restarts: 27 No. of Flips: 4508 time to process: 0 seconds.
uf250-04.cnf , deadline. Restarts: 2350
uf250-04.cnf fulfilled No. of Restarts: 2109 No. of Flips: 4868 time to process: 8 seconds.
uf250-04.cnf , deadline. Restarts: 2350
uf250-04.cnf fulfilled No. of Restarts: 1992 No. of Flips: 4868 time to process: 9 seconds.
uf250-04.cnf fulfilled No. of Restarts: 832 No. of Flips: 1007 time to process: 3 seconds.
uf250-04.cnf , deadline. Restarts: 2350
uf250-04.cnf fulfilled No. of Restarts: 1254 No. of Flips: 2039 time to process: 5 seconds.
uf250-04.cnf fulfilled No. of Restarts: 1663 No. of Flips: 3148 time to process: 7 seconds.
uf250-04.cnf fulfilled No. of Restarts: 656 No. of Flips: 3854 time to process: 2 seconds.
uf250-04.cnf fulfilled No. of Restarts: 2015 No. of Flips: 4153 time to process: 8 seconds.
uf250-04.cnf , deadline. Restarts: 2350
uf250-04.cnf fulfilled No. of Restarts: 1264 No. of Flips: 4022 time to process: 5 seconds.
uf250-04.cnf fulfilled No. of Restarts: 1494 No. of Flips: 3565 time to process: 6 seconds.
uf250-04.cnf , deadline. Restarts: 2350
uf250-04.cnf , deadline. Restarts: 2350
uf250-04.cnf , deadline. Restarts: 2350
uf250-04.cnf fulfilled No. of Restarts: 127 No. of Flips: 1969 time to process: 0 seconds.
uf250-04.cnf , deadline. Restarts: 2350
uf250-04.cnf fulfilled No. of Restarts: 1095 No. of Flips: 3398 time to process: 4 seconds.
uf250-04.cnf fulfilled No. of Restarts: 90 No. of Flips: 1130 time to process: 0 seconds.
uf250-04.cnf fulfilled No. of Restarts: 1328 No. of Flips: 3151 time to process: 5 seconds.
uf250-04.cnf , deadline. Restarts: 2350
uf250-04.cnf , deadline. Restarts: 2350
uf250-04.cnf , deadline. Restarts: 2350
uf250-04.cnf , deadline. Restarts: 2350
uf250-04.cnf fulfilled No. of Restarts: 55 No. of Flips: 3855 time to process: 0 seconds.
uf250-04.cnf fulfilled No. of Restarts: 1826 No. of Flips: 4709 time to process: 7 seconds.
uf250-04.cnf fulfilled No. of Restarts: 2049 No. of Flips: 1751 time to process: 8 seconds.
uf250-04.cnf , deadline. Restarts: 2350
uf250-04.cnf , deadline. Restarts: 2350
uf250-04.cnf fulfilled No. of Restarts: 1377 No. of Flips: 4615 time to process: 5 seconds.
uf250-04.cnf , deadline. Restarts: 2350
uf250-04.cnf fulfilled No. of Restarts: 440 No. of Flips: 2580 time to process: 1 seconds.
uf250-04.cnf , deadline. Restarts: 2350
uf250-04.cnf fulfilled No. of Restarts: 1321 No. of Flips: 2513 time to process: 5 seconds.
uf250-04.cnf fulfilled No. of Restarts: 1396 No. of Flips: 3777 time to process: 5 seconds.
uf250-04.cnf fulfilled No. of Restarts: 2292 No. of Flips: 1108 time to process: 9 seconds.
uf250-04.cnf , deadline. Restarts: 2350
uf250-04.cnf , deadline. Restarts: 2350
uf250-04.cnf , deadline. Restarts: 2350
uf250-04.cnf fulfilled No. of Restarts: 22 No. of Flips: 2681 time to process: 0 seconds.
uf250-04.cnf fulfilled No. of Restarts: 658 No. of Flips: 2361 time to process: 2 seconds.
uf250-04.cnf fulfilled No. of Restarts: 1214 No. of Flips: 2282 time to process: 5 seconds.
uf250-04.cnf , deadline. Restarts: 2350
uf250-04.cnf , deadline. Restarts: 2350
uf250-04.cnf , deadline. Restarts: 2350
uf250-04.cnf fulfilled No. of Restarts: 1687 No. of Flips: 4774 time to process: 6 seconds.
uf250-04.cnf fulfilled No. of Restarts: 1370 No. of Flips: 4196 time to process: 5 seconds.
uf250-04.cnf fulfilled No. of Restarts: 1139 No. of Flips: 4978 time to process: 4 seconds.
uf250-04.cnf fulfilled No. of Restarts: 1101 No. of Flips: 2400 time to process: 4 seconds.
uf250-04.cnf fulfilled No. of Restarts: 616 No. of Flips: 4016 time to process: 2 seconds.
uf250-04.cnf fulfilled No. of Restarts: 1984 No. of Flips: 1610 time to process: 7 seconds.
uf250-04.cnf fulfilled No. of Restarts: 767 No. of Flips: 4757 time to process: 3 seconds.
uf250-04.cnf fulfilled No. of Restarts: 24 No. of Flips: 3516 time to process: 0 seconds.
uf250-04.cnf fulfilled No. of Restarts: 1583 No. of Flips: 3607 time to process: 6 seconds.
uf250-04.cnf , deadline. Restarts: 2350
uf250-04.cnf , deadline. Restarts: 2350
uf250-04.cnf , deadline. Restarts: 2350
uf250-04.cnf , deadline. Restarts: 2350
uf250-04.cnf fulfilled No. of Restarts: 431 No. of Flips: 3083 time to process: 1 seconds.
uf250-04.cnf fulfilled No. of Restarts: 852 No. of Flips: 4706 time to process: 3 seconds.
uf250-04.cnf , deadline. Restarts: 2350
uf250-04.cnf , deadline. Restarts: 2350
