# Supplementary material for: Completion Probabilities and Parallel Restart Strategies under an Imposed Deadline
Source: PLoS One. 2016 Oct 12;11(10):e0164605. doi: 10.1371/journal.pone.0164605 (PMC5061357; doi:10.1371/journal.pone.0164605)
Supplement: S1 File — The file “S1_File.zip” is the data gathered from the experiments regarding completion probability. (ZIP) [file pone.0164605.s004.zip › results_Single_r2450.2439999999997.txt]

uf250-04.cnf fulfilled No. of Restarts: 1237 No. of Flips: 2083 time to process: 5 seconds.
uf250-04.cnf fulfilled No. of Restarts: 997 No. of Flips: 2966 time to process: 4 seconds.
uf250-04.cnf fulfilled No. of Restarts: 2169 No. of Flips: 3639 time to process: 9 seconds.
uf250-04.cnf , deadline. Restarts: 2450
uf250-04.cnf fulfilled No. of Restarts: 1480 No. of Flips: 3202 time to process: 6 seconds.
uf250-04.cnf , deadline. Restarts: 2450
uf250-04.cnf , deadline. Restarts: 2450
uf250-04.cnf fulfilled No. of Restarts: 1232 No. of Flips: 4668 time to process: 5 seconds.
uf250-04.cnf fulfilled No. of Restarts: 1500 No. of Flips: 3103 time to process: 6 seconds.
uf250-04.cnf fulfilled No. of Restarts: 1795 No. of Flips: 1056 time to process: 7 seconds.
uf250-04.cnf fulfilled No. of Restarts: 2181 No. of Flips: 3976 time to process: 9 seconds.
uf250-04.cnf , deadline. Restarts: 2450
uf250-04.cnf fulfilled No. of Restarts: 666 No. of Flips: 4013 time to process: 3 seconds.
uf250-04.cnf , deadline. Restarts: 2450
uf250-04.cnf , deadline. Restarts: 2450
uf250-04.cnf fulfilled No. of Restarts: 30 No. of Flips: 1865 time to process: 0 seconds.
uf250-04.cnf fulfilled No. of Restarts: 912 No. of Flips: 1077 time to process: 4 seconds.
uf250-04.cnf , deadline. Restarts: 2450
uf250-04.cnf fulfilled No. of Restarts: 85 No. of Flips: 2911 time to process: 0 seconds.
uf250-04.cnf , deadline. Restarts: 2450
uf250-04.cnf fulfilled No. of Restarts: 252 No. of Flips: 2979 time to process: 1 seconds.
uf250-04.cnf , deadline. Restarts: 2450
uf250-04.cnf , deadline. Restarts: 2450
uf250-04.cnf fulfilled No. of Restarts: 426 No. of Flips: 3910 time to process: 1 seconds.
uf250-04.cnf fulfilled No. of Restarts: 1009 No. of Flips: 3824 time to process: 4 seconds.
uf250-04.cnf fulfilled No. of Restarts: 1239 No. of Flips: 1114 time to process: 5 seconds.
uf250-04.cnf fulfilled No. of Restarts: 1443 No. of Flips: 2034 time to process: 6 seconds.
uf250-04.cnf fulfilled No. of Restarts: 316 No. of Flips: 4153 time to process: 1 seconds.
uf250-04.cnf fulfilled No. of Restarts: 1595 No. of Flips: 3240 time to process: 6 seconds.
uf250-04.cnf , deadline. Restarts: 2450
uf250-04.cnf , deadline. Restarts: 2450
uf250-04.cnf fulfilled No. of Restarts: 1268 No. of Flips: 1614 time to process: 5 seconds.
uf250-04.cnf fulfilled No. of Restarts: 203 No. of Flips: 4114 time to process: 0 seconds.
uf250-04.cnf fulfilled No. of Restarts: 913 No. of Flips: 1678 time to process: 4 seconds.
uf250-04.cnf , deadline. Restarts: 2450
uf250-04.cnf fulfilled No. of Restarts: 1444 No. of Flips: 1141 time to process: 6 seconds.
uf250-04.cnf fulfilled No. of Restarts: 445 No. of Flips: 1549 time to process: 1 seconds.
uf250-04.cnf fulfilled No. of Restarts: 1164 No. of Flips: 2177 time to process: 5 seconds.
uf250-04.cnf , deadline. Restarts: 2450
uf250-04.cnf , deadline. Restarts: 2450
uf250-04.cnf fulfilled No. of Restarts: 15 No. of Flips: 1613 time to process: 0 seconds.
uf250-04.cnf fulfilled No. of Restarts: 1348 No. of Flips: 3353 time to process: 5 seconds.
uf250-04.cnf , deadline. Restarts: 2450
uf250-04.cnf , deadline. Restarts: 2450
uf250-04.cnf , deadline. Restarts: 2450
uf250-04.cnf , deadline. Restarts: 2450
uf250-04.cnf fulfilled No. of Restarts: 729 No. of Flips: 3167 time to process: 3 seconds.
uf250-04.cnf , deadline. Restarts: 2450
uf250-04.cnf , deadline. Restarts: 2450
uf250-04.cnf fulfilled No. of Restarts: 2249 No. of Flips: 4787 time to process: 9 seconds.
uf250-04.cnf fulfilled No. of Restarts: 406 No. of Flips: 1450 time to process: 1 seconds.
uf250-04.cnf , deadline. Restarts: 2450
uf250-04.cnf , deadline. Restarts: 2450
uf250-04.cnf fulfilled No. of Restarts: 765 No. of Flips: 4249 time to process: 3 seconds.
uf250-04.cnf fulfilled No. of Restarts: 1585 No. of Flips: 3375 time to process: 6 seconds.
uf250-04.cnf fulfilled No. of Restarts: 55 No. of Flips: 3030 time to process: 0 seconds.
uf250-04.cnf , deadline. Restarts: 2450
uf250-04.cnf fulfilled No. of Restarts: 78 No. of Flips: 4856 time to process: 0 seconds.
uf250-04.cnf , deadline. Restarts: 2450
uf250-04.cnf fulfilled No. of Restarts: 60 No. of Flips: 2362 time to process: 0 seconds.
uf250-04.cnf fulfilled No. of Restarts: 788 No. of Flips: 4203 time to process: 3 seconds.
uf250-04.cnf , deadline. Restarts: 2450
uf250-04.cnf fulfilled No. of Restarts: 503 No. of Flips: 1764 time to process: 2 seconds.
uf250-04.cnf , deadline. Restarts: 2450
uf250-04.cnf fulfilled No. of Restarts: 1173 No. of Flips: 3976 time to process: 5 seconds.
uf250-04.cnf , deadline. Restarts: 2450
uf250-04.cnf fulfilled No. of Restarts: 2388 No. of Flips: 2048 time to process: 10 seconds.
uf250-04.cnf fulfilled No. of Restarts: 1715 No. of Flips: 3649 time to process: 7 seconds.
uf250-04.cnf , deadline. Restarts: 2450
uf250-04.cnf , deadline. Restarts: 2450
uf250-04.cnf , deadline. Restarts: 2450
uf250-04.cnf fulfilled No. of Restarts: 865 No. of Flips: 3165 time to process: 3 seconds.
uf250-04.cnf , deadline. Restarts: 2450
uf250-04.cnf fulfilled No. of Restarts: 815 No. of Flips: 2790 time to process: 3 seconds.
uf250-04.cnf , deadline. Restarts: 2450
uf250-04.cnf , deadline. Restarts: 2450
uf250-04.cnf fulfilled No. of Restarts: 965 No. of Flips: 4056 time to process: 4 seconds.
uf250-04.cnf fulfilled No. of Restarts: 630 No. of Flips: 1996 time to process: 2 seconds.
uf250-04.cnf , deadline. Restarts: 2450
uf250-04.cnf fulfilled No. of Restarts: 566 No. of Flips: 1431 time to process: 2 seconds.
uf250-04.cnf , deadline. Restarts: 2450
uf250-04.cnf , deadline. Restarts: 2450
uf250-04.cnf fulfilled No. of Restarts: 1284 No. of Flips: 3021 time to process: 5 seconds.
uf250-04.cnf fulfilled No. of Restarts: 1020 No. of Flips: 1661 time to process: 4 seconds.
uf250-04.cnf , deadline. Restarts: 2450
uf250-04.cnf , deadline. Restarts: 2450
uf250-04.cnf , deadline. Restarts: 2450
uf250-04.cnf , deadline. Restarts: 2450
uf250-04.cnf , deadline. Restarts: 2450
uf250-04.cnf fulfilled No. of Restarts: 264 No. of Flips: 4866 time to process: 1 seconds.
uf250-04.cnf , deadline. Restarts: 2450
uf250-04.cnf fulfilled No. of Restarts: 1355 No. of Flips: 2274 time to process: 5 seconds.
uf250-04.cnf , deadline. Restarts: 2450
uf250-04.cnf , deadline. Restarts: 2450
uf250-04.cnf fulfilled No. of Restarts: 2086 No. of Flips: 2325 time to process: 9 seconds.
uf250-04.cnf , deadline. Restarts: 2450
uf250-04.cnf fulfilled No. of Restarts: 1554 No. of Flips: 4623 time to process: 6 seconds.
uf250-04.cnf , deadline. Restarts: 2450
uf250-04.cnf , deadline. Restarts: 2450
uf250-04.cnf , deadline. Restarts: 2450
uf250-04.cnf fulfilled No. of Restarts: 2206 No. of Flips: 2342 time to process: 9 seconds.
uf250-04.cnf , deadline. Restarts: 2450
uf250-04.cnf , deadline. Restarts: 2450
uf250-04.cnf , deadline. Restarts: 2450
uf250-04.cnf , deadline. Restarts: 2450
uf250-04.cnf fulfilled No. of Restarts: 355 No. of Flips: 3808 time to process: 1 seconds.
uf250-04.cnf fulfilled No. of Restarts: 780 No. of Flips: 2050 time to process: 3 seconds.
uf250-04.cnf , deadline. Restarts: 2450
uf250-04.cnf , deadline. Restarts: 2450
uf250-04.cnf , deadline. Restarts: 2450
uf250-04.cnf fulfilled No. of Restarts: 2144 No. of Flips: 3247 time to process: 9 seconds.
uf250-04.cnf fulfilled No. of Restarts: 569 No. of Flips: 1407 time to process: 2 seconds.
uf250-04.cnf , deadline. Restarts: 2450
uf250-04.cnf fulfilled No. of Restarts: 945 No. of Flips: 1729 time to process: 4 seconds.
uf250-04.cnf fulfilled No. of Restarts: 114 No. of Flips: 2508 time to process: 0 seconds.
uf250-04.cnf fulfilled No. of Restarts: 31 No. of Flips: 612 time to process: 0 seconds.
uf250-04.cnf , deadline. Restarts: 2450
uf250-04.cnf fulfilled No. of Restarts: 821 No. of Flips: 1221 time to process: 3 seconds.
uf250-04.cnf , deadline. Restarts: 2450
uf250-04.cnf fulfilled No. of Restarts: 286 No. of Flips: 4922 time to process: 1 seconds.
uf250-04.cnf , deadline. Restarts: 2450
uf250-04.cnf , deadline. Restarts: 2450
uf250-04.cnf fulfilled No. of Restarts: 1732 No. of Flips: 3981 time to process: 7 seconds.
uf250-04.cnf , deadline. Restarts: 2450
uf250-04.cnf fulfilled No. of Restarts: 1257 No. of Flips: 3792 time to process: 5 seconds.
uf250-04.cnf , deadline. Restarts: 2450
uf250-04.cnf fulfilled No. of Restarts: 1846 No. of Flips: 1429 time to process: 8 seconds.
uf250-04.cnf fulfilled No. of Restarts: 1382 No. of Flips: 4642 time to process: 6 seconds.
uf250-04.cnf fulfilled No. of Restarts: 916 No. of Flips: 3194 time to process: 4 seconds.
uf250-04.cnf fulfilled No. of Restarts: 2103 No. of Flips: 3693 time to process: 9 seconds.
uf250-04.cnf fulfilled No. of Restarts: 525 No. of Flips: 2411 time to process: 2 seconds.
uf250-04.cnf , deadline. Restarts: 2450
uf250-04.cnf fulfilled No. of Restarts: 238 No. of Flips: 4825 time to process: 1 seconds.
uf250-04.cnf fulfilled No. of Restarts: 1342 No. of Flips: 3682 time to process: 5 seconds.
uf250-04.cnf , deadline. Restarts: 2450
uf250-04.cnf fulfilled No. of Restarts: 1264 No. of Flips: 3052 time to process: 5 seconds.
uf250-04.cnf fulfilled No. of Restarts: 817 No. of Flips: 3354 time to process: 3 seconds.
uf250-04.cnf fulfilled No. of Restarts: 398 No. of Flips: 4333 time to process: 1 seconds.
uf250-04.cnf fulfilled No. of Restarts: 513 No. of Flips: 2620 time to process: 2 seconds.
uf250-04.cnf fulfilled No. of Restarts: 1959 No. of Flips: 2183 time to process: 8 seconds.
uf250-04.cnf fulfilled No. of Restarts: 898 No. of Flips: 4640 time to process: 4 seconds.
uf250-04.cnf fulfilled No. of Restarts: 1632 No. of Flips: 3781 time to process: 7 seconds.
uf250-04.cnf , deadline. Restarts: 2450
uf250-04.cnf , deadline. Restarts: 2450
uf250-04.cnf fulfilled No. of Restarts: 803 No. of Flips: 2570 time to process: 3 seconds.
uf250-04.cnf fulfilled No. of Restarts: 1261 No. of Flips: 2712 time to process: 5 seconds.
uf250-04.cnf fulfilled No. of Restarts: 819 No. of Flips: 2371 time to process: 3 seconds.
uf250-04.cnf , deadline. Restarts: 2450
uf250-04.cnf fulfilled No. of Restarts: 2337 No. of Flips: 4631 time to process: 10 seconds.
uf250-04.cnf , deadline. Restarts: 2450
uf250-04.cnf fulfilled No. of Restarts: 757 No. of Flips: 4661 time to process: 3 seconds.
uf250-04.cnf fulfilled No. of Restarts: 1893 No. of Flips: 3062 time to process: 8 seconds.
uf250-04.cnf fulfilled No. of Restarts: 269 No. of Flips: 4156 time to process: 1 seconds.
uf250-04.cnf fulfilled No. of Restarts: 108 No. of Flips: 2264 time to process: 0 seconds.
uf250-04.cnf , deadline. Restarts: 2450
uf250-04.cnf fulfilled No. of Restarts: 995 No. of Flips: 2587 time to process: 4 seconds.
uf250-04.cnf , deadline. Restarts: 2450
uf250-04.cnf , deadline. Restarts: 2450
uf250-04.cnf , deadline. Restarts: 2450
uf250-04.cnf fulfilled No. of Restarts: 125 No. of Flips: 1780 time to process: 0 seconds.
uf250-04.cnf fulfilled No. of Restarts: 1171 No. of Flips: 2868 time to process: 5 seconds.
uf250-04.cnf , deadline. Restarts: 2450
uf250-04.cnf , deadline. Restarts: 2450
uf250-04.cnf , deadline. Restarts: 2450
uf250-04.cnf , deadline. Restarts: 2450
uf250-04.cnf , deadline. Restarts: 2450
uf250-04.cnf , deadline. Restarts: 2450
uf250-04.cnf fulfilled No. of Restarts: 148 No. of Flips: 2618 time to process: 0 seconds.
uf250-04.cnf , deadline. Restarts: 2450
uf250-04.cnf fulfilled No. of Restarts: 2231 No. of Flips: 4576 time to process: 9 seconds.
uf250-04.cnf fulfilled No. of Restarts: 1785 No. of Flips: 3079 time to process: 7 seconds.
uf250-04.cnf , deadline. Restarts: 2450
uf250-04.cnf , deadline. Restarts: 2450
uf250-04.cnf fulfilled No. of Restarts: 253 No. of Flips: 3912 time to process: 1 seconds.
uf250-04.cnf fulfilled No. of Restarts: 415 No. of Flips: 4263 time to process: 1 seconds.
uf250-04.cnf , deadline. Restarts: 2450
uf250-04.cnf , deadline. Restarts: 2450
uf250-04.cnf fulfilled No. of Restarts: 1917 No. of Flips: 4627 time to process: 8 seconds.
uf250-04.cnf , deadline. Restarts: 2450
uf250-04.cnf fulfilled No. of Restarts: 2145 No. of Flips: 1905 time to process: 9 seconds.
uf250-04.cnf fulfilled No. of Restarts: 1767 No. of Flips: 4820 time to process: 7 seconds.
uf250-04.cnf , deadline. Restarts: 2450
uf250-04.cnf , deadline. Restarts: 2450
uf250-04.cnf fulfilled No. of Restarts: 2448 No. of Flips: 1379 time to process: 10 seconds.
uf250-04.cnf fulfilled No. of Restarts: 1466 No. of Flips: 2333 time to process: 6 seconds.
uf250-04.cnf , deadline. Restarts: 2450
uf250-04.cnf , deadline. Restarts: 2450
uf250-04.cnf , deadline. Restarts: 2450
uf250-04.cnf , deadline. Restarts: 2450
uf250-04.cnf , deadline. Restarts: 2450
uf250-04.cnf , deadline. Restarts: 2450
uf250-04.cnf , deadline. Restarts: 2450
uf250-04.cnf fulfilled No. of Restarts: 584 No. of Flips: 2551 time to process: 2 seconds.
uf250-04.cnf , deadline. Restarts: 2450
uf250-04.cnf , deadline. Restarts: 2450
uf250-04.cnf fulfilled No. of Restarts: 771 No. of Flips: 1834 time to process: 3 seconds.
uf250-04.cnf , deadline. Restarts: 2450
uf250-04.cnf fulfilled No. of Restarts: 820 No. of Flips: 3416 time to process: 3 seconds.
uf250-04.cnf fulfilled No. of Restarts: 257 No. of Flips: 2218 time to process: 1 seconds.
uf250-04.cnf , deadline. Restarts: 2450
uf250-04.cnf fulfilled No. of Restarts: 1511 No. of Flips: 1099 time to process: 9 seconds.
uf250-04.cnf , deadline. Restarts: 2450
uf250-04.cnf fulfilled No. of Restarts: 1426 No. of Flips: 3895 time to process: 6 seconds.
uf250-04.cnf fulfilled No. of Restarts: 201 No. of Flips: 3739 time to process: 0 seconds.
uf250-04.cnf , deadline. Restarts: 2450
uf250-04.cnf fulfilled No. of Restarts: 1610 No. of Flips: 2926 time to process: 6 seconds.
uf250-04.cnf , deadline. Restarts: 2450
uf250-04.cnf fulfilled No. of Restarts: 1250 No. of Flips: 3677 time to process: 5 seconds.
uf250-04.cnf , deadline. Restarts: 2450
uf250-04.cnf fulfilled No. of Restarts: 2029 No. of Flips: 1979 time to process: 8 seconds.
uf250-04.cnf fulfilled No. of Restarts: 693 No. of Flips: 3588 time to process: 3 seconds.
uf250-04.cnf , deadline. Restarts: 2450
uf250-04.cnf fulfilled No. of Restarts: 1491 No. of Flips: 1635 time to process: 6 seconds.
uf250-04.cnf fulfilled No. of Restarts: 516 No. of Flips: 3530 time to process: 2 seconds.
uf250-04.cnf fulfilled No. of Restarts: 734 No. of Flips: 4500 time to process: 3 seconds.
uf250-04.cnf , deadline. Restarts: 2450
uf250-04.cnf fulfilled No. of Restarts: 1138 No. of Flips: 1501 time to process: 5 seconds.
uf250-04.cnf , deadline. Restarts: 2450
uf250-04.cnf , deadline. Restarts: 2450
uf250-04.cnf , deadline. Restarts: 2450
uf250-04.cnf , deadline. Restarts: 2450
uf250-04.cnf fulfilled No. of Restarts: 984 No. of Flips: 1803 time to process: 4 seconds.
uf250-04.cnf , deadline. Restarts: 2450
uf250-04.cnf fulfilled No. of Restarts: 1114 No. of Flips: 2914 time to process: 4 seconds.
uf250-04.cnf fulfilled No. of Restarts: 310 No. of Flips: 4057 time to process: 1 seconds.
uf250-04.cnf , deadline. Restarts: 2450
uf250-04.cnf , deadline. Restarts: 2450
uf250-04.cnf , deadline. Restarts: 2450
uf250-04.cnf fulfilled No. of Restarts: 2006 No. of Flips: 1736 time to process: 8 seconds.
uf250-04.cnf , deadline. Restarts: 2450
uf250-04.cnf , deadline. Restarts: 2450
uf250-04.cnf , deadline. Restarts: 2450
uf250-04.cnf , deadline. Restarts: 2450
uf250-04.cnf , deadline. Restarts: 2450
uf250-04.cnf , deadline. Restarts: 2450
uf250-04.cnf , deadline. Restarts: 2450
uf250-04.cnf fulfilled No. of Restarts: 700 No. of Flips: 4408 time to process: 3 seconds.
uf250-04.cnf , deadline. Restarts: 2450
uf250-04.cnf fulfilled No. of Restarts: 2008 No. of Flips: 4733 time to process: 9 seconds.
uf250-04.cnf , deadline. Restarts: 2450
uf250-04.cnf fulfilled No. of Restarts: 1470 No. of Flips: 2314 time to process: 6 seconds.
uf250-04.cnf , deadline. Restarts: 2450
uf250-04.cnf fulfilled No. of Restarts: 2230 No. of Flips: 2261 time to process: 9 seconds.
uf250-04.cnf , deadline. Restarts: 2450
uf250-04.cnf , deadline. Restarts: 2450
uf250-04.cnf , deadline. Restarts: 2450
uf250-04.cnf , deadline. Restarts: 2450
uf250-04.cnf , deadline. Restarts: 2450
uf250-04.cnf fulfilled No. of Restarts: 1064 No. of Flips: 2886 time to process: 4 seconds.
uf250-04.cnf , deadline. Restarts: 2450
uf250-04.cnf , deadline. Restarts: 2450
uf250-04.cnf fulfilled No. of Restarts: 2290 No. of Flips: 3306 time to process: 10 seconds.
uf250-04.cnf , deadline. Restarts: 2450
uf250-04.cnf , deadline. Restarts: 2450
uf250-04.cnf , deadline. Restarts: 2450
uf250-04.cnf , deadline. Restarts: 2450
uf250-04.cnf , deadline. Restarts: 2450
uf250-04.cnf fulfilled No. of Restarts: 1411 No. of Flips: 2692 time to process: 6 seconds.
uf250-04.cnf fulfilled No. of Restarts: 48 No. of Flips: 3199 time to process: 0 seconds.
uf250-04.cnf , deadline. Restarts: 2450
uf250-04.cnf fulfilled No. of Restarts: 188 No. of Flips: 3576 time to process: 1 seconds.
uf250-04.cnf , deadline. Restarts: 2450
uf250-04.cnf , deadline. Restarts: 2450
uf250-04.cnf , deadline. Restarts: 2450
uf250-04.cnf fulfilled No. of Restarts: 600 No. of Flips: 1238 time to process: 2 seconds.
uf250-04.cnf fulfilled No. of Restarts: 312 No. of Flips: 3824 time to process: 1 seconds.
uf250-04.cnf , deadline. Restarts: 2450
uf250-04.cnf fulfilled No. of Restarts: 15 No. of Flips: 1377 time to process: 0 seconds.
uf250-04.cnf fulfilled No. of Restarts: 899 No. of Flips: 2534 time to process: 4 seconds.
uf250-04.cnf fulfilled No. of Restarts: 32 No. of Flips: 3942 time to process: 0 seconds.
uf250-04.cnf fulfilled No. of Restarts: 1699 No. of Flips: 4024 time to process: 7 seconds.
uf250-04.cnf fulfilled No. of Restarts: 2316 No. of Flips: 2984 time to process: 10 seconds.
uf250-04.cnf , deadline. Restarts: 2450
uf250-04.cnf fulfilled No. of Restarts: 2330 No. of Flips: 2897 time to process: 10 seconds.
uf250-04.cnf fulfilled No. of Restarts: 2333 No. of Flips: 4644 time to process: 10 seconds.
uf250-04.cnf fulfilled No. of Restarts: 248 No. of Flips: 3660 time to process: 1 seconds.
uf250-04.cnf fulfilled No. of Restarts: 789 No. of Flips: 4900 time to process: 3 seconds.
uf250-04.cnf fulfilled No. of Restarts: 1392 No. of Flips: 4529 time to process: 6 seconds.
uf250-04.cnf , deadline. Restarts: 2450
uf250-04.cnf fulfilled No. of Restarts: 185 No. of Flips: 4614 time to process: 0 seconds.
uf250-04.cnf fulfilled No. of Restarts: 2354 No. of Flips: 2000 time to process: 11 seconds.
uf250-04.cnf fulfilled No. of Restarts: 2217 No. of Flips: 2320 time to process: 9 seconds.
uf250-04.cnf , deadline. Restarts: 2450
uf250-04.cnf , deadline. Restarts: 2450
uf250-04.cnf , deadline. Restarts: 2450
uf250-04.cnf , deadline. Restarts: 2450
uf250-04.cnf fulfilled No. of Restarts: 197 No. of Flips: 3631 time to process: 0 seconds.
uf250-04.cnf fulfilled No. of Restarts: 792 No. of Flips: 3514 time to process: 3 seconds.
uf250-04.cnf fulfilled No. of Restarts: 2407 No. of Flips: 3450 time to process: 11 seconds.
uf250-04.cnf fulfilled No. of Restarts: 2403 No. of Flips: 3642 time to process: 11 seconds.
uf250-04.cnf fulfilled No. of Restarts: 1346 No. of Flips: 3746 time to process: 6 seconds.
uf250-04.cnf , deadline. Restarts: 2450
uf250-04.cnf fulfilled No. of Restarts: 1 No. of Flips: 1398 time to process: 0 seconds.
uf250-04.cnf , deadline. Restarts: 2450
uf250-04.cnf , deadline. Restarts: 2450
uf250-04.cnf fulfilled No. of Restarts: 931 No. of Flips: 4344 time to process: 4 seconds.
uf250-04.cnf fulfilled No. of Restarts: 307 No. of Flips: 4221 time to process: 1 seconds.
uf250-04.cnf fulfilled No. of Restarts: 1759 No. of Flips: 1533 time to process: 8 seconds.
uf250-04.cnf fulfilled No. of Restarts: 150 No. of Flips: 4076 time to process: 0 seconds.
uf250-04.cnf , deadline. Restarts: 2450
uf250-04.cnf fulfilled No. of Restarts: 1804 No. of Flips: 4430 time to process: 7 seconds.
uf250-04.cnf fulfilled No. of Restarts: 177 No. of Flips: 2024 time to process: 0 seconds.
uf250-04.cnf , deadline. Restarts: 2450
uf250-04.cnf , deadline. Restarts: 2450
uf250-04.cnf , deadline. Restarts: 2450
uf250-04.cnf fulfilled No. of Restarts: 708 No. of Flips: 4990 time to process: 3 seconds.
uf250-04.cnf , deadline. Restarts: 2450
uf250-04.cnf , deadline. Restarts: 2450
uf250-04.cnf , deadline. Restarts: 2450
uf250-04.cnf , deadline. Restarts: 2450
uf250-04.cnf fulfilled No. of Restarts: 2130 No. of Flips: 2521 time to process: 11 seconds.
uf250-04.cnf fulfilled No. of Restarts: 327 No. of Flips: 1959 time to process: 1 seconds.
uf250-04.cnf fulfilled No. of Restarts: 2279 No. of Flips: 2888 time to process: 9 seconds.
uf250-04.cnf fulfilled No. of Restarts: 1364 No. of Flips: 1040 time to process: 6 seconds.
uf250-04.cnf fulfilled No. of Restarts: 712 No. of Flips: 1994 time to process: 3 seconds.
uf250-04.cnf fulfilled No. of Restarts: 2139 No. of Flips: 1765 time to process: 9 seconds.
uf250-04.cnf , deadline. Restarts: 2450
uf250-04.cnf , deadline. Restarts: 2450
uf250-04.cnf , deadline. Restarts: 2450
uf250-04.cnf , deadline. Restarts: 2450
uf250-04.cnf fulfilled No. of Restarts: 1972 No. of Flips: 1454 time to process: 10 seconds.
uf250-04.cnf , deadline. Restarts: 2450
uf250-04.cnf , deadline. Restarts: 2450
uf250-04.cnf , deadline. Restarts: 2450
uf250-04.cnf fulfilled No. of Restarts: 2134 No. of Flips: 3836 time to process: 10 seconds.
uf250-04.cnf , deadline. Restarts: 2450
uf250-04.cnf , deadline. Restarts: 2450
uf250-04.cnf , deadline. Restarts: 2450
uf250-04.cnf fulfilled No. of Restarts: 2168 No. of Flips: 2907 time to process: 9 seconds.
uf250-04.cnf fulfilled No. of Restarts: 1482 No. of Flips: 1899 time to process: 6 seconds.
uf250-04.cnf fulfilled No. of Restarts: 1234 No. of Flips: 2130 time to process: 5 seconds.
uf250-04.cnf fulfilled No. of Restarts: 812 No. of Flips: 4510 time to process: 3 seconds.
uf250-04.cnf , deadline. Restarts: 2450
uf250-04.cnf fulfilled No. of Restarts: 1993 No. of Flips: 4587 time to process: 8 seconds.
uf250-04.cnf fulfilled No. of Restarts: 880 No. of Flips: 3088 time to process: 3 seconds.
uf250-04.cnf fulfilled No. of Restarts: 698 No. of Flips: 3738 time to process: 3 seconds.
uf250-04.cnf , deadline. Restarts: 2450
uf250-04.cnf , deadline. Restarts: 2450
uf250-04.cnf , deadline. Restarts: 2450
uf250-04.cnf , deadline. Restarts: 2450
uf250-04.cnf fulfilled No. of Restarts: 16 No. of Flips: 2328 time to process: 0 seconds.
uf250-04.cnf fulfilled No. of Restarts: 923 No. of Flips: 4018 time to process: 4 seconds.
uf250-04.cnf fulfilled No. of Restarts: 1679 No. of Flips: 3115 time to process: 7 seconds.
uf250-04.cnf fulfilled No. of Restarts: 2245 No. of Flips: 1889 time to process: 9 seconds.
uf250-04.cnf fulfilled No. of Restarts: 18 No. of Flips: 1700 time to process: 0 seconds.
uf250-04.cnf , deadline. Restarts: 2450
uf250-04.cnf fulfilled No. of Restarts: 1002 No. of Flips: 1009 time to process: 4 seconds.
uf250-04.cnf , deadline. Restarts: 2450
uf250-04.cnf fulfilled No. of Restarts: 904 No. of Flips: 1629 time to process: 4 seconds.
uf250-04.cnf , deadline. Restarts: 2450
uf250-04.cnf fulfilled No. of Restarts: 1642 No. of Flips: 4143 time to process: 7 seconds.
uf250-04.cnf , deadline. Restarts: 2450
uf250-04.cnf fulfilled No. of Restarts: 1531 No. of Flips: 4007 time to process: 6 seconds.
uf250-04.cnf , deadline. Restarts: 2450
uf250-04.cnf fulfilled No. of Restarts: 511 No. of Flips: 3417 time to process: 2 seconds.
uf250-04.cnf fulfilled No. of Restarts: 1040 No. of Flips: 2447 time to process: 5 seconds.
uf250-04.cnf fulfilled No. of Restarts: 169 No. of Flips: 2614 time to process: 0 seconds.
uf250-04.cnf , deadline. Restarts: 2450
uf250-04.cnf , deadline. Restarts: 2450
uf250-04.cnf , deadline. Restarts: 2450
uf250-04.cnf , deadline. Restarts: 2450
uf250-04.cnf , deadline. Restarts: 2450
uf250-04.cnf fulfilled No. of Restarts: 4 No. of Flips: 4033 time to process: 0 seconds.
uf250-04.cnf fulfilled No. of Restarts: 798 No. of Flips: 2801 time to process: 3 seconds.
uf250-04.cnf fulfilled No. of Restarts: 264 No. of Flips: 2238 time to process: 1 seconds.
uf250-04.cnf fulfilled No. of Restarts: 470 No. of Flips: 3064 time to process: 2 seconds.
uf250-04.cnf fulfilled No. of Restarts: 1863 No. of Flips: 1460 time to process: 8 seconds.
uf250-04.cnf , deadline. Restarts: 2450
uf250-04.cnf , deadline. Restarts: 2450
uf250-04.cnf fulfilled No. of Restarts: 656 No. of Flips: 3502 time to process: 2 seconds.
uf250-04.cnf , deadline. Restarts: 2450
uf250-04.cnf fulfilled No. of Restarts: 1468 No. of Flips: 1737 time to process: 6 seconds.
uf250-04.cnf fulfilled No. of Restarts: 1373 No. of Flips: 3944 time to process: 7 seconds.
uf250-04.cnf fulfilled No. of Restarts: 616 No. of Flips: 1990 time to process: 2 seconds.
uf250-04.cnf fulfilled No. of Restarts: 2306 No. of Flips: 4942 time to process: 11 seconds.
uf250-04.cnf fulfilled No. of Restarts: 237 No. of Flips: 3932 time to process: 1 seconds.
uf250-04.cnf fulfilled No. of Restarts: 707 No. of Flips: 2662 time to process: 3 seconds.
uf250-04.cnf fulfilled No. of Restarts: 2349 No. of Flips: 4566 time to process: 10 seconds.
uf250-04.cnf fulfilled No. of Restarts: 107 No. of Flips: 3150 time to process: 0 seconds.
uf250-04.cnf fulfilled No. of Restarts: 765 No. of Flips: 1842 time to process: 3 seconds.
uf250-04.cnf , deadline. Restarts: 2450
uf250-04.cnf , deadline. Restarts: 2450
uf250-04.cnf fulfilled No. of Restarts: 253 No. of Flips: 3076 time to process: 1 seconds.
uf250-04.cnf fulfilled No. of Restarts: 453 No. of Flips: 3519 time to process: 2 seconds.
uf250-04.cnf fulfilled No. of Restarts: 1540 No. of Flips: 4442 time to process: 6 seconds.
uf250-04.cnf , deadline. Restarts: 2450
uf250-04.cnf , deadline. Restarts: 2450
uf250-04.cnf fulfilled No. of Restarts: 196 No. of Flips: 1376 time to process: 0 seconds.
uf250-04.cnf , deadline. Restarts: 2450
uf250-04.cnf , deadline. Restarts: 2450
uf250-04.cnf fulfilled No. of Restarts: 1922 No. of Flips: 2678 time to process: 8 seconds.
uf250-04.cnf fulfilled No. of Restarts: 467 No. of Flips: 4131 time to process: 2 seconds.
uf250-04.cnf , deadline. Restarts: 2450
uf250-04.cnf , deadline. Restarts: 2450
uf250-04.cnf , deadline. Restarts: 2450
uf250-04.cnf , deadline. Restarts: 2450
uf250-04.cnf fulfilled No. of Restarts: 2021 No. of Flips: 3006 time to process: 8 seconds.
uf250-04.cnf fulfilled No. of Restarts: 937 No. of Flips: 1590 time to process: 4 seconds.
uf250-04.cnf , deadline. Restarts: 2450
uf250-04.cnf , deadline. Restarts: 2450
uf250-04.cnf , deadline. Restarts: 2450
uf250-04.cnf , deadline. Restarts: 2450
uf250-04.cnf , deadline. Restarts: 2450
uf250-04.cnf , deadline. Restarts: 2450
uf250-04.cnf fulfilled No. of Restarts: 381 No. of Flips: 3744 time to process: 1 seconds.
uf250-04.cnf , deadline. Restarts: 2450
uf250-04.cnf , deadline. Restarts: 2450
uf250-04.cnf , deadline. Restarts: 2450
uf250-04.cnf , deadline. Restarts: 2450
uf250-04.cnf , deadline. Restarts: 2450
uf250-04.cnf , deadline. Restarts: 2450
uf250-04.cnf , deadline. Restarts: 2450
uf250-04.cnf , deadline. Restarts: 2450
uf250-04.cnf fulfilled No. of Restarts: 2128 No. of Flips: 3041 time to process: 9 seconds.
uf250-04.cnf fulfilled No. of Restarts: 1683 No. of Flips: 3404 time to process: 7 seconds.
uf250-04.cnf , deadline. Restarts: 2450
uf250-04.cnf , deadline. Restarts: 2450
uf250-04.cnf fulfilled No. of Restarts: 563 No. of Flips: 2872 time to process: 2 seconds.
uf250-04.cnf fulfilled No. of Restarts: 810 No. of Flips: 1358 time to process: 3 seconds.
uf250-04.cnf , deadline. Restarts: 2450
uf250-04.cnf fulfilled No. of Restarts: 213 No. of Flips: 4180 time to process: 0 seconds.
uf250-04.cnf , deadline. Restarts: 2450
uf250-04.cnf fulfilled No. of Restarts: 1274 No. of Flips: 2465 time to process: 5 seconds.
uf250-04.cnf fulfilled No. of Restarts: 2158 No. of Flips: 2751 time to process: 9 seconds.
uf250-04.cnf , deadline. Restarts: 2450
uf250-04.cnf , deadline. Restarts: 2450
uf250-04.cnf , deadline. Restarts: 2450
uf250-04.cnf fulfilled No. of Restarts: 349 No. of Flips: 3998 time to process: 1 seconds.
uf250-04.cnf , deadline. Restarts: 2450
uf250-04.cnf fulfilled No. of Restarts: 2342 No. of Flips: 3829 time to process: 9 seconds.
uf250-04.cnf , deadline. Restarts: 2450
uf250-04.cnf fulfilled No. of Restarts: 227 No. of Flips: 4841 time to process: 1 seconds.
uf250-04.cnf fulfilled No. of Restarts: 1052 No. of Flips: 2504 time to process: 4 seconds.
uf250-04.cnf fulfilled No. of Restarts: 1477 No. of Flips: 4260 time to process: 6 seconds.
uf250-04.cnf fulfilled No. of Restarts: 1518 No. of Flips: 3738 time to process: 6 seconds.
uf250-04.cnf fulfilled No. of Restarts: 1799 No. of Flips: 1601 time to process: 7 seconds.
uf250-04.cnf fulfilled No. of Restarts: 376 No. of Flips: 4842 time to process: 1 seconds.
uf250-04.cnf fulfilled No. of Restarts: 2084 No. of Flips: 1678 time to process: 9 seconds.
uf250-04.cnf fulfilled No. of Restarts: 187 No. of Flips: 1982 time to process: 0 seconds.
uf250-04.cnf , deadline. Restarts: 2450
uf250-04.cnf , deadline. Restarts: 2450
uf250-04.cnf fulfilled No. of Restarts: 962 No. of Flips: 2573 time to process: 4 seconds.
uf250-04.cnf fulfilled No. of Restarts: 913 No. of Flips: 4566 time to process: 4 seconds.
uf250-04.cnf fulfilled No. of Restarts: 1565 No. of Flips: 2798 time to process: 6 seconds.
uf250-04.cnf fulfilled No. of Restarts: 1133 No. of Flips: 2353 time to process: 4 seconds.
uf250-04.cnf , deadline. Restarts: 2450
uf250-04.cnf fulfilled No. of Restarts: 1639 No. of Flips: 4860 time to process: 6 seconds.
uf250-04.cnf fulfilled No. of Restarts: 167 No. of Flips: 1310 time to process: 0 seconds.
uf250-04.cnf fulfilled No. of Restarts: 872 No. of Flips: 3556 time to process: 3 seconds.
uf250-04.cnf , deadline. Restarts: 2450
uf250-04.cnf , deadline. Restarts: 2450
uf250-04.cnf fulfilled No. of Restarts: 1755 No. of Flips: 3383 time to process: 7 seconds.
uf250-04.cnf , deadline. Restarts: 2450
uf250-04.cnf , deadline. Restarts: 2450
uf250-04.cnf fulfilled No. of Restarts: 1219 No. of Flips: 997 time to process: 5 seconds.
uf250-04.cnf , deadline. Restarts: 2450
uf250-04.cnf fulfilled No. of Restarts: 1492 No. of Flips: 1364 time to process: 6 seconds.
uf250-04.cnf fulfilled No. of Restarts: 182 No. of Flips: 3981 time to process: 0 seconds.
uf250-04.cnf fulfilled No. of Restarts: 65 No. of Flips: 2145 time to process: 0 seconds.
uf250-04.cnf fulfilled No. of Restarts: 1547 No. of Flips: 3628 time to process: 6 seconds.
uf250-04.cnf , deadline. Restarts: 2450
uf250-04.cnf fulfilled No. of Restarts: 7 No. of Flips: 2873 time to process: 0 seconds.
uf250-04.cnf fulfilled No. of Restarts: 836 No. of Flips: 4675 time to process: 3 seconds.
uf250-04.cnf , deadline. Restarts: 2450
uf250-04.cnf fulfilled No. of Restarts: 807 No. of Flips: 4853 time to process: 3 seconds.
uf250-04.cnf , deadline. Restarts: 2450
uf250-04.cnf , deadline. Restarts: 2450
uf250-04.cnf fulfilled No. of Restarts: 1691 No. of Flips: 1650 time to process: 7 seconds.
uf250-04.cnf , deadline. Restarts: 2450
uf250-04.cnf fulfilled No. of Restarts: 2061 No. of Flips: 3433 time to process: 8 seconds.
uf250-04.cnf , deadline. Restarts: 2450
uf250-04.cnf , deadline. Restarts: 2450
uf250-04.cnf fulfilled No. of Restarts: 1685 No. of Flips: 4377 time to process: 7 seconds.
uf250-04.cnf fulfilled No. of Restarts: 1687 No. of Flips: 3191 time to process: 7 seconds.
uf250-04.cnf fulfilled No. of Restarts: 1002 No. of Flips: 2462 time to process: 4 seconds.
uf250-04.cnf , deadline. Restarts: 2450
uf250-04.cnf fulfilled No. of Restarts: 1236 No. of Flips: 1988 time to process: 5 seconds.
uf250-04.cnf fulfilled No. of Restarts: 896 No. of Flips: 2096 time to process: 3 seconds.
uf250-04.cnf fulfilled No. of Restarts: 987 No. of Flips: 3550 time to process: 4 seconds.
uf250-04.cnf fulfilled No. of Restarts: 364 No. of Flips: 2905 time to process: 1 seconds.
uf250-04.cnf , deadline. Restarts: 2450
uf250-04.cnf , deadline. Restarts: 2450
uf250-04.cnf , deadline. Restarts: 2450
uf250-04.cnf fulfilled No. of Restarts: 1690 No. of Flips: 821 time to process: 7 seconds.
uf250-04.cnf , deadline. Restarts: 2450
uf250-04.cnf , deadline. Restarts: 2450
uf250-04.cnf , deadline. Restarts: 2450
uf250-04.cnf , deadline. Restarts: 2450
uf250-04.cnf fulfilled No. of Restarts: 939 No. of Flips: 2268 time to process: 4 seconds.
uf250-04.cnf fulfilled No. of Restarts: 839 No. of Flips: 4243 time to process: 3 seconds.
uf250-04.cnf fulfilled No. of Restarts: 81 No. of Flips: 2703 time to process: 0 seconds.
uf250-04.cnf fulfilled No. of Restarts: 1324 No. of Flips: 4311 time to process: 5 seconds.
uf250-04.cnf fulfilled No. of Restarts: 1098 No. of Flips: 2964 time to process: 4 seconds.
uf250-04.cnf fulfilled No. of Restarts: 113 No. of Flips: 2897 time to process: 0 seconds.
uf250-04.cnf , deadline. Restarts: 2450
uf250-04.cnf fulfilled No. of Restarts: 249 No. of Flips: 1344 time to process: 1 seconds.
uf250-04.cnf , deadline. Restarts: 2450
uf250-04.cnf , deadline. Restarts: 2450
uf250-04.cnf fulfilled No. of Restarts: 279 No. of Flips: 1948 time to process: 1 seconds.
uf250-04.cnf fulfilled No. of Restarts: 2258 No. of Flips: 3850 time to process: 9 seconds.
uf250-04.cnf , deadline. Restarts: 2450
uf250-04.cnf fulfilled No. of Restarts: 933 No. of Flips: 3668 time to process: 4 seconds.
uf250-04.cnf fulfilled No. of Restarts: 2009 No. of Flips: 4376 time to process: 8 seconds.
uf250-04.cnf fulfilled No. of Restarts: 141 No. of Flips: 3024 time to process: 0 seconds.
uf250-04.cnf fulfilled No. of Restarts: 446 No. of Flips: 2339 time to process: 1 seconds.
uf250-04.cnf , deadline. Restarts: 2450
uf250-04.cnf , deadline. Restarts: 2450
uf250-04.cnf fulfilled No. of Restarts: 628 No. of Flips: 1417 time to process: 2 seconds.
uf250-04.cnf fulfilled No. of Restarts: 999 No. of Flips: 3183 time to process: 4 seconds.
uf250-04.cnf fulfilled No. of Restarts: 1036 No. of Flips: 3780 time to process: 4 seconds.
uf250-04.cnf fulfilled No. of Restarts: 1096 No. of Flips: 3529 time to process: 4 seconds.
uf250-04.cnf fulfilled No. of Restarts: 1571 No. of Flips: 4749 time to process: 6 seconds.
uf250-04.cnf fulfilled No. of Restarts: 367 No. of Flips: 1467 time to process: 1 seconds.
uf250-04.cnf fulfilled No. of Restarts: 320 No. of Flips: 4349 time to process: 1 seconds.
uf250-04.cnf , deadline. Restarts: 2450
uf250-04.cnf fulfilled No. of Restarts: 105 No. of Flips: 1824 time to process: 0 seconds.
uf250-04.cnf fulfilled No. of Restarts: 296 No. of Flips: 2767 time to process: 1 seconds.
uf250-04.cnf , deadline. Restarts: 2450
uf250-04.cnf , deadline. Restarts: 2450
uf250-04.cnf fulfilled No. of Restarts: 1484 No. of Flips: 4021 time to process: 6 seconds.
uf250-04.cnf fulfilled No. of Restarts: 1318 No. of Flips: 1346 time to process: 5 seconds.
uf250-04.cnf fulfilled No. of Restarts: 600 No. of Flips: 3726 time to process: 2 seconds.
uf250-04.cnf fulfilled No. of Restarts: 1998 No. of Flips: 4426 time to process: 8 seconds.
uf250-04.cnf fulfilled No. of Restarts: 982 No. of Flips: 2009 time to process: 4 seconds.
uf250-04.cnf , deadline. Restarts: 2450
uf250-04.cnf fulfilled No. of Restarts: 566 No. of Flips: 1285 time to process: 2 seconds.
uf250-04.cnf fulfilled No. of Restarts: 365 No. of Flips: 3025 time to process: 1 seconds.
uf250-04.cnf fulfilled No. of Restarts: 1899 No. of Flips: 1022 time to process: 8 seconds.
uf250-04.cnf fulfilled No. of Restarts: 1537 No. of Flips: 3205 time to process: 6 seconds.
uf250-04.cnf fulfilled No. of Restarts: 4 No. of Flips: 3946 time to process: 0 seconds.
uf250-04.cnf , deadline. Restarts: 2450
uf250-04.cnf fulfilled No. of Restarts: 1431 No. of Flips: 3708 time to process: 6 seconds.
uf250-04.cnf , deadline. Restarts: 2450
uf250-04.cnf fulfilled No. of Restarts: 1007 No. of Flips: 4677 time to process: 4 seconds.
uf250-04.cnf fulfilled No. of Restarts: 55 No. of Flips: 2687 time to process: 0 seconds.
uf250-04.cnf , deadline. Restarts: 2450
uf250-04.cnf fulfilled No. of Restarts: 1702 No. of Flips: 2755 time to process: 7 seconds.
uf250-04.cnf , deadline. Restarts: 2450
uf250-04.cnf fulfilled No. of Restarts: 606 No. of Flips: 4610 time to process: 2 seconds.
uf250-04.cnf , deadline. Restarts: 2450
uf250-04.cnf fulfilled No. of Restarts: 322 No. of Flips: 2109 time to process: 1 seconds.
uf250-04.cnf fulfilled No. of Restarts: 2275 No. of Flips: 4428 time to process: 9 seconds.
uf250-04.cnf fulfilled No. of Restarts: 1289 No. of Flips: 3671 time to process: 5 seconds.
uf250-04.cnf , deadline. Restarts: 2450
uf250-04.cnf fulfilled No. of Restarts: 10 No. of Flips: 1748 time to process: 0 seconds.
uf250-04.cnf , deadline. Restarts: 2450
uf250-04.cnf fulfilled No. of Restarts: 259 No. of Flips: 2019 time to process: 1 seconds.
uf250-04.cnf , deadline. Restarts: 2450
uf250-04.cnf fulfilled No. of Restarts: 232 No. of Flips: 1288 time to process: 1 seconds.
uf250-04.cnf , deadline. Restarts: 2450
uf250-04.cnf , deadline. Restarts: 2450
uf250-04.cnf , deadline. Restarts: 2450
uf250-04.cnf , deadline. Restarts: 2450
uf250-04.cnf , deadline. Restarts: 2450
uf250-04.cnf , deadline. Restarts: 2450
uf250-04.cnf fulfilled No. of Restarts: 1 No. of Flips: 3845 time to process: 0 seconds.
uf250-04.cnf , deadline. Restarts: 2450
uf250-04.cnf fulfilled No. of Restarts: 2041 No. of Flips: 1853 time to process: 8 seconds.
uf250-04.cnf fulfilled No. of Restarts: 1706 No. of Flips: 4516 time to process: 7 seconds.
uf250-04.cnf fulfilled No. of Restarts: 982 No. of Flips: 2612 time to process: 4 seconds.
uf250-04.cnf fulfilled No. of Restarts: 2408 No. of Flips: 3835 time to process: 10 seconds.
uf250-04.cnf , deadline. Restarts: 2450
uf250-04.cnf fulfilled No. of Restarts: 1341 No. of Flips: 2015 time to process: 5 seconds.
uf250-04.cnf fulfilled No. of Restarts: 2020 No. of Flips: 3284 time to process: 8 seconds.
uf250-04.cnf fulfilled No. of Restarts: 810 No. of Flips: 1673 time to process: 3 seconds.
uf250-04.cnf , deadline. Restarts: 2450
uf250-04.cnf fulfilled No. of Restarts: 731 No. of Flips: 3420 time to process: 3 seconds.
uf250-04.cnf , deadline. Restarts: 2450
uf250-04.cnf , deadline. Restarts: 2450
uf250-04.cnf fulfilled No. of Restarts: 824 No. of Flips: 2387 time to process: 3 seconds.
uf250-04.cnf fulfilled No. of Restarts: 1915 No. of Flips: 2112 time to process: 8 seconds.
uf250-04.cnf , deadline. Restarts: 2450
uf250-04.cnf fulfilled No. of Restarts: 1725 No. of Flips: 1562 time to process: 7 seconds.
uf250-04.cnf fulfilled No. of Restarts: 249 No. of Flips: 1235 time to process: 1 seconds.
uf250-04.cnf fulfilled No. of Restarts: 39 No. of Flips: 2373 time to process: 0 seconds.
uf250-04.cnf , deadline. Restarts: 2450
uf250-04.cnf fulfilled No. of Restarts: 2118 No. of Flips: 1677 time to process: 9 seconds.
uf250-04.cnf , deadline. Restarts: 2450
uf250-04.cnf , deadline. Restarts: 2450
uf250-04.cnf fulfilled No. of Restarts: 1188 No. of Flips: 3512 time to process: 5 seconds.
uf250-04.cnf , deadline. Restarts: 2450
uf250-04.cnf fulfilled No. of Restarts: 1490 No. of Flips: 4742 time to process: 6 seconds.
uf250-04.cnf , deadline. Restarts: 2450
uf250-04.cnf , deadline. Restarts: 2450
uf250-04.cnf , deadline. Restarts: 2450
uf250-04.cnf fulfilled No. of Restarts: 559 No. of Flips: 4290 time to process: 2 seconds.
uf250-04.cnf fulfilled No. of Restarts: 1625 No. of Flips: 3862 time to process: 7 seconds.
uf250-04.cnf fulfilled No. of Restarts: 2 No. of Flips: 4170 time to process: 0 seconds.
uf250-04.cnf , deadline. Restarts: 2450
uf250-04.cnf , deadline. Restarts: 2450
uf250-04.cnf , deadline. Restarts: 2450
uf250-04.cnf fulfilled No. of Restarts: 107 No. of Flips: 3609 time to process: 0 seconds.
uf250-04.cnf , deadline. Restarts: 2450
uf250-04.cnf , deadline. Restarts: 2450
uf250-04.cnf fulfilled No. of Restarts: 1328 No. of Flips: 4522 time to process: 5 seconds.
uf250-04.cnf fulfilled No. of Restarts: 379 No. of Flips: 2206 time to process: 1 seconds.
uf250-04.cnf fulfilled No. of Restarts: 1072 No. of Flips: 4456 time to process: 4 seconds.
uf250-04.cnf , deadline. Restarts: 2450
uf250-04.cnf , deadline. Restarts: 2450
uf250-04.cnf fulfilled No. of Restarts: 367 No. of Flips: 1118 time to process: 1 seconds.
uf250-04.cnf fulfilled No. of Restarts: 1084 No. of Flips: 3055 time to process: 4 seconds.
uf250-04.cnf , deadline. Restarts: 2450
uf250-04.cnf , deadline. Restarts: 2450
uf250-04.cnf , deadline. Restarts: 2450
uf250-04.cnf fulfilled No. of Restarts: 1678 No. of Flips: 864 time to process: 7 seconds.
uf250-04.cnf fulfilled No. of Restarts: 670 No. of Flips: 2880 time to process: 2 seconds.
uf250-04.cnf fulfilled No. of Restarts: 1455 No. of Flips: 2546 time to process: 6 seconds.
uf250-04.cnf fulfilled No. of Restarts: 686 No. of Flips: 2151 time to process: 3 seconds.
uf250-04.cnf fulfilled No. of Restarts: 100 No. of Flips: 1166 time to process: 0 seconds.
uf250-04.cnf , deadline. Restarts: 2450
uf250-04.cnf fulfilled No. of Restarts: 1498 No. of Flips: 3355 time to process: 6 seconds.
uf250-04.cnf , deadline. Restarts: 2450
uf250-04.cnf , deadline. Restarts: 2450
uf250-04.cnf , deadline. Restarts: 2450
uf250-04.cnf fulfilled No. of Restarts: 2228 No. of Flips: 2855 time to process: 9 seconds.
uf250-04.cnf fulfilled No. of Restarts: 2351 No. of Flips: 1193 time to process: 9 seconds.
uf250-04.cnf fulfilled No. of Restarts: 692 No. of Flips: 2269 time to process: 2 seconds.
uf250-04.cnf , deadline. Restarts: 2450
uf250-04.cnf fulfilled No. of Restarts: 478 No. of Flips: 2888 time to process: 2 seconds.
uf250-04.cnf , deadline. Restarts: 2450
uf250-04.cnf fulfilled No. of Restarts: 812 No. of Flips: 3070 time to process: 3 seconds.
uf250-04.cnf fulfilled No. of Restarts: 619 No. of Flips: 2693 time to process: 2 seconds.
uf250-04.cnf fulfilled No. of Restarts: 1855 No. of Flips: 3194 time to process: 7 seconds.
uf250-04.cnf fulfilled No. of Restarts: 2173 No. of Flips: 2727 time to process: 9 seconds.
uf250-04.cnf , deadline. Restarts: 2450
uf250-04.cnf fulfilled No. of Restarts: 456 No. of Flips: 3754 time to process: 1 seconds.
uf250-04.cnf fulfilled No. of Restarts: 738 No. of Flips: 2027 time to process: 3 seconds.
uf250-04.cnf fulfilled No. of Restarts: 1617 No. of Flips: 3736 time to process: 6 seconds.
uf250-04.cnf fulfilled No. of Restarts: 1763 No. of Flips: 2788 time to process: 7 seconds.
uf250-04.cnf , deadline. Restarts: 2450
uf250-04.cnf , deadline. Restarts: 2450
uf250-04.cnf fulfilled No. of Restarts: 1014 No. of Flips: 3240 time to process: 4 seconds.
uf250-04.cnf fulfilled No. of Restarts: 1025 No. of Flips: 3246 time to process: 4 seconds.
uf250-04.cnf , deadline. Restarts: 2450
uf250-04.cnf fulfilled No. of Restarts: 566 No. of Flips: 4654 time to process: 2 seconds.
uf250-04.cnf , deadline. Restarts: 2450
uf250-04.cnf , deadline. Restarts: 2450
uf250-04.cnf fulfilled No. of Restarts: 2198 No. of Flips: 3963 time to process: 9 seconds.
uf250-04.cnf , deadline. Restarts: 2450
uf250-04.cnf fulfilled No. of Restarts: 1365 No. of Flips: 3103 time to process: 5 seconds.
uf250-04.cnf fulfilled No. of Restarts: 1939 No. of Flips: 4180 time to process: 8 seconds.
uf250-04.cnf , deadline. Restarts: 2450
uf250-04.cnf fulfilled No. of Restarts: 697 No. of Flips: 3592 time to process: 2 seconds.
uf250-04.cnf , deadline. Restarts: 2450
uf250-04.cnf fulfilled No. of Restarts: 1258 No. of Flips: 1036 time to process: 5 seconds.
uf250-04.cnf , deadline. Restarts: 2450
uf250-04.cnf , deadline. Restarts: 2450
uf250-04.cnf fulfilled No. of Restarts: 2271 No. of Flips: 4190 time to process: 9 seconds.
uf250-04.cnf fulfilled No. of Restarts: 1617 No. of Flips: 4928 time to process: 6 seconds.
uf250-04.cnf , deadline. Restarts: 2450
uf250-04.cnf fulfilled No. of Restarts: 566 No. of Flips: 1724 time to process: 2 seconds.
uf250-04.cnf fulfilled No. of Restarts: 489 No. of Flips: 2918 time to process: 2 seconds.
uf250-04.cnf , deadline. Restarts: 2450
uf250-04.cnf fulfilled No. of Restarts: 172 No. of Flips: 4407 time to process: 0 seconds.
uf250-04.cnf fulfilled No. of Restarts: 381 No. of Flips: 2631 time to process: 1 seconds.
uf250-04.cnf fulfilled No. of Restarts: 1470 No. of Flips: 1188 time to process: 6 seconds.
uf250-04.cnf fulfilled No. of Restarts: 2323 No. of Flips: 4114 time to process: 9 seconds.
uf250-04.cnf , deadline. Restarts: 2450
uf250-04.cnf , deadline. Restarts: 2450
uf250-04.cnf fulfilled No. of Restarts: 599 No. of Flips: 4778 time to process: 2 seconds.
uf250-04.cnf fulfilled No. of Restarts: 1073 No. of Flips: 1103 time to process: 4 seconds.
uf250-04.cnf fulfilled No. of Restarts: 477 No. of Flips: 574 time to process: 2 seconds.
uf250-04.cnf fulfilled No. of Restarts: 1678 No. of Flips: 2241 time to process: 7 seconds.
uf250-04.cnf , deadline. Restarts: 2450
uf250-04.cnf fulfilled No. of Restarts: 1387 No. of Flips: 4368 time to process: 6 seconds.
uf250-04.cnf fulfilled No. of Restarts: 1836 No. of Flips: 3961 time to process: 8 seconds.
uf250-04.cnf fulfilled No. of Restarts: 198 No. of Flips: 3844 time to process: 0 seconds.
uf250-04.cnf fulfilled No. of Restarts: 1255 No. of Flips: 4521 time to process: 5 seconds.
uf250-04.cnf fulfilled No. of Restarts: 2357 No. of Flips: 4418 time to process: 10 seconds.
uf250-04.cnf fulfilled No. of Restarts: 40 No. of Flips: 2942 time to process: 0 seconds.
uf250-04.cnf fulfilled No. of Restarts: 1679 No. of Flips: 4659 time to process: 7 seconds.
uf250-04.cnf fulfilled No. of Restarts: 1086 No. of Flips: 1448 time to process: 4 seconds.
uf250-04.cnf fulfilled No. of Restarts: 1144 No. of Flips: 3053 time to process: 5 seconds.
uf250-04.cnf , deadline. Restarts: 2450
uf250-04.cnf fulfilled No. of Restarts: 1036 No. of Flips: 4610 time to process: 4 seconds.
uf250-04.cnf fulfilled No. of Restarts: 1530 No. of Flips: 907 time to process: 6 seconds.
uf250-04.cnf fulfilled No. of Restarts: 529 No. of Flips: 2824 time to process: 2 seconds.
uf250-04.cnf , deadline. Restarts: 2450
uf250-04.cnf , deadline. Restarts: 2450
uf250-04.cnf , deadline. Restarts: 2450
uf250-04.cnf fulfilled No. of Restarts: 1338 No. of Flips: 4146 time to process: 5 seconds.
uf250-04.cnf fulfilled No. of Restarts: 1461 No. of Flips: 4500 time to process: 6 seconds.
uf250-04.cnf fulfilled No. of Restarts: 2193 No. of Flips: 2263 time to process: 9 seconds.
uf250-04.cnf fulfilled No. of Restarts: 1864 No. of Flips: 2854 time to process: 7 seconds.
uf250-04.cnf , deadline. Restarts: 2450
uf250-04.cnf fulfilled No. of Restarts: 1212 No. of Flips: 1161 time to process: 5 seconds.
uf250-04.cnf fulfilled No. of Restarts: 76 No. of Flips: 1289 time to process: 0 seconds.
uf250-04.cnf , deadline. Restarts: 2450
uf250-04.cnf , deadline. Restarts: 2450
uf250-04.cnf fulfilled No. of Restarts: 124 No. of Flips: 2979 time to process: 0 seconds.
uf250-04.cnf fulfilled No. of Restarts: 11 No. of Flips: 3359 time to process: 0 seconds.
uf250-04.cnf , deadline. Restarts: 2450
uf250-04.cnf , deadline. Restarts: 2450
uf250-04.cnf fulfilled No. of Restarts: 1302 No. of Flips: 1192 time to process: 5 seconds.
uf250-04.cnf , deadline. Restarts: 2450
uf250-04.cnf , deadline. Restarts: 2450
uf250-04.cnf , deadline. Restarts: 2450
uf250-04.cnf fulfilled No. of Restarts: 433 No. of Flips: 3469 time to process: 1 seconds.
uf250-04.cnf fulfilled No. of Restarts: 2343 No. of Flips: 922 time to process: 10 seconds.
uf250-04.cnf fulfilled No. of Restarts: 2125 No. of Flips: 4303 time to process: 9 seconds.
uf250-04.cnf , deadline. Restarts: 2450
uf250-04.cnf , deadline. Restarts: 2450
uf250-04.cnf fulfilled No. of Restarts: 594 No. of Flips: 1133 time to process: 2 seconds.
uf250-04.cnf , deadline. Restarts: 2450
uf250-04.cnf , deadline. Restarts: 2450
uf250-04.cnf fulfilled No. of Restarts: 1290 No. of Flips: 995 time to process: 5 seconds.
uf250-04.cnf , deadline. Restarts: 2450
uf250-04.cnf , deadline. Restarts: 2450
uf250-04.cnf , deadline. Restarts: 2450
uf250-04.cnf fulfilled No. of Restarts: 1604 No. of Flips: 1242 time to process: 6 seconds.
uf250-04.cnf , deadline. Restarts: 2450
uf250-04.cnf fulfilled No. of Restarts: 294 No. of Flips: 2137 time to process: 1 seconds.
uf250-04.cnf fulfilled No. of Restarts: 2201 No. of Flips: 4297 time to process: 9 seconds.
uf250-04.cnf , deadline. Restarts: 2450
uf250-04.cnf , deadline. Restarts: 2450
uf250-04.cnf fulfilled No. of Restarts: 210 No. of Flips: 2424 time to process: 0 seconds.
uf250-04.cnf , deadline. Restarts: 2450
uf250-04.cnf fulfilled No. of Restarts: 473 No. of Flips: 2136 time to process: 2 seconds.
uf250-04.cnf , deadline. Restarts: 2450
uf250-04.cnf fulfilled No. of Restarts: 776 No. of Flips: 4898 time to process: 3 seconds.
uf250-04.cnf fulfilled No. of Restarts: 888 No. of Flips: 2670 time to process: 3 seconds.
uf250-04.cnf , deadline. Restarts: 2450
uf250-04.cnf fulfilled No. of Restarts: 773 No. of Flips: 3650 time to process: 3 seconds.
uf250-04.cnf fulfilled No. of Restarts: 393 No. of Flips: 4187 time to process: 1 seconds.
uf250-04.cnf fulfilled No. of Restarts: 625 No. of Flips: 4064 time to process: 2 seconds.
uf250-04.cnf , deadline. Restarts: 2450
uf250-04.cnf , deadline. Restarts: 2450
uf250-04.cnf , deadline. Restarts: 2450
uf250-04.cnf , deadline. Restarts: 2450
uf250-04.cnf fulfilled No. of Restarts: 2056 No. of Flips: 1209 time to process: 9 seconds.
uf250-04.cnf , deadline. Restarts: 2450
uf250-04.cnf , deadline. Restarts: 2450
uf250-04.cnf , deadline. Restarts: 2450
uf250-04.cnf , deadline. Restarts: 2450
uf250-04.cnf fulfilled No. of Restarts: 508 No. of Flips: 2342 time to process: 2 seconds.
uf250-04.cnf , deadline. Restarts: 2450
uf250-04.cnf fulfilled No. of Restarts: 998 No. of Flips: 4980 time to process: 4 seconds.
uf250-04.cnf , deadline. Restarts: 2450
uf250-04.cnf fulfilled No. of Restarts: 767 No. of Flips: 4757 time to process: 3 seconds.
uf250-04.cnf fulfilled No. of Restarts: 345 No. of Flips: 1712 time to process: 1 seconds.
uf250-04.cnf fulfilled No. of Restarts: 451 No. of Flips: 4771 time to process: 2 seconds.
uf250-04.cnf fulfilled No. of Restarts: 277 No. of Flips: 4618 time to process: 1 seconds.
uf250-04.cnf , deadline. Restarts: 2450
uf250-04.cnf , deadline. Restarts: 2450
uf250-04.cnf fulfilled No. of Restarts: 2283 No. of Flips: 787 time to process: 9 seconds.
uf250-04.cnf fulfilled No. of Restarts: 2332 No. of Flips: 1672 time to process: 10 seconds.
uf250-04.cnf , deadline. Restarts: 2450
uf250-04.cnf , deadline. Restarts: 2450
uf250-04.cnf fulfilled No. of Restarts: 935 No. of Flips: 1846 time to process: 4 seconds.
uf250-04.cnf , deadline. Restarts: 2450
uf250-04.cnf , deadline. Restarts: 2450
uf250-04.cnf fulfilled No. of Restarts: 976 No. of Flips: 4511 time to process: 4 seconds.
uf250-04.cnf , deadline. Restarts: 2450
uf250-04.cnf fulfilled No. of Restarts: 947 No. of Flips: 4054 time to process: 4 seconds.
uf250-04.cnf fulfilled No. of Restarts: 14 No. of Flips: 2818 time to process: 0 seconds.
uf250-04.cnf fulfilled No. of Restarts: 767 No. of Flips: 1094 time to process: 3 seconds.
uf250-04.cnf fulfilled No. of Restarts: 1762 No. of Flips: 3156 time to process: 7 seconds.
uf250-04.cnf fulfilled No. of Restarts: 1971 No. of Flips: 2085 time to process: 8 seconds.
uf250-04.cnf fulfilled No. of Restarts: 2070 No. of Flips: 3038 time to process: 9 seconds.
uf250-04.cnf fulfilled No. of Restarts: 142 No. of Flips: 996 time to process: 0 seconds.
uf250-04.cnf , deadline. Restarts: 2450
uf250-04.cnf , deadline. Restarts: 2450
uf250-04.cnf fulfilled No. of Restarts: 502 No. of Flips: 1356 time to process: 2 seconds.
uf250-04.cnf fulfilled No. of Restarts: 277 No. of Flips: 3058 time to process: 1 seconds.
uf250-04.cnf , deadline. Restarts: 2450
uf250-04.cnf , deadline. Restarts: 2450
uf250-04.cnf , deadline. Restarts: 2450
uf250-04.cnf fulfilled No. of Restarts: 725 No. of Flips: 3856 time to process: 3 seconds.
uf250-04.cnf , deadline. Restarts: 2450
uf250-04.cnf fulfilled No. of Restarts: 1882 No. of Flips: 1978 time to process: 8 seconds.
uf250-04.cnf fulfilled No. of Restarts: 2237 No. of Flips: 4501 time to process: 9 seconds.
uf250-04.cnf , deadline. Restarts: 2450
uf250-04.cnf , deadline. Restarts: 2450
uf250-04.cnf , deadline. Restarts: 2450
uf250-04.cnf fulfilled No. of Restarts: 2126 No. of Flips: 4946 time to process: 8 seconds.
uf250-04.cnf , deadline. Restarts: 2450
uf250-04.cnf fulfilled No. of Restarts: 1536 No. of Flips: 4057 time to process: 6 seconds.
uf250-04.cnf , deadline. Restarts: 2450
uf250-04.cnf , deadline. Restarts: 2450
uf250-04.cnf fulfilled No. of Restarts: 1616 No. of Flips: 2574 time to process: 7 seconds.
uf250-04.cnf fulfilled No. of Restarts: 1671 No. of Flips: 4373 time to process: 7 seconds.
uf250-04.cnf fulfilled No. of Restarts: 982 No. of Flips: 1040 time to process: 4 seconds.
uf250-04.cnf fulfilled No. of Restarts: 1478 No. of Flips: 4554 time to process: 6 seconds.
uf250-04.cnf , deadline. Restarts: 2450
uf250-04.cnf , deadline. Restarts: 2450
uf250-04.cnf , deadline. Restarts: 2450
uf250-04.cnf , deadline. Restarts: 2450
uf250-04.cnf fulfilled No. of Restarts: 1010 No. of Flips: 4583 time to process: 4 seconds.
uf250-04.cnf , deadline. Restarts: 2450
uf250-04.cnf , deadline. Restarts: 2450
uf250-04.cnf , deadline. Restarts: 2450
uf250-04.cnf , deadline. Restarts: 2450
uf250-04.cnf , deadline. Restarts: 2450
uf250-04.cnf fulfilled No. of Restarts: 1487 No. of Flips: 3937 time to process: 6 seconds.
uf250-04.cnf fulfilled No. of Restarts: 520 No. of Flips: 1863 time to process: 2 seconds.
uf250-04.cnf fulfilled No. of Restarts: 17 No. of Flips: 4014 time to process: 0 seconds.
uf250-04.cnf , deadline. Restarts: 2450
uf250-04.cnf , deadline. Restarts: 2450
uf250-04.cnf , deadline. Restarts: 2450
uf250-04.cnf fulfilled No. of Restarts: 89 No. of Flips: 2683 time to process: 0 seconds.
uf250-04.cnf fulfilled No. of Restarts: 1130 No. of Flips: 2757 time to process: 4 seconds.
uf250-04.cnf , deadline. Restarts: 2450
uf250-04.cnf , deadline. Restarts: 2450
uf250-04.cnf , deadline. Restarts: 2450
uf250-04.cnf fulfilled No. of Restarts: 60 No. of Flips: 3349 time to process: 0 seconds.
uf250-04.cnf , deadline. Restarts: 2450
uf250-04.cnf , deadline. Restarts: 2450
uf250-04.cnf , deadline. Restarts: 2450
uf250-04.cnf fulfilled No. of Restarts: 532 No. of Flips: 2874 time to process: 2 seconds.
uf250-04.cnf , deadline. Restarts: 2450
uf250-04.cnf fulfilled No. of Restarts: 1226 No. of Flips: 1626 time to process: 5 seconds.
uf250-04.cnf , deadline. Restarts: 2450
uf250-04.cnf , deadline. Restarts: 2450
uf250-04.cnf , deadline. Restarts: 2450
uf250-04.cnf fulfilled No. of Restarts: 1987 No. of Flips: 1970 time to process: 8 seconds.
uf250-04.cnf , deadline. Restarts: 2450
uf250-04.cnf , deadline. Restarts: 2450
uf250-04.cnf fulfilled No. of Restarts: 1189 No. of Flips: 2432 time to process: 4 seconds.
uf250-04.cnf , deadline. Restarts: 2450
uf250-04.cnf fulfilled No. of Restarts: 2187 No. of Flips: 1097 time to process: 8 seconds.
uf250-04.cnf fulfilled No. of Restarts: 337 No. of Flips: 3640 time to process: 1 seconds.
uf250-04.cnf fulfilled No. of Restarts: 1747 No. of Flips: 1843 time to process: 7 seconds.
uf250-04.cnf , deadline. Restarts: 2450
uf250-04.cnf , deadline. Restarts: 2450
uf250-04.cnf fulfilled No. of Restarts: 2239 No. of Flips: 4073 time to process: 9 seconds.
uf250-04.cnf , deadline. Restarts: 2450
uf250-04.cnf fulfilled No. of Restarts: 2077 No. of Flips: 3455 time to process: 11 seconds.
uf250-04.cnf , deadline. Restarts: 2450
uf250-04.cnf fulfilled No. of Restarts: 303 No. of Flips: 868 time to process: 1 seconds.
uf250-04.cnf fulfilled No. of Restarts: 1257 No. of Flips: 4590 time to process: 5 seconds.
uf250-04.cnf , deadline. Restarts: 2450
uf250-04.cnf fulfilled No. of Restarts: 888 No. of Flips: 3910 time to process: 3 seconds.
uf250-04.cnf fulfilled No. of Restarts: 809 No. of Flips: 4660 time to process: 3 seconds.
uf250-04.cnf fulfilled No. of Restarts: 86 No. of Flips: 1663 time to process: 0 seconds.
uf250-04.cnf fulfilled No. of Restarts: 808 No. of Flips: 3144 time to process: 3 seconds.
uf250-04.cnf , deadline. Restarts: 2450
uf250-04.cnf , deadline. Restarts: 2450
uf250-04.cnf fulfilled No. of Restarts: 740 No. of Flips: 3510 time to process: 3 seconds.
uf250-04.cnf , deadline. Restarts: 2450
uf250-04.cnf fulfilled No. of Restarts: 1971 No. of Flips: 2829 time to process: 8 seconds.
uf250-04.cnf , deadline. Restarts: 2450
uf250-04.cnf , deadline. Restarts: 2450
uf250-04.cnf , deadline. Restarts: 2450
uf250-04.cnf , deadline. Restarts: 2450
uf250-04.cnf , deadline. Restarts: 2450
uf250-04.cnf , deadline. Restarts: 2450
uf250-04.cnf , deadline. Restarts: 2450
uf250-04.cnf fulfilled No. of Restarts: 433 No. of Flips: 4879 time to process: 1 seconds.
uf250-04.cnf fulfilled No. of Restarts: 1328 No. of Flips: 2980 time to process: 5 seconds.
uf250-04.cnf , deadline. Restarts: 2450
uf250-04.cnf , deadline. Restarts: 2450
uf250-04.cnf , deadline. Restarts: 2450
uf250-04.cnf , deadline. Restarts: 2450
uf250-04.cnf fulfilled No. of Restarts: 1149 No. of Flips: 2853 time to process: 4 seconds.
uf250-04.cnf fulfilled No. of Restarts: 466 No. of Flips: 1503 time to process: 1 seconds.
uf250-04.cnf , deadline. Restarts: 2450
uf250-04.cnf , deadline. Restarts: 2450
uf250-04.cnf , deadline. Restarts: 2450
uf250-04.cnf fulfilled No. of Restarts: 1674 No. of Flips: 2983 time to process: 7 seconds.
uf250-04.cnf , deadline. Restarts: 2450
uf250-04.cnf , deadline. Restarts: 2450
uf250-04.cnf , deadline. Restarts: 2450
uf250-04.cnf fulfilled No. of Restarts: 2416 No. of Flips: 3918 time to process: 10 seconds.
uf250-04.cnf , deadline. Restarts: 2450
uf250-04.cnf , deadline. Restarts: 2450
uf250-04.cnf , deadline. Restarts: 2450
uf250-04.cnf , deadline. Restarts: 2450
uf250-04.cnf , deadline. Restarts: 2450
uf250-04.cnf fulfilled No. of Restarts: 1948 No. of Flips: 1681 time to process: 8 seconds.
uf250-04.cnf fulfilled No. of Restarts: 1724 No. of Flips: 4924 time to process: 7 seconds.
uf250-04.cnf fulfilled No. of Restarts: 247 No. of Flips: 2349 time to process: 1 seconds.
uf250-04.cnf fulfilled No. of Restarts: 29 No. of Flips: 4507 time to process: 0 seconds.
uf250-04.cnf , deadline. Restarts: 2450
uf250-04.cnf fulfilled No. of Restarts: 729 No. of Flips: 3642 time to process: 3 seconds.
uf250-04.cnf fulfilled No. of Restarts: 1316 No. of Flips: 1562 time to process: 5 seconds.
uf250-04.cnf , deadline. Restarts: 2450
uf250-04.cnf fulfilled No. of Restarts: 1547 No. of Flips: 2175 time to process: 6 seconds.
uf250-04.cnf fulfilled No. of Restarts: 107 No. of Flips: 3283 time to process: 0 seconds.
uf250-04.cnf fulfilled No. of Restarts: 2275 No. of Flips: 2521 time to process: 9 seconds.
uf250-04.cnf , deadline. Restarts: 2450
uf250-04.cnf fulfilled No. of Restarts: 371 No. of Flips: 1481 time to process: 1 seconds.
uf250-04.cnf fulfilled No. of Restarts: 369 No. of Flips: 1421 time to process: 1 seconds.
uf250-04.cnf fulfilled No. of Restarts: 781 No. of Flips: 2889 time to process: 3 seconds.
uf250-04.cnf , deadline. Restarts: 2450
uf250-04.cnf fulfilled No. of Restarts: 1283 No. of Flips: 3745 time to process: 5 seconds.
uf250-04.cnf fulfilled No. of Restarts: 922 No. of Flips: 1728 time to process: 3 seconds.
uf250-04.cnf , deadline. Restarts: 2450
uf250-04.cnf fulfilled No. of Restarts: 1368 No. of Flips: 4359 time to process: 5 seconds.
uf250-04.cnf , deadline. Restarts: 2450
uf250-04.cnf , deadline. Restarts: 2450
uf250-04.cnf , deadline. Restarts: 2450
uf250-04.cnf fulfilled No. of Restarts: 1176 No. of Flips: 1593 time to process: 5 seconds.
uf250-04.cnf , deadline. Restarts: 2450
uf250-04.cnf , deadline. Restarts: 2450
uf250-04.cnf , deadline. Restarts: 2450
uf250-04.cnf , deadline. Restarts: 2450
uf250-04.cnf fulfilled No. of Restarts: 2407 No. of Flips: 2003 time to process: 10 seconds.
uf250-04.cnf , deadline. Restarts: 2450
uf250-04.cnf fulfilled No. of Restarts: 1787 No. of Flips: 4448 time to process: 7 seconds.
uf250-04.cnf fulfilled No. of Restarts: 1543 No. of Flips: 3749 time to process: 6 seconds.
uf250-04.cnf , deadline. Restarts: 2450
uf250-04.cnf , deadline. Restarts: 2450
uf250-04.cnf , deadline. Restarts: 2450
uf250-04.cnf , deadline. Restarts: 2450
uf250-04.cnf fulfilled No. of Restarts: 1607 No. of Flips: 1917 time to process: 7 seconds.
uf250-04.cnf , deadline. Restarts: 2450
uf250-04.cnf , deadline. Restarts: 2450
uf250-04.cnf fulfilled No. of Restarts: 503 No. of Flips: 3219 time to process: 2 seconds.
uf250-04.cnf fulfilled No. of Restarts: 1189 No. of Flips: 2900 time to process: 5 seconds.
uf250-04.cnf fulfilled No. of Restarts: 324 No. of Flips: 4910 time to process: 1 seconds.
uf250-04.cnf fulfilled No. of Restarts: 97 No. of Flips: 3497 time to process: 0 seconds.
uf250-04.cnf fulfilled No. of Restarts: 2249 No. of Flips: 4646 time to process: 9 seconds.
uf250-04.cnf fulfilled No. of Restarts: 899 No. of Flips: 2020 time to process: 4 seconds.
uf250-04.cnf fulfilled No. of Restarts: 1646 No. of Flips: 3729 time to process: 7 seconds.
uf250-04.cnf fulfilled No. of Restarts: 96 No. of Flips: 4084 time to process: 0 seconds.
uf250-04.cnf , deadline. Restarts: 2450
uf250-04.cnf fulfilled No. of Restarts: 789 No. of Flips: 2412 time to process: 3 seconds.
uf250-04.cnf , deadline. Restarts: 2450
uf250-04.cnf fulfilled No. of Restarts: 1416 No. of Flips: 3102 time to process: 5 seconds.
uf250-04.cnf fulfilled No. of Restarts: 789 No. of Flips: 4581 time to process: 3 seconds.
uf250-04.cnf fulfilled No. of Restarts: 1676 No. of Flips: 1954 time to process: 7 seconds.
uf250-04.cnf fulfilled No. of Restarts: 763 No. of Flips: 4438 time to process: 3 seconds.
uf250-04.cnf , deadline. Restarts: 2450
uf250-04.cnf , deadline. Restarts: 2450
uf250-04.cnf fulfilled No. of Restarts: 1883 No. of Flips: 2855 time to process: 7 seconds.
uf250-04.cnf fulfilled No. of Restarts: 63 No. of Flips: 2865 time to process: 0 seconds.
uf250-04.cnf fulfilled No. of Restarts: 1570 No. of Flips: 4763 time to process: 6 seconds.
uf250-04.cnf fulfilled No. of Restarts: 2351 No. of Flips: 3462 time to process: 9 seconds.
uf250-04.cnf , deadline. Restarts: 2450
uf250-04.cnf fulfilled No. of Restarts: 2390 No. of Flips: 4259 time to process: 10 seconds.
uf250-04.cnf , deadline. Restarts: 2450
uf250-04.cnf fulfilled No. of Restarts: 135 No. of Flips: 3369 time to process: 0 seconds.
uf250-04.cnf fulfilled No. of Restarts: 85 No. of Flips: 1724 time to process: 0 seconds.
uf250-04.cnf , deadline. Restarts: 2450
uf250-04.cnf fulfilled No. of Restarts: 1496 No. of Flips: 1518 time to process: 6 seconds.
uf250-04.cnf , deadline. Restarts: 2450
uf250-04.cnf fulfilled No. of Restarts: 394 No. of Flips: 653 time to process: 1 seconds.
uf250-04.cnf fulfilled No. of Restarts: 1848 No. of Flips: 3035 time to process: 7 seconds.
uf250-04.cnf fulfilled No. of Restarts: 2233 No. of Flips: 3058 time to process: 13 seconds.
uf250-04.cnf fulfilled No. of Restarts: 1834 No. of Flips: 3058 time to process: 8 seconds.
uf250-04.cnf fulfilled No. of Restarts: 2263 No. of Flips: 2409 time to process: 9 seconds.
uf250-04.cnf fulfilled No. of Restarts: 984 No. of Flips: 4031 time to process: 4 seconds.
uf250-04.cnf , deadline. Restarts: 2450
uf250-04.cnf , deadline. Restarts: 2450
uf250-04.cnf , deadline. Restarts: 2450
uf250-04.cnf fulfilled No. of Restarts: 2240 No. of Flips: 4453 time to process: 9 seconds.
uf250-04.cnf fulfilled No. of Restarts: 1341 No. of Flips: 4719 time to process: 5 seconds.
uf250-04.cnf fulfilled No. of Restarts: 476 No. of Flips: 1944 time to process: 2 seconds.
uf250-04.cnf , deadline. Restarts: 2450
uf250-04.cnf fulfilled No. of Restarts: 48 No. of Flips: 2166 time to process: 0 seconds.
uf250-04.cnf fulfilled No. of Restarts: 244 No. of Flips: 3215 time to process: 1 seconds.
uf250-04.cnf , deadline. Restarts: 2450
uf250-04.cnf , deadline. Restarts: 2450
uf250-04.cnf fulfilled No. of Restarts: 1415 No. of Flips: 2609 time to process: 6 seconds.
uf250-04.cnf , deadline. Restarts: 2450
uf250-04.cnf fulfilled No. of Restarts: 1385 No. of Flips: 2008 time to process: 5 seconds.
uf250-04.cnf fulfilled No. of Restarts: 60 No. of Flips: 2862 time to process: 0 seconds.
uf250-04.cnf fulfilled No. of Restarts: 1321 No. of Flips: 3187 time to process: 5 seconds.
uf250-04.cnf fulfilled No. of Restarts: 2165 No. of Flips: 898 time to process: 8 seconds.
uf250-04.cnf fulfilled No. of Restarts: 1837 No. of Flips: 862 time to process: 7 seconds.
uf250-04.cnf fulfilled No. of Restarts: 2443 No. of Flips: 1586 time to process: 10 seconds.
uf250-04.cnf , deadline. Restarts: 2450
uf250-04.cnf fulfilled No. of Restarts: 302 No. of Flips: 2081 time to process: 1 seconds.
uf250-04.cnf fulfilled No. of Restarts: 978 No. of Flips: 3347 time to process: 4 seconds.
uf250-04.cnf fulfilled No. of Restarts: 292 No. of Flips: 4615 time to process: 1 seconds.
uf250-04.cnf , deadline. Restarts: 2450
uf250-04.cnf fulfilled No. of Restarts: 1581 No. of Flips: 4029 time to process: 6 seconds.
uf250-04.cnf fulfilled No. of Restarts: 2266 No. of Flips: 2156 time to process: 9 seconds.
uf250-04.cnf fulfilled No. of Restarts: 1163 No. of Flips: 4566 time to process: 4 seconds.
uf250-04.cnf , deadline. Restarts: 2450
uf250-04.cnf fulfilled No. of Restarts: 12 No. of Flips: 4817 time to process: 0 seconds.
uf250-04.cnf fulfilled No. of Restarts: 197 No. of Flips: 4043 time to process: 0 seconds.
uf250-04.cnf , deadline. Restarts: 2450
uf250-04.cnf fulfilled No. of Restarts: 147 No. of Flips: 3109 time to process: 0 seconds.
uf250-04.cnf fulfilled No. of Restarts: 1541 No. of Flips: 3734 time to process: 6 seconds.
uf250-04.cnf , deadline. Restarts: 2450
uf250-04.cnf fulfilled No. of Restarts: 526 No. of Flips: 1152 time to process: 2 seconds.
uf250-04.cnf fulfilled No. of Restarts: 1208 No. of Flips: 2010 time to process: 4 seconds.
uf250-04.cnf fulfilled No. of Restarts: 1839 No. of Flips: 2827 time to process: 7 seconds.
uf250-04.cnf , deadline. Restarts: 2450
uf250-04.cnf fulfilled No. of Restarts: 955 No. of Flips: 1757 time to process: 4 seconds.
uf250-04.cnf fulfilled No. of Restarts: 1047 No. of Flips: 1197 time to process: 4 seconds.
uf250-04.cnf , deadline. Restarts: 2450
uf250-04.cnf fulfilled No. of Restarts: 1904 No. of Flips: 2569 time to process: 7 seconds.
uf250-04.cnf , deadline. Restarts: 2450
uf250-04.cnf fulfilled No. of Restarts: 1705 No. of Flips: 2150 time to process: 6 seconds.
uf250-04.cnf , deadline. Restarts: 2450
uf250-04.cnf fulfilled No. of Restarts: 2181 No. of Flips: 3476 time to process: 8 seconds.
uf250-04.cnf fulfilled No. of Restarts: 1887 No. of Flips: 3934 time to process: 7 seconds.
uf250-04.cnf fulfilled No. of Restarts: 599 No. of Flips: 2970 time to process: 2 seconds.
uf250-04.cnf fulfilled No. of Restarts: 2007 No. of Flips: 2545 time to process: 8 seconds.
uf250-04.cnf fulfilled No. of Restarts: 381 No. of Flips: 2602 time to process: 1 seconds.
uf250-04.cnf , deadline. Restarts: 2450
uf250-04.cnf , deadline. Restarts: 2450
uf250-04.cnf , deadline. Restarts: 2450
uf250-04.cnf fulfilled No. of Restarts: 619 No. of Flips: 2460 time to process: 2 seconds.
uf250-04.cnf fulfilled No. of Restarts: 41 No. of Flips: 3411 time to process: 0 seconds.
uf250-04.cnf fulfilled No. of Restarts: 2132 No. of Flips: 3971 time to process: 8 seconds.
uf250-04.cnf fulfilled No. of Restarts: 401 No. of Flips: 4706 time to process: 1 seconds.
uf250-04.cnf fulfilled No. of Restarts: 877 No. of Flips: 2356 time to process: 3 seconds.
