# Supplementary material for: Completion Probabilities and Parallel Restart Strategies under an Imposed Deadline
Source: PLoS One. 2016 Oct 12;11(10):e0164605. doi: 10.1371/journal.pone.0164605 (PMC5061357; doi:10.1371/journal.pone.0164605)
Supplement: S1 File — The file “S1_File.zip” is the data gathered from the experiments regarding completion probability. (ZIP) [file pone.0164605.s004.zip › results_Single_r2550.344.txt]

uf250-04.cnf , deadline. Restarts: 2550
uf250-04.cnf fulfilled No. of Restarts: 1360 No. of Flips: 1600 time to process: 6 seconds.
uf250-04.cnf fulfilled No. of Restarts: 537 No. of Flips: 3850 time to process: 2 seconds.
uf250-04.cnf fulfilled No. of Restarts: 1530 No. of Flips: 2256 time to process: 6 seconds.
uf250-04.cnf fulfilled No. of Restarts: 1675 No. of Flips: 2330 time to process: 7 seconds.
uf250-04.cnf fulfilled No. of Restarts: 557 No. of Flips: 1314 time to process: 2 seconds.
uf250-04.cnf fulfilled No. of Restarts: 858 No. of Flips: 2221 time to process: 3 seconds.
uf250-04.cnf , deadline. Restarts: 2550
uf250-04.cnf fulfilled No. of Restarts: 1700 No. of Flips: 3814 time to process: 7 seconds.
uf250-04.cnf , deadline. Restarts: 2550
uf250-04.cnf fulfilled No. of Restarts: 37 No. of Flips: 4817 time to process: 0 seconds.
uf250-04.cnf fulfilled No. of Restarts: 371 No. of Flips: 3207 time to process: 1 seconds.
uf250-04.cnf , deadline. Restarts: 2550
uf250-04.cnf , deadline. Restarts: 2550
uf250-04.cnf , deadline. Restarts: 2550
uf250-04.cnf fulfilled No. of Restarts: 1621 No. of Flips: 4739 time to process: 6 seconds.
uf250-04.cnf fulfilled No. of Restarts: 462 No. of Flips: 4783 time to process: 2 seconds.
uf250-04.cnf fulfilled No. of Restarts: 2002 No. of Flips: 4857 time to process: 8 seconds.
uf250-04.cnf , deadline. Restarts: 2550
uf250-04.cnf fulfilled No. of Restarts: 2489 No. of Flips: 1047 time to process: 10 seconds.
uf250-04.cnf , deadline. Restarts: 2550
uf250-04.cnf , deadline. Restarts: 2550
uf250-04.cnf , deadline. Restarts: 2550
uf250-04.cnf fulfilled No. of Restarts: 2093 No. of Flips: 3239 time to process: 8 seconds.
uf250-04.cnf , deadline. Restarts: 2550
uf250-04.cnf , deadline. Restarts: 2550
uf250-04.cnf fulfilled No. of Restarts: 504 No. of Flips: 4444 time to process: 2 seconds.
uf250-04.cnf , deadline. Restarts: 2550
uf250-04.cnf fulfilled No. of Restarts: 824 No. of Flips: 3228 time to process: 3 seconds.
uf250-04.cnf fulfilled No. of Restarts: 1103 No. of Flips: 4223 time to process: 4 seconds.
uf250-04.cnf fulfilled No. of Restarts: 1719 No. of Flips: 3101 time to process: 7 seconds.
uf250-04.cnf fulfilled No. of Restarts: 1658 No. of Flips: 3119 time to process: 7 seconds.
uf250-04.cnf fulfilled No. of Restarts: 698 No. of Flips: 4416 time to process: 3 seconds.
uf250-04.cnf fulfilled No. of Restarts: 2003 No. of Flips: 2215 time to process: 8 seconds.
uf250-04.cnf , deadline. Restarts: 2550
uf250-04.cnf fulfilled No. of Restarts: 1409 No. of Flips: 3282 time to process: 6 seconds.
uf250-04.cnf fulfilled No. of Restarts: 828 No. of Flips: 4199 time to process: 3 seconds.
uf250-04.cnf fulfilled No. of Restarts: 1946 No. of Flips: 2657 time to process: 8 seconds.
uf250-04.cnf , deadline. Restarts: 2550
uf250-04.cnf , deadline. Restarts: 2550
uf250-04.cnf fulfilled No. of Restarts: 2355 No. of Flips: 4102 time to process: 9 seconds.
uf250-04.cnf fulfilled No. of Restarts: 2037 No. of Flips: 2975 time to process: 8 seconds.
uf250-04.cnf fulfilled No. of Restarts: 533 No. of Flips: 3917 time to process: 2 seconds.
uf250-04.cnf , deadline. Restarts: 2550
uf250-04.cnf fulfilled No. of Restarts: 2346 No. of Flips: 3901 time to process: 9 seconds.
uf250-04.cnf fulfilled No. of Restarts: 1188 No. of Flips: 4769 time to process: 5 seconds.
uf250-04.cnf fulfilled No. of Restarts: 333 No. of Flips: 2866 time to process: 1 seconds.
uf250-04.cnf fulfilled No. of Restarts: 1117 No. of Flips: 4433 time to process: 4 seconds.
uf250-04.cnf fulfilled No. of Restarts: 605 No. of Flips: 4908 time to process: 2 seconds.
uf250-04.cnf , deadline. Restarts: 2550
uf250-04.cnf , deadline. Restarts: 2550
uf250-04.cnf fulfilled No. of Restarts: 65 No. of Flips: 1529 time to process: 0 seconds.
uf250-04.cnf fulfilled No. of Restarts: 1077 No. of Flips: 2707 time to process: 4 seconds.
uf250-04.cnf fulfilled No. of Restarts: 701 No. of Flips: 4944 time to process: 2 seconds.
uf250-04.cnf fulfilled No. of Restarts: 640 No. of Flips: 3608 time to process: 2 seconds.
uf250-04.cnf fulfilled No. of Restarts: 1973 No. of Flips: 2885 time to process: 8 seconds.
uf250-04.cnf fulfilled No. of Restarts: 145 No. of Flips: 3681 time to process: 0 seconds.
uf250-04.cnf fulfilled No. of Restarts: 313 No. of Flips: 3140 time to process: 1 seconds.
uf250-04.cnf fulfilled No. of Restarts: 599 No. of Flips: 2716 time to process: 2 seconds.
uf250-04.cnf , deadline. Restarts: 2550
uf250-04.cnf fulfilled No. of Restarts: 951 No. of Flips: 3631 time to process: 3 seconds.
uf250-04.cnf fulfilled No. of Restarts: 829 No. of Flips: 1472 time to process: 3 seconds.
uf250-04.cnf , deadline. Restarts: 2550
uf250-04.cnf , deadline. Restarts: 2550
uf250-04.cnf , deadline. Restarts: 2550
uf250-04.cnf , deadline. Restarts: 2550
uf250-04.cnf fulfilled No. of Restarts: 1570 No. of Flips: 2434 time to process: 6 seconds.
uf250-04.cnf , deadline. Restarts: 2550
uf250-04.cnf fulfilled No. of Restarts: 204 No. of Flips: 2445 time to process: 0 seconds.
uf250-04.cnf fulfilled No. of Restarts: 365 No. of Flips: 4445 time to process: 1 seconds.
uf250-04.cnf , deadline. Restarts: 2550
uf250-04.cnf fulfilled No. of Restarts: 1167 No. of Flips: 2707 time to process: 4 seconds.
uf250-04.cnf , deadline. Restarts: 2550
uf250-04.cnf fulfilled No. of Restarts: 2288 No. of Flips: 2296 time to process: 9 seconds.
uf250-04.cnf fulfilled No. of Restarts: 217 No. of Flips: 4790 time to process: 0 seconds.
uf250-04.cnf fulfilled No. of Restarts: 2520 No. of Flips: 3264 time to process: 10 seconds.
uf250-04.cnf fulfilled No. of Restarts: 2520 No. of Flips: 4439 time to process: 10 seconds.
uf250-04.cnf , deadline. Restarts: 2550
uf250-04.cnf , deadline. Restarts: 2550
uf250-04.cnf , deadline. Restarts: 2550
uf250-04.cnf , deadline. Restarts: 2550
uf250-04.cnf fulfilled No. of Restarts: 825 No. of Flips: 2867 time to process: 3 seconds.
uf250-04.cnf fulfilled No. of Restarts: 2330 No. of Flips: 2300 time to process: 9 seconds.
uf250-04.cnf fulfilled No. of Restarts: 345 No. of Flips: 1580 time to process: 1 seconds.
uf250-04.cnf fulfilled No. of Restarts: 1281 No. of Flips: 3122 time to process: 5 seconds.
uf250-04.cnf , deadline. Restarts: 2550
uf250-04.cnf , deadline. Restarts: 2550
uf250-04.cnf fulfilled No. of Restarts: 1033 No. of Flips: 4329 time to process: 4 seconds.
uf250-04.cnf fulfilled No. of Restarts: 142 No. of Flips: 1971 time to process: 0 seconds.
uf250-04.cnf fulfilled No. of Restarts: 2491 No. of Flips: 4321 time to process: 10 seconds.
uf250-04.cnf , deadline. Restarts: 2550
uf250-04.cnf fulfilled No. of Restarts: 495 No. of Flips: 2094 time to process: 2 seconds.
uf250-04.cnf , deadline. Restarts: 2550
uf250-04.cnf fulfilled No. of Restarts: 2028 No. of Flips: 4975 time to process: 8 seconds.
uf250-04.cnf , deadline. Restarts: 2550
uf250-04.cnf fulfilled No. of Restarts: 1808 No. of Flips: 2831 time to process: 7 seconds.
uf250-04.cnf , deadline. Restarts: 2550
uf250-04.cnf fulfilled No. of Restarts: 982 No. of Flips: 3078 time to process: 4 seconds.
uf250-04.cnf , deadline. Restarts: 2550
uf250-04.cnf fulfilled No. of Restarts: 1431 No. of Flips: 4771 time to process: 6 seconds.
uf250-04.cnf , deadline. Restarts: 2550
uf250-04.cnf , deadline. Restarts: 2550
uf250-04.cnf fulfilled No. of Restarts: 2460 No. of Flips: 1397 time to process: 9 seconds.
uf250-04.cnf fulfilled No. of Restarts: 335 No. of Flips: 4172 time to process: 1 seconds.
uf250-04.cnf , deadline. Restarts: 2550
uf250-04.cnf fulfilled No. of Restarts: 307 No. of Flips: 1144 time to process: 1 seconds.
uf250-04.cnf fulfilled No. of Restarts: 1658 No. of Flips: 3293 time to process: 6 seconds.
uf250-04.cnf , deadline. Restarts: 2550
uf250-04.cnf fulfilled No. of Restarts: 387 No. of Flips: 2366 time to process: 1 seconds.
uf250-04.cnf fulfilled No. of Restarts: 228 No. of Flips: 3753 time to process: 0 seconds.
uf250-04.cnf , deadline. Restarts: 2550
uf250-04.cnf , deadline. Restarts: 2550
uf250-04.cnf , deadline. Restarts: 2550
uf250-04.cnf fulfilled No. of Restarts: 918 No. of Flips: 4385 time to process: 3 seconds.
uf250-04.cnf , deadline. Restarts: 2550
uf250-04.cnf fulfilled No. of Restarts: 657 No. of Flips: 3991 time to process: 2 seconds.
uf250-04.cnf , deadline. Restarts: 2550
uf250-04.cnf fulfilled No. of Restarts: 36 No. of Flips: 1508 time to process: 0 seconds.
uf250-04.cnf fulfilled No. of Restarts: 2505 No. of Flips: 3945 time to process: 10 seconds.
uf250-04.cnf , deadline. Restarts: 2550
uf250-04.cnf fulfilled No. of Restarts: 2219 No. of Flips: 1551 time to process: 9 seconds.
uf250-04.cnf , deadline. Restarts: 2550
uf250-04.cnf , deadline. Restarts: 2550
uf250-04.cnf fulfilled No. of Restarts: 1466 No. of Flips: 3675 time to process: 6 seconds.
uf250-04.cnf fulfilled No. of Restarts: 316 No. of Flips: 4776 time to process: 1 seconds.
uf250-04.cnf , deadline. Restarts: 2550
uf250-04.cnf , deadline. Restarts: 2550
uf250-04.cnf fulfilled No. of Restarts: 701 No. of Flips: 3751 time to process: 3 seconds.
uf250-04.cnf fulfilled No. of Restarts: 542 No. of Flips: 2054 time to process: 2 seconds.
uf250-04.cnf fulfilled No. of Restarts: 2502 No. of Flips: 2453 time to process: 10 seconds.
uf250-04.cnf , deadline. Restarts: 2550
uf250-04.cnf , deadline. Restarts: 2550
uf250-04.cnf fulfilled No. of Restarts: 1214 No. of Flips: 1451 time to process: 5 seconds.
uf250-04.cnf , deadline. Restarts: 2550
uf250-04.cnf fulfilled No. of Restarts: 1552 No. of Flips: 3763 time to process: 6 seconds.
uf250-04.cnf , deadline. Restarts: 2550
uf250-04.cnf fulfilled No. of Restarts: 1698 No. of Flips: 3004 time to process: 6 seconds.
uf250-04.cnf fulfilled No. of Restarts: 675 No. of Flips: 4675 time to process: 2 seconds.
uf250-04.cnf fulfilled No. of Restarts: 2215 No. of Flips: 2918 time to process: 9 seconds.
uf250-04.cnf fulfilled No. of Restarts: 279 No. of Flips: 3290 time to process: 1 seconds.
uf250-04.cnf , deadline. Restarts: 2550
uf250-04.cnf fulfilled No. of Restarts: 1241 No. of Flips: 2509 time to process: 5 seconds.
uf250-04.cnf fulfilled No. of Restarts: 2089 No. of Flips: 3645 time to process: 8 seconds.
uf250-04.cnf fulfilled No. of Restarts: 1775 No. of Flips: 3228 time to process: 7 seconds.
uf250-04.cnf fulfilled No. of Restarts: 1439 No. of Flips: 3185 time to process: 5 seconds.
uf250-04.cnf fulfilled No. of Restarts: 2202 No. of Flips: 3398 time to process: 8 seconds.
uf250-04.cnf fulfilled No. of Restarts: 553 No. of Flips: 3236 time to process: 2 seconds.
uf250-04.cnf , deadline. Restarts: 2550
uf250-04.cnf fulfilled No. of Restarts: 1577 No. of Flips: 4786 time to process: 6 seconds.
uf250-04.cnf , deadline. Restarts: 2550
uf250-04.cnf fulfilled No. of Restarts: 868 No. of Flips: 4017 time to process: 3 seconds.
uf250-04.cnf fulfilled No. of Restarts: 26 No. of Flips: 3789 time to process: 0 seconds.
uf250-04.cnf fulfilled No. of Restarts: 679 No. of Flips: 3822 time to process: 2 seconds.
uf250-04.cnf fulfilled No. of Restarts: 268 No. of Flips: 2301 time to process: 1 seconds.
uf250-04.cnf , deadline. Restarts: 2550
uf250-04.cnf fulfilled No. of Restarts: 1991 No. of Flips: 2121 time to process: 7 seconds.
uf250-04.cnf fulfilled No. of Restarts: 1656 No. of Flips: 2786 time to process: 6 seconds.
uf250-04.cnf fulfilled No. of Restarts: 470 No. of Flips: 4031 time to process: 1 seconds.
uf250-04.cnf , deadline. Restarts: 2550
uf250-04.cnf fulfilled No. of Restarts: 187 No. of Flips: 912 time to process: 0 seconds.
uf250-04.cnf fulfilled No. of Restarts: 295 No. of Flips: 2426 time to process: 1 seconds.
uf250-04.cnf fulfilled No. of Restarts: 1756 No. of Flips: 3550 time to process: 7 seconds.
uf250-04.cnf fulfilled No. of Restarts: 358 No. of Flips: 2459 time to process: 1 seconds.
uf250-04.cnf fulfilled No. of Restarts: 1022 No. of Flips: 1689 time to process: 4 seconds.
uf250-04.cnf fulfilled No. of Restarts: 905 No. of Flips: 4614 time to process: 3 seconds.
uf250-04.cnf fulfilled No. of Restarts: 942 No. of Flips: 2097 time to process: 3 seconds.
uf250-04.cnf fulfilled No. of Restarts: 673 No. of Flips: 4692 time to process: 2 seconds.
uf250-04.cnf fulfilled No. of Restarts: 115 No. of Flips: 3683 time to process: 0 seconds.
uf250-04.cnf , deadline. Restarts: 2550
uf250-04.cnf fulfilled No. of Restarts: 676 No. of Flips: 2036 time to process: 2 seconds.
uf250-04.cnf fulfilled No. of Restarts: 689 No. of Flips: 4412 time to process: 2 seconds.
uf250-04.cnf fulfilled No. of Restarts: 1234 No. of Flips: 4006 time to process: 5 seconds.
uf250-04.cnf fulfilled No. of Restarts: 298 No. of Flips: 4557 time to process: 1 seconds.
uf250-04.cnf fulfilled No. of Restarts: 716 No. of Flips: 2935 time to process: 3 seconds.
uf250-04.cnf fulfilled No. of Restarts: 194 No. of Flips: 1111 time to process: 0 seconds.
uf250-04.cnf , deadline. Restarts: 2550
uf250-04.cnf , deadline. Restarts: 2550
uf250-04.cnf , deadline. Restarts: 2550
uf250-04.cnf fulfilled No. of Restarts: 1479 No. of Flips: 1677 time to process: 6 seconds.
uf250-04.cnf , deadline. Restarts: 2550
uf250-04.cnf fulfilled No. of Restarts: 1942 No. of Flips: 1381 time to process: 8 seconds.
uf250-04.cnf fulfilled No. of Restarts: 2198 No. of Flips: 4435 time to process: 9 seconds.
uf250-04.cnf fulfilled No. of Restarts: 1799 No. of Flips: 4920 time to process: 7 seconds.
uf250-04.cnf fulfilled No. of Restarts: 2370 No. of Flips: 1909 time to process: 9 seconds.
uf250-04.cnf , deadline. Restarts: 2550
uf250-04.cnf , deadline. Restarts: 2550
uf250-04.cnf fulfilled No. of Restarts: 1249 No. of Flips: 3813 time to process: 5 seconds.
uf250-04.cnf fulfilled No. of Restarts: 1987 No. of Flips: 2837 time to process: 8 seconds.
uf250-04.cnf fulfilled No. of Restarts: 985 No. of Flips: 2358 time to process: 4 seconds.
uf250-04.cnf fulfilled No. of Restarts: 827 No. of Flips: 2836 time to process: 3 seconds.
uf250-04.cnf , deadline. Restarts: 2550
uf250-04.cnf , deadline. Restarts: 2550
uf250-04.cnf fulfilled No. of Restarts: 171 No. of Flips: 1652 time to process: 0 seconds.
uf250-04.cnf fulfilled No. of Restarts: 207 No. of Flips: 4420 time to process: 0 seconds.
uf250-04.cnf , deadline. Restarts: 2550
uf250-04.cnf fulfilled No. of Restarts: 242 No. of Flips: 3998 time to process: 1 seconds.
uf250-04.cnf fulfilled No. of Restarts: 2152 No. of Flips: 3352 time to process: 8 seconds.
uf250-04.cnf fulfilled No. of Restarts: 712 No. of Flips: 4911 time to process: 2 seconds.
uf250-04.cnf , deadline. Restarts: 2550
uf250-04.cnf , deadline. Restarts: 2550
uf250-04.cnf fulfilled No. of Restarts: 977 No. of Flips: 1849 time to process: 4 seconds.
uf250-04.cnf , deadline. Restarts: 2550
uf250-04.cnf , deadline. Restarts: 2550
uf250-04.cnf , deadline. Restarts: 2550
uf250-04.cnf , deadline. Restarts: 2550
uf250-04.cnf fulfilled No. of Restarts: 777 No. of Flips: 3213 time to process: 3 seconds.
uf250-04.cnf fulfilled No. of Restarts: 2277 No. of Flips: 4702 time to process: 9 seconds.
uf250-04.cnf fulfilled No. of Restarts: 147 No. of Flips: 2940 time to process: 0 seconds.
uf250-04.cnf fulfilled No. of Restarts: 1432 No. of Flips: 3095 time to process: 5 seconds.
uf250-04.cnf fulfilled No. of Restarts: 200 No. of Flips: 2451 time to process: 0 seconds.
uf250-04.cnf , deadline. Restarts: 2550
uf250-04.cnf fulfilled No. of Restarts: 937 No. of Flips: 2772 time to process: 3 seconds.
uf250-04.cnf fulfilled No. of Restarts: 1634 No. of Flips: 3869 time to process: 6 seconds.
uf250-04.cnf fulfilled No. of Restarts: 135 No. of Flips: 2037 time to process: 0 seconds.
uf250-04.cnf , deadline. Restarts: 2550
uf250-04.cnf fulfilled No. of Restarts: 350 No. of Flips: 3704 time to process: 1 seconds.
uf250-04.cnf fulfilled No. of Restarts: 1235 No. of Flips: 1657 time to process: 4 seconds.
uf250-04.cnf , deadline. Restarts: 2550
uf250-04.cnf fulfilled No. of Restarts: 616 No. of Flips: 987 time to process: 2 seconds.
uf250-04.cnf , deadline. Restarts: 2550
uf250-04.cnf fulfilled No. of Restarts: 918 No. of Flips: 3022 time to process: 3 seconds.
uf250-04.cnf fulfilled No. of Restarts: 1570 No. of Flips: 1355 time to process: 6 seconds.
uf250-04.cnf , deadline. Restarts: 2550
uf250-04.cnf fulfilled No. of Restarts: 2306 No. of Flips: 910 time to process: 9 seconds.
uf250-04.cnf , deadline. Restarts: 2550
uf250-04.cnf fulfilled No. of Restarts: 335 No. of Flips: 4032 time to process: 1 seconds.
uf250-04.cnf , deadline. Restarts: 2550
uf250-04.cnf , deadline. Restarts: 2550
uf250-04.cnf fulfilled No. of Restarts: 738 No. of Flips: 4593 time to process: 3 seconds.
uf250-04.cnf fulfilled No. of Restarts: 1148 No. of Flips: 3540 time to process: 4 seconds.
uf250-04.cnf fulfilled No. of Restarts: 640 No. of Flips: 4426 time to process: 2 seconds.
uf250-04.cnf , deadline. Restarts: 2550
uf250-04.cnf fulfilled No. of Restarts: 2450 No. of Flips: 4693 time to process: 9 seconds.
uf250-04.cnf fulfilled No. of Restarts: 519 No. of Flips: 4301 time to process: 2 seconds.
uf250-04.cnf , deadline. Restarts: 2550
uf250-04.cnf , deadline. Restarts: 2550
uf250-04.cnf , deadline. Restarts: 2550
uf250-04.cnf fulfilled No. of Restarts: 389 No. of Flips: 4535 time to process: 1 seconds.
uf250-04.cnf fulfilled No. of Restarts: 191 No. of Flips: 4480 time to process: 0 seconds.
uf250-04.cnf fulfilled No. of Restarts: 1732 No. of Flips: 417 time to process: 6 seconds.
uf250-04.cnf , deadline. Restarts: 2550
uf250-04.cnf fulfilled No. of Restarts: 1161 No. of Flips: 2373 time to process: 4 seconds.
uf250-04.cnf , deadline. Restarts: 2550
uf250-04.cnf fulfilled No. of Restarts: 2017 No. of Flips: 4402 time to process: 8 seconds.
uf250-04.cnf fulfilled No. of Restarts: 1965 No. of Flips: 2306 time to process: 8 seconds.
uf250-04.cnf , deadline. Restarts: 2550
uf250-04.cnf , deadline. Restarts: 2550
uf250-04.cnf fulfilled No. of Restarts: 1151 No. of Flips: 4012 time to process: 4 seconds.
uf250-04.cnf fulfilled No. of Restarts: 2335 No. of Flips: 3948 time to process: 9 seconds.
uf250-04.cnf fulfilled No. of Restarts: 607 No. of Flips: 1424 time to process: 2 seconds.
uf250-04.cnf , deadline. Restarts: 2550
uf250-04.cnf , deadline. Restarts: 2550
uf250-04.cnf fulfilled No. of Restarts: 457 No. of Flips: 1753 time to process: 1 seconds.
uf250-04.cnf , deadline. Restarts: 2550
uf250-04.cnf fulfilled No. of Restarts: 2039 No. of Flips: 4377 time to process: 8 seconds.
uf250-04.cnf fulfilled No. of Restarts: 1670 No. of Flips: 4046 time to process: 6 seconds.
uf250-04.cnf , deadline. Restarts: 2550
uf250-04.cnf fulfilled No. of Restarts: 903 No. of Flips: 3076 time to process: 3 seconds.
uf250-04.cnf fulfilled No. of Restarts: 1363 No. of Flips: 3538 time to process: 5 seconds.
uf250-04.cnf , deadline. Restarts: 2550
uf250-04.cnf , deadline. Restarts: 2550
uf250-04.cnf , deadline. Restarts: 2550
uf250-04.cnf fulfilled No. of Restarts: 772 No. of Flips: 3396 time to process: 3 seconds.
uf250-04.cnf , deadline. Restarts: 2550
uf250-04.cnf , deadline. Restarts: 2550
uf250-04.cnf , deadline. Restarts: 2550
uf250-04.cnf , deadline. Restarts: 2550
uf250-04.cnf , deadline. Restarts: 2550
uf250-04.cnf fulfilled No. of Restarts: 1755 No. of Flips: 1283 time to process: 7 seconds.
uf250-04.cnf fulfilled No. of Restarts: 948 No. of Flips: 2856 time to process: 3 seconds.
uf250-04.cnf fulfilled No. of Restarts: 1260 No. of Flips: 1778 time to process: 5 seconds.
uf250-04.cnf , deadline. Restarts: 2550
uf250-04.cnf fulfilled No. of Restarts: 660 No. of Flips: 2825 time to process: 2 seconds.
uf250-04.cnf fulfilled No. of Restarts: 1211 No. of Flips: 2502 time to process: 5 seconds.
uf250-04.cnf fulfilled No. of Restarts: 38 No. of Flips: 2486 time to process: 0 seconds.
uf250-04.cnf fulfilled No. of Restarts: 2194 No. of Flips: 2729 time to process: 9 seconds.
uf250-04.cnf fulfilled No. of Restarts: 2243 No. of Flips: 4865 time to process: 9 seconds.
uf250-04.cnf fulfilled No. of Restarts: 62 No. of Flips: 1409 time to process: 0 seconds.
uf250-04.cnf fulfilled No. of Restarts: 23 No. of Flips: 3470 time to process: 0 seconds.
uf250-04.cnf , deadline. Restarts: 2550
uf250-04.cnf , deadline. Restarts: 2550
uf250-04.cnf , deadline. Restarts: 2550
uf250-04.cnf , deadline. Restarts: 2550
uf250-04.cnf fulfilled No. of Restarts: 2034 No. of Flips: 632 time to process: 8 seconds.
uf250-04.cnf fulfilled No. of Restarts: 1834 No. of Flips: 3833 time to process: 7 seconds.
uf250-04.cnf , deadline. Restarts: 2550
uf250-04.cnf , deadline. Restarts: 2550
uf250-04.cnf , deadline. Restarts: 2550
uf250-04.cnf , deadline. Restarts: 2550
uf250-04.cnf , deadline. Restarts: 2550
uf250-04.cnf fulfilled No. of Restarts: 1404 No. of Flips: 3216 time to process: 5 seconds.
uf250-04.cnf fulfilled No. of Restarts: 1392 No. of Flips: 2847 time to process: 5 seconds.
uf250-04.cnf , deadline. Restarts: 2550
uf250-04.cnf , deadline. Restarts: 2550
uf250-04.cnf fulfilled No. of Restarts: 702 No. of Flips: 1694 time to process: 3 seconds.
uf250-04.cnf , deadline. Restarts: 2550
uf250-04.cnf fulfilled No. of Restarts: 1077 No. of Flips: 3906 time to process: 4 seconds.
uf250-04.cnf fulfilled No. of Restarts: 1532 No. of Flips: 3492 time to process: 6 seconds.
uf250-04.cnf , deadline. Restarts: 2550
uf250-04.cnf , deadline. Restarts: 2550
uf250-04.cnf , deadline. Restarts: 2550
uf250-04.cnf , deadline. Restarts: 2550
uf250-04.cnf fulfilled No. of Restarts: 591 No. of Flips: 2407 time to process: 2 seconds.
uf250-04.cnf , deadline. Restarts: 2550
uf250-04.cnf fulfilled No. of Restarts: 1597 No. of Flips: 2164 time to process: 6 seconds.
uf250-04.cnf , deadline. Restarts: 2550
uf250-04.cnf fulfilled No. of Restarts: 1455 No. of Flips: 4337 time to process: 6 seconds.
uf250-04.cnf fulfilled No. of Restarts: 1924 No. of Flips: 4236 time to process: 7 seconds.
uf250-04.cnf fulfilled No. of Restarts: 646 No. of Flips: 4539 time to process: 2 seconds.
uf250-04.cnf fulfilled No. of Restarts: 1017 No. of Flips: 3213 time to process: 4 seconds.
uf250-04.cnf fulfilled No. of Restarts: 1473 No. of Flips: 1705 time to process: 6 seconds.
uf250-04.cnf , deadline. Restarts: 2550
uf250-04.cnf , deadline. Restarts: 2550
uf250-04.cnf fulfilled No. of Restarts: 144 No. of Flips: 1917 time to process: 0 seconds.
uf250-04.cnf , deadline. Restarts: 2550
uf250-04.cnf fulfilled No. of Restarts: 132 No. of Flips: 1340 time to process: 0 seconds.
uf250-04.cnf fulfilled No. of Restarts: 179 No. of Flips: 3914 time to process: 0 seconds.
uf250-04.cnf fulfilled No. of Restarts: 577 No. of Flips: 1010 time to process: 2 seconds.
uf250-04.cnf fulfilled No. of Restarts: 669 No. of Flips: 2027 time to process: 2 seconds.
uf250-04.cnf fulfilled No. of Restarts: 1565 No. of Flips: 2118 time to process: 6 seconds.
uf250-04.cnf fulfilled No. of Restarts: 1156 No. of Flips: 1527 time to process: 6 seconds.
uf250-04.cnf fulfilled No. of Restarts: 1312 No. of Flips: 4987 time to process: 5 seconds.
uf250-04.cnf fulfilled No. of Restarts: 794 No. of Flips: 976 time to process: 3 seconds.
uf250-04.cnf fulfilled No. of Restarts: 983 No. of Flips: 4012 time to process: 4 seconds.
uf250-04.cnf fulfilled No. of Restarts: 367 No. of Flips: 3184 time to process: 1 seconds.
uf250-04.cnf , deadline. Restarts: 2550
uf250-04.cnf fulfilled No. of Restarts: 16 No. of Flips: 3317 time to process: 0 seconds.
uf250-04.cnf , deadline. Restarts: 2550
uf250-04.cnf fulfilled No. of Restarts: 694 No. of Flips: 2579 time to process: 2 seconds.
uf250-04.cnf fulfilled No. of Restarts: 1022 No. of Flips: 3342 time to process: 4 seconds.
uf250-04.cnf fulfilled No. of Restarts: 1258 No. of Flips: 1903 time to process: 5 seconds.
uf250-04.cnf fulfilled No. of Restarts: 800 No. of Flips: 4102 time to process: 3 seconds.
uf250-04.cnf , deadline. Restarts: 2550
uf250-04.cnf , deadline. Restarts: 2550
uf250-04.cnf , deadline. Restarts: 2550
uf250-04.cnf , deadline. Restarts: 2550
uf250-04.cnf , deadline. Restarts: 2550
uf250-04.cnf fulfilled No. of Restarts: 2234 No. of Flips: 2416 time to process: 9 seconds.
uf250-04.cnf fulfilled No. of Restarts: 166 No. of Flips: 4966 time to process: 0 seconds.
uf250-04.cnf fulfilled No. of Restarts: 56 No. of Flips: 4545 time to process: 0 seconds.
uf250-04.cnf fulfilled No. of Restarts: 1348 No. of Flips: 1648 time to process: 5 seconds.
uf250-04.cnf , deadline. Restarts: 2550
uf250-04.cnf , deadline. Restarts: 2550
uf250-04.cnf fulfilled No. of Restarts: 175 No. of Flips: 4191 time to process: 0 seconds.
uf250-04.cnf , deadline. Restarts: 2550
uf250-04.cnf , deadline. Restarts: 2550
uf250-04.cnf , deadline. Restarts: 2550
uf250-04.cnf , deadline. Restarts: 2550
uf250-04.cnf , deadline. Restarts: 2550
uf250-04.cnf , deadline. Restarts: 2550
uf250-04.cnf , deadline. Restarts: 2550
uf250-04.cnf , deadline. Restarts: 2550
uf250-04.cnf fulfilled No. of Restarts: 2064 No. of Flips: 4459 time to process: 8 seconds.
uf250-04.cnf , deadline. Restarts: 2550
uf250-04.cnf , deadline. Restarts: 2550
uf250-04.cnf , deadline. Restarts: 2550
uf250-04.cnf , deadline. Restarts: 2550
uf250-04.cnf , deadline. Restarts: 2550
uf250-04.cnf fulfilled No. of Restarts: 412 No. of Flips: 4076 time to process: 1 seconds.
uf250-04.cnf , deadline. Restarts: 2550
uf250-04.cnf fulfilled No. of Restarts: 40 No. of Flips: 1911 time to process: 0 seconds.
uf250-04.cnf fulfilled No. of Restarts: 2184 No. of Flips: 1682 time to process: 8 seconds.
uf250-04.cnf , deadline. Restarts: 2550
uf250-04.cnf fulfilled No. of Restarts: 185 No. of Flips: 4948 time to process: 0 seconds.
uf250-04.cnf , deadline. Restarts: 2550
uf250-04.cnf fulfilled No. of Restarts: 517 No. of Flips: 3360 time to process: 2 seconds.
uf250-04.cnf fulfilled No. of Restarts: 2453 No. of Flips: 4080 time to process: 9 seconds.
uf250-04.cnf fulfilled No. of Restarts: 1408 No. of Flips: 4953 time to process: 5 seconds.
uf250-04.cnf fulfilled No. of Restarts: 1176 No. of Flips: 4945 time to process: 4 seconds.
uf250-04.cnf , deadline. Restarts: 2550
uf250-04.cnf , deadline. Restarts: 2550
uf250-04.cnf fulfilled No. of Restarts: 719 No. of Flips: 4709 time to process: 2 seconds.
uf250-04.cnf , deadline. Restarts: 2550
uf250-04.cnf fulfilled No. of Restarts: 666 No. of Flips: 3637 time to process: 2 seconds.
uf250-04.cnf fulfilled No. of Restarts: 224 No. of Flips: 2486 time to process: 0 seconds.
uf250-04.cnf fulfilled No. of Restarts: 865 No. of Flips: 3007 time to process: 3 seconds.
uf250-04.cnf fulfilled No. of Restarts: 1458 No. of Flips: 4677 time to process: 6 seconds.
uf250-04.cnf , deadline. Restarts: 2550
uf250-04.cnf , deadline. Restarts: 2550
uf250-04.cnf , deadline. Restarts: 2550
uf250-04.cnf , deadline. Restarts: 2550
uf250-04.cnf fulfilled No. of Restarts: 1778 No. of Flips: 1139 time to process: 7 seconds.
uf250-04.cnf , deadline. Restarts: 2550
uf250-04.cnf fulfilled No. of Restarts: 692 No. of Flips: 2759 time to process: 2 seconds.
uf250-04.cnf , deadline. Restarts: 2550
uf250-04.cnf fulfilled No. of Restarts: 1175 No. of Flips: 4157 time to process: 4 seconds.
uf250-04.cnf , deadline. Restarts: 2550
uf250-04.cnf , deadline. Restarts: 2550
uf250-04.cnf , deadline. Restarts: 2550
uf250-04.cnf fulfilled No. of Restarts: 2201 No. of Flips: 3844 time to process: 8 seconds.
uf250-04.cnf , deadline. Restarts: 2550
uf250-04.cnf fulfilled No. of Restarts: 825 No. of Flips: 2146 time to process: 3 seconds.
uf250-04.cnf fulfilled No. of Restarts: 2159 No. of Flips: 4758 time to process: 8 seconds.
uf250-04.cnf fulfilled No. of Restarts: 1146 No. of Flips: 3252 time to process: 4 seconds.
uf250-04.cnf , deadline. Restarts: 2550
uf250-04.cnf fulfilled No. of Restarts: 977 No. of Flips: 3960 time to process: 4 seconds.
uf250-04.cnf , deadline. Restarts: 2550
uf250-04.cnf , deadline. Restarts: 2550
uf250-04.cnf , deadline. Restarts: 2550
uf250-04.cnf fulfilled No. of Restarts: 819 No. of Flips: 1849 time to process: 3 seconds.
uf250-04.cnf , deadline. Restarts: 2550
uf250-04.cnf , deadline. Restarts: 2550
uf250-04.cnf , deadline. Restarts: 2550
uf250-04.cnf fulfilled No. of Restarts: 2172 No. of Flips: 3461 time to process: 8 seconds.
uf250-04.cnf , deadline. Restarts: 2550
uf250-04.cnf fulfilled No. of Restarts: 1249 No. of Flips: 4683 time to process: 5 seconds.
uf250-04.cnf fulfilled No. of Restarts: 59 No. of Flips: 4821 time to process: 0 seconds.
uf250-04.cnf , deadline. Restarts: 2550
uf250-04.cnf , deadline. Restarts: 2550
uf250-04.cnf , deadline. Restarts: 2550
uf250-04.cnf fulfilled No. of Restarts: 1577 No. of Flips: 500 time to process: 6 seconds.
uf250-04.cnf , deadline. Restarts: 2550
uf250-04.cnf fulfilled No. of Restarts: 1857 No. of Flips: 1480 time to process: 7 seconds.
uf250-04.cnf , deadline. Restarts: 2550
uf250-04.cnf fulfilled No. of Restarts: 464 No. of Flips: 3362 time to process: 1 seconds.
uf250-04.cnf fulfilled No. of Restarts: 1498 No. of Flips: 2751 time to process: 6 seconds.
uf250-04.cnf fulfilled No. of Restarts: 308 No. of Flips: 1367 time to process: 1 seconds.
uf250-04.cnf , deadline. Restarts: 2550
uf250-04.cnf , deadline. Restarts: 2550
uf250-04.cnf , deadline. Restarts: 2550
uf250-04.cnf fulfilled No. of Restarts: 112 No. of Flips: 1442 time to process: 0 seconds.
uf250-04.cnf fulfilled No. of Restarts: 2150 No. of Flips: 4283 time to process: 9 seconds.
uf250-04.cnf fulfilled No. of Restarts: 134 No. of Flips: 1663 time to process: 0 seconds.
uf250-04.cnf , deadline. Restarts: 2550
uf250-04.cnf , deadline. Restarts: 2550
uf250-04.cnf fulfilled No. of Restarts: 1748 No. of Flips: 3864 time to process: 7 seconds.
uf250-04.cnf fulfilled No. of Restarts: 341 No. of Flips: 1551 time to process: 1 seconds.
uf250-04.cnf fulfilled No. of Restarts: 2313 No. of Flips: 4850 time to process: 10 seconds.
uf250-04.cnf fulfilled No. of Restarts: 59 No. of Flips: 4097 time to process: 0 seconds.
uf250-04.cnf fulfilled No. of Restarts: 914 No. of Flips: 856 time to process: 4 seconds.
uf250-04.cnf fulfilled No. of Restarts: 326 No. of Flips: 4917 time to process: 1 seconds.
uf250-04.cnf fulfilled No. of Restarts: 1490 No. of Flips: 905 time to process: 6 seconds.
uf250-04.cnf fulfilled No. of Restarts: 796 No. of Flips: 2160 time to process: 3 seconds.
uf250-04.cnf , deadline. Restarts: 2550
uf250-04.cnf fulfilled No. of Restarts: 1526 No. of Flips: 2036 time to process: 6 seconds.
uf250-04.cnf fulfilled No. of Restarts: 2314 No. of Flips: 2202 time to process: 9 seconds.
uf250-04.cnf , deadline. Restarts: 2550
uf250-04.cnf fulfilled No. of Restarts: 960 No. of Flips: 1206 time to process: 4 seconds.
uf250-04.cnf , deadline. Restarts: 2550
uf250-04.cnf , deadline. Restarts: 2550
uf250-04.cnf fulfilled No. of Restarts: 1623 No. of Flips: 2984 time to process: 6 seconds.
uf250-04.cnf fulfilled No. of Restarts: 650 No. of Flips: 1460 time to process: 2 seconds.
uf250-04.cnf fulfilled No. of Restarts: 328 No. of Flips: 2926 time to process: 1 seconds.
uf250-04.cnf fulfilled No. of Restarts: 661 No. of Flips: 4934 time to process: 2 seconds.
uf250-04.cnf , deadline. Restarts: 2550
uf250-04.cnf fulfilled No. of Restarts: 1624 No. of Flips: 3158 time to process: 6 seconds.
uf250-04.cnf , deadline. Restarts: 2550
uf250-04.cnf fulfilled No. of Restarts: 2100 No. of Flips: 2899 time to process: 8 seconds.
uf250-04.cnf , deadline. Restarts: 2550
uf250-04.cnf fulfilled No. of Restarts: 229 No. of Flips: 1260 time to process: 0 seconds.
uf250-04.cnf , deadline. Restarts: 2550
uf250-04.cnf fulfilled No. of Restarts: 1618 No. of Flips: 4700 time to process: 6 seconds.
uf250-04.cnf , deadline. Restarts: 2550
uf250-04.cnf , deadline. Restarts: 2550
uf250-04.cnf fulfilled No. of Restarts: 658 No. of Flips: 4149 time to process: 2 seconds.
uf250-04.cnf fulfilled No. of Restarts: 87 No. of Flips: 4567 time to process: 0 seconds.
uf250-04.cnf , deadline. Restarts: 2550
uf250-04.cnf , deadline. Restarts: 2550
uf250-04.cnf fulfilled No. of Restarts: 2130 No. of Flips: 4134 time to process: 8 seconds.
uf250-04.cnf fulfilled No. of Restarts: 432 No. of Flips: 3093 time to process: 1 seconds.
uf250-04.cnf fulfilled No. of Restarts: 1607 No. of Flips: 1944 time to process: 6 seconds.
uf250-04.cnf fulfilled No. of Restarts: 1436 No. of Flips: 1826 time to process: 5 seconds.
uf250-04.cnf fulfilled No. of Restarts: 1019 No. of Flips: 2999 time to process: 4 seconds.
uf250-04.cnf , deadline. Restarts: 2550
uf250-04.cnf , deadline. Restarts: 2550
uf250-04.cnf , deadline. Restarts: 2550
uf250-04.cnf , deadline. Restarts: 2550
uf250-04.cnf fulfilled No. of Restarts: 1605 No. of Flips: 3306 time to process: 6 seconds.
uf250-04.cnf fulfilled No. of Restarts: 1258 No. of Flips: 4702 time to process: 5 seconds.
uf250-04.cnf fulfilled No. of Restarts: 1072 No. of Flips: 4235 time to process: 4 seconds.
uf250-04.cnf , deadline. Restarts: 2550
uf250-04.cnf , deadline. Restarts: 2550
uf250-04.cnf fulfilled No. of Restarts: 465 No. of Flips: 3174 time to process: 2 seconds.
uf250-04.cnf fulfilled No. of Restarts: 1465 No. of Flips: 1823 time to process: 6 seconds.
uf250-04.cnf , deadline. Restarts: 2550
uf250-04.cnf , deadline. Restarts: 2550
uf250-04.cnf , deadline. Restarts: 2550
uf250-04.cnf fulfilled No. of Restarts: 1935 No. of Flips: 4609 time to process: 8 seconds.
uf250-04.cnf fulfilled No. of Restarts: 758 No. of Flips: 3701 time to process: 3 seconds.
uf250-04.cnf fulfilled No. of Restarts: 714 No. of Flips: 3800 time to process: 3 seconds.
uf250-04.cnf fulfilled No. of Restarts: 680 No. of Flips: 4095 time to process: 2 seconds.
uf250-04.cnf , deadline. Restarts: 2550
uf250-04.cnf fulfilled No. of Restarts: 1849 No. of Flips: 4727 time to process: 7 seconds.
uf250-04.cnf fulfilled No. of Restarts: 17 No. of Flips: 2680 time to process: 0 seconds.
uf250-04.cnf , deadline. Restarts: 2550
uf250-04.cnf fulfilled No. of Restarts: 1437 No. of Flips: 2861 time to process: 5 seconds.
uf250-04.cnf fulfilled No. of Restarts: 1391 No. of Flips: 1941 time to process: 5 seconds.
uf250-04.cnf fulfilled No. of Restarts: 1980 No. of Flips: 3641 time to process: 8 seconds.
uf250-04.cnf fulfilled No. of Restarts: 540 No. of Flips: 4909 time to process: 2 seconds.
uf250-04.cnf , deadline. Restarts: 2550
uf250-04.cnf , deadline. Restarts: 2550
uf250-04.cnf , deadline. Restarts: 2550
uf250-04.cnf fulfilled No. of Restarts: 1778 No. of Flips: 2634 time to process: 7 seconds.
uf250-04.cnf , deadline. Restarts: 2550
uf250-04.cnf , deadline. Restarts: 2550
uf250-04.cnf fulfilled No. of Restarts: 360 No. of Flips: 2075 time to process: 1 seconds.
uf250-04.cnf fulfilled No. of Restarts: 850 No. of Flips: 3307 time to process: 3 seconds.
uf250-04.cnf , deadline. Restarts: 2550
uf250-04.cnf , deadline. Restarts: 2550
uf250-04.cnf fulfilled No. of Restarts: 1950 No. of Flips: 4494 time to process: 8 seconds.
uf250-04.cnf , deadline. Restarts: 2550
uf250-04.cnf fulfilled No. of Restarts: 245 No. of Flips: 3743 time to process: 1 seconds.
uf250-04.cnf fulfilled No. of Restarts: 2045 No. of Flips: 2393 time to process: 8 seconds.
uf250-04.cnf fulfilled No. of Restarts: 1164 No. of Flips: 4747 time to process: 4 seconds.
uf250-04.cnf , deadline. Restarts: 2550
uf250-04.cnf fulfilled No. of Restarts: 526 No. of Flips: 3560 time to process: 2 seconds.
uf250-04.cnf fulfilled No. of Restarts: 1704 No. of Flips: 1658 time to process: 6 seconds.
uf250-04.cnf , deadline. Restarts: 2550
uf250-04.cnf , deadline. Restarts: 2550
uf250-04.cnf , deadline. Restarts: 2550
uf250-04.cnf fulfilled No. of Restarts: 2407 No. of Flips: 4185 time to process: 9 seconds.
uf250-04.cnf fulfilled No. of Restarts: 1823 No. of Flips: 3867 time to process: 7 seconds.
uf250-04.cnf fulfilled No. of Restarts: 1033 No. of Flips: 3300 time to process: 4 seconds.
uf250-04.cnf fulfilled No. of Restarts: 62 No. of Flips: 3264 time to process: 0 seconds.
uf250-04.cnf fulfilled No. of Restarts: 2302 No. of Flips: 4480 time to process: 9 seconds.
uf250-04.cnf , deadline. Restarts: 2550
uf250-04.cnf fulfilled No. of Restarts: 508 No. of Flips: 2981 time to process: 2 seconds.
uf250-04.cnf fulfilled No. of Restarts: 434 No. of Flips: 3904 time to process: 1 seconds.
uf250-04.cnf fulfilled No. of Restarts: 729 No. of Flips: 2170 time to process: 2 seconds.
uf250-04.cnf fulfilled No. of Restarts: 1638 No. of Flips: 3394 time to process: 6 seconds.
uf250-04.cnf fulfilled No. of Restarts: 470 No. of Flips: 2169 time to process: 2 seconds.
uf250-04.cnf fulfilled No. of Restarts: 261 No. of Flips: 3020 time to process: 1 seconds.
uf250-04.cnf , deadline. Restarts: 2550
uf250-04.cnf fulfilled No. of Restarts: 356 No. of Flips: 3402 time to process: 1 seconds.
uf250-04.cnf , deadline. Restarts: 2550
uf250-04.cnf , deadline. Restarts: 2550
uf250-04.cnf , deadline. Restarts: 2550
uf250-04.cnf , deadline. Restarts: 2550
uf250-04.cnf fulfilled No. of Restarts: 2207 No. of Flips: 3653 time to process: 8 seconds.
uf250-04.cnf fulfilled No. of Restarts: 362 No. of Flips: 3194 time to process: 1 seconds.
uf250-04.cnf fulfilled No. of Restarts: 1250 No. of Flips: 2141 time to process: 5 seconds.
uf250-04.cnf , deadline. Restarts: 2550
uf250-04.cnf fulfilled No. of Restarts: 959 No. of Flips: 1452 time to process: 3 seconds.
uf250-04.cnf fulfilled No. of Restarts: 184 No. of Flips: 1658 time to process: 0 seconds.
uf250-04.cnf fulfilled No. of Restarts: 840 No. of Flips: 4156 time to process: 3 seconds.
uf250-04.cnf fulfilled No. of Restarts: 444 No. of Flips: 3531 time to process: 1 seconds.
uf250-04.cnf , deadline. Restarts: 2550
uf250-04.cnf , deadline. Restarts: 2550
uf250-04.cnf fulfilled No. of Restarts: 383 No. of Flips: 4897 time to process: 1 seconds.
uf250-04.cnf fulfilled No. of Restarts: 1915 No. of Flips: 3912 time to process: 7 seconds.
uf250-04.cnf , deadline. Restarts: 2550
uf250-04.cnf fulfilled No. of Restarts: 835 No. of Flips: 1131 time to process: 3 seconds.
uf250-04.cnf fulfilled No. of Restarts: 2257 No. of Flips: 3746 time to process: 9 seconds.
uf250-04.cnf , deadline. Restarts: 2550
uf250-04.cnf , deadline. Restarts: 2550
uf250-04.cnf , deadline. Restarts: 2550
uf250-04.cnf fulfilled No. of Restarts: 585 No. of Flips: 2004 time to process: 2 seconds.
uf250-04.cnf , deadline. Restarts: 2550
uf250-04.cnf fulfilled No. of Restarts: 20 No. of Flips: 3554 time to process: 0 seconds.
uf250-04.cnf fulfilled No. of Restarts: 78 No. of Flips: 4739 time to process: 0 seconds.
uf250-04.cnf fulfilled No. of Restarts: 1561 No. of Flips: 3507 time to process: 6 seconds.
uf250-04.cnf , deadline. Restarts: 2550
uf250-04.cnf fulfilled No. of Restarts: 33 No. of Flips: 3412 time to process: 0 seconds.
uf250-04.cnf fulfilled No. of Restarts: 2365 No. of Flips: 1639 time to process: 9 seconds.
uf250-04.cnf , deadline. Restarts: 2550
uf250-04.cnf , deadline. Restarts: 2550
uf250-04.cnf fulfilled No. of Restarts: 1135 No. of Flips: 2862 time to process: 4 seconds.
uf250-04.cnf , deadline. Restarts: 2550
uf250-04.cnf , deadline. Restarts: 2550
uf250-04.cnf fulfilled No. of Restarts: 1270 No. of Flips: 3034 time to process: 5 seconds.
uf250-04.cnf fulfilled No. of Restarts: 257 No. of Flips: 3547 time to process: 1 seconds.
uf250-04.cnf , deadline. Restarts: 2550
uf250-04.cnf fulfilled No. of Restarts: 1747 No. of Flips: 1959 time to process: 7 seconds.
uf250-04.cnf fulfilled No. of Restarts: 389 No. of Flips: 2664 time to process: 1 seconds.
uf250-04.cnf , deadline. Restarts: 2550
uf250-04.cnf , deadline. Restarts: 2550
uf250-04.cnf fulfilled No. of Restarts: 1307 No. of Flips: 2725 time to process: 5 seconds.
uf250-04.cnf , deadline. Restarts: 2550
uf250-04.cnf fulfilled No. of Restarts: 2039 No. of Flips: 3431 time to process: 8 seconds.
uf250-04.cnf fulfilled No. of Restarts: 410 No. of Flips: 624 time to process: 1 seconds.
uf250-04.cnf , deadline. Restarts: 2550
uf250-04.cnf , deadline. Restarts: 2550
uf250-04.cnf fulfilled No. of Restarts: 897 No. of Flips: 3495 time to process: 3 seconds.
uf250-04.cnf fulfilled No. of Restarts: 1796 No. of Flips: 1574 time to process: 7 seconds.
uf250-04.cnf fulfilled No. of Restarts: 183 No. of Flips: 4113 time to process: 0 seconds.
uf250-04.cnf , deadline. Restarts: 2550
uf250-04.cnf fulfilled No. of Restarts: 861 No. of Flips: 903 time to process: 3 seconds.
uf250-04.cnf fulfilled No. of Restarts: 491 No. of Flips: 3616 time to process: 2 seconds.
uf250-04.cnf fulfilled No. of Restarts: 1 No. of Flips: 2330 time to process: 0 seconds.
uf250-04.cnf , deadline. Restarts: 2550
uf250-04.cnf , deadline. Restarts: 2550
uf250-04.cnf , deadline. Restarts: 2550
uf250-04.cnf fulfilled No. of Restarts: 982 No. of Flips: 2356 time to process: 4 seconds.
uf250-04.cnf fulfilled No. of Restarts: 478 No. of Flips: 1790 time to process: 2 seconds.
uf250-04.cnf , deadline. Restarts: 2550
uf250-04.cnf , deadline. Restarts: 2550
uf250-04.cnf , deadline. Restarts: 2550
uf250-04.cnf fulfilled No. of Restarts: 366 No. of Flips: 2420 time to process: 1 seconds.
uf250-04.cnf fulfilled No. of Restarts: 959 No. of Flips: 4136 time to process: 4 seconds.
uf250-04.cnf fulfilled No. of Restarts: 1418 No. of Flips: 3716 time to process: 7 seconds.
uf250-04.cnf , deadline. Restarts: 2550
uf250-04.cnf , deadline. Restarts: 2550
uf250-04.cnf , deadline. Restarts: 2550
uf250-04.cnf , deadline. Restarts: 2550
uf250-04.cnf fulfilled No. of Restarts: 88 No. of Flips: 1297 time to process: 0 seconds.
uf250-04.cnf fulfilled No. of Restarts: 565 No. of Flips: 2438 time to process: 2 seconds.
uf250-04.cnf fulfilled No. of Restarts: 666 No. of Flips: 1418 time to process: 3 seconds.
uf250-04.cnf , deadline. Restarts: 2550
uf250-04.cnf fulfilled No. of Restarts: 2081 No. of Flips: 2803 time to process: 8 seconds.
uf250-04.cnf , deadline. Restarts: 2550
uf250-04.cnf , deadline. Restarts: 2550
uf250-04.cnf fulfilled No. of Restarts: 360 No. of Flips: 3726 time to process: 1 seconds.
uf250-04.cnf fulfilled No. of Restarts: 1347 No. of Flips: 3238 time to process: 5 seconds.
uf250-04.cnf fulfilled No. of Restarts: 1624 No. of Flips: 1408 time to process: 7 seconds.
uf250-04.cnf , deadline. Restarts: 2550
uf250-04.cnf , deadline. Restarts: 2550
uf250-04.cnf , deadline. Restarts: 2550
uf250-04.cnf fulfilled No. of Restarts: 2014 No. of Flips: 2560 time to process: 8 seconds.
uf250-04.cnf , deadline. Restarts: 2550
uf250-04.cnf , deadline. Restarts: 2550
uf250-04.cnf fulfilled No. of Restarts: 147 No. of Flips: 1990 time to process: 0 seconds.
uf250-04.cnf , deadline. Restarts: 2550
uf250-04.cnf , deadline. Restarts: 2550
uf250-04.cnf , deadline. Restarts: 2550
uf250-04.cnf fulfilled No. of Restarts: 813 No. of Flips: 3955 time to process: 3 seconds.
uf250-04.cnf fulfilled No. of Restarts: 1177 No. of Flips: 4744 time to process: 5 seconds.
uf250-04.cnf , deadline. Restarts: 2550
uf250-04.cnf fulfilled No. of Restarts: 736 No. of Flips: 4746 time to process: 3 seconds.
uf250-04.cnf fulfilled No. of Restarts: 1464 No. of Flips: 1932 time to process: 6 seconds.
uf250-04.cnf fulfilled No. of Restarts: 1102 No. of Flips: 3544 time to process: 4 seconds.
uf250-04.cnf , deadline. Restarts: 2550
uf250-04.cnf fulfilled No. of Restarts: 1503 No. of Flips: 823 time to process: 6 seconds.
uf250-04.cnf fulfilled No. of Restarts: 1793 No. of Flips: 2210 time to process: 7 seconds.
uf250-04.cnf , deadline. Restarts: 2550
uf250-04.cnf , deadline. Restarts: 2550
uf250-04.cnf , deadline. Restarts: 2550
uf250-04.cnf , deadline. Restarts: 2550
uf250-04.cnf , deadline. Restarts: 2550
uf250-04.cnf , deadline. Restarts: 2550
uf250-04.cnf fulfilled No. of Restarts: 672 No. of Flips: 2691 time to process: 3 seconds.
uf250-04.cnf , deadline. Restarts: 2550
uf250-04.cnf , deadline. Restarts: 2550
uf250-04.cnf fulfilled No. of Restarts: 1390 No. of Flips: 4984 time to process: 6 seconds.
uf250-04.cnf fulfilled No. of Restarts: 1563 No. of Flips: 1646 time to process: 6 seconds.
uf250-04.cnf fulfilled No. of Restarts: 2355 No. of Flips: 2884 time to process: 10 seconds.
uf250-04.cnf , deadline. Restarts: 2550
uf250-04.cnf fulfilled No. of Restarts: 2486 No. of Flips: 1863 time to process: 10 seconds.
uf250-04.cnf fulfilled No. of Restarts: 541 No. of Flips: 2476 time to process: 2 seconds.
uf250-04.cnf fulfilled No. of Restarts: 852 No. of Flips: 1312 time to process: 3 seconds.
uf250-04.cnf , deadline. Restarts: 2550
uf250-04.cnf , deadline. Restarts: 2550
uf250-04.cnf , deadline. Restarts: 2550
uf250-04.cnf , deadline. Restarts: 2550
uf250-04.cnf , deadline. Restarts: 2550
uf250-04.cnf , deadline. Restarts: 2550
uf250-04.cnf fulfilled No. of Restarts: 800 No. of Flips: 4661 time to process: 3 seconds.
uf250-04.cnf , deadline. Restarts: 2550
uf250-04.cnf fulfilled No. of Restarts: 360 No. of Flips: 1757 time to process: 1 seconds.
uf250-04.cnf , deadline. Restarts: 2550
uf250-04.cnf fulfilled No. of Restarts: 979 No. of Flips: 2312 time to process: 4 seconds.
uf250-04.cnf , deadline. Restarts: 2550
uf250-04.cnf fulfilled No. of Restarts: 1482 No. of Flips: 2525 time to process: 6 seconds.
uf250-04.cnf , deadline. Restarts: 2550
uf250-04.cnf , deadline. Restarts: 2550
uf250-04.cnf , deadline. Restarts: 2550
uf250-04.cnf fulfilled No. of Restarts: 2227 No. of Flips: 3535 time to process: 9 seconds.
uf250-04.cnf , deadline. Restarts: 2550
uf250-04.cnf , deadline. Restarts: 2550
uf250-04.cnf fulfilled No. of Restarts: 1312 No. of Flips: 2008 time to process: 5 seconds.
uf250-04.cnf fulfilled No. of Restarts: 769 No. of Flips: 3922 time to process: 3 seconds.
uf250-04.cnf , deadline. Restarts: 2550
uf250-04.cnf fulfilled No. of Restarts: 1949 No. of Flips: 2764 time to process: 9 seconds.
uf250-04.cnf , deadline. Restarts: 2550
uf250-04.cnf , deadline. Restarts: 2550
uf250-04.cnf fulfilled No. of Restarts: 2376 No. of Flips: 2715 time to process: 10 seconds.
uf250-04.cnf fulfilled No. of Restarts: 1594 No. of Flips: 3083 time to process: 6 seconds.
uf250-04.cnf fulfilled No. of Restarts: 2342 No. of Flips: 1763 time to process: 10 seconds.
uf250-04.cnf , deadline. Restarts: 2550
uf250-04.cnf , deadline. Restarts: 2550
uf250-04.cnf , deadline. Restarts: 2550
uf250-04.cnf , deadline. Restarts: 2550
uf250-04.cnf , deadline. Restarts: 2550
uf250-04.cnf , deadline. Restarts: 2550
uf250-04.cnf , deadline. Restarts: 2550
uf250-04.cnf , deadline. Restarts: 2550
uf250-04.cnf fulfilled No. of Restarts: 628 No. of Flips: 3008 time to process: 2 seconds.
uf250-04.cnf , deadline. Restarts: 2550
uf250-04.cnf fulfilled No. of Restarts: 1554 No. of Flips: 3210 time to process: 6 seconds.
uf250-04.cnf , deadline. Restarts: 2550
uf250-04.cnf , deadline. Restarts: 2550
uf250-04.cnf fulfilled No. of Restarts: 1186 No. of Flips: 3518 time to process: 5 seconds.
uf250-04.cnf fulfilled No. of Restarts: 942 No. of Flips: 1308 time to process: 4 seconds.
uf250-04.cnf , deadline. Restarts: 2550
uf250-04.cnf , deadline. Restarts: 2550
uf250-04.cnf fulfilled No. of Restarts: 1127 No. of Flips: 2284 time to process: 4 seconds.
uf250-04.cnf fulfilled No. of Restarts: 1713 No. of Flips: 4021 time to process: 7 seconds.
uf250-04.cnf , deadline. Restarts: 2550
uf250-04.cnf fulfilled No. of Restarts: 1394 No. of Flips: 1149 time to process: 6 seconds.
uf250-04.cnf fulfilled No. of Restarts: 1044 No. of Flips: 4444 time to process: 4 seconds.
uf250-04.cnf , deadline. Restarts: 2550
uf250-04.cnf , deadline. Restarts: 2550
uf250-04.cnf , deadline. Restarts: 2550
uf250-04.cnf fulfilled No. of Restarts: 1229 No. of Flips: 3190 time to process: 5 seconds.
uf250-04.cnf , deadline. Restarts: 2550
uf250-04.cnf fulfilled No. of Restarts: 2437 No. of Flips: 1656 time to process: 10 seconds.
uf250-04.cnf fulfilled No. of Restarts: 1554 No. of Flips: 4395 time to process: 6 seconds.
uf250-04.cnf , deadline. Restarts: 2550
uf250-04.cnf , deadline. Restarts: 2550
uf250-04.cnf , deadline. Restarts: 2550
uf250-04.cnf , deadline. Restarts: 2550
uf250-04.cnf , deadline. Restarts: 2550
uf250-04.cnf fulfilled No. of Restarts: 2031 No. of Flips: 4194 time to process: 8 seconds.
uf250-04.cnf , deadline. Restarts: 2550
uf250-04.cnf , deadline. Restarts: 2550
uf250-04.cnf fulfilled No. of Restarts: 1790 No. of Flips: 3061 time to process: 7 seconds.
uf250-04.cnf , deadline. Restarts: 2550
uf250-04.cnf , deadline. Restarts: 2550
uf250-04.cnf fulfilled No. of Restarts: 640 No. of Flips: 4855 time to process: 2 seconds.
uf250-04.cnf , deadline. Restarts: 2550
uf250-04.cnf fulfilled No. of Restarts: 124 No. of Flips: 4780 time to process: 0 seconds.
uf250-04.cnf fulfilled No. of Restarts: 619 No. of Flips: 3957 time to process: 2 seconds.
uf250-04.cnf fulfilled No. of Restarts: 912 No. of Flips: 3142 time to process: 3 seconds.
uf250-04.cnf , deadline. Restarts: 2550
uf250-04.cnf , deadline. Restarts: 2550
uf250-04.cnf fulfilled No. of Restarts: 1269 No. of Flips: 2464 time to process: 5 seconds.
uf250-04.cnf fulfilled No. of Restarts: 287 No. of Flips: 1491 time to process: 1 seconds.
uf250-04.cnf fulfilled No. of Restarts: 509 No. of Flips: 4904 time to process: 2 seconds.
uf250-04.cnf , deadline. Restarts: 2550
uf250-04.cnf , deadline. Restarts: 2550
uf250-04.cnf fulfilled No. of Restarts: 1769 No. of Flips: 1803 time to process: 7 seconds.
uf250-04.cnf fulfilled No. of Restarts: 239 No. of Flips: 3259 time to process: 1 seconds.
uf250-04.cnf , deadline. Restarts: 2550
uf250-04.cnf fulfilled No. of Restarts: 2041 No. of Flips: 2437 time to process: 8 seconds.
uf250-04.cnf fulfilled No. of Restarts: 200 No. of Flips: 1949 time to process: 0 seconds.
uf250-04.cnf fulfilled No. of Restarts: 1461 No. of Flips: 3626 time to process: 6 seconds.
uf250-04.cnf , deadline. Restarts: 2550
uf250-04.cnf , deadline. Restarts: 2550
uf250-04.cnf fulfilled No. of Restarts: 440 No. of Flips: 2811 time to process: 1 seconds.
uf250-04.cnf , deadline. Restarts: 2550
uf250-04.cnf fulfilled No. of Restarts: 750 No. of Flips: 4925 time to process: 3 seconds.
uf250-04.cnf , deadline. Restarts: 2550
uf250-04.cnf , deadline. Restarts: 2550
uf250-04.cnf , deadline. Restarts: 2550
uf250-04.cnf fulfilled No. of Restarts: 1694 No. of Flips: 3181 time to process: 7 seconds.
uf250-04.cnf , deadline. Restarts: 2550
uf250-04.cnf , deadline. Restarts: 2550
uf250-04.cnf fulfilled No. of Restarts: 1210 No. of Flips: 1486 time to process: 5 seconds.
uf250-04.cnf , deadline. Restarts: 2550
uf250-04.cnf fulfilled No. of Restarts: 898 No. of Flips: 4876 time to process: 3 seconds.
uf250-04.cnf fulfilled No. of Restarts: 768 No. of Flips: 4244 time to process: 3 seconds.
uf250-04.cnf fulfilled No. of Restarts: 124 No. of Flips: 4656 time to process: 0 seconds.
uf250-04.cnf , deadline. Restarts: 2550
uf250-04.cnf fulfilled No. of Restarts: 1789 No. of Flips: 4274 time to process: 7 seconds.
uf250-04.cnf , deadline. Restarts: 2550
uf250-04.cnf fulfilled No. of Restarts: 1524 No. of Flips: 3456 time to process: 6 seconds.
uf250-04.cnf fulfilled No. of Restarts: 2356 No. of Flips: 1076 time to process: 11 seconds.
uf250-04.cnf , deadline. Restarts: 2550
uf250-04.cnf fulfilled No. of Restarts: 2320 No. of Flips: 1758 time to process: 13 seconds.
uf250-04.cnf , deadline. Restarts: 2550
uf250-04.cnf , deadline. Restarts: 2550
uf250-04.cnf fulfilled No. of Restarts: 1611 No. of Flips: 2901 time to process: 8 seconds.
uf250-04.cnf , deadline. Restarts: 2550
uf250-04.cnf fulfilled No. of Restarts: 274 No. of Flips: 2301 time to process: 1 seconds.
uf250-04.cnf fulfilled No. of Restarts: 70 No. of Flips: 2459 time to process: 0 seconds.
uf250-04.cnf fulfilled No. of Restarts: 1637 No. of Flips: 2169 time to process: 7 seconds.
uf250-04.cnf fulfilled No. of Restarts: 2047 No. of Flips: 1067 time to process: 8 seconds.
uf250-04.cnf , deadline. Restarts: 2550
uf250-04.cnf fulfilled No. of Restarts: 784 No. of Flips: 2956 time to process: 3 seconds.
uf250-04.cnf , deadline. Restarts: 2550
uf250-04.cnf fulfilled No. of Restarts: 2352 No. of Flips: 4024 time to process: 9 seconds.
uf250-04.cnf , deadline. Restarts: 2550
uf250-04.cnf , deadline. Restarts: 2550
uf250-04.cnf , deadline. Restarts: 2550
uf250-04.cnf fulfilled No. of Restarts: 599 No. of Flips: 3822 time to process: 2 seconds.
uf250-04.cnf , deadline. Restarts: 2550
uf250-04.cnf fulfilled No. of Restarts: 1497 No. of Flips: 3167 time to process: 6 seconds.
uf250-04.cnf , deadline. Restarts: 2550
uf250-04.cnf , deadline. Restarts: 2550
uf250-04.cnf , deadline. Restarts: 2550
uf250-04.cnf , deadline. Restarts: 2550
uf250-04.cnf , deadline. Restarts: 2550
uf250-04.cnf , deadline. Restarts: 2550
uf250-04.cnf fulfilled No. of Restarts: 1374 No. of Flips: 3695 time to process: 5 seconds.
uf250-04.cnf , deadline. Restarts: 2550
uf250-04.cnf fulfilled No. of Restarts: 1470 No. of Flips: 1215 time to process: 6 seconds.
uf250-04.cnf , deadline. Restarts: 2550
uf250-04.cnf , deadline. Restarts: 2550
uf250-04.cnf , deadline. Restarts: 2550
uf250-04.cnf fulfilled No. of Restarts: 1247 No. of Flips: 3657 time to process: 5 seconds.
uf250-04.cnf fulfilled No. of Restarts: 304 No. of Flips: 1631 time to process: 1 seconds.
uf250-04.cnf fulfilled No. of Restarts: 776 No. of Flips: 3481 time to process: 3 seconds.
uf250-04.cnf fulfilled No. of Restarts: 2013 No. of Flips: 3700 time to process: 8 seconds.
uf250-04.cnf fulfilled No. of Restarts: 1416 No. of Flips: 4508 time to process: 6 seconds.
uf250-04.cnf , deadline. Restarts: 2550
uf250-04.cnf , deadline. Restarts: 2550
uf250-04.cnf , deadline. Restarts: 2550
uf250-04.cnf , deadline. Restarts: 2550
uf250-04.cnf fulfilled No. of Restarts: 502 No. of Flips: 1058 time to process: 2 seconds.
uf250-04.cnf , deadline. Restarts: 2550
uf250-04.cnf , deadline. Restarts: 2550
uf250-04.cnf , deadline. Restarts: 2550
uf250-04.cnf fulfilled No. of Restarts: 1231 No. of Flips: 3701 time to process: 5 seconds.
uf250-04.cnf , deadline. Restarts: 2550
uf250-04.cnf , deadline. Restarts: 2550
uf250-04.cnf fulfilled No. of Restarts: 26 No. of Flips: 1355 time to process: 0 seconds.
uf250-04.cnf fulfilled No. of Restarts: 1900 No. of Flips: 1587 time to process: 8 seconds.
uf250-04.cnf , deadline. Restarts: 2550
uf250-04.cnf fulfilled No. of Restarts: 969 No. of Flips: 4098 time to process: 4 seconds.
uf250-04.cnf , deadline. Restarts: 2550
uf250-04.cnf , deadline. Restarts: 2550
uf250-04.cnf , deadline. Restarts: 2550
uf250-04.cnf fulfilled No. of Restarts: 974 No. of Flips: 2185 time to process: 4 seconds.
uf250-04.cnf fulfilled No. of Restarts: 1063 No. of Flips: 3055 time to process: 4 seconds.
uf250-04.cnf fulfilled No. of Restarts: 990 No. of Flips: 4512 time to process: 4 seconds.
uf250-04.cnf , deadline. Restarts: 2550
uf250-04.cnf , deadline. Restarts: 2550
uf250-04.cnf fulfilled No. of Restarts: 904 No. of Flips: 3952 time to process: 3 seconds.
uf250-04.cnf fulfilled No. of Restarts: 1050 No. of Flips: 3126 time to process: 4 seconds.
uf250-04.cnf fulfilled No. of Restarts: 2529 No. of Flips: 1348 time to process: 10 seconds.
uf250-04.cnf , deadline. Restarts: 2550
uf250-04.cnf fulfilled No. of Restarts: 1832 No. of Flips: 3486 time to process: 7 seconds.
uf250-04.cnf , deadline. Restarts: 2550
uf250-04.cnf fulfilled No. of Restarts: 943 No. of Flips: 4230 time to process: 4 seconds.
uf250-04.cnf fulfilled No. of Restarts: 210 No. of Flips: 2187 time to process: 0 seconds.
uf250-04.cnf fulfilled No. of Restarts: 2528 No. of Flips: 3547 time to process: 10 seconds.
uf250-04.cnf fulfilled No. of Restarts: 224 No. of Flips: 1629 time to process: 1 seconds.
uf250-04.cnf , deadline. Restarts: 2550
uf250-04.cnf , deadline. Restarts: 2550
uf250-04.cnf , deadline. Restarts: 2550
uf250-04.cnf fulfilled No. of Restarts: 1483 No. of Flips: 3972 time to process: 6 seconds.
uf250-04.cnf , deadline. Restarts: 2550
uf250-04.cnf fulfilled No. of Restarts: 651 No. of Flips: 1450 time to process: 2 seconds.
uf250-04.cnf fulfilled No. of Restarts: 157 No. of Flips: 3471 time to process: 0 seconds.
uf250-04.cnf , deadline. Restarts: 2550
uf250-04.cnf fulfilled No. of Restarts: 186 No. of Flips: 4684 time to process: 0 seconds.
uf250-04.cnf , deadline. Restarts: 2550
uf250-04.cnf fulfilled No. of Restarts: 1587 No. of Flips: 1500 time to process: 7 seconds.
uf250-04.cnf , deadline. Restarts: 2550
uf250-04.cnf , deadline. Restarts: 2550
uf250-04.cnf fulfilled No. of Restarts: 418 No. of Flips: 2477 time to process: 1 seconds.
uf250-04.cnf , deadline. Restarts: 2550
uf250-04.cnf , deadline. Restarts: 2550
uf250-04.cnf fulfilled No. of Restarts: 1202 No. of Flips: 3295 time to process: 5 seconds.
uf250-04.cnf fulfilled No. of Restarts: 2253 No. of Flips: 3687 time to process: 9 seconds.
uf250-04.cnf fulfilled No. of Restarts: 682 No. of Flips: 3517 time to process: 2 seconds.
uf250-04.cnf fulfilled No. of Restarts: 455 No. of Flips: 689 time to process: 2 seconds.
uf250-04.cnf fulfilled No. of Restarts: 390 No. of Flips: 3828 time to process: 1 seconds.
uf250-04.cnf fulfilled No. of Restarts: 653 No. of Flips: 716 time to process: 2 seconds.
uf250-04.cnf , deadline. Restarts: 2550
uf250-04.cnf fulfilled No. of Restarts: 742 No. of Flips: 4005 time to process: 3 seconds.
uf250-04.cnf , deadline. Restarts: 2550
uf250-04.cnf fulfilled No. of Restarts: 1228 No. of Flips: 3280 time to process: 5 seconds.
uf250-04.cnf fulfilled No. of Restarts: 353 No. of Flips: 4812 time to process: 1 seconds.
uf250-04.cnf fulfilled No. of Restarts: 517 No. of Flips: 4189 time to process: 2 seconds.
uf250-04.cnf fulfilled No. of Restarts: 1014 No. of Flips: 4327 time to process: 4 seconds.
uf250-04.cnf fulfilled No. of Restarts: 2047 No. of Flips: 1592 time to process: 8 seconds.
uf250-04.cnf , deadline. Restarts: 2550
uf250-04.cnf , deadline. Restarts: 2550
uf250-04.cnf fulfilled No. of Restarts: 713 No. of Flips: 4005 time to process: 3 seconds.
uf250-04.cnf fulfilled No. of Restarts: 628 No. of Flips: 4082 time to process: 2 seconds.
uf250-04.cnf fulfilled No. of Restarts: 673 No. of Flips: 2902 time to process: 3 seconds.
uf250-04.cnf , deadline. Restarts: 2550
uf250-04.cnf , deadline. Restarts: 2550
uf250-04.cnf fulfilled No. of Restarts: 954 No. of Flips: 3562 time to process: 4 seconds.
uf250-04.cnf fulfilled No. of Restarts: 394 No. of Flips: 4514 time to process: 1 seconds.
uf250-04.cnf , deadline. Restarts: 2550
uf250-04.cnf , deadline. Restarts: 2550
uf250-04.cnf , deadline. Restarts: 2550
uf250-04.cnf fulfilled No. of Restarts: 273 No. of Flips: 822 time to process: 1 seconds.
uf250-04.cnf fulfilled No. of Restarts: 1134 No. of Flips: 2450 time to process: 4 seconds.
uf250-04.cnf fulfilled No. of Restarts: 1386 No. of Flips: 3002 time to process: 5 seconds.
uf250-04.cnf fulfilled No. of Restarts: 868 No. of Flips: 4374 time to process: 3 seconds.
uf250-04.cnf , deadline. Restarts: 2550
uf250-04.cnf , deadline. Restarts: 2550
uf250-04.cnf fulfilled No. of Restarts: 1535 No. of Flips: 3656 time to process: 6 seconds.
uf250-04.cnf , deadline. Restarts: 2550
uf250-04.cnf fulfilled No. of Restarts: 1711 No. of Flips: 4281 time to process: 7 seconds.
uf250-04.cnf fulfilled No. of Restarts: 493 No. of Flips: 1153 time to process: 2 seconds.
uf250-04.cnf fulfilled No. of Restarts: 433 No. of Flips: 4954 time to process: 1 seconds.
uf250-04.cnf fulfilled No. of Restarts: 1980 No. of Flips: 1782 time to process: 8 seconds.
uf250-04.cnf fulfilled No. of Restarts: 618 No. of Flips: 1925 time to process: 2 seconds.
uf250-04.cnf fulfilled No. of Restarts: 1933 No. of Flips: 559 time to process: 9 seconds.
uf250-04.cnf fulfilled No. of Restarts: 614 No. of Flips: 4011 time to process: 3 seconds.
uf250-04.cnf , deadline. Restarts: 2550
uf250-04.cnf fulfilled No. of Restarts: 993 No. of Flips: 4462 time to process: 4 seconds.
uf250-04.cnf fulfilled No. of Restarts: 1810 No. of Flips: 1359 time to process: 7 seconds.
uf250-04.cnf fulfilled No. of Restarts: 1884 No. of Flips: 4501 time to process: 8 seconds.
uf250-04.cnf fulfilled No. of Restarts: 1371 No. of Flips: 1237 time to process: 5 seconds.
uf250-04.cnf fulfilled No. of Restarts: 929 No. of Flips: 4376 time to process: 4 seconds.
uf250-04.cnf , deadline. Restarts: 2550
uf250-04.cnf fulfilled No. of Restarts: 2199 No. of Flips: 3555 time to process: 9 seconds.
uf250-04.cnf , deadline. Restarts: 2550
uf250-04.cnf , deadline. Restarts: 2550
uf250-04.cnf fulfilled No. of Restarts: 2534 No. of Flips: 2278 time to process: 10 seconds.
uf250-04.cnf , deadline. Restarts: 2550
uf250-04.cnf , deadline. Restarts: 2550
uf250-04.cnf , deadline. Restarts: 2550
uf250-04.cnf , deadline. Restarts: 2550
uf250-04.cnf fulfilled No. of Restarts: 309 No. of Flips: 2421 time to process: 1 seconds.
uf250-04.cnf , deadline. Restarts: 2550
uf250-04.cnf fulfilled No. of Restarts: 1948 No. of Flips: 1795 time to process: 8 seconds.
uf250-04.cnf , deadline. Restarts: 2550
uf250-04.cnf fulfilled No. of Restarts: 792 No. of Flips: 2146 time to process: 3 seconds.
uf250-04.cnf fulfilled No. of Restarts: 1394 No. of Flips: 2604 time to process: 5 seconds.
uf250-04.cnf fulfilled No. of Restarts: 1612 No. of Flips: 3573 time to process: 6 seconds.
uf250-04.cnf , deadline. Restarts: 2550
uf250-04.cnf fulfilled No. of Restarts: 60 No. of Flips: 445 time to process: 0 seconds.
uf250-04.cnf , deadline. Restarts: 2550
uf250-04.cnf fulfilled No. of Restarts: 465 No. of Flips: 2763 time to process: 2 seconds.
uf250-04.cnf , deadline. Restarts: 2550
uf250-04.cnf , deadline. Restarts: 2550
uf250-04.cnf fulfilled No. of Restarts: 998 No. of Flips: 2531 time to process: 4 seconds.
uf250-04.cnf , deadline. Restarts: 2550
uf250-04.cnf fulfilled No. of Restarts: 92 No. of Flips: 4966 time to process: 0 seconds.
uf250-04.cnf fulfilled No. of Restarts: 1655 No. of Flips: 3523 time to process: 7 seconds.
uf250-04.cnf fulfilled No. of Restarts: 327 No. of Flips: 4430 time to process: 1 seconds.
uf250-04.cnf , deadline. Restarts: 2550
uf250-04.cnf fulfilled No. of Restarts: 256 No. of Flips: 2859 time to process: 1 seconds.
uf250-04.cnf fulfilled No. of Restarts: 91 No. of Flips: 4183 time to process: 0 seconds.
uf250-04.cnf , deadline. Restarts: 2550
uf250-04.cnf fulfilled No. of Restarts: 803 No. of Flips: 4565 time to process: 3 seconds.
uf250-04.cnf fulfilled No. of Restarts: 674 No. of Flips: 4120 time to process: 2 seconds.
uf250-04.cnf fulfilled No. of Restarts: 139 No. of Flips: 2320 time to process: 0 seconds.
uf250-04.cnf , deadline. Restarts: 2550
uf250-04.cnf , deadline. Restarts: 2550
uf250-04.cnf , deadline. Restarts: 2550
uf250-04.cnf fulfilled No. of Restarts: 1329 No. of Flips: 2838 time to process: 5 seconds.
uf250-04.cnf fulfilled No. of Restarts: 1633 No. of Flips: 2696 time to process: 7 seconds.
uf250-04.cnf fulfilled No. of Restarts: 1514 No. of Flips: 2272 time to process: 6 seconds.
uf250-04.cnf fulfilled No. of Restarts: 111 No. of Flips: 4189 time to process: 0 seconds.
uf250-04.cnf fulfilled No. of Restarts: 1208 No. of Flips: 2111 time to process: 5 seconds.
uf250-04.cnf fulfilled No. of Restarts: 1511 No. of Flips: 4362 time to process: 6 seconds.
uf250-04.cnf fulfilled No. of Restarts: 686 No. of Flips: 4672 time to process: 2 seconds.
uf250-04.cnf fulfilled No. of Restarts: 1378 No. of Flips: 4629 time to process: 6 seconds.
uf250-04.cnf , deadline. Restarts: 2550
uf250-04.cnf fulfilled No. of Restarts: 628 No. of Flips: 2550 time to process: 2 seconds.
uf250-04.cnf fulfilled No. of Restarts: 2205 No. of Flips: 4343 time to process: 9 seconds.
uf250-04.cnf , deadline. Restarts: 2550
uf250-04.cnf , deadline. Restarts: 2550
uf250-04.cnf fulfilled No. of Restarts: 1323 No. of Flips: 4258 time to process: 5 seconds.
uf250-04.cnf , deadline. Restarts: 2550
uf250-04.cnf , deadline. Restarts: 2550
uf250-04.cnf , deadline. Restarts: 2550
uf250-04.cnf , deadline. Restarts: 2550
uf250-04.cnf , deadline. Restarts: 2550
uf250-04.cnf fulfilled No. of Restarts: 1319 No. of Flips: 1934 time to process: 5 seconds.
uf250-04.cnf fulfilled No. of Restarts: 790 No. of Flips: 2355 time to process: 3 seconds.
uf250-04.cnf fulfilled No. of Restarts: 346 No. of Flips: 2708 time to process: 1 seconds.
uf250-04.cnf fulfilled No. of Restarts: 354 No. of Flips: 1474 time to process: 1 seconds.
uf250-04.cnf fulfilled No. of Restarts: 25 No. of Flips: 2271 time to process: 0 seconds.
uf250-04.cnf fulfilled No. of Restarts: 726 No. of Flips: 2245 time to process: 3 seconds.
uf250-04.cnf fulfilled No. of Restarts: 1184 No. of Flips: 1837 time to process: 5 seconds.
uf250-04.cnf , deadline. Restarts: 2550
uf250-04.cnf , deadline. Restarts: 2550
uf250-04.cnf , deadline. Restarts: 2550
uf250-04.cnf fulfilled No. of Restarts: 547 No. of Flips: 3131 time to process: 2 seconds.
uf250-04.cnf fulfilled No. of Restarts: 1190 No. of Flips: 1747 time to process: 5 seconds.
uf250-04.cnf , deadline. Restarts: 2550
uf250-04.cnf fulfilled No. of Restarts: 2497 No. of Flips: 3888 time to process: 10 seconds.
uf250-04.cnf , deadline. Restarts: 2550
uf250-04.cnf fulfilled No. of Restarts: 1757 No. of Flips: 3135 time to process: 7 seconds.
uf250-04.cnf , deadline. Restarts: 2550
uf250-04.cnf , deadline. Restarts: 2550
uf250-04.cnf fulfilled No. of Restarts: 1841 No. of Flips: 944 time to process: 7 seconds.
uf250-04.cnf , deadline. Restarts: 2550
uf250-04.cnf fulfilled No. of Restarts: 1212 No. of Flips: 1091 time to process: 5 seconds.
uf250-04.cnf fulfilled No. of Restarts: 1249 No. of Flips: 3596 time to process: 5 seconds.
uf250-04.cnf fulfilled No. of Restarts: 1722 No. of Flips: 3432 time to process: 7 seconds.
uf250-04.cnf fulfilled No. of Restarts: 2255 No. of Flips: 4985 time to process: 9 seconds.
uf250-04.cnf , deadline. Restarts: 2550
uf250-04.cnf , deadline. Restarts: 2550
uf250-04.cnf fulfilled No. of Restarts: 318 No. of Flips: 4215 time to process: 1 seconds.
uf250-04.cnf , deadline. Restarts: 2550
uf250-04.cnf fulfilled No. of Restarts: 1214 No. of Flips: 2038 time to process: 5 seconds.
uf250-04.cnf , deadline. Restarts: 2550
uf250-04.cnf fulfilled No. of Restarts: 1956 No. of Flips: 2618 time to process: 8 seconds.
uf250-04.cnf fulfilled No. of Restarts: 265 No. of Flips: 4468 time to process: 1 seconds.
uf250-04.cnf fulfilled No. of Restarts: 2223 No. of Flips: 4733 time to process: 9 seconds.
uf250-04.cnf fulfilled No. of Restarts: 76 No. of Flips: 2126 time to process: 0 seconds.
uf250-04.cnf fulfilled No. of Restarts: 1046 No. of Flips: 2771 time to process: 4 seconds.
uf250-04.cnf , deadline. Restarts: 2550
uf250-04.cnf fulfilled No. of Restarts: 330 No. of Flips: 2786 time to process: 1 seconds.
uf250-04.cnf fulfilled No. of Restarts: 1847 No. of Flips: 2019 time to process: 7 seconds.
uf250-04.cnf fulfilled No. of Restarts: 651 No. of Flips: 2069 time to process: 2 seconds.
uf250-04.cnf fulfilled No. of Restarts: 2216 No. of Flips: 2862 time to process: 9 seconds.
uf250-04.cnf fulfilled No. of Restarts: 806 No. of Flips: 4503 time to process: 3 seconds.
uf250-04.cnf fulfilled No. of Restarts: 1130 No. of Flips: 3392 time to process: 4 seconds.
uf250-04.cnf , deadline. Restarts: 2550
uf250-04.cnf , deadline. Restarts: 2550
uf250-04.cnf , deadline. Restarts: 2550
uf250-04.cnf , deadline. Restarts: 2550
uf250-04.cnf fulfilled No. of Restarts: 1750 No. of Flips: 2840 time to process: 7 seconds.
uf250-04.cnf , deadline. Restarts: 2550
uf250-04.cnf fulfilled No. of Restarts: 1039 No. of Flips: 3548 time to process: 4 seconds.
uf250-04.cnf fulfilled No. of Restarts: 116 No. of Flips: 4921 time to process: 0 seconds.
uf250-04.cnf fulfilled No. of Restarts: 2223 No. of Flips: 1601 time to process: 9 seconds.
uf250-04.cnf fulfilled No. of Restarts: 703 No. of Flips: 3562 time to process: 3 seconds.
uf250-04.cnf , deadline. Restarts: 2550
uf250-04.cnf , deadline. Restarts: 2550
uf250-04.cnf , deadline. Restarts: 2550
uf250-04.cnf fulfilled No. of Restarts: 232 No. of Flips: 2482 time to process: 1 seconds.
uf250-04.cnf fulfilled No. of Restarts: 2386 No. of Flips: 2394 time to process: 10 seconds.
uf250-04.cnf fulfilled No. of Restarts: 1755 No. of Flips: 4431 time to process: 7 seconds.
uf250-04.cnf fulfilled No. of Restarts: 293 No. of Flips: 3852 time to process: 1 seconds.
uf250-04.cnf fulfilled No. of Restarts: 2148 No. of Flips: 4368 time to process: 9 seconds.
uf250-04.cnf , deadline. Restarts: 2550
uf250-04.cnf fulfilled No. of Restarts: 630 No. of Flips: 2612 time to process: 2 seconds.
uf250-04.cnf , deadline. Restarts: 2550
uf250-04.cnf fulfilled No. of Restarts: 990 No. of Flips: 1845 time to process: 4 seconds.
uf250-04.cnf fulfilled No. of Restarts: 1097 No. of Flips: 2446 time to process: 4 seconds.
