# Supplementary material for: Completion Probabilities and Parallel Restart Strategies under an Imposed Deadline
Source: PLoS One. 2016 Oct 12;11(10):e0164605. doi: 10.1371/journal.pone.0164605 (PMC5061357; doi:10.1371/journal.pone.0164605)
Supplement: S1 File — The file “S1_File.zip” is the data gathered from the experiments regarding completion probability. (ZIP) [file pone.0164605.s004.zip › results_Single_r2650.444.txt]

uf250-04.cnf , deadline. Restarts: 2650
uf250-04.cnf fulfilled No. of Restarts: 2051 No. of Flips: 2798 time to process: 8 seconds.
uf250-04.cnf fulfilled No. of Restarts: 2235 No. of Flips: 2700 time to process: 9 seconds.
uf250-04.cnf fulfilled No. of Restarts: 771 No. of Flips: 2271 time to process: 3 seconds.
uf250-04.cnf fulfilled No. of Restarts: 1114 No. of Flips: 3851 time to process: 4 seconds.
uf250-04.cnf fulfilled No. of Restarts: 1017 No. of Flips: 2526 time to process: 4 seconds.
uf250-04.cnf fulfilled No. of Restarts: 360 No. of Flips: 758 time to process: 1 seconds.
uf250-04.cnf fulfilled No. of Restarts: 80 No. of Flips: 1315 time to process: 0 seconds.
uf250-04.cnf fulfilled No. of Restarts: 1272 No. of Flips: 2904 time to process: 5 seconds.
uf250-04.cnf , deadline. Restarts: 2650
uf250-04.cnf , deadline. Restarts: 2650
uf250-04.cnf fulfilled No. of Restarts: 751 No. of Flips: 1181 time to process: 3 seconds.
uf250-04.cnf fulfilled No. of Restarts: 2475 No. of Flips: 3543 time to process: 10 seconds.
uf250-04.cnf , deadline. Restarts: 2650
uf250-04.cnf fulfilled No. of Restarts: 22 No. of Flips: 4041 time to process: 0 seconds.
uf250-04.cnf , deadline. Restarts: 2650
uf250-04.cnf fulfilled No. of Restarts: 2164 No. of Flips: 4192 time to process: 8 seconds.
uf250-04.cnf fulfilled No. of Restarts: 601 No. of Flips: 4137 time to process: 2 seconds.
uf250-04.cnf , deadline. Restarts: 2650
uf250-04.cnf fulfilled No. of Restarts: 1063 No. of Flips: 1731 time to process: 4 seconds.
uf250-04.cnf , deadline. Restarts: 2650
uf250-04.cnf fulfilled No. of Restarts: 768 No. of Flips: 4767 time to process: 3 seconds.
uf250-04.cnf fulfilled No. of Restarts: 996 No. of Flips: 2759 time to process: 4 seconds.
uf250-04.cnf fulfilled No. of Restarts: 102 No. of Flips: 4941 time to process: 0 seconds.
uf250-04.cnf fulfilled No. of Restarts: 729 No. of Flips: 2847 time to process: 3 seconds.
uf250-04.cnf , deadline. Restarts: 2650
uf250-04.cnf fulfilled No. of Restarts: 941 No. of Flips: 1716 time to process: 4 seconds.
uf250-04.cnf fulfilled No. of Restarts: 1986 No. of Flips: 3244 time to process: 8 seconds.
uf250-04.cnf , deadline. Restarts: 2650
uf250-04.cnf fulfilled No. of Restarts: 1825 No. of Flips: 4019 time to process: 7 seconds.
uf250-04.cnf , deadline. Restarts: 2650
uf250-04.cnf fulfilled No. of Restarts: 1071 No. of Flips: 2824 time to process: 4 seconds.
uf250-04.cnf fulfilled No. of Restarts: 235 No. of Flips: 4021 time to process: 1 seconds.
uf250-04.cnf , deadline. Restarts: 2650
uf250-04.cnf fulfilled No. of Restarts: 1203 No. of Flips: 4458 time to process: 5 seconds.
uf250-04.cnf , deadline. Restarts: 2650
uf250-04.cnf fulfilled No. of Restarts: 1993 No. of Flips: 1235 time to process: 8 seconds.
uf250-04.cnf fulfilled No. of Restarts: 44 No. of Flips: 1357 time to process: 0 seconds.
uf250-04.cnf , deadline. Restarts: 2650
uf250-04.cnf fulfilled No. of Restarts: 179 No. of Flips: 1517 time to process: 0 seconds.
uf250-04.cnf , deadline. Restarts: 2650
uf250-04.cnf fulfilled No. of Restarts: 1049 No. of Flips: 1774 time to process: 4 seconds.
uf250-04.cnf fulfilled No. of Restarts: 569 No. of Flips: 4233 time to process: 2 seconds.
uf250-04.cnf , deadline. Restarts: 2650
uf250-04.cnf fulfilled No. of Restarts: 1486 No. of Flips: 2812 time to process: 6 seconds.
uf250-04.cnf , deadline. Restarts: 2650
uf250-04.cnf , deadline. Restarts: 2650
uf250-04.cnf fulfilled No. of Restarts: 2604 No. of Flips: 3992 time to process: 10 seconds.
uf250-04.cnf fulfilled No. of Restarts: 864 No. of Flips: 2947 time to process: 3 seconds.
uf250-04.cnf , deadline. Restarts: 2650
uf250-04.cnf , deadline. Restarts: 2650
uf250-04.cnf , deadline. Restarts: 2650
uf250-04.cnf fulfilled No. of Restarts: 446 No. of Flips: 4126 time to process: 1 seconds.
uf250-04.cnf , deadline. Restarts: 2650
uf250-04.cnf , deadline. Restarts: 2650
uf250-04.cnf fulfilled No. of Restarts: 1449 No. of Flips: 1128 time to process: 5 seconds.
uf250-04.cnf , deadline. Restarts: 2650
uf250-04.cnf fulfilled No. of Restarts: 902 No. of Flips: 3392 time to process: 3 seconds.
uf250-04.cnf fulfilled No. of Restarts: 1853 No. of Flips: 1536 time to process: 7 seconds.
uf250-04.cnf fulfilled No. of Restarts: 2390 No. of Flips: 1294 time to process: 9 seconds.
uf250-04.cnf fulfilled No. of Restarts: 751 No. of Flips: 2999 time to process: 3 seconds.
uf250-04.cnf , deadline. Restarts: 2650
uf250-04.cnf , deadline. Restarts: 2650
uf250-04.cnf fulfilled No. of Restarts: 234 No. of Flips: 3384 time to process: 0 seconds.
uf250-04.cnf fulfilled No. of Restarts: 1620 No. of Flips: 2017 time to process: 6 seconds.
uf250-04.cnf fulfilled No. of Restarts: 123 No. of Flips: 4977 time to process: 0 seconds.
uf250-04.cnf fulfilled No. of Restarts: 413 No. of Flips: 4437 time to process: 1 seconds.
uf250-04.cnf fulfilled No. of Restarts: 1934 No. of Flips: 4853 time to process: 7 seconds.
uf250-04.cnf fulfilled No. of Restarts: 488 No. of Flips: 2873 time to process: 2 seconds.
uf250-04.cnf fulfilled No. of Restarts: 595 No. of Flips: 4737 time to process: 2 seconds.
uf250-04.cnf , deadline. Restarts: 2650
uf250-04.cnf , deadline. Restarts: 2650
uf250-04.cnf , deadline. Restarts: 2650
uf250-04.cnf fulfilled No. of Restarts: 1401 No. of Flips: 4753 time to process: 5 seconds.
uf250-04.cnf , deadline. Restarts: 2650
uf250-04.cnf , deadline. Restarts: 2650
uf250-04.cnf fulfilled No. of Restarts: 345 No. of Flips: 2741 time to process: 1 seconds.
uf250-04.cnf fulfilled No. of Restarts: 127 No. of Flips: 3565 time to process: 0 seconds.
uf250-04.cnf fulfilled No. of Restarts: 1350 No. of Flips: 2299 time to process: 5 seconds.
uf250-04.cnf , deadline. Restarts: 2650
uf250-04.cnf fulfilled No. of Restarts: 730 No. of Flips: 2353 time to process: 3 seconds.
uf250-04.cnf fulfilled No. of Restarts: 1034 No. of Flips: 4129 time to process: 4 seconds.
uf250-04.cnf , deadline. Restarts: 2650
uf250-04.cnf , deadline. Restarts: 2650
uf250-04.cnf fulfilled No. of Restarts: 1504 No. of Flips: 1886 time to process: 6 seconds.
uf250-04.cnf fulfilled No. of Restarts: 1782 No. of Flips: 2461 time to process: 7 seconds.
uf250-04.cnf , deadline. Restarts: 2650
uf250-04.cnf fulfilled No. of Restarts: 1865 No. of Flips: 4878 time to process: 7 seconds.
uf250-04.cnf , deadline. Restarts: 2650
uf250-04.cnf fulfilled No. of Restarts: 1607 No. of Flips: 3466 time to process: 6 seconds.
uf250-04.cnf , deadline. Restarts: 2650
uf250-04.cnf , deadline. Restarts: 2650
uf250-04.cnf , deadline. Restarts: 2650
uf250-04.cnf fulfilled No. of Restarts: 1847 No. of Flips: 3274 time to process: 7 seconds.
uf250-04.cnf fulfilled No. of Restarts: 16 No. of Flips: 4775 time to process: 0 seconds.
uf250-04.cnf fulfilled No. of Restarts: 554 No. of Flips: 1890 time to process: 2 seconds.
uf250-04.cnf , deadline. Restarts: 2650
uf250-04.cnf fulfilled No. of Restarts: 140 No. of Flips: 2898 time to process: 0 seconds.
uf250-04.cnf fulfilled No. of Restarts: 1761 No. of Flips: 2439 time to process: 7 seconds.
uf250-04.cnf fulfilled No. of Restarts: 759 No. of Flips: 4699 time to process: 3 seconds.
uf250-04.cnf fulfilled No. of Restarts: 950 No. of Flips: 982 time to process: 4 seconds.
uf250-04.cnf fulfilled No. of Restarts: 984 No. of Flips: 3750 time to process: 3 seconds.
uf250-04.cnf , deadline. Restarts: 2650
uf250-04.cnf fulfilled No. of Restarts: 625 No. of Flips: 4064 time to process: 2 seconds.
uf250-04.cnf fulfilled No. of Restarts: 2096 No. of Flips: 3092 time to process: 8 seconds.
uf250-04.cnf fulfilled No. of Restarts: 762 No. of Flips: 4146 time to process: 3 seconds.
uf250-04.cnf fulfilled No. of Restarts: 1198 No. of Flips: 2423 time to process: 5 seconds.
uf250-04.cnf , deadline. Restarts: 2650
uf250-04.cnf fulfilled No. of Restarts: 1131 No. of Flips: 3784 time to process: 4 seconds.
uf250-04.cnf fulfilled No. of Restarts: 214 No. of Flips: 2857 time to process: 0 seconds.
uf250-04.cnf , deadline. Restarts: 2650
uf250-04.cnf , deadline. Restarts: 2650
uf250-04.cnf fulfilled No. of Restarts: 69 No. of Flips: 4351 time to process: 0 seconds.
uf250-04.cnf fulfilled No. of Restarts: 310 No. of Flips: 4061 time to process: 1 seconds.
uf250-04.cnf , deadline. Restarts: 2650
uf250-04.cnf fulfilled No. of Restarts: 10 No. of Flips: 1570 time to process: 0 seconds.
uf250-04.cnf , deadline. Restarts: 2650
uf250-04.cnf , deadline. Restarts: 2650
uf250-04.cnf fulfilled No. of Restarts: 2304 No. of Flips: 3207 time to process: 9 seconds.
uf250-04.cnf fulfilled No. of Restarts: 798 No. of Flips: 4175 time to process: 3 seconds.
uf250-04.cnf , deadline. Restarts: 2650
uf250-04.cnf , deadline. Restarts: 2650
uf250-04.cnf fulfilled No. of Restarts: 2598 No. of Flips: 3317 time to process: 10 seconds.
uf250-04.cnf , deadline. Restarts: 2650
uf250-04.cnf fulfilled No. of Restarts: 171 No. of Flips: 2552 time to process: 0 seconds.
uf250-04.cnf , deadline. Restarts: 2650
uf250-04.cnf , deadline. Restarts: 2650
uf250-04.cnf , deadline. Restarts: 2650
uf250-04.cnf fulfilled No. of Restarts: 826 No. of Flips: 2943 time to process: 3 seconds.
uf250-04.cnf fulfilled No. of Restarts: 822 No. of Flips: 2579 time to process: 3 seconds.
uf250-04.cnf fulfilled No. of Restarts: 1754 No. of Flips: 4043 time to process: 6 seconds.
uf250-04.cnf , deadline. Restarts: 2650
uf250-04.cnf fulfilled No. of Restarts: 1598 No. of Flips: 3400 time to process: 6 seconds.
uf250-04.cnf , deadline. Restarts: 2650
uf250-04.cnf fulfilled No. of Restarts: 2249 No. of Flips: 1179 time to process: 9 seconds.
uf250-04.cnf fulfilled No. of Restarts: 215 No. of Flips: 3919 time to process: 0 seconds.
uf250-04.cnf fulfilled No. of Restarts: 1787 No. of Flips: 2699 time to process: 7 seconds.
uf250-04.cnf fulfilled No. of Restarts: 1864 No. of Flips: 2950 time to process: 7 seconds.
uf250-04.cnf fulfilled No. of Restarts: 1365 No. of Flips: 2299 time to process: 5 seconds.
uf250-04.cnf , deadline. Restarts: 2650
uf250-04.cnf , deadline. Restarts: 2650
uf250-04.cnf fulfilled No. of Restarts: 1107 No. of Flips: 4514 time to process: 5 seconds.
uf250-04.cnf , deadline. Restarts: 2650
uf250-04.cnf , deadline. Restarts: 2650
uf250-04.cnf fulfilled No. of Restarts: 173 No. of Flips: 1884 time to process: 0 seconds.
uf250-04.cnf , deadline. Restarts: 2650
uf250-04.cnf fulfilled No. of Restarts: 90 No. of Flips: 2212 time to process: 0 seconds.
uf250-04.cnf fulfilled No. of Restarts: 1047 No. of Flips: 1402 time to process: 4 seconds.
uf250-04.cnf fulfilled No. of Restarts: 464 No. of Flips: 3287 time to process: 1 seconds.
uf250-04.cnf , deadline. Restarts: 2650
uf250-04.cnf fulfilled No. of Restarts: 1436 No. of Flips: 4495 time to process: 5 seconds.
uf250-04.cnf , deadline. Restarts: 2650
uf250-04.cnf fulfilled No. of Restarts: 817 No. of Flips: 4409 time to process: 3 seconds.
uf250-04.cnf , deadline. Restarts: 2650
uf250-04.cnf fulfilled No. of Restarts: 1543 No. of Flips: 1845 time to process: 6 seconds.
uf250-04.cnf , deadline. Restarts: 2650
uf250-04.cnf fulfilled No. of Restarts: 2390 No. of Flips: 1824 time to process: 10 seconds.
uf250-04.cnf , deadline. Restarts: 2650
uf250-04.cnf fulfilled No. of Restarts: 748 No. of Flips: 3501 time to process: 3 seconds.
uf250-04.cnf , deadline. Restarts: 2650
uf250-04.cnf fulfilled No. of Restarts: 1384 No. of Flips: 4472 time to process: 5 seconds.
uf250-04.cnf fulfilled No. of Restarts: 506 No. of Flips: 2243 time to process: 2 seconds.
uf250-04.cnf fulfilled No. of Restarts: 432 No. of Flips: 4397 time to process: 1 seconds.
uf250-04.cnf , deadline. Restarts: 2650
uf250-04.cnf fulfilled No. of Restarts: 1286 No. of Flips: 2924 time to process: 5 seconds.
uf250-04.cnf fulfilled No. of Restarts: 874 No. of Flips: 626 time to process: 3 seconds.
uf250-04.cnf fulfilled No. of Restarts: 389 No. of Flips: 3146 time to process: 1 seconds.
uf250-04.cnf fulfilled No. of Restarts: 336 No. of Flips: 4323 time to process: 1 seconds.
uf250-04.cnf fulfilled No. of Restarts: 431 No. of Flips: 2302 time to process: 1 seconds.
uf250-04.cnf , deadline. Restarts: 2650
uf250-04.cnf , deadline. Restarts: 2650
uf250-04.cnf fulfilled No. of Restarts: 1210 No. of Flips: 3437 time to process: 5 seconds.
uf250-04.cnf fulfilled No. of Restarts: 1372 No. of Flips: 4289 time to process: 5 seconds.
uf250-04.cnf , deadline. Restarts: 2650
uf250-04.cnf , deadline. Restarts: 2650
uf250-04.cnf , deadline. Restarts: 2650
uf250-04.cnf fulfilled No. of Restarts: 106 No. of Flips: 4571 time to process: 0 seconds.
uf250-04.cnf fulfilled No. of Restarts: 1567 No. of Flips: 3958 time to process: 6 seconds.
uf250-04.cnf , deadline. Restarts: 2650
uf250-04.cnf fulfilled No. of Restarts: 1744 No. of Flips: 3273 time to process: 7 seconds.
uf250-04.cnf fulfilled No. of Restarts: 2264 No. of Flips: 4472 time to process: 9 seconds.
uf250-04.cnf , deadline. Restarts: 2650
uf250-04.cnf , deadline. Restarts: 2650
uf250-04.cnf fulfilled No. of Restarts: 410 No. of Flips: 4745 time to process: 1 seconds.
uf250-04.cnf , deadline. Restarts: 2650
uf250-04.cnf , deadline. Restarts: 2650
uf250-04.cnf fulfilled No. of Restarts: 76 No. of Flips: 4550 time to process: 0 seconds.
uf250-04.cnf fulfilled No. of Restarts: 2376 No. of Flips: 4595 time to process: 10 seconds.
uf250-04.cnf fulfilled No. of Restarts: 2048 No. of Flips: 2874 time to process: 8 seconds.
uf250-04.cnf , deadline. Restarts: 2650
uf250-04.cnf fulfilled No. of Restarts: 476 No. of Flips: 1638 time to process: 2 seconds.
uf250-04.cnf fulfilled No. of Restarts: 1152 No. of Flips: 4794 time to process: 4 seconds.
uf250-04.cnf , deadline. Restarts: 2650
uf250-04.cnf fulfilled No. of Restarts: 389 No. of Flips: 4034 time to process: 1 seconds.
uf250-04.cnf fulfilled No. of Restarts: 462 No. of Flips: 1550 time to process: 2 seconds.
uf250-04.cnf fulfilled No. of Restarts: 1261 No. of Flips: 1211 time to process: 5 seconds.
uf250-04.cnf fulfilled No. of Restarts: 1327 No. of Flips: 4743 time to process: 5 seconds.
uf250-04.cnf , deadline. Restarts: 2650
uf250-04.cnf , deadline. Restarts: 2650
uf250-04.cnf fulfilled No. of Restarts: 1509 No. of Flips: 2365 time to process: 6 seconds.
uf250-04.cnf fulfilled No. of Restarts: 583 No. of Flips: 2466 time to process: 2 seconds.
uf250-04.cnf , deadline. Restarts: 2650
uf250-04.cnf fulfilled No. of Restarts: 1519 No. of Flips: 1794 time to process: 6 seconds.
uf250-04.cnf fulfilled No. of Restarts: 1024 No. of Flips: 2055 time to process: 4 seconds.
uf250-04.cnf fulfilled No. of Restarts: 665 No. of Flips: 1637 time to process: 2 seconds.
uf250-04.cnf fulfilled No. of Restarts: 481 No. of Flips: 2891 time to process: 2 seconds.
uf250-04.cnf fulfilled No. of Restarts: 1396 No. of Flips: 4776 time to process: 5 seconds.
uf250-04.cnf fulfilled No. of Restarts: 2047 No. of Flips: 2087 time to process: 8 seconds.
uf250-04.cnf fulfilled No. of Restarts: 1387 No. of Flips: 2422 time to process: 5 seconds.
uf250-04.cnf fulfilled No. of Restarts: 921 No. of Flips: 2169 time to process: 4 seconds.
uf250-04.cnf , deadline. Restarts: 2650
uf250-04.cnf , deadline. Restarts: 2650
uf250-04.cnf fulfilled No. of Restarts: 458 No. of Flips: 2486 time to process: 2 seconds.
uf250-04.cnf fulfilled No. of Restarts: 92 No. of Flips: 1827 time to process: 0 seconds.
uf250-04.cnf fulfilled No. of Restarts: 2230 No. of Flips: 3859 time to process: 9 seconds.
uf250-04.cnf , deadline. Restarts: 2650
uf250-04.cnf , deadline. Restarts: 2650
uf250-04.cnf fulfilled No. of Restarts: 2136 No. of Flips: 3839 time to process: 8 seconds.
uf250-04.cnf , deadline. Restarts: 2650
uf250-04.cnf , deadline. Restarts: 2650
uf250-04.cnf , deadline. Restarts: 2650
uf250-04.cnf , deadline. Restarts: 2650
uf250-04.cnf fulfilled No. of Restarts: 1004 No. of Flips: 4119 time to process: 4 seconds.
uf250-04.cnf , deadline. Restarts: 2650
uf250-04.cnf , deadline. Restarts: 2650
uf250-04.cnf fulfilled No. of Restarts: 918 No. of Flips: 3834 time to process: 3 seconds.
uf250-04.cnf fulfilled No. of Restarts: 403 No. of Flips: 3461 time to process: 1 seconds.
uf250-04.cnf , deadline. Restarts: 2650
uf250-04.cnf , deadline. Restarts: 2650
uf250-04.cnf fulfilled No. of Restarts: 116 No. of Flips: 1749 time to process: 0 seconds.
uf250-04.cnf , deadline. Restarts: 2650
uf250-04.cnf fulfilled No. of Restarts: 781 No. of Flips: 3684 time to process: 3 seconds.
uf250-04.cnf fulfilled No. of Restarts: 549 No. of Flips: 4136 time to process: 2 seconds.
uf250-04.cnf fulfilled No. of Restarts: 2362 No. of Flips: 4595 time to process: 9 seconds.
uf250-04.cnf fulfilled No. of Restarts: 257 No. of Flips: 4777 time to process: 1 seconds.
uf250-04.cnf fulfilled No. of Restarts: 882 No. of Flips: 4001 time to process: 3 seconds.
uf250-04.cnf fulfilled No. of Restarts: 318 No. of Flips: 3518 time to process: 1 seconds.
uf250-04.cnf , deadline. Restarts: 2650
uf250-04.cnf , deadline. Restarts: 2650
uf250-04.cnf fulfilled No. of Restarts: 562 No. of Flips: 4665 time to process: 2 seconds.
uf250-04.cnf , deadline. Restarts: 2650
uf250-04.cnf fulfilled No. of Restarts: 101 No. of Flips: 1113 time to process: 0 seconds.
uf250-04.cnf , deadline. Restarts: 2650
uf250-04.cnf fulfilled No. of Restarts: 1184 No. of Flips: 3978 time to process: 5 seconds.
uf250-04.cnf , deadline. Restarts: 2650
uf250-04.cnf fulfilled No. of Restarts: 1678 No. of Flips: 1491 time to process: 7 seconds.
uf250-04.cnf , deadline. Restarts: 2650
uf250-04.cnf , deadline. Restarts: 2650
uf250-04.cnf fulfilled No. of Restarts: 2399 No. of Flips: 3187 time to process: 10 seconds.
uf250-04.cnf , deadline. Restarts: 2650
uf250-04.cnf fulfilled No. of Restarts: 415 No. of Flips: 2787 time to process: 1 seconds.
uf250-04.cnf , deadline. Restarts: 2650
uf250-04.cnf fulfilled No. of Restarts: 1081 No. of Flips: 2688 time to process: 4 seconds.
uf250-04.cnf , deadline. Restarts: 2650
uf250-04.cnf fulfilled No. of Restarts: 1004 No. of Flips: 2743 time to process: 4 seconds.
uf250-04.cnf , deadline. Restarts: 2650
uf250-04.cnf , deadline. Restarts: 2650
uf250-04.cnf , deadline. Restarts: 2650
uf250-04.cnf fulfilled No. of Restarts: 104 No. of Flips: 1061 time to process: 0 seconds.
uf250-04.cnf fulfilled No. of Restarts: 340 No. of Flips: 733 time to process: 1 seconds.
uf250-04.cnf , deadline. Restarts: 2650
uf250-04.cnf fulfilled No. of Restarts: 751 No. of Flips: 3431 time to process: 3 seconds.
uf250-04.cnf , deadline. Restarts: 2650
uf250-04.cnf fulfilled No. of Restarts: 1066 No. of Flips: 4511 time to process: 4 seconds.
uf250-04.cnf , deadline. Restarts: 2650
uf250-04.cnf , deadline. Restarts: 2650
uf250-04.cnf fulfilled No. of Restarts: 1665 No. of Flips: 2384 time to process: 6 seconds.
uf250-04.cnf fulfilled No. of Restarts: 1435 No. of Flips: 4368 time to process: 6 seconds.
uf250-04.cnf , deadline. Restarts: 2650
uf250-04.cnf fulfilled No. of Restarts: 724 No. of Flips: 1043 time to process: 3 seconds.
uf250-04.cnf fulfilled No. of Restarts: 213 No. of Flips: 1724 time to process: 0 seconds.
uf250-04.cnf fulfilled No. of Restarts: 1385 No. of Flips: 1991 time to process: 5 seconds.
uf250-04.cnf , deadline. Restarts: 2650
uf250-04.cnf fulfilled No. of Restarts: 2558 No. of Flips: 3967 time to process: 10 seconds.
uf250-04.cnf , deadline. Restarts: 2650
uf250-04.cnf fulfilled No. of Restarts: 722 No. of Flips: 4421 time to process: 3 seconds.
uf250-04.cnf fulfilled No. of Restarts: 750 No. of Flips: 3976 time to process: 3 seconds.
uf250-04.cnf , deadline. Restarts: 2650
uf250-04.cnf , deadline. Restarts: 2650
uf250-04.cnf fulfilled No. of Restarts: 1787 No. of Flips: 2726 time to process: 7 seconds.
uf250-04.cnf , deadline. Restarts: 2650
uf250-04.cnf fulfilled No. of Restarts: 741 No. of Flips: 3620 time to process: 3 seconds.
uf250-04.cnf fulfilled No. of Restarts: 1613 No. of Flips: 3791 time to process: 6 seconds.
uf250-04.cnf fulfilled No. of Restarts: 1358 No. of Flips: 1968 time to process: 5 seconds.
uf250-04.cnf , deadline. Restarts: 2650
uf250-04.cnf , deadline. Restarts: 2650
uf250-04.cnf , deadline. Restarts: 2650
uf250-04.cnf fulfilled No. of Restarts: 1750 No. of Flips: 808 time to process: 7 seconds.
uf250-04.cnf fulfilled No. of Restarts: 272 No. of Flips: 1500 time to process: 1 seconds.
uf250-04.cnf fulfilled No. of Restarts: 413 No. of Flips: 2010 time to process: 1 seconds.
uf250-04.cnf fulfilled No. of Restarts: 1499 No. of Flips: 2948 time to process: 6 seconds.
uf250-04.cnf , deadline. Restarts: 2650
uf250-04.cnf , deadline. Restarts: 2650
uf250-04.cnf fulfilled No. of Restarts: 1391 No. of Flips: 1159 time to process: 5 seconds.
uf250-04.cnf , deadline. Restarts: 2650
uf250-04.cnf fulfilled No. of Restarts: 1570 No. of Flips: 4528 time to process: 6 seconds.
uf250-04.cnf fulfilled No. of Restarts: 2646 No. of Flips: 3681 time to process: 10 seconds.
uf250-04.cnf fulfilled No. of Restarts: 1326 No. of Flips: 1304 time to process: 5 seconds.
uf250-04.cnf fulfilled No. of Restarts: 76 No. of Flips: 3908 time to process: 0 seconds.
uf250-04.cnf , deadline. Restarts: 2650
uf250-04.cnf fulfilled No. of Restarts: 493 No. of Flips: 832 time to process: 2 seconds.
uf250-04.cnf fulfilled No. of Restarts: 298 No. of Flips: 1860 time to process: 1 seconds.
uf250-04.cnf fulfilled No. of Restarts: 1021 No. of Flips: 2526 time to process: 4 seconds.
uf250-04.cnf , deadline. Restarts: 2650
uf250-04.cnf , deadline. Restarts: 2650
uf250-04.cnf fulfilled No. of Restarts: 988 No. of Flips: 3034 time to process: 3 seconds.
uf250-04.cnf fulfilled No. of Restarts: 2445 No. of Flips: 1923 time to process: 9 seconds.
uf250-04.cnf , deadline. Restarts: 2650
uf250-04.cnf fulfilled No. of Restarts: 705 No. of Flips: 2038 time to process: 3 seconds.
uf250-04.cnf , deadline. Restarts: 2650
uf250-04.cnf , deadline. Restarts: 2650
uf250-04.cnf fulfilled No. of Restarts: 1751 No. of Flips: 3007 time to process: 7 seconds.
uf250-04.cnf , deadline. Restarts: 2650
uf250-04.cnf fulfilled No. of Restarts: 980 No. of Flips: 3186 time to process: 3 seconds.
uf250-04.cnf fulfilled No. of Restarts: 1697 No. of Flips: 1498 time to process: 6 seconds.
uf250-04.cnf fulfilled No. of Restarts: 1032 No. of Flips: 3691 time to process: 4 seconds.
uf250-04.cnf fulfilled No. of Restarts: 2461 No. of Flips: 3488 time to process: 9 seconds.
uf250-04.cnf fulfilled No. of Restarts: 1600 No. of Flips: 1675 time to process: 6 seconds.
uf250-04.cnf , deadline. Restarts: 2650
uf250-04.cnf , deadline. Restarts: 2650
uf250-04.cnf fulfilled No. of Restarts: 635 No. of Flips: 3571 time to process: 2 seconds.
uf250-04.cnf , deadline. Restarts: 2650
uf250-04.cnf , deadline. Restarts: 2650
uf250-04.cnf fulfilled No. of Restarts: 434 No. of Flips: 2586 time to process: 1 seconds.
uf250-04.cnf fulfilled No. of Restarts: 717 No. of Flips: 4510 time to process: 3 seconds.
uf250-04.cnf fulfilled No. of Restarts: 1106 No. of Flips: 3386 time to process: 4 seconds.
uf250-04.cnf , deadline. Restarts: 2650
uf250-04.cnf , deadline. Restarts: 2650
uf250-04.cnf , deadline. Restarts: 2650
uf250-04.cnf fulfilled No. of Restarts: 1379 No. of Flips: 1753 time to process: 5 seconds.
uf250-04.cnf , deadline. Restarts: 2650
uf250-04.cnf fulfilled No. of Restarts: 2411 No. of Flips: 978 time to process: 9 seconds.
uf250-04.cnf , deadline. Restarts: 2650
uf250-04.cnf fulfilled No. of Restarts: 744 No. of Flips: 4296 time to process: 3 seconds.
uf250-04.cnf , deadline. Restarts: 2650
uf250-04.cnf , deadline. Restarts: 2650
uf250-04.cnf , deadline. Restarts: 2650
uf250-04.cnf , deadline. Restarts: 2650
uf250-04.cnf fulfilled No. of Restarts: 255 No. of Flips: 3263 time to process: 1 seconds.
uf250-04.cnf fulfilled No. of Restarts: 1257 No. of Flips: 4229 time to process: 5 seconds.
uf250-04.cnf , deadline. Restarts: 2650
uf250-04.cnf fulfilled No. of Restarts: 1521 No. of Flips: 3869 time to process: 6 seconds.
uf250-04.cnf , deadline. Restarts: 2650
uf250-04.cnf fulfilled No. of Restarts: 543 No. of Flips: 4959 time to process: 2 seconds.
uf250-04.cnf , deadline. Restarts: 2650
uf250-04.cnf , deadline. Restarts: 2650
uf250-04.cnf , deadline. Restarts: 2650
uf250-04.cnf fulfilled No. of Restarts: 1200 No. of Flips: 3023 time to process: 4 seconds.
uf250-04.cnf , deadline. Restarts: 2650
uf250-04.cnf , deadline. Restarts: 2650
uf250-04.cnf , deadline. Restarts: 2650
uf250-04.cnf , deadline. Restarts: 2650
uf250-04.cnf , deadline. Restarts: 2650
uf250-04.cnf , deadline. Restarts: 2650
uf250-04.cnf fulfilled No. of Restarts: 1697 No. of Flips: 4289 time to process: 6 seconds.
uf250-04.cnf fulfilled No. of Restarts: 1108 No. of Flips: 1593 time to process: 4 seconds.
uf250-04.cnf fulfilled No. of Restarts: 1345 No. of Flips: 3810 time to process: 5 seconds.
uf250-04.cnf fulfilled No. of Restarts: 1408 No. of Flips: 4035 time to process: 5 seconds.
uf250-04.cnf , deadline. Restarts: 2650
uf250-04.cnf fulfilled No. of Restarts: 1896 No. of Flips: 1573 time to process: 7 seconds.
uf250-04.cnf , deadline. Restarts: 2650
uf250-04.cnf fulfilled No. of Restarts: 2154 No. of Flips: 1409 time to process: 8 seconds.
uf250-04.cnf , deadline. Restarts: 2650
uf250-04.cnf , deadline. Restarts: 2650
uf250-04.cnf fulfilled No. of Restarts: 148 No. of Flips: 1367 time to process: 0 seconds.
uf250-04.cnf , deadline. Restarts: 2650
uf250-04.cnf , deadline. Restarts: 2650
uf250-04.cnf fulfilled No. of Restarts: 2399 No. of Flips: 4165 time to process: 9 seconds.
uf250-04.cnf fulfilled No. of Restarts: 1706 No. of Flips: 3196 time to process: 6 seconds.
uf250-04.cnf , deadline. Restarts: 2650
uf250-04.cnf fulfilled No. of Restarts: 724 No. of Flips: 1158 time to process: 2 seconds.
uf250-04.cnf , deadline. Restarts: 2650
uf250-04.cnf fulfilled No. of Restarts: 176 No. of Flips: 3940 time to process: 0 seconds.
uf250-04.cnf fulfilled No. of Restarts: 374 No. of Flips: 4943 time to process: 1 seconds.
uf250-04.cnf , deadline. Restarts: 2650
uf250-04.cnf , deadline. Restarts: 2650
uf250-04.cnf fulfilled No. of Restarts: 122 No. of Flips: 3676 time to process: 0 seconds.
uf250-04.cnf fulfilled No. of Restarts: 135 No. of Flips: 2980 time to process: 0 seconds.
uf250-04.cnf , deadline. Restarts: 2650
uf250-04.cnf , deadline. Restarts: 2650
uf250-04.cnf fulfilled No. of Restarts: 1863 No. of Flips: 3349 time to process: 7 seconds.
uf250-04.cnf , deadline. Restarts: 2650
uf250-04.cnf , deadline. Restarts: 2650
uf250-04.cnf fulfilled No. of Restarts: 429 No. of Flips: 2739 time to process: 1 seconds.
uf250-04.cnf fulfilled No. of Restarts: 2377 No. of Flips: 1966 time to process: 9 seconds.
uf250-04.cnf , deadline. Restarts: 2650
uf250-04.cnf fulfilled No. of Restarts: 362 No. of Flips: 3144 time to process: 1 seconds.
uf250-04.cnf , deadline. Restarts: 2650
uf250-04.cnf , deadline. Restarts: 2650
uf250-04.cnf fulfilled No. of Restarts: 329 No. of Flips: 2321 time to process: 1 seconds.
uf250-04.cnf fulfilled No. of Restarts: 745 No. of Flips: 1755 time to process: 3 seconds.
uf250-04.cnf , deadline. Restarts: 2650
uf250-04.cnf fulfilled No. of Restarts: 397 No. of Flips: 3592 time to process: 1 seconds.
uf250-04.cnf fulfilled No. of Restarts: 2036 No. of Flips: 1168 time to process: 8 seconds.
uf250-04.cnf , deadline. Restarts: 2650
uf250-04.cnf , deadline. Restarts: 2650
uf250-04.cnf fulfilled No. of Restarts: 537 No. of Flips: 4707 time to process: 2 seconds.
uf250-04.cnf , deadline. Restarts: 2650
uf250-04.cnf fulfilled No. of Restarts: 2414 No. of Flips: 4223 time to process: 9 seconds.
uf250-04.cnf fulfilled No. of Restarts: 704 No. of Flips: 4333 time to process: 3 seconds.
uf250-04.cnf fulfilled No. of Restarts: 2559 No. of Flips: 4568 time to process: 10 seconds.
uf250-04.cnf , deadline. Restarts: 2650
uf250-04.cnf fulfilled No. of Restarts: 1532 No. of Flips: 4355 time to process: 6 seconds.
uf250-04.cnf , deadline. Restarts: 2650
uf250-04.cnf , deadline. Restarts: 2650
uf250-04.cnf fulfilled No. of Restarts: 1590 No. of Flips: 4340 time to process: 6 seconds.
uf250-04.cnf , deadline. Restarts: 2650
uf250-04.cnf fulfilled No. of Restarts: 1344 No. of Flips: 4438 time to process: 5 seconds.
uf250-04.cnf fulfilled No. of Restarts: 1795 No. of Flips: 4571 time to process: 7 seconds.
uf250-04.cnf fulfilled No. of Restarts: 2648 No. of Flips: 4330 time to process: 10 seconds.
uf250-04.cnf , deadline. Restarts: 2650
uf250-04.cnf fulfilled No. of Restarts: 290 No. of Flips: 2635 time to process: 1 seconds.
uf250-04.cnf fulfilled No. of Restarts: 2093 No. of Flips: 1603 time to process: 8 seconds.
uf250-04.cnf , deadline. Restarts: 2650
uf250-04.cnf , deadline. Restarts: 2650
uf250-04.cnf , deadline. Restarts: 2650
uf250-04.cnf fulfilled No. of Restarts: 810 No. of Flips: 2051 time to process: 3 seconds.
uf250-04.cnf , deadline. Restarts: 2650
uf250-04.cnf fulfilled No. of Restarts: 1869 No. of Flips: 4135 time to process: 7 seconds.
uf250-04.cnf , deadline. Restarts: 2650
uf250-04.cnf fulfilled No. of Restarts: 59 No. of Flips: 4876 time to process: 0 seconds.
uf250-04.cnf , deadline. Restarts: 2650
uf250-04.cnf fulfilled No. of Restarts: 1407 No. of Flips: 3182 time to process: 5 seconds.
uf250-04.cnf , deadline. Restarts: 2650
uf250-04.cnf , deadline. Restarts: 2650
uf250-04.cnf fulfilled No. of Restarts: 1301 No. of Flips: 933 time to process: 5 seconds.
uf250-04.cnf fulfilled No. of Restarts: 658 No. of Flips: 2412 time to process: 2 seconds.
uf250-04.cnf , deadline. Restarts: 2650
uf250-04.cnf fulfilled No. of Restarts: 352 No. of Flips: 3431 time to process: 1 seconds.
uf250-04.cnf , deadline. Restarts: 2650
uf250-04.cnf , deadline. Restarts: 2650
uf250-04.cnf fulfilled No. of Restarts: 2049 No. of Flips: 3909 time to process: 8 seconds.
uf250-04.cnf fulfilled No. of Restarts: 1407 No. of Flips: 1967 time to process: 5 seconds.
uf250-04.cnf fulfilled No. of Restarts: 2164 No. of Flips: 543 time to process: 8 seconds.
uf250-04.cnf , deadline. Restarts: 2650
uf250-04.cnf , deadline. Restarts: 2650
uf250-04.cnf fulfilled No. of Restarts: 1731 No. of Flips: 3296 time to process: 7 seconds.
uf250-04.cnf , deadline. Restarts: 2650
uf250-04.cnf fulfilled No. of Restarts: 1463 No. of Flips: 4316 time to process: 5 seconds.
uf250-04.cnf , deadline. Restarts: 2650
uf250-04.cnf fulfilled No. of Restarts: 2195 No. of Flips: 3868 time to process: 8 seconds.
uf250-04.cnf fulfilled No. of Restarts: 1376 No. of Flips: 2301 time to process: 5 seconds.
uf250-04.cnf fulfilled No. of Restarts: 28 No. of Flips: 3025 time to process: 0 seconds.
uf250-04.cnf fulfilled No. of Restarts: 891 No. of Flips: 3193 time to process: 3 seconds.
uf250-04.cnf fulfilled No. of Restarts: 700 No. of Flips: 3971 time to process: 2 seconds.
uf250-04.cnf fulfilled No. of Restarts: 175 No. of Flips: 4600 time to process: 0 seconds.
uf250-04.cnf fulfilled No. of Restarts: 2032 No. of Flips: 1146 time to process: 8 seconds.
uf250-04.cnf fulfilled No. of Restarts: 340 No. of Flips: 4213 time to process: 1 seconds.
uf250-04.cnf fulfilled No. of Restarts: 1754 No. of Flips: 2525 time to process: 7 seconds.
uf250-04.cnf fulfilled No. of Restarts: 554 No. of Flips: 1242 time to process: 2 seconds.
uf250-04.cnf fulfilled No. of Restarts: 2154 No. of Flips: 762 time to process: 8 seconds.
uf250-04.cnf fulfilled No. of Restarts: 97 No. of Flips: 3153 time to process: 0 seconds.
uf250-04.cnf , deadline. Restarts: 2650
uf250-04.cnf , deadline. Restarts: 2650
uf250-04.cnf fulfilled No. of Restarts: 307 No. of Flips: 3176 time to process: 1 seconds.
uf250-04.cnf fulfilled No. of Restarts: 2325 No. of Flips: 4595 time to process: 9 seconds.
uf250-04.cnf fulfilled No. of Restarts: 2337 No. of Flips: 2970 time to process: 9 seconds.
uf250-04.cnf fulfilled No. of Restarts: 2110 No. of Flips: 3004 time to process: 8 seconds.
uf250-04.cnf fulfilled No. of Restarts: 2404 No. of Flips: 3652 time to process: 9 seconds.
uf250-04.cnf fulfilled No. of Restarts: 36 No. of Flips: 3487 time to process: 0 seconds.
uf250-04.cnf fulfilled No. of Restarts: 2262 No. of Flips: 4490 time to process: 9 seconds.
uf250-04.cnf , deadline. Restarts: 2650
uf250-04.cnf , deadline. Restarts: 2650
uf250-04.cnf fulfilled No. of Restarts: 379 No. of Flips: 4217 time to process: 1 seconds.
uf250-04.cnf fulfilled No. of Restarts: 380 No. of Flips: 1633 time to process: 1 seconds.
uf250-04.cnf fulfilled No. of Restarts: 1566 No. of Flips: 4352 time to process: 6 seconds.
uf250-04.cnf , deadline. Restarts: 2650
uf250-04.cnf , deadline. Restarts: 2650
uf250-04.cnf , deadline. Restarts: 2650
uf250-04.cnf , deadline. Restarts: 2650
uf250-04.cnf fulfilled No. of Restarts: 658 No. of Flips: 3185 time to process: 2 seconds.
uf250-04.cnf fulfilled No. of Restarts: 1270 No. of Flips: 3469 time to process: 5 seconds.
uf250-04.cnf , deadline. Restarts: 2650
uf250-04.cnf , deadline. Restarts: 2650
uf250-04.cnf fulfilled No. of Restarts: 1570 No. of Flips: 3225 time to process: 6 seconds.
uf250-04.cnf , deadline. Restarts: 2650
uf250-04.cnf , deadline. Restarts: 2650
uf250-04.cnf fulfilled No. of Restarts: 658 No. of Flips: 1544 time to process: 2 seconds.
uf250-04.cnf , deadline. Restarts: 2650
uf250-04.cnf fulfilled No. of Restarts: 655 No. of Flips: 3066 time to process: 2 seconds.
uf250-04.cnf fulfilled No. of Restarts: 634 No. of Flips: 3160 time to process: 2 seconds.
uf250-04.cnf fulfilled No. of Restarts: 1613 No. of Flips: 2111 time to process: 6 seconds.
uf250-04.cnf fulfilled No. of Restarts: 232 No. of Flips: 3149 time to process: 0 seconds.
uf250-04.cnf fulfilled No. of Restarts: 1044 No. of Flips: 1940 time to process: 4 seconds.
uf250-04.cnf , deadline. Restarts: 2650
uf250-04.cnf fulfilled No. of Restarts: 1003 No. of Flips: 3723 time to process: 4 seconds.
uf250-04.cnf fulfilled No. of Restarts: 2602 No. of Flips: 1593 time to process: 10 seconds.
uf250-04.cnf fulfilled No. of Restarts: 1688 No. of Flips: 3834 time to process: 6 seconds.
uf250-04.cnf , deadline. Restarts: 2650
uf250-04.cnf , deadline. Restarts: 2650
uf250-04.cnf fulfilled No. of Restarts: 566 No. of Flips: 4701 time to process: 2 seconds.
uf250-04.cnf , deadline. Restarts: 2650
uf250-04.cnf , deadline. Restarts: 2650
uf250-04.cnf , deadline. Restarts: 2650
uf250-04.cnf fulfilled No. of Restarts: 1933 No. of Flips: 3724 time to process: 7 seconds.
uf250-04.cnf fulfilled No. of Restarts: 930 No. of Flips: 4204 time to process: 3 seconds.
uf250-04.cnf , deadline. Restarts: 2650
uf250-04.cnf fulfilled No. of Restarts: 407 No. of Flips: 3567 time to process: 1 seconds.
uf250-04.cnf fulfilled No. of Restarts: 414 No. of Flips: 2457 time to process: 1 seconds.
uf250-04.cnf fulfilled No. of Restarts: 30 No. of Flips: 3479 time to process: 0 seconds.
uf250-04.cnf fulfilled No. of Restarts: 218 No. of Flips: 3981 time to process: 0 seconds.
uf250-04.cnf fulfilled No. of Restarts: 355 No. of Flips: 1315 time to process: 1 seconds.
uf250-04.cnf , deadline. Restarts: 2650
uf250-04.cnf fulfilled No. of Restarts: 155 No. of Flips: 3719 time to process: 0 seconds.
uf250-04.cnf , deadline. Restarts: 2650
uf250-04.cnf , deadline. Restarts: 2650
uf250-04.cnf , deadline. Restarts: 2650
uf250-04.cnf , deadline. Restarts: 2650
uf250-04.cnf fulfilled No. of Restarts: 2109 No. of Flips: 2700 time to process: 8 seconds.
uf250-04.cnf fulfilled No. of Restarts: 798 No. of Flips: 3963 time to process: 3 seconds.
uf250-04.cnf , deadline. Restarts: 2650
uf250-04.cnf , deadline. Restarts: 2650
uf250-04.cnf , deadline. Restarts: 2650
uf250-04.cnf , deadline. Restarts: 2650
uf250-04.cnf , deadline. Restarts: 2650
uf250-04.cnf , deadline. Restarts: 2650
uf250-04.cnf , deadline. Restarts: 2650
uf250-04.cnf , deadline. Restarts: 2650
uf250-04.cnf , deadline. Restarts: 2650
uf250-04.cnf fulfilled No. of Restarts: 888 No. of Flips: 1161 time to process: 3 seconds.
uf250-04.cnf , deadline. Restarts: 2650
uf250-04.cnf , deadline. Restarts: 2650
uf250-04.cnf fulfilled No. of Restarts: 85 No. of Flips: 1162 time to process: 0 seconds.
uf250-04.cnf fulfilled No. of Restarts: 1071 No. of Flips: 3789 time to process: 4 seconds.
uf250-04.cnf fulfilled No. of Restarts: 549 No. of Flips: 4847 time to process: 2 seconds.
uf250-04.cnf , deadline. Restarts: 2650
uf250-04.cnf , deadline. Restarts: 2650
uf250-04.cnf , deadline. Restarts: 2650
uf250-04.cnf , deadline. Restarts: 2650
uf250-04.cnf , deadline. Restarts: 2650
uf250-04.cnf , deadline. Restarts: 2650
uf250-04.cnf fulfilled No. of Restarts: 2017 No. of Flips: 3836 time to process: 8 seconds.
uf250-04.cnf , deadline. Restarts: 2650
uf250-04.cnf , deadline. Restarts: 2650
uf250-04.cnf fulfilled No. of Restarts: 776 No. of Flips: 2252 time to process: 3 seconds.
uf250-04.cnf fulfilled No. of Restarts: 1019 No. of Flips: 1841 time to process: 4 seconds.
uf250-04.cnf fulfilled No. of Restarts: 324 No. of Flips: 1624 time to process: 1 seconds.
uf250-04.cnf fulfilled No. of Restarts: 1345 No. of Flips: 1246 time to process: 5 seconds.
uf250-04.cnf , deadline. Restarts: 2650
uf250-04.cnf fulfilled No. of Restarts: 130 No. of Flips: 4581 time to process: 0 seconds.
uf250-04.cnf , deadline. Restarts: 2650
uf250-04.cnf fulfilled No. of Restarts: 10 No. of Flips: 2393 time to process: 0 seconds.
uf250-04.cnf , deadline. Restarts: 2650
uf250-04.cnf fulfilled No. of Restarts: 145 No. of Flips: 4697 time to process: 0 seconds.
uf250-04.cnf , deadline. Restarts: 2650
uf250-04.cnf fulfilled No. of Restarts: 1910 No. of Flips: 1159 time to process: 7 seconds.
uf250-04.cnf , deadline. Restarts: 2650
uf250-04.cnf , deadline. Restarts: 2650
uf250-04.cnf fulfilled No. of Restarts: 1256 No. of Flips: 3440 time to process: 5 seconds.
uf250-04.cnf , deadline. Restarts: 2650
uf250-04.cnf , deadline. Restarts: 2650
uf250-04.cnf , deadline. Restarts: 2650
uf250-04.cnf fulfilled No. of Restarts: 466 No. of Flips: 3780 time to process: 1 seconds.
uf250-04.cnf , deadline. Restarts: 2650
uf250-04.cnf , deadline. Restarts: 2650
uf250-04.cnf , deadline. Restarts: 2650
uf250-04.cnf fulfilled No. of Restarts: 2326 No. of Flips: 2725 time to process: 9 seconds.
uf250-04.cnf , deadline. Restarts: 2650
uf250-04.cnf , deadline. Restarts: 2650
uf250-04.cnf fulfilled No. of Restarts: 29 No. of Flips: 3388 time to process: 0 seconds.
uf250-04.cnf fulfilled No. of Restarts: 518 No. of Flips: 3506 time to process: 2 seconds.
uf250-04.cnf , deadline. Restarts: 2650
uf250-04.cnf , deadline. Restarts: 2650
uf250-04.cnf , deadline. Restarts: 2650
uf250-04.cnf , deadline. Restarts: 2650
uf250-04.cnf , deadline. Restarts: 2650
uf250-04.cnf fulfilled No. of Restarts: 554 No. of Flips: 4214 time to process: 2 seconds.
uf250-04.cnf fulfilled No. of Restarts: 353 No. of Flips: 4686 time to process: 1 seconds.
uf250-04.cnf , deadline. Restarts: 2650
uf250-04.cnf fulfilled No. of Restarts: 1735 No. of Flips: 3339 time to process: 7 seconds.
uf250-04.cnf fulfilled No. of Restarts: 1115 No. of Flips: 4266 time to process: 4 seconds.
uf250-04.cnf fulfilled No. of Restarts: 2065 No. of Flips: 2825 time to process: 8 seconds.
uf250-04.cnf , deadline. Restarts: 2650
uf250-04.cnf , deadline. Restarts: 2650
uf250-04.cnf , deadline. Restarts: 2650
uf250-04.cnf , deadline. Restarts: 2650
uf250-04.cnf , deadline. Restarts: 2650
uf250-04.cnf fulfilled No. of Restarts: 2649 No. of Flips: 2855 time to process: 11 seconds.
uf250-04.cnf , deadline. Restarts: 2650
uf250-04.cnf fulfilled No. of Restarts: 2191 No. of Flips: 4257 time to process: 8 seconds.
uf250-04.cnf fulfilled No. of Restarts: 1948 No. of Flips: 1901 time to process: 7 seconds.
uf250-04.cnf , deadline. Restarts: 2650
uf250-04.cnf , deadline. Restarts: 2650
uf250-04.cnf fulfilled No. of Restarts: 1735 No. of Flips: 2869 time to process: 7 seconds.
uf250-04.cnf , deadline. Restarts: 2650
uf250-04.cnf fulfilled No. of Restarts: 65 No. of Flips: 2272 time to process: 0 seconds.
uf250-04.cnf fulfilled No. of Restarts: 631 No. of Flips: 3370 time to process: 2 seconds.
uf250-04.cnf , deadline. Restarts: 2650
uf250-04.cnf fulfilled No. of Restarts: 1243 No. of Flips: 2888 time to process: 5 seconds.
uf250-04.cnf , deadline. Restarts: 2650
uf250-04.cnf fulfilled No. of Restarts: 149 No. of Flips: 2270 time to process: 0 seconds.
uf250-04.cnf , deadline. Restarts: 2650
uf250-04.cnf , deadline. Restarts: 2650
uf250-04.cnf , deadline. Restarts: 2650
uf250-04.cnf fulfilled No. of Restarts: 1205 No. of Flips: 2836 time to process: 5 seconds.
uf250-04.cnf , deadline. Restarts: 2650
uf250-04.cnf , deadline. Restarts: 2650
uf250-04.cnf , deadline. Restarts: 2650
uf250-04.cnf , deadline. Restarts: 2650
uf250-04.cnf , deadline. Restarts: 2650
uf250-04.cnf fulfilled No. of Restarts: 2409 No. of Flips: 3890 time to process: 10 seconds.
uf250-04.cnf , deadline. Restarts: 2650
uf250-04.cnf fulfilled No. of Restarts: 260 No. of Flips: 1372 time to process: 1 seconds.
uf250-04.cnf , deadline. Restarts: 2650
uf250-04.cnf , deadline. Restarts: 2650
uf250-04.cnf fulfilled No. of Restarts: 2401 No. of Flips: 2114 time to process: 10 seconds.
uf250-04.cnf fulfilled No. of Restarts: 1118 No. of Flips: 3022 time to process: 4 seconds.
uf250-04.cnf fulfilled No. of Restarts: 587 No. of Flips: 4987 time to process: 2 seconds.
uf250-04.cnf fulfilled No. of Restarts: 1852 No. of Flips: 3165 time to process: 7 seconds.
uf250-04.cnf fulfilled No. of Restarts: 1667 No. of Flips: 2476 time to process: 6 seconds.
uf250-04.cnf , deadline. Restarts: 2650
uf250-04.cnf , deadline. Restarts: 2650
uf250-04.cnf fulfilled No. of Restarts: 1840 No. of Flips: 1519 time to process: 7 seconds.
uf250-04.cnf fulfilled No. of Restarts: 387 No. of Flips: 2822 time to process: 1 seconds.
uf250-04.cnf fulfilled No. of Restarts: 234 No. of Flips: 4104 time to process: 1 seconds.
uf250-04.cnf , deadline. Restarts: 2650
uf250-04.cnf fulfilled No. of Restarts: 572 No. of Flips: 1655 time to process: 2 seconds.
uf250-04.cnf fulfilled No. of Restarts: 1958 No. of Flips: 4992 time to process: 8 seconds.
uf250-04.cnf , deadline. Restarts: 2650
uf250-04.cnf fulfilled No. of Restarts: 2162 No. of Flips: 3200 time to process: 9 seconds.
uf250-04.cnf fulfilled No. of Restarts: 15 No. of Flips: 2793 time to process: 0 seconds.
uf250-04.cnf fulfilled No. of Restarts: 805 No. of Flips: 3443 time to process: 3 seconds.
uf250-04.cnf , deadline. Restarts: 2650
uf250-04.cnf , deadline. Restarts: 2650
uf250-04.cnf fulfilled No. of Restarts: 265 No. of Flips: 3409 time to process: 1 seconds.
uf250-04.cnf fulfilled No. of Restarts: 1488 No. of Flips: 3514 time to process: 6 seconds.
uf250-04.cnf , deadline. Restarts: 2650
uf250-04.cnf , deadline. Restarts: 2650
uf250-04.cnf , deadline. Restarts: 2650
uf250-04.cnf fulfilled No. of Restarts: 2204 No. of Flips: 1870 time to process: 9 seconds.
uf250-04.cnf fulfilled No. of Restarts: 189 No. of Flips: 4239 time to process: 0 seconds.
uf250-04.cnf , deadline. Restarts: 2650
uf250-04.cnf , deadline. Restarts: 2650
uf250-04.cnf fulfilled No. of Restarts: 2303 No. of Flips: 1798 time to process: 9 seconds.
uf250-04.cnf fulfilled No. of Restarts: 344 No. of Flips: 3703 time to process: 1 seconds.
uf250-04.cnf , deadline. Restarts: 2650
uf250-04.cnf fulfilled No. of Restarts: 2025 No. of Flips: 4619 time to process: 8 seconds.
uf250-04.cnf , deadline. Restarts: 2650
uf250-04.cnf fulfilled No. of Restarts: 1210 No. of Flips: 3893 time to process: 5 seconds.
uf250-04.cnf , deadline. Restarts: 2650
uf250-04.cnf , deadline. Restarts: 2650
uf250-04.cnf fulfilled No. of Restarts: 154 No. of Flips: 3456 time to process: 0 seconds.
uf250-04.cnf , deadline. Restarts: 2650
uf250-04.cnf fulfilled No. of Restarts: 2361 No. of Flips: 1865 time to process: 9 seconds.
uf250-04.cnf , deadline. Restarts: 2650
uf250-04.cnf fulfilled No. of Restarts: 815 No. of Flips: 3755 time to process: 3 seconds.
uf250-04.cnf fulfilled No. of Restarts: 464 No. of Flips: 3951 time to process: 1 seconds.
uf250-04.cnf fulfilled No. of Restarts: 681 No. of Flips: 1961 time to process: 2 seconds.
uf250-04.cnf fulfilled No. of Restarts: 378 No. of Flips: 4522 time to process: 1 seconds.
uf250-04.cnf , deadline. Restarts: 2650
uf250-04.cnf , deadline. Restarts: 2650
uf250-04.cnf fulfilled No. of Restarts: 81 No. of Flips: 1271 time to process: 0 seconds.
uf250-04.cnf , deadline. Restarts: 2650
uf250-04.cnf fulfilled No. of Restarts: 2052 No. of Flips: 4603 time to process: 8 seconds.
uf250-04.cnf , deadline. Restarts: 2650
uf250-04.cnf , deadline. Restarts: 2650
uf250-04.cnf , deadline. Restarts: 2650
uf250-04.cnf fulfilled No. of Restarts: 2013 No. of Flips: 2209 time to process: 8 seconds.
uf250-04.cnf fulfilled No. of Restarts: 927 No. of Flips: 1656 time to process: 4 seconds.
uf250-04.cnf fulfilled No. of Restarts: 2613 No. of Flips: 1206 time to process: 10 seconds.
uf250-04.cnf fulfilled No. of Restarts: 2265 No. of Flips: 3539 time to process: 9 seconds.
uf250-04.cnf fulfilled No. of Restarts: 1474 No. of Flips: 2490 time to process: 6 seconds.
uf250-04.cnf fulfilled No. of Restarts: 2079 No. of Flips: 1445 time to process: 8 seconds.
uf250-04.cnf fulfilled No. of Restarts: 2527 No. of Flips: 4477 time to process: 10 seconds.
uf250-04.cnf , deadline. Restarts: 2650
uf250-04.cnf fulfilled No. of Restarts: 74 No. of Flips: 3194 time to process: 0 seconds.
uf250-04.cnf , deadline. Restarts: 2650
uf250-04.cnf fulfilled No. of Restarts: 2246 No. of Flips: 1877 time to process: 9 seconds.
uf250-04.cnf , deadline. Restarts: 2650
uf250-04.cnf fulfilled No. of Restarts: 1232 No. of Flips: 4906 time to process: 5 seconds.
uf250-04.cnf , deadline. Restarts: 2650
uf250-04.cnf , deadline. Restarts: 2650
uf250-04.cnf , deadline. Restarts: 2650
uf250-04.cnf , deadline. Restarts: 2650
uf250-04.cnf , deadline. Restarts: 2650
uf250-04.cnf fulfilled No. of Restarts: 1032 No. of Flips: 3028 time to process: 4 seconds.
uf250-04.cnf fulfilled No. of Restarts: 2523 No. of Flips: 1857 time to process: 10 seconds.
uf250-04.cnf fulfilled No. of Restarts: 2313 No. of Flips: 672 time to process: 9 seconds.
uf250-04.cnf , deadline. Restarts: 2650
uf250-04.cnf fulfilled No. of Restarts: 983 No. of Flips: 3574 time to process: 4 seconds.
uf250-04.cnf fulfilled No. of Restarts: 2240 No. of Flips: 3504 time to process: 9 seconds.
uf250-04.cnf , deadline. Restarts: 2650
uf250-04.cnf fulfilled No. of Restarts: 708 No. of Flips: 3531 time to process: 3 seconds.
uf250-04.cnf fulfilled No. of Restarts: 1831 No. of Flips: 3742 time to process: 7 seconds.
uf250-04.cnf fulfilled No. of Restarts: 2466 No. of Flips: 2754 time to process: 10 seconds.
uf250-04.cnf fulfilled No. of Restarts: 2410 No. of Flips: 4313 time to process: 10 seconds.
uf250-04.cnf fulfilled No. of Restarts: 1693 No. of Flips: 4016 time to process: 7 seconds.
uf250-04.cnf , deadline. Restarts: 2650
uf250-04.cnf , deadline. Restarts: 2650
uf250-04.cnf fulfilled No. of Restarts: 249 No. of Flips: 2808 time to process: 1 seconds.
uf250-04.cnf fulfilled No. of Restarts: 185 No. of Flips: 4140 time to process: 0 seconds.
uf250-04.cnf fulfilled No. of Restarts: 51 No. of Flips: 2567 time to process: 0 seconds.
uf250-04.cnf , deadline. Restarts: 2650
uf250-04.cnf , deadline. Restarts: 2650
uf250-04.cnf , deadline. Restarts: 2650
uf250-04.cnf , deadline. Restarts: 2650
uf250-04.cnf fulfilled No. of Restarts: 1490 No. of Flips: 4652 time to process: 6 seconds.
uf250-04.cnf , deadline. Restarts: 2650
uf250-04.cnf , deadline. Restarts: 2650
uf250-04.cnf fulfilled No. of Restarts: 597 No. of Flips: 4200 time to process: 2 seconds.
uf250-04.cnf fulfilled No. of Restarts: 406 No. of Flips: 3140 time to process: 1 seconds.
uf250-04.cnf fulfilled No. of Restarts: 1324 No. of Flips: 3478 time to process: 5 seconds.
uf250-04.cnf , deadline. Restarts: 2650
uf250-04.cnf fulfilled No. of Restarts: 1426 No. of Flips: 4769 time to process: 6 seconds.
uf250-04.cnf fulfilled No. of Restarts: 327 No. of Flips: 4580 time to process: 1 seconds.
uf250-04.cnf , deadline. Restarts: 2650
uf250-04.cnf fulfilled No. of Restarts: 2100 No. of Flips: 3089 time to process: 9 seconds.
uf250-04.cnf , deadline. Restarts: 2650
uf250-04.cnf fulfilled No. of Restarts: 878 No. of Flips: 2675 time to process: 3 seconds.
uf250-04.cnf fulfilled No. of Restarts: 745 No. of Flips: 3504 time to process: 3 seconds.
uf250-04.cnf fulfilled No. of Restarts: 1919 No. of Flips: 1912 time to process: 8 seconds.
uf250-04.cnf fulfilled No. of Restarts: 120 No. of Flips: 3363 time to process: 0 seconds.
uf250-04.cnf , deadline. Restarts: 2650
uf250-04.cnf fulfilled No. of Restarts: 260 No. of Flips: 2344 time to process: 1 seconds.
uf250-04.cnf fulfilled No. of Restarts: 281 No. of Flips: 1137 time to process: 1 seconds.
uf250-04.cnf , deadline. Restarts: 2650
uf250-04.cnf fulfilled No. of Restarts: 439 No. of Flips: 3894 time to process: 1 seconds.
uf250-04.cnf , deadline. Restarts: 2650
uf250-04.cnf , deadline. Restarts: 2650
uf250-04.cnf , deadline. Restarts: 2650
uf250-04.cnf fulfilled No. of Restarts: 411 No. of Flips: 2527 time to process: 1 seconds.
uf250-04.cnf fulfilled No. of Restarts: 1781 No. of Flips: 4655 time to process: 7 seconds.
uf250-04.cnf fulfilled No. of Restarts: 272 No. of Flips: 2674 time to process: 1 seconds.
uf250-04.cnf , deadline. Restarts: 2650
uf250-04.cnf fulfilled No. of Restarts: 239 No. of Flips: 2953 time to process: 1 seconds.
uf250-04.cnf , deadline. Restarts: 2650
uf250-04.cnf fulfilled No. of Restarts: 1115 No. of Flips: 4978 time to process: 4 seconds.
uf250-04.cnf , deadline. Restarts: 2650
uf250-04.cnf fulfilled No. of Restarts: 1735 No. of Flips: 2335 time to process: 7 seconds.
uf250-04.cnf , deadline. Restarts: 2650
uf250-04.cnf , deadline. Restarts: 2650
uf250-04.cnf fulfilled No. of Restarts: 609 No. of Flips: 4912 time to process: 2 seconds.
uf250-04.cnf fulfilled No. of Restarts: 655 No. of Flips: 1122 time to process: 2 seconds.
uf250-04.cnf , deadline. Restarts: 2650
uf250-04.cnf , deadline. Restarts: 2650
uf250-04.cnf , deadline. Restarts: 2650
uf250-04.cnf fulfilled No. of Restarts: 1646 No. of Flips: 4694 time to process: 6 seconds.
uf250-04.cnf fulfilled No. of Restarts: 2217 No. of Flips: 3178 time to process: 9 seconds.
uf250-04.cnf fulfilled No. of Restarts: 2625 No. of Flips: 4648 time to process: 10 seconds.
uf250-04.cnf , deadline. Restarts: 2650
uf250-04.cnf , deadline. Restarts: 2650
uf250-04.cnf fulfilled No. of Restarts: 435 No. of Flips: 3715 time to process: 1 seconds.
uf250-04.cnf fulfilled No. of Restarts: 1543 No. of Flips: 1918 time to process: 6 seconds.
uf250-04.cnf , deadline. Restarts: 2650
uf250-04.cnf fulfilled No. of Restarts: 768 No. of Flips: 3973 time to process: 3 seconds.
uf250-04.cnf fulfilled No. of Restarts: 1851 No. of Flips: 2592 time to process: 7 seconds.
uf250-04.cnf fulfilled No. of Restarts: 1210 No. of Flips: 1483 time to process: 5 seconds.
uf250-04.cnf fulfilled No. of Restarts: 305 No. of Flips: 3611 time to process: 1 seconds.
uf250-04.cnf fulfilled No. of Restarts: 1329 No. of Flips: 3106 time to process: 5 seconds.
uf250-04.cnf , deadline. Restarts: 2650
uf250-04.cnf , deadline. Restarts: 2650
uf250-04.cnf , deadline. Restarts: 2650
uf250-04.cnf fulfilled No. of Restarts: 204 No. of Flips: 1544 time to process: 0 seconds.
uf250-04.cnf , deadline. Restarts: 2650
uf250-04.cnf fulfilled No. of Restarts: 2444 No. of Flips: 4886 time to process: 10 seconds.
uf250-04.cnf fulfilled No. of Restarts: 339 No. of Flips: 4214 time to process: 1 seconds.
uf250-04.cnf , deadline. Restarts: 2650
uf250-04.cnf fulfilled No. of Restarts: 118 No. of Flips: 2639 time to process: 0 seconds.
uf250-04.cnf , deadline. Restarts: 2650
uf250-04.cnf fulfilled No. of Restarts: 1485 No. of Flips: 3124 time to process: 6 seconds.
uf250-04.cnf fulfilled No. of Restarts: 643 No. of Flips: 2414 time to process: 2 seconds.
uf250-04.cnf , deadline. Restarts: 2650
uf250-04.cnf fulfilled No. of Restarts: 646 No. of Flips: 1786 time to process: 2 seconds.
uf250-04.cnf , deadline. Restarts: 2650
uf250-04.cnf fulfilled No. of Restarts: 128 No. of Flips: 4042 time to process: 0 seconds.
uf250-04.cnf , deadline. Restarts: 2650
uf250-04.cnf , deadline. Restarts: 2650
uf250-04.cnf , deadline. Restarts: 2650
uf250-04.cnf , deadline. Restarts: 2650
uf250-04.cnf , deadline. Restarts: 2650
uf250-04.cnf fulfilled No. of Restarts: 1213 No. of Flips: 3549 time to process: 5 seconds.
uf250-04.cnf , deadline. Restarts: 2650
uf250-04.cnf fulfilled No. of Restarts: 668 No. of Flips: 2955 time to process: 2 seconds.
uf250-04.cnf fulfilled No. of Restarts: 1770 No. of Flips: 2355 time to process: 7 seconds.
uf250-04.cnf fulfilled No. of Restarts: 1611 No. of Flips: 3705 time to process: 6 seconds.
uf250-04.cnf fulfilled No. of Restarts: 535 No. of Flips: 4726 time to process: 2 seconds.
uf250-04.cnf , deadline. Restarts: 2650
uf250-04.cnf fulfilled No. of Restarts: 1945 No. of Flips: 3376 time to process: 8 seconds.
uf250-04.cnf fulfilled No. of Restarts: 870 No. of Flips: 4540 time to process: 3 seconds.
uf250-04.cnf fulfilled No. of Restarts: 1635 No. of Flips: 4368 time to process: 7 seconds.
uf250-04.cnf fulfilled No. of Restarts: 2609 No. of Flips: 1000 time to process: 10 seconds.
uf250-04.cnf fulfilled No. of Restarts: 2539 No. of Flips: 2822 time to process: 10 seconds.
uf250-04.cnf fulfilled No. of Restarts: 1698 No. of Flips: 4034 time to process: 7 seconds.
uf250-04.cnf fulfilled No. of Restarts: 352 No. of Flips: 2994 time to process: 1 seconds.
uf250-04.cnf fulfilled No. of Restarts: 1149 No. of Flips: 1353 time to process: 4 seconds.
uf250-04.cnf , deadline. Restarts: 2650
uf250-04.cnf , deadline. Restarts: 2650
uf250-04.cnf fulfilled No. of Restarts: 1173 No. of Flips: 1248 time to process: 4 seconds.
uf250-04.cnf , deadline. Restarts: 2650
uf250-04.cnf , deadline. Restarts: 2650
uf250-04.cnf , deadline. Restarts: 2650
uf250-04.cnf fulfilled No. of Restarts: 800 No. of Flips: 2001 time to process: 3 seconds.
uf250-04.cnf fulfilled No. of Restarts: 484 No. of Flips: 2451 time to process: 2 seconds.
uf250-04.cnf fulfilled No. of Restarts: 1215 No. of Flips: 4240 time to process: 5 seconds.
uf250-04.cnf , deadline. Restarts: 2650
uf250-04.cnf fulfilled No. of Restarts: 2246 No. of Flips: 588 time to process: 9 seconds.
uf250-04.cnf , deadline. Restarts: 2650
uf250-04.cnf , deadline. Restarts: 2650
uf250-04.cnf fulfilled No. of Restarts: 233 No. of Flips: 1308 time to process: 1 seconds.
uf250-04.cnf fulfilled No. of Restarts: 1071 No. of Flips: 1243 time to process: 4 seconds.
uf250-04.cnf fulfilled No. of Restarts: 731 No. of Flips: 1334 time to process: 3 seconds.
uf250-04.cnf fulfilled No. of Restarts: 515 No. of Flips: 3595 time to process: 2 seconds.
uf250-04.cnf fulfilled No. of Restarts: 1299 No. of Flips: 1866 time to process: 5 seconds.
uf250-04.cnf , deadline. Restarts: 2650
uf250-04.cnf , deadline. Restarts: 2650
uf250-04.cnf fulfilled No. of Restarts: 1277 No. of Flips: 3785 time to process: 5 seconds.
uf250-04.cnf , deadline. Restarts: 2650
uf250-04.cnf fulfilled No. of Restarts: 1276 No. of Flips: 2568 time to process: 5 seconds.
uf250-04.cnf fulfilled No. of Restarts: 882 No. of Flips: 2904 time to process: 3 seconds.
uf250-04.cnf fulfilled No. of Restarts: 1222 No. of Flips: 4715 time to process: 5 seconds.
uf250-04.cnf , deadline. Restarts: 2650
uf250-04.cnf , deadline. Restarts: 2650
uf250-04.cnf fulfilled No. of Restarts: 1348 No. of Flips: 2518 time to process: 5 seconds.
uf250-04.cnf , deadline. Restarts: 2650
uf250-04.cnf , deadline. Restarts: 2650
uf250-04.cnf , deadline. Restarts: 2650
uf250-04.cnf fulfilled No. of Restarts: 2267 No. of Flips: 1619 time to process: 9 seconds.
uf250-04.cnf fulfilled No. of Restarts: 340 No. of Flips: 2448 time to process: 1 seconds.
uf250-04.cnf , deadline. Restarts: 2650
uf250-04.cnf fulfilled No. of Restarts: 1455 No. of Flips: 3828 time to process: 6 seconds.
uf250-04.cnf fulfilled No. of Restarts: 511 No. of Flips: 4990 time to process: 2 seconds.
uf250-04.cnf , deadline. Restarts: 2650
uf250-04.cnf fulfilled No. of Restarts: 998 No. of Flips: 4545 time to process: 4 seconds.
uf250-04.cnf fulfilled No. of Restarts: 218 No. of Flips: 4566 time to process: 0 seconds.
uf250-04.cnf , deadline. Restarts: 2650
uf250-04.cnf fulfilled No. of Restarts: 2200 No. of Flips: 4612 time to process: 10 seconds.
uf250-04.cnf , deadline. Restarts: 2650
uf250-04.cnf , deadline. Restarts: 2650
uf250-04.cnf , deadline. Restarts: 2650
uf250-04.cnf fulfilled No. of Restarts: 1190 No. of Flips: 1799 time to process: 5 seconds.
uf250-04.cnf , deadline. Restarts: 2650
uf250-04.cnf , deadline. Restarts: 2650
uf250-04.cnf , deadline. Restarts: 2650
uf250-04.cnf fulfilled No. of Restarts: 1753 No. of Flips: 4334 time to process: 7 seconds.
uf250-04.cnf fulfilled No. of Restarts: 593 No. of Flips: 3706 time to process: 3 seconds.
uf250-04.cnf fulfilled No. of Restarts: 134 No. of Flips: 4257 time to process: 0 seconds.
uf250-04.cnf fulfilled No. of Restarts: 1529 No. of Flips: 3781 time to process: 6 seconds.
uf250-04.cnf , deadline. Restarts: 2650
uf250-04.cnf fulfilled No. of Restarts: 475 No. of Flips: 2994 time to process: 2 seconds.
uf250-04.cnf , deadline. Restarts: 2650
uf250-04.cnf fulfilled No. of Restarts: 1742 No. of Flips: 3325 time to process: 7 seconds.
uf250-04.cnf , deadline. Restarts: 2650
uf250-04.cnf fulfilled No. of Restarts: 1546 No. of Flips: 4588 time to process: 7 seconds.
uf250-04.cnf fulfilled No. of Restarts: 394 No. of Flips: 3764 time to process: 1 seconds.
uf250-04.cnf , deadline. Restarts: 2650
uf250-04.cnf fulfilled No. of Restarts: 309 No. of Flips: 2774 time to process: 2 seconds.
uf250-04.cnf fulfilled No. of Restarts: 2019 No. of Flips: 4868 time to process: 9 seconds.
uf250-04.cnf fulfilled No. of Restarts: 760 No. of Flips: 3915 time to process: 3 seconds.
uf250-04.cnf fulfilled No. of Restarts: 1319 No. of Flips: 2006 time to process: 5 seconds.
uf250-04.cnf fulfilled No. of Restarts: 311 No. of Flips: 3030 time to process: 1 seconds.
uf250-04.cnf fulfilled No. of Restarts: 1297 No. of Flips: 4421 time to process: 5 seconds.
uf250-04.cnf , deadline. Restarts: 2650
uf250-04.cnf fulfilled No. of Restarts: 409 No. of Flips: 2980 time to process: 1 seconds.
uf250-04.cnf fulfilled No. of Restarts: 784 No. of Flips: 1816 time to process: 3 seconds.
uf250-04.cnf fulfilled No. of Restarts: 246 No. of Flips: 4840 time to process: 1 seconds.
uf250-04.cnf fulfilled No. of Restarts: 2377 No. of Flips: 2889 time to process: 10 seconds.
uf250-04.cnf fulfilled No. of Restarts: 2434 No. of Flips: 1895 time to process: 11 seconds.
uf250-04.cnf fulfilled No. of Restarts: 1733 No. of Flips: 2212 time to process: 7 seconds.
uf250-04.cnf , deadline. Restarts: 2650
uf250-04.cnf , deadline. Restarts: 2650
uf250-04.cnf fulfilled No. of Restarts: 1862 No. of Flips: 2477 time to process: 8 seconds.
uf250-04.cnf fulfilled No. of Restarts: 1652 No. of Flips: 1771 time to process: 7 seconds.
uf250-04.cnf , deadline. Restarts: 2650
uf250-04.cnf , deadline. Restarts: 2650
uf250-04.cnf fulfilled No. of Restarts: 1963 No. of Flips: 3276 time to process: 8 seconds.
uf250-04.cnf fulfilled No. of Restarts: 2174 No. of Flips: 1957 time to process: 9 seconds.
uf250-04.cnf , deadline. Restarts: 2650
uf250-04.cnf , deadline. Restarts: 2650
uf250-04.cnf , deadline. Restarts: 2650
uf250-04.cnf fulfilled No. of Restarts: 1117 No. of Flips: 739 time to process: 4 seconds.
uf250-04.cnf , deadline. Restarts: 2650
uf250-04.cnf , deadline. Restarts: 2650
uf250-04.cnf fulfilled No. of Restarts: 2638 No. of Flips: 3874 time to process: 11 seconds.
uf250-04.cnf fulfilled No. of Restarts: 482 No. of Flips: 3846 time to process: 2 seconds.
uf250-04.cnf fulfilled No. of Restarts: 1648 No. of Flips: 2637 time to process: 7 seconds.
uf250-04.cnf fulfilled No. of Restarts: 1093 No. of Flips: 3592 time to process: 4 seconds.
uf250-04.cnf fulfilled No. of Restarts: 454 No. of Flips: 1299 time to process: 1 seconds.
uf250-04.cnf , deadline. Restarts: 2650
uf250-04.cnf , deadline. Restarts: 2650
uf250-04.cnf fulfilled No. of Restarts: 1098 No. of Flips: 3289 time to process: 4 seconds.
uf250-04.cnf fulfilled No. of Restarts: 365 No. of Flips: 1637 time to process: 1 seconds.
uf250-04.cnf , deadline. Restarts: 2650
uf250-04.cnf , deadline. Restarts: 2650
uf250-04.cnf fulfilled No. of Restarts: 1191 No. of Flips: 3143 time to process: 5 seconds.
uf250-04.cnf , deadline. Restarts: 2650
uf250-04.cnf fulfilled No. of Restarts: 1381 No. of Flips: 2164 time to process: 6 seconds.
uf250-04.cnf , deadline. Restarts: 2650
uf250-04.cnf fulfilled No. of Restarts: 719 No. of Flips: 2089 time to process: 3 seconds.
uf250-04.cnf fulfilled No. of Restarts: 1452 No. of Flips: 4662 time to process: 6 seconds.
uf250-04.cnf fulfilled No. of Restarts: 1431 No. of Flips: 3162 time to process: 6 seconds.
uf250-04.cnf fulfilled No. of Restarts: 461 No. of Flips: 2601 time to process: 2 seconds.
uf250-04.cnf fulfilled No. of Restarts: 2053 No. of Flips: 4542 time to process: 8 seconds.
uf250-04.cnf fulfilled No. of Restarts: 394 No. of Flips: 2462 time to process: 1 seconds.
uf250-04.cnf fulfilled No. of Restarts: 1694 No. of Flips: 1531 time to process: 7 seconds.
uf250-04.cnf , deadline. Restarts: 2650
uf250-04.cnf , deadline. Restarts: 2650
uf250-04.cnf fulfilled No. of Restarts: 2004 No. of Flips: 3100 time to process: 8 seconds.
uf250-04.cnf , deadline. Restarts: 2650
uf250-04.cnf , deadline. Restarts: 2650
uf250-04.cnf fulfilled No. of Restarts: 2182 No. of Flips: 4929 time to process: 9 seconds.
uf250-04.cnf , deadline. Restarts: 2650
uf250-04.cnf , deadline. Restarts: 2650
uf250-04.cnf , deadline. Restarts: 2650
uf250-04.cnf fulfilled No. of Restarts: 1071 No. of Flips: 4348 time to process: 4 seconds.
uf250-04.cnf fulfilled No. of Restarts: 394 No. of Flips: 1611 time to process: 1 seconds.
uf250-04.cnf , deadline. Restarts: 2650
uf250-04.cnf , deadline. Restarts: 2650
uf250-04.cnf , deadline. Restarts: 2650
uf250-04.cnf , deadline. Restarts: 2650
uf250-04.cnf , deadline. Restarts: 2650
uf250-04.cnf fulfilled No. of Restarts: 648 No. of Flips: 4800 time to process: 2 seconds.
uf250-04.cnf , deadline. Restarts: 2650
uf250-04.cnf , deadline. Restarts: 2650
uf250-04.cnf , deadline. Restarts: 2650
uf250-04.cnf fulfilled No. of Restarts: 1949 No. of Flips: 3835 time to process: 8 seconds.
uf250-04.cnf fulfilled No. of Restarts: 286 No. of Flips: 3002 time to process: 1 seconds.
uf250-04.cnf fulfilled No. of Restarts: 351 No. of Flips: 2162 time to process: 1 seconds.
uf250-04.cnf fulfilled No. of Restarts: 1452 No. of Flips: 3204 time to process: 6 seconds.
uf250-04.cnf , deadline. Restarts: 2650
uf250-04.cnf fulfilled No. of Restarts: 1107 No. of Flips: 4758 time to process: 4 seconds.
uf250-04.cnf , deadline. Restarts: 2650
uf250-04.cnf , deadline. Restarts: 2650
uf250-04.cnf fulfilled No. of Restarts: 1700 No. of Flips: 2363 time to process: 7 seconds.
uf250-04.cnf , deadline. Restarts: 2650
uf250-04.cnf fulfilled No. of Restarts: 451 No. of Flips: 3192 time to process: 2 seconds.
uf250-04.cnf , deadline. Restarts: 2650
uf250-04.cnf fulfilled No. of Restarts: 1243 No. of Flips: 4225 time to process: 5 seconds.
uf250-04.cnf , deadline. Restarts: 2650
uf250-04.cnf fulfilled No. of Restarts: 2112 No. of Flips: 1207 time to process: 8 seconds.
uf250-04.cnf fulfilled No. of Restarts: 101 No. of Flips: 1273 time to process: 0 seconds.
uf250-04.cnf , deadline. Restarts: 2650
uf250-04.cnf fulfilled No. of Restarts: 996 No. of Flips: 977 time to process: 4 seconds.
uf250-04.cnf , deadline. Restarts: 2650
uf250-04.cnf fulfilled No. of Restarts: 310 No. of Flips: 1377 time to process: 1 seconds.
uf250-04.cnf fulfilled No. of Restarts: 453 No. of Flips: 1979 time to process: 1 seconds.
uf250-04.cnf , deadline. Restarts: 2650
uf250-04.cnf fulfilled No. of Restarts: 582 No. of Flips: 1547 time to process: 2 seconds.
uf250-04.cnf , deadline. Restarts: 2650
uf250-04.cnf fulfilled No. of Restarts: 1934 No. of Flips: 4476 time to process: 8 seconds.
uf250-04.cnf , deadline. Restarts: 2650
uf250-04.cnf fulfilled No. of Restarts: 1667 No. of Flips: 1108 time to process: 7 seconds.
uf250-04.cnf , deadline. Restarts: 2650
uf250-04.cnf fulfilled No. of Restarts: 1287 No. of Flips: 2900 time to process: 5 seconds.
uf250-04.cnf fulfilled No. of Restarts: 809 No. of Flips: 3070 time to process: 3 seconds.
uf250-04.cnf fulfilled No. of Restarts: 1733 No. of Flips: 3642 time to process: 7 seconds.
uf250-04.cnf fulfilled No. of Restarts: 329 No. of Flips: 833 time to process: 1 seconds.
uf250-04.cnf , deadline. Restarts: 2650
uf250-04.cnf , deadline. Restarts: 2650
uf250-04.cnf , deadline. Restarts: 2650
uf250-04.cnf , deadline. Restarts: 2650
uf250-04.cnf , deadline. Restarts: 2650
uf250-04.cnf , deadline. Restarts: 2650
uf250-04.cnf , deadline. Restarts: 2650
uf250-04.cnf fulfilled No. of Restarts: 919 No. of Flips: 772 time to process: 3 seconds.
uf250-04.cnf , deadline. Restarts: 2650
uf250-04.cnf fulfilled No. of Restarts: 1173 No. of Flips: 1146 time to process: 4 seconds.
uf250-04.cnf , deadline. Restarts: 2650
uf250-04.cnf , deadline. Restarts: 2650
uf250-04.cnf fulfilled No. of Restarts: 661 No. of Flips: 1535 time to process: 2 seconds.
uf250-04.cnf , deadline. Restarts: 2650
uf250-04.cnf , deadline. Restarts: 2650
uf250-04.cnf , deadline. Restarts: 2650
uf250-04.cnf fulfilled No. of Restarts: 2265 No. of Flips: 1369 time to process: 9 seconds.
uf250-04.cnf , deadline. Restarts: 2650
uf250-04.cnf , deadline. Restarts: 2650
uf250-04.cnf , deadline. Restarts: 2650
uf250-04.cnf fulfilled No. of Restarts: 1156 No. of Flips: 1229 time to process: 4 seconds.
uf250-04.cnf fulfilled No. of Restarts: 2627 No. of Flips: 2345 time to process: 11 seconds.
uf250-04.cnf fulfilled No. of Restarts: 1078 No. of Flips: 4369 time to process: 4 seconds.
uf250-04.cnf , deadline. Restarts: 2650
uf250-04.cnf , deadline. Restarts: 2650
uf250-04.cnf , deadline. Restarts: 2650
uf250-04.cnf fulfilled No. of Restarts: 5 No. of Flips: 1605 time to process: 0 seconds.
uf250-04.cnf fulfilled No. of Restarts: 74 No. of Flips: 3206 time to process: 0 seconds.
uf250-04.cnf fulfilled No. of Restarts: 1385 No. of Flips: 1625 time to process: 5 seconds.
uf250-04.cnf fulfilled No. of Restarts: 1712 No. of Flips: 3915 time to process: 7 seconds.
uf250-04.cnf fulfilled No. of Restarts: 1676 No. of Flips: 3799 time to process: 6 seconds.
uf250-04.cnf fulfilled No. of Restarts: 1690 No. of Flips: 3082 time to process: 7 seconds.
uf250-04.cnf , deadline. Restarts: 2650
uf250-04.cnf fulfilled No. of Restarts: 307 No. of Flips: 3195 time to process: 1 seconds.
uf250-04.cnf , deadline. Restarts: 2650
uf250-04.cnf , deadline. Restarts: 2650
uf250-04.cnf fulfilled No. of Restarts: 845 No. of Flips: 3322 time to process: 3 seconds.
uf250-04.cnf fulfilled No. of Restarts: 2542 No. of Flips: 3467 time to process: 10 seconds.
uf250-04.cnf , deadline. Restarts: 2650
uf250-04.cnf fulfilled No. of Restarts: 1779 No. of Flips: 4306 time to process: 10 seconds.
uf250-04.cnf fulfilled No. of Restarts: 702 No. of Flips: 4633 time to process: 4 seconds.
uf250-04.cnf fulfilled No. of Restarts: 381 No. of Flips: 2333 time to process: 1 seconds.
uf250-04.cnf fulfilled No. of Restarts: 177 No. of Flips: 3505 time to process: 0 seconds.
uf250-04.cnf , deadline. Restarts: 2650
uf250-04.cnf fulfilled No. of Restarts: 1019 No. of Flips: 2099 time to process: 4 seconds.
uf250-04.cnf , deadline. Restarts: 2650
uf250-04.cnf fulfilled No. of Restarts: 198 No. of Flips: 4166 time to process: 0 seconds.
uf250-04.cnf , deadline. Restarts: 2650
uf250-04.cnf , deadline. Restarts: 2650
uf250-04.cnf , deadline. Restarts: 2650
uf250-04.cnf fulfilled No. of Restarts: 128 No. of Flips: 4203 time to process: 0 seconds.
uf250-04.cnf fulfilled No. of Restarts: 1019 No. of Flips: 3348 time to process: 5 seconds.
uf250-04.cnf , deadline. Restarts: 2650
uf250-04.cnf , deadline. Restarts: 2650
