# Supplementary material for: Completion Probabilities and Parallel Restart Strategies under an Imposed Deadline
Source: PLoS One. 2016 Oct 12;11(10):e0164605. doi: 10.1371/journal.pone.0164605 (PMC5061357; doi:10.1371/journal.pone.0164605)
Supplement: S1 File — The file “S1_File.zip” is the data gathered from the experiments regarding completion probability. (ZIP) [file pone.0164605.s004.zip › results_Single_r2750.544.txt]

uf250-04.cnf fulfilled No. of Restarts: 2032 No. of Flips: 4692 time to process: 8 seconds.
uf250-04.cnf , deadline. Restarts: 2750
uf250-04.cnf fulfilled No. of Restarts: 90 No. of Flips: 3885 time to process: 0 seconds.
uf250-04.cnf fulfilled No. of Restarts: 553 No. of Flips: 2295 time to process: 2 seconds.
uf250-04.cnf fulfilled No. of Restarts: 452 No. of Flips: 2409 time to process: 2 seconds.
uf250-04.cnf , deadline. Restarts: 2750
uf250-04.cnf fulfilled No. of Restarts: 1855 No. of Flips: 3685 time to process: 8 seconds.
uf250-04.cnf fulfilled No. of Restarts: 679 No. of Flips: 2134 time to process: 3 seconds.
uf250-04.cnf , deadline. Restarts: 2750
uf250-04.cnf , deadline. Restarts: 2750
uf250-04.cnf fulfilled No. of Restarts: 896 No. of Flips: 3442 time to process: 4 seconds.
uf250-04.cnf fulfilled No. of Restarts: 715 No. of Flips: 4773 time to process: 3 seconds.
uf250-04.cnf fulfilled No. of Restarts: 632 No. of Flips: 3628 time to process: 2 seconds.
uf250-04.cnf , deadline. Restarts: 2750
uf250-04.cnf , deadline. Restarts: 2750
uf250-04.cnf , deadline. Restarts: 2750
uf250-04.cnf fulfilled No. of Restarts: 1337 No. of Flips: 4866 time to process: 5 seconds.
uf250-04.cnf fulfilled No. of Restarts: 1412 No. of Flips: 3733 time to process: 6 seconds.
uf250-04.cnf , deadline. Restarts: 2750
uf250-04.cnf fulfilled No. of Restarts: 1918 No. of Flips: 2890 time to process: 8 seconds.
uf250-04.cnf , deadline. Restarts: 2750
uf250-04.cnf , deadline. Restarts: 2750
uf250-04.cnf fulfilled No. of Restarts: 102 No. of Flips: 4638 time to process: 0 seconds.
uf250-04.cnf , deadline. Restarts: 2750
uf250-04.cnf , deadline. Restarts: 2750
uf250-04.cnf , deadline. Restarts: 2750
uf250-04.cnf , deadline. Restarts: 2750
uf250-04.cnf , deadline. Restarts: 2750
uf250-04.cnf , deadline. Restarts: 2750
uf250-04.cnf fulfilled No. of Restarts: 1574 No. of Flips: 3808 time to process: 6 seconds.
uf250-04.cnf fulfilled No. of Restarts: 171 No. of Flips: 4713 time to process: 0 seconds.
uf250-04.cnf , deadline. Restarts: 2750
uf250-04.cnf fulfilled No. of Restarts: 635 No. of Flips: 1871 time to process: 2 seconds.
uf250-04.cnf , deadline. Restarts: 2750
uf250-04.cnf , deadline. Restarts: 2750
uf250-04.cnf , deadline. Restarts: 2750
uf250-04.cnf , deadline. Restarts: 2750
uf250-04.cnf , deadline. Restarts: 2750
uf250-04.cnf fulfilled No. of Restarts: 1248 No. of Flips: 1918 time to process: 5 seconds.
uf250-04.cnf fulfilled No. of Restarts: 1181 No. of Flips: 3357 time to process: 5 seconds.
uf250-04.cnf , deadline. Restarts: 2750
uf250-04.cnf , deadline. Restarts: 2750
uf250-04.cnf , deadline. Restarts: 2750
uf250-04.cnf fulfilled No. of Restarts: 19 No. of Flips: 2795 time to process: 0 seconds.
uf250-04.cnf , deadline. Restarts: 2750
uf250-04.cnf fulfilled No. of Restarts: 2428 No. of Flips: 2464 time to process: 10 seconds.
uf250-04.cnf , deadline. Restarts: 2750
uf250-04.cnf fulfilled No. of Restarts: 2697 No. of Flips: 1687 time to process: 11 seconds.
uf250-04.cnf , deadline. Restarts: 2750
uf250-04.cnf fulfilled No. of Restarts: 1187 No. of Flips: 2816 time to process: 5 seconds.
uf250-04.cnf fulfilled No. of Restarts: 1230 No. of Flips: 1172 time to process: 5 seconds.
uf250-04.cnf , deadline. Restarts: 2750
uf250-04.cnf , deadline. Restarts: 2750
uf250-04.cnf fulfilled No. of Restarts: 589 No. of Flips: 2314 time to process: 2 seconds.
uf250-04.cnf fulfilled No. of Restarts: 422 No. of Flips: 3819 time to process: 1 seconds.
uf250-04.cnf fulfilled No. of Restarts: 64 No. of Flips: 4356 time to process: 0 seconds.
uf250-04.cnf , deadline. Restarts: 2750
uf250-04.cnf , deadline. Restarts: 2750
uf250-04.cnf fulfilled No. of Restarts: 2336 No. of Flips: 1059 time to process: 9 seconds.
uf250-04.cnf fulfilled No. of Restarts: 1556 No. of Flips: 3607 time to process: 6 seconds.
uf250-04.cnf fulfilled No. of Restarts: 1154 No. of Flips: 2154 time to process: 4 seconds.
uf250-04.cnf fulfilled No. of Restarts: 146 No. of Flips: 3244 time to process: 0 seconds.
uf250-04.cnf , deadline. Restarts: 2750
uf250-04.cnf , deadline. Restarts: 2750
uf250-04.cnf fulfilled No. of Restarts: 1323 No. of Flips: 3971 time to process: 5 seconds.
uf250-04.cnf , deadline. Restarts: 2750
uf250-04.cnf fulfilled No. of Restarts: 934 No. of Flips: 1466 time to process: 4 seconds.
uf250-04.cnf , deadline. Restarts: 2750
uf250-04.cnf , deadline. Restarts: 2750
uf250-04.cnf , deadline. Restarts: 2750
uf250-04.cnf , deadline. Restarts: 2750
uf250-04.cnf fulfilled No. of Restarts: 2666 No. of Flips: 3306 time to process: 11 seconds.
uf250-04.cnf fulfilled No. of Restarts: 65 No. of Flips: 4268 time to process: 0 seconds.
uf250-04.cnf , deadline. Restarts: 2750
uf250-04.cnf , deadline. Restarts: 2750
uf250-04.cnf , deadline. Restarts: 2750
uf250-04.cnf fulfilled No. of Restarts: 617 No. of Flips: 4328 time to process: 2 seconds.
uf250-04.cnf , deadline. Restarts: 2750
uf250-04.cnf fulfilled No. of Restarts: 2340 No. of Flips: 2507 time to process: 9 seconds.
uf250-04.cnf , deadline. Restarts: 2750
uf250-04.cnf fulfilled No. of Restarts: 1847 No. of Flips: 3586 time to process: 7 seconds.
uf250-04.cnf fulfilled No. of Restarts: 312 No. of Flips: 1691 time to process: 1 seconds.
uf250-04.cnf fulfilled No. of Restarts: 544 No. of Flips: 1396 time to process: 2 seconds.
uf250-04.cnf fulfilled No. of Restarts: 1598 No. of Flips: 3633 time to process: 6 seconds.
uf250-04.cnf fulfilled No. of Restarts: 2063 No. of Flips: 2433 time to process: 8 seconds.
uf250-04.cnf fulfilled No. of Restarts: 178 No. of Flips: 3533 time to process: 0 seconds.
uf250-04.cnf fulfilled No. of Restarts: 1275 No. of Flips: 2464 time to process: 5 seconds.
uf250-04.cnf fulfilled No. of Restarts: 1681 No. of Flips: 4511 time to process: 7 seconds.
uf250-04.cnf , deadline. Restarts: 2750
uf250-04.cnf , deadline. Restarts: 2750
uf250-04.cnf fulfilled No. of Restarts: 1236 No. of Flips: 3576 time to process: 5 seconds.
uf250-04.cnf fulfilled No. of Restarts: 1881 No. of Flips: 1671 time to process: 8 seconds.
uf250-04.cnf fulfilled No. of Restarts: 2001 No. of Flips: 1121 time to process: 8 seconds.
uf250-04.cnf fulfilled No. of Restarts: 1555 No. of Flips: 2904 time to process: 6 seconds.
uf250-04.cnf , deadline. Restarts: 2750
uf250-04.cnf , deadline. Restarts: 2750
uf250-04.cnf , deadline. Restarts: 2750
uf250-04.cnf , deadline. Restarts: 2750
uf250-04.cnf fulfilled No. of Restarts: 2134 No. of Flips: 2974 time to process: 9 seconds.
uf250-04.cnf , deadline. Restarts: 2750
uf250-04.cnf fulfilled No. of Restarts: 2201 No. of Flips: 2819 time to process: 9 seconds.
uf250-04.cnf , deadline. Restarts: 2750
uf250-04.cnf , deadline. Restarts: 2750
uf250-04.cnf fulfilled No. of Restarts: 292 No. of Flips: 2067 time to process: 1 seconds.
uf250-04.cnf fulfilled No. of Restarts: 804 No. of Flips: 1761 time to process: 3 seconds.
uf250-04.cnf , deadline. Restarts: 2750
uf250-04.cnf , deadline. Restarts: 2750
uf250-04.cnf fulfilled No. of Restarts: 1323 No. of Flips: 3270 time to process: 5 seconds.
uf250-04.cnf fulfilled No. of Restarts: 162 No. of Flips: 3190 time to process: 0 seconds.
uf250-04.cnf , deadline. Restarts: 2750
uf250-04.cnf fulfilled No. of Restarts: 49 No. of Flips: 3703 time to process: 0 seconds.
uf250-04.cnf , deadline. Restarts: 2750
uf250-04.cnf , deadline. Restarts: 2750
uf250-04.cnf , deadline. Restarts: 2750
uf250-04.cnf , deadline. Restarts: 2750
uf250-04.cnf fulfilled No. of Restarts: 554 No. of Flips: 2654 time to process: 2 seconds.
uf250-04.cnf fulfilled No. of Restarts: 717 No. of Flips: 4830 time to process: 3 seconds.
uf250-04.cnf , deadline. Restarts: 2750
uf250-04.cnf , deadline. Restarts: 2750
uf250-04.cnf , deadline. Restarts: 2750
uf250-04.cnf , deadline. Restarts: 2750
uf250-04.cnf fulfilled No. of Restarts: 398 No. of Flips: 1990 time to process: 1 seconds.
uf250-04.cnf fulfilled No. of Restarts: 738 No. of Flips: 4026 time to process: 3 seconds.
uf250-04.cnf , deadline. Restarts: 2750
uf250-04.cnf , deadline. Restarts: 2750
uf250-04.cnf fulfilled No. of Restarts: 2014 No. of Flips: 1658 time to process: 8 seconds.
uf250-04.cnf fulfilled No. of Restarts: 310 No. of Flips: 4908 time to process: 1 seconds.
uf250-04.cnf , deadline. Restarts: 2750
uf250-04.cnf , deadline. Restarts: 2750
uf250-04.cnf fulfilled No. of Restarts: 1353 No. of Flips: 3785 time to process: 5 seconds.
uf250-04.cnf fulfilled No. of Restarts: 920 No. of Flips: 4186 time to process: 3 seconds.
uf250-04.cnf , deadline. Restarts: 2750
uf250-04.cnf , deadline. Restarts: 2750
uf250-04.cnf , deadline. Restarts: 2750
uf250-04.cnf , deadline. Restarts: 2750
uf250-04.cnf fulfilled No. of Restarts: 898 No. of Flips: 4617 time to process: 4 seconds.
uf250-04.cnf fulfilled No. of Restarts: 441 No. of Flips: 4691 time to process: 2 seconds.
uf250-04.cnf , deadline. Restarts: 2750
uf250-04.cnf , deadline. Restarts: 2750
uf250-04.cnf , deadline. Restarts: 2750
uf250-04.cnf fulfilled No. of Restarts: 479 No. of Flips: 1694 time to process: 2 seconds.
uf250-04.cnf , deadline. Restarts: 2750
uf250-04.cnf , deadline. Restarts: 2750
uf250-04.cnf fulfilled No. of Restarts: 2366 No. of Flips: 3927 time to process: 10 seconds.
uf250-04.cnf fulfilled No. of Restarts: 2145 No. of Flips: 4018 time to process: 9 seconds.
uf250-04.cnf , deadline. Restarts: 2750
uf250-04.cnf fulfilled No. of Restarts: 840 No. of Flips: 1646 time to process: 3 seconds.
uf250-04.cnf fulfilled No. of Restarts: 2496 No. of Flips: 4438 time to process: 10 seconds.
uf250-04.cnf fulfilled No. of Restarts: 227 No. of Flips: 3596 time to process: 1 seconds.
uf250-04.cnf fulfilled No. of Restarts: 1958 No. of Flips: 1889 time to process: 8 seconds.
uf250-04.cnf fulfilled No. of Restarts: 876 No. of Flips: 3828 time to process: 3 seconds.
uf250-04.cnf fulfilled No. of Restarts: 173 No. of Flips: 4076 time to process: 0 seconds.
uf250-04.cnf , deadline. Restarts: 2750
uf250-04.cnf , deadline. Restarts: 2750
uf250-04.cnf fulfilled No. of Restarts: 1088 No. of Flips: 4762 time to process: 4 seconds.
uf250-04.cnf , deadline. Restarts: 2750
uf250-04.cnf , deadline. Restarts: 2750
uf250-04.cnf fulfilled No. of Restarts: 251 No. of Flips: 3547 time to process: 1 seconds.
uf250-04.cnf , deadline. Restarts: 2750
uf250-04.cnf , deadline. Restarts: 2750
uf250-04.cnf , deadline. Restarts: 2750
uf250-04.cnf fulfilled No. of Restarts: 1920 No. of Flips: 2977 time to process: 8 seconds.
uf250-04.cnf fulfilled No. of Restarts: 413 No. of Flips: 1672 time to process: 1 seconds.
uf250-04.cnf , deadline. Restarts: 2750
uf250-04.cnf fulfilled No. of Restarts: 803 No. of Flips: 3265 time to process: 3 seconds.
uf250-04.cnf , deadline. Restarts: 2750
uf250-04.cnf fulfilled No. of Restarts: 1638 No. of Flips: 1502 time to process: 6 seconds.
uf250-04.cnf , deadline. Restarts: 2750
uf250-04.cnf , deadline. Restarts: 2750
uf250-04.cnf fulfilled No. of Restarts: 1283 No. of Flips: 4714 time to process: 5 seconds.
uf250-04.cnf , deadline. Restarts: 2750
uf250-04.cnf , deadline. Restarts: 2750
uf250-04.cnf fulfilled No. of Restarts: 1011 No. of Flips: 4865 time to process: 4 seconds.
uf250-04.cnf fulfilled No. of Restarts: 2075 No. of Flips: 4578 time to process: 8 seconds.
uf250-04.cnf , deadline. Restarts: 2750
uf250-04.cnf , deadline. Restarts: 2750
uf250-04.cnf fulfilled No. of Restarts: 601 No. of Flips: 1619 time to process: 2 seconds.
uf250-04.cnf , deadline. Restarts: 2750
uf250-04.cnf , deadline. Restarts: 2750
uf250-04.cnf fulfilled No. of Restarts: 776 No. of Flips: 2289 time to process: 3 seconds.
uf250-04.cnf fulfilled No. of Restarts: 2169 No. of Flips: 2733 time to process: 9 seconds.
uf250-04.cnf , deadline. Restarts: 2750
uf250-04.cnf fulfilled No. of Restarts: 252 No. of Flips: 3718 time to process: 1 seconds.
uf250-04.cnf fulfilled No. of Restarts: 161 No. of Flips: 3373 time to process: 0 seconds.
uf250-04.cnf fulfilled No. of Restarts: 149 No. of Flips: 2792 time to process: 0 seconds.
uf250-04.cnf , deadline. Restarts: 2750
uf250-04.cnf fulfilled No. of Restarts: 2747 No. of Flips: 3829 time to process: 11 seconds.
uf250-04.cnf , deadline. Restarts: 2750
uf250-04.cnf fulfilled No. of Restarts: 1364 No. of Flips: 3467 time to process: 6 seconds.
uf250-04.cnf , deadline. Restarts: 2750
uf250-04.cnf , deadline. Restarts: 2750
uf250-04.cnf , deadline. Restarts: 2750
uf250-04.cnf fulfilled No. of Restarts: 708 No. of Flips: 4963 time to process: 3 seconds.
uf250-04.cnf , deadline. Restarts: 2750
uf250-04.cnf , deadline. Restarts: 2750
uf250-04.cnf fulfilled No. of Restarts: 266 No. of Flips: 4350 time to process: 1 seconds.
uf250-04.cnf , deadline. Restarts: 2750
uf250-04.cnf , deadline. Restarts: 2750
uf250-04.cnf fulfilled No. of Restarts: 1868 No. of Flips: 3420 time to process: 7 seconds.
uf250-04.cnf fulfilled No. of Restarts: 860 No. of Flips: 4342 time to process: 3 seconds.
uf250-04.cnf fulfilled No. of Restarts: 267 No. of Flips: 3202 time to process: 1 seconds.
uf250-04.cnf fulfilled No. of Restarts: 2604 No. of Flips: 3480 time to process: 11 seconds.
uf250-04.cnf , deadline. Restarts: 2750
uf250-04.cnf fulfilled No. of Restarts: 1832 No. of Flips: 2423 time to process: 8 seconds.
uf250-04.cnf fulfilled No. of Restarts: 1117 No. of Flips: 3863 time to process: 4 seconds.
uf250-04.cnf fulfilled No. of Restarts: 1756 No. of Flips: 3555 time to process: 7 seconds.
uf250-04.cnf fulfilled No. of Restarts: 2090 No. of Flips: 3424 time to process: 8 seconds.
uf250-04.cnf fulfilled No. of Restarts: 990 No. of Flips: 3601 time to process: 4 seconds.
uf250-04.cnf fulfilled No. of Restarts: 1237 No. of Flips: 1413 time to process: 5 seconds.
uf250-04.cnf fulfilled No. of Restarts: 1142 No. of Flips: 3896 time to process: 4 seconds.
uf250-04.cnf fulfilled No. of Restarts: 2182 No. of Flips: 965 time to process: 9 seconds.
uf250-04.cnf , deadline. Restarts: 2750
uf250-04.cnf , deadline. Restarts: 2750
uf250-04.cnf fulfilled No. of Restarts: 1611 No. of Flips: 3623 time to process: 6 seconds.
uf250-04.cnf fulfilled No. of Restarts: 263 No. of Flips: 2919 time to process: 1 seconds.
uf250-04.cnf fulfilled No. of Restarts: 2428 No. of Flips: 4638 time to process: 10 seconds.
uf250-04.cnf , deadline. Restarts: 2750
uf250-04.cnf , deadline. Restarts: 2750
uf250-04.cnf fulfilled No. of Restarts: 1642 No. of Flips: 1827 time to process: 7 seconds.
uf250-04.cnf , deadline. Restarts: 2750
uf250-04.cnf , deadline. Restarts: 2750
uf250-04.cnf fulfilled No. of Restarts: 785 No. of Flips: 1285 time to process: 3 seconds.
uf250-04.cnf fulfilled No. of Restarts: 2456 No. of Flips: 2214 time to process: 10 seconds.
uf250-04.cnf fulfilled No. of Restarts: 1710 No. of Flips: 3476 time to process: 7 seconds.
uf250-04.cnf , deadline. Restarts: 2750
uf250-04.cnf , deadline. Restarts: 2750
uf250-04.cnf , deadline. Restarts: 2750
uf250-04.cnf , deadline. Restarts: 2750
uf250-04.cnf , deadline. Restarts: 2750
uf250-04.cnf fulfilled No. of Restarts: 451 No. of Flips: 4419 time to process: 2 seconds.
uf250-04.cnf fulfilled No. of Restarts: 121 No. of Flips: 3234 time to process: 0 seconds.
uf250-04.cnf , deadline. Restarts: 2750
uf250-04.cnf , deadline. Restarts: 2750
uf250-04.cnf , deadline. Restarts: 2750
uf250-04.cnf , deadline. Restarts: 2750
uf250-04.cnf fulfilled No. of Restarts: 1822 No. of Flips: 3681 time to process: 7 seconds.
uf250-04.cnf fulfilled No. of Restarts: 206 No. of Flips: 995 time to process: 0 seconds.
uf250-04.cnf fulfilled No. of Restarts: 1471 No. of Flips: 2633 time to process: 6 seconds.
uf250-04.cnf fulfilled No. of Restarts: 809 No. of Flips: 3438 time to process: 3 seconds.
uf250-04.cnf fulfilled No. of Restarts: 2273 No. of Flips: 1805 time to process: 9 seconds.
uf250-04.cnf fulfilled No. of Restarts: 129 No. of Flips: 1896 time to process: 0 seconds.
uf250-04.cnf , deadline. Restarts: 2750
uf250-04.cnf , deadline. Restarts: 2750
uf250-04.cnf fulfilled No. of Restarts: 1615 No. of Flips: 2022 time to process: 6 seconds.
uf250-04.cnf , deadline. Restarts: 2750
uf250-04.cnf fulfilled No. of Restarts: 128 No. of Flips: 2186 time to process: 0 seconds.
uf250-04.cnf fulfilled No. of Restarts: 2322 No. of Flips: 2528 time to process: 9 seconds.
uf250-04.cnf , deadline. Restarts: 2750
uf250-04.cnf , deadline. Restarts: 2750
uf250-04.cnf fulfilled No. of Restarts: 691 No. of Flips: 3386 time to process: 4 seconds.
uf250-04.cnf fulfilled No. of Restarts: 686 No. of Flips: 3103 time to process: 3 seconds.
uf250-04.cnf , deadline. Restarts: 2750
uf250-04.cnf fulfilled No. of Restarts: 1497 No. of Flips: 3158 time to process: 6 seconds.
uf250-04.cnf fulfilled No. of Restarts: 682 No. of Flips: 4470 time to process: 2 seconds.
uf250-04.cnf , deadline. Restarts: 2750
uf250-04.cnf fulfilled No. of Restarts: 1729 No. of Flips: 1237 time to process: 7 seconds.
uf250-04.cnf fulfilled No. of Restarts: 2619 No. of Flips: 2005 time to process: 11 seconds.
uf250-04.cnf fulfilled No. of Restarts: 416 No. of Flips: 3476 time to process: 1 seconds.
uf250-04.cnf , deadline. Restarts: 2750
uf250-04.cnf fulfilled No. of Restarts: 1481 No. of Flips: 4570 time to process: 6 seconds.
uf250-04.cnf , deadline. Restarts: 2750
uf250-04.cnf fulfilled No. of Restarts: 175 No. of Flips: 3007 time to process: 0 seconds.
uf250-04.cnf , deadline. Restarts: 2750
uf250-04.cnf fulfilled No. of Restarts: 1226 No. of Flips: 1749 time to process: 5 seconds.
uf250-04.cnf fulfilled No. of Restarts: 1503 No. of Flips: 1360 time to process: 6 seconds.
uf250-04.cnf , deadline. Restarts: 2750
uf250-04.cnf fulfilled No. of Restarts: 2273 No. of Flips: 2921 time to process: 9 seconds.
uf250-04.cnf fulfilled No. of Restarts: 629 No. of Flips: 4564 time to process: 2 seconds.
uf250-04.cnf fulfilled No. of Restarts: 496 No. of Flips: 2415 time to process: 2 seconds.
uf250-04.cnf , deadline. Restarts: 2750
uf250-04.cnf fulfilled No. of Restarts: 1524 No. of Flips: 1704 time to process: 6 seconds.
uf250-04.cnf fulfilled No. of Restarts: 359 No. of Flips: 3961 time to process: 1 seconds.
uf250-04.cnf , deadline. Restarts: 2750
uf250-04.cnf fulfilled No. of Restarts: 276 No. of Flips: 2251 time to process: 1 seconds.
uf250-04.cnf , deadline. Restarts: 2750
uf250-04.cnf fulfilled No. of Restarts: 1740 No. of Flips: 1717 time to process: 7 seconds.
uf250-04.cnf , deadline. Restarts: 2750
uf250-04.cnf fulfilled No. of Restarts: 1003 No. of Flips: 3123 time to process: 4 seconds.
uf250-04.cnf fulfilled No. of Restarts: 116 No. of Flips: 2562 time to process: 0 seconds.
uf250-04.cnf fulfilled No. of Restarts: 446 No. of Flips: 4192 time to process: 2 seconds.
uf250-04.cnf , deadline. Restarts: 2750
uf250-04.cnf , deadline. Restarts: 2750
uf250-04.cnf fulfilled No. of Restarts: 219 No. of Flips: 3168 time to process: 0 seconds.
uf250-04.cnf fulfilled No. of Restarts: 1146 No. of Flips: 3655 time to process: 5 seconds.
uf250-04.cnf , deadline. Restarts: 2750
uf250-04.cnf , deadline. Restarts: 2750
uf250-04.cnf fulfilled No. of Restarts: 1241 No. of Flips: 4220 time to process: 5 seconds.
uf250-04.cnf , deadline. Restarts: 2750
uf250-04.cnf , deadline. Restarts: 2750
uf250-04.cnf , deadline. Restarts: 2750
uf250-04.cnf , deadline. Restarts: 2750
uf250-04.cnf fulfilled No. of Restarts: 611 No. of Flips: 3325 time to process: 2 seconds.
uf250-04.cnf fulfilled No. of Restarts: 725 No. of Flips: 548 time to process: 3 seconds.
uf250-04.cnf , deadline. Restarts: 2750
uf250-04.cnf fulfilled No. of Restarts: 2146 No. of Flips: 3465 time to process: 9 seconds.
uf250-04.cnf fulfilled No. of Restarts: 245 No. of Flips: 3111 time to process: 1 seconds.
uf250-04.cnf fulfilled No. of Restarts: 1229 No. of Flips: 4365 time to process: 5 seconds.
uf250-04.cnf fulfilled No. of Restarts: 73 No. of Flips: 4603 time to process: 0 seconds.
uf250-04.cnf fulfilled No. of Restarts: 2670 No. of Flips: 1649 time to process: 12 seconds.
uf250-04.cnf , deadline. Restarts: 2750
uf250-04.cnf , deadline. Restarts: 2750
uf250-04.cnf fulfilled No. of Restarts: 338 No. of Flips: 4996 time to process: 1 seconds.
uf250-04.cnf fulfilled No. of Restarts: 2385 No. of Flips: 2181 time to process: 10 seconds.
uf250-04.cnf , deadline. Restarts: 2750
uf250-04.cnf fulfilled No. of Restarts: 390 No. of Flips: 2818 time to process: 1 seconds.
uf250-04.cnf fulfilled No. of Restarts: 200 No. of Flips: 2369 time to process: 0 seconds.
uf250-04.cnf , deadline. Restarts: 2750
uf250-04.cnf fulfilled No. of Restarts: 616 No. of Flips: 4179 time to process: 2 seconds.
uf250-04.cnf , deadline. Restarts: 2750
uf250-04.cnf , deadline. Restarts: 2750
uf250-04.cnf , deadline. Restarts: 2750
uf250-04.cnf fulfilled No. of Restarts: 1553 No. of Flips: 1202 time to process: 6 seconds.
uf250-04.cnf fulfilled No. of Restarts: 189 No. of Flips: 4871 time to process: 0 seconds.
uf250-04.cnf , deadline. Restarts: 2750
uf250-04.cnf , deadline. Restarts: 2750
uf250-04.cnf fulfilled No. of Restarts: 493 No. of Flips: 3694 time to process: 2 seconds.
uf250-04.cnf fulfilled No. of Restarts: 601 No. of Flips: 2057 time to process: 2 seconds.
uf250-04.cnf fulfilled No. of Restarts: 1068 No. of Flips: 2450 time to process: 6 seconds.
uf250-04.cnf fulfilled No. of Restarts: 796 No. of Flips: 3349 time to process: 4 seconds.
uf250-04.cnf , deadline. Restarts: 2750
uf250-04.cnf fulfilled No. of Restarts: 361 No. of Flips: 1654 time to process: 1 seconds.
uf250-04.cnf fulfilled No. of Restarts: 1344 No. of Flips: 1406 time to process: 5 seconds.
uf250-04.cnf fulfilled No. of Restarts: 438 No. of Flips: 3869 time to process: 1 seconds.
uf250-04.cnf fulfilled No. of Restarts: 3 No. of Flips: 4286 time to process: 0 seconds.
uf250-04.cnf , deadline. Restarts: 2750
uf250-04.cnf fulfilled No. of Restarts: 1599 No. of Flips: 4419 time to process: 6 seconds.
uf250-04.cnf , deadline. Restarts: 2750
uf250-04.cnf , deadline. Restarts: 2750
uf250-04.cnf , deadline. Restarts: 2750
uf250-04.cnf fulfilled No. of Restarts: 63 No. of Flips: 2788 time to process: 0 seconds.
uf250-04.cnf , deadline. Restarts: 2750
uf250-04.cnf fulfilled No. of Restarts: 809 No. of Flips: 2970 time to process: 3 seconds.
uf250-04.cnf , deadline. Restarts: 2750
uf250-04.cnf , deadline. Restarts: 2750
uf250-04.cnf fulfilled No. of Restarts: 854 No. of Flips: 4972 time to process: 3 seconds.
uf250-04.cnf fulfilled No. of Restarts: 1878 No. of Flips: 1488 time to process: 7 seconds.
uf250-04.cnf , deadline. Restarts: 2750
uf250-04.cnf fulfilled No. of Restarts: 120 No. of Flips: 3461 time to process: 0 seconds.
uf250-04.cnf fulfilled No. of Restarts: 1435 No. of Flips: 3809 time to process: 6 seconds.
uf250-04.cnf fulfilled No. of Restarts: 203 No. of Flips: 1602 time to process: 0 seconds.
uf250-04.cnf fulfilled No. of Restarts: 2011 No. of Flips: 2073 time to process: 8 seconds.
uf250-04.cnf fulfilled No. of Restarts: 476 No. of Flips: 4611 time to process: 2 seconds.
uf250-04.cnf fulfilled No. of Restarts: 192 No. of Flips: 3658 time to process: 0 seconds.
uf250-04.cnf , deadline. Restarts: 2750
uf250-04.cnf fulfilled No. of Restarts: 1239 No. of Flips: 3900 time to process: 5 seconds.
uf250-04.cnf , deadline. Restarts: 2750
uf250-04.cnf , deadline. Restarts: 2750
uf250-04.cnf fulfilled No. of Restarts: 508 No. of Flips: 1726 time to process: 2 seconds.
uf250-04.cnf fulfilled No. of Restarts: 872 No. of Flips: 2516 time to process: 3 seconds.
uf250-04.cnf , deadline. Restarts: 2750
uf250-04.cnf fulfilled No. of Restarts: 904 No. of Flips: 3532 time to process: 4 seconds.
uf250-04.cnf , deadline. Restarts: 2750
uf250-04.cnf fulfilled No. of Restarts: 1526 No. of Flips: 4589 time to process: 6 seconds.
uf250-04.cnf , deadline. Restarts: 2750
uf250-04.cnf , deadline. Restarts: 2750
uf250-04.cnf , deadline. Restarts: 2750
uf250-04.cnf , deadline. Restarts: 2750
uf250-04.cnf , deadline. Restarts: 2750
uf250-04.cnf fulfilled No. of Restarts: 1338 No. of Flips: 1828 time to process: 5 seconds.
uf250-04.cnf , deadline. Restarts: 2750
uf250-04.cnf fulfilled No. of Restarts: 409 No. of Flips: 4597 time to process: 1 seconds.
uf250-04.cnf , deadline. Restarts: 2750
uf250-04.cnf , deadline. Restarts: 2750
uf250-04.cnf fulfilled No. of Restarts: 751 No. of Flips: 3847 time to process: 3 seconds.
uf250-04.cnf , deadline. Restarts: 2750
uf250-04.cnf , deadline. Restarts: 2750
uf250-04.cnf , deadline. Restarts: 2750
uf250-04.cnf , deadline. Restarts: 2750
uf250-04.cnf fulfilled No. of Restarts: 232 No. of Flips: 4745 time to process: 1 seconds.
uf250-04.cnf fulfilled No. of Restarts: 571 No. of Flips: 1383 time to process: 2 seconds.
uf250-04.cnf fulfilled No. of Restarts: 256 No. of Flips: 4661 time to process: 1 seconds.
uf250-04.cnf fulfilled No. of Restarts: 2005 No. of Flips: 3055 time to process: 8 seconds.
uf250-04.cnf fulfilled No. of Restarts: 93 No. of Flips: 1993 time to process: 0 seconds.
uf250-04.cnf fulfilled No. of Restarts: 1825 No. of Flips: 3416 time to process: 7 seconds.
uf250-04.cnf , deadline. Restarts: 2750
uf250-04.cnf fulfilled No. of Restarts: 2359 No. of Flips: 3350 time to process: 9 seconds.
uf250-04.cnf , deadline. Restarts: 2750
uf250-04.cnf , deadline. Restarts: 2750
uf250-04.cnf , deadline. Restarts: 2750
uf250-04.cnf fulfilled No. of Restarts: 1717 No. of Flips: 2610 time to process: 7 seconds.
uf250-04.cnf fulfilled No. of Restarts: 733 No. of Flips: 2375 time to process: 3 seconds.
uf250-04.cnf , deadline. Restarts: 2750
uf250-04.cnf fulfilled No. of Restarts: 296 No. of Flips: 1780 time to process: 1 seconds.
uf250-04.cnf , deadline. Restarts: 2750
uf250-04.cnf , deadline. Restarts: 2750
uf250-04.cnf , deadline. Restarts: 2750
uf250-04.cnf fulfilled No. of Restarts: 2738 No. of Flips: 3229 time to process: 11 seconds.
uf250-04.cnf fulfilled No. of Restarts: 1154 No. of Flips: 1348 time to process: 5 seconds.
uf250-04.cnf fulfilled No. of Restarts: 1710 No. of Flips: 4920 time to process: 7 seconds.
uf250-04.cnf fulfilled No. of Restarts: 1268 No. of Flips: 3660 time to process: 5 seconds.
uf250-04.cnf , deadline. Restarts: 2750
uf250-04.cnf fulfilled No. of Restarts: 830 No. of Flips: 3501 time to process: 3 seconds.
uf250-04.cnf , deadline. Restarts: 2750
uf250-04.cnf , deadline. Restarts: 2750
uf250-04.cnf , deadline. Restarts: 2750
uf250-04.cnf , deadline. Restarts: 2750
uf250-04.cnf , deadline. Restarts: 2750
uf250-04.cnf , deadline. Restarts: 2750
uf250-04.cnf , deadline. Restarts: 2750
uf250-04.cnf fulfilled No. of Restarts: 179 No. of Flips: 4176 time to process: 0 seconds.
uf250-04.cnf , deadline. Restarts: 2750
uf250-04.cnf , deadline. Restarts: 2750
uf250-04.cnf , deadline. Restarts: 2750
uf250-04.cnf fulfilled No. of Restarts: 1599 No. of Flips: 4770 time to process: 6 seconds.
uf250-04.cnf fulfilled No. of Restarts: 2664 No. of Flips: 2015 time to process: 11 seconds.
uf250-04.cnf fulfilled No. of Restarts: 2277 No. of Flips: 2959 time to process: 9 seconds.
uf250-04.cnf , deadline. Restarts: 2750
uf250-04.cnf fulfilled No. of Restarts: 1329 No. of Flips: 4746 time to process: 5 seconds.
uf250-04.cnf , deadline. Restarts: 2750
uf250-04.cnf , deadline. Restarts: 2750
uf250-04.cnf fulfilled No. of Restarts: 1480 No. of Flips: 4294 time to process: 6 seconds.
uf250-04.cnf fulfilled No. of Restarts: 1337 No. of Flips: 3689 time to process: 5 seconds.
uf250-04.cnf fulfilled No. of Restarts: 824 No. of Flips: 4730 time to process: 3 seconds.
uf250-04.cnf fulfilled No. of Restarts: 1972 No. of Flips: 4767 time to process: 8 seconds.
uf250-04.cnf , deadline. Restarts: 2750
uf250-04.cnf fulfilled No. of Restarts: 2309 No. of Flips: 3913 time to process: 9 seconds.
uf250-04.cnf , deadline. Restarts: 2750
uf250-04.cnf fulfilled No. of Restarts: 2478 No. of Flips: 1911 time to process: 10 seconds.
uf250-04.cnf fulfilled No. of Restarts: 894 No. of Flips: 2254 time to process: 3 seconds.
uf250-04.cnf fulfilled No. of Restarts: 314 No. of Flips: 1925 time to process: 1 seconds.
uf250-04.cnf , deadline. Restarts: 2750
uf250-04.cnf , deadline. Restarts: 2750
uf250-04.cnf fulfilled No. of Restarts: 2335 No. of Flips: 2609 time to process: 10 seconds.
uf250-04.cnf fulfilled No. of Restarts: 1288 No. of Flips: 2909 time to process: 5 seconds.
uf250-04.cnf , deadline. Restarts: 2750
uf250-04.cnf fulfilled No. of Restarts: 2021 No. of Flips: 2719 time to process: 8 seconds.
uf250-04.cnf fulfilled No. of Restarts: 403 No. of Flips: 2576 time to process: 1 seconds.
uf250-04.cnf , deadline. Restarts: 2750
uf250-04.cnf fulfilled No. of Restarts: 580 No. of Flips: 2653 time to process: 2 seconds.
uf250-04.cnf fulfilled No. of Restarts: 617 No. of Flips: 1694 time to process: 2 seconds.
uf250-04.cnf fulfilled No. of Restarts: 2095 No. of Flips: 3961 time to process: 9 seconds.
uf250-04.cnf fulfilled No. of Restarts: 388 No. of Flips: 3437 time to process: 1 seconds.
uf250-04.cnf fulfilled No. of Restarts: 1670 No. of Flips: 1571 time to process: 7 seconds.
uf250-04.cnf fulfilled No. of Restarts: 38 No. of Flips: 4547 time to process: 0 seconds.
uf250-04.cnf fulfilled No. of Restarts: 1697 No. of Flips: 2795 time to process: 7 seconds.
uf250-04.cnf , deadline. Restarts: 2750
uf250-04.cnf , deadline. Restarts: 2750
uf250-04.cnf , deadline. Restarts: 2750
uf250-04.cnf , deadline. Restarts: 2750
uf250-04.cnf , deadline. Restarts: 2750
uf250-04.cnf fulfilled No. of Restarts: 1994 No. of Flips: 3901 time to process: 8 seconds.
uf250-04.cnf , deadline. Restarts: 2750
uf250-04.cnf , deadline. Restarts: 2750
uf250-04.cnf fulfilled No. of Restarts: 860 No. of Flips: 1781 time to process: 3 seconds.
uf250-04.cnf fulfilled No. of Restarts: 1469 No. of Flips: 3905 time to process: 6 seconds.
uf250-04.cnf , deadline. Restarts: 2750
uf250-04.cnf fulfilled No. of Restarts: 1248 No. of Flips: 1556 time to process: 5 seconds.
uf250-04.cnf , deadline. Restarts: 2750
uf250-04.cnf , deadline. Restarts: 2750
uf250-04.cnf , deadline. Restarts: 2750
uf250-04.cnf fulfilled No. of Restarts: 1451 No. of Flips: 2572 time to process: 6 seconds.
uf250-04.cnf fulfilled No. of Restarts: 2734 No. of Flips: 3271 time to process: 11 seconds.
uf250-04.cnf fulfilled No. of Restarts: 2561 No. of Flips: 2991 time to process: 10 seconds.
uf250-04.cnf , deadline. Restarts: 2750
uf250-04.cnf fulfilled No. of Restarts: 1064 No. of Flips: 4785 time to process: 4 seconds.
uf250-04.cnf fulfilled No. of Restarts: 68 No. of Flips: 4593 time to process: 0 seconds.
uf250-04.cnf , deadline. Restarts: 2750
uf250-04.cnf fulfilled No. of Restarts: 1358 No. of Flips: 4899 time to process: 5 seconds.
uf250-04.cnf fulfilled No. of Restarts: 2056 No. of Flips: 3005 time to process: 8 seconds.
uf250-04.cnf fulfilled No. of Restarts: 1503 No. of Flips: 4857 time to process: 6 seconds.
uf250-04.cnf fulfilled No. of Restarts: 1306 No. of Flips: 3383 time to process: 5 seconds.
uf250-04.cnf , deadline. Restarts: 2750
uf250-04.cnf fulfilled No. of Restarts: 1654 No. of Flips: 4810 time to process: 7 seconds.
uf250-04.cnf , deadline. Restarts: 2750
uf250-04.cnf , deadline. Restarts: 2750
uf250-04.cnf fulfilled No. of Restarts: 686 No. of Flips: 2472 time to process: 3 seconds.
uf250-04.cnf fulfilled No. of Restarts: 210 No. of Flips: 4552 time to process: 0 seconds.
uf250-04.cnf , deadline. Restarts: 2750
uf250-04.cnf fulfilled No. of Restarts: 1073 No. of Flips: 2248 time to process: 4 seconds.
uf250-04.cnf , deadline. Restarts: 2750
uf250-04.cnf , deadline. Restarts: 2750
uf250-04.cnf fulfilled No. of Restarts: 840 No. of Flips: 2081 time to process: 3 seconds.
uf250-04.cnf fulfilled No. of Restarts: 182 No. of Flips: 4283 time to process: 0 seconds.
uf250-04.cnf fulfilled No. of Restarts: 1623 No. of Flips: 3366 time to process: 6 seconds.
uf250-04.cnf , deadline. Restarts: 2750
uf250-04.cnf , deadline. Restarts: 2750
uf250-04.cnf fulfilled No. of Restarts: 1569 No. of Flips: 3846 time to process: 6 seconds.
uf250-04.cnf fulfilled No. of Restarts: 2635 No. of Flips: 4889 time to process: 11 seconds.
uf250-04.cnf fulfilled No. of Restarts: 1058 No. of Flips: 1164 time to process: 4 seconds.
uf250-04.cnf fulfilled No. of Restarts: 398 No. of Flips: 3945 time to process: 1 seconds.
uf250-04.cnf , deadline. Restarts: 2750
uf250-04.cnf fulfilled No. of Restarts: 1982 No. of Flips: 3703 time to process: 8 seconds.
uf250-04.cnf fulfilled No. of Restarts: 2633 No. of Flips: 1975 time to process: 10 seconds.
uf250-04.cnf fulfilled No. of Restarts: 311 No. of Flips: 1455 time to process: 1 seconds.
uf250-04.cnf fulfilled No. of Restarts: 785 No. of Flips: 4317 time to process: 3 seconds.
uf250-04.cnf fulfilled No. of Restarts: 1658 No. of Flips: 1535 time to process: 7 seconds.
uf250-04.cnf fulfilled No. of Restarts: 1223 No. of Flips: 3626 time to process: 5 seconds.
uf250-04.cnf , deadline. Restarts: 2750
uf250-04.cnf fulfilled No. of Restarts: 608 No. of Flips: 2993 time to process: 2 seconds.
uf250-04.cnf , deadline. Restarts: 2750
uf250-04.cnf , deadline. Restarts: 2750
uf250-04.cnf , deadline. Restarts: 2750
uf250-04.cnf , deadline. Restarts: 2750
uf250-04.cnf , deadline. Restarts: 2750
uf250-04.cnf , deadline. Restarts: 2750
uf250-04.cnf fulfilled No. of Restarts: 1579 No. of Flips: 4734 time to process: 6 seconds.
uf250-04.cnf , deadline. Restarts: 2750
uf250-04.cnf , deadline. Restarts: 2750
uf250-04.cnf , deadline. Restarts: 2750
uf250-04.cnf , deadline. Restarts: 2750
uf250-04.cnf , deadline. Restarts: 2750
uf250-04.cnf fulfilled No. of Restarts: 543 No. of Flips: 3451 time to process: 2 seconds.
uf250-04.cnf fulfilled No. of Restarts: 1233 No. of Flips: 2381 time to process: 5 seconds.
uf250-04.cnf fulfilled No. of Restarts: 41 No. of Flips: 1365 time to process: 0 seconds.
uf250-04.cnf , deadline. Restarts: 2750
uf250-04.cnf fulfilled No. of Restarts: 2538 No. of Flips: 4354 time to process: 10 seconds.
uf250-04.cnf , deadline. Restarts: 2750
uf250-04.cnf , deadline. Restarts: 2750
uf250-04.cnf fulfilled No. of Restarts: 155 No. of Flips: 4702 time to process: 0 seconds.
uf250-04.cnf , deadline. Restarts: 2750
uf250-04.cnf fulfilled No. of Restarts: 1404 No. of Flips: 3315 time to process: 5 seconds.
uf250-04.cnf , deadline. Restarts: 2750
uf250-04.cnf fulfilled No. of Restarts: 1777 No. of Flips: 4043 time to process: 7 seconds.
uf250-04.cnf fulfilled No. of Restarts: 1419 No. of Flips: 1820 time to process: 5 seconds.
uf250-04.cnf fulfilled No. of Restarts: 408 No. of Flips: 1326 time to process: 1 seconds.
uf250-04.cnf fulfilled No. of Restarts: 1478 No. of Flips: 2706 time to process: 5 seconds.
uf250-04.cnf , deadline. Restarts: 2750
uf250-04.cnf fulfilled No. of Restarts: 1105 No. of Flips: 4851 time to process: 4 seconds.
uf250-04.cnf fulfilled No. of Restarts: 2050 No. of Flips: 1647 time to process: 8 seconds.
uf250-04.cnf fulfilled No. of Restarts: 71 No. of Flips: 1079 time to process: 0 seconds.
uf250-04.cnf , deadline. Restarts: 2750
uf250-04.cnf fulfilled No. of Restarts: 1883 No. of Flips: 984 time to process: 7 seconds.
uf250-04.cnf fulfilled No. of Restarts: 1548 No. of Flips: 3505 time to process: 6 seconds.
uf250-04.cnf , deadline. Restarts: 2750
uf250-04.cnf , deadline. Restarts: 2750
uf250-04.cnf , deadline. Restarts: 2750
uf250-04.cnf , deadline. Restarts: 2750
uf250-04.cnf fulfilled No. of Restarts: 2091 No. of Flips: 2912 time to process: 8 seconds.
uf250-04.cnf , deadline. Restarts: 2750
uf250-04.cnf fulfilled No. of Restarts: 1551 No. of Flips: 4722 time to process: 6 seconds.
uf250-04.cnf fulfilled No. of Restarts: 232 No. of Flips: 3516 time to process: 0 seconds.
uf250-04.cnf fulfilled No. of Restarts: 274 No. of Flips: 2826 time to process: 1 seconds.
uf250-04.cnf fulfilled No. of Restarts: 48 No. of Flips: 3459 time to process: 0 seconds.
uf250-04.cnf , deadline. Restarts: 2750
uf250-04.cnf , deadline. Restarts: 2750
uf250-04.cnf , deadline. Restarts: 2750
uf250-04.cnf , deadline. Restarts: 2750
uf250-04.cnf , deadline. Restarts: 2750
uf250-04.cnf , deadline. Restarts: 2750
uf250-04.cnf , deadline. Restarts: 2750
uf250-04.cnf , deadline. Restarts: 2750
uf250-04.cnf fulfilled No. of Restarts: 1456 No. of Flips: 4873 time to process: 5 seconds.
uf250-04.cnf , deadline. Restarts: 2750
uf250-04.cnf , deadline. Restarts: 2750
uf250-04.cnf , deadline. Restarts: 2750
uf250-04.cnf fulfilled No. of Restarts: 1103 No. of Flips: 2688 time to process: 4 seconds.
uf250-04.cnf , deadline. Restarts: 2750
uf250-04.cnf fulfilled No. of Restarts: 468 No. of Flips: 3574 time to process: 1 seconds.
uf250-04.cnf , deadline. Restarts: 2750
uf250-04.cnf fulfilled No. of Restarts: 453 No. of Flips: 3623 time to process: 1 seconds.
uf250-04.cnf , deadline. Restarts: 2750
uf250-04.cnf fulfilled No. of Restarts: 1236 No. of Flips: 1196 time to process: 5 seconds.
uf250-04.cnf , deadline. Restarts: 2750
uf250-04.cnf fulfilled No. of Restarts: 1032 No. of Flips: 1405 time to process: 4 seconds.
uf250-04.cnf , deadline. Restarts: 2750
uf250-04.cnf , deadline. Restarts: 2750
uf250-04.cnf , deadline. Restarts: 2750
uf250-04.cnf fulfilled No. of Restarts: 1794 No. of Flips: 4414 time to process: 7 seconds.
uf250-04.cnf , deadline. Restarts: 2750
uf250-04.cnf , deadline. Restarts: 2750
uf250-04.cnf , deadline. Restarts: 2750
uf250-04.cnf fulfilled No. of Restarts: 121 No. of Flips: 3535 time to process: 0 seconds.
uf250-04.cnf , deadline. Restarts: 2750
uf250-04.cnf , deadline. Restarts: 2750
uf250-04.cnf fulfilled No. of Restarts: 185 No. of Flips: 4520 time to process: 0 seconds.
uf250-04.cnf , deadline. Restarts: 2750
uf250-04.cnf fulfilled No. of Restarts: 1600 No. of Flips: 4350 time to process: 6 seconds.
uf250-04.cnf , deadline. Restarts: 2750
uf250-04.cnf fulfilled No. of Restarts: 775 No. of Flips: 2290 time to process: 3 seconds.
uf250-04.cnf , deadline. Restarts: 2750
uf250-04.cnf fulfilled No. of Restarts: 1547 No. of Flips: 2080 time to process: 6 seconds.
uf250-04.cnf fulfilled No. of Restarts: 1346 No. of Flips: 4459 time to process: 5 seconds.
uf250-04.cnf , deadline. Restarts: 2750
uf250-04.cnf , deadline. Restarts: 2750
uf250-04.cnf , deadline. Restarts: 2750
uf250-04.cnf , deadline. Restarts: 2750
uf250-04.cnf fulfilled No. of Restarts: 704 No. of Flips: 2308 time to process: 3 seconds.
uf250-04.cnf fulfilled No. of Restarts: 1572 No. of Flips: 3736 time to process: 6 seconds.
uf250-04.cnf , deadline. Restarts: 2750
uf250-04.cnf fulfilled No. of Restarts: 513 No. of Flips: 1405 time to process: 2 seconds.
uf250-04.cnf fulfilled No. of Restarts: 1263 No. of Flips: 1345 time to process: 5 seconds.
uf250-04.cnf , deadline. Restarts: 2750
uf250-04.cnf , deadline. Restarts: 2750
uf250-04.cnf fulfilled No. of Restarts: 492 No. of Flips: 796 time to process: 2 seconds.
uf250-04.cnf , deadline. Restarts: 2750
uf250-04.cnf fulfilled No. of Restarts: 82 No. of Flips: 4424 time to process: 0 seconds.
uf250-04.cnf fulfilled No. of Restarts: 1026 No. of Flips: 2889 time to process: 4 seconds.
uf250-04.cnf fulfilled No. of Restarts: 1263 No. of Flips: 888 time to process: 5 seconds.
uf250-04.cnf , deadline. Restarts: 2750
uf250-04.cnf , deadline. Restarts: 2750
uf250-04.cnf fulfilled No. of Restarts: 1071 No. of Flips: 3817 time to process: 4 seconds.
uf250-04.cnf , deadline. Restarts: 2750
uf250-04.cnf fulfilled No. of Restarts: 2503 No. of Flips: 4176 time to process: 10 seconds.
uf250-04.cnf , deadline. Restarts: 2750
uf250-04.cnf , deadline. Restarts: 2750
uf250-04.cnf fulfilled No. of Restarts: 1790 No. of Flips: 2783 time to process: 7 seconds.
uf250-04.cnf fulfilled No. of Restarts: 1536 No. of Flips: 3081 time to process: 6 seconds.
uf250-04.cnf fulfilled No. of Restarts: 785 No. of Flips: 4294 time to process: 3 seconds.
uf250-04.cnf , deadline. Restarts: 2750
uf250-04.cnf fulfilled No. of Restarts: 1446 No. of Flips: 1306 time to process: 5 seconds.
uf250-04.cnf , deadline. Restarts: 2750
uf250-04.cnf , deadline. Restarts: 2750
uf250-04.cnf fulfilled No. of Restarts: 2717 No. of Flips: 3953 time to process: 10 seconds.
uf250-04.cnf , deadline. Restarts: 2750
uf250-04.cnf , deadline. Restarts: 2750
uf250-04.cnf fulfilled No. of Restarts: 1490 No. of Flips: 1918 time to process: 6 seconds.
uf250-04.cnf , deadline. Restarts: 2750
uf250-04.cnf fulfilled No. of Restarts: 2454 No. of Flips: 1345 time to process: 9 seconds.
uf250-04.cnf fulfilled No. of Restarts: 2211 No. of Flips: 2808 time to process: 8 seconds.
uf250-04.cnf fulfilled No. of Restarts: 110 No. of Flips: 2885 time to process: 0 seconds.
uf250-04.cnf fulfilled No. of Restarts: 1130 No. of Flips: 3092 time to process: 4 seconds.
uf250-04.cnf , deadline. Restarts: 2750
uf250-04.cnf fulfilled No. of Restarts: 775 No. of Flips: 1720 time to process: 3 seconds.
uf250-04.cnf fulfilled No. of Restarts: 371 No. of Flips: 2691 time to process: 1 seconds.
uf250-04.cnf , deadline. Restarts: 2750
uf250-04.cnf , deadline. Restarts: 2750
uf250-04.cnf fulfilled No. of Restarts: 1951 No. of Flips: 2481 time to process: 7 seconds.
uf250-04.cnf fulfilled No. of Restarts: 296 No. of Flips: 3048 time to process: 1 seconds.
uf250-04.cnf fulfilled No. of Restarts: 2020 No. of Flips: 3621 time to process: 7 seconds.
uf250-04.cnf fulfilled No. of Restarts: 2247 No. of Flips: 2560 time to process: 8 seconds.
uf250-04.cnf fulfilled No. of Restarts: 1755 No. of Flips: 3008 time to process: 6 seconds.
uf250-04.cnf fulfilled No. of Restarts: 1836 No. of Flips: 4520 time to process: 7 seconds.
uf250-04.cnf fulfilled No. of Restarts: 438 No. of Flips: 3973 time to process: 1 seconds.
uf250-04.cnf fulfilled No. of Restarts: 1024 No. of Flips: 3672 time to process: 3 seconds.
uf250-04.cnf , deadline. Restarts: 2750
uf250-04.cnf , deadline. Restarts: 2750
uf250-04.cnf fulfilled No. of Restarts: 7 No. of Flips: 863 time to process: 0 seconds.
uf250-04.cnf fulfilled No. of Restarts: 1427 No. of Flips: 1498 time to process: 5 seconds.
uf250-04.cnf fulfilled No. of Restarts: 1245 No. of Flips: 3058 time to process: 4 seconds.
uf250-04.cnf , deadline. Restarts: 2750
uf250-04.cnf , deadline. Restarts: 2750
uf250-04.cnf , deadline. Restarts: 2750
uf250-04.cnf fulfilled No. of Restarts: 2530 No. of Flips: 2685 time to process: 9 seconds.
uf250-04.cnf fulfilled No. of Restarts: 2027 No. of Flips: 4968 time to process: 7 seconds.
uf250-04.cnf , deadline. Restarts: 2750
uf250-04.cnf fulfilled No. of Restarts: 571 No. of Flips: 5000 time to process: 2 seconds.
uf250-04.cnf , deadline. Restarts: 2750
uf250-04.cnf , deadline. Restarts: 2750
uf250-04.cnf fulfilled No. of Restarts: 827 No. of Flips: 4037 time to process: 3 seconds.
uf250-04.cnf fulfilled No. of Restarts: 1625 No. of Flips: 2789 time to process: 6 seconds.
uf250-04.cnf fulfilled No. of Restarts: 441 No. of Flips: 2784 time to process: 1 seconds.
uf250-04.cnf fulfilled No. of Restarts: 1956 No. of Flips: 4783 time to process: 7 seconds.
uf250-04.cnf , deadline. Restarts: 2750
uf250-04.cnf fulfilled No. of Restarts: 1357 No. of Flips: 4157 time to process: 5 seconds.
uf250-04.cnf fulfilled No. of Restarts: 29 No. of Flips: 4209 time to process: 0 seconds.
uf250-04.cnf , deadline. Restarts: 2750
uf250-04.cnf fulfilled No. of Restarts: 1509 No. of Flips: 3053 time to process: 5 seconds.
uf250-04.cnf fulfilled No. of Restarts: 1714 No. of Flips: 3078 time to process: 6 seconds.
uf250-04.cnf , deadline. Restarts: 2750
uf250-04.cnf fulfilled No. of Restarts: 1653 No. of Flips: 1079 time to process: 6 seconds.
uf250-04.cnf fulfilled No. of Restarts: 1305 No. of Flips: 2807 time to process: 5 seconds.
uf250-04.cnf fulfilled No. of Restarts: 247 No. of Flips: 3182 time to process: 0 seconds.
uf250-04.cnf fulfilled No. of Restarts: 537 No. of Flips: 2497 time to process: 2 seconds.
uf250-04.cnf , deadline. Restarts: 2750
uf250-04.cnf fulfilled No. of Restarts: 243 No. of Flips: 3443 time to process: 1 seconds.
uf250-04.cnf fulfilled No. of Restarts: 383 No. of Flips: 2273 time to process: 1 seconds.
uf250-04.cnf fulfilled No. of Restarts: 2224 No. of Flips: 2581 time to process: 8 seconds.
uf250-04.cnf , deadline. Restarts: 2750
uf250-04.cnf , deadline. Restarts: 2750
uf250-04.cnf fulfilled No. of Restarts: 7 No. of Flips: 3077 time to process: 0 seconds.
uf250-04.cnf , deadline. Restarts: 2750
uf250-04.cnf , deadline. Restarts: 2750
uf250-04.cnf fulfilled No. of Restarts: 591 No. of Flips: 4256 time to process: 2 seconds.
uf250-04.cnf , deadline. Restarts: 2750
uf250-04.cnf , deadline. Restarts: 2750
uf250-04.cnf , deadline. Restarts: 2750
uf250-04.cnf fulfilled No. of Restarts: 936 No. of Flips: 4969 time to process: 3 seconds.
uf250-04.cnf fulfilled No. of Restarts: 1825 No. of Flips: 4215 time to process: 6 seconds.
uf250-04.cnf , deadline. Restarts: 2750
uf250-04.cnf fulfilled No. of Restarts: 1765 No. of Flips: 3590 time to process: 6 seconds.
uf250-04.cnf , deadline. Restarts: 2750
uf250-04.cnf , deadline. Restarts: 2750
uf250-04.cnf fulfilled No. of Restarts: 2512 No. of Flips: 2539 time to process: 9 seconds.
uf250-04.cnf , deadline. Restarts: 2750
uf250-04.cnf fulfilled No. of Restarts: 362 No. of Flips: 3870 time to process: 1 seconds.
uf250-04.cnf fulfilled No. of Restarts: 2487 No. of Flips: 3947 time to process: 9 seconds.
uf250-04.cnf fulfilled No. of Restarts: 175 No. of Flips: 1292 time to process: 0 seconds.
uf250-04.cnf , deadline. Restarts: 2750
uf250-04.cnf fulfilled No. of Restarts: 1438 No. of Flips: 4223 time to process: 5 seconds.
uf250-04.cnf fulfilled No. of Restarts: 1464 No. of Flips: 4754 time to process: 5 seconds.
uf250-04.cnf fulfilled No. of Restarts: 1945 No. of Flips: 1771 time to process: 7 seconds.
uf250-04.cnf , deadline. Restarts: 2750
uf250-04.cnf fulfilled No. of Restarts: 2297 No. of Flips: 904 time to process: 8 seconds.
uf250-04.cnf , deadline. Restarts: 2750
uf250-04.cnf , deadline. Restarts: 2750
uf250-04.cnf , deadline. Restarts: 2750
uf250-04.cnf fulfilled No. of Restarts: 1722 No. of Flips: 4692 time to process: 6 seconds.
uf250-04.cnf fulfilled No. of Restarts: 958 No. of Flips: 3964 time to process: 3 seconds.
uf250-04.cnf , deadline. Restarts: 2750
uf250-04.cnf fulfilled No. of Restarts: 1580 No. of Flips: 935 time to process: 6 seconds.
uf250-04.cnf fulfilled No. of Restarts: 2528 No. of Flips: 4551 time to process: 9 seconds.
uf250-04.cnf fulfilled No. of Restarts: 926 No. of Flips: 3782 time to process: 3 seconds.
uf250-04.cnf fulfilled No. of Restarts: 357 No. of Flips: 3411 time to process: 1 seconds.
uf250-04.cnf fulfilled No. of Restarts: 1144 No. of Flips: 2181 time to process: 4 seconds.
uf250-04.cnf , deadline. Restarts: 2750
uf250-04.cnf fulfilled No. of Restarts: 482 No. of Flips: 1026 time to process: 1 seconds.
uf250-04.cnf , deadline. Restarts: 2750
uf250-04.cnf , deadline. Restarts: 2750
uf250-04.cnf , deadline. Restarts: 2750
uf250-04.cnf fulfilled No. of Restarts: 344 No. of Flips: 1970 time to process: 1 seconds.
uf250-04.cnf fulfilled No. of Restarts: 1343 No. of Flips: 4367 time to process: 5 seconds.
uf250-04.cnf fulfilled No. of Restarts: 365 No. of Flips: 1367 time to process: 1 seconds.
uf250-04.cnf , deadline. Restarts: 2750
uf250-04.cnf , deadline. Restarts: 2750
uf250-04.cnf fulfilled No. of Restarts: 1546 No. of Flips: 3984 time to process: 6 seconds.
uf250-04.cnf , deadline. Restarts: 2750
uf250-04.cnf fulfilled No. of Restarts: 2500 No. of Flips: 2735 time to process: 9 seconds.
uf250-04.cnf fulfilled No. of Restarts: 410 No. of Flips: 3274 time to process: 1 seconds.
uf250-04.cnf , deadline. Restarts: 2750
uf250-04.cnf , deadline. Restarts: 2750
uf250-04.cnf fulfilled No. of Restarts: 759 No. of Flips: 3541 time to process: 2 seconds.
uf250-04.cnf , deadline. Restarts: 2750
uf250-04.cnf fulfilled No. of Restarts: 540 No. of Flips: 1029 time to process: 2 seconds.
uf250-04.cnf fulfilled No. of Restarts: 355 No. of Flips: 794 time to process: 1 seconds.
uf250-04.cnf , deadline. Restarts: 2750
uf250-04.cnf fulfilled No. of Restarts: 1647 No. of Flips: 1810 time to process: 6 seconds.
uf250-04.cnf fulfilled No. of Restarts: 1931 No. of Flips: 4132 time to process: 7 seconds.
uf250-04.cnf fulfilled No. of Restarts: 2633 No. of Flips: 4169 time to process: 10 seconds.
uf250-04.cnf fulfilled No. of Restarts: 771 No. of Flips: 2641 time to process: 2 seconds.
uf250-04.cnf fulfilled No. of Restarts: 441 No. of Flips: 3474 time to process: 1 seconds.
uf250-04.cnf fulfilled No. of Restarts: 1903 No. of Flips: 3495 time to process: 7 seconds.
uf250-04.cnf fulfilled No. of Restarts: 814 No. of Flips: 1664 time to process: 3 seconds.
uf250-04.cnf , deadline. Restarts: 2750
uf250-04.cnf fulfilled No. of Restarts: 2130 No. of Flips: 4617 time to process: 8 seconds.
uf250-04.cnf fulfilled No. of Restarts: 1887 No. of Flips: 3969 time to process: 7 seconds.
uf250-04.cnf fulfilled No. of Restarts: 377 No. of Flips: 3035 time to process: 1 seconds.
uf250-04.cnf fulfilled No. of Restarts: 204 No. of Flips: 1059 time to process: 0 seconds.
uf250-04.cnf fulfilled No. of Restarts: 120 No. of Flips: 2722 time to process: 0 seconds.
uf250-04.cnf fulfilled No. of Restarts: 1167 No. of Flips: 2795 time to process: 4 seconds.
uf250-04.cnf fulfilled No. of Restarts: 1196 No. of Flips: 2670 time to process: 4 seconds.
uf250-04.cnf fulfilled No. of Restarts: 1799 No. of Flips: 1146 time to process: 7 seconds.
uf250-04.cnf , deadline. Restarts: 2750
uf250-04.cnf fulfilled No. of Restarts: 1236 No. of Flips: 1757 time to process: 4 seconds.
uf250-04.cnf fulfilled No. of Restarts: 2013 No. of Flips: 1748 time to process: 7 seconds.
uf250-04.cnf fulfilled No. of Restarts: 13 No. of Flips: 4760 time to process: 0 seconds.
uf250-04.cnf fulfilled No. of Restarts: 636 No. of Flips: 1665 time to process: 2 seconds.
uf250-04.cnf , deadline. Restarts: 2750
uf250-04.cnf , deadline. Restarts: 2750
uf250-04.cnf fulfilled No. of Restarts: 944 No. of Flips: 3616 time to process: 3 seconds.
uf250-04.cnf fulfilled No. of Restarts: 708 No. of Flips: 1888 time to process: 2 seconds.
uf250-04.cnf , deadline. Restarts: 2750
uf250-04.cnf fulfilled No. of Restarts: 1927 No. of Flips: 2490 time to process: 7 seconds.
uf250-04.cnf , deadline. Restarts: 2750
uf250-04.cnf , deadline. Restarts: 2750
uf250-04.cnf , deadline. Restarts: 2750
uf250-04.cnf , deadline. Restarts: 2750
uf250-04.cnf fulfilled No. of Restarts: 1764 No. of Flips: 2448 time to process: 6 seconds.
uf250-04.cnf fulfilled No. of Restarts: 1472 No. of Flips: 2725 time to process: 5 seconds.
uf250-04.cnf , deadline. Restarts: 2750
uf250-04.cnf fulfilled No. of Restarts: 1590 No. of Flips: 914 time to process: 6 seconds.
uf250-04.cnf , deadline. Restarts: 2750
uf250-04.cnf , deadline. Restarts: 2750
uf250-04.cnf , deadline. Restarts: 2750
uf250-04.cnf fulfilled No. of Restarts: 478 No. of Flips: 4113 time to process: 1 seconds.
uf250-04.cnf fulfilled No. of Restarts: 162 No. of Flips: 2021 time to process: 0 seconds.
uf250-04.cnf , deadline. Restarts: 2750
uf250-04.cnf fulfilled No. of Restarts: 2226 No. of Flips: 4658 time to process: 8 seconds.
uf250-04.cnf fulfilled No. of Restarts: 425 No. of Flips: 4131 time to process: 1 seconds.
uf250-04.cnf fulfilled No. of Restarts: 221 No. of Flips: 4565 time to process: 0 seconds.
uf250-04.cnf fulfilled No. of Restarts: 1475 No. of Flips: 2311 time to process: 5 seconds.
uf250-04.cnf fulfilled No. of Restarts: 510 No. of Flips: 1270 time to process: 2 seconds.
uf250-04.cnf fulfilled No. of Restarts: 26 No. of Flips: 2467 time to process: 0 seconds.
uf250-04.cnf , deadline. Restarts: 2750
uf250-04.cnf , deadline. Restarts: 2750
uf250-04.cnf fulfilled No. of Restarts: 1040 No. of Flips: 3754 time to process: 4 seconds.
uf250-04.cnf fulfilled No. of Restarts: 1866 No. of Flips: 4842 time to process: 7 seconds.
uf250-04.cnf , deadline. Restarts: 2750
uf250-04.cnf , deadline. Restarts: 2750
uf250-04.cnf fulfilled No. of Restarts: 2405 No. of Flips: 2312 time to process: 9 seconds.
uf250-04.cnf fulfilled No. of Restarts: 2549 No. of Flips: 3699 time to process: 9 seconds.
uf250-04.cnf fulfilled No. of Restarts: 1025 No. of Flips: 956 time to process: 4 seconds.
uf250-04.cnf , deadline. Restarts: 2750
uf250-04.cnf , deadline. Restarts: 2750
uf250-04.cnf , deadline. Restarts: 2750
uf250-04.cnf fulfilled No. of Restarts: 152 No. of Flips: 3658 time to process: 0 seconds.
uf250-04.cnf fulfilled No. of Restarts: 1002 No. of Flips: 3112 time to process: 3 seconds.
uf250-04.cnf , deadline. Restarts: 2750
uf250-04.cnf , deadline. Restarts: 2750
uf250-04.cnf , deadline. Restarts: 2750
uf250-04.cnf , deadline. Restarts: 2750
uf250-04.cnf , deadline. Restarts: 2750
uf250-04.cnf fulfilled No. of Restarts: 2271 No. of Flips: 3113 time to process: 8 seconds.
uf250-04.cnf fulfilled No. of Restarts: 878 No. of Flips: 4519 time to process: 3 seconds.
uf250-04.cnf fulfilled No. of Restarts: 1397 No. of Flips: 3612 time to process: 5 seconds.
uf250-04.cnf fulfilled No. of Restarts: 402 No. of Flips: 4196 time to process: 1 seconds.
uf250-04.cnf fulfilled No. of Restarts: 850 No. of Flips: 3878 time to process: 3 seconds.
uf250-04.cnf , deadline. Restarts: 2750
uf250-04.cnf fulfilled No. of Restarts: 865 No. of Flips: 4479 time to process: 3 seconds.
uf250-04.cnf fulfilled No. of Restarts: 1244 No. of Flips: 4773 time to process: 4 seconds.
uf250-04.cnf , deadline. Restarts: 2750
uf250-04.cnf fulfilled No. of Restarts: 276 No. of Flips: 1878 time to process: 1 seconds.
uf250-04.cnf fulfilled No. of Restarts: 350 No. of Flips: 1715 time to process: 1 seconds.
uf250-04.cnf , deadline. Restarts: 2750
uf250-04.cnf , deadline. Restarts: 2750
uf250-04.cnf fulfilled No. of Restarts: 859 No. of Flips: 4782 time to process: 3 seconds.
uf250-04.cnf , deadline. Restarts: 2750
uf250-04.cnf , deadline. Restarts: 2750
uf250-04.cnf fulfilled No. of Restarts: 2167 No. of Flips: 2517 time to process: 8 seconds.
uf250-04.cnf , deadline. Restarts: 2750
uf250-04.cnf , deadline. Restarts: 2750
uf250-04.cnf , deadline. Restarts: 2750
uf250-04.cnf , deadline. Restarts: 2750
uf250-04.cnf fulfilled No. of Restarts: 326 No. of Flips: 1794 time to process: 1 seconds.
uf250-04.cnf , deadline. Restarts: 2750
uf250-04.cnf fulfilled No. of Restarts: 1653 No. of Flips: 1020 time to process: 6 seconds.
uf250-04.cnf fulfilled No. of Restarts: 1711 No. of Flips: 4115 time to process: 6 seconds.
uf250-04.cnf , deadline. Restarts: 2750
uf250-04.cnf fulfilled No. of Restarts: 46 No. of Flips: 1632 time to process: 0 seconds.
uf250-04.cnf fulfilled No. of Restarts: 2056 No. of Flips: 1591 time to process: 7 seconds.
uf250-04.cnf , deadline. Restarts: 2750
uf250-04.cnf fulfilled No. of Restarts: 153 No. of Flips: 2543 time to process: 0 seconds.
uf250-04.cnf fulfilled No. of Restarts: 1664 No. of Flips: 1797 time to process: 6 seconds.
uf250-04.cnf , deadline. Restarts: 2750
uf250-04.cnf , deadline. Restarts: 2750
uf250-04.cnf , deadline. Restarts: 2750
uf250-04.cnf fulfilled No. of Restarts: 1269 No. of Flips: 3778 time to process: 4 seconds.
uf250-04.cnf fulfilled No. of Restarts: 2315 No. of Flips: 3733 time to process: 8 seconds.
uf250-04.cnf fulfilled No. of Restarts: 2099 No. of Flips: 3794 time to process: 8 seconds.
uf250-04.cnf fulfilled No. of Restarts: 99 No. of Flips: 4691 time to process: 0 seconds.
uf250-04.cnf , deadline. Restarts: 2750
uf250-04.cnf , deadline. Restarts: 2750
uf250-04.cnf , deadline. Restarts: 2750
uf250-04.cnf fulfilled No. of Restarts: 1527 No. of Flips: 2865 time to process: 5 seconds.
uf250-04.cnf fulfilled No. of Restarts: 357 No. of Flips: 3046 time to process: 1 seconds.
uf250-04.cnf , deadline. Restarts: 2750
uf250-04.cnf fulfilled No. of Restarts: 155 No. of Flips: 3669 time to process: 0 seconds.
uf250-04.cnf , deadline. Restarts: 2750
uf250-04.cnf fulfilled No. of Restarts: 101 No. of Flips: 4663 time to process: 0 seconds.
uf250-04.cnf fulfilled No. of Restarts: 948 No. of Flips: 2955 time to process: 3 seconds.
uf250-04.cnf , deadline. Restarts: 2750
uf250-04.cnf fulfilled No. of Restarts: 1229 No. of Flips: 930 time to process: 5 seconds.
uf250-04.cnf fulfilled No. of Restarts: 2433 No. of Flips: 3317 time to process: 9 seconds.
uf250-04.cnf , deadline. Restarts: 2750
uf250-04.cnf fulfilled No. of Restarts: 937 No. of Flips: 1639 time to process: 3 seconds.
uf250-04.cnf fulfilled No. of Restarts: 569 No. of Flips: 4809 time to process: 2 seconds.
uf250-04.cnf fulfilled No. of Restarts: 219 No. of Flips: 1581 time to process: 0 seconds.
uf250-04.cnf , deadline. Restarts: 2750
uf250-04.cnf fulfilled No. of Restarts: 655 No. of Flips: 3856 time to process: 2 seconds.
uf250-04.cnf , deadline. Restarts: 2750
uf250-04.cnf fulfilled No. of Restarts: 1078 No. of Flips: 4434 time to process: 4 seconds.
uf250-04.cnf fulfilled No. of Restarts: 2430 No. of Flips: 2056 time to process: 9 seconds.
uf250-04.cnf fulfilled No. of Restarts: 1323 No. of Flips: 2831 time to process: 5 seconds.
uf250-04.cnf fulfilled No. of Restarts: 697 No. of Flips: 4041 time to process: 2 seconds.
uf250-04.cnf , deadline. Restarts: 2750
uf250-04.cnf , deadline. Restarts: 2750
uf250-04.cnf fulfilled No. of Restarts: 496 No. of Flips: 3924 time to process: 1 seconds.
uf250-04.cnf , deadline. Restarts: 2750
uf250-04.cnf , deadline. Restarts: 2750
uf250-04.cnf fulfilled No. of Restarts: 354 No. of Flips: 4837 time to process: 1 seconds.
uf250-04.cnf , deadline. Restarts: 2750
uf250-04.cnf , deadline. Restarts: 2750
uf250-04.cnf , deadline. Restarts: 2750
uf250-04.cnf fulfilled No. of Restarts: 2428 No. of Flips: 1633 time to process: 9 seconds.
uf250-04.cnf , deadline. Restarts: 2750
uf250-04.cnf , deadline. Restarts: 2750
uf250-04.cnf fulfilled No. of Restarts: 1647 No. of Flips: 991 time to process: 6 seconds.
uf250-04.cnf , deadline. Restarts: 2750
uf250-04.cnf fulfilled No. of Restarts: 1747 No. of Flips: 2293 time to process: 6 seconds.
uf250-04.cnf , deadline. Restarts: 2750
uf250-04.cnf fulfilled No. of Restarts: 1128 No. of Flips: 3870 time to process: 4 seconds.
uf250-04.cnf , deadline. Restarts: 2750
uf250-04.cnf , deadline. Restarts: 2750
uf250-04.cnf fulfilled No. of Restarts: 771 No. of Flips: 4950 time to process: 3 seconds.
uf250-04.cnf , deadline. Restarts: 2750
uf250-04.cnf fulfilled No. of Restarts: 112 No. of Flips: 2478 time to process: 0 seconds.
uf250-04.cnf , deadline. Restarts: 2750
uf250-04.cnf fulfilled No. of Restarts: 238 No. of Flips: 1663 time to process: 0 seconds.
uf250-04.cnf , deadline. Restarts: 2750
uf250-04.cnf , deadline. Restarts: 2750
uf250-04.cnf , deadline. Restarts: 2750
uf250-04.cnf fulfilled No. of Restarts: 2725 No. of Flips: 4920 time to process: 10 seconds.
uf250-04.cnf fulfilled No. of Restarts: 1108 No. of Flips: 1952 time to process: 4 seconds.
uf250-04.cnf fulfilled No. of Restarts: 1098 No. of Flips: 1133 time to process: 4 seconds.
uf250-04.cnf fulfilled No. of Restarts: 286 No. of Flips: 3481 time to process: 1 seconds.
uf250-04.cnf fulfilled No. of Restarts: 383 No. of Flips: 3276 time to process: 1 seconds.
uf250-04.cnf fulfilled No. of Restarts: 1523 No. of Flips: 3934 time to process: 5 seconds.
uf250-04.cnf fulfilled No. of Restarts: 241 No. of Flips: 2952 time to process: 0 seconds.
uf250-04.cnf fulfilled No. of Restarts: 986 No. of Flips: 1609 time to process: 3 seconds.
uf250-04.cnf , deadline. Restarts: 2750
uf250-04.cnf , deadline. Restarts: 2750
uf250-04.cnf fulfilled No. of Restarts: 1388 No. of Flips: 1648 time to process: 5 seconds.
uf250-04.cnf fulfilled No. of Restarts: 2209 No. of Flips: 3936 time to process: 8 seconds.
uf250-04.cnf , deadline. Restarts: 2750
uf250-04.cnf , deadline. Restarts: 2750
uf250-04.cnf fulfilled No. of Restarts: 362 No. of Flips: 4482 time to process: 1 seconds.
uf250-04.cnf fulfilled No. of Restarts: 2414 No. of Flips: 1343 time to process: 9 seconds.
uf250-04.cnf fulfilled No. of Restarts: 964 No. of Flips: 4557 time to process: 3 seconds.
uf250-04.cnf , deadline. Restarts: 2750
uf250-04.cnf fulfilled No. of Restarts: 369 No. of Flips: 4754 time to process: 1 seconds.
uf250-04.cnf , deadline. Restarts: 2750
uf250-04.cnf , deadline. Restarts: 2750
uf250-04.cnf , deadline. Restarts: 2750
uf250-04.cnf , deadline. Restarts: 2750
uf250-04.cnf , deadline. Restarts: 2750
uf250-04.cnf fulfilled No. of Restarts: 2515 No. of Flips: 4550 time to process: 9 seconds.
uf250-04.cnf fulfilled No. of Restarts: 1088 No. of Flips: 4164 time to process: 4 seconds.
uf250-04.cnf fulfilled No. of Restarts: 2657 No. of Flips: 4644 time to process: 10 seconds.
uf250-04.cnf , deadline. Restarts: 2750
uf250-04.cnf , deadline. Restarts: 2750
uf250-04.cnf , deadline. Restarts: 2750
uf250-04.cnf fulfilled No. of Restarts: 1808 No. of Flips: 2198 time to process: 7 seconds.
uf250-04.cnf , deadline. Restarts: 2750
uf250-04.cnf , deadline. Restarts: 2750
uf250-04.cnf , deadline. Restarts: 2750
uf250-04.cnf fulfilled No. of Restarts: 2418 No. of Flips: 4509 time to process: 9 seconds.
uf250-04.cnf fulfilled No. of Restarts: 1743 No. of Flips: 2873 time to process: 6 seconds.
uf250-04.cnf , deadline. Restarts: 2750
uf250-04.cnf , deadline. Restarts: 2750
uf250-04.cnf fulfilled No. of Restarts: 1263 No. of Flips: 3711 time to process: 4 seconds.
uf250-04.cnf , deadline. Restarts: 2750
uf250-04.cnf fulfilled No. of Restarts: 981 No. of Flips: 2209 time to process: 3 seconds.
uf250-04.cnf fulfilled No. of Restarts: 516 No. of Flips: 3572 time to process: 2 seconds.
uf250-04.cnf , deadline. Restarts: 2750
uf250-04.cnf , deadline. Restarts: 2750
uf250-04.cnf , deadline. Restarts: 2750
uf250-04.cnf , deadline. Restarts: 2750
uf250-04.cnf fulfilled No. of Restarts: 1276 No. of Flips: 2410 time to process: 4 seconds.
uf250-04.cnf fulfilled No. of Restarts: 1256 No. of Flips: 2971 time to process: 4 seconds.
uf250-04.cnf , deadline. Restarts: 2750
uf250-04.cnf , deadline. Restarts: 2750
uf250-04.cnf fulfilled No. of Restarts: 1857 No. of Flips: 2641 time to process: 7 seconds.
uf250-04.cnf fulfilled No. of Restarts: 2380 No. of Flips: 3411 time to process: 9 seconds.
uf250-04.cnf , deadline. Restarts: 2750
uf250-04.cnf , deadline. Restarts: 2750
uf250-04.cnf fulfilled No. of Restarts: 824 No. of Flips: 1835 time to process: 3 seconds.
uf250-04.cnf , deadline. Restarts: 2750
uf250-04.cnf fulfilled No. of Restarts: 793 No. of Flips: 2359 time to process: 3 seconds.
uf250-04.cnf , deadline. Restarts: 2750
uf250-04.cnf , deadline. Restarts: 2750
uf250-04.cnf fulfilled No. of Restarts: 2120 No. of Flips: 2410 time to process: 8 seconds.
uf250-04.cnf fulfilled No. of Restarts: 1398 No. of Flips: 1005 time to process: 5 seconds.
uf250-04.cnf fulfilled No. of Restarts: 1448 No. of Flips: 3662 time to process: 5 seconds.
uf250-04.cnf fulfilled No. of Restarts: 1056 No. of Flips: 4003 time to process: 4 seconds.
uf250-04.cnf fulfilled No. of Restarts: 2532 No. of Flips: 2830 time to process: 9 seconds.
uf250-04.cnf , deadline. Restarts: 2750
uf250-04.cnf fulfilled No. of Restarts: 2285 No. of Flips: 1697 time to process: 9 seconds.
uf250-04.cnf fulfilled No. of Restarts: 378 No. of Flips: 4612 time to process: 1 seconds.
uf250-04.cnf , deadline. Restarts: 2750
uf250-04.cnf , deadline. Restarts: 2750
uf250-04.cnf fulfilled No. of Restarts: 552 No. of Flips: 3316 time to process: 2 seconds.
uf250-04.cnf , deadline. Restarts: 2750
uf250-04.cnf fulfilled No. of Restarts: 95 No. of Flips: 4857 time to process: 0 seconds.
uf250-04.cnf fulfilled No. of Restarts: 1686 No. of Flips: 4688 time to process: 6 seconds.
uf250-04.cnf fulfilled No. of Restarts: 62 No. of Flips: 2309 time to process: 0 seconds.
uf250-04.cnf fulfilled No. of Restarts: 1920 No. of Flips: 1544 time to process: 7 seconds.
uf250-04.cnf , deadline. Restarts: 2750
uf250-04.cnf , deadline. Restarts: 2750
uf250-04.cnf fulfilled No. of Restarts: 1754 No. of Flips: 4674 time to process: 6 seconds.
uf250-04.cnf , deadline. Restarts: 2750
uf250-04.cnf , deadline. Restarts: 2750
uf250-04.cnf fulfilled No. of Restarts: 505 No. of Flips: 4713 time to process: 2 seconds.
uf250-04.cnf , deadline. Restarts: 2750
uf250-04.cnf fulfilled No. of Restarts: 2525 No. of Flips: 2219 time to process: 9 seconds.
uf250-04.cnf fulfilled No. of Restarts: 776 No. of Flips: 4584 time to process: 3 seconds.
uf250-04.cnf , deadline. Restarts: 2750
uf250-04.cnf , deadline. Restarts: 2750
uf250-04.cnf , deadline. Restarts: 2750
uf250-04.cnf fulfilled No. of Restarts: 842 No. of Flips: 3223 time to process: 3 seconds.
uf250-04.cnf fulfilled No. of Restarts: 140 No. of Flips: 1860 time to process: 0 seconds.
uf250-04.cnf , deadline. Restarts: 2750
uf250-04.cnf fulfilled No. of Restarts: 1627 No. of Flips: 4294 time to process: 6 seconds.
uf250-04.cnf , deadline. Restarts: 2750
uf250-04.cnf fulfilled No. of Restarts: 2447 No. of Flips: 2466 time to process: 9 seconds.
uf250-04.cnf fulfilled No. of Restarts: 1297 No. of Flips: 4771 time to process: 4 seconds.
uf250-04.cnf , deadline. Restarts: 2750
uf250-04.cnf fulfilled No. of Restarts: 1401 No. of Flips: 2370 time to process: 5 seconds.
uf250-04.cnf , deadline. Restarts: 2750
uf250-04.cnf fulfilled No. of Restarts: 127 No. of Flips: 3989 time to process: 0 seconds.
uf250-04.cnf , deadline. Restarts: 2750
uf250-04.cnf fulfilled No. of Restarts: 2362 No. of Flips: 4831 time to process: 9 seconds.
uf250-04.cnf , deadline. Restarts: 2750
uf250-04.cnf , deadline. Restarts: 2750
uf250-04.cnf , deadline. Restarts: 2750
uf250-04.cnf fulfilled No. of Restarts: 565 No. of Flips: 4405 time to process: 2 seconds.
uf250-04.cnf fulfilled No. of Restarts: 2115 No. of Flips: 2347 time to process: 8 seconds.
uf250-04.cnf fulfilled No. of Restarts: 678 No. of Flips: 1991 time to process: 2 seconds.
uf250-04.cnf fulfilled No. of Restarts: 1833 No. of Flips: 3647 time to process: 7 seconds.
uf250-04.cnf fulfilled No. of Restarts: 1917 No. of Flips: 840 time to process: 7 seconds.
uf250-04.cnf , deadline. Restarts: 2750
uf250-04.cnf , deadline. Restarts: 2750
uf250-04.cnf fulfilled No. of Restarts: 1564 No. of Flips: 2201 time to process: 6 seconds.
uf250-04.cnf fulfilled No. of Restarts: 2249 No. of Flips: 2670 time to process: 8 seconds.
uf250-04.cnf , deadline. Restarts: 2750
uf250-04.cnf , deadline. Restarts: 2750
uf250-04.cnf fulfilled No. of Restarts: 888 No. of Flips: 1703 time to process: 3 seconds.
uf250-04.cnf fulfilled No. of Restarts: 2351 No. of Flips: 620 time to process: 8 seconds.
uf250-04.cnf , deadline. Restarts: 2750
uf250-04.cnf , deadline. Restarts: 2750
uf250-04.cnf fulfilled No. of Restarts: 1725 No. of Flips: 1297 time to process: 6 seconds.
uf250-04.cnf , deadline. Restarts: 2750
uf250-04.cnf fulfilled No. of Restarts: 1894 No. of Flips: 2366 time to process: 7 seconds.
uf250-04.cnf fulfilled No. of Restarts: 503 No. of Flips: 3256 time to process: 2 seconds.
uf250-04.cnf , deadline. Restarts: 2750
uf250-04.cnf fulfilled No. of Restarts: 2436 No. of Flips: 2157 time to process: 9 seconds.
uf250-04.cnf fulfilled No. of Restarts: 2106 No. of Flips: 4141 time to process: 8 seconds.
uf250-04.cnf fulfilled No. of Restarts: 2244 No. of Flips: 3797 time to process: 8 seconds.
uf250-04.cnf fulfilled No. of Restarts: 2523 No. of Flips: 1635 time to process: 9 seconds.
uf250-04.cnf , deadline. Restarts: 2750
uf250-04.cnf fulfilled No. of Restarts: 793 No. of Flips: 3125 time to process: 3 seconds.
uf250-04.cnf fulfilled No. of Restarts: 1897 No. of Flips: 4679 time to process: 7 seconds.
