# Supplementary material for: Completion Probabilities and Parallel Restart Strategies under an Imposed Deadline
Source: PLoS One. 2016 Oct 12;11(10):e0164605. doi: 10.1371/journal.pone.0164605 (PMC5061357; doi:10.1371/journal.pone.0164605)
Supplement: S1 File — The file “S1_File.zip” is the data gathered from the experiments regarding completion probability. (ZIP) [file pone.0164605.s004.zip › results_Single_r2850.644.txt]

uf250-04.cnf fulfilled No. of Restarts: 767 No. of Flips: 3440 time to process: 3 seconds.
uf250-04.cnf fulfilled No. of Restarts: 2573 No. of Flips: 2918 time to process: 10 seconds.
uf250-04.cnf , deadline. Restarts: 2850
uf250-04.cnf fulfilled No. of Restarts: 590 No. of Flips: 1152 time to process: 2 seconds.
uf250-04.cnf , deadline. Restarts: 2850
uf250-04.cnf fulfilled No. of Restarts: 77 No. of Flips: 3824 time to process: 0 seconds.
uf250-04.cnf , deadline. Restarts: 2850
uf250-04.cnf fulfilled No. of Restarts: 1876 No. of Flips: 3178 time to process: 8 seconds.
uf250-04.cnf fulfilled No. of Restarts: 1347 No. of Flips: 4069 time to process: 5 seconds.
uf250-04.cnf , deadline. Restarts: 2850
uf250-04.cnf fulfilled No. of Restarts: 1763 No. of Flips: 3899 time to process: 7 seconds.
uf250-04.cnf , deadline. Restarts: 2850
uf250-04.cnf , deadline. Restarts: 2850
uf250-04.cnf fulfilled No. of Restarts: 998 No. of Flips: 1990 time to process: 4 seconds.
uf250-04.cnf fulfilled No. of Restarts: 880 No. of Flips: 4136 time to process: 3 seconds.
uf250-04.cnf , deadline. Restarts: 2850
uf250-04.cnf , deadline. Restarts: 2850
uf250-04.cnf , deadline. Restarts: 2850
uf250-04.cnf fulfilled No. of Restarts: 335 No. of Flips: 4069 time to process: 1 seconds.
uf250-04.cnf fulfilled No. of Restarts: 1938 No. of Flips: 3270 time to process: 8 seconds.
uf250-04.cnf fulfilled No. of Restarts: 1704 No. of Flips: 4832 time to process: 7 seconds.
uf250-04.cnf fulfilled No. of Restarts: 1074 No. of Flips: 4121 time to process: 4 seconds.
uf250-04.cnf , deadline. Restarts: 2850
uf250-04.cnf fulfilled No. of Restarts: 1834 No. of Flips: 2082 time to process: 11 seconds.
uf250-04.cnf , deadline. Restarts: 2850
uf250-04.cnf , deadline. Restarts: 2850
uf250-04.cnf , deadline. Restarts: 2850
uf250-04.cnf fulfilled No. of Restarts: 1473 No. of Flips: 2750 time to process: 6 seconds.
uf250-04.cnf , deadline. Restarts: 2850
uf250-04.cnf , deadline. Restarts: 2850
uf250-04.cnf , deadline. Restarts: 2850
uf250-04.cnf fulfilled No. of Restarts: 1606 No. of Flips: 2603 time to process: 7 seconds.
uf250-04.cnf , deadline. Restarts: 2850
uf250-04.cnf fulfilled No. of Restarts: 2438 No. of Flips: 3374 time to process: 10 seconds.
uf250-04.cnf , deadline. Restarts: 2850
uf250-04.cnf , deadline. Restarts: 2850
uf250-04.cnf , deadline. Restarts: 2850
uf250-04.cnf , deadline. Restarts: 2850
uf250-04.cnf , deadline. Restarts: 2850
uf250-04.cnf fulfilled No. of Restarts: 334 No. of Flips: 1633 time to process: 1 seconds.
uf250-04.cnf fulfilled No. of Restarts: 2334 No. of Flips: 3076 time to process: 9 seconds.
uf250-04.cnf , deadline. Restarts: 2850
uf250-04.cnf fulfilled No. of Restarts: 2442 No. of Flips: 4389 time to process: 10 seconds.
uf250-04.cnf fulfilled No. of Restarts: 384 No. of Flips: 3176 time to process: 1 seconds.
uf250-04.cnf , deadline. Restarts: 2850
uf250-04.cnf , deadline. Restarts: 2850
uf250-04.cnf fulfilled No. of Restarts: 2017 No. of Flips: 4853 time to process: 8 seconds.
uf250-04.cnf fulfilled No. of Restarts: 346 No. of Flips: 2214 time to process: 1 seconds.
uf250-04.cnf , deadline. Restarts: 2850
uf250-04.cnf fulfilled No. of Restarts: 224 No. of Flips: 3884 time to process: 0 seconds.
uf250-04.cnf fulfilled No. of Restarts: 1047 No. of Flips: 2899 time to process: 4 seconds.
uf250-04.cnf fulfilled No. of Restarts: 615 No. of Flips: 1819 time to process: 2 seconds.
uf250-04.cnf fulfilled No. of Restarts: 363 No. of Flips: 4887 time to process: 1 seconds.
uf250-04.cnf , deadline. Restarts: 2850
uf250-04.cnf , deadline. Restarts: 2850
uf250-04.cnf , deadline. Restarts: 2850
uf250-04.cnf , deadline. Restarts: 2850
uf250-04.cnf fulfilled No. of Restarts: 2607 No. of Flips: 2032 time to process: 10 seconds.
uf250-04.cnf , deadline. Restarts: 2850
uf250-04.cnf , deadline. Restarts: 2850
uf250-04.cnf , deadline. Restarts: 2850
uf250-04.cnf , deadline. Restarts: 2850
uf250-04.cnf fulfilled No. of Restarts: 1721 No. of Flips: 3999 time to process: 7 seconds.
uf250-04.cnf fulfilled No. of Restarts: 637 No. of Flips: 4739 time to process: 2 seconds.
uf250-04.cnf , deadline. Restarts: 2850
uf250-04.cnf , deadline. Restarts: 2850
uf250-04.cnf fulfilled No. of Restarts: 400 No. of Flips: 2284 time to process: 1 seconds.
uf250-04.cnf fulfilled No. of Restarts: 1848 No. of Flips: 742 time to process: 7 seconds.
uf250-04.cnf , deadline. Restarts: 2850
uf250-04.cnf fulfilled No. of Restarts: 253 No. of Flips: 3205 time to process: 1 seconds.
uf250-04.cnf fulfilled No. of Restarts: 1812 No. of Flips: 4206 time to process: 7 seconds.
uf250-04.cnf fulfilled No. of Restarts: 1445 No. of Flips: 3759 time to process: 6 seconds.
uf250-04.cnf fulfilled No. of Restarts: 136 No. of Flips: 4375 time to process: 0 seconds.
uf250-04.cnf fulfilled No. of Restarts: 1239 No. of Flips: 3385 time to process: 5 seconds.
uf250-04.cnf fulfilled No. of Restarts: 945 No. of Flips: 1629 time to process: 4 seconds.
uf250-04.cnf , deadline. Restarts: 2850
uf250-04.cnf , deadline. Restarts: 2850
uf250-04.cnf , deadline. Restarts: 2850
uf250-04.cnf fulfilled No. of Restarts: 871 No. of Flips: 2507 time to process: 3 seconds.
uf250-04.cnf fulfilled No. of Restarts: 516 No. of Flips: 3516 time to process: 2 seconds.
uf250-04.cnf , deadline. Restarts: 2850
uf250-04.cnf fulfilled No. of Restarts: 992 No. of Flips: 4347 time to process: 4 seconds.
uf250-04.cnf , deadline. Restarts: 2850
uf250-04.cnf fulfilled No. of Restarts: 986 No. of Flips: 4598 time to process: 4 seconds.
uf250-04.cnf , deadline. Restarts: 2850
uf250-04.cnf fulfilled No. of Restarts: 1195 No. of Flips: 4099 time to process: 4 seconds.
uf250-04.cnf , deadline. Restarts: 2850
uf250-04.cnf fulfilled No. of Restarts: 1491 No. of Flips: 1708 time to process: 6 seconds.
uf250-04.cnf , deadline. Restarts: 2850
uf250-04.cnf fulfilled No. of Restarts: 287 No. of Flips: 3889 time to process: 1 seconds.
uf250-04.cnf , deadline. Restarts: 2850
uf250-04.cnf , deadline. Restarts: 2850
uf250-04.cnf , deadline. Restarts: 2850
uf250-04.cnf , deadline. Restarts: 2850
uf250-04.cnf , deadline. Restarts: 2850
uf250-04.cnf fulfilled No. of Restarts: 69 No. of Flips: 2967 time to process: 0 seconds.
uf250-04.cnf fulfilled No. of Restarts: 3 No. of Flips: 3542 time to process: 0 seconds.
uf250-04.cnf , deadline. Restarts: 2850
uf250-04.cnf , deadline. Restarts: 2850
uf250-04.cnf , deadline. Restarts: 2850
uf250-04.cnf fulfilled No. of Restarts: 2267 No. of Flips: 1872 time to process: 9 seconds.
uf250-04.cnf , deadline. Restarts: 2850
uf250-04.cnf fulfilled No. of Restarts: 920 No. of Flips: 1195 time to process: 4 seconds.
uf250-04.cnf , deadline. Restarts: 2850
uf250-04.cnf fulfilled No. of Restarts: 528 No. of Flips: 1767 time to process: 2 seconds.
uf250-04.cnf , deadline. Restarts: 2850
uf250-04.cnf fulfilled No. of Restarts: 1604 No. of Flips: 1218 time to process: 6 seconds.
uf250-04.cnf , deadline. Restarts: 2850
uf250-04.cnf , deadline. Restarts: 2850
uf250-04.cnf fulfilled No. of Restarts: 2630 No. of Flips: 1506 time to process: 10 seconds.
uf250-04.cnf fulfilled No. of Restarts: 1615 No. of Flips: 3338 time to process: 6 seconds.
uf250-04.cnf fulfilled No. of Restarts: 778 No. of Flips: 1632 time to process: 3 seconds.
uf250-04.cnf fulfilled No. of Restarts: 791 No. of Flips: 4641 time to process: 3 seconds.
uf250-04.cnf fulfilled No. of Restarts: 2296 No. of Flips: 3626 time to process: 9 seconds.
uf250-04.cnf , deadline. Restarts: 2850
uf250-04.cnf fulfilled No. of Restarts: 2634 No. of Flips: 4681 time to process: 11 seconds.
uf250-04.cnf fulfilled No. of Restarts: 234 No. of Flips: 3385 time to process: 1 seconds.
uf250-04.cnf fulfilled No. of Restarts: 1620 No. of Flips: 4752 time to process: 6 seconds.
uf250-04.cnf , deadline. Restarts: 2850
uf250-04.cnf fulfilled No. of Restarts: 571 No. of Flips: 1854 time to process: 2 seconds.
uf250-04.cnf fulfilled No. of Restarts: 2306 No. of Flips: 1668 time to process: 9 seconds.
uf250-04.cnf fulfilled No. of Restarts: 248 No. of Flips: 1045 time to process: 1 seconds.
uf250-04.cnf fulfilled No. of Restarts: 409 No. of Flips: 3119 time to process: 1 seconds.
uf250-04.cnf , deadline. Restarts: 2850
uf250-04.cnf , deadline. Restarts: 2850
uf250-04.cnf fulfilled No. of Restarts: 2699 No. of Flips: 4059 time to process: 11 seconds.
uf250-04.cnf , deadline. Restarts: 2850
uf250-04.cnf , deadline. Restarts: 2850
uf250-04.cnf fulfilled No. of Restarts: 1681 No. of Flips: 2652 time to process: 7 seconds.
uf250-04.cnf fulfilled No. of Restarts: 1378 No. of Flips: 4875 time to process: 5 seconds.
uf250-04.cnf , deadline. Restarts: 2850
uf250-04.cnf fulfilled No. of Restarts: 2769 No. of Flips: 4102 time to process: 11 seconds.
uf250-04.cnf , deadline. Restarts: 2850
uf250-04.cnf , deadline. Restarts: 2850
uf250-04.cnf fulfilled No. of Restarts: 2298 No. of Flips: 2610 time to process: 9 seconds.
uf250-04.cnf , deadline. Restarts: 2850
uf250-04.cnf fulfilled No. of Restarts: 168 No. of Flips: 2391 time to process: 0 seconds.
uf250-04.cnf fulfilled No. of Restarts: 2504 No. of Flips: 1979 time to process: 10 seconds.
uf250-04.cnf fulfilled No. of Restarts: 700 No. of Flips: 3150 time to process: 3 seconds.
uf250-04.cnf , deadline. Restarts: 2850
uf250-04.cnf fulfilled No. of Restarts: 979 No. of Flips: 4431 time to process: 4 seconds.
uf250-04.cnf fulfilled No. of Restarts: 26 No. of Flips: 3217 time to process: 0 seconds.
uf250-04.cnf , deadline. Restarts: 2850
uf250-04.cnf fulfilled No. of Restarts: 248 No. of Flips: 2377 time to process: 1 seconds.
uf250-04.cnf , deadline. Restarts: 2850
uf250-04.cnf fulfilled No. of Restarts: 2570 No. of Flips: 3223 time to process: 10 seconds.
uf250-04.cnf fulfilled No. of Restarts: 1766 No. of Flips: 3318 time to process: 7 seconds.
uf250-04.cnf fulfilled No. of Restarts: 1033 No. of Flips: 1161 time to process: 4 seconds.
uf250-04.cnf fulfilled No. of Restarts: 1936 No. of Flips: 4592 time to process: 7 seconds.
uf250-04.cnf fulfilled No. of Restarts: 2110 No. of Flips: 3083 time to process: 8 seconds.
uf250-04.cnf fulfilled No. of Restarts: 287 No. of Flips: 2748 time to process: 1 seconds.
uf250-04.cnf fulfilled No. of Restarts: 2096 No. of Flips: 1491 time to process: 8 seconds.
uf250-04.cnf fulfilled No. of Restarts: 570 No. of Flips: 2525 time to process: 2 seconds.
uf250-04.cnf fulfilled No. of Restarts: 478 No. of Flips: 3709 time to process: 2 seconds.
uf250-04.cnf , deadline. Restarts: 2850
uf250-04.cnf fulfilled No. of Restarts: 2599 No. of Flips: 1774 time to process: 10 seconds.
uf250-04.cnf , deadline. Restarts: 2850
uf250-04.cnf , deadline. Restarts: 2850
uf250-04.cnf , deadline. Restarts: 2850
uf250-04.cnf fulfilled No. of Restarts: 1664 No. of Flips: 3389 time to process: 6 seconds.
uf250-04.cnf fulfilled No. of Restarts: 1070 No. of Flips: 3100 time to process: 4 seconds.
uf250-04.cnf fulfilled No. of Restarts: 473 No. of Flips: 1607 time to process: 2 seconds.
uf250-04.cnf , deadline. Restarts: 2850
uf250-04.cnf , deadline. Restarts: 2850
uf250-04.cnf , deadline. Restarts: 2850
uf250-04.cnf , deadline. Restarts: 2850
uf250-04.cnf , deadline. Restarts: 2850
uf250-04.cnf , deadline. Restarts: 2850
uf250-04.cnf fulfilled No. of Restarts: 1089 No. of Flips: 1757 time to process: 4 seconds.
uf250-04.cnf fulfilled No. of Restarts: 305 No. of Flips: 1070 time to process: 1 seconds.
uf250-04.cnf , deadline. Restarts: 2850
uf250-04.cnf fulfilled No. of Restarts: 411 No. of Flips: 3330 time to process: 1 seconds.
uf250-04.cnf , deadline. Restarts: 2850
uf250-04.cnf fulfilled No. of Restarts: 223 No. of Flips: 3993 time to process: 0 seconds.
uf250-04.cnf , deadline. Restarts: 2850
uf250-04.cnf , deadline. Restarts: 2850
uf250-04.cnf fulfilled No. of Restarts: 2572 No. of Flips: 4744 time to process: 10 seconds.
uf250-04.cnf fulfilled No. of Restarts: 415 No. of Flips: 2739 time to process: 1 seconds.
uf250-04.cnf fulfilled No. of Restarts: 2048 No. of Flips: 3506 time to process: 8 seconds.
uf250-04.cnf , deadline. Restarts: 2850
uf250-04.cnf fulfilled No. of Restarts: 434 No. of Flips: 2359 time to process: 1 seconds.
uf250-04.cnf , deadline. Restarts: 2850
uf250-04.cnf , deadline. Restarts: 2850
uf250-04.cnf , deadline. Restarts: 2850
uf250-04.cnf fulfilled No. of Restarts: 1978 No. of Flips: 4172 time to process: 7 seconds.
uf250-04.cnf , deadline. Restarts: 2850
uf250-04.cnf fulfilled No. of Restarts: 1516 No. of Flips: 3928 time to process: 6 seconds.
uf250-04.cnf fulfilled No. of Restarts: 859 No. of Flips: 1850 time to process: 3 seconds.
uf250-04.cnf fulfilled No. of Restarts: 2705 No. of Flips: 4645 time to process: 10 seconds.
uf250-04.cnf , deadline. Restarts: 2850
uf250-04.cnf fulfilled No. of Restarts: 944 No. of Flips: 1430 time to process: 3 seconds.
uf250-04.cnf , deadline. Restarts: 2850
uf250-04.cnf , deadline. Restarts: 2850
uf250-04.cnf , deadline. Restarts: 2850
uf250-04.cnf fulfilled No. of Restarts: 492 No. of Flips: 830 time to process: 2 seconds.
uf250-04.cnf , deadline. Restarts: 2850
uf250-04.cnf , deadline. Restarts: 2850
uf250-04.cnf fulfilled No. of Restarts: 1063 No. of Flips: 3500 time to process: 4 seconds.
uf250-04.cnf , deadline. Restarts: 2850
uf250-04.cnf fulfilled No. of Restarts: 2277 No. of Flips: 4015 time to process: 9 seconds.
uf250-04.cnf fulfilled No. of Restarts: 1539 No. of Flips: 4932 time to process: 6 seconds.
uf250-04.cnf fulfilled No. of Restarts: 364 No. of Flips: 3558 time to process: 1 seconds.
uf250-04.cnf fulfilled No. of Restarts: 691 No. of Flips: 1676 time to process: 2 seconds.
uf250-04.cnf fulfilled No. of Restarts: 1934 No. of Flips: 4340 time to process: 7 seconds.
uf250-04.cnf fulfilled No. of Restarts: 1939 No. of Flips: 4571 time to process: 7 seconds.
uf250-04.cnf , deadline. Restarts: 2850
uf250-04.cnf fulfilled No. of Restarts: 204 No. of Flips: 3007 time to process: 0 seconds.
uf250-04.cnf fulfilled No. of Restarts: 978 No. of Flips: 1526 time to process: 4 seconds.
uf250-04.cnf fulfilled No. of Restarts: 228 No. of Flips: 2465 time to process: 0 seconds.
uf250-04.cnf fulfilled No. of Restarts: 1855 No. of Flips: 1067 time to process: 7 seconds.
uf250-04.cnf fulfilled No. of Restarts: 1711 No. of Flips: 3109 time to process: 6 seconds.
uf250-04.cnf , deadline. Restarts: 2850
uf250-04.cnf fulfilled No. of Restarts: 328 No. of Flips: 3522 time to process: 1 seconds.
uf250-04.cnf , deadline. Restarts: 2850
uf250-04.cnf fulfilled No. of Restarts: 662 No. of Flips: 1291 time to process: 2 seconds.
uf250-04.cnf , deadline. Restarts: 2850
uf250-04.cnf fulfilled No. of Restarts: 2639 No. of Flips: 4024 time to process: 10 seconds.
uf250-04.cnf fulfilled No. of Restarts: 1489 No. of Flips: 3825 time to process: 6 seconds.
uf250-04.cnf fulfilled No. of Restarts: 273 No. of Flips: 1140 time to process: 1 seconds.
uf250-04.cnf , deadline. Restarts: 2850
uf250-04.cnf fulfilled No. of Restarts: 1464 No. of Flips: 712 time to process: 5 seconds.
uf250-04.cnf , deadline. Restarts: 2850
uf250-04.cnf , deadline. Restarts: 2850
uf250-04.cnf , deadline. Restarts: 2850
uf250-04.cnf fulfilled No. of Restarts: 531 No. of Flips: 3519 time to process: 2 seconds.
uf250-04.cnf , deadline. Restarts: 2850
uf250-04.cnf , deadline. Restarts: 2850
uf250-04.cnf , deadline. Restarts: 2850
uf250-04.cnf , deadline. Restarts: 2850
uf250-04.cnf fulfilled No. of Restarts: 1095 No. of Flips: 1749 time to process: 4 seconds.
uf250-04.cnf fulfilled No. of Restarts: 403 No. of Flips: 3592 time to process: 1 seconds.
uf250-04.cnf , deadline. Restarts: 2850
uf250-04.cnf fulfilled No. of Restarts: 1110 No. of Flips: 1937 time to process: 4 seconds.
uf250-04.cnf fulfilled No. of Restarts: 162 No. of Flips: 2179 time to process: 0 seconds.
uf250-04.cnf fulfilled No. of Restarts: 1642 No. of Flips: 1350 time to process: 6 seconds.
uf250-04.cnf fulfilled No. of Restarts: 1241 No. of Flips: 3128 time to process: 4 seconds.
uf250-04.cnf , deadline. Restarts: 2850
uf250-04.cnf fulfilled No. of Restarts: 2378 No. of Flips: 1356 time to process: 9 seconds.
uf250-04.cnf , deadline. Restarts: 2850
uf250-04.cnf , deadline. Restarts: 2850
uf250-04.cnf fulfilled No. of Restarts: 2271 No. of Flips: 1340 time to process: 9 seconds.
uf250-04.cnf , deadline. Restarts: 2850
uf250-04.cnf fulfilled No. of Restarts: 2571 No. of Flips: 4517 time to process: 10 seconds.
uf250-04.cnf , deadline. Restarts: 2850
uf250-04.cnf fulfilled No. of Restarts: 1586 No. of Flips: 2355 time to process: 6 seconds.
uf250-04.cnf , deadline. Restarts: 2850
uf250-04.cnf fulfilled No. of Restarts: 44 No. of Flips: 3780 time to process: 0 seconds.
uf250-04.cnf , deadline. Restarts: 2850
uf250-04.cnf fulfilled No. of Restarts: 545 No. of Flips: 4284 time to process: 2 seconds.
uf250-04.cnf , deadline. Restarts: 2850
uf250-04.cnf , deadline. Restarts: 2850
uf250-04.cnf , deadline. Restarts: 2850
uf250-04.cnf , deadline. Restarts: 2850
uf250-04.cnf fulfilled No. of Restarts: 46 No. of Flips: 1673 time to process: 0 seconds.
uf250-04.cnf fulfilled No. of Restarts: 2637 No. of Flips: 4293 time to process: 10 seconds.
uf250-04.cnf fulfilled No. of Restarts: 1405 No. of Flips: 3992 time to process: 5 seconds.
uf250-04.cnf , deadline. Restarts: 2850
uf250-04.cnf fulfilled No. of Restarts: 1107 No. of Flips: 2995 time to process: 5 seconds.
uf250-04.cnf fulfilled No. of Restarts: 1191 No. of Flips: 3258 time to process: 4 seconds.
uf250-04.cnf , deadline. Restarts: 2850
uf250-04.cnf fulfilled No. of Restarts: 568 No. of Flips: 4399 time to process: 2 seconds.
uf250-04.cnf fulfilled No. of Restarts: 616 No. of Flips: 3792 time to process: 2 seconds.
uf250-04.cnf fulfilled No. of Restarts: 752 No. of Flips: 1473 time to process: 3 seconds.
uf250-04.cnf , deadline. Restarts: 2850
uf250-04.cnf fulfilled No. of Restarts: 1859 No. of Flips: 2633 time to process: 7 seconds.
uf250-04.cnf fulfilled No. of Restarts: 1174 No. of Flips: 2771 time to process: 4 seconds.
uf250-04.cnf fulfilled No. of Restarts: 705 No. of Flips: 2410 time to process: 2 seconds.
uf250-04.cnf fulfilled No. of Restarts: 225 No. of Flips: 2066 time to process: 0 seconds.
uf250-04.cnf fulfilled No. of Restarts: 2014 No. of Flips: 3720 time to process: 8 seconds.
uf250-04.cnf , deadline. Restarts: 2850
uf250-04.cnf fulfilled No. of Restarts: 1458 No. of Flips: 1494 time to process: 5 seconds.
uf250-04.cnf , deadline. Restarts: 2850
uf250-04.cnf fulfilled No. of Restarts: 183 No. of Flips: 1435 time to process: 0 seconds.
uf250-04.cnf , deadline. Restarts: 2850
uf250-04.cnf , deadline. Restarts: 2850
uf250-04.cnf , deadline. Restarts: 2850
uf250-04.cnf fulfilled No. of Restarts: 875 No. of Flips: 3002 time to process: 3 seconds.
uf250-04.cnf , deadline. Restarts: 2850
uf250-04.cnf , deadline. Restarts: 2850
uf250-04.cnf fulfilled No. of Restarts: 1356 No. of Flips: 2649 time to process: 5 seconds.
uf250-04.cnf fulfilled No. of Restarts: 1290 No. of Flips: 2464 time to process: 5 seconds.
uf250-04.cnf , deadline. Restarts: 2850
uf250-04.cnf , deadline. Restarts: 2850
uf250-04.cnf fulfilled No. of Restarts: 573 No. of Flips: 4282 time to process: 2 seconds.
uf250-04.cnf , deadline. Restarts: 2850
uf250-04.cnf fulfilled No. of Restarts: 2570 No. of Flips: 2478 time to process: 10 seconds.
uf250-04.cnf fulfilled No. of Restarts: 1737 No. of Flips: 4504 time to process: 6 seconds.
uf250-04.cnf , deadline. Restarts: 2850
uf250-04.cnf fulfilled No. of Restarts: 430 No. of Flips: 4224 time to process: 1 seconds.
uf250-04.cnf , deadline. Restarts: 2850
uf250-04.cnf fulfilled No. of Restarts: 1102 No. of Flips: 3530 time to process: 4 seconds.
uf250-04.cnf fulfilled No. of Restarts: 662 No. of Flips: 2070 time to process: 2 seconds.
uf250-04.cnf , deadline. Restarts: 2850
uf250-04.cnf fulfilled No. of Restarts: 466 No. of Flips: 4800 time to process: 1 seconds.
uf250-04.cnf fulfilled No. of Restarts: 342 No. of Flips: 3401 time to process: 1 seconds.
uf250-04.cnf , deadline. Restarts: 2850
uf250-04.cnf , deadline. Restarts: 2850
uf250-04.cnf fulfilled No. of Restarts: 1404 No. of Flips: 3246 time to process: 5 seconds.
uf250-04.cnf , deadline. Restarts: 2850
uf250-04.cnf , deadline. Restarts: 2850
uf250-04.cnf fulfilled No. of Restarts: 44 No. of Flips: 3838 time to process: 0 seconds.
uf250-04.cnf , deadline. Restarts: 2850
uf250-04.cnf fulfilled No. of Restarts: 577 No. of Flips: 1827 time to process: 2 seconds.
uf250-04.cnf fulfilled No. of Restarts: 595 No. of Flips: 1907 time to process: 2 seconds.
uf250-04.cnf fulfilled No. of Restarts: 1313 No. of Flips: 1765 time to process: 5 seconds.
uf250-04.cnf , deadline. Restarts: 2850
uf250-04.cnf fulfilled No. of Restarts: 922 No. of Flips: 4167 time to process: 3 seconds.
uf250-04.cnf , deadline. Restarts: 2850
uf250-04.cnf fulfilled No. of Restarts: 1232 No. of Flips: 3280 time to process: 4 seconds.
uf250-04.cnf , deadline. Restarts: 2850
uf250-04.cnf fulfilled No. of Restarts: 1258 No. of Flips: 4168 time to process: 4 seconds.
uf250-04.cnf fulfilled No. of Restarts: 344 No. of Flips: 1253 time to process: 1 seconds.
uf250-04.cnf fulfilled No. of Restarts: 917 No. of Flips: 1355 time to process: 3 seconds.
uf250-04.cnf fulfilled No. of Restarts: 271 No. of Flips: 3192 time to process: 1 seconds.
uf250-04.cnf fulfilled No. of Restarts: 1178 No. of Flips: 2254 time to process: 4 seconds.
uf250-04.cnf fulfilled No. of Restarts: 1800 No. of Flips: 2193 time to process: 6 seconds.
uf250-04.cnf fulfilled No. of Restarts: 296 No. of Flips: 1232 time to process: 1 seconds.
uf250-04.cnf fulfilled No. of Restarts: 631 No. of Flips: 1177 time to process: 2 seconds.
uf250-04.cnf fulfilled No. of Restarts: 1285 No. of Flips: 3837 time to process: 5 seconds.
uf250-04.cnf , deadline. Restarts: 2850
uf250-04.cnf fulfilled No. of Restarts: 770 No. of Flips: 3560 time to process: 3 seconds.
uf250-04.cnf , deadline. Restarts: 2850
uf250-04.cnf , deadline. Restarts: 2850
uf250-04.cnf fulfilled No. of Restarts: 2308 No. of Flips: 1534 time to process: 9 seconds.
uf250-04.cnf fulfilled No. of Restarts: 1325 No. of Flips: 2137 time to process: 5 seconds.
uf250-04.cnf , deadline. Restarts: 2850
uf250-04.cnf , deadline. Restarts: 2850
uf250-04.cnf fulfilled No. of Restarts: 922 No. of Flips: 3998 time to process: 3 seconds.
uf250-04.cnf fulfilled No. of Restarts: 2214 No. of Flips: 3077 time to process: 8 seconds.
uf250-04.cnf , deadline. Restarts: 2850
uf250-04.cnf fulfilled No. of Restarts: 2789 No. of Flips: 4831 time to process: 10 seconds.
uf250-04.cnf fulfilled No. of Restarts: 1235 No. of Flips: 854 time to process: 4 seconds.
uf250-04.cnf , deadline. Restarts: 2850
uf250-04.cnf fulfilled No. of Restarts: 1488 No. of Flips: 2424 time to process: 5 seconds.
uf250-04.cnf fulfilled No. of Restarts: 46 No. of Flips: 1524 time to process: 0 seconds.
uf250-04.cnf , deadline. Restarts: 2850
uf250-04.cnf , deadline. Restarts: 2850
uf250-04.cnf , deadline. Restarts: 2850
uf250-04.cnf fulfilled No. of Restarts: 476 No. of Flips: 2952 time to process: 1 seconds.
uf250-04.cnf , deadline. Restarts: 2850
uf250-04.cnf , deadline. Restarts: 2850
uf250-04.cnf , deadline. Restarts: 2850
uf250-04.cnf fulfilled No. of Restarts: 1567 No. of Flips: 3290 time to process: 6 seconds.
uf250-04.cnf , deadline. Restarts: 2850
uf250-04.cnf fulfilled No. of Restarts: 1047 No. of Flips: 1857 time to process: 4 seconds.
uf250-04.cnf , deadline. Restarts: 2850
uf250-04.cnf fulfilled No. of Restarts: 980 No. of Flips: 2848 time to process: 3 seconds.
uf250-04.cnf fulfilled No. of Restarts: 596 No. of Flips: 1756 time to process: 2 seconds.
uf250-04.cnf , deadline. Restarts: 2850
uf250-04.cnf , deadline. Restarts: 2850
uf250-04.cnf fulfilled No. of Restarts: 507 No. of Flips: 2513 time to process: 2 seconds.
uf250-04.cnf fulfilled No. of Restarts: 1306 No. of Flips: 2903 time to process: 5 seconds.
uf250-04.cnf fulfilled No. of Restarts: 2365 No. of Flips: 4727 time to process: 9 seconds.
uf250-04.cnf , deadline. Restarts: 2850
uf250-04.cnf fulfilled No. of Restarts: 601 No. of Flips: 2283 time to process: 2 seconds.
uf250-04.cnf fulfilled No. of Restarts: 1820 No. of Flips: 3285 time to process: 7 seconds.
uf250-04.cnf fulfilled No. of Restarts: 38 No. of Flips: 3287 time to process: 0 seconds.
uf250-04.cnf fulfilled No. of Restarts: 1872 No. of Flips: 1995 time to process: 7 seconds.
uf250-04.cnf , deadline. Restarts: 2850
uf250-04.cnf fulfilled No. of Restarts: 1122 No. of Flips: 3282 time to process: 4 seconds.
uf250-04.cnf fulfilled No. of Restarts: 1568 No. of Flips: 4577 time to process: 6 seconds.
uf250-04.cnf fulfilled No. of Restarts: 356 No. of Flips: 2512 time to process: 1 seconds.
uf250-04.cnf , deadline. Restarts: 2850
uf250-04.cnf fulfilled No. of Restarts: 1249 No. of Flips: 1696 time to process: 4 seconds.
uf250-04.cnf , deadline. Restarts: 2850
uf250-04.cnf fulfilled No. of Restarts: 2385 No. of Flips: 1760 time to process: 9 seconds.
uf250-04.cnf fulfilled No. of Restarts: 373 No. of Flips: 3293 time to process: 1 seconds.
uf250-04.cnf , deadline. Restarts: 2850
uf250-04.cnf fulfilled No. of Restarts: 978 No. of Flips: 4573 time to process: 3 seconds.
uf250-04.cnf , deadline. Restarts: 2850
uf250-04.cnf , deadline. Restarts: 2850
uf250-04.cnf fulfilled No. of Restarts: 916 No. of Flips: 2669 time to process: 3 seconds.
uf250-04.cnf , deadline. Restarts: 2850
uf250-04.cnf fulfilled No. of Restarts: 642 No. of Flips: 3743 time to process: 2 seconds.
uf250-04.cnf , deadline. Restarts: 2850
uf250-04.cnf fulfilled No. of Restarts: 1935 No. of Flips: 3874 time to process: 7 seconds.
uf250-04.cnf , deadline. Restarts: 2850
uf250-04.cnf fulfilled No. of Restarts: 53 No. of Flips: 1739 time to process: 0 seconds.
uf250-04.cnf fulfilled No. of Restarts: 638 No. of Flips: 1071 time to process: 2 seconds.
uf250-04.cnf fulfilled No. of Restarts: 1156 No. of Flips: 2380 time to process: 4 seconds.
uf250-04.cnf , deadline. Restarts: 2850
uf250-04.cnf fulfilled No. of Restarts: 1574 No. of Flips: 2239 time to process: 6 seconds.
uf250-04.cnf , deadline. Restarts: 2850
uf250-04.cnf , deadline. Restarts: 2850
uf250-04.cnf , deadline. Restarts: 2850
uf250-04.cnf fulfilled No. of Restarts: 1381 No. of Flips: 3201 time to process: 5 seconds.
uf250-04.cnf fulfilled No. of Restarts: 5 No. of Flips: 2893 time to process: 0 seconds.
uf250-04.cnf , deadline. Restarts: 2850
uf250-04.cnf , deadline. Restarts: 2850
uf250-04.cnf , deadline. Restarts: 2850
uf250-04.cnf fulfilled No. of Restarts: 1095 No. of Flips: 2610 time to process: 4 seconds.
uf250-04.cnf fulfilled No. of Restarts: 1445 No. of Flips: 2755 time to process: 5 seconds.
uf250-04.cnf fulfilled No. of Restarts: 530 No. of Flips: 4114 time to process: 2 seconds.
uf250-04.cnf , deadline. Restarts: 2850
uf250-04.cnf fulfilled No. of Restarts: 175 No. of Flips: 4331 time to process: 0 seconds.
uf250-04.cnf fulfilled No. of Restarts: 967 No. of Flips: 2226 time to process: 3 seconds.
uf250-04.cnf fulfilled No. of Restarts: 367 No. of Flips: 3727 time to process: 1 seconds.
uf250-04.cnf , deadline. Restarts: 2850
uf250-04.cnf , deadline. Restarts: 2850
uf250-04.cnf fulfilled No. of Restarts: 1884 No. of Flips: 4823 time to process: 7 seconds.
uf250-04.cnf , deadline. Restarts: 2850
uf250-04.cnf fulfilled No. of Restarts: 730 No. of Flips: 2195 time to process: 2 seconds.
uf250-04.cnf fulfilled No. of Restarts: 2720 No. of Flips: 2804 time to process: 10 seconds.
uf250-04.cnf fulfilled No. of Restarts: 1858 No. of Flips: 2076 time to process: 7 seconds.
uf250-04.cnf fulfilled No. of Restarts: 1388 No. of Flips: 2549 time to process: 5 seconds.
uf250-04.cnf fulfilled No. of Restarts: 1008 No. of Flips: 1967 time to process: 3 seconds.
uf250-04.cnf fulfilled No. of Restarts: 799 No. of Flips: 4311 time to process: 3 seconds.
uf250-04.cnf fulfilled No. of Restarts: 1272 No. of Flips: 2782 time to process: 4 seconds.
uf250-04.cnf fulfilled No. of Restarts: 2353 No. of Flips: 4924 time to process: 9 seconds.
uf250-04.cnf fulfilled No. of Restarts: 1225 No. of Flips: 3578 time to process: 4 seconds.
uf250-04.cnf fulfilled No. of Restarts: 2396 No. of Flips: 2730 time to process: 9 seconds.
uf250-04.cnf fulfilled No. of Restarts: 2685 No. of Flips: 3885 time to process: 10 seconds.
uf250-04.cnf , deadline. Restarts: 2850
uf250-04.cnf , deadline. Restarts: 2850
uf250-04.cnf , deadline. Restarts: 2850
uf250-04.cnf , deadline. Restarts: 2850
uf250-04.cnf , deadline. Restarts: 2850
uf250-04.cnf , deadline. Restarts: 2850
uf250-04.cnf fulfilled No. of Restarts: 2052 No. of Flips: 4569 time to process: 7 seconds.
uf250-04.cnf fulfilled No. of Restarts: 1660 No. of Flips: 2632 time to process: 6 seconds.
uf250-04.cnf fulfilled No. of Restarts: 2040 No. of Flips: 3513 time to process: 7 seconds.
uf250-04.cnf fulfilled No. of Restarts: 1801 No. of Flips: 894 time to process: 6 seconds.
uf250-04.cnf fulfilled No. of Restarts: 1056 No. of Flips: 2802 time to process: 4 seconds.
uf250-04.cnf fulfilled No. of Restarts: 1816 No. of Flips: 471 time to process: 7 seconds.
uf250-04.cnf fulfilled No. of Restarts: 875 No. of Flips: 3740 time to process: 3 seconds.
uf250-04.cnf fulfilled No. of Restarts: 791 No. of Flips: 3164 time to process: 3 seconds.
uf250-04.cnf , deadline. Restarts: 2850
uf250-04.cnf fulfilled No. of Restarts: 493 No. of Flips: 2995 time to process: 2 seconds.
uf250-04.cnf fulfilled No. of Restarts: 2341 No. of Flips: 1302 time to process: 8 seconds.
uf250-04.cnf fulfilled No. of Restarts: 1645 No. of Flips: 2914 time to process: 6 seconds.
uf250-04.cnf , deadline. Restarts: 2850
uf250-04.cnf , deadline. Restarts: 2850
uf250-04.cnf fulfilled No. of Restarts: 1392 No. of Flips: 4019 time to process: 5 seconds.
uf250-04.cnf fulfilled No. of Restarts: 392 No. of Flips: 2925 time to process: 1 seconds.
uf250-04.cnf fulfilled No. of Restarts: 1080 No. of Flips: 4252 time to process: 4 seconds.
uf250-04.cnf fulfilled No. of Restarts: 305 No. of Flips: 2209 time to process: 1 seconds.
uf250-04.cnf , deadline. Restarts: 2850
uf250-04.cnf fulfilled No. of Restarts: 225 No. of Flips: 1616 time to process: 0 seconds.
uf250-04.cnf , deadline. Restarts: 2850
uf250-04.cnf fulfilled No. of Restarts: 1415 No. of Flips: 4705 time to process: 5 seconds.
uf250-04.cnf fulfilled No. of Restarts: 1229 No. of Flips: 2580 time to process: 4 seconds.
uf250-04.cnf , deadline. Restarts: 2850
uf250-04.cnf , deadline. Restarts: 2850
uf250-04.cnf , deadline. Restarts: 2850
uf250-04.cnf fulfilled No. of Restarts: 346 No. of Flips: 1570 time to process: 1 seconds.
uf250-04.cnf fulfilled No. of Restarts: 1411 No. of Flips: 2252 time to process: 5 seconds.
uf250-04.cnf , deadline. Restarts: 2850
uf250-04.cnf fulfilled No. of Restarts: 1196 No. of Flips: 4278 time to process: 4 seconds.
uf250-04.cnf fulfilled No. of Restarts: 817 No. of Flips: 782 time to process: 3 seconds.
uf250-04.cnf , deadline. Restarts: 2850
uf250-04.cnf , deadline. Restarts: 2850
uf250-04.cnf fulfilled No. of Restarts: 301 No. of Flips: 2099 time to process: 1 seconds.
uf250-04.cnf fulfilled No. of Restarts: 37 No. of Flips: 2552 time to process: 0 seconds.
uf250-04.cnf fulfilled No. of Restarts: 1025 No. of Flips: 4330 time to process: 3 seconds.
uf250-04.cnf , deadline. Restarts: 2850
uf250-04.cnf , deadline. Restarts: 2850
uf250-04.cnf fulfilled No. of Restarts: 62 No. of Flips: 1488 time to process: 0 seconds.
uf250-04.cnf , deadline. Restarts: 2850
uf250-04.cnf fulfilled No. of Restarts: 2096 No. of Flips: 3849 time to process: 8 seconds.
uf250-04.cnf , deadline. Restarts: 2850
uf250-04.cnf , deadline. Restarts: 2850
uf250-04.cnf fulfilled No. of Restarts: 2119 No. of Flips: 1006 time to process: 8 seconds.
uf250-04.cnf fulfilled No. of Restarts: 2645 No. of Flips: 2020 time to process: 10 seconds.
uf250-04.cnf fulfilled No. of Restarts: 2435 No. of Flips: 4644 time to process: 9 seconds.
uf250-04.cnf fulfilled No. of Restarts: 916 No. of Flips: 3505 time to process: 3 seconds.
uf250-04.cnf fulfilled No. of Restarts: 1294 No. of Flips: 1721 time to process: 4 seconds.
uf250-04.cnf fulfilled No. of Restarts: 541 No. of Flips: 4317 time to process: 2 seconds.
uf250-04.cnf , deadline. Restarts: 2850
uf250-04.cnf , deadline. Restarts: 2850
uf250-04.cnf fulfilled No. of Restarts: 476 No. of Flips: 2210 time to process: 1 seconds.
uf250-04.cnf fulfilled No. of Restarts: 1941 No. of Flips: 3611 time to process: 7 seconds.
uf250-04.cnf , deadline. Restarts: 2850
uf250-04.cnf fulfilled No. of Restarts: 1336 No. of Flips: 2267 time to process: 5 seconds.
uf250-04.cnf , deadline. Restarts: 2850
uf250-04.cnf , deadline. Restarts: 2850
uf250-04.cnf , deadline. Restarts: 2850
uf250-04.cnf , deadline. Restarts: 2850
uf250-04.cnf fulfilled No. of Restarts: 1501 No. of Flips: 3375 time to process: 5 seconds.
uf250-04.cnf , deadline. Restarts: 2850
uf250-04.cnf , deadline. Restarts: 2850
uf250-04.cnf fulfilled No. of Restarts: 116 No. of Flips: 3746 time to process: 0 seconds.
uf250-04.cnf fulfilled No. of Restarts: 681 No. of Flips: 2011 time to process: 2 seconds.
uf250-04.cnf , deadline. Restarts: 2850
uf250-04.cnf fulfilled No. of Restarts: 2130 No. of Flips: 4679 time to process: 8 seconds.
uf250-04.cnf fulfilled No. of Restarts: 1120 No. of Flips: 2429 time to process: 4 seconds.
uf250-04.cnf fulfilled No. of Restarts: 590 No. of Flips: 2742 time to process: 2 seconds.
uf250-04.cnf fulfilled No. of Restarts: 319 No. of Flips: 1262 time to process: 1 seconds.
uf250-04.cnf , deadline. Restarts: 2850
uf250-04.cnf fulfilled No. of Restarts: 1116 No. of Flips: 1914 time to process: 4 seconds.
uf250-04.cnf , deadline. Restarts: 2850
uf250-04.cnf fulfilled No. of Restarts: 2441 No. of Flips: 3288 time to process: 9 seconds.
uf250-04.cnf fulfilled No. of Restarts: 1019 No. of Flips: 1342 time to process: 4 seconds.
uf250-04.cnf , deadline. Restarts: 2850
uf250-04.cnf fulfilled No. of Restarts: 914 No. of Flips: 4496 time to process: 3 seconds.
uf250-04.cnf fulfilled No. of Restarts: 2381 No. of Flips: 2831 time to process: 9 seconds.
uf250-04.cnf fulfilled No. of Restarts: 1394 No. of Flips: 2572 time to process: 5 seconds.
uf250-04.cnf , deadline. Restarts: 2850
uf250-04.cnf , deadline. Restarts: 2850
uf250-04.cnf fulfilled No. of Restarts: 1941 No. of Flips: 3176 time to process: 7 seconds.
uf250-04.cnf , deadline. Restarts: 2850
uf250-04.cnf , deadline. Restarts: 2850
uf250-04.cnf , deadline. Restarts: 2850
uf250-04.cnf fulfilled No. of Restarts: 1527 No. of Flips: 1557 time to process: 5 seconds.
uf250-04.cnf fulfilled No. of Restarts: 1364 No. of Flips: 4726 time to process: 5 seconds.
uf250-04.cnf fulfilled No. of Restarts: 738 No. of Flips: 1782 time to process: 2 seconds.
uf250-04.cnf fulfilled No. of Restarts: 1547 No. of Flips: 4906 time to process: 5 seconds.
uf250-04.cnf fulfilled No. of Restarts: 819 No. of Flips: 1056 time to process: 3 seconds.
uf250-04.cnf fulfilled No. of Restarts: 401 No. of Flips: 1611 time to process: 1 seconds.
uf250-04.cnf fulfilled No. of Restarts: 2310 No. of Flips: 3239 time to process: 8 seconds.
uf250-04.cnf fulfilled No. of Restarts: 162 No. of Flips: 1960 time to process: 0 seconds.
uf250-04.cnf , deadline. Restarts: 2850
uf250-04.cnf fulfilled No. of Restarts: 165 No. of Flips: 3140 time to process: 0 seconds.
uf250-04.cnf fulfilled No. of Restarts: 649 No. of Flips: 3034 time to process: 2 seconds.
uf250-04.cnf fulfilled No. of Restarts: 308 No. of Flips: 4120 time to process: 1 seconds.
uf250-04.cnf , deadline. Restarts: 2850
uf250-04.cnf , deadline. Restarts: 2850
uf250-04.cnf , deadline. Restarts: 2850
uf250-04.cnf , deadline. Restarts: 2850
uf250-04.cnf fulfilled No. of Restarts: 1658 No. of Flips: 4064 time to process: 6 seconds.
uf250-04.cnf fulfilled No. of Restarts: 2585 No. of Flips: 4874 time to process: 9 seconds.
uf250-04.cnf fulfilled No. of Restarts: 1066 No. of Flips: 1705 time to process: 4 seconds.
uf250-04.cnf , deadline. Restarts: 2850
uf250-04.cnf fulfilled No. of Restarts: 139 No. of Flips: 1613 time to process: 0 seconds.
uf250-04.cnf fulfilled No. of Restarts: 2507 No. of Flips: 2629 time to process: 10 seconds.
uf250-04.cnf fulfilled No. of Restarts: 529 No. of Flips: 1655 time to process: 2 seconds.
uf250-04.cnf fulfilled No. of Restarts: 1499 No. of Flips: 2023 time to process: 6 seconds.
uf250-04.cnf fulfilled No. of Restarts: 88 No. of Flips: 1828 time to process: 0 seconds.
uf250-04.cnf fulfilled No. of Restarts: 570 No. of Flips: 2146 time to process: 2 seconds.
uf250-04.cnf , deadline. Restarts: 2850
uf250-04.cnf , deadline. Restarts: 2850
uf250-04.cnf fulfilled No. of Restarts: 2176 No. of Flips: 4566 time to process: 8 seconds.
uf250-04.cnf fulfilled No. of Restarts: 479 No. of Flips: 1765 time to process: 1 seconds.
uf250-04.cnf fulfilled No. of Restarts: 1809 No. of Flips: 2217 time to process: 7 seconds.
uf250-04.cnf , deadline. Restarts: 2850
uf250-04.cnf fulfilled No. of Restarts: 258 No. of Flips: 4220 time to process: 1 seconds.
uf250-04.cnf fulfilled No. of Restarts: 549 No. of Flips: 2288 time to process: 2 seconds.
uf250-04.cnf fulfilled No. of Restarts: 2797 No. of Flips: 4523 time to process: 11 seconds.
uf250-04.cnf fulfilled No. of Restarts: 2305 No. of Flips: 950 time to process: 9 seconds.
uf250-04.cnf , deadline. Restarts: 2850
uf250-04.cnf , deadline. Restarts: 2850
uf250-04.cnf fulfilled No. of Restarts: 493 No. of Flips: 1870 time to process: 2 seconds.
uf250-04.cnf fulfilled No. of Restarts: 39 No. of Flips: 941 time to process: 0 seconds.
uf250-04.cnf , deadline. Restarts: 2850
uf250-04.cnf fulfilled No. of Restarts: 217 No. of Flips: 3793 time to process: 0 seconds.
uf250-04.cnf fulfilled No. of Restarts: 489 No. of Flips: 2284 time to process: 2 seconds.
uf250-04.cnf , deadline. Restarts: 2850
uf250-04.cnf fulfilled No. of Restarts: 1808 No. of Flips: 2493 time to process: 7 seconds.
uf250-04.cnf fulfilled No. of Restarts: 1201 No. of Flips: 4554 time to process: 5 seconds.
uf250-04.cnf , deadline. Restarts: 2850
uf250-04.cnf fulfilled No. of Restarts: 184 No. of Flips: 4991 time to process: 0 seconds.
uf250-04.cnf , deadline. Restarts: 2850
uf250-04.cnf , deadline. Restarts: 2850
uf250-04.cnf fulfilled No. of Restarts: 1830 No. of Flips: 4008 time to process: 7 seconds.
uf250-04.cnf fulfilled No. of Restarts: 230 No. of Flips: 1942 time to process: 1 seconds.
uf250-04.cnf , deadline. Restarts: 2850
uf250-04.cnf fulfilled No. of Restarts: 1838 No. of Flips: 3200 time to process: 7 seconds.
uf250-04.cnf fulfilled No. of Restarts: 1490 No. of Flips: 2866 time to process: 5 seconds.
uf250-04.cnf fulfilled No. of Restarts: 2836 No. of Flips: 3406 time to process: 11 seconds.
uf250-04.cnf fulfilled No. of Restarts: 215 No. of Flips: 2972 time to process: 0 seconds.
uf250-04.cnf , deadline. Restarts: 2850
uf250-04.cnf fulfilled No. of Restarts: 2817 No. of Flips: 1757 time to process: 11 seconds.
uf250-04.cnf fulfilled No. of Restarts: 1259 No. of Flips: 3341 time to process: 5 seconds.
uf250-04.cnf , deadline. Restarts: 2850
uf250-04.cnf fulfilled No. of Restarts: 709 No. of Flips: 2532 time to process: 2 seconds.
uf250-04.cnf fulfilled No. of Restarts: 668 No. of Flips: 2647 time to process: 2 seconds.
uf250-04.cnf fulfilled No. of Restarts: 607 No. of Flips: 4192 time to process: 2 seconds.
uf250-04.cnf fulfilled No. of Restarts: 1076 No. of Flips: 4662 time to process: 4 seconds.
uf250-04.cnf fulfilled No. of Restarts: 2140 No. of Flips: 4462 time to process: 8 seconds.
uf250-04.cnf , deadline. Restarts: 2850
uf250-04.cnf fulfilled No. of Restarts: 865 No. of Flips: 1663 time to process: 3 seconds.
uf250-04.cnf fulfilled No. of Restarts: 1703 No. of Flips: 2000 time to process: 6 seconds.
uf250-04.cnf , deadline. Restarts: 2850
uf250-04.cnf , deadline. Restarts: 2850
uf250-04.cnf fulfilled No. of Restarts: 171 No. of Flips: 2912 time to process: 0 seconds.
uf250-04.cnf fulfilled No. of Restarts: 1529 No. of Flips: 2059 time to process: 6 seconds.
uf250-04.cnf fulfilled No. of Restarts: 1360 No. of Flips: 2857 time to process: 5 seconds.
uf250-04.cnf fulfilled No. of Restarts: 358 No. of Flips: 1815 time to process: 1 seconds.
uf250-04.cnf fulfilled No. of Restarts: 906 No. of Flips: 2406 time to process: 3 seconds.
uf250-04.cnf , deadline. Restarts: 2850
uf250-04.cnf , deadline. Restarts: 2850
uf250-04.cnf fulfilled No. of Restarts: 2539 No. of Flips: 4205 time to process: 10 seconds.
uf250-04.cnf , deadline. Restarts: 2850
uf250-04.cnf fulfilled No. of Restarts: 491 No. of Flips: 3460 time to process: 2 seconds.
uf250-04.cnf fulfilled No. of Restarts: 2021 No. of Flips: 4299 time to process: 8 seconds.
uf250-04.cnf fulfilled No. of Restarts: 2382 No. of Flips: 2227 time to process: 9 seconds.
uf250-04.cnf fulfilled No. of Restarts: 2394 No. of Flips: 4391 time to process: 9 seconds.
uf250-04.cnf fulfilled No. of Restarts: 472 No. of Flips: 1602 time to process: 1 seconds.
uf250-04.cnf , deadline. Restarts: 2850
uf250-04.cnf , deadline. Restarts: 2850
uf250-04.cnf , deadline. Restarts: 2850
uf250-04.cnf fulfilled No. of Restarts: 2317 No. of Flips: 4065 time to process: 9 seconds.
uf250-04.cnf , deadline. Restarts: 2850
uf250-04.cnf fulfilled No. of Restarts: 881 No. of Flips: 1426 time to process: 3 seconds.
uf250-04.cnf fulfilled No. of Restarts: 600 No. of Flips: 3454 time to process: 2 seconds.
uf250-04.cnf , deadline. Restarts: 2850
uf250-04.cnf fulfilled No. of Restarts: 634 No. of Flips: 4333 time to process: 2 seconds.
uf250-04.cnf , deadline. Restarts: 2850
uf250-04.cnf fulfilled No. of Restarts: 814 No. of Flips: 2657 time to process: 3 seconds.
uf250-04.cnf fulfilled No. of Restarts: 2682 No. of Flips: 4204 time to process: 10 seconds.
uf250-04.cnf , deadline. Restarts: 2850
uf250-04.cnf fulfilled No. of Restarts: 218 No. of Flips: 4237 time to process: 0 seconds.
uf250-04.cnf fulfilled No. of Restarts: 642 No. of Flips: 3802 time to process: 2 seconds.
uf250-04.cnf fulfilled No. of Restarts: 457 No. of Flips: 3164 time to process: 1 seconds.
uf250-04.cnf fulfilled No. of Restarts: 601 No. of Flips: 4265 time to process: 2 seconds.
uf250-04.cnf fulfilled No. of Restarts: 2489 No. of Flips: 3651 time to process: 10 seconds.
uf250-04.cnf fulfilled No. of Restarts: 495 No. of Flips: 3421 time to process: 2 seconds.
uf250-04.cnf fulfilled No. of Restarts: 2415 No. of Flips: 4746 time to process: 9 seconds.
uf250-04.cnf , deadline. Restarts: 2850
uf250-04.cnf , deadline. Restarts: 2850
uf250-04.cnf , deadline. Restarts: 2850
uf250-04.cnf fulfilled No. of Restarts: 2510 No. of Flips: 2170 time to process: 10 seconds.
uf250-04.cnf , deadline. Restarts: 2850
uf250-04.cnf , deadline. Restarts: 2850
uf250-04.cnf fulfilled No. of Restarts: 865 No. of Flips: 4316 time to process: 3 seconds.
uf250-04.cnf fulfilled No. of Restarts: 1055 No. of Flips: 2362 time to process: 4 seconds.
uf250-04.cnf , deadline. Restarts: 2850
uf250-04.cnf fulfilled No. of Restarts: 701 No. of Flips: 3453 time to process: 2 seconds.
uf250-04.cnf fulfilled No. of Restarts: 2004 No. of Flips: 4312 time to process: 8 seconds.
uf250-04.cnf , deadline. Restarts: 2850
uf250-04.cnf , deadline. Restarts: 2850
uf250-04.cnf , deadline. Restarts: 2850
uf250-04.cnf fulfilled No. of Restarts: 1959 No. of Flips: 1894 time to process: 7 seconds.
uf250-04.cnf , deadline. Restarts: 2850
uf250-04.cnf fulfilled No. of Restarts: 2111 No. of Flips: 3855 time to process: 8 seconds.
uf250-04.cnf fulfilled No. of Restarts: 1254 No. of Flips: 3230 time to process: 5 seconds.
uf250-04.cnf , deadline. Restarts: 2850
uf250-04.cnf fulfilled No. of Restarts: 825 No. of Flips: 2597 time to process: 3 seconds.
uf250-04.cnf , deadline. Restarts: 2850
uf250-04.cnf fulfilled No. of Restarts: 378 No. of Flips: 3364 time to process: 1 seconds.
uf250-04.cnf , deadline. Restarts: 2850
uf250-04.cnf fulfilled No. of Restarts: 605 No. of Flips: 1829 time to process: 2 seconds.
uf250-04.cnf fulfilled No. of Restarts: 592 No. of Flips: 2390 time to process: 2 seconds.
uf250-04.cnf fulfilled No. of Restarts: 993 No. of Flips: 2124 time to process: 4 seconds.
uf250-04.cnf fulfilled No. of Restarts: 420 No. of Flips: 1882 time to process: 1 seconds.
uf250-04.cnf , deadline. Restarts: 2850
uf250-04.cnf , deadline. Restarts: 2850
uf250-04.cnf fulfilled No. of Restarts: 648 No. of Flips: 4929 time to process: 2 seconds.
uf250-04.cnf fulfilled No. of Restarts: 1544 No. of Flips: 2785 time to process: 6 seconds.
uf250-04.cnf fulfilled No. of Restarts: 1700 No. of Flips: 3972 time to process: 6 seconds.
uf250-04.cnf fulfilled No. of Restarts: 884 No. of Flips: 4942 time to process: 3 seconds.
uf250-04.cnf , deadline. Restarts: 2850
uf250-04.cnf fulfilled No. of Restarts: 387 No. of Flips: 1563 time to process: 1 seconds.
uf250-04.cnf , deadline. Restarts: 2850
uf250-04.cnf , deadline. Restarts: 2850
uf250-04.cnf , deadline. Restarts: 2850
uf250-04.cnf fulfilled No. of Restarts: 1968 No. of Flips: 1605 time to process: 7 seconds.
uf250-04.cnf fulfilled No. of Restarts: 2744 No. of Flips: 4422 time to process: 11 seconds.
uf250-04.cnf , deadline. Restarts: 2850
uf250-04.cnf , deadline. Restarts: 2850
uf250-04.cnf fulfilled No. of Restarts: 2510 No. of Flips: 2668 time to process: 9 seconds.
uf250-04.cnf fulfilled No. of Restarts: 2676 No. of Flips: 4189 time to process: 10 seconds.
uf250-04.cnf , deadline. Restarts: 2850
uf250-04.cnf , deadline. Restarts: 2850
uf250-04.cnf fulfilled No. of Restarts: 157 No. of Flips: 4232 time to process: 0 seconds.
uf250-04.cnf fulfilled No. of Restarts: 1664 No. of Flips: 4989 time to process: 6 seconds.
uf250-04.cnf , deadline. Restarts: 2850
uf250-04.cnf fulfilled No. of Restarts: 1209 No. of Flips: 4590 time to process: 4 seconds.
uf250-04.cnf fulfilled No. of Restarts: 1706 No. of Flips: 1923 time to process: 7 seconds.
uf250-04.cnf fulfilled No. of Restarts: 1442 No. of Flips: 3701 time to process: 5 seconds.
uf250-04.cnf , deadline. Restarts: 2850
uf250-04.cnf fulfilled No. of Restarts: 1628 No. of Flips: 1398 time to process: 6 seconds.
uf250-04.cnf fulfilled No. of Restarts: 1741 No. of Flips: 2921 time to process: 7 seconds.
uf250-04.cnf fulfilled No. of Restarts: 1020 No. of Flips: 1967 time to process: 4 seconds.
uf250-04.cnf , deadline. Restarts: 2850
uf250-04.cnf fulfilled No. of Restarts: 142 No. of Flips: 1537 time to process: 0 seconds.
uf250-04.cnf fulfilled No. of Restarts: 74 No. of Flips: 2181 time to process: 0 seconds.
uf250-04.cnf fulfilled No. of Restarts: 738 No. of Flips: 3390 time to process: 2 seconds.
uf250-04.cnf fulfilled No. of Restarts: 767 No. of Flips: 2015 time to process: 3 seconds.
uf250-04.cnf , deadline. Restarts: 2850
uf250-04.cnf fulfilled No. of Restarts: 461 No. of Flips: 3573 time to process: 1 seconds.
uf250-04.cnf fulfilled No. of Restarts: 2075 No. of Flips: 2117 time to process: 8 seconds.
uf250-04.cnf , deadline. Restarts: 2850
uf250-04.cnf fulfilled No. of Restarts: 1867 No. of Flips: 3895 time to process: 7 seconds.
uf250-04.cnf fulfilled No. of Restarts: 550 No. of Flips: 1008 time to process: 2 seconds.
uf250-04.cnf fulfilled No. of Restarts: 765 No. of Flips: 1463 time to process: 3 seconds.
uf250-04.cnf fulfilled No. of Restarts: 1478 No. of Flips: 1965 time to process: 5 seconds.
uf250-04.cnf fulfilled No. of Restarts: 1911 No. of Flips: 1502 time to process: 7 seconds.
uf250-04.cnf fulfilled No. of Restarts: 2331 No. of Flips: 1573 time to process: 9 seconds.
uf250-04.cnf fulfilled No. of Restarts: 206 No. of Flips: 2443 time to process: 0 seconds.
uf250-04.cnf , deadline. Restarts: 2850
uf250-04.cnf , deadline. Restarts: 2850
uf250-04.cnf , deadline. Restarts: 2850
uf250-04.cnf , deadline. Restarts: 2850
uf250-04.cnf fulfilled No. of Restarts: 2499 No. of Flips: 2944 time to process: 10 seconds.
uf250-04.cnf fulfilled No. of Restarts: 924 No. of Flips: 4373 time to process: 3 seconds.
uf250-04.cnf fulfilled No. of Restarts: 1983 No. of Flips: 3443 time to process: 8 seconds.
uf250-04.cnf fulfilled No. of Restarts: 1162 No. of Flips: 4234 time to process: 4 seconds.
uf250-04.cnf , deadline. Restarts: 2850
uf250-04.cnf , deadline. Restarts: 2850
uf250-04.cnf , deadline. Restarts: 2850
uf250-04.cnf fulfilled No. of Restarts: 1338 No. of Flips: 1434 time to process: 5 seconds.
uf250-04.cnf , deadline. Restarts: 2850
uf250-04.cnf fulfilled No. of Restarts: 1558 No. of Flips: 3311 time to process: 6 seconds.
uf250-04.cnf fulfilled No. of Restarts: 358 No. of Flips: 1105 time to process: 1 seconds.
uf250-04.cnf , deadline. Restarts: 2850
uf250-04.cnf , deadline. Restarts: 2850
uf250-04.cnf fulfilled No. of Restarts: 477 No. of Flips: 4882 time to process: 1 seconds.
uf250-04.cnf , deadline. Restarts: 2850
uf250-04.cnf fulfilled No. of Restarts: 295 No. of Flips: 3782 time to process: 1 seconds.
uf250-04.cnf fulfilled No. of Restarts: 2559 No. of Flips: 1349 time to process: 10 seconds.
uf250-04.cnf , deadline. Restarts: 2850
uf250-04.cnf , deadline. Restarts: 2850
uf250-04.cnf , deadline. Restarts: 2850
uf250-04.cnf fulfilled No. of Restarts: 964 No. of Flips: 2742 time to process: 3 seconds.
uf250-04.cnf fulfilled No. of Restarts: 840 No. of Flips: 4681 time to process: 3 seconds.
uf250-04.cnf , deadline. Restarts: 2850
uf250-04.cnf , deadline. Restarts: 2850
uf250-04.cnf fulfilled No. of Restarts: 2384 No. of Flips: 3074 time to process: 9 seconds.
uf250-04.cnf fulfilled No. of Restarts: 368 No. of Flips: 1844 time to process: 1 seconds.
uf250-04.cnf fulfilled No. of Restarts: 957 No. of Flips: 4757 time to process: 3 seconds.
uf250-04.cnf , deadline. Restarts: 2850
uf250-04.cnf , deadline. Restarts: 2850
uf250-04.cnf fulfilled No. of Restarts: 1799 No. of Flips: 1003 time to process: 7 seconds.
uf250-04.cnf fulfilled No. of Restarts: 893 No. of Flips: 3859 time to process: 3 seconds.
uf250-04.cnf fulfilled No. of Restarts: 402 No. of Flips: 1545 time to process: 1 seconds.
uf250-04.cnf , deadline. Restarts: 2850
uf250-04.cnf fulfilled No. of Restarts: 2829 No. of Flips: 4203 time to process: 11 seconds.
uf250-04.cnf , deadline. Restarts: 2850
uf250-04.cnf fulfilled No. of Restarts: 201 No. of Flips: 2247 time to process: 0 seconds.
uf250-04.cnf , deadline. Restarts: 2850
uf250-04.cnf fulfilled No. of Restarts: 1017 No. of Flips: 3319 time to process: 4 seconds.
uf250-04.cnf , deadline. Restarts: 2850
uf250-04.cnf fulfilled No. of Restarts: 1474 No. of Flips: 595 time to process: 5 seconds.
uf250-04.cnf , deadline. Restarts: 2850
uf250-04.cnf , deadline. Restarts: 2850
uf250-04.cnf fulfilled No. of Restarts: 1330 No. of Flips: 3600 time to process: 5 seconds.
uf250-04.cnf , deadline. Restarts: 2850
uf250-04.cnf fulfilled No. of Restarts: 2722 No. of Flips: 3269 time to process: 10 seconds.
uf250-04.cnf fulfilled No. of Restarts: 1039 No. of Flips: 3988 time to process: 4 seconds.
uf250-04.cnf fulfilled No. of Restarts: 2485 No. of Flips: 1861 time to process: 10 seconds.
uf250-04.cnf fulfilled No. of Restarts: 2274 No. of Flips: 4031 time to process: 9 seconds.
uf250-04.cnf fulfilled No. of Restarts: 879 No. of Flips: 3793 time to process: 3 seconds.
uf250-04.cnf fulfilled No. of Restarts: 2520 No. of Flips: 4913 time to process: 10 seconds.
uf250-04.cnf fulfilled No. of Restarts: 342 No. of Flips: 4644 time to process: 1 seconds.
uf250-04.cnf fulfilled No. of Restarts: 1165 No. of Flips: 1104 time to process: 4 seconds.
uf250-04.cnf , deadline. Restarts: 2850
uf250-04.cnf fulfilled No. of Restarts: 1640 No. of Flips: 2527 time to process: 6 seconds.
uf250-04.cnf fulfilled No. of Restarts: 1757 No. of Flips: 4717 time to process: 7 seconds.
uf250-04.cnf , deadline. Restarts: 2850
uf250-04.cnf fulfilled No. of Restarts: 432 No. of Flips: 4180 time to process: 1 seconds.
uf250-04.cnf , deadline. Restarts: 2850
uf250-04.cnf fulfilled No. of Restarts: 700 No. of Flips: 2409 time to process: 2 seconds.
uf250-04.cnf fulfilled No. of Restarts: 373 No. of Flips: 2114 time to process: 1 seconds.
uf250-04.cnf fulfilled No. of Restarts: 1588 No. of Flips: 471 time to process: 6 seconds.
uf250-04.cnf , deadline. Restarts: 2850
uf250-04.cnf fulfilled No. of Restarts: 1952 No. of Flips: 2733 time to process: 7 seconds.
uf250-04.cnf fulfilled No. of Restarts: 1514 No. of Flips: 1416 time to process: 6 seconds.
uf250-04.cnf fulfilled No. of Restarts: 2763 No. of Flips: 3198 time to process: 11 seconds.
uf250-04.cnf , deadline. Restarts: 2850
uf250-04.cnf fulfilled No. of Restarts: 1087 No. of Flips: 3606 time to process: 4 seconds.
uf250-04.cnf fulfilled No. of Restarts: 1591 No. of Flips: 2221 time to process: 6 seconds.
uf250-04.cnf , deadline. Restarts: 2850
uf250-04.cnf fulfilled No. of Restarts: 1338 No. of Flips: 4557 time to process: 5 seconds.
uf250-04.cnf fulfilled No. of Restarts: 2314 No. of Flips: 4213 time to process: 9 seconds.
uf250-04.cnf fulfilled No. of Restarts: 2383 No. of Flips: 861 time to process: 9 seconds.
uf250-04.cnf fulfilled No. of Restarts: 344 No. of Flips: 3505 time to process: 1 seconds.
uf250-04.cnf fulfilled No. of Restarts: 1048 No. of Flips: 2351 time to process: 4 seconds.
uf250-04.cnf , deadline. Restarts: 2850
uf250-04.cnf , deadline. Restarts: 2850
uf250-04.cnf fulfilled No. of Restarts: 902 No. of Flips: 1107 time to process: 3 seconds.
uf250-04.cnf , deadline. Restarts: 2850
uf250-04.cnf fulfilled No. of Restarts: 2131 No. of Flips: 1718 time to process: 8 seconds.
uf250-04.cnf fulfilled No. of Restarts: 2485 No. of Flips: 2661 time to process: 9 seconds.
uf250-04.cnf fulfilled No. of Restarts: 2783 No. of Flips: 3035 time to process: 11 seconds.
uf250-04.cnf fulfilled No. of Restarts: 1430 No. of Flips: 1792 time to process: 5 seconds.
uf250-04.cnf fulfilled No. of Restarts: 381 No. of Flips: 1912 time to process: 1 seconds.
uf250-04.cnf fulfilled No. of Restarts: 840 No. of Flips: 3359 time to process: 3 seconds.
uf250-04.cnf fulfilled No. of Restarts: 944 No. of Flips: 3849 time to process: 3 seconds.
uf250-04.cnf fulfilled No. of Restarts: 441 No. of Flips: 4146 time to process: 1 seconds.
uf250-04.cnf , deadline. Restarts: 2850
uf250-04.cnf , deadline. Restarts: 2850
uf250-04.cnf fulfilled No. of Restarts: 497 No. of Flips: 1466 time to process: 2 seconds.
uf250-04.cnf fulfilled No. of Restarts: 937 No. of Flips: 3357 time to process: 3 seconds.
uf250-04.cnf fulfilled No. of Restarts: 915 No. of Flips: 1443 time to process: 3 seconds.
uf250-04.cnf , deadline. Restarts: 2850
uf250-04.cnf fulfilled No. of Restarts: 1315 No. of Flips: 2449 time to process: 5 seconds.
uf250-04.cnf , deadline. Restarts: 2850
uf250-04.cnf , deadline. Restarts: 2850
uf250-04.cnf , deadline. Restarts: 2850
uf250-04.cnf , deadline. Restarts: 2850
uf250-04.cnf fulfilled No. of Restarts: 2444 No. of Flips: 4597 time to process: 9 seconds.
uf250-04.cnf , deadline. Restarts: 2850
uf250-04.cnf , deadline. Restarts: 2850
uf250-04.cnf fulfilled No. of Restarts: 1957 No. of Flips: 1174 time to process: 7 seconds.
uf250-04.cnf fulfilled No. of Restarts: 1876 No. of Flips: 4099 time to process: 7 seconds.
uf250-04.cnf fulfilled No. of Restarts: 1514 No. of Flips: 3757 time to process: 6 seconds.
uf250-04.cnf fulfilled No. of Restarts: 728 No. of Flips: 1407 time to process: 2 seconds.
uf250-04.cnf , deadline. Restarts: 2850
uf250-04.cnf fulfilled No. of Restarts: 1373 No. of Flips: 1922 time to process: 5 seconds.
uf250-04.cnf fulfilled No. of Restarts: 2577 No. of Flips: 2250 time to process: 10 seconds.
uf250-04.cnf fulfilled No. of Restarts: 99 No. of Flips: 3519 time to process: 0 seconds.
uf250-04.cnf , deadline. Restarts: 2850
uf250-04.cnf , deadline. Restarts: 2850
uf250-04.cnf , deadline. Restarts: 2850
uf250-04.cnf fulfilled No. of Restarts: 1734 No. of Flips: 4721 time to process: 6 seconds.
uf250-04.cnf fulfilled No. of Restarts: 2205 No. of Flips: 1681 time to process: 8 seconds.
uf250-04.cnf , deadline. Restarts: 2850
uf250-04.cnf , deadline. Restarts: 2850
uf250-04.cnf fulfilled No. of Restarts: 513 No. of Flips: 4126 time to process: 2 seconds.
uf250-04.cnf fulfilled No. of Restarts: 1203 No. of Flips: 1196 time to process: 4 seconds.
uf250-04.cnf fulfilled No. of Restarts: 621 No. of Flips: 4323 time to process: 2 seconds.
uf250-04.cnf , deadline. Restarts: 2850
uf250-04.cnf , deadline. Restarts: 2850
uf250-04.cnf , deadline. Restarts: 2850
uf250-04.cnf fulfilled No. of Restarts: 2441 No. of Flips: 2178 time to process: 9 seconds.
uf250-04.cnf fulfilled No. of Restarts: 2121 No. of Flips: 1736 time to process: 8 seconds.
uf250-04.cnf , deadline. Restarts: 2850
uf250-04.cnf fulfilled No. of Restarts: 1960 No. of Flips: 4509 time to process: 7 seconds.
uf250-04.cnf fulfilled No. of Restarts: 1083 No. of Flips: 4115 time to process: 4 seconds.
uf250-04.cnf fulfilled No. of Restarts: 2066 No. of Flips: 3496 time to process: 8 seconds.
uf250-04.cnf , deadline. Restarts: 2850
uf250-04.cnf , deadline. Restarts: 2850
uf250-04.cnf fulfilled No. of Restarts: 2792 No. of Flips: 3631 time to process: 11 seconds.
uf250-04.cnf fulfilled No. of Restarts: 314 No. of Flips: 3603 time to process: 1 seconds.
uf250-04.cnf fulfilled No. of Restarts: 2442 No. of Flips: 2542 time to process: 9 seconds.
uf250-04.cnf fulfilled No. of Restarts: 1791 No. of Flips: 2154 time to process: 7 seconds.
uf250-04.cnf , deadline. Restarts: 2850
uf250-04.cnf fulfilled No. of Restarts: 1983 No. of Flips: 3171 time to process: 7 seconds.
uf250-04.cnf fulfilled No. of Restarts: 1045 No. of Flips: 1201 time to process: 4 seconds.
uf250-04.cnf , deadline. Restarts: 2850
uf250-04.cnf fulfilled No. of Restarts: 543 No. of Flips: 4372 time to process: 2 seconds.
uf250-04.cnf fulfilled No. of Restarts: 652 No. of Flips: 1908 time to process: 2 seconds.
uf250-04.cnf , deadline. Restarts: 2850
uf250-04.cnf fulfilled No. of Restarts: 73 No. of Flips: 1816 time to process: 0 seconds.
uf250-04.cnf , deadline. Restarts: 2850
uf250-04.cnf , deadline. Restarts: 2850
uf250-04.cnf , deadline. Restarts: 2850
uf250-04.cnf , deadline. Restarts: 2850
uf250-04.cnf fulfilled No. of Restarts: 52 No. of Flips: 3235 time to process: 0 seconds.
uf250-04.cnf , deadline. Restarts: 2850
uf250-04.cnf , deadline. Restarts: 2850
uf250-04.cnf fulfilled No. of Restarts: 2469 No. of Flips: 1019 time to process: 9 seconds.
uf250-04.cnf , deadline. Restarts: 2850
uf250-04.cnf , deadline. Restarts: 2850
uf250-04.cnf fulfilled No. of Restarts: 2657 No. of Flips: 1004 time to process: 10 seconds.
uf250-04.cnf fulfilled No. of Restarts: 1737 No. of Flips: 4014 time to process: 7 seconds.
uf250-04.cnf fulfilled No. of Restarts: 273 No. of Flips: 3003 time to process: 1 seconds.
uf250-04.cnf , deadline. Restarts: 2850
uf250-04.cnf fulfilled No. of Restarts: 367 No. of Flips: 4965 time to process: 1 seconds.
uf250-04.cnf fulfilled No. of Restarts: 525 No. of Flips: 2697 time to process: 2 seconds.
uf250-04.cnf , deadline. Restarts: 2850
uf250-04.cnf , deadline. Restarts: 2850
uf250-04.cnf fulfilled No. of Restarts: 209 No. of Flips: 2699 time to process: 0 seconds.
uf250-04.cnf fulfilled No. of Restarts: 873 No. of Flips: 4674 time to process: 3 seconds.
uf250-04.cnf fulfilled No. of Restarts: 2589 No. of Flips: 4982 time to process: 10 seconds.
uf250-04.cnf , deadline. Restarts: 2850
uf250-04.cnf fulfilled No. of Restarts: 68 No. of Flips: 2429 time to process: 0 seconds.
uf250-04.cnf fulfilled No. of Restarts: 117 No. of Flips: 2691 time to process: 0 seconds.
uf250-04.cnf fulfilled No. of Restarts: 2108 No. of Flips: 4311 time to process: 8 seconds.
uf250-04.cnf fulfilled No. of Restarts: 873 No. of Flips: 2715 time to process: 3 seconds.
uf250-04.cnf fulfilled No. of Restarts: 495 No. of Flips: 820 time to process: 2 seconds.
uf250-04.cnf fulfilled No. of Restarts: 2593 No. of Flips: 4607 time to process: 10 seconds.
uf250-04.cnf , deadline. Restarts: 2850
uf250-04.cnf , deadline. Restarts: 2850
uf250-04.cnf fulfilled No. of Restarts: 199 No. of Flips: 1513 time to process: 0 seconds.
uf250-04.cnf fulfilled No. of Restarts: 123 No. of Flips: 3195 time to process: 0 seconds.
uf250-04.cnf fulfilled No. of Restarts: 213 No. of Flips: 3305 time to process: 0 seconds.
uf250-04.cnf fulfilled No. of Restarts: 931 No. of Flips: 2891 time to process: 3 seconds.
uf250-04.cnf fulfilled No. of Restarts: 2481 No. of Flips: 3333 time to process: 10 seconds.
uf250-04.cnf fulfilled No. of Restarts: 826 No. of Flips: 2629 time to process: 3 seconds.
uf250-04.cnf , deadline. Restarts: 2850
uf250-04.cnf , deadline. Restarts: 2850
uf250-04.cnf fulfilled No. of Restarts: 1244 No. of Flips: 2238 time to process: 5 seconds.
uf250-04.cnf fulfilled No. of Restarts: 118 No. of Flips: 3287 time to process: 0 seconds.
uf250-04.cnf fulfilled No. of Restarts: 1743 No. of Flips: 3451 time to process: 7 seconds.
uf250-04.cnf , deadline. Restarts: 2850
uf250-04.cnf fulfilled No. of Restarts: 862 No. of Flips: 3893 time to process: 3 seconds.
uf250-04.cnf fulfilled No. of Restarts: 94 No. of Flips: 3970 time to process: 0 seconds.
uf250-04.cnf , deadline. Restarts: 2850
uf250-04.cnf fulfilled No. of Restarts: 1351 No. of Flips: 3364 time to process: 5 seconds.
uf250-04.cnf fulfilled No. of Restarts: 2297 No. of Flips: 2187 time to process: 9 seconds.
uf250-04.cnf fulfilled No. of Restarts: 179 No. of Flips: 3930 time to process: 0 seconds.
uf250-04.cnf fulfilled No. of Restarts: 275 No. of Flips: 1998 time to process: 1 seconds.
uf250-04.cnf fulfilled No. of Restarts: 1266 No. of Flips: 2098 time to process: 5 seconds.
uf250-04.cnf fulfilled No. of Restarts: 308 No. of Flips: 2677 time to process: 1 seconds.
uf250-04.cnf , deadline. Restarts: 2850
uf250-04.cnf , deadline. Restarts: 2850
uf250-04.cnf fulfilled No. of Restarts: 186 No. of Flips: 3395 time to process: 0 seconds.
uf250-04.cnf , deadline. Restarts: 2850
uf250-04.cnf , deadline. Restarts: 2850
uf250-04.cnf fulfilled No. of Restarts: 1486 No. of Flips: 3392 time to process: 6 seconds.
uf250-04.cnf , deadline. Restarts: 2850
uf250-04.cnf fulfilled No. of Restarts: 2687 No. of Flips: 3126 time to process: 10 seconds.
uf250-04.cnf , deadline. Restarts: 2850
uf250-04.cnf fulfilled No. of Restarts: 881 No. of Flips: 1371 time to process: 3 seconds.
uf250-04.cnf fulfilled No. of Restarts: 1623 No. of Flips: 2176 time to process: 6 seconds.
uf250-04.cnf , deadline. Restarts: 2850
uf250-04.cnf fulfilled No. of Restarts: 465 No. of Flips: 2839 time to process: 1 seconds.
uf250-04.cnf , deadline. Restarts: 2850
uf250-04.cnf , deadline. Restarts: 2850
uf250-04.cnf fulfilled No. of Restarts: 476 No. of Flips: 2289 time to process: 1 seconds.
uf250-04.cnf fulfilled No. of Restarts: 137 No. of Flips: 3668 time to process: 0 seconds.
uf250-04.cnf fulfilled No. of Restarts: 2282 No. of Flips: 4661 time to process: 9 seconds.
uf250-04.cnf fulfilled No. of Restarts: 273 No. of Flips: 4316 time to process: 1 seconds.
uf250-04.cnf fulfilled No. of Restarts: 2829 No. of Flips: 997 time to process: 11 seconds.
uf250-04.cnf , deadline. Restarts: 2850
uf250-04.cnf , deadline. Restarts: 2850
uf250-04.cnf fulfilled No. of Restarts: 2211 No. of Flips: 947 time to process: 8 seconds.
uf250-04.cnf , deadline. Restarts: 2850
uf250-04.cnf fulfilled No. of Restarts: 1932 No. of Flips: 3935 time to process: 7 seconds.
uf250-04.cnf fulfilled No. of Restarts: 623 No. of Flips: 4748 time to process: 2 seconds.
uf250-04.cnf fulfilled No. of Restarts: 1031 No. of Flips: 4379 time to process: 4 seconds.
uf250-04.cnf , deadline. Restarts: 2850
uf250-04.cnf , deadline. Restarts: 2850
uf250-04.cnf , deadline. Restarts: 2850
uf250-04.cnf fulfilled No. of Restarts: 796 No. of Flips: 2133 time to process: 3 seconds.
uf250-04.cnf fulfilled No. of Restarts: 1896 No. of Flips: 2826 time to process: 7 seconds.
uf250-04.cnf fulfilled No. of Restarts: 61 No. of Flips: 2839 time to process: 0 seconds.
uf250-04.cnf fulfilled No. of Restarts: 1496 No. of Flips: 4229 time to process: 6 seconds.
uf250-04.cnf , deadline. Restarts: 2850
uf250-04.cnf , deadline. Restarts: 2850
uf250-04.cnf fulfilled No. of Restarts: 798 No. of Flips: 3938 time to process: 3 seconds.
uf250-04.cnf fulfilled No. of Restarts: 131 No. of Flips: 3277 time to process: 0 seconds.
uf250-04.cnf , deadline. Restarts: 2850
uf250-04.cnf , deadline. Restarts: 2850
uf250-04.cnf , deadline. Restarts: 2850
uf250-04.cnf , deadline. Restarts: 2850
uf250-04.cnf fulfilled No. of Restarts: 1087 No. of Flips: 4760 time to process: 4 seconds.
uf250-04.cnf fulfilled No. of Restarts: 1704 No. of Flips: 4299 time to process: 6 seconds.
uf250-04.cnf fulfilled No. of Restarts: 729 No. of Flips: 2126 time to process: 3 seconds.
uf250-04.cnf , deadline. Restarts: 2850
uf250-04.cnf , deadline. Restarts: 2850
uf250-04.cnf fulfilled No. of Restarts: 2170 No. of Flips: 4923 time to process: 8 seconds.
uf250-04.cnf fulfilled No. of Restarts: 1542 No. of Flips: 2100 time to process: 6 seconds.
uf250-04.cnf fulfilled No. of Restarts: 1032 No. of Flips: 4408 time to process: 4 seconds.
uf250-04.cnf fulfilled No. of Restarts: 388 No. of Flips: 2175 time to process: 1 seconds.
uf250-04.cnf fulfilled No. of Restarts: 888 No. of Flips: 3876 time to process: 3 seconds.
uf250-04.cnf , deadline. Restarts: 2850
uf250-04.cnf , deadline. Restarts: 2850
uf250-04.cnf , deadline. Restarts: 2850
uf250-04.cnf fulfilled No. of Restarts: 1112 No. of Flips: 4963 time to process: 4 seconds.
uf250-04.cnf , deadline. Restarts: 2850
uf250-04.cnf , deadline. Restarts: 2850
uf250-04.cnf , deadline. Restarts: 2850
uf250-04.cnf , deadline. Restarts: 2850
uf250-04.cnf , deadline. Restarts: 2850
uf250-04.cnf , deadline. Restarts: 2850
uf250-04.cnf , deadline. Restarts: 2850
uf250-04.cnf fulfilled No. of Restarts: 1317 No. of Flips: 2404 time to process: 5 seconds.
uf250-04.cnf , deadline. Restarts: 2850
uf250-04.cnf fulfilled No. of Restarts: 391 No. of Flips: 4258 time to process: 1 seconds.
uf250-04.cnf fulfilled No. of Restarts: 547 No. of Flips: 2299 time to process: 2 seconds.
uf250-04.cnf , deadline. Restarts: 2850
uf250-04.cnf fulfilled No. of Restarts: 898 No. of Flips: 3357 time to process: 3 seconds.
uf250-04.cnf , deadline. Restarts: 2850
uf250-04.cnf , deadline. Restarts: 2850
uf250-04.cnf , deadline. Restarts: 2850
uf250-04.cnf , deadline. Restarts: 2850
uf250-04.cnf fulfilled No. of Restarts: 726 No. of Flips: 3569 time to process: 3 seconds.
uf250-04.cnf fulfilled No. of Restarts: 332 No. of Flips: 3882 time to process: 1 seconds.
uf250-04.cnf , deadline. Restarts: 2850
uf250-04.cnf fulfilled No. of Restarts: 2322 No. of Flips: 4809 time to process: 9 seconds.
uf250-04.cnf fulfilled No. of Restarts: 2600 No. of Flips: 3339 time to process: 10 seconds.
uf250-04.cnf , deadline. Restarts: 2850
uf250-04.cnf , deadline. Restarts: 2850
uf250-04.cnf fulfilled No. of Restarts: 1445 No. of Flips: 1030 time to process: 6 seconds.
uf250-04.cnf fulfilled No. of Restarts: 1327 No. of Flips: 4455 time to process: 5 seconds.
uf250-04.cnf fulfilled No. of Restarts: 1256 No. of Flips: 1864 time to process: 5 seconds.
uf250-04.cnf fulfilled No. of Restarts: 1520 No. of Flips: 4059 time to process: 6 seconds.
uf250-04.cnf , deadline. Restarts: 2850
uf250-04.cnf fulfilled No. of Restarts: 1248 No. of Flips: 4178 time to process: 5 seconds.
uf250-04.cnf , deadline. Restarts: 2850
uf250-04.cnf fulfilled No. of Restarts: 2161 No. of Flips: 1516 time to process: 9 seconds.
uf250-04.cnf , deadline. Restarts: 2850
uf250-04.cnf , deadline. Restarts: 2850
uf250-04.cnf , deadline. Restarts: 2850
uf250-04.cnf fulfilled No. of Restarts: 145 No. of Flips: 3274 time to process: 0 seconds.
uf250-04.cnf fulfilled No. of Restarts: 2158 No. of Flips: 4592 time to process: 9 seconds.
uf250-04.cnf fulfilled No. of Restarts: 2458 No. of Flips: 3663 time to process: 10 seconds.
uf250-04.cnf fulfilled No. of Restarts: 1194 No. of Flips: 1922 time to process: 4 seconds.
uf250-04.cnf , deadline. Restarts: 2850
uf250-04.cnf fulfilled No. of Restarts: 270 No. of Flips: 4168 time to process: 1 seconds.
uf250-04.cnf fulfilled No. of Restarts: 678 No. of Flips: 3326 time to process: 2 seconds.
uf250-04.cnf , deadline. Restarts: 2850
uf250-04.cnf fulfilled No. of Restarts: 2146 No. of Flips: 4334 time to process: 8 seconds.
uf250-04.cnf fulfilled No. of Restarts: 507 No. of Flips: 2638 time to process: 2 seconds.
uf250-04.cnf fulfilled No. of Restarts: 2180 No. of Flips: 3139 time to process: 9 seconds.
uf250-04.cnf fulfilled No. of Restarts: 639 No. of Flips: 2860 time to process: 2 seconds.
uf250-04.cnf , deadline. Restarts: 2850
uf250-04.cnf , deadline. Restarts: 2850
uf250-04.cnf , deadline. Restarts: 2850
uf250-04.cnf fulfilled No. of Restarts: 552 No. of Flips: 1727 time to process: 2 seconds.
uf250-04.cnf , deadline. Restarts: 2850
uf250-04.cnf fulfilled No. of Restarts: 174 No. of Flips: 3198 time to process: 0 seconds.
uf250-04.cnf , deadline. Restarts: 2850
uf250-04.cnf , deadline. Restarts: 2850
uf250-04.cnf fulfilled No. of Restarts: 786 No. of Flips: 4159 time to process: 3 seconds.
uf250-04.cnf fulfilled No. of Restarts: 2741 No. of Flips: 4780 time to process: 11 seconds.
uf250-04.cnf fulfilled No. of Restarts: 252 No. of Flips: 2233 time to process: 1 seconds.
uf250-04.cnf fulfilled No. of Restarts: 1634 No. of Flips: 2759 time to process: 6 seconds.
uf250-04.cnf , deadline. Restarts: 2850
uf250-04.cnf fulfilled No. of Restarts: 507 No. of Flips: 3804 time to process: 2 seconds.
uf250-04.cnf fulfilled No. of Restarts: 581 No. of Flips: 4512 time to process: 2 seconds.
uf250-04.cnf , deadline. Restarts: 2850
uf250-04.cnf , deadline. Restarts: 2850
uf250-04.cnf fulfilled No. of Restarts: 99 No. of Flips: 2904 time to process: 0 seconds.
uf250-04.cnf fulfilled No. of Restarts: 203 No. of Flips: 1313 time to process: 0 seconds.
uf250-04.cnf , deadline. Restarts: 2850
uf250-04.cnf fulfilled No. of Restarts: 2181 No. of Flips: 1662 time to process: 8 seconds.
uf250-04.cnf fulfilled No. of Restarts: 2388 No. of Flips: 2438 time to process: 9 seconds.
