# Supplementary material for: Completion Probabilities and Parallel Restart Strategies under an Imposed Deadline
Source: PLoS One. 2016 Oct 12;11(10):e0164605. doi: 10.1371/journal.pone.0164605 (PMC5061357; doi:10.1371/journal.pone.0164605)
Supplement: S1 File — The file “S1_File.zip” is the data gathered from the experiments regarding completion probability. (ZIP) [file pone.0164605.s004.zip › results_Single_r2950.7439999999997.txt]

uf250-04.cnf , deadline. Restarts: 2950
uf250-04.cnf fulfilled No. of Restarts: 214 No. of Flips: 1430 time to process: 0 seconds.
uf250-04.cnf fulfilled No. of Restarts: 1754 No. of Flips: 3004 time to process: 7 seconds.
uf250-04.cnf fulfilled No. of Restarts: 367 No. of Flips: 3209 time to process: 1 seconds.
uf250-04.cnf fulfilled No. of Restarts: 660 No. of Flips: 3491 time to process: 2 seconds.
uf250-04.cnf fulfilled No. of Restarts: 1993 No. of Flips: 4067 time to process: 8 seconds.
uf250-04.cnf fulfilled No. of Restarts: 1419 No. of Flips: 1629 time to process: 6 seconds.
uf250-04.cnf fulfilled No. of Restarts: 211 No. of Flips: 1808 time to process: 0 seconds.
uf250-04.cnf , deadline. Restarts: 2950
uf250-04.cnf fulfilled No. of Restarts: 5 No. of Flips: 1402 time to process: 0 seconds.
uf250-04.cnf , deadline. Restarts: 2950
uf250-04.cnf fulfilled No. of Restarts: 1050 No. of Flips: 684 time to process: 4 seconds.
uf250-04.cnf fulfilled No. of Restarts: 28 No. of Flips: 3374 time to process: 0 seconds.
uf250-04.cnf , deadline. Restarts: 2950
uf250-04.cnf fulfilled No. of Restarts: 1301 No. of Flips: 3805 time to process: 5 seconds.
uf250-04.cnf fulfilled No. of Restarts: 18 No. of Flips: 1893 time to process: 0 seconds.
uf250-04.cnf fulfilled No. of Restarts: 2806 No. of Flips: 1998 time to process: 12 seconds.
uf250-04.cnf fulfilled No. of Restarts: 195 No. of Flips: 4765 time to process: 0 seconds.
uf250-04.cnf , deadline. Restarts: 2950
uf250-04.cnf fulfilled No. of Restarts: 497 No. of Flips: 3946 time to process: 2 seconds.
uf250-04.cnf , deadline. Restarts: 2950
uf250-04.cnf , deadline. Restarts: 2950
uf250-04.cnf fulfilled No. of Restarts: 1965 No. of Flips: 4342 time to process: 8 seconds.
uf250-04.cnf fulfilled No. of Restarts: 99 No. of Flips: 4703 time to process: 0 seconds.
uf250-04.cnf fulfilled No. of Restarts: 279 No. of Flips: 1651 time to process: 1 seconds.
uf250-04.cnf , deadline. Restarts: 2950
uf250-04.cnf , deadline. Restarts: 2950
uf250-04.cnf fulfilled No. of Restarts: 2604 No. of Flips: 3981 time to process: 10 seconds.
uf250-04.cnf fulfilled No. of Restarts: 1110 No. of Flips: 4763 time to process: 4 seconds.
uf250-04.cnf fulfilled No. of Restarts: 2677 No. of Flips: 4664 time to process: 11 seconds.
uf250-04.cnf fulfilled No. of Restarts: 1399 No. of Flips: 2114 time to process: 5 seconds.
uf250-04.cnf , deadline. Restarts: 2950
uf250-04.cnf , deadline. Restarts: 2950
uf250-04.cnf fulfilled No. of Restarts: 2407 No. of Flips: 788 time to process: 10 seconds.
uf250-04.cnf fulfilled No. of Restarts: 1033 No. of Flips: 3031 time to process: 4 seconds.
uf250-04.cnf fulfilled No. of Restarts: 1538 No. of Flips: 3665 time to process: 6 seconds.
uf250-04.cnf , deadline. Restarts: 2950
uf250-04.cnf fulfilled No. of Restarts: 1165 No. of Flips: 4661 time to process: 4 seconds.
uf250-04.cnf fulfilled No. of Restarts: 1115 No. of Flips: 4731 time to process: 4 seconds.
uf250-04.cnf fulfilled No. of Restarts: 1835 No. of Flips: 1584 time to process: 7 seconds.
uf250-04.cnf fulfilled No. of Restarts: 2159 No. of Flips: 1386 time to process: 9 seconds.
uf250-04.cnf , deadline. Restarts: 2950
uf250-04.cnf fulfilled No. of Restarts: 693 No. of Flips: 1904 time to process: 2 seconds.
uf250-04.cnf , deadline. Restarts: 2950
uf250-04.cnf fulfilled No. of Restarts: 415 No. of Flips: 4918 time to process: 1 seconds.
uf250-04.cnf fulfilled No. of Restarts: 1707 No. of Flips: 2883 time to process: 7 seconds.
uf250-04.cnf , deadline. Restarts: 2950
uf250-04.cnf , deadline. Restarts: 2950
uf250-04.cnf fulfilled No. of Restarts: 505 No. of Flips: 4604 time to process: 2 seconds.
uf250-04.cnf , deadline. Restarts: 2950
uf250-04.cnf fulfilled No. of Restarts: 339 No. of Flips: 2007 time to process: 1 seconds.
uf250-04.cnf , deadline. Restarts: 2950
uf250-04.cnf , deadline. Restarts: 2950
uf250-04.cnf , deadline. Restarts: 2950
uf250-04.cnf fulfilled No. of Restarts: 212 No. of Flips: 2115 time to process: 0 seconds.
uf250-04.cnf fulfilled No. of Restarts: 1037 No. of Flips: 1372 time to process: 4 seconds.
uf250-04.cnf fulfilled No. of Restarts: 1733 No. of Flips: 1572 time to process: 7 seconds.
uf250-04.cnf fulfilled No. of Restarts: 2603 No. of Flips: 2225 time to process: 10 seconds.
uf250-04.cnf fulfilled No. of Restarts: 2896 No. of Flips: 4916 time to process: 12 seconds.
uf250-04.cnf fulfilled No. of Restarts: 756 No. of Flips: 4670 time to process: 3 seconds.
uf250-04.cnf fulfilled No. of Restarts: 399 No. of Flips: 3943 time to process: 1 seconds.
uf250-04.cnf fulfilled No. of Restarts: 2779 No. of Flips: 4538 time to process: 11 seconds.
uf250-04.cnf fulfilled No. of Restarts: 2005 No. of Flips: 3173 time to process: 8 seconds.
uf250-04.cnf fulfilled No. of Restarts: 308 No. of Flips: 3929 time to process: 1 seconds.
uf250-04.cnf fulfilled No. of Restarts: 240 No. of Flips: 2867 time to process: 1 seconds.
uf250-04.cnf fulfilled No. of Restarts: 441 No. of Flips: 3481 time to process: 1 seconds.
uf250-04.cnf fulfilled No. of Restarts: 844 No. of Flips: 951 time to process: 3 seconds.
uf250-04.cnf fulfilled No. of Restarts: 1708 No. of Flips: 2597 time to process: 7 seconds.
uf250-04.cnf fulfilled No. of Restarts: 1217 No. of Flips: 3712 time to process: 4 seconds.
uf250-04.cnf , deadline. Restarts: 2950
uf250-04.cnf , deadline. Restarts: 2950
uf250-04.cnf fulfilled No. of Restarts: 1275 No. of Flips: 4047 time to process: 5 seconds.
uf250-04.cnf , deadline. Restarts: 2950
uf250-04.cnf , deadline. Restarts: 2950
uf250-04.cnf , deadline. Restarts: 2950
uf250-04.cnf , deadline. Restarts: 2950
uf250-04.cnf fulfilled No. of Restarts: 2160 No. of Flips: 1737 time to process: 9 seconds.
uf250-04.cnf fulfilled No. of Restarts: 742 No. of Flips: 1637 time to process: 3 seconds.
uf250-04.cnf fulfilled No. of Restarts: 1338 No. of Flips: 3625 time to process: 5 seconds.
uf250-04.cnf fulfilled No. of Restarts: 356 No. of Flips: 3846 time to process: 1 seconds.
uf250-04.cnf , deadline. Restarts: 2950
uf250-04.cnf fulfilled No. of Restarts: 2532 No. of Flips: 4681 time to process: 10 seconds.
uf250-04.cnf fulfilled No. of Restarts: 1968 No. of Flips: 3705 time to process: 8 seconds.
uf250-04.cnf , deadline. Restarts: 2950
uf250-04.cnf fulfilled No. of Restarts: 1248 No. of Flips: 2882 time to process: 5 seconds.
uf250-04.cnf fulfilled No. of Restarts: 110 No. of Flips: 1660 time to process: 0 seconds.
uf250-04.cnf fulfilled No. of Restarts: 125 No. of Flips: 2956 time to process: 0 seconds.
uf250-04.cnf fulfilled No. of Restarts: 2320 No. of Flips: 3349 time to process: 9 seconds.
uf250-04.cnf fulfilled No. of Restarts: 163 No. of Flips: 1632 time to process: 0 seconds.
uf250-04.cnf , deadline. Restarts: 2950
uf250-04.cnf fulfilled No. of Restarts: 1292 No. of Flips: 2430 time to process: 5 seconds.
uf250-04.cnf fulfilled No. of Restarts: 1460 No. of Flips: 1947 time to process: 6 seconds.
uf250-04.cnf fulfilled No. of Restarts: 2303 No. of Flips: 2040 time to process: 9 seconds.
uf250-04.cnf fulfilled No. of Restarts: 401 No. of Flips: 3156 time to process: 1 seconds.
uf250-04.cnf fulfilled No. of Restarts: 1308 No. of Flips: 4459 time to process: 5 seconds.
uf250-04.cnf fulfilled No. of Restarts: 452 No. of Flips: 4732 time to process: 2 seconds.
uf250-04.cnf , deadline. Restarts: 2950
uf250-04.cnf , deadline. Restarts: 2950
uf250-04.cnf , deadline. Restarts: 2950
uf250-04.cnf fulfilled No. of Restarts: 2326 No. of Flips: 3390 time to process: 9 seconds.
uf250-04.cnf , deadline. Restarts: 2950
uf250-04.cnf fulfilled No. of Restarts: 2777 No. of Flips: 1259 time to process: 11 seconds.
uf250-04.cnf , deadline. Restarts: 2950
uf250-04.cnf , deadline. Restarts: 2950
uf250-04.cnf , deadline. Restarts: 2950
uf250-04.cnf , deadline. Restarts: 2950
uf250-04.cnf fulfilled No. of Restarts: 1054 No. of Flips: 2683 time to process: 4 seconds.
uf250-04.cnf fulfilled No. of Restarts: 1963 No. of Flips: 1640 time to process: 8 seconds.
uf250-04.cnf fulfilled No. of Restarts: 446 No. of Flips: 2842 time to process: 1 seconds.
uf250-04.cnf , deadline. Restarts: 2950
uf250-04.cnf fulfilled No. of Restarts: 578 No. of Flips: 1442 time to process: 2 seconds.
uf250-04.cnf , deadline. Restarts: 2950
uf250-04.cnf , deadline. Restarts: 2950
uf250-04.cnf fulfilled No. of Restarts: 20 No. of Flips: 4710 time to process: 0 seconds.
uf250-04.cnf , deadline. Restarts: 2950
uf250-04.cnf fulfilled No. of Restarts: 2255 No. of Flips: 4941 time to process: 9 seconds.
uf250-04.cnf fulfilled No. of Restarts: 486 No. of Flips: 4572 time to process: 2 seconds.
uf250-04.cnf , deadline. Restarts: 2950
uf250-04.cnf fulfilled No. of Restarts: 56 No. of Flips: 923 time to process: 0 seconds.
uf250-04.cnf fulfilled No. of Restarts: 1090 No. of Flips: 2245 time to process: 4 seconds.
uf250-04.cnf , deadline. Restarts: 2950
uf250-04.cnf fulfilled No. of Restarts: 1824 No. of Flips: 3328 time to process: 7 seconds.
uf250-04.cnf fulfilled No. of Restarts: 1310 No. of Flips: 1459 time to process: 5 seconds.
uf250-04.cnf fulfilled No. of Restarts: 357 No. of Flips: 4403 time to process: 1 seconds.
uf250-04.cnf , deadline. Restarts: 2950
uf250-04.cnf , deadline. Restarts: 2950
uf250-04.cnf fulfilled No. of Restarts: 2388 No. of Flips: 4152 time to process: 10 seconds.
uf250-04.cnf fulfilled No. of Restarts: 2276 No. of Flips: 4192 time to process: 9 seconds.
uf250-04.cnf fulfilled No. of Restarts: 52 No. of Flips: 3206 time to process: 0 seconds.
uf250-04.cnf fulfilled No. of Restarts: 2299 No. of Flips: 1407 time to process: 9 seconds.
uf250-04.cnf fulfilled No. of Restarts: 1049 No. of Flips: 3302 time to process: 4 seconds.
uf250-04.cnf , deadline. Restarts: 2950
uf250-04.cnf , deadline. Restarts: 2950
uf250-04.cnf fulfilled No. of Restarts: 888 No. of Flips: 1757 time to process: 3 seconds.
uf250-04.cnf , deadline. Restarts: 2950
uf250-04.cnf , deadline. Restarts: 2950
uf250-04.cnf , deadline. Restarts: 2950
uf250-04.cnf fulfilled No. of Restarts: 1463 No. of Flips: 3791 time to process: 6 seconds.
uf250-04.cnf , deadline. Restarts: 2950
uf250-04.cnf fulfilled No. of Restarts: 1657 No. of Flips: 3129 time to process: 6 seconds.
uf250-04.cnf , deadline. Restarts: 2950
uf250-04.cnf fulfilled No. of Restarts: 2943 No. of Flips: 4523 time to process: 12 seconds.
uf250-04.cnf fulfilled No. of Restarts: 951 No. of Flips: 2218 time to process: 4 seconds.
uf250-04.cnf fulfilled No. of Restarts: 217 No. of Flips: 3261 time to process: 0 seconds.
uf250-04.cnf , deadline. Restarts: 2950
uf250-04.cnf fulfilled No. of Restarts: 1182 No. of Flips: 3388 time to process: 4 seconds.
uf250-04.cnf , deadline. Restarts: 2950
uf250-04.cnf fulfilled No. of Restarts: 1811 No. of Flips: 2309 time to process: 7 seconds.
uf250-04.cnf fulfilled No. of Restarts: 589 No. of Flips: 2045 time to process: 2 seconds.
uf250-04.cnf fulfilled No. of Restarts: 756 No. of Flips: 3521 time to process: 3 seconds.
uf250-04.cnf fulfilled No. of Restarts: 690 No. of Flips: 1692 time to process: 3 seconds.
uf250-04.cnf , deadline. Restarts: 2950
uf250-04.cnf , deadline. Restarts: 2950
uf250-04.cnf , deadline. Restarts: 2950
uf250-04.cnf fulfilled No. of Restarts: 616 No. of Flips: 1473 time to process: 2 seconds.
uf250-04.cnf , deadline. Restarts: 2950
uf250-04.cnf fulfilled No. of Restarts: 2550 No. of Flips: 4807 time to process: 10 seconds.
uf250-04.cnf fulfilled No. of Restarts: 1516 No. of Flips: 4965 time to process: 6 seconds.
uf250-04.cnf fulfilled No. of Restarts: 1246 No. of Flips: 981 time to process: 5 seconds.
uf250-04.cnf , deadline. Restarts: 2950
uf250-04.cnf fulfilled No. of Restarts: 1900 No. of Flips: 929 time to process: 7 seconds.
uf250-04.cnf fulfilled No. of Restarts: 413 No. of Flips: 3993 time to process: 1 seconds.
uf250-04.cnf , deadline. Restarts: 2950
uf250-04.cnf fulfilled No. of Restarts: 414 No. of Flips: 4208 time to process: 1 seconds.
uf250-04.cnf fulfilled No. of Restarts: 694 No. of Flips: 4781 time to process: 3 seconds.
uf250-04.cnf fulfilled No. of Restarts: 1255 No. of Flips: 3953 time to process: 5 seconds.
uf250-04.cnf fulfilled No. of Restarts: 2128 No. of Flips: 2840 time to process: 8 seconds.
uf250-04.cnf fulfilled No. of Restarts: 479 No. of Flips: 4967 time to process: 2 seconds.
uf250-04.cnf fulfilled No. of Restarts: 1422 No. of Flips: 3422 time to process: 6 seconds.
uf250-04.cnf fulfilled No. of Restarts: 1278 No. of Flips: 1785 time to process: 5 seconds.
uf250-04.cnf , deadline. Restarts: 2950
uf250-04.cnf fulfilled No. of Restarts: 1844 No. of Flips: 4127 time to process: 7 seconds.
uf250-04.cnf fulfilled No. of Restarts: 2083 No. of Flips: 1629 time to process: 8 seconds.
uf250-04.cnf , deadline. Restarts: 2950
uf250-04.cnf , deadline. Restarts: 2950
uf250-04.cnf , deadline. Restarts: 2950
uf250-04.cnf , deadline. Restarts: 2950
uf250-04.cnf , deadline. Restarts: 2950
uf250-04.cnf , deadline. Restarts: 2950
uf250-04.cnf fulfilled No. of Restarts: 34 No. of Flips: 1273 time to process: 0 seconds.
uf250-04.cnf , deadline. Restarts: 2950
uf250-04.cnf fulfilled No. of Restarts: 559 No. of Flips: 4902 time to process: 2 seconds.
uf250-04.cnf , deadline. Restarts: 2950
uf250-04.cnf fulfilled No. of Restarts: 858 No. of Flips: 4307 time to process: 3 seconds.
uf250-04.cnf , deadline. Restarts: 2950
uf250-04.cnf fulfilled No. of Restarts: 2080 No. of Flips: 3054 time to process: 8 seconds.
uf250-04.cnf , deadline. Restarts: 2950
uf250-04.cnf fulfilled No. of Restarts: 1123 No. of Flips: 4000 time to process: 4 seconds.
uf250-04.cnf , deadline. Restarts: 2950
uf250-04.cnf , deadline. Restarts: 2950
uf250-04.cnf fulfilled No. of Restarts: 80 No. of Flips: 2111 time to process: 0 seconds.
uf250-04.cnf fulfilled No. of Restarts: 576 No. of Flips: 1312 time to process: 2 seconds.
uf250-04.cnf , deadline. Restarts: 2950
uf250-04.cnf fulfilled No. of Restarts: 2878 No. of Flips: 4636 time to process: 11 seconds.
uf250-04.cnf fulfilled No. of Restarts: 2170 No. of Flips: 1155 time to process: 9 seconds.
uf250-04.cnf fulfilled No. of Restarts: 265 No. of Flips: 1515 time to process: 1 seconds.
uf250-04.cnf fulfilled No. of Restarts: 555 No. of Flips: 745 time to process: 2 seconds.
uf250-04.cnf fulfilled No. of Restarts: 176 No. of Flips: 1200 time to process: 0 seconds.
uf250-04.cnf , deadline. Restarts: 2950
uf250-04.cnf , deadline. Restarts: 2950
uf250-04.cnf , deadline. Restarts: 2950
uf250-04.cnf , deadline. Restarts: 2950
uf250-04.cnf , deadline. Restarts: 2950
uf250-04.cnf , deadline. Restarts: 2950
uf250-04.cnf fulfilled No. of Restarts: 2882 No. of Flips: 2896 time to process: 12 seconds.
uf250-04.cnf fulfilled No. of Restarts: 586 No. of Flips: 3656 time to process: 2 seconds.
uf250-04.cnf fulfilled No. of Restarts: 628 No. of Flips: 3592 time to process: 2 seconds.
uf250-04.cnf , deadline. Restarts: 2950
uf250-04.cnf , deadline. Restarts: 2950
uf250-04.cnf fulfilled No. of Restarts: 44 No. of Flips: 3186 time to process: 0 seconds.
uf250-04.cnf fulfilled No. of Restarts: 2855 No. of Flips: 1566 time to process: 11 seconds.
uf250-04.cnf fulfilled No. of Restarts: 1544 No. of Flips: 3260 time to process: 6 seconds.
uf250-04.cnf fulfilled No. of Restarts: 1268 No. of Flips: 2884 time to process: 5 seconds.
uf250-04.cnf , deadline. Restarts: 2950
uf250-04.cnf , deadline. Restarts: 2950
uf250-04.cnf fulfilled No. of Restarts: 84 No. of Flips: 1415 time to process: 0 seconds.
uf250-04.cnf fulfilled No. of Restarts: 1103 No. of Flips: 2104 time to process: 4 seconds.
uf250-04.cnf , deadline. Restarts: 2950
uf250-04.cnf , deadline. Restarts: 2950
uf250-04.cnf , deadline. Restarts: 2950
uf250-04.cnf , deadline. Restarts: 2950
uf250-04.cnf , deadline. Restarts: 2950
uf250-04.cnf , deadline. Restarts: 2950
uf250-04.cnf fulfilled No. of Restarts: 1124 No. of Flips: 3367 time to process: 4 seconds.
uf250-04.cnf , deadline. Restarts: 2950
uf250-04.cnf , deadline. Restarts: 2950
uf250-04.cnf , deadline. Restarts: 2950
uf250-04.cnf fulfilled No. of Restarts: 2049 No. of Flips: 4599 time to process: 8 seconds.
uf250-04.cnf fulfilled No. of Restarts: 58 No. of Flips: 4950 time to process: 0 seconds.
uf250-04.cnf , deadline. Restarts: 2950
uf250-04.cnf , deadline. Restarts: 2950
uf250-04.cnf fulfilled No. of Restarts: 433 No. of Flips: 3790 time to process: 1 seconds.
uf250-04.cnf , deadline. Restarts: 2950
uf250-04.cnf , deadline. Restarts: 2950
uf250-04.cnf , deadline. Restarts: 2950
uf250-04.cnf fulfilled No. of Restarts: 1984 No. of Flips: 946 time to process: 8 seconds.
uf250-04.cnf fulfilled No. of Restarts: 2064 No. of Flips: 3173 time to process: 8 seconds.
uf250-04.cnf fulfilled No. of Restarts: 987 No. of Flips: 3490 time to process: 4 seconds.
uf250-04.cnf , deadline. Restarts: 2950
uf250-04.cnf fulfilled No. of Restarts: 920 No. of Flips: 4570 time to process: 5 seconds.
uf250-04.cnf , deadline. Restarts: 2950
uf250-04.cnf , deadline. Restarts: 2950
uf250-04.cnf , deadline. Restarts: 2950
uf250-04.cnf fulfilled No. of Restarts: 2534 No. of Flips: 3775 time to process: 10 seconds.
uf250-04.cnf fulfilled No. of Restarts: 1046 No. of Flips: 3538 time to process: 4 seconds.
uf250-04.cnf , deadline. Restarts: 2950
uf250-04.cnf , deadline. Restarts: 2950
uf250-04.cnf fulfilled No. of Restarts: 1275 No. of Flips: 3580 time to process: 5 seconds.
uf250-04.cnf fulfilled No. of Restarts: 637 No. of Flips: 997 time to process: 2 seconds.
uf250-04.cnf fulfilled No. of Restarts: 995 No. of Flips: 4402 time to process: 4 seconds.
uf250-04.cnf , deadline. Restarts: 2950
uf250-04.cnf fulfilled No. of Restarts: 1486 No. of Flips: 2347 time to process: 6 seconds.
uf250-04.cnf fulfilled No. of Restarts: 1396 No. of Flips: 3801 time to process: 5 seconds.
uf250-04.cnf , deadline. Restarts: 2950
uf250-04.cnf fulfilled No. of Restarts: 2430 No. of Flips: 1149 time to process: 10 seconds.
uf250-04.cnf , deadline. Restarts: 2950
uf250-04.cnf , deadline. Restarts: 2950
uf250-04.cnf fulfilled No. of Restarts: 1232 No. of Flips: 2609 time to process: 5 seconds.
uf250-04.cnf , deadline. Restarts: 2950
uf250-04.cnf , deadline. Restarts: 2950
uf250-04.cnf , deadline. Restarts: 2950
uf250-04.cnf fulfilled No. of Restarts: 149 No. of Flips: 1549 time to process: 0 seconds.
uf250-04.cnf fulfilled No. of Restarts: 238 No. of Flips: 4375 time to process: 1 seconds.
uf250-04.cnf , deadline. Restarts: 2950
uf250-04.cnf fulfilled No. of Restarts: 1130 No. of Flips: 4778 time to process: 4 seconds.
uf250-04.cnf , deadline. Restarts: 2950
uf250-04.cnf , deadline. Restarts: 2950
uf250-04.cnf , deadline. Restarts: 2950
uf250-04.cnf fulfilled No. of Restarts: 428 No. of Flips: 3504 time to process: 1 seconds.
uf250-04.cnf , deadline. Restarts: 2950
uf250-04.cnf fulfilled No. of Restarts: 1531 No. of Flips: 2473 time to process: 6 seconds.
uf250-04.cnf , deadline. Restarts: 2950
uf250-04.cnf fulfilled No. of Restarts: 197 No. of Flips: 4434 time to process: 0 seconds.
uf250-04.cnf fulfilled No. of Restarts: 955 No. of Flips: 4511 time to process: 4 seconds.
uf250-04.cnf , deadline. Restarts: 2950
uf250-04.cnf , deadline. Restarts: 2950
uf250-04.cnf fulfilled No. of Restarts: 1359 No. of Flips: 1211 time to process: 6 seconds.
uf250-04.cnf fulfilled No. of Restarts: 283 No. of Flips: 3902 time to process: 1 seconds.
uf250-04.cnf , deadline. Restarts: 2950
uf250-04.cnf fulfilled No. of Restarts: 209 No. of Flips: 2800 time to process: 0 seconds.
uf250-04.cnf fulfilled No. of Restarts: 1849 No. of Flips: 3940 time to process: 7 seconds.
uf250-04.cnf fulfilled No. of Restarts: 184 No. of Flips: 4967 time to process: 0 seconds.
uf250-04.cnf , deadline. Restarts: 2950
uf250-04.cnf fulfilled No. of Restarts: 92 No. of Flips: 4133 time to process: 0 seconds.
uf250-04.cnf fulfilled No. of Restarts: 964 No. of Flips: 4726 time to process: 3 seconds.
uf250-04.cnf fulfilled No. of Restarts: 2356 No. of Flips: 699 time to process: 9 seconds.
uf250-04.cnf , deadline. Restarts: 2950
uf250-04.cnf fulfilled No. of Restarts: 253 No. of Flips: 4238 time to process: 1 seconds.
uf250-04.cnf , deadline. Restarts: 2950
uf250-04.cnf , deadline. Restarts: 2950
uf250-04.cnf , deadline. Restarts: 2950
uf250-04.cnf fulfilled No. of Restarts: 2365 No. of Flips: 1308 time to process: 10 seconds.
uf250-04.cnf fulfilled No. of Restarts: 777 No. of Flips: 1904 time to process: 3 seconds.
uf250-04.cnf fulfilled No. of Restarts: 2231 No. of Flips: 2713 time to process: 9 seconds.
uf250-04.cnf fulfilled No. of Restarts: 1129 No. of Flips: 4814 time to process: 4 seconds.
uf250-04.cnf fulfilled No. of Restarts: 1086 No. of Flips: 2527 time to process: 4 seconds.
uf250-04.cnf fulfilled No. of Restarts: 1264 No. of Flips: 757 time to process: 5 seconds.
uf250-04.cnf fulfilled No. of Restarts: 677 No. of Flips: 2354 time to process: 2 seconds.
uf250-04.cnf fulfilled No. of Restarts: 21 No. of Flips: 4033 time to process: 0 seconds.
uf250-04.cnf , deadline. Restarts: 2950
uf250-04.cnf fulfilled No. of Restarts: 895 No. of Flips: 4134 time to process: 3 seconds.
uf250-04.cnf , deadline. Restarts: 2950
uf250-04.cnf , deadline. Restarts: 2950
uf250-04.cnf fulfilled No. of Restarts: 844 No. of Flips: 879 time to process: 3 seconds.
uf250-04.cnf , deadline. Restarts: 2950
uf250-04.cnf fulfilled No. of Restarts: 801 No. of Flips: 2680 time to process: 3 seconds.
uf250-04.cnf , deadline. Restarts: 2950
uf250-04.cnf fulfilled No. of Restarts: 244 No. of Flips: 2257 time to process: 1 seconds.
uf250-04.cnf fulfilled No. of Restarts: 12 No. of Flips: 3537 time to process: 0 seconds.
uf250-04.cnf fulfilled No. of Restarts: 2844 No. of Flips: 920 time to process: 11 seconds.
uf250-04.cnf fulfilled No. of Restarts: 532 No. of Flips: 4755 time to process: 2 seconds.
uf250-04.cnf fulfilled No. of Restarts: 442 No. of Flips: 2044 time to process: 1 seconds.
uf250-04.cnf , deadline. Restarts: 2950
uf250-04.cnf , deadline. Restarts: 2950
uf250-04.cnf , deadline. Restarts: 2950
uf250-04.cnf , deadline. Restarts: 2950
uf250-04.cnf , deadline. Restarts: 2950
uf250-04.cnf , deadline. Restarts: 2950
uf250-04.cnf , deadline. Restarts: 2950
uf250-04.cnf , deadline. Restarts: 2950
uf250-04.cnf , deadline. Restarts: 2950
uf250-04.cnf fulfilled No. of Restarts: 1552 No. of Flips: 3898 time to process: 6 seconds.
uf250-04.cnf fulfilled No. of Restarts: 141 No. of Flips: 4145 time to process: 0 seconds.
uf250-04.cnf fulfilled No. of Restarts: 734 No. of Flips: 1608 time to process: 3 seconds.
uf250-04.cnf fulfilled No. of Restarts: 2523 No. of Flips: 1080 time to process: 10 seconds.
uf250-04.cnf fulfilled No. of Restarts: 1500 No. of Flips: 2226 time to process: 6 seconds.
uf250-04.cnf fulfilled No. of Restarts: 615 No. of Flips: 4664 time to process: 2 seconds.
uf250-04.cnf fulfilled No. of Restarts: 143 No. of Flips: 4707 time to process: 0 seconds.
uf250-04.cnf , deadline. Restarts: 2950
uf250-04.cnf fulfilled No. of Restarts: 528 No. of Flips: 2426 time to process: 2 seconds.
uf250-04.cnf fulfilled No. of Restarts: 851 No. of Flips: 4338 time to process: 3 seconds.
uf250-04.cnf fulfilled No. of Restarts: 1212 No. of Flips: 3756 time to process: 5 seconds.
uf250-04.cnf , deadline. Restarts: 2950
uf250-04.cnf fulfilled No. of Restarts: 1311 No. of Flips: 3095 time to process: 5 seconds.
uf250-04.cnf fulfilled No. of Restarts: 875 No. of Flips: 4700 time to process: 3 seconds.
uf250-04.cnf fulfilled No. of Restarts: 867 No. of Flips: 4212 time to process: 3 seconds.
uf250-04.cnf fulfilled No. of Restarts: 612 No. of Flips: 2218 time to process: 2 seconds.
uf250-04.cnf fulfilled No. of Restarts: 2589 No. of Flips: 3994 time to process: 10 seconds.
uf250-04.cnf , deadline. Restarts: 2950
uf250-04.cnf , deadline. Restarts: 2950
uf250-04.cnf , deadline. Restarts: 2950
uf250-04.cnf , deadline. Restarts: 2950
uf250-04.cnf , deadline. Restarts: 2950
uf250-04.cnf fulfilled No. of Restarts: 2333 No. of Flips: 4656 time to process: 9 seconds.
uf250-04.cnf fulfilled No. of Restarts: 904 No. of Flips: 1867 time to process: 3 seconds.
uf250-04.cnf , deadline. Restarts: 2950
uf250-04.cnf fulfilled No. of Restarts: 1973 No. of Flips: 1983 time to process: 8 seconds.
uf250-04.cnf fulfilled No. of Restarts: 593 No. of Flips: 3783 time to process: 2 seconds.
uf250-04.cnf fulfilled No. of Restarts: 502 No. of Flips: 4444 time to process: 2 seconds.
uf250-04.cnf , deadline. Restarts: 2950
uf250-04.cnf fulfilled No. of Restarts: 401 No. of Flips: 1083 time to process: 1 seconds.
uf250-04.cnf fulfilled No. of Restarts: 471 No. of Flips: 2270 time to process: 2 seconds.
uf250-04.cnf fulfilled No. of Restarts: 218 No. of Flips: 2584 time to process: 0 seconds.
uf250-04.cnf fulfilled No. of Restarts: 1509 No. of Flips: 4504 time to process: 6 seconds.
uf250-04.cnf fulfilled No. of Restarts: 2561 No. of Flips: 1970 time to process: 10 seconds.
uf250-04.cnf , deadline. Restarts: 2950
uf250-04.cnf , deadline. Restarts: 2950
uf250-04.cnf , deadline. Restarts: 2950
uf250-04.cnf , deadline. Restarts: 2950
uf250-04.cnf fulfilled No. of Restarts: 861 No. of Flips: 3364 time to process: 3 seconds.
uf250-04.cnf , deadline. Restarts: 2950
uf250-04.cnf fulfilled No. of Restarts: 387 No. of Flips: 2414 time to process: 1 seconds.
uf250-04.cnf fulfilled No. of Restarts: 113 No. of Flips: 4698 time to process: 0 seconds.
uf250-04.cnf , deadline. Restarts: 2950
uf250-04.cnf , deadline. Restarts: 2950
uf250-04.cnf fulfilled No. of Restarts: 853 No. of Flips: 2973 time to process: 3 seconds.
uf250-04.cnf , deadline. Restarts: 2950
uf250-04.cnf fulfilled No. of Restarts: 297 No. of Flips: 833 time to process: 1 seconds.
uf250-04.cnf , deadline. Restarts: 2950
uf250-04.cnf fulfilled No. of Restarts: 1372 No. of Flips: 3927 time to process: 5 seconds.
uf250-04.cnf , deadline. Restarts: 2950
uf250-04.cnf fulfilled No. of Restarts: 2695 No. of Flips: 4319 time to process: 11 seconds.
uf250-04.cnf , deadline. Restarts: 2950
uf250-04.cnf fulfilled No. of Restarts: 523 No. of Flips: 1854 time to process: 2 seconds.
uf250-04.cnf fulfilled No. of Restarts: 1181 No. of Flips: 1765 time to process: 4 seconds.
uf250-04.cnf , deadline. Restarts: 2950
uf250-04.cnf fulfilled No. of Restarts: 525 No. of Flips: 4130 time to process: 2 seconds.
uf250-04.cnf , deadline. Restarts: 2950
uf250-04.cnf fulfilled No. of Restarts: 2154 No. of Flips: 2509 time to process: 9 seconds.
uf250-04.cnf fulfilled No. of Restarts: 2154 No. of Flips: 3144 time to process: 9 seconds.
uf250-04.cnf fulfilled No. of Restarts: 609 No. of Flips: 3314 time to process: 2 seconds.
uf250-04.cnf , deadline. Restarts: 2950
uf250-04.cnf fulfilled No. of Restarts: 582 No. of Flips: 2247 time to process: 2 seconds.
uf250-04.cnf fulfilled No. of Restarts: 1547 No. of Flips: 2766 time to process: 6 seconds.
uf250-04.cnf fulfilled No. of Restarts: 203 No. of Flips: 4128 time to process: 0 seconds.
uf250-04.cnf fulfilled No. of Restarts: 1031 No. of Flips: 4025 time to process: 4 seconds.
uf250-04.cnf , deadline. Restarts: 2950
uf250-04.cnf fulfilled No. of Restarts: 1402 No. of Flips: 1946 time to process: 5 seconds.
uf250-04.cnf , deadline. Restarts: 2950
uf250-04.cnf , deadline. Restarts: 2950
uf250-04.cnf fulfilled No. of Restarts: 313 No. of Flips: 1666 time to process: 1 seconds.
uf250-04.cnf fulfilled No. of Restarts: 803 No. of Flips: 4961 time to process: 3 seconds.
uf250-04.cnf , deadline. Restarts: 2950
uf250-04.cnf , deadline. Restarts: 2950
uf250-04.cnf , deadline. Restarts: 2950
uf250-04.cnf fulfilled No. of Restarts: 2135 No. of Flips: 3210 time to process: 8 seconds.
uf250-04.cnf fulfilled No. of Restarts: 813 No. of Flips: 4381 time to process: 3 seconds.
uf250-04.cnf fulfilled No. of Restarts: 133 No. of Flips: 4831 time to process: 0 seconds.
uf250-04.cnf , deadline. Restarts: 2950
uf250-04.cnf , deadline. Restarts: 2950
uf250-04.cnf fulfilled No. of Restarts: 1952 No. of Flips: 2705 time to process: 8 seconds.
uf250-04.cnf , deadline. Restarts: 2950
uf250-04.cnf fulfilled No. of Restarts: 262 No. of Flips: 1019 time to process: 1 seconds.
uf250-04.cnf fulfilled No. of Restarts: 1463 No. of Flips: 1962 time to process: 5 seconds.
uf250-04.cnf fulfilled No. of Restarts: 2479 No. of Flips: 716 time to process: 10 seconds.
uf250-04.cnf , deadline. Restarts: 2950
uf250-04.cnf , deadline. Restarts: 2950
uf250-04.cnf , deadline. Restarts: 2950
uf250-04.cnf fulfilled No. of Restarts: 2409 No. of Flips: 2232 time to process: 10 seconds.
uf250-04.cnf fulfilled No. of Restarts: 2754 No. of Flips: 1829 time to process: 11 seconds.
uf250-04.cnf fulfilled No. of Restarts: 916 No. of Flips: 508 time to process: 3 seconds.
uf250-04.cnf fulfilled No. of Restarts: 2001 No. of Flips: 1125 time to process: 8 seconds.
uf250-04.cnf fulfilled No. of Restarts: 113 No. of Flips: 1822 time to process: 0 seconds.
uf250-04.cnf fulfilled No. of Restarts: 980 No. of Flips: 2247 time to process: 4 seconds.
uf250-04.cnf fulfilled No. of Restarts: 2556 No. of Flips: 3582 time to process: 10 seconds.
uf250-04.cnf , deadline. Restarts: 2950
uf250-04.cnf , deadline. Restarts: 2950
uf250-04.cnf fulfilled No. of Restarts: 1763 No. of Flips: 3901 time to process: 7 seconds.
uf250-04.cnf , deadline. Restarts: 2950
uf250-04.cnf fulfilled No. of Restarts: 428 No. of Flips: 1713 time to process: 1 seconds.
uf250-04.cnf fulfilled No. of Restarts: 11 No. of Flips: 4548 time to process: 0 seconds.
uf250-04.cnf , deadline. Restarts: 2950
uf250-04.cnf fulfilled No. of Restarts: 2524 No. of Flips: 3882 time to process: 10 seconds.
uf250-04.cnf fulfilled No. of Restarts: 418 No. of Flips: 3272 time to process: 1 seconds.
uf250-04.cnf fulfilled No. of Restarts: 101 No. of Flips: 1589 time to process: 0 seconds.
uf250-04.cnf fulfilled No. of Restarts: 677 No. of Flips: 2082 time to process: 2 seconds.
uf250-04.cnf , deadline. Restarts: 2950
uf250-04.cnf fulfilled No. of Restarts: 361 No. of Flips: 3496 time to process: 1 seconds.
uf250-04.cnf fulfilled No. of Restarts: 1550 No. of Flips: 3467 time to process: 6 seconds.
uf250-04.cnf fulfilled No. of Restarts: 560 No. of Flips: 3922 time to process: 2 seconds.
uf250-04.cnf , deadline. Restarts: 2950
uf250-04.cnf fulfilled No. of Restarts: 348 No. of Flips: 4309 time to process: 1 seconds.
uf250-04.cnf fulfilled No. of Restarts: 155 No. of Flips: 2028 time to process: 0 seconds.
uf250-04.cnf , deadline. Restarts: 2950
uf250-04.cnf , deadline. Restarts: 2950
uf250-04.cnf fulfilled No. of Restarts: 2723 No. of Flips: 4210 time to process: 11 seconds.
uf250-04.cnf , deadline. Restarts: 2950
uf250-04.cnf fulfilled No. of Restarts: 1229 No. of Flips: 1569 time to process: 5 seconds.
uf250-04.cnf fulfilled No. of Restarts: 2731 No. of Flips: 4485 time to process: 11 seconds.
uf250-04.cnf fulfilled No. of Restarts: 2410 No. of Flips: 2478 time to process: 10 seconds.
uf250-04.cnf fulfilled No. of Restarts: 10 No. of Flips: 2251 time to process: 0 seconds.
uf250-04.cnf , deadline. Restarts: 2950
uf250-04.cnf fulfilled No. of Restarts: 302 No. of Flips: 4785 time to process: 1 seconds.
uf250-04.cnf fulfilled No. of Restarts: 1528 No. of Flips: 2349 time to process: 6 seconds.
uf250-04.cnf fulfilled No. of Restarts: 923 No. of Flips: 3501 time to process: 4 seconds.
uf250-04.cnf , deadline. Restarts: 2950
uf250-04.cnf fulfilled No. of Restarts: 685 No. of Flips: 3596 time to process: 2 seconds.
uf250-04.cnf , deadline. Restarts: 2950
uf250-04.cnf fulfilled No. of Restarts: 1324 No. of Flips: 4770 time to process: 5 seconds.
uf250-04.cnf fulfilled No. of Restarts: 1844 No. of Flips: 4932 time to process: 7 seconds.
uf250-04.cnf , deadline. Restarts: 2950
uf250-04.cnf fulfilled No. of Restarts: 1628 No. of Flips: 2464 time to process: 6 seconds.
uf250-04.cnf fulfilled No. of Restarts: 1731 No. of Flips: 4488 time to process: 6 seconds.
uf250-04.cnf fulfilled No. of Restarts: 1787 No. of Flips: 2951 time to process: 7 seconds.
uf250-04.cnf fulfilled No. of Restarts: 1359 No. of Flips: 4454 time to process: 5 seconds.
uf250-04.cnf , deadline. Restarts: 2950
uf250-04.cnf fulfilled No. of Restarts: 2448 No. of Flips: 2636 time to process: 10 seconds.
uf250-04.cnf fulfilled No. of Restarts: 2679 No. of Flips: 3273 time to process: 10 seconds.
uf250-04.cnf , deadline. Restarts: 2950
uf250-04.cnf fulfilled No. of Restarts: 1358 No. of Flips: 4946 time to process: 5 seconds.
uf250-04.cnf fulfilled No. of Restarts: 169 No. of Flips: 4364 time to process: 0 seconds.
uf250-04.cnf , deadline. Restarts: 2950
uf250-04.cnf fulfilled No. of Restarts: 1720 No. of Flips: 4689 time to process: 6 seconds.
uf250-04.cnf fulfilled No. of Restarts: 2831 No. of Flips: 1349 time to process: 11 seconds.
uf250-04.cnf fulfilled No. of Restarts: 2528 No. of Flips: 4297 time to process: 10 seconds.
uf250-04.cnf , deadline. Restarts: 2950
uf250-04.cnf , deadline. Restarts: 2950
uf250-04.cnf fulfilled No. of Restarts: 26 No. of Flips: 4121 time to process: 0 seconds.
uf250-04.cnf fulfilled No. of Restarts: 1947 No. of Flips: 2764 time to process: 7 seconds.
uf250-04.cnf , deadline. Restarts: 2950
uf250-04.cnf fulfilled No. of Restarts: 2151 No. of Flips: 757 time to process: 8 seconds.
uf250-04.cnf fulfilled No. of Restarts: 926 No. of Flips: 2400 time to process: 3 seconds.
uf250-04.cnf fulfilled No. of Restarts: 107 No. of Flips: 3744 time to process: 0 seconds.
uf250-04.cnf , deadline. Restarts: 2950
uf250-04.cnf fulfilled No. of Restarts: 1552 No. of Flips: 1271 time to process: 6 seconds.
uf250-04.cnf fulfilled No. of Restarts: 974 No. of Flips: 4967 time to process: 4 seconds.
uf250-04.cnf fulfilled No. of Restarts: 5 No. of Flips: 4949 time to process: 0 seconds.
uf250-04.cnf , deadline. Restarts: 2950
uf250-04.cnf , deadline. Restarts: 2950
uf250-04.cnf fulfilled No. of Restarts: 936 No. of Flips: 2374 time to process: 3 seconds.
uf250-04.cnf , deadline. Restarts: 2950
uf250-04.cnf fulfilled No. of Restarts: 757 No. of Flips: 3112 time to process: 3 seconds.
uf250-04.cnf fulfilled No. of Restarts: 2431 No. of Flips: 1248 time to process: 9 seconds.
uf250-04.cnf fulfilled No. of Restarts: 655 No. of Flips: 4931 time to process: 2 seconds.
uf250-04.cnf fulfilled No. of Restarts: 1379 No. of Flips: 3669 time to process: 5 seconds.
uf250-04.cnf , deadline. Restarts: 2950
uf250-04.cnf , deadline. Restarts: 2950
uf250-04.cnf , deadline. Restarts: 2950
uf250-04.cnf fulfilled No. of Restarts: 982 No. of Flips: 2180 time to process: 3 seconds.
uf250-04.cnf fulfilled No. of Restarts: 2696 No. of Flips: 3739 time to process: 10 seconds.
uf250-04.cnf fulfilled No. of Restarts: 1343 No. of Flips: 2949 time to process: 5 seconds.
uf250-04.cnf fulfilled No. of Restarts: 347 No. of Flips: 3832 time to process: 1 seconds.
uf250-04.cnf , deadline. Restarts: 2950
uf250-04.cnf , deadline. Restarts: 2950
uf250-04.cnf fulfilled No. of Restarts: 1300 No. of Flips: 4310 time to process: 5 seconds.
uf250-04.cnf fulfilled No. of Restarts: 893 No. of Flips: 1662 time to process: 3 seconds.
uf250-04.cnf , deadline. Restarts: 2950
uf250-04.cnf fulfilled No. of Restarts: 1867 No. of Flips: 1349 time to process: 7 seconds.
uf250-04.cnf , deadline. Restarts: 2950
uf250-04.cnf , deadline. Restarts: 2950
uf250-04.cnf , deadline. Restarts: 2950
uf250-04.cnf fulfilled No. of Restarts: 28 No. of Flips: 2981 time to process: 0 seconds.
uf250-04.cnf , deadline. Restarts: 2950
uf250-04.cnf , deadline. Restarts: 2950
uf250-04.cnf fulfilled No. of Restarts: 1722 No. of Flips: 3028 time to process: 6 seconds.
uf250-04.cnf , deadline. Restarts: 2950
uf250-04.cnf , deadline. Restarts: 2950
uf250-04.cnf fulfilled No. of Restarts: 388 No. of Flips: 4071 time to process: 1 seconds.
uf250-04.cnf , deadline. Restarts: 2950
uf250-04.cnf , deadline. Restarts: 2950
uf250-04.cnf fulfilled No. of Restarts: 1259 No. of Flips: 1392 time to process: 5 seconds.
uf250-04.cnf , deadline. Restarts: 2950
uf250-04.cnf fulfilled No. of Restarts: 800 No. of Flips: 3952 time to process: 3 seconds.
uf250-04.cnf fulfilled No. of Restarts: 1377 No. of Flips: 2952 time to process: 5 seconds.
uf250-04.cnf fulfilled No. of Restarts: 2757 No. of Flips: 4373 time to process: 10 seconds.
uf250-04.cnf fulfilled No. of Restarts: 433 No. of Flips: 4377 time to process: 1 seconds.
uf250-04.cnf , deadline. Restarts: 2950
uf250-04.cnf fulfilled No. of Restarts: 464 No. of Flips: 4206 time to process: 2 seconds.
uf250-04.cnf , deadline. Restarts: 2950
uf250-04.cnf fulfilled No. of Restarts: 598 No. of Flips: 2960 time to process: 2 seconds.
uf250-04.cnf , deadline. Restarts: 2950
uf250-04.cnf , deadline. Restarts: 2950
uf250-04.cnf fulfilled No. of Restarts: 2348 No. of Flips: 2325 time to process: 9 seconds.
uf250-04.cnf fulfilled No. of Restarts: 2894 No. of Flips: 4870 time to process: 11 seconds.
uf250-04.cnf , deadline. Restarts: 2950
uf250-04.cnf fulfilled No. of Restarts: 1432 No. of Flips: 3827 time to process: 5 seconds.
uf250-04.cnf fulfilled No. of Restarts: 1287 No. of Flips: 1749 time to process: 5 seconds.
uf250-04.cnf , deadline. Restarts: 2950
uf250-04.cnf fulfilled No. of Restarts: 1581 No. of Flips: 1474 time to process: 6 seconds.
uf250-04.cnf fulfilled No. of Restarts: 2365 No. of Flips: 4542 time to process: 9 seconds.
uf250-04.cnf fulfilled No. of Restarts: 2493 No. of Flips: 2701 time to process: 10 seconds.
uf250-04.cnf fulfilled No. of Restarts: 2832 No. of Flips: 3962 time to process: 11 seconds.
uf250-04.cnf , deadline. Restarts: 2950
uf250-04.cnf fulfilled No. of Restarts: 2084 No. of Flips: 1462 time to process: 8 seconds.
uf250-04.cnf , deadline. Restarts: 2950
uf250-04.cnf fulfilled No. of Restarts: 1104 No. of Flips: 2732 time to process: 4 seconds.
uf250-04.cnf , deadline. Restarts: 2950
uf250-04.cnf , deadline. Restarts: 2950
uf250-04.cnf , deadline. Restarts: 2950
uf250-04.cnf fulfilled No. of Restarts: 1897 No. of Flips: 3244 time to process: 7 seconds.
uf250-04.cnf , deadline. Restarts: 2950
uf250-04.cnf , deadline. Restarts: 2950
uf250-04.cnf fulfilled No. of Restarts: 5 No. of Flips: 2143 time to process: 0 seconds.
uf250-04.cnf fulfilled No. of Restarts: 1492 No. of Flips: 2870 time to process: 5 seconds.
uf250-04.cnf , deadline. Restarts: 2950
uf250-04.cnf fulfilled No. of Restarts: 74 No. of Flips: 3181 time to process: 0 seconds.
uf250-04.cnf fulfilled No. of Restarts: 1779 No. of Flips: 1122 time to process: 7 seconds.
uf250-04.cnf , deadline. Restarts: 2950
uf250-04.cnf , deadline. Restarts: 2950
uf250-04.cnf , deadline. Restarts: 2950
uf250-04.cnf , deadline. Restarts: 2950
uf250-04.cnf fulfilled No. of Restarts: 1100 No. of Flips: 3701 time to process: 4 seconds.
uf250-04.cnf fulfilled No. of Restarts: 216 No. of Flips: 4805 time to process: 0 seconds.
uf250-04.cnf fulfilled No. of Restarts: 744 No. of Flips: 2235 time to process: 2 seconds.
uf250-04.cnf , deadline. Restarts: 2950
uf250-04.cnf fulfilled No. of Restarts: 2757 No. of Flips: 2077 time to process: 11 seconds.
uf250-04.cnf fulfilled No. of Restarts: 447 No. of Flips: 2824 time to process: 1 seconds.
uf250-04.cnf fulfilled No. of Restarts: 2245 No. of Flips: 1526 time to process: 9 seconds.
uf250-04.cnf , deadline. Restarts: 2950
uf250-04.cnf , deadline. Restarts: 2950
uf250-04.cnf fulfilled No. of Restarts: 551 No. of Flips: 2470 time to process: 2 seconds.
uf250-04.cnf , deadline. Restarts: 2950
uf250-04.cnf fulfilled No. of Restarts: 829 No. of Flips: 3499 time to process: 3 seconds.
uf250-04.cnf fulfilled No. of Restarts: 1982 No. of Flips: 1718 time to process: 7 seconds.
uf250-04.cnf fulfilled No. of Restarts: 1894 No. of Flips: 4650 time to process: 7 seconds.
uf250-04.cnf fulfilled No. of Restarts: 1452 No. of Flips: 1998 time to process: 5 seconds.
uf250-04.cnf , deadline. Restarts: 2950
uf250-04.cnf fulfilled No. of Restarts: 2770 No. of Flips: 2763 time to process: 11 seconds.
uf250-04.cnf , deadline. Restarts: 2950
uf250-04.cnf fulfilled No. of Restarts: 788 No. of Flips: 4608 time to process: 3 seconds.
uf250-04.cnf fulfilled No. of Restarts: 467 No. of Flips: 3475 time to process: 1 seconds.
uf250-04.cnf , deadline. Restarts: 2950
uf250-04.cnf , deadline. Restarts: 2950
uf250-04.cnf , deadline. Restarts: 2950
uf250-04.cnf , deadline. Restarts: 2950
uf250-04.cnf fulfilled No. of Restarts: 1433 No. of Flips: 3591 time to process: 5 seconds.
uf250-04.cnf , deadline. Restarts: 2950
uf250-04.cnf , deadline. Restarts: 2950
uf250-04.cnf , deadline. Restarts: 2950
uf250-04.cnf , deadline. Restarts: 2950
uf250-04.cnf , deadline. Restarts: 2950
uf250-04.cnf , deadline. Restarts: 2950
uf250-04.cnf , deadline. Restarts: 2950
uf250-04.cnf fulfilled No. of Restarts: 303 No. of Flips: 4661 time to process: 1 seconds.
uf250-04.cnf fulfilled No. of Restarts: 1440 No. of Flips: 1582 time to process: 6 seconds.
uf250-04.cnf fulfilled No. of Restarts: 1184 No. of Flips: 2391 time to process: 4 seconds.
uf250-04.cnf fulfilled No. of Restarts: 2074 No. of Flips: 4454 time to process: 8 seconds.
uf250-04.cnf , deadline. Restarts: 2950
uf250-04.cnf , deadline. Restarts: 2950
uf250-04.cnf , deadline. Restarts: 2950
uf250-04.cnf fulfilled No. of Restarts: 1933 No. of Flips: 3676 time to process: 7 seconds.
uf250-04.cnf fulfilled No. of Restarts: 736 No. of Flips: 4953 time to process: 3 seconds.
uf250-04.cnf fulfilled No. of Restarts: 1354 No. of Flips: 3139 time to process: 5 seconds.
uf250-04.cnf , deadline. Restarts: 2950
uf250-04.cnf fulfilled No. of Restarts: 568 No. of Flips: 2047 time to process: 2 seconds.
uf250-04.cnf , deadline. Restarts: 2950
uf250-04.cnf fulfilled No. of Restarts: 2316 No. of Flips: 3056 time to process: 9 seconds.
uf250-04.cnf fulfilled No. of Restarts: 138 No. of Flips: 2990 time to process: 0 seconds.
uf250-04.cnf fulfilled No. of Restarts: 63 No. of Flips: 4718 time to process: 0 seconds.
uf250-04.cnf fulfilled No. of Restarts: 1429 No. of Flips: 1204 time to process: 5 seconds.
uf250-04.cnf , deadline. Restarts: 2950
uf250-04.cnf fulfilled No. of Restarts: 596 No. of Flips: 2624 time to process: 2 seconds.
uf250-04.cnf , deadline. Restarts: 2950
uf250-04.cnf , deadline. Restarts: 2950
uf250-04.cnf fulfilled No. of Restarts: 2134 No. of Flips: 4283 time to process: 8 seconds.
uf250-04.cnf fulfilled No. of Restarts: 1612 No. of Flips: 1111 time to process: 6 seconds.
uf250-04.cnf , deadline. Restarts: 2950
uf250-04.cnf , deadline. Restarts: 2950
uf250-04.cnf fulfilled No. of Restarts: 1816 No. of Flips: 2456 time to process: 7 seconds.
uf250-04.cnf fulfilled No. of Restarts: 2048 No. of Flips: 4679 time to process: 8 seconds.
uf250-04.cnf fulfilled No. of Restarts: 397 No. of Flips: 4823 time to process: 1 seconds.
uf250-04.cnf fulfilled No. of Restarts: 1217 No. of Flips: 3676 time to process: 4 seconds.
uf250-04.cnf fulfilled No. of Restarts: 1163 No. of Flips: 1443 time to process: 4 seconds.
uf250-04.cnf fulfilled No. of Restarts: 1458 No. of Flips: 1507 time to process: 5 seconds.
uf250-04.cnf fulfilled No. of Restarts: 2655 No. of Flips: 3165 time to process: 10 seconds.
uf250-04.cnf fulfilled No. of Restarts: 714 No. of Flips: 1408 time to process: 2 seconds.
uf250-04.cnf , deadline. Restarts: 2950
uf250-04.cnf fulfilled No. of Restarts: 1904 No. of Flips: 4879 time to process: 7 seconds.
uf250-04.cnf fulfilled No. of Restarts: 1702 No. of Flips: 4221 time to process: 6 seconds.
uf250-04.cnf fulfilled No. of Restarts: 2836 No. of Flips: 2776 time to process: 11 seconds.
uf250-04.cnf fulfilled No. of Restarts: 2845 No. of Flips: 4346 time to process: 11 seconds.
uf250-04.cnf fulfilled No. of Restarts: 1265 No. of Flips: 3674 time to process: 5 seconds.
uf250-04.cnf fulfilled No. of Restarts: 519 No. of Flips: 2498 time to process: 2 seconds.
uf250-04.cnf fulfilled No. of Restarts: 847 No. of Flips: 2828 time to process: 3 seconds.
uf250-04.cnf , deadline. Restarts: 2950
uf250-04.cnf , deadline. Restarts: 2950
uf250-04.cnf fulfilled No. of Restarts: 496 No. of Flips: 4625 time to process: 2 seconds.
uf250-04.cnf fulfilled No. of Restarts: 10 No. of Flips: 4727 time to process: 0 seconds.
uf250-04.cnf fulfilled No. of Restarts: 2913 No. of Flips: 3800 time to process: 11 seconds.
uf250-04.cnf , deadline. Restarts: 2950
uf250-04.cnf , deadline. Restarts: 2950
uf250-04.cnf fulfilled No. of Restarts: 55 No. of Flips: 4347 time to process: 0 seconds.
uf250-04.cnf , deadline. Restarts: 2950
uf250-04.cnf , deadline. Restarts: 2950
uf250-04.cnf , deadline. Restarts: 2950
uf250-04.cnf , deadline. Restarts: 2950
uf250-04.cnf fulfilled No. of Restarts: 897 No. of Flips: 965 time to process: 3 seconds.
uf250-04.cnf fulfilled No. of Restarts: 882 No. of Flips: 1909 time to process: 3 seconds.
uf250-04.cnf fulfilled No. of Restarts: 1624 No. of Flips: 513 time to process: 6 seconds.
uf250-04.cnf fulfilled No. of Restarts: 1178 No. of Flips: 2099 time to process: 4 seconds.
uf250-04.cnf fulfilled No. of Restarts: 2647 No. of Flips: 929 time to process: 10 seconds.
uf250-04.cnf fulfilled No. of Restarts: 1525 No. of Flips: 4324 time to process: 6 seconds.
uf250-04.cnf fulfilled No. of Restarts: 884 No. of Flips: 4004 time to process: 3 seconds.
uf250-04.cnf , deadline. Restarts: 2950
uf250-04.cnf fulfilled No. of Restarts: 2187 No. of Flips: 3305 time to process: 9 seconds.
uf250-04.cnf fulfilled No. of Restarts: 2154 No. of Flips: 3326 time to process: 8 seconds.
uf250-04.cnf fulfilled No. of Restarts: 516 No. of Flips: 2411 time to process: 2 seconds.
uf250-04.cnf fulfilled No. of Restarts: 1850 No. of Flips: 3110 time to process: 7 seconds.
uf250-04.cnf fulfilled No. of Restarts: 315 No. of Flips: 3513 time to process: 1 seconds.
uf250-04.cnf , deadline. Restarts: 2950
uf250-04.cnf fulfilled No. of Restarts: 1234 No. of Flips: 2688 time to process: 4 seconds.
uf250-04.cnf , deadline. Restarts: 2950
uf250-04.cnf fulfilled No. of Restarts: 1444 No. of Flips: 1255 time to process: 5 seconds.
uf250-04.cnf , deadline. Restarts: 2950
uf250-04.cnf fulfilled No. of Restarts: 322 No. of Flips: 4500 time to process: 1 seconds.
uf250-04.cnf fulfilled No. of Restarts: 1557 No. of Flips: 1179 time to process: 6 seconds.
uf250-04.cnf , deadline. Restarts: 2950
uf250-04.cnf fulfilled No. of Restarts: 360 No. of Flips: 3264 time to process: 1 seconds.
uf250-04.cnf fulfilled No. of Restarts: 2243 No. of Flips: 1428 time to process: 9 seconds.
uf250-04.cnf , deadline. Restarts: 2950
uf250-04.cnf , deadline. Restarts: 2950
uf250-04.cnf , deadline. Restarts: 2950
uf250-04.cnf fulfilled No. of Restarts: 2429 No. of Flips: 2294 time to process: 9 seconds.
uf250-04.cnf fulfilled No. of Restarts: 169 No. of Flips: 2315 time to process: 0 seconds.
uf250-04.cnf fulfilled No. of Restarts: 27 No. of Flips: 3749 time to process: 0 seconds.
uf250-04.cnf fulfilled No. of Restarts: 2059 No. of Flips: 3844 time to process: 8 seconds.
uf250-04.cnf fulfilled No. of Restarts: 2847 No. of Flips: 4882 time to process: 11 seconds.
uf250-04.cnf , deadline. Restarts: 2950
uf250-04.cnf fulfilled No. of Restarts: 106 No. of Flips: 3867 time to process: 0 seconds.
uf250-04.cnf fulfilled No. of Restarts: 1719 No. of Flips: 2627 time to process: 7 seconds.
uf250-04.cnf fulfilled No. of Restarts: 790 No. of Flips: 1641 time to process: 3 seconds.
uf250-04.cnf fulfilled No. of Restarts: 1404 No. of Flips: 4717 time to process: 5 seconds.
uf250-04.cnf fulfilled No. of Restarts: 1484 No. of Flips: 2746 time to process: 6 seconds.
uf250-04.cnf fulfilled No. of Restarts: 341 No. of Flips: 3555 time to process: 1 seconds.
uf250-04.cnf fulfilled No. of Restarts: 1348 No. of Flips: 1869 time to process: 5 seconds.
uf250-04.cnf , deadline. Restarts: 2950
uf250-04.cnf , deadline. Restarts: 2950
uf250-04.cnf fulfilled No. of Restarts: 384 No. of Flips: 3765 time to process: 1 seconds.
uf250-04.cnf , deadline. Restarts: 2950
uf250-04.cnf fulfilled No. of Restarts: 2188 No. of Flips: 945 time to process: 8 seconds.
uf250-04.cnf , deadline. Restarts: 2950
uf250-04.cnf , deadline. Restarts: 2950
uf250-04.cnf fulfilled No. of Restarts: 1515 No. of Flips: 3432 time to process: 6 seconds.
uf250-04.cnf , deadline. Restarts: 2950
uf250-04.cnf fulfilled No. of Restarts: 783 No. of Flips: 4299 time to process: 3 seconds.
uf250-04.cnf fulfilled No. of Restarts: 621 No. of Flips: 4346 time to process: 2 seconds.
uf250-04.cnf , deadline. Restarts: 2950
uf250-04.cnf , deadline. Restarts: 2950
uf250-04.cnf , deadline. Restarts: 2950
uf250-04.cnf fulfilled No. of Restarts: 170 No. of Flips: 2563 time to process: 0 seconds.
uf250-04.cnf , deadline. Restarts: 2950
uf250-04.cnf , deadline. Restarts: 2950
uf250-04.cnf fulfilled No. of Restarts: 2703 No. of Flips: 3513 time to process: 10 seconds.
uf250-04.cnf fulfilled No. of Restarts: 2057 No. of Flips: 1765 time to process: 8 seconds.
uf250-04.cnf fulfilled No. of Restarts: 1214 No. of Flips: 2712 time to process: 4 seconds.
uf250-04.cnf , deadline. Restarts: 2950
uf250-04.cnf , deadline. Restarts: 2950
uf250-04.cnf fulfilled No. of Restarts: 740 No. of Flips: 4220 time to process: 2 seconds.
uf250-04.cnf , deadline. Restarts: 2950
uf250-04.cnf fulfilled No. of Restarts: 816 No. of Flips: 4972 time to process: 3 seconds.
uf250-04.cnf fulfilled No. of Restarts: 712 No. of Flips: 3746 time to process: 2 seconds.
uf250-04.cnf fulfilled No. of Restarts: 2795 No. of Flips: 4964 time to process: 11 seconds.
uf250-04.cnf fulfilled No. of Restarts: 2812 No. of Flips: 2628 time to process: 11 seconds.
uf250-04.cnf fulfilled No. of Restarts: 635 No. of Flips: 4573 time to process: 2 seconds.
uf250-04.cnf , deadline. Restarts: 2950
uf250-04.cnf fulfilled No. of Restarts: 489 No. of Flips: 4763 time to process: 2 seconds.
uf250-04.cnf fulfilled No. of Restarts: 490 No. of Flips: 2800 time to process: 2 seconds.
uf250-04.cnf , deadline. Restarts: 2950
uf250-04.cnf fulfilled No. of Restarts: 867 No. of Flips: 3076 time to process: 3 seconds.
uf250-04.cnf fulfilled No. of Restarts: 33 No. of Flips: 3900 time to process: 0 seconds.
uf250-04.cnf , deadline. Restarts: 2950
uf250-04.cnf , deadline. Restarts: 2950
uf250-04.cnf , deadline. Restarts: 2950
uf250-04.cnf fulfilled No. of Restarts: 1626 No. of Flips: 4133 time to process: 6 seconds.
uf250-04.cnf , deadline. Restarts: 2950
uf250-04.cnf , deadline. Restarts: 2950
uf250-04.cnf , deadline. Restarts: 2950
uf250-04.cnf fulfilled No. of Restarts: 851 No. of Flips: 4895 time to process: 3 seconds.
uf250-04.cnf fulfilled No. of Restarts: 652 No. of Flips: 1243 time to process: 2 seconds.
uf250-04.cnf , deadline. Restarts: 2950
uf250-04.cnf , deadline. Restarts: 2950
uf250-04.cnf , deadline. Restarts: 2950
uf250-04.cnf fulfilled No. of Restarts: 1386 No. of Flips: 2730 time to process: 5 seconds.
uf250-04.cnf , deadline. Restarts: 2950
uf250-04.cnf fulfilled No. of Restarts: 1119 No. of Flips: 4345 time to process: 4 seconds.
uf250-04.cnf fulfilled No. of Restarts: 385 No. of Flips: 3012 time to process: 1 seconds.
uf250-04.cnf , deadline. Restarts: 2950
uf250-04.cnf fulfilled No. of Restarts: 1984 No. of Flips: 3783 time to process: 7 seconds.
uf250-04.cnf fulfilled No. of Restarts: 1136 No. of Flips: 4534 time to process: 4 seconds.
uf250-04.cnf fulfilled No. of Restarts: 57 No. of Flips: 964 time to process: 0 seconds.
uf250-04.cnf fulfilled No. of Restarts: 27 No. of Flips: 3733 time to process: 0 seconds.
uf250-04.cnf fulfilled No. of Restarts: 1577 No. of Flips: 4885 time to process: 6 seconds.
uf250-04.cnf , deadline. Restarts: 2950
uf250-04.cnf fulfilled No. of Restarts: 1450 No. of Flips: 1959 time to process: 5 seconds.
uf250-04.cnf , deadline. Restarts: 2950
uf250-04.cnf fulfilled No. of Restarts: 966 No. of Flips: 1068 time to process: 3 seconds.
uf250-04.cnf , deadline. Restarts: 2950
uf250-04.cnf fulfilled No. of Restarts: 2212 No. of Flips: 3869 time to process: 9 seconds.
uf250-04.cnf , deadline. Restarts: 2950
uf250-04.cnf , deadline. Restarts: 2950
uf250-04.cnf , deadline. Restarts: 2950
uf250-04.cnf fulfilled No. of Restarts: 859 No. of Flips: 4768 time to process: 3 seconds.
uf250-04.cnf , deadline. Restarts: 2950
uf250-04.cnf fulfilled No. of Restarts: 2626 No. of Flips: 2862 time to process: 10 seconds.
uf250-04.cnf fulfilled No. of Restarts: 2204 No. of Flips: 3178 time to process: 8 seconds.
uf250-04.cnf , deadline. Restarts: 2950
uf250-04.cnf fulfilled No. of Restarts: 84 No. of Flips: 1236 time to process: 0 seconds.
uf250-04.cnf fulfilled No. of Restarts: 662 No. of Flips: 3123 time to process: 2 seconds.
uf250-04.cnf fulfilled No. of Restarts: 981 No. of Flips: 1266 time to process: 4 seconds.
uf250-04.cnf fulfilled No. of Restarts: 1133 No. of Flips: 3691 time to process: 4 seconds.
uf250-04.cnf fulfilled No. of Restarts: 832 No. of Flips: 4546 time to process: 3 seconds.
uf250-04.cnf , deadline. Restarts: 2950
uf250-04.cnf , deadline. Restarts: 2950
uf250-04.cnf , deadline. Restarts: 2950
uf250-04.cnf fulfilled No. of Restarts: 393 No. of Flips: 991 time to process: 1 seconds.
uf250-04.cnf fulfilled No. of Restarts: 782 No. of Flips: 4578 time to process: 3 seconds.
uf250-04.cnf , deadline. Restarts: 2950
uf250-04.cnf , deadline. Restarts: 2950
uf250-04.cnf , deadline. Restarts: 2950
uf250-04.cnf , deadline. Restarts: 2950
uf250-04.cnf , deadline. Restarts: 2950
uf250-04.cnf , deadline. Restarts: 2950
uf250-04.cnf , deadline. Restarts: 2950
uf250-04.cnf , deadline. Restarts: 2950
uf250-04.cnf fulfilled No. of Restarts: 2159 No. of Flips: 2148 time to process: 8 seconds.
uf250-04.cnf , deadline. Restarts: 2950
uf250-04.cnf , deadline. Restarts: 2950
uf250-04.cnf , deadline. Restarts: 2950
uf250-04.cnf fulfilled No. of Restarts: 1367 No. of Flips: 865 time to process: 5 seconds.
uf250-04.cnf , deadline. Restarts: 2950
uf250-04.cnf , deadline. Restarts: 2950
uf250-04.cnf fulfilled No. of Restarts: 1369 No. of Flips: 936 time to process: 5 seconds.
uf250-04.cnf fulfilled No. of Restarts: 2721 No. of Flips: 2640 time to process: 10 seconds.
uf250-04.cnf fulfilled No. of Restarts: 2329 No. of Flips: 953 time to process: 9 seconds.
uf250-04.cnf , deadline. Restarts: 2950
uf250-04.cnf , deadline. Restarts: 2950
uf250-04.cnf fulfilled No. of Restarts: 2311 No. of Flips: 2566 time to process: 9 seconds.
uf250-04.cnf , deadline. Restarts: 2950
uf250-04.cnf fulfilled No. of Restarts: 2879 No. of Flips: 1722 time to process: 11 seconds.
uf250-04.cnf , deadline. Restarts: 2950
uf250-04.cnf fulfilled No. of Restarts: 1511 No. of Flips: 2427 time to process: 6 seconds.
uf250-04.cnf fulfilled No. of Restarts: 2157 No. of Flips: 3410 time to process: 8 seconds.
uf250-04.cnf fulfilled No. of Restarts: 589 No. of Flips: 4259 time to process: 2 seconds.
uf250-04.cnf , deadline. Restarts: 2950
uf250-04.cnf fulfilled No. of Restarts: 1181 No. of Flips: 2704 time to process: 4 seconds.
uf250-04.cnf fulfilled No. of Restarts: 391 No. of Flips: 1668 time to process: 1 seconds.
uf250-04.cnf fulfilled No. of Restarts: 121 No. of Flips: 4947 time to process: 0 seconds.
uf250-04.cnf , deadline. Restarts: 2950
uf250-04.cnf fulfilled No. of Restarts: 862 No. of Flips: 1267 time to process: 3 seconds.
uf250-04.cnf , deadline. Restarts: 2950
uf250-04.cnf , deadline. Restarts: 2950
uf250-04.cnf fulfilled No. of Restarts: 839 No. of Flips: 2097 time to process: 3 seconds.
uf250-04.cnf , deadline. Restarts: 2950
uf250-04.cnf fulfilled No. of Restarts: 1079 No. of Flips: 1175 time to process: 4 seconds.
uf250-04.cnf fulfilled No. of Restarts: 315 No. of Flips: 3363 time to process: 1 seconds.
uf250-04.cnf fulfilled No. of Restarts: 925 No. of Flips: 4918 time to process: 3 seconds.
uf250-04.cnf fulfilled No. of Restarts: 1504 No. of Flips: 3443 time to process: 5 seconds.
uf250-04.cnf fulfilled No. of Restarts: 481 No. of Flips: 1677 time to process: 2 seconds.
uf250-04.cnf fulfilled No. of Restarts: 449 No. of Flips: 964 time to process: 1 seconds.
uf250-04.cnf fulfilled No. of Restarts: 2467 No. of Flips: 1443 time to process: 9 seconds.
uf250-04.cnf fulfilled No. of Restarts: 789 No. of Flips: 4767 time to process: 3 seconds.
uf250-04.cnf fulfilled No. of Restarts: 2938 No. of Flips: 3108 time to process: 11 seconds.
uf250-04.cnf fulfilled No. of Restarts: 249 No. of Flips: 4133 time to process: 1 seconds.
uf250-04.cnf fulfilled No. of Restarts: 1853 No. of Flips: 2887 time to process: 7 seconds.
uf250-04.cnf fulfilled No. of Restarts: 1640 No. of Flips: 2444 time to process: 6 seconds.
uf250-04.cnf fulfilled No. of Restarts: 1631 No. of Flips: 4393 time to process: 6 seconds.
uf250-04.cnf fulfilled No. of Restarts: 1269 No. of Flips: 2292 time to process: 5 seconds.
uf250-04.cnf fulfilled No. of Restarts: 1243 No. of Flips: 3449 time to process: 5 seconds.
uf250-04.cnf fulfilled No. of Restarts: 2076 No. of Flips: 2334 time to process: 8 seconds.
uf250-04.cnf , deadline. Restarts: 2950
uf250-04.cnf fulfilled No. of Restarts: 2226 No. of Flips: 4383 time to process: 8 seconds.
uf250-04.cnf , deadline. Restarts: 2950
uf250-04.cnf , deadline. Restarts: 2950
uf250-04.cnf fulfilled No. of Restarts: 795 No. of Flips: 3767 time to process: 3 seconds.
uf250-04.cnf , deadline. Restarts: 2950
uf250-04.cnf fulfilled No. of Restarts: 2718 No. of Flips: 2531 time to process: 10 seconds.
uf250-04.cnf , deadline. Restarts: 2950
uf250-04.cnf fulfilled No. of Restarts: 870 No. of Flips: 931 time to process: 3 seconds.
uf250-04.cnf , deadline. Restarts: 2950
uf250-04.cnf , deadline. Restarts: 2950
uf250-04.cnf , deadline. Restarts: 2950
uf250-04.cnf fulfilled No. of Restarts: 2160 No. of Flips: 3689 time to process: 8 seconds.
uf250-04.cnf , deadline. Restarts: 2950
uf250-04.cnf fulfilled No. of Restarts: 1118 No. of Flips: 1927 time to process: 4 seconds.
uf250-04.cnf fulfilled No. of Restarts: 1944 No. of Flips: 3875 time to process: 8 seconds.
uf250-04.cnf , deadline. Restarts: 2950
uf250-04.cnf fulfilled No. of Restarts: 266 No. of Flips: 1455 time to process: 1 seconds.
uf250-04.cnf fulfilled No. of Restarts: 586 No. of Flips: 3162 time to process: 2 seconds.
uf250-04.cnf , deadline. Restarts: 2950
uf250-04.cnf fulfilled No. of Restarts: 1861 No. of Flips: 4962 time to process: 7 seconds.
uf250-04.cnf fulfilled No. of Restarts: 483 No. of Flips: 3736 time to process: 1 seconds.
uf250-04.cnf fulfilled No. of Restarts: 1999 No. of Flips: 3268 time to process: 8 seconds.
uf250-04.cnf fulfilled No. of Restarts: 1194 No. of Flips: 2335 time to process: 4 seconds.
uf250-04.cnf fulfilled No. of Restarts: 2027 No. of Flips: 3517 time to process: 8 seconds.
uf250-04.cnf , deadline. Restarts: 2950
uf250-04.cnf fulfilled No. of Restarts: 2787 No. of Flips: 2557 time to process: 11 seconds.
uf250-04.cnf , deadline. Restarts: 2950
uf250-04.cnf fulfilled No. of Restarts: 149 No. of Flips: 3920 time to process: 0 seconds.
uf250-04.cnf fulfilled No. of Restarts: 2452 No. of Flips: 2222 time to process: 9 seconds.
uf250-04.cnf fulfilled No. of Restarts: 679 No. of Flips: 3430 time to process: 2 seconds.
uf250-04.cnf fulfilled No. of Restarts: 23 No. of Flips: 4801 time to process: 0 seconds.
uf250-04.cnf fulfilled No. of Restarts: 1525 No. of Flips: 2491 time to process: 6 seconds.
uf250-04.cnf , deadline. Restarts: 2950
uf250-04.cnf , deadline. Restarts: 2950
uf250-04.cnf fulfilled No. of Restarts: 1568 No. of Flips: 1972 time to process: 6 seconds.
uf250-04.cnf fulfilled No. of Restarts: 1101 No. of Flips: 3231 time to process: 4 seconds.
uf250-04.cnf fulfilled No. of Restarts: 1849 No. of Flips: 2178 time to process: 7 seconds.
uf250-04.cnf fulfilled No. of Restarts: 2432 No. of Flips: 3827 time to process: 9 seconds.
uf250-04.cnf fulfilled No. of Restarts: 892 No. of Flips: 3865 time to process: 3 seconds.
uf250-04.cnf fulfilled No. of Restarts: 2563 No. of Flips: 4285 time to process: 10 seconds.
uf250-04.cnf fulfilled No. of Restarts: 1463 No. of Flips: 4620 time to process: 5 seconds.
uf250-04.cnf fulfilled No. of Restarts: 1004 No. of Flips: 4788 time to process: 4 seconds.
uf250-04.cnf , deadline. Restarts: 2950
uf250-04.cnf fulfilled No. of Restarts: 1748 No. of Flips: 2145 time to process: 7 seconds.
uf250-04.cnf fulfilled No. of Restarts: 1226 No. of Flips: 883 time to process: 4 seconds.
uf250-04.cnf fulfilled No. of Restarts: 2022 No. of Flips: 1248 time to process: 8 seconds.
uf250-04.cnf fulfilled No. of Restarts: 772 No. of Flips: 3214 time to process: 3 seconds.
uf250-04.cnf fulfilled No. of Restarts: 424 No. of Flips: 1590 time to process: 1 seconds.
uf250-04.cnf , deadline. Restarts: 2950
uf250-04.cnf , deadline. Restarts: 2950
uf250-04.cnf fulfilled No. of Restarts: 2234 No. of Flips: 3179 time to process: 9 seconds.
uf250-04.cnf , deadline. Restarts: 2950
uf250-04.cnf fulfilled No. of Restarts: 779 No. of Flips: 1409 time to process: 3 seconds.
uf250-04.cnf fulfilled No. of Restarts: 332 No. of Flips: 1956 time to process: 1 seconds.
uf250-04.cnf fulfilled No. of Restarts: 2584 No. of Flips: 3052 time to process: 10 seconds.
uf250-04.cnf , deadline. Restarts: 2950
uf250-04.cnf , deadline. Restarts: 2950
uf250-04.cnf fulfilled No. of Restarts: 1974 No. of Flips: 1629 time to process: 7 seconds.
uf250-04.cnf fulfilled No. of Restarts: 1056 No. of Flips: 3060 time to process: 4 seconds.
uf250-04.cnf fulfilled No. of Restarts: 308 No. of Flips: 1677 time to process: 1 seconds.
uf250-04.cnf fulfilled No. of Restarts: 1992 No. of Flips: 2270 time to process: 8 seconds.
uf250-04.cnf , deadline. Restarts: 2950
uf250-04.cnf fulfilled No. of Restarts: 634 No. of Flips: 1698 time to process: 2 seconds.
uf250-04.cnf fulfilled No. of Restarts: 2106 No. of Flips: 2839 time to process: 8 seconds.
uf250-04.cnf fulfilled No. of Restarts: 1759 No. of Flips: 3216 time to process: 7 seconds.
uf250-04.cnf fulfilled No. of Restarts: 1 No. of Flips: 2950 time to process: 0 seconds.
uf250-04.cnf fulfilled No. of Restarts: 2759 No. of Flips: 1755 time to process: 11 seconds.
uf250-04.cnf fulfilled No. of Restarts: 2886 No. of Flips: 2294 time to process: 11 seconds.
uf250-04.cnf , deadline. Restarts: 2950
uf250-04.cnf fulfilled No. of Restarts: 484 No. of Flips: 3759 time to process: 1 seconds.
uf250-04.cnf fulfilled No. of Restarts: 936 No. of Flips: 2426 time to process: 3 seconds.
uf250-04.cnf fulfilled No. of Restarts: 2153 No. of Flips: 3274 time to process: 8 seconds.
uf250-04.cnf , deadline. Restarts: 2950
uf250-04.cnf fulfilled No. of Restarts: 2490 No. of Flips: 3531 time to process: 10 seconds.
uf250-04.cnf fulfilled No. of Restarts: 1850 No. of Flips: 1240 time to process: 7 seconds.
uf250-04.cnf , deadline. Restarts: 2950
uf250-04.cnf , deadline. Restarts: 2950
uf250-04.cnf fulfilled No. of Restarts: 1713 No. of Flips: 4593 time to process: 7 seconds.
uf250-04.cnf fulfilled No. of Restarts: 1499 No. of Flips: 3744 time to process: 6 seconds.
uf250-04.cnf , deadline. Restarts: 2950
uf250-04.cnf fulfilled No. of Restarts: 1889 No. of Flips: 3779 time to process: 7 seconds.
uf250-04.cnf , deadline. Restarts: 2950
uf250-04.cnf , deadline. Restarts: 2950
uf250-04.cnf , deadline. Restarts: 2950
uf250-04.cnf fulfilled No. of Restarts: 617 No. of Flips: 4523 time to process: 2 seconds.
uf250-04.cnf , deadline. Restarts: 2950
uf250-04.cnf fulfilled No. of Restarts: 2646 No. of Flips: 1173 time to process: 10 seconds.
uf250-04.cnf , deadline. Restarts: 2950
uf250-04.cnf fulfilled No. of Restarts: 1033 No. of Flips: 3212 time to process: 4 seconds.
uf250-04.cnf , deadline. Restarts: 2950
uf250-04.cnf fulfilled No. of Restarts: 1210 No. of Flips: 3500 time to process: 4 seconds.
uf250-04.cnf , deadline. Restarts: 2950
uf250-04.cnf , deadline. Restarts: 2950
uf250-04.cnf , deadline. Restarts: 2950
uf250-04.cnf , deadline. Restarts: 2950
uf250-04.cnf fulfilled No. of Restarts: 444 No. of Flips: 1645 time to process: 1 seconds.
uf250-04.cnf fulfilled No. of Restarts: 1132 No. of Flips: 1572 time to process: 4 seconds.
uf250-04.cnf , deadline. Restarts: 2950
uf250-04.cnf fulfilled No. of Restarts: 299 No. of Flips: 3626 time to process: 1 seconds.
uf250-04.cnf fulfilled No. of Restarts: 841 No. of Flips: 2745 time to process: 3 seconds.
uf250-04.cnf fulfilled No. of Restarts: 2685 No. of Flips: 1295 time to process: 10 seconds.
uf250-04.cnf fulfilled No. of Restarts: 647 No. of Flips: 2800 time to process: 2 seconds.
uf250-04.cnf fulfilled No. of Restarts: 469 No. of Flips: 4725 time to process: 1 seconds.
uf250-04.cnf , deadline. Restarts: 2950
uf250-04.cnf fulfilled No. of Restarts: 450 No. of Flips: 2739 time to process: 1 seconds.
uf250-04.cnf , deadline. Restarts: 2950
uf250-04.cnf fulfilled No. of Restarts: 394 No. of Flips: 929 time to process: 1 seconds.
uf250-04.cnf fulfilled No. of Restarts: 1023 No. of Flips: 1322 time to process: 4 seconds.
uf250-04.cnf , deadline. Restarts: 2950
uf250-04.cnf , deadline. Restarts: 2950
uf250-04.cnf fulfilled No. of Restarts: 2114 No. of Flips: 3114 time to process: 8 seconds.
uf250-04.cnf , deadline. Restarts: 2950
uf250-04.cnf , deadline. Restarts: 2950
uf250-04.cnf fulfilled No. of Restarts: 924 No. of Flips: 3627 time to process: 3 seconds.
uf250-04.cnf fulfilled No. of Restarts: 2239 No. of Flips: 4022 time to process: 8 seconds.
uf250-04.cnf fulfilled No. of Restarts: 813 No. of Flips: 4147 time to process: 3 seconds.
uf250-04.cnf , deadline. Restarts: 2950
uf250-04.cnf , deadline. Restarts: 2950
uf250-04.cnf , deadline. Restarts: 2950
uf250-04.cnf fulfilled No. of Restarts: 1869 No. of Flips: 4003 time to process: 7 seconds.
uf250-04.cnf fulfilled No. of Restarts: 1645 No. of Flips: 4776 time to process: 6 seconds.
uf250-04.cnf , deadline. Restarts: 2950
uf250-04.cnf fulfilled No. of Restarts: 2832 No. of Flips: 4036 time to process: 11 seconds.
uf250-04.cnf , deadline. Restarts: 2950
uf250-04.cnf fulfilled No. of Restarts: 1431 No. of Flips: 3312 time to process: 5 seconds.
uf250-04.cnf fulfilled No. of Restarts: 2303 No. of Flips: 1456 time to process: 9 seconds.
uf250-04.cnf , deadline. Restarts: 2950
uf250-04.cnf fulfilled No. of Restarts: 2351 No. of Flips: 2799 time to process: 9 seconds.
uf250-04.cnf fulfilled No. of Restarts: 2093 No. of Flips: 4423 time to process: 8 seconds.
uf250-04.cnf , deadline. Restarts: 2950
uf250-04.cnf fulfilled No. of Restarts: 2130 No. of Flips: 4526 time to process: 8 seconds.
uf250-04.cnf , deadline. Restarts: 2950
uf250-04.cnf , deadline. Restarts: 2950
uf250-04.cnf fulfilled No. of Restarts: 91 No. of Flips: 3389 time to process: 0 seconds.
uf250-04.cnf , deadline. Restarts: 2950
uf250-04.cnf fulfilled No. of Restarts: 975 No. of Flips: 3358 time to process: 3 seconds.
uf250-04.cnf , deadline. Restarts: 2950
uf250-04.cnf fulfilled No. of Restarts: 895 No. of Flips: 3931 time to process: 3 seconds.
uf250-04.cnf fulfilled No. of Restarts: 972 No. of Flips: 3046 time to process: 3 seconds.
uf250-04.cnf , deadline. Restarts: 2950
uf250-04.cnf fulfilled No. of Restarts: 976 No. of Flips: 2358 time to process: 4 seconds.
uf250-04.cnf , deadline. Restarts: 2950
uf250-04.cnf fulfilled No. of Restarts: 1998 No. of Flips: 3126 time to process: 7 seconds.
uf250-04.cnf fulfilled No. of Restarts: 2628 No. of Flips: 1563 time to process: 10 seconds.
uf250-04.cnf fulfilled No. of Restarts: 550 No. of Flips: 1789 time to process: 2 seconds.
uf250-04.cnf fulfilled No. of Restarts: 665 No. of Flips: 1837 time to process: 2 seconds.
uf250-04.cnf fulfilled No. of Restarts: 2342 No. of Flips: 4894 time to process: 9 seconds.
uf250-04.cnf fulfilled No. of Restarts: 2274 No. of Flips: 3695 time to process: 9 seconds.
uf250-04.cnf fulfilled No. of Restarts: 1616 No. of Flips: 3914 time to process: 6 seconds.
uf250-04.cnf fulfilled No. of Restarts: 1066 No. of Flips: 1520 time to process: 4 seconds.
uf250-04.cnf fulfilled No. of Restarts: 1379 No. of Flips: 4971 time to process: 5 seconds.
uf250-04.cnf , deadline. Restarts: 2950
uf250-04.cnf fulfilled No. of Restarts: 188 No. of Flips: 1727 time to process: 0 seconds.
uf250-04.cnf fulfilled No. of Restarts: 1592 No. of Flips: 3651 time to process: 6 seconds.
uf250-04.cnf fulfilled No. of Restarts: 2748 No. of Flips: 4940 time to process: 10 seconds.
uf250-04.cnf fulfilled No. of Restarts: 2743 No. of Flips: 3080 time to process: 11 seconds.
uf250-04.cnf fulfilled No. of Restarts: 2467 No. of Flips: 4292 time to process: 9 seconds.
uf250-04.cnf , deadline. Restarts: 2950
uf250-04.cnf fulfilled No. of Restarts: 39 No. of Flips: 2517 time to process: 0 seconds.
uf250-04.cnf fulfilled No. of Restarts: 1943 No. of Flips: 4052 time to process: 7 seconds.
uf250-04.cnf fulfilled No. of Restarts: 2367 No. of Flips: 4434 time to process: 9 seconds.
uf250-04.cnf fulfilled No. of Restarts: 2798 No. of Flips: 4995 time to process: 11 seconds.
uf250-04.cnf fulfilled No. of Restarts: 1552 No. of Flips: 3467 time to process: 6 seconds.
uf250-04.cnf fulfilled No. of Restarts: 1062 No. of Flips: 3838 time to process: 4 seconds.
uf250-04.cnf fulfilled No. of Restarts: 504 No. of Flips: 3135 time to process: 2 seconds.
uf250-04.cnf fulfilled No. of Restarts: 981 No. of Flips: 4155 time to process: 3 seconds.
uf250-04.cnf fulfilled No. of Restarts: 898 No. of Flips: 4336 time to process: 3 seconds.
uf250-04.cnf fulfilled No. of Restarts: 488 No. of Flips: 3917 time to process: 2 seconds.
uf250-04.cnf fulfilled No. of Restarts: 723 No. of Flips: 2306 time to process: 2 seconds.
uf250-04.cnf , deadline. Restarts: 2950
uf250-04.cnf , deadline. Restarts: 2950
uf250-04.cnf fulfilled No. of Restarts: 144 No. of Flips: 3963 time to process: 0 seconds.
uf250-04.cnf fulfilled No. of Restarts: 355 No. of Flips: 4106 time to process: 1 seconds.
uf250-04.cnf , deadline. Restarts: 2950
uf250-04.cnf fulfilled No. of Restarts: 2255 No. of Flips: 1568 time to process: 8 seconds.
uf250-04.cnf fulfilled No. of Restarts: 2580 No. of Flips: 1729 time to process: 10 seconds.
uf250-04.cnf , deadline. Restarts: 2950
uf250-04.cnf fulfilled No. of Restarts: 113 No. of Flips: 3956 time to process: 0 seconds.
uf250-04.cnf , deadline. Restarts: 2950
uf250-04.cnf fulfilled No. of Restarts: 527 No. of Flips: 2520 time to process: 2 seconds.
uf250-04.cnf , deadline. Restarts: 2950
uf250-04.cnf , deadline. Restarts: 2950
uf250-04.cnf fulfilled No. of Restarts: 1071 No. of Flips: 4839 time to process: 4 seconds.
uf250-04.cnf fulfilled No. of Restarts: 523 No. of Flips: 940 time to process: 2 seconds.
uf250-04.cnf , deadline. Restarts: 2950
uf250-04.cnf , deadline. Restarts: 2950
uf250-04.cnf fulfilled No. of Restarts: 374 No. of Flips: 3591 time to process: 1 seconds.
uf250-04.cnf fulfilled No. of Restarts: 1616 No. of Flips: 1921 time to process: 6 seconds.
uf250-04.cnf , deadline. Restarts: 2950
uf250-04.cnf , deadline. Restarts: 2950
