# Supplementary material for: Completion Probabilities and Parallel Restart Strategies under an Imposed Deadline
Source: PLoS One. 2016 Oct 12;11(10):e0164605. doi: 10.1371/journal.pone.0164605 (PMC5061357; doi:10.1371/journal.pone.0164605)
Supplement: S1 File — The file “S1_File.zip” is the data gathered from the experiments regarding completion probability. (ZIP) [file pone.0164605.s004.zip › results_Single_r3050.8439999999996.txt]

uf250-04.cnf , deadline. Restarts: 3050
uf250-04.cnf fulfilled No. of Restarts: 190 No. of Flips: 2997 time to process: 0 seconds.
uf250-04.cnf fulfilled No. of Restarts: 98 No. of Flips: 2691 time to process: 0 seconds.
uf250-04.cnf , deadline. Restarts: 3050
uf250-04.cnf fulfilled No. of Restarts: 2509 No. of Flips: 3775 time to process: 9 seconds.
uf250-04.cnf , deadline. Restarts: 3050
uf250-04.cnf fulfilled No. of Restarts: 2011 No. of Flips: 4300 time to process: 8 seconds.
uf250-04.cnf fulfilled No. of Restarts: 1890 No. of Flips: 1948 time to process: 7 seconds.
uf250-04.cnf fulfilled No. of Restarts: 581 No. of Flips: 3733 time to process: 2 seconds.
uf250-04.cnf , deadline. Restarts: 3050
uf250-04.cnf fulfilled No. of Restarts: 2735 No. of Flips: 4000 time to process: 11 seconds.
uf250-04.cnf , deadline. Restarts: 3050
uf250-04.cnf , deadline. Restarts: 3050
uf250-04.cnf fulfilled No. of Restarts: 752 No. of Flips: 4458 time to process: 3 seconds.
uf250-04.cnf fulfilled No. of Restarts: 1500 No. of Flips: 4237 time to process: 6 seconds.
uf250-04.cnf , deadline. Restarts: 3050
uf250-04.cnf , deadline. Restarts: 3050
uf250-04.cnf , deadline. Restarts: 3050
uf250-04.cnf fulfilled No. of Restarts: 2487 No. of Flips: 2116 time to process: 10 seconds.
uf250-04.cnf , deadline. Restarts: 3050
uf250-04.cnf fulfilled No. of Restarts: 2870 No. of Flips: 1121 time to process: 11 seconds.
uf250-04.cnf fulfilled No. of Restarts: 2683 No. of Flips: 4962 time to process: 10 seconds.
uf250-04.cnf fulfilled No. of Restarts: 2671 No. of Flips: 3969 time to process: 10 seconds.
uf250-04.cnf fulfilled No. of Restarts: 1747 No. of Flips: 1821 time to process: 7 seconds.
uf250-04.cnf fulfilled No. of Restarts: 1036 No. of Flips: 2623 time to process: 4 seconds.
uf250-04.cnf , deadline. Restarts: 3050
uf250-04.cnf fulfilled No. of Restarts: 1516 No. of Flips: 3774 time to process: 6 seconds.
uf250-04.cnf , deadline. Restarts: 3050
uf250-04.cnf fulfilled No. of Restarts: 242 No. of Flips: 2382 time to process: 1 seconds.
uf250-04.cnf fulfilled No. of Restarts: 1782 No. of Flips: 3938 time to process: 7 seconds.
uf250-04.cnf , deadline. Restarts: 3050
uf250-04.cnf fulfilled No. of Restarts: 565 No. of Flips: 4267 time to process: 2 seconds.
uf250-04.cnf fulfilled No. of Restarts: 1810 No. of Flips: 4218 time to process: 7 seconds.
uf250-04.cnf fulfilled No. of Restarts: 2616 No. of Flips: 2074 time to process: 10 seconds.
uf250-04.cnf fulfilled No. of Restarts: 1805 No. of Flips: 1509 time to process: 7 seconds.
uf250-04.cnf fulfilled No. of Restarts: 701 No. of Flips: 4815 time to process: 2 seconds.
uf250-04.cnf fulfilled No. of Restarts: 536 No. of Flips: 4635 time to process: 2 seconds.
uf250-04.cnf , deadline. Restarts: 3050
uf250-04.cnf , deadline. Restarts: 3050
uf250-04.cnf fulfilled No. of Restarts: 2339 No. of Flips: 3899 time to process: 9 seconds.
uf250-04.cnf , deadline. Restarts: 3050
uf250-04.cnf fulfilled No. of Restarts: 1521 No. of Flips: 3026 time to process: 6 seconds.
uf250-04.cnf , deadline. Restarts: 3050
uf250-04.cnf fulfilled No. of Restarts: 339 No. of Flips: 2810 time to process: 1 seconds.
uf250-04.cnf , deadline. Restarts: 3050
uf250-04.cnf fulfilled No. of Restarts: 1408 No. of Flips: 3751 time to process: 5 seconds.
uf250-04.cnf fulfilled No. of Restarts: 622 No. of Flips: 2032 time to process: 2 seconds.
uf250-04.cnf , deadline. Restarts: 3050
uf250-04.cnf fulfilled No. of Restarts: 1050 No. of Flips: 3937 time to process: 4 seconds.
uf250-04.cnf fulfilled No. of Restarts: 1094 No. of Flips: 1584 time to process: 4 seconds.
uf250-04.cnf fulfilled No. of Restarts: 1626 No. of Flips: 4118 time to process: 6 seconds.
uf250-04.cnf , deadline. Restarts: 3050
uf250-04.cnf fulfilled No. of Restarts: 1367 No. of Flips: 3334 time to process: 5 seconds.
uf250-04.cnf fulfilled No. of Restarts: 1109 No. of Flips: 4554 time to process: 4 seconds.
uf250-04.cnf , deadline. Restarts: 3050
uf250-04.cnf , deadline. Restarts: 3050
uf250-04.cnf fulfilled No. of Restarts: 1666 No. of Flips: 4794 time to process: 6 seconds.
uf250-04.cnf fulfilled No. of Restarts: 2875 No. of Flips: 1762 time to process: 11 seconds.
uf250-04.cnf fulfilled No. of Restarts: 62 No. of Flips: 1787 time to process: 0 seconds.
uf250-04.cnf fulfilled No. of Restarts: 32 No. of Flips: 3177 time to process: 0 seconds.
uf250-04.cnf fulfilled No. of Restarts: 2767 No. of Flips: 2031 time to process: 11 seconds.
uf250-04.cnf fulfilled No. of Restarts: 1248 No. of Flips: 1588 time to process: 5 seconds.
uf250-04.cnf fulfilled No. of Restarts: 2248 No. of Flips: 4793 time to process: 8 seconds.
uf250-04.cnf fulfilled No. of Restarts: 1443 No. of Flips: 1071 time to process: 5 seconds.
uf250-04.cnf fulfilled No. of Restarts: 1778 No. of Flips: 2975 time to process: 7 seconds.
uf250-04.cnf fulfilled No. of Restarts: 864 No. of Flips: 1496 time to process: 3 seconds.
uf250-04.cnf fulfilled No. of Restarts: 2006 No. of Flips: 2086 time to process: 8 seconds.
uf250-04.cnf fulfilled No. of Restarts: 511 No. of Flips: 4187 time to process: 2 seconds.
uf250-04.cnf , deadline. Restarts: 3050
uf250-04.cnf , deadline. Restarts: 3050
uf250-04.cnf , deadline. Restarts: 3050
uf250-04.cnf fulfilled No. of Restarts: 2078 No. of Flips: 3731 time to process: 8 seconds.
uf250-04.cnf , deadline. Restarts: 3050
uf250-04.cnf , deadline. Restarts: 3050
uf250-04.cnf , deadline. Restarts: 3050
uf250-04.cnf fulfilled No. of Restarts: 538 No. of Flips: 4678 time to process: 2 seconds.
uf250-04.cnf , deadline. Restarts: 3050
uf250-04.cnf , deadline. Restarts: 3050
uf250-04.cnf fulfilled No. of Restarts: 1435 No. of Flips: 3251 time to process: 5 seconds.
uf250-04.cnf , deadline. Restarts: 3050
uf250-04.cnf , deadline. Restarts: 3050
uf250-04.cnf fulfilled No. of Restarts: 481 No. of Flips: 1625 time to process: 1 seconds.
uf250-04.cnf fulfilled No. of Restarts: 1036 No. of Flips: 3121 time to process: 4 seconds.
uf250-04.cnf fulfilled No. of Restarts: 2777 No. of Flips: 4957 time to process: 11 seconds.
uf250-04.cnf fulfilled No. of Restarts: 880 No. of Flips: 4776 time to process: 3 seconds.
uf250-04.cnf fulfilled No. of Restarts: 1603 No. of Flips: 2001 time to process: 6 seconds.
uf250-04.cnf fulfilled No. of Restarts: 2129 No. of Flips: 1180 time to process: 8 seconds.
uf250-04.cnf , deadline. Restarts: 3050
uf250-04.cnf fulfilled No. of Restarts: 2428 No. of Flips: 585 time to process: 9 seconds.
uf250-04.cnf fulfilled No. of Restarts: 368 No. of Flips: 1685 time to process: 1 seconds.
uf250-04.cnf fulfilled No. of Restarts: 192 No. of Flips: 1066 time to process: 0 seconds.
uf250-04.cnf fulfilled No. of Restarts: 1143 No. of Flips: 2510 time to process: 4 seconds.
uf250-04.cnf , deadline. Restarts: 3050
uf250-04.cnf , deadline. Restarts: 3050
uf250-04.cnf fulfilled No. of Restarts: 1155 No. of Flips: 2251 time to process: 4 seconds.
uf250-04.cnf fulfilled No. of Restarts: 2500 No. of Flips: 4507 time to process: 10 seconds.
uf250-04.cnf , deadline. Restarts: 3050
uf250-04.cnf , deadline. Restarts: 3050
uf250-04.cnf fulfilled No. of Restarts: 1287 No. of Flips: 1697 time to process: 5 seconds.
uf250-04.cnf , deadline. Restarts: 3050
uf250-04.cnf fulfilled No. of Restarts: 450 No. of Flips: 2292 time to process: 1 seconds.
uf250-04.cnf fulfilled No. of Restarts: 2540 No. of Flips: 3083 time to process: 10 seconds.
uf250-04.cnf , deadline. Restarts: 3050
uf250-04.cnf fulfilled No. of Restarts: 2119 No. of Flips: 4959 time to process: 8 seconds.
uf250-04.cnf , deadline. Restarts: 3050
uf250-04.cnf fulfilled No. of Restarts: 2585 No. of Flips: 4764 time to process: 10 seconds.
uf250-04.cnf fulfilled No. of Restarts: 693 No. of Flips: 2292 time to process: 2 seconds.
uf250-04.cnf , deadline. Restarts: 3050
uf250-04.cnf , deadline. Restarts: 3050
uf250-04.cnf , deadline. Restarts: 3050
uf250-04.cnf , deadline. Restarts: 3050
uf250-04.cnf , deadline. Restarts: 3050
uf250-04.cnf fulfilled No. of Restarts: 2024 No. of Flips: 3408 time to process: 8 seconds.
uf250-04.cnf fulfilled No. of Restarts: 624 No. of Flips: 2909 time to process: 2 seconds.
uf250-04.cnf , deadline. Restarts: 3050
uf250-04.cnf , deadline. Restarts: 3050
uf250-04.cnf , deadline. Restarts: 3050
uf250-04.cnf fulfilled No. of Restarts: 2074 No. of Flips: 3145 time to process: 8 seconds.
uf250-04.cnf , deadline. Restarts: 3050
uf250-04.cnf fulfilled No. of Restarts: 573 No. of Flips: 2864 time to process: 2 seconds.
uf250-04.cnf , deadline. Restarts: 3050
uf250-04.cnf fulfilled No. of Restarts: 1951 No. of Flips: 2187 time to process: 7 seconds.
uf250-04.cnf , deadline. Restarts: 3050
uf250-04.cnf , deadline. Restarts: 3050
uf250-04.cnf , deadline. Restarts: 3050
uf250-04.cnf , deadline. Restarts: 3050
uf250-04.cnf , deadline. Restarts: 3050
uf250-04.cnf , deadline. Restarts: 3050
uf250-04.cnf , deadline. Restarts: 3050
uf250-04.cnf fulfilled No. of Restarts: 985 No. of Flips: 3752 time to process: 4 seconds.
uf250-04.cnf , deadline. Restarts: 3050
uf250-04.cnf fulfilled No. of Restarts: 2268 No. of Flips: 1099 time to process: 9 seconds.
uf250-04.cnf fulfilled No. of Restarts: 1902 No. of Flips: 2884 time to process: 7 seconds.
uf250-04.cnf , deadline. Restarts: 3050
uf250-04.cnf , deadline. Restarts: 3050
uf250-04.cnf , deadline. Restarts: 3050
uf250-04.cnf fulfilled No. of Restarts: 777 No. of Flips: 3476 time to process: 3 seconds.
uf250-04.cnf fulfilled No. of Restarts: 1476 No. of Flips: 2747 time to process: 5 seconds.
uf250-04.cnf , deadline. Restarts: 3050
uf250-04.cnf fulfilled No. of Restarts: 1124 No. of Flips: 3910 time to process: 4 seconds.
uf250-04.cnf fulfilled No. of Restarts: 1609 No. of Flips: 4128 time to process: 6 seconds.
uf250-04.cnf , deadline. Restarts: 3050
uf250-04.cnf , deadline. Restarts: 3050
uf250-04.cnf , deadline. Restarts: 3050
uf250-04.cnf fulfilled No. of Restarts: 498 No. of Flips: 2859 time to process: 2 seconds.
uf250-04.cnf fulfilled No. of Restarts: 1831 No. of Flips: 4514 time to process: 7 seconds.
uf250-04.cnf fulfilled No. of Restarts: 1010 No. of Flips: 4978 time to process: 4 seconds.
uf250-04.cnf fulfilled No. of Restarts: 1623 No. of Flips: 3466 time to process: 6 seconds.
uf250-04.cnf fulfilled No. of Restarts: 266 No. of Flips: 1675 time to process: 1 seconds.
uf250-04.cnf fulfilled No. of Restarts: 622 No. of Flips: 4943 time to process: 2 seconds.
uf250-04.cnf , deadline. Restarts: 3050
uf250-04.cnf , deadline. Restarts: 3050
uf250-04.cnf fulfilled No. of Restarts: 2501 No. of Flips: 3125 time to process: 10 seconds.
uf250-04.cnf , deadline. Restarts: 3050
uf250-04.cnf , deadline. Restarts: 3050
uf250-04.cnf , deadline. Restarts: 3050
uf250-04.cnf fulfilled No. of Restarts: 517 No. of Flips: 2104 time to process: 2 seconds.
uf250-04.cnf fulfilled No. of Restarts: 1099 No. of Flips: 3272 time to process: 4 seconds.
uf250-04.cnf fulfilled No. of Restarts: 2463 No. of Flips: 1981 time to process: 9 seconds.
uf250-04.cnf , deadline. Restarts: 3050
uf250-04.cnf fulfilled No. of Restarts: 2058 No. of Flips: 1539 time to process: 8 seconds.
uf250-04.cnf , deadline. Restarts: 3050
uf250-04.cnf fulfilled No. of Restarts: 829 No. of Flips: 4185 time to process: 3 seconds.
uf250-04.cnf , deadline. Restarts: 3050
uf250-04.cnf fulfilled No. of Restarts: 196 No. of Flips: 4668 time to process: 0 seconds.
uf250-04.cnf , deadline. Restarts: 3050
uf250-04.cnf fulfilled No. of Restarts: 1932 No. of Flips: 1358 time to process: 7 seconds.
uf250-04.cnf fulfilled No. of Restarts: 2035 No. of Flips: 4872 time to process: 8 seconds.
uf250-04.cnf , deadline. Restarts: 3050
uf250-04.cnf , deadline. Restarts: 3050
uf250-04.cnf fulfilled No. of Restarts: 2982 No. of Flips: 2317 time to process: 12 seconds.
uf250-04.cnf fulfilled No. of Restarts: 673 No. of Flips: 1179 time to process: 2 seconds.
uf250-04.cnf fulfilled No. of Restarts: 1333 No. of Flips: 3861 time to process: 5 seconds.
uf250-04.cnf fulfilled No. of Restarts: 1490 No. of Flips: 4381 time to process: 6 seconds.
uf250-04.cnf fulfilled No. of Restarts: 1364 No. of Flips: 3190 time to process: 5 seconds.
uf250-04.cnf fulfilled No. of Restarts: 2608 No. of Flips: 2857 time to process: 10 seconds.
uf250-04.cnf fulfilled No. of Restarts: 1551 No. of Flips: 2458 time to process: 6 seconds.
uf250-04.cnf fulfilled No. of Restarts: 2437 No. of Flips: 3131 time to process: 9 seconds.
uf250-04.cnf , deadline. Restarts: 3050
uf250-04.cnf fulfilled No. of Restarts: 2081 No. of Flips: 4953 time to process: 8 seconds.
uf250-04.cnf fulfilled No. of Restarts: 561 No. of Flips: 848 time to process: 2 seconds.
uf250-04.cnf fulfilled No. of Restarts: 2122 No. of Flips: 4200 time to process: 8 seconds.
uf250-04.cnf fulfilled No. of Restarts: 591 No. of Flips: 1765 time to process: 2 seconds.
uf250-04.cnf , deadline. Restarts: 3050
uf250-04.cnf fulfilled No. of Restarts: 519 No. of Flips: 1646 time to process: 2 seconds.
uf250-04.cnf fulfilled No. of Restarts: 364 No. of Flips: 4911 time to process: 1 seconds.
uf250-04.cnf , deadline. Restarts: 3050
uf250-04.cnf , deadline. Restarts: 3050
uf250-04.cnf fulfilled No. of Restarts: 440 No. of Flips: 2591 time to process: 1 seconds.
uf250-04.cnf , deadline. Restarts: 3050
uf250-04.cnf fulfilled No. of Restarts: 1839 No. of Flips: 3778 time to process: 7 seconds.
uf250-04.cnf , deadline. Restarts: 3050
uf250-04.cnf , deadline. Restarts: 3050
uf250-04.cnf fulfilled No. of Restarts: 1174 No. of Flips: 1353 time to process: 4 seconds.
uf250-04.cnf fulfilled No. of Restarts: 0 No. of Flips: 4318 time to process: 0 seconds.
uf250-04.cnf , deadline. Restarts: 3050
uf250-04.cnf fulfilled No. of Restarts: 1582 No. of Flips: 2597 time to process: 6 seconds.
uf250-04.cnf fulfilled No. of Restarts: 1731 No. of Flips: 4507 time to process: 6 seconds.
uf250-04.cnf , deadline. Restarts: 3050
uf250-04.cnf , deadline. Restarts: 3050
uf250-04.cnf , deadline. Restarts: 3050
uf250-04.cnf , deadline. Restarts: 3050
uf250-04.cnf , deadline. Restarts: 3050
uf250-04.cnf fulfilled No. of Restarts: 1811 No. of Flips: 2513 time to process: 7 seconds.
uf250-04.cnf , deadline. Restarts: 3050
uf250-04.cnf , deadline. Restarts: 3050
uf250-04.cnf fulfilled No. of Restarts: 883 No. of Flips: 2383 time to process: 3 seconds.
uf250-04.cnf , deadline. Restarts: 3050
uf250-04.cnf , deadline. Restarts: 3050
uf250-04.cnf fulfilled No. of Restarts: 274 No. of Flips: 1341 time to process: 1 seconds.
uf250-04.cnf fulfilled No. of Restarts: 1835 No. of Flips: 4359 time to process: 7 seconds.
uf250-04.cnf , deadline. Restarts: 3050
uf250-04.cnf fulfilled No. of Restarts: 352 No. of Flips: 2578 time to process: 1 seconds.
uf250-04.cnf , deadline. Restarts: 3050
uf250-04.cnf , deadline. Restarts: 3050
uf250-04.cnf , deadline. Restarts: 3050
uf250-04.cnf , deadline. Restarts: 3050
uf250-04.cnf fulfilled No. of Restarts: 2982 No. of Flips: 4517 time to process: 11 seconds.
uf250-04.cnf fulfilled No. of Restarts: 1466 No. of Flips: 2712 time to process: 5 seconds.
uf250-04.cnf , deadline. Restarts: 3050
uf250-04.cnf , deadline. Restarts: 3050
uf250-04.cnf fulfilled No. of Restarts: 939 No. of Flips: 2510 time to process: 3 seconds.
uf250-04.cnf , deadline. Restarts: 3050
uf250-04.cnf , deadline. Restarts: 3050
uf250-04.cnf fulfilled No. of Restarts: 2216 No. of Flips: 4937 time to process: 8 seconds.
uf250-04.cnf , deadline. Restarts: 3050
uf250-04.cnf , deadline. Restarts: 3050
uf250-04.cnf , deadline. Restarts: 3050
uf250-04.cnf , deadline. Restarts: 3050
uf250-04.cnf , deadline. Restarts: 3050
uf250-04.cnf , deadline. Restarts: 3050
uf250-04.cnf fulfilled No. of Restarts: 1798 No. of Flips: 3955 time to process: 7 seconds.
uf250-04.cnf fulfilled No. of Restarts: 2641 No. of Flips: 3641 time to process: 10 seconds.
uf250-04.cnf , deadline. Restarts: 3050
uf250-04.cnf fulfilled No. of Restarts: 2997 No. of Flips: 2199 time to process: 11 seconds.
uf250-04.cnf fulfilled No. of Restarts: 440 No. of Flips: 3423 time to process: 1 seconds.
uf250-04.cnf fulfilled No. of Restarts: 191 No. of Flips: 1960 time to process: 0 seconds.
uf250-04.cnf , deadline. Restarts: 3050
uf250-04.cnf fulfilled No. of Restarts: 203 No. of Flips: 1759 time to process: 0 seconds.
uf250-04.cnf fulfilled No. of Restarts: 1681 No. of Flips: 2580 time to process: 6 seconds.
uf250-04.cnf , deadline. Restarts: 3050
uf250-04.cnf , deadline. Restarts: 3050
uf250-04.cnf fulfilled No. of Restarts: 1286 No. of Flips: 3746 time to process: 5 seconds.
uf250-04.cnf , deadline. Restarts: 3050
uf250-04.cnf , deadline. Restarts: 3050
uf250-04.cnf , deadline. Restarts: 3050
uf250-04.cnf , deadline. Restarts: 3050
uf250-04.cnf , deadline. Restarts: 3050
uf250-04.cnf fulfilled No. of Restarts: 1266 No. of Flips: 4851 time to process: 5 seconds.
uf250-04.cnf , deadline. Restarts: 3050
uf250-04.cnf , deadline. Restarts: 3050
uf250-04.cnf , deadline. Restarts: 3050
uf250-04.cnf fulfilled No. of Restarts: 2496 No. of Flips: 2365 time to process: 10 seconds.
uf250-04.cnf fulfilled No. of Restarts: 1844 No. of Flips: 4694 time to process: 7 seconds.
uf250-04.cnf fulfilled No. of Restarts: 901 No. of Flips: 4750 time to process: 3 seconds.
uf250-04.cnf fulfilled No. of Restarts: 2116 No. of Flips: 4650 time to process: 8 seconds.
uf250-04.cnf , deadline. Restarts: 3050
uf250-04.cnf fulfilled No. of Restarts: 2674 No. of Flips: 994 time to process: 10 seconds.
uf250-04.cnf , deadline. Restarts: 3050
uf250-04.cnf fulfilled No. of Restarts: 2017 No. of Flips: 1477 time to process: 8 seconds.
uf250-04.cnf fulfilled No. of Restarts: 19 No. of Flips: 3770 time to process: 0 seconds.
uf250-04.cnf , deadline. Restarts: 3050
uf250-04.cnf , deadline. Restarts: 3050
uf250-04.cnf fulfilled No. of Restarts: 455 No. of Flips: 3905 time to process: 1 seconds.
uf250-04.cnf fulfilled No. of Restarts: 805 No. of Flips: 3792 time to process: 3 seconds.
uf250-04.cnf fulfilled No. of Restarts: 686 No. of Flips: 734 time to process: 2 seconds.
uf250-04.cnf fulfilled No. of Restarts: 1355 No. of Flips: 2733 time to process: 5 seconds.
uf250-04.cnf fulfilled No. of Restarts: 1662 No. of Flips: 4065 time to process: 6 seconds.
uf250-04.cnf , deadline. Restarts: 3050
uf250-04.cnf fulfilled No. of Restarts: 1697 No. of Flips: 2871 time to process: 6 seconds.
uf250-04.cnf fulfilled No. of Restarts: 2620 No. of Flips: 4015 time to process: 10 seconds.
uf250-04.cnf fulfilled No. of Restarts: 2736 No. of Flips: 4928 time to process: 10 seconds.
uf250-04.cnf , deadline. Restarts: 3050
uf250-04.cnf , deadline. Restarts: 3050
uf250-04.cnf fulfilled No. of Restarts: 1527 No. of Flips: 4242 time to process: 6 seconds.
uf250-04.cnf fulfilled No. of Restarts: 2018 No. of Flips: 3922 time to process: 7 seconds.
uf250-04.cnf , deadline. Restarts: 3050
uf250-04.cnf fulfilled No. of Restarts: 928 No. of Flips: 4683 time to process: 3 seconds.
uf250-04.cnf fulfilled No. of Restarts: 3043 No. of Flips: 3995 time to process: 12 seconds.
uf250-04.cnf , deadline. Restarts: 3050
uf250-04.cnf fulfilled No. of Restarts: 1853 No. of Flips: 1196 time to process: 7 seconds.
uf250-04.cnf , deadline. Restarts: 3050
uf250-04.cnf , deadline. Restarts: 3050
uf250-04.cnf fulfilled No. of Restarts: 26 No. of Flips: 3258 time to process: 0 seconds.
uf250-04.cnf fulfilled No. of Restarts: 2926 No. of Flips: 3627 time to process: 11 seconds.
uf250-04.cnf fulfilled No. of Restarts: 1526 No. of Flips: 3974 time to process: 5 seconds.
uf250-04.cnf fulfilled No. of Restarts: 1243 No. of Flips: 1147 time to process: 5 seconds.
uf250-04.cnf fulfilled No. of Restarts: 332 No. of Flips: 2749 time to process: 1 seconds.
uf250-04.cnf , deadline. Restarts: 3050
uf250-04.cnf fulfilled No. of Restarts: 672 No. of Flips: 3474 time to process: 2 seconds.
uf250-04.cnf , deadline. Restarts: 3050
uf250-04.cnf fulfilled No. of Restarts: 2173 No. of Flips: 2937 time to process: 8 seconds.
uf250-04.cnf fulfilled No. of Restarts: 1821 No. of Flips: 3394 time to process: 7 seconds.
uf250-04.cnf fulfilled No. of Restarts: 1048 No. of Flips: 1218 time to process: 4 seconds.
uf250-04.cnf fulfilled No. of Restarts: 333 No. of Flips: 1689 time to process: 1 seconds.
uf250-04.cnf fulfilled No. of Restarts: 685 No. of Flips: 4169 time to process: 2 seconds.
uf250-04.cnf fulfilled No. of Restarts: 1372 No. of Flips: 2897 time to process: 5 seconds.
uf250-04.cnf , deadline. Restarts: 3050
uf250-04.cnf fulfilled No. of Restarts: 1744 No. of Flips: 4984 time to process: 6 seconds.
uf250-04.cnf fulfilled No. of Restarts: 888 No. of Flips: 2318 time to process: 3 seconds.
uf250-04.cnf fulfilled No. of Restarts: 1910 No. of Flips: 4875 time to process: 7 seconds.
uf250-04.cnf fulfilled No. of Restarts: 2397 No. of Flips: 3192 time to process: 9 seconds.
uf250-04.cnf , deadline. Restarts: 3050
uf250-04.cnf , deadline. Restarts: 3050
uf250-04.cnf fulfilled No. of Restarts: 931 No. of Flips: 2922 time to process: 3 seconds.
uf250-04.cnf , deadline. Restarts: 3050
uf250-04.cnf fulfilled No. of Restarts: 909 No. of Flips: 2207 time to process: 3 seconds.
uf250-04.cnf fulfilled No. of Restarts: 2295 No. of Flips: 2418 time to process: 9 seconds.
uf250-04.cnf , deadline. Restarts: 3050
uf250-04.cnf fulfilled No. of Restarts: 2296 No. of Flips: 4845 time to process: 9 seconds.
uf250-04.cnf fulfilled No. of Restarts: 2422 No. of Flips: 1392 time to process: 9 seconds.
uf250-04.cnf fulfilled No. of Restarts: 2820 No. of Flips: 2034 time to process: 11 seconds.
uf250-04.cnf fulfilled No. of Restarts: 3041 No. of Flips: 2004 time to process: 12 seconds.
uf250-04.cnf fulfilled No. of Restarts: 114 No. of Flips: 1454 time to process: 0 seconds.
uf250-04.cnf , deadline. Restarts: 3050
uf250-04.cnf , deadline. Restarts: 3050
uf250-04.cnf fulfilled No. of Restarts: 37 No. of Flips: 1571 time to process: 0 seconds.
uf250-04.cnf fulfilled No. of Restarts: 342 No. of Flips: 3445 time to process: 1 seconds.
uf250-04.cnf , deadline. Restarts: 3050
uf250-04.cnf , deadline. Restarts: 3050
uf250-04.cnf fulfilled No. of Restarts: 622 No. of Flips: 932 time to process: 2 seconds.
uf250-04.cnf fulfilled No. of Restarts: 269 No. of Flips: 2073 time to process: 1 seconds.
uf250-04.cnf , deadline. Restarts: 3050
uf250-04.cnf fulfilled No. of Restarts: 1177 No. of Flips: 4748 time to process: 4 seconds.
uf250-04.cnf , deadline. Restarts: 3050
uf250-04.cnf fulfilled No. of Restarts: 2517 No. of Flips: 4369 time to process: 10 seconds.
uf250-04.cnf , deadline. Restarts: 3050
uf250-04.cnf fulfilled No. of Restarts: 1505 No. of Flips: 4960 time to process: 6 seconds.
uf250-04.cnf fulfilled No. of Restarts: 376 No. of Flips: 1451 time to process: 1 seconds.
uf250-04.cnf , deadline. Restarts: 3050
uf250-04.cnf fulfilled No. of Restarts: 1573 No. of Flips: 2345 time to process: 6 seconds.
uf250-04.cnf fulfilled No. of Restarts: 2032 No. of Flips: 3186 time to process: 8 seconds.
uf250-04.cnf fulfilled No. of Restarts: 414 No. of Flips: 2046 time to process: 1 seconds.
uf250-04.cnf fulfilled No. of Restarts: 2263 No. of Flips: 1027 time to process: 9 seconds.
uf250-04.cnf fulfilled No. of Restarts: 2218 No. of Flips: 4864 time to process: 9 seconds.
uf250-04.cnf fulfilled No. of Restarts: 1591 No. of Flips: 4451 time to process: 6 seconds.
uf250-04.cnf , deadline. Restarts: 3050
uf250-04.cnf fulfilled No. of Restarts: 996 No. of Flips: 3305 time to process: 4 seconds.
uf250-04.cnf , deadline. Restarts: 3050
uf250-04.cnf fulfilled No. of Restarts: 368 No. of Flips: 2687 time to process: 1 seconds.
uf250-04.cnf fulfilled No. of Restarts: 2261 No. of Flips: 3052 time to process: 9 seconds.
uf250-04.cnf fulfilled No. of Restarts: 2458 No. of Flips: 4700 time to process: 10 seconds.
uf250-04.cnf fulfilled No. of Restarts: 255 No. of Flips: 4838 time to process: 1 seconds.
uf250-04.cnf , deadline. Restarts: 3050
uf250-04.cnf fulfilled No. of Restarts: 4 No. of Flips: 2451 time to process: 0 seconds.
uf250-04.cnf , deadline. Restarts: 3050
uf250-04.cnf , deadline. Restarts: 3050
uf250-04.cnf , deadline. Restarts: 3050
uf250-04.cnf fulfilled No. of Restarts: 1163 No. of Flips: 2450 time to process: 5 seconds.
uf250-04.cnf , deadline. Restarts: 3050
uf250-04.cnf fulfilled No. of Restarts: 122 No. of Flips: 3102 time to process: 0 seconds.
uf250-04.cnf , deadline. Restarts: 3050
uf250-04.cnf fulfilled No. of Restarts: 1475 No. of Flips: 4879 time to process: 6 seconds.
uf250-04.cnf , deadline. Restarts: 3050
uf250-04.cnf fulfilled No. of Restarts: 1030 No. of Flips: 1455 time to process: 4 seconds.
uf250-04.cnf , deadline. Restarts: 3050
uf250-04.cnf , deadline. Restarts: 3050
uf250-04.cnf , deadline. Restarts: 3050
uf250-04.cnf , deadline. Restarts: 3050
uf250-04.cnf fulfilled No. of Restarts: 738 No. of Flips: 4845 time to process: 3 seconds.
uf250-04.cnf fulfilled No. of Restarts: 1208 No. of Flips: 2827 time to process: 5 seconds.
uf250-04.cnf , deadline. Restarts: 3050
uf250-04.cnf fulfilled No. of Restarts: 33 No. of Flips: 2615 time to process: 0 seconds.
uf250-04.cnf , deadline. Restarts: 3050
uf250-04.cnf fulfilled No. of Restarts: 263 No. of Flips: 2756 time to process: 1 seconds.
uf250-04.cnf fulfilled No. of Restarts: 2756 No. of Flips: 4948 time to process: 11 seconds.
uf250-04.cnf fulfilled No. of Restarts: 1033 No. of Flips: 1174 time to process: 4 seconds.
uf250-04.cnf , deadline. Restarts: 3050
uf250-04.cnf fulfilled No. of Restarts: 652 No. of Flips: 4222 time to process: 2 seconds.
uf250-04.cnf fulfilled No. of Restarts: 2788 No. of Flips: 1076 time to process: 11 seconds.
uf250-04.cnf fulfilled No. of Restarts: 1533 No. of Flips: 3606 time to process: 6 seconds.
uf250-04.cnf , deadline. Restarts: 3050
uf250-04.cnf , deadline. Restarts: 3050
uf250-04.cnf fulfilled No. of Restarts: 633 No. of Flips: 2835 time to process: 2 seconds.
uf250-04.cnf fulfilled No. of Restarts: 1433 No. of Flips: 1999 time to process: 6 seconds.
uf250-04.cnf , deadline. Restarts: 3050
uf250-04.cnf , deadline. Restarts: 3050
uf250-04.cnf fulfilled No. of Restarts: 669 No. of Flips: 1549 time to process: 2 seconds.
uf250-04.cnf , deadline. Restarts: 3050
uf250-04.cnf , deadline. Restarts: 3050
uf250-04.cnf , deadline. Restarts: 3050
uf250-04.cnf fulfilled No. of Restarts: 1007 No. of Flips: 3778 time to process: 4 seconds.
uf250-04.cnf , deadline. Restarts: 3050
uf250-04.cnf , deadline. Restarts: 3050
uf250-04.cnf fulfilled No. of Restarts: 2694 No. of Flips: 1888 time to process: 11 seconds.
uf250-04.cnf fulfilled No. of Restarts: 2085 No. of Flips: 3350 time to process: 8 seconds.
uf250-04.cnf fulfilled No. of Restarts: 98 No. of Flips: 4691 time to process: 0 seconds.
uf250-04.cnf fulfilled No. of Restarts: 816 No. of Flips: 2557 time to process: 3 seconds.
uf250-04.cnf fulfilled No. of Restarts: 655 No. of Flips: 2389 time to process: 2 seconds.
uf250-04.cnf , deadline. Restarts: 3050
uf250-04.cnf fulfilled No. of Restarts: 165 No. of Flips: 2234 time to process: 0 seconds.
uf250-04.cnf fulfilled No. of Restarts: 1373 No. of Flips: 1744 time to process: 5 seconds.
uf250-04.cnf , deadline. Restarts: 3050
uf250-04.cnf fulfilled No. of Restarts: 72 No. of Flips: 3748 time to process: 0 seconds.
uf250-04.cnf fulfilled No. of Restarts: 1495 No. of Flips: 4279 time to process: 6 seconds.
uf250-04.cnf fulfilled No. of Restarts: 987 No. of Flips: 2430 time to process: 4 seconds.
uf250-04.cnf fulfilled No. of Restarts: 764 No. of Flips: 2002 time to process: 3 seconds.
uf250-04.cnf , deadline. Restarts: 3050
uf250-04.cnf fulfilled No. of Restarts: 2674 No. of Flips: 4769 time to process: 11 seconds.
uf250-04.cnf fulfilled No. of Restarts: 1417 No. of Flips: 4011 time to process: 5 seconds.
uf250-04.cnf fulfilled No. of Restarts: 346 No. of Flips: 3449 time to process: 1 seconds.
uf250-04.cnf fulfilled No. of Restarts: 231 No. of Flips: 4855 time to process: 1 seconds.
uf250-04.cnf , deadline. Restarts: 3050
uf250-04.cnf , deadline. Restarts: 3050
uf250-04.cnf fulfilled No. of Restarts: 1369 No. of Flips: 2656 time to process: 5 seconds.
uf250-04.cnf , deadline. Restarts: 3050
uf250-04.cnf , deadline. Restarts: 3050
uf250-04.cnf fulfilled No. of Restarts: 781 No. of Flips: 1851 time to process: 3 seconds.
uf250-04.cnf , deadline. Restarts: 3050
uf250-04.cnf fulfilled No. of Restarts: 1604 No. of Flips: 1013 time to process: 7 seconds.
uf250-04.cnf , deadline. Restarts: 3050
uf250-04.cnf , deadline. Restarts: 3050
uf250-04.cnf , deadline. Restarts: 3050
uf250-04.cnf , deadline. Restarts: 3050
uf250-04.cnf fulfilled No. of Restarts: 2652 No. of Flips: 1631 time to process: 11 seconds.
uf250-04.cnf , deadline. Restarts: 3050
uf250-04.cnf fulfilled No. of Restarts: 573 No. of Flips: 4503 time to process: 2 seconds.
uf250-04.cnf fulfilled No. of Restarts: 785 No. of Flips: 3586 time to process: 3 seconds.
uf250-04.cnf , deadline. Restarts: 3050
uf250-04.cnf fulfilled No. of Restarts: 900 No. of Flips: 2797 time to process: 3 seconds.
uf250-04.cnf , deadline. Restarts: 3050
uf250-04.cnf fulfilled No. of Restarts: 685 No. of Flips: 4182 time to process: 2 seconds.
uf250-04.cnf fulfilled No. of Restarts: 1296 No. of Flips: 2421 time to process: 5 seconds.
uf250-04.cnf fulfilled No. of Restarts: 2217 No. of Flips: 3797 time to process: 9 seconds.
uf250-04.cnf fulfilled No. of Restarts: 1091 No. of Flips: 4981 time to process: 4 seconds.
uf250-04.cnf fulfilled No. of Restarts: 186 No. of Flips: 3034 time to process: 0 seconds.
uf250-04.cnf fulfilled No. of Restarts: 660 No. of Flips: 2922 time to process: 2 seconds.
uf250-04.cnf , deadline. Restarts: 3050
uf250-04.cnf , deadline. Restarts: 3050
uf250-04.cnf , deadline. Restarts: 3050
uf250-04.cnf fulfilled No. of Restarts: 1592 No. of Flips: 4401 time to process: 6 seconds.
uf250-04.cnf , deadline. Restarts: 3050
uf250-04.cnf , deadline. Restarts: 3050
uf250-04.cnf , deadline. Restarts: 3050
uf250-04.cnf , deadline. Restarts: 3050
uf250-04.cnf fulfilled No. of Restarts: 1404 No. of Flips: 2570 time to process: 5 seconds.
uf250-04.cnf , deadline. Restarts: 3050
uf250-04.cnf fulfilled No. of Restarts: 2105 No. of Flips: 4790 time to process: 8 seconds.
uf250-04.cnf , deadline. Restarts: 3050
uf250-04.cnf , deadline. Restarts: 3050
uf250-04.cnf fulfilled No. of Restarts: 499 No. of Flips: 2374 time to process: 2 seconds.
uf250-04.cnf , deadline. Restarts: 3050
uf250-04.cnf , deadline. Restarts: 3050
uf250-04.cnf fulfilled No. of Restarts: 519 No. of Flips: 3977 time to process: 2 seconds.
uf250-04.cnf fulfilled No. of Restarts: 2029 No. of Flips: 2324 time to process: 8 seconds.
uf250-04.cnf , deadline. Restarts: 3050
uf250-04.cnf fulfilled No. of Restarts: 376 No. of Flips: 3016 time to process: 1 seconds.
uf250-04.cnf fulfilled No. of Restarts: 2096 No. of Flips: 3420 time to process: 8 seconds.
uf250-04.cnf , deadline. Restarts: 3050
uf250-04.cnf fulfilled No. of Restarts: 760 No. of Flips: 1014 time to process: 3 seconds.
uf250-04.cnf fulfilled No. of Restarts: 194 No. of Flips: 2667 time to process: 0 seconds.
uf250-04.cnf fulfilled No. of Restarts: 770 No. of Flips: 1294 time to process: 3 seconds.
uf250-04.cnf fulfilled No. of Restarts: 181 No. of Flips: 2956 time to process: 0 seconds.
uf250-04.cnf fulfilled No. of Restarts: 160 No. of Flips: 4024 time to process: 0 seconds.
uf250-04.cnf , deadline. Restarts: 3050
uf250-04.cnf fulfilled No. of Restarts: 703 No. of Flips: 1351 time to process: 2 seconds.
uf250-04.cnf , deadline. Restarts: 3050
uf250-04.cnf , deadline. Restarts: 3050
uf250-04.cnf fulfilled No. of Restarts: 2225 No. of Flips: 962 time to process: 9 seconds.
uf250-04.cnf , deadline. Restarts: 3050
uf250-04.cnf fulfilled No. of Restarts: 2602 No. of Flips: 2837 time to process: 10 seconds.
uf250-04.cnf fulfilled No. of Restarts: 987 No. of Flips: 1443 time to process: 4 seconds.
uf250-04.cnf fulfilled No. of Restarts: 74 No. of Flips: 4731 time to process: 0 seconds.
uf250-04.cnf fulfilled No. of Restarts: 1664 No. of Flips: 1409 time to process: 6 seconds.
uf250-04.cnf fulfilled No. of Restarts: 521 No. of Flips: 4947 time to process: 2 seconds.
uf250-04.cnf , deadline. Restarts: 3050
uf250-04.cnf fulfilled No. of Restarts: 2017 No. of Flips: 2808 time to process: 8 seconds.
uf250-04.cnf fulfilled No. of Restarts: 1044 No. of Flips: 2868 time to process: 4 seconds.
uf250-04.cnf fulfilled No. of Restarts: 2007 No. of Flips: 3431 time to process: 8 seconds.
uf250-04.cnf fulfilled No. of Restarts: 2893 No. of Flips: 2859 time to process: 11 seconds.
uf250-04.cnf , deadline. Restarts: 3050
uf250-04.cnf , deadline. Restarts: 3050
uf250-04.cnf fulfilled No. of Restarts: 1200 No. of Flips: 4343 time to process: 4 seconds.
uf250-04.cnf , deadline. Restarts: 3050
uf250-04.cnf fulfilled No. of Restarts: 33 No. of Flips: 2061 time to process: 0 seconds.
uf250-04.cnf fulfilled No. of Restarts: 1554 No. of Flips: 3563 time to process: 6 seconds.
uf250-04.cnf , deadline. Restarts: 3050
uf250-04.cnf fulfilled No. of Restarts: 707 No. of Flips: 4859 time to process: 3 seconds.
uf250-04.cnf , deadline. Restarts: 3050
uf250-04.cnf fulfilled No. of Restarts: 2718 No. of Flips: 3610 time to process: 11 seconds.
uf250-04.cnf , deadline. Restarts: 3050
uf250-04.cnf , deadline. Restarts: 3050
uf250-04.cnf fulfilled No. of Restarts: 2548 No. of Flips: 2621 time to process: 10 seconds.
uf250-04.cnf , deadline. Restarts: 3050
uf250-04.cnf fulfilled No. of Restarts: 1353 No. of Flips: 1402 time to process: 5 seconds.
uf250-04.cnf fulfilled No. of Restarts: 356 No. of Flips: 2847 time to process: 1 seconds.
uf250-04.cnf fulfilled No. of Restarts: 97 No. of Flips: 3952 time to process: 0 seconds.
uf250-04.cnf fulfilled No. of Restarts: 2894 No. of Flips: 4990 time to process: 12 seconds.
uf250-04.cnf , deadline. Restarts: 3050
uf250-04.cnf , deadline. Restarts: 3050
uf250-04.cnf fulfilled No. of Restarts: 481 No. of Flips: 1883 time to process: 2 seconds.
uf250-04.cnf fulfilled No. of Restarts: 9 No. of Flips: 2100 time to process: 0 seconds.
uf250-04.cnf fulfilled No. of Restarts: 213 No. of Flips: 2019 time to process: 0 seconds.
uf250-04.cnf fulfilled No. of Restarts: 102 No. of Flips: 4004 time to process: 0 seconds.
uf250-04.cnf , deadline. Restarts: 3050
uf250-04.cnf fulfilled No. of Restarts: 169 No. of Flips: 2042 time to process: 0 seconds.
uf250-04.cnf , deadline. Restarts: 3050
uf250-04.cnf fulfilled No. of Restarts: 1468 No. of Flips: 4603 time to process: 6 seconds.
uf250-04.cnf , deadline. Restarts: 3050
uf250-04.cnf fulfilled No. of Restarts: 1537 No. of Flips: 1406 time to process: 6 seconds.
uf250-04.cnf fulfilled No. of Restarts: 892 No. of Flips: 3589 time to process: 3 seconds.
uf250-04.cnf , deadline. Restarts: 3050
uf250-04.cnf fulfilled No. of Restarts: 455 No. of Flips: 4228 time to process: 1 seconds.
uf250-04.cnf fulfilled No. of Restarts: 2144 No. of Flips: 3219 time to process: 8 seconds.
uf250-04.cnf , deadline. Restarts: 3050
uf250-04.cnf , deadline. Restarts: 3050
uf250-04.cnf , deadline. Restarts: 3050
uf250-04.cnf , deadline. Restarts: 3050
uf250-04.cnf fulfilled No. of Restarts: 1567 No. of Flips: 1990 time to process: 6 seconds.
uf250-04.cnf fulfilled No. of Restarts: 337 No. of Flips: 2241 time to process: 1 seconds.
uf250-04.cnf , deadline. Restarts: 3050
uf250-04.cnf fulfilled No. of Restarts: 32 No. of Flips: 3334 time to process: 0 seconds.
uf250-04.cnf , deadline. Restarts: 3050
uf250-04.cnf fulfilled No. of Restarts: 207 No. of Flips: 2929 time to process: 0 seconds.
uf250-04.cnf , deadline. Restarts: 3050
uf250-04.cnf , deadline. Restarts: 3050
uf250-04.cnf fulfilled No. of Restarts: 2474 No. of Flips: 4240 time to process: 10 seconds.
uf250-04.cnf , deadline. Restarts: 3050
uf250-04.cnf fulfilled No. of Restarts: 939 No. of Flips: 4015 time to process: 3 seconds.
uf250-04.cnf , deadline. Restarts: 3050
uf250-04.cnf fulfilled No. of Restarts: 420 No. of Flips: 4892 time to process: 1 seconds.
uf250-04.cnf , deadline. Restarts: 3050
uf250-04.cnf fulfilled No. of Restarts: 309 No. of Flips: 4525 time to process: 1 seconds.
uf250-04.cnf fulfilled No. of Restarts: 2482 No. of Flips: 2255 time to process: 10 seconds.
uf250-04.cnf fulfilled No. of Restarts: 1478 No. of Flips: 3281 time to process: 6 seconds.
uf250-04.cnf fulfilled No. of Restarts: 34 No. of Flips: 4373 time to process: 0 seconds.
uf250-04.cnf , deadline. Restarts: 3050
uf250-04.cnf fulfilled No. of Restarts: 1915 No. of Flips: 1273 time to process: 8 seconds.
uf250-04.cnf fulfilled No. of Restarts: 245 No. of Flips: 4254 time to process: 1 seconds.
uf250-04.cnf , deadline. Restarts: 3050
uf250-04.cnf , deadline. Restarts: 3050
uf250-04.cnf , deadline. Restarts: 3050
uf250-04.cnf fulfilled No. of Restarts: 284 No. of Flips: 4178 time to process: 1 seconds.
uf250-04.cnf fulfilled No. of Restarts: 1341 No. of Flips: 2236 time to process: 5 seconds.
uf250-04.cnf fulfilled No. of Restarts: 2813 No. of Flips: 1921 time to process: 11 seconds.
uf250-04.cnf fulfilled No. of Restarts: 357 No. of Flips: 4081 time to process: 1 seconds.
uf250-04.cnf , deadline. Restarts: 3050
uf250-04.cnf fulfilled No. of Restarts: 2637 No. of Flips: 4397 time to process: 11 seconds.
uf250-04.cnf fulfilled No. of Restarts: 2625 No. of Flips: 2487 time to process: 10 seconds.
uf250-04.cnf fulfilled No. of Restarts: 2552 No. of Flips: 3599 time to process: 10 seconds.
uf250-04.cnf fulfilled No. of Restarts: 7 No. of Flips: 3873 time to process: 0 seconds.
uf250-04.cnf fulfilled No. of Restarts: 1049 No. of Flips: 4849 time to process: 4 seconds.
uf250-04.cnf fulfilled No. of Restarts: 448 No. of Flips: 1798 time to process: 1 seconds.
uf250-04.cnf fulfilled No. of Restarts: 281 No. of Flips: 4032 time to process: 1 seconds.
uf250-04.cnf , deadline. Restarts: 3050
uf250-04.cnf fulfilled No. of Restarts: 585 No. of Flips: 4080 time to process: 2 seconds.
uf250-04.cnf , deadline. Restarts: 3050
uf250-04.cnf fulfilled No. of Restarts: 2548 No. of Flips: 2195 time to process: 10 seconds.
uf250-04.cnf fulfilled No. of Restarts: 2912 No. of Flips: 1996 time to process: 12 seconds.
uf250-04.cnf , deadline. Restarts: 3050
uf250-04.cnf fulfilled No. of Restarts: 1076 No. of Flips: 4079 time to process: 4 seconds.
uf250-04.cnf , deadline. Restarts: 3050
uf250-04.cnf , deadline. Restarts: 3050
uf250-04.cnf fulfilled No. of Restarts: 2347 No. of Flips: 4605 time to process: 9 seconds.
uf250-04.cnf , deadline. Restarts: 3050
uf250-04.cnf , deadline. Restarts: 3050
uf250-04.cnf fulfilled No. of Restarts: 1011 No. of Flips: 3935 time to process: 4 seconds.
uf250-04.cnf fulfilled No. of Restarts: 429 No. of Flips: 1571 time to process: 1 seconds.
uf250-04.cnf fulfilled No. of Restarts: 588 No. of Flips: 1882 time to process: 2 seconds.
uf250-04.cnf fulfilled No. of Restarts: 2621 No. of Flips: 2589 time to process: 11 seconds.
uf250-04.cnf fulfilled No. of Restarts: 250 No. of Flips: 4137 time to process: 1 seconds.
uf250-04.cnf , deadline. Restarts: 3050
uf250-04.cnf , deadline. Restarts: 3050
uf250-04.cnf fulfilled No. of Restarts: 285 No. of Flips: 1599 time to process: 1 seconds.
uf250-04.cnf fulfilled No. of Restarts: 2909 No. of Flips: 4535 time to process: 12 seconds.
uf250-04.cnf fulfilled No. of Restarts: 291 No. of Flips: 3695 time to process: 1 seconds.
uf250-04.cnf fulfilled No. of Restarts: 5 No. of Flips: 1479 time to process: 0 seconds.
uf250-04.cnf fulfilled No. of Restarts: 86 No. of Flips: 2184 time to process: 0 seconds.
uf250-04.cnf , deadline. Restarts: 3050
uf250-04.cnf fulfilled No. of Restarts: 1477 No. of Flips: 4681 time to process: 6 seconds.
uf250-04.cnf fulfilled No. of Restarts: 1618 No. of Flips: 2411 time to process: 6 seconds.
uf250-04.cnf fulfilled No. of Restarts: 456 No. of Flips: 3947 time to process: 2 seconds.
uf250-04.cnf , deadline. Restarts: 3050
uf250-04.cnf fulfilled No. of Restarts: 918 No. of Flips: 4914 time to process: 3 seconds.
uf250-04.cnf fulfilled No. of Restarts: 21 No. of Flips: 2243 time to process: 0 seconds.
uf250-04.cnf fulfilled No. of Restarts: 383 No. of Flips: 4557 time to process: 1 seconds.
uf250-04.cnf fulfilled No. of Restarts: 49 No. of Flips: 1572 time to process: 0 seconds.
uf250-04.cnf fulfilled No. of Restarts: 2256 No. of Flips: 2162 time to process: 9 seconds.
uf250-04.cnf , deadline. Restarts: 3050
uf250-04.cnf fulfilled No. of Restarts: 2444 No. of Flips: 1749 time to process: 10 seconds.
uf250-04.cnf , deadline. Restarts: 3050
uf250-04.cnf , deadline. Restarts: 3050
uf250-04.cnf fulfilled No. of Restarts: 1121 No. of Flips: 3572 time to process: 4 seconds.
uf250-04.cnf fulfilled No. of Restarts: 403 No. of Flips: 3828 time to process: 1 seconds.
uf250-04.cnf fulfilled No. of Restarts: 1561 No. of Flips: 4670 time to process: 6 seconds.
uf250-04.cnf , deadline. Restarts: 3050
uf250-04.cnf , deadline. Restarts: 3050
uf250-04.cnf fulfilled No. of Restarts: 1374 No. of Flips: 3185 time to process: 5 seconds.
uf250-04.cnf , deadline. Restarts: 3050
uf250-04.cnf fulfilled No. of Restarts: 483 No. of Flips: 2890 time to process: 2 seconds.
uf250-04.cnf fulfilled No. of Restarts: 1215 No. of Flips: 1822 time to process: 5 seconds.
uf250-04.cnf fulfilled No. of Restarts: 1025 No. of Flips: 3406 time to process: 4 seconds.
uf250-04.cnf , deadline. Restarts: 3050
uf250-04.cnf , deadline. Restarts: 3050
uf250-04.cnf fulfilled No. of Restarts: 119 No. of Flips: 3940 time to process: 0 seconds.
uf250-04.cnf fulfilled No. of Restarts: 2165 No. of Flips: 2918 time to process: 9 seconds.
uf250-04.cnf fulfilled No. of Restarts: 1248 No. of Flips: 3507 time to process: 5 seconds.
uf250-04.cnf , deadline. Restarts: 3050
uf250-04.cnf fulfilled No. of Restarts: 2221 No. of Flips: 4097 time to process: 10 seconds.
uf250-04.cnf , deadline. Restarts: 3050
uf250-04.cnf fulfilled No. of Restarts: 339 No. of Flips: 3746 time to process: 1 seconds.
uf250-04.cnf fulfilled No. of Restarts: 859 No. of Flips: 3188 time to process: 4 seconds.
uf250-04.cnf , deadline. Restarts: 3050
uf250-04.cnf fulfilled No. of Restarts: 1576 No. of Flips: 1586 time to process: 6 seconds.
uf250-04.cnf fulfilled No. of Restarts: 80 No. of Flips: 1152 time to process: 0 seconds.
uf250-04.cnf fulfilled No. of Restarts: 979 No. of Flips: 2239 time to process: 4 seconds.
uf250-04.cnf fulfilled No. of Restarts: 858 No. of Flips: 3329 time to process: 3 seconds.
uf250-04.cnf , deadline. Restarts: 3050
uf250-04.cnf fulfilled No. of Restarts: 1002 No. of Flips: 4697 time to process: 4 seconds.
uf250-04.cnf , deadline. Restarts: 3050
uf250-04.cnf , deadline. Restarts: 3050
uf250-04.cnf , deadline. Restarts: 3050
uf250-04.cnf fulfilled No. of Restarts: 2275 No. of Flips: 2090 time to process: 9 seconds.
uf250-04.cnf fulfilled No. of Restarts: 557 No. of Flips: 4650 time to process: 2 seconds.
uf250-04.cnf fulfilled No. of Restarts: 348 No. of Flips: 2281 time to process: 1 seconds.
uf250-04.cnf fulfilled No. of Restarts: 2646 No. of Flips: 2916 time to process: 11 seconds.
uf250-04.cnf fulfilled No. of Restarts: 2208 No. of Flips: 598 time to process: 9 seconds.
uf250-04.cnf fulfilled No. of Restarts: 834 No. of Flips: 3071 time to process: 3 seconds.
uf250-04.cnf fulfilled No. of Restarts: 767 No. of Flips: 1030 time to process: 3 seconds.
uf250-04.cnf , deadline. Restarts: 3050
uf250-04.cnf fulfilled No. of Restarts: 702 No. of Flips: 3145 time to process: 3 seconds.
uf250-04.cnf , deadline. Restarts: 3050
uf250-04.cnf , deadline. Restarts: 3050
uf250-04.cnf fulfilled No. of Restarts: 2572 No. of Flips: 2952 time to process: 10 seconds.
uf250-04.cnf , deadline. Restarts: 3050
uf250-04.cnf fulfilled No. of Restarts: 2243 No. of Flips: 3194 time to process: 9 seconds.
uf250-04.cnf , deadline. Restarts: 3050
uf250-04.cnf , deadline. Restarts: 3050
uf250-04.cnf , deadline. Restarts: 3050
uf250-04.cnf , deadline. Restarts: 3050
uf250-04.cnf , deadline. Restarts: 3050
uf250-04.cnf , deadline. Restarts: 3050
uf250-04.cnf fulfilled No. of Restarts: 2794 No. of Flips: 4379 time to process: 12 seconds.
uf250-04.cnf , deadline. Restarts: 3050
uf250-04.cnf fulfilled No. of Restarts: 1193 No. of Flips: 3001 time to process: 5 seconds.
uf250-04.cnf fulfilled No. of Restarts: 2333 No. of Flips: 2537 time to process: 10 seconds.
uf250-04.cnf , deadline. Restarts: 3050
uf250-04.cnf fulfilled No. of Restarts: 2407 No. of Flips: 4300 time to process: 10 seconds.
uf250-04.cnf fulfilled No. of Restarts: 332 No. of Flips: 4756 time to process: 1 seconds.
uf250-04.cnf fulfilled No. of Restarts: 505 No. of Flips: 4041 time to process: 2 seconds.
uf250-04.cnf fulfilled No. of Restarts: 2491 No. of Flips: 3406 time to process: 10 seconds.
uf250-04.cnf fulfilled No. of Restarts: 1621 No. of Flips: 2908 time to process: 6 seconds.
uf250-04.cnf fulfilled No. of Restarts: 2676 No. of Flips: 1864 time to process: 11 seconds.
uf250-04.cnf fulfilled No. of Restarts: 691 No. of Flips: 2403 time to process: 3 seconds.
uf250-04.cnf , deadline. Restarts: 3050
uf250-04.cnf , deadline. Restarts: 3050
uf250-04.cnf , deadline. Restarts: 3050
uf250-04.cnf fulfilled No. of Restarts: 843 No. of Flips: 4517 time to process: 3 seconds.
uf250-04.cnf , deadline. Restarts: 3050
uf250-04.cnf fulfilled No. of Restarts: 2861 No. of Flips: 3123 time to process: 12 seconds.
uf250-04.cnf , deadline. Restarts: 3050
uf250-04.cnf fulfilled No. of Restarts: 1984 No. of Flips: 1430 time to process: 8 seconds.
uf250-04.cnf , deadline. Restarts: 3050
uf250-04.cnf fulfilled No. of Restarts: 462 No. of Flips: 1814 time to process: 2 seconds.
uf250-04.cnf , deadline. Restarts: 3050
uf250-04.cnf , deadline. Restarts: 3050
uf250-04.cnf fulfilled No. of Restarts: 1228 No. of Flips: 3206 time to process: 5 seconds.
uf250-04.cnf , deadline. Restarts: 3050
uf250-04.cnf fulfilled No. of Restarts: 420 No. of Flips: 2464 time to process: 1 seconds.
uf250-04.cnf , deadline. Restarts: 3050
uf250-04.cnf fulfilled No. of Restarts: 71 No. of Flips: 4858 time to process: 0 seconds.
uf250-04.cnf , deadline. Restarts: 3050
uf250-04.cnf fulfilled No. of Restarts: 1609 No. of Flips: 4199 time to process: 6 seconds.
uf250-04.cnf fulfilled No. of Restarts: 1520 No. of Flips: 1486 time to process: 6 seconds.
uf250-04.cnf fulfilled No. of Restarts: 2717 No. of Flips: 4120 time to process: 11 seconds.
uf250-04.cnf fulfilled No. of Restarts: 1542 No. of Flips: 1450 time to process: 6 seconds.
uf250-04.cnf , deadline. Restarts: 3050
uf250-04.cnf , deadline. Restarts: 3050
uf250-04.cnf fulfilled No. of Restarts: 103 No. of Flips: 2988 time to process: 0 seconds.
uf250-04.cnf fulfilled No. of Restarts: 551 No. of Flips: 4072 time to process: 2 seconds.
uf250-04.cnf fulfilled No. of Restarts: 2627 No. of Flips: 3358 time to process: 11 seconds.
uf250-04.cnf , deadline. Restarts: 3050
uf250-04.cnf fulfilled No. of Restarts: 1824 No. of Flips: 4930 time to process: 7 seconds.
uf250-04.cnf , deadline. Restarts: 3050
uf250-04.cnf fulfilled No. of Restarts: 961 No. of Flips: 3482 time to process: 4 seconds.
uf250-04.cnf , deadline. Restarts: 3050
uf250-04.cnf fulfilled No. of Restarts: 1095 No. of Flips: 3365 time to process: 4 seconds.
uf250-04.cnf , deadline. Restarts: 3050
uf250-04.cnf fulfilled No. of Restarts: 321 No. of Flips: 1206 time to process: 1 seconds.
uf250-04.cnf fulfilled No. of Restarts: 2162 No. of Flips: 4419 time to process: 9 seconds.
uf250-04.cnf fulfilled No. of Restarts: 338 No. of Flips: 3452 time to process: 1 seconds.
uf250-04.cnf , deadline. Restarts: 3050
uf250-04.cnf , deadline. Restarts: 3050
uf250-04.cnf fulfilled No. of Restarts: 55 No. of Flips: 2459 time to process: 0 seconds.
uf250-04.cnf , deadline. Restarts: 3050
uf250-04.cnf fulfilled No. of Restarts: 703 No. of Flips: 2308 time to process: 3 seconds.
uf250-04.cnf fulfilled No. of Restarts: 2717 No. of Flips: 3099 time to process: 11 seconds.
uf250-04.cnf fulfilled No. of Restarts: 2403 No. of Flips: 3938 time to process: 10 seconds.
uf250-04.cnf fulfilled No. of Restarts: 1643 No. of Flips: 4938 time to process: 7 seconds.
uf250-04.cnf , deadline. Restarts: 3050
uf250-04.cnf fulfilled No. of Restarts: 1028 No. of Flips: 4783 time to process: 4 seconds.
uf250-04.cnf fulfilled No. of Restarts: 1894 No. of Flips: 2158 time to process: 8 seconds.
uf250-04.cnf , deadline. Restarts: 3050
uf250-04.cnf fulfilled No. of Restarts: 2091 No. of Flips: 1894 time to process: 9 seconds.
uf250-04.cnf , deadline. Restarts: 3050
uf250-04.cnf fulfilled No. of Restarts: 1760 No. of Flips: 4414 time to process: 7 seconds.
uf250-04.cnf fulfilled No. of Restarts: 1188 No. of Flips: 2501 time to process: 5 seconds.
uf250-04.cnf , deadline. Restarts: 3050
uf250-04.cnf , deadline. Restarts: 3050
uf250-04.cnf , deadline. Restarts: 3050
uf250-04.cnf fulfilled No. of Restarts: 921 No. of Flips: 4114 time to process: 4 seconds.
uf250-04.cnf fulfilled No. of Restarts: 24 No. of Flips: 1615 time to process: 0 seconds.
uf250-04.cnf fulfilled No. of Restarts: 1114 No. of Flips: 3482 time to process: 4 seconds.
uf250-04.cnf , deadline. Restarts: 3050
uf250-04.cnf fulfilled No. of Restarts: 363 No. of Flips: 4843 time to process: 1 seconds.
uf250-04.cnf , deadline. Restarts: 3050
uf250-04.cnf , deadline. Restarts: 3050
uf250-04.cnf fulfilled No. of Restarts: 408 No. of Flips: 4043 time to process: 1 seconds.
uf250-04.cnf fulfilled No. of Restarts: 142 No. of Flips: 1915 time to process: 0 seconds.
uf250-04.cnf fulfilled No. of Restarts: 665 No. of Flips: 1708 time to process: 3 seconds.
uf250-04.cnf , deadline. Restarts: 3050
uf250-04.cnf fulfilled No. of Restarts: 503 No. of Flips: 2837 time to process: 2 seconds.
uf250-04.cnf , deadline. Restarts: 3050
uf250-04.cnf fulfilled No. of Restarts: 623 No. of Flips: 3549 time to process: 2 seconds.
uf250-04.cnf , deadline. Restarts: 3050
uf250-04.cnf fulfilled No. of Restarts: 2415 No. of Flips: 2907 time to process: 10 seconds.
uf250-04.cnf , deadline. Restarts: 3050
uf250-04.cnf , deadline. Restarts: 3050
uf250-04.cnf , deadline. Restarts: 3050
uf250-04.cnf , deadline. Restarts: 3050
uf250-04.cnf fulfilled No. of Restarts: 955 No. of Flips: 3599 time to process: 3 seconds.
uf250-04.cnf , deadline. Restarts: 3050
uf250-04.cnf fulfilled No. of Restarts: 78 No. of Flips: 2645 time to process: 0 seconds.
uf250-04.cnf , deadline. Restarts: 3050
uf250-04.cnf , deadline. Restarts: 3050
uf250-04.cnf fulfilled No. of Restarts: 2086 No. of Flips: 1965 time to process: 9 seconds.
uf250-04.cnf fulfilled No. of Restarts: 3007 No. of Flips: 4800 time to process: 12 seconds.
uf250-04.cnf fulfilled No. of Restarts: 1706 No. of Flips: 4026 time to process: 7 seconds.
uf250-04.cnf fulfilled No. of Restarts: 2572 No. of Flips: 4553 time to process: 11 seconds.
uf250-04.cnf fulfilled No. of Restarts: 941 No. of Flips: 3129 time to process: 4 seconds.
uf250-04.cnf , deadline. Restarts: 3050
uf250-04.cnf , deadline. Restarts: 3050
uf250-04.cnf , deadline. Restarts: 3050
uf250-04.cnf fulfilled No. of Restarts: 1596 No. of Flips: 4929 time to process: 6 seconds.
uf250-04.cnf fulfilled No. of Restarts: 1183 No. of Flips: 2413 time to process: 5 seconds.
uf250-04.cnf fulfilled No. of Restarts: 447 No. of Flips: 4721 time to process: 2 seconds.
uf250-04.cnf , deadline. Restarts: 3050
uf250-04.cnf fulfilled No. of Restarts: 271 No. of Flips: 2874 time to process: 1 seconds.
uf250-04.cnf fulfilled No. of Restarts: 598 No. of Flips: 963 time to process: 2 seconds.
uf250-04.cnf fulfilled No. of Restarts: 1559 No. of Flips: 1765 time to process: 6 seconds.
uf250-04.cnf , deadline. Restarts: 3050
uf250-04.cnf , deadline. Restarts: 3050
uf250-04.cnf , deadline. Restarts: 3050
uf250-04.cnf fulfilled No. of Restarts: 1741 No. of Flips: 2194 time to process: 7 seconds.
uf250-04.cnf , deadline. Restarts: 3050
uf250-04.cnf fulfilled No. of Restarts: 2309 No. of Flips: 4138 time to process: 9 seconds.
uf250-04.cnf fulfilled No. of Restarts: 1137 No. of Flips: 3314 time to process: 5 seconds.
uf250-04.cnf fulfilled No. of Restarts: 1060 No. of Flips: 4864 time to process: 4 seconds.
uf250-04.cnf , deadline. Restarts: 3050
uf250-04.cnf , deadline. Restarts: 3050
uf250-04.cnf , deadline. Restarts: 3050
uf250-04.cnf fulfilled No. of Restarts: 444 No. of Flips: 2912 time to process: 1 seconds.
uf250-04.cnf fulfilled No. of Restarts: 2427 No. of Flips: 1790 time to process: 10 seconds.
uf250-04.cnf fulfilled No. of Restarts: 335 No. of Flips: 1547 time to process: 1 seconds.
uf250-04.cnf fulfilled No. of Restarts: 329 No. of Flips: 3006 time to process: 1 seconds.
uf250-04.cnf fulfilled No. of Restarts: 1194 No. of Flips: 2537 time to process: 5 seconds.
uf250-04.cnf , deadline. Restarts: 3050
uf250-04.cnf , deadline. Restarts: 3050
uf250-04.cnf fulfilled No. of Restarts: 171 No. of Flips: 4127 time to process: 0 seconds.
uf250-04.cnf , deadline. Restarts: 3050
uf250-04.cnf , deadline. Restarts: 3050
uf250-04.cnf fulfilled No. of Restarts: 143 No. of Flips: 4955 time to process: 0 seconds.
uf250-04.cnf , deadline. Restarts: 3050
uf250-04.cnf fulfilled No. of Restarts: 1481 No. of Flips: 2544 time to process: 6 seconds.
uf250-04.cnf fulfilled No. of Restarts: 1889 No. of Flips: 4920 time to process: 7 seconds.
uf250-04.cnf , deadline. Restarts: 3050
uf250-04.cnf , deadline. Restarts: 3050
uf250-04.cnf , deadline. Restarts: 3050
uf250-04.cnf fulfilled No. of Restarts: 309 No. of Flips: 3813 time to process: 1 seconds.
uf250-04.cnf , deadline. Restarts: 3050
uf250-04.cnf fulfilled No. of Restarts: 2854 No. of Flips: 1497 time to process: 12 seconds.
uf250-04.cnf , deadline. Restarts: 3050
uf250-04.cnf fulfilled No. of Restarts: 179 No. of Flips: 4147 time to process: 0 seconds.
uf250-04.cnf fulfilled No. of Restarts: 955 No. of Flips: 1888 time to process: 4 seconds.
uf250-04.cnf fulfilled No. of Restarts: 756 No. of Flips: 1975 time to process: 3 seconds.
uf250-04.cnf fulfilled No. of Restarts: 2025 No. of Flips: 4018 time to process: 8 seconds.
uf250-04.cnf fulfilled No. of Restarts: 2782 No. of Flips: 4150 time to process: 11 seconds.
uf250-04.cnf fulfilled No. of Restarts: 2920 No. of Flips: 2077 time to process: 12 seconds.
uf250-04.cnf fulfilled No. of Restarts: 501 No. of Flips: 4261 time to process: 2 seconds.
uf250-04.cnf fulfilled No. of Restarts: 1261 No. of Flips: 3886 time to process: 5 seconds.
uf250-04.cnf fulfilled No. of Restarts: 433 No. of Flips: 3223 time to process: 1 seconds.
uf250-04.cnf , deadline. Restarts: 3050
uf250-04.cnf , deadline. Restarts: 3050
uf250-04.cnf fulfilled No. of Restarts: 1632 No. of Flips: 1648 time to process: 7 seconds.
uf250-04.cnf , deadline. Restarts: 3050
uf250-04.cnf fulfilled No. of Restarts: 2153 No. of Flips: 1322 time to process: 9 seconds.
uf250-04.cnf , deadline. Restarts: 3050
uf250-04.cnf , deadline. Restarts: 3050
uf250-04.cnf fulfilled No. of Restarts: 324 No. of Flips: 4397 time to process: 1 seconds.
uf250-04.cnf , deadline. Restarts: 3050
uf250-04.cnf fulfilled No. of Restarts: 1760 No. of Flips: 1865 time to process: 7 seconds.
uf250-04.cnf , deadline. Restarts: 3050
uf250-04.cnf fulfilled No. of Restarts: 758 No. of Flips: 4894 time to process: 3 seconds.
uf250-04.cnf fulfilled No. of Restarts: 1674 No. of Flips: 3165 time to process: 7 seconds.
uf250-04.cnf fulfilled No. of Restarts: 901 No. of Flips: 1545 time to process: 4 seconds.
uf250-04.cnf fulfilled No. of Restarts: 276 No. of Flips: 2705 time to process: 1 seconds.
uf250-04.cnf fulfilled No. of Restarts: 1318 No. of Flips: 2807 time to process: 6 seconds.
uf250-04.cnf fulfilled No. of Restarts: 2891 No. of Flips: 3634 time to process: 12 seconds.
uf250-04.cnf fulfilled No. of Restarts: 2038 No. of Flips: 1416 time to process: 8 seconds.
uf250-04.cnf fulfilled No. of Restarts: 2724 No. of Flips: 3501 time to process: 11 seconds.
uf250-04.cnf fulfilled No. of Restarts: 2128 No. of Flips: 4925 time to process: 9 seconds.
uf250-04.cnf fulfilled No. of Restarts: 51 No. of Flips: 2949 time to process: 0 seconds.
uf250-04.cnf fulfilled No. of Restarts: 586 No. of Flips: 3653 time to process: 2 seconds.
uf250-04.cnf , deadline. Restarts: 3050
uf250-04.cnf fulfilled No. of Restarts: 2833 No. of Flips: 3735 time to process: 12 seconds.
uf250-04.cnf fulfilled No. of Restarts: 1978 No. of Flips: 2249 time to process: 8 seconds.
uf250-04.cnf , deadline. Restarts: 3050
uf250-04.cnf , deadline. Restarts: 3050
uf250-04.cnf fulfilled No. of Restarts: 255 No. of Flips: 2010 time to process: 1 seconds.
uf250-04.cnf fulfilled No. of Restarts: 648 No. of Flips: 1770 time to process: 2 seconds.
uf250-04.cnf fulfilled No. of Restarts: 1324 No. of Flips: 4044 time to process: 5 seconds.
uf250-04.cnf fulfilled No. of Restarts: 2008 No. of Flips: 2885 time to process: 8 seconds.
uf250-04.cnf fulfilled No. of Restarts: 1157 No. of Flips: 1595 time to process: 5 seconds.
uf250-04.cnf fulfilled No. of Restarts: 2437 No. of Flips: 4353 time to process: 10 seconds.
uf250-04.cnf , deadline. Restarts: 3050
uf250-04.cnf fulfilled No. of Restarts: 45 No. of Flips: 4119 time to process: 0 seconds.
uf250-04.cnf fulfilled No. of Restarts: 231 No. of Flips: 3552 time to process: 1 seconds.
uf250-04.cnf fulfilled No. of Restarts: 239 No. of Flips: 3499 time to process: 1 seconds.
uf250-04.cnf fulfilled No. of Restarts: 2026 No. of Flips: 4684 time to process: 8 seconds.
uf250-04.cnf , deadline. Restarts: 3050
uf250-04.cnf , deadline. Restarts: 3050
uf250-04.cnf , deadline. Restarts: 3050
uf250-04.cnf fulfilled No. of Restarts: 2662 No. of Flips: 2247 time to process: 11 seconds.
uf250-04.cnf fulfilled No. of Restarts: 744 No. of Flips: 2425 time to process: 3 seconds.
uf250-04.cnf , deadline. Restarts: 3050
uf250-04.cnf , deadline. Restarts: 3050
uf250-04.cnf , deadline. Restarts: 3050
uf250-04.cnf fulfilled No. of Restarts: 2900 No. of Flips: 4097 time to process: 12 seconds.
uf250-04.cnf fulfilled No. of Restarts: 672 No. of Flips: 1752 time to process: 2 seconds.
uf250-04.cnf fulfilled No. of Restarts: 2560 No. of Flips: 3977 time to process: 10 seconds.
uf250-04.cnf fulfilled No. of Restarts: 862 No. of Flips: 593 time to process: 3 seconds.
uf250-04.cnf fulfilled No. of Restarts: 624 No. of Flips: 753 time to process: 2 seconds.
uf250-04.cnf fulfilled No. of Restarts: 1425 No. of Flips: 3445 time to process: 6 seconds.
uf250-04.cnf fulfilled No. of Restarts: 1012 No. of Flips: 3419 time to process: 4 seconds.
uf250-04.cnf fulfilled No. of Restarts: 1416 No. of Flips: 1078 time to process: 6 seconds.
uf250-04.cnf , deadline. Restarts: 3050
uf250-04.cnf fulfilled No. of Restarts: 631 No. of Flips: 3394 time to process: 2 seconds.
uf250-04.cnf fulfilled No. of Restarts: 768 No. of Flips: 3849 time to process: 3 seconds.
uf250-04.cnf , deadline. Restarts: 3050
uf250-04.cnf fulfilled No. of Restarts: 874 No. of Flips: 4831 time to process: 3 seconds.
uf250-04.cnf , deadline. Restarts: 3050
uf250-04.cnf , deadline. Restarts: 3050
uf250-04.cnf fulfilled No. of Restarts: 1841 No. of Flips: 808 time to process: 8 seconds.
uf250-04.cnf , deadline. Restarts: 3050
uf250-04.cnf , deadline. Restarts: 3050
uf250-04.cnf , deadline. Restarts: 3050
uf250-04.cnf fulfilled No. of Restarts: 1771 No. of Flips: 1077 time to process: 7 seconds.
uf250-04.cnf fulfilled No. of Restarts: 9 No. of Flips: 2008 time to process: 0 seconds.
uf250-04.cnf fulfilled No. of Restarts: 2304 No. of Flips: 4135 time to process: 9 seconds.
uf250-04.cnf , deadline. Restarts: 3050
uf250-04.cnf fulfilled No. of Restarts: 2152 No. of Flips: 1745 time to process: 9 seconds.
uf250-04.cnf fulfilled No. of Restarts: 2692 No. of Flips: 3462 time to process: 11 seconds.
uf250-04.cnf , deadline. Restarts: 3050
uf250-04.cnf , deadline. Restarts: 3050
uf250-04.cnf fulfilled No. of Restarts: 2968 No. of Flips: 4030 time to process: 12 seconds.
uf250-04.cnf fulfilled No. of Restarts: 1523 No. of Flips: 1730 time to process: 6 seconds.
uf250-04.cnf , deadline. Restarts: 3050
uf250-04.cnf fulfilled No. of Restarts: 2605 No. of Flips: 3691 time to process: 11 seconds.
uf250-04.cnf fulfilled No. of Restarts: 1346 No. of Flips: 3468 time to process: 6 seconds.
uf250-04.cnf fulfilled No. of Restarts: 2616 No. of Flips: 1432 time to process: 11 seconds.
uf250-04.cnf , deadline. Restarts: 3050
uf250-04.cnf , deadline. Restarts: 3050
uf250-04.cnf , deadline. Restarts: 3050
uf250-04.cnf , deadline. Restarts: 3050
uf250-04.cnf fulfilled No. of Restarts: 1033 No. of Flips: 2380 time to process: 4 seconds.
uf250-04.cnf fulfilled No. of Restarts: 1029 No. of Flips: 2900 time to process: 4 seconds.
uf250-04.cnf fulfilled No. of Restarts: 1147 No. of Flips: 3122 time to process: 5 seconds.
uf250-04.cnf fulfilled No. of Restarts: 52 No. of Flips: 2689 time to process: 0 seconds.
uf250-04.cnf fulfilled No. of Restarts: 991 No. of Flips: 3063 time to process: 4 seconds.
uf250-04.cnf fulfilled No. of Restarts: 104 No. of Flips: 2742 time to process: 0 seconds.
uf250-04.cnf fulfilled No. of Restarts: 2881 No. of Flips: 3403 time to process: 12 seconds.
uf250-04.cnf , deadline. Restarts: 3050
uf250-04.cnf fulfilled No. of Restarts: 478 No. of Flips: 1472 time to process: 2 seconds.
uf250-04.cnf fulfilled No. of Restarts: 2123 No. of Flips: 2901 time to process: 9 seconds.
uf250-04.cnf fulfilled No. of Restarts: 1446 No. of Flips: 4453 time to process: 6 seconds.
uf250-04.cnf fulfilled No. of Restarts: 737 No. of Flips: 3310 time to process: 3 seconds.
uf250-04.cnf , deadline. Restarts: 3050
uf250-04.cnf fulfilled No. of Restarts: 1826 No. of Flips: 936 time to process: 7 seconds.
uf250-04.cnf , deadline. Restarts: 3050
uf250-04.cnf , deadline. Restarts: 3050
uf250-04.cnf fulfilled No. of Restarts: 1296 No. of Flips: 4270 time to process: 5 seconds.
uf250-04.cnf , deadline. Restarts: 3050
uf250-04.cnf , deadline. Restarts: 3050
uf250-04.cnf fulfilled No. of Restarts: 318 No. of Flips: 4011 time to process: 1 seconds.
uf250-04.cnf fulfilled No. of Restarts: 1954 No. of Flips: 2504 time to process: 8 seconds.
uf250-04.cnf fulfilled No. of Restarts: 1103 No. of Flips: 3118 time to process: 4 seconds.
uf250-04.cnf fulfilled No. of Restarts: 2225 No. of Flips: 4760 time to process: 9 seconds.
uf250-04.cnf , deadline. Restarts: 3050
uf250-04.cnf fulfilled No. of Restarts: 2057 No. of Flips: 1328 time to process: 8 seconds.
uf250-04.cnf fulfilled No. of Restarts: 2719 No. of Flips: 3314 time to process: 11 seconds.
uf250-04.cnf fulfilled No. of Restarts: 3007 No. of Flips: 2822 time to process: 12 seconds.
uf250-04.cnf fulfilled No. of Restarts: 2589 No. of Flips: 2715 time to process: 11 seconds.
uf250-04.cnf fulfilled No. of Restarts: 653 No. of Flips: 2464 time to process: 2 seconds.
uf250-04.cnf fulfilled No. of Restarts: 747 No. of Flips: 2099 time to process: 3 seconds.
uf250-04.cnf fulfilled No. of Restarts: 1461 No. of Flips: 4475 time to process: 6 seconds.
uf250-04.cnf fulfilled No. of Restarts: 539 No. of Flips: 2851 time to process: 2 seconds.
uf250-04.cnf , deadline. Restarts: 3050
uf250-04.cnf , deadline. Restarts: 3050
uf250-04.cnf , deadline. Restarts: 3050
uf250-04.cnf fulfilled No. of Restarts: 1950 No. of Flips: 3293 time to process: 8 seconds.
uf250-04.cnf fulfilled No. of Restarts: 2237 No. of Flips: 4887 time to process: 9 seconds.
uf250-04.cnf , deadline. Restarts: 3050
uf250-04.cnf fulfilled No. of Restarts: 1176 No. of Flips: 2959 time to process: 5 seconds.
uf250-04.cnf , deadline. Restarts: 3050
uf250-04.cnf , deadline. Restarts: 3050
uf250-04.cnf fulfilled No. of Restarts: 2916 No. of Flips: 1590 time to process: 12 seconds.
uf250-04.cnf fulfilled No. of Restarts: 1236 No. of Flips: 3174 time to process: 5 seconds.
uf250-04.cnf fulfilled No. of Restarts: 1173 No. of Flips: 3619 time to process: 5 seconds.
uf250-04.cnf fulfilled No. of Restarts: 475 No. of Flips: 4863 time to process: 2 seconds.
uf250-04.cnf fulfilled No. of Restarts: 1088 No. of Flips: 3014 time to process: 4 seconds.
uf250-04.cnf fulfilled No. of Restarts: 312 No. of Flips: 1581 time to process: 1 seconds.
uf250-04.cnf fulfilled No. of Restarts: 1238 No. of Flips: 3395 time to process: 5 seconds.
uf250-04.cnf fulfilled No. of Restarts: 685 No. of Flips: 2229 time to process: 2 seconds.
uf250-04.cnf fulfilled No. of Restarts: 136 No. of Flips: 2155 time to process: 0 seconds.
uf250-04.cnf fulfilled No. of Restarts: 177 No. of Flips: 4702 time to process: 0 seconds.
uf250-04.cnf , deadline. Restarts: 3050
uf250-04.cnf fulfilled No. of Restarts: 2513 No. of Flips: 1202 time to process: 10 seconds.
uf250-04.cnf , deadline. Restarts: 3050
uf250-04.cnf , deadline. Restarts: 3050
uf250-04.cnf fulfilled No. of Restarts: 1818 No. of Flips: 2664 time to process: 7 seconds.
uf250-04.cnf fulfilled No. of Restarts: 2382 No. of Flips: 1817 time to process: 10 seconds.
uf250-04.cnf fulfilled No. of Restarts: 861 No. of Flips: 2378 time to process: 3 seconds.
uf250-04.cnf , deadline. Restarts: 3050
uf250-04.cnf fulfilled No. of Restarts: 1700 No. of Flips: 1926 time to process: 7 seconds.
uf250-04.cnf fulfilled No. of Restarts: 1976 No. of Flips: 1143 time to process: 8 seconds.
uf250-04.cnf , deadline. Restarts: 3050
uf250-04.cnf fulfilled No. of Restarts: 1725 No. of Flips: 2768 time to process: 7 seconds.
uf250-04.cnf , deadline. Restarts: 3050
uf250-04.cnf , deadline. Restarts: 3050
uf250-04.cnf , deadline. Restarts: 3050
uf250-04.cnf fulfilled No. of Restarts: 1966 No. of Flips: 1026 time to process: 8 seconds.
uf250-04.cnf , deadline. Restarts: 3050
uf250-04.cnf fulfilled No. of Restarts: 2816 No. of Flips: 2183 time to process: 12 seconds.
uf250-04.cnf fulfilled No. of Restarts: 1068 No. of Flips: 4940 time to process: 4 seconds.
uf250-04.cnf fulfilled No. of Restarts: 2530 No. of Flips: 1782 time to process: 10 seconds.
uf250-04.cnf fulfilled No. of Restarts: 176 No. of Flips: 1352 time to process: 0 seconds.
uf250-04.cnf fulfilled No. of Restarts: 343 No. of Flips: 3826 time to process: 1 seconds.
uf250-04.cnf , deadline. Restarts: 3050
uf250-04.cnf , deadline. Restarts: 3050
uf250-04.cnf fulfilled No. of Restarts: 1221 No. of Flips: 2388 time to process: 5 seconds.
uf250-04.cnf fulfilled No. of Restarts: 540 No. of Flips: 2465 time to process: 2 seconds.
uf250-04.cnf fulfilled No. of Restarts: 1824 No. of Flips: 967 time to process: 7 seconds.
uf250-04.cnf fulfilled No. of Restarts: 678 No. of Flips: 2746 time to process: 3 seconds.
uf250-04.cnf , deadline. Restarts: 3050
uf250-04.cnf fulfilled No. of Restarts: 1226 No. of Flips: 1342 time to process: 5 seconds.
uf250-04.cnf , deadline. Restarts: 3050
uf250-04.cnf , deadline. Restarts: 3050
uf250-04.cnf , deadline. Restarts: 3050
uf250-04.cnf , deadline. Restarts: 3050
uf250-04.cnf , deadline. Restarts: 3050
uf250-04.cnf fulfilled No. of Restarts: 1220 No. of Flips: 1255 time to process: 5 seconds.
uf250-04.cnf fulfilled No. of Restarts: 1307 No. of Flips: 4370 time to process: 5 seconds.
uf250-04.cnf fulfilled No. of Restarts: 852 No. of Flips: 3269 time to process: 3 seconds.
uf250-04.cnf fulfilled No. of Restarts: 1490 No. of Flips: 1488 time to process: 6 seconds.
uf250-04.cnf fulfilled No. of Restarts: 898 No. of Flips: 4869 time to process: 3 seconds.
uf250-04.cnf fulfilled No. of Restarts: 1109 No. of Flips: 3934 time to process: 4 seconds.
uf250-04.cnf fulfilled No. of Restarts: 6 No. of Flips: 2202 time to process: 0 seconds.
uf250-04.cnf fulfilled No. of Restarts: 1865 No. of Flips: 1696 time to process: 8 seconds.
uf250-04.cnf fulfilled No. of Restarts: 2262 No. of Flips: 1901 time to process: 9 seconds.
uf250-04.cnf , deadline. Restarts: 3050
uf250-04.cnf fulfilled No. of Restarts: 322 No. of Flips: 4926 time to process: 1 seconds.
uf250-04.cnf fulfilled No. of Restarts: 2397 No. of Flips: 3078 time to process: 10 seconds.
uf250-04.cnf fulfilled No. of Restarts: 512 No. of Flips: 2589 time to process: 2 seconds.
uf250-04.cnf , deadline. Restarts: 3050
uf250-04.cnf fulfilled No. of Restarts: 694 No. of Flips: 2795 time to process: 3 seconds.
uf250-04.cnf fulfilled No. of Restarts: 2504 No. of Flips: 1257 time to process: 10 seconds.
uf250-04.cnf , deadline. Restarts: 3050
uf250-04.cnf , deadline. Restarts: 3050
uf250-04.cnf , deadline. Restarts: 3050
uf250-04.cnf , deadline. Restarts: 3050
uf250-04.cnf , deadline. Restarts: 3050
uf250-04.cnf , deadline. Restarts: 3050
uf250-04.cnf , deadline. Restarts: 3050
uf250-04.cnf , deadline. Restarts: 3050
uf250-04.cnf fulfilled No. of Restarts: 503 No. of Flips: 4408 time to process: 2 seconds.
uf250-04.cnf fulfilled No. of Restarts: 927 No. of Flips: 4228 time to process: 3 seconds.
uf250-04.cnf , deadline. Restarts: 3050
uf250-04.cnf fulfilled No. of Restarts: 2170 No. of Flips: 2509 time to process: 9 seconds.
uf250-04.cnf , deadline. Restarts: 3050
uf250-04.cnf fulfilled No. of Restarts: 705 No. of Flips: 3330 time to process: 3 seconds.
uf250-04.cnf , deadline. Restarts: 3050
uf250-04.cnf , deadline. Restarts: 3050
uf250-04.cnf fulfilled No. of Restarts: 2002 No. of Flips: 3914 time to process: 8 seconds.
uf250-04.cnf , deadline. Restarts: 3050
uf250-04.cnf fulfilled No. of Restarts: 691 No. of Flips: 1088 time to process: 3 seconds.
uf250-04.cnf , deadline. Restarts: 3050
uf250-04.cnf , deadline. Restarts: 3050
uf250-04.cnf fulfilled No. of Restarts: 798 No. of Flips: 4813 time to process: 3 seconds.
uf250-04.cnf fulfilled No. of Restarts: 2476 No. of Flips: 3462 time to process: 10 seconds.
uf250-04.cnf fulfilled No. of Restarts: 1569 No. of Flips: 2606 time to process: 6 seconds.
uf250-04.cnf fulfilled No. of Restarts: 755 No. of Flips: 2175 time to process: 3 seconds.
uf250-04.cnf , deadline. Restarts: 3050
uf250-04.cnf , deadline. Restarts: 3050
uf250-04.cnf fulfilled No. of Restarts: 2282 No. of Flips: 869 time to process: 9 seconds.
uf250-04.cnf , deadline. Restarts: 3050
uf250-04.cnf fulfilled No. of Restarts: 2332 No. of Flips: 4605 time to process: 9 seconds.
uf250-04.cnf fulfilled No. of Restarts: 971 No. of Flips: 1704 time to process: 4 seconds.
uf250-04.cnf , deadline. Restarts: 3050
uf250-04.cnf fulfilled No. of Restarts: 597 No. of Flips: 3737 time to process: 2 seconds.
uf250-04.cnf , deadline. Restarts: 3050
