# Supplementary material for: Completion Probabilities and Parallel Restart Strategies under an Imposed Deadline
Source: PLoS One. 2016 Oct 12;11(10):e0164605. doi: 10.1371/journal.pone.0164605 (PMC5061357; doi:10.1371/journal.pone.0164605)
Supplement: S1 File — The file “S1_File.zip” is the data gathered from the experiments regarding completion probability. (ZIP) [file pone.0164605.s004.zip › results_Single_r3150.9439999999995.txt]

uf250-04.cnf fulfilled No. of Restarts: 1247 No. of Flips: 890 time to process: 4 seconds.
uf250-04.cnf fulfilled No. of Restarts: 2887 No. of Flips: 3989 time to process: 10 seconds.
uf250-04.cnf fulfilled No. of Restarts: 249 No. of Flips: 1725 time to process: 1 seconds.
uf250-04.cnf , deadline. Restarts: 3150
uf250-04.cnf fulfilled No. of Restarts: 1070 No. of Flips: 4642 time to process: 4 seconds.
uf250-04.cnf , deadline. Restarts: 3150
uf250-04.cnf fulfilled No. of Restarts: 2456 No. of Flips: 4624 time to process: 9 seconds.
uf250-04.cnf fulfilled No. of Restarts: 1855 No. of Flips: 2512 time to process: 7 seconds.
uf250-04.cnf , deadline. Restarts: 3150
uf250-04.cnf fulfilled No. of Restarts: 1872 No. of Flips: 4520 time to process: 6 seconds.
uf250-04.cnf fulfilled No. of Restarts: 564 No. of Flips: 4597 time to process: 2 seconds.
uf250-04.cnf fulfilled No. of Restarts: 440 No. of Flips: 3949 time to process: 1 seconds.
uf250-04.cnf fulfilled No. of Restarts: 516 No. of Flips: 4503 time to process: 2 seconds.
uf250-04.cnf fulfilled No. of Restarts: 1131 No. of Flips: 1845 time to process: 4 seconds.
uf250-04.cnf fulfilled No. of Restarts: 762 No. of Flips: 2358 time to process: 2 seconds.
uf250-04.cnf fulfilled No. of Restarts: 2781 No. of Flips: 3111 time to process: 10 seconds.
uf250-04.cnf , deadline. Restarts: 3150
uf250-04.cnf fulfilled No. of Restarts: 2526 No. of Flips: 3289 time to process: 10 seconds.
uf250-04.cnf , deadline. Restarts: 3150
uf250-04.cnf fulfilled No. of Restarts: 1584 No. of Flips: 1406 time to process: 6 seconds.
uf250-04.cnf fulfilled No. of Restarts: 2290 No. of Flips: 3705 time to process: 8 seconds.
uf250-04.cnf , deadline. Restarts: 3150
uf250-04.cnf , deadline. Restarts: 3150
uf250-04.cnf , deadline. Restarts: 3150
uf250-04.cnf , deadline. Restarts: 3150
uf250-04.cnf fulfilled No. of Restarts: 404 No. of Flips: 2996 time to process: 1 seconds.
uf250-04.cnf fulfilled No. of Restarts: 3055 No. of Flips: 2017 time to process: 11 seconds.
uf250-04.cnf fulfilled No. of Restarts: 1303 No. of Flips: 4373 time to process: 5 seconds.
uf250-04.cnf fulfilled No. of Restarts: 2142 No. of Flips: 2794 time to process: 8 seconds.
uf250-04.cnf fulfilled No. of Restarts: 464 No. of Flips: 2277 time to process: 1 seconds.
uf250-04.cnf fulfilled No. of Restarts: 132 No. of Flips: 2694 time to process: 0 seconds.
uf250-04.cnf fulfilled No. of Restarts: 61 No. of Flips: 3590 time to process: 0 seconds.
uf250-04.cnf fulfilled No. of Restarts: 2891 No. of Flips: 2374 time to process: 11 seconds.
uf250-04.cnf fulfilled No. of Restarts: 602 No. of Flips: 4645 time to process: 2 seconds.
uf250-04.cnf , deadline. Restarts: 3150
uf250-04.cnf fulfilled No. of Restarts: 1105 No. of Flips: 2153 time to process: 5 seconds.
uf250-04.cnf , deadline. Restarts: 3150
uf250-04.cnf fulfilled No. of Restarts: 967 No. of Flips: 4236 time to process: 4 seconds.
uf250-04.cnf fulfilled No. of Restarts: 11 No. of Flips: 3184 time to process: 0 seconds.
uf250-04.cnf , deadline. Restarts: 3150
uf250-04.cnf fulfilled No. of Restarts: 826 No. of Flips: 4783 time to process: 3 seconds.
uf250-04.cnf fulfilled No. of Restarts: 1484 No. of Flips: 2091 time to process: 5 seconds.
uf250-04.cnf fulfilled No. of Restarts: 88 No. of Flips: 3370 time to process: 0 seconds.
uf250-04.cnf , deadline. Restarts: 3150
uf250-04.cnf fulfilled No. of Restarts: 14 No. of Flips: 2327 time to process: 0 seconds.
uf250-04.cnf , deadline. Restarts: 3150
uf250-04.cnf , deadline. Restarts: 3150
uf250-04.cnf fulfilled No. of Restarts: 1039 No. of Flips: 4006 time to process: 3 seconds.
uf250-04.cnf fulfilled No. of Restarts: 619 No. of Flips: 1017 time to process: 2 seconds.
uf250-04.cnf , deadline. Restarts: 3150
uf250-04.cnf fulfilled No. of Restarts: 2545 No. of Flips: 4040 time to process: 9 seconds.
uf250-04.cnf , deadline. Restarts: 3150
uf250-04.cnf , deadline. Restarts: 3150
uf250-04.cnf fulfilled No. of Restarts: 3080 No. of Flips: 2498 time to process: 11 seconds.
uf250-04.cnf , deadline. Restarts: 3150
uf250-04.cnf fulfilled No. of Restarts: 1079 No. of Flips: 4293 time to process: 4 seconds.
uf250-04.cnf fulfilled No. of Restarts: 83 No. of Flips: 2859 time to process: 0 seconds.
uf250-04.cnf , deadline. Restarts: 3150
uf250-04.cnf fulfilled No. of Restarts: 51 No. of Flips: 3816 time to process: 0 seconds.
uf250-04.cnf fulfilled No. of Restarts: 2679 No. of Flips: 3474 time to process: 10 seconds.
uf250-04.cnf fulfilled No. of Restarts: 1681 No. of Flips: 4578 time to process: 6 seconds.
uf250-04.cnf fulfilled No. of Restarts: 1057 No. of Flips: 1852 time to process: 3 seconds.
uf250-04.cnf fulfilled No. of Restarts: 643 No. of Flips: 3212 time to process: 2 seconds.
uf250-04.cnf , deadline. Restarts: 3150
uf250-04.cnf , deadline. Restarts: 3150
uf250-04.cnf fulfilled No. of Restarts: 2090 No. of Flips: 3773 time to process: 7 seconds.
uf250-04.cnf fulfilled No. of Restarts: 1443 No. of Flips: 4895 time to process: 5 seconds.
uf250-04.cnf , deadline. Restarts: 3150
uf250-04.cnf fulfilled No. of Restarts: 3080 No. of Flips: 3418 time to process: 11 seconds.
uf250-04.cnf fulfilled No. of Restarts: 366 No. of Flips: 3761 time to process: 1 seconds.
uf250-04.cnf fulfilled No. of Restarts: 1776 No. of Flips: 1511 time to process: 6 seconds.
uf250-04.cnf fulfilled No. of Restarts: 2570 No. of Flips: 3769 time to process: 9 seconds.
uf250-04.cnf , deadline. Restarts: 3150
uf250-04.cnf fulfilled No. of Restarts: 532 No. of Flips: 1560 time to process: 2 seconds.
uf250-04.cnf , deadline. Restarts: 3150
uf250-04.cnf fulfilled No. of Restarts: 367 No. of Flips: 2527 time to process: 1 seconds.
uf250-04.cnf fulfilled No. of Restarts: 199 No. of Flips: 1342 time to process: 1 seconds.
uf250-04.cnf , deadline. Restarts: 3150
uf250-04.cnf fulfilled No. of Restarts: 974 No. of Flips: 2289 time to process: 3 seconds.
uf250-04.cnf fulfilled No. of Restarts: 2880 No. of Flips: 3915 time to process: 10 seconds.
uf250-04.cnf fulfilled No. of Restarts: 2817 No. of Flips: 4365 time to process: 10 seconds.
uf250-04.cnf , deadline. Restarts: 3150
uf250-04.cnf fulfilled No. of Restarts: 319 No. of Flips: 2654 time to process: 1 seconds.
uf250-04.cnf , deadline. Restarts: 3150
uf250-04.cnf , deadline. Restarts: 3150
uf250-04.cnf fulfilled No. of Restarts: 2356 No. of Flips: 3762 time to process: 8 seconds.
uf250-04.cnf , deadline. Restarts: 3150
uf250-04.cnf , deadline. Restarts: 3150
uf250-04.cnf fulfilled No. of Restarts: 1923 No. of Flips: 2975 time to process: 7 seconds.
uf250-04.cnf fulfilled No. of Restarts: 1735 No. of Flips: 3152 time to process: 6 seconds.
uf250-04.cnf fulfilled No. of Restarts: 93 No. of Flips: 1446 time to process: 0 seconds.
uf250-04.cnf fulfilled No. of Restarts: 1651 No. of Flips: 4185 time to process: 6 seconds.
uf250-04.cnf , deadline. Restarts: 3150
uf250-04.cnf fulfilled No. of Restarts: 2100 No. of Flips: 4785 time to process: 7 seconds.
uf250-04.cnf fulfilled No. of Restarts: 1504 No. of Flips: 4512 time to process: 5 seconds.
uf250-04.cnf fulfilled No. of Restarts: 892 No. of Flips: 2637 time to process: 3 seconds.
uf250-04.cnf fulfilled No. of Restarts: 305 No. of Flips: 4139 time to process: 1 seconds.
uf250-04.cnf , deadline. Restarts: 3150
uf250-04.cnf , deadline. Restarts: 3150
uf250-04.cnf , deadline. Restarts: 3150
uf250-04.cnf , deadline. Restarts: 3150
uf250-04.cnf , deadline. Restarts: 3150
uf250-04.cnf fulfilled No. of Restarts: 694 No. of Flips: 3031 time to process: 2 seconds.
uf250-04.cnf , deadline. Restarts: 3150
uf250-04.cnf fulfilled No. of Restarts: 2552 No. of Flips: 2897 time to process: 9 seconds.
uf250-04.cnf fulfilled No. of Restarts: 2418 No. of Flips: 1926 time to process: 8 seconds.
uf250-04.cnf , deadline. Restarts: 3150
uf250-04.cnf , deadline. Restarts: 3150
uf250-04.cnf fulfilled No. of Restarts: 1500 No. of Flips: 648 time to process: 6 seconds.
uf250-04.cnf fulfilled No. of Restarts: 1563 No. of Flips: 4653 time to process: 5 seconds.
uf250-04.cnf fulfilled No. of Restarts: 130 No. of Flips: 2400 time to process: 0 seconds.
uf250-04.cnf , deadline. Restarts: 3150
uf250-04.cnf fulfilled No. of Restarts: 988 No. of Flips: 2221 time to process: 3 seconds.
uf250-04.cnf fulfilled No. of Restarts: 3108 No. of Flips: 1370 time to process: 11 seconds.
uf250-04.cnf fulfilled No. of Restarts: 1508 No. of Flips: 2873 time to process: 5 seconds.
uf250-04.cnf , deadline. Restarts: 3150
uf250-04.cnf fulfilled No. of Restarts: 1055 No. of Flips: 3087 time to process: 3 seconds.
uf250-04.cnf fulfilled No. of Restarts: 2483 No. of Flips: 3476 time to process: 9 seconds.
uf250-04.cnf fulfilled No. of Restarts: 44 No. of Flips: 4473 time to process: 0 seconds.
uf250-04.cnf , deadline. Restarts: 3150
uf250-04.cnf fulfilled No. of Restarts: 1251 No. of Flips: 4194 time to process: 4 seconds.
uf250-04.cnf fulfilled No. of Restarts: 1247 No. of Flips: 3378 time to process: 4 seconds.
uf250-04.cnf , deadline. Restarts: 3150
uf250-04.cnf fulfilled No. of Restarts: 1453 No. of Flips: 2894 time to process: 5 seconds.
uf250-04.cnf , deadline. Restarts: 3150
uf250-04.cnf , deadline. Restarts: 3150
uf250-04.cnf fulfilled No. of Restarts: 1214 No. of Flips: 2950 time to process: 4 seconds.
uf250-04.cnf fulfilled No. of Restarts: 326 No. of Flips: 1867 time to process: 1 seconds.
uf250-04.cnf , deadline. Restarts: 3150
uf250-04.cnf , deadline. Restarts: 3150
uf250-04.cnf fulfilled No. of Restarts: 1332 No. of Flips: 1369 time to process: 4 seconds.
uf250-04.cnf , deadline. Restarts: 3150
uf250-04.cnf fulfilled No. of Restarts: 2877 No. of Flips: 3642 time to process: 10 seconds.
uf250-04.cnf , deadline. Restarts: 3150
uf250-04.cnf fulfilled No. of Restarts: 2400 No. of Flips: 4879 time to process: 8 seconds.
uf250-04.cnf , deadline. Restarts: 3150
uf250-04.cnf , deadline. Restarts: 3150
uf250-04.cnf , deadline. Restarts: 3150
uf250-04.cnf fulfilled No. of Restarts: 888 No. of Flips: 3053 time to process: 3 seconds.
uf250-04.cnf fulfilled No. of Restarts: 1085 No. of Flips: 3435 time to process: 4 seconds.
uf250-04.cnf , deadline. Restarts: 3150
uf250-04.cnf , deadline. Restarts: 3150
uf250-04.cnf fulfilled No. of Restarts: 435 No. of Flips: 2378 time to process: 1 seconds.
uf250-04.cnf fulfilled No. of Restarts: 1856 No. of Flips: 2963 time to process: 7 seconds.
uf250-04.cnf , deadline. Restarts: 3150
uf250-04.cnf fulfilled No. of Restarts: 2755 No. of Flips: 4294 time to process: 10 seconds.
uf250-04.cnf , deadline. Restarts: 3150
uf250-04.cnf fulfilled No. of Restarts: 772 No. of Flips: 1788 time to process: 2 seconds.
uf250-04.cnf fulfilled No. of Restarts: 2808 No. of Flips: 588 time to process: 10 seconds.
uf250-04.cnf , deadline. Restarts: 3150
uf250-04.cnf , deadline. Restarts: 3150
uf250-04.cnf fulfilled No. of Restarts: 94 No. of Flips: 4381 time to process: 0 seconds.
uf250-04.cnf fulfilled No. of Restarts: 615 No. of Flips: 2615 time to process: 2 seconds.
uf250-04.cnf , deadline. Restarts: 3150
uf250-04.cnf , deadline. Restarts: 3150
uf250-04.cnf fulfilled No. of Restarts: 872 No. of Flips: 3937 time to process: 3 seconds.
uf250-04.cnf , deadline. Restarts: 3150
uf250-04.cnf fulfilled No. of Restarts: 1905 No. of Flips: 4405 time to process: 7 seconds.
uf250-04.cnf , deadline. Restarts: 3150
uf250-04.cnf fulfilled No. of Restarts: 3052 No. of Flips: 2676 time to process: 11 seconds.
uf250-04.cnf , deadline. Restarts: 3150
uf250-04.cnf fulfilled No. of Restarts: 1328 No. of Flips: 3375 time to process: 4 seconds.
uf250-04.cnf , deadline. Restarts: 3150
uf250-04.cnf fulfilled No. of Restarts: 458 No. of Flips: 4897 time to process: 1 seconds.
uf250-04.cnf fulfilled No. of Restarts: 538 No. of Flips: 4514 time to process: 2 seconds.
uf250-04.cnf , deadline. Restarts: 3150
uf250-04.cnf , deadline. Restarts: 3150
uf250-04.cnf , deadline. Restarts: 3150
uf250-04.cnf fulfilled No. of Restarts: 2876 No. of Flips: 3501 time to process: 10 seconds.
uf250-04.cnf fulfilled No. of Restarts: 420 No. of Flips: 3907 time to process: 1 seconds.
uf250-04.cnf fulfilled No. of Restarts: 1862 No. of Flips: 2733 time to process: 6 seconds.
uf250-04.cnf fulfilled No. of Restarts: 2666 No. of Flips: 2261 time to process: 10 seconds.
uf250-04.cnf , deadline. Restarts: 3150
uf250-04.cnf fulfilled No. of Restarts: 541 No. of Flips: 3473 time to process: 2 seconds.
uf250-04.cnf , deadline. Restarts: 3150
uf250-04.cnf , deadline. Restarts: 3150
uf250-04.cnf , deadline. Restarts: 3150
uf250-04.cnf fulfilled No. of Restarts: 977 No. of Flips: 2695 time to process: 3 seconds.
uf250-04.cnf , deadline. Restarts: 3150
uf250-04.cnf fulfilled No. of Restarts: 2811 No. of Flips: 4884 time to process: 10 seconds.
uf250-04.cnf fulfilled No. of Restarts: 2132 No. of Flips: 2212 time to process: 8 seconds.
uf250-04.cnf fulfilled No. of Restarts: 329 No. of Flips: 1552 time to process: 1 seconds.
uf250-04.cnf , deadline. Restarts: 3150
uf250-04.cnf fulfilled No. of Restarts: 135 No. of Flips: 3340 time to process: 0 seconds.
uf250-04.cnf fulfilled No. of Restarts: 1330 No. of Flips: 2230 time to process: 5 seconds.
uf250-04.cnf , deadline. Restarts: 3150
uf250-04.cnf fulfilled No. of Restarts: 1261 No. of Flips: 3392 time to process: 4 seconds.
uf250-04.cnf fulfilled No. of Restarts: 525 No. of Flips: 1600 time to process: 2 seconds.
uf250-04.cnf , deadline. Restarts: 3150
uf250-04.cnf fulfilled No. of Restarts: 1790 No. of Flips: 1059 time to process: 6 seconds.
uf250-04.cnf fulfilled No. of Restarts: 428 No. of Flips: 4120 time to process: 1 seconds.
uf250-04.cnf , deadline. Restarts: 3150
uf250-04.cnf fulfilled No. of Restarts: 1351 No. of Flips: 2828 time to process: 4 seconds.
uf250-04.cnf , deadline. Restarts: 3150
uf250-04.cnf fulfilled No. of Restarts: 3103 No. of Flips: 1729 time to process: 11 seconds.
uf250-04.cnf , deadline. Restarts: 3150
uf250-04.cnf , deadline. Restarts: 3150
uf250-04.cnf fulfilled No. of Restarts: 2441 No. of Flips: 4691 time to process: 8 seconds.
uf250-04.cnf , deadline. Restarts: 3150
uf250-04.cnf , deadline. Restarts: 3150
uf250-04.cnf , deadline. Restarts: 3150
uf250-04.cnf fulfilled No. of Restarts: 180 No. of Flips: 1473 time to process: 0 seconds.
uf250-04.cnf fulfilled No. of Restarts: 2909 No. of Flips: 2384 time to process: 10 seconds.
uf250-04.cnf , deadline. Restarts: 3150
uf250-04.cnf fulfilled No. of Restarts: 2770 No. of Flips: 1945 time to process: 10 seconds.
uf250-04.cnf fulfilled No. of Restarts: 3062 No. of Flips: 2056 time to process: 11 seconds.
uf250-04.cnf fulfilled No. of Restarts: 636 No. of Flips: 4473 time to process: 2 seconds.
uf250-04.cnf , deadline. Restarts: 3150
uf250-04.cnf fulfilled No. of Restarts: 2356 No. of Flips: 4888 time to process: 8 seconds.
uf250-04.cnf fulfilled No. of Restarts: 904 No. of Flips: 1443 time to process: 3 seconds.
uf250-04.cnf , deadline. Restarts: 3150
uf250-04.cnf , deadline. Restarts: 3150
uf250-04.cnf fulfilled No. of Restarts: 210 No. of Flips: 2793 time to process: 0 seconds.
uf250-04.cnf fulfilled No. of Restarts: 756 No. of Flips: 4586 time to process: 2 seconds.
uf250-04.cnf , deadline. Restarts: 3150
uf250-04.cnf , deadline. Restarts: 3150
uf250-04.cnf fulfilled No. of Restarts: 224 No. of Flips: 3165 time to process: 0 seconds.
uf250-04.cnf , deadline. Restarts: 3150
uf250-04.cnf , deadline. Restarts: 3150
uf250-04.cnf fulfilled No. of Restarts: 3084 No. of Flips: 4330 time to process: 11 seconds.
uf250-04.cnf , deadline. Restarts: 3150
uf250-04.cnf fulfilled No. of Restarts: 748 No. of Flips: 4407 time to process: 2 seconds.
uf250-04.cnf , deadline. Restarts: 3150
uf250-04.cnf , deadline. Restarts: 3150
uf250-04.cnf fulfilled No. of Restarts: 1271 No. of Flips: 1196 time to process: 4 seconds.
uf250-04.cnf , deadline. Restarts: 3150
uf250-04.cnf , deadline. Restarts: 3150
uf250-04.cnf , deadline. Restarts: 3150
uf250-04.cnf fulfilled No. of Restarts: 2441 No. of Flips: 1315 time to process: 9 seconds.
uf250-04.cnf fulfilled No. of Restarts: 1050 No. of Flips: 1831 time to process: 3 seconds.
uf250-04.cnf , deadline. Restarts: 3150
uf250-04.cnf , deadline. Restarts: 3150
uf250-04.cnf fulfilled No. of Restarts: 504 No. of Flips: 1108 time to process: 1 seconds.
uf250-04.cnf , deadline. Restarts: 3150
uf250-04.cnf fulfilled No. of Restarts: 35 No. of Flips: 2566 time to process: 0 seconds.
uf250-04.cnf fulfilled No. of Restarts: 63 No. of Flips: 2103 time to process: 0 seconds.
uf250-04.cnf fulfilled No. of Restarts: 1347 No. of Flips: 3863 time to process: 4 seconds.
uf250-04.cnf fulfilled No. of Restarts: 1622 No. of Flips: 3711 time to process: 6 seconds.
uf250-04.cnf , deadline. Restarts: 3150
uf250-04.cnf fulfilled No. of Restarts: 1943 No. of Flips: 4035 time to process: 7 seconds.
uf250-04.cnf fulfilled No. of Restarts: 338 No. of Flips: 3525 time to process: 1 seconds.
uf250-04.cnf fulfilled No. of Restarts: 609 No. of Flips: 3102 time to process: 2 seconds.
uf250-04.cnf , deadline. Restarts: 3150
uf250-04.cnf , deadline. Restarts: 3150
uf250-04.cnf , deadline. Restarts: 3150
uf250-04.cnf , deadline. Restarts: 3150
uf250-04.cnf fulfilled No. of Restarts: 3094 No. of Flips: 3942 time to process: 11 seconds.
uf250-04.cnf , deadline. Restarts: 3150
uf250-04.cnf fulfilled No. of Restarts: 1503 No. of Flips: 4746 time to process: 5 seconds.
uf250-04.cnf fulfilled No. of Restarts: 2876 No. of Flips: 3567 time to process: 11 seconds.
uf250-04.cnf , deadline. Restarts: 3150
uf250-04.cnf fulfilled No. of Restarts: 2768 No. of Flips: 2084 time to process: 10 seconds.
uf250-04.cnf fulfilled No. of Restarts: 804 No. of Flips: 3211 time to process: 3 seconds.
uf250-04.cnf , deadline. Restarts: 3150
uf250-04.cnf fulfilled No. of Restarts: 2068 No. of Flips: 3538 time to process: 8 seconds.
uf250-04.cnf fulfilled No. of Restarts: 2478 No. of Flips: 628 time to process: 9 seconds.
uf250-04.cnf fulfilled No. of Restarts: 1475 No. of Flips: 4993 time to process: 5 seconds.
uf250-04.cnf , deadline. Restarts: 3150
uf250-04.cnf fulfilled No. of Restarts: 2691 No. of Flips: 3279 time to process: 10 seconds.
uf250-04.cnf fulfilled No. of Restarts: 1871 No. of Flips: 3325 time to process: 7 seconds.
uf250-04.cnf , deadline. Restarts: 3150
uf250-04.cnf fulfilled No. of Restarts: 160 No. of Flips: 2600 time to process: 0 seconds.
uf250-04.cnf fulfilled No. of Restarts: 2693 No. of Flips: 1357 time to process: 10 seconds.
uf250-04.cnf fulfilled No. of Restarts: 838 No. of Flips: 1755 time to process: 3 seconds.
uf250-04.cnf fulfilled No. of Restarts: 1678 No. of Flips: 1540 time to process: 6 seconds.
uf250-04.cnf fulfilled No. of Restarts: 353 No. of Flips: 1682 time to process: 1 seconds.
uf250-04.cnf , deadline. Restarts: 3150
uf250-04.cnf fulfilled No. of Restarts: 1376 No. of Flips: 4886 time to process: 5 seconds.
uf250-04.cnf fulfilled No. of Restarts: 982 No. of Flips: 3449 time to process: 3 seconds.
uf250-04.cnf fulfilled No. of Restarts: 1847 No. of Flips: 3619 time to process: 7 seconds.
uf250-04.cnf fulfilled No. of Restarts: 2322 No. of Flips: 4690 time to process: 9 seconds.
uf250-04.cnf , deadline. Restarts: 3150
uf250-04.cnf , deadline. Restarts: 3150
uf250-04.cnf , deadline. Restarts: 3150
uf250-04.cnf , deadline. Restarts: 3150
uf250-04.cnf fulfilled No. of Restarts: 444 No. of Flips: 4252 time to process: 1 seconds.
uf250-04.cnf , deadline. Restarts: 3150
uf250-04.cnf fulfilled No. of Restarts: 170 No. of Flips: 2070 time to process: 0 seconds.
uf250-04.cnf fulfilled No. of Restarts: 1705 No. of Flips: 4126 time to process: 6 seconds.
uf250-04.cnf fulfilled No. of Restarts: 875 No. of Flips: 4286 time to process: 3 seconds.
uf250-04.cnf , deadline. Restarts: 3150
uf250-04.cnf , deadline. Restarts: 3150
uf250-04.cnf , deadline. Restarts: 3150
uf250-04.cnf fulfilled No. of Restarts: 3144 No. of Flips: 3779 time to process: 12 seconds.
uf250-04.cnf fulfilled No. of Restarts: 2208 No. of Flips: 4345 time to process: 8 seconds.
uf250-04.cnf fulfilled No. of Restarts: 1673 No. of Flips: 1311 time to process: 6 seconds.
uf250-04.cnf fulfilled No. of Restarts: 2856 No. of Flips: 1416 time to process: 11 seconds.
uf250-04.cnf fulfilled No. of Restarts: 831 No. of Flips: 1197 time to process: 3 seconds.
uf250-04.cnf fulfilled No. of Restarts: 634 No. of Flips: 1825 time to process: 2 seconds.
uf250-04.cnf fulfilled No. of Restarts: 2753 No. of Flips: 4681 time to process: 10 seconds.
uf250-04.cnf fulfilled No. of Restarts: 1742 No. of Flips: 1662 time to process: 6 seconds.
uf250-04.cnf , deadline. Restarts: 3150
uf250-04.cnf , deadline. Restarts: 3150
uf250-04.cnf fulfilled No. of Restarts: 864 No. of Flips: 3596 time to process: 3 seconds.
uf250-04.cnf fulfilled No. of Restarts: 1337 No. of Flips: 1620 time to process: 5 seconds.
uf250-04.cnf fulfilled No. of Restarts: 1600 No. of Flips: 3402 time to process: 6 seconds.
uf250-04.cnf fulfilled No. of Restarts: 1335 No. of Flips: 4542 time to process: 5 seconds.
uf250-04.cnf , deadline. Restarts: 3150
uf250-04.cnf fulfilled No. of Restarts: 2024 No. of Flips: 4411 time to process: 7 seconds.
uf250-04.cnf , deadline. Restarts: 3150
uf250-04.cnf , deadline. Restarts: 3150
uf250-04.cnf , deadline. Restarts: 3150
uf250-04.cnf fulfilled No. of Restarts: 938 No. of Flips: 4039 time to process: 3 seconds.
uf250-04.cnf fulfilled No. of Restarts: 2184 No. of Flips: 1646 time to process: 8 seconds.
uf250-04.cnf , deadline. Restarts: 3150
uf250-04.cnf , deadline. Restarts: 3150
uf250-04.cnf fulfilled No. of Restarts: 2889 No. of Flips: 2284 time to process: 11 seconds.
uf250-04.cnf , deadline. Restarts: 3150
uf250-04.cnf fulfilled No. of Restarts: 2641 No. of Flips: 2148 time to process: 10 seconds.
uf250-04.cnf , deadline. Restarts: 3150
uf250-04.cnf , deadline. Restarts: 3150
uf250-04.cnf , deadline. Restarts: 3150
uf250-04.cnf fulfilled No. of Restarts: 324 No. of Flips: 3404 time to process: 1 seconds.
uf250-04.cnf fulfilled No. of Restarts: 445 No. of Flips: 2823 time to process: 1 seconds.
uf250-04.cnf fulfilled No. of Restarts: 1277 No. of Flips: 1451 time to process: 5 seconds.
uf250-04.cnf fulfilled No. of Restarts: 1522 No. of Flips: 2642 time to process: 6 seconds.
uf250-04.cnf , deadline. Restarts: 3150
uf250-04.cnf fulfilled No. of Restarts: 867 No. of Flips: 3197 time to process: 3 seconds.
uf250-04.cnf , deadline. Restarts: 3150
uf250-04.cnf fulfilled No. of Restarts: 1150 No. of Flips: 1135 time to process: 4 seconds.
uf250-04.cnf fulfilled No. of Restarts: 2030 No. of Flips: 4949 time to process: 8 seconds.
uf250-04.cnf , deadline. Restarts: 3150
uf250-04.cnf fulfilled No. of Restarts: 1615 No. of Flips: 4613 time to process: 6 seconds.
uf250-04.cnf , deadline. Restarts: 3150
uf250-04.cnf , deadline. Restarts: 3150
uf250-04.cnf fulfilled No. of Restarts: 468 No. of Flips: 3945 time to process: 1 seconds.
uf250-04.cnf fulfilled No. of Restarts: 1276 No. of Flips: 2787 time to process: 4 seconds.
uf250-04.cnf , deadline. Restarts: 3150
uf250-04.cnf fulfilled No. of Restarts: 67 No. of Flips: 2517 time to process: 0 seconds.
uf250-04.cnf fulfilled No. of Restarts: 1646 No. of Flips: 4907 time to process: 6 seconds.
uf250-04.cnf fulfilled No. of Restarts: 288 No. of Flips: 2904 time to process: 1 seconds.
uf250-04.cnf fulfilled No. of Restarts: 508 No. of Flips: 2991 time to process: 2 seconds.
uf250-04.cnf fulfilled No. of Restarts: 839 No. of Flips: 4018 time to process: 3 seconds.
uf250-04.cnf , deadline. Restarts: 3150
uf250-04.cnf , deadline. Restarts: 3150
uf250-04.cnf , deadline. Restarts: 3150
uf250-04.cnf , deadline. Restarts: 3150
uf250-04.cnf fulfilled No. of Restarts: 927 No. of Flips: 2753 time to process: 3 seconds.
uf250-04.cnf , deadline. Restarts: 3150
uf250-04.cnf fulfilled No. of Restarts: 1443 No. of Flips: 959 time to process: 5 seconds.
uf250-04.cnf , deadline. Restarts: 3150
uf250-04.cnf fulfilled No. of Restarts: 485 No. of Flips: 4893 time to process: 1 seconds.
uf250-04.cnf , deadline. Restarts: 3150
uf250-04.cnf fulfilled No. of Restarts: 865 No. of Flips: 639 time to process: 3 seconds.
uf250-04.cnf fulfilled No. of Restarts: 1551 No. of Flips: 3776 time to process: 6 seconds.
uf250-04.cnf , deadline. Restarts: 3150
uf250-04.cnf , deadline. Restarts: 3150
uf250-04.cnf fulfilled No. of Restarts: 357 No. of Flips: 1060 time to process: 1 seconds.
uf250-04.cnf fulfilled No. of Restarts: 1062 No. of Flips: 4077 time to process: 4 seconds.
uf250-04.cnf fulfilled No. of Restarts: 879 No. of Flips: 4915 time to process: 3 seconds.
uf250-04.cnf fulfilled No. of Restarts: 1656 No. of Flips: 3297 time to process: 6 seconds.
uf250-04.cnf fulfilled No. of Restarts: 323 No. of Flips: 4978 time to process: 1 seconds.
uf250-04.cnf , deadline. Restarts: 3150
uf250-04.cnf fulfilled No. of Restarts: 2519 No. of Flips: 4036 time to process: 9 seconds.
uf250-04.cnf fulfilled No. of Restarts: 1925 No. of Flips: 2795 time to process: 7 seconds.
uf250-04.cnf fulfilled No. of Restarts: 1507 No. of Flips: 1110 time to process: 5 seconds.
uf250-04.cnf , deadline. Restarts: 3150
uf250-04.cnf fulfilled No. of Restarts: 2879 No. of Flips: 4949 time to process: 11 seconds.
uf250-04.cnf , deadline. Restarts: 3150
uf250-04.cnf fulfilled No. of Restarts: 2278 No. of Flips: 2823 time to process: 8 seconds.
uf250-04.cnf fulfilled No. of Restarts: 1876 No. of Flips: 1896 time to process: 7 seconds.
uf250-04.cnf , deadline. Restarts: 3150
uf250-04.cnf , deadline. Restarts: 3150
uf250-04.cnf fulfilled No. of Restarts: 834 No. of Flips: 2570 time to process: 3 seconds.
uf250-04.cnf fulfilled No. of Restarts: 2883 No. of Flips: 2163 time to process: 11 seconds.
uf250-04.cnf fulfilled No. of Restarts: 667 No. of Flips: 2819 time to process: 2 seconds.
uf250-04.cnf , deadline. Restarts: 3150
uf250-04.cnf , deadline. Restarts: 3150
uf250-04.cnf fulfilled No. of Restarts: 252 No. of Flips: 953 time to process: 1 seconds.
uf250-04.cnf , deadline. Restarts: 3150
uf250-04.cnf fulfilled No. of Restarts: 1336 No. of Flips: 1957 time to process: 5 seconds.
uf250-04.cnf fulfilled No. of Restarts: 2874 No. of Flips: 1653 time to process: 11 seconds.
uf250-04.cnf , deadline. Restarts: 3150
uf250-04.cnf fulfilled No. of Restarts: 1126 No. of Flips: 969 time to process: 4 seconds.
uf250-04.cnf fulfilled No. of Restarts: 3070 No. of Flips: 1403 time to process: 11 seconds.
uf250-04.cnf fulfilled No. of Restarts: 462 No. of Flips: 4059 time to process: 1 seconds.
uf250-04.cnf fulfilled No. of Restarts: 654 No. of Flips: 2675 time to process: 2 seconds.
uf250-04.cnf fulfilled No. of Restarts: 1994 No. of Flips: 2538 time to process: 7 seconds.
uf250-04.cnf fulfilled No. of Restarts: 430 No. of Flips: 4373 time to process: 1 seconds.
uf250-04.cnf fulfilled No. of Restarts: 1297 No. of Flips: 2926 time to process: 5 seconds.
uf250-04.cnf , deadline. Restarts: 3150
uf250-04.cnf , deadline. Restarts: 3150
uf250-04.cnf , deadline. Restarts: 3150
uf250-04.cnf fulfilled No. of Restarts: 643 No. of Flips: 2157 time to process: 2 seconds.
uf250-04.cnf fulfilled No. of Restarts: 3122 No. of Flips: 1552 time to process: 12 seconds.
uf250-04.cnf fulfilled No. of Restarts: 1512 No. of Flips: 1788 time to process: 5 seconds.
uf250-04.cnf , deadline. Restarts: 3150
uf250-04.cnf fulfilled No. of Restarts: 977 No. of Flips: 2403 time to process: 3 seconds.
uf250-04.cnf fulfilled No. of Restarts: 966 No. of Flips: 1137 time to process: 3 seconds.
uf250-04.cnf fulfilled No. of Restarts: 701 No. of Flips: 1878 time to process: 2 seconds.
uf250-04.cnf fulfilled No. of Restarts: 814 No. of Flips: 3010 time to process: 3 seconds.
uf250-04.cnf , deadline. Restarts: 3150
uf250-04.cnf , deadline. Restarts: 3150
uf250-04.cnf fulfilled No. of Restarts: 2439 No. of Flips: 2111 time to process: 9 seconds.
uf250-04.cnf fulfilled No. of Restarts: 101 No. of Flips: 2588 time to process: 0 seconds.
uf250-04.cnf , deadline. Restarts: 3150
uf250-04.cnf fulfilled No. of Restarts: 2919 No. of Flips: 2136 time to process: 11 seconds.
uf250-04.cnf fulfilled No. of Restarts: 3004 No. of Flips: 3747 time to process: 11 seconds.
uf250-04.cnf fulfilled No. of Restarts: 671 No. of Flips: 2014 time to process: 2 seconds.
uf250-04.cnf fulfilled No. of Restarts: 783 No. of Flips: 1718 time to process: 3 seconds.
uf250-04.cnf fulfilled No. of Restarts: 602 No. of Flips: 3024 time to process: 2 seconds.
uf250-04.cnf fulfilled No. of Restarts: 345 No. of Flips: 3106 time to process: 1 seconds.
uf250-04.cnf , deadline. Restarts: 3150
uf250-04.cnf fulfilled No. of Restarts: 712 No. of Flips: 1828 time to process: 2 seconds.
uf250-04.cnf fulfilled No. of Restarts: 221 No. of Flips: 4797 time to process: 0 seconds.
uf250-04.cnf fulfilled No. of Restarts: 1154 No. of Flips: 3769 time to process: 4 seconds.
uf250-04.cnf fulfilled No. of Restarts: 2656 No. of Flips: 4592 time to process: 10 seconds.
uf250-04.cnf fulfilled No. of Restarts: 260 No. of Flips: 839 time to process: 1 seconds.
uf250-04.cnf fulfilled No. of Restarts: 253 No. of Flips: 2975 time to process: 1 seconds.
uf250-04.cnf , deadline. Restarts: 3150
uf250-04.cnf , deadline. Restarts: 3150
uf250-04.cnf fulfilled No. of Restarts: 3000 No. of Flips: 2965 time to process: 11 seconds.
uf250-04.cnf , deadline. Restarts: 3150
uf250-04.cnf , deadline. Restarts: 3150
uf250-04.cnf , deadline. Restarts: 3150
uf250-04.cnf fulfilled No. of Restarts: 529 No. of Flips: 4306 time to process: 2 seconds.
uf250-04.cnf fulfilled No. of Restarts: 783 No. of Flips: 1638 time to process: 3 seconds.
uf250-04.cnf , deadline. Restarts: 3150
uf250-04.cnf , deadline. Restarts: 3150
uf250-04.cnf fulfilled No. of Restarts: 85 No. of Flips: 3039 time to process: 0 seconds.
uf250-04.cnf fulfilled No. of Restarts: 292 No. of Flips: 3041 time to process: 1 seconds.
uf250-04.cnf fulfilled No. of Restarts: 221 No. of Flips: 1757 time to process: 0 seconds.
uf250-04.cnf fulfilled No. of Restarts: 343 No. of Flips: 4412 time to process: 1 seconds.
uf250-04.cnf , deadline. Restarts: 3150
uf250-04.cnf , deadline. Restarts: 3150
uf250-04.cnf fulfilled No. of Restarts: 1915 No. of Flips: 4640 time to process: 7 seconds.
uf250-04.cnf , deadline. Restarts: 3150
uf250-04.cnf fulfilled No. of Restarts: 841 No. of Flips: 3390 time to process: 3 seconds.
uf250-04.cnf fulfilled No. of Restarts: 143 No. of Flips: 1074 time to process: 0 seconds.
uf250-04.cnf fulfilled No. of Restarts: 2454 No. of Flips: 2037 time to process: 9 seconds.
uf250-04.cnf , deadline. Restarts: 3150
uf250-04.cnf fulfilled No. of Restarts: 2039 No. of Flips: 4315 time to process: 7 seconds.
uf250-04.cnf fulfilled No. of Restarts: 2495 No. of Flips: 3304 time to process: 9 seconds.
uf250-04.cnf fulfilled No. of Restarts: 1599 No. of Flips: 891 time to process: 6 seconds.
uf250-04.cnf fulfilled No. of Restarts: 1813 No. of Flips: 2595 time to process: 6 seconds.
uf250-04.cnf , deadline. Restarts: 3150
uf250-04.cnf fulfilled No. of Restarts: 173 No. of Flips: 3811 time to process: 0 seconds.
uf250-04.cnf , deadline. Restarts: 3150
uf250-04.cnf , deadline. Restarts: 3150
uf250-04.cnf fulfilled No. of Restarts: 124 No. of Flips: 2818 time to process: 0 seconds.
uf250-04.cnf fulfilled No. of Restarts: 48 No. of Flips: 3925 time to process: 0 seconds.
uf250-04.cnf fulfilled No. of Restarts: 1617 No. of Flips: 4847 time to process: 6 seconds.
uf250-04.cnf , deadline. Restarts: 3150
uf250-04.cnf , deadline. Restarts: 3150
uf250-04.cnf fulfilled No. of Restarts: 1927 No. of Flips: 4220 time to process: 7 seconds.
uf250-04.cnf , deadline. Restarts: 3150
uf250-04.cnf fulfilled No. of Restarts: 2095 No. of Flips: 1600 time to process: 8 seconds.
uf250-04.cnf , deadline. Restarts: 3150
uf250-04.cnf fulfilled No. of Restarts: 424 No. of Flips: 3143 time to process: 1 seconds.
uf250-04.cnf fulfilled No. of Restarts: 962 No. of Flips: 1284 time to process: 3 seconds.
uf250-04.cnf , deadline. Restarts: 3150
uf250-04.cnf fulfilled No. of Restarts: 2125 No. of Flips: 2902 time to process: 8 seconds.
uf250-04.cnf fulfilled No. of Restarts: 875 No. of Flips: 4648 time to process: 3 seconds.
uf250-04.cnf , deadline. Restarts: 3150
uf250-04.cnf fulfilled No. of Restarts: 469 No. of Flips: 2505 time to process: 1 seconds.
uf250-04.cnf , deadline. Restarts: 3150
uf250-04.cnf , deadline. Restarts: 3150
uf250-04.cnf , deadline. Restarts: 3150
uf250-04.cnf fulfilled No. of Restarts: 2946 No. of Flips: 1669 time to process: 11 seconds.
uf250-04.cnf , deadline. Restarts: 3150
uf250-04.cnf fulfilled No. of Restarts: 398 No. of Flips: 3399 time to process: 1 seconds.
uf250-04.cnf fulfilled No. of Restarts: 2586 No. of Flips: 3114 time to process: 9 seconds.
uf250-04.cnf fulfilled No. of Restarts: 1303 No. of Flips: 4718 time to process: 5 seconds.
uf250-04.cnf fulfilled No. of Restarts: 416 No. of Flips: 2705 time to process: 1 seconds.
uf250-04.cnf , deadline. Restarts: 3150
uf250-04.cnf , deadline. Restarts: 3150
uf250-04.cnf fulfilled No. of Restarts: 803 No. of Flips: 1869 time to process: 3 seconds.
uf250-04.cnf , deadline. Restarts: 3150
uf250-04.cnf fulfilled No. of Restarts: 1281 No. of Flips: 1905 time to process: 5 seconds.
uf250-04.cnf , deadline. Restarts: 3150
uf250-04.cnf fulfilled No. of Restarts: 66 No. of Flips: 1495 time to process: 0 seconds.
uf250-04.cnf fulfilled No. of Restarts: 828 No. of Flips: 712 time to process: 3 seconds.
uf250-04.cnf fulfilled No. of Restarts: 1132 No. of Flips: 4136 time to process: 4 seconds.
uf250-04.cnf , deadline. Restarts: 3150
uf250-04.cnf , deadline. Restarts: 3150
uf250-04.cnf , deadline. Restarts: 3150
uf250-04.cnf , deadline. Restarts: 3150
uf250-04.cnf , deadline. Restarts: 3150
uf250-04.cnf fulfilled No. of Restarts: 1858 No. of Flips: 3946 time to process: 7 seconds.
uf250-04.cnf , deadline. Restarts: 3150
uf250-04.cnf , deadline. Restarts: 3150
uf250-04.cnf fulfilled No. of Restarts: 1139 No. of Flips: 1416 time to process: 4 seconds.
uf250-04.cnf , deadline. Restarts: 3150
uf250-04.cnf , deadline. Restarts: 3150
uf250-04.cnf fulfilled No. of Restarts: 219 No. of Flips: 3309 time to process: 1 seconds.
uf250-04.cnf , deadline. Restarts: 3150
uf250-04.cnf , deadline. Restarts: 3150
uf250-04.cnf , deadline. Restarts: 3150
uf250-04.cnf , deadline. Restarts: 3150
uf250-04.cnf , deadline. Restarts: 3150
uf250-04.cnf , deadline. Restarts: 3150
uf250-04.cnf fulfilled No. of Restarts: 367 No. of Flips: 4844 time to process: 1 seconds.
uf250-04.cnf , deadline. Restarts: 3150
uf250-04.cnf , deadline. Restarts: 3150
uf250-04.cnf , deadline. Restarts: 3150
uf250-04.cnf , deadline. Restarts: 3150
uf250-04.cnf , deadline. Restarts: 3150
uf250-04.cnf fulfilled No. of Restarts: 1457 No. of Flips: 2116 time to process: 5 seconds.
uf250-04.cnf fulfilled No. of Restarts: 2130 No. of Flips: 4809 time to process: 8 seconds.
uf250-04.cnf fulfilled No. of Restarts: 1198 No. of Flips: 2460 time to process: 4 seconds.
uf250-04.cnf fulfilled No. of Restarts: 2421 No. of Flips: 3291 time to process: 9 seconds.
uf250-04.cnf fulfilled No. of Restarts: 1227 No. of Flips: 4145 time to process: 4 seconds.
uf250-04.cnf fulfilled No. of Restarts: 1015 No. of Flips: 4372 time to process: 4 seconds.
uf250-04.cnf , deadline. Restarts: 3150
uf250-04.cnf fulfilled No. of Restarts: 44 No. of Flips: 2061 time to process: 0 seconds.
uf250-04.cnf fulfilled No. of Restarts: 2813 No. of Flips: 2628 time to process: 10 seconds.
uf250-04.cnf fulfilled No. of Restarts: 440 No. of Flips: 2042 time to process: 1 seconds.
uf250-04.cnf fulfilled No. of Restarts: 2881 No. of Flips: 2222 time to process: 11 seconds.
uf250-04.cnf , deadline. Restarts: 3150
uf250-04.cnf fulfilled No. of Restarts: 2051 No. of Flips: 1332 time to process: 7 seconds.
uf250-04.cnf , deadline. Restarts: 3150
uf250-04.cnf fulfilled No. of Restarts: 2335 No. of Flips: 1594 time to process: 9 seconds.
uf250-04.cnf , deadline. Restarts: 3150
uf250-04.cnf fulfilled No. of Restarts: 2854 No. of Flips: 3174 time to process: 10 seconds.
uf250-04.cnf fulfilled No. of Restarts: 2813 No. of Flips: 1962 time to process: 10 seconds.
uf250-04.cnf , deadline. Restarts: 3150
uf250-04.cnf fulfilled No. of Restarts: 254 No. of Flips: 1984 time to process: 1 seconds.
uf250-04.cnf fulfilled No. of Restarts: 2700 No. of Flips: 1807 time to process: 11 seconds.
uf250-04.cnf fulfilled No. of Restarts: 1683 No. of Flips: 4801 time to process: 6 seconds.
uf250-04.cnf fulfilled No. of Restarts: 696 No. of Flips: 3427 time to process: 2 seconds.
uf250-04.cnf fulfilled No. of Restarts: 2993 No. of Flips: 1771 time to process: 11 seconds.
uf250-04.cnf , deadline. Restarts: 3150
uf250-04.cnf fulfilled No. of Restarts: 220 No. of Flips: 4446 time to process: 0 seconds.
uf250-04.cnf fulfilled No. of Restarts: 2465 No. of Flips: 4158 time to process: 9 seconds.
uf250-04.cnf fulfilled No. of Restarts: 1092 No. of Flips: 1865 time to process: 4 seconds.
uf250-04.cnf fulfilled No. of Restarts: 2103 No. of Flips: 3584 time to process: 8 seconds.
uf250-04.cnf fulfilled No. of Restarts: 1706 No. of Flips: 2863 time to process: 6 seconds.
uf250-04.cnf , deadline. Restarts: 3150
uf250-04.cnf , deadline. Restarts: 3150
uf250-04.cnf , deadline. Restarts: 3150
uf250-04.cnf , deadline. Restarts: 3150
uf250-04.cnf fulfilled No. of Restarts: 787 No. of Flips: 4067 time to process: 3 seconds.
uf250-04.cnf , deadline. Restarts: 3150
uf250-04.cnf , deadline. Restarts: 3150
uf250-04.cnf fulfilled No. of Restarts: 820 No. of Flips: 2015 time to process: 3 seconds.
uf250-04.cnf fulfilled No. of Restarts: 665 No. of Flips: 3271 time to process: 2 seconds.
uf250-04.cnf , deadline. Restarts: 3150
uf250-04.cnf fulfilled No. of Restarts: 1443 No. of Flips: 4874 time to process: 5 seconds.
uf250-04.cnf fulfilled No. of Restarts: 3044 No. of Flips: 1891 time to process: 11 seconds.
uf250-04.cnf , deadline. Restarts: 3150
uf250-04.cnf fulfilled No. of Restarts: 1566 No. of Flips: 3747 time to process: 6 seconds.
uf250-04.cnf fulfilled No. of Restarts: 2492 No. of Flips: 2812 time to process: 9 seconds.
uf250-04.cnf fulfilled No. of Restarts: 371 No. of Flips: 4901 time to process: 1 seconds.
uf250-04.cnf fulfilled No. of Restarts: 2380 No. of Flips: 1476 time to process: 9 seconds.
uf250-04.cnf fulfilled No. of Restarts: 737 No. of Flips: 3416 time to process: 2 seconds.
uf250-04.cnf fulfilled No. of Restarts: 2057 No. of Flips: 3459 time to process: 7 seconds.
uf250-04.cnf , deadline. Restarts: 3150
uf250-04.cnf fulfilled No. of Restarts: 1982 No. of Flips: 2642 time to process: 7 seconds.
uf250-04.cnf fulfilled No. of Restarts: 1573 No. of Flips: 4315 time to process: 6 seconds.
uf250-04.cnf fulfilled No. of Restarts: 583 No. of Flips: 3810 time to process: 2 seconds.
uf250-04.cnf , deadline. Restarts: 3150
uf250-04.cnf fulfilled No. of Restarts: 246 No. of Flips: 3494 time to process: 0 seconds.
uf250-04.cnf , deadline. Restarts: 3150
uf250-04.cnf fulfilled No. of Restarts: 2102 No. of Flips: 2991 time to process: 8 seconds.
uf250-04.cnf fulfilled No. of Restarts: 616 No. of Flips: 3373 time to process: 2 seconds.
uf250-04.cnf fulfilled No. of Restarts: 2939 No. of Flips: 2104 time to process: 11 seconds.
uf250-04.cnf fulfilled No. of Restarts: 118 No. of Flips: 4745 time to process: 0 seconds.
uf250-04.cnf fulfilled No. of Restarts: 1922 No. of Flips: 4451 time to process: 7 seconds.
uf250-04.cnf fulfilled No. of Restarts: 1639 No. of Flips: 3559 time to process: 6 seconds.
uf250-04.cnf fulfilled No. of Restarts: 1240 No. of Flips: 4352 time to process: 4 seconds.
uf250-04.cnf fulfilled No. of Restarts: 2843 No. of Flips: 4517 time to process: 11 seconds.
uf250-04.cnf fulfilled No. of Restarts: 595 No. of Flips: 3237 time to process: 2 seconds.
uf250-04.cnf fulfilled No. of Restarts: 342 No. of Flips: 4641 time to process: 1 seconds.
uf250-04.cnf , deadline. Restarts: 3150
uf250-04.cnf fulfilled No. of Restarts: 1379 No. of Flips: 1554 time to process: 5 seconds.
uf250-04.cnf fulfilled No. of Restarts: 1658 No. of Flips: 2242 time to process: 6 seconds.
uf250-04.cnf , deadline. Restarts: 3150
uf250-04.cnf fulfilled No. of Restarts: 257 No. of Flips: 3143 time to process: 1 seconds.
uf250-04.cnf , deadline. Restarts: 3150
uf250-04.cnf fulfilled No. of Restarts: 1539 No. of Flips: 2235 time to process: 6 seconds.
uf250-04.cnf fulfilled No. of Restarts: 2257 No. of Flips: 3929 time to process: 8 seconds.
uf250-04.cnf fulfilled No. of Restarts: 1421 No. of Flips: 820 time to process: 5 seconds.
uf250-04.cnf , deadline. Restarts: 3150
uf250-04.cnf , deadline. Restarts: 3150
uf250-04.cnf fulfilled No. of Restarts: 2002 No. of Flips: 2809 time to process: 7 seconds.
uf250-04.cnf fulfilled No. of Restarts: 479 No. of Flips: 2429 time to process: 1 seconds.
uf250-04.cnf fulfilled No. of Restarts: 2172 No. of Flips: 3999 time to process: 8 seconds.
uf250-04.cnf , deadline. Restarts: 3150
uf250-04.cnf fulfilled No. of Restarts: 1160 No. of Flips: 4663 time to process: 4 seconds.
uf250-04.cnf , deadline. Restarts: 3150
uf250-04.cnf , deadline. Restarts: 3150
uf250-04.cnf , deadline. Restarts: 3150
uf250-04.cnf fulfilled No. of Restarts: 208 No. of Flips: 1238 time to process: 0 seconds.
uf250-04.cnf fulfilled No. of Restarts: 2200 No. of Flips: 4603 time to process: 8 seconds.
uf250-04.cnf fulfilled No. of Restarts: 750 No. of Flips: 2259 time to process: 2 seconds.
uf250-04.cnf fulfilled No. of Restarts: 6 No. of Flips: 1974 time to process: 0 seconds.
uf250-04.cnf fulfilled No. of Restarts: 2410 No. of Flips: 1045 time to process: 9 seconds.
uf250-04.cnf fulfilled No. of Restarts: 261 No. of Flips: 2142 time to process: 1 seconds.
uf250-04.cnf , deadline. Restarts: 3150
uf250-04.cnf fulfilled No. of Restarts: 1608 No. of Flips: 2831 time to process: 6 seconds.
uf250-04.cnf fulfilled No. of Restarts: 2124 No. of Flips: 4560 time to process: 8 seconds.
uf250-04.cnf , deadline. Restarts: 3150
uf250-04.cnf , deadline. Restarts: 3150
uf250-04.cnf fulfilled No. of Restarts: 487 No. of Flips: 2782 time to process: 1 seconds.
uf250-04.cnf fulfilled No. of Restarts: 1690 No. of Flips: 4347 time to process: 6 seconds.
uf250-04.cnf fulfilled No. of Restarts: 1603 No. of Flips: 3552 time to process: 6 seconds.
uf250-04.cnf fulfilled No. of Restarts: 963 No. of Flips: 1559 time to process: 3 seconds.
uf250-04.cnf fulfilled No. of Restarts: 2331 No. of Flips: 2816 time to process: 9 seconds.
uf250-04.cnf fulfilled No. of Restarts: 1260 No. of Flips: 3891 time to process: 5 seconds.
uf250-04.cnf , deadline. Restarts: 3150
uf250-04.cnf , deadline. Restarts: 3150
uf250-04.cnf fulfilled No. of Restarts: 346 No. of Flips: 3513 time to process: 1 seconds.
uf250-04.cnf , deadline. Restarts: 3150
uf250-04.cnf , deadline. Restarts: 3150
uf250-04.cnf fulfilled No. of Restarts: 1310 No. of Flips: 3780 time to process: 5 seconds.
uf250-04.cnf fulfilled No. of Restarts: 1660 No. of Flips: 1250 time to process: 6 seconds.
uf250-04.cnf , deadline. Restarts: 3150
uf250-04.cnf , deadline. Restarts: 3150
uf250-04.cnf fulfilled No. of Restarts: 2460 No. of Flips: 3109 time to process: 9 seconds.
uf250-04.cnf fulfilled No. of Restarts: 482 No. of Flips: 2103 time to process: 1 seconds.
uf250-04.cnf fulfilled No. of Restarts: 302 No. of Flips: 2820 time to process: 1 seconds.
uf250-04.cnf , deadline. Restarts: 3150
uf250-04.cnf fulfilled No. of Restarts: 1556 No. of Flips: 2468 time to process: 6 seconds.
uf250-04.cnf fulfilled No. of Restarts: 1105 No. of Flips: 3549 time to process: 4 seconds.
uf250-04.cnf fulfilled No. of Restarts: 1154 No. of Flips: 4200 time to process: 4 seconds.
uf250-04.cnf , deadline. Restarts: 3150
uf250-04.cnf , deadline. Restarts: 3150
uf250-04.cnf , deadline. Restarts: 3150
uf250-04.cnf , deadline. Restarts: 3150
uf250-04.cnf , deadline. Restarts: 3150
uf250-04.cnf , deadline. Restarts: 3150
uf250-04.cnf fulfilled No. of Restarts: 412 No. of Flips: 1515 time to process: 1 seconds.
uf250-04.cnf fulfilled No. of Restarts: 1960 No. of Flips: 2648 time to process: 7 seconds.
uf250-04.cnf fulfilled No. of Restarts: 244 No. of Flips: 2904 time to process: 0 seconds.
uf250-04.cnf fulfilled No. of Restarts: 1550 No. of Flips: 4959 time to process: 6 seconds.
uf250-04.cnf fulfilled No. of Restarts: 99 No. of Flips: 1330 time to process: 0 seconds.
uf250-04.cnf , deadline. Restarts: 3150
uf250-04.cnf , deadline. Restarts: 3150
uf250-04.cnf , deadline. Restarts: 3150
uf250-04.cnf , deadline. Restarts: 3150
uf250-04.cnf , deadline. Restarts: 3150
uf250-04.cnf fulfilled No. of Restarts: 1586 No. of Flips: 3702 time to process: 6 seconds.
uf250-04.cnf fulfilled No. of Restarts: 2028 No. of Flips: 4670 time to process: 7 seconds.
uf250-04.cnf , deadline. Restarts: 3150
uf250-04.cnf , deadline. Restarts: 3150
uf250-04.cnf fulfilled No. of Restarts: 942 No. of Flips: 4594 time to process: 3 seconds.
uf250-04.cnf , deadline. Restarts: 3150
uf250-04.cnf fulfilled No. of Restarts: 3012 No. of Flips: 3560 time to process: 11 seconds.
uf250-04.cnf fulfilled No. of Restarts: 325 No. of Flips: 3851 time to process: 1 seconds.
uf250-04.cnf , deadline. Restarts: 3150
uf250-04.cnf fulfilled No. of Restarts: 1171 No. of Flips: 4185 time to process: 4 seconds.
uf250-04.cnf fulfilled No. of Restarts: 1900 No. of Flips: 4791 time to process: 7 seconds.
uf250-04.cnf , deadline. Restarts: 3150
uf250-04.cnf , deadline. Restarts: 3150
uf250-04.cnf fulfilled No. of Restarts: 467 No. of Flips: 4665 time to process: 1 seconds.
uf250-04.cnf , deadline. Restarts: 3150
uf250-04.cnf , deadline. Restarts: 3150
uf250-04.cnf fulfilled No. of Restarts: 2917 No. of Flips: 4008 time to process: 11 seconds.
uf250-04.cnf fulfilled No. of Restarts: 1138 No. of Flips: 1208 time to process: 4 seconds.
uf250-04.cnf , deadline. Restarts: 3150
uf250-04.cnf , deadline. Restarts: 3150
uf250-04.cnf fulfilled No. of Restarts: 1938 No. of Flips: 3589 time to process: 7 seconds.
uf250-04.cnf , deadline. Restarts: 3150
uf250-04.cnf fulfilled No. of Restarts: 881 No. of Flips: 2687 time to process: 3 seconds.
uf250-04.cnf fulfilled No. of Restarts: 2671 No. of Flips: 2208 time to process: 10 seconds.
uf250-04.cnf fulfilled No. of Restarts: 2780 No. of Flips: 2588 time to process: 10 seconds.
uf250-04.cnf fulfilled No. of Restarts: 3023 No. of Flips: 4463 time to process: 11 seconds.
uf250-04.cnf fulfilled No. of Restarts: 1288 No. of Flips: 1704 time to process: 5 seconds.
uf250-04.cnf , deadline. Restarts: 3150
uf250-04.cnf , deadline. Restarts: 3150
uf250-04.cnf fulfilled No. of Restarts: 1061 No. of Flips: 2497 time to process: 4 seconds.
uf250-04.cnf fulfilled No. of Restarts: 1829 No. of Flips: 2248 time to process: 7 seconds.
uf250-04.cnf fulfilled No. of Restarts: 683 No. of Flips: 2632 time to process: 2 seconds.
uf250-04.cnf , deadline. Restarts: 3150
uf250-04.cnf fulfilled No. of Restarts: 1743 No. of Flips: 1972 time to process: 7 seconds.
uf250-04.cnf fulfilled No. of Restarts: 93 No. of Flips: 2783 time to process: 0 seconds.
uf250-04.cnf , deadline. Restarts: 3150
uf250-04.cnf fulfilled No. of Restarts: 634 No. of Flips: 2123 time to process: 2 seconds.
uf250-04.cnf fulfilled No. of Restarts: 2463 No. of Flips: 3246 time to process: 9 seconds.
uf250-04.cnf fulfilled No. of Restarts: 1351 No. of Flips: 1943 time to process: 5 seconds.
uf250-04.cnf , deadline. Restarts: 3150
uf250-04.cnf , deadline. Restarts: 3150
uf250-04.cnf fulfilled No. of Restarts: 2306 No. of Flips: 1403 time to process: 8 seconds.
uf250-04.cnf fulfilled No. of Restarts: 228 No. of Flips: 1787 time to process: 0 seconds.
uf250-04.cnf , deadline. Restarts: 3150
uf250-04.cnf fulfilled No. of Restarts: 1692 No. of Flips: 851 time to process: 6 seconds.
uf250-04.cnf fulfilled No. of Restarts: 82 No. of Flips: 4869 time to process: 0 seconds.
uf250-04.cnf , deadline. Restarts: 3150
uf250-04.cnf , deadline. Restarts: 3150
uf250-04.cnf fulfilled No. of Restarts: 1286 No. of Flips: 4197 time to process: 5 seconds.
uf250-04.cnf fulfilled No. of Restarts: 1881 No. of Flips: 1491 time to process: 7 seconds.
uf250-04.cnf fulfilled No. of Restarts: 921 No. of Flips: 3345 time to process: 3 seconds.
uf250-04.cnf fulfilled No. of Restarts: 2152 No. of Flips: 4685 time to process: 8 seconds.
uf250-04.cnf fulfilled No. of Restarts: 2578 No. of Flips: 3452 time to process: 10 seconds.
uf250-04.cnf , deadline. Restarts: 3150
uf250-04.cnf fulfilled No. of Restarts: 1104 No. of Flips: 4392 time to process: 4 seconds.
uf250-04.cnf fulfilled No. of Restarts: 787 No. of Flips: 1287 time to process: 3 seconds.
uf250-04.cnf fulfilled No. of Restarts: 2850 No. of Flips: 3977 time to process: 10 seconds.
uf250-04.cnf fulfilled No. of Restarts: 761 No. of Flips: 4105 time to process: 3 seconds.
uf250-04.cnf fulfilled No. of Restarts: 601 No. of Flips: 3675 time to process: 2 seconds.
uf250-04.cnf , deadline. Restarts: 3150
uf250-04.cnf fulfilled No. of Restarts: 923 No. of Flips: 3950 time to process: 3 seconds.
uf250-04.cnf , deadline. Restarts: 3150
uf250-04.cnf fulfilled No. of Restarts: 2892 No. of Flips: 4208 time to process: 11 seconds.
uf250-04.cnf fulfilled No. of Restarts: 2748 No. of Flips: 3569 time to process: 10 seconds.
uf250-04.cnf fulfilled No. of Restarts: 1177 No. of Flips: 2472 time to process: 4 seconds.
uf250-04.cnf fulfilled No. of Restarts: 1155 No. of Flips: 2706 time to process: 4 seconds.
uf250-04.cnf , deadline. Restarts: 3150
uf250-04.cnf fulfilled No. of Restarts: 133 No. of Flips: 4047 time to process: 0 seconds.
uf250-04.cnf fulfilled No. of Restarts: 448 No. of Flips: 4661 time to process: 1 seconds.
uf250-04.cnf , deadline. Restarts: 3150
uf250-04.cnf fulfilled No. of Restarts: 462 No. of Flips: 4790 time to process: 1 seconds.
uf250-04.cnf fulfilled No. of Restarts: 623 No. of Flips: 3932 time to process: 2 seconds.
uf250-04.cnf , deadline. Restarts: 3150
uf250-04.cnf , deadline. Restarts: 3150
uf250-04.cnf , deadline. Restarts: 3150
uf250-04.cnf fulfilled No. of Restarts: 1555 No. of Flips: 3644 time to process: 5 seconds.
uf250-04.cnf fulfilled No. of Restarts: 2432 No. of Flips: 4191 time to process: 9 seconds.
uf250-04.cnf , deadline. Restarts: 3150
uf250-04.cnf fulfilled No. of Restarts: 179 No. of Flips: 2982 time to process: 0 seconds.
uf250-04.cnf fulfilled No. of Restarts: 1933 No. of Flips: 4855 time to process: 7 seconds.
uf250-04.cnf , deadline. Restarts: 3150
uf250-04.cnf fulfilled No. of Restarts: 228 No. of Flips: 4922 time to process: 0 seconds.
uf250-04.cnf fulfilled No. of Restarts: 2400 No. of Flips: 2349 time to process: 9 seconds.
uf250-04.cnf fulfilled No. of Restarts: 2399 No. of Flips: 4205 time to process: 9 seconds.
uf250-04.cnf , deadline. Restarts: 3150
uf250-04.cnf fulfilled No. of Restarts: 2597 No. of Flips: 1819 time to process: 9 seconds.
uf250-04.cnf fulfilled No. of Restarts: 889 No. of Flips: 2644 time to process: 3 seconds.
uf250-04.cnf fulfilled No. of Restarts: 2370 No. of Flips: 4205 time to process: 9 seconds.
uf250-04.cnf fulfilled No. of Restarts: 2282 No. of Flips: 1872 time to process: 9 seconds.
uf250-04.cnf , deadline. Restarts: 3150
uf250-04.cnf , deadline. Restarts: 3150
uf250-04.cnf fulfilled No. of Restarts: 3047 No. of Flips: 3223 time to process: 11 seconds.
uf250-04.cnf fulfilled No. of Restarts: 222 No. of Flips: 1895 time to process: 0 seconds.
uf250-04.cnf fulfilled No. of Restarts: 125 No. of Flips: 1381 time to process: 0 seconds.
uf250-04.cnf , deadline. Restarts: 3150
uf250-04.cnf fulfilled No. of Restarts: 826 No. of Flips: 4454 time to process: 3 seconds.
uf250-04.cnf , deadline. Restarts: 3150
uf250-04.cnf fulfilled No. of Restarts: 641 No. of Flips: 4170 time to process: 2 seconds.
uf250-04.cnf fulfilled No. of Restarts: 2434 No. of Flips: 4201 time to process: 9 seconds.
uf250-04.cnf fulfilled No. of Restarts: 21 No. of Flips: 3990 time to process: 0 seconds.
uf250-04.cnf fulfilled No. of Restarts: 904 No. of Flips: 4197 time to process: 3 seconds.
uf250-04.cnf fulfilled No. of Restarts: 3020 No. of Flips: 4091 time to process: 11 seconds.
uf250-04.cnf fulfilled No. of Restarts: 2227 No. of Flips: 4318 time to process: 8 seconds.
uf250-04.cnf , deadline. Restarts: 3150
uf250-04.cnf , deadline. Restarts: 3150
uf250-04.cnf , deadline. Restarts: 3150
uf250-04.cnf fulfilled No. of Restarts: 507 No. of Flips: 2302 time to process: 2 seconds.
uf250-04.cnf , deadline. Restarts: 3150
uf250-04.cnf , deadline. Restarts: 3150
uf250-04.cnf fulfilled No. of Restarts: 2201 No. of Flips: 4943 time to process: 8 seconds.
uf250-04.cnf , deadline. Restarts: 3150
uf250-04.cnf fulfilled No. of Restarts: 660 No. of Flips: 2256 time to process: 2 seconds.
uf250-04.cnf fulfilled No. of Restarts: 15 No. of Flips: 2700 time to process: 0 seconds.
uf250-04.cnf fulfilled No. of Restarts: 1429 No. of Flips: 2745 time to process: 5 seconds.
uf250-04.cnf fulfilled No. of Restarts: 585 No. of Flips: 3354 time to process: 2 seconds.
uf250-04.cnf , deadline. Restarts: 3150
uf250-04.cnf , deadline. Restarts: 3150
uf250-04.cnf , deadline. Restarts: 3150
uf250-04.cnf fulfilled No. of Restarts: 634 No. of Flips: 2406 time to process: 2 seconds.
uf250-04.cnf fulfilled No. of Restarts: 2531 No. of Flips: 4383 time to process: 9 seconds.
uf250-04.cnf fulfilled No. of Restarts: 106 No. of Flips: 1363 time to process: 0 seconds.
uf250-04.cnf fulfilled No. of Restarts: 2723 No. of Flips: 2766 time to process: 10 seconds.
uf250-04.cnf , deadline. Restarts: 3150
uf250-04.cnf , deadline. Restarts: 3150
uf250-04.cnf , deadline. Restarts: 3150
uf250-04.cnf , deadline. Restarts: 3150
uf250-04.cnf fulfilled No. of Restarts: 261 No. of Flips: 4475 time to process: 1 seconds.
uf250-04.cnf , deadline. Restarts: 3150
uf250-04.cnf , deadline. Restarts: 3150
uf250-04.cnf fulfilled No. of Restarts: 1475 No. of Flips: 3574 time to process: 5 seconds.
uf250-04.cnf fulfilled No. of Restarts: 1569 No. of Flips: 3078 time to process: 6 seconds.
uf250-04.cnf , deadline. Restarts: 3150
uf250-04.cnf , deadline. Restarts: 3150
uf250-04.cnf fulfilled No. of Restarts: 307 No. of Flips: 4490 time to process: 1 seconds.
uf250-04.cnf , deadline. Restarts: 3150
uf250-04.cnf fulfilled No. of Restarts: 2071 No. of Flips: 2234 time to process: 8 seconds.
uf250-04.cnf , deadline. Restarts: 3150
uf250-04.cnf , deadline. Restarts: 3150
uf250-04.cnf , deadline. Restarts: 3150
uf250-04.cnf fulfilled No. of Restarts: 223 No. of Flips: 4692 time to process: 0 seconds.
uf250-04.cnf fulfilled No. of Restarts: 1689 No. of Flips: 4488 time to process: 6 seconds.
uf250-04.cnf fulfilled No. of Restarts: 201 No. of Flips: 1221 time to process: 0 seconds.
uf250-04.cnf fulfilled No. of Restarts: 498 No. of Flips: 2600 time to process: 2 seconds.
uf250-04.cnf fulfilled No. of Restarts: 287 No. of Flips: 1652 time to process: 1 seconds.
uf250-04.cnf , deadline. Restarts: 3150
uf250-04.cnf fulfilled No. of Restarts: 1795 No. of Flips: 1643 time to process: 6 seconds.
uf250-04.cnf , deadline. Restarts: 3150
uf250-04.cnf , deadline. Restarts: 3150
uf250-04.cnf , deadline. Restarts: 3150
uf250-04.cnf , deadline. Restarts: 3150
uf250-04.cnf fulfilled No. of Restarts: 365 No. of Flips: 3892 time to process: 1 seconds.
uf250-04.cnf , deadline. Restarts: 3150
uf250-04.cnf fulfilled No. of Restarts: 1015 No. of Flips: 4782 time to process: 3 seconds.
uf250-04.cnf fulfilled No. of Restarts: 2856 No. of Flips: 2028 time to process: 10 seconds.
uf250-04.cnf , deadline. Restarts: 3150
uf250-04.cnf fulfilled No. of Restarts: 692 No. of Flips: 1401 time to process: 2 seconds.
uf250-04.cnf fulfilled No. of Restarts: 265 No. of Flips: 4342 time to process: 1 seconds.
uf250-04.cnf fulfilled No. of Restarts: 609 No. of Flips: 1991 time to process: 2 seconds.
uf250-04.cnf fulfilled No. of Restarts: 88 No. of Flips: 2626 time to process: 0 seconds.
uf250-04.cnf , deadline. Restarts: 3150
uf250-04.cnf fulfilled No. of Restarts: 181 No. of Flips: 4235 time to process: 0 seconds.
uf250-04.cnf fulfilled No. of Restarts: 1392 No. of Flips: 3857 time to process: 5 seconds.
uf250-04.cnf fulfilled No. of Restarts: 1570 No. of Flips: 2192 time to process: 6 seconds.
uf250-04.cnf fulfilled No. of Restarts: 820 No. of Flips: 4715 time to process: 3 seconds.
uf250-04.cnf , deadline. Restarts: 3150
uf250-04.cnf fulfilled No. of Restarts: 888 No. of Flips: 1338 time to process: 3 seconds.
uf250-04.cnf fulfilled No. of Restarts: 1643 No. of Flips: 4533 time to process: 6 seconds.
uf250-04.cnf fulfilled No. of Restarts: 155 No. of Flips: 2456 time to process: 0 seconds.
uf250-04.cnf fulfilled No. of Restarts: 179 No. of Flips: 3782 time to process: 0 seconds.
uf250-04.cnf , deadline. Restarts: 3150
uf250-04.cnf , deadline. Restarts: 3150
uf250-04.cnf , deadline. Restarts: 3150
uf250-04.cnf , deadline. Restarts: 3150
uf250-04.cnf fulfilled No. of Restarts: 1442 No. of Flips: 2430 time to process: 5 seconds.
uf250-04.cnf fulfilled No. of Restarts: 1358 No. of Flips: 1894 time to process: 5 seconds.
uf250-04.cnf , deadline. Restarts: 3150
uf250-04.cnf , deadline. Restarts: 3150
uf250-04.cnf fulfilled No. of Restarts: 2799 No. of Flips: 4490 time to process: 10 seconds.
uf250-04.cnf , deadline. Restarts: 3150
uf250-04.cnf fulfilled No. of Restarts: 282 No. of Flips: 2847 time to process: 1 seconds.
uf250-04.cnf , deadline. Restarts: 3150
uf250-04.cnf fulfilled No. of Restarts: 2353 No. of Flips: 2926 time to process: 9 seconds.
uf250-04.cnf , deadline. Restarts: 3150
uf250-04.cnf , deadline. Restarts: 3150
uf250-04.cnf fulfilled No. of Restarts: 2519 No. of Flips: 4759 time to process: 9 seconds.
uf250-04.cnf fulfilled No. of Restarts: 1960 No. of Flips: 3546 time to process: 7 seconds.
uf250-04.cnf fulfilled No. of Restarts: 1396 No. of Flips: 4460 time to process: 5 seconds.
uf250-04.cnf fulfilled No. of Restarts: 2407 No. of Flips: 1232 time to process: 9 seconds.
uf250-04.cnf , deadline. Restarts: 3150
uf250-04.cnf , deadline. Restarts: 3150
uf250-04.cnf fulfilled No. of Restarts: 2465 No. of Flips: 4395 time to process: 9 seconds.
uf250-04.cnf , deadline. Restarts: 3150
uf250-04.cnf , deadline. Restarts: 3150
uf250-04.cnf fulfilled No. of Restarts: 559 No. of Flips: 1875 time to process: 2 seconds.
uf250-04.cnf fulfilled No. of Restarts: 2516 No. of Flips: 4097 time to process: 9 seconds.
uf250-04.cnf fulfilled No. of Restarts: 175 No. of Flips: 4389 time to process: 0 seconds.
uf250-04.cnf fulfilled No. of Restarts: 322 No. of Flips: 4072 time to process: 1 seconds.
uf250-04.cnf , deadline. Restarts: 3150
uf250-04.cnf fulfilled No. of Restarts: 2746 No. of Flips: 4043 time to process: 10 seconds.
uf250-04.cnf fulfilled No. of Restarts: 2341 No. of Flips: 2448 time to process: 9 seconds.
uf250-04.cnf , deadline. Restarts: 3150
uf250-04.cnf fulfilled No. of Restarts: 1017 No. of Flips: 4608 time to process: 4 seconds.
uf250-04.cnf , deadline. Restarts: 3150
uf250-04.cnf fulfilled No. of Restarts: 1253 No. of Flips: 3549 time to process: 4 seconds.
uf250-04.cnf fulfilled No. of Restarts: 254 No. of Flips: 4658 time to process: 1 seconds.
uf250-04.cnf , deadline. Restarts: 3150
uf250-04.cnf , deadline. Restarts: 3150
uf250-04.cnf fulfilled No. of Restarts: 1044 No. of Flips: 1791 time to process: 4 seconds.
uf250-04.cnf fulfilled No. of Restarts: 2825 No. of Flips: 3861 time to process: 10 seconds.
uf250-04.cnf fulfilled No. of Restarts: 1492 No. of Flips: 4350 time to process: 5 seconds.
uf250-04.cnf fulfilled No. of Restarts: 2910 No. of Flips: 2225 time to process: 11 seconds.
uf250-04.cnf fulfilled No. of Restarts: 1019 No. of Flips: 2923 time to process: 4 seconds.
uf250-04.cnf fulfilled No. of Restarts: 2681 No. of Flips: 3098 time to process: 10 seconds.
uf250-04.cnf fulfilled No. of Restarts: 2424 No. of Flips: 4097 time to process: 9 seconds.
uf250-04.cnf , deadline. Restarts: 3150
uf250-04.cnf fulfilled No. of Restarts: 1086 No. of Flips: 3865 time to process: 4 seconds.
uf250-04.cnf , deadline. Restarts: 3150
uf250-04.cnf fulfilled No. of Restarts: 93 No. of Flips: 1366 time to process: 0 seconds.
uf250-04.cnf fulfilled No. of Restarts: 531 No. of Flips: 3555 time to process: 2 seconds.
uf250-04.cnf fulfilled No. of Restarts: 1018 No. of Flips: 4022 time to process: 4 seconds.
uf250-04.cnf fulfilled No. of Restarts: 332 No. of Flips: 3718 time to process: 1 seconds.
uf250-04.cnf , deadline. Restarts: 3150
uf250-04.cnf , deadline. Restarts: 3150
uf250-04.cnf , deadline. Restarts: 3150
uf250-04.cnf fulfilled No. of Restarts: 1285 No. of Flips: 4813 time to process: 4 seconds.
uf250-04.cnf , deadline. Restarts: 3150
uf250-04.cnf fulfilled No. of Restarts: 496 No. of Flips: 1691 time to process: 1 seconds.
uf250-04.cnf fulfilled No. of Restarts: 614 No. of Flips: 3420 time to process: 2 seconds.
uf250-04.cnf fulfilled No. of Restarts: 740 No. of Flips: 3472 time to process: 2 seconds.
uf250-04.cnf fulfilled No. of Restarts: 3033 No. of Flips: 2924 time to process: 11 seconds.
uf250-04.cnf fulfilled No. of Restarts: 841 No. of Flips: 1812 time to process: 3 seconds.
uf250-04.cnf , deadline. Restarts: 3150
uf250-04.cnf , deadline. Restarts: 3150
uf250-04.cnf fulfilled No. of Restarts: 1878 No. of Flips: 3147 time to process: 7 seconds.
uf250-04.cnf , deadline. Restarts: 3150
uf250-04.cnf , deadline. Restarts: 3150
uf250-04.cnf fulfilled No. of Restarts: 564 No. of Flips: 2344 time to process: 2 seconds.
uf250-04.cnf , deadline. Restarts: 3150
uf250-04.cnf , deadline. Restarts: 3150
uf250-04.cnf , deadline. Restarts: 3150
uf250-04.cnf , deadline. Restarts: 3150
uf250-04.cnf , deadline. Restarts: 3150
uf250-04.cnf , deadline. Restarts: 3150
uf250-04.cnf fulfilled No. of Restarts: 1063 No. of Flips: 3112 time to process: 4 seconds.
uf250-04.cnf fulfilled No. of Restarts: 766 No. of Flips: 789 time to process: 3 seconds.
uf250-04.cnf fulfilled No. of Restarts: 2929 No. of Flips: 3900 time to process: 11 seconds.
uf250-04.cnf , deadline. Restarts: 3150
uf250-04.cnf fulfilled No. of Restarts: 2100 No. of Flips: 4337 time to process: 8 seconds.
uf250-04.cnf , deadline. Restarts: 3150
uf250-04.cnf , deadline. Restarts: 3150
uf250-04.cnf fulfilled No. of Restarts: 423 No. of Flips: 3693 time to process: 1 seconds.
uf250-04.cnf fulfilled No. of Restarts: 2664 No. of Flips: 1369 time to process: 10 seconds.
uf250-04.cnf fulfilled No. of Restarts: 1939 No. of Flips: 2822 time to process: 7 seconds.
uf250-04.cnf fulfilled No. of Restarts: 113 No. of Flips: 4828 time to process: 0 seconds.
uf250-04.cnf fulfilled No. of Restarts: 1641 No. of Flips: 3702 time to process: 6 seconds.
uf250-04.cnf fulfilled No. of Restarts: 1576 No. of Flips: 2949 time to process: 6 seconds.
uf250-04.cnf fulfilled No. of Restarts: 2176 No. of Flips: 3758 time to process: 8 seconds.
uf250-04.cnf , deadline. Restarts: 3150
uf250-04.cnf , deadline. Restarts: 3150
uf250-04.cnf fulfilled No. of Restarts: 2395 No. of Flips: 2615 time to process: 9 seconds.
uf250-04.cnf fulfilled No. of Restarts: 905 No. of Flips: 1269 time to process: 3 seconds.
uf250-04.cnf , deadline. Restarts: 3150
uf250-04.cnf , deadline. Restarts: 3150
uf250-04.cnf fulfilled No. of Restarts: 2999 No. of Flips: 4663 time to process: 11 seconds.
uf250-04.cnf , deadline. Restarts: 3150
uf250-04.cnf fulfilled No. of Restarts: 774 No. of Flips: 4930 time to process: 3 seconds.
uf250-04.cnf fulfilled No. of Restarts: 1128 No. of Flips: 3503 time to process: 4 seconds.
uf250-04.cnf , deadline. Restarts: 3150
uf250-04.cnf , deadline. Restarts: 3150
uf250-04.cnf , deadline. Restarts: 3150
uf250-04.cnf , deadline. Restarts: 3150
uf250-04.cnf fulfilled No. of Restarts: 52 No. of Flips: 3448 time to process: 0 seconds.
uf250-04.cnf , deadline. Restarts: 3150
uf250-04.cnf , deadline. Restarts: 3150
uf250-04.cnf fulfilled No. of Restarts: 379 No. of Flips: 2201 time to process: 1 seconds.
uf250-04.cnf fulfilled No. of Restarts: 241 No. of Flips: 3799 time to process: 0 seconds.
uf250-04.cnf , deadline. Restarts: 3150
uf250-04.cnf fulfilled No. of Restarts: 610 No. of Flips: 3284 time to process: 2 seconds.
uf250-04.cnf fulfilled No. of Restarts: 1818 No. of Flips: 1784 time to process: 7 seconds.
uf250-04.cnf fulfilled No. of Restarts: 882 No. of Flips: 2652 time to process: 3 seconds.
uf250-04.cnf fulfilled No. of Restarts: 1060 No. of Flips: 3573 time to process: 4 seconds.
uf250-04.cnf , deadline. Restarts: 3150
uf250-04.cnf , deadline. Restarts: 3150
uf250-04.cnf fulfilled No. of Restarts: 160 No. of Flips: 3704 time to process: 0 seconds.
uf250-04.cnf fulfilled No. of Restarts: 662 No. of Flips: 3476 time to process: 2 seconds.
uf250-04.cnf fulfilled No. of Restarts: 1189 No. of Flips: 4219 time to process: 4 seconds.
uf250-04.cnf fulfilled No. of Restarts: 1974 No. of Flips: 1894 time to process: 7 seconds.
uf250-04.cnf fulfilled No. of Restarts: 758 No. of Flips: 2073 time to process: 3 seconds.
uf250-04.cnf fulfilled No. of Restarts: 2913 No. of Flips: 4120 time to process: 11 seconds.
uf250-04.cnf fulfilled No. of Restarts: 2016 No. of Flips: 2802 time to process: 7 seconds.
uf250-04.cnf , deadline. Restarts: 3150
uf250-04.cnf , deadline. Restarts: 3150
uf250-04.cnf , deadline. Restarts: 3150
uf250-04.cnf fulfilled No. of Restarts: 578 No. of Flips: 3315 time to process: 2 seconds.
uf250-04.cnf , deadline. Restarts: 3150
uf250-04.cnf fulfilled No. of Restarts: 2912 No. of Flips: 3873 time to process: 11 seconds.
uf250-04.cnf fulfilled No. of Restarts: 2992 No. of Flips: 2175 time to process: 11 seconds.
uf250-04.cnf , deadline. Restarts: 3150
uf250-04.cnf , deadline. Restarts: 3150
uf250-04.cnf , deadline. Restarts: 3150
uf250-04.cnf fulfilled No. of Restarts: 5 No. of Flips: 3301 time to process: 0 seconds.
uf250-04.cnf fulfilled No. of Restarts: 170 No. of Flips: 2319 time to process: 0 seconds.
uf250-04.cnf , deadline. Restarts: 3150
uf250-04.cnf fulfilled No. of Restarts: 742 No. of Flips: 2469 time to process: 2 seconds.
uf250-04.cnf fulfilled No. of Restarts: 517 No. of Flips: 1760 time to process: 2 seconds.
uf250-04.cnf fulfilled No. of Restarts: 1072 No. of Flips: 3104 time to process: 4 seconds.
uf250-04.cnf fulfilled No. of Restarts: 1929 No. of Flips: 1263 time to process: 7 seconds.
uf250-04.cnf fulfilled No. of Restarts: 608 No. of Flips: 1657 time to process: 2 seconds.
uf250-04.cnf fulfilled No. of Restarts: 2673 No. of Flips: 733 time to process: 10 seconds.
uf250-04.cnf fulfilled No. of Restarts: 520 No. of Flips: 1582 time to process: 2 seconds.
uf250-04.cnf , deadline. Restarts: 3150
uf250-04.cnf fulfilled No. of Restarts: 785 No. of Flips: 1580 time to process: 3 seconds.
uf250-04.cnf fulfilled No. of Restarts: 1339 No. of Flips: 2694 time to process: 5 seconds.
uf250-04.cnf fulfilled No. of Restarts: 2520 No. of Flips: 4885 time to process: 9 seconds.
uf250-04.cnf , deadline. Restarts: 3150
uf250-04.cnf fulfilled No. of Restarts: 589 No. of Flips: 3497 time to process: 2 seconds.
uf250-04.cnf fulfilled No. of Restarts: 1291 No. of Flips: 1853 time to process: 4 seconds.
uf250-04.cnf fulfilled No. of Restarts: 1100 No. of Flips: 3374 time to process: 4 seconds.
uf250-04.cnf , deadline. Restarts: 3150
uf250-04.cnf fulfilled No. of Restarts: 1557 No. of Flips: 3178 time to process: 6 seconds.
uf250-04.cnf fulfilled No. of Restarts: 155 No. of Flips: 2445 time to process: 0 seconds.
uf250-04.cnf fulfilled No. of Restarts: 316 No. of Flips: 2400 time to process: 1 seconds.
uf250-04.cnf fulfilled No. of Restarts: 40 No. of Flips: 2540 time to process: 0 seconds.
uf250-04.cnf , deadline. Restarts: 3150
uf250-04.cnf fulfilled No. of Restarts: 1630 No. of Flips: 1947 time to process: 6 seconds.
uf250-04.cnf fulfilled No. of Restarts: 716 No. of Flips: 2335 time to process: 2 seconds.
uf250-04.cnf fulfilled No. of Restarts: 15 No. of Flips: 4487 time to process: 0 seconds.
uf250-04.cnf fulfilled No. of Restarts: 1254 No. of Flips: 2873 time to process: 4 seconds.
uf250-04.cnf fulfilled No. of Restarts: 1129 No. of Flips: 2314 time to process: 4 seconds.
uf250-04.cnf fulfilled No. of Restarts: 2486 No. of Flips: 1515 time to process: 9 seconds.
uf250-04.cnf fulfilled No. of Restarts: 463 No. of Flips: 4260 time to process: 1 seconds.
uf250-04.cnf , deadline. Restarts: 3150
uf250-04.cnf fulfilled No. of Restarts: 17 No. of Flips: 3128 time to process: 0 seconds.
uf250-04.cnf , deadline. Restarts: 3150
uf250-04.cnf fulfilled No. of Restarts: 1938 No. of Flips: 4362 time to process: 7 seconds.
uf250-04.cnf fulfilled No. of Restarts: 2567 No. of Flips: 1980 time to process: 9 seconds.
uf250-04.cnf fulfilled No. of Restarts: 1577 No. of Flips: 1845 time to process: 6 seconds.
uf250-04.cnf fulfilled No. of Restarts: 81 No. of Flips: 1982 time to process: 0 seconds.
uf250-04.cnf , deadline. Restarts: 3150
uf250-04.cnf fulfilled No. of Restarts: 1341 No. of Flips: 4583 time to process: 5 seconds.
uf250-04.cnf , deadline. Restarts: 3150
uf250-04.cnf , deadline. Restarts: 3150
uf250-04.cnf , deadline. Restarts: 3150
uf250-04.cnf , deadline. Restarts: 3150
uf250-04.cnf fulfilled No. of Restarts: 73 No. of Flips: 3400 time to process: 0 seconds.
uf250-04.cnf , deadline. Restarts: 3150
uf250-04.cnf fulfilled No. of Restarts: 873 No. of Flips: 1215 time to process: 3 seconds.
uf250-04.cnf fulfilled No. of Restarts: 2765 No. of Flips: 4097 time to process: 10 seconds.
uf250-04.cnf fulfilled No. of Restarts: 145 No. of Flips: 1429 time to process: 0 seconds.
uf250-04.cnf , deadline. Restarts: 3150
uf250-04.cnf fulfilled No. of Restarts: 137 No. of Flips: 1611 time to process: 0 seconds.
uf250-04.cnf , deadline. Restarts: 3150
uf250-04.cnf fulfilled No. of Restarts: 522 No. of Flips: 3044 time to process: 2 seconds.
uf250-04.cnf fulfilled No. of Restarts: 438 No. of Flips: 4221 time to process: 1 seconds.
uf250-04.cnf fulfilled No. of Restarts: 786 No. of Flips: 1071 time to process: 3 seconds.
uf250-04.cnf , deadline. Restarts: 3150
uf250-04.cnf , deadline. Restarts: 3150
uf250-04.cnf fulfilled No. of Restarts: 872 No. of Flips: 3617 time to process: 3 seconds.
uf250-04.cnf , deadline. Restarts: 3150
uf250-04.cnf fulfilled No. of Restarts: 1022 No. of Flips: 2582 time to process: 4 seconds.
uf250-04.cnf fulfilled No. of Restarts: 805 No. of Flips: 1787 time to process: 3 seconds.
uf250-04.cnf , deadline. Restarts: 3150
uf250-04.cnf fulfilled No. of Restarts: 2926 No. of Flips: 4903 time to process: 11 seconds.
uf250-04.cnf fulfilled No. of Restarts: 2746 No. of Flips: 2355 time to process: 10 seconds.
uf250-04.cnf fulfilled No. of Restarts: 900 No. of Flips: 4743 time to process: 3 seconds.
uf250-04.cnf fulfilled No. of Restarts: 739 No. of Flips: 3752 time to process: 2 seconds.
uf250-04.cnf fulfilled No. of Restarts: 556 No. of Flips: 4551 time to process: 2 seconds.
uf250-04.cnf fulfilled No. of Restarts: 437 No. of Flips: 4973 time to process: 1 seconds.
uf250-04.cnf fulfilled No. of Restarts: 2930 No. of Flips: 1929 time to process: 11 seconds.
