# Supplementary material for: Completion Probabilities and Parallel Restart Strategies under an Imposed Deadline
Source: PLoS One. 2016 Oct 12;11(10):e0164605. doi: 10.1371/journal.pone.0164605 (PMC5061357; doi:10.1371/journal.pone.0164605)
Supplement: S1 File — The file “S1_File.zip” is the data gathered from the experiments regarding completion probability. (ZIP) [file pone.0164605.s004.zip › results_Single_r3251.0439999999994.txt]

uf250-04.cnf , deadline. Restarts: 3251
uf250-04.cnf , deadline. Restarts: 3251
uf250-04.cnf fulfilled No. of Restarts: 3173 No. of Flips: 4106 time to process: 12 seconds.
uf250-04.cnf , deadline. Restarts: 3251
uf250-04.cnf fulfilled No. of Restarts: 969 No. of Flips: 4369 time to process: 3 seconds.
uf250-04.cnf , deadline. Restarts: 3251
uf250-04.cnf , deadline. Restarts: 3251
uf250-04.cnf fulfilled No. of Restarts: 1587 No. of Flips: 2016 time to process: 6 seconds.
uf250-04.cnf fulfilled No. of Restarts: 92 No. of Flips: 1637 time to process: 0 seconds.
uf250-04.cnf , deadline. Restarts: 3251
uf250-04.cnf fulfilled No. of Restarts: 2072 No. of Flips: 1942 time to process: 7 seconds.
uf250-04.cnf fulfilled No. of Restarts: 579 No. of Flips: 1972 time to process: 2 seconds.
uf250-04.cnf , deadline. Restarts: 3251
uf250-04.cnf , deadline. Restarts: 3251
uf250-04.cnf , deadline. Restarts: 3251
uf250-04.cnf , deadline. Restarts: 3251
uf250-04.cnf , deadline. Restarts: 3251
uf250-04.cnf , deadline. Restarts: 3251
uf250-04.cnf , deadline. Restarts: 3251
uf250-04.cnf fulfilled No. of Restarts: 39 No. of Flips: 4185 time to process: 0 seconds.
uf250-04.cnf fulfilled No. of Restarts: 657 No. of Flips: 3948 time to process: 2 seconds.
uf250-04.cnf fulfilled No. of Restarts: 2428 No. of Flips: 3899 time to process: 8 seconds.
uf250-04.cnf , deadline. Restarts: 3251
uf250-04.cnf , deadline. Restarts: 3251
uf250-04.cnf fulfilled No. of Restarts: 1701 No. of Flips: 4456 time to process: 7 seconds.
uf250-04.cnf fulfilled No. of Restarts: 2259 No. of Flips: 2392 time to process: 8 seconds.
uf250-04.cnf fulfilled No. of Restarts: 776 No. of Flips: 4534 time to process: 2 seconds.
uf250-04.cnf fulfilled No. of Restarts: 1236 No. of Flips: 1086 time to process: 4 seconds.
uf250-04.cnf fulfilled No. of Restarts: 2881 No. of Flips: 4297 time to process: 10 seconds.
uf250-04.cnf , deadline. Restarts: 3251
uf250-04.cnf , deadline. Restarts: 3251
uf250-04.cnf fulfilled No. of Restarts: 1096 No. of Flips: 3768 time to process: 4 seconds.
uf250-04.cnf , deadline. Restarts: 3251
uf250-04.cnf , deadline. Restarts: 3251
uf250-04.cnf , deadline. Restarts: 3251
uf250-04.cnf fulfilled No. of Restarts: 1951 No. of Flips: 4335 time to process: 7 seconds.
uf250-04.cnf , deadline. Restarts: 3251
uf250-04.cnf , deadline. Restarts: 3251
uf250-04.cnf fulfilled No. of Restarts: 2212 No. of Flips: 3493 time to process: 8 seconds.
uf250-04.cnf fulfilled No. of Restarts: 1816 No. of Flips: 4722 time to process: 6 seconds.
uf250-04.cnf fulfilled No. of Restarts: 1323 No. of Flips: 4346 time to process: 4 seconds.
uf250-04.cnf fulfilled No. of Restarts: 925 No. of Flips: 1239 time to process: 3 seconds.
uf250-04.cnf fulfilled No. of Restarts: 165 No. of Flips: 1304 time to process: 0 seconds.
uf250-04.cnf , deadline. Restarts: 3251
uf250-04.cnf fulfilled No. of Restarts: 2999 No. of Flips: 3330 time to process: 11 seconds.
uf250-04.cnf fulfilled No. of Restarts: 756 No. of Flips: 1423 time to process: 3 seconds.
uf250-04.cnf fulfilled No. of Restarts: 1812 No. of Flips: 4933 time to process: 6 seconds.
uf250-04.cnf fulfilled No. of Restarts: 1858 No. of Flips: 4617 time to process: 6 seconds.
uf250-04.cnf fulfilled No. of Restarts: 625 No. of Flips: 4281 time to process: 2 seconds.
uf250-04.cnf , deadline. Restarts: 3251
uf250-04.cnf fulfilled No. of Restarts: 1373 No. of Flips: 3452 time to process: 5 seconds.
uf250-04.cnf fulfilled No. of Restarts: 1845 No. of Flips: 2504 time to process: 6 seconds.
uf250-04.cnf , deadline. Restarts: 3251
uf250-04.cnf fulfilled No. of Restarts: 2650 No. of Flips: 3123 time to process: 10 seconds.
uf250-04.cnf fulfilled No. of Restarts: 659 No. of Flips: 1158 time to process: 3 seconds.
uf250-04.cnf , deadline. Restarts: 3251
uf250-04.cnf fulfilled No. of Restarts: 131 No. of Flips: 2049 time to process: 0 seconds.
uf250-04.cnf fulfilled No. of Restarts: 424 No. of Flips: 2405 time to process: 1 seconds.
uf250-04.cnf , deadline. Restarts: 3251
uf250-04.cnf fulfilled No. of Restarts: 583 No. of Flips: 1659 time to process: 2 seconds.
uf250-04.cnf , deadline. Restarts: 3251
uf250-04.cnf fulfilled No. of Restarts: 323 No. of Flips: 4194 time to process: 1 seconds.
uf250-04.cnf fulfilled No. of Restarts: 2792 No. of Flips: 3000 time to process: 10 seconds.
uf250-04.cnf , deadline. Restarts: 3251
uf250-04.cnf fulfilled No. of Restarts: 982 No. of Flips: 3572 time to process: 3 seconds.
uf250-04.cnf , deadline. Restarts: 3251
uf250-04.cnf , deadline. Restarts: 3251
uf250-04.cnf fulfilled No. of Restarts: 2943 No. of Flips: 1171 time to process: 10 seconds.
uf250-04.cnf , deadline. Restarts: 3251
uf250-04.cnf fulfilled No. of Restarts: 1744 No. of Flips: 3297 time to process: 6 seconds.
uf250-04.cnf fulfilled No. of Restarts: 2036 No. of Flips: 3613 time to process: 7 seconds.
uf250-04.cnf , deadline. Restarts: 3251
uf250-04.cnf fulfilled No. of Restarts: 2048 No. of Flips: 1620 time to process: 7 seconds.
uf250-04.cnf , deadline. Restarts: 3251
uf250-04.cnf , deadline. Restarts: 3251
uf250-04.cnf fulfilled No. of Restarts: 344 No. of Flips: 1415 time to process: 1 seconds.
uf250-04.cnf fulfilled No. of Restarts: 320 No. of Flips: 2368 time to process: 1 seconds.
uf250-04.cnf fulfilled No. of Restarts: 273 No. of Flips: 3216 time to process: 1 seconds.
uf250-04.cnf fulfilled No. of Restarts: 2213 No. of Flips: 4237 time to process: 8 seconds.
uf250-04.cnf fulfilled No. of Restarts: 1732 No. of Flips: 4310 time to process: 6 seconds.
uf250-04.cnf , deadline. Restarts: 3251
uf250-04.cnf fulfilled No. of Restarts: 1202 No. of Flips: 4462 time to process: 4 seconds.
uf250-04.cnf fulfilled No. of Restarts: 668 No. of Flips: 4527 time to process: 2 seconds.
uf250-04.cnf , deadline. Restarts: 3251
uf250-04.cnf fulfilled No. of Restarts: 779 No. of Flips: 2582 time to process: 2 seconds.
uf250-04.cnf fulfilled No. of Restarts: 463 No. of Flips: 4908 time to process: 1 seconds.
uf250-04.cnf fulfilled No. of Restarts: 2212 No. of Flips: 4658 time to process: 8 seconds.
uf250-04.cnf fulfilled No. of Restarts: 169 No. of Flips: 2270 time to process: 0 seconds.
uf250-04.cnf fulfilled No. of Restarts: 3244 No. of Flips: 4336 time to process: 12 seconds.
uf250-04.cnf , deadline. Restarts: 3251
uf250-04.cnf fulfilled No. of Restarts: 952 No. of Flips: 4078 time to process: 3 seconds.
uf250-04.cnf fulfilled No. of Restarts: 1561 No. of Flips: 2747 time to process: 5 seconds.
uf250-04.cnf fulfilled No. of Restarts: 2555 No. of Flips: 2008 time to process: 10 seconds.
uf250-04.cnf fulfilled No. of Restarts: 1425 No. of Flips: 2252 time to process: 5 seconds.
uf250-04.cnf fulfilled No. of Restarts: 1092 No. of Flips: 3074 time to process: 4 seconds.
uf250-04.cnf , deadline. Restarts: 3251
uf250-04.cnf fulfilled No. of Restarts: 711 No. of Flips: 4623 time to process: 2 seconds.
uf250-04.cnf , deadline. Restarts: 3251
uf250-04.cnf fulfilled No. of Restarts: 1271 No. of Flips: 3019 time to process: 4 seconds.
uf250-04.cnf , deadline. Restarts: 3251
uf250-04.cnf , deadline. Restarts: 3251
uf250-04.cnf fulfilled No. of Restarts: 2930 No. of Flips: 2473 time to process: 11 seconds.
uf250-04.cnf , deadline. Restarts: 3251
uf250-04.cnf , deadline. Restarts: 3251
uf250-04.cnf fulfilled No. of Restarts: 304 No. of Flips: 1420 time to process: 1 seconds.
uf250-04.cnf fulfilled No. of Restarts: 731 No. of Flips: 4564 time to process: 2 seconds.
uf250-04.cnf fulfilled No. of Restarts: 834 No. of Flips: 3184 time to process: 3 seconds.
uf250-04.cnf fulfilled No. of Restarts: 1185 No. of Flips: 1485 time to process: 4 seconds.
uf250-04.cnf , deadline. Restarts: 3251
uf250-04.cnf , deadline. Restarts: 3251
uf250-04.cnf fulfilled No. of Restarts: 912 No. of Flips: 2863 time to process: 3 seconds.
uf250-04.cnf fulfilled No. of Restarts: 1836 No. of Flips: 4951 time to process: 6 seconds.
uf250-04.cnf fulfilled No. of Restarts: 1974 No. of Flips: 796 time to process: 7 seconds.
uf250-04.cnf fulfilled No. of Restarts: 2544 No. of Flips: 4505 time to process: 9 seconds.
uf250-04.cnf , deadline. Restarts: 3251
uf250-04.cnf , deadline. Restarts: 3251
uf250-04.cnf fulfilled No. of Restarts: 1529 No. of Flips: 3201 time to process: 5 seconds.
uf250-04.cnf , deadline. Restarts: 3251
uf250-04.cnf fulfilled No. of Restarts: 1483 No. of Flips: 1544 time to process: 5 seconds.
uf250-04.cnf fulfilled No. of Restarts: 1259 No. of Flips: 2032 time to process: 4 seconds.
uf250-04.cnf fulfilled No. of Restarts: 2774 No. of Flips: 1072 time to process: 10 seconds.
uf250-04.cnf fulfilled No. of Restarts: 61 No. of Flips: 2774 time to process: 0 seconds.
uf250-04.cnf fulfilled No. of Restarts: 3045 No. of Flips: 4776 time to process: 11 seconds.
uf250-04.cnf fulfilled No. of Restarts: 167 No. of Flips: 4755 time to process: 1 seconds.
uf250-04.cnf fulfilled No. of Restarts: 600 No. of Flips: 2381 time to process: 2 seconds.
uf250-04.cnf , deadline. Restarts: 3251
uf250-04.cnf fulfilled No. of Restarts: 1799 No. of Flips: 1465 time to process: 6 seconds.
uf250-04.cnf fulfilled No. of Restarts: 63 No. of Flips: 3330 time to process: 0 seconds.
uf250-04.cnf fulfilled No. of Restarts: 1762 No. of Flips: 4746 time to process: 6 seconds.
uf250-04.cnf fulfilled No. of Restarts: 21 No. of Flips: 1552 time to process: 0 seconds.
uf250-04.cnf fulfilled No. of Restarts: 2188 No. of Flips: 2615 time to process: 8 seconds.
uf250-04.cnf , deadline. Restarts: 3251
uf250-04.cnf fulfilled No. of Restarts: 614 No. of Flips: 2584 time to process: 2 seconds.
uf250-04.cnf , deadline. Restarts: 3251
uf250-04.cnf , deadline. Restarts: 3251
uf250-04.cnf fulfilled No. of Restarts: 1264 No. of Flips: 2143 time to process: 4 seconds.
uf250-04.cnf , deadline. Restarts: 3251
uf250-04.cnf fulfilled No. of Restarts: 22 No. of Flips: 3724 time to process: 0 seconds.
uf250-04.cnf , deadline. Restarts: 3251
uf250-04.cnf , deadline. Restarts: 3251
uf250-04.cnf , deadline. Restarts: 3251
uf250-04.cnf fulfilled No. of Restarts: 1186 No. of Flips: 3539 time to process: 4 seconds.
uf250-04.cnf , deadline. Restarts: 3251
uf250-04.cnf fulfilled No. of Restarts: 2993 No. of Flips: 2240 time to process: 11 seconds.
uf250-04.cnf , deadline. Restarts: 3251
uf250-04.cnf , deadline. Restarts: 3251
uf250-04.cnf fulfilled No. of Restarts: 821 No. of Flips: 915 time to process: 3 seconds.
uf250-04.cnf fulfilled No. of Restarts: 1659 No. of Flips: 4411 time to process: 6 seconds.
uf250-04.cnf fulfilled No. of Restarts: 68 No. of Flips: 2881 time to process: 0 seconds.
uf250-04.cnf fulfilled No. of Restarts: 2068 No. of Flips: 4947 time to process: 7 seconds.
uf250-04.cnf fulfilled No. of Restarts: 172 No. of Flips: 4940 time to process: 0 seconds.
uf250-04.cnf fulfilled No. of Restarts: 68 No. of Flips: 2467 time to process: 0 seconds.
uf250-04.cnf fulfilled No. of Restarts: 954 No. of Flips: 2021 time to process: 3 seconds.
uf250-04.cnf fulfilled No. of Restarts: 767 No. of Flips: 4227 time to process: 2 seconds.
uf250-04.cnf fulfilled No. of Restarts: 1777 No. of Flips: 3279 time to process: 6 seconds.
uf250-04.cnf fulfilled No. of Restarts: 1228 No. of Flips: 3872 time to process: 4 seconds.
uf250-04.cnf fulfilled No. of Restarts: 884 No. of Flips: 3501 time to process: 3 seconds.
uf250-04.cnf fulfilled No. of Restarts: 3216 No. of Flips: 2906 time to process: 12 seconds.
uf250-04.cnf fulfilled No. of Restarts: 1885 No. of Flips: 4798 time to process: 6 seconds.
uf250-04.cnf fulfilled No. of Restarts: 1887 No. of Flips: 3597 time to process: 7 seconds.
uf250-04.cnf , deadline. Restarts: 3251
uf250-04.cnf fulfilled No. of Restarts: 1278 No. of Flips: 3546 time to process: 4 seconds.
uf250-04.cnf , deadline. Restarts: 3251
uf250-04.cnf fulfilled No. of Restarts: 2794 No. of Flips: 2994 time to process: 10 seconds.
uf250-04.cnf fulfilled No. of Restarts: 2451 No. of Flips: 1861 time to process: 9 seconds.
uf250-04.cnf fulfilled No. of Restarts: 800 No. of Flips: 2346 time to process: 3 seconds.
uf250-04.cnf , deadline. Restarts: 3251
uf250-04.cnf fulfilled No. of Restarts: 2889 No. of Flips: 4134 time to process: 10 seconds.
uf250-04.cnf fulfilled No. of Restarts: 961 No. of Flips: 3892 time to process: 4 seconds.
uf250-04.cnf fulfilled No. of Restarts: 1150 No. of Flips: 3822 time to process: 4 seconds.
uf250-04.cnf fulfilled No. of Restarts: 441 No. of Flips: 2221 time to process: 1 seconds.
uf250-04.cnf fulfilled No. of Restarts: 579 No. of Flips: 3522 time to process: 2 seconds.
uf250-04.cnf , deadline. Restarts: 3251
uf250-04.cnf fulfilled No. of Restarts: 1852 No. of Flips: 1638 time to process: 7 seconds.
uf250-04.cnf fulfilled No. of Restarts: 1369 No. of Flips: 1653 time to process: 5 seconds.
uf250-04.cnf , deadline. Restarts: 3251
uf250-04.cnf , deadline. Restarts: 3251
uf250-04.cnf , deadline. Restarts: 3251
uf250-04.cnf , deadline. Restarts: 3251
uf250-04.cnf fulfilled No. of Restarts: 32 No. of Flips: 1740 time to process: 0 seconds.
uf250-04.cnf fulfilled No. of Restarts: 159 No. of Flips: 3686 time to process: 0 seconds.
uf250-04.cnf , deadline. Restarts: 3251
uf250-04.cnf , deadline. Restarts: 3251
uf250-04.cnf fulfilled No. of Restarts: 453 No. of Flips: 1262 time to process: 1 seconds.
uf250-04.cnf , deadline. Restarts: 3251
uf250-04.cnf , deadline. Restarts: 3251
uf250-04.cnf , deadline. Restarts: 3251
uf250-04.cnf fulfilled No. of Restarts: 1128 No. of Flips: 1742 time to process: 4 seconds.
uf250-04.cnf fulfilled No. of Restarts: 3225 No. of Flips: 3996 time to process: 12 seconds.
uf250-04.cnf , deadline. Restarts: 3251
uf250-04.cnf fulfilled No. of Restarts: 855 No. of Flips: 4262 time to process: 3 seconds.
uf250-04.cnf , deadline. Restarts: 3251
uf250-04.cnf fulfilled No. of Restarts: 23 No. of Flips: 4724 time to process: 0 seconds.
uf250-04.cnf fulfilled No. of Restarts: 2021 No. of Flips: 3506 time to process: 7 seconds.
uf250-04.cnf fulfilled No. of Restarts: 679 No. of Flips: 3690 time to process: 2 seconds.
uf250-04.cnf , deadline. Restarts: 3251
uf250-04.cnf fulfilled No. of Restarts: 1361 No. of Flips: 4675 time to process: 5 seconds.
uf250-04.cnf fulfilled No. of Restarts: 571 No. of Flips: 2603 time to process: 2 seconds.
uf250-04.cnf fulfilled No. of Restarts: 1021 No. of Flips: 4682 time to process: 4 seconds.
uf250-04.cnf fulfilled No. of Restarts: 58 No. of Flips: 1980 time to process: 0 seconds.
uf250-04.cnf , deadline. Restarts: 3251
uf250-04.cnf fulfilled No. of Restarts: 1306 No. of Flips: 1785 time to process: 4 seconds.
uf250-04.cnf , deadline. Restarts: 3251
uf250-04.cnf fulfilled No. of Restarts: 2913 No. of Flips: 3343 time to process: 10 seconds.
uf250-04.cnf fulfilled No. of Restarts: 1213 No. of Flips: 3477 time to process: 4 seconds.
uf250-04.cnf , deadline. Restarts: 3251
uf250-04.cnf fulfilled No. of Restarts: 1525 No. of Flips: 2163 time to process: 5 seconds.
uf250-04.cnf , deadline. Restarts: 3251
uf250-04.cnf fulfilled No. of Restarts: 1170 No. of Flips: 2185 time to process: 4 seconds.
uf250-04.cnf , deadline. Restarts: 3251
uf250-04.cnf fulfilled No. of Restarts: 2218 No. of Flips: 4536 time to process: 8 seconds.
uf250-04.cnf fulfilled No. of Restarts: 272 No. of Flips: 2689 time to process: 1 seconds.
uf250-04.cnf fulfilled No. of Restarts: 133 No. of Flips: 4488 time to process: 0 seconds.
uf250-04.cnf fulfilled No. of Restarts: 3172 No. of Flips: 1928 time to process: 11 seconds.
uf250-04.cnf fulfilled No. of Restarts: 941 No. of Flips: 2993 time to process: 3 seconds.
uf250-04.cnf fulfilled No. of Restarts: 1468 No. of Flips: 1157 time to process: 5 seconds.
uf250-04.cnf , deadline. Restarts: 3251
uf250-04.cnf , deadline. Restarts: 3251
uf250-04.cnf fulfilled No. of Restarts: 1713 No. of Flips: 3031 time to process: 6 seconds.
uf250-04.cnf fulfilled No. of Restarts: 2044 No. of Flips: 2186 time to process: 7 seconds.
uf250-04.cnf fulfilled No. of Restarts: 800 No. of Flips: 1329 time to process: 2 seconds.
uf250-04.cnf fulfilled No. of Restarts: 48 No. of Flips: 3347 time to process: 0 seconds.
uf250-04.cnf , deadline. Restarts: 3251
uf250-04.cnf , deadline. Restarts: 3251
uf250-04.cnf fulfilled No. of Restarts: 3163 No. of Flips: 1210 time to process: 11 seconds.
uf250-04.cnf , deadline. Restarts: 3251
uf250-04.cnf , deadline. Restarts: 3251
uf250-04.cnf fulfilled No. of Restarts: 77 No. of Flips: 4532 time to process: 0 seconds.
uf250-04.cnf fulfilled No. of Restarts: 2505 No. of Flips: 1476 time to process: 9 seconds.
uf250-04.cnf , deadline. Restarts: 3251
uf250-04.cnf , deadline. Restarts: 3251
uf250-04.cnf , deadline. Restarts: 3251
uf250-04.cnf fulfilled No. of Restarts: 1082 No. of Flips: 1616 time to process: 4 seconds.
uf250-04.cnf fulfilled No. of Restarts: 462 No. of Flips: 2693 time to process: 1 seconds.
uf250-04.cnf fulfilled No. of Restarts: 1122 No. of Flips: 4721 time to process: 4 seconds.
uf250-04.cnf fulfilled No. of Restarts: 756 No. of Flips: 4323 time to process: 3 seconds.
uf250-04.cnf fulfilled No. of Restarts: 773 No. of Flips: 2480 time to process: 2 seconds.
uf250-04.cnf fulfilled No. of Restarts: 2261 No. of Flips: 2486 time to process: 8 seconds.
uf250-04.cnf fulfilled No. of Restarts: 1581 No. of Flips: 1129 time to process: 5 seconds.
uf250-04.cnf fulfilled No. of Restarts: 1972 No. of Flips: 4941 time to process: 7 seconds.
uf250-04.cnf fulfilled No. of Restarts: 2427 No. of Flips: 3873 time to process: 8 seconds.
uf250-04.cnf , deadline. Restarts: 3251
uf250-04.cnf , deadline. Restarts: 3251
uf250-04.cnf fulfilled No. of Restarts: 1844 No. of Flips: 4414 time to process: 6 seconds.
uf250-04.cnf fulfilled No. of Restarts: 922 No. of Flips: 1798 time to process: 3 seconds.
uf250-04.cnf , deadline. Restarts: 3251
uf250-04.cnf fulfilled No. of Restarts: 2191 No. of Flips: 2331 time to process: 8 seconds.
uf250-04.cnf , deadline. Restarts: 3251
uf250-04.cnf fulfilled No. of Restarts: 2376 No. of Flips: 2652 time to process: 8 seconds.
uf250-04.cnf fulfilled No. of Restarts: 225 No. of Flips: 3786 time to process: 0 seconds.
uf250-04.cnf fulfilled No. of Restarts: 1092 No. of Flips: 3832 time to process: 4 seconds.
uf250-04.cnf , deadline. Restarts: 3251
uf250-04.cnf fulfilled No. of Restarts: 1261 No. of Flips: 1558 time to process: 4 seconds.
uf250-04.cnf , deadline. Restarts: 3251
uf250-04.cnf fulfilled No. of Restarts: 423 No. of Flips: 3647 time to process: 1 seconds.
uf250-04.cnf fulfilled No. of Restarts: 1593 No. of Flips: 4106 time to process: 5 seconds.
uf250-04.cnf fulfilled No. of Restarts: 1597 No. of Flips: 4281 time to process: 6 seconds.
uf250-04.cnf fulfilled No. of Restarts: 460 No. of Flips: 4443 time to process: 1 seconds.
uf250-04.cnf fulfilled No. of Restarts: 785 No. of Flips: 3362 time to process: 3 seconds.
uf250-04.cnf fulfilled No. of Restarts: 71 No. of Flips: 4181 time to process: 0 seconds.
uf250-04.cnf fulfilled No. of Restarts: 1919 No. of Flips: 3110 time to process: 7 seconds.
uf250-04.cnf fulfilled No. of Restarts: 1838 No. of Flips: 2015 time to process: 7 seconds.
uf250-04.cnf fulfilled No. of Restarts: 466 No. of Flips: 2077 time to process: 1 seconds.
uf250-04.cnf fulfilled No. of Restarts: 578 No. of Flips: 2983 time to process: 2 seconds.
uf250-04.cnf fulfilled No. of Restarts: 1359 No. of Flips: 4267 time to process: 5 seconds.
uf250-04.cnf fulfilled No. of Restarts: 574 No. of Flips: 4369 time to process: 2 seconds.
uf250-04.cnf , deadline. Restarts: 3251
uf250-04.cnf fulfilled No. of Restarts: 2956 No. of Flips: 975 time to process: 11 seconds.
uf250-04.cnf , deadline. Restarts: 3251
uf250-04.cnf , deadline. Restarts: 3251
uf250-04.cnf fulfilled No. of Restarts: 1212 No. of Flips: 1035 time to process: 4 seconds.
uf250-04.cnf fulfilled No. of Restarts: 52 No. of Flips: 3119 time to process: 0 seconds.
uf250-04.cnf fulfilled No. of Restarts: 3106 No. of Flips: 2495 time to process: 11 seconds.
uf250-04.cnf , deadline. Restarts: 3251
uf250-04.cnf fulfilled No. of Restarts: 1840 No. of Flips: 3976 time to process: 7 seconds.
uf250-04.cnf fulfilled No. of Restarts: 3132 No. of Flips: 2313 time to process: 11 seconds.
uf250-04.cnf fulfilled No. of Restarts: 3035 No. of Flips: 4399 time to process: 11 seconds.
uf250-04.cnf fulfilled No. of Restarts: 273 No. of Flips: 3346 time to process: 1 seconds.
uf250-04.cnf , deadline. Restarts: 3251
uf250-04.cnf fulfilled No. of Restarts: 2411 No. of Flips: 4715 time to process: 9 seconds.
uf250-04.cnf fulfilled No. of Restarts: 1739 No. of Flips: 3014 time to process: 6 seconds.
uf250-04.cnf fulfilled No. of Restarts: 1144 No. of Flips: 1440 time to process: 4 seconds.
uf250-04.cnf fulfilled No. of Restarts: 2534 No. of Flips: 4722 time to process: 9 seconds.
uf250-04.cnf fulfilled No. of Restarts: 2662 No. of Flips: 2387 time to process: 9 seconds.
uf250-04.cnf fulfilled No. of Restarts: 1429 No. of Flips: 4599 time to process: 6 seconds.
uf250-04.cnf fulfilled No. of Restarts: 686 No. of Flips: 4134 time to process: 2 seconds.
uf250-04.cnf , deadline. Restarts: 3251
uf250-04.cnf fulfilled No. of Restarts: 1304 No. of Flips: 3127 time to process: 5 seconds.
uf250-04.cnf fulfilled No. of Restarts: 2043 No. of Flips: 2801 time to process: 7 seconds.
uf250-04.cnf , deadline. Restarts: 3251
uf250-04.cnf fulfilled No. of Restarts: 162 No. of Flips: 2673 time to process: 0 seconds.
uf250-04.cnf , deadline. Restarts: 3251
uf250-04.cnf , deadline. Restarts: 3251
uf250-04.cnf fulfilled No. of Restarts: 582 No. of Flips: 4814 time to process: 2 seconds.
uf250-04.cnf fulfilled No. of Restarts: 2823 No. of Flips: 2905 time to process: 10 seconds.
uf250-04.cnf fulfilled No. of Restarts: 1934 No. of Flips: 2468 time to process: 7 seconds.
uf250-04.cnf fulfilled No. of Restarts: 1044 No. of Flips: 2943 time to process: 3 seconds.
uf250-04.cnf , deadline. Restarts: 3251
uf250-04.cnf , deadline. Restarts: 3251
uf250-04.cnf fulfilled No. of Restarts: 1011 No. of Flips: 4264 time to process: 3 seconds.
uf250-04.cnf fulfilled No. of Restarts: 1951 No. of Flips: 4320 time to process: 7 seconds.
uf250-04.cnf fulfilled No. of Restarts: 2837 No. of Flips: 1445 time to process: 10 seconds.
uf250-04.cnf , deadline. Restarts: 3251
uf250-04.cnf , deadline. Restarts: 3251
uf250-04.cnf fulfilled No. of Restarts: 1436 No. of Flips: 1414 time to process: 5 seconds.
uf250-04.cnf fulfilled No. of Restarts: 408 No. of Flips: 3961 time to process: 1 seconds.
uf250-04.cnf , deadline. Restarts: 3251
uf250-04.cnf , deadline. Restarts: 3251
uf250-04.cnf fulfilled No. of Restarts: 551 No. of Flips: 4474 time to process: 2 seconds.
uf250-04.cnf fulfilled No. of Restarts: 893 No. of Flips: 3828 time to process: 3 seconds.
uf250-04.cnf , deadline. Restarts: 3251
uf250-04.cnf , deadline. Restarts: 3251
uf250-04.cnf , deadline. Restarts: 3251
uf250-04.cnf , deadline. Restarts: 3251
uf250-04.cnf , deadline. Restarts: 3251
uf250-04.cnf , deadline. Restarts: 3251
uf250-04.cnf fulfilled No. of Restarts: 649 No. of Flips: 4725 time to process: 3 seconds.
uf250-04.cnf fulfilled No. of Restarts: 2228 No. of Flips: 2500 time to process: 8 seconds.
uf250-04.cnf fulfilled No. of Restarts: 980 No. of Flips: 1448 time to process: 3 seconds.
uf250-04.cnf , deadline. Restarts: 3251
uf250-04.cnf fulfilled No. of Restarts: 2164 No. of Flips: 2500 time to process: 8 seconds.
uf250-04.cnf fulfilled No. of Restarts: 732 No. of Flips: 1897 time to process: 2 seconds.
uf250-04.cnf , deadline. Restarts: 3251
uf250-04.cnf , deadline. Restarts: 3251
uf250-04.cnf , deadline. Restarts: 3251
uf250-04.cnf , deadline. Restarts: 3251
uf250-04.cnf fulfilled No. of Restarts: 2835 No. of Flips: 3255 time to process: 10 seconds.
uf250-04.cnf fulfilled No. of Restarts: 2561 No. of Flips: 4958 time to process: 9 seconds.
uf250-04.cnf fulfilled No. of Restarts: 2909 No. of Flips: 4913 time to process: 11 seconds.
uf250-04.cnf , deadline. Restarts: 3251
uf250-04.cnf fulfilled No. of Restarts: 1488 No. of Flips: 1733 time to process: 6 seconds.
uf250-04.cnf fulfilled No. of Restarts: 1431 No. of Flips: 2665 time to process: 5 seconds.
uf250-04.cnf fulfilled No. of Restarts: 1887 No. of Flips: 3010 time to process: 7 seconds.
uf250-04.cnf , deadline. Restarts: 3251
uf250-04.cnf fulfilled No. of Restarts: 3136 No. of Flips: 3030 time to process: 11 seconds.
uf250-04.cnf , deadline. Restarts: 3251
uf250-04.cnf , deadline. Restarts: 3251
uf250-04.cnf , deadline. Restarts: 3251
uf250-04.cnf fulfilled No. of Restarts: 1946 No. of Flips: 4941 time to process: 7 seconds.
uf250-04.cnf fulfilled No. of Restarts: 980 No. of Flips: 3890 time to process: 3 seconds.
uf250-04.cnf fulfilled No. of Restarts: 65 No. of Flips: 3576 time to process: 0 seconds.
uf250-04.cnf fulfilled No. of Restarts: 1061 No. of Flips: 1896 time to process: 3 seconds.
uf250-04.cnf fulfilled No. of Restarts: 598 No. of Flips: 4229 time to process: 2 seconds.
uf250-04.cnf fulfilled No. of Restarts: 1852 No. of Flips: 3410 time to process: 6 seconds.
uf250-04.cnf fulfilled No. of Restarts: 558 No. of Flips: 1637 time to process: 2 seconds.
uf250-04.cnf fulfilled No. of Restarts: 346 No. of Flips: 2020 time to process: 1 seconds.
uf250-04.cnf fulfilled No. of Restarts: 1741 No. of Flips: 2229 time to process: 6 seconds.
uf250-04.cnf , deadline. Restarts: 3251
uf250-04.cnf fulfilled No. of Restarts: 437 No. of Flips: 2944 time to process: 1 seconds.
uf250-04.cnf , deadline. Restarts: 3251
uf250-04.cnf fulfilled No. of Restarts: 1529 No. of Flips: 4249 time to process: 5 seconds.
uf250-04.cnf , deadline. Restarts: 3251
uf250-04.cnf fulfilled No. of Restarts: 2636 No. of Flips: 4676 time to process: 10 seconds.
uf250-04.cnf fulfilled No. of Restarts: 2483 No. of Flips: 4187 time to process: 9 seconds.
uf250-04.cnf fulfilled No. of Restarts: 1835 No. of Flips: 2065 time to process: 7 seconds.
uf250-04.cnf , deadline. Restarts: 3251
uf250-04.cnf fulfilled No. of Restarts: 2885 No. of Flips: 2981 time to process: 10 seconds.
uf250-04.cnf fulfilled No. of Restarts: 729 No. of Flips: 2636 time to process: 2 seconds.
uf250-04.cnf fulfilled No. of Restarts: 2697 No. of Flips: 1603 time to process: 10 seconds.
uf250-04.cnf fulfilled No. of Restarts: 582 No. of Flips: 1788 time to process: 2 seconds.
uf250-04.cnf fulfilled No. of Restarts: 518 No. of Flips: 2291 time to process: 1 seconds.
uf250-04.cnf fulfilled No. of Restarts: 1444 No. of Flips: 4178 time to process: 5 seconds.
uf250-04.cnf fulfilled No. of Restarts: 113 No. of Flips: 4591 time to process: 0 seconds.
uf250-04.cnf , deadline. Restarts: 3251
uf250-04.cnf fulfilled No. of Restarts: 916 No. of Flips: 3376 time to process: 3 seconds.
uf250-04.cnf fulfilled No. of Restarts: 1060 No. of Flips: 4055 time to process: 4 seconds.
uf250-04.cnf fulfilled No. of Restarts: 1596 No. of Flips: 2342 time to process: 6 seconds.
uf250-04.cnf , deadline. Restarts: 3251
uf250-04.cnf fulfilled No. of Restarts: 2176 No. of Flips: 4556 time to process: 8 seconds.
uf250-04.cnf fulfilled No. of Restarts: 1966 No. of Flips: 898 time to process: 7 seconds.
uf250-04.cnf , deadline. Restarts: 3251
uf250-04.cnf fulfilled No. of Restarts: 2046 No. of Flips: 4032 time to process: 8 seconds.
uf250-04.cnf fulfilled No. of Restarts: 2599 No. of Flips: 1951 time to process: 9 seconds.
uf250-04.cnf fulfilled No. of Restarts: 1205 No. of Flips: 4299 time to process: 5 seconds.
uf250-04.cnf fulfilled No. of Restarts: 2961 No. of Flips: 1138 time to process: 10 seconds.
uf250-04.cnf fulfilled No. of Restarts: 1415 No. of Flips: 4795 time to process: 5 seconds.
uf250-04.cnf , deadline. Restarts: 3251
uf250-04.cnf fulfilled No. of Restarts: 248 No. of Flips: 926 time to process: 0 seconds.
uf250-04.cnf fulfilled No. of Restarts: 3075 No. of Flips: 1059 time to process: 11 seconds.
uf250-04.cnf , deadline. Restarts: 3251
uf250-04.cnf , deadline. Restarts: 3251
uf250-04.cnf fulfilled No. of Restarts: 2236 No. of Flips: 3350 time to process: 8 seconds.
uf250-04.cnf fulfilled No. of Restarts: 2076 No. of Flips: 4784 time to process: 7 seconds.
uf250-04.cnf fulfilled No. of Restarts: 2322 No. of Flips: 2052 time to process: 9 seconds.
uf250-04.cnf fulfilled No. of Restarts: 321 No. of Flips: 1995 time to process: 1 seconds.
uf250-04.cnf fulfilled No. of Restarts: 2812 No. of Flips: 4370 time to process: 11 seconds.
uf250-04.cnf fulfilled No. of Restarts: 255 No. of Flips: 2683 time to process: 0 seconds.
uf250-04.cnf fulfilled No. of Restarts: 1317 No. of Flips: 1841 time to process: 4 seconds.
uf250-04.cnf , deadline. Restarts: 3251
uf250-04.cnf fulfilled No. of Restarts: 902 No. of Flips: 3848 time to process: 3 seconds.
uf250-04.cnf fulfilled No. of Restarts: 525 No. of Flips: 1872 time to process: 1 seconds.
uf250-04.cnf fulfilled No. of Restarts: 731 No. of Flips: 4570 time to process: 2 seconds.
uf250-04.cnf fulfilled No. of Restarts: 480 No. of Flips: 4889 time to process: 1 seconds.
uf250-04.cnf , deadline. Restarts: 3251
uf250-04.cnf fulfilled No. of Restarts: 175 No. of Flips: 2796 time to process: 0 seconds.
uf250-04.cnf fulfilled No. of Restarts: 1377 No. of Flips: 1219 time to process: 5 seconds.
uf250-04.cnf fulfilled No. of Restarts: 466 No. of Flips: 3182 time to process: 1 seconds.
uf250-04.cnf fulfilled No. of Restarts: 599 No. of Flips: 3190 time to process: 2 seconds.
uf250-04.cnf , deadline. Restarts: 3251
uf250-04.cnf , deadline. Restarts: 3251
uf250-04.cnf fulfilled No. of Restarts: 77 No. of Flips: 2450 time to process: 0 seconds.
uf250-04.cnf fulfilled No. of Restarts: 2433 No. of Flips: 2769 time to process: 9 seconds.
uf250-04.cnf fulfilled No. of Restarts: 2507 No. of Flips: 2744 time to process: 9 seconds.
uf250-04.cnf fulfilled No. of Restarts: 2278 No. of Flips: 4981 time to process: 8 seconds.
uf250-04.cnf fulfilled No. of Restarts: 539 No. of Flips: 2747 time to process: 2 seconds.
uf250-04.cnf fulfilled No. of Restarts: 1158 No. of Flips: 879 time to process: 5 seconds.
uf250-04.cnf , deadline. Restarts: 3251
uf250-04.cnf fulfilled No. of Restarts: 2007 No. of Flips: 1859 time to process: 7 seconds.
uf250-04.cnf , deadline. Restarts: 3251
uf250-04.cnf fulfilled No. of Restarts: 977 No. of Flips: 4160 time to process: 3 seconds.
uf250-04.cnf fulfilled No. of Restarts: 471 No. of Flips: 3256 time to process: 1 seconds.
uf250-04.cnf , deadline. Restarts: 3251
uf250-04.cnf , deadline. Restarts: 3251
uf250-04.cnf fulfilled No. of Restarts: 340 No. of Flips: 3889 time to process: 1 seconds.
uf250-04.cnf fulfilled No. of Restarts: 326 No. of Flips: 1644 time to process: 1 seconds.
uf250-04.cnf fulfilled No. of Restarts: 2787 No. of Flips: 3224 time to process: 10 seconds.
uf250-04.cnf fulfilled No. of Restarts: 662 No. of Flips: 2496 time to process: 2 seconds.
uf250-04.cnf , deadline. Restarts: 3251
uf250-04.cnf fulfilled No. of Restarts: 1108 No. of Flips: 3992 time to process: 4 seconds.
uf250-04.cnf fulfilled No. of Restarts: 223 No. of Flips: 2063 time to process: 0 seconds.
uf250-04.cnf , deadline. Restarts: 3251
uf250-04.cnf , deadline. Restarts: 3251
uf250-04.cnf fulfilled No. of Restarts: 942 No. of Flips: 3143 time to process: 3 seconds.
uf250-04.cnf , deadline. Restarts: 3251
uf250-04.cnf fulfilled No. of Restarts: 168 No. of Flips: 3746 time to process: 0 seconds.
uf250-04.cnf fulfilled No. of Restarts: 1244 No. of Flips: 4499 time to process: 4 seconds.
uf250-04.cnf fulfilled No. of Restarts: 1485 No. of Flips: 2617 time to process: 5 seconds.
uf250-04.cnf fulfilled No. of Restarts: 2073 No. of Flips: 4970 time to process: 7 seconds.
uf250-04.cnf fulfilled No. of Restarts: 242 No. of Flips: 3443 time to process: 0 seconds.
uf250-04.cnf fulfilled No. of Restarts: 1239 No. of Flips: 1754 time to process: 4 seconds.
uf250-04.cnf fulfilled No. of Restarts: 2576 No. of Flips: 1993 time to process: 9 seconds.
uf250-04.cnf fulfilled No. of Restarts: 1619 No. of Flips: 3200 time to process: 6 seconds.
uf250-04.cnf fulfilled No. of Restarts: 1997 No. of Flips: 2675 time to process: 7 seconds.
uf250-04.cnf , deadline. Restarts: 3251
uf250-04.cnf fulfilled No. of Restarts: 2592 No. of Flips: 1987 time to process: 10 seconds.
uf250-04.cnf , deadline. Restarts: 3251
uf250-04.cnf , deadline. Restarts: 3251
uf250-04.cnf fulfilled No. of Restarts: 1557 No. of Flips: 2787 time to process: 5 seconds.
uf250-04.cnf fulfilled No. of Restarts: 101 No. of Flips: 2265 time to process: 0 seconds.
uf250-04.cnf fulfilled No. of Restarts: 42 No. of Flips: 4356 time to process: 0 seconds.
uf250-04.cnf fulfilled No. of Restarts: 337 No. of Flips: 2631 time to process: 1 seconds.
uf250-04.cnf fulfilled No. of Restarts: 2296 No. of Flips: 2580 time to process: 8 seconds.
uf250-04.cnf fulfilled No. of Restarts: 1338 No. of Flips: 2007 time to process: 4 seconds.
uf250-04.cnf fulfilled No. of Restarts: 2922 No. of Flips: 4556 time to process: 10 seconds.
uf250-04.cnf , deadline. Restarts: 3251
uf250-04.cnf fulfilled No. of Restarts: 979 No. of Flips: 1211 time to process: 3 seconds.
uf250-04.cnf fulfilled No. of Restarts: 1245 No. of Flips: 2617 time to process: 4 seconds.
uf250-04.cnf fulfilled No. of Restarts: 2493 No. of Flips: 4994 time to process: 9 seconds.
uf250-04.cnf fulfilled No. of Restarts: 107 No. of Flips: 4743 time to process: 0 seconds.
uf250-04.cnf fulfilled No. of Restarts: 1048 No. of Flips: 1272 time to process: 3 seconds.
uf250-04.cnf , deadline. Restarts: 3251
uf250-04.cnf fulfilled No. of Restarts: 3226 No. of Flips: 2782 time to process: 11 seconds.
uf250-04.cnf fulfilled No. of Restarts: 1944 No. of Flips: 2390 time to process: 7 seconds.
uf250-04.cnf , deadline. Restarts: 3251
uf250-04.cnf fulfilled No. of Restarts: 3210 No. of Flips: 4965 time to process: 11 seconds.
uf250-04.cnf fulfilled No. of Restarts: 897 No. of Flips: 4635 time to process: 3 seconds.
uf250-04.cnf , deadline. Restarts: 3251
uf250-04.cnf fulfilled No. of Restarts: 364 No. of Flips: 1864 time to process: 1 seconds.
uf250-04.cnf , deadline. Restarts: 3251
uf250-04.cnf fulfilled No. of Restarts: 127 No. of Flips: 4482 time to process: 0 seconds.
uf250-04.cnf fulfilled No. of Restarts: 2901 No. of Flips: 2405 time to process: 10 seconds.
uf250-04.cnf fulfilled No. of Restarts: 1230 No. of Flips: 4283 time to process: 4 seconds.
uf250-04.cnf fulfilled No. of Restarts: 1357 No. of Flips: 3268 time to process: 5 seconds.
uf250-04.cnf fulfilled No. of Restarts: 3059 No. of Flips: 4108 time to process: 11 seconds.
uf250-04.cnf fulfilled No. of Restarts: 1323 No. of Flips: 1377 time to process: 4 seconds.
uf250-04.cnf fulfilled No. of Restarts: 199 No. of Flips: 3410 time to process: 0 seconds.
uf250-04.cnf fulfilled No. of Restarts: 2307 No. of Flips: 2932 time to process: 8 seconds.
uf250-04.cnf fulfilled No. of Restarts: 1213 No. of Flips: 3121 time to process: 4 seconds.
uf250-04.cnf , deadline. Restarts: 3251
uf250-04.cnf fulfilled No. of Restarts: 304 No. of Flips: 4267 time to process: 1 seconds.
uf250-04.cnf , deadline. Restarts: 3251
uf250-04.cnf , deadline. Restarts: 3251
uf250-04.cnf fulfilled No. of Restarts: 891 No. of Flips: 1084 time to process: 3 seconds.
uf250-04.cnf , deadline. Restarts: 3251
uf250-04.cnf fulfilled No. of Restarts: 2677 No. of Flips: 2324 time to process: 9 seconds.
uf250-04.cnf fulfilled No. of Restarts: 2208 No. of Flips: 1676 time to process: 8 seconds.
uf250-04.cnf fulfilled No. of Restarts: 673 No. of Flips: 3918 time to process: 2 seconds.
uf250-04.cnf , deadline. Restarts: 3251
uf250-04.cnf fulfilled No. of Restarts: 1335 No. of Flips: 2399 time to process: 5 seconds.
uf250-04.cnf fulfilled No. of Restarts: 1824 No. of Flips: 3532 time to process: 6 seconds.
uf250-04.cnf , deadline. Restarts: 3251
uf250-04.cnf , deadline. Restarts: 3251
uf250-04.cnf fulfilled No. of Restarts: 1910 No. of Flips: 3221 time to process: 7 seconds.
uf250-04.cnf , deadline. Restarts: 3251
uf250-04.cnf , deadline. Restarts: 3251
uf250-04.cnf fulfilled No. of Restarts: 497 No. of Flips: 2165 time to process: 1 seconds.
uf250-04.cnf fulfilled No. of Restarts: 1112 No. of Flips: 3914 time to process: 4 seconds.
uf250-04.cnf fulfilled No. of Restarts: 2547 No. of Flips: 3151 time to process: 9 seconds.
uf250-04.cnf fulfilled No. of Restarts: 1899 No. of Flips: 2723 time to process: 7 seconds.
uf250-04.cnf fulfilled No. of Restarts: 144 No. of Flips: 3471 time to process: 0 seconds.
uf250-04.cnf , deadline. Restarts: 3251
uf250-04.cnf fulfilled No. of Restarts: 426 No. of Flips: 4947 time to process: 1 seconds.
uf250-04.cnf fulfilled No. of Restarts: 87 No. of Flips: 1940 time to process: 0 seconds.
uf250-04.cnf , deadline. Restarts: 3251
uf250-04.cnf , deadline. Restarts: 3251
uf250-04.cnf , deadline. Restarts: 3251
uf250-04.cnf fulfilled No. of Restarts: 1813 No. of Flips: 1200 time to process: 6 seconds.
uf250-04.cnf fulfilled No. of Restarts: 2608 No. of Flips: 2855 time to process: 9 seconds.
uf250-04.cnf fulfilled No. of Restarts: 984 No. of Flips: 4288 time to process: 3 seconds.
uf250-04.cnf fulfilled No. of Restarts: 486 No. of Flips: 3178 time to process: 1 seconds.
uf250-04.cnf , deadline. Restarts: 3251
uf250-04.cnf fulfilled No. of Restarts: 2489 No. of Flips: 1634 time to process: 9 seconds.
uf250-04.cnf fulfilled No. of Restarts: 2667 No. of Flips: 2263 time to process: 9 seconds.
uf250-04.cnf fulfilled No. of Restarts: 3076 No. of Flips: 3048 time to process: 11 seconds.
uf250-04.cnf fulfilled No. of Restarts: 38 No. of Flips: 4113 time to process: 0 seconds.
uf250-04.cnf fulfilled No. of Restarts: 3057 No. of Flips: 878 time to process: 11 seconds.
uf250-04.cnf fulfilled No. of Restarts: 118 No. of Flips: 3536 time to process: 0 seconds.
uf250-04.cnf fulfilled No. of Restarts: 1181 No. of Flips: 1440 time to process: 4 seconds.
uf250-04.cnf , deadline. Restarts: 3251
uf250-04.cnf fulfilled No. of Restarts: 498 No. of Flips: 2811 time to process: 1 seconds.
uf250-04.cnf fulfilled No. of Restarts: 1248 No. of Flips: 2299 time to process: 4 seconds.
uf250-04.cnf , deadline. Restarts: 3251
uf250-04.cnf fulfilled No. of Restarts: 1252 No. of Flips: 2462 time to process: 4 seconds.
uf250-04.cnf fulfilled No. of Restarts: 364 No. of Flips: 3186 time to process: 1 seconds.
uf250-04.cnf , deadline. Restarts: 3251
uf250-04.cnf fulfilled No. of Restarts: 1098 No. of Flips: 3543 time to process: 4 seconds.
uf250-04.cnf fulfilled No. of Restarts: 580 No. of Flips: 1504 time to process: 2 seconds.
uf250-04.cnf , deadline. Restarts: 3251
uf250-04.cnf , deadline. Restarts: 3251
uf250-04.cnf fulfilled No. of Restarts: 614 No. of Flips: 4937 time to process: 2 seconds.
uf250-04.cnf fulfilled No. of Restarts: 3139 No. of Flips: 3306 time to process: 11 seconds.
uf250-04.cnf fulfilled No. of Restarts: 42 No. of Flips: 4403 time to process: 0 seconds.
uf250-04.cnf fulfilled No. of Restarts: 2482 No. of Flips: 4417 time to process: 9 seconds.
uf250-04.cnf , deadline. Restarts: 3251
uf250-04.cnf , deadline. Restarts: 3251
uf250-04.cnf fulfilled No. of Restarts: 1233 No. of Flips: 3515 time to process: 4 seconds.
uf250-04.cnf fulfilled No. of Restarts: 1944 No. of Flips: 2800 time to process: 7 seconds.
uf250-04.cnf fulfilled No. of Restarts: 3210 No. of Flips: 1063 time to process: 11 seconds.
uf250-04.cnf fulfilled No. of Restarts: 1189 No. of Flips: 2950 time to process: 4 seconds.
uf250-04.cnf , deadline. Restarts: 3251
uf250-04.cnf fulfilled No. of Restarts: 2260 No. of Flips: 3694 time to process: 8 seconds.
uf250-04.cnf fulfilled No. of Restarts: 758 No. of Flips: 1892 time to process: 3 seconds.
uf250-04.cnf , deadline. Restarts: 3251
uf250-04.cnf , deadline. Restarts: 3251
uf250-04.cnf fulfilled No. of Restarts: 624 No. of Flips: 3056 time to process: 2 seconds.
uf250-04.cnf fulfilled No. of Restarts: 1002 No. of Flips: 833 time to process: 3 seconds.
uf250-04.cnf , deadline. Restarts: 3251
uf250-04.cnf , deadline. Restarts: 3251
uf250-04.cnf fulfilled No. of Restarts: 545 No. of Flips: 1426 time to process: 2 seconds.
uf250-04.cnf , deadline. Restarts: 3251
uf250-04.cnf , deadline. Restarts: 3251
uf250-04.cnf , deadline. Restarts: 3251
uf250-04.cnf , deadline. Restarts: 3251
uf250-04.cnf , deadline. Restarts: 3251
uf250-04.cnf fulfilled No. of Restarts: 429 No. of Flips: 4110 time to process: 1 seconds.
uf250-04.cnf fulfilled No. of Restarts: 1591 No. of Flips: 4022 time to process: 6 seconds.
uf250-04.cnf , deadline. Restarts: 3251
uf250-04.cnf fulfilled No. of Restarts: 323 No. of Flips: 2265 time to process: 1 seconds.
uf250-04.cnf , deadline. Restarts: 3251
uf250-04.cnf , deadline. Restarts: 3251
uf250-04.cnf fulfilled No. of Restarts: 329 No. of Flips: 4639 time to process: 1 seconds.
uf250-04.cnf fulfilled No. of Restarts: 1580 No. of Flips: 3422 time to process: 6 seconds.
uf250-04.cnf fulfilled No. of Restarts: 510 No. of Flips: 2329 time to process: 2 seconds.
uf250-04.cnf fulfilled No. of Restarts: 696 No. of Flips: 1165 time to process: 2 seconds.
uf250-04.cnf fulfilled No. of Restarts: 389 No. of Flips: 3725 time to process: 1 seconds.
uf250-04.cnf , deadline. Restarts: 3251
uf250-04.cnf , deadline. Restarts: 3251
uf250-04.cnf fulfilled No. of Restarts: 643 No. of Flips: 1554 time to process: 2 seconds.
uf250-04.cnf , deadline. Restarts: 3251
uf250-04.cnf fulfilled No. of Restarts: 2007 No. of Flips: 2114 time to process: 7 seconds.
uf250-04.cnf fulfilled No. of Restarts: 1602 No. of Flips: 2298 time to process: 6 seconds.
uf250-04.cnf , deadline. Restarts: 3251
uf250-04.cnf , deadline. Restarts: 3251
uf250-04.cnf fulfilled No. of Restarts: 1009 No. of Flips: 1233 time to process: 3 seconds.
uf250-04.cnf , deadline. Restarts: 3251
uf250-04.cnf , deadline. Restarts: 3251
uf250-04.cnf fulfilled No. of Restarts: 1882 No. of Flips: 4652 time to process: 7 seconds.
uf250-04.cnf fulfilled No. of Restarts: 1673 No. of Flips: 948 time to process: 6 seconds.
uf250-04.cnf , deadline. Restarts: 3251
uf250-04.cnf , deadline. Restarts: 3251
uf250-04.cnf fulfilled No. of Restarts: 517 No. of Flips: 2004 time to process: 2 seconds.
uf250-04.cnf , deadline. Restarts: 3251
uf250-04.cnf fulfilled No. of Restarts: 1361 No. of Flips: 765 time to process: 5 seconds.
uf250-04.cnf , deadline. Restarts: 3251
uf250-04.cnf , deadline. Restarts: 3251
uf250-04.cnf fulfilled No. of Restarts: 2022 No. of Flips: 2931 time to process: 7 seconds.
uf250-04.cnf fulfilled No. of Restarts: 621 No. of Flips: 3998 time to process: 2 seconds.
uf250-04.cnf fulfilled No. of Restarts: 247 No. of Flips: 3409 time to process: 1 seconds.
uf250-04.cnf , deadline. Restarts: 3251
uf250-04.cnf fulfilled No. of Restarts: 2341 No. of Flips: 4430 time to process: 9 seconds.
uf250-04.cnf fulfilled No. of Restarts: 1890 No. of Flips: 2494 time to process: 7 seconds.
uf250-04.cnf fulfilled No. of Restarts: 2376 No. of Flips: 4536 time to process: 9 seconds.
uf250-04.cnf , deadline. Restarts: 3251
uf250-04.cnf fulfilled No. of Restarts: 135 No. of Flips: 2964 time to process: 0 seconds.
uf250-04.cnf fulfilled No. of Restarts: 1214 No. of Flips: 1489 time to process: 4 seconds.
uf250-04.cnf fulfilled No. of Restarts: 921 No. of Flips: 1148 time to process: 3 seconds.
uf250-04.cnf fulfilled No. of Restarts: 1076 No. of Flips: 3284 time to process: 4 seconds.
uf250-04.cnf fulfilled No. of Restarts: 263 No. of Flips: 4539 time to process: 1 seconds.
uf250-04.cnf , deadline. Restarts: 3251
uf250-04.cnf , deadline. Restarts: 3251
uf250-04.cnf , deadline. Restarts: 3251
uf250-04.cnf fulfilled No. of Restarts: 2643 No. of Flips: 2417 time to process: 10 seconds.
uf250-04.cnf , deadline. Restarts: 3251
uf250-04.cnf fulfilled No. of Restarts: 1488 No. of Flips: 1030 time to process: 5 seconds.
uf250-04.cnf , deadline. Restarts: 3251
uf250-04.cnf , deadline. Restarts: 3251
uf250-04.cnf fulfilled No. of Restarts: 383 No. of Flips: 2717 time to process: 1 seconds.
uf250-04.cnf , deadline. Restarts: 3251
uf250-04.cnf fulfilled No. of Restarts: 2962 No. of Flips: 3822 time to process: 11 seconds.
uf250-04.cnf fulfilled No. of Restarts: 971 No. of Flips: 4573 time to process: 3 seconds.
uf250-04.cnf fulfilled No. of Restarts: 1723 No. of Flips: 4981 time to process: 6 seconds.
uf250-04.cnf , deadline. Restarts: 3251
uf250-04.cnf fulfilled No. of Restarts: 2217 No. of Flips: 1908 time to process: 8 seconds.
uf250-04.cnf , deadline. Restarts: 3251
uf250-04.cnf , deadline. Restarts: 3251
uf250-04.cnf fulfilled No. of Restarts: 203 No. of Flips: 1643 time to process: 0 seconds.
uf250-04.cnf , deadline. Restarts: 3251
uf250-04.cnf fulfilled No. of Restarts: 3247 No. of Flips: 2072 time to process: 12 seconds.
uf250-04.cnf fulfilled No. of Restarts: 3137 No. of Flips: 1806 time to process: 12 seconds.
uf250-04.cnf fulfilled No. of Restarts: 2088 No. of Flips: 4418 time to process: 8 seconds.
uf250-04.cnf , deadline. Restarts: 3251
uf250-04.cnf fulfilled No. of Restarts: 753 No. of Flips: 4712 time to process: 3 seconds.
uf250-04.cnf fulfilled No. of Restarts: 607 No. of Flips: 2518 time to process: 2 seconds.
uf250-04.cnf fulfilled No. of Restarts: 1461 No. of Flips: 3708 time to process: 5 seconds.
uf250-04.cnf fulfilled No. of Restarts: 1127 No. of Flips: 3993 time to process: 4 seconds.
uf250-04.cnf fulfilled No. of Restarts: 265 No. of Flips: 2469 time to process: 1 seconds.
uf250-04.cnf fulfilled No. of Restarts: 704 No. of Flips: 4143 time to process: 2 seconds.
uf250-04.cnf , deadline. Restarts: 3251
uf250-04.cnf , deadline. Restarts: 3251
uf250-04.cnf fulfilled No. of Restarts: 1800 No. of Flips: 3474 time to process: 6 seconds.
uf250-04.cnf fulfilled No. of Restarts: 1379 No. of Flips: 2762 time to process: 5 seconds.
uf250-04.cnf , deadline. Restarts: 3251
uf250-04.cnf fulfilled No. of Restarts: 1794 No. of Flips: 2929 time to process: 7 seconds.
uf250-04.cnf fulfilled No. of Restarts: 2238 No. of Flips: 1587 time to process: 8 seconds.
uf250-04.cnf fulfilled No. of Restarts: 2343 No. of Flips: 4948 time to process: 9 seconds.
uf250-04.cnf fulfilled No. of Restarts: 213 No. of Flips: 4862 time to process: 0 seconds.
uf250-04.cnf fulfilled No. of Restarts: 1159 No. of Flips: 1373 time to process: 4 seconds.
uf250-04.cnf fulfilled No. of Restarts: 617 No. of Flips: 2941 time to process: 2 seconds.
uf250-04.cnf , deadline. Restarts: 3251
uf250-04.cnf fulfilled No. of Restarts: 4 No. of Flips: 2249 time to process: 0 seconds.
uf250-04.cnf fulfilled No. of Restarts: 493 No. of Flips: 4595 time to process: 2 seconds.
uf250-04.cnf fulfilled No. of Restarts: 1079 No. of Flips: 2058 time to process: 4 seconds.
uf250-04.cnf fulfilled No. of Restarts: 1998 No. of Flips: 2647 time to process: 7 seconds.
uf250-04.cnf fulfilled No. of Restarts: 1068 No. of Flips: 1069 time to process: 4 seconds.
uf250-04.cnf , deadline. Restarts: 3251
uf250-04.cnf fulfilled No. of Restarts: 1709 No. of Flips: 4699 time to process: 6 seconds.
uf250-04.cnf , deadline. Restarts: 3251
uf250-04.cnf , deadline. Restarts: 3251
uf250-04.cnf , deadline. Restarts: 3251
uf250-04.cnf fulfilled No. of Restarts: 1552 No. of Flips: 3656 time to process: 6 seconds.
uf250-04.cnf , deadline. Restarts: 3251
uf250-04.cnf fulfilled No. of Restarts: 1711 No. of Flips: 2523 time to process: 6 seconds.
uf250-04.cnf , deadline. Restarts: 3251
uf250-04.cnf fulfilled No. of Restarts: 352 No. of Flips: 2221 time to process: 1 seconds.
uf250-04.cnf , deadline. Restarts: 3251
uf250-04.cnf , deadline. Restarts: 3251
uf250-04.cnf , deadline. Restarts: 3251
uf250-04.cnf fulfilled No. of Restarts: 740 No. of Flips: 2842 time to process: 2 seconds.
uf250-04.cnf fulfilled No. of Restarts: 2544 No. of Flips: 2535 time to process: 10 seconds.
uf250-04.cnf , deadline. Restarts: 3251
uf250-04.cnf , deadline. Restarts: 3251
uf250-04.cnf , deadline. Restarts: 3251
uf250-04.cnf fulfilled No. of Restarts: 1344 No. of Flips: 1396 time to process: 5 seconds.
uf250-04.cnf , deadline. Restarts: 3251
uf250-04.cnf , deadline. Restarts: 3251
uf250-04.cnf fulfilled No. of Restarts: 1456 No. of Flips: 3311 time to process: 5 seconds.
uf250-04.cnf fulfilled No. of Restarts: 799 No. of Flips: 2681 time to process: 3 seconds.
uf250-04.cnf fulfilled No. of Restarts: 3035 No. of Flips: 2701 time to process: 11 seconds.
uf250-04.cnf , deadline. Restarts: 3251
uf250-04.cnf , deadline. Restarts: 3251
uf250-04.cnf , deadline. Restarts: 3251
uf250-04.cnf , deadline. Restarts: 3251
uf250-04.cnf , deadline. Restarts: 3251
uf250-04.cnf fulfilled No. of Restarts: 840 No. of Flips: 3694 time to process: 3 seconds.
uf250-04.cnf fulfilled No. of Restarts: 277 No. of Flips: 2030 time to process: 1 seconds.
uf250-04.cnf , deadline. Restarts: 3251
uf250-04.cnf fulfilled No. of Restarts: 3030 No. of Flips: 2894 time to process: 11 seconds.
uf250-04.cnf fulfilled No. of Restarts: 3161 No. of Flips: 4699 time to process: 12 seconds.
uf250-04.cnf fulfilled No. of Restarts: 595 No. of Flips: 1651 time to process: 2 seconds.
uf250-04.cnf fulfilled No. of Restarts: 340 No. of Flips: 2143 time to process: 1 seconds.
uf250-04.cnf fulfilled No. of Restarts: 505 No. of Flips: 4245 time to process: 2 seconds.
uf250-04.cnf fulfilled No. of Restarts: 41 No. of Flips: 4433 time to process: 0 seconds.
uf250-04.cnf fulfilled No. of Restarts: 670 No. of Flips: 1489 time to process: 2 seconds.
uf250-04.cnf fulfilled No. of Restarts: 2017 No. of Flips: 3128 time to process: 7 seconds.
uf250-04.cnf fulfilled No. of Restarts: 2104 No. of Flips: 2929 time to process: 8 seconds.
uf250-04.cnf fulfilled No. of Restarts: 2040 No. of Flips: 4307 time to process: 8 seconds.
uf250-04.cnf fulfilled No. of Restarts: 2791 No. of Flips: 3427 time to process: 10 seconds.
uf250-04.cnf , deadline. Restarts: 3251
uf250-04.cnf , deadline. Restarts: 3251
uf250-04.cnf fulfilled No. of Restarts: 1414 No. of Flips: 3632 time to process: 5 seconds.
uf250-04.cnf fulfilled No. of Restarts: 1080 No. of Flips: 4371 time to process: 4 seconds.
uf250-04.cnf fulfilled No. of Restarts: 1445 No. of Flips: 1407 time to process: 5 seconds.
uf250-04.cnf fulfilled No. of Restarts: 1135 No. of Flips: 4011 time to process: 4 seconds.
uf250-04.cnf , deadline. Restarts: 3251
uf250-04.cnf , deadline. Restarts: 3251
uf250-04.cnf fulfilled No. of Restarts: 2422 No. of Flips: 4790 time to process: 9 seconds.
uf250-04.cnf fulfilled No. of Restarts: 2294 No. of Flips: 3921 time to process: 8 seconds.
uf250-04.cnf fulfilled No. of Restarts: 1687 No. of Flips: 4171 time to process: 6 seconds.
uf250-04.cnf , deadline. Restarts: 3251
uf250-04.cnf , deadline. Restarts: 3251
uf250-04.cnf , deadline. Restarts: 3251
uf250-04.cnf fulfilled No. of Restarts: 2251 No. of Flips: 2817 time to process: 8 seconds.
uf250-04.cnf fulfilled No. of Restarts: 25 No. of Flips: 4720 time to process: 0 seconds.
uf250-04.cnf fulfilled No. of Restarts: 1518 No. of Flips: 1493 time to process: 6 seconds.
uf250-04.cnf fulfilled No. of Restarts: 233 No. of Flips: 1705 time to process: 0 seconds.
uf250-04.cnf fulfilled No. of Restarts: 3002 No. of Flips: 4044 time to process: 11 seconds.
uf250-04.cnf , deadline. Restarts: 3251
uf250-04.cnf fulfilled No. of Restarts: 361 No. of Flips: 2986 time to process: 1 seconds.
uf250-04.cnf fulfilled No. of Restarts: 3043 No. of Flips: 4735 time to process: 11 seconds.
uf250-04.cnf fulfilled No. of Restarts: 2751 No. of Flips: 1991 time to process: 10 seconds.
uf250-04.cnf fulfilled No. of Restarts: 1629 No. of Flips: 1637 time to process: 6 seconds.
uf250-04.cnf , deadline. Restarts: 3251
uf250-04.cnf fulfilled No. of Restarts: 1649 No. of Flips: 1427 time to process: 6 seconds.
uf250-04.cnf , deadline. Restarts: 3251
uf250-04.cnf fulfilled No. of Restarts: 2587 No. of Flips: 4073 time to process: 10 seconds.
uf250-04.cnf , deadline. Restarts: 3251
uf250-04.cnf fulfilled No. of Restarts: 85 No. of Flips: 3370 time to process: 0 seconds.
uf250-04.cnf fulfilled No. of Restarts: 2221 No. of Flips: 4875 time to process: 8 seconds.
uf250-04.cnf , deadline. Restarts: 3251
uf250-04.cnf , deadline. Restarts: 3251
uf250-04.cnf fulfilled No. of Restarts: 484 No. of Flips: 3611 time to process: 1 seconds.
uf250-04.cnf , deadline. Restarts: 3251
uf250-04.cnf , deadline. Restarts: 3251
uf250-04.cnf fulfilled No. of Restarts: 668 No. of Flips: 3810 time to process: 2 seconds.
uf250-04.cnf , deadline. Restarts: 3251
uf250-04.cnf , deadline. Restarts: 3251
uf250-04.cnf fulfilled No. of Restarts: 906 No. of Flips: 1894 time to process: 3 seconds.
uf250-04.cnf fulfilled No. of Restarts: 556 No. of Flips: 4868 time to process: 2 seconds.
uf250-04.cnf fulfilled No. of Restarts: 1565 No. of Flips: 2701 time to process: 6 seconds.
uf250-04.cnf fulfilled No. of Restarts: 341 No. of Flips: 2105 time to process: 1 seconds.
uf250-04.cnf , deadline. Restarts: 3251
uf250-04.cnf , deadline. Restarts: 3251
uf250-04.cnf fulfilled No. of Restarts: 1724 No. of Flips: 734 time to process: 6 seconds.
uf250-04.cnf fulfilled No. of Restarts: 367 No. of Flips: 4936 time to process: 1 seconds.
uf250-04.cnf , deadline. Restarts: 3251
uf250-04.cnf fulfilled No. of Restarts: 627 No. of Flips: 1404 time to process: 2 seconds.
uf250-04.cnf fulfilled No. of Restarts: 2048 No. of Flips: 2396 time to process: 8 seconds.
uf250-04.cnf , deadline. Restarts: 3251
uf250-04.cnf fulfilled No. of Restarts: 263 No. of Flips: 3478 time to process: 1 seconds.
uf250-04.cnf fulfilled No. of Restarts: 2488 No. of Flips: 1436 time to process: 9 seconds.
uf250-04.cnf , deadline. Restarts: 3251
uf250-04.cnf , deadline. Restarts: 3251
uf250-04.cnf fulfilled No. of Restarts: 633 No. of Flips: 4279 time to process: 2 seconds.
uf250-04.cnf , deadline. Restarts: 3251
uf250-04.cnf , deadline. Restarts: 3251
uf250-04.cnf fulfilled No. of Restarts: 2485 No. of Flips: 3494 time to process: 9 seconds.
uf250-04.cnf fulfilled No. of Restarts: 1212 No. of Flips: 3506 time to process: 4 seconds.
uf250-04.cnf fulfilled No. of Restarts: 463 No. of Flips: 3388 time to process: 1 seconds.
uf250-04.cnf , deadline. Restarts: 3251
uf250-04.cnf fulfilled No. of Restarts: 578 No. of Flips: 3159 time to process: 2 seconds.
uf250-04.cnf fulfilled No. of Restarts: 2495 No. of Flips: 2925 time to process: 9 seconds.
uf250-04.cnf fulfilled No. of Restarts: 2468 No. of Flips: 3103 time to process: 9 seconds.
uf250-04.cnf fulfilled No. of Restarts: 61 No. of Flips: 3496 time to process: 0 seconds.
uf250-04.cnf fulfilled No. of Restarts: 2049 No. of Flips: 1665 time to process: 8 seconds.
uf250-04.cnf fulfilled No. of Restarts: 2562 No. of Flips: 1199 time to process: 10 seconds.
uf250-04.cnf fulfilled No. of Restarts: 1155 No. of Flips: 3711 time to process: 4 seconds.
uf250-04.cnf fulfilled No. of Restarts: 615 No. of Flips: 4737 time to process: 2 seconds.
uf250-04.cnf fulfilled No. of Restarts: 562 No. of Flips: 3005 time to process: 2 seconds.
uf250-04.cnf , deadline. Restarts: 3251
uf250-04.cnf fulfilled No. of Restarts: 1460 No. of Flips: 1562 time to process: 5 seconds.
uf250-04.cnf , deadline. Restarts: 3251
uf250-04.cnf fulfilled No. of Restarts: 2171 No. of Flips: 2802 time to process: 8 seconds.
uf250-04.cnf , deadline. Restarts: 3251
uf250-04.cnf fulfilled No. of Restarts: 726 No. of Flips: 2483 time to process: 2 seconds.
uf250-04.cnf fulfilled No. of Restarts: 1582 No. of Flips: 2658 time to process: 6 seconds.
uf250-04.cnf , deadline. Restarts: 3251
uf250-04.cnf fulfilled No. of Restarts: 3066 No. of Flips: 3831 time to process: 11 seconds.
uf250-04.cnf fulfilled No. of Restarts: 2158 No. of Flips: 3926 time to process: 8 seconds.
uf250-04.cnf , deadline. Restarts: 3251
uf250-04.cnf , deadline. Restarts: 3251
uf250-04.cnf fulfilled No. of Restarts: 2685 No. of Flips: 2106 time to process: 10 seconds.
uf250-04.cnf fulfilled No. of Restarts: 2242 No. of Flips: 2067 time to process: 8 seconds.
uf250-04.cnf , deadline. Restarts: 3251
uf250-04.cnf fulfilled No. of Restarts: 2343 No. of Flips: 4049 time to process: 9 seconds.
uf250-04.cnf fulfilled No. of Restarts: 1726 No. of Flips: 4386 time to process: 6 seconds.
uf250-04.cnf fulfilled No. of Restarts: 2157 No. of Flips: 3623 time to process: 8 seconds.
uf250-04.cnf fulfilled No. of Restarts: 32 No. of Flips: 2844 time to process: 0 seconds.
uf250-04.cnf , deadline. Restarts: 3251
uf250-04.cnf fulfilled No. of Restarts: 2688 No. of Flips: 3380 time to process: 10 seconds.
uf250-04.cnf fulfilled No. of Restarts: 980 No. of Flips: 1451 time to process: 3 seconds.
uf250-04.cnf fulfilled No. of Restarts: 2360 No. of Flips: 2023 time to process: 9 seconds.
uf250-04.cnf fulfilled No. of Restarts: 1521 No. of Flips: 562 time to process: 5 seconds.
uf250-04.cnf fulfilled No. of Restarts: 43 No. of Flips: 2118 time to process: 0 seconds.
uf250-04.cnf fulfilled No. of Restarts: 1928 No. of Flips: 3752 time to process: 7 seconds.
uf250-04.cnf fulfilled No. of Restarts: 1921 No. of Flips: 3904 time to process: 7 seconds.
uf250-04.cnf , deadline. Restarts: 3251
uf250-04.cnf , deadline. Restarts: 3251
uf250-04.cnf , deadline. Restarts: 3251
uf250-04.cnf fulfilled No. of Restarts: 257 No. of Flips: 4145 time to process: 1 seconds.
uf250-04.cnf , deadline. Restarts: 3251
uf250-04.cnf fulfilled No. of Restarts: 1359 No. of Flips: 4081 time to process: 5 seconds.
uf250-04.cnf fulfilled No. of Restarts: 1475 No. of Flips: 1789 time to process: 5 seconds.
uf250-04.cnf fulfilled No. of Restarts: 926 No. of Flips: 2522 time to process: 3 seconds.
uf250-04.cnf , deadline. Restarts: 3251
uf250-04.cnf fulfilled No. of Restarts: 871 No. of Flips: 4105 time to process: 3 seconds.
uf250-04.cnf fulfilled No. of Restarts: 452 No. of Flips: 2174 time to process: 1 seconds.
uf250-04.cnf , deadline. Restarts: 3251
uf250-04.cnf fulfilled No. of Restarts: 2616 No. of Flips: 725 time to process: 10 seconds.
uf250-04.cnf fulfilled No. of Restarts: 2799 No. of Flips: 4282 time to process: 10 seconds.
uf250-04.cnf fulfilled No. of Restarts: 460 No. of Flips: 1442 time to process: 1 seconds.
uf250-04.cnf , deadline. Restarts: 3251
uf250-04.cnf fulfilled No. of Restarts: 453 No. of Flips: 1510 time to process: 1 seconds.
uf250-04.cnf fulfilled No. of Restarts: 2762 No. of Flips: 2597 time to process: 10 seconds.
uf250-04.cnf fulfilled No. of Restarts: 1358 No. of Flips: 4807 time to process: 5 seconds.
uf250-04.cnf fulfilled No. of Restarts: 954 No. of Flips: 3325 time to process: 3 seconds.
uf250-04.cnf , deadline. Restarts: 3251
uf250-04.cnf fulfilled No. of Restarts: 1291 No. of Flips: 4494 time to process: 4 seconds.
uf250-04.cnf fulfilled No. of Restarts: 163 No. of Flips: 1303 time to process: 0 seconds.
uf250-04.cnf , deadline. Restarts: 3251
uf250-04.cnf fulfilled No. of Restarts: 1134 No. of Flips: 4892 time to process: 4 seconds.
uf250-04.cnf , deadline. Restarts: 3251
uf250-04.cnf , deadline. Restarts: 3251
uf250-04.cnf fulfilled No. of Restarts: 1790 No. of Flips: 1465 time to process: 6 seconds.
uf250-04.cnf fulfilled No. of Restarts: 928 No. of Flips: 1009 time to process: 3 seconds.
uf250-04.cnf , deadline. Restarts: 3251
uf250-04.cnf fulfilled No. of Restarts: 577 No. of Flips: 914 time to process: 2 seconds.
uf250-04.cnf , deadline. Restarts: 3251
uf250-04.cnf fulfilled No. of Restarts: 1120 No. of Flips: 3699 time to process: 4 seconds.
uf250-04.cnf fulfilled No. of Restarts: 413 No. of Flips: 3021 time to process: 1 seconds.
uf250-04.cnf , deadline. Restarts: 3251
uf250-04.cnf fulfilled No. of Restarts: 28 No. of Flips: 1901 time to process: 0 seconds.
uf250-04.cnf , deadline. Restarts: 3251
uf250-04.cnf , deadline. Restarts: 3251
uf250-04.cnf , deadline. Restarts: 3251
uf250-04.cnf fulfilled No. of Restarts: 776 No. of Flips: 3639 time to process: 3 seconds.
uf250-04.cnf , deadline. Restarts: 3251
uf250-04.cnf fulfilled No. of Restarts: 1435 No. of Flips: 2125 time to process: 5 seconds.
uf250-04.cnf fulfilled No. of Restarts: 1049 No. of Flips: 2230 time to process: 3 seconds.
uf250-04.cnf fulfilled No. of Restarts: 2310 No. of Flips: 4676 time to process: 9 seconds.
uf250-04.cnf fulfilled No. of Restarts: 517 No. of Flips: 4748 time to process: 2 seconds.
uf250-04.cnf fulfilled No. of Restarts: 2512 No. of Flips: 1732 time to process: 9 seconds.
uf250-04.cnf , deadline. Restarts: 3251
uf250-04.cnf fulfilled No. of Restarts: 1028 No. of Flips: 2375 time to process: 3 seconds.
uf250-04.cnf fulfilled No. of Restarts: 1726 No. of Flips: 4812 time to process: 6 seconds.
uf250-04.cnf , deadline. Restarts: 3251
uf250-04.cnf , deadline. Restarts: 3251
uf250-04.cnf fulfilled No. of Restarts: 2677 No. of Flips: 1616 time to process: 10 seconds.
uf250-04.cnf fulfilled No. of Restarts: 1462 No. of Flips: 4837 time to process: 5 seconds.
uf250-04.cnf , deadline. Restarts: 3251
uf250-04.cnf fulfilled No. of Restarts: 806 No. of Flips: 1516 time to process: 3 seconds.
uf250-04.cnf , deadline. Restarts: 3251
uf250-04.cnf fulfilled No. of Restarts: 1536 No. of Flips: 3777 time to process: 5 seconds.
uf250-04.cnf , deadline. Restarts: 3251
uf250-04.cnf , deadline. Restarts: 3251
uf250-04.cnf , deadline. Restarts: 3251
uf250-04.cnf fulfilled No. of Restarts: 499 No. of Flips: 622 time to process: 1 seconds.
uf250-04.cnf , deadline. Restarts: 3251
uf250-04.cnf fulfilled No. of Restarts: 1049 No. of Flips: 3930 time to process: 4 seconds.
uf250-04.cnf fulfilled No. of Restarts: 2916 No. of Flips: 4762 time to process: 11 seconds.
uf250-04.cnf fulfilled No. of Restarts: 1448 No. of Flips: 2951 time to process: 5 seconds.
uf250-04.cnf fulfilled No. of Restarts: 1599 No. of Flips: 2187 time to process: 6 seconds.
uf250-04.cnf fulfilled No. of Restarts: 361 No. of Flips: 2602 time to process: 1 seconds.
uf250-04.cnf fulfilled No. of Restarts: 2789 No. of Flips: 2597 time to process: 10 seconds.
uf250-04.cnf , deadline. Restarts: 3251
uf250-04.cnf , deadline. Restarts: 3251
uf250-04.cnf , deadline. Restarts: 3251
uf250-04.cnf fulfilled No. of Restarts: 724 No. of Flips: 2739 time to process: 2 seconds.
uf250-04.cnf , deadline. Restarts: 3251
uf250-04.cnf fulfilled No. of Restarts: 12 No. of Flips: 4369 time to process: 0 seconds.
uf250-04.cnf fulfilled No. of Restarts: 2700 No. of Flips: 2896 time to process: 10 seconds.
uf250-04.cnf fulfilled No. of Restarts: 314 No. of Flips: 4385 time to process: 1 seconds.
uf250-04.cnf , deadline. Restarts: 3251
uf250-04.cnf , deadline. Restarts: 3251
uf250-04.cnf fulfilled No. of Restarts: 368 No. of Flips: 4982 time to process: 1 seconds.
uf250-04.cnf , deadline. Restarts: 3251
uf250-04.cnf fulfilled No. of Restarts: 612 No. of Flips: 816 time to process: 2 seconds.
uf250-04.cnf , deadline. Restarts: 3251
uf250-04.cnf fulfilled No. of Restarts: 3195 No. of Flips: 2827 time to process: 12 seconds.
uf250-04.cnf fulfilled No. of Restarts: 1130 No. of Flips: 4529 time to process: 4 seconds.
uf250-04.cnf , deadline. Restarts: 3251
uf250-04.cnf fulfilled No. of Restarts: 119 No. of Flips: 4216 time to process: 0 seconds.
uf250-04.cnf fulfilled No. of Restarts: 790 No. of Flips: 4395 time to process: 3 seconds.
uf250-04.cnf , deadline. Restarts: 3251
uf250-04.cnf fulfilled No. of Restarts: 681 No. of Flips: 1735 time to process: 2 seconds.
uf250-04.cnf fulfilled No. of Restarts: 39 No. of Flips: 2535 time to process: 0 seconds.
uf250-04.cnf fulfilled No. of Restarts: 1559 No. of Flips: 731 time to process: 6 seconds.
uf250-04.cnf fulfilled No. of Restarts: 960 No. of Flips: 4043 time to process: 3 seconds.
uf250-04.cnf , deadline. Restarts: 3251
uf250-04.cnf fulfilled No. of Restarts: 1837 No. of Flips: 1323 time to process: 7 seconds.
uf250-04.cnf , deadline. Restarts: 3251
uf250-04.cnf fulfilled No. of Restarts: 2075 No. of Flips: 3898 time to process: 8 seconds.
uf250-04.cnf fulfilled No. of Restarts: 1962 No. of Flips: 4513 time to process: 7 seconds.
uf250-04.cnf fulfilled No. of Restarts: 2438 No. of Flips: 2148 time to process: 8 seconds.
uf250-04.cnf fulfilled No. of Restarts: 729 No. of Flips: 1166 time to process: 2 seconds.
uf250-04.cnf fulfilled No. of Restarts: 553 No. of Flips: 3189 time to process: 2 seconds.
uf250-04.cnf fulfilled No. of Restarts: 646 No. of Flips: 4817 time to process: 2 seconds.
uf250-04.cnf fulfilled No. of Restarts: 34 No. of Flips: 1756 time to process: 0 seconds.
uf250-04.cnf fulfilled No. of Restarts: 3148 No. of Flips: 3790 time to process: 12 seconds.
uf250-04.cnf fulfilled No. of Restarts: 323 No. of Flips: 4686 time to process: 1 seconds.
uf250-04.cnf fulfilled No. of Restarts: 1613 No. of Flips: 3008 time to process: 6 seconds.
uf250-04.cnf fulfilled No. of Restarts: 218 No. of Flips: 4712 time to process: 0 seconds.
uf250-04.cnf fulfilled No. of Restarts: 333 No. of Flips: 1526 time to process: 1 seconds.
uf250-04.cnf , deadline. Restarts: 3251
uf250-04.cnf fulfilled No. of Restarts: 1241 No. of Flips: 2574 time to process: 4 seconds.
uf250-04.cnf fulfilled No. of Restarts: 1084 No. of Flips: 3008 time to process: 4 seconds.
uf250-04.cnf , deadline. Restarts: 3251
uf250-04.cnf , deadline. Restarts: 3251
uf250-04.cnf , deadline. Restarts: 3251
uf250-04.cnf , deadline. Restarts: 3251
uf250-04.cnf , deadline. Restarts: 3251
uf250-04.cnf fulfilled No. of Restarts: 1305 No. of Flips: 2466 time to process: 5 seconds.
uf250-04.cnf , deadline. Restarts: 3251
uf250-04.cnf fulfilled No. of Restarts: 779 No. of Flips: 3510 time to process: 3 seconds.
uf250-04.cnf , deadline. Restarts: 3251
uf250-04.cnf fulfilled No. of Restarts: 337 No. of Flips: 3448 time to process: 1 seconds.
uf250-04.cnf fulfilled No. of Restarts: 851 No. of Flips: 3460 time to process: 3 seconds.
uf250-04.cnf fulfilled No. of Restarts: 955 No. of Flips: 3699 time to process: 3 seconds.
uf250-04.cnf , deadline. Restarts: 3251
uf250-04.cnf fulfilled No. of Restarts: 1554 No. of Flips: 3225 time to process: 6 seconds.
uf250-04.cnf , deadline. Restarts: 3251
uf250-04.cnf fulfilled No. of Restarts: 1714 No. of Flips: 3445 time to process: 6 seconds.
uf250-04.cnf fulfilled No. of Restarts: 73 No. of Flips: 2794 time to process: 0 seconds.
uf250-04.cnf , deadline. Restarts: 3251
uf250-04.cnf , deadline. Restarts: 3251
uf250-04.cnf , deadline. Restarts: 3251
uf250-04.cnf , deadline. Restarts: 3251
uf250-04.cnf , deadline. Restarts: 3251
uf250-04.cnf fulfilled No. of Restarts: 60 No. of Flips: 3888 time to process: 0 seconds.
uf250-04.cnf , deadline. Restarts: 3251
uf250-04.cnf , deadline. Restarts: 3251
uf250-04.cnf , deadline. Restarts: 3251
uf250-04.cnf , deadline. Restarts: 3251
uf250-04.cnf , deadline. Restarts: 3251
uf250-04.cnf , deadline. Restarts: 3251
uf250-04.cnf fulfilled No. of Restarts: 1210 No. of Flips: 2313 time to process: 4 seconds.
uf250-04.cnf fulfilled No. of Restarts: 782 No. of Flips: 3659 time to process: 3 seconds.
uf250-04.cnf , deadline. Restarts: 3251
uf250-04.cnf , deadline. Restarts: 3251
uf250-04.cnf , deadline. Restarts: 3251
uf250-04.cnf , deadline. Restarts: 3251
uf250-04.cnf , deadline. Restarts: 3251
uf250-04.cnf fulfilled No. of Restarts: 2047 No. of Flips: 2051 time to process: 8 seconds.
uf250-04.cnf fulfilled No. of Restarts: 1749 No. of Flips: 1808 time to process: 6 seconds.
uf250-04.cnf , deadline. Restarts: 3251
uf250-04.cnf , deadline. Restarts: 3251
uf250-04.cnf fulfilled No. of Restarts: 472 No. of Flips: 886 time to process: 1 seconds.
uf250-04.cnf fulfilled No. of Restarts: 124 No. of Flips: 4488 time to process: 0 seconds.
uf250-04.cnf fulfilled No. of Restarts: 604 No. of Flips: 3217 time to process: 2 seconds.
uf250-04.cnf fulfilled No. of Restarts: 211 No. of Flips: 2849 time to process: 0 seconds.
uf250-04.cnf fulfilled No. of Restarts: 141 No. of Flips: 1550 time to process: 0 seconds.
uf250-04.cnf fulfilled No. of Restarts: 3113 No. of Flips: 2348 time to process: 12 seconds.
uf250-04.cnf fulfilled No. of Restarts: 997 No. of Flips: 4849 time to process: 3 seconds.
uf250-04.cnf , deadline. Restarts: 3251
uf250-04.cnf fulfilled No. of Restarts: 354 No. of Flips: 2553 time to process: 1 seconds.
uf250-04.cnf , deadline. Restarts: 3251
uf250-04.cnf , deadline. Restarts: 3251
uf250-04.cnf fulfilled No. of Restarts: 2503 No. of Flips: 3610 time to process: 9 seconds.
uf250-04.cnf fulfilled No. of Restarts: 626 No. of Flips: 4515 time to process: 2 seconds.
uf250-04.cnf fulfilled No. of Restarts: 1779 No. of Flips: 4853 time to process: 7 seconds.
uf250-04.cnf fulfilled No. of Restarts: 1083 No. of Flips: 4588 time to process: 4 seconds.
uf250-04.cnf , deadline. Restarts: 3251
uf250-04.cnf , deadline. Restarts: 3251
uf250-04.cnf , deadline. Restarts: 3251
uf250-04.cnf fulfilled No. of Restarts: 3129 No. of Flips: 2117 time to process: 11 seconds.
uf250-04.cnf , deadline. Restarts: 3251
uf250-04.cnf , deadline. Restarts: 3251
uf250-04.cnf , deadline. Restarts: 3251
uf250-04.cnf fulfilled No. of Restarts: 2043 No. of Flips: 2792 time to process: 7 seconds.
uf250-04.cnf fulfilled No. of Restarts: 251 No. of Flips: 4099 time to process: 0 seconds.
uf250-04.cnf , deadline. Restarts: 3251
uf250-04.cnf fulfilled No. of Restarts: 704 No. of Flips: 4170 time to process: 2 seconds.
uf250-04.cnf fulfilled No. of Restarts: 224 No. of Flips: 3379 time to process: 0 seconds.
uf250-04.cnf fulfilled No. of Restarts: 1195 No. of Flips: 1711 time to process: 4 seconds.
uf250-04.cnf fulfilled No. of Restarts: 704 No. of Flips: 4509 time to process: 2 seconds.
uf250-04.cnf , deadline. Restarts: 3251
uf250-04.cnf fulfilled No. of Restarts: 1039 No. of Flips: 1087 time to process: 4 seconds.
uf250-04.cnf , deadline. Restarts: 3251
uf250-04.cnf fulfilled No. of Restarts: 498 No. of Flips: 1973 time to process: 1 seconds.
uf250-04.cnf , deadline. Restarts: 3251
uf250-04.cnf , deadline. Restarts: 3251
uf250-04.cnf fulfilled No. of Restarts: 1740 No. of Flips: 1133 time to process: 6 seconds.
uf250-04.cnf fulfilled No. of Restarts: 1808 No. of Flips: 4163 time to process: 6 seconds.
uf250-04.cnf fulfilled No. of Restarts: 2321 No. of Flips: 4485 time to process: 8 seconds.
uf250-04.cnf fulfilled No. of Restarts: 184 No. of Flips: 2420 time to process: 0 seconds.
uf250-04.cnf , deadline. Restarts: 3251
uf250-04.cnf , deadline. Restarts: 3251
uf250-04.cnf fulfilled No. of Restarts: 118 No. of Flips: 3371 time to process: 0 seconds.
uf250-04.cnf fulfilled No. of Restarts: 36 No. of Flips: 2081 time to process: 0 seconds.
uf250-04.cnf fulfilled No. of Restarts: 315 No. of Flips: 2959 time to process: 1 seconds.
uf250-04.cnf fulfilled No. of Restarts: 3128 No. of Flips: 1702 time to process: 12 seconds.
uf250-04.cnf fulfilled No. of Restarts: 2191 No. of Flips: 3433 time to process: 8 seconds.
uf250-04.cnf fulfilled No. of Restarts: 577 No. of Flips: 4678 time to process: 2 seconds.
uf250-04.cnf fulfilled No. of Restarts: 1596 No. of Flips: 731 time to process: 6 seconds.
uf250-04.cnf fulfilled No. of Restarts: 619 No. of Flips: 4725 time to process: 2 seconds.
uf250-04.cnf fulfilled No. of Restarts: 92 No. of Flips: 2541 time to process: 0 seconds.
uf250-04.cnf fulfilled No. of Restarts: 3249 No. of Flips: 2249 time to process: 12 seconds.
uf250-04.cnf fulfilled No. of Restarts: 1658 No. of Flips: 4707 time to process: 6 seconds.
uf250-04.cnf , deadline. Restarts: 3251
uf250-04.cnf , deadline. Restarts: 3251
uf250-04.cnf fulfilled No. of Restarts: 1225 No. of Flips: 3578 time to process: 4 seconds.
uf250-04.cnf fulfilled No. of Restarts: 985 No. of Flips: 2287 time to process: 3 seconds.
uf250-04.cnf fulfilled No. of Restarts: 727 No. of Flips: 2196 time to process: 2 seconds.
uf250-04.cnf fulfilled No. of Restarts: 1054 No. of Flips: 2852 time to process: 4 seconds.
uf250-04.cnf fulfilled No. of Restarts: 2186 No. of Flips: 4688 time to process: 8 seconds.
uf250-04.cnf fulfilled No. of Restarts: 154 No. of Flips: 2185 time to process: 0 seconds.
uf250-04.cnf , deadline. Restarts: 3251
uf250-04.cnf fulfilled No. of Restarts: 1366 No. of Flips: 2944 time to process: 5 seconds.
uf250-04.cnf , deadline. Restarts: 3251
uf250-04.cnf fulfilled No. of Restarts: 3152 No. of Flips: 2277 time to process: 12 seconds.
uf250-04.cnf fulfilled No. of Restarts: 3177 No. of Flips: 1510 time to process: 12 seconds.
uf250-04.cnf fulfilled No. of Restarts: 918 No. of Flips: 4338 time to process: 3 seconds.
uf250-04.cnf , deadline. Restarts: 3251
uf250-04.cnf fulfilled No. of Restarts: 2010 No. of Flips: 3715 time to process: 7 seconds.
uf250-04.cnf , deadline. Restarts: 3251
uf250-04.cnf fulfilled No. of Restarts: 301 No. of Flips: 4629 time to process: 1 seconds.
uf250-04.cnf , deadline. Restarts: 3251
uf250-04.cnf fulfilled No. of Restarts: 1626 No. of Flips: 2383 time to process: 6 seconds.
uf250-04.cnf fulfilled No. of Restarts: 227 No. of Flips: 4064 time to process: 0 seconds.
uf250-04.cnf , deadline. Restarts: 3251
uf250-04.cnf fulfilled No. of Restarts: 1351 No. of Flips: 3695 time to process: 5 seconds.
