# Supplementary material for: Completion Probabilities and Parallel Restart Strategies under an Imposed Deadline
Source: PLoS One. 2016 Oct 12;11(10):e0164605. doi: 10.1371/journal.pone.0164605 (PMC5061357; doi:10.1371/journal.pone.0164605)
Supplement: S1 File — The file “S1_File.zip” is the data gathered from the experiments regarding completion probability. (ZIP) [file pone.0164605.s004.zip › results_Single_r3350.144.txt]

uf250-04.cnf fulfilled No. of Restarts: 2260 No. of Flips: 4065 time to process: 9 seconds.
uf250-04.cnf fulfilled No. of Restarts: 2466 No. of Flips: 3198 time to process: 9 seconds.
uf250-04.cnf , deadline. Restarts: 3350
uf250-04.cnf , deadline. Restarts: 3350
uf250-04.cnf , deadline. Restarts: 3350
uf250-04.cnf fulfilled No. of Restarts: 1266 No. of Flips: 3728 time to process: 4 seconds.
uf250-04.cnf fulfilled No. of Restarts: 541 No. of Flips: 2589 time to process: 2 seconds.
uf250-04.cnf fulfilled No. of Restarts: 1572 No. of Flips: 2416 time to process: 6 seconds.
uf250-04.cnf fulfilled No. of Restarts: 877 No. of Flips: 1658 time to process: 3 seconds.
uf250-04.cnf fulfilled No. of Restarts: 409 No. of Flips: 2947 time to process: 1 seconds.
uf250-04.cnf fulfilled No. of Restarts: 2324 No. of Flips: 2642 time to process: 9 seconds.
uf250-04.cnf fulfilled No. of Restarts: 681 No. of Flips: 2330 time to process: 2 seconds.
uf250-04.cnf fulfilled No. of Restarts: 1001 No. of Flips: 1541 time to process: 3 seconds.
uf250-04.cnf fulfilled No. of Restarts: 695 No. of Flips: 3103 time to process: 2 seconds.
uf250-04.cnf fulfilled No. of Restarts: 1978 No. of Flips: 3070 time to process: 8 seconds.
uf250-04.cnf fulfilled No. of Restarts: 980 No. of Flips: 4469 time to process: 3 seconds.
uf250-04.cnf fulfilled No. of Restarts: 2333 No. of Flips: 1074 time to process: 9 seconds.
uf250-04.cnf fulfilled No. of Restarts: 564 No. of Flips: 2297 time to process: 2 seconds.
uf250-04.cnf fulfilled No. of Restarts: 2977 No. of Flips: 3005 time to process: 11 seconds.
uf250-04.cnf fulfilled No. of Restarts: 199 No. of Flips: 3718 time to process: 0 seconds.
uf250-04.cnf , deadline. Restarts: 3350
uf250-04.cnf , deadline. Restarts: 3350
uf250-04.cnf fulfilled No. of Restarts: 2897 No. of Flips: 2562 time to process: 11 seconds.
uf250-04.cnf , deadline. Restarts: 3350
uf250-04.cnf , deadline. Restarts: 3350
uf250-04.cnf fulfilled No. of Restarts: 2588 No. of Flips: 3208 time to process: 9 seconds.
uf250-04.cnf , deadline. Restarts: 3350
uf250-04.cnf , deadline. Restarts: 3350
uf250-04.cnf , deadline. Restarts: 3350
uf250-04.cnf fulfilled No. of Restarts: 497 No. of Flips: 3164 time to process: 1 seconds.
uf250-04.cnf , deadline. Restarts: 3350
uf250-04.cnf fulfilled No. of Restarts: 1146 No. of Flips: 2491 time to process: 4 seconds.
uf250-04.cnf , deadline. Restarts: 3350
uf250-04.cnf fulfilled No. of Restarts: 2259 No. of Flips: 3923 time to process: 8 seconds.
uf250-04.cnf , deadline. Restarts: 3350
uf250-04.cnf fulfilled No. of Restarts: 2038 No. of Flips: 3122 time to process: 7 seconds.
uf250-04.cnf , deadline. Restarts: 3350
uf250-04.cnf fulfilled No. of Restarts: 1118 No. of Flips: 1309 time to process: 4 seconds.
uf250-04.cnf fulfilled No. of Restarts: 1910 No. of Flips: 4085 time to process: 7 seconds.
uf250-04.cnf , deadline. Restarts: 3350
uf250-04.cnf , deadline. Restarts: 3350
uf250-04.cnf fulfilled No. of Restarts: 175 No. of Flips: 2358 time to process: 0 seconds.
uf250-04.cnf , deadline. Restarts: 3350
uf250-04.cnf fulfilled No. of Restarts: 927 No. of Flips: 1182 time to process: 3 seconds.
uf250-04.cnf , deadline. Restarts: 3350
uf250-04.cnf fulfilled No. of Restarts: 594 No. of Flips: 3955 time to process: 2 seconds.
uf250-04.cnf fulfilled No. of Restarts: 1167 No. of Flips: 1903 time to process: 4 seconds.
uf250-04.cnf fulfilled No. of Restarts: 1455 No. of Flips: 3854 time to process: 5 seconds.
uf250-04.cnf fulfilled No. of Restarts: 137 No. of Flips: 2686 time to process: 0 seconds.
uf250-04.cnf , deadline. Restarts: 3350
uf250-04.cnf fulfilled No. of Restarts: 42 No. of Flips: 2694 time to process: 0 seconds.
uf250-04.cnf , deadline. Restarts: 3350
uf250-04.cnf fulfilled No. of Restarts: 2784 No. of Flips: 4368 time to process: 10 seconds.
uf250-04.cnf fulfilled No. of Restarts: 1039 No. of Flips: 4971 time to process: 4 seconds.
uf250-04.cnf fulfilled No. of Restarts: 2081 No. of Flips: 4795 time to process: 8 seconds.
uf250-04.cnf , deadline. Restarts: 3350
uf250-04.cnf , deadline. Restarts: 3350
uf250-04.cnf , deadline. Restarts: 3350
uf250-04.cnf fulfilled No. of Restarts: 444 No. of Flips: 4653 time to process: 1 seconds.
uf250-04.cnf fulfilled No. of Restarts: 2377 No. of Flips: 3662 time to process: 9 seconds.
uf250-04.cnf fulfilled No. of Restarts: 1143 No. of Flips: 3135 time to process: 4 seconds.
uf250-04.cnf fulfilled No. of Restarts: 1133 No. of Flips: 2976 time to process: 4 seconds.
uf250-04.cnf , deadline. Restarts: 3350
uf250-04.cnf fulfilled No. of Restarts: 1603 No. of Flips: 4064 time to process: 6 seconds.
uf250-04.cnf , deadline. Restarts: 3350
uf250-04.cnf , deadline. Restarts: 3350
uf250-04.cnf fulfilled No. of Restarts: 744 No. of Flips: 4961 time to process: 3 seconds.
uf250-04.cnf , deadline. Restarts: 3350
uf250-04.cnf fulfilled No. of Restarts: 62 No. of Flips: 3922 time to process: 0 seconds.
uf250-04.cnf fulfilled No. of Restarts: 3176 No. of Flips: 2887 time to process: 12 seconds.
uf250-04.cnf , deadline. Restarts: 3350
uf250-04.cnf fulfilled No. of Restarts: 1070 No. of Flips: 4307 time to process: 4 seconds.
uf250-04.cnf fulfilled No. of Restarts: 2209 No. of Flips: 3823 time to process: 8 seconds.
uf250-04.cnf fulfilled No. of Restarts: 1821 No. of Flips: 2677 time to process: 7 seconds.
uf250-04.cnf fulfilled No. of Restarts: 179 No. of Flips: 1569 time to process: 0 seconds.
uf250-04.cnf fulfilled No. of Restarts: 217 No. of Flips: 1460 time to process: 0 seconds.
uf250-04.cnf fulfilled No. of Restarts: 2771 No. of Flips: 2027 time to process: 10 seconds.
uf250-04.cnf fulfilled No. of Restarts: 2571 No. of Flips: 3469 time to process: 10 seconds.
uf250-04.cnf , deadline. Restarts: 3350
uf250-04.cnf fulfilled No. of Restarts: 1440 No. of Flips: 4906 time to process: 5 seconds.
uf250-04.cnf , deadline. Restarts: 3350
uf250-04.cnf fulfilled No. of Restarts: 3246 No. of Flips: 2530 time to process: 12 seconds.
uf250-04.cnf , deadline. Restarts: 3350
uf250-04.cnf , deadline. Restarts: 3350
uf250-04.cnf fulfilled No. of Restarts: 2408 No. of Flips: 4334 time to process: 9 seconds.
uf250-04.cnf fulfilled No. of Restarts: 174 No. of Flips: 4317 time to process: 0 seconds.
uf250-04.cnf , deadline. Restarts: 3350
uf250-04.cnf fulfilled No. of Restarts: 715 No. of Flips: 4809 time to process: 2 seconds.
uf250-04.cnf fulfilled No. of Restarts: 2832 No. of Flips: 1933 time to process: 11 seconds.
uf250-04.cnf , deadline. Restarts: 3350
uf250-04.cnf fulfilled No. of Restarts: 449 No. of Flips: 4394 time to process: 1 seconds.
uf250-04.cnf , deadline. Restarts: 3350
uf250-04.cnf fulfilled No. of Restarts: 1582 No. of Flips: 4514 time to process: 6 seconds.
uf250-04.cnf fulfilled No. of Restarts: 1368 No. of Flips: 2721 time to process: 5 seconds.
uf250-04.cnf fulfilled No. of Restarts: 2632 No. of Flips: 2526 time to process: 10 seconds.
uf250-04.cnf fulfilled No. of Restarts: 2358 No. of Flips: 2212 time to process: 9 seconds.
uf250-04.cnf , deadline. Restarts: 3350
uf250-04.cnf , deadline. Restarts: 3350
uf250-04.cnf , deadline. Restarts: 3350
uf250-04.cnf fulfilled No. of Restarts: 402 No. of Flips: 3219 time to process: 1 seconds.
uf250-04.cnf fulfilled No. of Restarts: 1022 No. of Flips: 2307 time to process: 4 seconds.
uf250-04.cnf fulfilled No. of Restarts: 1747 No. of Flips: 3161 time to process: 6 seconds.
uf250-04.cnf fulfilled No. of Restarts: 2272 No. of Flips: 2941 time to process: 9 seconds.
uf250-04.cnf fulfilled No. of Restarts: 2417 No. of Flips: 4626 time to process: 9 seconds.
uf250-04.cnf fulfilled No. of Restarts: 1719 No. of Flips: 2465 time to process: 6 seconds.
uf250-04.cnf , deadline. Restarts: 3350
uf250-04.cnf , deadline. Restarts: 3350
uf250-04.cnf fulfilled No. of Restarts: 484 No. of Flips: 3958 time to process: 1 seconds.
uf250-04.cnf , deadline. Restarts: 3350
uf250-04.cnf fulfilled No. of Restarts: 192 No. of Flips: 3813 time to process: 0 seconds.
uf250-04.cnf fulfilled No. of Restarts: 3008 No. of Flips: 4618 time to process: 11 seconds.
uf250-04.cnf , deadline. Restarts: 3350
uf250-04.cnf , deadline. Restarts: 3350
uf250-04.cnf , deadline. Restarts: 3350
uf250-04.cnf , deadline. Restarts: 3350
uf250-04.cnf fulfilled No. of Restarts: 3066 No. of Flips: 3874 time to process: 12 seconds.
uf250-04.cnf fulfilled No. of Restarts: 623 No. of Flips: 4793 time to process: 2 seconds.
uf250-04.cnf , deadline. Restarts: 3350
uf250-04.cnf , deadline. Restarts: 3350
uf250-04.cnf fulfilled No. of Restarts: 641 No. of Flips: 2228 time to process: 2 seconds.
uf250-04.cnf fulfilled No. of Restarts: 2028 No. of Flips: 4123 time to process: 7 seconds.
uf250-04.cnf fulfilled No. of Restarts: 1441 No. of Flips: 3779 time to process: 5 seconds.
uf250-04.cnf , deadline. Restarts: 3350
uf250-04.cnf fulfilled No. of Restarts: 996 No. of Flips: 4212 time to process: 4 seconds.
uf250-04.cnf , deadline. Restarts: 3350
uf250-04.cnf fulfilled No. of Restarts: 798 No. of Flips: 4879 time to process: 3 seconds.
uf250-04.cnf fulfilled No. of Restarts: 3046 No. of Flips: 2186 time to process: 12 seconds.
uf250-04.cnf fulfilled No. of Restarts: 2593 No. of Flips: 4172 time to process: 10 seconds.
uf250-04.cnf fulfilled No. of Restarts: 2070 No. of Flips: 3871 time to process: 7 seconds.
uf250-04.cnf , deadline. Restarts: 3350
uf250-04.cnf , deadline. Restarts: 3350
uf250-04.cnf , deadline. Restarts: 3350
uf250-04.cnf fulfilled No. of Restarts: 1434 No. of Flips: 2346 time to process: 5 seconds.
uf250-04.cnf , deadline. Restarts: 3350
uf250-04.cnf , deadline. Restarts: 3350
uf250-04.cnf fulfilled No. of Restarts: 370 No. of Flips: 4502 time to process: 1 seconds.
uf250-04.cnf fulfilled No. of Restarts: 2136 No. of Flips: 4790 time to process: 8 seconds.
uf250-04.cnf fulfilled No. of Restarts: 272 No. of Flips: 4338 time to process: 1 seconds.
uf250-04.cnf , deadline. Restarts: 3350
uf250-04.cnf fulfilled No. of Restarts: 1704 No. of Flips: 2269 time to process: 6 seconds.
uf250-04.cnf fulfilled No. of Restarts: 336 No. of Flips: 4441 time to process: 1 seconds.
uf250-04.cnf fulfilled No. of Restarts: 1212 No. of Flips: 4155 time to process: 4 seconds.
uf250-04.cnf , deadline. Restarts: 3350
uf250-04.cnf , deadline. Restarts: 3350
uf250-04.cnf fulfilled No. of Restarts: 302 No. of Flips: 2720 time to process: 1 seconds.
uf250-04.cnf fulfilled No. of Restarts: 445 No. of Flips: 4873 time to process: 1 seconds.
uf250-04.cnf fulfilled No. of Restarts: 531 No. of Flips: 1055 time to process: 2 seconds.
uf250-04.cnf fulfilled No. of Restarts: 2007 No. of Flips: 2579 time to process: 7 seconds.
uf250-04.cnf , deadline. Restarts: 3350
uf250-04.cnf fulfilled No. of Restarts: 1434 No. of Flips: 3584 time to process: 5 seconds.
uf250-04.cnf fulfilled No. of Restarts: 2607 No. of Flips: 4700 time to process: 10 seconds.
uf250-04.cnf fulfilled No. of Restarts: 2646 No. of Flips: 2966 time to process: 11 seconds.
uf250-04.cnf fulfilled No. of Restarts: 2560 No. of Flips: 3577 time to process: 10 seconds.
uf250-04.cnf fulfilled No. of Restarts: 2262 No. of Flips: 3135 time to process: 9 seconds.
uf250-04.cnf fulfilled No. of Restarts: 1413 No. of Flips: 3545 time to process: 5 seconds.
uf250-04.cnf fulfilled No. of Restarts: 2345 No. of Flips: 4032 time to process: 10 seconds.
uf250-04.cnf fulfilled No. of Restarts: 1960 No. of Flips: 2993 time to process: 8 seconds.
uf250-04.cnf , deadline. Restarts: 3350
uf250-04.cnf fulfilled No. of Restarts: 1492 No. of Flips: 526 time to process: 6 seconds.
uf250-04.cnf fulfilled No. of Restarts: 1625 No. of Flips: 1127 time to process: 6 seconds.
uf250-04.cnf , deadline. Restarts: 3350
uf250-04.cnf , deadline. Restarts: 3350
uf250-04.cnf fulfilled No. of Restarts: 2787 No. of Flips: 1529 time to process: 11 seconds.
uf250-04.cnf fulfilled No. of Restarts: 544 No. of Flips: 2618 time to process: 2 seconds.
uf250-04.cnf , deadline. Restarts: 3350
uf250-04.cnf , deadline. Restarts: 3350
uf250-04.cnf fulfilled No. of Restarts: 944 No. of Flips: 3441 time to process: 3 seconds.
uf250-04.cnf fulfilled No. of Restarts: 2242 No. of Flips: 2799 time to process: 9 seconds.
uf250-04.cnf fulfilled No. of Restarts: 2714 No. of Flips: 4105 time to process: 11 seconds.
uf250-04.cnf fulfilled No. of Restarts: 178 No. of Flips: 1721 time to process: 0 seconds.
uf250-04.cnf fulfilled No. of Restarts: 178 No. of Flips: 1253 time to process: 0 seconds.
uf250-04.cnf , deadline. Restarts: 3350
uf250-04.cnf fulfilled No. of Restarts: 194 No. of Flips: 4319 time to process: 0 seconds.
uf250-04.cnf , deadline. Restarts: 3350
uf250-04.cnf fulfilled No. of Restarts: 2546 No. of Flips: 4816 time to process: 10 seconds.
uf250-04.cnf , deadline. Restarts: 3350
uf250-04.cnf fulfilled No. of Restarts: 1185 No. of Flips: 4671 time to process: 4 seconds.
uf250-04.cnf , deadline. Restarts: 3350
uf250-04.cnf , deadline. Restarts: 3350
uf250-04.cnf fulfilled No. of Restarts: 2822 No. of Flips: 2445 time to process: 11 seconds.
uf250-04.cnf , deadline. Restarts: 3350
uf250-04.cnf , deadline. Restarts: 3350
uf250-04.cnf fulfilled No. of Restarts: 324 No. of Flips: 1378 time to process: 1 seconds.
uf250-04.cnf fulfilled No. of Restarts: 459 No. of Flips: 4202 time to process: 1 seconds.
uf250-04.cnf fulfilled No. of Restarts: 871 No. of Flips: 3716 time to process: 3 seconds.
uf250-04.cnf , deadline. Restarts: 3350
uf250-04.cnf , deadline. Restarts: 3350
uf250-04.cnf fulfilled No. of Restarts: 1468 No. of Flips: 4432 time to process: 6 seconds.
uf250-04.cnf fulfilled No. of Restarts: 1744 No. of Flips: 3248 time to process: 7 seconds.
uf250-04.cnf , deadline. Restarts: 3350
uf250-04.cnf fulfilled No. of Restarts: 1942 No. of Flips: 1331 time to process: 7 seconds.
uf250-04.cnf , deadline. Restarts: 3350
uf250-04.cnf , deadline. Restarts: 3350
uf250-04.cnf fulfilled No. of Restarts: 2801 No. of Flips: 2125 time to process: 11 seconds.
uf250-04.cnf fulfilled No. of Restarts: 1259 No. of Flips: 2331 time to process: 5 seconds.
uf250-04.cnf fulfilled No. of Restarts: 485 No. of Flips: 2269 time to process: 2 seconds.
uf250-04.cnf , deadline. Restarts: 3350
uf250-04.cnf , deadline. Restarts: 3350
uf250-04.cnf fulfilled No. of Restarts: 196 No. of Flips: 2755 time to process: 0 seconds.
uf250-04.cnf fulfilled No. of Restarts: 1167 No. of Flips: 4818 time to process: 4 seconds.
uf250-04.cnf fulfilled No. of Restarts: 2594 No. of Flips: 1947 time to process: 10 seconds.
uf250-04.cnf fulfilled No. of Restarts: 2309 No. of Flips: 4793 time to process: 9 seconds.
uf250-04.cnf fulfilled No. of Restarts: 113 No. of Flips: 2285 time to process: 0 seconds.
uf250-04.cnf , deadline. Restarts: 3350
uf250-04.cnf fulfilled No. of Restarts: 1288 No. of Flips: 4209 time to process: 5 seconds.
uf250-04.cnf , deadline. Restarts: 3350
uf250-04.cnf fulfilled No. of Restarts: 1766 No. of Flips: 1065 time to process: 7 seconds.
uf250-04.cnf fulfilled No. of Restarts: 2395 No. of Flips: 4283 time to process: 9 seconds.
uf250-04.cnf , deadline. Restarts: 3350
uf250-04.cnf , deadline. Restarts: 3350
uf250-04.cnf fulfilled No. of Restarts: 1899 No. of Flips: 4978 time to process: 7 seconds.
uf250-04.cnf , deadline. Restarts: 3350
uf250-04.cnf fulfilled No. of Restarts: 1179 No. of Flips: 2846 time to process: 4 seconds.
uf250-04.cnf , deadline. Restarts: 3350
uf250-04.cnf fulfilled No. of Restarts: 781 No. of Flips: 1459 time to process: 3 seconds.
uf250-04.cnf , deadline. Restarts: 3350
uf250-04.cnf , deadline. Restarts: 3350
uf250-04.cnf fulfilled No. of Restarts: 566 No. of Flips: 2023 time to process: 2 seconds.
uf250-04.cnf , deadline. Restarts: 3350
uf250-04.cnf fulfilled No. of Restarts: 1271 No. of Flips: 4983 time to process: 5 seconds.
uf250-04.cnf fulfilled No. of Restarts: 1621 No. of Flips: 4141 time to process: 6 seconds.
uf250-04.cnf fulfilled No. of Restarts: 8 No. of Flips: 4394 time to process: 0 seconds.
uf250-04.cnf fulfilled No. of Restarts: 2030 No. of Flips: 1224 time to process: 8 seconds.
uf250-04.cnf , deadline. Restarts: 3350
uf250-04.cnf , deadline. Restarts: 3350
uf250-04.cnf fulfilled No. of Restarts: 553 No. of Flips: 1379 time to process: 2 seconds.
uf250-04.cnf , deadline. Restarts: 3350
uf250-04.cnf fulfilled No. of Restarts: 572 No. of Flips: 1447 time to process: 2 seconds.
uf250-04.cnf , deadline. Restarts: 3350
uf250-04.cnf fulfilled No. of Restarts: 378 No. of Flips: 4855 time to process: 1 seconds.
uf250-04.cnf , deadline. Restarts: 3350
uf250-04.cnf fulfilled No. of Restarts: 944 No. of Flips: 4764 time to process: 3 seconds.
uf250-04.cnf , deadline. Restarts: 3350
uf250-04.cnf fulfilled No. of Restarts: 1263 No. of Flips: 2119 time to process: 5 seconds.
uf250-04.cnf fulfilled No. of Restarts: 2771 No. of Flips: 3601 time to process: 11 seconds.
uf250-04.cnf fulfilled No. of Restarts: 1278 No. of Flips: 1261 time to process: 5 seconds.
uf250-04.cnf fulfilled No. of Restarts: 3322 No. of Flips: 1013 time to process: 13 seconds.
uf250-04.cnf fulfilled No. of Restarts: 1958 No. of Flips: 3328 time to process: 8 seconds.
uf250-04.cnf fulfilled No. of Restarts: 186 No. of Flips: 4518 time to process: 0 seconds.
uf250-04.cnf fulfilled No. of Restarts: 1826 No. of Flips: 2919 time to process: 7 seconds.
uf250-04.cnf fulfilled No. of Restarts: 217 No. of Flips: 2916 time to process: 0 seconds.
uf250-04.cnf fulfilled No. of Restarts: 1364 No. of Flips: 2521 time to process: 5 seconds.
uf250-04.cnf , deadline. Restarts: 3350
uf250-04.cnf fulfilled No. of Restarts: 1573 No. of Flips: 4486 time to process: 6 seconds.
uf250-04.cnf fulfilled No. of Restarts: 946 No. of Flips: 4248 time to process: 4 seconds.
uf250-04.cnf , deadline. Restarts: 3350
uf250-04.cnf , deadline. Restarts: 3350
uf250-04.cnf , deadline. Restarts: 3350
uf250-04.cnf fulfilled No. of Restarts: 2419 No. of Flips: 2035 time to process: 9 seconds.
uf250-04.cnf fulfilled No. of Restarts: 795 No. of Flips: 1782 time to process: 3 seconds.
uf250-04.cnf fulfilled No. of Restarts: 438 No. of Flips: 3203 time to process: 1 seconds.
uf250-04.cnf fulfilled No. of Restarts: 244 No. of Flips: 1852 time to process: 1 seconds.
uf250-04.cnf fulfilled No. of Restarts: 756 No. of Flips: 1576 time to process: 3 seconds.
uf250-04.cnf , deadline. Restarts: 3350
uf250-04.cnf fulfilled No. of Restarts: 27 No. of Flips: 4387 time to process: 0 seconds.
uf250-04.cnf , deadline. Restarts: 3350
uf250-04.cnf , deadline. Restarts: 3350
uf250-04.cnf , deadline. Restarts: 3350
uf250-04.cnf fulfilled No. of Restarts: 154 No. of Flips: 2771 time to process: 0 seconds.
uf250-04.cnf fulfilled No. of Restarts: 1390 No. of Flips: 2099 time to process: 5 seconds.
uf250-04.cnf fulfilled No. of Restarts: 475 No. of Flips: 2102 time to process: 2 seconds.
uf250-04.cnf fulfilled No. of Restarts: 2259 No. of Flips: 1831 time to process: 9 seconds.
uf250-04.cnf fulfilled No. of Restarts: 74 No. of Flips: 4806 time to process: 0 seconds.
uf250-04.cnf , deadline. Restarts: 3350
uf250-04.cnf fulfilled No. of Restarts: 1173 No. of Flips: 1902 time to process: 4 seconds.
uf250-04.cnf , deadline. Restarts: 3350
uf250-04.cnf fulfilled No. of Restarts: 692 No. of Flips: 2705 time to process: 2 seconds.
uf250-04.cnf fulfilled No. of Restarts: 1796 No. of Flips: 3184 time to process: 7 seconds.
uf250-04.cnf , deadline. Restarts: 3350
uf250-04.cnf , deadline. Restarts: 3350
uf250-04.cnf , deadline. Restarts: 3350
uf250-04.cnf fulfilled No. of Restarts: 570 No. of Flips: 1751 time to process: 2 seconds.
uf250-04.cnf fulfilled No. of Restarts: 1048 No. of Flips: 1510 time to process: 4 seconds.
uf250-04.cnf fulfilled No. of Restarts: 3155 No. of Flips: 1823 time to process: 13 seconds.
uf250-04.cnf , deadline. Restarts: 3350
uf250-04.cnf , deadline. Restarts: 3350
uf250-04.cnf fulfilled No. of Restarts: 736 No. of Flips: 1208 time to process: 3 seconds.
uf250-04.cnf , deadline. Restarts: 3350
uf250-04.cnf fulfilled No. of Restarts: 3123 No. of Flips: 3350 time to process: 12 seconds.
uf250-04.cnf fulfilled No. of Restarts: 1243 No. of Flips: 2212 time to process: 5 seconds.
uf250-04.cnf , deadline. Restarts: 3350
uf250-04.cnf fulfilled No. of Restarts: 1889 No. of Flips: 4981 time to process: 7 seconds.
uf250-04.cnf , deadline. Restarts: 3350
uf250-04.cnf fulfilled No. of Restarts: 604 No. of Flips: 2472 time to process: 2 seconds.
uf250-04.cnf , deadline. Restarts: 3350
uf250-04.cnf fulfilled No. of Restarts: 183 No. of Flips: 1087 time to process: 0 seconds.
uf250-04.cnf fulfilled No. of Restarts: 1995 No. of Flips: 3461 time to process: 8 seconds.
uf250-04.cnf fulfilled No. of Restarts: 2418 No. of Flips: 3904 time to process: 9 seconds.
uf250-04.cnf fulfilled No. of Restarts: 2245 No. of Flips: 1126 time to process: 9 seconds.
uf250-04.cnf fulfilled No. of Restarts: 336 No. of Flips: 4416 time to process: 1 seconds.
uf250-04.cnf , deadline. Restarts: 3350
uf250-04.cnf fulfilled No. of Restarts: 57 No. of Flips: 4893 time to process: 0 seconds.
uf250-04.cnf fulfilled No. of Restarts: 690 No. of Flips: 3663 time to process: 2 seconds.
uf250-04.cnf fulfilled No. of Restarts: 359 No. of Flips: 2774 time to process: 1 seconds.
uf250-04.cnf fulfilled No. of Restarts: 1986 No. of Flips: 1837 time to process: 8 seconds.
uf250-04.cnf fulfilled No. of Restarts: 1142 No. of Flips: 1164 time to process: 4 seconds.
uf250-04.cnf fulfilled No. of Restarts: 1103 No. of Flips: 2173 time to process: 4 seconds.
uf250-04.cnf fulfilled No. of Restarts: 413 No. of Flips: 664 time to process: 1 seconds.
uf250-04.cnf fulfilled No. of Restarts: 311 No. of Flips: 2511 time to process: 1 seconds.
uf250-04.cnf , deadline. Restarts: 3350
uf250-04.cnf fulfilled No. of Restarts: 165 No. of Flips: 2255 time to process: 0 seconds.
uf250-04.cnf fulfilled No. of Restarts: 1022 No. of Flips: 4538 time to process: 4 seconds.
uf250-04.cnf , deadline. Restarts: 3350
uf250-04.cnf fulfilled No. of Restarts: 3203 No. of Flips: 2286 time to process: 13 seconds.
uf250-04.cnf , deadline. Restarts: 3350
uf250-04.cnf , deadline. Restarts: 3350
uf250-04.cnf fulfilled No. of Restarts: 515 No. of Flips: 3043 time to process: 2 seconds.
uf250-04.cnf fulfilled No. of Restarts: 905 No. of Flips: 1653 time to process: 3 seconds.
uf250-04.cnf fulfilled No. of Restarts: 812 No. of Flips: 2072 time to process: 3 seconds.
uf250-04.cnf fulfilled No. of Restarts: 636 No. of Flips: 1219 time to process: 2 seconds.
uf250-04.cnf fulfilled No. of Restarts: 1330 No. of Flips: 3438 time to process: 5 seconds.
uf250-04.cnf fulfilled No. of Restarts: 1822 No. of Flips: 3664 time to process: 7 seconds.
uf250-04.cnf fulfilled No. of Restarts: 91 No. of Flips: 2148 time to process: 0 seconds.
uf250-04.cnf , deadline. Restarts: 3350
uf250-04.cnf fulfilled No. of Restarts: 354 No. of Flips: 2551 time to process: 1 seconds.
uf250-04.cnf , deadline. Restarts: 3350
uf250-04.cnf fulfilled No. of Restarts: 1055 No. of Flips: 3054 time to process: 4 seconds.
uf250-04.cnf fulfilled No. of Restarts: 48 No. of Flips: 4424 time to process: 0 seconds.
uf250-04.cnf , deadline. Restarts: 3350
uf250-04.cnf fulfilled No. of Restarts: 1569 No. of Flips: 869 time to process: 6 seconds.
uf250-04.cnf fulfilled No. of Restarts: 120 No. of Flips: 3315 time to process: 0 seconds.
uf250-04.cnf fulfilled No. of Restarts: 1721 No. of Flips: 3319 time to process: 7 seconds.
uf250-04.cnf fulfilled No. of Restarts: 290 No. of Flips: 2893 time to process: 1 seconds.
uf250-04.cnf , deadline. Restarts: 3350
uf250-04.cnf , deadline. Restarts: 3350
uf250-04.cnf , deadline. Restarts: 3350
uf250-04.cnf fulfilled No. of Restarts: 2730 No. of Flips: 4572 time to process: 11 seconds.
uf250-04.cnf , deadline. Restarts: 3350
uf250-04.cnf fulfilled No. of Restarts: 2324 No. of Flips: 4491 time to process: 9 seconds.
uf250-04.cnf fulfilled No. of Restarts: 1949 No. of Flips: 2815 time to process: 7 seconds.
uf250-04.cnf fulfilled No. of Restarts: 750 No. of Flips: 2274 time to process: 3 seconds.
uf250-04.cnf fulfilled No. of Restarts: 2774 No. of Flips: 2839 time to process: 11 seconds.
uf250-04.cnf fulfilled No. of Restarts: 1669 No. of Flips: 2467 time to process: 6 seconds.
uf250-04.cnf fulfilled No. of Restarts: 1942 No. of Flips: 2380 time to process: 7 seconds.
uf250-04.cnf , deadline. Restarts: 3350
uf250-04.cnf fulfilled No. of Restarts: 2404 No. of Flips: 4682 time to process: 9 seconds.
uf250-04.cnf , deadline. Restarts: 3350
uf250-04.cnf fulfilled No. of Restarts: 2197 No. of Flips: 2560 time to process: 8 seconds.
uf250-04.cnf fulfilled No. of Restarts: 1008 No. of Flips: 4535 time to process: 4 seconds.
uf250-04.cnf fulfilled No. of Restarts: 680 No. of Flips: 3184 time to process: 2 seconds.
uf250-04.cnf , deadline. Restarts: 3350
uf250-04.cnf , deadline. Restarts: 3350
uf250-04.cnf fulfilled No. of Restarts: 1432 No. of Flips: 3276 time to process: 5 seconds.
uf250-04.cnf fulfilled No. of Restarts: 2211 No. of Flips: 4826 time to process: 8 seconds.
uf250-04.cnf , deadline. Restarts: 3350
uf250-04.cnf , deadline. Restarts: 3350
uf250-04.cnf fulfilled No. of Restarts: 3318 No. of Flips: 2188 time to process: 13 seconds.
uf250-04.cnf fulfilled No. of Restarts: 178 No. of Flips: 4699 time to process: 0 seconds.
uf250-04.cnf , deadline. Restarts: 3350
uf250-04.cnf fulfilled No. of Restarts: 2483 No. of Flips: 4969 time to process: 9 seconds.
uf250-04.cnf , deadline. Restarts: 3350
uf250-04.cnf , deadline. Restarts: 3350
uf250-04.cnf fulfilled No. of Restarts: 2293 No. of Flips: 3487 time to process: 8 seconds.
uf250-04.cnf fulfilled No. of Restarts: 117 No. of Flips: 3454 time to process: 0 seconds.
uf250-04.cnf fulfilled No. of Restarts: 2898 No. of Flips: 2289 time to process: 11 seconds.
uf250-04.cnf , deadline. Restarts: 3350
uf250-04.cnf , deadline. Restarts: 3350
uf250-04.cnf , deadline. Restarts: 3350
uf250-04.cnf fulfilled No. of Restarts: 1018 No. of Flips: 3266 time to process: 3 seconds.
uf250-04.cnf fulfilled No. of Restarts: 354 No. of Flips: 3592 time to process: 1 seconds.
uf250-04.cnf , deadline. Restarts: 3350
uf250-04.cnf , deadline. Restarts: 3350
uf250-04.cnf fulfilled No. of Restarts: 2261 No. of Flips: 1819 time to process: 9 seconds.
uf250-04.cnf , deadline. Restarts: 3350
uf250-04.cnf fulfilled No. of Restarts: 2877 No. of Flips: 2562 time to process: 11 seconds.
uf250-04.cnf fulfilled No. of Restarts: 2403 No. of Flips: 3261 time to process: 9 seconds.
uf250-04.cnf fulfilled No. of Restarts: 2752 No. of Flips: 2361 time to process: 10 seconds.
uf250-04.cnf , deadline. Restarts: 3350
uf250-04.cnf fulfilled No. of Restarts: 987 No. of Flips: 3971 time to process: 3 seconds.
uf250-04.cnf , deadline. Restarts: 3350
uf250-04.cnf , deadline. Restarts: 3350
uf250-04.cnf fulfilled No. of Restarts: 779 No. of Flips: 3216 time to process: 3 seconds.
uf250-04.cnf , deadline. Restarts: 3350
uf250-04.cnf fulfilled No. of Restarts: 1733 No. of Flips: 4793 time to process: 6 seconds.
uf250-04.cnf , deadline. Restarts: 3350
uf250-04.cnf , deadline. Restarts: 3350
uf250-04.cnf fulfilled No. of Restarts: 1146 No. of Flips: 3578 time to process: 4 seconds.
uf250-04.cnf , deadline. Restarts: 3350
uf250-04.cnf fulfilled No. of Restarts: 2168 No. of Flips: 3297 time to process: 9 seconds.
uf250-04.cnf fulfilled No. of Restarts: 519 No. of Flips: 2071 time to process: 2 seconds.
uf250-04.cnf fulfilled No. of Restarts: 1099 No. of Flips: 2399 time to process: 4 seconds.
uf250-04.cnf fulfilled No. of Restarts: 380 No. of Flips: 2640 time to process: 1 seconds.
uf250-04.cnf fulfilled No. of Restarts: 2303 No. of Flips: 915 time to process: 9 seconds.
uf250-04.cnf , deadline. Restarts: 3350
uf250-04.cnf fulfilled No. of Restarts: 35 No. of Flips: 4838 time to process: 0 seconds.
uf250-04.cnf fulfilled No. of Restarts: 2153 No. of Flips: 1932 time to process: 8 seconds.
uf250-04.cnf , deadline. Restarts: 3350
uf250-04.cnf fulfilled No. of Restarts: 581 No. of Flips: 3794 time to process: 2 seconds.
uf250-04.cnf fulfilled No. of Restarts: 1594 No. of Flips: 3556 time to process: 6 seconds.
uf250-04.cnf , deadline. Restarts: 3350
uf250-04.cnf fulfilled No. of Restarts: 2680 No. of Flips: 2048 time to process: 10 seconds.
uf250-04.cnf , deadline. Restarts: 3350
uf250-04.cnf fulfilled No. of Restarts: 2152 No. of Flips: 1544 time to process: 8 seconds.
uf250-04.cnf , deadline. Restarts: 3350
uf250-04.cnf fulfilled No. of Restarts: 1156 No. of Flips: 4167 time to process: 4 seconds.
uf250-04.cnf fulfilled No. of Restarts: 859 No. of Flips: 1785 time to process: 3 seconds.
uf250-04.cnf fulfilled No. of Restarts: 1689 No. of Flips: 597 time to process: 6 seconds.
uf250-04.cnf fulfilled No. of Restarts: 3341 No. of Flips: 4971 time to process: 13 seconds.
uf250-04.cnf fulfilled No. of Restarts: 1117 No. of Flips: 4072 time to process: 4 seconds.
uf250-04.cnf fulfilled No. of Restarts: 1592 No. of Flips: 1837 time to process: 6 seconds.
uf250-04.cnf fulfilled No. of Restarts: 441 No. of Flips: 2156 time to process: 1 seconds.
uf250-04.cnf , deadline. Restarts: 3350
uf250-04.cnf , deadline. Restarts: 3350
uf250-04.cnf fulfilled No. of Restarts: 708 No. of Flips: 4828 time to process: 3 seconds.
uf250-04.cnf , deadline. Restarts: 3350
uf250-04.cnf fulfilled No. of Restarts: 2571 No. of Flips: 4202 time to process: 10 seconds.
uf250-04.cnf fulfilled No. of Restarts: 2373 No. of Flips: 4150 time to process: 10 seconds.
uf250-04.cnf fulfilled No. of Restarts: 731 No. of Flips: 1685 time to process: 2 seconds.
uf250-04.cnf fulfilled No. of Restarts: 2087 No. of Flips: 3310 time to process: 8 seconds.
uf250-04.cnf , deadline. Restarts: 3350
uf250-04.cnf , deadline. Restarts: 3350
uf250-04.cnf fulfilled No. of Restarts: 138 No. of Flips: 2834 time to process: 0 seconds.
uf250-04.cnf , deadline. Restarts: 3350
uf250-04.cnf , deadline. Restarts: 3350
uf250-04.cnf , deadline. Restarts: 3350
uf250-04.cnf fulfilled No. of Restarts: 2326 No. of Flips: 1886 time to process: 9 seconds.
uf250-04.cnf , deadline. Restarts: 3350
uf250-04.cnf fulfilled No. of Restarts: 137 No. of Flips: 2111 time to process: 0 seconds.
uf250-04.cnf fulfilled No. of Restarts: 175 No. of Flips: 1905 time to process: 0 seconds.
uf250-04.cnf , deadline. Restarts: 3350
uf250-04.cnf , deadline. Restarts: 3350
uf250-04.cnf , deadline. Restarts: 3350
uf250-04.cnf , deadline. Restarts: 3350
uf250-04.cnf , deadline. Restarts: 3350
uf250-04.cnf fulfilled No. of Restarts: 2587 No. of Flips: 3980 time to process: 10 seconds.
uf250-04.cnf , deadline. Restarts: 3350
uf250-04.cnf fulfilled No. of Restarts: 85 No. of Flips: 4679 time to process: 0 seconds.
uf250-04.cnf fulfilled No. of Restarts: 3015 No. of Flips: 2918 time to process: 12 seconds.
uf250-04.cnf fulfilled No. of Restarts: 156 No. of Flips: 1137 time to process: 0 seconds.
uf250-04.cnf , deadline. Restarts: 3350
uf250-04.cnf fulfilled No. of Restarts: 1481 No. of Flips: 1303 time to process: 6 seconds.
uf250-04.cnf fulfilled No. of Restarts: 3152 No. of Flips: 4146 time to process: 12 seconds.
uf250-04.cnf fulfilled No. of Restarts: 3196 No. of Flips: 4038 time to process: 12 seconds.
uf250-04.cnf fulfilled No. of Restarts: 699 No. of Flips: 1093 time to process: 2 seconds.
uf250-04.cnf , deadline. Restarts: 3350
uf250-04.cnf fulfilled No. of Restarts: 80 No. of Flips: 2252 time to process: 0 seconds.
uf250-04.cnf fulfilled No. of Restarts: 1097 No. of Flips: 4748 time to process: 4 seconds.
uf250-04.cnf , deadline. Restarts: 3350
uf250-04.cnf , deadline. Restarts: 3350
uf250-04.cnf fulfilled No. of Restarts: 1487 No. of Flips: 2683 time to process: 5 seconds.
uf250-04.cnf fulfilled No. of Restarts: 934 No. of Flips: 4642 time to process: 3 seconds.
uf250-04.cnf fulfilled No. of Restarts: 106 No. of Flips: 2965 time to process: 0 seconds.
uf250-04.cnf , deadline. Restarts: 3350
uf250-04.cnf fulfilled No. of Restarts: 3335 No. of Flips: 1381 time to process: 13 seconds.
uf250-04.cnf , deadline. Restarts: 3350
uf250-04.cnf fulfilled No. of Restarts: 758 No. of Flips: 4247 time to process: 3 seconds.
uf250-04.cnf fulfilled No. of Restarts: 2150 No. of Flips: 3296 time to process: 8 seconds.
uf250-04.cnf fulfilled No. of Restarts: 251 No. of Flips: 4225 time to process: 1 seconds.
uf250-04.cnf , deadline. Restarts: 3350
uf250-04.cnf fulfilled No. of Restarts: 2654 No. of Flips: 4032 time to process: 10 seconds.
uf250-04.cnf fulfilled No. of Restarts: 608 No. of Flips: 2733 time to process: 2 seconds.
uf250-04.cnf , deadline. Restarts: 3350
uf250-04.cnf , deadline. Restarts: 3350
uf250-04.cnf , deadline. Restarts: 3350
uf250-04.cnf fulfilled No. of Restarts: 1218 No. of Flips: 3423 time to process: 4 seconds.
uf250-04.cnf fulfilled No. of Restarts: 1438 No. of Flips: 3607 time to process: 5 seconds.
uf250-04.cnf fulfilled No. of Restarts: 343 No. of Flips: 2863 time to process: 1 seconds.
uf250-04.cnf , deadline. Restarts: 3350
uf250-04.cnf , deadline. Restarts: 3350
uf250-04.cnf fulfilled No. of Restarts: 3085 No. of Flips: 756 time to process: 13 seconds.
uf250-04.cnf fulfilled No. of Restarts: 3119 No. of Flips: 2058 time to process: 12 seconds.
uf250-04.cnf fulfilled No. of Restarts: 913 No. of Flips: 1069 time to process: 3 seconds.
uf250-04.cnf , deadline. Restarts: 3350
uf250-04.cnf fulfilled No. of Restarts: 1740 No. of Flips: 3675 time to process: 7 seconds.
uf250-04.cnf , deadline. Restarts: 3350
uf250-04.cnf fulfilled No. of Restarts: 2875 No. of Flips: 2957 time to process: 11 seconds.
uf250-04.cnf fulfilled No. of Restarts: 445 No. of Flips: 2689 time to process: 1 seconds.
uf250-04.cnf fulfilled No. of Restarts: 1498 No. of Flips: 1990 time to process: 6 seconds.
uf250-04.cnf , deadline. Restarts: 3350
uf250-04.cnf fulfilled No. of Restarts: 2073 No. of Flips: 2154 time to process: 11 seconds.
uf250-04.cnf fulfilled No. of Restarts: 2167 No. of Flips: 2054 time to process: 8 seconds.
uf250-04.cnf fulfilled No. of Restarts: 757 No. of Flips: 4521 time to process: 3 seconds.
uf250-04.cnf fulfilled No. of Restarts: 2441 No. of Flips: 3403 time to process: 9 seconds.
uf250-04.cnf fulfilled No. of Restarts: 722 No. of Flips: 4680 time to process: 2 seconds.
uf250-04.cnf fulfilled No. of Restarts: 1061 No. of Flips: 1128 time to process: 4 seconds.
uf250-04.cnf fulfilled No. of Restarts: 378 No. of Flips: 1413 time to process: 1 seconds.
uf250-04.cnf , deadline. Restarts: 3350
uf250-04.cnf fulfilled No. of Restarts: 2810 No. of Flips: 2292 time to process: 10 seconds.
uf250-04.cnf fulfilled No. of Restarts: 1792 No. of Flips: 4827 time to process: 7 seconds.
uf250-04.cnf , deadline. Restarts: 3350
uf250-04.cnf , deadline. Restarts: 3350
uf250-04.cnf fulfilled No. of Restarts: 121 No. of Flips: 2116 time to process: 0 seconds.
uf250-04.cnf , deadline. Restarts: 3350
uf250-04.cnf , deadline. Restarts: 3350
uf250-04.cnf , deadline. Restarts: 3350
uf250-04.cnf fulfilled No. of Restarts: 1600 No. of Flips: 3587 time to process: 6 seconds.
uf250-04.cnf , deadline. Restarts: 3350
uf250-04.cnf fulfilled No. of Restarts: 3 No. of Flips: 2951 time to process: 0 seconds.
uf250-04.cnf , deadline. Restarts: 3350
uf250-04.cnf , deadline. Restarts: 3350
uf250-04.cnf , deadline. Restarts: 3350
uf250-04.cnf , deadline. Restarts: 3350
uf250-04.cnf fulfilled No. of Restarts: 216 No. of Flips: 4219 time to process: 0 seconds.
uf250-04.cnf , deadline. Restarts: 3350
uf250-04.cnf fulfilled No. of Restarts: 590 No. of Flips: 970 time to process: 2 seconds.
uf250-04.cnf , deadline. Restarts: 3350
uf250-04.cnf , deadline. Restarts: 3350
uf250-04.cnf fulfilled No. of Restarts: 2600 No. of Flips: 3710 time to process: 10 seconds.
uf250-04.cnf fulfilled No. of Restarts: 1316 No. of Flips: 3236 time to process: 5 seconds.
uf250-04.cnf fulfilled No. of Restarts: 1691 No. of Flips: 2381 time to process: 6 seconds.
uf250-04.cnf , deadline. Restarts: 3350
uf250-04.cnf , deadline. Restarts: 3350
uf250-04.cnf , deadline. Restarts: 3350
uf250-04.cnf fulfilled No. of Restarts: 374 No. of Flips: 3125 time to process: 1 seconds.
uf250-04.cnf , deadline. Restarts: 3350
uf250-04.cnf fulfilled No. of Restarts: 741 No. of Flips: 3811 time to process: 2 seconds.
uf250-04.cnf fulfilled No. of Restarts: 3263 No. of Flips: 4450 time to process: 12 seconds.
uf250-04.cnf fulfilled No. of Restarts: 1557 No. of Flips: 2968 time to process: 6 seconds.
uf250-04.cnf fulfilled No. of Restarts: 2365 No. of Flips: 2263 time to process: 9 seconds.
uf250-04.cnf fulfilled No. of Restarts: 454 No. of Flips: 4109 time to process: 1 seconds.
uf250-04.cnf fulfilled No. of Restarts: 1514 No. of Flips: 1579 time to process: 6 seconds.
uf250-04.cnf fulfilled No. of Restarts: 756 No. of Flips: 4684 time to process: 3 seconds.
uf250-04.cnf , deadline. Restarts: 3350
uf250-04.cnf fulfilled No. of Restarts: 129 No. of Flips: 4805 time to process: 0 seconds.
uf250-04.cnf fulfilled No. of Restarts: 520 No. of Flips: 2744 time to process: 2 seconds.
uf250-04.cnf , deadline. Restarts: 3350
uf250-04.cnf fulfilled No. of Restarts: 2249 No. of Flips: 3469 time to process: 9 seconds.
uf250-04.cnf fulfilled No. of Restarts: 452 No. of Flips: 2017 time to process: 1 seconds.
uf250-04.cnf fulfilled No. of Restarts: 698 No. of Flips: 2673 time to process: 2 seconds.
uf250-04.cnf , deadline. Restarts: 3350
uf250-04.cnf , deadline. Restarts: 3350
uf250-04.cnf , deadline. Restarts: 3350
uf250-04.cnf , deadline. Restarts: 3350
uf250-04.cnf fulfilled No. of Restarts: 1061 No. of Flips: 3492 time to process: 4 seconds.
uf250-04.cnf fulfilled No. of Restarts: 801 No. of Flips: 4754 time to process: 3 seconds.
uf250-04.cnf fulfilled No. of Restarts: 605 No. of Flips: 3524 time to process: 2 seconds.
uf250-04.cnf , deadline. Restarts: 3350
uf250-04.cnf fulfilled No. of Restarts: 147 No. of Flips: 2515 time to process: 0 seconds.
uf250-04.cnf fulfilled No. of Restarts: 1798 No. of Flips: 4933 time to process: 7 seconds.
uf250-04.cnf , deadline. Restarts: 3350
uf250-04.cnf fulfilled No. of Restarts: 558 No. of Flips: 1984 time to process: 2 seconds.
uf250-04.cnf fulfilled No. of Restarts: 2418 No. of Flips: 914 time to process: 10 seconds.
uf250-04.cnf fulfilled No. of Restarts: 792 No. of Flips: 4345 time to process: 3 seconds.
uf250-04.cnf fulfilled No. of Restarts: 798 No. of Flips: 4037 time to process: 3 seconds.
uf250-04.cnf fulfilled No. of Restarts: 1662 No. of Flips: 3997 time to process: 7 seconds.
uf250-04.cnf fulfilled No. of Restarts: 525 No. of Flips: 4776 time to process: 2 seconds.
uf250-04.cnf fulfilled No. of Restarts: 1642 No. of Flips: 3764 time to process: 6 seconds.
uf250-04.cnf fulfilled No. of Restarts: 2594 No. of Flips: 3519 time to process: 10 seconds.
uf250-04.cnf fulfilled No. of Restarts: 2344 No. of Flips: 4872 time to process: 9 seconds.
uf250-04.cnf , deadline. Restarts: 3350
uf250-04.cnf fulfilled No. of Restarts: 110 No. of Flips: 4124 time to process: 0 seconds.
uf250-04.cnf , deadline. Restarts: 3350
uf250-04.cnf fulfilled No. of Restarts: 1221 No. of Flips: 1804 time to process: 5 seconds.
uf250-04.cnf fulfilled No. of Restarts: 367 No. of Flips: 4159 time to process: 1 seconds.
uf250-04.cnf fulfilled No. of Restarts: 492 No. of Flips: 3403 time to process: 2 seconds.
uf250-04.cnf , deadline. Restarts: 3350
uf250-04.cnf fulfilled No. of Restarts: 389 No. of Flips: 1274 time to process: 1 seconds.
uf250-04.cnf fulfilled No. of Restarts: 195 No. of Flips: 1371 time to process: 0 seconds.
uf250-04.cnf , deadline. Restarts: 3350
uf250-04.cnf fulfilled No. of Restarts: 305 No. of Flips: 2422 time to process: 1 seconds.
uf250-04.cnf fulfilled No. of Restarts: 1121 No. of Flips: 1411 time to process: 4 seconds.
uf250-04.cnf , deadline. Restarts: 3350
uf250-04.cnf fulfilled No. of Restarts: 1819 No. of Flips: 2046 time to process: 7 seconds.
uf250-04.cnf , deadline. Restarts: 3350
uf250-04.cnf , deadline. Restarts: 3350
uf250-04.cnf fulfilled No. of Restarts: 988 No. of Flips: 3282 time to process: 4 seconds.
uf250-04.cnf fulfilled No. of Restarts: 1114 No. of Flips: 2447 time to process: 4 seconds.
uf250-04.cnf , deadline. Restarts: 3350
uf250-04.cnf fulfilled No. of Restarts: 1041 No. of Flips: 3005 time to process: 4 seconds.
uf250-04.cnf fulfilled No. of Restarts: 1911 No. of Flips: 1603 time to process: 8 seconds.
uf250-04.cnf fulfilled No. of Restarts: 1679 No. of Flips: 4663 time to process: 7 seconds.
uf250-04.cnf , deadline. Restarts: 3350
uf250-04.cnf fulfilled No. of Restarts: 1016 No. of Flips: 2405 time to process: 4 seconds.
uf250-04.cnf fulfilled No. of Restarts: 1105 No. of Flips: 4756 time to process: 4 seconds.
uf250-04.cnf fulfilled No. of Restarts: 2411 No. of Flips: 3879 time to process: 10 seconds.
uf250-04.cnf fulfilled No. of Restarts: 115 No. of Flips: 4401 time to process: 0 seconds.
uf250-04.cnf fulfilled No. of Restarts: 1743 No. of Flips: 3772 time to process: 7 seconds.
uf250-04.cnf fulfilled No. of Restarts: 2440 No. of Flips: 4343 time to process: 10 seconds.
uf250-04.cnf , deadline. Restarts: 3350
uf250-04.cnf fulfilled No. of Restarts: 1198 No. of Flips: 1844 time to process: 5 seconds.
uf250-04.cnf , deadline. Restarts: 3350
uf250-04.cnf fulfilled No. of Restarts: 924 No. of Flips: 3135 time to process: 3 seconds.
uf250-04.cnf fulfilled No. of Restarts: 2837 No. of Flips: 3308 time to process: 12 seconds.
uf250-04.cnf fulfilled No. of Restarts: 2081 No. of Flips: 2517 time to process: 8 seconds.
uf250-04.cnf fulfilled No. of Restarts: 2323 No. of Flips: 2993 time to process: 9 seconds.
uf250-04.cnf , deadline. Restarts: 3350
uf250-04.cnf , deadline. Restarts: 3350
uf250-04.cnf , deadline. Restarts: 3350
uf250-04.cnf , deadline. Restarts: 3350
uf250-04.cnf fulfilled No. of Restarts: 1216 No. of Flips: 1586 time to process: 5 seconds.
uf250-04.cnf , deadline. Restarts: 3350
uf250-04.cnf , deadline. Restarts: 3350
uf250-04.cnf fulfilled No. of Restarts: 1397 No. of Flips: 2332 time to process: 6 seconds.
uf250-04.cnf fulfilled No. of Restarts: 1040 No. of Flips: 2332 time to process: 4 seconds.
uf250-04.cnf fulfilled No. of Restarts: 286 No. of Flips: 4829 time to process: 1 seconds.
uf250-04.cnf fulfilled No. of Restarts: 1135 No. of Flips: 3174 time to process: 5 seconds.
uf250-04.cnf fulfilled No. of Restarts: 1549 No. of Flips: 4251 time to process: 6 seconds.
uf250-04.cnf fulfilled No. of Restarts: 763 No. of Flips: 1747 time to process: 3 seconds.
uf250-04.cnf , deadline. Restarts: 3350
uf250-04.cnf fulfilled No. of Restarts: 637 No. of Flips: 3679 time to process: 2 seconds.
uf250-04.cnf , deadline. Restarts: 3350
uf250-04.cnf fulfilled No. of Restarts: 2316 No. of Flips: 1410 time to process: 9 seconds.
uf250-04.cnf fulfilled No. of Restarts: 2926 No. of Flips: 3699 time to process: 12 seconds.
uf250-04.cnf , deadline. Restarts: 3350
uf250-04.cnf fulfilled No. of Restarts: 209 No. of Flips: 2828 time to process: 0 seconds.
uf250-04.cnf fulfilled No. of Restarts: 2995 No. of Flips: 4381 time to process: 13 seconds.
uf250-04.cnf , deadline. Restarts: 3350
uf250-04.cnf fulfilled No. of Restarts: 764 No. of Flips: 4137 time to process: 3 seconds.
uf250-04.cnf fulfilled No. of Restarts: 1593 No. of Flips: 3831 time to process: 6 seconds.
uf250-04.cnf fulfilled No. of Restarts: 1106 No. of Flips: 3913 time to process: 4 seconds.
uf250-04.cnf fulfilled No. of Restarts: 490 No. of Flips: 4733 time to process: 2 seconds.
uf250-04.cnf , deadline. Restarts: 3350
uf250-04.cnf , deadline. Restarts: 3350
uf250-04.cnf , deadline. Restarts: 3350
uf250-04.cnf fulfilled No. of Restarts: 484 No. of Flips: 1956 time to process: 2 seconds.
uf250-04.cnf , deadline. Restarts: 3350
uf250-04.cnf , deadline. Restarts: 3350
uf250-04.cnf , deadline. Restarts: 3350
uf250-04.cnf fulfilled No. of Restarts: 1711 No. of Flips: 932 time to process: 7 seconds.
uf250-04.cnf fulfilled No. of Restarts: 1019 No. of Flips: 2748 time to process: 4 seconds.
uf250-04.cnf fulfilled No. of Restarts: 2047 No. of Flips: 4390 time to process: 8 seconds.
uf250-04.cnf fulfilled No. of Restarts: 1234 No. of Flips: 2368 time to process: 5 seconds.
uf250-04.cnf , deadline. Restarts: 3350
uf250-04.cnf fulfilled No. of Restarts: 565 No. of Flips: 3640 time to process: 2 seconds.
uf250-04.cnf fulfilled No. of Restarts: 1798 No. of Flips: 3556 time to process: 7 seconds.
uf250-04.cnf fulfilled No. of Restarts: 533 No. of Flips: 2289 time to process: 2 seconds.
uf250-04.cnf fulfilled No. of Restarts: 1201 No. of Flips: 1457 time to process: 5 seconds.
uf250-04.cnf fulfilled No. of Restarts: 503 No. of Flips: 2795 time to process: 2 seconds.
uf250-04.cnf fulfilled No. of Restarts: 3209 No. of Flips: 4190 time to process: 13 seconds.
uf250-04.cnf fulfilled No. of Restarts: 2664 No. of Flips: 3037 time to process: 11 seconds.
uf250-04.cnf fulfilled No. of Restarts: 390 No. of Flips: 3893 time to process: 1 seconds.
uf250-04.cnf fulfilled No. of Restarts: 1773 No. of Flips: 2199 time to process: 7 seconds.
uf250-04.cnf fulfilled No. of Restarts: 503 No. of Flips: 4463 time to process: 2 seconds.
uf250-04.cnf fulfilled No. of Restarts: 693 No. of Flips: 2104 time to process: 2 seconds.
uf250-04.cnf , deadline. Restarts: 3350
uf250-04.cnf fulfilled No. of Restarts: 1921 No. of Flips: 3015 time to process: 8 seconds.
uf250-04.cnf , deadline. Restarts: 3350
uf250-04.cnf , deadline. Restarts: 3350
uf250-04.cnf , deadline. Restarts: 3350
uf250-04.cnf , deadline. Restarts: 3350
uf250-04.cnf , deadline. Restarts: 3350
uf250-04.cnf fulfilled No. of Restarts: 226 No. of Flips: 3409 time to process: 1 seconds.
uf250-04.cnf , deadline. Restarts: 3350
uf250-04.cnf fulfilled No. of Restarts: 189 No. of Flips: 3574 time to process: 0 seconds.
uf250-04.cnf fulfilled No. of Restarts: 1747 No. of Flips: 2650 time to process: 7 seconds.
uf250-04.cnf fulfilled No. of Restarts: 1033 No. of Flips: 1124 time to process: 4 seconds.
uf250-04.cnf , deadline. Restarts: 3350
uf250-04.cnf fulfilled No. of Restarts: 2013 No. of Flips: 2451 time to process: 8 seconds.
uf250-04.cnf fulfilled No. of Restarts: 863 No. of Flips: 1141 time to process: 3 seconds.
uf250-04.cnf , deadline. Restarts: 3350
uf250-04.cnf fulfilled No. of Restarts: 3103 No. of Flips: 2347 time to process: 13 seconds.
uf250-04.cnf fulfilled No. of Restarts: 2679 No. of Flips: 1340 time to process: 11 seconds.
uf250-04.cnf , deadline. Restarts: 3350
uf250-04.cnf fulfilled No. of Restarts: 3226 No. of Flips: 1335 time to process: 13 seconds.
uf250-04.cnf fulfilled No. of Restarts: 773 No. of Flips: 3639 time to process: 3 seconds.
uf250-04.cnf , deadline. Restarts: 3350
uf250-04.cnf , deadline. Restarts: 3350
uf250-04.cnf fulfilled No. of Restarts: 697 No. of Flips: 2617 time to process: 3 seconds.
uf250-04.cnf , deadline. Restarts: 3350
uf250-04.cnf fulfilled No. of Restarts: 922 No. of Flips: 1964 time to process: 4 seconds.
uf250-04.cnf fulfilled No. of Restarts: 1974 No. of Flips: 4994 time to process: 8 seconds.
uf250-04.cnf , deadline. Restarts: 3350
uf250-04.cnf , deadline. Restarts: 3350
uf250-04.cnf , deadline. Restarts: 3350
uf250-04.cnf fulfilled No. of Restarts: 647 No. of Flips: 3311 time to process: 2 seconds.
uf250-04.cnf , deadline. Restarts: 3350
uf250-04.cnf fulfilled No. of Restarts: 1418 No. of Flips: 2867 time to process: 6 seconds.
uf250-04.cnf , deadline. Restarts: 3350
uf250-04.cnf , deadline. Restarts: 3350
uf250-04.cnf fulfilled No. of Restarts: 895 No. of Flips: 1820 time to process: 3 seconds.
uf250-04.cnf fulfilled No. of Restarts: 484 No. of Flips: 4634 time to process: 2 seconds.
uf250-04.cnf fulfilled No. of Restarts: 2444 No. of Flips: 2601 time to process: 10 seconds.
uf250-04.cnf fulfilled No. of Restarts: 2706 No. of Flips: 2265 time to process: 11 seconds.
uf250-04.cnf fulfilled No. of Restarts: 3119 No. of Flips: 2179 time to process: 13 seconds.
uf250-04.cnf fulfilled No. of Restarts: 766 No. of Flips: 933 time to process: 3 seconds.
uf250-04.cnf fulfilled No. of Restarts: 1230 No. of Flips: 1572 time to process: 5 seconds.
uf250-04.cnf , deadline. Restarts: 3350
uf250-04.cnf , deadline. Restarts: 3350
uf250-04.cnf , deadline. Restarts: 3350
uf250-04.cnf , deadline. Restarts: 3350
uf250-04.cnf fulfilled No. of Restarts: 2327 No. of Flips: 4664 time to process: 9 seconds.
uf250-04.cnf , deadline. Restarts: 3350
uf250-04.cnf fulfilled No. of Restarts: 419 No. of Flips: 1851 time to process: 1 seconds.
uf250-04.cnf fulfilled No. of Restarts: 1779 No. of Flips: 1710 time to process: 7 seconds.
uf250-04.cnf , deadline. Restarts: 3350
uf250-04.cnf fulfilled No. of Restarts: 754 No. of Flips: 1445 time to process: 3 seconds.
uf250-04.cnf fulfilled No. of Restarts: 2590 No. of Flips: 3364 time to process: 10 seconds.
uf250-04.cnf fulfilled No. of Restarts: 1981 No. of Flips: 3361 time to process: 8 seconds.
uf250-04.cnf fulfilled No. of Restarts: 1904 No. of Flips: 1992 time to process: 8 seconds.
uf250-04.cnf fulfilled No. of Restarts: 888 No. of Flips: 3645 time to process: 3 seconds.
uf250-04.cnf fulfilled No. of Restarts: 460 No. of Flips: 3599 time to process: 2 seconds.
uf250-04.cnf , deadline. Restarts: 3350
uf250-04.cnf fulfilled No. of Restarts: 323 No. of Flips: 3148 time to process: 1 seconds.
uf250-04.cnf , deadline. Restarts: 3350
uf250-04.cnf , deadline. Restarts: 3350
uf250-04.cnf , deadline. Restarts: 3350
uf250-04.cnf fulfilled No. of Restarts: 2350 No. of Flips: 2442 time to process: 9 seconds.
uf250-04.cnf , deadline. Restarts: 3350
uf250-04.cnf fulfilled No. of Restarts: 372 No. of Flips: 3955 time to process: 1 seconds.
uf250-04.cnf fulfilled No. of Restarts: 824 No. of Flips: 3236 time to process: 3 seconds.
uf250-04.cnf , deadline. Restarts: 3350
uf250-04.cnf fulfilled No. of Restarts: 610 No. of Flips: 3462 time to process: 2 seconds.
uf250-04.cnf fulfilled No. of Restarts: 2315 No. of Flips: 2107 time to process: 9 seconds.
uf250-04.cnf fulfilled No. of Restarts: 3329 No. of Flips: 3729 time to process: 14 seconds.
uf250-04.cnf fulfilled No. of Restarts: 894 No. of Flips: 2789 time to process: 3 seconds.
uf250-04.cnf fulfilled No. of Restarts: 2092 No. of Flips: 1420 time to process: 8 seconds.
uf250-04.cnf , deadline. Restarts: 3350
uf250-04.cnf fulfilled No. of Restarts: 93 No. of Flips: 1007 time to process: 0 seconds.
uf250-04.cnf fulfilled No. of Restarts: 2761 No. of Flips: 3495 time to process: 11 seconds.
uf250-04.cnf , deadline. Restarts: 3350
uf250-04.cnf fulfilled No. of Restarts: 1271 No. of Flips: 2824 time to process: 5 seconds.
uf250-04.cnf fulfilled No. of Restarts: 275 No. of Flips: 2812 time to process: 1 seconds.
uf250-04.cnf fulfilled No. of Restarts: 2773 No. of Flips: 3636 time to process: 11 seconds.
uf250-04.cnf , deadline. Restarts: 3350
uf250-04.cnf , deadline. Restarts: 3350
uf250-04.cnf fulfilled No. of Restarts: 896 No. of Flips: 4147 time to process: 3 seconds.
uf250-04.cnf fulfilled No. of Restarts: 2043 No. of Flips: 1808 time to process: 8 seconds.
uf250-04.cnf fulfilled No. of Restarts: 2858 No. of Flips: 3140 time to process: 11 seconds.
uf250-04.cnf fulfilled No. of Restarts: 652 No. of Flips: 2194 time to process: 2 seconds.
uf250-04.cnf fulfilled No. of Restarts: 1888 No. of Flips: 2109 time to process: 8 seconds.
uf250-04.cnf , deadline. Restarts: 3350
uf250-04.cnf fulfilled No. of Restarts: 2770 No. of Flips: 3979 time to process: 11 seconds.
uf250-04.cnf , deadline. Restarts: 3350
uf250-04.cnf fulfilled No. of Restarts: 3266 No. of Flips: 4005 time to process: 13 seconds.
uf250-04.cnf , deadline. Restarts: 3350
uf250-04.cnf fulfilled No. of Restarts: 796 No. of Flips: 1234 time to process: 3 seconds.
uf250-04.cnf fulfilled No. of Restarts: 1564 No. of Flips: 3796 time to process: 6 seconds.
uf250-04.cnf , deadline. Restarts: 3350
uf250-04.cnf fulfilled No. of Restarts: 1445 No. of Flips: 960 time to process: 6 seconds.
uf250-04.cnf fulfilled No. of Restarts: 775 No. of Flips: 2152 time to process: 3 seconds.
uf250-04.cnf fulfilled No. of Restarts: 1566 No. of Flips: 3396 time to process: 6 seconds.
uf250-04.cnf fulfilled No. of Restarts: 2202 No. of Flips: 2570 time to process: 9 seconds.
uf250-04.cnf fulfilled No. of Restarts: 38 No. of Flips: 4749 time to process: 0 seconds.
uf250-04.cnf fulfilled No. of Restarts: 173 No. of Flips: 1503 time to process: 0 seconds.
uf250-04.cnf , deadline. Restarts: 3350
uf250-04.cnf , deadline. Restarts: 3350
uf250-04.cnf fulfilled No. of Restarts: 2362 No. of Flips: 3823 time to process: 10 seconds.
uf250-04.cnf , deadline. Restarts: 3350
uf250-04.cnf , deadline. Restarts: 3350
uf250-04.cnf , deadline. Restarts: 3350
uf250-04.cnf fulfilled No. of Restarts: 1711 No. of Flips: 1682 time to process: 7 seconds.
uf250-04.cnf fulfilled No. of Restarts: 33 No. of Flips: 2370 time to process: 0 seconds.
uf250-04.cnf , deadline. Restarts: 3350
uf250-04.cnf , deadline. Restarts: 3350
uf250-04.cnf , deadline. Restarts: 3350
uf250-04.cnf fulfilled No. of Restarts: 3289 No. of Flips: 1921 time to process: 14 seconds.
uf250-04.cnf fulfilled No. of Restarts: 1475 No. of Flips: 1225 time to process: 6 seconds.
uf250-04.cnf fulfilled No. of Restarts: 1221 No. of Flips: 1294 time to process: 5 seconds.
uf250-04.cnf , deadline. Restarts: 3350
uf250-04.cnf fulfilled No. of Restarts: 1036 No. of Flips: 1429 time to process: 4 seconds.
uf250-04.cnf , deadline. Restarts: 3350
uf250-04.cnf fulfilled No. of Restarts: 2154 No. of Flips: 4443 time to process: 9 seconds.
uf250-04.cnf fulfilled No. of Restarts: 527 No. of Flips: 3040 time to process: 2 seconds.
uf250-04.cnf fulfilled No. of Restarts: 3325 No. of Flips: 2229 time to process: 14 seconds.
uf250-04.cnf , deadline. Restarts: 3350
uf250-04.cnf fulfilled No. of Restarts: 979 No. of Flips: 1555 time to process: 4 seconds.
uf250-04.cnf fulfilled No. of Restarts: 188 No. of Flips: 3805 time to process: 0 seconds.
uf250-04.cnf , deadline. Restarts: 3350
uf250-04.cnf fulfilled No. of Restarts: 1721 No. of Flips: 4915 time to process: 7 seconds.
uf250-04.cnf fulfilled No. of Restarts: 559 No. of Flips: 4605 time to process: 2 seconds.
uf250-04.cnf fulfilled No. of Restarts: 2742 No. of Flips: 1955 time to process: 11 seconds.
uf250-04.cnf fulfilled No. of Restarts: 630 No. of Flips: 3278 time to process: 2 seconds.
uf250-04.cnf , deadline. Restarts: 3350
uf250-04.cnf fulfilled No. of Restarts: 1976 No. of Flips: 3766 time to process: 8 seconds.
uf250-04.cnf fulfilled No. of Restarts: 3084 No. of Flips: 4020 time to process: 12 seconds.
uf250-04.cnf fulfilled No. of Restarts: 277 No. of Flips: 2307 time to process: 1 seconds.
uf250-04.cnf fulfilled No. of Restarts: 689 No. of Flips: 2156 time to process: 3 seconds.
uf250-04.cnf , deadline. Restarts: 3350
uf250-04.cnf , deadline. Restarts: 3350
uf250-04.cnf fulfilled No. of Restarts: 813 No. of Flips: 3013 time to process: 3 seconds.
uf250-04.cnf , deadline. Restarts: 3350
uf250-04.cnf fulfilled No. of Restarts: 1787 No. of Flips: 3177 time to process: 7 seconds.
uf250-04.cnf , deadline. Restarts: 3350
uf250-04.cnf fulfilled No. of Restarts: 508 No. of Flips: 4713 time to process: 2 seconds.
uf250-04.cnf , deadline. Restarts: 3350
uf250-04.cnf fulfilled No. of Restarts: 1077 No. of Flips: 2540 time to process: 4 seconds.
uf250-04.cnf fulfilled No. of Restarts: 691 No. of Flips: 3073 time to process: 2 seconds.
uf250-04.cnf fulfilled No. of Restarts: 202 No. of Flips: 2280 time to process: 0 seconds.
uf250-04.cnf , deadline. Restarts: 3350
uf250-04.cnf fulfilled No. of Restarts: 1173 No. of Flips: 3471 time to process: 4 seconds.
uf250-04.cnf fulfilled No. of Restarts: 2864 No. of Flips: 2750 time to process: 11 seconds.
uf250-04.cnf fulfilled No. of Restarts: 2583 No. of Flips: 4374 time to process: 10 seconds.
uf250-04.cnf , deadline. Restarts: 3350
uf250-04.cnf fulfilled No. of Restarts: 967 No. of Flips: 2106 time to process: 4 seconds.
uf250-04.cnf fulfilled No. of Restarts: 1620 No. of Flips: 4852 time to process: 6 seconds.
uf250-04.cnf , deadline. Restarts: 3350
uf250-04.cnf fulfilled No. of Restarts: 1049 No. of Flips: 4037 time to process: 4 seconds.
uf250-04.cnf , deadline. Restarts: 3350
uf250-04.cnf , deadline. Restarts: 3350
uf250-04.cnf fulfilled No. of Restarts: 1934 No. of Flips: 1558 time to process: 7 seconds.
uf250-04.cnf , deadline. Restarts: 3350
uf250-04.cnf , deadline. Restarts: 3350
uf250-04.cnf fulfilled No. of Restarts: 2428 No. of Flips: 2136 time to process: 10 seconds.
uf250-04.cnf fulfilled No. of Restarts: 2983 No. of Flips: 3958 time to process: 12 seconds.
uf250-04.cnf fulfilled No. of Restarts: 1277 No. of Flips: 1924 time to process: 5 seconds.
uf250-04.cnf fulfilled No. of Restarts: 1813 No. of Flips: 2670 time to process: 7 seconds.
uf250-04.cnf fulfilled No. of Restarts: 2587 No. of Flips: 551 time to process: 11 seconds.
uf250-04.cnf fulfilled No. of Restarts: 2110 No. of Flips: 4795 time to process: 9 seconds.
uf250-04.cnf fulfilled No. of Restarts: 2065 No. of Flips: 4395 time to process: 9 seconds.
uf250-04.cnf , deadline. Restarts: 3350
uf250-04.cnf , deadline. Restarts: 3350
uf250-04.cnf fulfilled No. of Restarts: 1195 No. of Flips: 2220 time to process: 5 seconds.
uf250-04.cnf , deadline. Restarts: 3350
uf250-04.cnf , deadline. Restarts: 3350
uf250-04.cnf fulfilled No. of Restarts: 1371 No. of Flips: 2231 time to process: 6 seconds.
uf250-04.cnf fulfilled No. of Restarts: 794 No. of Flips: 4807 time to process: 3 seconds.
uf250-04.cnf , deadline. Restarts: 3350
uf250-04.cnf fulfilled No. of Restarts: 3156 No. of Flips: 2789 time to process: 13 seconds.
uf250-04.cnf fulfilled No. of Restarts: 2420 No. of Flips: 3259 time to process: 10 seconds.
uf250-04.cnf fulfilled No. of Restarts: 3326 No. of Flips: 1415 time to process: 14 seconds.
uf250-04.cnf fulfilled No. of Restarts: 1326 No. of Flips: 3768 time to process: 5 seconds.
uf250-04.cnf , deadline. Restarts: 3350
uf250-04.cnf fulfilled No. of Restarts: 2287 No. of Flips: 2004 time to process: 9 seconds.
uf250-04.cnf fulfilled No. of Restarts: 326 No. of Flips: 3590 time to process: 1 seconds.
uf250-04.cnf , deadline. Restarts: 3350
uf250-04.cnf , deadline. Restarts: 3350
uf250-04.cnf , deadline. Restarts: 3350
uf250-04.cnf , deadline. Restarts: 3350
uf250-04.cnf , deadline. Restarts: 3350
uf250-04.cnf fulfilled No. of Restarts: 871 No. of Flips: 4860 time to process: 3 seconds.
uf250-04.cnf , deadline. Restarts: 3350
uf250-04.cnf fulfilled No. of Restarts: 199 No. of Flips: 3402 time to process: 0 seconds.
uf250-04.cnf fulfilled No. of Restarts: 2238 No. of Flips: 1537 time to process: 9 seconds.
uf250-04.cnf fulfilled No. of Restarts: 67 No. of Flips: 4178 time to process: 0 seconds.
uf250-04.cnf fulfilled No. of Restarts: 2522 No. of Flips: 4798 time to process: 10 seconds.
uf250-04.cnf , deadline. Restarts: 3350
uf250-04.cnf fulfilled No. of Restarts: 893 No. of Flips: 2434 time to process: 3 seconds.
uf250-04.cnf fulfilled No. of Restarts: 144 No. of Flips: 2008 time to process: 0 seconds.
uf250-04.cnf , deadline. Restarts: 3350
uf250-04.cnf fulfilled No. of Restarts: 665 No. of Flips: 2497 time to process: 2 seconds.
uf250-04.cnf , deadline. Restarts: 3350
uf250-04.cnf , deadline. Restarts: 3350
uf250-04.cnf fulfilled No. of Restarts: 220 No. of Flips: 1208 time to process: 0 seconds.
uf250-04.cnf fulfilled No. of Restarts: 27 No. of Flips: 3119 time to process: 0 seconds.
uf250-04.cnf fulfilled No. of Restarts: 2766 No. of Flips: 4034 time to process: 11 seconds.
uf250-04.cnf fulfilled No. of Restarts: 1005 No. of Flips: 2924 time to process: 4 seconds.
uf250-04.cnf , deadline. Restarts: 3350
uf250-04.cnf fulfilled No. of Restarts: 2657 No. of Flips: 3480 time to process: 11 seconds.
uf250-04.cnf , deadline. Restarts: 3350
uf250-04.cnf fulfilled No. of Restarts: 2036 No. of Flips: 559 time to process: 8 seconds.
uf250-04.cnf fulfilled No. of Restarts: 1262 No. of Flips: 4875 time to process: 5 seconds.
uf250-04.cnf fulfilled No. of Restarts: 3040 No. of Flips: 1990 time to process: 12 seconds.
uf250-04.cnf , deadline. Restarts: 3350
uf250-04.cnf fulfilled No. of Restarts: 1305 No. of Flips: 3100 time to process: 5 seconds.
uf250-04.cnf fulfilled No. of Restarts: 1204 No. of Flips: 2435 time to process: 5 seconds.
uf250-04.cnf fulfilled No. of Restarts: 102 No. of Flips: 4501 time to process: 0 seconds.
uf250-04.cnf fulfilled No. of Restarts: 1681 No. of Flips: 3782 time to process: 7 seconds.
uf250-04.cnf , deadline. Restarts: 3350
uf250-04.cnf fulfilled No. of Restarts: 485 No. of Flips: 3591 time to process: 2 seconds.
uf250-04.cnf , deadline. Restarts: 3350
uf250-04.cnf fulfilled No. of Restarts: 2204 No. of Flips: 3729 time to process: 9 seconds.
uf250-04.cnf , deadline. Restarts: 3350
uf250-04.cnf , deadline. Restarts: 3350
uf250-04.cnf fulfilled No. of Restarts: 912 No. of Flips: 3366 time to process: 3 seconds.
uf250-04.cnf fulfilled No. of Restarts: 1275 No. of Flips: 2281 time to process: 5 seconds.
uf250-04.cnf fulfilled No. of Restarts: 2276 No. of Flips: 2293 time to process: 9 seconds.
uf250-04.cnf fulfilled No. of Restarts: 1530 No. of Flips: 4426 time to process: 6 seconds.
uf250-04.cnf , deadline. Restarts: 3350
uf250-04.cnf fulfilled No. of Restarts: 420 No. of Flips: 3169 time to process: 1 seconds.
uf250-04.cnf fulfilled No. of Restarts: 1695 No. of Flips: 2174 time to process: 7 seconds.
uf250-04.cnf fulfilled No. of Restarts: 220 No. of Flips: 1769 time to process: 0 seconds.
uf250-04.cnf , deadline. Restarts: 3350
uf250-04.cnf fulfilled No. of Restarts: 62 No. of Flips: 2476 time to process: 0 seconds.
uf250-04.cnf fulfilled No. of Restarts: 1337 No. of Flips: 4588 time to process: 5 seconds.
uf250-04.cnf fulfilled No. of Restarts: 927 No. of Flips: 3998 time to process: 3 seconds.
uf250-04.cnf , deadline. Restarts: 3350
uf250-04.cnf , deadline. Restarts: 3350
uf250-04.cnf , deadline. Restarts: 3350
uf250-04.cnf , deadline. Restarts: 3350
uf250-04.cnf fulfilled No. of Restarts: 79 No. of Flips: 3199 time to process: 0 seconds.
uf250-04.cnf fulfilled No. of Restarts: 2218 No. of Flips: 1661 time to process: 9 seconds.
uf250-04.cnf , deadline. Restarts: 3350
uf250-04.cnf , deadline. Restarts: 3350
uf250-04.cnf , deadline. Restarts: 3350
uf250-04.cnf , deadline. Restarts: 3350
uf250-04.cnf fulfilled No. of Restarts: 360 No. of Flips: 4650 time to process: 1 seconds.
uf250-04.cnf fulfilled No. of Restarts: 1183 No. of Flips: 3263 time to process: 5 seconds.
uf250-04.cnf fulfilled No. of Restarts: 1965 No. of Flips: 2294 time to process: 8 seconds.
uf250-04.cnf , deadline. Restarts: 3350
uf250-04.cnf , deadline. Restarts: 3350
uf250-04.cnf , deadline. Restarts: 3350
uf250-04.cnf fulfilled No. of Restarts: 1380 No. of Flips: 4534 time to process: 5 seconds.
uf250-04.cnf fulfilled No. of Restarts: 854 No. of Flips: 4004 time to process: 3 seconds.
uf250-04.cnf , deadline. Restarts: 3350
uf250-04.cnf , deadline. Restarts: 3350
uf250-04.cnf , deadline. Restarts: 3350
uf250-04.cnf fulfilled No. of Restarts: 1554 No. of Flips: 2229 time to process: 7 seconds.
uf250-04.cnf fulfilled No. of Restarts: 1861 No. of Flips: 2807 time to process: 10 seconds.
uf250-04.cnf , deadline. Restarts: 3350
uf250-04.cnf , deadline. Restarts: 3350
uf250-04.cnf fulfilled No. of Restarts: 1104 No. of Flips: 3807 time to process: 4 seconds.
uf250-04.cnf fulfilled No. of Restarts: 1361 No. of Flips: 2481 time to process: 5 seconds.
uf250-04.cnf fulfilled No. of Restarts: 309 No. of Flips: 3726 time to process: 1 seconds.
uf250-04.cnf , deadline. Restarts: 3350
uf250-04.cnf fulfilled No. of Restarts: 388 No. of Flips: 2913 time to process: 1 seconds.
uf250-04.cnf , deadline. Restarts: 3350
uf250-04.cnf , deadline. Restarts: 3350
uf250-04.cnf , deadline. Restarts: 3350
uf250-04.cnf , deadline. Restarts: 3350
uf250-04.cnf , deadline. Restarts: 3350
uf250-04.cnf , deadline. Restarts: 3350
uf250-04.cnf , deadline. Restarts: 3350
uf250-04.cnf fulfilled No. of Restarts: 736 No. of Flips: 1506 time to process: 3 seconds.
uf250-04.cnf fulfilled No. of Restarts: 3242 No. of Flips: 1488 time to process: 13 seconds.
uf250-04.cnf , deadline. Restarts: 3350
uf250-04.cnf fulfilled No. of Restarts: 312 No. of Flips: 4824 time to process: 1 seconds.
uf250-04.cnf fulfilled No. of Restarts: 627 No. of Flips: 3668 time to process: 2 seconds.
uf250-04.cnf fulfilled No. of Restarts: 501 No. of Flips: 3348 time to process: 2 seconds.
uf250-04.cnf , deadline. Restarts: 3350
uf250-04.cnf , deadline. Restarts: 3350
uf250-04.cnf fulfilled No. of Restarts: 2416 No. of Flips: 4572 time to process: 10 seconds.
uf250-04.cnf fulfilled No. of Restarts: 2978 No. of Flips: 3608 time to process: 12 seconds.
uf250-04.cnf fulfilled No. of Restarts: 2343 No. of Flips: 4963 time to process: 10 seconds.
uf250-04.cnf fulfilled No. of Restarts: 979 No. of Flips: 4643 time to process: 4 seconds.
uf250-04.cnf , deadline. Restarts: 3350
uf250-04.cnf fulfilled No. of Restarts: 1924 No. of Flips: 1528 time to process: 8 seconds.
uf250-04.cnf , deadline. Restarts: 3350
uf250-04.cnf , deadline. Restarts: 3350
uf250-04.cnf fulfilled No. of Restarts: 2420 No. of Flips: 1685 time to process: 10 seconds.
uf250-04.cnf fulfilled No. of Restarts: 508 No. of Flips: 1312 time to process: 2 seconds.
uf250-04.cnf , deadline. Restarts: 3350
uf250-04.cnf fulfilled No. of Restarts: 1996 No. of Flips: 2323 time to process: 8 seconds.
uf250-04.cnf , deadline. Restarts: 3350
uf250-04.cnf fulfilled No. of Restarts: 391 No. of Flips: 4343 time to process: 1 seconds.
uf250-04.cnf , deadline. Restarts: 3350
uf250-04.cnf , deadline. Restarts: 3350
uf250-04.cnf fulfilled No. of Restarts: 156 No. of Flips: 2888 time to process: 0 seconds.
uf250-04.cnf , deadline. Restarts: 3350
uf250-04.cnf fulfilled No. of Restarts: 35 No. of Flips: 3985 time to process: 0 seconds.
uf250-04.cnf , deadline. Restarts: 3350
uf250-04.cnf fulfilled No. of Restarts: 2984 No. of Flips: 1633 time to process: 12 seconds.
uf250-04.cnf , deadline. Restarts: 3350
uf250-04.cnf fulfilled No. of Restarts: 222 No. of Flips: 1298 time to process: 1 seconds.
uf250-04.cnf , deadline. Restarts: 3350
uf250-04.cnf fulfilled No. of Restarts: 1456 No. of Flips: 2212 time to process: 6 seconds.
uf250-04.cnf , deadline. Restarts: 3350
uf250-04.cnf fulfilled No. of Restarts: 1127 No. of Flips: 2399 time to process: 4 seconds.
uf250-04.cnf fulfilled No. of Restarts: 1003 No. of Flips: 4754 time to process: 4 seconds.
uf250-04.cnf fulfilled No. of Restarts: 1460 No. of Flips: 3686 time to process: 6 seconds.
uf250-04.cnf fulfilled No. of Restarts: 930 No. of Flips: 2969 time to process: 4 seconds.
uf250-04.cnf fulfilled No. of Restarts: 1748 No. of Flips: 3064 time to process: 7 seconds.
uf250-04.cnf fulfilled No. of Restarts: 1315 No. of Flips: 1482 time to process: 5 seconds.
uf250-04.cnf fulfilled No. of Restarts: 1071 No. of Flips: 1477 time to process: 4 seconds.
uf250-04.cnf , deadline. Restarts: 3350
uf250-04.cnf fulfilled No. of Restarts: 509 No. of Flips: 4872 time to process: 2 seconds.
uf250-04.cnf fulfilled No. of Restarts: 921 No. of Flips: 1703 time to process: 4 seconds.
uf250-04.cnf fulfilled No. of Restarts: 1152 No. of Flips: 4858 time to process: 4 seconds.
uf250-04.cnf , deadline. Restarts: 3350
uf250-04.cnf , deadline. Restarts: 3350
uf250-04.cnf fulfilled No. of Restarts: 2470 No. of Flips: 3772 time to process: 10 seconds.
uf250-04.cnf , deadline. Restarts: 3350
uf250-04.cnf , deadline. Restarts: 3350
uf250-04.cnf fulfilled No. of Restarts: 1558 No. of Flips: 4637 time to process: 6 seconds.
uf250-04.cnf fulfilled No. of Restarts: 2535 No. of Flips: 4450 time to process: 10 seconds.
uf250-04.cnf fulfilled No. of Restarts: 16 No. of Flips: 1986 time to process: 0 seconds.
uf250-04.cnf fulfilled No. of Restarts: 1302 No. of Flips: 4482 time to process: 5 seconds.
uf250-04.cnf fulfilled No. of Restarts: 360 No. of Flips: 4857 time to process: 1 seconds.
uf250-04.cnf fulfilled No. of Restarts: 2871 No. of Flips: 1448 time to process: 12 seconds.
uf250-04.cnf fulfilled No. of Restarts: 2684 No. of Flips: 1408 time to process: 11 seconds.
uf250-04.cnf fulfilled No. of Restarts: 638 No. of Flips: 1874 time to process: 2 seconds.
uf250-04.cnf fulfilled No. of Restarts: 1055 No. of Flips: 2074 time to process: 4 seconds.
uf250-04.cnf fulfilled No. of Restarts: 1663 No. of Flips: 2126 time to process: 7 seconds.
uf250-04.cnf , deadline. Restarts: 3350
uf250-04.cnf fulfilled No. of Restarts: 362 No. of Flips: 2574 time to process: 1 seconds.
uf250-04.cnf , deadline. Restarts: 3350
uf250-04.cnf , deadline. Restarts: 3350
uf250-04.cnf fulfilled No. of Restarts: 553 No. of Flips: 4313 time to process: 2 seconds.
uf250-04.cnf , deadline. Restarts: 3350
uf250-04.cnf fulfilled No. of Restarts: 1038 No. of Flips: 1890 time to process: 4 seconds.
uf250-04.cnf fulfilled No. of Restarts: 2451 No. of Flips: 2176 time to process: 10 seconds.
uf250-04.cnf fulfilled No. of Restarts: 2368 No. of Flips: 1181 time to process: 10 seconds.
uf250-04.cnf fulfilled No. of Restarts: 806 No. of Flips: 2928 time to process: 3 seconds.
uf250-04.cnf , deadline. Restarts: 3350
uf250-04.cnf , deadline. Restarts: 3350
uf250-04.cnf , deadline. Restarts: 3350
uf250-04.cnf , deadline. Restarts: 3350
uf250-04.cnf fulfilled No. of Restarts: 2019 No. of Flips: 3016 time to process: 8 seconds.
uf250-04.cnf fulfilled No. of Restarts: 638 No. of Flips: 4819 time to process: 2 seconds.
uf250-04.cnf fulfilled No. of Restarts: 104 No. of Flips: 3329 time to process: 0 seconds.
uf250-04.cnf fulfilled No. of Restarts: 1248 No. of Flips: 889 time to process: 5 seconds.
uf250-04.cnf , deadline. Restarts: 3350
uf250-04.cnf fulfilled No. of Restarts: 956 No. of Flips: 3327 time to process: 4 seconds.
uf250-04.cnf fulfilled No. of Restarts: 1312 No. of Flips: 1343 time to process: 5 seconds.
uf250-04.cnf fulfilled No. of Restarts: 26 No. of Flips: 2102 time to process: 0 seconds.
uf250-04.cnf fulfilled No. of Restarts: 2238 No. of Flips: 4036 time to process: 9 seconds.
uf250-04.cnf fulfilled No. of Restarts: 458 No. of Flips: 3179 time to process: 2 seconds.
uf250-04.cnf , deadline. Restarts: 3350
uf250-04.cnf , deadline. Restarts: 3350
uf250-04.cnf , deadline. Restarts: 3350
uf250-04.cnf fulfilled No. of Restarts: 1046 No. of Flips: 3977 time to process: 4 seconds.
uf250-04.cnf fulfilled No. of Restarts: 415 No. of Flips: 4152 time to process: 1 seconds.
uf250-04.cnf fulfilled No. of Restarts: 843 No. of Flips: 4201 time to process: 3 seconds.
uf250-04.cnf , deadline. Restarts: 3350
uf250-04.cnf fulfilled No. of Restarts: 2555 No. of Flips: 1762 time to process: 10 seconds.
uf250-04.cnf fulfilled No. of Restarts: 731 No. of Flips: 2315 time to process: 3 seconds.
uf250-04.cnf fulfilled No. of Restarts: 397 No. of Flips: 848 time to process: 1 seconds.
uf250-04.cnf fulfilled No. of Restarts: 138 No. of Flips: 2706 time to process: 0 seconds.
uf250-04.cnf , deadline. Restarts: 3350
uf250-04.cnf fulfilled No. of Restarts: 1854 No. of Flips: 1811 time to process: 8 seconds.
uf250-04.cnf fulfilled No. of Restarts: 1013 No. of Flips: 2450 time to process: 4 seconds.
uf250-04.cnf , deadline. Restarts: 3350
uf250-04.cnf , deadline. Restarts: 3350
uf250-04.cnf fulfilled No. of Restarts: 2036 No. of Flips: 3710 time to process: 8 seconds.
uf250-04.cnf , deadline. Restarts: 3350
uf250-04.cnf fulfilled No. of Restarts: 2627 No. of Flips: 2388 time to process: 11 seconds.
uf250-04.cnf , deadline. Restarts: 3350
uf250-04.cnf fulfilled No. of Restarts: 803 No. of Flips: 3653 time to process: 3 seconds.
uf250-04.cnf fulfilled No. of Restarts: 193 No. of Flips: 4389 time to process: 0 seconds.
uf250-04.cnf fulfilled No. of Restarts: 864 No. of Flips: 4038 time to process: 3 seconds.
uf250-04.cnf , deadline. Restarts: 3350
