# Supplementary material for: Completion Probabilities and Parallel Restart Strategies under an Imposed Deadline
Source: PLoS One. 2016 Oct 12;11(10):e0164605. doi: 10.1371/journal.pone.0164605 (PMC5061357; doi:10.1371/journal.pone.0164605)
Supplement: S1 File — The file “S1_File.zip” is the data gathered from the experiments regarding completion probability. (ZIP) [file pone.0164605.s004.zip › results_Single_r3450.244.txt]

uf250-04.cnf , deadline. Restarts: 3450
uf250-04.cnf fulfilled No. of Restarts: 212 No. of Flips: 3499 time to process: 0 seconds.
uf250-04.cnf , deadline. Restarts: 3450
uf250-04.cnf fulfilled No. of Restarts: 1639 No. of Flips: 2872 time to process: 7 seconds.
uf250-04.cnf fulfilled No. of Restarts: 1060 No. of Flips: 2500 time to process: 4 seconds.
uf250-04.cnf , deadline. Restarts: 3450
uf250-04.cnf fulfilled No. of Restarts: 1538 No. of Flips: 4774 time to process: 7 seconds.
uf250-04.cnf fulfilled No. of Restarts: 3311 No. of Flips: 2597 time to process: 14 seconds.
uf250-04.cnf , deadline. Restarts: 3450
uf250-04.cnf fulfilled No. of Restarts: 3052 No. of Flips: 3064 time to process: 13 seconds.
uf250-04.cnf fulfilled No. of Restarts: 3180 No. of Flips: 4707 time to process: 13 seconds.
uf250-04.cnf fulfilled No. of Restarts: 2173 No. of Flips: 4980 time to process: 9 seconds.
uf250-04.cnf , deadline. Restarts: 3450
uf250-04.cnf , deadline. Restarts: 3450
uf250-04.cnf fulfilled No. of Restarts: 303 No. of Flips: 2398 time to process: 1 seconds.
uf250-04.cnf fulfilled No. of Restarts: 430 No. of Flips: 3321 time to process: 1 seconds.
uf250-04.cnf fulfilled No. of Restarts: 511 No. of Flips: 4844 time to process: 2 seconds.
uf250-04.cnf fulfilled No. of Restarts: 177 No. of Flips: 2465 time to process: 0 seconds.
uf250-04.cnf fulfilled No. of Restarts: 784 No. of Flips: 638 time to process: 3 seconds.
uf250-04.cnf fulfilled No. of Restarts: 2178 No. of Flips: 2852 time to process: 9 seconds.
uf250-04.cnf , deadline. Restarts: 3450
uf250-04.cnf fulfilled No. of Restarts: 1289 No. of Flips: 3720 time to process: 5 seconds.
uf250-04.cnf fulfilled No. of Restarts: 1709 No. of Flips: 3577 time to process: 7 seconds.
uf250-04.cnf fulfilled No. of Restarts: 3231 No. of Flips: 4636 time to process: 14 seconds.
uf250-04.cnf fulfilled No. of Restarts: 1887 No. of Flips: 2570 time to process: 8 seconds.
uf250-04.cnf fulfilled No. of Restarts: 1624 No. of Flips: 2267 time to process: 7 seconds.
uf250-04.cnf fulfilled No. of Restarts: 1526 No. of Flips: 4720 time to process: 6 seconds.
uf250-04.cnf , deadline. Restarts: 3450
uf250-04.cnf fulfilled No. of Restarts: 1653 No. of Flips: 2090 time to process: 7 seconds.
uf250-04.cnf , deadline. Restarts: 3450
uf250-04.cnf fulfilled No. of Restarts: 1330 No. of Flips: 3026 time to process: 5 seconds.
uf250-04.cnf fulfilled No. of Restarts: 98 No. of Flips: 1186 time to process: 0 seconds.
uf250-04.cnf , deadline. Restarts: 3450
uf250-04.cnf , deadline. Restarts: 3450
uf250-04.cnf fulfilled No. of Restarts: 1344 No. of Flips: 2743 time to process: 5 seconds.
uf250-04.cnf , deadline. Restarts: 3450
uf250-04.cnf fulfilled No. of Restarts: 115 No. of Flips: 4779 time to process: 0 seconds.
uf250-04.cnf fulfilled No. of Restarts: 214 No. of Flips: 4439 time to process: 0 seconds.
uf250-04.cnf fulfilled No. of Restarts: 2075 No. of Flips: 3124 time to process: 8 seconds.
uf250-04.cnf , deadline. Restarts: 3450
uf250-04.cnf fulfilled No. of Restarts: 41 No. of Flips: 1522 time to process: 0 seconds.
uf250-04.cnf fulfilled No. of Restarts: 1831 No. of Flips: 3192 time to process: 8 seconds.
uf250-04.cnf fulfilled No. of Restarts: 849 No. of Flips: 4213 time to process: 3 seconds.
uf250-04.cnf , deadline. Restarts: 3450
uf250-04.cnf fulfilled No. of Restarts: 726 No. of Flips: 2308 time to process: 3 seconds.
uf250-04.cnf fulfilled No. of Restarts: 1184 No. of Flips: 2761 time to process: 5 seconds.
uf250-04.cnf , deadline. Restarts: 3450
uf250-04.cnf , deadline. Restarts: 3450
uf250-04.cnf fulfilled No. of Restarts: 2492 No. of Flips: 2822 time to process: 11 seconds.
uf250-04.cnf fulfilled No. of Restarts: 3130 No. of Flips: 2758 time to process: 13 seconds.
uf250-04.cnf fulfilled No. of Restarts: 218 No. of Flips: 3368 time to process: 0 seconds.
uf250-04.cnf fulfilled No. of Restarts: 421 No. of Flips: 1661 time to process: 1 seconds.
uf250-04.cnf fulfilled No. of Restarts: 830 No. of Flips: 2559 time to process: 3 seconds.
uf250-04.cnf , deadline. Restarts: 3450
uf250-04.cnf , deadline. Restarts: 3450
uf250-04.cnf fulfilled No. of Restarts: 1555 No. of Flips: 4251 time to process: 6 seconds.
uf250-04.cnf , deadline. Restarts: 3450
uf250-04.cnf fulfilled No. of Restarts: 1155 No. of Flips: 4900 time to process: 4 seconds.
uf250-04.cnf fulfilled No. of Restarts: 607 No. of Flips: 3095 time to process: 2 seconds.
uf250-04.cnf fulfilled No. of Restarts: 511 No. of Flips: 2616 time to process: 2 seconds.
uf250-04.cnf fulfilled No. of Restarts: 2118 No. of Flips: 2410 time to process: 9 seconds.
uf250-04.cnf fulfilled No. of Restarts: 2545 No. of Flips: 2327 time to process: 11 seconds.
uf250-04.cnf fulfilled No. of Restarts: 1053 No. of Flips: 1209 time to process: 4 seconds.
uf250-04.cnf fulfilled No. of Restarts: 1324 No. of Flips: 3279 time to process: 6 seconds.
uf250-04.cnf fulfilled No. of Restarts: 2115 No. of Flips: 1620 time to process: 9 seconds.
uf250-04.cnf fulfilled No. of Restarts: 2976 No. of Flips: 2648 time to process: 12 seconds.
uf250-04.cnf , deadline. Restarts: 3450
uf250-04.cnf fulfilled No. of Restarts: 929 No. of Flips: 4755 time to process: 4 seconds.
uf250-04.cnf fulfilled No. of Restarts: 3262 No. of Flips: 3977 time to process: 13 seconds.
uf250-04.cnf fulfilled No. of Restarts: 735 No. of Flips: 896 time to process: 3 seconds.
uf250-04.cnf fulfilled No. of Restarts: 1608 No. of Flips: 1867 time to process: 7 seconds.
uf250-04.cnf , deadline. Restarts: 3450
uf250-04.cnf fulfilled No. of Restarts: 1116 No. of Flips: 1125 time to process: 4 seconds.
uf250-04.cnf fulfilled No. of Restarts: 2189 No. of Flips: 2667 time to process: 9 seconds.
uf250-04.cnf fulfilled No. of Restarts: 683 No. of Flips: 2068 time to process: 3 seconds.
uf250-04.cnf fulfilled No. of Restarts: 2365 No. of Flips: 4888 time to process: 10 seconds.
uf250-04.cnf , deadline. Restarts: 3450
uf250-04.cnf fulfilled No. of Restarts: 1505 No. of Flips: 2096 time to process: 6 seconds.
uf250-04.cnf fulfilled No. of Restarts: 3362 No. of Flips: 2662 time to process: 14 seconds.
uf250-04.cnf , deadline. Restarts: 3450
uf250-04.cnf , deadline. Restarts: 3450
uf250-04.cnf fulfilled No. of Restarts: 682 No. of Flips: 3271 time to process: 2 seconds.
uf250-04.cnf , deadline. Restarts: 3450
uf250-04.cnf fulfilled No. of Restarts: 2843 No. of Flips: 2444 time to process: 12 seconds.
uf250-04.cnf fulfilled No. of Restarts: 1375 No. of Flips: 4214 time to process: 6 seconds.
uf250-04.cnf fulfilled No. of Restarts: 1062 No. of Flips: 2691 time to process: 4 seconds.
uf250-04.cnf fulfilled No. of Restarts: 2344 No. of Flips: 955 time to process: 9 seconds.
uf250-04.cnf fulfilled No. of Restarts: 560 No. of Flips: 3958 time to process: 2 seconds.
uf250-04.cnf fulfilled No. of Restarts: 782 No. of Flips: 1761 time to process: 3 seconds.
uf250-04.cnf fulfilled No. of Restarts: 1725 No. of Flips: 3539 time to process: 7 seconds.
uf250-04.cnf fulfilled No. of Restarts: 1352 No. of Flips: 4687 time to process: 5 seconds.
uf250-04.cnf fulfilled No. of Restarts: 2672 No. of Flips: 4493 time to process: 11 seconds.
uf250-04.cnf fulfilled No. of Restarts: 2290 No. of Flips: 1827 time to process: 9 seconds.
uf250-04.cnf fulfilled No. of Restarts: 1820 No. of Flips: 4795 time to process: 7 seconds.
uf250-04.cnf , deadline. Restarts: 3450
uf250-04.cnf fulfilled No. of Restarts: 2568 No. of Flips: 1867 time to process: 10 seconds.
uf250-04.cnf fulfilled No. of Restarts: 1373 No. of Flips: 3150 time to process: 5 seconds.
uf250-04.cnf fulfilled No. of Restarts: 2487 No. of Flips: 920 time to process: 10 seconds.
uf250-04.cnf , deadline. Restarts: 3450
uf250-04.cnf , deadline. Restarts: 3450
uf250-04.cnf fulfilled No. of Restarts: 1402 No. of Flips: 2272 time to process: 6 seconds.
uf250-04.cnf , deadline. Restarts: 3450
uf250-04.cnf , deadline. Restarts: 3450
uf250-04.cnf fulfilled No. of Restarts: 1740 No. of Flips: 3156 time to process: 7 seconds.
uf250-04.cnf , deadline. Restarts: 3450
uf250-04.cnf , deadline. Restarts: 3450
uf250-04.cnf fulfilled No. of Restarts: 347 No. of Flips: 3851 time to process: 1 seconds.
uf250-04.cnf fulfilled No. of Restarts: 56 No. of Flips: 1540 time to process: 0 seconds.
uf250-04.cnf , deadline. Restarts: 3450
uf250-04.cnf , deadline. Restarts: 3450
uf250-04.cnf fulfilled No. of Restarts: 112 No. of Flips: 3634 time to process: 0 seconds.
uf250-04.cnf , deadline. Restarts: 3450
uf250-04.cnf fulfilled No. of Restarts: 2644 No. of Flips: 4328 time to process: 11 seconds.
uf250-04.cnf fulfilled No. of Restarts: 2925 No. of Flips: 1415 time to process: 12 seconds.
uf250-04.cnf fulfilled No. of Restarts: 528 No. of Flips: 1770 time to process: 2 seconds.
uf250-04.cnf fulfilled No. of Restarts: 1144 No. of Flips: 1149 time to process: 4 seconds.
uf250-04.cnf fulfilled No. of Restarts: 868 No. of Flips: 3462 time to process: 3 seconds.
uf250-04.cnf , deadline. Restarts: 3450
uf250-04.cnf , deadline. Restarts: 3450
uf250-04.cnf fulfilled No. of Restarts: 2736 No. of Flips: 2853 time to process: 11 seconds.
uf250-04.cnf fulfilled No. of Restarts: 1301 No. of Flips: 4861 time to process: 5 seconds.
uf250-04.cnf , deadline. Restarts: 3450
uf250-04.cnf , deadline. Restarts: 3450
uf250-04.cnf , deadline. Restarts: 3450
uf250-04.cnf fulfilled No. of Restarts: 743 No. of Flips: 4042 time to process: 3 seconds.
uf250-04.cnf fulfilled No. of Restarts: 3402 No. of Flips: 3846 time to process: 14 seconds.
uf250-04.cnf fulfilled No. of Restarts: 510 No. of Flips: 4080 time to process: 2 seconds.
uf250-04.cnf fulfilled No. of Restarts: 2923 No. of Flips: 3562 time to process: 12 seconds.
uf250-04.cnf fulfilled No. of Restarts: 574 No. of Flips: 4764 time to process: 2 seconds.
uf250-04.cnf fulfilled No. of Restarts: 1017 No. of Flips: 3774 time to process: 4 seconds.
uf250-04.cnf fulfilled No. of Restarts: 581 No. of Flips: 3296 time to process: 2 seconds.
uf250-04.cnf , deadline. Restarts: 3450
uf250-04.cnf fulfilled No. of Restarts: 520 No. of Flips: 3053 time to process: 2 seconds.
uf250-04.cnf fulfilled No. of Restarts: 2412 No. of Flips: 4145 time to process: 10 seconds.
uf250-04.cnf fulfilled No. of Restarts: 896 No. of Flips: 3845 time to process: 4 seconds.
uf250-04.cnf fulfilled No. of Restarts: 1268 No. of Flips: 3044 time to process: 5 seconds.
uf250-04.cnf , deadline. Restarts: 3450
uf250-04.cnf fulfilled No. of Restarts: 2257 No. of Flips: 2961 time to process: 9 seconds.
uf250-04.cnf fulfilled No. of Restarts: 2897 No. of Flips: 2089 time to process: 12 seconds.
uf250-04.cnf fulfilled No. of Restarts: 1550 No. of Flips: 4112 time to process: 6 seconds.
uf250-04.cnf fulfilled No. of Restarts: 1978 No. of Flips: 2479 time to process: 8 seconds.
uf250-04.cnf fulfilled No. of Restarts: 603 No. of Flips: 4166 time to process: 2 seconds.
uf250-04.cnf , deadline. Restarts: 3450
uf250-04.cnf , deadline. Restarts: 3450
uf250-04.cnf fulfilled No. of Restarts: 2944 No. of Flips: 3747 time to process: 13 seconds.
uf250-04.cnf , deadline. Restarts: 3450
uf250-04.cnf fulfilled No. of Restarts: 1057 No. of Flips: 1670 time to process: 4 seconds.
uf250-04.cnf , deadline. Restarts: 3450
uf250-04.cnf , deadline. Restarts: 3450
uf250-04.cnf , deadline. Restarts: 3450
uf250-04.cnf , deadline. Restarts: 3450
uf250-04.cnf , deadline. Restarts: 3450
uf250-04.cnf , deadline. Restarts: 3450
uf250-04.cnf , deadline. Restarts: 3450
uf250-04.cnf , deadline. Restarts: 3450
uf250-04.cnf fulfilled No. of Restarts: 918 No. of Flips: 4734 time to process: 3 seconds.
uf250-04.cnf fulfilled No. of Restarts: 3246 No. of Flips: 4842 time to process: 13 seconds.
uf250-04.cnf , deadline. Restarts: 3450
uf250-04.cnf fulfilled No. of Restarts: 2543 No. of Flips: 4646 time to process: 10 seconds.
uf250-04.cnf fulfilled No. of Restarts: 625 No. of Flips: 4935 time to process: 2 seconds.
uf250-04.cnf , deadline. Restarts: 3450
uf250-04.cnf fulfilled No. of Restarts: 1047 No. of Flips: 4554 time to process: 4 seconds.
uf250-04.cnf fulfilled No. of Restarts: 44 No. of Flips: 3004 time to process: 0 seconds.
uf250-04.cnf fulfilled No. of Restarts: 475 No. of Flips: 3770 time to process: 2 seconds.
uf250-04.cnf fulfilled No. of Restarts: 2497 No. of Flips: 3248 time to process: 10 seconds.
uf250-04.cnf fulfilled No. of Restarts: 559 No. of Flips: 1552 time to process: 2 seconds.
uf250-04.cnf , deadline. Restarts: 3450
uf250-04.cnf fulfilled No. of Restarts: 193 No. of Flips: 2084 time to process: 0 seconds.
uf250-04.cnf , deadline. Restarts: 3450
uf250-04.cnf fulfilled No. of Restarts: 2293 No. of Flips: 2243 time to process: 9 seconds.
uf250-04.cnf fulfilled No. of Restarts: 790 No. of Flips: 3570 time to process: 3 seconds.
uf250-04.cnf , deadline. Restarts: 3450
uf250-04.cnf fulfilled No. of Restarts: 831 No. of Flips: 1520 time to process: 3 seconds.
uf250-04.cnf fulfilled No. of Restarts: 2399 No. of Flips: 4137 time to process: 10 seconds.
uf250-04.cnf fulfilled No. of Restarts: 852 No. of Flips: 1415 time to process: 3 seconds.
uf250-04.cnf fulfilled No. of Restarts: 179 No. of Flips: 2846 time to process: 0 seconds.
uf250-04.cnf fulfilled No. of Restarts: 1331 No. of Flips: 893 time to process: 5 seconds.
uf250-04.cnf fulfilled No. of Restarts: 2170 No. of Flips: 2798 time to process: 9 seconds.
uf250-04.cnf , deadline. Restarts: 3450
uf250-04.cnf , deadline. Restarts: 3450
uf250-04.cnf fulfilled No. of Restarts: 710 No. of Flips: 1267 time to process: 3 seconds.
uf250-04.cnf fulfilled No. of Restarts: 1143 No. of Flips: 1117 time to process: 4 seconds.
uf250-04.cnf fulfilled No. of Restarts: 100 No. of Flips: 3155 time to process: 0 seconds.
uf250-04.cnf , deadline. Restarts: 3450
uf250-04.cnf , deadline. Restarts: 3450
uf250-04.cnf fulfilled No. of Restarts: 184 No. of Flips: 4860 time to process: 0 seconds.
uf250-04.cnf , deadline. Restarts: 3450
uf250-04.cnf fulfilled No. of Restarts: 193 No. of Flips: 827 time to process: 0 seconds.
uf250-04.cnf , deadline. Restarts: 3450
uf250-04.cnf fulfilled No. of Restarts: 1549 No. of Flips: 2999 time to process: 6 seconds.
uf250-04.cnf , deadline. Restarts: 3450
uf250-04.cnf , deadline. Restarts: 3450
uf250-04.cnf fulfilled No. of Restarts: 1467 No. of Flips: 813 time to process: 6 seconds.
uf250-04.cnf , deadline. Restarts: 3450
uf250-04.cnf fulfilled No. of Restarts: 874 No. of Flips: 4819 time to process: 3 seconds.
uf250-04.cnf , deadline. Restarts: 3450
uf250-04.cnf , deadline. Restarts: 3450
uf250-04.cnf , deadline. Restarts: 3450
uf250-04.cnf fulfilled No. of Restarts: 856 No. of Flips: 3547 time to process: 3 seconds.
uf250-04.cnf fulfilled No. of Restarts: 2579 No. of Flips: 2750 time to process: 10 seconds.
uf250-04.cnf , deadline. Restarts: 3450
uf250-04.cnf fulfilled No. of Restarts: 423 No. of Flips: 3735 time to process: 1 seconds.
uf250-04.cnf , deadline. Restarts: 3450
uf250-04.cnf fulfilled No. of Restarts: 3085 No. of Flips: 3128 time to process: 13 seconds.
uf250-04.cnf fulfilled No. of Restarts: 87 No. of Flips: 3475 time to process: 0 seconds.
uf250-04.cnf fulfilled No. of Restarts: 353 No. of Flips: 4735 time to process: 1 seconds.
uf250-04.cnf fulfilled No. of Restarts: 2976 No. of Flips: 2122 time to process: 12 seconds.
uf250-04.cnf fulfilled No. of Restarts: 160 No. of Flips: 4403 time to process: 0 seconds.
uf250-04.cnf fulfilled No. of Restarts: 2128 No. of Flips: 4530 time to process: 9 seconds.
uf250-04.cnf fulfilled No. of Restarts: 232 No. of Flips: 3819 time to process: 1 seconds.
uf250-04.cnf fulfilled No. of Restarts: 2799 No. of Flips: 4356 time to process: 12 seconds.
uf250-04.cnf , deadline. Restarts: 3450
uf250-04.cnf fulfilled No. of Restarts: 2693 No. of Flips: 2711 time to process: 11 seconds.
uf250-04.cnf fulfilled No. of Restarts: 1882 No. of Flips: 3263 time to process: 8 seconds.
uf250-04.cnf , deadline. Restarts: 3450
uf250-04.cnf fulfilled No. of Restarts: 184 No. of Flips: 4394 time to process: 0 seconds.
uf250-04.cnf fulfilled No. of Restarts: 32 No. of Flips: 4001 time to process: 0 seconds.
uf250-04.cnf , deadline. Restarts: 3450
uf250-04.cnf , deadline. Restarts: 3450
uf250-04.cnf , deadline. Restarts: 3450
uf250-04.cnf fulfilled No. of Restarts: 2724 No. of Flips: 1588 time to process: 13 seconds.
uf250-04.cnf fulfilled No. of Restarts: 3337 No. of Flips: 2441 time to process: 16 seconds.
uf250-04.cnf , deadline. Restarts: 3450
uf250-04.cnf fulfilled No. of Restarts: 1724 No. of Flips: 2994 time to process: 7 seconds.
uf250-04.cnf , deadline. Restarts: 3450
uf250-04.cnf , deadline. Restarts: 3450
uf250-04.cnf , deadline. Restarts: 3450
uf250-04.cnf fulfilled No. of Restarts: 1263 No. of Flips: 1444 time to process: 5 seconds.
uf250-04.cnf fulfilled No. of Restarts: 2519 No. of Flips: 3674 time to process: 10 seconds.
uf250-04.cnf fulfilled No. of Restarts: 366 No. of Flips: 4789 time to process: 1 seconds.
uf250-04.cnf , deadline. Restarts: 3450
uf250-04.cnf fulfilled No. of Restarts: 394 No. of Flips: 1882 time to process: 1 seconds.
uf250-04.cnf fulfilled No. of Restarts: 990 No. of Flips: 4738 time to process: 4 seconds.
uf250-04.cnf , deadline. Restarts: 3450
uf250-04.cnf fulfilled No. of Restarts: 2476 No. of Flips: 1743 time to process: 10 seconds.
uf250-04.cnf fulfilled No. of Restarts: 3096 No. of Flips: 3304 time to process: 13 seconds.
uf250-04.cnf fulfilled No. of Restarts: 616 No. of Flips: 4070 time to process: 2 seconds.
uf250-04.cnf fulfilled No. of Restarts: 2321 No. of Flips: 1995 time to process: 9 seconds.
uf250-04.cnf , deadline. Restarts: 3450
uf250-04.cnf , deadline. Restarts: 3450
uf250-04.cnf fulfilled No. of Restarts: 1396 No. of Flips: 2410 time to process: 5 seconds.
uf250-04.cnf fulfilled No. of Restarts: 608 No. of Flips: 4795 time to process: 2 seconds.
uf250-04.cnf , deadline. Restarts: 3450
uf250-04.cnf fulfilled No. of Restarts: 651 No. of Flips: 3427 time to process: 2 seconds.
uf250-04.cnf , deadline. Restarts: 3450
uf250-04.cnf fulfilled No. of Restarts: 828 No. of Flips: 2975 time to process: 3 seconds.
uf250-04.cnf fulfilled No. of Restarts: 1584 No. of Flips: 3268 time to process: 6 seconds.
uf250-04.cnf , deadline. Restarts: 3450
uf250-04.cnf , deadline. Restarts: 3450
uf250-04.cnf fulfilled No. of Restarts: 806 No. of Flips: 4315 time to process: 3 seconds.
uf250-04.cnf fulfilled No. of Restarts: 46 No. of Flips: 4379 time to process: 0 seconds.
uf250-04.cnf fulfilled No. of Restarts: 2044 No. of Flips: 3785 time to process: 8 seconds.
uf250-04.cnf fulfilled No. of Restarts: 2864 No. of Flips: 4296 time to process: 12 seconds.
uf250-04.cnf , deadline. Restarts: 3450
uf250-04.cnf fulfilled No. of Restarts: 1386 No. of Flips: 2771 time to process: 5 seconds.
uf250-04.cnf , deadline. Restarts: 3450
uf250-04.cnf , deadline. Restarts: 3450
uf250-04.cnf fulfilled No. of Restarts: 2790 No. of Flips: 4757 time to process: 11 seconds.
uf250-04.cnf , deadline. Restarts: 3450
uf250-04.cnf fulfilled No. of Restarts: 756 No. of Flips: 3711 time to process: 3 seconds.
uf250-04.cnf fulfilled No. of Restarts: 3012 No. of Flips: 2437 time to process: 12 seconds.
uf250-04.cnf , deadline. Restarts: 3450
uf250-04.cnf , deadline. Restarts: 3450
uf250-04.cnf fulfilled No. of Restarts: 1517 No. of Flips: 1999 time to process: 6 seconds.
uf250-04.cnf fulfilled No. of Restarts: 1307 No. of Flips: 3525 time to process: 5 seconds.
uf250-04.cnf fulfilled No. of Restarts: 1490 No. of Flips: 4994 time to process: 6 seconds.
uf250-04.cnf fulfilled No. of Restarts: 2786 No. of Flips: 4207 time to process: 11 seconds.
uf250-04.cnf , deadline. Restarts: 3450
uf250-04.cnf fulfilled No. of Restarts: 2178 No. of Flips: 2824 time to process: 9 seconds.
uf250-04.cnf fulfilled No. of Restarts: 835 No. of Flips: 1247 time to process: 3 seconds.
uf250-04.cnf fulfilled No. of Restarts: 3248 No. of Flips: 1073 time to process: 13 seconds.
uf250-04.cnf fulfilled No. of Restarts: 1622 No. of Flips: 1928 time to process: 7 seconds.
uf250-04.cnf , deadline. Restarts: 3450
uf250-04.cnf fulfilled No. of Restarts: 1010 No. of Flips: 1068 time to process: 4 seconds.
uf250-04.cnf , deadline. Restarts: 3450
uf250-04.cnf fulfilled No. of Restarts: 801 No. of Flips: 4870 time to process: 3 seconds.
uf250-04.cnf fulfilled No. of Restarts: 2034 No. of Flips: 3121 time to process: 8 seconds.
uf250-04.cnf fulfilled No. of Restarts: 3421 No. of Flips: 4127 time to process: 14 seconds.
uf250-04.cnf , deadline. Restarts: 3450
uf250-04.cnf fulfilled No. of Restarts: 2398 No. of Flips: 3621 time to process: 10 seconds.
uf250-04.cnf fulfilled No. of Restarts: 109 No. of Flips: 3663 time to process: 0 seconds.
uf250-04.cnf fulfilled No. of Restarts: 2339 No. of Flips: 4804 time to process: 9 seconds.
uf250-04.cnf , deadline. Restarts: 3450
uf250-04.cnf fulfilled No. of Restarts: 388 No. of Flips: 2052 time to process: 1 seconds.
uf250-04.cnf fulfilled No. of Restarts: 2886 No. of Flips: 3331 time to process: 12 seconds.
uf250-04.cnf , deadline. Restarts: 3450
uf250-04.cnf fulfilled No. of Restarts: 295 No. of Flips: 1770 time to process: 1 seconds.
uf250-04.cnf fulfilled No. of Restarts: 455 No. of Flips: 2156 time to process: 2 seconds.
uf250-04.cnf fulfilled No. of Restarts: 1236 No. of Flips: 1003 time to process: 5 seconds.
uf250-04.cnf fulfilled No. of Restarts: 1549 No. of Flips: 3407 time to process: 6 seconds.
uf250-04.cnf fulfilled No. of Restarts: 3266 No. of Flips: 1434 time to process: 13 seconds.
uf250-04.cnf fulfilled No. of Restarts: 1980 No. of Flips: 3945 time to process: 8 seconds.
uf250-04.cnf fulfilled No. of Restarts: 2463 No. of Flips: 3715 time to process: 10 seconds.
uf250-04.cnf fulfilled No. of Restarts: 373 No. of Flips: 3996 time to process: 1 seconds.
uf250-04.cnf fulfilled No. of Restarts: 1295 No. of Flips: 2738 time to process: 5 seconds.
uf250-04.cnf fulfilled No. of Restarts: 1507 No. of Flips: 4853 time to process: 6 seconds.
uf250-04.cnf fulfilled No. of Restarts: 2140 No. of Flips: 1625 time to process: 9 seconds.
uf250-04.cnf fulfilled No. of Restarts: 3440 No. of Flips: 3846 time to process: 14 seconds.
uf250-04.cnf fulfilled No. of Restarts: 2943 No. of Flips: 4332 time to process: 12 seconds.
uf250-04.cnf fulfilled No. of Restarts: 456 No. of Flips: 1644 time to process: 1 seconds.
uf250-04.cnf fulfilled No. of Restarts: 2518 No. of Flips: 2006 time to process: 10 seconds.
uf250-04.cnf fulfilled No. of Restarts: 383 No. of Flips: 4841 time to process: 1 seconds.
uf250-04.cnf fulfilled No. of Restarts: 1540 No. of Flips: 3938 time to process: 6 seconds.
uf250-04.cnf fulfilled No. of Restarts: 3219 No. of Flips: 1642 time to process: 13 seconds.
uf250-04.cnf , deadline. Restarts: 3450
uf250-04.cnf fulfilled No. of Restarts: 3443 No. of Flips: 3171 time to process: 13 seconds.
uf250-04.cnf fulfilled No. of Restarts: 530 No. of Flips: 4667 time to process: 2 seconds.
uf250-04.cnf fulfilled No. of Restarts: 3138 No. of Flips: 4112 time to process: 13 seconds.
uf250-04.cnf fulfilled No. of Restarts: 640 No. of Flips: 3607 time to process: 2 seconds.
uf250-04.cnf fulfilled No. of Restarts: 2101 No. of Flips: 2503 time to process: 8 seconds.
uf250-04.cnf fulfilled No. of Restarts: 77 No. of Flips: 3380 time to process: 0 seconds.
uf250-04.cnf , deadline. Restarts: 3450
uf250-04.cnf , deadline. Restarts: 3450
uf250-04.cnf , deadline. Restarts: 3450
uf250-04.cnf , deadline. Restarts: 3450
uf250-04.cnf fulfilled No. of Restarts: 2534 No. of Flips: 4161 time to process: 10 seconds.
uf250-04.cnf fulfilled No. of Restarts: 2058 No. of Flips: 4582 time to process: 9 seconds.
uf250-04.cnf , deadline. Restarts: 3450
uf250-04.cnf fulfilled No. of Restarts: 3073 No. of Flips: 2994 time to process: 13 seconds.
uf250-04.cnf fulfilled No. of Restarts: 2931 No. of Flips: 4525 time to process: 12 seconds.
uf250-04.cnf fulfilled No. of Restarts: 1567 No. of Flips: 2312 time to process: 6 seconds.
uf250-04.cnf fulfilled No. of Restarts: 807 No. of Flips: 1388 time to process: 3 seconds.
uf250-04.cnf fulfilled No. of Restarts: 521 No. of Flips: 942 time to process: 2 seconds.
uf250-04.cnf fulfilled No. of Restarts: 354 No. of Flips: 1615 time to process: 1 seconds.
uf250-04.cnf , deadline. Restarts: 3450
uf250-04.cnf , deadline. Restarts: 3450
uf250-04.cnf fulfilled No. of Restarts: 1919 No. of Flips: 3760 time to process: 8 seconds.
uf250-04.cnf , deadline. Restarts: 3450
uf250-04.cnf , deadline. Restarts: 3450
uf250-04.cnf fulfilled No. of Restarts: 595 No. of Flips: 3661 time to process: 2 seconds.
uf250-04.cnf , deadline. Restarts: 3450
uf250-04.cnf fulfilled No. of Restarts: 3128 No. of Flips: 4307 time to process: 13 seconds.
uf250-04.cnf fulfilled No. of Restarts: 911 No. of Flips: 1525 time to process: 3 seconds.
uf250-04.cnf , deadline. Restarts: 3450
uf250-04.cnf fulfilled No. of Restarts: 2822 No. of Flips: 3716 time to process: 12 seconds.
uf250-04.cnf fulfilled No. of Restarts: 2771 No. of Flips: 2930 time to process: 11 seconds.
uf250-04.cnf , deadline. Restarts: 3450
uf250-04.cnf , deadline. Restarts: 3450
uf250-04.cnf , deadline. Restarts: 3450
uf250-04.cnf , deadline. Restarts: 3450
uf250-04.cnf , deadline. Restarts: 3450
uf250-04.cnf fulfilled No. of Restarts: 627 No. of Flips: 1471 time to process: 2 seconds.
uf250-04.cnf , deadline. Restarts: 3450
uf250-04.cnf fulfilled No. of Restarts: 859 No. of Flips: 1987 time to process: 3 seconds.
uf250-04.cnf , deadline. Restarts: 3450
uf250-04.cnf , deadline. Restarts: 3450
uf250-04.cnf fulfilled No. of Restarts: 637 No. of Flips: 2081 time to process: 2 seconds.
uf250-04.cnf , deadline. Restarts: 3450
uf250-04.cnf , deadline. Restarts: 3450
uf250-04.cnf fulfilled No. of Restarts: 954 No. of Flips: 4404 time to process: 4 seconds.
uf250-04.cnf fulfilled No. of Restarts: 2100 No. of Flips: 2782 time to process: 9 seconds.
uf250-04.cnf , deadline. Restarts: 3450
uf250-04.cnf fulfilled No. of Restarts: 903 No. of Flips: 2529 time to process: 4 seconds.
uf250-04.cnf fulfilled No. of Restarts: 917 No. of Flips: 4047 time to process: 4 seconds.
uf250-04.cnf fulfilled No. of Restarts: 25 No. of Flips: 2624 time to process: 0 seconds.
uf250-04.cnf fulfilled No. of Restarts: 880 No. of Flips: 3186 time to process: 3 seconds.
uf250-04.cnf fulfilled No. of Restarts: 961 No. of Flips: 2021 time to process: 4 seconds.
uf250-04.cnf fulfilled No. of Restarts: 407 No. of Flips: 4045 time to process: 1 seconds.
uf250-04.cnf fulfilled No. of Restarts: 232 No. of Flips: 3896 time to process: 1 seconds.
uf250-04.cnf , deadline. Restarts: 3450
uf250-04.cnf , deadline. Restarts: 3450
uf250-04.cnf fulfilled No. of Restarts: 859 No. of Flips: 4450 time to process: 3 seconds.
uf250-04.cnf , deadline. Restarts: 3450
uf250-04.cnf fulfilled No. of Restarts: 3105 No. of Flips: 2570 time to process: 13 seconds.
uf250-04.cnf fulfilled No. of Restarts: 1888 No. of Flips: 4110 time to process: 8 seconds.
uf250-04.cnf , deadline. Restarts: 3450
uf250-04.cnf , deadline. Restarts: 3450
uf250-04.cnf , deadline. Restarts: 3450
uf250-04.cnf fulfilled No. of Restarts: 1869 No. of Flips: 4609 time to process: 8 seconds.
uf250-04.cnf , deadline. Restarts: 3450
uf250-04.cnf fulfilled No. of Restarts: 673 No. of Flips: 4869 time to process: 3 seconds.
uf250-04.cnf fulfilled No. of Restarts: 1120 No. of Flips: 2950 time to process: 4 seconds.
uf250-04.cnf , deadline. Restarts: 3450
uf250-04.cnf fulfilled No. of Restarts: 1872 No. of Flips: 3973 time to process: 8 seconds.
uf250-04.cnf fulfilled No. of Restarts: 3353 No. of Flips: 3227 time to process: 14 seconds.
uf250-04.cnf fulfilled No. of Restarts: 361 No. of Flips: 3577 time to process: 1 seconds.
uf250-04.cnf , deadline. Restarts: 3450
uf250-04.cnf , deadline. Restarts: 3450
uf250-04.cnf fulfilled No. of Restarts: 3395 No. of Flips: 3442 time to process: 14 seconds.
uf250-04.cnf , deadline. Restarts: 3450
uf250-04.cnf , deadline. Restarts: 3450
uf250-04.cnf fulfilled No. of Restarts: 2161 No. of Flips: 2344 time to process: 9 seconds.
uf250-04.cnf fulfilled No. of Restarts: 842 No. of Flips: 1781 time to process: 3 seconds.
uf250-04.cnf , deadline. Restarts: 3450
uf250-04.cnf , deadline. Restarts: 3450
uf250-04.cnf fulfilled No. of Restarts: 3360 No. of Flips: 3887 time to process: 14 seconds.
uf250-04.cnf fulfilled No. of Restarts: 1765 No. of Flips: 2514 time to process: 7 seconds.
uf250-04.cnf fulfilled No. of Restarts: 224 No. of Flips: 2610 time to process: 1 seconds.
uf250-04.cnf fulfilled No. of Restarts: 683 No. of Flips: 1185 time to process: 3 seconds.
uf250-04.cnf fulfilled No. of Restarts: 3303 No. of Flips: 1897 time to process: 14 seconds.
uf250-04.cnf fulfilled No. of Restarts: 1586 No. of Flips: 4593 time to process: 6 seconds.
uf250-04.cnf , deadline. Restarts: 3450
uf250-04.cnf fulfilled No. of Restarts: 48 No. of Flips: 2130 time to process: 0 seconds.
uf250-04.cnf , deadline. Restarts: 3450
uf250-04.cnf fulfilled No. of Restarts: 2237 No. of Flips: 4658 time to process: 9 seconds.
uf250-04.cnf fulfilled No. of Restarts: 1591 No. of Flips: 2293 time to process: 6 seconds.
uf250-04.cnf fulfilled No. of Restarts: 2809 No. of Flips: 3114 time to process: 11 seconds.
uf250-04.cnf , deadline. Restarts: 3450
uf250-04.cnf , deadline. Restarts: 3450
uf250-04.cnf , deadline. Restarts: 3450
uf250-04.cnf , deadline. Restarts: 3450
uf250-04.cnf , deadline. Restarts: 3450
uf250-04.cnf fulfilled No. of Restarts: 340 No. of Flips: 3909 time to process: 1 seconds.
uf250-04.cnf , deadline. Restarts: 3450
uf250-04.cnf fulfilled No. of Restarts: 2051 No. of Flips: 1770 time to process: 8 seconds.
uf250-04.cnf , deadline. Restarts: 3450
uf250-04.cnf fulfilled No. of Restarts: 458 No. of Flips: 2619 time to process: 2 seconds.
uf250-04.cnf fulfilled No. of Restarts: 1864 No. of Flips: 4801 time to process: 8 seconds.
uf250-04.cnf fulfilled No. of Restarts: 3369 No. of Flips: 1932 time to process: 14 seconds.
uf250-04.cnf , deadline. Restarts: 3450
uf250-04.cnf fulfilled No. of Restarts: 2085 No. of Flips: 2784 time to process: 8 seconds.
uf250-04.cnf , deadline. Restarts: 3450
uf250-04.cnf fulfilled No. of Restarts: 3431 No. of Flips: 3582 time to process: 14 seconds.
uf250-04.cnf fulfilled No. of Restarts: 682 No. of Flips: 1089 time to process: 2 seconds.
uf250-04.cnf fulfilled No. of Restarts: 1862 No. of Flips: 2842 time to process: 8 seconds.
uf250-04.cnf , deadline. Restarts: 3450
uf250-04.cnf fulfilled No. of Restarts: 552 No. of Flips: 3948 time to process: 2 seconds.
uf250-04.cnf fulfilled No. of Restarts: 1918 No. of Flips: 1371 time to process: 8 seconds.
uf250-04.cnf fulfilled No. of Restarts: 787 No. of Flips: 3328 time to process: 3 seconds.
uf250-04.cnf fulfilled No. of Restarts: 3306 No. of Flips: 3259 time to process: 14 seconds.
uf250-04.cnf fulfilled No. of Restarts: 2888 No. of Flips: 3705 time to process: 12 seconds.
uf250-04.cnf fulfilled No. of Restarts: 3035 No. of Flips: 3273 time to process: 12 seconds.
uf250-04.cnf fulfilled No. of Restarts: 1978 No. of Flips: 3815 time to process: 8 seconds.
uf250-04.cnf , deadline. Restarts: 3450
uf250-04.cnf , deadline. Restarts: 3450
uf250-04.cnf fulfilled No. of Restarts: 346 No. of Flips: 2793 time to process: 1 seconds.
uf250-04.cnf fulfilled No. of Restarts: 2415 No. of Flips: 2107 time to process: 10 seconds.
uf250-04.cnf fulfilled No. of Restarts: 3099 No. of Flips: 624 time to process: 13 seconds.
uf250-04.cnf fulfilled No. of Restarts: 808 No. of Flips: 3122 time to process: 3 seconds.
uf250-04.cnf , deadline. Restarts: 3450
uf250-04.cnf , deadline. Restarts: 3450
uf250-04.cnf fulfilled No. of Restarts: 3 No. of Flips: 3137 time to process: 0 seconds.
uf250-04.cnf , deadline. Restarts: 3450
uf250-04.cnf , deadline. Restarts: 3450
uf250-04.cnf fulfilled No. of Restarts: 260 No. of Flips: 1459 time to process: 1 seconds.
uf250-04.cnf fulfilled No. of Restarts: 14 No. of Flips: 1749 time to process: 0 seconds.
uf250-04.cnf , deadline. Restarts: 3450
uf250-04.cnf , deadline. Restarts: 3450
uf250-04.cnf , deadline. Restarts: 3450
uf250-04.cnf , deadline. Restarts: 3450
uf250-04.cnf , deadline. Restarts: 3450
uf250-04.cnf fulfilled No. of Restarts: 1511 No. of Flips: 2946 time to process: 6 seconds.
uf250-04.cnf , deadline. Restarts: 3450
uf250-04.cnf fulfilled No. of Restarts: 665 No. of Flips: 2748 time to process: 3 seconds.
uf250-04.cnf fulfilled No. of Restarts: 982 No. of Flips: 3573 time to process: 4 seconds.
uf250-04.cnf , deadline. Restarts: 3450
uf250-04.cnf fulfilled No. of Restarts: 3306 No. of Flips: 2780 time to process: 14 seconds.
uf250-04.cnf fulfilled No. of Restarts: 414 No. of Flips: 3586 time to process: 1 seconds.
uf250-04.cnf fulfilled No. of Restarts: 3105 No. of Flips: 1117 time to process: 13 seconds.
uf250-04.cnf fulfilled No. of Restarts: 2450 No. of Flips: 4809 time to process: 10 seconds.
uf250-04.cnf , deadline. Restarts: 3450
uf250-04.cnf fulfilled No. of Restarts: 2963 No. of Flips: 1826 time to process: 12 seconds.
uf250-04.cnf , deadline. Restarts: 3450
uf250-04.cnf fulfilled No. of Restarts: 2197 No. of Flips: 1045 time to process: 9 seconds.
uf250-04.cnf fulfilled No. of Restarts: 3435 No. of Flips: 4668 time to process: 14 seconds.
uf250-04.cnf , deadline. Restarts: 3450
uf250-04.cnf , deadline. Restarts: 3450
uf250-04.cnf , deadline. Restarts: 3450
uf250-04.cnf , deadline. Restarts: 3450
uf250-04.cnf fulfilled No. of Restarts: 1612 No. of Flips: 3734 time to process: 6 seconds.
uf250-04.cnf fulfilled No. of Restarts: 2118 No. of Flips: 3659 time to process: 9 seconds.
uf250-04.cnf fulfilled No. of Restarts: 832 No. of Flips: 4423 time to process: 3 seconds.
uf250-04.cnf fulfilled No. of Restarts: 1259 No. of Flips: 3882 time to process: 5 seconds.
uf250-04.cnf fulfilled No. of Restarts: 15 No. of Flips: 4651 time to process: 0 seconds.
uf250-04.cnf fulfilled No. of Restarts: 247 No. of Flips: 1510 time to process: 1 seconds.
uf250-04.cnf fulfilled No. of Restarts: 545 No. of Flips: 3975 time to process: 2 seconds.
uf250-04.cnf , deadline. Restarts: 3450
uf250-04.cnf , deadline. Restarts: 3450
uf250-04.cnf fulfilled No. of Restarts: 2606 No. of Flips: 983 time to process: 11 seconds.
uf250-04.cnf fulfilled No. of Restarts: 229 No. of Flips: 2821 time to process: 1 seconds.
uf250-04.cnf fulfilled No. of Restarts: 1116 No. of Flips: 2788 time to process: 4 seconds.
uf250-04.cnf fulfilled No. of Restarts: 4 No. of Flips: 3431 time to process: 0 seconds.
uf250-04.cnf fulfilled No. of Restarts: 849 No. of Flips: 4193 time to process: 3 seconds.
uf250-04.cnf , deadline. Restarts: 3450
uf250-04.cnf fulfilled No. of Restarts: 3121 No. of Flips: 4804 time to process: 13 seconds.
uf250-04.cnf fulfilled No. of Restarts: 1339 No. of Flips: 1694 time to process: 5 seconds.
uf250-04.cnf fulfilled No. of Restarts: 3209 No. of Flips: 3524 time to process: 13 seconds.
uf250-04.cnf , deadline. Restarts: 3450
uf250-04.cnf , deadline. Restarts: 3450
uf250-04.cnf fulfilled No. of Restarts: 244 No. of Flips: 4759 time to process: 1 seconds.
uf250-04.cnf , deadline. Restarts: 3450
uf250-04.cnf fulfilled No. of Restarts: 39 No. of Flips: 4253 time to process: 0 seconds.
uf250-04.cnf fulfilled No. of Restarts: 3278 No. of Flips: 3585 time to process: 14 seconds.
uf250-04.cnf fulfilled No. of Restarts: 1648 No. of Flips: 2078 time to process: 7 seconds.
uf250-04.cnf , deadline. Restarts: 3450
uf250-04.cnf fulfilled No. of Restarts: 2581 No. of Flips: 2363 time to process: 10 seconds.
uf250-04.cnf fulfilled No. of Restarts: 1433 No. of Flips: 3480 time to process: 6 seconds.
uf250-04.cnf fulfilled No. of Restarts: 2622 No. of Flips: 4032 time to process: 11 seconds.
uf250-04.cnf fulfilled No. of Restarts: 718 No. of Flips: 4444 time to process: 3 seconds.
uf250-04.cnf , deadline. Restarts: 3450
uf250-04.cnf fulfilled No. of Restarts: 777 No. of Flips: 4955 time to process: 3 seconds.
uf250-04.cnf , deadline. Restarts: 3450
uf250-04.cnf fulfilled No. of Restarts: 274 No. of Flips: 3407 time to process: 1 seconds.
uf250-04.cnf , deadline. Restarts: 3450
uf250-04.cnf , deadline. Restarts: 3450
uf250-04.cnf fulfilled No. of Restarts: 1307 No. of Flips: 3751 time to process: 5 seconds.
uf250-04.cnf fulfilled No. of Restarts: 1404 No. of Flips: 1889 time to process: 6 seconds.
uf250-04.cnf , deadline. Restarts: 3450
uf250-04.cnf fulfilled No. of Restarts: 1258 No. of Flips: 1301 time to process: 5 seconds.
uf250-04.cnf fulfilled No. of Restarts: 1586 No. of Flips: 3189 time to process: 7 seconds.
uf250-04.cnf fulfilled No. of Restarts: 1900 No. of Flips: 3341 time to process: 8 seconds.
uf250-04.cnf fulfilled No. of Restarts: 353 No. of Flips: 3622 time to process: 1 seconds.
uf250-04.cnf , deadline. Restarts: 3450
uf250-04.cnf , deadline. Restarts: 3450
uf250-04.cnf , deadline. Restarts: 3450
uf250-04.cnf fulfilled No. of Restarts: 1775 No. of Flips: 3562 time to process: 7 seconds.
uf250-04.cnf , deadline. Restarts: 3450
uf250-04.cnf fulfilled No. of Restarts: 855 No. of Flips: 3428 time to process: 3 seconds.
uf250-04.cnf fulfilled No. of Restarts: 995 No. of Flips: 3565 time to process: 4 seconds.
uf250-04.cnf , deadline. Restarts: 3450
uf250-04.cnf fulfilled No. of Restarts: 146 No. of Flips: 1544 time to process: 0 seconds.
uf250-04.cnf , deadline. Restarts: 3450
uf250-04.cnf , deadline. Restarts: 3450
uf250-04.cnf , deadline. Restarts: 3450
uf250-04.cnf fulfilled No. of Restarts: 426 No. of Flips: 2935 time to process: 1 seconds.
uf250-04.cnf , deadline. Restarts: 3450
uf250-04.cnf , deadline. Restarts: 3450
uf250-04.cnf fulfilled No. of Restarts: 1652 No. of Flips: 3753 time to process: 6 seconds.
uf250-04.cnf fulfilled No. of Restarts: 5 No. of Flips: 2167 time to process: 0 seconds.
uf250-04.cnf , deadline. Restarts: 3450
uf250-04.cnf fulfilled No. of Restarts: 62 No. of Flips: 1457 time to process: 0 seconds.
uf250-04.cnf , deadline. Restarts: 3450
uf250-04.cnf fulfilled No. of Restarts: 1412 No. of Flips: 4857 time to process: 5 seconds.
uf250-04.cnf fulfilled No. of Restarts: 2333 No. of Flips: 4720 time to process: 9 seconds.
uf250-04.cnf fulfilled No. of Restarts: 1360 No. of Flips: 4783 time to process: 5 seconds.
uf250-04.cnf fulfilled No. of Restarts: 2061 No. of Flips: 3890 time to process: 8 seconds.
uf250-04.cnf fulfilled No. of Restarts: 1624 No. of Flips: 2978 time to process: 6 seconds.
uf250-04.cnf fulfilled No. of Restarts: 2836 No. of Flips: 2998 time to process: 12 seconds.
uf250-04.cnf fulfilled No. of Restarts: 970 No. of Flips: 2798 time to process: 4 seconds.
uf250-04.cnf fulfilled No. of Restarts: 481 No. of Flips: 2651 time to process: 2 seconds.
uf250-04.cnf fulfilled No. of Restarts: 70 No. of Flips: 3613 time to process: 0 seconds.
uf250-04.cnf , deadline. Restarts: 3450
uf250-04.cnf fulfilled No. of Restarts: 3273 No. of Flips: 1346 time to process: 14 seconds.
uf250-04.cnf fulfilled No. of Restarts: 1197 No. of Flips: 4943 time to process: 5 seconds.
uf250-04.cnf fulfilled No. of Restarts: 257 No. of Flips: 3549 time to process: 1 seconds.
uf250-04.cnf , deadline. Restarts: 3450
uf250-04.cnf fulfilled No. of Restarts: 400 No. of Flips: 4137 time to process: 1 seconds.
uf250-04.cnf , deadline. Restarts: 3450
uf250-04.cnf fulfilled No. of Restarts: 492 No. of Flips: 1223 time to process: 2 seconds.
uf250-04.cnf fulfilled No. of Restarts: 117 No. of Flips: 1331 time to process: 0 seconds.
uf250-04.cnf , deadline. Restarts: 3450
uf250-04.cnf , deadline. Restarts: 3450
uf250-04.cnf fulfilled No. of Restarts: 364 No. of Flips: 2676 time to process: 1 seconds.
uf250-04.cnf fulfilled No. of Restarts: 2759 No. of Flips: 3914 time to process: 11 seconds.
uf250-04.cnf , deadline. Restarts: 3450
uf250-04.cnf fulfilled No. of Restarts: 873 No. of Flips: 2439 time to process: 3 seconds.
uf250-04.cnf fulfilled No. of Restarts: 2796 No. of Flips: 4297 time to process: 11 seconds.
uf250-04.cnf , deadline. Restarts: 3450
uf250-04.cnf fulfilled No. of Restarts: 126 No. of Flips: 4331 time to process: 0 seconds.
uf250-04.cnf fulfilled No. of Restarts: 139 No. of Flips: 1246 time to process: 0 seconds.
uf250-04.cnf fulfilled No. of Restarts: 1437 No. of Flips: 2783 time to process: 6 seconds.
uf250-04.cnf fulfilled No. of Restarts: 332 No. of Flips: 2580 time to process: 1 seconds.
uf250-04.cnf , deadline. Restarts: 3450
uf250-04.cnf fulfilled No. of Restarts: 712 No. of Flips: 2291 time to process: 3 seconds.
uf250-04.cnf , deadline. Restarts: 3450
uf250-04.cnf fulfilled No. of Restarts: 53 No. of Flips: 1559 time to process: 0 seconds.
uf250-04.cnf fulfilled No. of Restarts: 1900 No. of Flips: 3435 time to process: 7 seconds.
uf250-04.cnf , deadline. Restarts: 3450
uf250-04.cnf fulfilled No. of Restarts: 2273 No. of Flips: 3996 time to process: 9 seconds.
uf250-04.cnf fulfilled No. of Restarts: 2558 No. of Flips: 4174 time to process: 11 seconds.
uf250-04.cnf , deadline. Restarts: 3450
uf250-04.cnf , deadline. Restarts: 3450
uf250-04.cnf fulfilled No. of Restarts: 2202 No. of Flips: 4399 time to process: 9 seconds.
uf250-04.cnf , deadline. Restarts: 3450
uf250-04.cnf fulfilled No. of Restarts: 1742 No. of Flips: 3112 time to process: 7 seconds.
uf250-04.cnf , deadline. Restarts: 3450
uf250-04.cnf , deadline. Restarts: 3450
uf250-04.cnf , deadline. Restarts: 3450
uf250-04.cnf , deadline. Restarts: 3450
uf250-04.cnf fulfilled No. of Restarts: 28 No. of Flips: 2967 time to process: 0 seconds.
uf250-04.cnf , deadline. Restarts: 3450
uf250-04.cnf fulfilled No. of Restarts: 535 No. of Flips: 4607 time to process: 2 seconds.
uf250-04.cnf fulfilled No. of Restarts: 463 No. of Flips: 3093 time to process: 2 seconds.
uf250-04.cnf fulfilled No. of Restarts: 467 No. of Flips: 2981 time to process: 2 seconds.
uf250-04.cnf fulfilled No. of Restarts: 2545 No. of Flips: 2533 time to process: 10 seconds.
uf250-04.cnf , deadline. Restarts: 3450
uf250-04.cnf fulfilled No. of Restarts: 1321 No. of Flips: 2901 time to process: 5 seconds.
uf250-04.cnf fulfilled No. of Restarts: 1590 No. of Flips: 4195 time to process: 7 seconds.
uf250-04.cnf , deadline. Restarts: 3450
uf250-04.cnf , deadline. Restarts: 3450
uf250-04.cnf , deadline. Restarts: 3450
uf250-04.cnf , deadline. Restarts: 3450
uf250-04.cnf fulfilled No. of Restarts: 3376 No. of Flips: 4772 time to process: 15 seconds.
uf250-04.cnf , deadline. Restarts: 3450
uf250-04.cnf fulfilled No. of Restarts: 67 No. of Flips: 954 time to process: 0 seconds.
uf250-04.cnf fulfilled No. of Restarts: 2829 No. of Flips: 4477 time to process: 12 seconds.
uf250-04.cnf fulfilled No. of Restarts: 3155 No. of Flips: 3231 time to process: 13 seconds.
uf250-04.cnf fulfilled No. of Restarts: 2374 No. of Flips: 3889 time to process: 10 seconds.
uf250-04.cnf , deadline. Restarts: 3450
uf250-04.cnf fulfilled No. of Restarts: 49 No. of Flips: 2652 time to process: 0 seconds.
uf250-04.cnf fulfilled No. of Restarts: 923 No. of Flips: 3819 time to process: 3 seconds.
uf250-04.cnf fulfilled No. of Restarts: 1102 No. of Flips: 3175 time to process: 4 seconds.
uf250-04.cnf , deadline. Restarts: 3450
uf250-04.cnf fulfilled No. of Restarts: 72 No. of Flips: 3261 time to process: 0 seconds.
uf250-04.cnf , deadline. Restarts: 3450
uf250-04.cnf fulfilled No. of Restarts: 2742 No. of Flips: 2917 time to process: 11 seconds.
uf250-04.cnf fulfilled No. of Restarts: 1919 No. of Flips: 2937 time to process: 8 seconds.
uf250-04.cnf fulfilled No. of Restarts: 1824 No. of Flips: 4750 time to process: 7 seconds.
uf250-04.cnf fulfilled No. of Restarts: 2835 No. of Flips: 2379 time to process: 12 seconds.
uf250-04.cnf fulfilled No. of Restarts: 1956 No. of Flips: 3509 time to process: 8 seconds.
uf250-04.cnf fulfilled No. of Restarts: 299 No. of Flips: 1647 time to process: 1 seconds.
uf250-04.cnf fulfilled No. of Restarts: 2805 No. of Flips: 3209 time to process: 12 seconds.
uf250-04.cnf fulfilled No. of Restarts: 129 No. of Flips: 4475 time to process: 0 seconds.
uf250-04.cnf , deadline. Restarts: 3450
uf250-04.cnf , deadline. Restarts: 3450
uf250-04.cnf , deadline. Restarts: 3450
uf250-04.cnf fulfilled No. of Restarts: 988 No. of Flips: 4690 time to process: 4 seconds.
uf250-04.cnf fulfilled No. of Restarts: 188 No. of Flips: 3679 time to process: 0 seconds.
uf250-04.cnf fulfilled No. of Restarts: 351 No. of Flips: 4350 time to process: 1 seconds.
uf250-04.cnf fulfilled No. of Restarts: 1324 No. of Flips: 4419 time to process: 5 seconds.
uf250-04.cnf , deadline. Restarts: 3450
uf250-04.cnf fulfilled No. of Restarts: 901 No. of Flips: 4762 time to process: 3 seconds.
uf250-04.cnf fulfilled No. of Restarts: 551 No. of Flips: 3665 time to process: 2 seconds.
uf250-04.cnf fulfilled No. of Restarts: 2143 No. of Flips: 2666 time to process: 9 seconds.
uf250-04.cnf fulfilled No. of Restarts: 22 No. of Flips: 2247 time to process: 0 seconds.
uf250-04.cnf fulfilled No. of Restarts: 1697 No. of Flips: 3590 time to process: 7 seconds.
uf250-04.cnf , deadline. Restarts: 3450
uf250-04.cnf , deadline. Restarts: 3450
uf250-04.cnf , deadline. Restarts: 3450
uf250-04.cnf fulfilled No. of Restarts: 1745 No. of Flips: 1651 time to process: 7 seconds.
uf250-04.cnf , deadline. Restarts: 3450
uf250-04.cnf , deadline. Restarts: 3450
uf250-04.cnf fulfilled No. of Restarts: 2811 No. of Flips: 1474 time to process: 12 seconds.
uf250-04.cnf fulfilled No. of Restarts: 430 No. of Flips: 2052 time to process: 1 seconds.
uf250-04.cnf , deadline. Restarts: 3450
uf250-04.cnf , deadline. Restarts: 3450
uf250-04.cnf , deadline. Restarts: 3450
uf250-04.cnf fulfilled No. of Restarts: 1232 No. of Flips: 4404 time to process: 5 seconds.
uf250-04.cnf fulfilled No. of Restarts: 2228 No. of Flips: 4637 time to process: 9 seconds.
uf250-04.cnf , deadline. Restarts: 3450
uf250-04.cnf fulfilled No. of Restarts: 358 No. of Flips: 1091 time to process: 1 seconds.
uf250-04.cnf fulfilled No. of Restarts: 530 No. of Flips: 2977 time to process: 2 seconds.
uf250-04.cnf fulfilled No. of Restarts: 808 No. of Flips: 4838 time to process: 3 seconds.
uf250-04.cnf , deadline. Restarts: 3450
uf250-04.cnf , deadline. Restarts: 3450
uf250-04.cnf , deadline. Restarts: 3450
uf250-04.cnf fulfilled No. of Restarts: 2838 No. of Flips: 4474 time to process: 12 seconds.
uf250-04.cnf , deadline. Restarts: 3450
uf250-04.cnf fulfilled No. of Restarts: 2730 No. of Flips: 2039 time to process: 11 seconds.
uf250-04.cnf fulfilled No. of Restarts: 1273 No. of Flips: 2313 time to process: 5 seconds.
uf250-04.cnf fulfilled No. of Restarts: 1194 No. of Flips: 1928 time to process: 5 seconds.
uf250-04.cnf fulfilled No. of Restarts: 2891 No. of Flips: 4868 time to process: 12 seconds.
uf250-04.cnf , deadline. Restarts: 3450
uf250-04.cnf , deadline. Restarts: 3450
uf250-04.cnf fulfilled No. of Restarts: 1004 No. of Flips: 2748 time to process: 4 seconds.
uf250-04.cnf , deadline. Restarts: 3450
uf250-04.cnf , deadline. Restarts: 3450
uf250-04.cnf fulfilled No. of Restarts: 343 No. of Flips: 4600 time to process: 1 seconds.
uf250-04.cnf fulfilled No. of Restarts: 1389 No. of Flips: 1158 time to process: 5 seconds.
uf250-04.cnf fulfilled No. of Restarts: 2211 No. of Flips: 4694 time to process: 9 seconds.
uf250-04.cnf fulfilled No. of Restarts: 1429 No. of Flips: 4853 time to process: 6 seconds.
uf250-04.cnf , deadline. Restarts: 3450
uf250-04.cnf , deadline. Restarts: 3450
uf250-04.cnf , deadline. Restarts: 3450
uf250-04.cnf fulfilled No. of Restarts: 1404 No. of Flips: 1412 time to process: 6 seconds.
uf250-04.cnf fulfilled No. of Restarts: 2427 No. of Flips: 4185 time to process: 10 seconds.
uf250-04.cnf , deadline. Restarts: 3450
uf250-04.cnf fulfilled No. of Restarts: 491 No. of Flips: 3371 time to process: 2 seconds.
uf250-04.cnf fulfilled No. of Restarts: 186 No. of Flips: 3030 time to process: 0 seconds.
uf250-04.cnf fulfilled No. of Restarts: 2946 No. of Flips: 3688 time to process: 12 seconds.
uf250-04.cnf fulfilled No. of Restarts: 428 No. of Flips: 2033 time to process: 1 seconds.
uf250-04.cnf , deadline. Restarts: 3450
uf250-04.cnf fulfilled No. of Restarts: 650 No. of Flips: 2414 time to process: 4 seconds.
uf250-04.cnf fulfilled No. of Restarts: 2164 No. of Flips: 4626 time to process: 11 seconds.
uf250-04.cnf fulfilled No. of Restarts: 223 No. of Flips: 3366 time to process: 0 seconds.
uf250-04.cnf , deadline. Restarts: 3450
uf250-04.cnf fulfilled No. of Restarts: 755 No. of Flips: 3873 time to process: 4 seconds.
uf250-04.cnf fulfilled No. of Restarts: 535 No. of Flips: 2643 time to process: 2 seconds.
uf250-04.cnf , deadline. Restarts: 3450
uf250-04.cnf fulfilled No. of Restarts: 225 No. of Flips: 3112 time to process: 1 seconds.
uf250-04.cnf fulfilled No. of Restarts: 2808 No. of Flips: 4709 time to process: 11 seconds.
uf250-04.cnf fulfilled No. of Restarts: 1984 No. of Flips: 2309 time to process: 8 seconds.
uf250-04.cnf fulfilled No. of Restarts: 1015 No. of Flips: 4601 time to process: 4 seconds.
uf250-04.cnf fulfilled No. of Restarts: 750 No. of Flips: 1488 time to process: 3 seconds.
uf250-04.cnf fulfilled No. of Restarts: 639 No. of Flips: 3787 time to process: 2 seconds.
uf250-04.cnf fulfilled No. of Restarts: 1574 No. of Flips: 3725 time to process: 6 seconds.
uf250-04.cnf fulfilled No. of Restarts: 2898 No. of Flips: 3218 time to process: 12 seconds.
uf250-04.cnf , deadline. Restarts: 3450
uf250-04.cnf fulfilled No. of Restarts: 1920 No. of Flips: 1468 time to process: 8 seconds.
uf250-04.cnf fulfilled No. of Restarts: 567 No. of Flips: 4317 time to process: 2 seconds.
uf250-04.cnf fulfilled No. of Restarts: 136 No. of Flips: 1833 time to process: 0 seconds.
uf250-04.cnf , deadline. Restarts: 3450
uf250-04.cnf , deadline. Restarts: 3450
uf250-04.cnf fulfilled No. of Restarts: 1728 No. of Flips: 898 time to process: 7 seconds.
uf250-04.cnf , deadline. Restarts: 3450
uf250-04.cnf , deadline. Restarts: 3450
uf250-04.cnf fulfilled No. of Restarts: 2591 No. of Flips: 668 time to process: 11 seconds.
uf250-04.cnf fulfilled No. of Restarts: 1887 No. of Flips: 4671 time to process: 8 seconds.
uf250-04.cnf , deadline. Restarts: 3450
uf250-04.cnf , deadline. Restarts: 3450
uf250-04.cnf fulfilled No. of Restarts: 430 No. of Flips: 4159 time to process: 1 seconds.
uf250-04.cnf fulfilled No. of Restarts: 277 No. of Flips: 4915 time to process: 1 seconds.
uf250-04.cnf fulfilled No. of Restarts: 1090 No. of Flips: 2831 time to process: 4 seconds.
uf250-04.cnf fulfilled No. of Restarts: 2239 No. of Flips: 2396 time to process: 9 seconds.
uf250-04.cnf , deadline. Restarts: 3450
uf250-04.cnf fulfilled No. of Restarts: 3080 No. of Flips: 2127 time to process: 13 seconds.
uf250-04.cnf fulfilled No. of Restarts: 2158 No. of Flips: 4239 time to process: 9 seconds.
uf250-04.cnf , deadline. Restarts: 3450
uf250-04.cnf fulfilled No. of Restarts: 1895 No. of Flips: 4677 time to process: 8 seconds.
uf250-04.cnf , deadline. Restarts: 3450
uf250-04.cnf , deadline. Restarts: 3450
uf250-04.cnf fulfilled No. of Restarts: 1422 No. of Flips: 2161 time to process: 6 seconds.
uf250-04.cnf , deadline. Restarts: 3450
uf250-04.cnf fulfilled No. of Restarts: 2229 No. of Flips: 2703 time to process: 9 seconds.
uf250-04.cnf , deadline. Restarts: 3450
uf250-04.cnf fulfilled No. of Restarts: 2262 No. of Flips: 4389 time to process: 9 seconds.
uf250-04.cnf fulfilled No. of Restarts: 1887 No. of Flips: 2486 time to process: 7 seconds.
uf250-04.cnf fulfilled No. of Restarts: 604 No. of Flips: 4591 time to process: 2 seconds.
uf250-04.cnf , deadline. Restarts: 3450
uf250-04.cnf , deadline. Restarts: 3450
uf250-04.cnf fulfilled No. of Restarts: 12 No. of Flips: 1381 time to process: 0 seconds.
uf250-04.cnf fulfilled No. of Restarts: 1091 No. of Flips: 1702 time to process: 4 seconds.
uf250-04.cnf fulfilled No. of Restarts: 2875 No. of Flips: 2109 time to process: 11 seconds.
uf250-04.cnf fulfilled No. of Restarts: 2621 No. of Flips: 2234 time to process: 10 seconds.
uf250-04.cnf fulfilled No. of Restarts: 99 No. of Flips: 4395 time to process: 0 seconds.
uf250-04.cnf fulfilled No. of Restarts: 1609 No. of Flips: 4867 time to process: 6 seconds.
uf250-04.cnf fulfilled No. of Restarts: 2772 No. of Flips: 916 time to process: 11 seconds.
uf250-04.cnf , deadline. Restarts: 3450
uf250-04.cnf fulfilled No. of Restarts: 1006 No. of Flips: 2410 time to process: 4 seconds.
uf250-04.cnf , deadline. Restarts: 3450
uf250-04.cnf fulfilled No. of Restarts: 1884 No. of Flips: 1231 time to process: 7 seconds.
uf250-04.cnf , deadline. Restarts: 3450
uf250-04.cnf fulfilled No. of Restarts: 1454 No. of Flips: 4665 time to process: 6 seconds.
uf250-04.cnf fulfilled No. of Restarts: 10 No. of Flips: 3948 time to process: 0 seconds.
uf250-04.cnf , deadline. Restarts: 3450
uf250-04.cnf fulfilled No. of Restarts: 487 No. of Flips: 4992 time to process: 2 seconds.
uf250-04.cnf , deadline. Restarts: 3450
uf250-04.cnf , deadline. Restarts: 3450
uf250-04.cnf , deadline. Restarts: 3450
uf250-04.cnf , deadline. Restarts: 3450
uf250-04.cnf , deadline. Restarts: 3450
uf250-04.cnf fulfilled No. of Restarts: 251 No. of Flips: 2268 time to process: 1 seconds.
uf250-04.cnf fulfilled No. of Restarts: 2195 No. of Flips: 3343 time to process: 9 seconds.
uf250-04.cnf fulfilled No. of Restarts: 466 No. of Flips: 4446 time to process: 2 seconds.
uf250-04.cnf fulfilled No. of Restarts: 2664 No. of Flips: 4252 time to process: 10 seconds.
uf250-04.cnf fulfilled No. of Restarts: 2833 No. of Flips: 3121 time to process: 11 seconds.
uf250-04.cnf fulfilled No. of Restarts: 295 No. of Flips: 3948 time to process: 1 seconds.
uf250-04.cnf , deadline. Restarts: 3450
uf250-04.cnf fulfilled No. of Restarts: 135 No. of Flips: 907 time to process: 0 seconds.
uf250-04.cnf , deadline. Restarts: 3450
uf250-04.cnf fulfilled No. of Restarts: 904 No. of Flips: 3729 time to process: 3 seconds.
uf250-04.cnf , deadline. Restarts: 3450
uf250-04.cnf , deadline. Restarts: 3450
uf250-04.cnf , deadline. Restarts: 3450
uf250-04.cnf fulfilled No. of Restarts: 1260 No. of Flips: 3896 time to process: 5 seconds.
uf250-04.cnf fulfilled No. of Restarts: 2882 No. of Flips: 4517 time to process: 11 seconds.
uf250-04.cnf fulfilled No. of Restarts: 2905 No. of Flips: 3727 time to process: 12 seconds.
uf250-04.cnf fulfilled No. of Restarts: 945 No. of Flips: 3101 time to process: 4 seconds.
uf250-04.cnf fulfilled No. of Restarts: 1586 No. of Flips: 4078 time to process: 6 seconds.
uf250-04.cnf , deadline. Restarts: 3450
uf250-04.cnf fulfilled No. of Restarts: 2250 No. of Flips: 3427 time to process: 9 seconds.
uf250-04.cnf fulfilled No. of Restarts: 2974 No. of Flips: 3395 time to process: 12 seconds.
uf250-04.cnf fulfilled No. of Restarts: 660 No. of Flips: 4745 time to process: 2 seconds.
uf250-04.cnf , deadline. Restarts: 3450
uf250-04.cnf fulfilled No. of Restarts: 1631 No. of Flips: 3137 time to process: 6 seconds.
uf250-04.cnf fulfilled No. of Restarts: 2888 No. of Flips: 3615 time to process: 11 seconds.
uf250-04.cnf fulfilled No. of Restarts: 1108 No. of Flips: 4387 time to process: 4 seconds.
uf250-04.cnf fulfilled No. of Restarts: 604 No. of Flips: 1289 time to process: 2 seconds.
uf250-04.cnf fulfilled No. of Restarts: 1212 No. of Flips: 4060 time to process: 5 seconds.
uf250-04.cnf fulfilled No. of Restarts: 1532 No. of Flips: 3974 time to process: 6 seconds.
uf250-04.cnf fulfilled No. of Restarts: 665 No. of Flips: 1754 time to process: 2 seconds.
uf250-04.cnf fulfilled No. of Restarts: 2007 No. of Flips: 4466 time to process: 8 seconds.
uf250-04.cnf , deadline. Restarts: 3450
uf250-04.cnf fulfilled No. of Restarts: 1434 No. of Flips: 963 time to process: 5 seconds.
uf250-04.cnf fulfilled No. of Restarts: 108 No. of Flips: 1270 time to process: 0 seconds.
uf250-04.cnf , deadline. Restarts: 3450
uf250-04.cnf fulfilled No. of Restarts: 1257 No. of Flips: 4843 time to process: 5 seconds.
uf250-04.cnf fulfilled No. of Restarts: 779 No. of Flips: 4358 time to process: 3 seconds.
uf250-04.cnf fulfilled No. of Restarts: 1985 No. of Flips: 1752 time to process: 7 seconds.
uf250-04.cnf , deadline. Restarts: 3450
uf250-04.cnf fulfilled No. of Restarts: 759 No. of Flips: 2601 time to process: 3 seconds.
uf250-04.cnf fulfilled No. of Restarts: 46 No. of Flips: 4034 time to process: 0 seconds.
uf250-04.cnf fulfilled No. of Restarts: 1780 No. of Flips: 2812 time to process: 7 seconds.
uf250-04.cnf fulfilled No. of Restarts: 403 No. of Flips: 4028 time to process: 1 seconds.
uf250-04.cnf , deadline. Restarts: 3450
uf250-04.cnf fulfilled No. of Restarts: 1911 No. of Flips: 2047 time to process: 7 seconds.
uf250-04.cnf , deadline. Restarts: 3450
uf250-04.cnf , deadline. Restarts: 3450
uf250-04.cnf , deadline. Restarts: 3450
uf250-04.cnf fulfilled No. of Restarts: 76 No. of Flips: 4967 time to process: 0 seconds.
uf250-04.cnf , deadline. Restarts: 3450
uf250-04.cnf , deadline. Restarts: 3450
uf250-04.cnf , deadline. Restarts: 3450
uf250-04.cnf fulfilled No. of Restarts: 135 No. of Flips: 4411 time to process: 0 seconds.
uf250-04.cnf , deadline. Restarts: 3450
uf250-04.cnf fulfilled No. of Restarts: 1591 No. of Flips: 3779 time to process: 6 seconds.
uf250-04.cnf fulfilled No. of Restarts: 1199 No. of Flips: 2696 time to process: 4 seconds.
uf250-04.cnf fulfilled No. of Restarts: 1409 No. of Flips: 2996 time to process: 5 seconds.
uf250-04.cnf , deadline. Restarts: 3450
uf250-04.cnf fulfilled No. of Restarts: 743 No. of Flips: 3739 time to process: 3 seconds.
uf250-04.cnf fulfilled No. of Restarts: 470 No. of Flips: 3133 time to process: 2 seconds.
uf250-04.cnf , deadline. Restarts: 3450
uf250-04.cnf fulfilled No. of Restarts: 1880 No. of Flips: 1578 time to process: 7 seconds.
uf250-04.cnf , deadline. Restarts: 3450
uf250-04.cnf fulfilled No. of Restarts: 756 No. of Flips: 1580 time to process: 3 seconds.
uf250-04.cnf fulfilled No. of Restarts: 96 No. of Flips: 3124 time to process: 0 seconds.
uf250-04.cnf , deadline. Restarts: 3450
uf250-04.cnf fulfilled No. of Restarts: 3331 No. of Flips: 2541 time to process: 13 seconds.
uf250-04.cnf fulfilled No. of Restarts: 1490 No. of Flips: 2180 time to process: 6 seconds.
uf250-04.cnf , deadline. Restarts: 3450
uf250-04.cnf fulfilled No. of Restarts: 2377 No. of Flips: 3838 time to process: 9 seconds.
uf250-04.cnf fulfilled No. of Restarts: 939 No. of Flips: 2634 time to process: 3 seconds.
uf250-04.cnf fulfilled No. of Restarts: 1625 No. of Flips: 2830 time to process: 6 seconds.
uf250-04.cnf , deadline. Restarts: 3450
uf250-04.cnf fulfilled No. of Restarts: 1444 No. of Flips: 779 time to process: 5 seconds.
uf250-04.cnf , deadline. Restarts: 3450
uf250-04.cnf , deadline. Restarts: 3450
uf250-04.cnf fulfilled No. of Restarts: 1067 No. of Flips: 2499 time to process: 4 seconds.
uf250-04.cnf , deadline. Restarts: 3450
uf250-04.cnf , deadline. Restarts: 3450
uf250-04.cnf fulfilled No. of Restarts: 712 No. of Flips: 2631 time to process: 3 seconds.
uf250-04.cnf fulfilled No. of Restarts: 1303 No. of Flips: 4272 time to process: 5 seconds.
uf250-04.cnf , deadline. Restarts: 3450
uf250-04.cnf fulfilled No. of Restarts: 450 No. of Flips: 1744 time to process: 1 seconds.
uf250-04.cnf fulfilled No. of Restarts: 1370 No. of Flips: 2733 time to process: 5 seconds.
uf250-04.cnf fulfilled No. of Restarts: 406 No. of Flips: 4370 time to process: 1 seconds.
uf250-04.cnf , deadline. Restarts: 3450
uf250-04.cnf fulfilled No. of Restarts: 682 No. of Flips: 3881 time to process: 2 seconds.
uf250-04.cnf fulfilled No. of Restarts: 354 No. of Flips: 2079 time to process: 1 seconds.
uf250-04.cnf fulfilled No. of Restarts: 2208 No. of Flips: 4084 time to process: 9 seconds.
uf250-04.cnf fulfilled No. of Restarts: 1421 No. of Flips: 3851 time to process: 5 seconds.
uf250-04.cnf fulfilled No. of Restarts: 149 No. of Flips: 2776 time to process: 0 seconds.
uf250-04.cnf fulfilled No. of Restarts: 1221 No. of Flips: 2340 time to process: 4 seconds.
uf250-04.cnf fulfilled No. of Restarts: 417 No. of Flips: 2852 time to process: 1 seconds.
uf250-04.cnf fulfilled No. of Restarts: 2793 No. of Flips: 3637 time to process: 11 seconds.
uf250-04.cnf fulfilled No. of Restarts: 2145 No. of Flips: 2846 time to process: 8 seconds.
uf250-04.cnf fulfilled No. of Restarts: 2070 No. of Flips: 4516 time to process: 8 seconds.
uf250-04.cnf fulfilled No. of Restarts: 1087 No. of Flips: 3824 time to process: 4 seconds.
uf250-04.cnf fulfilled No. of Restarts: 2020 No. of Flips: 2716 time to process: 8 seconds.
uf250-04.cnf fulfilled No. of Restarts: 835 No. of Flips: 2700 time to process: 3 seconds.
uf250-04.cnf fulfilled No. of Restarts: 1836 No. of Flips: 2432 time to process: 7 seconds.
uf250-04.cnf fulfilled No. of Restarts: 85 No. of Flips: 3324 time to process: 0 seconds.
uf250-04.cnf fulfilled No. of Restarts: 3026 No. of Flips: 4351 time to process: 12 seconds.
uf250-04.cnf fulfilled No. of Restarts: 2396 No. of Flips: 2556 time to process: 9 seconds.
uf250-04.cnf , deadline. Restarts: 3450
uf250-04.cnf fulfilled No. of Restarts: 3189 No. of Flips: 3333 time to process: 13 seconds.
uf250-04.cnf , deadline. Restarts: 3450
uf250-04.cnf fulfilled No. of Restarts: 1529 No. of Flips: 4522 time to process: 6 seconds.
uf250-04.cnf fulfilled No. of Restarts: 1509 No. of Flips: 4249 time to process: 6 seconds.
uf250-04.cnf , deadline. Restarts: 3450
uf250-04.cnf , deadline. Restarts: 3450
uf250-04.cnf fulfilled No. of Restarts: 2798 No. of Flips: 3508 time to process: 11 seconds.
uf250-04.cnf fulfilled No. of Restarts: 338 No. of Flips: 2864 time to process: 1 seconds.
uf250-04.cnf , deadline. Restarts: 3450
uf250-04.cnf , deadline. Restarts: 3450
uf250-04.cnf fulfilled No. of Restarts: 1045 No. of Flips: 4609 time to process: 4 seconds.
uf250-04.cnf fulfilled No. of Restarts: 139 No. of Flips: 4823 time to process: 0 seconds.
uf250-04.cnf fulfilled No. of Restarts: 2469 No. of Flips: 4567 time to process: 9 seconds.
uf250-04.cnf fulfilled No. of Restarts: 1278 No. of Flips: 1381 time to process: 5 seconds.
uf250-04.cnf fulfilled No. of Restarts: 418 No. of Flips: 2325 time to process: 1 seconds.
uf250-04.cnf , deadline. Restarts: 3450
uf250-04.cnf , deadline. Restarts: 3450
uf250-04.cnf fulfilled No. of Restarts: 891 No. of Flips: 4535 time to process: 3 seconds.
uf250-04.cnf , deadline. Restarts: 3450
uf250-04.cnf fulfilled No. of Restarts: 2004 No. of Flips: 870 time to process: 8 seconds.
uf250-04.cnf fulfilled No. of Restarts: 355 No. of Flips: 1140 time to process: 1 seconds.
uf250-04.cnf fulfilled No. of Restarts: 1337 No. of Flips: 2247 time to process: 5 seconds.
uf250-04.cnf fulfilled No. of Restarts: 1158 No. of Flips: 2330 time to process: 4 seconds.
uf250-04.cnf fulfilled No. of Restarts: 626 No. of Flips: 846 time to process: 2 seconds.
uf250-04.cnf fulfilled No. of Restarts: 694 No. of Flips: 3450 time to process: 2 seconds.
uf250-04.cnf fulfilled No. of Restarts: 911 No. of Flips: 4032 time to process: 3 seconds.
uf250-04.cnf fulfilled No. of Restarts: 1443 No. of Flips: 3704 time to process: 6 seconds.
uf250-04.cnf fulfilled No. of Restarts: 1799 No. of Flips: 4823 time to process: 7 seconds.
uf250-04.cnf , deadline. Restarts: 3450
uf250-04.cnf fulfilled No. of Restarts: 1252 No. of Flips: 1769 time to process: 5 seconds.
uf250-04.cnf , deadline. Restarts: 3450
uf250-04.cnf fulfilled No. of Restarts: 539 No. of Flips: 4656 time to process: 2 seconds.
uf250-04.cnf , deadline. Restarts: 3450
uf250-04.cnf fulfilled No. of Restarts: 2822 No. of Flips: 3713 time to process: 11 seconds.
uf250-04.cnf fulfilled No. of Restarts: 1697 No. of Flips: 1257 time to process: 6 seconds.
uf250-04.cnf fulfilled No. of Restarts: 1350 No. of Flips: 4298 time to process: 5 seconds.
uf250-04.cnf , deadline. Restarts: 3450
uf250-04.cnf fulfilled No. of Restarts: 228 No. of Flips: 3901 time to process: 0 seconds.
uf250-04.cnf fulfilled No. of Restarts: 1251 No. of Flips: 4831 time to process: 5 seconds.
uf250-04.cnf , deadline. Restarts: 3450
uf250-04.cnf fulfilled No. of Restarts: 1977 No. of Flips: 2062 time to process: 8 seconds.
uf250-04.cnf fulfilled No. of Restarts: 1112 No. of Flips: 4723 time to process: 4 seconds.
uf250-04.cnf , deadline. Restarts: 3450
uf250-04.cnf fulfilled No. of Restarts: 2027 No. of Flips: 4147 time to process: 8 seconds.
uf250-04.cnf , deadline. Restarts: 3450
uf250-04.cnf , deadline. Restarts: 3450
uf250-04.cnf , deadline. Restarts: 3450
uf250-04.cnf fulfilled No. of Restarts: 870 No. of Flips: 3460 time to process: 3 seconds.
uf250-04.cnf fulfilled No. of Restarts: 1637 No. of Flips: 1767 time to process: 6 seconds.
uf250-04.cnf fulfilled No. of Restarts: 2101 No. of Flips: 635 time to process: 8 seconds.
uf250-04.cnf fulfilled No. of Restarts: 1107 No. of Flips: 3659 time to process: 4 seconds.
uf250-04.cnf , deadline. Restarts: 3450
uf250-04.cnf fulfilled No. of Restarts: 876 No. of Flips: 2694 time to process: 3 seconds.
uf250-04.cnf fulfilled No. of Restarts: 437 No. of Flips: 1236 time to process: 1 seconds.
uf250-04.cnf , deadline. Restarts: 3450
uf250-04.cnf , deadline. Restarts: 3450
uf250-04.cnf , deadline. Restarts: 3450
uf250-04.cnf fulfilled No. of Restarts: 3133 No. of Flips: 2001 time to process: 12 seconds.
uf250-04.cnf fulfilled No. of Restarts: 2075 No. of Flips: 734 time to process: 8 seconds.
uf250-04.cnf , deadline. Restarts: 3450
uf250-04.cnf , deadline. Restarts: 3450
uf250-04.cnf fulfilled No. of Restarts: 400 No. of Flips: 4881 time to process: 1 seconds.
uf250-04.cnf fulfilled No. of Restarts: 451 No. of Flips: 1202 time to process: 1 seconds.
uf250-04.cnf fulfilled No. of Restarts: 2062 No. of Flips: 2118 time to process: 8 seconds.
uf250-04.cnf , deadline. Restarts: 3450
uf250-04.cnf fulfilled No. of Restarts: 481 No. of Flips: 1930 time to process: 2 seconds.
uf250-04.cnf , deadline. Restarts: 3450
uf250-04.cnf , deadline. Restarts: 3450
uf250-04.cnf fulfilled No. of Restarts: 2714 No. of Flips: 3623 time to process: 11 seconds.
uf250-04.cnf fulfilled No. of Restarts: 631 No. of Flips: 2155 time to process: 2 seconds.
uf250-04.cnf , deadline. Restarts: 3450
uf250-04.cnf , deadline. Restarts: 3450
uf250-04.cnf , deadline. Restarts: 3450
uf250-04.cnf fulfilled No. of Restarts: 1247 No. of Flips: 2358 time to process: 5 seconds.
uf250-04.cnf fulfilled No. of Restarts: 1491 No. of Flips: 2702 time to process: 6 seconds.
uf250-04.cnf fulfilled No. of Restarts: 223 No. of Flips: 3556 time to process: 0 seconds.
uf250-04.cnf fulfilled No. of Restarts: 520 No. of Flips: 4314 time to process: 2 seconds.
uf250-04.cnf fulfilled No. of Restarts: 271 No. of Flips: 1672 time to process: 1 seconds.
uf250-04.cnf , deadline. Restarts: 3450
uf250-04.cnf fulfilled No. of Restarts: 2037 No. of Flips: 4365 time to process: 8 seconds.
uf250-04.cnf fulfilled No. of Restarts: 0 No. of Flips: 2152 time to process: 0 seconds.
uf250-04.cnf , deadline. Restarts: 3450
uf250-04.cnf fulfilled No. of Restarts: 1176 No. of Flips: 3655 time to process: 5 seconds.
uf250-04.cnf , deadline. Restarts: 3450
uf250-04.cnf fulfilled No. of Restarts: 2236 No. of Flips: 2362 time to process: 9 seconds.
uf250-04.cnf fulfilled No. of Restarts: 1741 No. of Flips: 4424 time to process: 7 seconds.
uf250-04.cnf , deadline. Restarts: 3450
uf250-04.cnf fulfilled No. of Restarts: 1602 No. of Flips: 4424 time to process: 6 seconds.
uf250-04.cnf fulfilled No. of Restarts: 86 No. of Flips: 2879 time to process: 0 seconds.
uf250-04.cnf fulfilled No. of Restarts: 2701 No. of Flips: 2946 time to process: 11 seconds.
uf250-04.cnf fulfilled No. of Restarts: 1430 No. of Flips: 2418 time to process: 6 seconds.
uf250-04.cnf , deadline. Restarts: 3450
uf250-04.cnf fulfilled No. of Restarts: 2747 No. of Flips: 3054 time to process: 11 seconds.
uf250-04.cnf fulfilled No. of Restarts: 535 No. of Flips: 3278 time to process: 2 seconds.
uf250-04.cnf fulfilled No. of Restarts: 444 No. of Flips: 1428 time to process: 1 seconds.
uf250-04.cnf fulfilled No. of Restarts: 1480 No. of Flips: 3722 time to process: 6 seconds.
uf250-04.cnf fulfilled No. of Restarts: 1295 No. of Flips: 1280 time to process: 5 seconds.
uf250-04.cnf fulfilled No. of Restarts: 1004 No. of Flips: 4966 time to process: 4 seconds.
uf250-04.cnf fulfilled No. of Restarts: 2258 No. of Flips: 4327 time to process: 9 seconds.
uf250-04.cnf , deadline. Restarts: 3450
uf250-04.cnf , deadline. Restarts: 3450
uf250-04.cnf fulfilled No. of Restarts: 3166 No. of Flips: 4651 time to process: 13 seconds.
uf250-04.cnf fulfilled No. of Restarts: 3334 No. of Flips: 3003 time to process: 13 seconds.
uf250-04.cnf , deadline. Restarts: 3450
uf250-04.cnf fulfilled No. of Restarts: 1425 No. of Flips: 2191 time to process: 5 seconds.
uf250-04.cnf fulfilled No. of Restarts: 179 No. of Flips: 4940 time to process: 0 seconds.
uf250-04.cnf , deadline. Restarts: 3450
uf250-04.cnf , deadline. Restarts: 3450
uf250-04.cnf fulfilled No. of Restarts: 535 No. of Flips: 3659 time to process: 2 seconds.
uf250-04.cnf fulfilled No. of Restarts: 101 No. of Flips: 1243 time to process: 0 seconds.
uf250-04.cnf fulfilled No. of Restarts: 2392 No. of Flips: 4417 time to process: 9 seconds.
uf250-04.cnf , deadline. Restarts: 3450
uf250-04.cnf , deadline. Restarts: 3450
uf250-04.cnf , deadline. Restarts: 3450
uf250-04.cnf , deadline. Restarts: 3450
uf250-04.cnf , deadline. Restarts: 3450
uf250-04.cnf , deadline. Restarts: 3450
uf250-04.cnf fulfilled No. of Restarts: 2279 No. of Flips: 2501 time to process: 9 seconds.
uf250-04.cnf fulfilled No. of Restarts: 566 No. of Flips: 4449 time to process: 2 seconds.
uf250-04.cnf fulfilled No. of Restarts: 1124 No. of Flips: 3352 time to process: 4 seconds.
uf250-04.cnf , deadline. Restarts: 3450
uf250-04.cnf fulfilled No. of Restarts: 1272 No. of Flips: 3593 time to process: 5 seconds.
uf250-04.cnf fulfilled No. of Restarts: 658 No. of Flips: 2382 time to process: 2 seconds.
uf250-04.cnf , deadline. Restarts: 3450
uf250-04.cnf , deadline. Restarts: 3450
uf250-04.cnf , deadline. Restarts: 3450
uf250-04.cnf fulfilled No. of Restarts: 1725 No. of Flips: 1134 time to process: 7 seconds.
uf250-04.cnf , deadline. Restarts: 3450
uf250-04.cnf fulfilled No. of Restarts: 2561 No. of Flips: 2131 time to process: 10 seconds.
uf250-04.cnf , deadline. Restarts: 3450
uf250-04.cnf fulfilled No. of Restarts: 157 No. of Flips: 3635 time to process: 0 seconds.
uf250-04.cnf , deadline. Restarts: 3450
uf250-04.cnf , deadline. Restarts: 3450
uf250-04.cnf , deadline. Restarts: 3450
uf250-04.cnf , deadline. Restarts: 3450
uf250-04.cnf , deadline. Restarts: 3450
uf250-04.cnf fulfilled No. of Restarts: 1978 No. of Flips: 2036 time to process: 8 seconds.
uf250-04.cnf fulfilled No. of Restarts: 364 No. of Flips: 4470 time to process: 1 seconds.
uf250-04.cnf fulfilled No. of Restarts: 85 No. of Flips: 3444 time to process: 0 seconds.
uf250-04.cnf fulfilled No. of Restarts: 1508 No. of Flips: 3366 time to process: 6 seconds.
uf250-04.cnf , deadline. Restarts: 3450
uf250-04.cnf , deadline. Restarts: 3450
uf250-04.cnf , deadline. Restarts: 3450
uf250-04.cnf , deadline. Restarts: 3450
uf250-04.cnf fulfilled No. of Restarts: 3395 No. of Flips: 2980 time to process: 13 seconds.
uf250-04.cnf fulfilled No. of Restarts: 2127 No. of Flips: 4872 time to process: 8 seconds.
uf250-04.cnf , deadline. Restarts: 3450
uf250-04.cnf fulfilled No. of Restarts: 3094 No. of Flips: 3228 time to process: 12 seconds.
uf250-04.cnf fulfilled No. of Restarts: 1235 No. of Flips: 1984 time to process: 5 seconds.
uf250-04.cnf fulfilled No. of Restarts: 1660 No. of Flips: 4255 time to process: 6 seconds.
uf250-04.cnf , deadline. Restarts: 3450
uf250-04.cnf fulfilled No. of Restarts: 2683 No. of Flips: 4223 time to process: 10 seconds.
uf250-04.cnf fulfilled No. of Restarts: 1486 No. of Flips: 3180 time to process: 6 seconds.
uf250-04.cnf fulfilled No. of Restarts: 80 No. of Flips: 4445 time to process: 0 seconds.
uf250-04.cnf fulfilled No. of Restarts: 139 No. of Flips: 4176 time to process: 0 seconds.
uf250-04.cnf fulfilled No. of Restarts: 2145 No. of Flips: 3980 time to process: 8 seconds.
uf250-04.cnf , deadline. Restarts: 3450
uf250-04.cnf fulfilled No. of Restarts: 530 No. of Flips: 4696 time to process: 2 seconds.
uf250-04.cnf fulfilled No. of Restarts: 696 No. of Flips: 3479 time to process: 2 seconds.
uf250-04.cnf , deadline. Restarts: 3450
uf250-04.cnf fulfilled No. of Restarts: 263 No. of Flips: 3579 time to process: 1 seconds.
uf250-04.cnf fulfilled No. of Restarts: 2688 No. of Flips: 3251 time to process: 11 seconds.
uf250-04.cnf fulfilled No. of Restarts: 1205 No. of Flips: 4408 time to process: 4 seconds.
uf250-04.cnf , deadline. Restarts: 3450
uf250-04.cnf , deadline. Restarts: 3450
