# Supplementary material for: Completion Probabilities and Parallel Restart Strategies under an Imposed Deadline
Source: PLoS One. 2016 Oct 12;11(10):e0164605. doi: 10.1371/journal.pone.0164605 (PMC5061357; doi:10.1371/journal.pone.0164605)
Supplement: S1 File — The file “S1_File.zip” is the data gathered from the experiments regarding completion probability. (ZIP) [file pone.0164605.s004.zip › results_Single_r3550.344.txt]

uf250-04.cnf fulfilled No. of Restarts: 2816 No. of Flips: 2033 time to process: 12 seconds.
uf250-04.cnf , deadline. Restarts: 3550
uf250-04.cnf fulfilled No. of Restarts: 453 No. of Flips: 963 time to process: 2 seconds.
uf250-04.cnf , deadline. Restarts: 3550
uf250-04.cnf , deadline. Restarts: 3550
uf250-04.cnf , deadline. Restarts: 3550
uf250-04.cnf fulfilled No. of Restarts: 2113 No. of Flips: 2452 time to process: 8 seconds.
uf250-04.cnf fulfilled No. of Restarts: 866 No. of Flips: 3386 time to process: 3 seconds.
uf250-04.cnf fulfilled No. of Restarts: 339 No. of Flips: 2970 time to process: 1 seconds.
uf250-04.cnf fulfilled No. of Restarts: 1246 No. of Flips: 1623 time to process: 5 seconds.
uf250-04.cnf fulfilled No. of Restarts: 974 No. of Flips: 3133 time to process: 4 seconds.
uf250-04.cnf fulfilled No. of Restarts: 386 No. of Flips: 3876 time to process: 1 seconds.
uf250-04.cnf fulfilled No. of Restarts: 2694 No. of Flips: 2049 time to process: 11 seconds.
uf250-04.cnf , deadline. Restarts: 3550
uf250-04.cnf fulfilled No. of Restarts: 1644 No. of Flips: 4300 time to process: 7 seconds.
uf250-04.cnf , deadline. Restarts: 3550
uf250-04.cnf , deadline. Restarts: 3550
uf250-04.cnf fulfilled No. of Restarts: 1057 No. of Flips: 3915 time to process: 4 seconds.
uf250-04.cnf fulfilled No. of Restarts: 2494 No. of Flips: 1445 time to process: 10 seconds.
uf250-04.cnf fulfilled No. of Restarts: 1956 No. of Flips: 4928 time to process: 8 seconds.
uf250-04.cnf fulfilled No. of Restarts: 1923 No. of Flips: 1143 time to process: 8 seconds.
uf250-04.cnf fulfilled No. of Restarts: 2575 No. of Flips: 3282 time to process: 11 seconds.
uf250-04.cnf , deadline. Restarts: 3550
uf250-04.cnf fulfilled No. of Restarts: 3512 No. of Flips: 3558 time to process: 15 seconds.
uf250-04.cnf fulfilled No. of Restarts: 9 No. of Flips: 1962 time to process: 0 seconds.
uf250-04.cnf , deadline. Restarts: 3550
uf250-04.cnf fulfilled No. of Restarts: 3142 No. of Flips: 2642 time to process: 13 seconds.
uf250-04.cnf fulfilled No. of Restarts: 2260 No. of Flips: 1433 time to process: 9 seconds.
uf250-04.cnf fulfilled No. of Restarts: 1102 No. of Flips: 1799 time to process: 4 seconds.
uf250-04.cnf , deadline. Restarts: 3550
uf250-04.cnf , deadline. Restarts: 3550
uf250-04.cnf fulfilled No. of Restarts: 564 No. of Flips: 3018 time to process: 2 seconds.
uf250-04.cnf , deadline. Restarts: 3550
uf250-04.cnf fulfilled No. of Restarts: 1137 No. of Flips: 2806 time to process: 5 seconds.
uf250-04.cnf fulfilled No. of Restarts: 1768 No. of Flips: 2243 time to process: 7 seconds.
uf250-04.cnf fulfilled No. of Restarts: 3097 No. of Flips: 844 time to process: 13 seconds.
uf250-04.cnf fulfilled No. of Restarts: 226 No. of Flips: 1147 time to process: 1 seconds.
uf250-04.cnf fulfilled No. of Restarts: 2602 No. of Flips: 3779 time to process: 11 seconds.
uf250-04.cnf fulfilled No. of Restarts: 2521 No. of Flips: 3180 time to process: 10 seconds.
uf250-04.cnf fulfilled No. of Restarts: 1991 No. of Flips: 4180 time to process: 8 seconds.
uf250-04.cnf fulfilled No. of Restarts: 540 No. of Flips: 2295 time to process: 2 seconds.
uf250-04.cnf fulfilled No. of Restarts: 283 No. of Flips: 549 time to process: 1 seconds.
uf250-04.cnf fulfilled No. of Restarts: 967 No. of Flips: 1117 time to process: 4 seconds.
uf250-04.cnf , deadline. Restarts: 3550
uf250-04.cnf fulfilled No. of Restarts: 1054 No. of Flips: 1997 time to process: 4 seconds.
uf250-04.cnf , deadline. Restarts: 3550
uf250-04.cnf fulfilled No. of Restarts: 2639 No. of Flips: 2349 time to process: 11 seconds.
uf250-04.cnf fulfilled No. of Restarts: 401 No. of Flips: 2087 time to process: 1 seconds.
uf250-04.cnf , deadline. Restarts: 3550
uf250-04.cnf fulfilled No. of Restarts: 157 No. of Flips: 676 time to process: 0 seconds.
uf250-04.cnf fulfilled No. of Restarts: 3345 No. of Flips: 3167 time to process: 14 seconds.
uf250-04.cnf , deadline. Restarts: 3550
uf250-04.cnf fulfilled No. of Restarts: 1507 No. of Flips: 4621 time to process: 6 seconds.
uf250-04.cnf , deadline. Restarts: 3550
uf250-04.cnf fulfilled No. of Restarts: 286 No. of Flips: 4579 time to process: 1 seconds.
uf250-04.cnf , deadline. Restarts: 3550
uf250-04.cnf fulfilled No. of Restarts: 276 No. of Flips: 2490 time to process: 1 seconds.
uf250-04.cnf fulfilled No. of Restarts: 2337 No. of Flips: 603 time to process: 10 seconds.
uf250-04.cnf fulfilled No. of Restarts: 647 No. of Flips: 2886 time to process: 2 seconds.
uf250-04.cnf fulfilled No. of Restarts: 2643 No. of Flips: 3128 time to process: 11 seconds.
uf250-04.cnf , deadline. Restarts: 3550
uf250-04.cnf fulfilled No. of Restarts: 3 No. of Flips: 4590 time to process: 0 seconds.
uf250-04.cnf fulfilled No. of Restarts: 81 No. of Flips: 4878 time to process: 0 seconds.
uf250-04.cnf , deadline. Restarts: 3550
uf250-04.cnf fulfilled No. of Restarts: 3174 No. of Flips: 2530 time to process: 13 seconds.
uf250-04.cnf fulfilled No. of Restarts: 2934 No. of Flips: 1502 time to process: 12 seconds.
uf250-04.cnf fulfilled No. of Restarts: 421 No. of Flips: 4331 time to process: 1 seconds.
uf250-04.cnf , deadline. Restarts: 3550
uf250-04.cnf , deadline. Restarts: 3550
uf250-04.cnf fulfilled No. of Restarts: 1379 No. of Flips: 3900 time to process: 5 seconds.
uf250-04.cnf fulfilled No. of Restarts: 413 No. of Flips: 4379 time to process: 1 seconds.
uf250-04.cnf , deadline. Restarts: 3550
uf250-04.cnf fulfilled No. of Restarts: 1073 No. of Flips: 4462 time to process: 4 seconds.
uf250-04.cnf fulfilled No. of Restarts: 2750 No. of Flips: 1439 time to process: 11 seconds.
uf250-04.cnf fulfilled No. of Restarts: 2969 No. of Flips: 2765 time to process: 12 seconds.
uf250-04.cnf fulfilled No. of Restarts: 768 No. of Flips: 2506 time to process: 3 seconds.
uf250-04.cnf , deadline. Restarts: 3550
uf250-04.cnf fulfilled No. of Restarts: 2632 No. of Flips: 1374 time to process: 11 seconds.
uf250-04.cnf fulfilled No. of Restarts: 1020 No. of Flips: 1325 time to process: 4 seconds.
uf250-04.cnf fulfilled No. of Restarts: 207 No. of Flips: 3930 time to process: 0 seconds.
uf250-04.cnf fulfilled No. of Restarts: 3306 No. of Flips: 2010 time to process: 14 seconds.
uf250-04.cnf fulfilled No. of Restarts: 2275 No. of Flips: 3352 time to process: 9 seconds.
uf250-04.cnf fulfilled No. of Restarts: 2926 No. of Flips: 3853 time to process: 12 seconds.
uf250-04.cnf , deadline. Restarts: 3550
uf250-04.cnf fulfilled No. of Restarts: 3214 No. of Flips: 1709 time to process: 13 seconds.
uf250-04.cnf , deadline. Restarts: 3550
uf250-04.cnf fulfilled No. of Restarts: 1663 No. of Flips: 1465 time to process: 7 seconds.
uf250-04.cnf , deadline. Restarts: 3550
uf250-04.cnf , deadline. Restarts: 3550
uf250-04.cnf fulfilled No. of Restarts: 632 No. of Flips: 1506 time to process: 2 seconds.
uf250-04.cnf fulfilled No. of Restarts: 1329 No. of Flips: 2887 time to process: 5 seconds.
uf250-04.cnf , deadline. Restarts: 3550
uf250-04.cnf fulfilled No. of Restarts: 861 No. of Flips: 3506 time to process: 3 seconds.
uf250-04.cnf fulfilled No. of Restarts: 2411 No. of Flips: 1577 time to process: 10 seconds.
uf250-04.cnf , deadline. Restarts: 3550
uf250-04.cnf fulfilled No. of Restarts: 57 No. of Flips: 1121 time to process: 0 seconds.
uf250-04.cnf fulfilled No. of Restarts: 250 No. of Flips: 2699 time to process: 1 seconds.
uf250-04.cnf fulfilled No. of Restarts: 2144 No. of Flips: 2597 time to process: 9 seconds.
uf250-04.cnf fulfilled No. of Restarts: 1139 No. of Flips: 2425 time to process: 4 seconds.
uf250-04.cnf , deadline. Restarts: 3550
uf250-04.cnf fulfilled No. of Restarts: 82 No. of Flips: 4031 time to process: 0 seconds.
uf250-04.cnf fulfilled No. of Restarts: 2893 No. of Flips: 1660 time to process: 12 seconds.
uf250-04.cnf , deadline. Restarts: 3550
uf250-04.cnf fulfilled No. of Restarts: 918 No. of Flips: 3379 time to process: 3 seconds.
uf250-04.cnf fulfilled No. of Restarts: 926 No. of Flips: 2423 time to process: 3 seconds.
uf250-04.cnf fulfilled No. of Restarts: 547 No. of Flips: 2507 time to process: 2 seconds.
uf250-04.cnf fulfilled No. of Restarts: 240 No. of Flips: 4428 time to process: 1 seconds.
uf250-04.cnf , deadline. Restarts: 3550
uf250-04.cnf fulfilled No. of Restarts: 746 No. of Flips: 3904 time to process: 3 seconds.
uf250-04.cnf , deadline. Restarts: 3550
uf250-04.cnf , deadline. Restarts: 3550
uf250-04.cnf fulfilled No. of Restarts: 482 No. of Flips: 1993 time to process: 2 seconds.
uf250-04.cnf fulfilled No. of Restarts: 533 No. of Flips: 4887 time to process: 2 seconds.
uf250-04.cnf fulfilled No. of Restarts: 2759 No. of Flips: 1225 time to process: 11 seconds.
uf250-04.cnf fulfilled No. of Restarts: 2681 No. of Flips: 2468 time to process: 11 seconds.
uf250-04.cnf fulfilled No. of Restarts: 320 No. of Flips: 3299 time to process: 1 seconds.
uf250-04.cnf fulfilled No. of Restarts: 841 No. of Flips: 1938 time to process: 3 seconds.
uf250-04.cnf , deadline. Restarts: 3550
uf250-04.cnf fulfilled No. of Restarts: 869 No. of Flips: 2443 time to process: 3 seconds.
uf250-04.cnf , deadline. Restarts: 3550
uf250-04.cnf fulfilled No. of Restarts: 3402 No. of Flips: 1478 time to process: 14 seconds.
uf250-04.cnf fulfilled No. of Restarts: 1279 No. of Flips: 3106 time to process: 5 seconds.
uf250-04.cnf , deadline. Restarts: 3550
uf250-04.cnf fulfilled No. of Restarts: 204 No. of Flips: 4488 time to process: 0 seconds.
uf250-04.cnf , deadline. Restarts: 3550
uf250-04.cnf fulfilled No. of Restarts: 2163 No. of Flips: 4409 time to process: 9 seconds.
uf250-04.cnf fulfilled No. of Restarts: 27 No. of Flips: 3226 time to process: 0 seconds.
uf250-04.cnf fulfilled No. of Restarts: 284 No. of Flips: 4623 time to process: 1 seconds.
uf250-04.cnf fulfilled No. of Restarts: 217 No. of Flips: 3573 time to process: 0 seconds.
uf250-04.cnf fulfilled No. of Restarts: 2196 No. of Flips: 4982 time to process: 9 seconds.
uf250-04.cnf fulfilled No. of Restarts: 1497 No. of Flips: 3664 time to process: 6 seconds.
uf250-04.cnf , deadline. Restarts: 3550
uf250-04.cnf fulfilled No. of Restarts: 1463 No. of Flips: 3460 time to process: 6 seconds.
uf250-04.cnf fulfilled No. of Restarts: 1421 No. of Flips: 3037 time to process: 6 seconds.
uf250-04.cnf fulfilled No. of Restarts: 2564 No. of Flips: 3430 time to process: 11 seconds.
uf250-04.cnf fulfilled No. of Restarts: 741 No. of Flips: 4613 time to process: 3 seconds.
uf250-04.cnf , deadline. Restarts: 3550
uf250-04.cnf fulfilled No. of Restarts: 2573 No. of Flips: 2335 time to process: 11 seconds.
uf250-04.cnf fulfilled No. of Restarts: 2033 No. of Flips: 4939 time to process: 8 seconds.
uf250-04.cnf fulfilled No. of Restarts: 622 No. of Flips: 3049 time to process: 2 seconds.
uf250-04.cnf fulfilled No. of Restarts: 1112 No. of Flips: 1387 time to process: 4 seconds.
uf250-04.cnf fulfilled No. of Restarts: 1130 No. of Flips: 4386 time to process: 5 seconds.
uf250-04.cnf fulfilled No. of Restarts: 1391 No. of Flips: 2332 time to process: 6 seconds.
uf250-04.cnf fulfilled No. of Restarts: 959 No. of Flips: 1434 time to process: 4 seconds.
uf250-04.cnf , deadline. Restarts: 3550
uf250-04.cnf fulfilled No. of Restarts: 466 No. of Flips: 4000 time to process: 2 seconds.
uf250-04.cnf , deadline. Restarts: 3550
uf250-04.cnf , deadline. Restarts: 3550
uf250-04.cnf , deadline. Restarts: 3550
uf250-04.cnf fulfilled No. of Restarts: 3339 No. of Flips: 4024 time to process: 14 seconds.
uf250-04.cnf fulfilled No. of Restarts: 60 No. of Flips: 4113 time to process: 0 seconds.
uf250-04.cnf fulfilled No. of Restarts: 617 No. of Flips: 2060 time to process: 2 seconds.
uf250-04.cnf fulfilled No. of Restarts: 1776 No. of Flips: 3010 time to process: 8 seconds.
uf250-04.cnf fulfilled No. of Restarts: 757 No. of Flips: 4251 time to process: 3 seconds.
uf250-04.cnf fulfilled No. of Restarts: 2055 No. of Flips: 1722 time to process: 9 seconds.
uf250-04.cnf , deadline. Restarts: 3550
uf250-04.cnf fulfilled No. of Restarts: 49 No. of Flips: 3836 time to process: 0 seconds.
uf250-04.cnf fulfilled No. of Restarts: 2100 No. of Flips: 3182 time to process: 9 seconds.
uf250-04.cnf fulfilled No. of Restarts: 2898 No. of Flips: 3240 time to process: 12 seconds.
uf250-04.cnf fulfilled No. of Restarts: 63 No. of Flips: 4259 time to process: 0 seconds.
uf250-04.cnf fulfilled No. of Restarts: 2350 No. of Flips: 1187 time to process: 10 seconds.
uf250-04.cnf , deadline. Restarts: 3550
uf250-04.cnf fulfilled No. of Restarts: 1573 No. of Flips: 2369 time to process: 6 seconds.
uf250-04.cnf , deadline. Restarts: 3550
uf250-04.cnf fulfilled No. of Restarts: 132 No. of Flips: 4029 time to process: 0 seconds.
uf250-04.cnf fulfilled No. of Restarts: 2946 No. of Flips: 1252 time to process: 12 seconds.
uf250-04.cnf fulfilled No. of Restarts: 2019 No. of Flips: 4551 time to process: 8 seconds.
uf250-04.cnf fulfilled No. of Restarts: 2436 No. of Flips: 2181 time to process: 10 seconds.
uf250-04.cnf fulfilled No. of Restarts: 2482 No. of Flips: 3312 time to process: 10 seconds.
uf250-04.cnf , deadline. Restarts: 3550
uf250-04.cnf fulfilled No. of Restarts: 1379 No. of Flips: 2602 time to process: 6 seconds.
uf250-04.cnf , deadline. Restarts: 3550
uf250-04.cnf fulfilled No. of Restarts: 3350 No. of Flips: 4233 time to process: 14 seconds.
uf250-04.cnf , deadline. Restarts: 3550
uf250-04.cnf fulfilled No. of Restarts: 767 No. of Flips: 3456 time to process: 3 seconds.
uf250-04.cnf fulfilled No. of Restarts: 1180 No. of Flips: 3700 time to process: 5 seconds.
uf250-04.cnf fulfilled No. of Restarts: 472 No. of Flips: 1255 time to process: 2 seconds.
uf250-04.cnf fulfilled No. of Restarts: 61 No. of Flips: 1604 time to process: 0 seconds.
uf250-04.cnf , deadline. Restarts: 3550
uf250-04.cnf , deadline. Restarts: 3550
uf250-04.cnf fulfilled No. of Restarts: 2814 No. of Flips: 4266 time to process: 17 seconds.
uf250-04.cnf fulfilled No. of Restarts: 1590 No. of Flips: 4958 time to process: 10 seconds.
uf250-04.cnf fulfilled No. of Restarts: 720 No. of Flips: 2026 time to process: 4 seconds.
uf250-04.cnf fulfilled No. of Restarts: 592 No. of Flips: 2724 time to process: 3 seconds.
uf250-04.cnf , deadline. Restarts: 3550
uf250-04.cnf , deadline. Restarts: 3550
uf250-04.cnf fulfilled No. of Restarts: 421 No. of Flips: 1250 time to process: 1 seconds.
uf250-04.cnf fulfilled No. of Restarts: 2699 No. of Flips: 3403 time to process: 11 seconds.
uf250-04.cnf , deadline. Restarts: 3550
uf250-04.cnf fulfilled No. of Restarts: 531 No. of Flips: 2777 time to process: 2 seconds.
uf250-04.cnf fulfilled No. of Restarts: 919 No. of Flips: 2868 time to process: 3 seconds.
uf250-04.cnf fulfilled No. of Restarts: 3415 No. of Flips: 1999 time to process: 14 seconds.
uf250-04.cnf fulfilled No. of Restarts: 3453 No. of Flips: 4732 time to process: 14 seconds.
uf250-04.cnf fulfilled No. of Restarts: 1167 No. of Flips: 4969 time to process: 5 seconds.
uf250-04.cnf fulfilled No. of Restarts: 1159 No. of Flips: 4660 time to process: 5 seconds.
uf250-04.cnf fulfilled No. of Restarts: 2600 No. of Flips: 4792 time to process: 11 seconds.
uf250-04.cnf , deadline. Restarts: 3550
uf250-04.cnf fulfilled No. of Restarts: 691 No. of Flips: 4501 time to process: 3 seconds.
uf250-04.cnf , deadline. Restarts: 3550
uf250-04.cnf fulfilled No. of Restarts: 3295 No. of Flips: 2777 time to process: 14 seconds.
uf250-04.cnf , deadline. Restarts: 3550
uf250-04.cnf , deadline. Restarts: 3550
uf250-04.cnf fulfilled No. of Restarts: 2528 No. of Flips: 1937 time to process: 10 seconds.
uf250-04.cnf fulfilled No. of Restarts: 631 No. of Flips: 2216 time to process: 2 seconds.
uf250-04.cnf fulfilled No. of Restarts: 838 No. of Flips: 4169 time to process: 3 seconds.
uf250-04.cnf fulfilled No. of Restarts: 1909 No. of Flips: 2116 time to process: 9 seconds.
uf250-04.cnf fulfilled No. of Restarts: 1256 No. of Flips: 1780 time to process: 5 seconds.
uf250-04.cnf , deadline. Restarts: 3550
uf250-04.cnf fulfilled No. of Restarts: 3081 No. of Flips: 4873 time to process: 13 seconds.
uf250-04.cnf fulfilled No. of Restarts: 752 No. of Flips: 3108 time to process: 3 seconds.
uf250-04.cnf , deadline. Restarts: 3550
uf250-04.cnf , deadline. Restarts: 3550
uf250-04.cnf fulfilled No. of Restarts: 3334 No. of Flips: 3726 time to process: 14 seconds.
uf250-04.cnf , deadline. Restarts: 3550
uf250-04.cnf , deadline. Restarts: 3550
uf250-04.cnf , deadline. Restarts: 3550
uf250-04.cnf fulfilled No. of Restarts: 385 No. of Flips: 2722 time to process: 1 seconds.
uf250-04.cnf , deadline. Restarts: 3550
uf250-04.cnf fulfilled No. of Restarts: 727 No. of Flips: 2665 time to process: 3 seconds.
uf250-04.cnf , deadline. Restarts: 3550
uf250-04.cnf fulfilled No. of Restarts: 2739 No. of Flips: 2660 time to process: 11 seconds.
uf250-04.cnf , deadline. Restarts: 3550
uf250-04.cnf fulfilled No. of Restarts: 1092 No. of Flips: 4979 time to process: 4 seconds.
uf250-04.cnf fulfilled No. of Restarts: 1074 No. of Flips: 4211 time to process: 4 seconds.
uf250-04.cnf , deadline. Restarts: 3550
uf250-04.cnf fulfilled No. of Restarts: 517 No. of Flips: 4220 time to process: 2 seconds.
uf250-04.cnf fulfilled No. of Restarts: 755 No. of Flips: 3072 time to process: 3 seconds.
uf250-04.cnf fulfilled No. of Restarts: 578 No. of Flips: 3884 time to process: 2 seconds.
uf250-04.cnf fulfilled No. of Restarts: 1043 No. of Flips: 2606 time to process: 4 seconds.
uf250-04.cnf , deadline. Restarts: 3550
uf250-04.cnf fulfilled No. of Restarts: 2074 No. of Flips: 2584 time to process: 9 seconds.
uf250-04.cnf fulfilled No. of Restarts: 3216 No. of Flips: 1170 time to process: 13 seconds.
uf250-04.cnf , deadline. Restarts: 3550
uf250-04.cnf , deadline. Restarts: 3550
uf250-04.cnf fulfilled No. of Restarts: 2172 No. of Flips: 1030 time to process: 9 seconds.
uf250-04.cnf , deadline. Restarts: 3550
uf250-04.cnf , deadline. Restarts: 3550
uf250-04.cnf fulfilled No. of Restarts: 627 No. of Flips: 4702 time to process: 2 seconds.
uf250-04.cnf fulfilled No. of Restarts: 349 No. of Flips: 3950 time to process: 1 seconds.
uf250-04.cnf fulfilled No. of Restarts: 377 No. of Flips: 1128 time to process: 1 seconds.
uf250-04.cnf fulfilled No. of Restarts: 533 No. of Flips: 1508 time to process: 2 seconds.
uf250-04.cnf fulfilled No. of Restarts: 1377 No. of Flips: 2907 time to process: 6 seconds.
uf250-04.cnf , deadline. Restarts: 3550
uf250-04.cnf fulfilled No. of Restarts: 632 No. of Flips: 3099 time to process: 2 seconds.
uf250-04.cnf fulfilled No. of Restarts: 2139 No. of Flips: 3323 time to process: 9 seconds.
uf250-04.cnf fulfilled No. of Restarts: 2498 No. of Flips: 3467 time to process: 10 seconds.
uf250-04.cnf fulfilled No. of Restarts: 3103 No. of Flips: 1664 time to process: 13 seconds.
uf250-04.cnf fulfilled No. of Restarts: 1038 No. of Flips: 4354 time to process: 4 seconds.
uf250-04.cnf fulfilled No. of Restarts: 3270 No. of Flips: 2531 time to process: 13 seconds.
uf250-04.cnf fulfilled No. of Restarts: 2862 No. of Flips: 4057 time to process: 12 seconds.
uf250-04.cnf fulfilled No. of Restarts: 1237 No. of Flips: 1748 time to process: 5 seconds.
uf250-04.cnf , deadline. Restarts: 3550
uf250-04.cnf , deadline. Restarts: 3550
uf250-04.cnf fulfilled No. of Restarts: 1469 No. of Flips: 4400 time to process: 6 seconds.
uf250-04.cnf , deadline. Restarts: 3550
uf250-04.cnf fulfilled No. of Restarts: 37 No. of Flips: 2568 time to process: 0 seconds.
uf250-04.cnf fulfilled No. of Restarts: 607 No. of Flips: 4712 time to process: 2 seconds.
uf250-04.cnf fulfilled No. of Restarts: 2173 No. of Flips: 3730 time to process: 9 seconds.
uf250-04.cnf fulfilled No. of Restarts: 1446 No. of Flips: 2523 time to process: 6 seconds.
uf250-04.cnf , deadline. Restarts: 3550
uf250-04.cnf , deadline. Restarts: 3550
uf250-04.cnf , deadline. Restarts: 3550
uf250-04.cnf fulfilled No. of Restarts: 2758 No. of Flips: 1005 time to process: 11 seconds.
uf250-04.cnf fulfilled No. of Restarts: 2536 No. of Flips: 2057 time to process: 10 seconds.
uf250-04.cnf fulfilled No. of Restarts: 147 No. of Flips: 1018 time to process: 0 seconds.
uf250-04.cnf , deadline. Restarts: 3550
uf250-04.cnf , deadline. Restarts: 3550
uf250-04.cnf fulfilled No. of Restarts: 1705 No. of Flips: 2703 time to process: 7 seconds.
uf250-04.cnf fulfilled No. of Restarts: 3279 No. of Flips: 4142 time to process: 13 seconds.
uf250-04.cnf fulfilled No. of Restarts: 869 No. of Flips: 2404 time to process: 3 seconds.
uf250-04.cnf fulfilled No. of Restarts: 664 No. of Flips: 2050 time to process: 3 seconds.
uf250-04.cnf , deadline. Restarts: 3550
uf250-04.cnf fulfilled No. of Restarts: 643 No. of Flips: 2371 time to process: 2 seconds.
uf250-04.cnf fulfilled No. of Restarts: 353 No. of Flips: 4746 time to process: 1 seconds.
uf250-04.cnf , deadline. Restarts: 3550
uf250-04.cnf fulfilled No. of Restarts: 642 No. of Flips: 3015 time to process: 2 seconds.
uf250-04.cnf fulfilled No. of Restarts: 1272 No. of Flips: 2535 time to process: 5 seconds.
uf250-04.cnf fulfilled No. of Restarts: 3447 No. of Flips: 2157 time to process: 14 seconds.
uf250-04.cnf fulfilled No. of Restarts: 519 No. of Flips: 2788 time to process: 2 seconds.
uf250-04.cnf fulfilled No. of Restarts: 589 No. of Flips: 1466 time to process: 2 seconds.
uf250-04.cnf , deadline. Restarts: 3550
uf250-04.cnf fulfilled No. of Restarts: 2464 No. of Flips: 2006 time to process: 10 seconds.
uf250-04.cnf fulfilled No. of Restarts: 2617 No. of Flips: 2525 time to process: 11 seconds.
uf250-04.cnf fulfilled No. of Restarts: 1029 No. of Flips: 1409 time to process: 4 seconds.
uf250-04.cnf fulfilled No. of Restarts: 735 No. of Flips: 2200 time to process: 3 seconds.
uf250-04.cnf fulfilled No. of Restarts: 452 No. of Flips: 2696 time to process: 2 seconds.
uf250-04.cnf , deadline. Restarts: 3550
uf250-04.cnf fulfilled No. of Restarts: 710 No. of Flips: 2390 time to process: 3 seconds.
uf250-04.cnf , deadline. Restarts: 3550
uf250-04.cnf fulfilled No. of Restarts: 3040 No. of Flips: 4209 time to process: 12 seconds.
uf250-04.cnf , deadline. Restarts: 3550
uf250-04.cnf , deadline. Restarts: 3550
uf250-04.cnf fulfilled No. of Restarts: 1067 No. of Flips: 3927 time to process: 4 seconds.
uf250-04.cnf , deadline. Restarts: 3550
uf250-04.cnf fulfilled No. of Restarts: 1553 No. of Flips: 4250 time to process: 6 seconds.
uf250-04.cnf fulfilled No. of Restarts: 1089 No. of Flips: 3602 time to process: 4 seconds.
uf250-04.cnf fulfilled No. of Restarts: 1989 No. of Flips: 1913 time to process: 8 seconds.
uf250-04.cnf , deadline. Restarts: 3550
uf250-04.cnf , deadline. Restarts: 3550
uf250-04.cnf , deadline. Restarts: 3550
uf250-04.cnf fulfilled No. of Restarts: 2581 No. of Flips: 2755 time to process: 10 seconds.
uf250-04.cnf fulfilled No. of Restarts: 589 No. of Flips: 1961 time to process: 2 seconds.
uf250-04.cnf fulfilled No. of Restarts: 2447 No. of Flips: 3348 time to process: 10 seconds.
uf250-04.cnf , deadline. Restarts: 3550
uf250-04.cnf fulfilled No. of Restarts: 2573 No. of Flips: 4897 time to process: 10 seconds.
uf250-04.cnf fulfilled No. of Restarts: 1260 No. of Flips: 4204 time to process: 5 seconds.
uf250-04.cnf , deadline. Restarts: 3550
uf250-04.cnf fulfilled No. of Restarts: 2141 No. of Flips: 4872 time to process: 9 seconds.
uf250-04.cnf fulfilled No. of Restarts: 3226 No. of Flips: 2395 time to process: 13 seconds.
uf250-04.cnf , deadline. Restarts: 3550
uf250-04.cnf , deadline. Restarts: 3550
uf250-04.cnf , deadline. Restarts: 3550
uf250-04.cnf fulfilled No. of Restarts: 3083 No. of Flips: 1305 time to process: 13 seconds.
uf250-04.cnf fulfilled No. of Restarts: 1009 No. of Flips: 1272 time to process: 4 seconds.
uf250-04.cnf fulfilled No. of Restarts: 134 No. of Flips: 3578 time to process: 0 seconds.
uf250-04.cnf fulfilled No. of Restarts: 2706 No. of Flips: 4266 time to process: 11 seconds.
uf250-04.cnf fulfilled No. of Restarts: 314 No. of Flips: 3736 time to process: 1 seconds.
uf250-04.cnf fulfilled No. of Restarts: 1701 No. of Flips: 2095 time to process: 7 seconds.
uf250-04.cnf , deadline. Restarts: 3550
uf250-04.cnf fulfilled No. of Restarts: 2721 No. of Flips: 1995 time to process: 11 seconds.
uf250-04.cnf fulfilled No. of Restarts: 827 No. of Flips: 2274 time to process: 3 seconds.
uf250-04.cnf fulfilled No. of Restarts: 43 No. of Flips: 4275 time to process: 0 seconds.
uf250-04.cnf fulfilled No. of Restarts: 404 No. of Flips: 3909 time to process: 1 seconds.
uf250-04.cnf fulfilled No. of Restarts: 1311 No. of Flips: 3796 time to process: 5 seconds.
uf250-04.cnf fulfilled No. of Restarts: 2073 No. of Flips: 4153 time to process: 8 seconds.
uf250-04.cnf fulfilled No. of Restarts: 29 No. of Flips: 4679 time to process: 0 seconds.
uf250-04.cnf , deadline. Restarts: 3550
uf250-04.cnf , deadline. Restarts: 3550
uf250-04.cnf , deadline. Restarts: 3550
uf250-04.cnf fulfilled No. of Restarts: 1716 No. of Flips: 3179 time to process: 7 seconds.
uf250-04.cnf , deadline. Restarts: 3550
uf250-04.cnf , deadline. Restarts: 3550
uf250-04.cnf , deadline. Restarts: 3550
uf250-04.cnf fulfilled No. of Restarts: 1683 No. of Flips: 2514 time to process: 7 seconds.
uf250-04.cnf fulfilled No. of Restarts: 1123 No. of Flips: 2691 time to process: 4 seconds.
uf250-04.cnf fulfilled No. of Restarts: 591 No. of Flips: 3427 time to process: 2 seconds.
uf250-04.cnf , deadline. Restarts: 3550
uf250-04.cnf fulfilled No. of Restarts: 80 No. of Flips: 4729 time to process: 0 seconds.
uf250-04.cnf , deadline. Restarts: 3550
uf250-04.cnf fulfilled No. of Restarts: 117 No. of Flips: 2244 time to process: 0 seconds.
uf250-04.cnf fulfilled No. of Restarts: 3197 No. of Flips: 4629 time to process: 13 seconds.
uf250-04.cnf fulfilled No. of Restarts: 856 No. of Flips: 2466 time to process: 3 seconds.
uf250-04.cnf fulfilled No. of Restarts: 819 No. of Flips: 1845 time to process: 3 seconds.
uf250-04.cnf fulfilled No. of Restarts: 387 No. of Flips: 3661 time to process: 1 seconds.
uf250-04.cnf fulfilled No. of Restarts: 893 No. of Flips: 2357 time to process: 3 seconds.
uf250-04.cnf fulfilled No. of Restarts: 1910 No. of Flips: 3546 time to process: 8 seconds.
uf250-04.cnf fulfilled No. of Restarts: 1351 No. of Flips: 2489 time to process: 5 seconds.
uf250-04.cnf fulfilled No. of Restarts: 2379 No. of Flips: 2873 time to process: 10 seconds.
uf250-04.cnf , deadline. Restarts: 3550
uf250-04.cnf , deadline. Restarts: 3550
uf250-04.cnf , deadline. Restarts: 3550
uf250-04.cnf fulfilled No. of Restarts: 2455 No. of Flips: 4884 time to process: 10 seconds.
uf250-04.cnf fulfilled No. of Restarts: 2803 No. of Flips: 1533 time to process: 11 seconds.
uf250-04.cnf , deadline. Restarts: 3550
uf250-04.cnf fulfilled No. of Restarts: 816 No. of Flips: 2197 time to process: 3 seconds.
uf250-04.cnf , deadline. Restarts: 3550
uf250-04.cnf , deadline. Restarts: 3550
uf250-04.cnf , deadline. Restarts: 3550
uf250-04.cnf , deadline. Restarts: 3550
uf250-04.cnf , deadline. Restarts: 3550
uf250-04.cnf fulfilled No. of Restarts: 2342 No. of Flips: 4092 time to process: 10 seconds.
uf250-04.cnf fulfilled No. of Restarts: 2145 No. of Flips: 4067 time to process: 8 seconds.
uf250-04.cnf , deadline. Restarts: 3550
uf250-04.cnf , deadline. Restarts: 3550
uf250-04.cnf fulfilled No. of Restarts: 2627 No. of Flips: 2960 time to process: 10 seconds.
uf250-04.cnf fulfilled No. of Restarts: 215 No. of Flips: 2284 time to process: 0 seconds.
uf250-04.cnf , deadline. Restarts: 3550
uf250-04.cnf , deadline. Restarts: 3550
uf250-04.cnf , deadline. Restarts: 3550
uf250-04.cnf fulfilled No. of Restarts: 1034 No. of Flips: 1460 time to process: 4 seconds.
uf250-04.cnf fulfilled No. of Restarts: 457 No. of Flips: 2410 time to process: 1 seconds.
uf250-04.cnf fulfilled No. of Restarts: 41 No. of Flips: 3535 time to process: 0 seconds.
uf250-04.cnf fulfilled No. of Restarts: 3544 No. of Flips: 3523 time to process: 14 seconds.
uf250-04.cnf fulfilled No. of Restarts: 3345 No. of Flips: 4637 time to process: 13 seconds.
uf250-04.cnf , deadline. Restarts: 3550
uf250-04.cnf fulfilled No. of Restarts: 2661 No. of Flips: 3756 time to process: 11 seconds.
uf250-04.cnf fulfilled No. of Restarts: 1050 No. of Flips: 3606 time to process: 4 seconds.
uf250-04.cnf , deadline. Restarts: 3550
uf250-04.cnf fulfilled No. of Restarts: 1670 No. of Flips: 809 time to process: 6 seconds.
uf250-04.cnf fulfilled No. of Restarts: 1309 No. of Flips: 2731 time to process: 5 seconds.
uf250-04.cnf fulfilled No. of Restarts: 1042 No. of Flips: 3460 time to process: 4 seconds.
uf250-04.cnf , deadline. Restarts: 3550
uf250-04.cnf fulfilled No. of Restarts: 121 No. of Flips: 2893 time to process: 0 seconds.
uf250-04.cnf fulfilled No. of Restarts: 476 No. of Flips: 1105 time to process: 1 seconds.
uf250-04.cnf , deadline. Restarts: 3550
uf250-04.cnf fulfilled No. of Restarts: 3470 No. of Flips: 3626 time to process: 14 seconds.
uf250-04.cnf , deadline. Restarts: 3550
uf250-04.cnf , deadline. Restarts: 3550
uf250-04.cnf , deadline. Restarts: 3550
uf250-04.cnf , deadline. Restarts: 3550
uf250-04.cnf fulfilled No. of Restarts: 1758 No. of Flips: 875 time to process: 7 seconds.
uf250-04.cnf , deadline. Restarts: 3550
uf250-04.cnf fulfilled No. of Restarts: 1761 No. of Flips: 1782 time to process: 7 seconds.
uf250-04.cnf , deadline. Restarts: 3550
uf250-04.cnf fulfilled No. of Restarts: 2025 No. of Flips: 3138 time to process: 8 seconds.
uf250-04.cnf fulfilled No. of Restarts: 1479 No. of Flips: 3134 time to process: 5 seconds.
uf250-04.cnf fulfilled No. of Restarts: 38 No. of Flips: 2236 time to process: 0 seconds.
uf250-04.cnf fulfilled No. of Restarts: 1669 No. of Flips: 3906 time to process: 6 seconds.
uf250-04.cnf , deadline. Restarts: 3550
uf250-04.cnf fulfilled No. of Restarts: 843 No. of Flips: 3699 time to process: 3 seconds.
uf250-04.cnf , deadline. Restarts: 3550
uf250-04.cnf fulfilled No. of Restarts: 1224 No. of Flips: 3714 time to process: 5 seconds.
uf250-04.cnf , deadline. Restarts: 3550
uf250-04.cnf , deadline. Restarts: 3550
uf250-04.cnf fulfilled No. of Restarts: 1874 No. of Flips: 4215 time to process: 7 seconds.
uf250-04.cnf , deadline. Restarts: 3550
uf250-04.cnf , deadline. Restarts: 3550
uf250-04.cnf , deadline. Restarts: 3550
uf250-04.cnf fulfilled No. of Restarts: 2273 No. of Flips: 4871 time to process: 9 seconds.
uf250-04.cnf fulfilled No. of Restarts: 3298 No. of Flips: 3518 time to process: 13 seconds.
uf250-04.cnf , deadline. Restarts: 3550
uf250-04.cnf , deadline. Restarts: 3550
uf250-04.cnf fulfilled No. of Restarts: 175 No. of Flips: 4936 time to process: 0 seconds.
uf250-04.cnf fulfilled No. of Restarts: 3176 No. of Flips: 3745 time to process: 13 seconds.
uf250-04.cnf , deadline. Restarts: 3550
uf250-04.cnf fulfilled No. of Restarts: 2285 No. of Flips: 4467 time to process: 9 seconds.
uf250-04.cnf fulfilled No. of Restarts: 212 No. of Flips: 3870 time to process: 0 seconds.
uf250-04.cnf , deadline. Restarts: 3550
uf250-04.cnf fulfilled No. of Restarts: 1425 No. of Flips: 3417 time to process: 6 seconds.
uf250-04.cnf fulfilled No. of Restarts: 348 No. of Flips: 2533 time to process: 1 seconds.
uf250-04.cnf , deadline. Restarts: 3550
uf250-04.cnf fulfilled No. of Restarts: 2003 No. of Flips: 908 time to process: 8 seconds.
uf250-04.cnf fulfilled No. of Restarts: 13 No. of Flips: 4117 time to process: 0 seconds.
uf250-04.cnf , deadline. Restarts: 3550
uf250-04.cnf fulfilled No. of Restarts: 1413 No. of Flips: 2819 time to process: 6 seconds.
uf250-04.cnf , deadline. Restarts: 3550
uf250-04.cnf fulfilled No. of Restarts: 843 No. of Flips: 2834 time to process: 3 seconds.
uf250-04.cnf , deadline. Restarts: 3550
uf250-04.cnf fulfilled No. of Restarts: 839 No. of Flips: 2145 time to process: 3 seconds.
uf250-04.cnf fulfilled No. of Restarts: 2230 No. of Flips: 4113 time to process: 9 seconds.
uf250-04.cnf fulfilled No. of Restarts: 2686 No. of Flips: 2346 time to process: 11 seconds.
uf250-04.cnf fulfilled No. of Restarts: 1503 No. of Flips: 4905 time to process: 6 seconds.
uf250-04.cnf , deadline. Restarts: 3550
uf250-04.cnf , deadline. Restarts: 3550
uf250-04.cnf fulfilled No. of Restarts: 9 No. of Flips: 2154 time to process: 0 seconds.
uf250-04.cnf , deadline. Restarts: 3550
uf250-04.cnf fulfilled No. of Restarts: 1241 No. of Flips: 4321 time to process: 5 seconds.
uf250-04.cnf fulfilled No. of Restarts: 988 No. of Flips: 1859 time to process: 4 seconds.
uf250-04.cnf , deadline. Restarts: 3550
uf250-04.cnf fulfilled No. of Restarts: 1209 No. of Flips: 2284 time to process: 5 seconds.
uf250-04.cnf fulfilled No. of Restarts: 2920 No. of Flips: 3201 time to process: 12 seconds.
uf250-04.cnf fulfilled No. of Restarts: 1293 No. of Flips: 3473 time to process: 5 seconds.
uf250-04.cnf , deadline. Restarts: 3550
uf250-04.cnf fulfilled No. of Restarts: 457 No. of Flips: 3068 time to process: 2 seconds.
uf250-04.cnf fulfilled No. of Restarts: 2164 No. of Flips: 3172 time to process: 9 seconds.
uf250-04.cnf fulfilled No. of Restarts: 562 No. of Flips: 3137 time to process: 2 seconds.
uf250-04.cnf , deadline. Restarts: 3550
uf250-04.cnf fulfilled No. of Restarts: 569 No. of Flips: 3900 time to process: 2 seconds.
uf250-04.cnf fulfilled No. of Restarts: 466 No. of Flips: 4735 time to process: 1 seconds.
uf250-04.cnf fulfilled No. of Restarts: 780 No. of Flips: 2153 time to process: 3 seconds.
uf250-04.cnf fulfilled No. of Restarts: 913 No. of Flips: 1660 time to process: 3 seconds.
uf250-04.cnf fulfilled No. of Restarts: 119 No. of Flips: 2926 time to process: 0 seconds.
uf250-04.cnf , deadline. Restarts: 3550
uf250-04.cnf fulfilled No. of Restarts: 2285 No. of Flips: 2641 time to process: 9 seconds.
uf250-04.cnf fulfilled No. of Restarts: 965 No. of Flips: 2786 time to process: 3 seconds.
uf250-04.cnf fulfilled No. of Restarts: 806 No. of Flips: 1943 time to process: 3 seconds.
uf250-04.cnf , deadline. Restarts: 3550
uf250-04.cnf fulfilled No. of Restarts: 3427 No. of Flips: 4834 time to process: 14 seconds.
uf250-04.cnf fulfilled No. of Restarts: 251 No. of Flips: 1329 time to process: 1 seconds.
uf250-04.cnf fulfilled No. of Restarts: 2567 No. of Flips: 4248 time to process: 10 seconds.
uf250-04.cnf , deadline. Restarts: 3550
uf250-04.cnf fulfilled No. of Restarts: 213 No. of Flips: 2193 time to process: 0 seconds.
uf250-04.cnf fulfilled No. of Restarts: 591 No. of Flips: 4028 time to process: 2 seconds.
uf250-04.cnf fulfilled No. of Restarts: 2411 No. of Flips: 3681 time to process: 9 seconds.
uf250-04.cnf fulfilled No. of Restarts: 168 No. of Flips: 1697 time to process: 0 seconds.
uf250-04.cnf fulfilled No. of Restarts: 1699 No. of Flips: 2388 time to process: 7 seconds.
uf250-04.cnf , deadline. Restarts: 3550
uf250-04.cnf fulfilled No. of Restarts: 2864 No. of Flips: 1480 time to process: 12 seconds.
uf250-04.cnf , deadline. Restarts: 3550
uf250-04.cnf , deadline. Restarts: 3550
uf250-04.cnf fulfilled No. of Restarts: 1337 No. of Flips: 1960 time to process: 5 seconds.
uf250-04.cnf , deadline. Restarts: 3550
uf250-04.cnf fulfilled No. of Restarts: 114 No. of Flips: 2229 time to process: 0 seconds.
uf250-04.cnf fulfilled No. of Restarts: 1770 No. of Flips: 3045 time to process: 7 seconds.
uf250-04.cnf fulfilled No. of Restarts: 1694 No. of Flips: 3716 time to process: 7 seconds.
uf250-04.cnf fulfilled No. of Restarts: 2641 No. of Flips: 3985 time to process: 11 seconds.
uf250-04.cnf , deadline. Restarts: 3550
uf250-04.cnf fulfilled No. of Restarts: 3159 No. of Flips: 3720 time to process: 13 seconds.
uf250-04.cnf fulfilled No. of Restarts: 900 No. of Flips: 2211 time to process: 4 seconds.
uf250-04.cnf fulfilled No. of Restarts: 1038 No. of Flips: 3191 time to process: 4 seconds.
uf250-04.cnf fulfilled No. of Restarts: 1710 No. of Flips: 4022 time to process: 7 seconds.
uf250-04.cnf , deadline. Restarts: 3550
uf250-04.cnf fulfilled No. of Restarts: 2681 No. of Flips: 3842 time to process: 11 seconds.
uf250-04.cnf , deadline. Restarts: 3550
uf250-04.cnf fulfilled No. of Restarts: 1203 No. of Flips: 1591 time to process: 5 seconds.
uf250-04.cnf fulfilled No. of Restarts: 3383 No. of Flips: 3420 time to process: 14 seconds.
uf250-04.cnf fulfilled No. of Restarts: 2225 No. of Flips: 2392 time to process: 9 seconds.
uf250-04.cnf fulfilled No. of Restarts: 2508 No. of Flips: 3986 time to process: 10 seconds.
uf250-04.cnf fulfilled No. of Restarts: 2153 No. of Flips: 3235 time to process: 9 seconds.
uf250-04.cnf fulfilled No. of Restarts: 2712 No. of Flips: 3854 time to process: 11 seconds.
uf250-04.cnf fulfilled No. of Restarts: 748 No. of Flips: 2053 time to process: 3 seconds.
uf250-04.cnf , deadline. Restarts: 3550
uf250-04.cnf fulfilled No. of Restarts: 1795 No. of Flips: 1814 time to process: 7 seconds.
uf250-04.cnf fulfilled No. of Restarts: 1079 No. of Flips: 1821 time to process: 4 seconds.
uf250-04.cnf , deadline. Restarts: 3550
uf250-04.cnf , deadline. Restarts: 3550
uf250-04.cnf fulfilled No. of Restarts: 905 No. of Flips: 1539 time to process: 3 seconds.
uf250-04.cnf , deadline. Restarts: 3550
uf250-04.cnf fulfilled No. of Restarts: 440 No. of Flips: 4632 time to process: 1 seconds.
uf250-04.cnf fulfilled No. of Restarts: 1426 No. of Flips: 3869 time to process: 6 seconds.
uf250-04.cnf fulfilled No. of Restarts: 3225 No. of Flips: 1896 time to process: 13 seconds.
uf250-04.cnf fulfilled No. of Restarts: 1499 No. of Flips: 2046 time to process: 6 seconds.
uf250-04.cnf fulfilled No. of Restarts: 2392 No. of Flips: 3467 time to process: 10 seconds.
uf250-04.cnf , deadline. Restarts: 3550
uf250-04.cnf fulfilled No. of Restarts: 792 No. of Flips: 3867 time to process: 3 seconds.
uf250-04.cnf fulfilled No. of Restarts: 3509 No. of Flips: 4262 time to process: 15 seconds.
uf250-04.cnf , deadline. Restarts: 3550
uf250-04.cnf fulfilled No. of Restarts: 1795 No. of Flips: 1716 time to process: 7 seconds.
uf250-04.cnf , deadline. Restarts: 3550
uf250-04.cnf fulfilled No. of Restarts: 2033 No. of Flips: 3892 time to process: 8 seconds.
uf250-04.cnf , deadline. Restarts: 3550
uf250-04.cnf , deadline. Restarts: 3550
uf250-04.cnf , deadline. Restarts: 3550
uf250-04.cnf , deadline. Restarts: 3550
uf250-04.cnf , deadline. Restarts: 3550
uf250-04.cnf fulfilled No. of Restarts: 2041 No. of Flips: 3623 time to process: 8 seconds.
uf250-04.cnf , deadline. Restarts: 3550
uf250-04.cnf , deadline. Restarts: 3550
uf250-04.cnf fulfilled No. of Restarts: 2921 No. of Flips: 3079 time to process: 12 seconds.
uf250-04.cnf , deadline. Restarts: 3550
uf250-04.cnf fulfilled No. of Restarts: 2568 No. of Flips: 4004 time to process: 10 seconds.
uf250-04.cnf , deadline. Restarts: 3550
uf250-04.cnf fulfilled No. of Restarts: 1059 No. of Flips: 3107 time to process: 4 seconds.
uf250-04.cnf , deadline. Restarts: 3550
uf250-04.cnf , deadline. Restarts: 3550
uf250-04.cnf fulfilled No. of Restarts: 737 No. of Flips: 1545 time to process: 3 seconds.
uf250-04.cnf fulfilled No. of Restarts: 574 No. of Flips: 4815 time to process: 2 seconds.
uf250-04.cnf , deadline. Restarts: 3550
uf250-04.cnf fulfilled No. of Restarts: 819 No. of Flips: 1855 time to process: 3 seconds.
uf250-04.cnf fulfilled No. of Restarts: 355 No. of Flips: 2751 time to process: 1 seconds.
uf250-04.cnf fulfilled No. of Restarts: 3110 No. of Flips: 2866 time to process: 13 seconds.
uf250-04.cnf fulfilled No. of Restarts: 2707 No. of Flips: 2721 time to process: 11 seconds.
uf250-04.cnf fulfilled No. of Restarts: 249 No. of Flips: 3498 time to process: 1 seconds.
uf250-04.cnf fulfilled No. of Restarts: 1743 No. of Flips: 3577 time to process: 7 seconds.
uf250-04.cnf fulfilled No. of Restarts: 774 No. of Flips: 4961 time to process: 3 seconds.
uf250-04.cnf fulfilled No. of Restarts: 968 No. of Flips: 4116 time to process: 4 seconds.
uf250-04.cnf , deadline. Restarts: 3550
uf250-04.cnf fulfilled No. of Restarts: 871 No. of Flips: 4096 time to process: 3 seconds.
uf250-04.cnf fulfilled No. of Restarts: 33 No. of Flips: 3819 time to process: 0 seconds.
uf250-04.cnf fulfilled No. of Restarts: 100 No. of Flips: 3610 time to process: 0 seconds.
uf250-04.cnf , deadline. Restarts: 3550
uf250-04.cnf fulfilled No. of Restarts: 792 No. of Flips: 1289 time to process: 3 seconds.
uf250-04.cnf , deadline. Restarts: 3550
uf250-04.cnf fulfilled No. of Restarts: 603 No. of Flips: 1966 time to process: 2 seconds.
uf250-04.cnf fulfilled No. of Restarts: 3327 No. of Flips: 856 time to process: 14 seconds.
uf250-04.cnf , deadline. Restarts: 3550
uf250-04.cnf fulfilled No. of Restarts: 909 No. of Flips: 2483 time to process: 3 seconds.
uf250-04.cnf fulfilled No. of Restarts: 1007 No. of Flips: 2708 time to process: 4 seconds.
uf250-04.cnf fulfilled No. of Restarts: 825 No. of Flips: 3055 time to process: 3 seconds.
uf250-04.cnf fulfilled No. of Restarts: 1090 No. of Flips: 3453 time to process: 4 seconds.
uf250-04.cnf fulfilled No. of Restarts: 507 No. of Flips: 3523 time to process: 2 seconds.
uf250-04.cnf , deadline. Restarts: 3550
uf250-04.cnf fulfilled No. of Restarts: 895 No. of Flips: 4104 time to process: 3 seconds.
uf250-04.cnf fulfilled No. of Restarts: 2829 No. of Flips: 3489 time to process: 11 seconds.
uf250-04.cnf fulfilled No. of Restarts: 3201 No. of Flips: 4043 time to process: 13 seconds.
uf250-04.cnf fulfilled No. of Restarts: 1290 No. of Flips: 3847 time to process: 5 seconds.
uf250-04.cnf , deadline. Restarts: 3550
uf250-04.cnf fulfilled No. of Restarts: 875 No. of Flips: 4261 time to process: 3 seconds.
uf250-04.cnf fulfilled No. of Restarts: 3082 No. of Flips: 4383 time to process: 12 seconds.
uf250-04.cnf fulfilled No. of Restarts: 122 No. of Flips: 1295 time to process: 0 seconds.
uf250-04.cnf fulfilled No. of Restarts: 940 No. of Flips: 1158 time to process: 3 seconds.
uf250-04.cnf , deadline. Restarts: 3550
uf250-04.cnf fulfilled No. of Restarts: 584 No. of Flips: 1433 time to process: 2 seconds.
uf250-04.cnf fulfilled No. of Restarts: 2798 No. of Flips: 3578 time to process: 11 seconds.
uf250-04.cnf , deadline. Restarts: 3550
uf250-04.cnf fulfilled No. of Restarts: 2548 No. of Flips: 2272 time to process: 10 seconds.
uf250-04.cnf , deadline. Restarts: 3550
uf250-04.cnf , deadline. Restarts: 3550
uf250-04.cnf fulfilled No. of Restarts: 2218 No. of Flips: 2251 time to process: 9 seconds.
uf250-04.cnf fulfilled No. of Restarts: 219 No. of Flips: 2643 time to process: 0 seconds.
uf250-04.cnf , deadline. Restarts: 3550
uf250-04.cnf , deadline. Restarts: 3550
uf250-04.cnf , deadline. Restarts: 3550
uf250-04.cnf fulfilled No. of Restarts: 1163 No. of Flips: 2372 time to process: 4 seconds.
uf250-04.cnf , deadline. Restarts: 3550
uf250-04.cnf , deadline. Restarts: 3550
uf250-04.cnf fulfilled No. of Restarts: 2502 No. of Flips: 4985 time to process: 10 seconds.
uf250-04.cnf fulfilled No. of Restarts: 2032 No. of Flips: 4040 time to process: 8 seconds.
uf250-04.cnf fulfilled No. of Restarts: 558 No. of Flips: 3358 time to process: 2 seconds.
uf250-04.cnf fulfilled No. of Restarts: 3498 No. of Flips: 2845 time to process: 14 seconds.
uf250-04.cnf fulfilled No. of Restarts: 3180 No. of Flips: 2242 time to process: 13 seconds.
uf250-04.cnf fulfilled No. of Restarts: 1110 No. of Flips: 4669 time to process: 4 seconds.
uf250-04.cnf fulfilled No. of Restarts: 2416 No. of Flips: 4823 time to process: 10 seconds.
uf250-04.cnf fulfilled No. of Restarts: 1766 No. of Flips: 1378 time to process: 7 seconds.
uf250-04.cnf fulfilled No. of Restarts: 215 No. of Flips: 4565 time to process: 0 seconds.
uf250-04.cnf fulfilled No. of Restarts: 2408 No. of Flips: 4853 time to process: 9 seconds.
uf250-04.cnf fulfilled No. of Restarts: 1010 No. of Flips: 2181 time to process: 4 seconds.
uf250-04.cnf , deadline. Restarts: 3550
uf250-04.cnf , deadline. Restarts: 3550
uf250-04.cnf fulfilled No. of Restarts: 214 No. of Flips: 3949 time to process: 0 seconds.
uf250-04.cnf , deadline. Restarts: 3550
uf250-04.cnf fulfilled No. of Restarts: 1397 No. of Flips: 2694 time to process: 5 seconds.
uf250-04.cnf fulfilled No. of Restarts: 391 No. of Flips: 1622 time to process: 1 seconds.
uf250-04.cnf fulfilled No. of Restarts: 337 No. of Flips: 3740 time to process: 1 seconds.
uf250-04.cnf , deadline. Restarts: 3550
uf250-04.cnf fulfilled No. of Restarts: 1054 No. of Flips: 2972 time to process: 4 seconds.
uf250-04.cnf fulfilled No. of Restarts: 105 No. of Flips: 1942 time to process: 0 seconds.
uf250-04.cnf , deadline. Restarts: 3550
uf250-04.cnf , deadline. Restarts: 3550
uf250-04.cnf , deadline. Restarts: 3550
uf250-04.cnf fulfilled No. of Restarts: 911 No. of Flips: 1987 time to process: 3 seconds.
uf250-04.cnf , deadline. Restarts: 3550
uf250-04.cnf fulfilled No. of Restarts: 786 No. of Flips: 2775 time to process: 3 seconds.
uf250-04.cnf fulfilled No. of Restarts: 3222 No. of Flips: 4798 time to process: 13 seconds.
uf250-04.cnf , deadline. Restarts: 3550
uf250-04.cnf , deadline. Restarts: 3550
uf250-04.cnf , deadline. Restarts: 3550
uf250-04.cnf fulfilled No. of Restarts: 572 No. of Flips: 2505 time to process: 2 seconds.
uf250-04.cnf , deadline. Restarts: 3550
uf250-04.cnf fulfilled No. of Restarts: 1611 No. of Flips: 3749 time to process: 6 seconds.
uf250-04.cnf fulfilled No. of Restarts: 2967 No. of Flips: 2122 time to process: 12 seconds.
uf250-04.cnf , deadline. Restarts: 3550
uf250-04.cnf fulfilled No. of Restarts: 723 No. of Flips: 4651 time to process: 2 seconds.
uf250-04.cnf fulfilled No. of Restarts: 220 No. of Flips: 3179 time to process: 0 seconds.
uf250-04.cnf , deadline. Restarts: 3550
uf250-04.cnf fulfilled No. of Restarts: 1601 No. of Flips: 4904 time to process: 6 seconds.
uf250-04.cnf fulfilled No. of Restarts: 3033 No. of Flips: 2975 time to process: 12 seconds.
uf250-04.cnf fulfilled No. of Restarts: 1217 No. of Flips: 4406 time to process: 5 seconds.
uf250-04.cnf , deadline. Restarts: 3550
uf250-04.cnf fulfilled No. of Restarts: 2131 No. of Flips: 2127 time to process: 8 seconds.
uf250-04.cnf fulfilled No. of Restarts: 217 No. of Flips: 3462 time to process: 0 seconds.
uf250-04.cnf fulfilled No. of Restarts: 2141 No. of Flips: 3400 time to process: 9 seconds.
uf250-04.cnf fulfilled No. of Restarts: 1423 No. of Flips: 2018 time to process: 5 seconds.
uf250-04.cnf fulfilled No. of Restarts: 1963 No. of Flips: 2314 time to process: 8 seconds.
uf250-04.cnf fulfilled No. of Restarts: 3380 No. of Flips: 1062 time to process: 13 seconds.
uf250-04.cnf fulfilled No. of Restarts: 390 No. of Flips: 2483 time to process: 1 seconds.
uf250-04.cnf fulfilled No. of Restarts: 2025 No. of Flips: 1813 time to process: 8 seconds.
uf250-04.cnf fulfilled No. of Restarts: 558 No. of Flips: 4568 time to process: 2 seconds.
uf250-04.cnf fulfilled No. of Restarts: 15 No. of Flips: 4968 time to process: 0 seconds.
uf250-04.cnf , deadline. Restarts: 3550
uf250-04.cnf fulfilled No. of Restarts: 2786 No. of Flips: 2134 time to process: 11 seconds.
uf250-04.cnf fulfilled No. of Restarts: 1442 No. of Flips: 3008 time to process: 6 seconds.
uf250-04.cnf , deadline. Restarts: 3550
uf250-04.cnf fulfilled No. of Restarts: 2193 No. of Flips: 1729 time to process: 8 seconds.
uf250-04.cnf fulfilled No. of Restarts: 1623 No. of Flips: 1531 time to process: 6 seconds.
uf250-04.cnf , deadline. Restarts: 3550
uf250-04.cnf fulfilled No. of Restarts: 212 No. of Flips: 4578 time to process: 0 seconds.
uf250-04.cnf fulfilled No. of Restarts: 1808 No. of Flips: 4323 time to process: 7 seconds.
uf250-04.cnf , deadline. Restarts: 3550
uf250-04.cnf , deadline. Restarts: 3550
uf250-04.cnf , deadline. Restarts: 3550
uf250-04.cnf fulfilled No. of Restarts: 1096 No. of Flips: 3591 time to process: 4 seconds.
uf250-04.cnf , deadline. Restarts: 3550
uf250-04.cnf fulfilled No. of Restarts: 215 No. of Flips: 2805 time to process: 0 seconds.
uf250-04.cnf fulfilled No. of Restarts: 1388 No. of Flips: 3716 time to process: 5 seconds.
uf250-04.cnf fulfilled No. of Restarts: 509 No. of Flips: 2454 time to process: 2 seconds.
uf250-04.cnf , deadline. Restarts: 3550
uf250-04.cnf , deadline. Restarts: 3550
uf250-04.cnf fulfilled No. of Restarts: 397 No. of Flips: 4656 time to process: 1 seconds.
uf250-04.cnf fulfilled No. of Restarts: 3135 No. of Flips: 4739 time to process: 12 seconds.
uf250-04.cnf fulfilled No. of Restarts: 2045 No. of Flips: 1696 time to process: 8 seconds.
uf250-04.cnf fulfilled No. of Restarts: 474 No. of Flips: 2991 time to process: 2 seconds.
uf250-04.cnf , deadline. Restarts: 3550
uf250-04.cnf fulfilled No. of Restarts: 688 No. of Flips: 3165 time to process: 2 seconds.
uf250-04.cnf fulfilled No. of Restarts: 2774 No. of Flips: 3033 time to process: 11 seconds.
uf250-04.cnf , deadline. Restarts: 3550
uf250-04.cnf fulfilled No. of Restarts: 3412 No. of Flips: 3495 time to process: 14 seconds.
uf250-04.cnf , deadline. Restarts: 3550
uf250-04.cnf fulfilled No. of Restarts: 1767 No. of Flips: 3660 time to process: 7 seconds.
uf250-04.cnf fulfilled No. of Restarts: 661 No. of Flips: 1648 time to process: 2 seconds.
uf250-04.cnf , deadline. Restarts: 3550
uf250-04.cnf fulfilled No. of Restarts: 1327 No. of Flips: 3120 time to process: 5 seconds.
uf250-04.cnf , deadline. Restarts: 3550
uf250-04.cnf , deadline. Restarts: 3550
uf250-04.cnf , deadline. Restarts: 3550
uf250-04.cnf , deadline. Restarts: 3550
uf250-04.cnf fulfilled No. of Restarts: 1195 No. of Flips: 3598 time to process: 5 seconds.
uf250-04.cnf fulfilled No. of Restarts: 163 No. of Flips: 2464 time to process: 0 seconds.
uf250-04.cnf , deadline. Restarts: 3550
uf250-04.cnf , deadline. Restarts: 3550
uf250-04.cnf fulfilled No. of Restarts: 1465 No. of Flips: 1127 time to process: 6 seconds.
uf250-04.cnf fulfilled No. of Restarts: 1370 No. of Flips: 4506 time to process: 5 seconds.
uf250-04.cnf fulfilled No. of Restarts: 704 No. of Flips: 4886 time to process: 3 seconds.
uf250-04.cnf fulfilled No. of Restarts: 956 No. of Flips: 2499 time to process: 4 seconds.
uf250-04.cnf , deadline. Restarts: 3550
uf250-04.cnf fulfilled No. of Restarts: 2249 No. of Flips: 897 time to process: 9 seconds.
uf250-04.cnf fulfilled No. of Restarts: 651 No. of Flips: 4223 time to process: 2 seconds.
uf250-04.cnf , deadline. Restarts: 3550
uf250-04.cnf , deadline. Restarts: 3550
uf250-04.cnf fulfilled No. of Restarts: 1572 No. of Flips: 2233 time to process: 6 seconds.
uf250-04.cnf fulfilled No. of Restarts: 58 No. of Flips: 3436 time to process: 0 seconds.
uf250-04.cnf fulfilled No. of Restarts: 2934 No. of Flips: 2935 time to process: 12 seconds.
uf250-04.cnf , deadline. Restarts: 3550
uf250-04.cnf fulfilled No. of Restarts: 2453 No. of Flips: 2538 time to process: 10 seconds.
uf250-04.cnf , deadline. Restarts: 3550
uf250-04.cnf fulfilled No. of Restarts: 1952 No. of Flips: 3155 time to process: 8 seconds.
uf250-04.cnf fulfilled No. of Restarts: 404 No. of Flips: 1675 time to process: 1 seconds.
uf250-04.cnf fulfilled No. of Restarts: 2552 No. of Flips: 4363 time to process: 10 seconds.
uf250-04.cnf fulfilled No. of Restarts: 417 No. of Flips: 4715 time to process: 1 seconds.
uf250-04.cnf fulfilled No. of Restarts: 3501 No. of Flips: 2408 time to process: 14 seconds.
uf250-04.cnf , deadline. Restarts: 3550
uf250-04.cnf fulfilled No. of Restarts: 2294 No. of Flips: 4827 time to process: 9 seconds.
uf250-04.cnf , deadline. Restarts: 3550
uf250-04.cnf fulfilled No. of Restarts: 1930 No. of Flips: 3224 time to process: 7 seconds.
uf250-04.cnf , deadline. Restarts: 3550
uf250-04.cnf , deadline. Restarts: 3550
uf250-04.cnf fulfilled No. of Restarts: 122 No. of Flips: 4465 time to process: 0 seconds.
uf250-04.cnf , deadline. Restarts: 3550
uf250-04.cnf fulfilled No. of Restarts: 816 No. of Flips: 1039 time to process: 3 seconds.
uf250-04.cnf , deadline. Restarts: 3550
uf250-04.cnf , deadline. Restarts: 3550
uf250-04.cnf fulfilled No. of Restarts: 2981 No. of Flips: 1710 time to process: 12 seconds.
uf250-04.cnf fulfilled No. of Restarts: 1234 No. of Flips: 2839 time to process: 5 seconds.
uf250-04.cnf fulfilled No. of Restarts: 2452 No. of Flips: 3891 time to process: 10 seconds.
uf250-04.cnf fulfilled No. of Restarts: 745 No. of Flips: 3028 time to process: 3 seconds.
uf250-04.cnf , deadline. Restarts: 3550
uf250-04.cnf , deadline. Restarts: 3550
uf250-04.cnf fulfilled No. of Restarts: 189 No. of Flips: 3430 time to process: 0 seconds.
uf250-04.cnf fulfilled No. of Restarts: 2404 No. of Flips: 2240 time to process: 9 seconds.
uf250-04.cnf fulfilled No. of Restarts: 1013 No. of Flips: 4681 time to process: 4 seconds.
uf250-04.cnf fulfilled No. of Restarts: 3313 No. of Flips: 2847 time to process: 13 seconds.
uf250-04.cnf fulfilled No. of Restarts: 1189 No. of Flips: 1533 time to process: 4 seconds.
uf250-04.cnf fulfilled No. of Restarts: 188 No. of Flips: 3548 time to process: 0 seconds.
uf250-04.cnf fulfilled No. of Restarts: 3438 No. of Flips: 2696 time to process: 14 seconds.
uf250-04.cnf fulfilled No. of Restarts: 1656 No. of Flips: 4330 time to process: 6 seconds.
uf250-04.cnf , deadline. Restarts: 3550
uf250-04.cnf , deadline. Restarts: 3550
uf250-04.cnf fulfilled No. of Restarts: 170 No. of Flips: 1828 time to process: 0 seconds.
uf250-04.cnf , deadline. Restarts: 3550
uf250-04.cnf , deadline. Restarts: 3550
uf250-04.cnf fulfilled No. of Restarts: 2329 No. of Flips: 2658 time to process: 9 seconds.
uf250-04.cnf fulfilled No. of Restarts: 268 No. of Flips: 4444 time to process: 1 seconds.
uf250-04.cnf fulfilled No. of Restarts: 2320 No. of Flips: 3380 time to process: 9 seconds.
uf250-04.cnf fulfilled No. of Restarts: 1647 No. of Flips: 3744 time to process: 6 seconds.
uf250-04.cnf , deadline. Restarts: 3550
uf250-04.cnf fulfilled No. of Restarts: 620 No. of Flips: 4496 time to process: 2 seconds.
uf250-04.cnf fulfilled No. of Restarts: 233 No. of Flips: 3250 time to process: 0 seconds.
uf250-04.cnf , deadline. Restarts: 3550
uf250-04.cnf fulfilled No. of Restarts: 481 No. of Flips: 4587 time to process: 2 seconds.
uf250-04.cnf , deadline. Restarts: 3550
uf250-04.cnf , deadline. Restarts: 3550
uf250-04.cnf fulfilled No. of Restarts: 2202 No. of Flips: 2722 time to process: 9 seconds.
uf250-04.cnf fulfilled No. of Restarts: 296 No. of Flips: 3635 time to process: 1 seconds.
uf250-04.cnf , deadline. Restarts: 3550
uf250-04.cnf fulfilled No. of Restarts: 1896 No. of Flips: 4455 time to process: 7 seconds.
uf250-04.cnf fulfilled No. of Restarts: 1003 No. of Flips: 2478 time to process: 4 seconds.
uf250-04.cnf , deadline. Restarts: 3550
uf250-04.cnf , deadline. Restarts: 3550
uf250-04.cnf , deadline. Restarts: 3550
uf250-04.cnf fulfilled No. of Restarts: 750 No. of Flips: 3190 time to process: 3 seconds.
uf250-04.cnf , deadline. Restarts: 3550
uf250-04.cnf fulfilled No. of Restarts: 241 No. of Flips: 3379 time to process: 1 seconds.
uf250-04.cnf fulfilled No. of Restarts: 1258 No. of Flips: 4143 time to process: 5 seconds.
uf250-04.cnf , deadline. Restarts: 3550
uf250-04.cnf fulfilled No. of Restarts: 62 No. of Flips: 2504 time to process: 0 seconds.
uf250-04.cnf , deadline. Restarts: 3550
uf250-04.cnf fulfilled No. of Restarts: 604 No. of Flips: 2755 time to process: 2 seconds.
uf250-04.cnf fulfilled No. of Restarts: 485 No. of Flips: 2609 time to process: 2 seconds.
uf250-04.cnf , deadline. Restarts: 3550
uf250-04.cnf fulfilled No. of Restarts: 2298 No. of Flips: 3016 time to process: 9 seconds.
uf250-04.cnf fulfilled No. of Restarts: 687 No. of Flips: 4936 time to process: 2 seconds.
uf250-04.cnf fulfilled No. of Restarts: 1585 No. of Flips: 3546 time to process: 6 seconds.
uf250-04.cnf fulfilled No. of Restarts: 571 No. of Flips: 4589 time to process: 2 seconds.
uf250-04.cnf fulfilled No. of Restarts: 2044 No. of Flips: 4166 time to process: 8 seconds.
uf250-04.cnf fulfilled No. of Restarts: 868 No. of Flips: 3119 time to process: 3 seconds.
uf250-04.cnf , deadline. Restarts: 3550
uf250-04.cnf , deadline. Restarts: 3550
uf250-04.cnf fulfilled No. of Restarts: 27 No. of Flips: 2378 time to process: 0 seconds.
uf250-04.cnf fulfilled No. of Restarts: 144 No. of Flips: 3360 time to process: 0 seconds.
uf250-04.cnf fulfilled No. of Restarts: 949 No. of Flips: 4041 time to process: 4 seconds.
uf250-04.cnf fulfilled No. of Restarts: 3076 No. of Flips: 3598 time to process: 12 seconds.
uf250-04.cnf fulfilled No. of Restarts: 1505 No. of Flips: 4899 time to process: 6 seconds.
uf250-04.cnf , deadline. Restarts: 3550
uf250-04.cnf fulfilled No. of Restarts: 2315 No. of Flips: 2124 time to process: 9 seconds.
uf250-04.cnf fulfilled No. of Restarts: 2363 No. of Flips: 1676 time to process: 9 seconds.
uf250-04.cnf , deadline. Restarts: 3550
uf250-04.cnf fulfilled No. of Restarts: 2866 No. of Flips: 4186 time to process: 11 seconds.
uf250-04.cnf fulfilled No. of Restarts: 3215 No. of Flips: 4337 time to process: 13 seconds.
uf250-04.cnf fulfilled No. of Restarts: 1036 No. of Flips: 2767 time to process: 4 seconds.
uf250-04.cnf fulfilled No. of Restarts: 1449 No. of Flips: 4637 time to process: 6 seconds.
uf250-04.cnf fulfilled No. of Restarts: 1790 No. of Flips: 3005 time to process: 7 seconds.
uf250-04.cnf fulfilled No. of Restarts: 865 No. of Flips: 1753 time to process: 3 seconds.
uf250-04.cnf , deadline. Restarts: 3550
uf250-04.cnf fulfilled No. of Restarts: 1442 No. of Flips: 4484 time to process: 6 seconds.
uf250-04.cnf fulfilled No. of Restarts: 1091 No. of Flips: 1992 time to process: 4 seconds.
uf250-04.cnf , deadline. Restarts: 3550
uf250-04.cnf fulfilled No. of Restarts: 2078 No. of Flips: 3996 time to process: 8 seconds.
uf250-04.cnf fulfilled No. of Restarts: 1538 No. of Flips: 4189 time to process: 6 seconds.
uf250-04.cnf fulfilled No. of Restarts: 1764 No. of Flips: 1490 time to process: 7 seconds.
uf250-04.cnf fulfilled No. of Restarts: 672 No. of Flips: 1342 time to process: 2 seconds.
uf250-04.cnf , deadline. Restarts: 3550
uf250-04.cnf fulfilled No. of Restarts: 809 No. of Flips: 3280 time to process: 3 seconds.
uf250-04.cnf fulfilled No. of Restarts: 3210 No. of Flips: 2363 time to process: 13 seconds.
uf250-04.cnf fulfilled No. of Restarts: 719 No. of Flips: 1804 time to process: 2 seconds.
uf250-04.cnf , deadline. Restarts: 3550
uf250-04.cnf , deadline. Restarts: 3550
uf250-04.cnf fulfilled No. of Restarts: 1422 No. of Flips: 2089 time to process: 5 seconds.
uf250-04.cnf fulfilled No. of Restarts: 664 No. of Flips: 1270 time to process: 2 seconds.
uf250-04.cnf , deadline. Restarts: 3550
uf250-04.cnf , deadline. Restarts: 3550
uf250-04.cnf , deadline. Restarts: 3550
uf250-04.cnf , deadline. Restarts: 3550
uf250-04.cnf fulfilled No. of Restarts: 532 No. of Flips: 2056 time to process: 2 seconds.
uf250-04.cnf fulfilled No. of Restarts: 265 No. of Flips: 2444 time to process: 1 seconds.
uf250-04.cnf fulfilled No. of Restarts: 3147 No. of Flips: 2388 time to process: 12 seconds.
uf250-04.cnf fulfilled No. of Restarts: 1410 No. of Flips: 3516 time to process: 5 seconds.
uf250-04.cnf , deadline. Restarts: 3550
uf250-04.cnf fulfilled No. of Restarts: 956 No. of Flips: 1568 time to process: 4 seconds.
uf250-04.cnf fulfilled No. of Restarts: 2564 No. of Flips: 4116 time to process: 10 seconds.
uf250-04.cnf fulfilled No. of Restarts: 743 No. of Flips: 3462 time to process: 3 seconds.
uf250-04.cnf fulfilled No. of Restarts: 2180 No. of Flips: 4980 time to process: 8 seconds.
uf250-04.cnf , deadline. Restarts: 3550
uf250-04.cnf fulfilled No. of Restarts: 846 No. of Flips: 4283 time to process: 3 seconds.
uf250-04.cnf fulfilled No. of Restarts: 155 No. of Flips: 1384 time to process: 0 seconds.
uf250-04.cnf fulfilled No. of Restarts: 157 No. of Flips: 2362 time to process: 0 seconds.
uf250-04.cnf fulfilled No. of Restarts: 2731 No. of Flips: 3126 time to process: 11 seconds.
uf250-04.cnf fulfilled No. of Restarts: 1729 No. of Flips: 2961 time to process: 7 seconds.
uf250-04.cnf , deadline. Restarts: 3550
uf250-04.cnf , deadline. Restarts: 3550
uf250-04.cnf fulfilled No. of Restarts: 979 No. of Flips: 2852 time to process: 4 seconds.
uf250-04.cnf fulfilled No. of Restarts: 2926 No. of Flips: 2787 time to process: 12 seconds.
uf250-04.cnf fulfilled No. of Restarts: 980 No. of Flips: 1326 time to process: 4 seconds.
uf250-04.cnf , deadline. Restarts: 3550
uf250-04.cnf fulfilled No. of Restarts: 366 No. of Flips: 2800 time to process: 1 seconds.
uf250-04.cnf fulfilled No. of Restarts: 1689 No. of Flips: 533 time to process: 7 seconds.
uf250-04.cnf fulfilled No. of Restarts: 1523 No. of Flips: 2940 time to process: 6 seconds.
uf250-04.cnf , deadline. Restarts: 3550
uf250-04.cnf , deadline. Restarts: 3550
uf250-04.cnf fulfilled No. of Restarts: 913 No. of Flips: 3041 time to process: 3 seconds.
uf250-04.cnf , deadline. Restarts: 3550
uf250-04.cnf , deadline. Restarts: 3550
uf250-04.cnf fulfilled No. of Restarts: 1302 No. of Flips: 3878 time to process: 5 seconds.
uf250-04.cnf fulfilled No. of Restarts: 1056 No. of Flips: 4362 time to process: 4 seconds.
uf250-04.cnf fulfilled No. of Restarts: 437 No. of Flips: 1612 time to process: 1 seconds.
uf250-04.cnf , deadline. Restarts: 3550
uf250-04.cnf fulfilled No. of Restarts: 1170 No. of Flips: 3905 time to process: 5 seconds.
uf250-04.cnf , deadline. Restarts: 3550
uf250-04.cnf fulfilled No. of Restarts: 204 No. of Flips: 4807 time to process: 0 seconds.
uf250-04.cnf fulfilled No. of Restarts: 763 No. of Flips: 3966 time to process: 3 seconds.
uf250-04.cnf , deadline. Restarts: 3550
uf250-04.cnf fulfilled No. of Restarts: 670 No. of Flips: 1684 time to process: 2 seconds.
uf250-04.cnf fulfilled No. of Restarts: 141 No. of Flips: 2956 time to process: 0 seconds.
uf250-04.cnf fulfilled No. of Restarts: 1208 No. of Flips: 3060 time to process: 5 seconds.
uf250-04.cnf fulfilled No. of Restarts: 2066 No. of Flips: 4922 time to process: 8 seconds.
uf250-04.cnf , deadline. Restarts: 3550
uf250-04.cnf fulfilled No. of Restarts: 3431 No. of Flips: 3411 time to process: 14 seconds.
uf250-04.cnf fulfilled No. of Restarts: 3447 No. of Flips: 2933 time to process: 14 seconds.
uf250-04.cnf fulfilled No. of Restarts: 111 No. of Flips: 2838 time to process: 0 seconds.
uf250-04.cnf , deadline. Restarts: 3550
uf250-04.cnf fulfilled No. of Restarts: 839 No. of Flips: 3492 time to process: 3 seconds.
uf250-04.cnf fulfilled No. of Restarts: 1433 No. of Flips: 2075 time to process: 6 seconds.
uf250-04.cnf fulfilled No. of Restarts: 2037 No. of Flips: 3591 time to process: 8 seconds.
uf250-04.cnf fulfilled No. of Restarts: 1345 No. of Flips: 4943 time to process: 5 seconds.
uf250-04.cnf , deadline. Restarts: 3550
uf250-04.cnf fulfilled No. of Restarts: 803 No. of Flips: 1458 time to process: 3 seconds.
uf250-04.cnf fulfilled No. of Restarts: 724 No. of Flips: 3523 time to process: 3 seconds.
uf250-04.cnf , deadline. Restarts: 3550
uf250-04.cnf fulfilled No. of Restarts: 1292 No. of Flips: 3818 time to process: 5 seconds.
uf250-04.cnf fulfilled No. of Restarts: 2255 No. of Flips: 4449 time to process: 9 seconds.
uf250-04.cnf , deadline. Restarts: 3550
uf250-04.cnf fulfilled No. of Restarts: 574 No. of Flips: 3456 time to process: 2 seconds.
uf250-04.cnf fulfilled No. of Restarts: 8 No. of Flips: 4003 time to process: 0 seconds.
uf250-04.cnf fulfilled No. of Restarts: 562 No. of Flips: 3950 time to process: 2 seconds.
uf250-04.cnf fulfilled No. of Restarts: 240 No. of Flips: 1862 time to process: 1 seconds.
uf250-04.cnf fulfilled No. of Restarts: 1620 No. of Flips: 1591 time to process: 7 seconds.
uf250-04.cnf , deadline. Restarts: 3550
uf250-04.cnf fulfilled No. of Restarts: 1055 No. of Flips: 4383 time to process: 4 seconds.
uf250-04.cnf fulfilled No. of Restarts: 298 No. of Flips: 3321 time to process: 1 seconds.
uf250-04.cnf fulfilled No. of Restarts: 2339 No. of Flips: 2787 time to process: 9 seconds.
uf250-04.cnf fulfilled No. of Restarts: 542 No. of Flips: 4602 time to process: 2 seconds.
uf250-04.cnf fulfilled No. of Restarts: 1485 No. of Flips: 1776 time to process: 6 seconds.
uf250-04.cnf fulfilled No. of Restarts: 885 No. of Flips: 1337 time to process: 3 seconds.
uf250-04.cnf fulfilled No. of Restarts: 106 No. of Flips: 4743 time to process: 0 seconds.
uf250-04.cnf fulfilled No. of Restarts: 125 No. of Flips: 3197 time to process: 0 seconds.
uf250-04.cnf fulfilled No. of Restarts: 1265 No. of Flips: 4838 time to process: 5 seconds.
uf250-04.cnf , deadline. Restarts: 3550
uf250-04.cnf fulfilled No. of Restarts: 2417 No. of Flips: 4798 time to process: 10 seconds.
uf250-04.cnf fulfilled No. of Restarts: 1429 No. of Flips: 2428 time to process: 6 seconds.
uf250-04.cnf fulfilled No. of Restarts: 1628 No. of Flips: 4647 time to process: 6 seconds.
uf250-04.cnf , deadline. Restarts: 3550
uf250-04.cnf , deadline. Restarts: 3550
uf250-04.cnf fulfilled No. of Restarts: 1695 No. of Flips: 3137 time to process: 7 seconds.
uf250-04.cnf fulfilled No. of Restarts: 310 No. of Flips: 2479 time to process: 1 seconds.
uf250-04.cnf fulfilled No. of Restarts: 1082 No. of Flips: 3341 time to process: 4 seconds.
uf250-04.cnf fulfilled No. of Restarts: 241 No. of Flips: 1996 time to process: 1 seconds.
uf250-04.cnf fulfilled No. of Restarts: 1773 No. of Flips: 2433 time to process: 7 seconds.
uf250-04.cnf fulfilled No. of Restarts: 1058 No. of Flips: 3124 time to process: 4 seconds.
uf250-04.cnf , deadline. Restarts: 3550
uf250-04.cnf fulfilled No. of Restarts: 1037 No. of Flips: 4336 time to process: 4 seconds.
uf250-04.cnf fulfilled No. of Restarts: 3060 No. of Flips: 1541 time to process: 12 seconds.
uf250-04.cnf fulfilled No. of Restarts: 1243 No. of Flips: 1211 time to process: 5 seconds.
uf250-04.cnf fulfilled No. of Restarts: 3236 No. of Flips: 3420 time to process: 13 seconds.
uf250-04.cnf fulfilled No. of Restarts: 740 No. of Flips: 1654 time to process: 3 seconds.
uf250-04.cnf , deadline. Restarts: 3550
uf250-04.cnf fulfilled No. of Restarts: 1444 No. of Flips: 1763 time to process: 6 seconds.
uf250-04.cnf fulfilled No. of Restarts: 1440 No. of Flips: 2250 time to process: 6 seconds.
uf250-04.cnf fulfilled No. of Restarts: 297 No. of Flips: 4138 time to process: 1 seconds.
uf250-04.cnf , deadline. Restarts: 3550
uf250-04.cnf fulfilled No. of Restarts: 131 No. of Flips: 2788 time to process: 0 seconds.
uf250-04.cnf , deadline. Restarts: 3550
uf250-04.cnf fulfilled No. of Restarts: 846 No. of Flips: 3595 time to process: 3 seconds.
uf250-04.cnf fulfilled No. of Restarts: 807 No. of Flips: 3021 time to process: 3 seconds.
uf250-04.cnf , deadline. Restarts: 3550
uf250-04.cnf fulfilled No. of Restarts: 788 No. of Flips: 2098 time to process: 3 seconds.
uf250-04.cnf fulfilled No. of Restarts: 1296 No. of Flips: 2933 time to process: 5 seconds.
uf250-04.cnf fulfilled No. of Restarts: 1930 No. of Flips: 2882 time to process: 8 seconds.
uf250-04.cnf fulfilled No. of Restarts: 1846 No. of Flips: 3538 time to process: 8 seconds.
uf250-04.cnf , deadline. Restarts: 3550
uf250-04.cnf fulfilled No. of Restarts: 1193 No. of Flips: 1445 time to process: 5 seconds.
uf250-04.cnf fulfilled No. of Restarts: 3239 No. of Flips: 2797 time to process: 14 seconds.
uf250-04.cnf , deadline. Restarts: 3550
uf250-04.cnf fulfilled No. of Restarts: 1020 No. of Flips: 2281 time to process: 4 seconds.
uf250-04.cnf , deadline. Restarts: 3550
uf250-04.cnf fulfilled No. of Restarts: 1175 No. of Flips: 3156 time to process: 5 seconds.
uf250-04.cnf , deadline. Restarts: 3550
uf250-04.cnf fulfilled No. of Restarts: 1742 No. of Flips: 4044 time to process: 7 seconds.
uf250-04.cnf fulfilled No. of Restarts: 103 No. of Flips: 2172 time to process: 0 seconds.
uf250-04.cnf fulfilled No. of Restarts: 2187 No. of Flips: 3169 time to process: 9 seconds.
uf250-04.cnf fulfilled No. of Restarts: 598 No. of Flips: 967 time to process: 2 seconds.
uf250-04.cnf , deadline. Restarts: 3550
uf250-04.cnf fulfilled No. of Restarts: 606 No. of Flips: 3531 time to process: 2 seconds.
uf250-04.cnf , deadline. Restarts: 3550
uf250-04.cnf , deadline. Restarts: 3550
uf250-04.cnf , deadline. Restarts: 3550
uf250-04.cnf fulfilled No. of Restarts: 147 No. of Flips: 4351 time to process: 0 seconds.
uf250-04.cnf fulfilled No. of Restarts: 2342 No. of Flips: 4940 time to process: 9 seconds.
uf250-04.cnf fulfilled No. of Restarts: 1472 No. of Flips: 3625 time to process: 6 seconds.
uf250-04.cnf , deadline. Restarts: 3550
uf250-04.cnf fulfilled No. of Restarts: 2799 No. of Flips: 2635 time to process: 11 seconds.
uf250-04.cnf fulfilled No. of Restarts: 3305 No. of Flips: 2410 time to process: 14 seconds.
uf250-04.cnf , deadline. Restarts: 3550
uf250-04.cnf fulfilled No. of Restarts: 934 No. of Flips: 3442 time to process: 4 seconds.
uf250-04.cnf , deadline. Restarts: 3550
uf250-04.cnf fulfilled No. of Restarts: 805 No. of Flips: 4366 time to process: 3 seconds.
uf250-04.cnf fulfilled No. of Restarts: 2290 No. of Flips: 3271 time to process: 9 seconds.
uf250-04.cnf fulfilled No. of Restarts: 1403 No. of Flips: 3912 time to process: 6 seconds.
uf250-04.cnf , deadline. Restarts: 3550
uf250-04.cnf fulfilled No. of Restarts: 2104 No. of Flips: 3151 time to process: 9 seconds.
uf250-04.cnf fulfilled No. of Restarts: 1009 No. of Flips: 2538 time to process: 4 seconds.
uf250-04.cnf fulfilled No. of Restarts: 3296 No. of Flips: 3795 time to process: 13 seconds.
uf250-04.cnf fulfilled No. of Restarts: 3173 No. of Flips: 1844 time to process: 13 seconds.
uf250-04.cnf , deadline. Restarts: 3550
uf250-04.cnf fulfilled No. of Restarts: 2802 No. of Flips: 2449 time to process: 12 seconds.
uf250-04.cnf fulfilled No. of Restarts: 917 No. of Flips: 2959 time to process: 3 seconds.
uf250-04.cnf , deadline. Restarts: 3550
uf250-04.cnf fulfilled No. of Restarts: 425 No. of Flips: 2599 time to process: 1 seconds.
uf250-04.cnf , deadline. Restarts: 3550
uf250-04.cnf fulfilled No. of Restarts: 1093 No. of Flips: 4765 time to process: 4 seconds.
uf250-04.cnf fulfilled No. of Restarts: 2539 No. of Flips: 4008 time to process: 10 seconds.
uf250-04.cnf , deadline. Restarts: 3550
uf250-04.cnf , deadline. Restarts: 3550
uf250-04.cnf fulfilled No. of Restarts: 808 No. of Flips: 2203 time to process: 3 seconds.
uf250-04.cnf fulfilled No. of Restarts: 1676 No. of Flips: 1310 time to process: 7 seconds.
uf250-04.cnf , deadline. Restarts: 3550
uf250-04.cnf fulfilled No. of Restarts: 1926 No. of Flips: 4317 time to process: 8 seconds.
uf250-04.cnf fulfilled No. of Restarts: 3508 No. of Flips: 4941 time to process: 14 seconds.
uf250-04.cnf , deadline. Restarts: 3550
uf250-04.cnf fulfilled No. of Restarts: 662 No. of Flips: 4078 time to process: 2 seconds.
uf250-04.cnf fulfilled No. of Restarts: 1138 No. of Flips: 2763 time to process: 4 seconds.
uf250-04.cnf , deadline. Restarts: 3550
uf250-04.cnf fulfilled No. of Restarts: 1435 No. of Flips: 4889 time to process: 6 seconds.
uf250-04.cnf fulfilled No. of Restarts: 92 No. of Flips: 3125 time to process: 0 seconds.
uf250-04.cnf fulfilled No. of Restarts: 2562 No. of Flips: 1629 time to process: 10 seconds.
uf250-04.cnf , deadline. Restarts: 3550
uf250-04.cnf , deadline. Restarts: 3550
uf250-04.cnf fulfilled No. of Restarts: 518 No. of Flips: 1810 time to process: 2 seconds.
uf250-04.cnf , deadline. Restarts: 3550
uf250-04.cnf fulfilled No. of Restarts: 2272 No. of Flips: 4779 time to process: 9 seconds.
uf250-04.cnf fulfilled No. of Restarts: 27 No. of Flips: 763 time to process: 0 seconds.
uf250-04.cnf fulfilled No. of Restarts: 630 No. of Flips: 3543 time to process: 2 seconds.
uf250-04.cnf , deadline. Restarts: 3550
uf250-04.cnf fulfilled No. of Restarts: 390 No. of Flips: 2974 time to process: 1 seconds.
uf250-04.cnf , deadline. Restarts: 3550
uf250-04.cnf fulfilled No. of Restarts: 1148 No. of Flips: 2044 time to process: 5 seconds.
uf250-04.cnf fulfilled No. of Restarts: 1243 No. of Flips: 1621 time to process: 5 seconds.
uf250-04.cnf , deadline. Restarts: 3550
uf250-04.cnf fulfilled No. of Restarts: 1730 No. of Flips: 4261 time to process: 7 seconds.
uf250-04.cnf fulfilled No. of Restarts: 1700 No. of Flips: 4391 time to process: 7 seconds.
uf250-04.cnf fulfilled No. of Restarts: 3160 No. of Flips: 1316 time to process: 13 seconds.
uf250-04.cnf fulfilled No. of Restarts: 2363 No. of Flips: 3764 time to process: 10 seconds.
uf250-04.cnf fulfilled No. of Restarts: 3195 No. of Flips: 2344 time to process: 13 seconds.
uf250-04.cnf fulfilled No. of Restarts: 563 No. of Flips: 714 time to process: 2 seconds.
uf250-04.cnf , deadline. Restarts: 3550
uf250-04.cnf , deadline. Restarts: 3550
uf250-04.cnf , deadline. Restarts: 3550
uf250-04.cnf fulfilled No. of Restarts: 233 No. of Flips: 4104 time to process: 1 seconds.
uf250-04.cnf fulfilled No. of Restarts: 3465 No. of Flips: 2992 time to process: 14 seconds.
uf250-04.cnf fulfilled No. of Restarts: 1232 No. of Flips: 2222 time to process: 5 seconds.
uf250-04.cnf , deadline. Restarts: 3550
uf250-04.cnf , deadline. Restarts: 3550
uf250-04.cnf , deadline. Restarts: 3550
uf250-04.cnf fulfilled No. of Restarts: 1800 No. of Flips: 3232 time to process: 7 seconds.
uf250-04.cnf fulfilled No. of Restarts: 2967 No. of Flips: 747 time to process: 12 seconds.
uf250-04.cnf , deadline. Restarts: 3550
uf250-04.cnf fulfilled No. of Restarts: 3039 No. of Flips: 1617 time to process: 13 seconds.
uf250-04.cnf , deadline. Restarts: 3550
uf250-04.cnf fulfilled No. of Restarts: 752 No. of Flips: 4147 time to process: 3 seconds.
uf250-04.cnf , deadline. Restarts: 3550
uf250-04.cnf fulfilled No. of Restarts: 1715 No. of Flips: 3634 time to process: 7 seconds.
uf250-04.cnf , deadline. Restarts: 3550
uf250-04.cnf , deadline. Restarts: 3550
uf250-04.cnf fulfilled No. of Restarts: 1662 No. of Flips: 2525 time to process: 7 seconds.
uf250-04.cnf fulfilled No. of Restarts: 86 No. of Flips: 4477 time to process: 0 seconds.
uf250-04.cnf fulfilled No. of Restarts: 485 No. of Flips: 2037 time to process: 2 seconds.
uf250-04.cnf , deadline. Restarts: 3550
uf250-04.cnf fulfilled No. of Restarts: 1003 No. of Flips: 3857 time to process: 4 seconds.
uf250-04.cnf fulfilled No. of Restarts: 676 No. of Flips: 4018 time to process: 2 seconds.
uf250-04.cnf fulfilled No. of Restarts: 1470 No. of Flips: 3999 time to process: 6 seconds.
uf250-04.cnf fulfilled No. of Restarts: 2732 No. of Flips: 2595 time to process: 11 seconds.
uf250-04.cnf fulfilled No. of Restarts: 3088 No. of Flips: 4052 time to process: 13 seconds.
