# Supplementary material for: Completion Probabilities and Parallel Restart Strategies under an Imposed Deadline
Source: PLoS One. 2016 Oct 12;11(10):e0164605. doi: 10.1371/journal.pone.0164605 (PMC5061357; doi:10.1371/journal.pone.0164605)
Supplement: S1 File — The file “S1_File.zip” is the data gathered from the experiments regarding completion probability. (ZIP) [file pone.0164605.s004.zip › results_Single_r3650.444.txt]

uf250-04.cnf fulfilled No. of Restarts: 717 No. of Flips: 2652 time to process: 3 seconds.
uf250-04.cnf , deadline. Restarts: 3650
uf250-04.cnf fulfilled No. of Restarts: 1564 No. of Flips: 4407 time to process: 7 seconds.
uf250-04.cnf fulfilled No. of Restarts: 987 No. of Flips: 3104 time to process: 4 seconds.
uf250-04.cnf , deadline. Restarts: 3650
uf250-04.cnf fulfilled No. of Restarts: 35 No. of Flips: 2561 time to process: 0 seconds.
uf250-04.cnf fulfilled No. of Restarts: 1264 No. of Flips: 3031 time to process: 5 seconds.
uf250-04.cnf fulfilled No. of Restarts: 2883 No. of Flips: 4062 time to process: 12 seconds.
uf250-04.cnf , deadline. Restarts: 3650
uf250-04.cnf fulfilled No. of Restarts: 3297 No. of Flips: 4771 time to process: 14 seconds.
uf250-04.cnf fulfilled No. of Restarts: 483 No. of Flips: 3911 time to process: 2 seconds.
uf250-04.cnf , deadline. Restarts: 3650
uf250-04.cnf , deadline. Restarts: 3650
uf250-04.cnf , deadline. Restarts: 3650
uf250-04.cnf fulfilled No. of Restarts: 2299 No. of Flips: 4100 time to process: 9 seconds.
uf250-04.cnf , deadline. Restarts: 3650
uf250-04.cnf fulfilled No. of Restarts: 716 No. of Flips: 2686 time to process: 3 seconds.
uf250-04.cnf fulfilled No. of Restarts: 2440 No. of Flips: 4246 time to process: 10 seconds.
uf250-04.cnf , deadline. Restarts: 3650
uf250-04.cnf , deadline. Restarts: 3650
uf250-04.cnf fulfilled No. of Restarts: 1680 No. of Flips: 4681 time to process: 7 seconds.
uf250-04.cnf fulfilled No. of Restarts: 2444 No. of Flips: 1527 time to process: 10 seconds.
uf250-04.cnf fulfilled No. of Restarts: 3316 No. of Flips: 3859 time to process: 14 seconds.
uf250-04.cnf fulfilled No. of Restarts: 674 No. of Flips: 3478 time to process: 3 seconds.
uf250-04.cnf fulfilled No. of Restarts: 1200 No. of Flips: 3473 time to process: 5 seconds.
uf250-04.cnf fulfilled No. of Restarts: 1115 No. of Flips: 2254 time to process: 4 seconds.
uf250-04.cnf fulfilled No. of Restarts: 721 No. of Flips: 2268 time to process: 3 seconds.
uf250-04.cnf fulfilled No. of Restarts: 2906 No. of Flips: 2340 time to process: 12 seconds.
uf250-04.cnf fulfilled No. of Restarts: 3625 No. of Flips: 4193 time to process: 15 seconds.
uf250-04.cnf , deadline. Restarts: 3650
uf250-04.cnf , deadline. Restarts: 3650
uf250-04.cnf fulfilled No. of Restarts: 410 No. of Flips: 4419 time to process: 1 seconds.
uf250-04.cnf fulfilled No. of Restarts: 2326 No. of Flips: 3955 time to process: 10 seconds.
uf250-04.cnf fulfilled No. of Restarts: 3543 No. of Flips: 2582 time to process: 15 seconds.
uf250-04.cnf , deadline. Restarts: 3650
uf250-04.cnf fulfilled No. of Restarts: 2410 No. of Flips: 1004 time to process: 10 seconds.
uf250-04.cnf fulfilled No. of Restarts: 72 No. of Flips: 4872 time to process: 0 seconds.
uf250-04.cnf , deadline. Restarts: 3650
uf250-04.cnf , deadline. Restarts: 3650
uf250-04.cnf , deadline. Restarts: 3650
uf250-04.cnf fulfilled No. of Restarts: 677 No. of Flips: 2174 time to process: 2 seconds.
uf250-04.cnf fulfilled No. of Restarts: 1153 No. of Flips: 3621 time to process: 4 seconds.
uf250-04.cnf fulfilled No. of Restarts: 2390 No. of Flips: 2815 time to process: 10 seconds.
uf250-04.cnf fulfilled No. of Restarts: 3319 No. of Flips: 3504 time to process: 14 seconds.
uf250-04.cnf fulfilled No. of Restarts: 1571 No. of Flips: 3715 time to process: 6 seconds.
uf250-04.cnf fulfilled No. of Restarts: 2370 No. of Flips: 2697 time to process: 10 seconds.
uf250-04.cnf fulfilled No. of Restarts: 2148 No. of Flips: 3369 time to process: 9 seconds.
uf250-04.cnf fulfilled No. of Restarts: 2852 No. of Flips: 2052 time to process: 12 seconds.
uf250-04.cnf fulfilled No. of Restarts: 3186 No. of Flips: 1554 time to process: 13 seconds.
uf250-04.cnf fulfilled No. of Restarts: 2865 No. of Flips: 2850 time to process: 12 seconds.
uf250-04.cnf fulfilled No. of Restarts: 2974 No. of Flips: 3070 time to process: 12 seconds.
uf250-04.cnf fulfilled No. of Restarts: 63 No. of Flips: 4745 time to process: 0 seconds.
uf250-04.cnf fulfilled No. of Restarts: 2628 No. of Flips: 3323 time to process: 11 seconds.
uf250-04.cnf fulfilled No. of Restarts: 1629 No. of Flips: 1394 time to process: 7 seconds.
uf250-04.cnf , deadline. Restarts: 3650
uf250-04.cnf , deadline. Restarts: 3650
uf250-04.cnf , deadline. Restarts: 3650
uf250-04.cnf fulfilled No. of Restarts: 1913 No. of Flips: 2160 time to process: 8 seconds.
uf250-04.cnf fulfilled No. of Restarts: 517 No. of Flips: 3836 time to process: 2 seconds.
uf250-04.cnf , deadline. Restarts: 3650
uf250-04.cnf , deadline. Restarts: 3650
uf250-04.cnf fulfilled No. of Restarts: 159 No. of Flips: 2369 time to process: 0 seconds.
uf250-04.cnf fulfilled No. of Restarts: 804 No. of Flips: 4705 time to process: 3 seconds.
uf250-04.cnf fulfilled No. of Restarts: 1742 No. of Flips: 3170 time to process: 7 seconds.
uf250-04.cnf fulfilled No. of Restarts: 1068 No. of Flips: 4723 time to process: 4 seconds.
uf250-04.cnf fulfilled No. of Restarts: 2369 No. of Flips: 2349 time to process: 10 seconds.
uf250-04.cnf , deadline. Restarts: 3650
uf250-04.cnf fulfilled No. of Restarts: 515 No. of Flips: 2894 time to process: 2 seconds.
uf250-04.cnf , deadline. Restarts: 3650
uf250-04.cnf , deadline. Restarts: 3650
uf250-04.cnf fulfilled No. of Restarts: 691 No. of Flips: 3504 time to process: 2 seconds.
uf250-04.cnf , deadline. Restarts: 3650
uf250-04.cnf fulfilled No. of Restarts: 2286 No. of Flips: 1876 time to process: 9 seconds.
uf250-04.cnf , deadline. Restarts: 3650
uf250-04.cnf fulfilled No. of Restarts: 2106 No. of Flips: 3589 time to process: 9 seconds.
uf250-04.cnf fulfilled No. of Restarts: 1770 No. of Flips: 2392 time to process: 7 seconds.
uf250-04.cnf fulfilled No. of Restarts: 159 No. of Flips: 4431 time to process: 0 seconds.
uf250-04.cnf , deadline. Restarts: 3650
uf250-04.cnf fulfilled No. of Restarts: 1911 No. of Flips: 4646 time to process: 8 seconds.
uf250-04.cnf , deadline. Restarts: 3650
uf250-04.cnf , deadline. Restarts: 3650
uf250-04.cnf fulfilled No. of Restarts: 738 No. of Flips: 4387 time to process: 3 seconds.
uf250-04.cnf fulfilled No. of Restarts: 3087 No. of Flips: 4468 time to process: 13 seconds.
uf250-04.cnf , deadline. Restarts: 3650
uf250-04.cnf fulfilled No. of Restarts: 3142 No. of Flips: 2986 time to process: 13 seconds.
uf250-04.cnf fulfilled No. of Restarts: 1071 No. of Flips: 2758 time to process: 4 seconds.
uf250-04.cnf fulfilled No. of Restarts: 1155 No. of Flips: 1932 time to process: 5 seconds.
uf250-04.cnf fulfilled No. of Restarts: 2931 No. of Flips: 2032 time to process: 12 seconds.
uf250-04.cnf fulfilled No. of Restarts: 1447 No. of Flips: 3889 time to process: 6 seconds.
uf250-04.cnf fulfilled No. of Restarts: 977 No. of Flips: 2280 time to process: 4 seconds.
uf250-04.cnf , deadline. Restarts: 3650
uf250-04.cnf , deadline. Restarts: 3650
uf250-04.cnf fulfilled No. of Restarts: 233 No. of Flips: 2284 time to process: 1 seconds.
uf250-04.cnf fulfilled No. of Restarts: 3279 No. of Flips: 1976 time to process: 14 seconds.
uf250-04.cnf fulfilled No. of Restarts: 819 No. of Flips: 4051 time to process: 3 seconds.
uf250-04.cnf fulfilled No. of Restarts: 193 No. of Flips: 3614 time to process: 0 seconds.
uf250-04.cnf fulfilled No. of Restarts: 476 No. of Flips: 4233 time to process: 2 seconds.
uf250-04.cnf fulfilled No. of Restarts: 741 No. of Flips: 4380 time to process: 3 seconds.
uf250-04.cnf fulfilled No. of Restarts: 799 No. of Flips: 1915 time to process: 3 seconds.
uf250-04.cnf , deadline. Restarts: 3650
uf250-04.cnf fulfilled No. of Restarts: 1274 No. of Flips: 1352 time to process: 5 seconds.
uf250-04.cnf fulfilled No. of Restarts: 2583 No. of Flips: 1867 time to process: 11 seconds.
uf250-04.cnf , deadline. Restarts: 3650
uf250-04.cnf , deadline. Restarts: 3650
uf250-04.cnf , deadline. Restarts: 3650
uf250-04.cnf fulfilled No. of Restarts: 193 No. of Flips: 2767 time to process: 0 seconds.
uf250-04.cnf fulfilled No. of Restarts: 1918 No. of Flips: 3506 time to process: 8 seconds.
uf250-04.cnf fulfilled No. of Restarts: 1610 No. of Flips: 1560 time to process: 7 seconds.
uf250-04.cnf , deadline. Restarts: 3650
uf250-04.cnf fulfilled No. of Restarts: 2014 No. of Flips: 4663 time to process: 8 seconds.
uf250-04.cnf fulfilled No. of Restarts: 3470 No. of Flips: 4687 time to process: 15 seconds.
uf250-04.cnf fulfilled No. of Restarts: 3619 No. of Flips: 4853 time to process: 15 seconds.
uf250-04.cnf , deadline. Restarts: 3650
uf250-04.cnf , deadline. Restarts: 3650
uf250-04.cnf , deadline. Restarts: 3650
uf250-04.cnf , deadline. Restarts: 3650
uf250-04.cnf fulfilled No. of Restarts: 2234 No. of Flips: 1704 time to process: 9 seconds.
uf250-04.cnf , deadline. Restarts: 3650
uf250-04.cnf , deadline. Restarts: 3650
uf250-04.cnf fulfilled No. of Restarts: 875 No. of Flips: 2151 time to process: 3 seconds.
uf250-04.cnf fulfilled No. of Restarts: 298 No. of Flips: 3934 time to process: 1 seconds.
uf250-04.cnf , deadline. Restarts: 3650
uf250-04.cnf fulfilled No. of Restarts: 2251 No. of Flips: 2626 time to process: 9 seconds.
uf250-04.cnf fulfilled No. of Restarts: 475 No. of Flips: 4196 time to process: 2 seconds.
uf250-04.cnf , deadline. Restarts: 3650
uf250-04.cnf , deadline. Restarts: 3650
uf250-04.cnf , deadline. Restarts: 3650
uf250-04.cnf fulfilled No. of Restarts: 64 No. of Flips: 2093 time to process: 0 seconds.
uf250-04.cnf fulfilled No. of Restarts: 2486 No. of Flips: 4478 time to process: 12 seconds.
uf250-04.cnf fulfilled No. of Restarts: 1525 No. of Flips: 3518 time to process: 6 seconds.
uf250-04.cnf fulfilled No. of Restarts: 3301 No. of Flips: 2685 time to process: 14 seconds.
uf250-04.cnf fulfilled No. of Restarts: 1266 No. of Flips: 2403 time to process: 5 seconds.
uf250-04.cnf fulfilled No. of Restarts: 515 No. of Flips: 2913 time to process: 2 seconds.
uf250-04.cnf fulfilled No. of Restarts: 583 No. of Flips: 3347 time to process: 2 seconds.
uf250-04.cnf , deadline. Restarts: 3650
uf250-04.cnf fulfilled No. of Restarts: 3519 No. of Flips: 4549 time to process: 15 seconds.
uf250-04.cnf fulfilled No. of Restarts: 838 No. of Flips: 3951 time to process: 3 seconds.
uf250-04.cnf fulfilled No. of Restarts: 742 No. of Flips: 2556 time to process: 3 seconds.
uf250-04.cnf , deadline. Restarts: 3650
uf250-04.cnf , deadline. Restarts: 3650
uf250-04.cnf fulfilled No. of Restarts: 2857 No. of Flips: 4041 time to process: 12 seconds.
uf250-04.cnf , deadline. Restarts: 3650
uf250-04.cnf , deadline. Restarts: 3650
uf250-04.cnf fulfilled No. of Restarts: 1243 No. of Flips: 3872 time to process: 5 seconds.
uf250-04.cnf , deadline. Restarts: 3650
uf250-04.cnf fulfilled No. of Restarts: 2127 No. of Flips: 3528 time to process: 9 seconds.
uf250-04.cnf fulfilled No. of Restarts: 3332 No. of Flips: 2952 time to process: 14 seconds.
uf250-04.cnf fulfilled No. of Restarts: 2426 No. of Flips: 2743 time to process: 10 seconds.
uf250-04.cnf , deadline. Restarts: 3650
uf250-04.cnf , deadline. Restarts: 3650
uf250-04.cnf , deadline. Restarts: 3650
uf250-04.cnf fulfilled No. of Restarts: 1615 No. of Flips: 2397 time to process: 6 seconds.
uf250-04.cnf fulfilled No. of Restarts: 1047 No. of Flips: 4373 time to process: 4 seconds.
uf250-04.cnf fulfilled No. of Restarts: 1524 No. of Flips: 1820 time to process: 6 seconds.
uf250-04.cnf fulfilled No. of Restarts: 1104 No. of Flips: 3177 time to process: 4 seconds.
uf250-04.cnf fulfilled No. of Restarts: 969 No. of Flips: 2247 time to process: 4 seconds.
uf250-04.cnf fulfilled No. of Restarts: 2669 No. of Flips: 2495 time to process: 11 seconds.
uf250-04.cnf fulfilled No. of Restarts: 203 No. of Flips: 4960 time to process: 0 seconds.
uf250-04.cnf fulfilled No. of Restarts: 3216 No. of Flips: 3767 time to process: 14 seconds.
uf250-04.cnf , deadline. Restarts: 3650
uf250-04.cnf , deadline. Restarts: 3650
uf250-04.cnf , deadline. Restarts: 3650
uf250-04.cnf , deadline. Restarts: 3650
uf250-04.cnf , deadline. Restarts: 3650
uf250-04.cnf , deadline. Restarts: 3650
uf250-04.cnf , deadline. Restarts: 3650
uf250-04.cnf , deadline. Restarts: 3650
uf250-04.cnf , deadline. Restarts: 3650
uf250-04.cnf fulfilled No. of Restarts: 366 No. of Flips: 4013 time to process: 1 seconds.
uf250-04.cnf fulfilled No. of Restarts: 2529 No. of Flips: 4812 time to process: 10 seconds.
uf250-04.cnf , deadline. Restarts: 3650
uf250-04.cnf , deadline. Restarts: 3650
uf250-04.cnf fulfilled No. of Restarts: 375 No. of Flips: 2172 time to process: 1 seconds.
uf250-04.cnf fulfilled No. of Restarts: 1263 No. of Flips: 1955 time to process: 5 seconds.
uf250-04.cnf fulfilled No. of Restarts: 2614 No. of Flips: 2989 time to process: 11 seconds.
uf250-04.cnf , deadline. Restarts: 3650
uf250-04.cnf fulfilled No. of Restarts: 3271 No. of Flips: 3505 time to process: 14 seconds.
uf250-04.cnf , deadline. Restarts: 3650
uf250-04.cnf fulfilled No. of Restarts: 2536 No. of Flips: 3084 time to process: 11 seconds.
uf250-04.cnf fulfilled No. of Restarts: 114 No. of Flips: 3236 time to process: 0 seconds.
uf250-04.cnf , deadline. Restarts: 3650
uf250-04.cnf , deadline. Restarts: 3650
uf250-04.cnf , deadline. Restarts: 3650
uf250-04.cnf fulfilled No. of Restarts: 3221 No. of Flips: 4793 time to process: 14 seconds.
uf250-04.cnf , deadline. Restarts: 3650
uf250-04.cnf fulfilled No. of Restarts: 3137 No. of Flips: 2226 time to process: 13 seconds.
uf250-04.cnf fulfilled No. of Restarts: 2075 No. of Flips: 519 time to process: 9 seconds.
uf250-04.cnf fulfilled No. of Restarts: 1405 No. of Flips: 2441 time to process: 6 seconds.
uf250-04.cnf , deadline. Restarts: 3650
uf250-04.cnf fulfilled No. of Restarts: 236 No. of Flips: 3314 time to process: 1 seconds.
uf250-04.cnf , deadline. Restarts: 3650
uf250-04.cnf , deadline. Restarts: 3650
uf250-04.cnf , deadline. Restarts: 3650
uf250-04.cnf , deadline. Restarts: 3650
uf250-04.cnf , deadline. Restarts: 3650
uf250-04.cnf , deadline. Restarts: 3650
uf250-04.cnf fulfilled No. of Restarts: 2098 No. of Flips: 2822 time to process: 9 seconds.
uf250-04.cnf fulfilled No. of Restarts: 2482 No. of Flips: 4211 time to process: 10 seconds.
uf250-04.cnf fulfilled No. of Restarts: 2197 No. of Flips: 4160 time to process: 9 seconds.
uf250-04.cnf fulfilled No. of Restarts: 2083 No. of Flips: 3548 time to process: 9 seconds.
uf250-04.cnf fulfilled No. of Restarts: 2096 No. of Flips: 3963 time to process: 9 seconds.
uf250-04.cnf fulfilled No. of Restarts: 2227 No. of Flips: 1650 time to process: 9 seconds.
uf250-04.cnf , deadline. Restarts: 3650
uf250-04.cnf , deadline. Restarts: 3650
uf250-04.cnf fulfilled No. of Restarts: 247 No. of Flips: 4961 time to process: 1 seconds.
uf250-04.cnf fulfilled No. of Restarts: 57 No. of Flips: 3683 time to process: 0 seconds.
uf250-04.cnf , deadline. Restarts: 3650
uf250-04.cnf fulfilled No. of Restarts: 2008 No. of Flips: 3780 time to process: 8 seconds.
uf250-04.cnf fulfilled No. of Restarts: 1446 No. of Flips: 3869 time to process: 6 seconds.
uf250-04.cnf fulfilled No. of Restarts: 258 No. of Flips: 4378 time to process: 1 seconds.
uf250-04.cnf , deadline. Restarts: 3650
uf250-04.cnf fulfilled No. of Restarts: 142 No. of Flips: 4877 time to process: 0 seconds.
uf250-04.cnf , deadline. Restarts: 3650
uf250-04.cnf , deadline. Restarts: 3650
uf250-04.cnf fulfilled No. of Restarts: 2020 No. of Flips: 2391 time to process: 8 seconds.
uf250-04.cnf , deadline. Restarts: 3650
uf250-04.cnf fulfilled No. of Restarts: 85 No. of Flips: 2315 time to process: 0 seconds.
uf250-04.cnf fulfilled No. of Restarts: 222 No. of Flips: 4755 time to process: 1 seconds.
uf250-04.cnf , deadline. Restarts: 3650
uf250-04.cnf , deadline. Restarts: 3650
uf250-04.cnf , deadline. Restarts: 3650
uf250-04.cnf , deadline. Restarts: 3650
uf250-04.cnf fulfilled No. of Restarts: 1301 No. of Flips: 3386 time to process: 5 seconds.
uf250-04.cnf fulfilled No. of Restarts: 3223 No. of Flips: 2957 time to process: 14 seconds.
uf250-04.cnf fulfilled No. of Restarts: 2678 No. of Flips: 3801 time to process: 11 seconds.
uf250-04.cnf , deadline. Restarts: 3650
uf250-04.cnf fulfilled No. of Restarts: 186 No. of Flips: 1234 time to process: 0 seconds.
uf250-04.cnf , deadline. Restarts: 3650
uf250-04.cnf fulfilled No. of Restarts: 2907 No. of Flips: 3275 time to process: 12 seconds.
uf250-04.cnf , deadline. Restarts: 3650
uf250-04.cnf fulfilled No. of Restarts: 2882 No. of Flips: 2790 time to process: 12 seconds.
uf250-04.cnf , deadline. Restarts: 3650
uf250-04.cnf fulfilled No. of Restarts: 538 No. of Flips: 3427 time to process: 2 seconds.
uf250-04.cnf fulfilled No. of Restarts: 594 No. of Flips: 3898 time to process: 2 seconds.
uf250-04.cnf fulfilled No. of Restarts: 31 No. of Flips: 3049 time to process: 0 seconds.
uf250-04.cnf , deadline. Restarts: 3650
uf250-04.cnf fulfilled No. of Restarts: 1272 No. of Flips: 3679 time to process: 5 seconds.
uf250-04.cnf fulfilled No. of Restarts: 620 No. of Flips: 2525 time to process: 2 seconds.
uf250-04.cnf fulfilled No. of Restarts: 666 No. of Flips: 4010 time to process: 2 seconds.
uf250-04.cnf , deadline. Restarts: 3650
uf250-04.cnf , deadline. Restarts: 3650
uf250-04.cnf fulfilled No. of Restarts: 1878 No. of Flips: 3283 time to process: 8 seconds.
uf250-04.cnf fulfilled No. of Restarts: 2461 No. of Flips: 2256 time to process: 10 seconds.
uf250-04.cnf , deadline. Restarts: 3650
uf250-04.cnf fulfilled No. of Restarts: 366 No. of Flips: 2801 time to process: 1 seconds.
uf250-04.cnf , deadline. Restarts: 3650
uf250-04.cnf , deadline. Restarts: 3650
uf250-04.cnf fulfilled No. of Restarts: 3491 No. of Flips: 1241 time to process: 15 seconds.
uf250-04.cnf fulfilled No. of Restarts: 1537 No. of Flips: 3080 time to process: 6 seconds.
uf250-04.cnf fulfilled No. of Restarts: 121 No. of Flips: 2694 time to process: 0 seconds.
uf250-04.cnf fulfilled No. of Restarts: 101 No. of Flips: 812 time to process: 0 seconds.
uf250-04.cnf fulfilled No. of Restarts: 2130 No. of Flips: 4525 time to process: 9 seconds.
uf250-04.cnf fulfilled No. of Restarts: 1886 No. of Flips: 4249 time to process: 8 seconds.
uf250-04.cnf fulfilled No. of Restarts: 1836 No. of Flips: 4340 time to process: 8 seconds.
uf250-04.cnf fulfilled No. of Restarts: 16 No. of Flips: 2729 time to process: 0 seconds.
uf250-04.cnf , deadline. Restarts: 3650
uf250-04.cnf fulfilled No. of Restarts: 25 No. of Flips: 4608 time to process: 0 seconds.
uf250-04.cnf fulfilled No. of Restarts: 1500 No. of Flips: 3923 time to process: 6 seconds.
uf250-04.cnf fulfilled No. of Restarts: 3186 No. of Flips: 3328 time to process: 13 seconds.
uf250-04.cnf fulfilled No. of Restarts: 2672 No. of Flips: 4396 time to process: 11 seconds.
uf250-04.cnf , deadline. Restarts: 3650
uf250-04.cnf fulfilled No. of Restarts: 264 No. of Flips: 3767 time to process: 1 seconds.
uf250-04.cnf , deadline. Restarts: 3650
uf250-04.cnf fulfilled No. of Restarts: 2052 No. of Flips: 4013 time to process: 8 seconds.
uf250-04.cnf fulfilled No. of Restarts: 61 No. of Flips: 2345 time to process: 0 seconds.
uf250-04.cnf fulfilled No. of Restarts: 676 No. of Flips: 3223 time to process: 3 seconds.
uf250-04.cnf fulfilled No. of Restarts: 2396 No. of Flips: 2785 time to process: 10 seconds.
uf250-04.cnf fulfilled No. of Restarts: 1448 No. of Flips: 3235 time to process: 6 seconds.
uf250-04.cnf , deadline. Restarts: 3650
uf250-04.cnf fulfilled No. of Restarts: 30 No. of Flips: 2968 time to process: 0 seconds.
uf250-04.cnf fulfilled No. of Restarts: 1780 No. of Flips: 3453 time to process: 7 seconds.
uf250-04.cnf fulfilled No. of Restarts: 138 No. of Flips: 685 time to process: 0 seconds.
uf250-04.cnf , deadline. Restarts: 3650
uf250-04.cnf fulfilled No. of Restarts: 950 No. of Flips: 3584 time to process: 4 seconds.
uf250-04.cnf fulfilled No. of Restarts: 2570 No. of Flips: 3473 time to process: 11 seconds.
uf250-04.cnf fulfilled No. of Restarts: 432 No. of Flips: 3869 time to process: 1 seconds.
uf250-04.cnf , deadline. Restarts: 3650
uf250-04.cnf , deadline. Restarts: 3650
uf250-04.cnf , deadline. Restarts: 3650
uf250-04.cnf , deadline. Restarts: 3650
uf250-04.cnf , deadline. Restarts: 3650
uf250-04.cnf fulfilled No. of Restarts: 630 No. of Flips: 3322 time to process: 2 seconds.
uf250-04.cnf , deadline. Restarts: 3650
uf250-04.cnf fulfilled No. of Restarts: 2647 No. of Flips: 4222 time to process: 11 seconds.
uf250-04.cnf fulfilled No. of Restarts: 1586 No. of Flips: 2938 time to process: 7 seconds.
uf250-04.cnf fulfilled No. of Restarts: 551 No. of Flips: 4864 time to process: 2 seconds.
uf250-04.cnf fulfilled No. of Restarts: 2194 No. of Flips: 2968 time to process: 9 seconds.
uf250-04.cnf fulfilled No. of Restarts: 94 No. of Flips: 3525 time to process: 0 seconds.
uf250-04.cnf , deadline. Restarts: 3650
uf250-04.cnf fulfilled No. of Restarts: 731 No. of Flips: 3216 time to process: 4 seconds.
uf250-04.cnf , deadline. Restarts: 3650
uf250-04.cnf fulfilled No. of Restarts: 1387 No. of Flips: 990 time to process: 6 seconds.
uf250-04.cnf fulfilled No. of Restarts: 113 No. of Flips: 3091 time to process: 0 seconds.
uf250-04.cnf , deadline. Restarts: 3650
uf250-04.cnf fulfilled No. of Restarts: 2205 No. of Flips: 4096 time to process: 9 seconds.
uf250-04.cnf fulfilled No. of Restarts: 1409 No. of Flips: 4663 time to process: 6 seconds.
uf250-04.cnf fulfilled No. of Restarts: 372 No. of Flips: 4890 time to process: 1 seconds.
uf250-04.cnf fulfilled No. of Restarts: 742 No. of Flips: 4163 time to process: 3 seconds.
uf250-04.cnf , deadline. Restarts: 3650
uf250-04.cnf fulfilled No. of Restarts: 767 No. of Flips: 4757 time to process: 3 seconds.
uf250-04.cnf fulfilled No. of Restarts: 3140 No. of Flips: 2920 time to process: 13 seconds.
uf250-04.cnf , deadline. Restarts: 3650
uf250-04.cnf fulfilled No. of Restarts: 754 No. of Flips: 1924 time to process: 3 seconds.
uf250-04.cnf fulfilled No. of Restarts: 1139 No. of Flips: 1522 time to process: 5 seconds.
uf250-04.cnf fulfilled No. of Restarts: 292 No. of Flips: 2863 time to process: 1 seconds.
uf250-04.cnf , deadline. Restarts: 3650
uf250-04.cnf , deadline. Restarts: 3650
uf250-04.cnf fulfilled No. of Restarts: 788 No. of Flips: 1847 time to process: 3 seconds.
uf250-04.cnf fulfilled No. of Restarts: 771 No. of Flips: 2194 time to process: 3 seconds.
uf250-04.cnf fulfilled No. of Restarts: 61 No. of Flips: 4047 time to process: 0 seconds.
uf250-04.cnf , deadline. Restarts: 3650
uf250-04.cnf , deadline. Restarts: 3650
uf250-04.cnf , deadline. Restarts: 3650
uf250-04.cnf , deadline. Restarts: 3650
uf250-04.cnf fulfilled No. of Restarts: 3616 No. of Flips: 4355 time to process: 20 seconds.
uf250-04.cnf fulfilled No. of Restarts: 376 No. of Flips: 1532 time to process: 1 seconds.
uf250-04.cnf , deadline. Restarts: 3650
uf250-04.cnf , deadline. Restarts: 3650
uf250-04.cnf , deadline. Restarts: 3650
uf250-04.cnf fulfilled No. of Restarts: 383 No. of Flips: 3430 time to process: 1 seconds.
uf250-04.cnf , deadline. Restarts: 3650
uf250-04.cnf fulfilled No. of Restarts: 552 No. of Flips: 2570 time to process: 2 seconds.
uf250-04.cnf fulfilled No. of Restarts: 3118 No. of Flips: 3330 time to process: 13 seconds.
uf250-04.cnf fulfilled No. of Restarts: 306 No. of Flips: 4197 time to process: 1 seconds.
uf250-04.cnf fulfilled No. of Restarts: 3075 No. of Flips: 1660 time to process: 13 seconds.
uf250-04.cnf fulfilled No. of Restarts: 939 No. of Flips: 1882 time to process: 4 seconds.
uf250-04.cnf , deadline. Restarts: 3650
uf250-04.cnf fulfilled No. of Restarts: 85 No. of Flips: 1232 time to process: 0 seconds.
uf250-04.cnf , deadline. Restarts: 3650
uf250-04.cnf fulfilled No. of Restarts: 1739 No. of Flips: 3042 time to process: 7 seconds.
uf250-04.cnf fulfilled No. of Restarts: 448 No. of Flips: 1923 time to process: 1 seconds.
uf250-04.cnf fulfilled No. of Restarts: 1705 No. of Flips: 2100 time to process: 7 seconds.
uf250-04.cnf fulfilled No. of Restarts: 2392 No. of Flips: 3528 time to process: 10 seconds.
uf250-04.cnf fulfilled No. of Restarts: 2124 No. of Flips: 1496 time to process: 9 seconds.
uf250-04.cnf fulfilled No. of Restarts: 1434 No. of Flips: 4410 time to process: 6 seconds.
uf250-04.cnf fulfilled No. of Restarts: 553 No. of Flips: 3191 time to process: 2 seconds.
uf250-04.cnf , deadline. Restarts: 3650
uf250-04.cnf fulfilled No. of Restarts: 1772 No. of Flips: 1881 time to process: 7 seconds.
uf250-04.cnf , deadline. Restarts: 3650
uf250-04.cnf , deadline. Restarts: 3650
uf250-04.cnf fulfilled No. of Restarts: 1836 No. of Flips: 3480 time to process: 8 seconds.
uf250-04.cnf , deadline. Restarts: 3650
uf250-04.cnf , deadline. Restarts: 3650
uf250-04.cnf , deadline. Restarts: 3650
uf250-04.cnf fulfilled No. of Restarts: 2430 No. of Flips: 1997 time to process: 10 seconds.
uf250-04.cnf , deadline. Restarts: 3650
uf250-04.cnf fulfilled No. of Restarts: 2333 No. of Flips: 4711 time to process: 10 seconds.
uf250-04.cnf , deadline. Restarts: 3650
uf250-04.cnf , deadline. Restarts: 3650
uf250-04.cnf fulfilled No. of Restarts: 1294 No. of Flips: 3550 time to process: 5 seconds.
uf250-04.cnf fulfilled No. of Restarts: 3416 No. of Flips: 4054 time to process: 14 seconds.
uf250-04.cnf fulfilled No. of Restarts: 511 No. of Flips: 1762 time to process: 2 seconds.
uf250-04.cnf fulfilled No. of Restarts: 3452 No. of Flips: 2004 time to process: 14 seconds.
uf250-04.cnf fulfilled No. of Restarts: 2113 No. of Flips: 823 time to process: 9 seconds.
uf250-04.cnf , deadline. Restarts: 3650
uf250-04.cnf , deadline. Restarts: 3650
uf250-04.cnf fulfilled No. of Restarts: 520 No. of Flips: 2587 time to process: 2 seconds.
uf250-04.cnf fulfilled No. of Restarts: 2945 No. of Flips: 3363 time to process: 12 seconds.
uf250-04.cnf fulfilled No. of Restarts: 570 No. of Flips: 4841 time to process: 2 seconds.
uf250-04.cnf fulfilled No. of Restarts: 3585 No. of Flips: 1473 time to process: 15 seconds.
uf250-04.cnf fulfilled No. of Restarts: 164 No. of Flips: 3579 time to process: 0 seconds.
uf250-04.cnf , deadline. Restarts: 3650
uf250-04.cnf fulfilled No. of Restarts: 339 No. of Flips: 4372 time to process: 1 seconds.
uf250-04.cnf , deadline. Restarts: 3650
uf250-04.cnf , deadline. Restarts: 3650
uf250-04.cnf , deadline. Restarts: 3650
uf250-04.cnf fulfilled No. of Restarts: 808 No. of Flips: 2836 time to process: 3 seconds.
uf250-04.cnf , deadline. Restarts: 3650
uf250-04.cnf , deadline. Restarts: 3650
uf250-04.cnf fulfilled No. of Restarts: 2537 No. of Flips: 4876 time to process: 10 seconds.
uf250-04.cnf fulfilled No. of Restarts: 2541 No. of Flips: 4662 time to process: 11 seconds.
uf250-04.cnf fulfilled No. of Restarts: 2618 No. of Flips: 2687 time to process: 11 seconds.
uf250-04.cnf fulfilled No. of Restarts: 623 No. of Flips: 4058 time to process: 2 seconds.
uf250-04.cnf , deadline. Restarts: 3650
uf250-04.cnf , deadline. Restarts: 3650
uf250-04.cnf fulfilled No. of Restarts: 1838 No. of Flips: 4630 time to process: 7 seconds.
uf250-04.cnf fulfilled No. of Restarts: 1704 No. of Flips: 4034 time to process: 7 seconds.
uf250-04.cnf , deadline. Restarts: 3650
uf250-04.cnf , deadline. Restarts: 3650
uf250-04.cnf , deadline. Restarts: 3650
uf250-04.cnf fulfilled No. of Restarts: 3146 No. of Flips: 1662 time to process: 13 seconds.
uf250-04.cnf , deadline. Restarts: 3650
uf250-04.cnf , deadline. Restarts: 3650
uf250-04.cnf , deadline. Restarts: 3650
uf250-04.cnf fulfilled No. of Restarts: 142 No. of Flips: 3235 time to process: 0 seconds.
uf250-04.cnf fulfilled No. of Restarts: 1153 No. of Flips: 3070 time to process: 4 seconds.
uf250-04.cnf fulfilled No. of Restarts: 2241 No. of Flips: 909 time to process: 9 seconds.
uf250-04.cnf , deadline. Restarts: 3650
uf250-04.cnf fulfilled No. of Restarts: 873 No. of Flips: 4853 time to process: 3 seconds.
uf250-04.cnf fulfilled No. of Restarts: 580 No. of Flips: 1249 time to process: 2 seconds.
uf250-04.cnf fulfilled No. of Restarts: 502 No. of Flips: 4728 time to process: 2 seconds.
uf250-04.cnf fulfilled No. of Restarts: 1452 No. of Flips: 1326 time to process: 6 seconds.
uf250-04.cnf , deadline. Restarts: 3650
uf250-04.cnf , deadline. Restarts: 3650
uf250-04.cnf fulfilled No. of Restarts: 281 No. of Flips: 2852 time to process: 1 seconds.
uf250-04.cnf , deadline. Restarts: 3650
uf250-04.cnf , deadline. Restarts: 3650
uf250-04.cnf fulfilled No. of Restarts: 3119 No. of Flips: 2791 time to process: 13 seconds.
uf250-04.cnf fulfilled No. of Restarts: 462 No. of Flips: 4875 time to process: 2 seconds.
uf250-04.cnf fulfilled No. of Restarts: 1204 No. of Flips: 4263 time to process: 5 seconds.
uf250-04.cnf fulfilled No. of Restarts: 2692 No. of Flips: 696 time to process: 11 seconds.
uf250-04.cnf fulfilled No. of Restarts: 2208 No. of Flips: 4168 time to process: 9 seconds.
uf250-04.cnf fulfilled No. of Restarts: 623 No. of Flips: 2758 time to process: 2 seconds.
uf250-04.cnf fulfilled No. of Restarts: 1702 No. of Flips: 2902 time to process: 7 seconds.
uf250-04.cnf , deadline. Restarts: 3650
uf250-04.cnf fulfilled No. of Restarts: 1012 No. of Flips: 2900 time to process: 4 seconds.
uf250-04.cnf fulfilled No. of Restarts: 296 No. of Flips: 3112 time to process: 1 seconds.
uf250-04.cnf , deadline. Restarts: 3650
uf250-04.cnf , deadline. Restarts: 3650
uf250-04.cnf fulfilled No. of Restarts: 254 No. of Flips: 3419 time to process: 1 seconds.
uf250-04.cnf fulfilled No. of Restarts: 1393 No. of Flips: 3830 time to process: 6 seconds.
uf250-04.cnf fulfilled No. of Restarts: 3386 No. of Flips: 1743 time to process: 14 seconds.
uf250-04.cnf fulfilled No. of Restarts: 886 No. of Flips: 4389 time to process: 3 seconds.
uf250-04.cnf , deadline. Restarts: 3650
uf250-04.cnf , deadline. Restarts: 3650
uf250-04.cnf , deadline. Restarts: 3650
uf250-04.cnf fulfilled No. of Restarts: 2618 No. of Flips: 4514 time to process: 11 seconds.
uf250-04.cnf fulfilled No. of Restarts: 1753 No. of Flips: 2677 time to process: 7 seconds.
uf250-04.cnf , deadline. Restarts: 3650
uf250-04.cnf , deadline. Restarts: 3650
uf250-04.cnf fulfilled No. of Restarts: 1420 No. of Flips: 1854 time to process: 6 seconds.
uf250-04.cnf fulfilled No. of Restarts: 3354 No. of Flips: 3897 time to process: 14 seconds.
uf250-04.cnf , deadline. Restarts: 3650
uf250-04.cnf fulfilled No. of Restarts: 520 No. of Flips: 2613 time to process: 2 seconds.
uf250-04.cnf , deadline. Restarts: 3650
uf250-04.cnf fulfilled No. of Restarts: 2938 No. of Flips: 3316 time to process: 12 seconds.
uf250-04.cnf , deadline. Restarts: 3650
uf250-04.cnf fulfilled No. of Restarts: 142 No. of Flips: 3810 time to process: 0 seconds.
uf250-04.cnf , deadline. Restarts: 3650
uf250-04.cnf fulfilled No. of Restarts: 1281 No. of Flips: 2181 time to process: 5 seconds.
uf250-04.cnf , deadline. Restarts: 3650
uf250-04.cnf , deadline. Restarts: 3650
uf250-04.cnf , deadline. Restarts: 3650
uf250-04.cnf fulfilled No. of Restarts: 2931 No. of Flips: 3711 time to process: 12 seconds.
uf250-04.cnf fulfilled No. of Restarts: 321 No. of Flips: 3377 time to process: 1 seconds.
uf250-04.cnf fulfilled No. of Restarts: 1966 No. of Flips: 4120 time to process: 8 seconds.
uf250-04.cnf fulfilled No. of Restarts: 868 No. of Flips: 4912 time to process: 3 seconds.
uf250-04.cnf fulfilled No. of Restarts: 1216 No. of Flips: 4813 time to process: 5 seconds.
uf250-04.cnf fulfilled No. of Restarts: 1018 No. of Flips: 2793 time to process: 4 seconds.
uf250-04.cnf fulfilled No. of Restarts: 2440 No. of Flips: 1618 time to process: 10 seconds.
uf250-04.cnf fulfilled No. of Restarts: 2056 No. of Flips: 1419 time to process: 8 seconds.
uf250-04.cnf , deadline. Restarts: 3650
uf250-04.cnf , deadline. Restarts: 3650
uf250-04.cnf fulfilled No. of Restarts: 281 No. of Flips: 4674 time to process: 1 seconds.
uf250-04.cnf , deadline. Restarts: 3650
uf250-04.cnf fulfilled No. of Restarts: 2666 No. of Flips: 3441 time to process: 11 seconds.
uf250-04.cnf fulfilled No. of Restarts: 1992 No. of Flips: 943 time to process: 8 seconds.
uf250-04.cnf , deadline. Restarts: 3650
uf250-04.cnf fulfilled No. of Restarts: 2487 No. of Flips: 2219 time to process: 10 seconds.
uf250-04.cnf fulfilled No. of Restarts: 258 No. of Flips: 4522 time to process: 1 seconds.
uf250-04.cnf fulfilled No. of Restarts: 2480 No. of Flips: 1596 time to process: 10 seconds.
uf250-04.cnf fulfilled No. of Restarts: 193 No. of Flips: 1941 time to process: 0 seconds.
uf250-04.cnf , deadline. Restarts: 3650
uf250-04.cnf fulfilled No. of Restarts: 226 No. of Flips: 3426 time to process: 0 seconds.
uf250-04.cnf fulfilled No. of Restarts: 1037 No. of Flips: 4232 time to process: 4 seconds.
uf250-04.cnf fulfilled No. of Restarts: 1209 No. of Flips: 2088 time to process: 4 seconds.
uf250-04.cnf fulfilled No. of Restarts: 2677 No. of Flips: 4626 time to process: 11 seconds.
uf250-04.cnf fulfilled No. of Restarts: 347 No. of Flips: 3698 time to process: 1 seconds.
uf250-04.cnf fulfilled No. of Restarts: 912 No. of Flips: 2365 time to process: 3 seconds.
uf250-04.cnf fulfilled No. of Restarts: 77 No. of Flips: 2795 time to process: 0 seconds.
uf250-04.cnf fulfilled No. of Restarts: 2288 No. of Flips: 1983 time to process: 10 seconds.
uf250-04.cnf fulfilled No. of Restarts: 941 No. of Flips: 2272 time to process: 3 seconds.
uf250-04.cnf fulfilled No. of Restarts: 1268 No. of Flips: 2828 time to process: 5 seconds.
uf250-04.cnf fulfilled No. of Restarts: 779 No. of Flips: 3200 time to process: 3 seconds.
uf250-04.cnf fulfilled No. of Restarts: 1398 No. of Flips: 4685 time to process: 5 seconds.
uf250-04.cnf fulfilled No. of Restarts: 1333 No. of Flips: 1116 time to process: 5 seconds.
uf250-04.cnf , deadline. Restarts: 3650
uf250-04.cnf , deadline. Restarts: 3650
uf250-04.cnf fulfilled No. of Restarts: 595 No. of Flips: 4979 time to process: 2 seconds.
uf250-04.cnf , deadline. Restarts: 3650
uf250-04.cnf fulfilled No. of Restarts: 2277 No. of Flips: 3860 time to process: 9 seconds.
uf250-04.cnf fulfilled No. of Restarts: 269 No. of Flips: 1931 time to process: 1 seconds.
uf250-04.cnf fulfilled No. of Restarts: 862 No. of Flips: 1524 time to process: 3 seconds.
uf250-04.cnf fulfilled No. of Restarts: 317 No. of Flips: 3363 time to process: 1 seconds.
uf250-04.cnf , deadline. Restarts: 3650
uf250-04.cnf fulfilled No. of Restarts: 2200 No. of Flips: 2257 time to process: 8 seconds.
uf250-04.cnf , deadline. Restarts: 3650
uf250-04.cnf fulfilled No. of Restarts: 3081 No. of Flips: 4215 time to process: 12 seconds.
uf250-04.cnf fulfilled No. of Restarts: 3467 No. of Flips: 4387 time to process: 14 seconds.
uf250-04.cnf fulfilled No. of Restarts: 3026 No. of Flips: 4801 time to process: 12 seconds.
uf250-04.cnf , deadline. Restarts: 3650
uf250-04.cnf fulfilled No. of Restarts: 1506 No. of Flips: 1760 time to process: 6 seconds.
uf250-04.cnf fulfilled No. of Restarts: 493 No. of Flips: 4932 time to process: 2 seconds.
uf250-04.cnf fulfilled No. of Restarts: 1532 No. of Flips: 3339 time to process: 6 seconds.
uf250-04.cnf fulfilled No. of Restarts: 94 No. of Flips: 1740 time to process: 0 seconds.
uf250-04.cnf , deadline. Restarts: 3650
uf250-04.cnf , deadline. Restarts: 3650
uf250-04.cnf , deadline. Restarts: 3650
uf250-04.cnf , deadline. Restarts: 3650
uf250-04.cnf fulfilled No. of Restarts: 2491 No. of Flips: 2193 time to process: 10 seconds.
uf250-04.cnf , deadline. Restarts: 3650
uf250-04.cnf , deadline. Restarts: 3650
uf250-04.cnf fulfilled No. of Restarts: 2793 No. of Flips: 1584 time to process: 11 seconds.
uf250-04.cnf fulfilled No. of Restarts: 1828 No. of Flips: 1602 time to process: 7 seconds.
uf250-04.cnf , deadline. Restarts: 3650
uf250-04.cnf fulfilled No. of Restarts: 1033 No. of Flips: 2771 time to process: 4 seconds.
uf250-04.cnf fulfilled No. of Restarts: 622 No. of Flips: 3785 time to process: 2 seconds.
uf250-04.cnf , deadline. Restarts: 3650
uf250-04.cnf fulfilled No. of Restarts: 3424 No. of Flips: 3362 time to process: 14 seconds.
uf250-04.cnf fulfilled No. of Restarts: 1860 No. of Flips: 4216 time to process: 7 seconds.
uf250-04.cnf fulfilled No. of Restarts: 1195 No. of Flips: 3947 time to process: 5 seconds.
uf250-04.cnf , deadline. Restarts: 3650
uf250-04.cnf fulfilled No. of Restarts: 3645 No. of Flips: 4959 time to process: 15 seconds.
uf250-04.cnf fulfilled No. of Restarts: 1088 No. of Flips: 1267 time to process: 4 seconds.
uf250-04.cnf fulfilled No. of Restarts: 2109 No. of Flips: 4859 time to process: 8 seconds.
uf250-04.cnf , deadline. Restarts: 3650
uf250-04.cnf fulfilled No. of Restarts: 370 No. of Flips: 637 time to process: 1 seconds.
uf250-04.cnf fulfilled No. of Restarts: 1334 No. of Flips: 4160 time to process: 5 seconds.
uf250-04.cnf fulfilled No. of Restarts: 3462 No. of Flips: 1601 time to process: 14 seconds.
uf250-04.cnf fulfilled No. of Restarts: 1242 No. of Flips: 2370 time to process: 5 seconds.
uf250-04.cnf fulfilled No. of Restarts: 1273 No. of Flips: 1695 time to process: 5 seconds.
uf250-04.cnf fulfilled No. of Restarts: 2609 No. of Flips: 1857 time to process: 10 seconds.
uf250-04.cnf fulfilled No. of Restarts: 850 No. of Flips: 3636 time to process: 3 seconds.
uf250-04.cnf fulfilled No. of Restarts: 1431 No. of Flips: 1128 time to process: 6 seconds.
uf250-04.cnf fulfilled No. of Restarts: 1228 No. of Flips: 3634 time to process: 5 seconds.
uf250-04.cnf fulfilled No. of Restarts: 1420 No. of Flips: 1905 time to process: 5 seconds.
uf250-04.cnf fulfilled No. of Restarts: 3319 No. of Flips: 3034 time to process: 13 seconds.
uf250-04.cnf fulfilled No. of Restarts: 2722 No. of Flips: 2201 time to process: 11 seconds.
uf250-04.cnf fulfilled No. of Restarts: 994 No. of Flips: 2068 time to process: 4 seconds.
uf250-04.cnf , deadline. Restarts: 3650
uf250-04.cnf , deadline. Restarts: 3650
uf250-04.cnf , deadline. Restarts: 3650
uf250-04.cnf fulfilled No. of Restarts: 1186 No. of Flips: 2898 time to process: 4 seconds.
uf250-04.cnf fulfilled No. of Restarts: 940 No. of Flips: 4821 time to process: 3 seconds.
uf250-04.cnf fulfilled No. of Restarts: 190 No. of Flips: 3162 time to process: 0 seconds.
uf250-04.cnf , deadline. Restarts: 3650
uf250-04.cnf fulfilled No. of Restarts: 688 No. of Flips: 2256 time to process: 2 seconds.
uf250-04.cnf , deadline. Restarts: 3650
uf250-04.cnf fulfilled No. of Restarts: 1156 No. of Flips: 3049 time to process: 4 seconds.
uf250-04.cnf fulfilled No. of Restarts: 1583 No. of Flips: 1383 time to process: 6 seconds.
uf250-04.cnf , deadline. Restarts: 3650
uf250-04.cnf fulfilled No. of Restarts: 136 No. of Flips: 2402 time to process: 0 seconds.
uf250-04.cnf fulfilled No. of Restarts: 1491 No. of Flips: 3248 time to process: 6 seconds.
uf250-04.cnf , deadline. Restarts: 3650
uf250-04.cnf , deadline. Restarts: 3650
uf250-04.cnf fulfilled No. of Restarts: 3105 No. of Flips: 4222 time to process: 12 seconds.
uf250-04.cnf , deadline. Restarts: 3650
uf250-04.cnf fulfilled No. of Restarts: 1401 No. of Flips: 4077 time to process: 6 seconds.
uf250-04.cnf , deadline. Restarts: 3650
uf250-04.cnf fulfilled No. of Restarts: 502 No. of Flips: 2648 time to process: 2 seconds.
uf250-04.cnf fulfilled No. of Restarts: 1437 No. of Flips: 1324 time to process: 5 seconds.
uf250-04.cnf fulfilled No. of Restarts: 3243 No. of Flips: 3934 time to process: 12 seconds.
uf250-04.cnf , deadline. Restarts: 3650
uf250-04.cnf fulfilled No. of Restarts: 252 No. of Flips: 2530 time to process: 1 seconds.
uf250-04.cnf fulfilled No. of Restarts: 2848 No. of Flips: 2012 time to process: 11 seconds.
uf250-04.cnf fulfilled No. of Restarts: 1150 No. of Flips: 2918 time to process: 4 seconds.
uf250-04.cnf fulfilled No. of Restarts: 3073 No. of Flips: 4897 time to process: 11 seconds.
uf250-04.cnf , deadline. Restarts: 3650
uf250-04.cnf , deadline. Restarts: 3650
uf250-04.cnf , deadline. Restarts: 3650
uf250-04.cnf , deadline. Restarts: 3650
uf250-04.cnf , deadline. Restarts: 3650
uf250-04.cnf fulfilled No. of Restarts: 347 No. of Flips: 4987 time to process: 1 seconds.
uf250-04.cnf fulfilled No. of Restarts: 42 No. of Flips: 3401 time to process: 0 seconds.
uf250-04.cnf fulfilled No. of Restarts: 2663 No. of Flips: 2221 time to process: 10 seconds.
uf250-04.cnf , deadline. Restarts: 3650
uf250-04.cnf fulfilled No. of Restarts: 298 No. of Flips: 2134 time to process: 1 seconds.
uf250-04.cnf fulfilled No. of Restarts: 1212 No. of Flips: 3679 time to process: 4 seconds.
uf250-04.cnf fulfilled No. of Restarts: 1349 No. of Flips: 2379 time to process: 5 seconds.
uf250-04.cnf fulfilled No. of Restarts: 1992 No. of Flips: 2351 time to process: 7 seconds.
uf250-04.cnf , deadline. Restarts: 3650
uf250-04.cnf fulfilled No. of Restarts: 2640 No. of Flips: 3557 time to process: 10 seconds.
uf250-04.cnf fulfilled No. of Restarts: 3634 No. of Flips: 4850 time to process: 14 seconds.
uf250-04.cnf fulfilled No. of Restarts: 2287 No. of Flips: 2202 time to process: 8 seconds.
uf250-04.cnf , deadline. Restarts: 3650
uf250-04.cnf fulfilled No. of Restarts: 2537 No. of Flips: 1457 time to process: 9 seconds.
uf250-04.cnf fulfilled No. of Restarts: 2078 No. of Flips: 1333 time to process: 8 seconds.
uf250-04.cnf fulfilled No. of Restarts: 2390 No. of Flips: 1680 time to process: 9 seconds.
uf250-04.cnf fulfilled No. of Restarts: 2975 No. of Flips: 2768 time to process: 11 seconds.
uf250-04.cnf , deadline. Restarts: 3650
uf250-04.cnf fulfilled No. of Restarts: 3066 No. of Flips: 2697 time to process: 11 seconds.
uf250-04.cnf fulfilled No. of Restarts: 1885 No. of Flips: 3537 time to process: 7 seconds.
uf250-04.cnf fulfilled No. of Restarts: 344 No. of Flips: 1829 time to process: 1 seconds.
uf250-04.cnf fulfilled No. of Restarts: 1971 No. of Flips: 2932 time to process: 7 seconds.
uf250-04.cnf , deadline. Restarts: 3650
uf250-04.cnf fulfilled No. of Restarts: 780 No. of Flips: 3919 time to process: 3 seconds.
uf250-04.cnf , deadline. Restarts: 3650
uf250-04.cnf fulfilled No. of Restarts: 767 No. of Flips: 4526 time to process: 2 seconds.
uf250-04.cnf , deadline. Restarts: 3650
uf250-04.cnf fulfilled No. of Restarts: 868 No. of Flips: 1063 time to process: 3 seconds.
uf250-04.cnf , deadline. Restarts: 3650
uf250-04.cnf , deadline. Restarts: 3650
uf250-04.cnf fulfilled No. of Restarts: 1230 No. of Flips: 4399 time to process: 4 seconds.
uf250-04.cnf fulfilled No. of Restarts: 3118 No. of Flips: 4964 time to process: 12 seconds.
uf250-04.cnf fulfilled No. of Restarts: 3541 No. of Flips: 2528 time to process: 13 seconds.
uf250-04.cnf fulfilled No. of Restarts: 1168 No. of Flips: 2594 time to process: 4 seconds.
uf250-04.cnf fulfilled No. of Restarts: 1326 No. of Flips: 2767 time to process: 5 seconds.
uf250-04.cnf , deadline. Restarts: 3650
uf250-04.cnf fulfilled No. of Restarts: 340 No. of Flips: 1035 time to process: 1 seconds.
uf250-04.cnf fulfilled No. of Restarts: 3094 No. of Flips: 3518 time to process: 12 seconds.
uf250-04.cnf , deadline. Restarts: 3650
uf250-04.cnf , deadline. Restarts: 3650
uf250-04.cnf fulfilled No. of Restarts: 2104 No. of Flips: 2250 time to process: 8 seconds.
uf250-04.cnf fulfilled No. of Restarts: 1248 No. of Flips: 2547 time to process: 4 seconds.
uf250-04.cnf fulfilled No. of Restarts: 3057 No. of Flips: 4182 time to process: 11 seconds.
uf250-04.cnf fulfilled No. of Restarts: 2990 No. of Flips: 2739 time to process: 11 seconds.
uf250-04.cnf fulfilled No. of Restarts: 219 No. of Flips: 2181 time to process: 0 seconds.
uf250-04.cnf fulfilled No. of Restarts: 1629 No. of Flips: 2119 time to process: 7 seconds.
uf250-04.cnf fulfilled No. of Restarts: 833 No. of Flips: 1728 time to process: 3 seconds.
uf250-04.cnf fulfilled No. of Restarts: 1471 No. of Flips: 3415 time to process: 5 seconds.
uf250-04.cnf , deadline. Restarts: 3650
uf250-04.cnf , deadline. Restarts: 3650
uf250-04.cnf fulfilled No. of Restarts: 100 No. of Flips: 4133 time to process: 0 seconds.
uf250-04.cnf fulfilled No. of Restarts: 2026 No. of Flips: 3658 time to process: 7 seconds.
uf250-04.cnf , deadline. Restarts: 3650
uf250-04.cnf fulfilled No. of Restarts: 3591 No. of Flips: 2994 time to process: 14 seconds.
uf250-04.cnf , deadline. Restarts: 3650
uf250-04.cnf fulfilled No. of Restarts: 1716 No. of Flips: 1963 time to process: 6 seconds.
uf250-04.cnf , deadline. Restarts: 3650
uf250-04.cnf fulfilled No. of Restarts: 597 No. of Flips: 2134 time to process: 2 seconds.
uf250-04.cnf , deadline. Restarts: 3650
uf250-04.cnf fulfilled No. of Restarts: 827 No. of Flips: 2066 time to process: 3 seconds.
uf250-04.cnf fulfilled No. of Restarts: 2322 No. of Flips: 856 time to process: 9 seconds.
uf250-04.cnf fulfilled No. of Restarts: 977 No. of Flips: 1833 time to process: 3 seconds.
uf250-04.cnf fulfilled No. of Restarts: 2321 No. of Flips: 2995 time to process: 9 seconds.
uf250-04.cnf , deadline. Restarts: 3650
uf250-04.cnf , deadline. Restarts: 3650
uf250-04.cnf fulfilled No. of Restarts: 3631 No. of Flips: 4388 time to process: 14 seconds.
uf250-04.cnf , deadline. Restarts: 3650
uf250-04.cnf fulfilled No. of Restarts: 1448 No. of Flips: 2696 time to process: 5 seconds.
uf250-04.cnf fulfilled No. of Restarts: 1321 No. of Flips: 4751 time to process: 5 seconds.
uf250-04.cnf fulfilled No. of Restarts: 686 No. of Flips: 1341 time to process: 2 seconds.
uf250-04.cnf fulfilled No. of Restarts: 3001 No. of Flips: 2829 time to process: 11 seconds.
uf250-04.cnf , deadline. Restarts: 3650
uf250-04.cnf fulfilled No. of Restarts: 3301 No. of Flips: 3930 time to process: 12 seconds.
uf250-04.cnf , deadline. Restarts: 3650
uf250-04.cnf fulfilled No. of Restarts: 67 No. of Flips: 3676 time to process: 0 seconds.
uf250-04.cnf fulfilled No. of Restarts: 1668 No. of Flips: 2260 time to process: 6 seconds.
uf250-04.cnf fulfilled No. of Restarts: 3623 No. of Flips: 1989 time to process: 14 seconds.
uf250-04.cnf fulfilled No. of Restarts: 122 No. of Flips: 2804 time to process: 0 seconds.
uf250-04.cnf , deadline. Restarts: 3650
uf250-04.cnf fulfilled No. of Restarts: 2975 No. of Flips: 2758 time to process: 11 seconds.
uf250-04.cnf fulfilled No. of Restarts: 1774 No. of Flips: 3284 time to process: 7 seconds.
uf250-04.cnf , deadline. Restarts: 3650
uf250-04.cnf fulfilled No. of Restarts: 3649 No. of Flips: 4386 time to process: 14 seconds.
uf250-04.cnf fulfilled No. of Restarts: 3327 No. of Flips: 2590 time to process: 13 seconds.
uf250-04.cnf , deadline. Restarts: 3650
uf250-04.cnf , deadline. Restarts: 3650
uf250-04.cnf fulfilled No. of Restarts: 2004 No. of Flips: 2727 time to process: 7 seconds.
uf250-04.cnf , deadline. Restarts: 3650
uf250-04.cnf , deadline. Restarts: 3650
uf250-04.cnf , deadline. Restarts: 3650
uf250-04.cnf , deadline. Restarts: 3650
uf250-04.cnf fulfilled No. of Restarts: 3245 No. of Flips: 812 time to process: 12 seconds.
uf250-04.cnf fulfilled No. of Restarts: 2605 No. of Flips: 2704 time to process: 10 seconds.
uf250-04.cnf , deadline. Restarts: 3650
uf250-04.cnf , deadline. Restarts: 3650
uf250-04.cnf fulfilled No. of Restarts: 83 No. of Flips: 4379 time to process: 0 seconds.
uf250-04.cnf , deadline. Restarts: 3650
uf250-04.cnf fulfilled No. of Restarts: 772 No. of Flips: 3384 time to process: 3 seconds.
uf250-04.cnf fulfilled No. of Restarts: 276 No. of Flips: 2416 time to process: 1 seconds.
uf250-04.cnf , deadline. Restarts: 3650
uf250-04.cnf , deadline. Restarts: 3650
uf250-04.cnf , deadline. Restarts: 3650
uf250-04.cnf , deadline. Restarts: 3650
uf250-04.cnf fulfilled No. of Restarts: 867 No. of Flips: 3358 time to process: 3 seconds.
uf250-04.cnf , deadline. Restarts: 3650
uf250-04.cnf , deadline. Restarts: 3650
uf250-04.cnf fulfilled No. of Restarts: 3042 No. of Flips: 3891 time to process: 11 seconds.
uf250-04.cnf fulfilled No. of Restarts: 295 No. of Flips: 4575 time to process: 1 seconds.
uf250-04.cnf fulfilled No. of Restarts: 2187 No. of Flips: 3537 time to process: 8 seconds.
uf250-04.cnf fulfilled No. of Restarts: 17 No. of Flips: 1358 time to process: 0 seconds.
uf250-04.cnf fulfilled No. of Restarts: 421 No. of Flips: 1821 time to process: 1 seconds.
uf250-04.cnf , deadline. Restarts: 3650
uf250-04.cnf fulfilled No. of Restarts: 2302 No. of Flips: 4173 time to process: 9 seconds.
uf250-04.cnf , deadline. Restarts: 3650
uf250-04.cnf fulfilled No. of Restarts: 67 No. of Flips: 3050 time to process: 0 seconds.
uf250-04.cnf fulfilled No. of Restarts: 2385 No. of Flips: 4757 time to process: 9 seconds.
uf250-04.cnf , deadline. Restarts: 3650
uf250-04.cnf fulfilled No. of Restarts: 574 No. of Flips: 4953 time to process: 2 seconds.
uf250-04.cnf , deadline. Restarts: 3650
uf250-04.cnf fulfilled No. of Restarts: 230 No. of Flips: 3883 time to process: 1 seconds.
uf250-04.cnf fulfilled No. of Restarts: 1679 No. of Flips: 1821 time to process: 6 seconds.
uf250-04.cnf fulfilled No. of Restarts: 185 No. of Flips: 4419 time to process: 0 seconds.
uf250-04.cnf fulfilled No. of Restarts: 879 No. of Flips: 2051 time to process: 3 seconds.
uf250-04.cnf , deadline. Restarts: 3650
uf250-04.cnf fulfilled No. of Restarts: 1113 No. of Flips: 3382 time to process: 4 seconds.
uf250-04.cnf , deadline. Restarts: 3650
uf250-04.cnf fulfilled No. of Restarts: 811 No. of Flips: 4607 time to process: 3 seconds.
uf250-04.cnf fulfilled No. of Restarts: 164 No. of Flips: 4828 time to process: 0 seconds.
uf250-04.cnf fulfilled No. of Restarts: 2331 No. of Flips: 3798 time to process: 9 seconds.
uf250-04.cnf fulfilled No. of Restarts: 1011 No. of Flips: 4103 time to process: 3 seconds.
uf250-04.cnf fulfilled No. of Restarts: 1960 No. of Flips: 4453 time to process: 7 seconds.
uf250-04.cnf , deadline. Restarts: 3650
uf250-04.cnf fulfilled No. of Restarts: 247 No. of Flips: 3098 time to process: 1 seconds.
uf250-04.cnf , deadline. Restarts: 3650
uf250-04.cnf fulfilled No. of Restarts: 379 No. of Flips: 2014 time to process: 1 seconds.
uf250-04.cnf fulfilled No. of Restarts: 2573 No. of Flips: 1522 time to process: 10 seconds.
uf250-04.cnf fulfilled No. of Restarts: 3352 No. of Flips: 4603 time to process: 13 seconds.
uf250-04.cnf fulfilled No. of Restarts: 2640 No. of Flips: 2543 time to process: 10 seconds.
uf250-04.cnf fulfilled No. of Restarts: 1635 No. of Flips: 2955 time to process: 6 seconds.
uf250-04.cnf fulfilled No. of Restarts: 1774 No. of Flips: 4038 time to process: 7 seconds.
uf250-04.cnf , deadline. Restarts: 3650
uf250-04.cnf fulfilled No. of Restarts: 2229 No. of Flips: 1803 time to process: 8 seconds.
uf250-04.cnf , deadline. Restarts: 3650
uf250-04.cnf fulfilled No. of Restarts: 1374 No. of Flips: 2988 time to process: 5 seconds.
uf250-04.cnf fulfilled No. of Restarts: 453 No. of Flips: 3966 time to process: 1 seconds.
uf250-04.cnf fulfilled No. of Restarts: 3349 No. of Flips: 1344 time to process: 13 seconds.
uf250-04.cnf fulfilled No. of Restarts: 816 No. of Flips: 2134 time to process: 3 seconds.
uf250-04.cnf fulfilled No. of Restarts: 1281 No. of Flips: 2517 time to process: 5 seconds.
uf250-04.cnf fulfilled No. of Restarts: 3238 No. of Flips: 3812 time to process: 12 seconds.
uf250-04.cnf fulfilled No. of Restarts: 629 No. of Flips: 1629 time to process: 2 seconds.
uf250-04.cnf fulfilled No. of Restarts: 218 No. of Flips: 2088 time to process: 0 seconds.
uf250-04.cnf , deadline. Restarts: 3650
uf250-04.cnf fulfilled No. of Restarts: 237 No. of Flips: 1008 time to process: 1 seconds.
uf250-04.cnf fulfilled No. of Restarts: 963 No. of Flips: 2358 time to process: 3 seconds.
uf250-04.cnf , deadline. Restarts: 3650
uf250-04.cnf , deadline. Restarts: 3650
uf250-04.cnf fulfilled No. of Restarts: 583 No. of Flips: 4105 time to process: 2 seconds.
uf250-04.cnf fulfilled No. of Restarts: 2604 No. of Flips: 2555 time to process: 10 seconds.
uf250-04.cnf fulfilled No. of Restarts: 529 No. of Flips: 2526 time to process: 2 seconds.
uf250-04.cnf , deadline. Restarts: 3650
uf250-04.cnf , deadline. Restarts: 3650
uf250-04.cnf fulfilled No. of Restarts: 3011 No. of Flips: 4723 time to process: 11 seconds.
uf250-04.cnf fulfilled No. of Restarts: 38 No. of Flips: 2838 time to process: 0 seconds.
uf250-04.cnf fulfilled No. of Restarts: 1779 No. of Flips: 4406 time to process: 7 seconds.
uf250-04.cnf fulfilled No. of Restarts: 408 No. of Flips: 4781 time to process: 1 seconds.
uf250-04.cnf fulfilled No. of Restarts: 2869 No. of Flips: 4586 time to process: 11 seconds.
uf250-04.cnf fulfilled No. of Restarts: 367 No. of Flips: 3179 time to process: 1 seconds.
uf250-04.cnf fulfilled No. of Restarts: 166 No. of Flips: 1230 time to process: 0 seconds.
uf250-04.cnf , deadline. Restarts: 3650
uf250-04.cnf fulfilled No. of Restarts: 677 No. of Flips: 1940 time to process: 2 seconds.
uf250-04.cnf fulfilled No. of Restarts: 2671 No. of Flips: 1837 time to process: 10 seconds.
uf250-04.cnf , deadline. Restarts: 3650
uf250-04.cnf fulfilled No. of Restarts: 1334 No. of Flips: 3940 time to process: 5 seconds.
uf250-04.cnf , deadline. Restarts: 3650
uf250-04.cnf , deadline. Restarts: 3650
uf250-04.cnf fulfilled No. of Restarts: 3014 No. of Flips: 4774 time to process: 12 seconds.
uf250-04.cnf fulfilled No. of Restarts: 2416 No. of Flips: 4787 time to process: 9 seconds.
uf250-04.cnf fulfilled No. of Restarts: 291 No. of Flips: 1652 time to process: 1 seconds.
uf250-04.cnf fulfilled No. of Restarts: 3253 No. of Flips: 3270 time to process: 12 seconds.
uf250-04.cnf fulfilled No. of Restarts: 898 No. of Flips: 3466 time to process: 3 seconds.
uf250-04.cnf , deadline. Restarts: 3650
uf250-04.cnf fulfilled No. of Restarts: 807 No. of Flips: 3908 time to process: 3 seconds.
uf250-04.cnf fulfilled No. of Restarts: 2431 No. of Flips: 1526 time to process: 9 seconds.
uf250-04.cnf fulfilled No. of Restarts: 1441 No. of Flips: 1580 time to process: 5 seconds.
uf250-04.cnf fulfilled No. of Restarts: 1405 No. of Flips: 2733 time to process: 5 seconds.
uf250-04.cnf fulfilled No. of Restarts: 22 No. of Flips: 1397 time to process: 0 seconds.
uf250-04.cnf fulfilled No. of Restarts: 716 No. of Flips: 3115 time to process: 2 seconds.
uf250-04.cnf , deadline. Restarts: 3650
uf250-04.cnf , deadline. Restarts: 3650
uf250-04.cnf fulfilled No. of Restarts: 1677 No. of Flips: 3889 time to process: 6 seconds.
uf250-04.cnf fulfilled No. of Restarts: 5 No. of Flips: 3752 time to process: 0 seconds.
uf250-04.cnf fulfilled No. of Restarts: 2731 No. of Flips: 3355 time to process: 10 seconds.
uf250-04.cnf , deadline. Restarts: 3650
uf250-04.cnf fulfilled No. of Restarts: 32 No. of Flips: 2691 time to process: 0 seconds.
uf250-04.cnf fulfilled No. of Restarts: 864 No. of Flips: 4676 time to process: 3 seconds.
uf250-04.cnf fulfilled No. of Restarts: 229 No. of Flips: 3858 time to process: 0 seconds.
uf250-04.cnf fulfilled No. of Restarts: 1307 No. of Flips: 4192 time to process: 5 seconds.
uf250-04.cnf fulfilled No. of Restarts: 1272 No. of Flips: 1754 time to process: 4 seconds.
uf250-04.cnf fulfilled No. of Restarts: 2577 No. of Flips: 2087 time to process: 10 seconds.
uf250-04.cnf fulfilled No. of Restarts: 2400 No. of Flips: 1822 time to process: 9 seconds.
uf250-04.cnf fulfilled No. of Restarts: 443 No. of Flips: 4334 time to process: 1 seconds.
uf250-04.cnf fulfilled No. of Restarts: 191 No. of Flips: 1017 time to process: 0 seconds.
uf250-04.cnf fulfilled No. of Restarts: 1730 No. of Flips: 4079 time to process: 6 seconds.
uf250-04.cnf , deadline. Restarts: 3650
uf250-04.cnf fulfilled No. of Restarts: 291 No. of Flips: 1921 time to process: 1 seconds.
uf250-04.cnf fulfilled No. of Restarts: 792 No. of Flips: 3474 time to process: 3 seconds.
uf250-04.cnf fulfilled No. of Restarts: 291 No. of Flips: 3878 time to process: 1 seconds.
uf250-04.cnf fulfilled No. of Restarts: 1328 No. of Flips: 4718 time to process: 5 seconds.
uf250-04.cnf , deadline. Restarts: 3650
uf250-04.cnf fulfilled No. of Restarts: 321 No. of Flips: 4334 time to process: 1 seconds.
uf250-04.cnf fulfilled No. of Restarts: 129 No. of Flips: 4320 time to process: 0 seconds.
uf250-04.cnf , deadline. Restarts: 3650
uf250-04.cnf fulfilled No. of Restarts: 141 No. of Flips: 4064 time to process: 0 seconds.
uf250-04.cnf , deadline. Restarts: 3650
uf250-04.cnf , deadline. Restarts: 3650
uf250-04.cnf fulfilled No. of Restarts: 3238 No. of Flips: 3171 time to process: 12 seconds.
uf250-04.cnf , deadline. Restarts: 3650
uf250-04.cnf fulfilled No. of Restarts: 419 No. of Flips: 2913 time to process: 1 seconds.
uf250-04.cnf fulfilled No. of Restarts: 533 No. of Flips: 4349 time to process: 2 seconds.
uf250-04.cnf fulfilled No. of Restarts: 1017 No. of Flips: 3376 time to process: 3 seconds.
uf250-04.cnf fulfilled No. of Restarts: 3081 No. of Flips: 2923 time to process: 12 seconds.
uf250-04.cnf fulfilled No. of Restarts: 370 No. of Flips: 1909 time to process: 1 seconds.
uf250-04.cnf , deadline. Restarts: 3650
uf250-04.cnf , deadline. Restarts: 3650
uf250-04.cnf fulfilled No. of Restarts: 520 No. of Flips: 4304 time to process: 2 seconds.
uf250-04.cnf fulfilled No. of Restarts: 1062 No. of Flips: 995 time to process: 4 seconds.
uf250-04.cnf fulfilled No. of Restarts: 1295 No. of Flips: 4589 time to process: 5 seconds.
uf250-04.cnf fulfilled No. of Restarts: 2889 No. of Flips: 796 time to process: 11 seconds.
uf250-04.cnf fulfilled No. of Restarts: 971 No. of Flips: 4809 time to process: 3 seconds.
uf250-04.cnf fulfilled No. of Restarts: 1351 No. of Flips: 1239 time to process: 5 seconds.
uf250-04.cnf , deadline. Restarts: 3650
uf250-04.cnf fulfilled No. of Restarts: 1062 No. of Flips: 2679 time to process: 4 seconds.
uf250-04.cnf fulfilled No. of Restarts: 1499 No. of Flips: 4549 time to process: 5 seconds.
uf250-04.cnf fulfilled No. of Restarts: 3284 No. of Flips: 1304 time to process: 12 seconds.
uf250-04.cnf fulfilled No. of Restarts: 1730 No. of Flips: 4636 time to process: 6 seconds.
uf250-04.cnf fulfilled No. of Restarts: 360 No. of Flips: 3140 time to process: 1 seconds.
uf250-04.cnf fulfilled No. of Restarts: 771 No. of Flips: 2100 time to process: 3 seconds.
uf250-04.cnf , deadline. Restarts: 3650
uf250-04.cnf , deadline. Restarts: 3650
uf250-04.cnf , deadline. Restarts: 3650
uf250-04.cnf fulfilled No. of Restarts: 991 No. of Flips: 1055 time to process: 4 seconds.
uf250-04.cnf fulfilled No. of Restarts: 913 No. of Flips: 3309 time to process: 3 seconds.
uf250-04.cnf fulfilled No. of Restarts: 1829 No. of Flips: 2394 time to process: 7 seconds.
uf250-04.cnf fulfilled No. of Restarts: 2213 No. of Flips: 2175 time to process: 8 seconds.
uf250-04.cnf , deadline. Restarts: 3650
uf250-04.cnf fulfilled No. of Restarts: 3204 No. of Flips: 1436 time to process: 12 seconds.
uf250-04.cnf fulfilled No. of Restarts: 1337 No. of Flips: 4833 time to process: 5 seconds.
uf250-04.cnf , deadline. Restarts: 3650
uf250-04.cnf fulfilled No. of Restarts: 1143 No. of Flips: 1326 time to process: 4 seconds.
uf250-04.cnf fulfilled No. of Restarts: 2930 No. of Flips: 1640 time to process: 11 seconds.
uf250-04.cnf fulfilled No. of Restarts: 556 No. of Flips: 3787 time to process: 2 seconds.
uf250-04.cnf fulfilled No. of Restarts: 124 No. of Flips: 1116 time to process: 0 seconds.
uf250-04.cnf fulfilled No. of Restarts: 2463 No. of Flips: 3894 time to process: 9 seconds.
uf250-04.cnf , deadline. Restarts: 3650
uf250-04.cnf fulfilled No. of Restarts: 2147 No. of Flips: 4809 time to process: 8 seconds.
uf250-04.cnf fulfilled No. of Restarts: 910 No. of Flips: 3461 time to process: 3 seconds.
uf250-04.cnf , deadline. Restarts: 3650
uf250-04.cnf , deadline. Restarts: 3650
uf250-04.cnf fulfilled No. of Restarts: 3035 No. of Flips: 1464 time to process: 12 seconds.
uf250-04.cnf fulfilled No. of Restarts: 1338 No. of Flips: 1158 time to process: 5 seconds.
uf250-04.cnf , deadline. Restarts: 3650
uf250-04.cnf fulfilled No. of Restarts: 1575 No. of Flips: 3858 time to process: 6 seconds.
uf250-04.cnf , deadline. Restarts: 3650
uf250-04.cnf fulfilled No. of Restarts: 47 No. of Flips: 4007 time to process: 0 seconds.
uf250-04.cnf , deadline. Restarts: 3650
uf250-04.cnf fulfilled No. of Restarts: 598 No. of Flips: 2130 time to process: 2 seconds.
uf250-04.cnf , deadline. Restarts: 3650
uf250-04.cnf , deadline. Restarts: 3650
uf250-04.cnf fulfilled No. of Restarts: 710 No. of Flips: 2896 time to process: 2 seconds.
uf250-04.cnf fulfilled No. of Restarts: 356 No. of Flips: 3020 time to process: 1 seconds.
uf250-04.cnf , deadline. Restarts: 3650
uf250-04.cnf , deadline. Restarts: 3650
uf250-04.cnf fulfilled No. of Restarts: 3243 No. of Flips: 1440 time to process: 12 seconds.
uf250-04.cnf fulfilled No. of Restarts: 332 No. of Flips: 1796 time to process: 1 seconds.
uf250-04.cnf , deadline. Restarts: 3650
uf250-04.cnf fulfilled No. of Restarts: 378 No. of Flips: 3286 time to process: 1 seconds.
uf250-04.cnf fulfilled No. of Restarts: 523 No. of Flips: 2575 time to process: 2 seconds.
uf250-04.cnf fulfilled No. of Restarts: 619 No. of Flips: 4241 time to process: 2 seconds.
uf250-04.cnf , deadline. Restarts: 3650
uf250-04.cnf fulfilled No. of Restarts: 2437 No. of Flips: 4394 time to process: 9 seconds.
uf250-04.cnf , deadline. Restarts: 3650
uf250-04.cnf fulfilled No. of Restarts: 167 No. of Flips: 2523 time to process: 0 seconds.
uf250-04.cnf fulfilled No. of Restarts: 3133 No. of Flips: 2890 time to process: 12 seconds.
uf250-04.cnf fulfilled No. of Restarts: 15 No. of Flips: 3626 time to process: 0 seconds.
uf250-04.cnf fulfilled No. of Restarts: 443 No. of Flips: 2309 time to process: 1 seconds.
uf250-04.cnf , deadline. Restarts: 3650
uf250-04.cnf , deadline. Restarts: 3650
uf250-04.cnf fulfilled No. of Restarts: 3306 No. of Flips: 3257 time to process: 12 seconds.
uf250-04.cnf , deadline. Restarts: 3650
uf250-04.cnf fulfilled No. of Restarts: 1143 No. of Flips: 1389 time to process: 4 seconds.
uf250-04.cnf fulfilled No. of Restarts: 243 No. of Flips: 4114 time to process: 1 seconds.
uf250-04.cnf fulfilled No. of Restarts: 197 No. of Flips: 4402 time to process: 0 seconds.
uf250-04.cnf fulfilled No. of Restarts: 164 No. of Flips: 1020 time to process: 0 seconds.
uf250-04.cnf , deadline. Restarts: 3650
uf250-04.cnf fulfilled No. of Restarts: 506 No. of Flips: 2088 time to process: 1 seconds.
uf250-04.cnf fulfilled No. of Restarts: 1043 No. of Flips: 4736 time to process: 4 seconds.
uf250-04.cnf , deadline. Restarts: 3650
uf250-04.cnf fulfilled No. of Restarts: 580 No. of Flips: 2533 time to process: 2 seconds.
uf250-04.cnf fulfilled No. of Restarts: 2747 No. of Flips: 4855 time to process: 10 seconds.
uf250-04.cnf , deadline. Restarts: 3650
uf250-04.cnf , deadline. Restarts: 3650
uf250-04.cnf fulfilled No. of Restarts: 2094 No. of Flips: 3443 time to process: 8 seconds.
uf250-04.cnf fulfilled No. of Restarts: 1612 No. of Flips: 1957 time to process: 6 seconds.
uf250-04.cnf fulfilled No. of Restarts: 1456 No. of Flips: 4161 time to process: 5 seconds.
uf250-04.cnf fulfilled No. of Restarts: 3312 No. of Flips: 4755 time to process: 12 seconds.
uf250-04.cnf fulfilled No. of Restarts: 1129 No. of Flips: 3476 time to process: 4 seconds.
uf250-04.cnf fulfilled No. of Restarts: 988 No. of Flips: 979 time to process: 3 seconds.
uf250-04.cnf fulfilled No. of Restarts: 1749 No. of Flips: 2862 time to process: 6 seconds.
uf250-04.cnf fulfilled No. of Restarts: 1768 No. of Flips: 4716 time to process: 6 seconds.
uf250-04.cnf , deadline. Restarts: 3650
uf250-04.cnf , deadline. Restarts: 3650
uf250-04.cnf , deadline. Restarts: 3650
uf250-04.cnf fulfilled No. of Restarts: 824 No. of Flips: 3530 time to process: 3 seconds.
uf250-04.cnf , deadline. Restarts: 3650
uf250-04.cnf fulfilled No. of Restarts: 2181 No. of Flips: 4859 time to process: 9 seconds.
uf250-04.cnf fulfilled No. of Restarts: 826 No. of Flips: 4818 time to process: 3 seconds.
uf250-04.cnf fulfilled No. of Restarts: 632 No. of Flips: 2101 time to process: 2 seconds.
uf250-04.cnf , deadline. Restarts: 3650
uf250-04.cnf fulfilled No. of Restarts: 2588 No. of Flips: 4042 time to process: 10 seconds.
uf250-04.cnf , deadline. Restarts: 3650
uf250-04.cnf fulfilled No. of Restarts: 1601 No. of Flips: 4440 time to process: 6 seconds.
uf250-04.cnf fulfilled No. of Restarts: 1753 No. of Flips: 4123 time to process: 7 seconds.
uf250-04.cnf , deadline. Restarts: 3650
uf250-04.cnf fulfilled No. of Restarts: 2476 No. of Flips: 2132 time to process: 10 seconds.
uf250-04.cnf fulfilled No. of Restarts: 3476 No. of Flips: 4320 time to process: 14 seconds.
uf250-04.cnf fulfilled No. of Restarts: 1218 No. of Flips: 892 time to process: 4 seconds.
uf250-04.cnf fulfilled No. of Restarts: 984 No. of Flips: 1648 time to process: 4 seconds.
uf250-04.cnf fulfilled No. of Restarts: 1290 No. of Flips: 4527 time to process: 5 seconds.
uf250-04.cnf , deadline. Restarts: 3650
uf250-04.cnf , deadline. Restarts: 3650
uf250-04.cnf , deadline. Restarts: 3650
uf250-04.cnf fulfilled No. of Restarts: 653 No. of Flips: 2676 time to process: 2 seconds.
uf250-04.cnf , deadline. Restarts: 3650
uf250-04.cnf fulfilled No. of Restarts: 628 No. of Flips: 3219 time to process: 2 seconds.
uf250-04.cnf , deadline. Restarts: 3650
uf250-04.cnf fulfilled No. of Restarts: 1217 No. of Flips: 4533 time to process: 5 seconds.
uf250-04.cnf , deadline. Restarts: 3650
uf250-04.cnf fulfilled No. of Restarts: 219 No. of Flips: 3761 time to process: 0 seconds.
uf250-04.cnf fulfilled No. of Restarts: 1277 No. of Flips: 3959 time to process: 5 seconds.
uf250-04.cnf fulfilled No. of Restarts: 639 No. of Flips: 3646 time to process: 2 seconds.
uf250-04.cnf , deadline. Restarts: 3650
uf250-04.cnf , deadline. Restarts: 3650
uf250-04.cnf , deadline. Restarts: 3650
uf250-04.cnf fulfilled No. of Restarts: 1649 No. of Flips: 2686 time to process: 6 seconds.
uf250-04.cnf , deadline. Restarts: 3650
uf250-04.cnf fulfilled No. of Restarts: 743 No. of Flips: 4463 time to process: 3 seconds.
uf250-04.cnf , deadline. Restarts: 3650
uf250-04.cnf fulfilled No. of Restarts: 892 No. of Flips: 3596 time to process: 3 seconds.
uf250-04.cnf fulfilled No. of Restarts: 1166 No. of Flips: 3388 time to process: 4 seconds.
uf250-04.cnf fulfilled No. of Restarts: 1483 No. of Flips: 4911 time to process: 6 seconds.
uf250-04.cnf fulfilled No. of Restarts: 2316 No. of Flips: 2590 time to process: 9 seconds.
uf250-04.cnf fulfilled No. of Restarts: 1206 No. of Flips: 4373 time to process: 5 seconds.
uf250-04.cnf fulfilled No. of Restarts: 2891 No. of Flips: 3294 time to process: 11 seconds.
uf250-04.cnf fulfilled No. of Restarts: 206 No. of Flips: 1884 time to process: 0 seconds.
uf250-04.cnf fulfilled No. of Restarts: 2510 No. of Flips: 1249 time to process: 10 seconds.
uf250-04.cnf , deadline. Restarts: 3650
uf250-04.cnf fulfilled No. of Restarts: 1139 No. of Flips: 4954 time to process: 4 seconds.
uf250-04.cnf fulfilled No. of Restarts: 1482 No. of Flips: 3696 time to process: 6 seconds.
uf250-04.cnf fulfilled No. of Restarts: 332 No. of Flips: 3010 time to process: 1 seconds.
uf250-04.cnf fulfilled No. of Restarts: 688 No. of Flips: 4698 time to process: 2 seconds.
uf250-04.cnf , deadline. Restarts: 3650
uf250-04.cnf fulfilled No. of Restarts: 2757 No. of Flips: 4168 time to process: 11 seconds.
uf250-04.cnf fulfilled No. of Restarts: 2202 No. of Flips: 1498 time to process: 8 seconds.
uf250-04.cnf , deadline. Restarts: 3650
uf250-04.cnf fulfilled No. of Restarts: 796 No. of Flips: 4375 time to process: 3 seconds.
uf250-04.cnf fulfilled No. of Restarts: 3111 No. of Flips: 1871 time to process: 12 seconds.
uf250-04.cnf , deadline. Restarts: 3650
uf250-04.cnf , deadline. Restarts: 3650
uf250-04.cnf fulfilled No. of Restarts: 1046 No. of Flips: 2685 time to process: 4 seconds.
uf250-04.cnf fulfilled No. of Restarts: 1716 No. of Flips: 1397 time to process: 7 seconds.
uf250-04.cnf fulfilled No. of Restarts: 220 No. of Flips: 2609 time to process: 0 seconds.
uf250-04.cnf fulfilled No. of Restarts: 256 No. of Flips: 4315 time to process: 1 seconds.
uf250-04.cnf fulfilled No. of Restarts: 827 No. of Flips: 3606 time to process: 3 seconds.
uf250-04.cnf , deadline. Restarts: 3650
uf250-04.cnf fulfilled No. of Restarts: 1957 No. of Flips: 3694 time to process: 8 seconds.
uf250-04.cnf fulfilled No. of Restarts: 1279 No. of Flips: 728 time to process: 5 seconds.
uf250-04.cnf , deadline. Restarts: 3650
uf250-04.cnf , deadline. Restarts: 3650
uf250-04.cnf fulfilled No. of Restarts: 572 No. of Flips: 4387 time to process: 2 seconds.
uf250-04.cnf fulfilled No. of Restarts: 698 No. of Flips: 1798 time to process: 2 seconds.
uf250-04.cnf fulfilled No. of Restarts: 413 No. of Flips: 3771 time to process: 1 seconds.
uf250-04.cnf fulfilled No. of Restarts: 1518 No. of Flips: 3939 time to process: 6 seconds.
uf250-04.cnf , deadline. Restarts: 3650
uf250-04.cnf fulfilled No. of Restarts: 173 No. of Flips: 2550 time to process: 0 seconds.
uf250-04.cnf fulfilled No. of Restarts: 2008 No. of Flips: 3822 time to process: 8 seconds.
uf250-04.cnf , deadline. Restarts: 3650
uf250-04.cnf fulfilled No. of Restarts: 939 No. of Flips: 3142 time to process: 3 seconds.
uf250-04.cnf fulfilled No. of Restarts: 253 No. of Flips: 2718 time to process: 1 seconds.
uf250-04.cnf , deadline. Restarts: 3650
uf250-04.cnf fulfilled No. of Restarts: 1774 No. of Flips: 3821 time to process: 7 seconds.
uf250-04.cnf fulfilled No. of Restarts: 3422 No. of Flips: 1497 time to process: 13 seconds.
uf250-04.cnf fulfilled No. of Restarts: 2492 No. of Flips: 2146 time to process: 10 seconds.
uf250-04.cnf , deadline. Restarts: 3650
uf250-04.cnf fulfilled No. of Restarts: 1336 No. of Flips: 3720 time to process: 5 seconds.
uf250-04.cnf fulfilled No. of Restarts: 2878 No. of Flips: 1411 time to process: 11 seconds.
uf250-04.cnf , deadline. Restarts: 3650
uf250-04.cnf fulfilled No. of Restarts: 2991 No. of Flips: 4296 time to process: 12 seconds.
uf250-04.cnf fulfilled No. of Restarts: 371 No. of Flips: 4284 time to process: 1 seconds.
uf250-04.cnf , deadline. Restarts: 3650
uf250-04.cnf , deadline. Restarts: 3650
uf250-04.cnf , deadline. Restarts: 3650
uf250-04.cnf , deadline. Restarts: 3650
uf250-04.cnf fulfilled No. of Restarts: 470 No. of Flips: 4349 time to process: 2 seconds.
uf250-04.cnf fulfilled No. of Restarts: 130 No. of Flips: 4663 time to process: 0 seconds.
uf250-04.cnf fulfilled No. of Restarts: 286 No. of Flips: 2888 time to process: 1 seconds.
uf250-04.cnf fulfilled No. of Restarts: 3017 No. of Flips: 1248 time to process: 12 seconds.
uf250-04.cnf , deadline. Restarts: 3650
uf250-04.cnf fulfilled No. of Restarts: 2231 No. of Flips: 4266 time to process: 9 seconds.
uf250-04.cnf fulfilled No. of Restarts: 1808 No. of Flips: 3983 time to process: 7 seconds.
uf250-04.cnf fulfilled No. of Restarts: 3423 No. of Flips: 4601 time to process: 14 seconds.
uf250-04.cnf fulfilled No. of Restarts: 2565 No. of Flips: 4479 time to process: 10 seconds.
uf250-04.cnf fulfilled No. of Restarts: 937 No. of Flips: 4349 time to process: 3 seconds.
uf250-04.cnf fulfilled No. of Restarts: 531 No. of Flips: 4548 time to process: 2 seconds.
uf250-04.cnf fulfilled No. of Restarts: 651 No. of Flips: 1586 time to process: 2 seconds.
uf250-04.cnf fulfilled No. of Restarts: 2205 No. of Flips: 2667 time to process: 9 seconds.
uf250-04.cnf fulfilled No. of Restarts: 2528 No. of Flips: 2067 time to process: 10 seconds.
uf250-04.cnf fulfilled No. of Restarts: 2847 No. of Flips: 1126 time to process: 11 seconds.
uf250-04.cnf fulfilled No. of Restarts: 2934 No. of Flips: 2047 time to process: 11 seconds.
uf250-04.cnf , deadline. Restarts: 3650
uf250-04.cnf fulfilled No. of Restarts: 882 No. of Flips: 4919 time to process: 3 seconds.
uf250-04.cnf , deadline. Restarts: 3650
uf250-04.cnf fulfilled No. of Restarts: 661 No. of Flips: 807 time to process: 2 seconds.
uf250-04.cnf , deadline. Restarts: 3650
uf250-04.cnf fulfilled No. of Restarts: 1298 No. of Flips: 2349 time to process: 5 seconds.
uf250-04.cnf , deadline. Restarts: 3650
uf250-04.cnf , deadline. Restarts: 3650
uf250-04.cnf , deadline. Restarts: 3650
uf250-04.cnf fulfilled No. of Restarts: 3276 No. of Flips: 2612 time to process: 13 seconds.
uf250-04.cnf , deadline. Restarts: 3650
uf250-04.cnf fulfilled No. of Restarts: 1553 No. of Flips: 668 time to process: 6 seconds.
uf250-04.cnf , deadline. Restarts: 3650
uf250-04.cnf fulfilled No. of Restarts: 388 No. of Flips: 1121 time to process: 1 seconds.
uf250-04.cnf fulfilled No. of Restarts: 3519 No. of Flips: 4775 time to process: 14 seconds.
uf250-04.cnf , deadline. Restarts: 3650
uf250-04.cnf , deadline. Restarts: 3650
uf250-04.cnf fulfilled No. of Restarts: 3620 No. of Flips: 1492 time to process: 14 seconds.
uf250-04.cnf , deadline. Restarts: 3650
uf250-04.cnf fulfilled No. of Restarts: 121 No. of Flips: 2894 time to process: 0 seconds.
uf250-04.cnf fulfilled No. of Restarts: 3453 No. of Flips: 4459 time to process: 14 seconds.
uf250-04.cnf , deadline. Restarts: 3650
uf250-04.cnf fulfilled No. of Restarts: 2717 No. of Flips: 1180 time to process: 11 seconds.
uf250-04.cnf fulfilled No. of Restarts: 2497 No. of Flips: 4490 time to process: 10 seconds.
uf250-04.cnf fulfilled No. of Restarts: 1397 No. of Flips: 1928 time to process: 5 seconds.
uf250-04.cnf fulfilled No. of Restarts: 2155 No. of Flips: 2288 time to process: 8 seconds.
uf250-04.cnf fulfilled No. of Restarts: 2080 No. of Flips: 2922 time to process: 8 seconds.
uf250-04.cnf fulfilled No. of Restarts: 713 No. of Flips: 3144 time to process: 3 seconds.
uf250-04.cnf fulfilled No. of Restarts: 3264 No. of Flips: 1720 time to process: 14 seconds.
uf250-04.cnf , deadline. Restarts: 3650
