# Supplementary material for: Completion Probabilities and Parallel Restart Strategies under an Imposed Deadline
Source: PLoS One. 2016 Oct 12;11(10):e0164605. doi: 10.1371/journal.pone.0164605 (PMC5061357; doi:10.1371/journal.pone.0164605)
Supplement: S1 File — The file “S1_File.zip” is the data gathered from the experiments regarding completion probability. (ZIP) [file pone.0164605.s004.zip › results_Single_r3750.544.txt]

uf250-04.cnf fulfilled No. of Restarts: 3308 No. of Flips: 4465 time to process: 13 seconds.
uf250-04.cnf fulfilled No. of Restarts: 762 No. of Flips: 2040 time to process: 3 seconds.
uf250-04.cnf fulfilled No. of Restarts: 3485 No. of Flips: 874 time to process: 13 seconds.
uf250-04.cnf , deadline. Restarts: 3750
uf250-04.cnf fulfilled No. of Restarts: 464 No. of Flips: 3407 time to process: 1 seconds.
uf250-04.cnf fulfilled No. of Restarts: 3263 No. of Flips: 2025 time to process: 12 seconds.
uf250-04.cnf , deadline. Restarts: 3750
uf250-04.cnf fulfilled No. of Restarts: 269 No. of Flips: 4996 time to process: 1 seconds.
uf250-04.cnf fulfilled No. of Restarts: 1949 No. of Flips: 1470 time to process: 7 seconds.
uf250-04.cnf fulfilled No. of Restarts: 850 No. of Flips: 3229 time to process: 3 seconds.
uf250-04.cnf , deadline. Restarts: 3750
uf250-04.cnf , deadline. Restarts: 3750
uf250-04.cnf fulfilled No. of Restarts: 1029 No. of Flips: 2864 time to process: 4 seconds.
uf250-04.cnf fulfilled No. of Restarts: 102 No. of Flips: 1050 time to process: 0 seconds.
uf250-04.cnf fulfilled No. of Restarts: 541 No. of Flips: 2434 time to process: 2 seconds.
uf250-04.cnf fulfilled No. of Restarts: 1895 No. of Flips: 4546 time to process: 7 seconds.
uf250-04.cnf fulfilled No. of Restarts: 904 No. of Flips: 4676 time to process: 3 seconds.
uf250-04.cnf fulfilled No. of Restarts: 2732 No. of Flips: 4260 time to process: 10 seconds.
uf250-04.cnf fulfilled No. of Restarts: 1124 No. of Flips: 2655 time to process: 4 seconds.
uf250-04.cnf fulfilled No. of Restarts: 828 No. of Flips: 3087 time to process: 3 seconds.
uf250-04.cnf , deadline. Restarts: 3750
uf250-04.cnf fulfilled No. of Restarts: 102 No. of Flips: 2400 time to process: 0 seconds.
uf250-04.cnf fulfilled No. of Restarts: 66 No. of Flips: 3620 time to process: 0 seconds.
uf250-04.cnf fulfilled No. of Restarts: 1470 No. of Flips: 4587 time to process: 5 seconds.
uf250-04.cnf fulfilled No. of Restarts: 117 No. of Flips: 4690 time to process: 0 seconds.
uf250-04.cnf fulfilled No. of Restarts: 2050 No. of Flips: 4787 time to process: 8 seconds.
uf250-04.cnf , deadline. Restarts: 3750
uf250-04.cnf fulfilled No. of Restarts: 1773 No. of Flips: 4556 time to process: 6 seconds.
uf250-04.cnf , deadline. Restarts: 3750
uf250-04.cnf fulfilled No. of Restarts: 404 No. of Flips: 1860 time to process: 1 seconds.
uf250-04.cnf fulfilled No. of Restarts: 3028 No. of Flips: 4173 time to process: 11 seconds.
uf250-04.cnf fulfilled No. of Restarts: 2168 No. of Flips: 2768 time to process: 8 seconds.
uf250-04.cnf , deadline. Restarts: 3750
uf250-04.cnf , deadline. Restarts: 3750
uf250-04.cnf , deadline. Restarts: 3750
uf250-04.cnf fulfilled No. of Restarts: 3165 No. of Flips: 4639 time to process: 12 seconds.
uf250-04.cnf fulfilled No. of Restarts: 3015 No. of Flips: 3727 time to process: 12 seconds.
uf250-04.cnf , deadline. Restarts: 3750
uf250-04.cnf , deadline. Restarts: 3750
uf250-04.cnf , deadline. Restarts: 3750
uf250-04.cnf fulfilled No. of Restarts: 462 No. of Flips: 2622 time to process: 1 seconds.
uf250-04.cnf fulfilled No. of Restarts: 2653 No. of Flips: 2009 time to process: 10 seconds.
uf250-04.cnf , deadline. Restarts: 3750
uf250-04.cnf fulfilled No. of Restarts: 1159 No. of Flips: 3796 time to process: 4 seconds.
uf250-04.cnf fulfilled No. of Restarts: 2111 No. of Flips: 3178 time to process: 8 seconds.
uf250-04.cnf , deadline. Restarts: 3750
uf250-04.cnf fulfilled No. of Restarts: 3122 No. of Flips: 3556 time to process: 12 seconds.
uf250-04.cnf fulfilled No. of Restarts: 400 No. of Flips: 661 time to process: 1 seconds.
uf250-04.cnf , deadline. Restarts: 3750
uf250-04.cnf fulfilled No. of Restarts: 130 No. of Flips: 3013 time to process: 0 seconds.
uf250-04.cnf , deadline. Restarts: 3750
uf250-04.cnf fulfilled No. of Restarts: 2693 No. of Flips: 3961 time to process: 10 seconds.
uf250-04.cnf fulfilled No. of Restarts: 3013 No. of Flips: 2884 time to process: 11 seconds.
uf250-04.cnf , deadline. Restarts: 3750
uf250-04.cnf , deadline. Restarts: 3750
uf250-04.cnf fulfilled No. of Restarts: 358 No. of Flips: 3834 time to process: 1 seconds.
uf250-04.cnf fulfilled No. of Restarts: 2673 No. of Flips: 4988 time to process: 10 seconds.
uf250-04.cnf fulfilled No. of Restarts: 249 No. of Flips: 3155 time to process: 1 seconds.
uf250-04.cnf , deadline. Restarts: 3750
uf250-04.cnf fulfilled No. of Restarts: 2902 No. of Flips: 4893 time to process: 11 seconds.
uf250-04.cnf fulfilled No. of Restarts: 94 No. of Flips: 4144 time to process: 0 seconds.
uf250-04.cnf fulfilled No. of Restarts: 1546 No. of Flips: 3441 time to process: 6 seconds.
uf250-04.cnf fulfilled No. of Restarts: 130 No. of Flips: 3023 time to process: 0 seconds.
uf250-04.cnf fulfilled No. of Restarts: 1013 No. of Flips: 1740 time to process: 3 seconds.
uf250-04.cnf fulfilled No. of Restarts: 663 No. of Flips: 2444 time to process: 2 seconds.
uf250-04.cnf , deadline. Restarts: 3750
uf250-04.cnf , deadline. Restarts: 3750
uf250-04.cnf , deadline. Restarts: 3750
uf250-04.cnf fulfilled No. of Restarts: 3178 No. of Flips: 4380 time to process: 12 seconds.
uf250-04.cnf fulfilled No. of Restarts: 1723 No. of Flips: 3494 time to process: 6 seconds.
uf250-04.cnf fulfilled No. of Restarts: 118 No. of Flips: 3819 time to process: 0 seconds.
uf250-04.cnf fulfilled No. of Restarts: 1562 No. of Flips: 4409 time to process: 6 seconds.
uf250-04.cnf fulfilled No. of Restarts: 838 No. of Flips: 4910 time to process: 3 seconds.
uf250-04.cnf fulfilled No. of Restarts: 751 No. of Flips: 2155 time to process: 3 seconds.
uf250-04.cnf fulfilled No. of Restarts: 2252 No. of Flips: 3927 time to process: 8 seconds.
uf250-04.cnf fulfilled No. of Restarts: 311 No. of Flips: 3195 time to process: 1 seconds.
uf250-04.cnf fulfilled No. of Restarts: 2862 No. of Flips: 3910 time to process: 11 seconds.
uf250-04.cnf , deadline. Restarts: 3750
uf250-04.cnf fulfilled No. of Restarts: 370 No. of Flips: 2073 time to process: 1 seconds.
uf250-04.cnf , deadline. Restarts: 3750
uf250-04.cnf fulfilled No. of Restarts: 1711 No. of Flips: 3662 time to process: 6 seconds.
uf250-04.cnf , deadline. Restarts: 3750
uf250-04.cnf fulfilled No. of Restarts: 1727 No. of Flips: 1288 time to process: 6 seconds.
uf250-04.cnf fulfilled No. of Restarts: 993 No. of Flips: 3361 time to process: 3 seconds.
uf250-04.cnf fulfilled No. of Restarts: 807 No. of Flips: 1146 time to process: 3 seconds.
uf250-04.cnf , deadline. Restarts: 3750
uf250-04.cnf , deadline. Restarts: 3750
uf250-04.cnf fulfilled No. of Restarts: 1432 No. of Flips: 1829 time to process: 5 seconds.
uf250-04.cnf fulfilled No. of Restarts: 3224 No. of Flips: 2179 time to process: 12 seconds.
uf250-04.cnf , deadline. Restarts: 3750
uf250-04.cnf , deadline. Restarts: 3750
uf250-04.cnf , deadline. Restarts: 3750
uf250-04.cnf fulfilled No. of Restarts: 1441 No. of Flips: 2656 time to process: 5 seconds.
uf250-04.cnf , deadline. Restarts: 3750
uf250-04.cnf , deadline. Restarts: 3750
uf250-04.cnf fulfilled No. of Restarts: 578 No. of Flips: 2150 time to process: 2 seconds.
uf250-04.cnf , deadline. Restarts: 3750
uf250-04.cnf , deadline. Restarts: 3750
uf250-04.cnf fulfilled No. of Restarts: 665 No. of Flips: 1915 time to process: 2 seconds.
uf250-04.cnf fulfilled No. of Restarts: 2132 No. of Flips: 3432 time to process: 8 seconds.
uf250-04.cnf , deadline. Restarts: 3750
uf250-04.cnf fulfilled No. of Restarts: 1691 No. of Flips: 2710 time to process: 6 seconds.
uf250-04.cnf fulfilled No. of Restarts: 3149 No. of Flips: 4701 time to process: 12 seconds.
uf250-04.cnf , deadline. Restarts: 3750
uf250-04.cnf , deadline. Restarts: 3750
uf250-04.cnf fulfilled No. of Restarts: 985 No. of Flips: 3375 time to process: 4 seconds.
uf250-04.cnf fulfilled No. of Restarts: 3076 No. of Flips: 1505 time to process: 12 seconds.
uf250-04.cnf , deadline. Restarts: 3750
uf250-04.cnf , deadline. Restarts: 3750
uf250-04.cnf , deadline. Restarts: 3750
uf250-04.cnf , deadline. Restarts: 3750
uf250-04.cnf , deadline. Restarts: 3750
uf250-04.cnf fulfilled No. of Restarts: 710 No. of Flips: 3926 time to process: 2 seconds.
uf250-04.cnf , deadline. Restarts: 3750
uf250-04.cnf , deadline. Restarts: 3750
uf250-04.cnf fulfilled No. of Restarts: 3 No. of Flips: 3856 time to process: 0 seconds.
uf250-04.cnf fulfilled No. of Restarts: 914 No. of Flips: 2526 time to process: 3 seconds.
uf250-04.cnf fulfilled No. of Restarts: 3572 No. of Flips: 2280 time to process: 14 seconds.
uf250-04.cnf fulfilled No. of Restarts: 1787 No. of Flips: 2453 time to process: 7 seconds.
uf250-04.cnf , deadline. Restarts: 3750
uf250-04.cnf fulfilled No. of Restarts: 1529 No. of Flips: 3229 time to process: 6 seconds.
uf250-04.cnf fulfilled No. of Restarts: 3264 No. of Flips: 3782 time to process: 12 seconds.
uf250-04.cnf fulfilled No. of Restarts: 229 No. of Flips: 4405 time to process: 0 seconds.
uf250-04.cnf fulfilled No. of Restarts: 1643 No. of Flips: 3316 time to process: 6 seconds.
uf250-04.cnf fulfilled No. of Restarts: 2978 No. of Flips: 1883 time to process: 11 seconds.
uf250-04.cnf fulfilled No. of Restarts: 1593 No. of Flips: 4905 time to process: 6 seconds.
uf250-04.cnf , deadline. Restarts: 3750
uf250-04.cnf fulfilled No. of Restarts: 781 No. of Flips: 1573 time to process: 3 seconds.
uf250-04.cnf fulfilled No. of Restarts: 1138 No. of Flips: 4855 time to process: 4 seconds.
uf250-04.cnf fulfilled No. of Restarts: 33 No. of Flips: 4496 time to process: 0 seconds.
uf250-04.cnf fulfilled No. of Restarts: 623 No. of Flips: 2019 time to process: 2 seconds.
uf250-04.cnf fulfilled No. of Restarts: 1852 No. of Flips: 4885 time to process: 7 seconds.
uf250-04.cnf fulfilled No. of Restarts: 531 No. of Flips: 4999 time to process: 2 seconds.
uf250-04.cnf , deadline. Restarts: 3750
uf250-04.cnf , deadline. Restarts: 3750
uf250-04.cnf , deadline. Restarts: 3750
uf250-04.cnf fulfilled No. of Restarts: 144 No. of Flips: 1473 time to process: 0 seconds.
uf250-04.cnf fulfilled No. of Restarts: 274 No. of Flips: 1578 time to process: 1 seconds.
uf250-04.cnf , deadline. Restarts: 3750
uf250-04.cnf , deadline. Restarts: 3750
uf250-04.cnf fulfilled No. of Restarts: 2329 No. of Flips: 3393 time to process: 9 seconds.
uf250-04.cnf , deadline. Restarts: 3750
uf250-04.cnf , deadline. Restarts: 3750
uf250-04.cnf fulfilled No. of Restarts: 1660 No. of Flips: 2586 time to process: 6 seconds.
uf250-04.cnf fulfilled No. of Restarts: 2789 No. of Flips: 4909 time to process: 11 seconds.
uf250-04.cnf , deadline. Restarts: 3750
uf250-04.cnf fulfilled No. of Restarts: 3571 No. of Flips: 3238 time to process: 14 seconds.
uf250-04.cnf fulfilled No. of Restarts: 1462 No. of Flips: 4491 time to process: 6 seconds.
uf250-04.cnf , deadline. Restarts: 3750
uf250-04.cnf fulfilled No. of Restarts: 181 No. of Flips: 2487 time to process: 1 seconds.
uf250-04.cnf , deadline. Restarts: 3750
uf250-04.cnf fulfilled No. of Restarts: 371 No. of Flips: 3261 time to process: 1 seconds.
uf250-04.cnf fulfilled No. of Restarts: 882 No. of Flips: 4918 time to process: 3 seconds.
uf250-04.cnf fulfilled No. of Restarts: 1986 No. of Flips: 4542 time to process: 7 seconds.
uf250-04.cnf , deadline. Restarts: 3750
uf250-04.cnf fulfilled No. of Restarts: 3746 No. of Flips: 2595 time to process: 14 seconds.
uf250-04.cnf , deadline. Restarts: 3750
uf250-04.cnf fulfilled No. of Restarts: 3495 No. of Flips: 2256 time to process: 13 seconds.
uf250-04.cnf , deadline. Restarts: 3750
uf250-04.cnf fulfilled No. of Restarts: 724 No. of Flips: 3766 time to process: 2 seconds.
uf250-04.cnf fulfilled No. of Restarts: 1563 No. of Flips: 3328 time to process: 6 seconds.
uf250-04.cnf fulfilled No. of Restarts: 3507 No. of Flips: 3631 time to process: 13 seconds.
uf250-04.cnf fulfilled No. of Restarts: 1556 No. of Flips: 4361 time to process: 6 seconds.
uf250-04.cnf fulfilled No. of Restarts: 2906 No. of Flips: 1698 time to process: 11 seconds.
uf250-04.cnf fulfilled No. of Restarts: 3546 No. of Flips: 4596 time to process: 13 seconds.
uf250-04.cnf , deadline. Restarts: 3750
uf250-04.cnf fulfilled No. of Restarts: 590 No. of Flips: 1596 time to process: 2 seconds.
uf250-04.cnf , deadline. Restarts: 3750
uf250-04.cnf fulfilled No. of Restarts: 2629 No. of Flips: 3148 time to process: 10 seconds.
uf250-04.cnf fulfilled No. of Restarts: 28 No. of Flips: 2619 time to process: 0 seconds.
uf250-04.cnf fulfilled No. of Restarts: 2255 No. of Flips: 2792 time to process: 8 seconds.
uf250-04.cnf fulfilled No. of Restarts: 961 No. of Flips: 4481 time to process: 3 seconds.
uf250-04.cnf fulfilled No. of Restarts: 633 No. of Flips: 2255 time to process: 2 seconds.
uf250-04.cnf , deadline. Restarts: 3750
uf250-04.cnf fulfilled No. of Restarts: 322 No. of Flips: 2550 time to process: 1 seconds.
uf250-04.cnf fulfilled No. of Restarts: 152 No. of Flips: 1119 time to process: 0 seconds.
uf250-04.cnf , deadline. Restarts: 3750
uf250-04.cnf fulfilled No. of Restarts: 2111 No. of Flips: 1124 time to process: 8 seconds.
uf250-04.cnf fulfilled No. of Restarts: 3358 No. of Flips: 4572 time to process: 13 seconds.
uf250-04.cnf fulfilled No. of Restarts: 590 No. of Flips: 3464 time to process: 2 seconds.
uf250-04.cnf fulfilled No. of Restarts: 343 No. of Flips: 3723 time to process: 1 seconds.
uf250-04.cnf fulfilled No. of Restarts: 2 No. of Flips: 2713 time to process: 0 seconds.
uf250-04.cnf fulfilled No. of Restarts: 834 No. of Flips: 4727 time to process: 3 seconds.
uf250-04.cnf fulfilled No. of Restarts: 2278 No. of Flips: 3433 time to process: 9 seconds.
uf250-04.cnf fulfilled No. of Restarts: 677 No. of Flips: 2866 time to process: 2 seconds.
uf250-04.cnf fulfilled No. of Restarts: 504 No. of Flips: 2583 time to process: 2 seconds.
uf250-04.cnf fulfilled No. of Restarts: 1962 No. of Flips: 3362 time to process: 7 seconds.
uf250-04.cnf fulfilled No. of Restarts: 1868 No. of Flips: 4212 time to process: 7 seconds.
uf250-04.cnf fulfilled No. of Restarts: 167 No. of Flips: 3243 time to process: 0 seconds.
uf250-04.cnf fulfilled No. of Restarts: 1332 No. of Flips: 1075 time to process: 5 seconds.
uf250-04.cnf fulfilled No. of Restarts: 459 No. of Flips: 3748 time to process: 1 seconds.
uf250-04.cnf , deadline. Restarts: 3750
uf250-04.cnf fulfilled No. of Restarts: 2855 No. of Flips: 4551 time to process: 11 seconds.
uf250-04.cnf , deadline. Restarts: 3750
uf250-04.cnf fulfilled No. of Restarts: 864 No. of Flips: 2846 time to process: 3 seconds.
uf250-04.cnf , deadline. Restarts: 3750
uf250-04.cnf fulfilled No. of Restarts: 2891 No. of Flips: 2672 time to process: 11 seconds.
uf250-04.cnf , deadline. Restarts: 3750
uf250-04.cnf , deadline. Restarts: 3750
uf250-04.cnf fulfilled No. of Restarts: 3459 No. of Flips: 1437 time to process: 14 seconds.
uf250-04.cnf , deadline. Restarts: 3750
uf250-04.cnf , deadline. Restarts: 3750
uf250-04.cnf , deadline. Restarts: 3750
uf250-04.cnf fulfilled No. of Restarts: 3575 No. of Flips: 2477 time to process: 14 seconds.
uf250-04.cnf fulfilled No. of Restarts: 1253 No. of Flips: 4429 time to process: 5 seconds.
uf250-04.cnf fulfilled No. of Restarts: 900 No. of Flips: 654 time to process: 3 seconds.
uf250-04.cnf , deadline. Restarts: 3750
uf250-04.cnf , deadline. Restarts: 3750
uf250-04.cnf fulfilled No. of Restarts: 1748 No. of Flips: 1315 time to process: 7 seconds.
uf250-04.cnf fulfilled No. of Restarts: 605 No. of Flips: 4782 time to process: 2 seconds.
uf250-04.cnf fulfilled No. of Restarts: 951 No. of Flips: 1655 time to process: 4 seconds.
uf250-04.cnf fulfilled No. of Restarts: 1329 No. of Flips: 3348 time to process: 5 seconds.
uf250-04.cnf fulfilled No. of Restarts: 0 No. of Flips: 1844 time to process: 0 seconds.
uf250-04.cnf fulfilled No. of Restarts: 1727 No. of Flips: 4796 time to process: 7 seconds.
uf250-04.cnf fulfilled No. of Restarts: 3403 No. of Flips: 2831 time to process: 13 seconds.
uf250-04.cnf fulfilled No. of Restarts: 92 No. of Flips: 1462 time to process: 0 seconds.
uf250-04.cnf , deadline. Restarts: 3750
uf250-04.cnf fulfilled No. of Restarts: 848 No. of Flips: 4998 time to process: 3 seconds.
uf250-04.cnf , deadline. Restarts: 3750
uf250-04.cnf fulfilled No. of Restarts: 3022 No. of Flips: 2774 time to process: 12 seconds.
uf250-04.cnf , deadline. Restarts: 3750
uf250-04.cnf fulfilled No. of Restarts: 3197 No. of Flips: 3264 time to process: 13 seconds.
uf250-04.cnf , deadline. Restarts: 3750
uf250-04.cnf fulfilled No. of Restarts: 1893 No. of Flips: 4797 time to process: 7 seconds.
uf250-04.cnf , deadline. Restarts: 3750
uf250-04.cnf fulfilled No. of Restarts: 1500 No. of Flips: 2879 time to process: 6 seconds.
uf250-04.cnf fulfilled No. of Restarts: 2211 No. of Flips: 3215 time to process: 9 seconds.
uf250-04.cnf fulfilled No. of Restarts: 818 No. of Flips: 2397 time to process: 3 seconds.
uf250-04.cnf fulfilled No. of Restarts: 1743 No. of Flips: 3083 time to process: 7 seconds.
uf250-04.cnf fulfilled No. of Restarts: 2388 No. of Flips: 1499 time to process: 9 seconds.
uf250-04.cnf fulfilled No. of Restarts: 329 No. of Flips: 578 time to process: 1 seconds.
uf250-04.cnf fulfilled No. of Restarts: 1103 No. of Flips: 1381 time to process: 4 seconds.
uf250-04.cnf fulfilled No. of Restarts: 2126 No. of Flips: 1274 time to process: 8 seconds.
uf250-04.cnf fulfilled No. of Restarts: 3449 No. of Flips: 4463 time to process: 14 seconds.
uf250-04.cnf fulfilled No. of Restarts: 3317 No. of Flips: 2963 time to process: 13 seconds.
uf250-04.cnf fulfilled No. of Restarts: 321 No. of Flips: 2729 time to process: 1 seconds.
uf250-04.cnf , deadline. Restarts: 3750
uf250-04.cnf , deadline. Restarts: 3750
uf250-04.cnf , deadline. Restarts: 3750
uf250-04.cnf fulfilled No. of Restarts: 667 No. of Flips: 4516 time to process: 2 seconds.
uf250-04.cnf fulfilled No. of Restarts: 824 No. of Flips: 2021 time to process: 3 seconds.
uf250-04.cnf fulfilled No. of Restarts: 2786 No. of Flips: 2103 time to process: 11 seconds.
uf250-04.cnf , deadline. Restarts: 3750
uf250-04.cnf , deadline. Restarts: 3750
uf250-04.cnf , deadline. Restarts: 3750
uf250-04.cnf fulfilled No. of Restarts: 1575 No. of Flips: 4335 time to process: 6 seconds.
uf250-04.cnf fulfilled No. of Restarts: 1102 No. of Flips: 3362 time to process: 4 seconds.
uf250-04.cnf fulfilled No. of Restarts: 1820 No. of Flips: 4414 time to process: 7 seconds.
uf250-04.cnf fulfilled No. of Restarts: 3469 No. of Flips: 4082 time to process: 14 seconds.
uf250-04.cnf fulfilled No. of Restarts: 1790 No. of Flips: 1803 time to process: 7 seconds.
uf250-04.cnf fulfilled No. of Restarts: 2782 No. of Flips: 3906 time to process: 11 seconds.
uf250-04.cnf , deadline. Restarts: 3750
uf250-04.cnf fulfilled No. of Restarts: 157 No. of Flips: 1521 time to process: 0 seconds.
uf250-04.cnf fulfilled No. of Restarts: 3436 No. of Flips: 3851 time to process: 14 seconds.
uf250-04.cnf fulfilled No. of Restarts: 314 No. of Flips: 4519 time to process: 1 seconds.
uf250-04.cnf fulfilled No. of Restarts: 773 No. of Flips: 2306 time to process: 3 seconds.
uf250-04.cnf fulfilled No. of Restarts: 1572 No. of Flips: 2632 time to process: 6 seconds.
uf250-04.cnf fulfilled No. of Restarts: 3497 No. of Flips: 4216 time to process: 14 seconds.
uf250-04.cnf fulfilled No. of Restarts: 1848 No. of Flips: 4828 time to process: 7 seconds.
uf250-04.cnf fulfilled No. of Restarts: 108 No. of Flips: 1200 time to process: 0 seconds.
uf250-04.cnf fulfilled No. of Restarts: 2350 No. of Flips: 3407 time to process: 9 seconds.
uf250-04.cnf fulfilled No. of Restarts: 314 No. of Flips: 1359 time to process: 1 seconds.
uf250-04.cnf fulfilled No. of Restarts: 994 No. of Flips: 3593 time to process: 4 seconds.
uf250-04.cnf , deadline. Restarts: 3750
uf250-04.cnf , deadline. Restarts: 3750
uf250-04.cnf fulfilled No. of Restarts: 626 No. of Flips: 2967 time to process: 2 seconds.
uf250-04.cnf , deadline. Restarts: 3750
uf250-04.cnf fulfilled No. of Restarts: 1748 No. of Flips: 1357 time to process: 7 seconds.
uf250-04.cnf fulfilled No. of Restarts: 485 No. of Flips: 2527 time to process: 1 seconds.
uf250-04.cnf fulfilled No. of Restarts: 1018 No. of Flips: 3701 time to process: 4 seconds.
uf250-04.cnf fulfilled No. of Restarts: 3159 No. of Flips: 4788 time to process: 12 seconds.
uf250-04.cnf fulfilled No. of Restarts: 1176 No. of Flips: 3565 time to process: 4 seconds.
uf250-04.cnf fulfilled No. of Restarts: 2683 No. of Flips: 1544 time to process: 10 seconds.
uf250-04.cnf fulfilled No. of Restarts: 2500 No. of Flips: 1625 time to process: 10 seconds.
uf250-04.cnf fulfilled No. of Restarts: 385 No. of Flips: 4391 time to process: 1 seconds.
uf250-04.cnf fulfilled No. of Restarts: 306 No. of Flips: 4086 time to process: 1 seconds.
uf250-04.cnf fulfilled No. of Restarts: 1885 No. of Flips: 3594 time to process: 7 seconds.
uf250-04.cnf fulfilled No. of Restarts: 38 No. of Flips: 3863 time to process: 0 seconds.
uf250-04.cnf fulfilled No. of Restarts: 2459 No. of Flips: 1627 time to process: 10 seconds.
uf250-04.cnf fulfilled No. of Restarts: 1137 No. of Flips: 3087 time to process: 4 seconds.
uf250-04.cnf , deadline. Restarts: 3750
uf250-04.cnf , deadline. Restarts: 3750
uf250-04.cnf fulfilled No. of Restarts: 2096 No. of Flips: 4985 time to process: 8 seconds.
uf250-04.cnf , deadline. Restarts: 3750
uf250-04.cnf , deadline. Restarts: 3750
uf250-04.cnf fulfilled No. of Restarts: 1831 No. of Flips: 3534 time to process: 7 seconds.
uf250-04.cnf fulfilled No. of Restarts: 2291 No. of Flips: 1797 time to process: 9 seconds.
uf250-04.cnf , deadline. Restarts: 3750
uf250-04.cnf fulfilled No. of Restarts: 2364 No. of Flips: 1763 time to process: 9 seconds.
uf250-04.cnf fulfilled No. of Restarts: 781 No. of Flips: 1511 time to process: 3 seconds.
uf250-04.cnf , deadline. Restarts: 3750
uf250-04.cnf fulfilled No. of Restarts: 1055 No. of Flips: 1433 time to process: 4 seconds.
uf250-04.cnf fulfilled No. of Restarts: 1755 No. of Flips: 3716 time to process: 7 seconds.
uf250-04.cnf fulfilled No. of Restarts: 2666 No. of Flips: 3844 time to process: 10 seconds.
uf250-04.cnf fulfilled No. of Restarts: 2298 No. of Flips: 3028 time to process: 9 seconds.
uf250-04.cnf , deadline. Restarts: 3750
uf250-04.cnf , deadline. Restarts: 3750
uf250-04.cnf fulfilled No. of Restarts: 1025 No. of Flips: 3855 time to process: 4 seconds.
uf250-04.cnf fulfilled No. of Restarts: 2429 No. of Flips: 3285 time to process: 9 seconds.
uf250-04.cnf fulfilled No. of Restarts: 16 No. of Flips: 2235 time to process: 0 seconds.
uf250-04.cnf fulfilled No. of Restarts: 2445 No. of Flips: 2857 time to process: 9 seconds.
uf250-04.cnf , deadline. Restarts: 3750
uf250-04.cnf fulfilled No. of Restarts: 2491 No. of Flips: 4775 time to process: 10 seconds.
uf250-04.cnf , deadline. Restarts: 3750
uf250-04.cnf , deadline. Restarts: 3750
uf250-04.cnf fulfilled No. of Restarts: 1420 No. of Flips: 4085 time to process: 5 seconds.
uf250-04.cnf fulfilled No. of Restarts: 2395 No. of Flips: 2610 time to process: 9 seconds.
uf250-04.cnf fulfilled No. of Restarts: 3133 No. of Flips: 3532 time to process: 12 seconds.
uf250-04.cnf fulfilled No. of Restarts: 1307 No. of Flips: 4713 time to process: 5 seconds.
uf250-04.cnf fulfilled No. of Restarts: 954 No. of Flips: 2065 time to process: 4 seconds.
uf250-04.cnf , deadline. Restarts: 3750
uf250-04.cnf , deadline. Restarts: 3750
uf250-04.cnf fulfilled No. of Restarts: 71 No. of Flips: 2436 time to process: 0 seconds.
uf250-04.cnf fulfilled No. of Restarts: 662 No. of Flips: 4859 time to process: 2 seconds.
uf250-04.cnf fulfilled No. of Restarts: 2172 No. of Flips: 1225 time to process: 8 seconds.
uf250-04.cnf fulfilled No. of Restarts: 2782 No. of Flips: 4273 time to process: 11 seconds.
uf250-04.cnf fulfilled No. of Restarts: 339 No. of Flips: 4712 time to process: 1 seconds.
uf250-04.cnf , deadline. Restarts: 3750
uf250-04.cnf fulfilled No. of Restarts: 3262 No. of Flips: 3011 time to process: 13 seconds.
uf250-04.cnf fulfilled No. of Restarts: 620 No. of Flips: 3051 time to process: 2 seconds.
uf250-04.cnf fulfilled No. of Restarts: 3456 No. of Flips: 4664 time to process: 14 seconds.
uf250-04.cnf fulfilled No. of Restarts: 24 No. of Flips: 2681 time to process: 0 seconds.
uf250-04.cnf fulfilled No. of Restarts: 151 No. of Flips: 2968 time to process: 0 seconds.
uf250-04.cnf fulfilled No. of Restarts: 2807 No. of Flips: 1909 time to process: 11 seconds.
uf250-04.cnf fulfilled No. of Restarts: 2329 No. of Flips: 3634 time to process: 9 seconds.
uf250-04.cnf , deadline. Restarts: 3750
uf250-04.cnf fulfilled No. of Restarts: 285 No. of Flips: 3537 time to process: 1 seconds.
uf250-04.cnf fulfilled No. of Restarts: 2557 No. of Flips: 4042 time to process: 10 seconds.
uf250-04.cnf , deadline. Restarts: 3750
uf250-04.cnf , deadline. Restarts: 3750
uf250-04.cnf , deadline. Restarts: 3750
uf250-04.cnf fulfilled No. of Restarts: 2216 No. of Flips: 1586 time to process: 9 seconds.
uf250-04.cnf , deadline. Restarts: 3750
uf250-04.cnf fulfilled No. of Restarts: 427 No. of Flips: 3117 time to process: 1 seconds.
uf250-04.cnf , deadline. Restarts: 3750
uf250-04.cnf , deadline. Restarts: 3750
uf250-04.cnf fulfilled No. of Restarts: 2866 No. of Flips: 4506 time to process: 11 seconds.
uf250-04.cnf fulfilled No. of Restarts: 1081 No. of Flips: 1526 time to process: 4 seconds.
uf250-04.cnf fulfilled No. of Restarts: 123 No. of Flips: 2997 time to process: 0 seconds.
uf250-04.cnf fulfilled No. of Restarts: 2375 No. of Flips: 4589 time to process: 9 seconds.
uf250-04.cnf fulfilled No. of Restarts: 2212 No. of Flips: 4015 time to process: 9 seconds.
uf250-04.cnf fulfilled No. of Restarts: 381 No. of Flips: 2992 time to process: 1 seconds.
uf250-04.cnf fulfilled No. of Restarts: 3276 No. of Flips: 3055 time to process: 13 seconds.
uf250-04.cnf fulfilled No. of Restarts: 2628 No. of Flips: 3421 time to process: 10 seconds.
uf250-04.cnf , deadline. Restarts: 3750
uf250-04.cnf , deadline. Restarts: 3750
uf250-04.cnf fulfilled No. of Restarts: 676 No. of Flips: 808 time to process: 2 seconds.
uf250-04.cnf fulfilled No. of Restarts: 3110 No. of Flips: 3987 time to process: 12 seconds.
uf250-04.cnf fulfilled No. of Restarts: 500 No. of Flips: 3283 time to process: 2 seconds.
uf250-04.cnf , deadline. Restarts: 3750
uf250-04.cnf , deadline. Restarts: 3750
uf250-04.cnf fulfilled No. of Restarts: 2258 No. of Flips: 3108 time to process: 9 seconds.
uf250-04.cnf fulfilled No. of Restarts: 1113 No. of Flips: 3524 time to process: 4 seconds.
uf250-04.cnf fulfilled No. of Restarts: 1519 No. of Flips: 4531 time to process: 6 seconds.
uf250-04.cnf fulfilled No. of Restarts: 1519 No. of Flips: 4140 time to process: 6 seconds.
uf250-04.cnf fulfilled No. of Restarts: 1955 No. of Flips: 3039 time to process: 8 seconds.
uf250-04.cnf fulfilled No. of Restarts: 1895 No. of Flips: 3482 time to process: 7 seconds.
uf250-04.cnf , deadline. Restarts: 3750
uf250-04.cnf , deadline. Restarts: 3750
uf250-04.cnf fulfilled No. of Restarts: 3371 No. of Flips: 4196 time to process: 13 seconds.
uf250-04.cnf fulfilled No. of Restarts: 3257 No. of Flips: 2174 time to process: 13 seconds.
uf250-04.cnf fulfilled No. of Restarts: 697 No. of Flips: 947 time to process: 2 seconds.
uf250-04.cnf fulfilled No. of Restarts: 3526 No. of Flips: 1571 time to process: 14 seconds.
uf250-04.cnf fulfilled No. of Restarts: 49 No. of Flips: 3068 time to process: 0 seconds.
uf250-04.cnf , deadline. Restarts: 3750
uf250-04.cnf , deadline. Restarts: 3750
uf250-04.cnf , deadline. Restarts: 3750
uf250-04.cnf , deadline. Restarts: 3750
uf250-04.cnf , deadline. Restarts: 3750
uf250-04.cnf fulfilled No. of Restarts: 179 No. of Flips: 2077 time to process: 0 seconds.
uf250-04.cnf , deadline. Restarts: 3750
uf250-04.cnf fulfilled No. of Restarts: 554 No. of Flips: 1472 time to process: 2 seconds.
uf250-04.cnf fulfilled No. of Restarts: 991 No. of Flips: 1150 time to process: 4 seconds.
uf250-04.cnf , deadline. Restarts: 3750
uf250-04.cnf fulfilled No. of Restarts: 2017 No. of Flips: 3293 time to process: 8 seconds.
uf250-04.cnf fulfilled No. of Restarts: 456 No. of Flips: 4328 time to process: 1 seconds.
uf250-04.cnf fulfilled No. of Restarts: 506 No. of Flips: 3283 time to process: 2 seconds.
uf250-04.cnf , deadline. Restarts: 3750
uf250-04.cnf fulfilled No. of Restarts: 3065 No. of Flips: 2467 time to process: 12 seconds.
uf250-04.cnf fulfilled No. of Restarts: 2504 No. of Flips: 3735 time to process: 10 seconds.
uf250-04.cnf fulfilled No. of Restarts: 569 No. of Flips: 3168 time to process: 2 seconds.
uf250-04.cnf fulfilled No. of Restarts: 2523 No. of Flips: 2846 time to process: 10 seconds.
uf250-04.cnf , deadline. Restarts: 3750
uf250-04.cnf fulfilled No. of Restarts: 2439 No. of Flips: 2907 time to process: 9 seconds.
uf250-04.cnf fulfilled No. of Restarts: 2461 No. of Flips: 4311 time to process: 10 seconds.
uf250-04.cnf fulfilled No. of Restarts: 2290 No. of Flips: 3404 time to process: 9 seconds.
uf250-04.cnf fulfilled No. of Restarts: 2995 No. of Flips: 4090 time to process: 12 seconds.
uf250-04.cnf , deadline. Restarts: 3750
uf250-04.cnf fulfilled No. of Restarts: 2689 No. of Flips: 3316 time to process: 10 seconds.
uf250-04.cnf fulfilled No. of Restarts: 3691 No. of Flips: 3115 time to process: 15 seconds.
uf250-04.cnf fulfilled No. of Restarts: 962 No. of Flips: 4463 time to process: 3 seconds.
uf250-04.cnf fulfilled No. of Restarts: 222 No. of Flips: 4659 time to process: 0 seconds.
uf250-04.cnf fulfilled No. of Restarts: 933 No. of Flips: 2031 time to process: 3 seconds.
uf250-04.cnf , deadline. Restarts: 3750
uf250-04.cnf fulfilled No. of Restarts: 99 No. of Flips: 2824 time to process: 0 seconds.
uf250-04.cnf , deadline. Restarts: 3750
uf250-04.cnf fulfilled No. of Restarts: 211 No. of Flips: 3833 time to process: 0 seconds.
uf250-04.cnf fulfilled No. of Restarts: 1986 No. of Flips: 4354 time to process: 8 seconds.
uf250-04.cnf fulfilled No. of Restarts: 257 No. of Flips: 2168 time to process: 1 seconds.
uf250-04.cnf fulfilled No. of Restarts: 100 No. of Flips: 4600 time to process: 0 seconds.
uf250-04.cnf fulfilled No. of Restarts: 237 No. of Flips: 2872 time to process: 1 seconds.
uf250-04.cnf fulfilled No. of Restarts: 1659 No. of Flips: 2980 time to process: 6 seconds.
uf250-04.cnf , deadline. Restarts: 3750
uf250-04.cnf , deadline. Restarts: 3750
uf250-04.cnf fulfilled No. of Restarts: 1587 No. of Flips: 3483 time to process: 6 seconds.
uf250-04.cnf , deadline. Restarts: 3750
uf250-04.cnf , deadline. Restarts: 3750
uf250-04.cnf fulfilled No. of Restarts: 1050 No. of Flips: 1741 time to process: 4 seconds.
uf250-04.cnf , deadline. Restarts: 3750
uf250-04.cnf , deadline. Restarts: 3750
uf250-04.cnf fulfilled No. of Restarts: 1121 No. of Flips: 1818 time to process: 4 seconds.
uf250-04.cnf , deadline. Restarts: 3750
uf250-04.cnf fulfilled No. of Restarts: 1698 No. of Flips: 4479 time to process: 6 seconds.
uf250-04.cnf fulfilled No. of Restarts: 664 No. of Flips: 560 time to process: 2 seconds.
uf250-04.cnf , deadline. Restarts: 3750
uf250-04.cnf fulfilled No. of Restarts: 1879 No. of Flips: 3100 time to process: 7 seconds.
uf250-04.cnf fulfilled No. of Restarts: 1249 No. of Flips: 4334 time to process: 5 seconds.
uf250-04.cnf fulfilled No. of Restarts: 2079 No. of Flips: 3657 time to process: 8 seconds.
uf250-04.cnf fulfilled No. of Restarts: 442 No. of Flips: 3694 time to process: 1 seconds.
uf250-04.cnf , deadline. Restarts: 3750
uf250-04.cnf , deadline. Restarts: 3750
uf250-04.cnf , deadline. Restarts: 3750
uf250-04.cnf fulfilled No. of Restarts: 42 No. of Flips: 4229 time to process: 0 seconds.
uf250-04.cnf , deadline. Restarts: 3750
uf250-04.cnf , deadline. Restarts: 3750
uf250-04.cnf fulfilled No. of Restarts: 375 No. of Flips: 4974 time to process: 1 seconds.
uf250-04.cnf fulfilled No. of Restarts: 468 No. of Flips: 1625 time to process: 1 seconds.
uf250-04.cnf fulfilled No. of Restarts: 2809 No. of Flips: 1621 time to process: 11 seconds.
uf250-04.cnf , deadline. Restarts: 3750
uf250-04.cnf , deadline. Restarts: 3750
uf250-04.cnf , deadline. Restarts: 3750
uf250-04.cnf , deadline. Restarts: 3750
uf250-04.cnf , deadline. Restarts: 3750
uf250-04.cnf , deadline. Restarts: 3750
uf250-04.cnf fulfilled No. of Restarts: 1899 No. of Flips: 4371 time to process: 7 seconds.
uf250-04.cnf , deadline. Restarts: 3750
uf250-04.cnf , deadline. Restarts: 3750
uf250-04.cnf , deadline. Restarts: 3750
uf250-04.cnf fulfilled No. of Restarts: 2112 No. of Flips: 3657 time to process: 8 seconds.
uf250-04.cnf fulfilled No. of Restarts: 2412 No. of Flips: 4585 time to process: 9 seconds.
uf250-04.cnf fulfilled No. of Restarts: 1126 No. of Flips: 1559 time to process: 4 seconds.
uf250-04.cnf fulfilled No. of Restarts: 2949 No. of Flips: 2331 time to process: 11 seconds.
uf250-04.cnf fulfilled No. of Restarts: 988 No. of Flips: 4844 time to process: 4 seconds.
uf250-04.cnf fulfilled No. of Restarts: 1705 No. of Flips: 3878 time to process: 7 seconds.
uf250-04.cnf fulfilled No. of Restarts: 205 No. of Flips: 2005 time to process: 0 seconds.
uf250-04.cnf fulfilled No. of Restarts: 1632 No. of Flips: 3948 time to process: 6 seconds.
uf250-04.cnf fulfilled No. of Restarts: 3230 No. of Flips: 3451 time to process: 13 seconds.
uf250-04.cnf fulfilled No. of Restarts: 307 No. of Flips: 4105 time to process: 1 seconds.
uf250-04.cnf fulfilled No. of Restarts: 1934 No. of Flips: 1479 time to process: 8 seconds.
uf250-04.cnf , deadline. Restarts: 3750
uf250-04.cnf , deadline. Restarts: 3750
uf250-04.cnf fulfilled No. of Restarts: 921 No. of Flips: 1267 time to process: 3 seconds.
uf250-04.cnf , deadline. Restarts: 3750
uf250-04.cnf fulfilled No. of Restarts: 2530 No. of Flips: 999 time to process: 10 seconds.
uf250-04.cnf fulfilled No. of Restarts: 766 No. of Flips: 2288 time to process: 3 seconds.
uf250-04.cnf , deadline. Restarts: 3750
uf250-04.cnf , deadline. Restarts: 3750
uf250-04.cnf fulfilled No. of Restarts: 1121 No. of Flips: 2232 time to process: 4 seconds.
uf250-04.cnf fulfilled No. of Restarts: 342 No. of Flips: 3449 time to process: 1 seconds.
uf250-04.cnf fulfilled No. of Restarts: 2762 No. of Flips: 4561 time to process: 11 seconds.
uf250-04.cnf fulfilled No. of Restarts: 169 No. of Flips: 3693 time to process: 0 seconds.
uf250-04.cnf fulfilled No. of Restarts: 2763 No. of Flips: 2022 time to process: 11 seconds.
uf250-04.cnf fulfilled No. of Restarts: 2999 No. of Flips: 3478 time to process: 12 seconds.
uf250-04.cnf , deadline. Restarts: 3750
uf250-04.cnf fulfilled No. of Restarts: 423 No. of Flips: 2801 time to process: 1 seconds.
uf250-04.cnf fulfilled No. of Restarts: 955 No. of Flips: 634 time to process: 4 seconds.
uf250-04.cnf fulfilled No. of Restarts: 1463 No. of Flips: 1246 time to process: 6 seconds.
uf250-04.cnf fulfilled No. of Restarts: 1735 No. of Flips: 3470 time to process: 7 seconds.
uf250-04.cnf fulfilled No. of Restarts: 374 No. of Flips: 2235 time to process: 1 seconds.
uf250-04.cnf fulfilled No. of Restarts: 1551 No. of Flips: 3129 time to process: 6 seconds.
uf250-04.cnf fulfilled No. of Restarts: 760 No. of Flips: 3987 time to process: 3 seconds.
uf250-04.cnf fulfilled No. of Restarts: 3676 No. of Flips: 3521 time to process: 14 seconds.
uf250-04.cnf fulfilled No. of Restarts: 3206 No. of Flips: 2667 time to process: 13 seconds.
uf250-04.cnf fulfilled No. of Restarts: 631 No. of Flips: 1932 time to process: 2 seconds.
uf250-04.cnf fulfilled No. of Restarts: 1307 No. of Flips: 3863 time to process: 5 seconds.
uf250-04.cnf fulfilled No. of Restarts: 1085 No. of Flips: 3201 time to process: 4 seconds.
uf250-04.cnf fulfilled No. of Restarts: 1320 No. of Flips: 2567 time to process: 5 seconds.
uf250-04.cnf , deadline. Restarts: 3750
uf250-04.cnf , deadline. Restarts: 3750
uf250-04.cnf fulfilled No. of Restarts: 2335 No. of Flips: 3256 time to process: 9 seconds.
uf250-04.cnf , deadline. Restarts: 3750
uf250-04.cnf , deadline. Restarts: 3750
uf250-04.cnf fulfilled No. of Restarts: 1818 No. of Flips: 1457 time to process: 7 seconds.
uf250-04.cnf fulfilled No. of Restarts: 1700 No. of Flips: 2453 time to process: 7 seconds.
uf250-04.cnf fulfilled No. of Restarts: 2415 No. of Flips: 2543 time to process: 9 seconds.
uf250-04.cnf , deadline. Restarts: 3750
uf250-04.cnf fulfilled No. of Restarts: 3151 No. of Flips: 1037 time to process: 12 seconds.
uf250-04.cnf fulfilled No. of Restarts: 1428 No. of Flips: 4648 time to process: 5 seconds.
uf250-04.cnf fulfilled No. of Restarts: 3686 No. of Flips: 4466 time to process: 14 seconds.
uf250-04.cnf fulfilled No. of Restarts: 3597 No. of Flips: 4029 time to process: 14 seconds.
uf250-04.cnf fulfilled No. of Restarts: 3737 No. of Flips: 3629 time to process: 15 seconds.
uf250-04.cnf fulfilled No. of Restarts: 1443 No. of Flips: 4246 time to process: 5 seconds.
uf250-04.cnf fulfilled No. of Restarts: 1116 No. of Flips: 1068 time to process: 4 seconds.
uf250-04.cnf , deadline. Restarts: 3750
uf250-04.cnf fulfilled No. of Restarts: 1123 No. of Flips: 1317 time to process: 4 seconds.
uf250-04.cnf , deadline. Restarts: 3750
uf250-04.cnf fulfilled No. of Restarts: 980 No. of Flips: 3213 time to process: 4 seconds.
uf250-04.cnf , deadline. Restarts: 3750
uf250-04.cnf fulfilled No. of Restarts: 1589 No. of Flips: 4743 time to process: 6 seconds.
uf250-04.cnf fulfilled No. of Restarts: 3579 No. of Flips: 4529 time to process: 14 seconds.
uf250-04.cnf fulfilled No. of Restarts: 2242 No. of Flips: 1859 time to process: 9 seconds.
uf250-04.cnf , deadline. Restarts: 3750
uf250-04.cnf fulfilled No. of Restarts: 3187 No. of Flips: 3748 time to process: 13 seconds.
uf250-04.cnf , deadline. Restarts: 3750
uf250-04.cnf fulfilled No. of Restarts: 2384 No. of Flips: 1801 time to process: 9 seconds.
uf250-04.cnf fulfilled No. of Restarts: 1303 No. of Flips: 2257 time to process: 5 seconds.
uf250-04.cnf , deadline. Restarts: 3750
uf250-04.cnf , deadline. Restarts: 3750
uf250-04.cnf , deadline. Restarts: 3750
uf250-04.cnf fulfilled No. of Restarts: 2841 No. of Flips: 2018 time to process: 11 seconds.
uf250-04.cnf fulfilled No. of Restarts: 3054 No. of Flips: 1302 time to process: 12 seconds.
uf250-04.cnf fulfilled No. of Restarts: 2329 No. of Flips: 905 time to process: 9 seconds.
uf250-04.cnf fulfilled No. of Restarts: 542 No. of Flips: 4781 time to process: 2 seconds.
uf250-04.cnf fulfilled No. of Restarts: 273 No. of Flips: 4657 time to process: 1 seconds.
uf250-04.cnf , deadline. Restarts: 3750
uf250-04.cnf , deadline. Restarts: 3750
uf250-04.cnf , deadline. Restarts: 3750
uf250-04.cnf fulfilled No. of Restarts: 623 No. of Flips: 1992 time to process: 2 seconds.
uf250-04.cnf fulfilled No. of Restarts: 2949 No. of Flips: 2200 time to process: 12 seconds.
uf250-04.cnf fulfilled No. of Restarts: 742 No. of Flips: 1774 time to process: 3 seconds.
uf250-04.cnf fulfilled No. of Restarts: 2929 No. of Flips: 3984 time to process: 11 seconds.
uf250-04.cnf , deadline. Restarts: 3750
uf250-04.cnf fulfilled No. of Restarts: 1569 No. of Flips: 4188 time to process: 6 seconds.
uf250-04.cnf , deadline. Restarts: 3750
uf250-04.cnf , deadline. Restarts: 3750
uf250-04.cnf , deadline. Restarts: 3750
uf250-04.cnf , deadline. Restarts: 3750
uf250-04.cnf , deadline. Restarts: 3750
uf250-04.cnf fulfilled No. of Restarts: 2691 No. of Flips: 1505 time to process: 11 seconds.
uf250-04.cnf fulfilled No. of Restarts: 1710 No. of Flips: 2570 time to process: 7 seconds.
uf250-04.cnf fulfilled No. of Restarts: 67 No. of Flips: 2479 time to process: 0 seconds.
uf250-04.cnf , deadline. Restarts: 3750
uf250-04.cnf , deadline. Restarts: 3750
uf250-04.cnf fulfilled No. of Restarts: 408 No. of Flips: 3499 time to process: 1 seconds.
uf250-04.cnf , deadline. Restarts: 3750
uf250-04.cnf fulfilled No. of Restarts: 3449 No. of Flips: 4835 time to process: 14 seconds.
uf250-04.cnf fulfilled No. of Restarts: 1860 No. of Flips: 4267 time to process: 8 seconds.
uf250-04.cnf fulfilled No. of Restarts: 1998 No. of Flips: 4994 time to process: 8 seconds.
uf250-04.cnf , deadline. Restarts: 3750
uf250-04.cnf fulfilled No. of Restarts: 61 No. of Flips: 4294 time to process: 0 seconds.
uf250-04.cnf , deadline. Restarts: 3750
uf250-04.cnf fulfilled No. of Restarts: 265 No. of Flips: 4183 time to process: 1 seconds.
uf250-04.cnf fulfilled No. of Restarts: 1512 No. of Flips: 2998 time to process: 6 seconds.
uf250-04.cnf , deadline. Restarts: 3750
uf250-04.cnf , deadline. Restarts: 3750
uf250-04.cnf fulfilled No. of Restarts: 903 No. of Flips: 3631 time to process: 3 seconds.
uf250-04.cnf , deadline. Restarts: 3750
uf250-04.cnf fulfilled No. of Restarts: 92 No. of Flips: 1364 time to process: 0 seconds.
uf250-04.cnf , deadline. Restarts: 3750
uf250-04.cnf fulfilled No. of Restarts: 1195 No. of Flips: 3545 time to process: 5 seconds.
uf250-04.cnf fulfilled No. of Restarts: 49 No. of Flips: 4671 time to process: 0 seconds.
uf250-04.cnf fulfilled No. of Restarts: 1748 No. of Flips: 1354 time to process: 7 seconds.
uf250-04.cnf fulfilled No. of Restarts: 1966 No. of Flips: 4389 time to process: 8 seconds.
uf250-04.cnf , deadline. Restarts: 3750
uf250-04.cnf , deadline. Restarts: 3750
uf250-04.cnf fulfilled No. of Restarts: 322 No. of Flips: 3366 time to process: 1 seconds.
uf250-04.cnf fulfilled No. of Restarts: 1490 No. of Flips: 3107 time to process: 6 seconds.
uf250-04.cnf fulfilled No. of Restarts: 3598 No. of Flips: 4556 time to process: 15 seconds.
uf250-04.cnf fulfilled No. of Restarts: 3263 No. of Flips: 4041 time to process: 13 seconds.
uf250-04.cnf fulfilled No. of Restarts: 672 No. of Flips: 2166 time to process: 3 seconds.
uf250-04.cnf fulfilled No. of Restarts: 1190 No. of Flips: 2454 time to process: 5 seconds.
uf250-04.cnf fulfilled No. of Restarts: 467 No. of Flips: 4190 time to process: 2 seconds.
uf250-04.cnf , deadline. Restarts: 3750
uf250-04.cnf fulfilled No. of Restarts: 3336 No. of Flips: 4218 time to process: 14 seconds.
uf250-04.cnf fulfilled No. of Restarts: 725 No. of Flips: 3406 time to process: 3 seconds.
uf250-04.cnf fulfilled No. of Restarts: 1142 No. of Flips: 1448 time to process: 5 seconds.
uf250-04.cnf , deadline. Restarts: 3750
uf250-04.cnf , deadline. Restarts: 3750
uf250-04.cnf fulfilled No. of Restarts: 1477 No. of Flips: 3099 time to process: 6 seconds.
uf250-04.cnf fulfilled No. of Restarts: 431 No. of Flips: 1336 time to process: 1 seconds.
uf250-04.cnf fulfilled No. of Restarts: 461 No. of Flips: 3269 time to process: 2 seconds.
uf250-04.cnf fulfilled No. of Restarts: 345 No. of Flips: 2202 time to process: 1 seconds.
uf250-04.cnf , deadline. Restarts: 3750
uf250-04.cnf fulfilled No. of Restarts: 126 No. of Flips: 2661 time to process: 0 seconds.
uf250-04.cnf , deadline. Restarts: 3750
uf250-04.cnf , deadline. Restarts: 3750
uf250-04.cnf fulfilled No. of Restarts: 1035 No. of Flips: 3548 time to process: 4 seconds.
uf250-04.cnf fulfilled No. of Restarts: 2377 No. of Flips: 3331 time to process: 10 seconds.
uf250-04.cnf fulfilled No. of Restarts: 608 No. of Flips: 4583 time to process: 2 seconds.
uf250-04.cnf fulfilled No. of Restarts: 2642 No. of Flips: 4684 time to process: 11 seconds.
uf250-04.cnf , deadline. Restarts: 3750
uf250-04.cnf fulfilled No. of Restarts: 753 No. of Flips: 2389 time to process: 3 seconds.
uf250-04.cnf fulfilled No. of Restarts: 2619 No. of Flips: 4224 time to process: 11 seconds.
uf250-04.cnf fulfilled No. of Restarts: 1547 No. of Flips: 1695 time to process: 6 seconds.
uf250-04.cnf fulfilled No. of Restarts: 3025 No. of Flips: 4583 time to process: 13 seconds.
uf250-04.cnf fulfilled No. of Restarts: 407 No. of Flips: 2640 time to process: 1 seconds.
uf250-04.cnf fulfilled No. of Restarts: 394 No. of Flips: 4697 time to process: 1 seconds.
uf250-04.cnf , deadline. Restarts: 3750
uf250-04.cnf fulfilled No. of Restarts: 2634 No. of Flips: 4378 time to process: 11 seconds.
uf250-04.cnf , deadline. Restarts: 3750
uf250-04.cnf fulfilled No. of Restarts: 1380 No. of Flips: 4296 time to process: 6 seconds.
uf250-04.cnf , deadline. Restarts: 3750
uf250-04.cnf fulfilled No. of Restarts: 2944 No. of Flips: 4000 time to process: 12 seconds.
uf250-04.cnf fulfilled No. of Restarts: 72 No. of Flips: 2923 time to process: 0 seconds.
uf250-04.cnf fulfilled No. of Restarts: 2657 No. of Flips: 1576 time to process: 11 seconds.
uf250-04.cnf , deadline. Restarts: 3750
uf250-04.cnf , deadline. Restarts: 3750
uf250-04.cnf fulfilled No. of Restarts: 686 No. of Flips: 2129 time to process: 3 seconds.
uf250-04.cnf , deadline. Restarts: 3750
uf250-04.cnf fulfilled No. of Restarts: 456 No. of Flips: 1300 time to process: 2 seconds.
uf250-04.cnf fulfilled No. of Restarts: 828 No. of Flips: 2873 time to process: 3 seconds.
uf250-04.cnf fulfilled No. of Restarts: 160 No. of Flips: 3162 time to process: 0 seconds.
uf250-04.cnf fulfilled No. of Restarts: 1081 No. of Flips: 2497 time to process: 4 seconds.
uf250-04.cnf fulfilled No. of Restarts: 3379 No. of Flips: 3708 time to process: 14 seconds.
uf250-04.cnf fulfilled No. of Restarts: 2522 No. of Flips: 2405 time to process: 10 seconds.
uf250-04.cnf fulfilled No. of Restarts: 68 No. of Flips: 3026 time to process: 0 seconds.
uf250-04.cnf fulfilled No. of Restarts: 1891 No. of Flips: 955 time to process: 8 seconds.
uf250-04.cnf fulfilled No. of Restarts: 3493 No. of Flips: 3703 time to process: 15 seconds.
uf250-04.cnf , deadline. Restarts: 3750
uf250-04.cnf fulfilled No. of Restarts: 992 No. of Flips: 2477 time to process: 4 seconds.
uf250-04.cnf fulfilled No. of Restarts: 707 No. of Flips: 4999 time to process: 3 seconds.
uf250-04.cnf fulfilled No. of Restarts: 507 No. of Flips: 4498 time to process: 2 seconds.
uf250-04.cnf , deadline. Restarts: 3750
uf250-04.cnf fulfilled No. of Restarts: 874 No. of Flips: 981 time to process: 3 seconds.
uf250-04.cnf fulfilled No. of Restarts: 514 No. of Flips: 2632 time to process: 2 seconds.
uf250-04.cnf , deadline. Restarts: 3750
uf250-04.cnf fulfilled No. of Restarts: 2207 No. of Flips: 2522 time to process: 9 seconds.
uf250-04.cnf , deadline. Restarts: 3750
uf250-04.cnf fulfilled No. of Restarts: 2215 No. of Flips: 3762 time to process: 9 seconds.
uf250-04.cnf fulfilled No. of Restarts: 2297 No. of Flips: 2743 time to process: 10 seconds.
uf250-04.cnf fulfilled No. of Restarts: 3184 No. of Flips: 3458 time to process: 13 seconds.
uf250-04.cnf fulfilled No. of Restarts: 3087 No. of Flips: 2973 time to process: 13 seconds.
uf250-04.cnf fulfilled No. of Restarts: 1494 No. of Flips: 4527 time to process: 6 seconds.
uf250-04.cnf fulfilled No. of Restarts: 1613 No. of Flips: 3529 time to process: 7 seconds.
uf250-04.cnf fulfilled No. of Restarts: 876 No. of Flips: 4377 time to process: 3 seconds.
uf250-04.cnf , deadline. Restarts: 3750
uf250-04.cnf , deadline. Restarts: 3750
uf250-04.cnf fulfilled No. of Restarts: 645 No. of Flips: 1210 time to process: 2 seconds.
uf250-04.cnf , deadline. Restarts: 3750
uf250-04.cnf fulfilled No. of Restarts: 2726 No. of Flips: 3971 time to process: 11 seconds.
uf250-04.cnf fulfilled No. of Restarts: 1667 No. of Flips: 3376 time to process: 7 seconds.
uf250-04.cnf fulfilled No. of Restarts: 2642 No. of Flips: 3827 time to process: 11 seconds.
uf250-04.cnf fulfilled No. of Restarts: 2200 No. of Flips: 1997 time to process: 9 seconds.
uf250-04.cnf fulfilled No. of Restarts: 2052 No. of Flips: 1286 time to process: 9 seconds.
uf250-04.cnf fulfilled No. of Restarts: 1108 No. of Flips: 1765 time to process: 4 seconds.
uf250-04.cnf fulfilled No. of Restarts: 1515 No. of Flips: 2806 time to process: 6 seconds.
uf250-04.cnf fulfilled No. of Restarts: 2644 No. of Flips: 4735 time to process: 11 seconds.
uf250-04.cnf fulfilled No. of Restarts: 136 No. of Flips: 4974 time to process: 0 seconds.
uf250-04.cnf , deadline. Restarts: 3750
uf250-04.cnf fulfilled No. of Restarts: 1671 No. of Flips: 2793 time to process: 7 seconds.
uf250-04.cnf fulfilled No. of Restarts: 190 No. of Flips: 1757 time to process: 0 seconds.
uf250-04.cnf fulfilled No. of Restarts: 377 No. of Flips: 2939 time to process: 1 seconds.
uf250-04.cnf fulfilled No. of Restarts: 1632 No. of Flips: 1445 time to process: 7 seconds.
uf250-04.cnf fulfilled No. of Restarts: 1573 No. of Flips: 4801 time to process: 6 seconds.
uf250-04.cnf fulfilled No. of Restarts: 847 No. of Flips: 1100 time to process: 3 seconds.
uf250-04.cnf , deadline. Restarts: 3750
uf250-04.cnf fulfilled No. of Restarts: 3188 No. of Flips: 3406 time to process: 13 seconds.
uf250-04.cnf fulfilled No. of Restarts: 323 No. of Flips: 2298 time to process: 1 seconds.
uf250-04.cnf fulfilled No. of Restarts: 2248 No. of Flips: 3126 time to process: 9 seconds.
uf250-04.cnf fulfilled No. of Restarts: 1830 No. of Flips: 2088 time to process: 8 seconds.
uf250-04.cnf fulfilled No. of Restarts: 1977 No. of Flips: 1968 time to process: 8 seconds.
uf250-04.cnf , deadline. Restarts: 3750
uf250-04.cnf , deadline. Restarts: 3750
uf250-04.cnf fulfilled No. of Restarts: 1113 No. of Flips: 1924 time to process: 4 seconds.
uf250-04.cnf fulfilled No. of Restarts: 2160 No. of Flips: 1553 time to process: 9 seconds.
uf250-04.cnf fulfilled No. of Restarts: 26 No. of Flips: 1639 time to process: 0 seconds.
uf250-04.cnf fulfilled No. of Restarts: 758 No. of Flips: 4959 time to process: 3 seconds.
uf250-04.cnf fulfilled No. of Restarts: 268 No. of Flips: 2742 time to process: 1 seconds.
uf250-04.cnf fulfilled No. of Restarts: 1421 No. of Flips: 2912 time to process: 6 seconds.
uf250-04.cnf fulfilled No. of Restarts: 184 No. of Flips: 4708 time to process: 0 seconds.
uf250-04.cnf fulfilled No. of Restarts: 1181 No. of Flips: 2627 time to process: 4 seconds.
uf250-04.cnf fulfilled No. of Restarts: 116 No. of Flips: 1918 time to process: 0 seconds.
uf250-04.cnf fulfilled No. of Restarts: 90 No. of Flips: 4485 time to process: 0 seconds.
uf250-04.cnf , deadline. Restarts: 3750
uf250-04.cnf , deadline. Restarts: 3750
uf250-04.cnf , deadline. Restarts: 3750
uf250-04.cnf fulfilled No. of Restarts: 34 No. of Flips: 3858 time to process: 0 seconds.
uf250-04.cnf fulfilled No. of Restarts: 867 No. of Flips: 2729 time to process: 3 seconds.
uf250-04.cnf , deadline. Restarts: 3750
uf250-04.cnf fulfilled No. of Restarts: 1882 No. of Flips: 1930 time to process: 7 seconds.
uf250-04.cnf fulfilled No. of Restarts: 3414 No. of Flips: 4272 time to process: 14 seconds.
uf250-04.cnf , deadline. Restarts: 3750
uf250-04.cnf fulfilled No. of Restarts: 508 No. of Flips: 3291 time to process: 2 seconds.
uf250-04.cnf , deadline. Restarts: 3750
uf250-04.cnf fulfilled No. of Restarts: 298 No. of Flips: 3969 time to process: 1 seconds.
uf250-04.cnf fulfilled No. of Restarts: 140 No. of Flips: 4353 time to process: 0 seconds.
uf250-04.cnf fulfilled No. of Restarts: 1551 No. of Flips: 3716 time to process: 6 seconds.
uf250-04.cnf fulfilled No. of Restarts: 1723 No. of Flips: 2495 time to process: 7 seconds.
uf250-04.cnf fulfilled No. of Restarts: 1361 No. of Flips: 3694 time to process: 5 seconds.
uf250-04.cnf fulfilled No. of Restarts: 1904 No. of Flips: 3312 time to process: 8 seconds.
uf250-04.cnf , deadline. Restarts: 3750
uf250-04.cnf fulfilled No. of Restarts: 226 No. of Flips: 2913 time to process: 1 seconds.
uf250-04.cnf fulfilled No. of Restarts: 1379 No. of Flips: 1721 time to process: 5 seconds.
uf250-04.cnf fulfilled No. of Restarts: 1006 No. of Flips: 4853 time to process: 4 seconds.
uf250-04.cnf fulfilled No. of Restarts: 2641 No. of Flips: 3646 time to process: 11 seconds.
uf250-04.cnf fulfilled No. of Restarts: 437 No. of Flips: 4974 time to process: 1 seconds.
uf250-04.cnf fulfilled No. of Restarts: 470 No. of Flips: 2412 time to process: 1 seconds.
uf250-04.cnf fulfilled No. of Restarts: 886 No. of Flips: 2046 time to process: 3 seconds.
uf250-04.cnf , deadline. Restarts: 3750
uf250-04.cnf , deadline. Restarts: 3750
uf250-04.cnf , deadline. Restarts: 3750
uf250-04.cnf fulfilled No. of Restarts: 1814 No. of Flips: 3689 time to process: 7 seconds.
uf250-04.cnf , deadline. Restarts: 3750
uf250-04.cnf , deadline. Restarts: 3750
uf250-04.cnf fulfilled No. of Restarts: 2482 No. of Flips: 4030 time to process: 10 seconds.
uf250-04.cnf , deadline. Restarts: 3750
uf250-04.cnf fulfilled No. of Restarts: 717 No. of Flips: 1380 time to process: 3 seconds.
uf250-04.cnf fulfilled No. of Restarts: 1888 No. of Flips: 4631 time to process: 8 seconds.
uf250-04.cnf fulfilled No. of Restarts: 781 No. of Flips: 2951 time to process: 3 seconds.
uf250-04.cnf fulfilled No. of Restarts: 122 No. of Flips: 4240 time to process: 0 seconds.
uf250-04.cnf fulfilled No. of Restarts: 1534 No. of Flips: 4654 time to process: 6 seconds.
uf250-04.cnf fulfilled No. of Restarts: 233 No. of Flips: 4393 time to process: 1 seconds.
uf250-04.cnf , deadline. Restarts: 3750
uf250-04.cnf fulfilled No. of Restarts: 2937 No. of Flips: 3143 time to process: 12 seconds.
uf250-04.cnf , deadline. Restarts: 3750
uf250-04.cnf fulfilled No. of Restarts: 2381 No. of Flips: 4794 time to process: 9 seconds.
uf250-04.cnf fulfilled No. of Restarts: 2736 No. of Flips: 3058 time to process: 11 seconds.
uf250-04.cnf fulfilled No. of Restarts: 775 No. of Flips: 3740 time to process: 3 seconds.
uf250-04.cnf fulfilled No. of Restarts: 380 No. of Flips: 4527 time to process: 1 seconds.
uf250-04.cnf fulfilled No. of Restarts: 1814 No. of Flips: 2762 time to process: 7 seconds.
uf250-04.cnf fulfilled No. of Restarts: 263 No. of Flips: 3749 time to process: 1 seconds.
uf250-04.cnf fulfilled No. of Restarts: 1585 No. of Flips: 3175 time to process: 6 seconds.
uf250-04.cnf , deadline. Restarts: 3750
uf250-04.cnf fulfilled No. of Restarts: 204 No. of Flips: 4402 time to process: 0 seconds.
uf250-04.cnf fulfilled No. of Restarts: 843 No. of Flips: 4496 time to process: 3 seconds.
uf250-04.cnf fulfilled No. of Restarts: 546 No. of Flips: 3930 time to process: 2 seconds.
uf250-04.cnf fulfilled No. of Restarts: 579 No. of Flips: 4035 time to process: 2 seconds.
uf250-04.cnf fulfilled No. of Restarts: 1116 No. of Flips: 3795 time to process: 4 seconds.
uf250-04.cnf fulfilled No. of Restarts: 3495 No. of Flips: 4865 time to process: 14 seconds.
uf250-04.cnf fulfilled No. of Restarts: 257 No. of Flips: 4415 time to process: 1 seconds.
uf250-04.cnf fulfilled No. of Restarts: 72 No. of Flips: 2531 time to process: 0 seconds.
uf250-04.cnf fulfilled No. of Restarts: 472 No. of Flips: 2550 time to process: 2 seconds.
uf250-04.cnf fulfilled No. of Restarts: 976 No. of Flips: 4423 time to process: 4 seconds.
uf250-04.cnf fulfilled No. of Restarts: 650 No. of Flips: 2189 time to process: 2 seconds.
uf250-04.cnf , deadline. Restarts: 3750
uf250-04.cnf fulfilled No. of Restarts: 2561 No. of Flips: 2737 time to process: 10 seconds.
uf250-04.cnf fulfilled No. of Restarts: 1629 No. of Flips: 3543 time to process: 6 seconds.
uf250-04.cnf fulfilled No. of Restarts: 635 No. of Flips: 570 time to process: 2 seconds.
uf250-04.cnf fulfilled No. of Restarts: 671 No. of Flips: 1114 time to process: 2 seconds.
uf250-04.cnf , deadline. Restarts: 3750
uf250-04.cnf , deadline. Restarts: 3750
uf250-04.cnf fulfilled No. of Restarts: 1211 No. of Flips: 2388 time to process: 5 seconds.
uf250-04.cnf fulfilled No. of Restarts: 2440 No. of Flips: 4240 time to process: 10 seconds.
uf250-04.cnf fulfilled No. of Restarts: 3473 No. of Flips: 4761 time to process: 14 seconds.
uf250-04.cnf fulfilled No. of Restarts: 1723 No. of Flips: 1895 time to process: 7 seconds.
uf250-04.cnf fulfilled No. of Restarts: 1264 No. of Flips: 3225 time to process: 5 seconds.
uf250-04.cnf , deadline. Restarts: 3750
uf250-04.cnf fulfilled No. of Restarts: 1332 No. of Flips: 1765 time to process: 5 seconds.
uf250-04.cnf , deadline. Restarts: 3750
uf250-04.cnf fulfilled No. of Restarts: 896 No. of Flips: 2779 time to process: 5 seconds.
uf250-04.cnf , deadline. Restarts: 3750
uf250-04.cnf fulfilled No. of Restarts: 2075 No. of Flips: 1115 time to process: 8 seconds.
uf250-04.cnf , deadline. Restarts: 3750
uf250-04.cnf , deadline. Restarts: 3750
uf250-04.cnf , deadline. Restarts: 3750
uf250-04.cnf fulfilled No. of Restarts: 3299 No. of Flips: 4331 time to process: 13 seconds.
uf250-04.cnf fulfilled No. of Restarts: 3101 No. of Flips: 2389 time to process: 13 seconds.
uf250-04.cnf fulfilled No. of Restarts: 1774 No. of Flips: 3324 time to process: 7 seconds.
uf250-04.cnf fulfilled No. of Restarts: 420 No. of Flips: 3386 time to process: 1 seconds.
uf250-04.cnf fulfilled No. of Restarts: 2908 No. of Flips: 4990 time to process: 12 seconds.
uf250-04.cnf fulfilled No. of Restarts: 2302 No. of Flips: 3868 time to process: 9 seconds.
uf250-04.cnf , deadline. Restarts: 3750
uf250-04.cnf fulfilled No. of Restarts: 2895 No. of Flips: 2950 time to process: 12 seconds.
uf250-04.cnf fulfilled No. of Restarts: 940 No. of Flips: 3253 time to process: 4 seconds.
uf250-04.cnf fulfilled No. of Restarts: 97 No. of Flips: 2158 time to process: 0 seconds.
uf250-04.cnf fulfilled No. of Restarts: 780 No. of Flips: 3552 time to process: 3 seconds.
uf250-04.cnf , deadline. Restarts: 3750
uf250-04.cnf fulfilled No. of Restarts: 3315 No. of Flips: 1690 time to process: 13 seconds.
uf250-04.cnf fulfilled No. of Restarts: 489 No. of Flips: 994 time to process: 2 seconds.
uf250-04.cnf , deadline. Restarts: 3750
uf250-04.cnf fulfilled No. of Restarts: 1056 No. of Flips: 2513 time to process: 4 seconds.
uf250-04.cnf fulfilled No. of Restarts: 1379 No. of Flips: 2985 time to process: 5 seconds.
uf250-04.cnf fulfilled No. of Restarts: 1986 No. of Flips: 2182 time to process: 8 seconds.
uf250-04.cnf fulfilled No. of Restarts: 3585 No. of Flips: 4153 time to process: 15 seconds.
uf250-04.cnf fulfilled No. of Restarts: 2848 No. of Flips: 4147 time to process: 12 seconds.
uf250-04.cnf fulfilled No. of Restarts: 2941 No. of Flips: 3476 time to process: 12 seconds.
uf250-04.cnf fulfilled No. of Restarts: 1556 No. of Flips: 3042 time to process: 6 seconds.
uf250-04.cnf fulfilled No. of Restarts: 2596 No. of Flips: 1886 time to process: 11 seconds.
uf250-04.cnf fulfilled No. of Restarts: 3593 No. of Flips: 1064 time to process: 15 seconds.
uf250-04.cnf fulfilled No. of Restarts: 2117 No. of Flips: 2539 time to process: 9 seconds.
uf250-04.cnf fulfilled No. of Restarts: 627 No. of Flips: 4429 time to process: 2 seconds.
uf250-04.cnf fulfilled No. of Restarts: 2350 No. of Flips: 2569 time to process: 9 seconds.
uf250-04.cnf fulfilled No. of Restarts: 3357 No. of Flips: 1428 time to process: 13 seconds.
uf250-04.cnf , deadline. Restarts: 3750
uf250-04.cnf fulfilled No. of Restarts: 3537 No. of Flips: 2164 time to process: 14 seconds.
uf250-04.cnf fulfilled No. of Restarts: 1393 No. of Flips: 1627 time to process: 6 seconds.
uf250-04.cnf , deadline. Restarts: 3750
uf250-04.cnf fulfilled No. of Restarts: 811 No. of Flips: 1610 time to process: 3 seconds.
uf250-04.cnf fulfilled No. of Restarts: 545 No. of Flips: 3985 time to process: 2 seconds.
uf250-04.cnf fulfilled No. of Restarts: 627 No. of Flips: 3432 time to process: 2 seconds.
uf250-04.cnf fulfilled No. of Restarts: 1605 No. of Flips: 4210 time to process: 6 seconds.
uf250-04.cnf fulfilled No. of Restarts: 3412 No. of Flips: 3480 time to process: 14 seconds.
uf250-04.cnf , deadline. Restarts: 3750
uf250-04.cnf fulfilled No. of Restarts: 256 No. of Flips: 3367 time to process: 1 seconds.
uf250-04.cnf fulfilled No. of Restarts: 1939 No. of Flips: 4575 time to process: 8 seconds.
uf250-04.cnf fulfilled No. of Restarts: 435 No. of Flips: 3454 time to process: 1 seconds.
uf250-04.cnf fulfilled No. of Restarts: 182 No. of Flips: 3598 time to process: 0 seconds.
uf250-04.cnf fulfilled No. of Restarts: 3133 No. of Flips: 3481 time to process: 13 seconds.
uf250-04.cnf fulfilled No. of Restarts: 1802 No. of Flips: 4167 time to process: 7 seconds.
uf250-04.cnf , deadline. Restarts: 3750
uf250-04.cnf , deadline. Restarts: 3750
uf250-04.cnf fulfilled No. of Restarts: 2625 No. of Flips: 4910 time to process: 11 seconds.
uf250-04.cnf , deadline. Restarts: 3750
uf250-04.cnf , deadline. Restarts: 3750
uf250-04.cnf , deadline. Restarts: 3750
uf250-04.cnf fulfilled No. of Restarts: 855 No. of Flips: 3160 time to process: 3 seconds.
uf250-04.cnf fulfilled No. of Restarts: 516 No. of Flips: 3099 time to process: 2 seconds.
uf250-04.cnf , deadline. Restarts: 3750
uf250-04.cnf fulfilled No. of Restarts: 521 No. of Flips: 4481 time to process: 2 seconds.
uf250-04.cnf fulfilled No. of Restarts: 1884 No. of Flips: 988 time to process: 7 seconds.
uf250-04.cnf fulfilled No. of Restarts: 1900 No. of Flips: 2624 time to process: 8 seconds.
uf250-04.cnf fulfilled No. of Restarts: 2835 No. of Flips: 3419 time to process: 11 seconds.
uf250-04.cnf fulfilled No. of Restarts: 1826 No. of Flips: 4249 time to process: 7 seconds.
uf250-04.cnf fulfilled No. of Restarts: 1728 No. of Flips: 1049 time to process: 7 seconds.
uf250-04.cnf fulfilled No. of Restarts: 671 No. of Flips: 3134 time to process: 2 seconds.
uf250-04.cnf fulfilled No. of Restarts: 1741 No. of Flips: 1369 time to process: 7 seconds.
uf250-04.cnf fulfilled No. of Restarts: 3430 No. of Flips: 4730 time to process: 14 seconds.
uf250-04.cnf fulfilled No. of Restarts: 809 No. of Flips: 1862 time to process: 3 seconds.
uf250-04.cnf , deadline. Restarts: 3750
uf250-04.cnf fulfilled No. of Restarts: 3236 No. of Flips: 3021 time to process: 13 seconds.
uf250-04.cnf fulfilled No. of Restarts: 881 No. of Flips: 4882 time to process: 3 seconds.
uf250-04.cnf fulfilled No. of Restarts: 445 No. of Flips: 4467 time to process: 1 seconds.
uf250-04.cnf , deadline. Restarts: 3750
uf250-04.cnf fulfilled No. of Restarts: 1753 No. of Flips: 4446 time to process: 7 seconds.
uf250-04.cnf fulfilled No. of Restarts: 640 No. of Flips: 4293 time to process: 2 seconds.
uf250-04.cnf fulfilled No. of Restarts: 3256 No. of Flips: 4489 time to process: 13 seconds.
uf250-04.cnf fulfilled No. of Restarts: 266 No. of Flips: 3825 time to process: 1 seconds.
uf250-04.cnf fulfilled No. of Restarts: 1669 No. of Flips: 3802 time to process: 7 seconds.
uf250-04.cnf fulfilled No. of Restarts: 3599 No. of Flips: 1872 time to process: 15 seconds.
uf250-04.cnf , deadline. Restarts: 3750
uf250-04.cnf , deadline. Restarts: 3750
uf250-04.cnf , deadline. Restarts: 3750
uf250-04.cnf , deadline. Restarts: 3750
uf250-04.cnf , deadline. Restarts: 3750
uf250-04.cnf , deadline. Restarts: 3750
uf250-04.cnf fulfilled No. of Restarts: 1653 No. of Flips: 4048 time to process: 7 seconds.
uf250-04.cnf , deadline. Restarts: 3750
uf250-04.cnf fulfilled No. of Restarts: 1641 No. of Flips: 4392 time to process: 7 seconds.
uf250-04.cnf , deadline. Restarts: 3750
uf250-04.cnf fulfilled No. of Restarts: 3009 No. of Flips: 4754 time to process: 12 seconds.
uf250-04.cnf fulfilled No. of Restarts: 3413 No. of Flips: 1192 time to process: 14 seconds.
uf250-04.cnf fulfilled No. of Restarts: 773 No. of Flips: 4848 time to process: 3 seconds.
uf250-04.cnf fulfilled No. of Restarts: 2859 No. of Flips: 4947 time to process: 12 seconds.
uf250-04.cnf , deadline. Restarts: 3750
uf250-04.cnf , deadline. Restarts: 3750
uf250-04.cnf fulfilled No. of Restarts: 526 No. of Flips: 4855 time to process: 2 seconds.
uf250-04.cnf fulfilled No. of Restarts: 2668 No. of Flips: 874 time to process: 11 seconds.
uf250-04.cnf fulfilled No. of Restarts: 3224 No. of Flips: 2844 time to process: 13 seconds.
uf250-04.cnf fulfilled No. of Restarts: 2054 No. of Flips: 4464 time to process: 8 seconds.
uf250-04.cnf fulfilled No. of Restarts: 1805 No. of Flips: 3687 time to process: 7 seconds.
uf250-04.cnf fulfilled No. of Restarts: 721 No. of Flips: 1532 time to process: 3 seconds.
uf250-04.cnf fulfilled No. of Restarts: 2968 No. of Flips: 2208 time to process: 12 seconds.
uf250-04.cnf fulfilled No. of Restarts: 392 No. of Flips: 3935 time to process: 1 seconds.
uf250-04.cnf , deadline. Restarts: 3750
uf250-04.cnf fulfilled No. of Restarts: 1917 No. of Flips: 3847 time to process: 8 seconds.
uf250-04.cnf fulfilled No. of Restarts: 1575 No. of Flips: 3235 time to process: 6 seconds.
uf250-04.cnf fulfilled No. of Restarts: 1121 No. of Flips: 3581 time to process: 4 seconds.
uf250-04.cnf fulfilled No. of Restarts: 502 No. of Flips: 1321 time to process: 2 seconds.
uf250-04.cnf fulfilled No. of Restarts: 1267 No. of Flips: 2682 time to process: 5 seconds.
uf250-04.cnf fulfilled No. of Restarts: 573 No. of Flips: 2813 time to process: 2 seconds.
uf250-04.cnf fulfilled No. of Restarts: 227 No. of Flips: 4923 time to process: 0 seconds.
uf250-04.cnf fulfilled No. of Restarts: 1312 No. of Flips: 2690 time to process: 5 seconds.
uf250-04.cnf fulfilled No. of Restarts: 361 No. of Flips: 3038 time to process: 1 seconds.
uf250-04.cnf , deadline. Restarts: 3750
uf250-04.cnf , deadline. Restarts: 3750
uf250-04.cnf fulfilled No. of Restarts: 413 No. of Flips: 2778 time to process: 1 seconds.
uf250-04.cnf fulfilled No. of Restarts: 1500 No. of Flips: 2686 time to process: 6 seconds.
uf250-04.cnf fulfilled No. of Restarts: 1831 No. of Flips: 4861 time to process: 7 seconds.
uf250-04.cnf , deadline. Restarts: 3750
uf250-04.cnf fulfilled No. of Restarts: 1020 No. of Flips: 3211 time to process: 4 seconds.
uf250-04.cnf fulfilled No. of Restarts: 100 No. of Flips: 4470 time to process: 0 seconds.
uf250-04.cnf fulfilled No. of Restarts: 1706 No. of Flips: 1088 time to process: 7 seconds.
uf250-04.cnf fulfilled No. of Restarts: 711 No. of Flips: 1798 time to process: 3 seconds.
uf250-04.cnf fulfilled No. of Restarts: 3505 No. of Flips: 4239 time to process: 14 seconds.
uf250-04.cnf fulfilled No. of Restarts: 2533 No. of Flips: 1398 time to process: 10 seconds.
uf250-04.cnf fulfilled No. of Restarts: 2578 No. of Flips: 2397 time to process: 10 seconds.
uf250-04.cnf fulfilled No. of Restarts: 688 No. of Flips: 2759 time to process: 3 seconds.
uf250-04.cnf fulfilled No. of Restarts: 2391 No. of Flips: 4992 time to process: 10 seconds.
uf250-04.cnf fulfilled No. of Restarts: 475 No. of Flips: 1608 time to process: 2 seconds.
uf250-04.cnf fulfilled No. of Restarts: 204 No. of Flips: 1738 time to process: 0 seconds.
uf250-04.cnf fulfilled No. of Restarts: 10 No. of Flips: 4050 time to process: 0 seconds.
uf250-04.cnf fulfilled No. of Restarts: 931 No. of Flips: 690 time to process: 4 seconds.
uf250-04.cnf fulfilled No. of Restarts: 1948 No. of Flips: 2887 time to process: 8 seconds.
uf250-04.cnf , deadline. Restarts: 3750
uf250-04.cnf fulfilled No. of Restarts: 3177 No. of Flips: 2970 time to process: 13 seconds.
uf250-04.cnf , deadline. Restarts: 3750
uf250-04.cnf fulfilled No. of Restarts: 1093 No. of Flips: 2803 time to process: 4 seconds.
uf250-04.cnf , deadline. Restarts: 3750
uf250-04.cnf fulfilled No. of Restarts: 695 No. of Flips: 4080 time to process: 2 seconds.
uf250-04.cnf fulfilled No. of Restarts: 1139 No. of Flips: 2428 time to process: 4 seconds.
uf250-04.cnf fulfilled No. of Restarts: 1763 No. of Flips: 1591 time to process: 7 seconds.
uf250-04.cnf fulfilled No. of Restarts: 100 No. of Flips: 1545 time to process: 0 seconds.
uf250-04.cnf fulfilled No. of Restarts: 937 No. of Flips: 3722 time to process: 4 seconds.
uf250-04.cnf , deadline. Restarts: 3750
uf250-04.cnf fulfilled No. of Restarts: 3705 No. of Flips: 2421 time to process: 15 seconds.
uf250-04.cnf fulfilled No. of Restarts: 671 No. of Flips: 2158 time to process: 2 seconds.
uf250-04.cnf fulfilled No. of Restarts: 2084 No. of Flips: 2099 time to process: 8 seconds.
uf250-04.cnf fulfilled No. of Restarts: 2376 No. of Flips: 4944 time to process: 9 seconds.
uf250-04.cnf fulfilled No. of Restarts: 3067 No. of Flips: 2397 time to process: 12 seconds.
uf250-04.cnf fulfilled No. of Restarts: 1838 No. of Flips: 3716 time to process: 7 seconds.
uf250-04.cnf fulfilled No. of Restarts: 2554 No. of Flips: 4838 time to process: 10 seconds.
uf250-04.cnf fulfilled No. of Restarts: 1915 No. of Flips: 3318 time to process: 7 seconds.
uf250-04.cnf , deadline. Restarts: 3750
uf250-04.cnf , deadline. Restarts: 3750
uf250-04.cnf fulfilled No. of Restarts: 98 No. of Flips: 1552 time to process: 0 seconds.
uf250-04.cnf , deadline. Restarts: 3750
uf250-04.cnf fulfilled No. of Restarts: 2315 No. of Flips: 1952 time to process: 9 seconds.
uf250-04.cnf fulfilled No. of Restarts: 1137 No. of Flips: 1343 time to process: 4 seconds.
uf250-04.cnf fulfilled No. of Restarts: 325 No. of Flips: 3796 time to process: 1 seconds.
uf250-04.cnf fulfilled No. of Restarts: 2428 No. of Flips: 3592 time to process: 10 seconds.
uf250-04.cnf , deadline. Restarts: 3750
uf250-04.cnf fulfilled No. of Restarts: 1296 No. of Flips: 4919 time to process: 5 seconds.
uf250-04.cnf , deadline. Restarts: 3750
uf250-04.cnf , deadline. Restarts: 3750
uf250-04.cnf fulfilled No. of Restarts: 444 No. of Flips: 3934 time to process: 1 seconds.
uf250-04.cnf , deadline. Restarts: 3750
uf250-04.cnf fulfilled No. of Restarts: 2074 No. of Flips: 1573 time to process: 8 seconds.
uf250-04.cnf , deadline. Restarts: 3750
uf250-04.cnf fulfilled No. of Restarts: 443 No. of Flips: 2859 time to process: 2 seconds.
uf250-04.cnf , deadline. Restarts: 3750
uf250-04.cnf , deadline. Restarts: 3750
uf250-04.cnf , deadline. Restarts: 3750
uf250-04.cnf , deadline. Restarts: 3750
uf250-04.cnf fulfilled No. of Restarts: 3519 No. of Flips: 2856 time to process: 14 seconds.
uf250-04.cnf , deadline. Restarts: 3750
uf250-04.cnf fulfilled No. of Restarts: 221 No. of Flips: 4664 time to process: 0 seconds.
uf250-04.cnf , deadline. Restarts: 3750
uf250-04.cnf fulfilled No. of Restarts: 1197 No. of Flips: 4327 time to process: 4 seconds.
uf250-04.cnf , deadline. Restarts: 3750
uf250-04.cnf , deadline. Restarts: 3750
uf250-04.cnf , deadline. Restarts: 3750
uf250-04.cnf , deadline. Restarts: 3750
uf250-04.cnf fulfilled No. of Restarts: 2842 No. of Flips: 1872 time to process: 12 seconds.
uf250-04.cnf , deadline. Restarts: 3750
uf250-04.cnf fulfilled No. of Restarts: 900 No. of Flips: 3160 time to process: 3 seconds.
uf250-04.cnf fulfilled No. of Restarts: 2404 No. of Flips: 4126 time to process: 10 seconds.
uf250-04.cnf fulfilled No. of Restarts: 1335 No. of Flips: 1147 time to process: 6 seconds.
uf250-04.cnf fulfilled No. of Restarts: 3532 No. of Flips: 1767 time to process: 14 seconds.
uf250-04.cnf fulfilled No. of Restarts: 1892 No. of Flips: 2762 time to process: 8 seconds.
uf250-04.cnf fulfilled No. of Restarts: 1578 No. of Flips: 2349 time to process: 6 seconds.
uf250-04.cnf fulfilled No. of Restarts: 1918 No. of Flips: 1730 time to process: 8 seconds.
uf250-04.cnf , deadline. Restarts: 3750
uf250-04.cnf fulfilled No. of Restarts: 924 No. of Flips: 3545 time to process: 4 seconds.
uf250-04.cnf fulfilled No. of Restarts: 2661 No. of Flips: 2539 time to process: 11 seconds.
uf250-04.cnf , deadline. Restarts: 3750
uf250-04.cnf fulfilled No. of Restarts: 258 No. of Flips: 2924 time to process: 1 seconds.
uf250-04.cnf fulfilled No. of Restarts: 1694 No. of Flips: 4464 time to process: 7 seconds.
uf250-04.cnf , deadline. Restarts: 3750
uf250-04.cnf , deadline. Restarts: 3750
uf250-04.cnf fulfilled No. of Restarts: 3551 No. of Flips: 2370 time to process: 14 seconds.
uf250-04.cnf fulfilled No. of Restarts: 1568 No. of Flips: 4043 time to process: 6 seconds.
uf250-04.cnf , deadline. Restarts: 3750
uf250-04.cnf fulfilled No. of Restarts: 2978 No. of Flips: 762 time to process: 12 seconds.
uf250-04.cnf fulfilled No. of Restarts: 868 No. of Flips: 1361 time to process: 3 seconds.
uf250-04.cnf , deadline. Restarts: 3750
uf250-04.cnf fulfilled No. of Restarts: 499 No. of Flips: 1948 time to process: 2 seconds.
uf250-04.cnf fulfilled No. of Restarts: 1673 No. of Flips: 2290 time to process: 7 seconds.
uf250-04.cnf , deadline. Restarts: 3750
uf250-04.cnf , deadline. Restarts: 3750
uf250-04.cnf fulfilled No. of Restarts: 1183 No. of Flips: 4933 time to process: 5 seconds.
uf250-04.cnf , deadline. Restarts: 3750
uf250-04.cnf fulfilled No. of Restarts: 802 No. of Flips: 4110 time to process: 3 seconds.
uf250-04.cnf fulfilled No. of Restarts: 155 No. of Flips: 4097 time to process: 0 seconds.
uf250-04.cnf fulfilled No. of Restarts: 2759 No. of Flips: 2839 time to process: 11 seconds.
uf250-04.cnf fulfilled No. of Restarts: 2033 No. of Flips: 3960 time to process: 8 seconds.
uf250-04.cnf fulfilled No. of Restarts: 122 No. of Flips: 3666 time to process: 0 seconds.
uf250-04.cnf fulfilled No. of Restarts: 2200 No. of Flips: 2327 time to process: 9 seconds.
uf250-04.cnf fulfilled No. of Restarts: 1920 No. of Flips: 1641 time to process: 8 seconds.
uf250-04.cnf fulfilled No. of Restarts: 654 No. of Flips: 2151 time to process: 2 seconds.
uf250-04.cnf fulfilled No. of Restarts: 1896 No. of Flips: 3355 time to process: 7 seconds.
uf250-04.cnf fulfilled No. of Restarts: 372 No. of Flips: 4626 time to process: 1 seconds.
uf250-04.cnf , deadline. Restarts: 3750
uf250-04.cnf fulfilled No. of Restarts: 989 No. of Flips: 2255 time to process: 4 seconds.
uf250-04.cnf , deadline. Restarts: 3750
uf250-04.cnf , deadline. Restarts: 3750
uf250-04.cnf fulfilled No. of Restarts: 1090 No. of Flips: 3412 time to process: 4 seconds.
uf250-04.cnf fulfilled No. of Restarts: 1793 No. of Flips: 4126 time to process: 7 seconds.
uf250-04.cnf fulfilled No. of Restarts: 566 No. of Flips: 2919 time to process: 2 seconds.
uf250-04.cnf fulfilled No. of Restarts: 1472 No. of Flips: 3559 time to process: 6 seconds.
uf250-04.cnf fulfilled No. of Restarts: 2835 No. of Flips: 3320 time to process: 12 seconds.
uf250-04.cnf fulfilled No. of Restarts: 1962 No. of Flips: 2052 time to process: 8 seconds.
uf250-04.cnf fulfilled No. of Restarts: 3541 No. of Flips: 2695 time to process: 15 seconds.
uf250-04.cnf , deadline. Restarts: 3750
uf250-04.cnf fulfilled No. of Restarts: 651 No. of Flips: 4848 time to process: 2 seconds.
uf250-04.cnf , deadline. Restarts: 3750
uf250-04.cnf fulfilled No. of Restarts: 2980 No. of Flips: 2007 time to process: 12 seconds.
uf250-04.cnf , deadline. Restarts: 3750
uf250-04.cnf fulfilled No. of Restarts: 2550 No. of Flips: 1130 time to process: 10 seconds.
uf250-04.cnf , deadline. Restarts: 3750
uf250-04.cnf , deadline. Restarts: 3750
uf250-04.cnf fulfilled No. of Restarts: 2925 No. of Flips: 1835 time to process: 12 seconds.
uf250-04.cnf fulfilled No. of Restarts: 51 No. of Flips: 1505 time to process: 0 seconds.
uf250-04.cnf fulfilled No. of Restarts: 2834 No. of Flips: 2675 time to process: 12 seconds.
uf250-04.cnf , deadline. Restarts: 3750
uf250-04.cnf fulfilled No. of Restarts: 152 No. of Flips: 4059 time to process: 0 seconds.
uf250-04.cnf fulfilled No. of Restarts: 2712 No. of Flips: 2548 time to process: 11 seconds.
uf250-04.cnf fulfilled No. of Restarts: 297 No. of Flips: 4342 time to process: 1 seconds.
uf250-04.cnf , deadline. Restarts: 3750
uf250-04.cnf fulfilled No. of Restarts: 348 No. of Flips: 4137 time to process: 1 seconds.
uf250-04.cnf fulfilled No. of Restarts: 3634 No. of Flips: 2272 time to process: 15 seconds.
uf250-04.cnf , deadline. Restarts: 3750
uf250-04.cnf fulfilled No. of Restarts: 3003 No. of Flips: 1463 time to process: 13 seconds.
uf250-04.cnf fulfilled No. of Restarts: 2106 No. of Flips: 4401 time to process: 9 seconds.
uf250-04.cnf fulfilled No. of Restarts: 895 No. of Flips: 2056 time to process: 3 seconds.
uf250-04.cnf fulfilled No. of Restarts: 3225 No. of Flips: 1791 time to process: 13 seconds.
uf250-04.cnf fulfilled No. of Restarts: 2749 No. of Flips: 4964 time to process: 11 seconds.
uf250-04.cnf , deadline. Restarts: 3750
uf250-04.cnf , deadline. Restarts: 3750
uf250-04.cnf fulfilled No. of Restarts: 3185 No. of Flips: 4514 time to process: 13 seconds.
uf250-04.cnf , deadline. Restarts: 3750
