# Supplementary material for: Completion Probabilities and Parallel Restart Strategies under an Imposed Deadline
Source: PLoS One. 2016 Oct 12;11(10):e0164605. doi: 10.1371/journal.pone.0164605 (PMC5061357; doi:10.1371/journal.pone.0164605)
Supplement: S1 File — The file “S1_File.zip” is the data gathered from the experiments regarding completion probability. (ZIP) [file pone.0164605.s004.zip › results_Single_r3850.644.txt]

uf250-04.cnf fulfilled No. of Restarts: 2532 No. of Flips: 1883 time to process: 10 seconds.
uf250-04.cnf fulfilled No. of Restarts: 442 No. of Flips: 1883 time to process: 1 seconds.
uf250-04.cnf , deadline. Restarts: 3850
uf250-04.cnf fulfilled No. of Restarts: 2368 No. of Flips: 4464 time to process: 9 seconds.
uf250-04.cnf , deadline. Restarts: 3850
uf250-04.cnf , deadline. Restarts: 3850
uf250-04.cnf , deadline. Restarts: 3850
uf250-04.cnf fulfilled No. of Restarts: 1538 No. of Flips: 1137 time to process: 6 seconds.
uf250-04.cnf fulfilled No. of Restarts: 3597 No. of Flips: 3642 time to process: 14 seconds.
uf250-04.cnf fulfilled No. of Restarts: 1232 No. of Flips: 1133 time to process: 5 seconds.
uf250-04.cnf fulfilled No. of Restarts: 63 No. of Flips: 4402 time to process: 0 seconds.
uf250-04.cnf fulfilled No. of Restarts: 877 No. of Flips: 3799 time to process: 3 seconds.
uf250-04.cnf fulfilled No. of Restarts: 684 No. of Flips: 4165 time to process: 2 seconds.
uf250-04.cnf fulfilled No. of Restarts: 620 No. of Flips: 4240 time to process: 2 seconds.
uf250-04.cnf , deadline. Restarts: 3850
uf250-04.cnf , deadline. Restarts: 3850
uf250-04.cnf fulfilled No. of Restarts: 2143 No. of Flips: 747 time to process: 8 seconds.
uf250-04.cnf , deadline. Restarts: 3850
uf250-04.cnf , deadline. Restarts: 3850
uf250-04.cnf fulfilled No. of Restarts: 380 No. of Flips: 2799 time to process: 1 seconds.
uf250-04.cnf fulfilled No. of Restarts: 110 No. of Flips: 2815 time to process: 0 seconds.
uf250-04.cnf , deadline. Restarts: 3850
uf250-04.cnf fulfilled No. of Restarts: 1642 No. of Flips: 4882 time to process: 6 seconds.
uf250-04.cnf , deadline. Restarts: 3850
uf250-04.cnf fulfilled No. of Restarts: 1406 No. of Flips: 4390 time to process: 5 seconds.
uf250-04.cnf fulfilled No. of Restarts: 732 No. of Flips: 1487 time to process: 3 seconds.
uf250-04.cnf fulfilled No. of Restarts: 2223 No. of Flips: 4427 time to process: 9 seconds.
uf250-04.cnf fulfilled No. of Restarts: 3454 No. of Flips: 1326 time to process: 13 seconds.
uf250-04.cnf fulfilled No. of Restarts: 2153 No. of Flips: 4963 time to process: 8 seconds.
uf250-04.cnf , deadline. Restarts: 3850
uf250-04.cnf , deadline. Restarts: 3850
uf250-04.cnf fulfilled No. of Restarts: 1000 No. of Flips: 4474 time to process: 4 seconds.
uf250-04.cnf , deadline. Restarts: 3850
uf250-04.cnf fulfilled No. of Restarts: 3239 No. of Flips: 2119 time to process: 13 seconds.
uf250-04.cnf , deadline. Restarts: 3850
uf250-04.cnf , deadline. Restarts: 3850
uf250-04.cnf fulfilled No. of Restarts: 128 No. of Flips: 4000 time to process: 0 seconds.
uf250-04.cnf , deadline. Restarts: 3850
uf250-04.cnf fulfilled No. of Restarts: 824 No. of Flips: 3458 time to process: 3 seconds.
uf250-04.cnf , deadline. Restarts: 3850
uf250-04.cnf fulfilled No. of Restarts: 130 No. of Flips: 1830 time to process: 0 seconds.
uf250-04.cnf fulfilled No. of Restarts: 3199 No. of Flips: 2629 time to process: 12 seconds.
uf250-04.cnf fulfilled No. of Restarts: 145 No. of Flips: 3593 time to process: 0 seconds.
uf250-04.cnf fulfilled No. of Restarts: 989 No. of Flips: 1809 time to process: 4 seconds.
uf250-04.cnf , deadline. Restarts: 3850
uf250-04.cnf , deadline. Restarts: 3850
uf250-04.cnf fulfilled No. of Restarts: 147 No. of Flips: 3934 time to process: 0 seconds.
uf250-04.cnf fulfilled No. of Restarts: 740 No. of Flips: 1098 time to process: 3 seconds.
uf250-04.cnf fulfilled No. of Restarts: 126 No. of Flips: 3590 time to process: 0 seconds.
uf250-04.cnf fulfilled No. of Restarts: 759 No. of Flips: 2319 time to process: 3 seconds.
uf250-04.cnf fulfilled No. of Restarts: 1301 No. of Flips: 2324 time to process: 5 seconds.
uf250-04.cnf fulfilled No. of Restarts: 2986 No. of Flips: 3584 time to process: 12 seconds.
uf250-04.cnf fulfilled No. of Restarts: 190 No. of Flips: 3060 time to process: 0 seconds.
uf250-04.cnf fulfilled No. of Restarts: 16 No. of Flips: 3291 time to process: 0 seconds.
uf250-04.cnf , deadline. Restarts: 3850
uf250-04.cnf fulfilled No. of Restarts: 504 No. of Flips: 2259 time to process: 2 seconds.
uf250-04.cnf , deadline. Restarts: 3850
uf250-04.cnf fulfilled No. of Restarts: 765 No. of Flips: 3177 time to process: 3 seconds.
uf250-04.cnf , deadline. Restarts: 3850
uf250-04.cnf fulfilled No. of Restarts: 3657 No. of Flips: 2042 time to process: 15 seconds.
uf250-04.cnf fulfilled No. of Restarts: 761 No. of Flips: 1601 time to process: 3 seconds.
uf250-04.cnf fulfilled No. of Restarts: 1385 No. of Flips: 2387 time to process: 5 seconds.
uf250-04.cnf fulfilled No. of Restarts: 1893 No. of Flips: 1636 time to process: 7 seconds.
uf250-04.cnf , deadline. Restarts: 3850
uf250-04.cnf fulfilled No. of Restarts: 2589 No. of Flips: 1467 time to process: 10 seconds.
uf250-04.cnf fulfilled No. of Restarts: 1321 No. of Flips: 4172 time to process: 5 seconds.
uf250-04.cnf , deadline. Restarts: 3850
uf250-04.cnf fulfilled No. of Restarts: 3567 No. of Flips: 2061 time to process: 14 seconds.
uf250-04.cnf , deadline. Restarts: 3850
uf250-04.cnf fulfilled No. of Restarts: 2560 No. of Flips: 4705 time to process: 10 seconds.
uf250-04.cnf , deadline. Restarts: 3850
uf250-04.cnf fulfilled No. of Restarts: 385 No. of Flips: 4632 time to process: 1 seconds.
uf250-04.cnf fulfilled No. of Restarts: 3272 No. of Flips: 4006 time to process: 13 seconds.
uf250-04.cnf fulfilled No. of Restarts: 335 No. of Flips: 1731 time to process: 1 seconds.
uf250-04.cnf fulfilled No. of Restarts: 1190 No. of Flips: 934 time to process: 4 seconds.
uf250-04.cnf , deadline. Restarts: 3850
uf250-04.cnf , deadline. Restarts: 3850
uf250-04.cnf , deadline. Restarts: 3850
uf250-04.cnf , deadline. Restarts: 3850
uf250-04.cnf , deadline. Restarts: 3850
uf250-04.cnf fulfilled No. of Restarts: 1012 No. of Flips: 2768 time to process: 4 seconds.
uf250-04.cnf fulfilled No. of Restarts: 1078 No. of Flips: 4860 time to process: 4 seconds.
uf250-04.cnf fulfilled No. of Restarts: 1315 No. of Flips: 2506 time to process: 5 seconds.
uf250-04.cnf fulfilled No. of Restarts: 262 No. of Flips: 2515 time to process: 1 seconds.
uf250-04.cnf fulfilled No. of Restarts: 3086 No. of Flips: 3303 time to process: 12 seconds.
uf250-04.cnf fulfilled No. of Restarts: 3624 No. of Flips: 3133 time to process: 14 seconds.
uf250-04.cnf fulfilled No. of Restarts: 497 No. of Flips: 2165 time to process: 2 seconds.
uf250-04.cnf fulfilled No. of Restarts: 1023 No. of Flips: 3506 time to process: 4 seconds.
uf250-04.cnf fulfilled No. of Restarts: 1179 No. of Flips: 4599 time to process: 4 seconds.
uf250-04.cnf , deadline. Restarts: 3850
uf250-04.cnf , deadline. Restarts: 3850
uf250-04.cnf fulfilled No. of Restarts: 735 No. of Flips: 3039 time to process: 3 seconds.
uf250-04.cnf fulfilled No. of Restarts: 1064 No. of Flips: 3965 time to process: 4 seconds.
uf250-04.cnf fulfilled No. of Restarts: 397 No. of Flips: 4698 time to process: 1 seconds.
uf250-04.cnf fulfilled No. of Restarts: 2429 No. of Flips: 2470 time to process: 9 seconds.
uf250-04.cnf , deadline. Restarts: 3850
uf250-04.cnf fulfilled No. of Restarts: 2563 No. of Flips: 1254 time to process: 10 seconds.
uf250-04.cnf fulfilled No. of Restarts: 45 No. of Flips: 1727 time to process: 0 seconds.
uf250-04.cnf fulfilled No. of Restarts: 1996 No. of Flips: 1743 time to process: 8 seconds.
uf250-04.cnf fulfilled No. of Restarts: 822 No. of Flips: 2826 time to process: 3 seconds.
uf250-04.cnf fulfilled No. of Restarts: 3343 No. of Flips: 3366 time to process: 13 seconds.
uf250-04.cnf , deadline. Restarts: 3850
uf250-04.cnf fulfilled No. of Restarts: 3313 No. of Flips: 2639 time to process: 13 seconds.
uf250-04.cnf fulfilled No. of Restarts: 691 No. of Flips: 4924 time to process: 2 seconds.
uf250-04.cnf , deadline. Restarts: 3850
uf250-04.cnf fulfilled No. of Restarts: 363 No. of Flips: 4992 time to process: 1 seconds.
uf250-04.cnf , deadline. Restarts: 3850
uf250-04.cnf , deadline. Restarts: 3850
uf250-04.cnf , deadline. Restarts: 3850
uf250-04.cnf fulfilled No. of Restarts: 3719 No. of Flips: 2406 time to process: 14 seconds.
uf250-04.cnf , deadline. Restarts: 3850
uf250-04.cnf , deadline. Restarts: 3850
uf250-04.cnf , deadline. Restarts: 3850
uf250-04.cnf fulfilled No. of Restarts: 1921 No. of Flips: 3331 time to process: 7 seconds.
uf250-04.cnf fulfilled No. of Restarts: 653 No. of Flips: 3224 time to process: 2 seconds.
uf250-04.cnf fulfilled No. of Restarts: 2249 No. of Flips: 3858 time to process: 9 seconds.
uf250-04.cnf fulfilled No. of Restarts: 979 No. of Flips: 4663 time to process: 3 seconds.
uf250-04.cnf fulfilled No. of Restarts: 2081 No. of Flips: 4584 time to process: 8 seconds.
uf250-04.cnf fulfilled No. of Restarts: 2886 No. of Flips: 1776 time to process: 11 seconds.
uf250-04.cnf fulfilled No. of Restarts: 1787 No. of Flips: 4694 time to process: 7 seconds.
uf250-04.cnf fulfilled No. of Restarts: 948 No. of Flips: 689 time to process: 4 seconds.
uf250-04.cnf , deadline. Restarts: 3850
uf250-04.cnf fulfilled No. of Restarts: 3384 No. of Flips: 1819 time to process: 13 seconds.
uf250-04.cnf , deadline. Restarts: 3850
uf250-04.cnf , deadline. Restarts: 3850
uf250-04.cnf fulfilled No. of Restarts: 147 No. of Flips: 4294 time to process: 0 seconds.
uf250-04.cnf fulfilled No. of Restarts: 2292 No. of Flips: 4159 time to process: 9 seconds.
uf250-04.cnf , deadline. Restarts: 3850
uf250-04.cnf , deadline. Restarts: 3850
uf250-04.cnf fulfilled No. of Restarts: 1144 No. of Flips: 4468 time to process: 4 seconds.
uf250-04.cnf fulfilled No. of Restarts: 773 No. of Flips: 2884 time to process: 3 seconds.
uf250-04.cnf fulfilled No. of Restarts: 295 No. of Flips: 1182 time to process: 1 seconds.
uf250-04.cnf , deadline. Restarts: 3850
uf250-04.cnf , deadline. Restarts: 3850
uf250-04.cnf , deadline. Restarts: 3850
uf250-04.cnf , deadline. Restarts: 3850
uf250-04.cnf fulfilled No. of Restarts: 1366 No. of Flips: 992 time to process: 5 seconds.
uf250-04.cnf fulfilled No. of Restarts: 3836 No. of Flips: 4988 time to process: 15 seconds.
uf250-04.cnf , deadline. Restarts: 3850
uf250-04.cnf , deadline. Restarts: 3850
uf250-04.cnf fulfilled No. of Restarts: 2986 No. of Flips: 2386 time to process: 12 seconds.
uf250-04.cnf , deadline. Restarts: 3850
uf250-04.cnf fulfilled No. of Restarts: 3448 No. of Flips: 2942 time to process: 14 seconds.
uf250-04.cnf fulfilled No. of Restarts: 510 No. of Flips: 2771 time to process: 2 seconds.
uf250-04.cnf fulfilled No. of Restarts: 605 No. of Flips: 3865 time to process: 2 seconds.
uf250-04.cnf fulfilled No. of Restarts: 1516 No. of Flips: 1770 time to process: 6 seconds.
uf250-04.cnf fulfilled No. of Restarts: 3295 No. of Flips: 4093 time to process: 13 seconds.
uf250-04.cnf fulfilled No. of Restarts: 3493 No. of Flips: 3817 time to process: 14 seconds.
uf250-04.cnf fulfilled No. of Restarts: 3666 No. of Flips: 1927 time to process: 14 seconds.
uf250-04.cnf fulfilled No. of Restarts: 1134 No. of Flips: 4475 time to process: 4 seconds.
uf250-04.cnf fulfilled No. of Restarts: 945 No. of Flips: 2392 time to process: 3 seconds.
uf250-04.cnf fulfilled No. of Restarts: 1827 No. of Flips: 2910 time to process: 7 seconds.
uf250-04.cnf , deadline. Restarts: 3850
uf250-04.cnf , deadline. Restarts: 3850
uf250-04.cnf , deadline. Restarts: 3850
uf250-04.cnf , deadline. Restarts: 3850
uf250-04.cnf fulfilled No. of Restarts: 3378 No. of Flips: 3164 time to process: 13 seconds.
uf250-04.cnf , deadline. Restarts: 3850
uf250-04.cnf fulfilled No. of Restarts: 629 No. of Flips: 3822 time to process: 2 seconds.
uf250-04.cnf , deadline. Restarts: 3850
uf250-04.cnf fulfilled No. of Restarts: 307 No. of Flips: 818 time to process: 1 seconds.
uf250-04.cnf fulfilled No. of Restarts: 1781 No. of Flips: 3583 time to process: 7 seconds.
uf250-04.cnf fulfilled No. of Restarts: 3515 No. of Flips: 2332 time to process: 14 seconds.
uf250-04.cnf , deadline. Restarts: 3850
uf250-04.cnf fulfilled No. of Restarts: 2004 No. of Flips: 3436 time to process: 8 seconds.
uf250-04.cnf , deadline. Restarts: 3850
uf250-04.cnf fulfilled No. of Restarts: 1120 No. of Flips: 4305 time to process: 4 seconds.
uf250-04.cnf fulfilled No. of Restarts: 48 No. of Flips: 4498 time to process: 0 seconds.
uf250-04.cnf , deadline. Restarts: 3850
uf250-04.cnf fulfilled No. of Restarts: 715 No. of Flips: 4499 time to process: 2 seconds.
uf250-04.cnf , deadline. Restarts: 3850
uf250-04.cnf fulfilled No. of Restarts: 1697 No. of Flips: 4274 time to process: 6 seconds.
uf250-04.cnf fulfilled No. of Restarts: 2400 No. of Flips: 1065 time to process: 9 seconds.
uf250-04.cnf , deadline. Restarts: 3850
uf250-04.cnf fulfilled No. of Restarts: 408 No. of Flips: 3982 time to process: 1 seconds.
uf250-04.cnf fulfilled No. of Restarts: 2516 No. of Flips: 4415 time to process: 10 seconds.
uf250-04.cnf , deadline. Restarts: 3850
uf250-04.cnf fulfilled No. of Restarts: 77 No. of Flips: 1939 time to process: 0 seconds.
uf250-04.cnf fulfilled No. of Restarts: 2473 No. of Flips: 2531 time to process: 10 seconds.
uf250-04.cnf fulfilled No. of Restarts: 824 No. of Flips: 2437 time to process: 3 seconds.
uf250-04.cnf , deadline. Restarts: 3850
uf250-04.cnf fulfilled No. of Restarts: 364 No. of Flips: 2611 time to process: 1 seconds.
uf250-04.cnf , deadline. Restarts: 3850
uf250-04.cnf fulfilled No. of Restarts: 2965 No. of Flips: 4915 time to process: 12 seconds.
uf250-04.cnf fulfilled No. of Restarts: 732 No. of Flips: 4148 time to process: 3 seconds.
uf250-04.cnf fulfilled No. of Restarts: 1786 No. of Flips: 4821 time to process: 7 seconds.
uf250-04.cnf , deadline. Restarts: 3850
uf250-04.cnf fulfilled No. of Restarts: 1090 No. of Flips: 3118 time to process: 4 seconds.
uf250-04.cnf fulfilled No. of Restarts: 1617 No. of Flips: 2284 time to process: 6 seconds.
uf250-04.cnf , deadline. Restarts: 3850
uf250-04.cnf fulfilled No. of Restarts: 528 No. of Flips: 2340 time to process: 2 seconds.
uf250-04.cnf fulfilled No. of Restarts: 642 No. of Flips: 3026 time to process: 2 seconds.
uf250-04.cnf fulfilled No. of Restarts: 1696 No. of Flips: 4555 time to process: 7 seconds.
uf250-04.cnf , deadline. Restarts: 3850
uf250-04.cnf fulfilled No. of Restarts: 544 No. of Flips: 4266 time to process: 2 seconds.
uf250-04.cnf fulfilled No. of Restarts: 3792 No. of Flips: 2017 time to process: 15 seconds.
uf250-04.cnf fulfilled No. of Restarts: 800 No. of Flips: 2245 time to process: 3 seconds.
uf250-04.cnf , deadline. Restarts: 3850
uf250-04.cnf fulfilled No. of Restarts: 2075 No. of Flips: 3911 time to process: 8 seconds.
uf250-04.cnf fulfilled No. of Restarts: 89 No. of Flips: 4861 time to process: 0 seconds.
uf250-04.cnf fulfilled No. of Restarts: 1795 No. of Flips: 3936 time to process: 7 seconds.
uf250-04.cnf fulfilled No. of Restarts: 2308 No. of Flips: 4798 time to process: 9 seconds.
uf250-04.cnf , deadline. Restarts: 3850
uf250-04.cnf fulfilled No. of Restarts: 2159 No. of Flips: 3634 time to process: 8 seconds.
uf250-04.cnf , deadline. Restarts: 3850
uf250-04.cnf fulfilled No. of Restarts: 2490 No. of Flips: 3322 time to process: 10 seconds.
uf250-04.cnf , deadline. Restarts: 3850
uf250-04.cnf fulfilled No. of Restarts: 1745 No. of Flips: 4580 time to process: 6 seconds.
uf250-04.cnf fulfilled No. of Restarts: 1193 No. of Flips: 4869 time to process: 4 seconds.
uf250-04.cnf fulfilled No. of Restarts: 1878 No. of Flips: 2244 time to process: 7 seconds.
uf250-04.cnf fulfilled No. of Restarts: 579 No. of Flips: 4409 time to process: 3 seconds.
uf250-04.cnf , deadline. Restarts: 3850
uf250-04.cnf fulfilled No. of Restarts: 1216 No. of Flips: 4558 time to process: 5 seconds.
uf250-04.cnf , deadline. Restarts: 3850
uf250-04.cnf , deadline. Restarts: 3850
uf250-04.cnf fulfilled No. of Restarts: 2489 No. of Flips: 4586 time to process: 10 seconds.
uf250-04.cnf , deadline. Restarts: 3850
uf250-04.cnf , deadline. Restarts: 3850
uf250-04.cnf fulfilled No. of Restarts: 398 No. of Flips: 2809 time to process: 1 seconds.
uf250-04.cnf fulfilled No. of Restarts: 393 No. of Flips: 4434 time to process: 1 seconds.
uf250-04.cnf fulfilled No. of Restarts: 1075 No. of Flips: 4158 time to process: 4 seconds.
uf250-04.cnf fulfilled No. of Restarts: 1793 No. of Flips: 660 time to process: 7 seconds.
uf250-04.cnf fulfilled No. of Restarts: 395 No. of Flips: 4623 time to process: 1 seconds.
uf250-04.cnf , deadline. Restarts: 3850
uf250-04.cnf , deadline. Restarts: 3850
uf250-04.cnf , deadline. Restarts: 3850
uf250-04.cnf fulfilled No. of Restarts: 151 No. of Flips: 4118 time to process: 0 seconds.
uf250-04.cnf fulfilled No. of Restarts: 3804 No. of Flips: 2747 time to process: 15 seconds.
uf250-04.cnf fulfilled No. of Restarts: 3155 No. of Flips: 3007 time to process: 12 seconds.
uf250-04.cnf fulfilled No. of Restarts: 424 No. of Flips: 2936 time to process: 1 seconds.
uf250-04.cnf fulfilled No. of Restarts: 2496 No. of Flips: 1538 time to process: 10 seconds.
uf250-04.cnf , deadline. Restarts: 3850
uf250-04.cnf fulfilled No. of Restarts: 383 No. of Flips: 3865 time to process: 1 seconds.
uf250-04.cnf fulfilled No. of Restarts: 321 No. of Flips: 4434 time to process: 1 seconds.
uf250-04.cnf , deadline. Restarts: 3850
uf250-04.cnf fulfilled No. of Restarts: 255 No. of Flips: 4594 time to process: 1 seconds.
uf250-04.cnf fulfilled No. of Restarts: 3639 No. of Flips: 4093 time to process: 14 seconds.
uf250-04.cnf fulfilled No. of Restarts: 3390 No. of Flips: 1867 time to process: 13 seconds.
uf250-04.cnf , deadline. Restarts: 3850
uf250-04.cnf fulfilled No. of Restarts: 877 No. of Flips: 4424 time to process: 3 seconds.
uf250-04.cnf fulfilled No. of Restarts: 1550 No. of Flips: 1631 time to process: 6 seconds.
uf250-04.cnf fulfilled No. of Restarts: 422 No. of Flips: 3073 time to process: 1 seconds.
uf250-04.cnf fulfilled No. of Restarts: 3025 No. of Flips: 1567 time to process: 12 seconds.
uf250-04.cnf fulfilled No. of Restarts: 3651 No. of Flips: 656 time to process: 14 seconds.
uf250-04.cnf fulfilled No. of Restarts: 26 No. of Flips: 4016 time to process: 0 seconds.
uf250-04.cnf fulfilled No. of Restarts: 1569 No. of Flips: 3265 time to process: 6 seconds.
uf250-04.cnf fulfilled No. of Restarts: 1071 No. of Flips: 3478 time to process: 4 seconds.
uf250-04.cnf fulfilled No. of Restarts: 3371 No. of Flips: 1801 time to process: 13 seconds.
uf250-04.cnf fulfilled No. of Restarts: 493 No. of Flips: 2190 time to process: 2 seconds.
uf250-04.cnf fulfilled No. of Restarts: 1960 No. of Flips: 2594 time to process: 7 seconds.
uf250-04.cnf fulfilled No. of Restarts: 1019 No. of Flips: 3093 time to process: 4 seconds.
uf250-04.cnf , deadline. Restarts: 3850
uf250-04.cnf fulfilled No. of Restarts: 733 No. of Flips: 1904 time to process: 2 seconds.
uf250-04.cnf fulfilled No. of Restarts: 3288 No. of Flips: 4746 time to process: 13 seconds.
uf250-04.cnf , deadline. Restarts: 3850
uf250-04.cnf , deadline. Restarts: 3850
uf250-04.cnf fulfilled No. of Restarts: 1588 No. of Flips: 3674 time to process: 6 seconds.
uf250-04.cnf fulfilled No. of Restarts: 1910 No. of Flips: 3241 time to process: 7 seconds.
uf250-04.cnf , deadline. Restarts: 3850
uf250-04.cnf fulfilled No. of Restarts: 596 No. of Flips: 4932 time to process: 2 seconds.
uf250-04.cnf fulfilled No. of Restarts: 1871 No. of Flips: 931 time to process: 7 seconds.
uf250-04.cnf fulfilled No. of Restarts: 3072 No. of Flips: 1518 time to process: 12 seconds.
uf250-04.cnf fulfilled No. of Restarts: 1117 No. of Flips: 2941 time to process: 4 seconds.
uf250-04.cnf , deadline. Restarts: 3850
uf250-04.cnf fulfilled No. of Restarts: 1766 No. of Flips: 1746 time to process: 7 seconds.
uf250-04.cnf , deadline. Restarts: 3850
uf250-04.cnf fulfilled No. of Restarts: 2255 No. of Flips: 4063 time to process: 9 seconds.
uf250-04.cnf fulfilled No. of Restarts: 1706 No. of Flips: 3674 time to process: 7 seconds.
uf250-04.cnf fulfilled No. of Restarts: 2610 No. of Flips: 3114 time to process: 10 seconds.
uf250-04.cnf , deadline. Restarts: 3850
uf250-04.cnf fulfilled No. of Restarts: 1982 No. of Flips: 3287 time to process: 8 seconds.
uf250-04.cnf fulfilled No. of Restarts: 161 No. of Flips: 4193 time to process: 0 seconds.
uf250-04.cnf , deadline. Restarts: 3850
uf250-04.cnf fulfilled No. of Restarts: 1013 No. of Flips: 4721 time to process: 4 seconds.
uf250-04.cnf fulfilled No. of Restarts: 2372 No. of Flips: 3086 time to process: 9 seconds.
uf250-04.cnf fulfilled No. of Restarts: 541 No. of Flips: 2326 time to process: 2 seconds.
uf250-04.cnf fulfilled No. of Restarts: 2875 No. of Flips: 3428 time to process: 11 seconds.
uf250-04.cnf fulfilled No. of Restarts: 1849 No. of Flips: 3705 time to process: 7 seconds.
uf250-04.cnf , deadline. Restarts: 3850
uf250-04.cnf fulfilled No. of Restarts: 1357 No. of Flips: 4676 time to process: 5 seconds.
uf250-04.cnf fulfilled No. of Restarts: 1552 No. of Flips: 4359 time to process: 6 seconds.
uf250-04.cnf , deadline. Restarts: 3850
uf250-04.cnf , deadline. Restarts: 3850
uf250-04.cnf fulfilled No. of Restarts: 960 No. of Flips: 2171 time to process: 3 seconds.
uf250-04.cnf , deadline. Restarts: 3850
uf250-04.cnf fulfilled No. of Restarts: 3471 No. of Flips: 2077 time to process: 14 seconds.
uf250-04.cnf , deadline. Restarts: 3850
uf250-04.cnf fulfilled No. of Restarts: 1645 No. of Flips: 4901 time to process: 6 seconds.
uf250-04.cnf fulfilled No. of Restarts: 2795 No. of Flips: 3223 time to process: 11 seconds.
uf250-04.cnf fulfilled No. of Restarts: 770 No. of Flips: 4390 time to process: 3 seconds.
uf250-04.cnf fulfilled No. of Restarts: 1822 No. of Flips: 2138 time to process: 7 seconds.
uf250-04.cnf , deadline. Restarts: 3850
uf250-04.cnf , deadline. Restarts: 3850
uf250-04.cnf fulfilled No. of Restarts: 3276 No. of Flips: 4697 time to process: 14 seconds.
uf250-04.cnf , deadline. Restarts: 3850
uf250-04.cnf fulfilled No. of Restarts: 2431 No. of Flips: 2151 time to process: 10 seconds.
uf250-04.cnf , deadline. Restarts: 3850
uf250-04.cnf , deadline. Restarts: 3850
uf250-04.cnf , deadline. Restarts: 3850
uf250-04.cnf , deadline. Restarts: 3850
uf250-04.cnf fulfilled No. of Restarts: 1553 No. of Flips: 3295 time to process: 6 seconds.
uf250-04.cnf , deadline. Restarts: 3850
uf250-04.cnf , deadline. Restarts: 3850
uf250-04.cnf fulfilled No. of Restarts: 204 No. of Flips: 1161 time to process: 0 seconds.
uf250-04.cnf fulfilled No. of Restarts: 1496 No. of Flips: 2792 time to process: 6 seconds.
uf250-04.cnf fulfilled No. of Restarts: 565 No. of Flips: 2375 time to process: 2 seconds.
uf250-04.cnf fulfilled No. of Restarts: 937 No. of Flips: 3474 time to process: 4 seconds.
uf250-04.cnf , deadline. Restarts: 3850
uf250-04.cnf fulfilled No. of Restarts: 1904 No. of Flips: 4780 time to process: 8 seconds.
uf250-04.cnf fulfilled No. of Restarts: 1156 No. of Flips: 4088 time to process: 4 seconds.
uf250-04.cnf fulfilled No. of Restarts: 226 No. of Flips: 4475 time to process: 1 seconds.
uf250-04.cnf fulfilled No. of Restarts: 903 No. of Flips: 4953 time to process: 3 seconds.
uf250-04.cnf , deadline. Restarts: 3850
uf250-04.cnf , deadline. Restarts: 3850
uf250-04.cnf , deadline. Restarts: 3850
uf250-04.cnf fulfilled No. of Restarts: 778 No. of Flips: 1732 time to process: 3 seconds.
uf250-04.cnf fulfilled No. of Restarts: 1443 No. of Flips: 3073 time to process: 6 seconds.
uf250-04.cnf fulfilled No. of Restarts: 134 No. of Flips: 3552 time to process: 0 seconds.
uf250-04.cnf fulfilled No. of Restarts: 473 No. of Flips: 3175 time to process: 2 seconds.
uf250-04.cnf fulfilled No. of Restarts: 1622 No. of Flips: 1869 time to process: 6 seconds.
uf250-04.cnf fulfilled No. of Restarts: 1489 No. of Flips: 3469 time to process: 6 seconds.
uf250-04.cnf fulfilled No. of Restarts: 1208 No. of Flips: 2153 time to process: 5 seconds.
uf250-04.cnf fulfilled No. of Restarts: 2306 No. of Flips: 2177 time to process: 9 seconds.
uf250-04.cnf fulfilled No. of Restarts: 648 No. of Flips: 3811 time to process: 2 seconds.
uf250-04.cnf , deadline. Restarts: 3850
uf250-04.cnf , deadline. Restarts: 3850
uf250-04.cnf fulfilled No. of Restarts: 103 No. of Flips: 3914 time to process: 0 seconds.
uf250-04.cnf fulfilled No. of Restarts: 1652 No. of Flips: 2182 time to process: 7 seconds.
uf250-04.cnf , deadline. Restarts: 3850
uf250-04.cnf fulfilled No. of Restarts: 2551 No. of Flips: 4715 time to process: 10 seconds.
uf250-04.cnf , deadline. Restarts: 3850
uf250-04.cnf , deadline. Restarts: 3850
uf250-04.cnf fulfilled No. of Restarts: 1446 No. of Flips: 1408 time to process: 6 seconds.
uf250-04.cnf fulfilled No. of Restarts: 48 No. of Flips: 4580 time to process: 0 seconds.
uf250-04.cnf fulfilled No. of Restarts: 3772 No. of Flips: 4776 time to process: 15 seconds.
uf250-04.cnf fulfilled No. of Restarts: 3380 No. of Flips: 2658 time to process: 14 seconds.
uf250-04.cnf fulfilled No. of Restarts: 1168 No. of Flips: 2757 time to process: 5 seconds.
uf250-04.cnf , deadline. Restarts: 3850
uf250-04.cnf fulfilled No. of Restarts: 1173 No. of Flips: 4575 time to process: 5 seconds.
uf250-04.cnf fulfilled No. of Restarts: 2325 No. of Flips: 2524 time to process: 9 seconds.
uf250-04.cnf fulfilled No. of Restarts: 1506 No. of Flips: 1910 time to process: 6 seconds.
uf250-04.cnf fulfilled No. of Restarts: 3257 No. of Flips: 1111 time to process: 13 seconds.
uf250-04.cnf , deadline. Restarts: 3850
uf250-04.cnf fulfilled No. of Restarts: 719 No. of Flips: 2301 time to process: 3 seconds.
uf250-04.cnf , deadline. Restarts: 3850
uf250-04.cnf , deadline. Restarts: 3850
uf250-04.cnf fulfilled No. of Restarts: 868 No. of Flips: 3639 time to process: 3 seconds.
uf250-04.cnf fulfilled No. of Restarts: 2414 No. of Flips: 529 time to process: 10 seconds.
uf250-04.cnf , deadline. Restarts: 3850
uf250-04.cnf fulfilled No. of Restarts: 2708 No. of Flips: 3255 time to process: 11 seconds.
uf250-04.cnf , deadline. Restarts: 3850
uf250-04.cnf fulfilled No. of Restarts: 2012 No. of Flips: 4937 time to process: 8 seconds.
uf250-04.cnf , deadline. Restarts: 3850
uf250-04.cnf , deadline. Restarts: 3850
uf250-04.cnf fulfilled No. of Restarts: 1523 No. of Flips: 3089 time to process: 7 seconds.
uf250-04.cnf fulfilled No. of Restarts: 2685 No. of Flips: 4778 time to process: 11 seconds.
uf250-04.cnf fulfilled No. of Restarts: 2613 No. of Flips: 3969 time to process: 11 seconds.
uf250-04.cnf fulfilled No. of Restarts: 314 No. of Flips: 2724 time to process: 1 seconds.
uf250-04.cnf fulfilled No. of Restarts: 1918 No. of Flips: 2737 time to process: 8 seconds.
uf250-04.cnf fulfilled No. of Restarts: 903 No. of Flips: 3459 time to process: 3 seconds.
uf250-04.cnf , deadline. Restarts: 3850
uf250-04.cnf , deadline. Restarts: 3850
uf250-04.cnf , deadline. Restarts: 3850
uf250-04.cnf fulfilled No. of Restarts: 751 No. of Flips: 1327 time to process: 3 seconds.
uf250-04.cnf , deadline. Restarts: 3850
uf250-04.cnf , deadline. Restarts: 3850
uf250-04.cnf fulfilled No. of Restarts: 2626 No. of Flips: 1956 time to process: 11 seconds.
uf250-04.cnf fulfilled No. of Restarts: 3165 No. of Flips: 4511 time to process: 13 seconds.
uf250-04.cnf fulfilled No. of Restarts: 701 No. of Flips: 4698 time to process: 3 seconds.
uf250-04.cnf , deadline. Restarts: 3850
uf250-04.cnf fulfilled No. of Restarts: 3826 No. of Flips: 3697 time to process: 16 seconds.
uf250-04.cnf fulfilled No. of Restarts: 2032 No. of Flips: 1766 time to process: 8 seconds.
uf250-04.cnf , deadline. Restarts: 3850
uf250-04.cnf fulfilled No. of Restarts: 138 No. of Flips: 2173 time to process: 0 seconds.
uf250-04.cnf , deadline. Restarts: 3850
uf250-04.cnf fulfilled No. of Restarts: 3655 No. of Flips: 1701 time to process: 15 seconds.
uf250-04.cnf , deadline. Restarts: 3850
uf250-04.cnf fulfilled No. of Restarts: 740 No. of Flips: 3418 time to process: 3 seconds.
uf250-04.cnf fulfilled No. of Restarts: 817 No. of Flips: 1224 time to process: 3 seconds.
uf250-04.cnf , deadline. Restarts: 3850
uf250-04.cnf fulfilled No. of Restarts: 2524 No. of Flips: 2088 time to process: 10 seconds.
uf250-04.cnf fulfilled No. of Restarts: 2695 No. of Flips: 3374 time to process: 11 seconds.
uf250-04.cnf fulfilled No. of Restarts: 625 No. of Flips: 4563 time to process: 2 seconds.
uf250-04.cnf , deadline. Restarts: 3850
uf250-04.cnf fulfilled No. of Restarts: 666 No. of Flips: 1335 time to process: 2 seconds.
uf250-04.cnf , deadline. Restarts: 3850
uf250-04.cnf fulfilled No. of Restarts: 998 No. of Flips: 808 time to process: 4 seconds.
uf250-04.cnf fulfilled No. of Restarts: 356 No. of Flips: 3982 time to process: 1 seconds.
uf250-04.cnf fulfilled No. of Restarts: 1359 No. of Flips: 4463 time to process: 5 seconds.
uf250-04.cnf fulfilled No. of Restarts: 1371 No. of Flips: 3162 time to process: 5 seconds.
uf250-04.cnf fulfilled No. of Restarts: 1427 No. of Flips: 2897 time to process: 6 seconds.
uf250-04.cnf fulfilled No. of Restarts: 1043 No. of Flips: 3546 time to process: 4 seconds.
uf250-04.cnf , deadline. Restarts: 3850
uf250-04.cnf fulfilled No. of Restarts: 1839 No. of Flips: 3720 time to process: 7 seconds.
uf250-04.cnf , deadline. Restarts: 3850
uf250-04.cnf fulfilled No. of Restarts: 489 No. of Flips: 1374 time to process: 2 seconds.
uf250-04.cnf , deadline. Restarts: 3850
uf250-04.cnf fulfilled No. of Restarts: 391 No. of Flips: 1431 time to process: 1 seconds.
uf250-04.cnf fulfilled No. of Restarts: 1405 No. of Flips: 2909 time to process: 6 seconds.
uf250-04.cnf fulfilled No. of Restarts: 772 No. of Flips: 2231 time to process: 3 seconds.
uf250-04.cnf , deadline. Restarts: 3850
uf250-04.cnf , deadline. Restarts: 3850
uf250-04.cnf , deadline. Restarts: 3850
uf250-04.cnf fulfilled No. of Restarts: 1985 No. of Flips: 1339 time to process: 8 seconds.
uf250-04.cnf fulfilled No. of Restarts: 3276 No. of Flips: 3289 time to process: 13 seconds.
uf250-04.cnf , deadline. Restarts: 3850
uf250-04.cnf fulfilled No. of Restarts: 633 No. of Flips: 3787 time to process: 2 seconds.
uf250-04.cnf fulfilled No. of Restarts: 1529 No. of Flips: 4118 time to process: 6 seconds.
uf250-04.cnf fulfilled No. of Restarts: 1654 No. of Flips: 3115 time to process: 6 seconds.
uf250-04.cnf fulfilled No. of Restarts: 364 No. of Flips: 4141 time to process: 1 seconds.
uf250-04.cnf , deadline. Restarts: 3850
uf250-04.cnf , deadline. Restarts: 3850
uf250-04.cnf fulfilled No. of Restarts: 1401 No. of Flips: 3801 time to process: 5 seconds.
uf250-04.cnf , deadline. Restarts: 3850
uf250-04.cnf fulfilled No. of Restarts: 878 No. of Flips: 3861 time to process: 3 seconds.
uf250-04.cnf fulfilled No. of Restarts: 125 No. of Flips: 4168 time to process: 0 seconds.
uf250-04.cnf fulfilled No. of Restarts: 1569 No. of Flips: 2744 time to process: 8 seconds.
uf250-04.cnf , deadline. Restarts: 3850
uf250-04.cnf , deadline. Restarts: 3850
uf250-04.cnf , deadline. Restarts: 3850
uf250-04.cnf fulfilled No. of Restarts: 1152 No. of Flips: 2875 time to process: 5 seconds.
uf250-04.cnf , deadline. Restarts: 3850
uf250-04.cnf fulfilled No. of Restarts: 1390 No. of Flips: 2896 time to process: 6 seconds.
uf250-04.cnf fulfilled No. of Restarts: 1728 No. of Flips: 1500 time to process: 7 seconds.
uf250-04.cnf fulfilled No. of Restarts: 192 No. of Flips: 2596 time to process: 0 seconds.
uf250-04.cnf , deadline. Restarts: 3850
uf250-04.cnf fulfilled No. of Restarts: 465 No. of Flips: 1820 time to process: 2 seconds.
uf250-04.cnf , deadline. Restarts: 3850
uf250-04.cnf fulfilled No. of Restarts: 1142 No. of Flips: 2503 time to process: 5 seconds.
uf250-04.cnf fulfilled No. of Restarts: 3083 No. of Flips: 3101 time to process: 13 seconds.
uf250-04.cnf fulfilled No. of Restarts: 620 No. of Flips: 2360 time to process: 2 seconds.
uf250-04.cnf , deadline. Restarts: 3850
uf250-04.cnf , deadline. Restarts: 3850
uf250-04.cnf fulfilled No. of Restarts: 583 No. of Flips: 1841 time to process: 2 seconds.
uf250-04.cnf fulfilled No. of Restarts: 1803 No. of Flips: 1176 time to process: 7 seconds.
uf250-04.cnf fulfilled No. of Restarts: 205 No. of Flips: 4985 time to process: 0 seconds.
uf250-04.cnf , deadline. Restarts: 3850
uf250-04.cnf , deadline. Restarts: 3850
uf250-04.cnf , deadline. Restarts: 3850
uf250-04.cnf fulfilled No. of Restarts: 2956 No. of Flips: 4482 time to process: 12 seconds.
uf250-04.cnf fulfilled No. of Restarts: 331 No. of Flips: 3764 time to process: 1 seconds.
uf250-04.cnf fulfilled No. of Restarts: 2913 No. of Flips: 3961 time to process: 12 seconds.
uf250-04.cnf fulfilled No. of Restarts: 2173 No. of Flips: 2519 time to process: 9 seconds.
uf250-04.cnf fulfilled No. of Restarts: 1191 No. of Flips: 2377 time to process: 5 seconds.
uf250-04.cnf fulfilled No. of Restarts: 2776 No. of Flips: 2471 time to process: 11 seconds.
uf250-04.cnf fulfilled No. of Restarts: 1334 No. of Flips: 3892 time to process: 5 seconds.
uf250-04.cnf fulfilled No. of Restarts: 1531 No. of Flips: 3533 time to process: 6 seconds.
uf250-04.cnf fulfilled No. of Restarts: 1726 No. of Flips: 3626 time to process: 7 seconds.
uf250-04.cnf fulfilled No. of Restarts: 910 No. of Flips: 3879 time to process: 4 seconds.
uf250-04.cnf , deadline. Restarts: 3850
uf250-04.cnf , deadline. Restarts: 3850
uf250-04.cnf fulfilled No. of Restarts: 2703 No. of Flips: 1996 time to process: 11 seconds.
uf250-04.cnf fulfilled No. of Restarts: 328 No. of Flips: 4982 time to process: 1 seconds.
uf250-04.cnf fulfilled No. of Restarts: 1428 No. of Flips: 2927 time to process: 6 seconds.
uf250-04.cnf fulfilled No. of Restarts: 2653 No. of Flips: 1027 time to process: 11 seconds.
uf250-04.cnf , deadline. Restarts: 3850
uf250-04.cnf , deadline. Restarts: 3850
uf250-04.cnf fulfilled No. of Restarts: 1194 No. of Flips: 4148 time to process: 5 seconds.
uf250-04.cnf , deadline. Restarts: 3850
uf250-04.cnf , deadline. Restarts: 3850
uf250-04.cnf , deadline. Restarts: 3850
uf250-04.cnf fulfilled No. of Restarts: 1481 No. of Flips: 2764 time to process: 6 seconds.
uf250-04.cnf fulfilled No. of Restarts: 438 No. of Flips: 1802 time to process: 2 seconds.
uf250-04.cnf fulfilled No. of Restarts: 485 No. of Flips: 1925 time to process: 2 seconds.
uf250-04.cnf fulfilled No. of Restarts: 1776 No. of Flips: 3170 time to process: 7 seconds.
uf250-04.cnf fulfilled No. of Restarts: 1273 No. of Flips: 2817 time to process: 5 seconds.
uf250-04.cnf fulfilled No. of Restarts: 425 No. of Flips: 2212 time to process: 1 seconds.
uf250-04.cnf , deadline. Restarts: 3850
uf250-04.cnf fulfilled No. of Restarts: 903 No. of Flips: 1309 time to process: 4 seconds.
uf250-04.cnf fulfilled No. of Restarts: 2596 No. of Flips: 1511 time to process: 11 seconds.
uf250-04.cnf , deadline. Restarts: 3850
uf250-04.cnf fulfilled No. of Restarts: 936 No. of Flips: 2461 time to process: 3 seconds.
uf250-04.cnf fulfilled No. of Restarts: 1430 No. of Flips: 1796 time to process: 6 seconds.
uf250-04.cnf fulfilled No. of Restarts: 91 No. of Flips: 3570 time to process: 0 seconds.
uf250-04.cnf fulfilled No. of Restarts: 815 No. of Flips: 2025 time to process: 3 seconds.
uf250-04.cnf fulfilled No. of Restarts: 1151 No. of Flips: 1983 time to process: 5 seconds.
uf250-04.cnf fulfilled No. of Restarts: 2660 No. of Flips: 2555 time to process: 11 seconds.
uf250-04.cnf , deadline. Restarts: 3850
uf250-04.cnf , deadline. Restarts: 3850
uf250-04.cnf fulfilled No. of Restarts: 3001 No. of Flips: 2790 time to process: 12 seconds.
uf250-04.cnf fulfilled No. of Restarts: 888 No. of Flips: 3375 time to process: 3 seconds.
uf250-04.cnf fulfilled No. of Restarts: 3032 No. of Flips: 3524 time to process: 13 seconds.
uf250-04.cnf fulfilled No. of Restarts: 324 No. of Flips: 1544 time to process: 1 seconds.
uf250-04.cnf , deadline. Restarts: 3850
uf250-04.cnf , deadline. Restarts: 3850
uf250-04.cnf fulfilled No. of Restarts: 2327 No. of Flips: 4627 time to process: 10 seconds.
uf250-04.cnf , deadline. Restarts: 3850
uf250-04.cnf fulfilled No. of Restarts: 69 No. of Flips: 2141 time to process: 0 seconds.
uf250-04.cnf fulfilled No. of Restarts: 919 No. of Flips: 1993 time to process: 4 seconds.
uf250-04.cnf , deadline. Restarts: 3850
uf250-04.cnf fulfilled No. of Restarts: 1468 No. of Flips: 2118 time to process: 6 seconds.
uf250-04.cnf fulfilled No. of Restarts: 566 No. of Flips: 4928 time to process: 2 seconds.
uf250-04.cnf , deadline. Restarts: 3850
uf250-04.cnf fulfilled No. of Restarts: 3632 No. of Flips: 2062 time to process: 15 seconds.
uf250-04.cnf , deadline. Restarts: 3850
uf250-04.cnf fulfilled No. of Restarts: 1324 No. of Flips: 4499 time to process: 5 seconds.
uf250-04.cnf fulfilled No. of Restarts: 2991 No. of Flips: 2169 time to process: 12 seconds.
uf250-04.cnf fulfilled No. of Restarts: 870 No. of Flips: 4434 time to process: 3 seconds.
uf250-04.cnf , deadline. Restarts: 3850
uf250-04.cnf , deadline. Restarts: 3850
uf250-04.cnf fulfilled No. of Restarts: 2671 No. of Flips: 4608 time to process: 11 seconds.
uf250-04.cnf , deadline. Restarts: 3850
uf250-04.cnf fulfilled No. of Restarts: 827 No. of Flips: 1783 time to process: 3 seconds.
uf250-04.cnf fulfilled No. of Restarts: 53 No. of Flips: 4981 time to process: 0 seconds.
uf250-04.cnf fulfilled No. of Restarts: 2241 No. of Flips: 4778 time to process: 9 seconds.
uf250-04.cnf fulfilled No. of Restarts: 2724 No. of Flips: 2608 time to process: 11 seconds.
uf250-04.cnf , deadline. Restarts: 3850
uf250-04.cnf fulfilled No. of Restarts: 3373 No. of Flips: 4883 time to process: 14 seconds.
uf250-04.cnf , deadline. Restarts: 3850
uf250-04.cnf fulfilled No. of Restarts: 3173 No. of Flips: 2161 time to process: 13 seconds.
uf250-04.cnf fulfilled No. of Restarts: 1841 No. of Flips: 3706 time to process: 8 seconds.
uf250-04.cnf fulfilled No. of Restarts: 1726 No. of Flips: 2390 time to process: 7 seconds.
uf250-04.cnf , deadline. Restarts: 3850
uf250-04.cnf , deadline. Restarts: 3850
uf250-04.cnf fulfilled No. of Restarts: 579 No. of Flips: 4815 time to process: 2 seconds.
uf250-04.cnf fulfilled No. of Restarts: 131 No. of Flips: 1441 time to process: 0 seconds.
uf250-04.cnf , deadline. Restarts: 3850
uf250-04.cnf fulfilled No. of Restarts: 1546 No. of Flips: 3811 time to process: 6 seconds.
uf250-04.cnf fulfilled No. of Restarts: 2190 No. of Flips: 990 time to process: 9 seconds.
uf250-04.cnf fulfilled No. of Restarts: 1253 No. of Flips: 3762 time to process: 5 seconds.
uf250-04.cnf fulfilled No. of Restarts: 2822 No. of Flips: 2230 time to process: 12 seconds.
uf250-04.cnf fulfilled No. of Restarts: 2770 No. of Flips: 2803 time to process: 12 seconds.
uf250-04.cnf , deadline. Restarts: 3850
uf250-04.cnf , deadline. Restarts: 3850
uf250-04.cnf fulfilled No. of Restarts: 1910 No. of Flips: 3882 time to process: 8 seconds.
uf250-04.cnf fulfilled No. of Restarts: 515 No. of Flips: 2749 time to process: 2 seconds.
uf250-04.cnf fulfilled No. of Restarts: 669 No. of Flips: 4877 time to process: 3 seconds.
uf250-04.cnf , deadline. Restarts: 3850
uf250-04.cnf , deadline. Restarts: 3850
uf250-04.cnf , deadline. Restarts: 3850
uf250-04.cnf , deadline. Restarts: 3850
uf250-04.cnf , deadline. Restarts: 3850
uf250-04.cnf fulfilled No. of Restarts: 1488 No. of Flips: 1349 time to process: 6 seconds.
uf250-04.cnf fulfilled No. of Restarts: 3647 No. of Flips: 4172 time to process: 15 seconds.
uf250-04.cnf , deadline. Restarts: 3850
uf250-04.cnf fulfilled No. of Restarts: 3549 No. of Flips: 2902 time to process: 15 seconds.
uf250-04.cnf fulfilled No. of Restarts: 2532 No. of Flips: 1105 time to process: 11 seconds.
uf250-04.cnf fulfilled No. of Restarts: 3337 No. of Flips: 1365 time to process: 14 seconds.
uf250-04.cnf fulfilled No. of Restarts: 933 No. of Flips: 1378 time to process: 4 seconds.
uf250-04.cnf fulfilled No. of Restarts: 1888 No. of Flips: 1376 time to process: 8 seconds.
uf250-04.cnf , deadline. Restarts: 3850
uf250-04.cnf , deadline. Restarts: 3850
uf250-04.cnf fulfilled No. of Restarts: 3650 No. of Flips: 1542 time to process: 15 seconds.
uf250-04.cnf fulfilled No. of Restarts: 1776 No. of Flips: 4125 time to process: 7 seconds.
uf250-04.cnf fulfilled No. of Restarts: 3647 No. of Flips: 1622 time to process: 15 seconds.
uf250-04.cnf , deadline. Restarts: 3850
uf250-04.cnf fulfilled No. of Restarts: 1204 No. of Flips: 1927 time to process: 5 seconds.
uf250-04.cnf , deadline. Restarts: 3850
uf250-04.cnf , deadline. Restarts: 3850
uf250-04.cnf fulfilled No. of Restarts: 763 No. of Flips: 1126 time to process: 3 seconds.
uf250-04.cnf fulfilled No. of Restarts: 2035 No. of Flips: 3739 time to process: 8 seconds.
uf250-04.cnf fulfilled No. of Restarts: 1646 No. of Flips: 3846 time to process: 7 seconds.
uf250-04.cnf fulfilled No. of Restarts: 418 No. of Flips: 1662 time to process: 1 seconds.
uf250-04.cnf , deadline. Restarts: 3850
uf250-04.cnf fulfilled No. of Restarts: 709 No. of Flips: 1444 time to process: 3 seconds.
uf250-04.cnf fulfilled No. of Restarts: 3522 No. of Flips: 1455 time to process: 15 seconds.
uf250-04.cnf fulfilled No. of Restarts: 2914 No. of Flips: 3141 time to process: 12 seconds.
uf250-04.cnf , deadline. Restarts: 3850
uf250-04.cnf fulfilled No. of Restarts: 2308 No. of Flips: 4559 time to process: 10 seconds.
uf250-04.cnf fulfilled No. of Restarts: 649 No. of Flips: 1070 time to process: 2 seconds.
uf250-04.cnf , deadline. Restarts: 3850
uf250-04.cnf , deadline. Restarts: 3850
uf250-04.cnf , deadline. Restarts: 3850
uf250-04.cnf fulfilled No. of Restarts: 2442 No. of Flips: 1115 time to process: 10 seconds.
uf250-04.cnf fulfilled No. of Restarts: 158 No. of Flips: 1531 time to process: 0 seconds.
uf250-04.cnf fulfilled No. of Restarts: 370 No. of Flips: 4260 time to process: 1 seconds.
uf250-04.cnf fulfilled No. of Restarts: 3699 No. of Flips: 4894 time to process: 15 seconds.
uf250-04.cnf fulfilled No. of Restarts: 457 No. of Flips: 4976 time to process: 2 seconds.
uf250-04.cnf fulfilled No. of Restarts: 3729 No. of Flips: 4917 time to process: 15 seconds.
uf250-04.cnf fulfilled No. of Restarts: 2614 No. of Flips: 4728 time to process: 11 seconds.
uf250-04.cnf , deadline. Restarts: 3850
uf250-04.cnf fulfilled No. of Restarts: 1196 No. of Flips: 1682 time to process: 5 seconds.
uf250-04.cnf , deadline. Restarts: 3850
uf250-04.cnf , deadline. Restarts: 3850
uf250-04.cnf fulfilled No. of Restarts: 755 No. of Flips: 4819 time to process: 3 seconds.
uf250-04.cnf , deadline. Restarts: 3850
uf250-04.cnf , deadline. Restarts: 3850
uf250-04.cnf fulfilled No. of Restarts: 1220 No. of Flips: 2982 time to process: 5 seconds.
uf250-04.cnf fulfilled No. of Restarts: 662 No. of Flips: 4179 time to process: 2 seconds.
uf250-04.cnf , deadline. Restarts: 3850
uf250-04.cnf fulfilled No. of Restarts: 319 No. of Flips: 3960 time to process: 1 seconds.
uf250-04.cnf fulfilled No. of Restarts: 2052 No. of Flips: 3277 time to process: 8 seconds.
uf250-04.cnf , deadline. Restarts: 3850
uf250-04.cnf fulfilled No. of Restarts: 1401 No. of Flips: 4582 time to process: 6 seconds.
uf250-04.cnf , deadline. Restarts: 3850
uf250-04.cnf fulfilled No. of Restarts: 1404 No. of Flips: 4416 time to process: 6 seconds.
uf250-04.cnf fulfilled No. of Restarts: 776 No. of Flips: 1253 time to process: 3 seconds.
uf250-04.cnf fulfilled No. of Restarts: 1967 No. of Flips: 1850 time to process: 8 seconds.
uf250-04.cnf fulfilled No. of Restarts: 2391 No. of Flips: 4008 time to process: 10 seconds.
uf250-04.cnf fulfilled No. of Restarts: 235 No. of Flips: 2288 time to process: 1 seconds.
uf250-04.cnf fulfilled No. of Restarts: 1362 No. of Flips: 1781 time to process: 6 seconds.
uf250-04.cnf fulfilled No. of Restarts: 3043 No. of Flips: 1620 time to process: 13 seconds.
uf250-04.cnf fulfilled No. of Restarts: 1167 No. of Flips: 1562 time to process: 5 seconds.
uf250-04.cnf fulfilled No. of Restarts: 2051 No. of Flips: 1082 time to process: 9 seconds.
uf250-04.cnf fulfilled No. of Restarts: 2172 No. of Flips: 2060 time to process: 9 seconds.
uf250-04.cnf , deadline. Restarts: 3850
uf250-04.cnf fulfilled No. of Restarts: 991 No. of Flips: 993 time to process: 4 seconds.
uf250-04.cnf fulfilled No. of Restarts: 1523 No. of Flips: 1626 time to process: 6 seconds.
uf250-04.cnf fulfilled No. of Restarts: 893 No. of Flips: 1886 time to process: 3 seconds.
uf250-04.cnf fulfilled No. of Restarts: 3071 No. of Flips: 3429 time to process: 13 seconds.
uf250-04.cnf fulfilled No. of Restarts: 137 No. of Flips: 4993 time to process: 0 seconds.
uf250-04.cnf fulfilled No. of Restarts: 1036 No. of Flips: 2588 time to process: 4 seconds.
uf250-04.cnf fulfilled No. of Restarts: 292 No. of Flips: 1468 time to process: 1 seconds.
uf250-04.cnf , deadline. Restarts: 3850
uf250-04.cnf fulfilled No. of Restarts: 1229 No. of Flips: 1393 time to process: 5 seconds.
uf250-04.cnf fulfilled No. of Restarts: 2212 No. of Flips: 1721 time to process: 9 seconds.
uf250-04.cnf fulfilled No. of Restarts: 595 No. of Flips: 3997 time to process: 2 seconds.
uf250-04.cnf , deadline. Restarts: 3850
uf250-04.cnf fulfilled No. of Restarts: 477 No. of Flips: 3788 time to process: 2 seconds.
uf250-04.cnf , deadline. Restarts: 3850
uf250-04.cnf , deadline. Restarts: 3850
uf250-04.cnf , deadline. Restarts: 3850
uf250-04.cnf fulfilled No. of Restarts: 721 No. of Flips: 4777 time to process: 3 seconds.
uf250-04.cnf , deadline. Restarts: 3850
uf250-04.cnf , deadline. Restarts: 3850
uf250-04.cnf fulfilled No. of Restarts: 1062 No. of Flips: 4987 time to process: 4 seconds.
uf250-04.cnf fulfilled No. of Restarts: 1435 No. of Flips: 855 time to process: 6 seconds.
uf250-04.cnf fulfilled No. of Restarts: 663 No. of Flips: 2469 time to process: 2 seconds.
uf250-04.cnf fulfilled No. of Restarts: 1755 No. of Flips: 3606 time to process: 7 seconds.
uf250-04.cnf fulfilled No. of Restarts: 1072 No. of Flips: 4664 time to process: 4 seconds.
uf250-04.cnf , deadline. Restarts: 3850
uf250-04.cnf fulfilled No. of Restarts: 2550 No. of Flips: 1317 time to process: 10 seconds.
uf250-04.cnf fulfilled No. of Restarts: 3042 No. of Flips: 4567 time to process: 12 seconds.
uf250-04.cnf fulfilled No. of Restarts: 2583 No. of Flips: 3729 time to process: 10 seconds.
uf250-04.cnf fulfilled No. of Restarts: 453 No. of Flips: 2232 time to process: 2 seconds.
uf250-04.cnf , deadline. Restarts: 3850
uf250-04.cnf fulfilled No. of Restarts: 471 No. of Flips: 2561 time to process: 2 seconds.
uf250-04.cnf fulfilled No. of Restarts: 3807 No. of Flips: 4432 time to process: 15 seconds.
uf250-04.cnf , deadline. Restarts: 3850
uf250-04.cnf , deadline. Restarts: 3850
uf250-04.cnf , deadline. Restarts: 3850
uf250-04.cnf fulfilled No. of Restarts: 3527 No. of Flips: 2107 time to process: 15 seconds.
uf250-04.cnf , deadline. Restarts: 3850
uf250-04.cnf , deadline. Restarts: 3850
uf250-04.cnf fulfilled No. of Restarts: 3573 No. of Flips: 4829 time to process: 14 seconds.
uf250-04.cnf fulfilled No. of Restarts: 1336 No. of Flips: 4657 time to process: 5 seconds.
uf250-04.cnf fulfilled No. of Restarts: 2002 No. of Flips: 4597 time to process: 8 seconds.
uf250-04.cnf fulfilled No. of Restarts: 3599 No. of Flips: 3319 time to process: 15 seconds.
uf250-04.cnf , deadline. Restarts: 3850
uf250-04.cnf fulfilled No. of Restarts: 3695 No. of Flips: 1220 time to process: 15 seconds.
uf250-04.cnf , deadline. Restarts: 3850
uf250-04.cnf , deadline. Restarts: 3850
uf250-04.cnf fulfilled No. of Restarts: 676 No. of Flips: 4176 time to process: 2 seconds.
uf250-04.cnf , deadline. Restarts: 3850
uf250-04.cnf fulfilled No. of Restarts: 1428 No. of Flips: 4744 time to process: 6 seconds.
uf250-04.cnf fulfilled No. of Restarts: 2083 No. of Flips: 1579 time to process: 9 seconds.
uf250-04.cnf fulfilled No. of Restarts: 1254 No. of Flips: 4591 time to process: 5 seconds.
uf250-04.cnf , deadline. Restarts: 3850
uf250-04.cnf fulfilled No. of Restarts: 95 No. of Flips: 811 time to process: 0 seconds.
uf250-04.cnf fulfilled No. of Restarts: 978 No. of Flips: 3345 time to process: 4 seconds.
uf250-04.cnf , deadline. Restarts: 3850
uf250-04.cnf fulfilled No. of Restarts: 1308 No. of Flips: 2416 time to process: 5 seconds.
uf250-04.cnf fulfilled No. of Restarts: 3135 No. of Flips: 4815 time to process: 13 seconds.
uf250-04.cnf fulfilled No. of Restarts: 2643 No. of Flips: 2202 time to process: 11 seconds.
uf250-04.cnf fulfilled No. of Restarts: 3135 No. of Flips: 4998 time to process: 13 seconds.
uf250-04.cnf fulfilled No. of Restarts: 620 No. of Flips: 4283 time to process: 2 seconds.
uf250-04.cnf fulfilled No. of Restarts: 2443 No. of Flips: 4103 time to process: 10 seconds.
uf250-04.cnf fulfilled No. of Restarts: 444 No. of Flips: 4345 time to process: 1 seconds.
uf250-04.cnf fulfilled No. of Restarts: 461 No. of Flips: 890 time to process: 2 seconds.
uf250-04.cnf , deadline. Restarts: 3850
uf250-04.cnf , deadline. Restarts: 3850
uf250-04.cnf , deadline. Restarts: 3850
uf250-04.cnf fulfilled No. of Restarts: 635 No. of Flips: 1419 time to process: 2 seconds.
uf250-04.cnf fulfilled No. of Restarts: 317 No. of Flips: 1686 time to process: 1 seconds.
uf250-04.cnf fulfilled No. of Restarts: 1801 No. of Flips: 4197 time to process: 7 seconds.
uf250-04.cnf fulfilled No. of Restarts: 157 No. of Flips: 2314 time to process: 0 seconds.
uf250-04.cnf , deadline. Restarts: 3850
uf250-04.cnf , deadline. Restarts: 3850
uf250-04.cnf fulfilled No. of Restarts: 2128 No. of Flips: 2133 time to process: 9 seconds.
uf250-04.cnf fulfilled No. of Restarts: 21 No. of Flips: 4073 time to process: 0 seconds.
uf250-04.cnf , deadline. Restarts: 3850
uf250-04.cnf fulfilled No. of Restarts: 1838 No. of Flips: 4457 time to process: 7 seconds.
uf250-04.cnf fulfilled No. of Restarts: 1403 No. of Flips: 855 time to process: 6 seconds.
uf250-04.cnf , deadline. Restarts: 3850
uf250-04.cnf , deadline. Restarts: 3850
uf250-04.cnf , deadline. Restarts: 3850
uf250-04.cnf fulfilled No. of Restarts: 3543 No. of Flips: 3995 time to process: 15 seconds.
uf250-04.cnf fulfilled No. of Restarts: 1469 No. of Flips: 1226 time to process: 6 seconds.
uf250-04.cnf , deadline. Restarts: 3850
uf250-04.cnf , deadline. Restarts: 3850
uf250-04.cnf fulfilled No. of Restarts: 850 No. of Flips: 2768 time to process: 3 seconds.
uf250-04.cnf fulfilled No. of Restarts: 1327 No. of Flips: 2488 time to process: 5 seconds.
uf250-04.cnf fulfilled No. of Restarts: 2466 No. of Flips: 3026 time to process: 10 seconds.
uf250-04.cnf , deadline. Restarts: 3850
uf250-04.cnf fulfilled No. of Restarts: 617 No. of Flips: 4310 time to process: 2 seconds.
uf250-04.cnf fulfilled No. of Restarts: 1772 No. of Flips: 1496 time to process: 7 seconds.
uf250-04.cnf fulfilled No. of Restarts: 231 No. of Flips: 4413 time to process: 1 seconds.
uf250-04.cnf fulfilled No. of Restarts: 2492 No. of Flips: 3226 time to process: 10 seconds.
uf250-04.cnf , deadline. Restarts: 3850
uf250-04.cnf fulfilled No. of Restarts: 1946 No. of Flips: 3921 time to process: 8 seconds.
uf250-04.cnf fulfilled No. of Restarts: 690 No. of Flips: 1813 time to process: 2 seconds.
uf250-04.cnf , deadline. Restarts: 3850
uf250-04.cnf fulfilled No. of Restarts: 935 No. of Flips: 2034 time to process: 4 seconds.
uf250-04.cnf , deadline. Restarts: 3850
uf250-04.cnf fulfilled No. of Restarts: 439 No. of Flips: 4735 time to process: 1 seconds.
uf250-04.cnf fulfilled No. of Restarts: 2287 No. of Flips: 4729 time to process: 9 seconds.
uf250-04.cnf fulfilled No. of Restarts: 1498 No. of Flips: 3080 time to process: 6 seconds.
uf250-04.cnf fulfilled No. of Restarts: 807 No. of Flips: 999 time to process: 3 seconds.
uf250-04.cnf , deadline. Restarts: 3850
uf250-04.cnf , deadline. Restarts: 3850
uf250-04.cnf fulfilled No. of Restarts: 2474 No. of Flips: 3247 time to process: 10 seconds.
uf250-04.cnf fulfilled No. of Restarts: 1144 No. of Flips: 1376 time to process: 4 seconds.
uf250-04.cnf fulfilled No. of Restarts: 756 No. of Flips: 4526 time to process: 3 seconds.
uf250-04.cnf , deadline. Restarts: 3850
uf250-04.cnf , deadline. Restarts: 3850
uf250-04.cnf , deadline. Restarts: 3850
uf250-04.cnf fulfilled No. of Restarts: 275 No. of Flips: 2024 time to process: 1 seconds.
uf250-04.cnf fulfilled No. of Restarts: 115 No. of Flips: 3968 time to process: 0 seconds.
uf250-04.cnf , deadline. Restarts: 3850
uf250-04.cnf fulfilled No. of Restarts: 1190 No. of Flips: 1350 time to process: 5 seconds.
uf250-04.cnf fulfilled No. of Restarts: 2536 No. of Flips: 3182 time to process: 10 seconds.
uf250-04.cnf , deadline. Restarts: 3850
uf250-04.cnf fulfilled No. of Restarts: 2431 No. of Flips: 2673 time to process: 10 seconds.
uf250-04.cnf fulfilled No. of Restarts: 106 No. of Flips: 4117 time to process: 0 seconds.
uf250-04.cnf fulfilled No. of Restarts: 2127 No. of Flips: 2705 time to process: 9 seconds.
uf250-04.cnf fulfilled No. of Restarts: 475 No. of Flips: 4241 time to process: 2 seconds.
uf250-04.cnf fulfilled No. of Restarts: 3440 No. of Flips: 2905 time to process: 14 seconds.
uf250-04.cnf , deadline. Restarts: 3850
uf250-04.cnf , deadline. Restarts: 3850
uf250-04.cnf , deadline. Restarts: 3850
uf250-04.cnf fulfilled No. of Restarts: 2957 No. of Flips: 2508 time to process: 12 seconds.
uf250-04.cnf fulfilled No. of Restarts: 844 No. of Flips: 3821 time to process: 3 seconds.
uf250-04.cnf fulfilled No. of Restarts: 647 No. of Flips: 4725 time to process: 2 seconds.
uf250-04.cnf , deadline. Restarts: 3850
uf250-04.cnf fulfilled No. of Restarts: 1332 No. of Flips: 3919 time to process: 5 seconds.
uf250-04.cnf , deadline. Restarts: 3850
uf250-04.cnf fulfilled No. of Restarts: 89 No. of Flips: 2772 time to process: 0 seconds.
uf250-04.cnf fulfilled No. of Restarts: 193 No. of Flips: 2766 time to process: 0 seconds.
uf250-04.cnf fulfilled No. of Restarts: 1083 No. of Flips: 1371 time to process: 4 seconds.
uf250-04.cnf , deadline. Restarts: 3850
uf250-04.cnf , deadline. Restarts: 3850
uf250-04.cnf fulfilled No. of Restarts: 2740 No. of Flips: 2929 time to process: 11 seconds.
uf250-04.cnf fulfilled No. of Restarts: 1256 No. of Flips: 4777 time to process: 5 seconds.
uf250-04.cnf fulfilled No. of Restarts: 536 No. of Flips: 1269 time to process: 2 seconds.
uf250-04.cnf , deadline. Restarts: 3850
uf250-04.cnf fulfilled No. of Restarts: 274 No. of Flips: 2799 time to process: 1 seconds.
uf250-04.cnf fulfilled No. of Restarts: 2442 No. of Flips: 1804 time to process: 10 seconds.
uf250-04.cnf fulfilled No. of Restarts: 1420 No. of Flips: 2343 time to process: 6 seconds.
uf250-04.cnf fulfilled No. of Restarts: 1397 No. of Flips: 4054 time to process: 5 seconds.
uf250-04.cnf fulfilled No. of Restarts: 567 No. of Flips: 3899 time to process: 2 seconds.
uf250-04.cnf fulfilled No. of Restarts: 1613 No. of Flips: 1497 time to process: 6 seconds.
uf250-04.cnf , deadline. Restarts: 3850
uf250-04.cnf , deadline. Restarts: 3850
uf250-04.cnf fulfilled No. of Restarts: 1564 No. of Flips: 4648 time to process: 6 seconds.
uf250-04.cnf fulfilled No. of Restarts: 1297 No. of Flips: 3334 time to process: 5 seconds.
uf250-04.cnf fulfilled No. of Restarts: 3069 No. of Flips: 2108 time to process: 12 seconds.
uf250-04.cnf fulfilled No. of Restarts: 3135 No. of Flips: 739 time to process: 12 seconds.
uf250-04.cnf fulfilled No. of Restarts: 150 No. of Flips: 4299 time to process: 0 seconds.
uf250-04.cnf , deadline. Restarts: 3850
uf250-04.cnf , deadline. Restarts: 3850
uf250-04.cnf , deadline. Restarts: 3850
uf250-04.cnf fulfilled No. of Restarts: 956 No. of Flips: 1066 time to process: 4 seconds.
uf250-04.cnf fulfilled No. of Restarts: 2382 No. of Flips: 1784 time to process: 10 seconds.
uf250-04.cnf fulfilled No. of Restarts: 242 No. of Flips: 4068 time to process: 1 seconds.
uf250-04.cnf fulfilled No. of Restarts: 380 No. of Flips: 2486 time to process: 1 seconds.
uf250-04.cnf fulfilled No. of Restarts: 2905 No. of Flips: 2237 time to process: 12 seconds.
uf250-04.cnf fulfilled No. of Restarts: 680 No. of Flips: 2523 time to process: 3 seconds.
uf250-04.cnf fulfilled No. of Restarts: 1029 No. of Flips: 1011 time to process: 4 seconds.
uf250-04.cnf fulfilled No. of Restarts: 679 No. of Flips: 4995 time to process: 2 seconds.
uf250-04.cnf , deadline. Restarts: 3850
uf250-04.cnf fulfilled No. of Restarts: 3340 No. of Flips: 1221 time to process: 14 seconds.
uf250-04.cnf fulfilled No. of Restarts: 2785 No. of Flips: 2936 time to process: 11 seconds.
uf250-04.cnf fulfilled No. of Restarts: 2180 No. of Flips: 3467 time to process: 9 seconds.
uf250-04.cnf fulfilled No. of Restarts: 605 No. of Flips: 4390 time to process: 2 seconds.
uf250-04.cnf fulfilled No. of Restarts: 2948 No. of Flips: 1680 time to process: 12 seconds.
uf250-04.cnf , deadline. Restarts: 3850
uf250-04.cnf fulfilled No. of Restarts: 745 No. of Flips: 2446 time to process: 3 seconds.
uf250-04.cnf fulfilled No. of Restarts: 1341 No. of Flips: 2760 time to process: 5 seconds.
uf250-04.cnf , deadline. Restarts: 3850
uf250-04.cnf , deadline. Restarts: 3850
uf250-04.cnf , deadline. Restarts: 3850
uf250-04.cnf fulfilled No. of Restarts: 486 No. of Flips: 2114 time to process: 2 seconds.
uf250-04.cnf , deadline. Restarts: 3850
uf250-04.cnf fulfilled No. of Restarts: 1038 No. of Flips: 1572 time to process: 4 seconds.
uf250-04.cnf fulfilled No. of Restarts: 814 No. of Flips: 4100 time to process: 3 seconds.
uf250-04.cnf fulfilled No. of Restarts: 2195 No. of Flips: 4802 time to process: 9 seconds.
uf250-04.cnf , deadline. Restarts: 3850
uf250-04.cnf , deadline. Restarts: 3850
uf250-04.cnf fulfilled No. of Restarts: 77 No. of Flips: 2459 time to process: 0 seconds.
uf250-04.cnf fulfilled No. of Restarts: 952 No. of Flips: 4015 time to process: 4 seconds.
uf250-04.cnf , deadline. Restarts: 3850
uf250-04.cnf , deadline. Restarts: 3850
uf250-04.cnf , deadline. Restarts: 3850
uf250-04.cnf fulfilled No. of Restarts: 2017 No. of Flips: 3930 time to process: 8 seconds.
uf250-04.cnf fulfilled No. of Restarts: 1932 No. of Flips: 1656 time to process: 8 seconds.
uf250-04.cnf , deadline. Restarts: 3850
uf250-04.cnf fulfilled No. of Restarts: 1510 No. of Flips: 1248 time to process: 6 seconds.
uf250-04.cnf fulfilled No. of Restarts: 2730 No. of Flips: 4797 time to process: 11 seconds.
uf250-04.cnf fulfilled No. of Restarts: 43 No. of Flips: 4943 time to process: 0 seconds.
uf250-04.cnf fulfilled No. of Restarts: 708 No. of Flips: 2253 time to process: 3 seconds.
uf250-04.cnf , deadline. Restarts: 3850
uf250-04.cnf fulfilled No. of Restarts: 3028 No. of Flips: 1457 time to process: 12 seconds.
uf250-04.cnf , deadline. Restarts: 3850
uf250-04.cnf fulfilled No. of Restarts: 2752 No. of Flips: 1437 time to process: 11 seconds.
uf250-04.cnf fulfilled No. of Restarts: 1582 No. of Flips: 1016 time to process: 6 seconds.
uf250-04.cnf fulfilled No. of Restarts: 119 No. of Flips: 2954 time to process: 0 seconds.
uf250-04.cnf fulfilled No. of Restarts: 1963 No. of Flips: 2785 time to process: 8 seconds.
uf250-04.cnf fulfilled No. of Restarts: 1267 No. of Flips: 1363 time to process: 5 seconds.
uf250-04.cnf fulfilled No. of Restarts: 1305 No. of Flips: 4619 time to process: 5 seconds.
uf250-04.cnf fulfilled No. of Restarts: 1713 No. of Flips: 2923 time to process: 7 seconds.
uf250-04.cnf fulfilled No. of Restarts: 934 No. of Flips: 1323 time to process: 4 seconds.
uf250-04.cnf , deadline. Restarts: 3850
uf250-04.cnf fulfilled No. of Restarts: 3701 No. of Flips: 1675 time to process: 15 seconds.
uf250-04.cnf , deadline. Restarts: 3850
uf250-04.cnf , deadline. Restarts: 3850
uf250-04.cnf fulfilled No. of Restarts: 2699 No. of Flips: 4524 time to process: 11 seconds.
uf250-04.cnf fulfilled No. of Restarts: 315 No. of Flips: 2417 time to process: 1 seconds.
uf250-04.cnf fulfilled No. of Restarts: 2361 No. of Flips: 2843 time to process: 10 seconds.
uf250-04.cnf fulfilled No. of Restarts: 697 No. of Flips: 3692 time to process: 3 seconds.
uf250-04.cnf fulfilled No. of Restarts: 3512 No. of Flips: 2673 time to process: 14 seconds.
uf250-04.cnf fulfilled No. of Restarts: 257 No. of Flips: 3593 time to process: 1 seconds.
uf250-04.cnf fulfilled No. of Restarts: 688 No. of Flips: 4708 time to process: 2 seconds.
uf250-04.cnf , deadline. Restarts: 3850
uf250-04.cnf fulfilled No. of Restarts: 706 No. of Flips: 3445 time to process: 3 seconds.
uf250-04.cnf fulfilled No. of Restarts: 728 No. of Flips: 1501 time to process: 3 seconds.
uf250-04.cnf fulfilled No. of Restarts: 2222 No. of Flips: 3509 time to process: 9 seconds.
uf250-04.cnf fulfilled No. of Restarts: 2635 No. of Flips: 4463 time to process: 11 seconds.
uf250-04.cnf fulfilled No. of Restarts: 3802 No. of Flips: 4914 time to process: 16 seconds.
uf250-04.cnf , deadline. Restarts: 3850
uf250-04.cnf fulfilled No. of Restarts: 2193 No. of Flips: 4651 time to process: 9 seconds.
uf250-04.cnf fulfilled No. of Restarts: 279 No. of Flips: 4266 time to process: 1 seconds.
uf250-04.cnf fulfilled No. of Restarts: 140 No. of Flips: 1239 time to process: 0 seconds.
uf250-04.cnf fulfilled No. of Restarts: 1129 No. of Flips: 1761 time to process: 4 seconds.
uf250-04.cnf fulfilled No. of Restarts: 36 No. of Flips: 3266 time to process: 0 seconds.
uf250-04.cnf fulfilled No. of Restarts: 27 No. of Flips: 3374 time to process: 0 seconds.
uf250-04.cnf fulfilled No. of Restarts: 1285 No. of Flips: 4681 time to process: 5 seconds.
uf250-04.cnf fulfilled No. of Restarts: 2243 No. of Flips: 4620 time to process: 9 seconds.
uf250-04.cnf fulfilled No. of Restarts: 2387 No. of Flips: 2483 time to process: 10 seconds.
uf250-04.cnf fulfilled No. of Restarts: 1492 No. of Flips: 2007 time to process: 6 seconds.
uf250-04.cnf , deadline. Restarts: 3850
uf250-04.cnf fulfilled No. of Restarts: 212 No. of Flips: 4990 time to process: 0 seconds.
uf250-04.cnf fulfilled No. of Restarts: 3659 No. of Flips: 4049 time to process: 15 seconds.
uf250-04.cnf fulfilled No. of Restarts: 1926 No. of Flips: 1363 time to process: 8 seconds.
uf250-04.cnf fulfilled No. of Restarts: 1862 No. of Flips: 4885 time to process: 7 seconds.
uf250-04.cnf , deadline. Restarts: 3850
uf250-04.cnf , deadline. Restarts: 3850
uf250-04.cnf fulfilled No. of Restarts: 1649 No. of Flips: 4566 time to process: 7 seconds.
uf250-04.cnf fulfilled No. of Restarts: 465 No. of Flips: 3487 time to process: 2 seconds.
uf250-04.cnf fulfilled No. of Restarts: 1466 No. of Flips: 1083 time to process: 6 seconds.
uf250-04.cnf , deadline. Restarts: 3850
uf250-04.cnf , deadline. Restarts: 3850
uf250-04.cnf fulfilled No. of Restarts: 972 No. of Flips: 4678 time to process: 4 seconds.
uf250-04.cnf , deadline. Restarts: 3850
uf250-04.cnf , deadline. Restarts: 3850
uf250-04.cnf fulfilled No. of Restarts: 1584 No. of Flips: 2609 time to process: 6 seconds.
uf250-04.cnf fulfilled No. of Restarts: 226 No. of Flips: 3427 time to process: 0 seconds.
uf250-04.cnf , deadline. Restarts: 3850
uf250-04.cnf , deadline. Restarts: 3850
uf250-04.cnf fulfilled No. of Restarts: 3474 No. of Flips: 1039 time to process: 14 seconds.
uf250-04.cnf fulfilled No. of Restarts: 1397 No. of Flips: 1863 time to process: 5 seconds.
uf250-04.cnf fulfilled No. of Restarts: 3446 No. of Flips: 1836 time to process: 14 seconds.
uf250-04.cnf fulfilled No. of Restarts: 19 No. of Flips: 4332 time to process: 0 seconds.
uf250-04.cnf , deadline. Restarts: 3850
uf250-04.cnf fulfilled No. of Restarts: 2691 No. of Flips: 2536 time to process: 11 seconds.
uf250-04.cnf fulfilled No. of Restarts: 3046 No. of Flips: 3852 time to process: 12 seconds.
uf250-04.cnf , deadline. Restarts: 3850
uf250-04.cnf , deadline. Restarts: 3850
uf250-04.cnf fulfilled No. of Restarts: 539 No. of Flips: 2045 time to process: 2 seconds.
uf250-04.cnf fulfilled No. of Restarts: 2710 No. of Flips: 1343 time to process: 11 seconds.
uf250-04.cnf fulfilled No. of Restarts: 3065 No. of Flips: 3102 time to process: 12 seconds.
uf250-04.cnf fulfilled No. of Restarts: 1411 No. of Flips: 1543 time to process: 5 seconds.
uf250-04.cnf fulfilled No. of Restarts: 1248 No. of Flips: 3762 time to process: 5 seconds.
uf250-04.cnf fulfilled No. of Restarts: 77 No. of Flips: 4007 time to process: 0 seconds.
uf250-04.cnf fulfilled No. of Restarts: 1947 No. of Flips: 3633 time to process: 8 seconds.
uf250-04.cnf fulfilled No. of Restarts: 27 No. of Flips: 4582 time to process: 0 seconds.
uf250-04.cnf , deadline. Restarts: 3850
uf250-04.cnf fulfilled No. of Restarts: 16 No. of Flips: 2581 time to process: 0 seconds.
uf250-04.cnf fulfilled No. of Restarts: 606 No. of Flips: 3786 time to process: 2 seconds.
uf250-04.cnf , deadline. Restarts: 3850
uf250-04.cnf fulfilled No. of Restarts: 2814 No. of Flips: 3632 time to process: 11 seconds.
uf250-04.cnf , deadline. Restarts: 3850
uf250-04.cnf fulfilled No. of Restarts: 196 No. of Flips: 4149 time to process: 0 seconds.
uf250-04.cnf fulfilled No. of Restarts: 2429 No. of Flips: 2491 time to process: 10 seconds.
uf250-04.cnf fulfilled No. of Restarts: 1624 No. of Flips: 2925 time to process: 6 seconds.
uf250-04.cnf , deadline. Restarts: 3850
uf250-04.cnf fulfilled No. of Restarts: 1507 No. of Flips: 4762 time to process: 6 seconds.
uf250-04.cnf , deadline. Restarts: 3850
uf250-04.cnf fulfilled No. of Restarts: 2041 No. of Flips: 3102 time to process: 8 seconds.
uf250-04.cnf , deadline. Restarts: 3850
uf250-04.cnf fulfilled No. of Restarts: 746 No. of Flips: 4271 time to process: 3 seconds.
uf250-04.cnf , deadline. Restarts: 3850
uf250-04.cnf , deadline. Restarts: 3850
uf250-04.cnf fulfilled No. of Restarts: 3380 No. of Flips: 4555 time to process: 14 seconds.
uf250-04.cnf fulfilled No. of Restarts: 1663 No. of Flips: 2086 time to process: 7 seconds.
uf250-04.cnf , deadline. Restarts: 3850
uf250-04.cnf , deadline. Restarts: 3850
uf250-04.cnf , deadline. Restarts: 3850
uf250-04.cnf fulfilled No. of Restarts: 1777 No. of Flips: 1606 time to process: 7 seconds.
uf250-04.cnf fulfilled No. of Restarts: 216 No. of Flips: 3592 time to process: 0 seconds.
uf250-04.cnf fulfilled No. of Restarts: 1584 No. of Flips: 3425 time to process: 6 seconds.
uf250-04.cnf fulfilled No. of Restarts: 1798 No. of Flips: 4159 time to process: 7 seconds.
uf250-04.cnf , deadline. Restarts: 3850
uf250-04.cnf fulfilled No. of Restarts: 1239 No. of Flips: 1924 time to process: 5 seconds.
uf250-04.cnf fulfilled No. of Restarts: 863 No. of Flips: 3574 time to process: 3 seconds.
uf250-04.cnf , deadline. Restarts: 3850
uf250-04.cnf fulfilled No. of Restarts: 1687 No. of Flips: 4132 time to process: 6 seconds.
uf250-04.cnf , deadline. Restarts: 3850
uf250-04.cnf fulfilled No. of Restarts: 1247 No. of Flips: 4464 time to process: 5 seconds.
uf250-04.cnf fulfilled No. of Restarts: 1898 No. of Flips: 3935 time to process: 7 seconds.
uf250-04.cnf , deadline. Restarts: 3850
uf250-04.cnf fulfilled No. of Restarts: 2700 No. of Flips: 4047 time to process: 11 seconds.
uf250-04.cnf fulfilled No. of Restarts: 2658 No. of Flips: 3235 time to process: 10 seconds.
uf250-04.cnf , deadline. Restarts: 3850
uf250-04.cnf , deadline. Restarts: 3850
uf250-04.cnf fulfilled No. of Restarts: 1573 No. of Flips: 4964 time to process: 6 seconds.
uf250-04.cnf fulfilled No. of Restarts: 717 No. of Flips: 4821 time to process: 2 seconds.
uf250-04.cnf fulfilled No. of Restarts: 1144 No. of Flips: 1744 time to process: 4 seconds.
uf250-04.cnf , deadline. Restarts: 3850
uf250-04.cnf , deadline. Restarts: 3850
uf250-04.cnf , deadline. Restarts: 3850
uf250-04.cnf fulfilled No. of Restarts: 1005 No. of Flips: 1660 time to process: 4 seconds.
uf250-04.cnf , deadline. Restarts: 3850
uf250-04.cnf fulfilled No. of Restarts: 121 No. of Flips: 3375 time to process: 0 seconds.
uf250-04.cnf fulfilled No. of Restarts: 153 No. of Flips: 4720 time to process: 0 seconds.
uf250-04.cnf fulfilled No. of Restarts: 1952 No. of Flips: 4986 time to process: 8 seconds.
uf250-04.cnf fulfilled No. of Restarts: 1150 No. of Flips: 937 time to process: 4 seconds.
uf250-04.cnf fulfilled No. of Restarts: 2868 No. of Flips: 3088 time to process: 11 seconds.
uf250-04.cnf , deadline. Restarts: 3850
uf250-04.cnf fulfilled No. of Restarts: 3056 No. of Flips: 4544 time to process: 12 seconds.
uf250-04.cnf fulfilled No. of Restarts: 1723 No. of Flips: 4672 time to process: 7 seconds.
uf250-04.cnf fulfilled No. of Restarts: 477 No. of Flips: 2982 time to process: 2 seconds.
uf250-04.cnf fulfilled No. of Restarts: 183 No. of Flips: 1987 time to process: 0 seconds.
uf250-04.cnf fulfilled No. of Restarts: 1428 No. of Flips: 3169 time to process: 5 seconds.
uf250-04.cnf fulfilled No. of Restarts: 3117 No. of Flips: 1097 time to process: 12 seconds.
uf250-04.cnf fulfilled No. of Restarts: 2944 No. of Flips: 4802 time to process: 11 seconds.
uf250-04.cnf fulfilled No. of Restarts: 107 No. of Flips: 818 time to process: 0 seconds.
uf250-04.cnf fulfilled No. of Restarts: 2072 No. of Flips: 2782 time to process: 8 seconds.
uf250-04.cnf fulfilled No. of Restarts: 2001 No. of Flips: 3863 time to process: 8 seconds.
uf250-04.cnf , deadline. Restarts: 3850
uf250-04.cnf fulfilled No. of Restarts: 205 No. of Flips: 1839 time to process: 0 seconds.
uf250-04.cnf fulfilled No. of Restarts: 3623 No. of Flips: 4423 time to process: 14 seconds.
uf250-04.cnf fulfilled No. of Restarts: 1558 No. of Flips: 1516 time to process: 6 seconds.
uf250-04.cnf , deadline. Restarts: 3850
uf250-04.cnf , deadline. Restarts: 3850
uf250-04.cnf fulfilled No. of Restarts: 581 No. of Flips: 4997 time to process: 2 seconds.
uf250-04.cnf fulfilled No. of Restarts: 863 No. of Flips: 3177 time to process: 3 seconds.
uf250-04.cnf , deadline. Restarts: 3850
uf250-04.cnf , deadline. Restarts: 3850
uf250-04.cnf fulfilled No. of Restarts: 162 No. of Flips: 3486 time to process: 0 seconds.
uf250-04.cnf , deadline. Restarts: 3850
uf250-04.cnf , deadline. Restarts: 3850
uf250-04.cnf fulfilled No. of Restarts: 3590 No. of Flips: 4869 time to process: 14 seconds.
uf250-04.cnf fulfilled No. of Restarts: 3109 No. of Flips: 1334 time to process: 12 seconds.
uf250-04.cnf fulfilled No. of Restarts: 97 No. of Flips: 3284 time to process: 0 seconds.
uf250-04.cnf fulfilled No. of Restarts: 1517 No. of Flips: 3398 time to process: 6 seconds.
uf250-04.cnf , deadline. Restarts: 3850
uf250-04.cnf fulfilled No. of Restarts: 3166 No. of Flips: 2733 time to process: 12 seconds.
uf250-04.cnf fulfilled No. of Restarts: 419 No. of Flips: 3865 time to process: 1 seconds.
uf250-04.cnf , deadline. Restarts: 3850
uf250-04.cnf fulfilled No. of Restarts: 640 No. of Flips: 2964 time to process: 2 seconds.
uf250-04.cnf , deadline. Restarts: 3850
uf250-04.cnf fulfilled No. of Restarts: 3129 No. of Flips: 3380 time to process: 12 seconds.
uf250-04.cnf fulfilled No. of Restarts: 487 No. of Flips: 2167 time to process: 2 seconds.
uf250-04.cnf fulfilled No. of Restarts: 1725 No. of Flips: 4860 time to process: 7 seconds.
uf250-04.cnf , deadline. Restarts: 3850
uf250-04.cnf , deadline. Restarts: 3850
uf250-04.cnf fulfilled No. of Restarts: 336 No. of Flips: 4556 time to process: 1 seconds.
uf250-04.cnf fulfilled No. of Restarts: 2030 No. of Flips: 3353 time to process: 8 seconds.
uf250-04.cnf , deadline. Restarts: 3850
uf250-04.cnf fulfilled No. of Restarts: 2201 No. of Flips: 3005 time to process: 9 seconds.
uf250-04.cnf , deadline. Restarts: 3850
uf250-04.cnf , deadline. Restarts: 3850
uf250-04.cnf , deadline. Restarts: 3850
uf250-04.cnf fulfilled No. of Restarts: 1565 No. of Flips: 2882 time to process: 6 seconds.
uf250-04.cnf fulfilled No. of Restarts: 3314 No. of Flips: 2908 time to process: 13 seconds.
uf250-04.cnf fulfilled No. of Restarts: 1360 No. of Flips: 1444 time to process: 5 seconds.
uf250-04.cnf fulfilled No. of Restarts: 485 No. of Flips: 1199 time to process: 1 seconds.
uf250-04.cnf fulfilled No. of Restarts: 996 No. of Flips: 4811 time to process: 4 seconds.
uf250-04.cnf fulfilled No. of Restarts: 913 No. of Flips: 3081 time to process: 3 seconds.
uf250-04.cnf fulfilled No. of Restarts: 1812 No. of Flips: 4348 time to process: 7 seconds.
uf250-04.cnf fulfilled No. of Restarts: 327 No. of Flips: 1959 time to process: 1 seconds.
uf250-04.cnf , deadline. Restarts: 3850
uf250-04.cnf fulfilled No. of Restarts: 1703 No. of Flips: 2136 time to process: 7 seconds.
uf250-04.cnf fulfilled No. of Restarts: 2651 No. of Flips: 1451 time to process: 10 seconds.
uf250-04.cnf fulfilled No. of Restarts: 1506 No. of Flips: 2532 time to process: 6 seconds.
uf250-04.cnf , deadline. Restarts: 3850
uf250-04.cnf fulfilled No. of Restarts: 2162 No. of Flips: 4213 time to process: 8 seconds.
uf250-04.cnf , deadline. Restarts: 3850
uf250-04.cnf , deadline. Restarts: 3850
uf250-04.cnf fulfilled No. of Restarts: 992 No. of Flips: 3465 time to process: 4 seconds.
uf250-04.cnf fulfilled No. of Restarts: 2048 No. of Flips: 2515 time to process: 8 seconds.
uf250-04.cnf , deadline. Restarts: 3850
uf250-04.cnf fulfilled No. of Restarts: 2686 No. of Flips: 2748 time to process: 11 seconds.
uf250-04.cnf fulfilled No. of Restarts: 478 No. of Flips: 4276 time to process: 2 seconds.
uf250-04.cnf fulfilled No. of Restarts: 1223 No. of Flips: 2955 time to process: 4 seconds.
uf250-04.cnf , deadline. Restarts: 3850
uf250-04.cnf , deadline. Restarts: 3850
uf250-04.cnf fulfilled No. of Restarts: 568 No. of Flips: 1730 time to process: 2 seconds.
uf250-04.cnf fulfilled No. of Restarts: 216 No. of Flips: 2646 time to process: 0 seconds.
uf250-04.cnf fulfilled No. of Restarts: 259 No. of Flips: 2168 time to process: 1 seconds.
uf250-04.cnf fulfilled No. of Restarts: 2418 No. of Flips: 2668 time to process: 9 seconds.
uf250-04.cnf , deadline. Restarts: 3850
uf250-04.cnf fulfilled No. of Restarts: 1500 No. of Flips: 1531 time to process: 6 seconds.
uf250-04.cnf fulfilled No. of Restarts: 1331 No. of Flips: 2681 time to process: 5 seconds.
uf250-04.cnf fulfilled No. of Restarts: 1434 No. of Flips: 1336 time to process: 5 seconds.
uf250-04.cnf fulfilled No. of Restarts: 2519 No. of Flips: 4890 time to process: 10 seconds.
uf250-04.cnf fulfilled No. of Restarts: 2925 No. of Flips: 3935 time to process: 12 seconds.
uf250-04.cnf fulfilled No. of Restarts: 937 No. of Flips: 2513 time to process: 3 seconds.
uf250-04.cnf fulfilled No. of Restarts: 1974 No. of Flips: 4562 time to process: 8 seconds.
uf250-04.cnf fulfilled No. of Restarts: 882 No. of Flips: 3657 time to process: 3 seconds.
