# Supplementary material for: Completion Probabilities and Parallel Restart Strategies under an Imposed Deadline
Source: PLoS One. 2016 Oct 12;11(10):e0164605. doi: 10.1371/journal.pone.0164605 (PMC5061357; doi:10.1371/journal.pone.0164605)
Supplement: S1 File — The file “S1_File.zip” is the data gathered from the experiments regarding completion probability. (ZIP) [file pone.0164605.s004.zip › results_Single_r3950.7439999999997.txt]

uf250-04.cnf fulfilled No. of Restarts: 505 No. of Flips: 2012 time to process: 2 seconds.
uf250-04.cnf , deadline. Restarts: 3950
uf250-04.cnf fulfilled No. of Restarts: 3664 No. of Flips: 1462 time to process: 15 seconds.
uf250-04.cnf , deadline. Restarts: 3950
uf250-04.cnf fulfilled No. of Restarts: 3475 No. of Flips: 3798 time to process: 14 seconds.
uf250-04.cnf fulfilled No. of Restarts: 1727 No. of Flips: 2242 time to process: 7 seconds.
uf250-04.cnf fulfilled No. of Restarts: 3233 No. of Flips: 1624 time to process: 14 seconds.
uf250-04.cnf fulfilled No. of Restarts: 3615 No. of Flips: 2470 time to process: 15 seconds.
uf250-04.cnf , deadline. Restarts: 3950
uf250-04.cnf fulfilled No. of Restarts: 3622 No. of Flips: 2484 time to process: 15 seconds.
uf250-04.cnf , deadline. Restarts: 3950
uf250-04.cnf fulfilled No. of Restarts: 1409 No. of Flips: 4236 time to process: 6 seconds.
uf250-04.cnf fulfilled No. of Restarts: 1416 No. of Flips: 4215 time to process: 6 seconds.
uf250-04.cnf fulfilled No. of Restarts: 236 No. of Flips: 3385 time to process: 1 seconds.
uf250-04.cnf fulfilled No. of Restarts: 103 No. of Flips: 1257 time to process: 0 seconds.
uf250-04.cnf fulfilled No. of Restarts: 454 No. of Flips: 4499 time to process: 2 seconds.
uf250-04.cnf fulfilled No. of Restarts: 216 No. of Flips: 3184 time to process: 0 seconds.
uf250-04.cnf fulfilled No. of Restarts: 3254 No. of Flips: 3152 time to process: 14 seconds.
uf250-04.cnf , deadline. Restarts: 3950
uf250-04.cnf fulfilled No. of Restarts: 1734 No. of Flips: 4882 time to process: 7 seconds.
uf250-04.cnf , deadline. Restarts: 3950
uf250-04.cnf fulfilled No. of Restarts: 1264 No. of Flips: 3773 time to process: 5 seconds.
uf250-04.cnf , deadline. Restarts: 3950
uf250-04.cnf fulfilled No. of Restarts: 1443 No. of Flips: 1616 time to process: 6 seconds.
uf250-04.cnf fulfilled No. of Restarts: 2171 No. of Flips: 4311 time to process: 9 seconds.
uf250-04.cnf , deadline. Restarts: 3950
uf250-04.cnf fulfilled No. of Restarts: 478 No. of Flips: 2538 time to process: 2 seconds.
uf250-04.cnf , deadline. Restarts: 3950
uf250-04.cnf fulfilled No. of Restarts: 2751 No. of Flips: 3256 time to process: 11 seconds.
uf250-04.cnf fulfilled No. of Restarts: 370 No. of Flips: 4633 time to process: 1 seconds.
uf250-04.cnf , deadline. Restarts: 3950
uf250-04.cnf fulfilled No. of Restarts: 1293 No. of Flips: 2914 time to process: 5 seconds.
uf250-04.cnf fulfilled No. of Restarts: 1261 No. of Flips: 4396 time to process: 5 seconds.
uf250-04.cnf , deadline. Restarts: 3950
uf250-04.cnf fulfilled No. of Restarts: 112 No. of Flips: 2330 time to process: 0 seconds.
uf250-04.cnf fulfilled No. of Restarts: 2317 No. of Flips: 2038 time to process: 10 seconds.
uf250-04.cnf fulfilled No. of Restarts: 1149 No. of Flips: 4385 time to process: 5 seconds.
uf250-04.cnf fulfilled No. of Restarts: 3839 No. of Flips: 4365 time to process: 16 seconds.
uf250-04.cnf fulfilled No. of Restarts: 132 No. of Flips: 3460 time to process: 0 seconds.
uf250-04.cnf fulfilled No. of Restarts: 2595 No. of Flips: 4146 time to process: 11 seconds.
uf250-04.cnf fulfilled No. of Restarts: 2205 No. of Flips: 4852 time to process: 9 seconds.
uf250-04.cnf , deadline. Restarts: 3950
uf250-04.cnf fulfilled No. of Restarts: 1350 No. of Flips: 2157 time to process: 5 seconds.
uf250-04.cnf , deadline. Restarts: 3950
uf250-04.cnf fulfilled No. of Restarts: 1109 No. of Flips: 2837 time to process: 4 seconds.
uf250-04.cnf fulfilled No. of Restarts: 2226 No. of Flips: 1911 time to process: 9 seconds.
uf250-04.cnf fulfilled No. of Restarts: 2967 No. of Flips: 2514 time to process: 12 seconds.
uf250-04.cnf , deadline. Restarts: 3950
uf250-04.cnf fulfilled No. of Restarts: 2348 No. of Flips: 2338 time to process: 10 seconds.
uf250-04.cnf fulfilled No. of Restarts: 743 No. of Flips: 3343 time to process: 3 seconds.
uf250-04.cnf fulfilled No. of Restarts: 509 No. of Flips: 1677 time to process: 2 seconds.
uf250-04.cnf fulfilled No. of Restarts: 740 No. of Flips: 2389 time to process: 3 seconds.
uf250-04.cnf fulfilled No. of Restarts: 3713 No. of Flips: 2544 time to process: 16 seconds.
uf250-04.cnf fulfilled No. of Restarts: 2131 No. of Flips: 1372 time to process: 9 seconds.
uf250-04.cnf fulfilled No. of Restarts: 3382 No. of Flips: 4955 time to process: 14 seconds.
uf250-04.cnf fulfilled No. of Restarts: 468 No. of Flips: 1237 time to process: 2 seconds.
uf250-04.cnf fulfilled No. of Restarts: 2405 No. of Flips: 3196 time to process: 10 seconds.
uf250-04.cnf , deadline. Restarts: 3950
uf250-04.cnf fulfilled No. of Restarts: 295 No. of Flips: 4250 time to process: 1 seconds.
uf250-04.cnf fulfilled No. of Restarts: 1589 No. of Flips: 3008 time to process: 7 seconds.
uf250-04.cnf fulfilled No. of Restarts: 1756 No. of Flips: 2428 time to process: 7 seconds.
uf250-04.cnf , deadline. Restarts: 3950
uf250-04.cnf fulfilled No. of Restarts: 110 No. of Flips: 3949 time to process: 0 seconds.
uf250-04.cnf fulfilled No. of Restarts: 390 No. of Flips: 1943 time to process: 1 seconds.
uf250-04.cnf fulfilled No. of Restarts: 1067 No. of Flips: 3641 time to process: 4 seconds.
uf250-04.cnf fulfilled No. of Restarts: 1849 No. of Flips: 2667 time to process: 8 seconds.
uf250-04.cnf fulfilled No. of Restarts: 22 No. of Flips: 3953 time to process: 0 seconds.
uf250-04.cnf fulfilled No. of Restarts: 3521 No. of Flips: 3727 time to process: 15 seconds.
uf250-04.cnf , deadline. Restarts: 3950
uf250-04.cnf fulfilled No. of Restarts: 299 No. of Flips: 4711 time to process: 1 seconds.
uf250-04.cnf fulfilled No. of Restarts: 1275 No. of Flips: 4810 time to process: 5 seconds.
uf250-04.cnf fulfilled No. of Restarts: 697 No. of Flips: 4165 time to process: 3 seconds.
uf250-04.cnf fulfilled No. of Restarts: 509 No. of Flips: 2929 time to process: 2 seconds.
uf250-04.cnf fulfilled No. of Restarts: 2183 No. of Flips: 4424 time to process: 9 seconds.
uf250-04.cnf fulfilled No. of Restarts: 1843 No. of Flips: 3620 time to process: 8 seconds.
uf250-04.cnf fulfilled No. of Restarts: 446 No. of Flips: 2489 time to process: 2 seconds.
uf250-04.cnf fulfilled No. of Restarts: 289 No. of Flips: 3715 time to process: 1 seconds.
uf250-04.cnf fulfilled No. of Restarts: 627 No. of Flips: 3348 time to process: 2 seconds.
uf250-04.cnf , deadline. Restarts: 3950
uf250-04.cnf fulfilled No. of Restarts: 744 No. of Flips: 4879 time to process: 3 seconds.
uf250-04.cnf fulfilled No. of Restarts: 3669 No. of Flips: 2882 time to process: 15 seconds.
uf250-04.cnf fulfilled No. of Restarts: 574 No. of Flips: 2516 time to process: 2 seconds.
uf250-04.cnf fulfilled No. of Restarts: 763 No. of Flips: 4342 time to process: 3 seconds.
uf250-04.cnf fulfilled No. of Restarts: 3382 No. of Flips: 2916 time to process: 14 seconds.
uf250-04.cnf fulfilled No. of Restarts: 1049 No. of Flips: 3224 time to process: 4 seconds.
uf250-04.cnf , deadline. Restarts: 3950
uf250-04.cnf , deadline. Restarts: 3950
uf250-04.cnf fulfilled No. of Restarts: 1364 No. of Flips: 3614 time to process: 5 seconds.
uf250-04.cnf , deadline. Restarts: 3950
uf250-04.cnf fulfilled No. of Restarts: 1885 No. of Flips: 1566 time to process: 8 seconds.
uf250-04.cnf fulfilled No. of Restarts: 1716 No. of Flips: 3267 time to process: 7 seconds.
uf250-04.cnf fulfilled No. of Restarts: 227 No. of Flips: 3968 time to process: 1 seconds.
uf250-04.cnf fulfilled No. of Restarts: 883 No. of Flips: 1491 time to process: 3 seconds.
uf250-04.cnf fulfilled No. of Restarts: 451 No. of Flips: 1410 time to process: 2 seconds.
uf250-04.cnf fulfilled No. of Restarts: 3460 No. of Flips: 1750 time to process: 14 seconds.
uf250-04.cnf , deadline. Restarts: 3950
uf250-04.cnf , deadline. Restarts: 3950
uf250-04.cnf , deadline. Restarts: 3950
uf250-04.cnf fulfilled No. of Restarts: 3094 No. of Flips: 2324 time to process: 13 seconds.
uf250-04.cnf fulfilled No. of Restarts: 1431 No. of Flips: 3055 time to process: 6 seconds.
uf250-04.cnf , deadline. Restarts: 3950
uf250-04.cnf , deadline. Restarts: 3950
uf250-04.cnf fulfilled No. of Restarts: 3919 No. of Flips: 4762 time to process: 17 seconds.
uf250-04.cnf fulfilled No. of Restarts: 73 No. of Flips: 1911 time to process: 0 seconds.
uf250-04.cnf fulfilled No. of Restarts: 1694 No. of Flips: 4091 time to process: 7 seconds.
uf250-04.cnf , deadline. Restarts: 3950
uf250-04.cnf fulfilled No. of Restarts: 2691 No. of Flips: 1973 time to process: 11 seconds.
uf250-04.cnf fulfilled No. of Restarts: 1173 No. of Flips: 1289 time to process: 5 seconds.
uf250-04.cnf fulfilled No. of Restarts: 258 No. of Flips: 4621 time to process: 1 seconds.
uf250-04.cnf fulfilled No. of Restarts: 2105 No. of Flips: 3429 time to process: 9 seconds.
uf250-04.cnf , deadline. Restarts: 3950
uf250-04.cnf , deadline. Restarts: 3950
uf250-04.cnf fulfilled No. of Restarts: 1356 No. of Flips: 3086 time to process: 5 seconds.
uf250-04.cnf fulfilled No. of Restarts: 2161 No. of Flips: 4512 time to process: 9 seconds.
uf250-04.cnf fulfilled No. of Restarts: 928 No. of Flips: 3499 time to process: 3 seconds.
uf250-04.cnf fulfilled No. of Restarts: 126 No. of Flips: 1987 time to process: 0 seconds.
uf250-04.cnf , deadline. Restarts: 3950
uf250-04.cnf , deadline. Restarts: 3950
uf250-04.cnf fulfilled No. of Restarts: 3170 No. of Flips: 2836 time to process: 13 seconds.
uf250-04.cnf fulfilled No. of Restarts: 41 No. of Flips: 4141 time to process: 0 seconds.
uf250-04.cnf , deadline. Restarts: 3950
uf250-04.cnf fulfilled No. of Restarts: 2789 No. of Flips: 3898 time to process: 11 seconds.
uf250-04.cnf fulfilled No. of Restarts: 3822 No. of Flips: 2599 time to process: 15 seconds.
uf250-04.cnf fulfilled No. of Restarts: 2519 No. of Flips: 1890 time to process: 10 seconds.
uf250-04.cnf fulfilled No. of Restarts: 315 No. of Flips: 2159 time to process: 1 seconds.
uf250-04.cnf , deadline. Restarts: 3950
uf250-04.cnf fulfilled No. of Restarts: 1326 No. of Flips: 4690 time to process: 5 seconds.
uf250-04.cnf fulfilled No. of Restarts: 92 No. of Flips: 1096 time to process: 0 seconds.
uf250-04.cnf fulfilled No. of Restarts: 1401 No. of Flips: 780 time to process: 5 seconds.
uf250-04.cnf , deadline. Restarts: 3950
uf250-04.cnf , deadline. Restarts: 3950
uf250-04.cnf , deadline. Restarts: 3950
uf250-04.cnf fulfilled No. of Restarts: 1928 No. of Flips: 2402 time to process: 7 seconds.
uf250-04.cnf , deadline. Restarts: 3950
uf250-04.cnf fulfilled No. of Restarts: 998 No. of Flips: 3544 time to process: 4 seconds.
uf250-04.cnf fulfilled No. of Restarts: 2934 No. of Flips: 2333 time to process: 11 seconds.
uf250-04.cnf fulfilled No. of Restarts: 2210 No. of Flips: 3544 time to process: 8 seconds.
uf250-04.cnf fulfilled No. of Restarts: 803 No. of Flips: 1418 time to process: 3 seconds.
uf250-04.cnf fulfilled No. of Restarts: 432 No. of Flips: 2185 time to process: 1 seconds.
uf250-04.cnf , deadline. Restarts: 3950
uf250-04.cnf fulfilled No. of Restarts: 2064 No. of Flips: 3573 time to process: 8 seconds.
uf250-04.cnf fulfilled No. of Restarts: 2964 No. of Flips: 3583 time to process: 11 seconds.
uf250-04.cnf , deadline. Restarts: 3950
uf250-04.cnf fulfilled No. of Restarts: 1799 No. of Flips: 2796 time to process: 7 seconds.
uf250-04.cnf fulfilled No. of Restarts: 2095 No. of Flips: 3186 time to process: 8 seconds.
uf250-04.cnf fulfilled No. of Restarts: 2695 No. of Flips: 3604 time to process: 10 seconds.
uf250-04.cnf fulfilled No. of Restarts: 1644 No. of Flips: 1782 time to process: 6 seconds.
uf250-04.cnf , deadline. Restarts: 3950
uf250-04.cnf fulfilled No. of Restarts: 3221 No. of Flips: 4388 time to process: 12 seconds.
uf250-04.cnf fulfilled No. of Restarts: 1209 No. of Flips: 1602 time to process: 4 seconds.
uf250-04.cnf , deadline. Restarts: 3950
uf250-04.cnf fulfilled No. of Restarts: 364 No. of Flips: 2880 time to process: 1 seconds.
uf250-04.cnf , deadline. Restarts: 3950
uf250-04.cnf fulfilled No. of Restarts: 440 No. of Flips: 4533 time to process: 1 seconds.
uf250-04.cnf , deadline. Restarts: 3950
uf250-04.cnf fulfilled No. of Restarts: 1969 No. of Flips: 4746 time to process: 7 seconds.
uf250-04.cnf fulfilled No. of Restarts: 1343 No. of Flips: 3803 time to process: 5 seconds.
uf250-04.cnf fulfilled No. of Restarts: 1003 No. of Flips: 4136 time to process: 4 seconds.
uf250-04.cnf fulfilled No. of Restarts: 1564 No. of Flips: 525 time to process: 6 seconds.
uf250-04.cnf fulfilled No. of Restarts: 2057 No. of Flips: 4985 time to process: 8 seconds.
uf250-04.cnf fulfilled No. of Restarts: 353 No. of Flips: 4116 time to process: 1 seconds.
uf250-04.cnf , deadline. Restarts: 3950
uf250-04.cnf fulfilled No. of Restarts: 777 No. of Flips: 3938 time to process: 3 seconds.
uf250-04.cnf fulfilled No. of Restarts: 3394 No. of Flips: 3748 time to process: 12 seconds.
uf250-04.cnf fulfilled No. of Restarts: 1672 No. of Flips: 3057 time to process: 6 seconds.
uf250-04.cnf fulfilled No. of Restarts: 87 No. of Flips: 1603 time to process: 0 seconds.
uf250-04.cnf fulfilled No. of Restarts: 3201 No. of Flips: 4189 time to process: 12 seconds.
uf250-04.cnf fulfilled No. of Restarts: 2997 No. of Flips: 2949 time to process: 11 seconds.
uf250-04.cnf fulfilled No. of Restarts: 1727 No. of Flips: 3483 time to process: 6 seconds.
uf250-04.cnf fulfilled No. of Restarts: 644 No. of Flips: 3407 time to process: 2 seconds.
uf250-04.cnf fulfilled No. of Restarts: 2822 No. of Flips: 3233 time to process: 11 seconds.
uf250-04.cnf fulfilled No. of Restarts: 57 No. of Flips: 3219 time to process: 0 seconds.
uf250-04.cnf fulfilled No. of Restarts: 1616 No. of Flips: 1874 time to process: 6 seconds.
uf250-04.cnf fulfilled No. of Restarts: 2605 No. of Flips: 3443 time to process: 10 seconds.
uf250-04.cnf , deadline. Restarts: 3950
uf250-04.cnf fulfilled No. of Restarts: 3391 No. of Flips: 1857 time to process: 13 seconds.
uf250-04.cnf fulfilled No. of Restarts: 1043 No. of Flips: 2921 time to process: 4 seconds.
uf250-04.cnf fulfilled No. of Restarts: 2047 No. of Flips: 2352 time to process: 8 seconds.
uf250-04.cnf , deadline. Restarts: 3950
uf250-04.cnf fulfilled No. of Restarts: 2268 No. of Flips: 4579 time to process: 8 seconds.
uf250-04.cnf fulfilled No. of Restarts: 1675 No. of Flips: 2347 time to process: 6 seconds.
uf250-04.cnf , deadline. Restarts: 3950
uf250-04.cnf , deadline. Restarts: 3950
uf250-04.cnf fulfilled No. of Restarts: 998 No. of Flips: 1965 time to process: 4 seconds.
uf250-04.cnf , deadline. Restarts: 3950
uf250-04.cnf , deadline. Restarts: 3950
uf250-04.cnf , deadline. Restarts: 3950
uf250-04.cnf fulfilled No. of Restarts: 1555 No. of Flips: 4334 time to process: 6 seconds.
uf250-04.cnf fulfilled No. of Restarts: 1391 No. of Flips: 4271 time to process: 5 seconds.
uf250-04.cnf fulfilled No. of Restarts: 1671 No. of Flips: 1915 time to process: 6 seconds.
uf250-04.cnf , deadline. Restarts: 3950
uf250-04.cnf fulfilled No. of Restarts: 353 No. of Flips: 4768 time to process: 1 seconds.
uf250-04.cnf fulfilled No. of Restarts: 2389 No. of Flips: 4816 time to process: 9 seconds.
uf250-04.cnf fulfilled No. of Restarts: 143 No. of Flips: 1355 time to process: 0 seconds.
uf250-04.cnf fulfilled No. of Restarts: 1353 No. of Flips: 3652 time to process: 5 seconds.
uf250-04.cnf fulfilled No. of Restarts: 3170 No. of Flips: 4873 time to process: 12 seconds.
uf250-04.cnf fulfilled No. of Restarts: 2738 No. of Flips: 4175 time to process: 10 seconds.
uf250-04.cnf , deadline. Restarts: 3950
uf250-04.cnf , deadline. Restarts: 3950
uf250-04.cnf , deadline. Restarts: 3950
uf250-04.cnf , deadline. Restarts: 3950
uf250-04.cnf , deadline. Restarts: 3950
uf250-04.cnf fulfilled No. of Restarts: 3520 No. of Flips: 1760 time to process: 13 seconds.
uf250-04.cnf fulfilled No. of Restarts: 3403 No. of Flips: 2953 time to process: 13 seconds.
uf250-04.cnf fulfilled No. of Restarts: 430 No. of Flips: 2292 time to process: 1 seconds.
uf250-04.cnf , deadline. Restarts: 3950
uf250-04.cnf , deadline. Restarts: 3950
uf250-04.cnf fulfilled No. of Restarts: 1864 No. of Flips: 3801 time to process: 7 seconds.
uf250-04.cnf , deadline. Restarts: 3950
uf250-04.cnf fulfilled No. of Restarts: 1329 No. of Flips: 718 time to process: 5 seconds.
uf250-04.cnf , deadline. Restarts: 3950
uf250-04.cnf fulfilled No. of Restarts: 3858 No. of Flips: 1032 time to process: 15 seconds.
uf250-04.cnf , deadline. Restarts: 3950
uf250-04.cnf fulfilled No. of Restarts: 3274 No. of Flips: 3228 time to process: 12 seconds.
uf250-04.cnf , deadline. Restarts: 3950
uf250-04.cnf fulfilled No. of Restarts: 969 No. of Flips: 3277 time to process: 3 seconds.
uf250-04.cnf , deadline. Restarts: 3950
uf250-04.cnf fulfilled No. of Restarts: 1626 No. of Flips: 4288 time to process: 6 seconds.
uf250-04.cnf fulfilled No. of Restarts: 2979 No. of Flips: 2758 time to process: 11 seconds.
uf250-04.cnf fulfilled No. of Restarts: 622 No. of Flips: 4241 time to process: 2 seconds.
uf250-04.cnf fulfilled No. of Restarts: 3882 No. of Flips: 4675 time to process: 15 seconds.
uf250-04.cnf fulfilled No. of Restarts: 1291 No. of Flips: 4216 time to process: 5 seconds.
uf250-04.cnf fulfilled No. of Restarts: 718 No. of Flips: 1358 time to process: 2 seconds.
uf250-04.cnf fulfilled No. of Restarts: 1740 No. of Flips: 2133 time to process: 6 seconds.
uf250-04.cnf fulfilled No. of Restarts: 2869 No. of Flips: 4770 time to process: 11 seconds.
uf250-04.cnf fulfilled No. of Restarts: 332 No. of Flips: 4667 time to process: 1 seconds.
uf250-04.cnf fulfilled No. of Restarts: 1345 No. of Flips: 1308 time to process: 5 seconds.
uf250-04.cnf fulfilled No. of Restarts: 1761 No. of Flips: 3118 time to process: 7 seconds.
uf250-04.cnf , deadline. Restarts: 3950
uf250-04.cnf fulfilled No. of Restarts: 296 No. of Flips: 4535 time to process: 1 seconds.
uf250-04.cnf fulfilled No. of Restarts: 2452 No. of Flips: 4057 time to process: 9 seconds.
uf250-04.cnf fulfilled No. of Restarts: 610 No. of Flips: 4504 time to process: 2 seconds.
uf250-04.cnf , deadline. Restarts: 3950
uf250-04.cnf fulfilled No. of Restarts: 41 No. of Flips: 4419 time to process: 0 seconds.
uf250-04.cnf fulfilled No. of Restarts: 2314 No. of Flips: 1441 time to process: 9 seconds.
uf250-04.cnf fulfilled No. of Restarts: 2001 No. of Flips: 4973 time to process: 7 seconds.
uf250-04.cnf fulfilled No. of Restarts: 1151 No. of Flips: 1225 time to process: 4 seconds.
uf250-04.cnf , deadline. Restarts: 3950
uf250-04.cnf fulfilled No. of Restarts: 25 No. of Flips: 2695 time to process: 0 seconds.
uf250-04.cnf fulfilled No. of Restarts: 1391 No. of Flips: 4560 time to process: 5 seconds.
uf250-04.cnf fulfilled No. of Restarts: 263 No. of Flips: 2189 time to process: 1 seconds.
uf250-04.cnf fulfilled No. of Restarts: 3891 No. of Flips: 2935 time to process: 15 seconds.
uf250-04.cnf fulfilled No. of Restarts: 1402 No. of Flips: 671 time to process: 5 seconds.
uf250-04.cnf fulfilled No. of Restarts: 249 No. of Flips: 3483 time to process: 1 seconds.
uf250-04.cnf fulfilled No. of Restarts: 3776 No. of Flips: 2599 time to process: 15 seconds.
uf250-04.cnf fulfilled No. of Restarts: 342 No. of Flips: 4559 time to process: 1 seconds.
uf250-04.cnf , deadline. Restarts: 3950
uf250-04.cnf fulfilled No. of Restarts: 2981 No. of Flips: 3357 time to process: 11 seconds.
uf250-04.cnf fulfilled No. of Restarts: 2456 No. of Flips: 2854 time to process: 9 seconds.
uf250-04.cnf , deadline. Restarts: 3950
uf250-04.cnf , deadline. Restarts: 3950
uf250-04.cnf fulfilled No. of Restarts: 2019 No. of Flips: 4179 time to process: 7 seconds.
uf250-04.cnf fulfilled No. of Restarts: 1712 No. of Flips: 1110 time to process: 6 seconds.
uf250-04.cnf fulfilled No. of Restarts: 222 No. of Flips: 4986 time to process: 0 seconds.
uf250-04.cnf fulfilled No. of Restarts: 998 No. of Flips: 2279 time to process: 4 seconds.
uf250-04.cnf , deadline. Restarts: 3950
uf250-04.cnf fulfilled No. of Restarts: 2260 No. of Flips: 4166 time to process: 9 seconds.
uf250-04.cnf fulfilled No. of Restarts: 1675 No. of Flips: 3114 time to process: 6 seconds.
uf250-04.cnf fulfilled No. of Restarts: 3023 No. of Flips: 4413 time to process: 11 seconds.
uf250-04.cnf fulfilled No. of Restarts: 1644 No. of Flips: 2333 time to process: 6 seconds.
uf250-04.cnf fulfilled No. of Restarts: 2489 No. of Flips: 749 time to process: 9 seconds.
uf250-04.cnf , deadline. Restarts: 3950
uf250-04.cnf fulfilled No. of Restarts: 1128 No. of Flips: 3094 time to process: 4 seconds.
uf250-04.cnf fulfilled No. of Restarts: 779 No. of Flips: 3763 time to process: 3 seconds.
uf250-04.cnf fulfilled No. of Restarts: 2536 No. of Flips: 3570 time to process: 9 seconds.
uf250-04.cnf , deadline. Restarts: 3950
uf250-04.cnf , deadline. Restarts: 3950
uf250-04.cnf fulfilled No. of Restarts: 2336 No. of Flips: 3228 time to process: 9 seconds.
uf250-04.cnf fulfilled No. of Restarts: 237 No. of Flips: 2125 time to process: 0 seconds.
uf250-04.cnf fulfilled No. of Restarts: 2625 No. of Flips: 4018 time to process: 10 seconds.
uf250-04.cnf fulfilled No. of Restarts: 1997 No. of Flips: 4776 time to process: 7 seconds.
uf250-04.cnf , deadline. Restarts: 3950
uf250-04.cnf fulfilled No. of Restarts: 3561 No. of Flips: 4030 time to process: 13 seconds.
uf250-04.cnf fulfilled No. of Restarts: 642 No. of Flips: 2318 time to process: 2 seconds.
uf250-04.cnf , deadline. Restarts: 3950
uf250-04.cnf , deadline. Restarts: 3950
uf250-04.cnf fulfilled No. of Restarts: 1201 No. of Flips: 1831 time to process: 4 seconds.
uf250-04.cnf , deadline. Restarts: 3950
uf250-04.cnf fulfilled No. of Restarts: 3603 No. of Flips: 1996 time to process: 14 seconds.
uf250-04.cnf fulfilled No. of Restarts: 175 No. of Flips: 2458 time to process: 0 seconds.
uf250-04.cnf fulfilled No. of Restarts: 1192 No. of Flips: 1973 time to process: 4 seconds.
uf250-04.cnf fulfilled No. of Restarts: 3477 No. of Flips: 4648 time to process: 13 seconds.
uf250-04.cnf fulfilled No. of Restarts: 1818 No. of Flips: 1887 time to process: 7 seconds.
uf250-04.cnf fulfilled No. of Restarts: 2078 No. of Flips: 4505 time to process: 8 seconds.
uf250-04.cnf fulfilled No. of Restarts: 1841 No. of Flips: 2413 time to process: 7 seconds.
uf250-04.cnf , deadline. Restarts: 3950
uf250-04.cnf fulfilled No. of Restarts: 1053 No. of Flips: 2827 time to process: 4 seconds.
uf250-04.cnf fulfilled No. of Restarts: 2122 No. of Flips: 4781 time to process: 8 seconds.
uf250-04.cnf fulfilled No. of Restarts: 2751 No. of Flips: 2680 time to process: 10 seconds.
uf250-04.cnf fulfilled No. of Restarts: 246 No. of Flips: 1795 time to process: 1 seconds.
uf250-04.cnf fulfilled No. of Restarts: 2235 No. of Flips: 2376 time to process: 8 seconds.
uf250-04.cnf fulfilled No. of Restarts: 108 No. of Flips: 3190 time to process: 0 seconds.
uf250-04.cnf fulfilled No. of Restarts: 955 No. of Flips: 1038 time to process: 3 seconds.
uf250-04.cnf fulfilled No. of Restarts: 1737 No. of Flips: 2920 time to process: 6 seconds.
uf250-04.cnf fulfilled No. of Restarts: 3135 No. of Flips: 4238 time to process: 12 seconds.
uf250-04.cnf fulfilled No. of Restarts: 142 No. of Flips: 1923 time to process: 0 seconds.
uf250-04.cnf fulfilled No. of Restarts: 1040 No. of Flips: 2703 time to process: 4 seconds.
uf250-04.cnf , deadline. Restarts: 3950
uf250-04.cnf fulfilled No. of Restarts: 2761 No. of Flips: 2806 time to process: 10 seconds.
uf250-04.cnf fulfilled No. of Restarts: 3386 No. of Flips: 4406 time to process: 13 seconds.
uf250-04.cnf , deadline. Restarts: 3950
uf250-04.cnf fulfilled No. of Restarts: 3641 No. of Flips: 3040 time to process: 14 seconds.
uf250-04.cnf , deadline. Restarts: 3950
uf250-04.cnf fulfilled No. of Restarts: 379 No. of Flips: 1216 time to process: 1 seconds.
uf250-04.cnf fulfilled No. of Restarts: 896 No. of Flips: 2588 time to process: 3 seconds.
uf250-04.cnf fulfilled No. of Restarts: 2197 No. of Flips: 1273 time to process: 8 seconds.
uf250-04.cnf fulfilled No. of Restarts: 1243 No. of Flips: 1035 time to process: 4 seconds.
uf250-04.cnf fulfilled No. of Restarts: 3100 No. of Flips: 3906 time to process: 12 seconds.
uf250-04.cnf fulfilled No. of Restarts: 447 No. of Flips: 1021 time to process: 1 seconds.
uf250-04.cnf fulfilled No. of Restarts: 1081 No. of Flips: 2224 time to process: 4 seconds.
uf250-04.cnf fulfilled No. of Restarts: 3386 No. of Flips: 4199 time to process: 13 seconds.
uf250-04.cnf , deadline. Restarts: 3950
uf250-04.cnf fulfilled No. of Restarts: 3358 No. of Flips: 1514 time to process: 13 seconds.
uf250-04.cnf , deadline. Restarts: 3950
uf250-04.cnf , deadline. Restarts: 3950
uf250-04.cnf fulfilled No. of Restarts: 3785 No. of Flips: 2702 time to process: 15 seconds.
uf250-04.cnf , deadline. Restarts: 3950
uf250-04.cnf , deadline. Restarts: 3950
uf250-04.cnf fulfilled No. of Restarts: 1603 No. of Flips: 1956 time to process: 6 seconds.
uf250-04.cnf fulfilled No. of Restarts: 277 No. of Flips: 3266 time to process: 1 seconds.
uf250-04.cnf fulfilled No. of Restarts: 1961 No. of Flips: 4913 time to process: 7 seconds.
uf250-04.cnf fulfilled No. of Restarts: 3276 No. of Flips: 2488 time to process: 12 seconds.
uf250-04.cnf fulfilled No. of Restarts: 963 No. of Flips: 3048 time to process: 3 seconds.
uf250-04.cnf , deadline. Restarts: 3950
uf250-04.cnf , deadline. Restarts: 3950
uf250-04.cnf , deadline. Restarts: 3950
uf250-04.cnf , deadline. Restarts: 3950
uf250-04.cnf fulfilled No. of Restarts: 2185 No. of Flips: 1275 time to process: 8 seconds.
uf250-04.cnf fulfilled No. of Restarts: 2510 No. of Flips: 1238 time to process: 9 seconds.
uf250-04.cnf , deadline. Restarts: 3950
uf250-04.cnf fulfilled No. of Restarts: 3758 No. of Flips: 3634 time to process: 14 seconds.
uf250-04.cnf fulfilled No. of Restarts: 2071 No. of Flips: 902 time to process: 10 seconds.
uf250-04.cnf fulfilled No. of Restarts: 2276 No. of Flips: 2177 time to process: 9 seconds.
uf250-04.cnf fulfilled No. of Restarts: 2850 No. of Flips: 3517 time to process: 11 seconds.
uf250-04.cnf fulfilled No. of Restarts: 1092 No. of Flips: 992 time to process: 4 seconds.
uf250-04.cnf , deadline. Restarts: 3950
uf250-04.cnf , deadline. Restarts: 3950
uf250-04.cnf , deadline. Restarts: 3950
uf250-04.cnf fulfilled No. of Restarts: 2374 No. of Flips: 1044 time to process: 9 seconds.
uf250-04.cnf , deadline. Restarts: 3950
uf250-04.cnf , deadline. Restarts: 3950
uf250-04.cnf fulfilled No. of Restarts: 676 No. of Flips: 3585 time to process: 2 seconds.
uf250-04.cnf fulfilled No. of Restarts: 2511 No. of Flips: 4884 time to process: 9 seconds.
uf250-04.cnf fulfilled No. of Restarts: 1451 No. of Flips: 4163 time to process: 5 seconds.
uf250-04.cnf , deadline. Restarts: 3950
uf250-04.cnf fulfilled No. of Restarts: 61 No. of Flips: 3005 time to process: 0 seconds.
uf250-04.cnf fulfilled No. of Restarts: 2553 No. of Flips: 4239 time to process: 10 seconds.
uf250-04.cnf fulfilled No. of Restarts: 2670 No. of Flips: 1933 time to process: 10 seconds.
uf250-04.cnf fulfilled No. of Restarts: 809 No. of Flips: 2266 time to process: 3 seconds.
uf250-04.cnf , deadline. Restarts: 3950
uf250-04.cnf fulfilled No. of Restarts: 2141 No. of Flips: 3028 time to process: 8 seconds.
uf250-04.cnf fulfilled No. of Restarts: 1163 No. of Flips: 1405 time to process: 4 seconds.
uf250-04.cnf fulfilled No. of Restarts: 2227 No. of Flips: 2412 time to process: 8 seconds.
uf250-04.cnf fulfilled No. of Restarts: 1174 No. of Flips: 2977 time to process: 4 seconds.
uf250-04.cnf fulfilled No. of Restarts: 80 No. of Flips: 4071 time to process: 0 seconds.
uf250-04.cnf , deadline. Restarts: 3950
uf250-04.cnf fulfilled No. of Restarts: 430 No. of Flips: 1898 time to process: 1 seconds.
uf250-04.cnf fulfilled No. of Restarts: 2657 No. of Flips: 2250 time to process: 10 seconds.
uf250-04.cnf fulfilled No. of Restarts: 240 No. of Flips: 4022 time to process: 0 seconds.
uf250-04.cnf fulfilled No. of Restarts: 175 No. of Flips: 4870 time to process: 0 seconds.
uf250-04.cnf fulfilled No. of Restarts: 987 No. of Flips: 4488 time to process: 3 seconds.
uf250-04.cnf , deadline. Restarts: 3950
uf250-04.cnf fulfilled No. of Restarts: 166 No. of Flips: 4742 time to process: 0 seconds.
uf250-04.cnf , deadline. Restarts: 3950
uf250-04.cnf fulfilled No. of Restarts: 2746 No. of Flips: 2897 time to process: 10 seconds.
uf250-04.cnf , deadline. Restarts: 3950
uf250-04.cnf fulfilled No. of Restarts: 1793 No. of Flips: 4071 time to process: 7 seconds.
uf250-04.cnf fulfilled No. of Restarts: 3454 No. of Flips: 2361 time to process: 13 seconds.
uf250-04.cnf fulfilled No. of Restarts: 764 No. of Flips: 3783 time to process: 3 seconds.
uf250-04.cnf fulfilled No. of Restarts: 361 No. of Flips: 2984 time to process: 1 seconds.
uf250-04.cnf fulfilled No. of Restarts: 2777 No. of Flips: 2261 time to process: 11 seconds.
uf250-04.cnf fulfilled No. of Restarts: 2805 No. of Flips: 3289 time to process: 11 seconds.
uf250-04.cnf fulfilled No. of Restarts: 367 No. of Flips: 3240 time to process: 1 seconds.
uf250-04.cnf , deadline. Restarts: 3950
uf250-04.cnf fulfilled No. of Restarts: 17 No. of Flips: 2369 time to process: 0 seconds.
uf250-04.cnf fulfilled No. of Restarts: 219 No. of Flips: 4922 time to process: 0 seconds.
uf250-04.cnf fulfilled No. of Restarts: 1321 No. of Flips: 3930 time to process: 5 seconds.
uf250-04.cnf fulfilled No. of Restarts: 923 No. of Flips: 1292 time to process: 3 seconds.
uf250-04.cnf fulfilled No. of Restarts: 1906 No. of Flips: 4230 time to process: 7 seconds.
uf250-04.cnf fulfilled No. of Restarts: 962 No. of Flips: 4558 time to process: 3 seconds.
uf250-04.cnf fulfilled No. of Restarts: 3699 No. of Flips: 4302 time to process: 14 seconds.
uf250-04.cnf , deadline. Restarts: 3950
uf250-04.cnf fulfilled No. of Restarts: 71 No. of Flips: 3634 time to process: 0 seconds.
uf250-04.cnf fulfilled No. of Restarts: 2587 No. of Flips: 1019 time to process: 10 seconds.
uf250-04.cnf fulfilled No. of Restarts: 563 No. of Flips: 4474 time to process: 2 seconds.
uf250-04.cnf fulfilled No. of Restarts: 540 No. of Flips: 3511 time to process: 2 seconds.
uf250-04.cnf fulfilled No. of Restarts: 2759 No. of Flips: 4556 time to process: 10 seconds.
uf250-04.cnf fulfilled No. of Restarts: 168 No. of Flips: 4010 time to process: 0 seconds.
uf250-04.cnf fulfilled No. of Restarts: 2211 No. of Flips: 1388 time to process: 8 seconds.
uf250-04.cnf fulfilled No. of Restarts: 3883 No. of Flips: 4173 time to process: 15 seconds.
uf250-04.cnf , deadline. Restarts: 3950
uf250-04.cnf fulfilled No. of Restarts: 436 No. of Flips: 4739 time to process: 1 seconds.
uf250-04.cnf , deadline. Restarts: 3950
uf250-04.cnf fulfilled No. of Restarts: 2699 No. of Flips: 1239 time to process: 10 seconds.
uf250-04.cnf fulfilled No. of Restarts: 1849 No. of Flips: 3491 time to process: 7 seconds.
uf250-04.cnf fulfilled No. of Restarts: 2170 No. of Flips: 3029 time to process: 8 seconds.
uf250-04.cnf fulfilled No. of Restarts: 1211 No. of Flips: 1771 time to process: 4 seconds.
uf250-04.cnf fulfilled No. of Restarts: 1897 No. of Flips: 1554 time to process: 7 seconds.
uf250-04.cnf , deadline. Restarts: 3950
uf250-04.cnf fulfilled No. of Restarts: 2618 No. of Flips: 3525 time to process: 10 seconds.
uf250-04.cnf fulfilled No. of Restarts: 702 No. of Flips: 1327 time to process: 2 seconds.
uf250-04.cnf fulfilled No. of Restarts: 2568 No. of Flips: 1795 time to process: 10 seconds.
uf250-04.cnf fulfilled No. of Restarts: 1036 No. of Flips: 4377 time to process: 4 seconds.
uf250-04.cnf , deadline. Restarts: 3950
uf250-04.cnf fulfilled No. of Restarts: 227 No. of Flips: 4350 time to process: 0 seconds.
uf250-04.cnf , deadline. Restarts: 3950
uf250-04.cnf fulfilled No. of Restarts: 1356 No. of Flips: 2127 time to process: 5 seconds.
uf250-04.cnf fulfilled No. of Restarts: 3507 No. of Flips: 4251 time to process: 13 seconds.
uf250-04.cnf fulfilled No. of Restarts: 2239 No. of Flips: 3673 time to process: 8 seconds.
uf250-04.cnf fulfilled No. of Restarts: 2894 No. of Flips: 2770 time to process: 11 seconds.
uf250-04.cnf fulfilled No. of Restarts: 1775 No. of Flips: 2756 time to process: 7 seconds.
uf250-04.cnf fulfilled No. of Restarts: 799 No. of Flips: 1147 time to process: 3 seconds.
uf250-04.cnf fulfilled No. of Restarts: 358 No. of Flips: 4044 time to process: 1 seconds.
uf250-04.cnf , deadline. Restarts: 3950
uf250-04.cnf fulfilled No. of Restarts: 2304 No. of Flips: 3361 time to process: 9 seconds.
uf250-04.cnf , deadline. Restarts: 3950
uf250-04.cnf fulfilled No. of Restarts: 597 No. of Flips: 2681 time to process: 2 seconds.
uf250-04.cnf fulfilled No. of Restarts: 3595 No. of Flips: 1863 time to process: 14 seconds.
uf250-04.cnf , deadline. Restarts: 3950
uf250-04.cnf fulfilled No. of Restarts: 843 No. of Flips: 3274 time to process: 3 seconds.
uf250-04.cnf fulfilled No. of Restarts: 956 No. of Flips: 3368 time to process: 3 seconds.
uf250-04.cnf , deadline. Restarts: 3950
uf250-04.cnf , deadline. Restarts: 3950
uf250-04.cnf , deadline. Restarts: 3950
uf250-04.cnf , deadline. Restarts: 3950
uf250-04.cnf fulfilled No. of Restarts: 2027 No. of Flips: 2618 time to process: 7 seconds.
uf250-04.cnf fulfilled No. of Restarts: 2857 No. of Flips: 4650 time to process: 11 seconds.
uf250-04.cnf fulfilled No. of Restarts: 1599 No. of Flips: 3245 time to process: 6 seconds.
uf250-04.cnf fulfilled No. of Restarts: 3512 No. of Flips: 4024 time to process: 13 seconds.
uf250-04.cnf fulfilled No. of Restarts: 802 No. of Flips: 3976 time to process: 3 seconds.
uf250-04.cnf , deadline. Restarts: 3950
uf250-04.cnf fulfilled No. of Restarts: 3764 No. of Flips: 481 time to process: 14 seconds.
uf250-04.cnf , deadline. Restarts: 3950
uf250-04.cnf fulfilled No. of Restarts: 541 No. of Flips: 2401 time to process: 2 seconds.
uf250-04.cnf , deadline. Restarts: 3950
uf250-04.cnf , deadline. Restarts: 3950
uf250-04.cnf fulfilled No. of Restarts: 1649 No. of Flips: 4489 time to process: 6 seconds.
uf250-04.cnf fulfilled No. of Restarts: 1845 No. of Flips: 3933 time to process: 7 seconds.
uf250-04.cnf , deadline. Restarts: 3950
uf250-04.cnf , deadline. Restarts: 3950
uf250-04.cnf fulfilled No. of Restarts: 664 No. of Flips: 4606 time to process: 2 seconds.
uf250-04.cnf fulfilled No. of Restarts: 3335 No. of Flips: 4908 time to process: 13 seconds.
uf250-04.cnf fulfilled No. of Restarts: 525 No. of Flips: 4801 time to process: 2 seconds.
uf250-04.cnf fulfilled No. of Restarts: 1968 No. of Flips: 1999 time to process: 7 seconds.
uf250-04.cnf fulfilled No. of Restarts: 2562 No. of Flips: 3585 time to process: 9 seconds.
uf250-04.cnf , deadline. Restarts: 3950
uf250-04.cnf fulfilled No. of Restarts: 2729 No. of Flips: 3321 time to process: 10 seconds.
uf250-04.cnf fulfilled No. of Restarts: 151 No. of Flips: 3375 time to process: 0 seconds.
uf250-04.cnf fulfilled No. of Restarts: 2716 No. of Flips: 2396 time to process: 10 seconds.
uf250-04.cnf fulfilled No. of Restarts: 595 No. of Flips: 1297 time to process: 2 seconds.
uf250-04.cnf fulfilled No. of Restarts: 617 No. of Flips: 4338 time to process: 2 seconds.
uf250-04.cnf fulfilled No. of Restarts: 1073 No. of Flips: 5000 time to process: 4 seconds.
uf250-04.cnf , deadline. Restarts: 3950
uf250-04.cnf fulfilled No. of Restarts: 3669 No. of Flips: 1871 time to process: 14 seconds.
uf250-04.cnf fulfilled No. of Restarts: 1424 No. of Flips: 4983 time to process: 5 seconds.
uf250-04.cnf , deadline. Restarts: 3950
uf250-04.cnf fulfilled No. of Restarts: 903 No. of Flips: 3681 time to process: 3 seconds.
uf250-04.cnf , deadline. Restarts: 3950
uf250-04.cnf fulfilled No. of Restarts: 907 No. of Flips: 1719 time to process: 3 seconds.
uf250-04.cnf fulfilled No. of Restarts: 367 No. of Flips: 2132 time to process: 1 seconds.
uf250-04.cnf fulfilled No. of Restarts: 640 No. of Flips: 1003 time to process: 2 seconds.
uf250-04.cnf , deadline. Restarts: 3950
uf250-04.cnf fulfilled No. of Restarts: 929 No. of Flips: 4600 time to process: 3 seconds.
uf250-04.cnf fulfilled No. of Restarts: 2000 No. of Flips: 4047 time to process: 7 seconds.
uf250-04.cnf fulfilled No. of Restarts: 2631 No. of Flips: 1306 time to process: 10 seconds.
uf250-04.cnf fulfilled No. of Restarts: 105 No. of Flips: 2292 time to process: 0 seconds.
uf250-04.cnf , deadline. Restarts: 3950
uf250-04.cnf fulfilled No. of Restarts: 568 No. of Flips: 3927 time to process: 2 seconds.
uf250-04.cnf , deadline. Restarts: 3950
uf250-04.cnf fulfilled No. of Restarts: 1220 No. of Flips: 1669 time to process: 4 seconds.
uf250-04.cnf , deadline. Restarts: 3950
uf250-04.cnf fulfilled No. of Restarts: 1520 No. of Flips: 3566 time to process: 6 seconds.
uf250-04.cnf fulfilled No. of Restarts: 1740 No. of Flips: 2287 time to process: 6 seconds.
uf250-04.cnf , deadline. Restarts: 3950
uf250-04.cnf , deadline. Restarts: 3950
uf250-04.cnf fulfilled No. of Restarts: 2825 No. of Flips: 2283 time to process: 11 seconds.
uf250-04.cnf fulfilled No. of Restarts: 1649 No. of Flips: 4864 time to process: 6 seconds.
uf250-04.cnf fulfilled No. of Restarts: 2425 No. of Flips: 4754 time to process: 9 seconds.
uf250-04.cnf fulfilled No. of Restarts: 448 No. of Flips: 3840 time to process: 1 seconds.
uf250-04.cnf fulfilled No. of Restarts: 279 No. of Flips: 2416 time to process: 1 seconds.
uf250-04.cnf fulfilled No. of Restarts: 1000 No. of Flips: 4063 time to process: 4 seconds.
uf250-04.cnf fulfilled No. of Restarts: 909 No. of Flips: 2085 time to process: 3 seconds.
uf250-04.cnf , deadline. Restarts: 3950
uf250-04.cnf , deadline. Restarts: 3950
uf250-04.cnf fulfilled No. of Restarts: 1148 No. of Flips: 4313 time to process: 4 seconds.
uf250-04.cnf fulfilled No. of Restarts: 62 No. of Flips: 4013 time to process: 0 seconds.
uf250-04.cnf fulfilled No. of Restarts: 438 No. of Flips: 1267 time to process: 1 seconds.
uf250-04.cnf , deadline. Restarts: 3950
uf250-04.cnf fulfilled No. of Restarts: 53 No. of Flips: 3257 time to process: 0 seconds.
uf250-04.cnf fulfilled No. of Restarts: 3134 No. of Flips: 4451 time to process: 12 seconds.
uf250-04.cnf , deadline. Restarts: 3950
uf250-04.cnf , deadline. Restarts: 3950
uf250-04.cnf fulfilled No. of Restarts: 1531 No. of Flips: 1812 time to process: 6 seconds.
uf250-04.cnf fulfilled No. of Restarts: 2912 No. of Flips: 3339 time to process: 11 seconds.
uf250-04.cnf fulfilled No. of Restarts: 195 No. of Flips: 2556 time to process: 0 seconds.
uf250-04.cnf fulfilled No. of Restarts: 1455 No. of Flips: 2318 time to process: 5 seconds.
uf250-04.cnf , deadline. Restarts: 3950
uf250-04.cnf , deadline. Restarts: 3950
uf250-04.cnf fulfilled No. of Restarts: 828 No. of Flips: 3286 time to process: 3 seconds.
uf250-04.cnf , deadline. Restarts: 3950
uf250-04.cnf fulfilled No. of Restarts: 3413 No. of Flips: 1368 time to process: 13 seconds.
uf250-04.cnf , deadline. Restarts: 3950
uf250-04.cnf , deadline. Restarts: 3950
uf250-04.cnf fulfilled No. of Restarts: 2993 No. of Flips: 2822 time to process: 11 seconds.
uf250-04.cnf , deadline. Restarts: 3950
uf250-04.cnf fulfilled No. of Restarts: 3695 No. of Flips: 2774 time to process: 14 seconds.
uf250-04.cnf fulfilled No. of Restarts: 3485 No. of Flips: 3215 time to process: 13 seconds.
uf250-04.cnf fulfilled No. of Restarts: 803 No. of Flips: 2708 time to process: 3 seconds.
uf250-04.cnf fulfilled No. of Restarts: 1498 No. of Flips: 1943 time to process: 5 seconds.
uf250-04.cnf , deadline. Restarts: 3950
uf250-04.cnf fulfilled No. of Restarts: 2310 No. of Flips: 4310 time to process: 9 seconds.
uf250-04.cnf fulfilled No. of Restarts: 1240 No. of Flips: 3993 time to process: 5 seconds.
uf250-04.cnf , deadline. Restarts: 3950
uf250-04.cnf fulfilled No. of Restarts: 82 No. of Flips: 4945 time to process: 0 seconds.
uf250-04.cnf fulfilled No. of Restarts: 1647 No. of Flips: 3629 time to process: 6 seconds.
uf250-04.cnf , deadline. Restarts: 3950
uf250-04.cnf fulfilled No. of Restarts: 1157 No. of Flips: 2627 time to process: 4 seconds.
uf250-04.cnf fulfilled No. of Restarts: 97 No. of Flips: 2029 time to process: 0 seconds.
uf250-04.cnf , deadline. Restarts: 3950
uf250-04.cnf fulfilled No. of Restarts: 77 No. of Flips: 4924 time to process: 0 seconds.
uf250-04.cnf fulfilled No. of Restarts: 3856 No. of Flips: 4325 time to process: 15 seconds.
uf250-04.cnf fulfilled No. of Restarts: 1800 No. of Flips: 2890 time to process: 7 seconds.
uf250-04.cnf fulfilled No. of Restarts: 340 No. of Flips: 3398 time to process: 1 seconds.
uf250-04.cnf , deadline. Restarts: 3950
uf250-04.cnf fulfilled No. of Restarts: 3566 No. of Flips: 3237 time to process: 14 seconds.
uf250-04.cnf fulfilled No. of Restarts: 502 No. of Flips: 1252 time to process: 1 seconds.
uf250-04.cnf fulfilled No. of Restarts: 819 No. of Flips: 1826 time to process: 3 seconds.
uf250-04.cnf , deadline. Restarts: 3950
uf250-04.cnf fulfilled No. of Restarts: 408 No. of Flips: 1723 time to process: 1 seconds.
uf250-04.cnf fulfilled No. of Restarts: 1690 No. of Flips: 4477 time to process: 6 seconds.
uf250-04.cnf fulfilled No. of Restarts: 814 No. of Flips: 2081 time to process: 3 seconds.
uf250-04.cnf fulfilled No. of Restarts: 1030 No. of Flips: 1470 time to process: 4 seconds.
uf250-04.cnf fulfilled No. of Restarts: 1472 No. of Flips: 3388 time to process: 5 seconds.
uf250-04.cnf , deadline. Restarts: 3950
uf250-04.cnf fulfilled No. of Restarts: 3315 No. of Flips: 2989 time to process: 13 seconds.
uf250-04.cnf fulfilled No. of Restarts: 974 No. of Flips: 3197 time to process: 4 seconds.
uf250-04.cnf fulfilled No. of Restarts: 3362 No. of Flips: 3726 time to process: 13 seconds.
uf250-04.cnf fulfilled No. of Restarts: 737 No. of Flips: 2143 time to process: 3 seconds.
uf250-04.cnf , deadline. Restarts: 3950
uf250-04.cnf , deadline. Restarts: 3950
uf250-04.cnf fulfilled No. of Restarts: 743 No. of Flips: 3445 time to process: 2 seconds.
uf250-04.cnf , deadline. Restarts: 3950
uf250-04.cnf , deadline. Restarts: 3950
uf250-04.cnf fulfilled No. of Restarts: 3500 No. of Flips: 4705 time to process: 13 seconds.
uf250-04.cnf fulfilled No. of Restarts: 77 No. of Flips: 4931 time to process: 0 seconds.
uf250-04.cnf fulfilled No. of Restarts: 399 No. of Flips: 1744 time to process: 1 seconds.
uf250-04.cnf fulfilled No. of Restarts: 1387 No. of Flips: 1983 time to process: 5 seconds.
uf250-04.cnf , deadline. Restarts: 3950
uf250-04.cnf fulfilled No. of Restarts: 620 No. of Flips: 4446 time to process: 2 seconds.
uf250-04.cnf , deadline. Restarts: 3950
uf250-04.cnf fulfilled No. of Restarts: 3733 No. of Flips: 1762 time to process: 14 seconds.
uf250-04.cnf fulfilled No. of Restarts: 2436 No. of Flips: 3036 time to process: 9 seconds.
uf250-04.cnf fulfilled No. of Restarts: 1628 No. of Flips: 2418 time to process: 6 seconds.
uf250-04.cnf fulfilled No. of Restarts: 1340 No. of Flips: 4336 time to process: 5 seconds.
uf250-04.cnf fulfilled No. of Restarts: 598 No. of Flips: 1439 time to process: 2 seconds.
uf250-04.cnf , deadline. Restarts: 3950
uf250-04.cnf fulfilled No. of Restarts: 1980 No. of Flips: 4472 time to process: 7 seconds.
uf250-04.cnf fulfilled No. of Restarts: 3597 No. of Flips: 4085 time to process: 14 seconds.
uf250-04.cnf fulfilled No. of Restarts: 751 No. of Flips: 890 time to process: 3 seconds.
uf250-04.cnf , deadline. Restarts: 3950
uf250-04.cnf fulfilled No. of Restarts: 498 No. of Flips: 3546 time to process: 2 seconds.
uf250-04.cnf , deadline. Restarts: 3950
uf250-04.cnf fulfilled No. of Restarts: 68 No. of Flips: 2361 time to process: 0 seconds.
uf250-04.cnf , deadline. Restarts: 3950
uf250-04.cnf fulfilled No. of Restarts: 206 No. of Flips: 3903 time to process: 0 seconds.
uf250-04.cnf fulfilled No. of Restarts: 3489 No. of Flips: 3264 time to process: 13 seconds.
uf250-04.cnf fulfilled No. of Restarts: 1806 No. of Flips: 3380 time to process: 7 seconds.
uf250-04.cnf fulfilled No. of Restarts: 899 No. of Flips: 852 time to process: 3 seconds.
uf250-04.cnf fulfilled No. of Restarts: 2276 No. of Flips: 3115 time to process: 8 seconds.
uf250-04.cnf fulfilled No. of Restarts: 562 No. of Flips: 3935 time to process: 2 seconds.
uf250-04.cnf fulfilled No. of Restarts: 2308 No. of Flips: 2701 time to process: 9 seconds.
uf250-04.cnf fulfilled No. of Restarts: 1048 No. of Flips: 3762 time to process: 4 seconds.
uf250-04.cnf fulfilled No. of Restarts: 2640 No. of Flips: 2727 time to process: 10 seconds.
uf250-04.cnf fulfilled No. of Restarts: 332 No. of Flips: 1455 time to process: 1 seconds.
uf250-04.cnf fulfilled No. of Restarts: 2911 No. of Flips: 4369 time to process: 11 seconds.
uf250-04.cnf fulfilled No. of Restarts: 216 No. of Flips: 4977 time to process: 0 seconds.
uf250-04.cnf fulfilled No. of Restarts: 2938 No. of Flips: 2412 time to process: 11 seconds.
uf250-04.cnf , deadline. Restarts: 3950
uf250-04.cnf , deadline. Restarts: 3950
uf250-04.cnf , deadline. Restarts: 3950
uf250-04.cnf fulfilled No. of Restarts: 767 No. of Flips: 3331 time to process: 3 seconds.
uf250-04.cnf fulfilled No. of Restarts: 336 No. of Flips: 4369 time to process: 1 seconds.
uf250-04.cnf fulfilled No. of Restarts: 31 No. of Flips: 4460 time to process: 0 seconds.
uf250-04.cnf fulfilled No. of Restarts: 1537 No. of Flips: 2588 time to process: 6 seconds.
uf250-04.cnf , deadline. Restarts: 3950
uf250-04.cnf fulfilled No. of Restarts: 23 No. of Flips: 1577 time to process: 0 seconds.
uf250-04.cnf fulfilled No. of Restarts: 1426 No. of Flips: 671 time to process: 5 seconds.
uf250-04.cnf fulfilled No. of Restarts: 2095 No. of Flips: 4845 time to process: 9 seconds.
uf250-04.cnf fulfilled No. of Restarts: 1216 No. of Flips: 3627 time to process: 5 seconds.
uf250-04.cnf , deadline. Restarts: 3950
uf250-04.cnf , deadline. Restarts: 3950
uf250-04.cnf , deadline. Restarts: 3950
uf250-04.cnf fulfilled No. of Restarts: 905 No. of Flips: 1728 time to process: 3 seconds.
uf250-04.cnf fulfilled No. of Restarts: 2749 No. of Flips: 4715 time to process: 10 seconds.
uf250-04.cnf fulfilled No. of Restarts: 23 No. of Flips: 3490 time to process: 0 seconds.
uf250-04.cnf fulfilled No. of Restarts: 652 No. of Flips: 2086 time to process: 2 seconds.
uf250-04.cnf fulfilled No. of Restarts: 2636 No. of Flips: 4958 time to process: 10 seconds.
uf250-04.cnf , deadline. Restarts: 3950
uf250-04.cnf fulfilled No. of Restarts: 1664 No. of Flips: 4023 time to process: 6 seconds.
uf250-04.cnf fulfilled No. of Restarts: 1223 No. of Flips: 2973 time to process: 5 seconds.
uf250-04.cnf fulfilled No. of Restarts: 1151 No. of Flips: 2222 time to process: 4 seconds.
uf250-04.cnf fulfilled No. of Restarts: 3394 No. of Flips: 3572 time to process: 13 seconds.
uf250-04.cnf fulfilled No. of Restarts: 2665 No. of Flips: 1725 time to process: 10 seconds.
uf250-04.cnf , deadline. Restarts: 3950
uf250-04.cnf fulfilled No. of Restarts: 110 No. of Flips: 1550 time to process: 0 seconds.
uf250-04.cnf fulfilled No. of Restarts: 840 No. of Flips: 4563 time to process: 3 seconds.
uf250-04.cnf , deadline. Restarts: 3950
uf250-04.cnf fulfilled No. of Restarts: 2106 No. of Flips: 4367 time to process: 8 seconds.
uf250-04.cnf fulfilled No. of Restarts: 3942 No. of Flips: 4834 time to process: 15 seconds.
uf250-04.cnf fulfilled No. of Restarts: 550 No. of Flips: 2631 time to process: 2 seconds.
uf250-04.cnf , deadline. Restarts: 3950
uf250-04.cnf , deadline. Restarts: 3950
uf250-04.cnf fulfilled No. of Restarts: 956 No. of Flips: 2321 time to process: 3 seconds.
uf250-04.cnf fulfilled No. of Restarts: 761 No. of Flips: 4707 time to process: 3 seconds.
uf250-04.cnf , deadline. Restarts: 3950
uf250-04.cnf , deadline. Restarts: 3950
uf250-04.cnf , deadline. Restarts: 3950
uf250-04.cnf , deadline. Restarts: 3950
uf250-04.cnf fulfilled No. of Restarts: 2523 No. of Flips: 2113 time to process: 9 seconds.
uf250-04.cnf fulfilled No. of Restarts: 732 No. of Flips: 3198 time to process: 2 seconds.
uf250-04.cnf , deadline. Restarts: 3950
uf250-04.cnf fulfilled No. of Restarts: 304 No. of Flips: 2475 time to process: 1 seconds.
uf250-04.cnf fulfilled No. of Restarts: 3143 No. of Flips: 2191 time to process: 12 seconds.
uf250-04.cnf , deadline. Restarts: 3950
uf250-04.cnf fulfilled No. of Restarts: 2959 No. of Flips: 1024 time to process: 11 seconds.
uf250-04.cnf fulfilled No. of Restarts: 2223 No. of Flips: 2284 time to process: 8 seconds.
uf250-04.cnf fulfilled No. of Restarts: 3786 No. of Flips: 2319 time to process: 14 seconds.
uf250-04.cnf fulfilled No. of Restarts: 2744 No. of Flips: 2551 time to process: 10 seconds.
uf250-04.cnf fulfilled No. of Restarts: 896 No. of Flips: 1368 time to process: 3 seconds.
uf250-04.cnf fulfilled No. of Restarts: 3148 No. of Flips: 3398 time to process: 12 seconds.
uf250-04.cnf fulfilled No. of Restarts: 678 No. of Flips: 1886 time to process: 2 seconds.
uf250-04.cnf fulfilled No. of Restarts: 3397 No. of Flips: 2853 time to process: 13 seconds.
uf250-04.cnf , deadline. Restarts: 3950
uf250-04.cnf , deadline. Restarts: 3950
uf250-04.cnf fulfilled No. of Restarts: 2058 No. of Flips: 1980 time to process: 8 seconds.
uf250-04.cnf fulfilled No. of Restarts: 2023 No. of Flips: 3726 time to process: 7 seconds.
uf250-04.cnf , deadline. Restarts: 3950
uf250-04.cnf , deadline. Restarts: 3950
uf250-04.cnf fulfilled No. of Restarts: 408 No. of Flips: 3750 time to process: 1 seconds.
uf250-04.cnf , deadline. Restarts: 3950
uf250-04.cnf fulfilled No. of Restarts: 3590 No. of Flips: 1256 time to process: 13 seconds.
uf250-04.cnf fulfilled No. of Restarts: 2772 No. of Flips: 1348 time to process: 10 seconds.
uf250-04.cnf , deadline. Restarts: 3950
uf250-04.cnf , deadline. Restarts: 3950
uf250-04.cnf fulfilled No. of Restarts: 178 No. of Flips: 4026 time to process: 0 seconds.
uf250-04.cnf fulfilled No. of Restarts: 438 No. of Flips: 3759 time to process: 1 seconds.
uf250-04.cnf fulfilled No. of Restarts: 3039 No. of Flips: 4534 time to process: 11 seconds.
uf250-04.cnf fulfilled No. of Restarts: 2878 No. of Flips: 4840 time to process: 11 seconds.
uf250-04.cnf , deadline. Restarts: 3950
uf250-04.cnf fulfilled No. of Restarts: 932 No. of Flips: 4537 time to process: 3 seconds.
uf250-04.cnf fulfilled No. of Restarts: 2131 No. of Flips: 1222 time to process: 8 seconds.
uf250-04.cnf , deadline. Restarts: 3950
uf250-04.cnf , deadline. Restarts: 3950
uf250-04.cnf fulfilled No. of Restarts: 225 No. of Flips: 2816 time to process: 0 seconds.
uf250-04.cnf fulfilled No. of Restarts: 3526 No. of Flips: 4669 time to process: 13 seconds.
uf250-04.cnf fulfilled No. of Restarts: 1964 No. of Flips: 4948 time to process: 7 seconds.
uf250-04.cnf fulfilled No. of Restarts: 1548 No. of Flips: 1949 time to process: 6 seconds.
uf250-04.cnf fulfilled No. of Restarts: 249 No. of Flips: 2445 time to process: 1 seconds.
uf250-04.cnf , deadline. Restarts: 3950
uf250-04.cnf , deadline. Restarts: 3950
uf250-04.cnf , deadline. Restarts: 3950
uf250-04.cnf fulfilled No. of Restarts: 1428 No. of Flips: 2784 time to process: 5 seconds.
uf250-04.cnf , deadline. Restarts: 3950
uf250-04.cnf , deadline. Restarts: 3950
uf250-04.cnf , deadline. Restarts: 3950
uf250-04.cnf fulfilled No. of Restarts: 2347 No. of Flips: 3209 time to process: 9 seconds.
uf250-04.cnf , deadline. Restarts: 3950
uf250-04.cnf fulfilled No. of Restarts: 258 No. of Flips: 3991 time to process: 1 seconds.
uf250-04.cnf fulfilled No. of Restarts: 2327 No. of Flips: 4910 time to process: 9 seconds.
uf250-04.cnf fulfilled No. of Restarts: 850 No. of Flips: 3997 time to process: 3 seconds.
uf250-04.cnf fulfilled No. of Restarts: 580 No. of Flips: 2548 time to process: 2 seconds.
uf250-04.cnf fulfilled No. of Restarts: 208 No. of Flips: 2111 time to process: 0 seconds.
uf250-04.cnf fulfilled No. of Restarts: 846 No. of Flips: 2610 time to process: 3 seconds.
uf250-04.cnf fulfilled No. of Restarts: 2218 No. of Flips: 1235 time to process: 8 seconds.
uf250-04.cnf fulfilled No. of Restarts: 1456 No. of Flips: 1228 time to process: 5 seconds.
uf250-04.cnf fulfilled No. of Restarts: 3572 No. of Flips: 4838 time to process: 14 seconds.
uf250-04.cnf , deadline. Restarts: 3950
uf250-04.cnf fulfilled No. of Restarts: 199 No. of Flips: 1499 time to process: 0 seconds.
uf250-04.cnf fulfilled No. of Restarts: 3416 No. of Flips: 1809 time to process: 13 seconds.
uf250-04.cnf , deadline. Restarts: 3950
uf250-04.cnf fulfilled No. of Restarts: 3071 No. of Flips: 4692 time to process: 12 seconds.
uf250-04.cnf , deadline. Restarts: 3950
uf250-04.cnf fulfilled No. of Restarts: 2203 No. of Flips: 3032 time to process: 8 seconds.
uf250-04.cnf fulfilled No. of Restarts: 955 No. of Flips: 4492 time to process: 3 seconds.
uf250-04.cnf fulfilled No. of Restarts: 2494 No. of Flips: 3097 time to process: 9 seconds.
uf250-04.cnf , deadline. Restarts: 3950
uf250-04.cnf fulfilled No. of Restarts: 2016 No. of Flips: 2958 time to process: 7 seconds.
uf250-04.cnf , deadline. Restarts: 3950
uf250-04.cnf , deadline. Restarts: 3950
uf250-04.cnf fulfilled No. of Restarts: 2525 No. of Flips: 2586 time to process: 9 seconds.
uf250-04.cnf fulfilled No. of Restarts: 2161 No. of Flips: 3242 time to process: 8 seconds.
uf250-04.cnf , deadline. Restarts: 3950
uf250-04.cnf fulfilled No. of Restarts: 3493 No. of Flips: 2744 time to process: 13 seconds.
uf250-04.cnf fulfilled No. of Restarts: 1492 No. of Flips: 1783 time to process: 5 seconds.
uf250-04.cnf fulfilled No. of Restarts: 2408 No. of Flips: 2813 time to process: 9 seconds.
uf250-04.cnf fulfilled No. of Restarts: 2103 No. of Flips: 1585 time to process: 8 seconds.
uf250-04.cnf fulfilled No. of Restarts: 3001 No. of Flips: 1654 time to process: 11 seconds.
uf250-04.cnf , deadline. Restarts: 3950
uf250-04.cnf fulfilled No. of Restarts: 2218 No. of Flips: 4531 time to process: 8 seconds.
uf250-04.cnf fulfilled No. of Restarts: 1847 No. of Flips: 2283 time to process: 7 seconds.
uf250-04.cnf fulfilled No. of Restarts: 1894 No. of Flips: 3191 time to process: 7 seconds.
uf250-04.cnf , deadline. Restarts: 3950
uf250-04.cnf , deadline. Restarts: 3950
uf250-04.cnf fulfilled No. of Restarts: 3288 No. of Flips: 2238 time to process: 13 seconds.
uf250-04.cnf , deadline. Restarts: 3950
uf250-04.cnf fulfilled No. of Restarts: 594 No. of Flips: 2689 time to process: 2 seconds.
uf250-04.cnf fulfilled No. of Restarts: 711 No. of Flips: 3604 time to process: 2 seconds.
uf250-04.cnf fulfilled No. of Restarts: 1087 No. of Flips: 2119 time to process: 4 seconds.
uf250-04.cnf fulfilled No. of Restarts: 49 No. of Flips: 2761 time to process: 0 seconds.
uf250-04.cnf fulfilled No. of Restarts: 462 No. of Flips: 3293 time to process: 1 seconds.
uf250-04.cnf fulfilled No. of Restarts: 241 No. of Flips: 4079 time to process: 1 seconds.
uf250-04.cnf fulfilled No. of Restarts: 2386 No. of Flips: 3318 time to process: 9 seconds.
uf250-04.cnf fulfilled No. of Restarts: 2204 No. of Flips: 4117 time to process: 8 seconds.
uf250-04.cnf fulfilled No. of Restarts: 217 No. of Flips: 4931 time to process: 0 seconds.
uf250-04.cnf , deadline. Restarts: 3950
uf250-04.cnf fulfilled No. of Restarts: 587 No. of Flips: 3807 time to process: 2 seconds.
uf250-04.cnf , deadline. Restarts: 3950
uf250-04.cnf fulfilled No. of Restarts: 3635 No. of Flips: 1106 time to process: 14 seconds.
uf250-04.cnf fulfilled No. of Restarts: 1147 No. of Flips: 3635 time to process: 4 seconds.
uf250-04.cnf , deadline. Restarts: 3950
uf250-04.cnf , deadline. Restarts: 3950
uf250-04.cnf fulfilled No. of Restarts: 266 No. of Flips: 3689 time to process: 1 seconds.
uf250-04.cnf , deadline. Restarts: 3950
uf250-04.cnf fulfilled No. of Restarts: 278 No. of Flips: 1909 time to process: 1 seconds.
uf250-04.cnf , deadline. Restarts: 3950
uf250-04.cnf fulfilled No. of Restarts: 353 No. of Flips: 4996 time to process: 1 seconds.
uf250-04.cnf fulfilled No. of Restarts: 1984 No. of Flips: 2111 time to process: 7 seconds.
uf250-04.cnf , deadline. Restarts: 3950
uf250-04.cnf fulfilled No. of Restarts: 1088 No. of Flips: 1402 time to process: 4 seconds.
uf250-04.cnf fulfilled No. of Restarts: 87 No. of Flips: 2840 time to process: 0 seconds.
uf250-04.cnf fulfilled No. of Restarts: 1939 No. of Flips: 4581 time to process: 7 seconds.
uf250-04.cnf fulfilled No. of Restarts: 1066 No. of Flips: 4828 time to process: 4 seconds.
uf250-04.cnf , deadline. Restarts: 3950
uf250-04.cnf fulfilled No. of Restarts: 1658 No. of Flips: 3573 time to process: 6 seconds.
uf250-04.cnf , deadline. Restarts: 3950
uf250-04.cnf fulfilled No. of Restarts: 436 No. of Flips: 2387 time to process: 1 seconds.
uf250-04.cnf fulfilled No. of Restarts: 1544 No. of Flips: 919 time to process: 6 seconds.
uf250-04.cnf , deadline. Restarts: 3950
uf250-04.cnf fulfilled No. of Restarts: 857 No. of Flips: 4838 time to process: 3 seconds.
uf250-04.cnf , deadline. Restarts: 3950
uf250-04.cnf , deadline. Restarts: 3950
uf250-04.cnf fulfilled No. of Restarts: 1274 No. of Flips: 3069 time to process: 5 seconds.
uf250-04.cnf , deadline. Restarts: 3950
uf250-04.cnf , deadline. Restarts: 3950
uf250-04.cnf , deadline. Restarts: 3950
uf250-04.cnf , deadline. Restarts: 3950
uf250-04.cnf , deadline. Restarts: 3950
uf250-04.cnf fulfilled No. of Restarts: 871 No. of Flips: 2823 time to process: 3 seconds.
uf250-04.cnf fulfilled No. of Restarts: 862 No. of Flips: 3721 time to process: 3 seconds.
uf250-04.cnf fulfilled No. of Restarts: 1203 No. of Flips: 4647 time to process: 4 seconds.
uf250-04.cnf , deadline. Restarts: 3950
uf250-04.cnf fulfilled No. of Restarts: 1797 No. of Flips: 2795 time to process: 7 seconds.
uf250-04.cnf , deadline. Restarts: 3950
uf250-04.cnf fulfilled No. of Restarts: 354 No. of Flips: 4576 time to process: 1 seconds.
uf250-04.cnf fulfilled No. of Restarts: 589 No. of Flips: 2831 time to process: 2 seconds.
uf250-04.cnf fulfilled No. of Restarts: 1147 No. of Flips: 2653 time to process: 4 seconds.
uf250-04.cnf fulfilled No. of Restarts: 80 No. of Flips: 2582 time to process: 0 seconds.
uf250-04.cnf fulfilled No. of Restarts: 424 No. of Flips: 3481 time to process: 1 seconds.
uf250-04.cnf fulfilled No. of Restarts: 3153 No. of Flips: 1139 time to process: 12 seconds.
uf250-04.cnf fulfilled No. of Restarts: 2584 No. of Flips: 1583 time to process: 10 seconds.
uf250-04.cnf fulfilled No. of Restarts: 1172 No. of Flips: 1381 time to process: 4 seconds.
uf250-04.cnf fulfilled No. of Restarts: 313 No. of Flips: 4675 time to process: 1 seconds.
uf250-04.cnf fulfilled No. of Restarts: 1483 No. of Flips: 1182 time to process: 5 seconds.
uf250-04.cnf fulfilled No. of Restarts: 1041 No. of Flips: 3160 time to process: 4 seconds.
uf250-04.cnf , deadline. Restarts: 3950
uf250-04.cnf , deadline. Restarts: 3950
uf250-04.cnf fulfilled No. of Restarts: 2197 No. of Flips: 4837 time to process: 8 seconds.
uf250-04.cnf fulfilled No. of Restarts: 2808 No. of Flips: 4920 time to process: 10 seconds.
uf250-04.cnf fulfilled No. of Restarts: 783 No. of Flips: 3481 time to process: 3 seconds.
uf250-04.cnf , deadline. Restarts: 3950
uf250-04.cnf , deadline. Restarts: 3950
uf250-04.cnf fulfilled No. of Restarts: 717 No. of Flips: 838 time to process: 2 seconds.
uf250-04.cnf , deadline. Restarts: 3950
uf250-04.cnf , deadline. Restarts: 3950
uf250-04.cnf fulfilled No. of Restarts: 311 No. of Flips: 3318 time to process: 1 seconds.
uf250-04.cnf , deadline. Restarts: 3950
uf250-04.cnf fulfilled No. of Restarts: 274 No. of Flips: 1614 time to process: 1 seconds.
uf250-04.cnf fulfilled No. of Restarts: 2843 No. of Flips: 3451 time to process: 11 seconds.
uf250-04.cnf , deadline. Restarts: 3950
uf250-04.cnf fulfilled No. of Restarts: 776 No. of Flips: 3271 time to process: 3 seconds.
uf250-04.cnf , deadline. Restarts: 3950
uf250-04.cnf , deadline. Restarts: 3950
uf250-04.cnf fulfilled No. of Restarts: 2496 No. of Flips: 4259 time to process: 9 seconds.
uf250-04.cnf , deadline. Restarts: 3950
uf250-04.cnf , deadline. Restarts: 3950
uf250-04.cnf , deadline. Restarts: 3950
uf250-04.cnf , deadline. Restarts: 3950
uf250-04.cnf fulfilled No. of Restarts: 434 No. of Flips: 2891 time to process: 1 seconds.
uf250-04.cnf fulfilled No. of Restarts: 2432 No. of Flips: 4932 time to process: 9 seconds.
uf250-04.cnf fulfilled No. of Restarts: 2090 No. of Flips: 3667 time to process: 7 seconds.
uf250-04.cnf fulfilled No. of Restarts: 710 No. of Flips: 3041 time to process: 2 seconds.
uf250-04.cnf , deadline. Restarts: 3950
uf250-04.cnf fulfilled No. of Restarts: 496 No. of Flips: 3156 time to process: 1 seconds.
uf250-04.cnf fulfilled No. of Restarts: 3035 No. of Flips: 2884 time to process: 11 seconds.
uf250-04.cnf , deadline. Restarts: 3950
uf250-04.cnf , deadline. Restarts: 3950
uf250-04.cnf fulfilled No. of Restarts: 2405 No. of Flips: 4383 time to process: 9 seconds.
uf250-04.cnf fulfilled No. of Restarts: 299 No. of Flips: 951 time to process: 1 seconds.
uf250-04.cnf , deadline. Restarts: 3950
uf250-04.cnf fulfilled No. of Restarts: 1003 No. of Flips: 2749 time to process: 3 seconds.
uf250-04.cnf fulfilled No. of Restarts: 3049 No. of Flips: 1688 time to process: 11 seconds.
uf250-04.cnf fulfilled No. of Restarts: 776 No. of Flips: 4611 time to process: 3 seconds.
uf250-04.cnf fulfilled No. of Restarts: 2998 No. of Flips: 4088 time to process: 11 seconds.
uf250-04.cnf fulfilled No. of Restarts: 399 No. of Flips: 4550 time to process: 1 seconds.
uf250-04.cnf , deadline. Restarts: 3950
uf250-04.cnf fulfilled No. of Restarts: 801 No. of Flips: 1164 time to process: 3 seconds.
uf250-04.cnf fulfilled No. of Restarts: 832 No. of Flips: 1681 time to process: 3 seconds.
uf250-04.cnf fulfilled No. of Restarts: 245 No. of Flips: 3140 time to process: 0 seconds.
uf250-04.cnf fulfilled No. of Restarts: 3244 No. of Flips: 2820 time to process: 12 seconds.
uf250-04.cnf , deadline. Restarts: 3950
uf250-04.cnf fulfilled No. of Restarts: 1973 No. of Flips: 3687 time to process: 7 seconds.
uf250-04.cnf , deadline. Restarts: 3950
uf250-04.cnf fulfilled No. of Restarts: 51 No. of Flips: 4898 time to process: 0 seconds.
uf250-04.cnf fulfilled No. of Restarts: 174 No. of Flips: 3834 time to process: 0 seconds.
uf250-04.cnf , deadline. Restarts: 3950
uf250-04.cnf fulfilled No. of Restarts: 27 No. of Flips: 1383 time to process: 0 seconds.
uf250-04.cnf fulfilled No. of Restarts: 1460 No. of Flips: 2459 time to process: 5 seconds.
uf250-04.cnf fulfilled No. of Restarts: 994 No. of Flips: 1817 time to process: 3 seconds.
uf250-04.cnf fulfilled No. of Restarts: 65 No. of Flips: 3443 time to process: 0 seconds.
uf250-04.cnf , deadline. Restarts: 3950
uf250-04.cnf , deadline. Restarts: 3950
uf250-04.cnf fulfilled No. of Restarts: 3297 No. of Flips: 4544 time to process: 12 seconds.
uf250-04.cnf , deadline. Restarts: 3950
uf250-04.cnf fulfilled No. of Restarts: 171 No. of Flips: 1957 time to process: 0 seconds.
uf250-04.cnf fulfilled No. of Restarts: 3207 No. of Flips: 4358 time to process: 12 seconds.
uf250-04.cnf , deadline. Restarts: 3950
uf250-04.cnf , deadline. Restarts: 3950
uf250-04.cnf fulfilled No. of Restarts: 2032 No. of Flips: 3636 time to process: 7 seconds.
uf250-04.cnf fulfilled No. of Restarts: 3916 No. of Flips: 4841 time to process: 14 seconds.
uf250-04.cnf fulfilled No. of Restarts: 901 No. of Flips: 1541 time to process: 3 seconds.
uf250-04.cnf fulfilled No. of Restarts: 873 No. of Flips: 2743 time to process: 3 seconds.
uf250-04.cnf fulfilled No. of Restarts: 2129 No. of Flips: 741 time to process: 8 seconds.
uf250-04.cnf , deadline. Restarts: 3950
uf250-04.cnf fulfilled No. of Restarts: 3747 No. of Flips: 1774 time to process: 14 seconds.
uf250-04.cnf fulfilled No. of Restarts: 3253 No. of Flips: 4202 time to process: 12 seconds.
uf250-04.cnf fulfilled No. of Restarts: 1826 No. of Flips: 2555 time to process: 6 seconds.
uf250-04.cnf fulfilled No. of Restarts: 277 No. of Flips: 4350 time to process: 1 seconds.
uf250-04.cnf fulfilled No. of Restarts: 340 No. of Flips: 3518 time to process: 1 seconds.
uf250-04.cnf fulfilled No. of Restarts: 502 No. of Flips: 4136 time to process: 1 seconds.
uf250-04.cnf , deadline. Restarts: 3950
uf250-04.cnf fulfilled No. of Restarts: 1960 No. of Flips: 2029 time to process: 7 seconds.
uf250-04.cnf , deadline. Restarts: 3950
uf250-04.cnf fulfilled No. of Restarts: 1134 No. of Flips: 4502 time to process: 4 seconds.
uf250-04.cnf fulfilled No. of Restarts: 731 No. of Flips: 3335 time to process: 3 seconds.
uf250-04.cnf fulfilled No. of Restarts: 876 No. of Flips: 967 time to process: 3 seconds.
uf250-04.cnf fulfilled No. of Restarts: 3547 No. of Flips: 4020 time to process: 13 seconds.
uf250-04.cnf , deadline. Restarts: 3950
uf250-04.cnf fulfilled No. of Restarts: 1225 No. of Flips: 1085 time to process: 5 seconds.
uf250-04.cnf fulfilled No. of Restarts: 2112 No. of Flips: 3509 time to process: 8 seconds.
uf250-04.cnf , deadline. Restarts: 3950
uf250-04.cnf fulfilled No. of Restarts: 3433 No. of Flips: 2763 time to process: 13 seconds.
uf250-04.cnf fulfilled No. of Restarts: 1970 No. of Flips: 3434 time to process: 7 seconds.
uf250-04.cnf fulfilled No. of Restarts: 485 No. of Flips: 1712 time to process: 1 seconds.
uf250-04.cnf , deadline. Restarts: 3950
uf250-04.cnf , deadline. Restarts: 3950
uf250-04.cnf , deadline. Restarts: 3950
uf250-04.cnf , deadline. Restarts: 3950
uf250-04.cnf fulfilled No. of Restarts: 11 No. of Flips: 4410 time to process: 0 seconds.
uf250-04.cnf fulfilled No. of Restarts: 3119 No. of Flips: 913 time to process: 12 seconds.
uf250-04.cnf , deadline. Restarts: 3950
uf250-04.cnf fulfilled No. of Restarts: 3466 No. of Flips: 4029 time to process: 13 seconds.
uf250-04.cnf fulfilled No. of Restarts: 2632 No. of Flips: 3648 time to process: 9 seconds.
uf250-04.cnf fulfilled No. of Restarts: 2604 No. of Flips: 2887 time to process: 9 seconds.
uf250-04.cnf fulfilled No. of Restarts: 1060 No. of Flips: 1706 time to process: 4 seconds.
uf250-04.cnf , deadline. Restarts: 3950
uf250-04.cnf fulfilled No. of Restarts: 194 No. of Flips: 2590 time to process: 0 seconds.
uf250-04.cnf , deadline. Restarts: 3950
uf250-04.cnf fulfilled No. of Restarts: 2060 No. of Flips: 4364 time to process: 7 seconds.
uf250-04.cnf fulfilled No. of Restarts: 2367 No. of Flips: 1206 time to process: 9 seconds.
uf250-04.cnf fulfilled No. of Restarts: 3846 No. of Flips: 3845 time to process: 15 seconds.
uf250-04.cnf fulfilled No. of Restarts: 3153 No. of Flips: 2467 time to process: 11 seconds.
uf250-04.cnf fulfilled No. of Restarts: 2122 No. of Flips: 4232 time to process: 7 seconds.
uf250-04.cnf fulfilled No. of Restarts: 32 No. of Flips: 3453 time to process: 0 seconds.
uf250-04.cnf , deadline. Restarts: 3950
uf250-04.cnf , deadline. Restarts: 3950
uf250-04.cnf fulfilled No. of Restarts: 2898 No. of Flips: 1309 time to process: 10 seconds.
uf250-04.cnf fulfilled No. of Restarts: 2946 No. of Flips: 1661 time to process: 11 seconds.
uf250-04.cnf , deadline. Restarts: 3950
uf250-04.cnf fulfilled No. of Restarts: 3103 No. of Flips: 1980 time to process: 12 seconds.
uf250-04.cnf fulfilled No. of Restarts: 54 No. of Flips: 2668 time to process: 0 seconds.
uf250-04.cnf fulfilled No. of Restarts: 2501 No. of Flips: 4664 time to process: 9 seconds.
uf250-04.cnf fulfilled No. of Restarts: 2035 No. of Flips: 4892 time to process: 7 seconds.
uf250-04.cnf , deadline. Restarts: 3950
uf250-04.cnf fulfilled No. of Restarts: 2213 No. of Flips: 2833 time to process: 8 seconds.
uf250-04.cnf fulfilled No. of Restarts: 1087 No. of Flips: 2773 time to process: 4 seconds.
uf250-04.cnf fulfilled No. of Restarts: 3252 No. of Flips: 1315 time to process: 12 seconds.
uf250-04.cnf fulfilled No. of Restarts: 2911 No. of Flips: 2300 time to process: 10 seconds.
uf250-04.cnf fulfilled No. of Restarts: 1780 No. of Flips: 4732 time to process: 6 seconds.
uf250-04.cnf fulfilled No. of Restarts: 2521 No. of Flips: 3762 time to process: 9 seconds.
uf250-04.cnf fulfilled No. of Restarts: 1164 No. of Flips: 1393 time to process: 4 seconds.
uf250-04.cnf fulfilled No. of Restarts: 2207 No. of Flips: 2705 time to process: 8 seconds.
uf250-04.cnf fulfilled No. of Restarts: 2711 No. of Flips: 2447 time to process: 10 seconds.
uf250-04.cnf , deadline. Restarts: 3950
uf250-04.cnf , deadline. Restarts: 3950
uf250-04.cnf fulfilled No. of Restarts: 919 No. of Flips: 2141 time to process: 3 seconds.
uf250-04.cnf fulfilled No. of Restarts: 643 No. of Flips: 1282 time to process: 2 seconds.
uf250-04.cnf fulfilled No. of Restarts: 247 No. of Flips: 2991 time to process: 0 seconds.
uf250-04.cnf , deadline. Restarts: 3950
uf250-04.cnf , deadline. Restarts: 3950
uf250-04.cnf , deadline. Restarts: 3950
uf250-04.cnf fulfilled No. of Restarts: 3001 No. of Flips: 2369 time to process: 12 seconds.
uf250-04.cnf , deadline. Restarts: 3950
uf250-04.cnf fulfilled No. of Restarts: 1494 No. of Flips: 4368 time to process: 5 seconds.
uf250-04.cnf fulfilled No. of Restarts: 696 No. of Flips: 3645 time to process: 2 seconds.
uf250-04.cnf , deadline. Restarts: 3950
uf250-04.cnf , deadline. Restarts: 3950
uf250-04.cnf fulfilled No. of Restarts: 1719 No. of Flips: 3561 time to process: 6 seconds.
uf250-04.cnf fulfilled No. of Restarts: 926 No. of Flips: 4024 time to process: 3 seconds.
uf250-04.cnf fulfilled No. of Restarts: 591 No. of Flips: 1419 time to process: 2 seconds.
uf250-04.cnf fulfilled No. of Restarts: 3144 No. of Flips: 3558 time to process: 11 seconds.
uf250-04.cnf , deadline. Restarts: 3950
uf250-04.cnf fulfilled No. of Restarts: 325 No. of Flips: 2086 time to process: 1 seconds.
uf250-04.cnf , deadline. Restarts: 3950
uf250-04.cnf fulfilled No. of Restarts: 3156 No. of Flips: 1831 time to process: 11 seconds.
uf250-04.cnf , deadline. Restarts: 3950
uf250-04.cnf fulfilled No. of Restarts: 3170 No. of Flips: 2288 time to process: 12 seconds.
uf250-04.cnf , deadline. Restarts: 3950
uf250-04.cnf fulfilled No. of Restarts: 3586 No. of Flips: 4841 time to process: 13 seconds.
uf250-04.cnf fulfilled No. of Restarts: 409 No. of Flips: 2437 time to process: 1 seconds.
uf250-04.cnf fulfilled No. of Restarts: 1848 No. of Flips: 1427 time to process: 7 seconds.
uf250-04.cnf fulfilled No. of Restarts: 1829 No. of Flips: 3549 time to process: 7 seconds.
uf250-04.cnf fulfilled No. of Restarts: 175 No. of Flips: 2435 time to process: 0 seconds.
uf250-04.cnf fulfilled No. of Restarts: 2125 No. of Flips: 4974 time to process: 8 seconds.
uf250-04.cnf fulfilled No. of Restarts: 808 No. of Flips: 772 time to process: 3 seconds.
uf250-04.cnf fulfilled No. of Restarts: 80 No. of Flips: 1523 time to process: 0 seconds.
uf250-04.cnf fulfilled No. of Restarts: 2384 No. of Flips: 2887 time to process: 9 seconds.
uf250-04.cnf , deadline. Restarts: 3950
uf250-04.cnf fulfilled No. of Restarts: 319 No. of Flips: 2533 time to process: 1 seconds.
uf250-04.cnf fulfilled No. of Restarts: 615 No. of Flips: 4277 time to process: 2 seconds.
uf250-04.cnf fulfilled No. of Restarts: 1420 No. of Flips: 4525 time to process: 5 seconds.
uf250-04.cnf , deadline. Restarts: 3950
uf250-04.cnf fulfilled No. of Restarts: 707 No. of Flips: 3331 time to process: 2 seconds.
uf250-04.cnf fulfilled No. of Restarts: 3401 No. of Flips: 1421 time to process: 12 seconds.
uf250-04.cnf , deadline. Restarts: 3950
uf250-04.cnf fulfilled No. of Restarts: 1575 No. of Flips: 4691 time to process: 6 seconds.
uf250-04.cnf fulfilled No. of Restarts: 1649 No. of Flips: 3894 time to process: 6 seconds.
uf250-04.cnf fulfilled No. of Restarts: 1746 No. of Flips: 3192 time to process: 6 seconds.
uf250-04.cnf , deadline. Restarts: 3950
uf250-04.cnf fulfilled No. of Restarts: 192 No. of Flips: 700 time to process: 0 seconds.
uf250-04.cnf fulfilled No. of Restarts: 386 No. of Flips: 2327 time to process: 1 seconds.
uf250-04.cnf , deadline. Restarts: 3950
uf250-04.cnf fulfilled No. of Restarts: 2780 No. of Flips: 3682 time to process: 10 seconds.
uf250-04.cnf fulfilled No. of Restarts: 1632 No. of Flips: 3458 time to process: 6 seconds.
uf250-04.cnf fulfilled No. of Restarts: 613 No. of Flips: 1837 time to process: 2 seconds.
uf250-04.cnf fulfilled No. of Restarts: 3590 No. of Flips: 2636 time to process: 14 seconds.
uf250-04.cnf fulfilled No. of Restarts: 185 No. of Flips: 3261 time to process: 0 seconds.
uf250-04.cnf , deadline. Restarts: 3950
uf250-04.cnf , deadline. Restarts: 3950
uf250-04.cnf , deadline. Restarts: 3950
uf250-04.cnf , deadline. Restarts: 3950
uf250-04.cnf fulfilled No. of Restarts: 3649 No. of Flips: 2739 time to process: 13 seconds.
uf250-04.cnf fulfilled No. of Restarts: 3640 No. of Flips: 2695 time to process: 13 seconds.
uf250-04.cnf fulfilled No. of Restarts: 2389 No. of Flips: 3139 time to process: 8 seconds.
uf250-04.cnf , deadline. Restarts: 3950
uf250-04.cnf fulfilled No. of Restarts: 2052 No. of Flips: 4055 time to process: 7 seconds.
uf250-04.cnf fulfilled No. of Restarts: 3531 No. of Flips: 2481 time to process: 13 seconds.
uf250-04.cnf , deadline. Restarts: 3950
uf250-04.cnf fulfilled No. of Restarts: 47 No. of Flips: 1555 time to process: 0 seconds.
uf250-04.cnf , deadline. Restarts: 3950
uf250-04.cnf fulfilled No. of Restarts: 317 No. of Flips: 1954 time to process: 1 seconds.
uf250-04.cnf fulfilled No. of Restarts: 2857 No. of Flips: 3318 time to process: 10 seconds.
uf250-04.cnf fulfilled No. of Restarts: 850 No. of Flips: 1038 time to process: 3 seconds.
uf250-04.cnf fulfilled No. of Restarts: 56 No. of Flips: 3409 time to process: 0 seconds.
uf250-04.cnf fulfilled No. of Restarts: 1801 No. of Flips: 1805 time to process: 6 seconds.
uf250-04.cnf fulfilled No. of Restarts: 717 No. of Flips: 1963 time to process: 2 seconds.
uf250-04.cnf , deadline. Restarts: 3950
uf250-04.cnf fulfilled No. of Restarts: 2258 No. of Flips: 4833 time to process: 8 seconds.
uf250-04.cnf fulfilled No. of Restarts: 284 No. of Flips: 2288 time to process: 1 seconds.
uf250-04.cnf , deadline. Restarts: 3950
uf250-04.cnf , deadline. Restarts: 3950
uf250-04.cnf , deadline. Restarts: 3950
uf250-04.cnf fulfilled No. of Restarts: 2001 No. of Flips: 1669 time to process: 7 seconds.
uf250-04.cnf , deadline. Restarts: 3950
uf250-04.cnf fulfilled No. of Restarts: 440 No. of Flips: 999 time to process: 1 seconds.
uf250-04.cnf , deadline. Restarts: 3950
uf250-04.cnf , deadline. Restarts: 3950
uf250-04.cnf fulfilled No. of Restarts: 2756 No. of Flips: 1251 time to process: 10 seconds.
uf250-04.cnf fulfilled No. of Restarts: 3606 No. of Flips: 2196 time to process: 14 seconds.
uf250-04.cnf , deadline. Restarts: 3950
uf250-04.cnf fulfilled No. of Restarts: 2117 No. of Flips: 3301 time to process: 8 seconds.
uf250-04.cnf fulfilled No. of Restarts: 3923 No. of Flips: 1640 time to process: 15 seconds.
uf250-04.cnf fulfilled No. of Restarts: 137 No. of Flips: 1343 time to process: 0 seconds.
uf250-04.cnf fulfilled No. of Restarts: 1891 No. of Flips: 1492 time to process: 7 seconds.
uf250-04.cnf fulfilled No. of Restarts: 1126 No. of Flips: 1100 time to process: 4 seconds.
uf250-04.cnf , deadline. Restarts: 3950
uf250-04.cnf fulfilled No. of Restarts: 3335 No. of Flips: 2750 time to process: 12 seconds.
uf250-04.cnf , deadline. Restarts: 3950
uf250-04.cnf fulfilled No. of Restarts: 2420 No. of Flips: 4863 time to process: 9 seconds.
uf250-04.cnf fulfilled No. of Restarts: 1569 No. of Flips: 2525 time to process: 5 seconds.
uf250-04.cnf fulfilled No. of Restarts: 2072 No. of Flips: 4751 time to process: 7 seconds.
uf250-04.cnf , deadline. Restarts: 3950
uf250-04.cnf fulfilled No. of Restarts: 2637 No. of Flips: 1379 time to process: 9 seconds.
uf250-04.cnf fulfilled No. of Restarts: 2570 No. of Flips: 2390 time to process: 9 seconds.
uf250-04.cnf fulfilled No. of Restarts: 3097 No. of Flips: 1734 time to process: 11 seconds.
uf250-04.cnf fulfilled No. of Restarts: 1918 No. of Flips: 1195 time to process: 7 seconds.
uf250-04.cnf fulfilled No. of Restarts: 2841 No. of Flips: 1205 time to process: 11 seconds.
uf250-04.cnf fulfilled No. of Restarts: 2914 No. of Flips: 2720 time to process: 11 seconds.
uf250-04.cnf , deadline. Restarts: 3950
uf250-04.cnf , deadline. Restarts: 3950
uf250-04.cnf fulfilled No. of Restarts: 3881 No. of Flips: 4212 time to process: 14 seconds.
