# Supplementary material for: Completion Probabilities and Parallel Restart Strategies under an Imposed Deadline
Source: PLoS One. 2016 Oct 12;11(10):e0164605. doi: 10.1371/journal.pone.0164605 (PMC5061357; doi:10.1371/journal.pone.0164605)
Supplement: S1 File — The file “S1_File.zip” is the data gathered from the experiments regarding completion probability. (ZIP) [file pone.0164605.s004.zip › results_Single_r4050.8439999999996.txt]

uf250-04.cnf , deadline. Restarts: 4050
uf250-04.cnf fulfilled No. of Restarts: 2927 No. of Flips: 2520 time to process: 11 seconds.
uf250-04.cnf fulfilled No. of Restarts: 919 No. of Flips: 2724 time to process: 3 seconds.
uf250-04.cnf , deadline. Restarts: 4050
uf250-04.cnf , deadline. Restarts: 4050
uf250-04.cnf fulfilled No. of Restarts: 1652 No. of Flips: 3344 time to process: 6 seconds.
uf250-04.cnf , deadline. Restarts: 4050
uf250-04.cnf fulfilled No. of Restarts: 2024 No. of Flips: 2798 time to process: 7 seconds.
uf250-04.cnf , deadline. Restarts: 4050
uf250-04.cnf fulfilled No. of Restarts: 1476 No. of Flips: 1062 time to process: 5 seconds.
uf250-04.cnf fulfilled No. of Restarts: 1804 No. of Flips: 1182 time to process: 7 seconds.
uf250-04.cnf fulfilled No. of Restarts: 3625 No. of Flips: 4830 time to process: 14 seconds.
uf250-04.cnf , deadline. Restarts: 4050
uf250-04.cnf fulfilled No. of Restarts: 1640 No. of Flips: 2514 time to process: 6 seconds.
uf250-04.cnf , deadline. Restarts: 4050
uf250-04.cnf , deadline. Restarts: 4050
uf250-04.cnf fulfilled No. of Restarts: 993 No. of Flips: 2369 time to process: 4 seconds.
uf250-04.cnf fulfilled No. of Restarts: 2246 No. of Flips: 2941 time to process: 8 seconds.
uf250-04.cnf fulfilled No. of Restarts: 1847 No. of Flips: 4344 time to process: 7 seconds.
uf250-04.cnf fulfilled No. of Restarts: 3378 No. of Flips: 2556 time to process: 13 seconds.
uf250-04.cnf fulfilled No. of Restarts: 3689 No. of Flips: 1984 time to process: 14 seconds.
uf250-04.cnf , deadline. Restarts: 4050
uf250-04.cnf fulfilled No. of Restarts: 1741 No. of Flips: 2415 time to process: 6 seconds.
uf250-04.cnf fulfilled No. of Restarts: 3447 No. of Flips: 2849 time to process: 13 seconds.
uf250-04.cnf fulfilled No. of Restarts: 419 No. of Flips: 3514 time to process: 1 seconds.
uf250-04.cnf , deadline. Restarts: 4050
uf250-04.cnf fulfilled No. of Restarts: 3646 No. of Flips: 4825 time to process: 14 seconds.
uf250-04.cnf , deadline. Restarts: 4050
uf250-04.cnf fulfilled No. of Restarts: 1481 No. of Flips: 4835 time to process: 5 seconds.
uf250-04.cnf fulfilled No. of Restarts: 2262 No. of Flips: 2269 time to process: 8 seconds.
uf250-04.cnf fulfilled No. of Restarts: 1281 No. of Flips: 4414 time to process: 5 seconds.
uf250-04.cnf fulfilled No. of Restarts: 49 No. of Flips: 2052 time to process: 0 seconds.
uf250-04.cnf fulfilled No. of Restarts: 512 No. of Flips: 1325 time to process: 2 seconds.
uf250-04.cnf fulfilled No. of Restarts: 3321 No. of Flips: 3866 time to process: 12 seconds.
uf250-04.cnf fulfilled No. of Restarts: 3318 No. of Flips: 3905 time to process: 12 seconds.
uf250-04.cnf fulfilled No. of Restarts: 1061 No. of Flips: 1993 time to process: 4 seconds.
uf250-04.cnf fulfilled No. of Restarts: 2741 No. of Flips: 2660 time to process: 11 seconds.
uf250-04.cnf fulfilled No. of Restarts: 2122 No. of Flips: 2516 time to process: 8 seconds.
uf250-04.cnf fulfilled No. of Restarts: 3313 No. of Flips: 4838 time to process: 13 seconds.
uf250-04.cnf fulfilled No. of Restarts: 3642 No. of Flips: 4615 time to process: 14 seconds.
uf250-04.cnf fulfilled No. of Restarts: 1071 No. of Flips: 4070 time to process: 4 seconds.
uf250-04.cnf fulfilled No. of Restarts: 1081 No. of Flips: 1201 time to process: 4 seconds.
uf250-04.cnf , deadline. Restarts: 4050
uf250-04.cnf fulfilled No. of Restarts: 1976 No. of Flips: 4344 time to process: 7 seconds.
uf250-04.cnf fulfilled No. of Restarts: 1674 No. of Flips: 4795 time to process: 6 seconds.
uf250-04.cnf fulfilled No. of Restarts: 3648 No. of Flips: 4646 time to process: 14 seconds.
uf250-04.cnf , deadline. Restarts: 4050
uf250-04.cnf fulfilled No. of Restarts: 500 No. of Flips: 4081 time to process: 2 seconds.
uf250-04.cnf fulfilled No. of Restarts: 3889 No. of Flips: 4109 time to process: 15 seconds.
uf250-04.cnf , deadline. Restarts: 4050
uf250-04.cnf fulfilled No. of Restarts: 1942 No. of Flips: 2850 time to process: 7 seconds.
uf250-04.cnf fulfilled No. of Restarts: 1413 No. of Flips: 3292 time to process: 5 seconds.
uf250-04.cnf fulfilled No. of Restarts: 19 No. of Flips: 4014 time to process: 0 seconds.
uf250-04.cnf fulfilled No. of Restarts: 1722 No. of Flips: 2447 time to process: 6 seconds.
uf250-04.cnf fulfilled No. of Restarts: 1149 No. of Flips: 3212 time to process: 4 seconds.
uf250-04.cnf fulfilled No. of Restarts: 919 No. of Flips: 3214 time to process: 3 seconds.
uf250-04.cnf fulfilled No. of Restarts: 688 No. of Flips: 2611 time to process: 2 seconds.
uf250-04.cnf , deadline. Restarts: 4050
uf250-04.cnf fulfilled No. of Restarts: 2826 No. of Flips: 2767 time to process: 10 seconds.
uf250-04.cnf fulfilled No. of Restarts: 1429 No. of Flips: 2717 time to process: 5 seconds.
uf250-04.cnf , deadline. Restarts: 4050
uf250-04.cnf fulfilled No. of Restarts: 534 No. of Flips: 1718 time to process: 2 seconds.
uf250-04.cnf , deadline. Restarts: 4050
uf250-04.cnf fulfilled No. of Restarts: 683 No. of Flips: 2580 time to process: 2 seconds.
uf250-04.cnf fulfilled No. of Restarts: 981 No. of Flips: 4025 time to process: 3 seconds.
uf250-04.cnf fulfilled No. of Restarts: 1644 No. of Flips: 2301 time to process: 6 seconds.
uf250-04.cnf , deadline. Restarts: 4050
uf250-04.cnf fulfilled No. of Restarts: 406 No. of Flips: 2305 time to process: 1 seconds.
uf250-04.cnf fulfilled No. of Restarts: 2981 No. of Flips: 2557 time to process: 11 seconds.
uf250-04.cnf fulfilled No. of Restarts: 1396 No. of Flips: 1306 time to process: 5 seconds.
uf250-04.cnf fulfilled No. of Restarts: 3026 No. of Flips: 3238 time to process: 11 seconds.
uf250-04.cnf fulfilled No. of Restarts: 438 No. of Flips: 4074 time to process: 1 seconds.
uf250-04.cnf fulfilled No. of Restarts: 1862 No. of Flips: 1563 time to process: 7 seconds.
uf250-04.cnf , deadline. Restarts: 4050
uf250-04.cnf , deadline. Restarts: 4050
uf250-04.cnf fulfilled No. of Restarts: 1580 No. of Flips: 2719 time to process: 6 seconds.
uf250-04.cnf fulfilled No. of Restarts: 3209 No. of Flips: 3912 time to process: 12 seconds.
uf250-04.cnf , deadline. Restarts: 4050
uf250-04.cnf fulfilled No. of Restarts: 1896 No. of Flips: 1845 time to process: 7 seconds.
uf250-04.cnf fulfilled No. of Restarts: 3673 No. of Flips: 4468 time to process: 14 seconds.
uf250-04.cnf fulfilled No. of Restarts: 2904 No. of Flips: 3027 time to process: 11 seconds.
uf250-04.cnf fulfilled No. of Restarts: 1395 No. of Flips: 4523 time to process: 5 seconds.
uf250-04.cnf fulfilled No. of Restarts: 1356 No. of Flips: 3678 time to process: 5 seconds.
uf250-04.cnf fulfilled No. of Restarts: 1342 No. of Flips: 3292 time to process: 5 seconds.
uf250-04.cnf fulfilled No. of Restarts: 965 No. of Flips: 3736 time to process: 3 seconds.
uf250-04.cnf fulfilled No. of Restarts: 2279 No. of Flips: 2064 time to process: 9 seconds.
uf250-04.cnf , deadline. Restarts: 4050
uf250-04.cnf , deadline. Restarts: 4050
uf250-04.cnf fulfilled No. of Restarts: 2047 No. of Flips: 2612 time to process: 8 seconds.
uf250-04.cnf , deadline. Restarts: 4050
uf250-04.cnf fulfilled No. of Restarts: 1565 No. of Flips: 2085 time to process: 6 seconds.
uf250-04.cnf fulfilled No. of Restarts: 3666 No. of Flips: 4595 time to process: 14 seconds.
uf250-04.cnf fulfilled No. of Restarts: 704 No. of Flips: 4138 time to process: 2 seconds.
uf250-04.cnf fulfilled No. of Restarts: 85 No. of Flips: 2328 time to process: 0 seconds.
uf250-04.cnf fulfilled No. of Restarts: 955 No. of Flips: 4741 time to process: 3 seconds.
uf250-04.cnf fulfilled No. of Restarts: 196 No. of Flips: 696 time to process: 0 seconds.
uf250-04.cnf fulfilled No. of Restarts: 687 No. of Flips: 1991 time to process: 2 seconds.
uf250-04.cnf fulfilled No. of Restarts: 1340 No. of Flips: 4373 time to process: 5 seconds.
uf250-04.cnf , deadline. Restarts: 4050
uf250-04.cnf , deadline. Restarts: 4050
uf250-04.cnf fulfilled No. of Restarts: 1038 No. of Flips: 2797 time to process: 4 seconds.
uf250-04.cnf fulfilled No. of Restarts: 2200 No. of Flips: 2332 time to process: 8 seconds.
uf250-04.cnf fulfilled No. of Restarts: 3307 No. of Flips: 1200 time to process: 12 seconds.
uf250-04.cnf fulfilled No. of Restarts: 2785 No. of Flips: 809 time to process: 11 seconds.
uf250-04.cnf fulfilled No. of Restarts: 1102 No. of Flips: 4506 time to process: 4 seconds.
uf250-04.cnf fulfilled No. of Restarts: 3701 No. of Flips: 1236 time to process: 14 seconds.
uf250-04.cnf fulfilled No. of Restarts: 1753 No. of Flips: 4817 time to process: 6 seconds.
uf250-04.cnf , deadline. Restarts: 4050
uf250-04.cnf , deadline. Restarts: 4050
uf250-04.cnf , deadline. Restarts: 4050
uf250-04.cnf fulfilled No. of Restarts: 2254 No. of Flips: 3410 time to process: 8 seconds.
uf250-04.cnf fulfilled No. of Restarts: 3490 No. of Flips: 4413 time to process: 13 seconds.
uf250-04.cnf fulfilled No. of Restarts: 1840 No. of Flips: 875 time to process: 7 seconds.
uf250-04.cnf fulfilled No. of Restarts: 831 No. of Flips: 1391 time to process: 3 seconds.
uf250-04.cnf , deadline. Restarts: 4050
uf250-04.cnf fulfilled No. of Restarts: 3467 No. of Flips: 2769 time to process: 13 seconds.
uf250-04.cnf fulfilled No. of Restarts: 266 No. of Flips: 2141 time to process: 1 seconds.
uf250-04.cnf fulfilled No. of Restarts: 774 No. of Flips: 1162 time to process: 3 seconds.
uf250-04.cnf fulfilled No. of Restarts: 2832 No. of Flips: 1494 time to process: 11 seconds.
uf250-04.cnf fulfilled No. of Restarts: 332 No. of Flips: 790 time to process: 1 seconds.
uf250-04.cnf , deadline. Restarts: 4050
uf250-04.cnf , deadline. Restarts: 4050
uf250-04.cnf fulfilled No. of Restarts: 351 No. of Flips: 2248 time to process: 1 seconds.
uf250-04.cnf , deadline. Restarts: 4050
uf250-04.cnf , deadline. Restarts: 4050
uf250-04.cnf , deadline. Restarts: 4050
uf250-04.cnf , deadline. Restarts: 4050
uf250-04.cnf , deadline. Restarts: 4050
uf250-04.cnf , deadline. Restarts: 4050
uf250-04.cnf fulfilled No. of Restarts: 914 No. of Flips: 2772 time to process: 3 seconds.
uf250-04.cnf fulfilled No. of Restarts: 1734 No. of Flips: 4881 time to process: 6 seconds.
uf250-04.cnf , deadline. Restarts: 4050
uf250-04.cnf , deadline. Restarts: 4050
uf250-04.cnf , deadline. Restarts: 4050
uf250-04.cnf fulfilled No. of Restarts: 2017 No. of Flips: 3960 time to process: 8 seconds.
uf250-04.cnf , deadline. Restarts: 4050
uf250-04.cnf fulfilled No. of Restarts: 1474 No. of Flips: 3052 time to process: 5 seconds.
uf250-04.cnf fulfilled No. of Restarts: 2135 No. of Flips: 3282 time to process: 8 seconds.
uf250-04.cnf fulfilled No. of Restarts: 2525 No. of Flips: 2391 time to process: 9 seconds.
uf250-04.cnf fulfilled No. of Restarts: 523 No. of Flips: 2732 time to process: 1 seconds.
uf250-04.cnf fulfilled No. of Restarts: 1964 No. of Flips: 1684 time to process: 7 seconds.
uf250-04.cnf , deadline. Restarts: 4050
uf250-04.cnf fulfilled No. of Restarts: 4031 No. of Flips: 4355 time to process: 15 seconds.
uf250-04.cnf fulfilled No. of Restarts: 3472 No. of Flips: 1650 time to process: 13 seconds.
uf250-04.cnf fulfilled No. of Restarts: 3139 No. of Flips: 2364 time to process: 12 seconds.
uf250-04.cnf fulfilled No. of Restarts: 88 No. of Flips: 3874 time to process: 0 seconds.
uf250-04.cnf , deadline. Restarts: 4050
uf250-04.cnf fulfilled No. of Restarts: 3730 No. of Flips: 4681 time to process: 14 seconds.
uf250-04.cnf fulfilled No. of Restarts: 3337 No. of Flips: 2652 time to process: 12 seconds.
uf250-04.cnf fulfilled No. of Restarts: 580 No. of Flips: 2200 time to process: 2 seconds.
uf250-04.cnf fulfilled No. of Restarts: 857 No. of Flips: 1938 time to process: 3 seconds.
uf250-04.cnf , deadline. Restarts: 4050
uf250-04.cnf fulfilled No. of Restarts: 3180 No. of Flips: 4164 time to process: 12 seconds.
uf250-04.cnf fulfilled No. of Restarts: 2526 No. of Flips: 4566 time to process: 10 seconds.
uf250-04.cnf , deadline. Restarts: 4050
uf250-04.cnf , deadline. Restarts: 4050
uf250-04.cnf fulfilled No. of Restarts: 372 No. of Flips: 4510 time to process: 1 seconds.
uf250-04.cnf fulfilled No. of Restarts: 3318 No. of Flips: 2467 time to process: 13 seconds.
uf250-04.cnf fulfilled No. of Restarts: 237 No. of Flips: 4712 time to process: 0 seconds.
uf250-04.cnf , deadline. Restarts: 4050
uf250-04.cnf fulfilled No. of Restarts: 3106 No. of Flips: 2468 time to process: 12 seconds.
uf250-04.cnf fulfilled No. of Restarts: 1768 No. of Flips: 1655 time to process: 6 seconds.
uf250-04.cnf fulfilled No. of Restarts: 1204 No. of Flips: 4631 time to process: 4 seconds.
uf250-04.cnf , deadline. Restarts: 4050
uf250-04.cnf fulfilled No. of Restarts: 1395 No. of Flips: 4345 time to process: 5 seconds.
uf250-04.cnf , deadline. Restarts: 4050
uf250-04.cnf , deadline. Restarts: 4050
uf250-04.cnf , deadline. Restarts: 4050
uf250-04.cnf , deadline. Restarts: 4050
uf250-04.cnf fulfilled No. of Restarts: 1195 No. of Flips: 3082 time to process: 4 seconds.
uf250-04.cnf fulfilled No. of Restarts: 1774 No. of Flips: 3136 time to process: 6 seconds.
uf250-04.cnf fulfilled No. of Restarts: 1712 No. of Flips: 4209 time to process: 6 seconds.
uf250-04.cnf fulfilled No. of Restarts: 2768 No. of Flips: 1855 time to process: 11 seconds.
uf250-04.cnf fulfilled No. of Restarts: 2451 No. of Flips: 4558 time to process: 9 seconds.
uf250-04.cnf , deadline. Restarts: 4050
uf250-04.cnf fulfilled No. of Restarts: 1298 No. of Flips: 1794 time to process: 5 seconds.
uf250-04.cnf , deadline. Restarts: 4050
uf250-04.cnf fulfilled No. of Restarts: 322 No. of Flips: 1863 time to process: 1 seconds.
uf250-04.cnf fulfilled No. of Restarts: 2891 No. of Flips: 4417 time to process: 11 seconds.
uf250-04.cnf , deadline. Restarts: 4050
uf250-04.cnf fulfilled No. of Restarts: 1138 No. of Flips: 912 time to process: 4 seconds.
uf250-04.cnf fulfilled No. of Restarts: 1286 No. of Flips: 4335 time to process: 5 seconds.
uf250-04.cnf fulfilled No. of Restarts: 1179 No. of Flips: 1564 time to process: 4 seconds.
uf250-04.cnf , deadline. Restarts: 4050
uf250-04.cnf fulfilled No. of Restarts: 577 No. of Flips: 3470 time to process: 2 seconds.
uf250-04.cnf fulfilled No. of Restarts: 3243 No. of Flips: 2873 time to process: 12 seconds.
uf250-04.cnf fulfilled No. of Restarts: 136 No. of Flips: 3265 time to process: 0 seconds.
uf250-04.cnf fulfilled No. of Restarts: 2880 No. of Flips: 3652 time to process: 11 seconds.
uf250-04.cnf fulfilled No. of Restarts: 1985 No. of Flips: 2672 time to process: 8 seconds.
uf250-04.cnf , deadline. Restarts: 4050
uf250-04.cnf , deadline. Restarts: 4050
uf250-04.cnf fulfilled No. of Restarts: 1062 No. of Flips: 4365 time to process: 4 seconds.
uf250-04.cnf , deadline. Restarts: 4050
uf250-04.cnf , deadline. Restarts: 4050
uf250-04.cnf fulfilled No. of Restarts: 10 No. of Flips: 4585 time to process: 0 seconds.
uf250-04.cnf fulfilled No. of Restarts: 264 No. of Flips: 4676 time to process: 1 seconds.
uf250-04.cnf fulfilled No. of Restarts: 1594 No. of Flips: 2200 time to process: 6 seconds.
uf250-04.cnf fulfilled No. of Restarts: 199 No. of Flips: 1100 time to process: 0 seconds.
uf250-04.cnf fulfilled No. of Restarts: 3935 No. of Flips: 1768 time to process: 15 seconds.
uf250-04.cnf fulfilled No. of Restarts: 1753 No. of Flips: 3408 time to process: 6 seconds.
uf250-04.cnf , deadline. Restarts: 4050
uf250-04.cnf fulfilled No. of Restarts: 2572 No. of Flips: 1909 time to process: 10 seconds.
uf250-04.cnf fulfilled No. of Restarts: 952 No. of Flips: 3485 time to process: 3 seconds.
uf250-04.cnf , deadline. Restarts: 4050
uf250-04.cnf fulfilled No. of Restarts: 3463 No. of Flips: 1800 time to process: 13 seconds.
uf250-04.cnf , deadline. Restarts: 4050
uf250-04.cnf fulfilled No. of Restarts: 229 No. of Flips: 3431 time to process: 0 seconds.
uf250-04.cnf , deadline. Restarts: 4050
uf250-04.cnf fulfilled No. of Restarts: 3175 No. of Flips: 4555 time to process: 12 seconds.
uf250-04.cnf fulfilled No. of Restarts: 1956 No. of Flips: 3971 time to process: 7 seconds.
uf250-04.cnf fulfilled No. of Restarts: 1901 No. of Flips: 1442 time to process: 7 seconds.
uf250-04.cnf fulfilled No. of Restarts: 2118 No. of Flips: 4924 time to process: 8 seconds.
uf250-04.cnf fulfilled No. of Restarts: 1213 No. of Flips: 2372 time to process: 4 seconds.
uf250-04.cnf fulfilled No. of Restarts: 70 No. of Flips: 3566 time to process: 0 seconds.
uf250-04.cnf , deadline. Restarts: 4050
uf250-04.cnf fulfilled No. of Restarts: 405 No. of Flips: 2720 time to process: 1 seconds.
uf250-04.cnf fulfilled No. of Restarts: 3894 No. of Flips: 3770 time to process: 15 seconds.
uf250-04.cnf fulfilled No. of Restarts: 284 No. of Flips: 4729 time to process: 1 seconds.
uf250-04.cnf fulfilled No. of Restarts: 1431 No. of Flips: 3980 time to process: 5 seconds.
uf250-04.cnf fulfilled No. of Restarts: 480 No. of Flips: 2944 time to process: 1 seconds.
uf250-04.cnf fulfilled No. of Restarts: 1388 No. of Flips: 1501 time to process: 5 seconds.
uf250-04.cnf , deadline. Restarts: 4050
uf250-04.cnf fulfilled No. of Restarts: 2303 No. of Flips: 3561 time to process: 9 seconds.
uf250-04.cnf , deadline. Restarts: 4050
uf250-04.cnf fulfilled No. of Restarts: 3081 No. of Flips: 967 time to process: 12 seconds.
uf250-04.cnf fulfilled No. of Restarts: 180 No. of Flips: 2928 time to process: 0 seconds.
uf250-04.cnf fulfilled No. of Restarts: 1691 No. of Flips: 994 time to process: 6 seconds.
uf250-04.cnf fulfilled No. of Restarts: 875 No. of Flips: 2574 time to process: 3 seconds.
uf250-04.cnf fulfilled No. of Restarts: 3516 No. of Flips: 1201 time to process: 13 seconds.
uf250-04.cnf fulfilled No. of Restarts: 4006 No. of Flips: 4281 time to process: 15 seconds.
uf250-04.cnf fulfilled No. of Restarts: 21 No. of Flips: 3609 time to process: 0 seconds.
uf250-04.cnf fulfilled No. of Restarts: 299 No. of Flips: 3701 time to process: 1 seconds.
uf250-04.cnf fulfilled No. of Restarts: 2325 No. of Flips: 4406 time to process: 9 seconds.
uf250-04.cnf fulfilled No. of Restarts: 1303 No. of Flips: 1907 time to process: 5 seconds.
uf250-04.cnf , deadline. Restarts: 4050
uf250-04.cnf fulfilled No. of Restarts: 1912 No. of Flips: 4905 time to process: 7 seconds.
uf250-04.cnf fulfilled No. of Restarts: 2523 No. of Flips: 3807 time to process: 10 seconds.
uf250-04.cnf fulfilled No. of Restarts: 2242 No. of Flips: 4635 time to process: 8 seconds.
uf250-04.cnf fulfilled No. of Restarts: 1711 No. of Flips: 4173 time to process: 6 seconds.
uf250-04.cnf , deadline. Restarts: 4050
uf250-04.cnf fulfilled No. of Restarts: 2623 No. of Flips: 2351 time to process: 10 seconds.
uf250-04.cnf fulfilled No. of Restarts: 1749 No. of Flips: 3655 time to process: 6 seconds.
uf250-04.cnf fulfilled No. of Restarts: 2350 No. of Flips: 4325 time to process: 9 seconds.
uf250-04.cnf fulfilled No. of Restarts: 985 No. of Flips: 1484 time to process: 4 seconds.
uf250-04.cnf fulfilled No. of Restarts: 652 No. of Flips: 2056 time to process: 2 seconds.
uf250-04.cnf , deadline. Restarts: 4050
uf250-04.cnf fulfilled No. of Restarts: 1007 No. of Flips: 3309 time to process: 3 seconds.
uf250-04.cnf fulfilled No. of Restarts: 1790 No. of Flips: 4978 time to process: 7 seconds.
uf250-04.cnf , deadline. Restarts: 4050
uf250-04.cnf fulfilled No. of Restarts: 260 No. of Flips: 2475 time to process: 1 seconds.
uf250-04.cnf fulfilled No. of Restarts: 3829 No. of Flips: 4332 time to process: 15 seconds.
uf250-04.cnf fulfilled No. of Restarts: 452 No. of Flips: 3834 time to process: 1 seconds.
uf250-04.cnf fulfilled No. of Restarts: 207 No. of Flips: 4666 time to process: 0 seconds.
uf250-04.cnf fulfilled No. of Restarts: 1503 No. of Flips: 1093 time to process: 5 seconds.
uf250-04.cnf fulfilled No. of Restarts: 2944 No. of Flips: 3920 time to process: 11 seconds.
uf250-04.cnf fulfilled No. of Restarts: 371 No. of Flips: 2101 time to process: 1 seconds.
uf250-04.cnf , deadline. Restarts: 4050
uf250-04.cnf fulfilled No. of Restarts: 696 No. of Flips: 2814 time to process: 2 seconds.
uf250-04.cnf , deadline. Restarts: 4050
uf250-04.cnf fulfilled No. of Restarts: 1008 No. of Flips: 852 time to process: 4 seconds.
uf250-04.cnf , deadline. Restarts: 4050
uf250-04.cnf fulfilled No. of Restarts: 3250 No. of Flips: 4694 time to process: 12 seconds.
uf250-04.cnf fulfilled No. of Restarts: 1813 No. of Flips: 4203 time to process: 7 seconds.
uf250-04.cnf , deadline. Restarts: 4050
uf250-04.cnf fulfilled No. of Restarts: 1126 No. of Flips: 2880 time to process: 4 seconds.
uf250-04.cnf fulfilled No. of Restarts: 3427 No. of Flips: 3740 time to process: 13 seconds.
uf250-04.cnf fulfilled No. of Restarts: 2925 No. of Flips: 1604 time to process: 11 seconds.
uf250-04.cnf , deadline. Restarts: 4050
uf250-04.cnf fulfilled No. of Restarts: 2171 No. of Flips: 2847 time to process: 8 seconds.
uf250-04.cnf , deadline. Restarts: 4050
uf250-04.cnf , deadline. Restarts: 4050
uf250-04.cnf fulfilled No. of Restarts: 147 No. of Flips: 2970 time to process: 0 seconds.
uf250-04.cnf , deadline. Restarts: 4050
uf250-04.cnf fulfilled No. of Restarts: 1223 No. of Flips: 4470 time to process: 4 seconds.
uf250-04.cnf fulfilled No. of Restarts: 928 No. of Flips: 859 time to process: 3 seconds.
uf250-04.cnf fulfilled No. of Restarts: 579 No. of Flips: 3223 time to process: 2 seconds.
uf250-04.cnf fulfilled No. of Restarts: 133 No. of Flips: 3072 time to process: 0 seconds.
uf250-04.cnf fulfilled No. of Restarts: 2655 No. of Flips: 2734 time to process: 10 seconds.
uf250-04.cnf , deadline. Restarts: 4050
uf250-04.cnf fulfilled No. of Restarts: 1857 No. of Flips: 1083 time to process: 7 seconds.
uf250-04.cnf fulfilled No. of Restarts: 1203 No. of Flips: 2008 time to process: 4 seconds.
uf250-04.cnf fulfilled No. of Restarts: 2669 No. of Flips: 4323 time to process: 10 seconds.
uf250-04.cnf , deadline. Restarts: 4050
uf250-04.cnf , deadline. Restarts: 4050
uf250-04.cnf , deadline. Restarts: 4050
uf250-04.cnf fulfilled No. of Restarts: 3700 No. of Flips: 3932 time to process: 14 seconds.
uf250-04.cnf fulfilled No. of Restarts: 1470 No. of Flips: 2047 time to process: 5 seconds.
uf250-04.cnf , deadline. Restarts: 4050
uf250-04.cnf fulfilled No. of Restarts: 594 No. of Flips: 2174 time to process: 2 seconds.
uf250-04.cnf fulfilled No. of Restarts: 2304 No. of Flips: 2295 time to process: 9 seconds.
uf250-04.cnf fulfilled No. of Restarts: 2438 No. of Flips: 3598 time to process: 9 seconds.
uf250-04.cnf fulfilled No. of Restarts: 2258 No. of Flips: 1090 time to process: 8 seconds.
uf250-04.cnf fulfilled No. of Restarts: 3769 No. of Flips: 605 time to process: 14 seconds.
uf250-04.cnf , deadline. Restarts: 4050
uf250-04.cnf fulfilled No. of Restarts: 3626 No. of Flips: 2974 time to process: 14 seconds.
uf250-04.cnf fulfilled No. of Restarts: 1071 No. of Flips: 4108 time to process: 4 seconds.
uf250-04.cnf fulfilled No. of Restarts: 2087 No. of Flips: 4407 time to process: 8 seconds.
uf250-04.cnf fulfilled No. of Restarts: 296 No. of Flips: 4736 time to process: 1 seconds.
uf250-04.cnf , deadline. Restarts: 4050
uf250-04.cnf fulfilled No. of Restarts: 150 No. of Flips: 1777 time to process: 0 seconds.
uf250-04.cnf fulfilled No. of Restarts: 575 No. of Flips: 2614 time to process: 2 seconds.
uf250-04.cnf fulfilled No. of Restarts: 2611 No. of Flips: 2672 time to process: 10 seconds.
uf250-04.cnf , deadline. Restarts: 4050
uf250-04.cnf fulfilled No. of Restarts: 1687 No. of Flips: 2370 time to process: 6 seconds.
uf250-04.cnf fulfilled No. of Restarts: 128 No. of Flips: 2828 time to process: 0 seconds.
uf250-04.cnf , deadline. Restarts: 4050
uf250-04.cnf fulfilled No. of Restarts: 214 No. of Flips: 1943 time to process: 0 seconds.
uf250-04.cnf , deadline. Restarts: 4050
uf250-04.cnf fulfilled No. of Restarts: 102 No. of Flips: 3978 time to process: 0 seconds.
uf250-04.cnf fulfilled No. of Restarts: 1204 No. of Flips: 4555 time to process: 4 seconds.
uf250-04.cnf fulfilled No. of Restarts: 1967 No. of Flips: 2412 time to process: 7 seconds.
uf250-04.cnf , deadline. Restarts: 4050
uf250-04.cnf fulfilled No. of Restarts: 3371 No. of Flips: 4755 time to process: 13 seconds.
uf250-04.cnf fulfilled No. of Restarts: 835 No. of Flips: 3416 time to process: 3 seconds.
uf250-04.cnf fulfilled No. of Restarts: 271 No. of Flips: 4971 time to process: 1 seconds.
uf250-04.cnf , deadline. Restarts: 4050
uf250-04.cnf fulfilled No. of Restarts: 2404 No. of Flips: 2535 time to process: 9 seconds.
uf250-04.cnf , deadline. Restarts: 4050
uf250-04.cnf , deadline. Restarts: 4050
uf250-04.cnf fulfilled No. of Restarts: 80 No. of Flips: 1615 time to process: 0 seconds.
uf250-04.cnf fulfilled No. of Restarts: 1986 No. of Flips: 4756 time to process: 8 seconds.
uf250-04.cnf fulfilled No. of Restarts: 1746 No. of Flips: 3981 time to process: 6 seconds.
uf250-04.cnf fulfilled No. of Restarts: 3403 No. of Flips: 1412 time to process: 13 seconds.
uf250-04.cnf , deadline. Restarts: 4050
uf250-04.cnf fulfilled No. of Restarts: 17 No. of Flips: 3342 time to process: 0 seconds.
uf250-04.cnf fulfilled No. of Restarts: 635 No. of Flips: 3027 time to process: 2 seconds.
uf250-04.cnf fulfilled No. of Restarts: 529 No. of Flips: 3612 time to process: 2 seconds.
uf250-04.cnf , deadline. Restarts: 4050
uf250-04.cnf fulfilled No. of Restarts: 2540 No. of Flips: 4488 time to process: 10 seconds.
uf250-04.cnf fulfilled No. of Restarts: 3500 No. of Flips: 4169 time to process: 13 seconds.
uf250-04.cnf , deadline. Restarts: 4050
uf250-04.cnf fulfilled No. of Restarts: 1829 No. of Flips: 1421 time to process: 7 seconds.
uf250-04.cnf fulfilled No. of Restarts: 1297 No. of Flips: 3357 time to process: 5 seconds.
uf250-04.cnf fulfilled No. of Restarts: 2612 No. of Flips: 3685 time to process: 10 seconds.
uf250-04.cnf fulfilled No. of Restarts: 962 No. of Flips: 3666 time to process: 3 seconds.
uf250-04.cnf fulfilled No. of Restarts: 2031 No. of Flips: 2528 time to process: 8 seconds.
uf250-04.cnf fulfilled No. of Restarts: 3162 No. of Flips: 3620 time to process: 12 seconds.
uf250-04.cnf , deadline. Restarts: 4050
uf250-04.cnf fulfilled No. of Restarts: 1847 No. of Flips: 3107 time to process: 7 seconds.
uf250-04.cnf fulfilled No. of Restarts: 2785 No. of Flips: 778 time to process: 11 seconds.
uf250-04.cnf fulfilled No. of Restarts: 2571 No. of Flips: 4349 time to process: 10 seconds.
uf250-04.cnf fulfilled No. of Restarts: 2853 No. of Flips: 1806 time to process: 11 seconds.
uf250-04.cnf fulfilled No. of Restarts: 3752 No. of Flips: 1357 time to process: 14 seconds.
uf250-04.cnf , deadline. Restarts: 4050
uf250-04.cnf , deadline. Restarts: 4050
uf250-04.cnf fulfilled No. of Restarts: 744 No. of Flips: 1669 time to process: 2 seconds.
uf250-04.cnf fulfilled No. of Restarts: 1677 No. of Flips: 1536 time to process: 6 seconds.
uf250-04.cnf , deadline. Restarts: 4050
uf250-04.cnf , deadline. Restarts: 4050
uf250-04.cnf , deadline. Restarts: 4050
uf250-04.cnf fulfilled No. of Restarts: 137 No. of Flips: 3481 time to process: 0 seconds.
uf250-04.cnf , deadline. Restarts: 4050
uf250-04.cnf fulfilled No. of Restarts: 1194 No. of Flips: 1869 time to process: 4 seconds.
uf250-04.cnf fulfilled No. of Restarts: 1849 No. of Flips: 2570 time to process: 7 seconds.
uf250-04.cnf fulfilled No. of Restarts: 594 No. of Flips: 4250 time to process: 2 seconds.
uf250-04.cnf fulfilled No. of Restarts: 2028 No. of Flips: 1919 time to process: 7 seconds.
uf250-04.cnf fulfilled No. of Restarts: 2266 No. of Flips: 4380 time to process: 8 seconds.
uf250-04.cnf , deadline. Restarts: 4050
uf250-04.cnf fulfilled No. of Restarts: 7 No. of Flips: 2617 time to process: 0 seconds.
uf250-04.cnf fulfilled No. of Restarts: 1940 No. of Flips: 2309 time to process: 7 seconds.
uf250-04.cnf fulfilled No. of Restarts: 1251 No. of Flips: 2394 time to process: 5 seconds.
uf250-04.cnf , deadline. Restarts: 4050
uf250-04.cnf fulfilled No. of Restarts: 2821 No. of Flips: 4487 time to process: 10 seconds.
uf250-04.cnf , deadline. Restarts: 4050
uf250-04.cnf fulfilled No. of Restarts: 2927 No. of Flips: 2891 time to process: 11 seconds.
uf250-04.cnf fulfilled No. of Restarts: 670 No. of Flips: 4445 time to process: 2 seconds.
uf250-04.cnf fulfilled No. of Restarts: 1431 No. of Flips: 3609 time to process: 5 seconds.
uf250-04.cnf fulfilled No. of Restarts: 397 No. of Flips: 3620 time to process: 1 seconds.
uf250-04.cnf fulfilled No. of Restarts: 2655 No. of Flips: 4898 time to process: 10 seconds.
uf250-04.cnf fulfilled No. of Restarts: 18 No. of Flips: 1935 time to process: 0 seconds.
uf250-04.cnf fulfilled No. of Restarts: 3243 No. of Flips: 3819 time to process: 12 seconds.
uf250-04.cnf , deadline. Restarts: 4050
uf250-04.cnf fulfilled No. of Restarts: 2902 No. of Flips: 3581 time to process: 11 seconds.
uf250-04.cnf fulfilled No. of Restarts: 2299 No. of Flips: 3196 time to process: 9 seconds.
uf250-04.cnf , deadline. Restarts: 4050
uf250-04.cnf fulfilled No. of Restarts: 202 No. of Flips: 1643 time to process: 0 seconds.
uf250-04.cnf , deadline. Restarts: 4050
uf250-04.cnf fulfilled No. of Restarts: 706 No. of Flips: 4540 time to process: 2 seconds.
uf250-04.cnf fulfilled No. of Restarts: 878 No. of Flips: 4023 time to process: 3 seconds.
uf250-04.cnf fulfilled No. of Restarts: 3314 No. of Flips: 2795 time to process: 13 seconds.
uf250-04.cnf , deadline. Restarts: 4050
uf250-04.cnf fulfilled No. of Restarts: 2307 No. of Flips: 3371 time to process: 9 seconds.
uf250-04.cnf fulfilled No. of Restarts: 1421 No. of Flips: 4593 time to process: 5 seconds.
uf250-04.cnf fulfilled No. of Restarts: 1606 No. of Flips: 2596 time to process: 6 seconds.
uf250-04.cnf , deadline. Restarts: 4050
uf250-04.cnf fulfilled No. of Restarts: 757 No. of Flips: 4499 time to process: 3 seconds.
uf250-04.cnf , deadline. Restarts: 4050
uf250-04.cnf fulfilled No. of Restarts: 722 No. of Flips: 1881 time to process: 2 seconds.
uf250-04.cnf fulfilled No. of Restarts: 396 No. of Flips: 4000 time to process: 1 seconds.
uf250-04.cnf fulfilled No. of Restarts: 1848 No. of Flips: 3554 time to process: 7 seconds.
uf250-04.cnf fulfilled No. of Restarts: 39 No. of Flips: 1939 time to process: 0 seconds.
uf250-04.cnf , deadline. Restarts: 4050
uf250-04.cnf fulfilled No. of Restarts: 2062 No. of Flips: 1251 time to process: 8 seconds.
uf250-04.cnf , deadline. Restarts: 4050
uf250-04.cnf fulfilled No. of Restarts: 2496 No. of Flips: 4520 time to process: 9 seconds.
uf250-04.cnf fulfilled No. of Restarts: 1325 No. of Flips: 2148 time to process: 5 seconds.
uf250-04.cnf fulfilled No. of Restarts: 1270 No. of Flips: 4208 time to process: 5 seconds.
uf250-04.cnf , deadline. Restarts: 4050
uf250-04.cnf fulfilled No. of Restarts: 1858 No. of Flips: 1440 time to process: 7 seconds.
uf250-04.cnf fulfilled No. of Restarts: 3160 No. of Flips: 1824 time to process: 12 seconds.
uf250-04.cnf fulfilled No. of Restarts: 2399 No. of Flips: 1700 time to process: 9 seconds.
uf250-04.cnf fulfilled No. of Restarts: 3244 No. of Flips: 1477 time to process: 12 seconds.
uf250-04.cnf fulfilled No. of Restarts: 3196 No. of Flips: 3908 time to process: 12 seconds.
uf250-04.cnf fulfilled No. of Restarts: 1980 No. of Flips: 1990 time to process: 7 seconds.
uf250-04.cnf fulfilled No. of Restarts: 698 No. of Flips: 1567 time to process: 2 seconds.
uf250-04.cnf , deadline. Restarts: 4050
uf250-04.cnf fulfilled No. of Restarts: 3725 No. of Flips: 4643 time to process: 14 seconds.
uf250-04.cnf fulfilled No. of Restarts: 1386 No. of Flips: 3592 time to process: 5 seconds.
uf250-04.cnf , deadline. Restarts: 4050
uf250-04.cnf fulfilled No. of Restarts: 1858 No. of Flips: 4254 time to process: 7 seconds.
uf250-04.cnf , deadline. Restarts: 4050
uf250-04.cnf fulfilled No. of Restarts: 1558 No. of Flips: 3966 time to process: 6 seconds.
uf250-04.cnf fulfilled No. of Restarts: 5 No. of Flips: 4458 time to process: 0 seconds.
uf250-04.cnf fulfilled No. of Restarts: 2604 No. of Flips: 3390 time to process: 10 seconds.
uf250-04.cnf fulfilled No. of Restarts: 1409 No. of Flips: 2976 time to process: 5 seconds.
uf250-04.cnf fulfilled No. of Restarts: 612 No. of Flips: 1125 time to process: 2 seconds.
uf250-04.cnf fulfilled No. of Restarts: 2735 No. of Flips: 1922 time to process: 10 seconds.
uf250-04.cnf fulfilled No. of Restarts: 2524 No. of Flips: 1956 time to process: 9 seconds.
uf250-04.cnf , deadline. Restarts: 4050
uf250-04.cnf fulfilled No. of Restarts: 190 No. of Flips: 1602 time to process: 0 seconds.
uf250-04.cnf fulfilled No. of Restarts: 159 No. of Flips: 3891 time to process: 0 seconds.
uf250-04.cnf fulfilled No. of Restarts: 1599 No. of Flips: 2228 time to process: 6 seconds.
uf250-04.cnf , deadline. Restarts: 4050
uf250-04.cnf , deadline. Restarts: 4050
uf250-04.cnf fulfilled No. of Restarts: 2446 No. of Flips: 3322 time to process: 9 seconds.
uf250-04.cnf fulfilled No. of Restarts: 2419 No. of Flips: 3282 time to process: 9 seconds.
uf250-04.cnf , deadline. Restarts: 4050
uf250-04.cnf , deadline. Restarts: 4050
uf250-04.cnf fulfilled No. of Restarts: 2820 No. of Flips: 3063 time to process: 11 seconds.
uf250-04.cnf fulfilled No. of Restarts: 2275 No. of Flips: 2151 time to process: 8 seconds.
uf250-04.cnf , deadline. Restarts: 4050
uf250-04.cnf fulfilled No. of Restarts: 905 No. of Flips: 3265 time to process: 3 seconds.
uf250-04.cnf fulfilled No. of Restarts: 2463 No. of Flips: 4322 time to process: 9 seconds.
uf250-04.cnf fulfilled No. of Restarts: 721 No. of Flips: 930 time to process: 2 seconds.
uf250-04.cnf fulfilled No. of Restarts: 1810 No. of Flips: 3880 time to process: 7 seconds.
uf250-04.cnf fulfilled No. of Restarts: 1981 No. of Flips: 1946 time to process: 7 seconds.
uf250-04.cnf fulfilled No. of Restarts: 3198 No. of Flips: 2875 time to process: 12 seconds.
uf250-04.cnf fulfilled No. of Restarts: 2977 No. of Flips: 4839 time to process: 11 seconds.
uf250-04.cnf , deadline. Restarts: 4050
uf250-04.cnf fulfilled No. of Restarts: 2698 No. of Flips: 4706 time to process: 10 seconds.
uf250-04.cnf , deadline. Restarts: 4050
uf250-04.cnf , deadline. Restarts: 4050
uf250-04.cnf , deadline. Restarts: 4050
uf250-04.cnf fulfilled No. of Restarts: 210 No. of Flips: 4818 time to process: 0 seconds.
uf250-04.cnf fulfilled No. of Restarts: 1615 No. of Flips: 3548 time to process: 6 seconds.
uf250-04.cnf fulfilled No. of Restarts: 1488 No. of Flips: 4822 time to process: 5 seconds.
uf250-04.cnf fulfilled No. of Restarts: 1568 No. of Flips: 2631 time to process: 6 seconds.
uf250-04.cnf , deadline. Restarts: 4050
uf250-04.cnf fulfilled No. of Restarts: 84 No. of Flips: 4480 time to process: 0 seconds.
uf250-04.cnf fulfilled No. of Restarts: 3410 No. of Flips: 3265 time to process: 13 seconds.
uf250-04.cnf fulfilled No. of Restarts: 3830 No. of Flips: 3559 time to process: 15 seconds.
uf250-04.cnf fulfilled No. of Restarts: 893 No. of Flips: 2330 time to process: 3 seconds.
uf250-04.cnf fulfilled No. of Restarts: 1088 No. of Flips: 4405 time to process: 4 seconds.
uf250-04.cnf fulfilled No. of Restarts: 274 No. of Flips: 4054 time to process: 1 seconds.
uf250-04.cnf fulfilled No. of Restarts: 3382 No. of Flips: 2786 time to process: 13 seconds.
uf250-04.cnf , deadline. Restarts: 4050
uf250-04.cnf , deadline. Restarts: 4050
uf250-04.cnf fulfilled No. of Restarts: 612 No. of Flips: 1849 time to process: 2 seconds.
uf250-04.cnf fulfilled No. of Restarts: 2456 No. of Flips: 2865 time to process: 9 seconds.
uf250-04.cnf fulfilled No. of Restarts: 881 No. of Flips: 4597 time to process: 3 seconds.
uf250-04.cnf fulfilled No. of Restarts: 531 No. of Flips: 4449 time to process: 2 seconds.
uf250-04.cnf , deadline. Restarts: 4050
uf250-04.cnf fulfilled No. of Restarts: 3944 No. of Flips: 3172 time to process: 15 seconds.
uf250-04.cnf fulfilled No. of Restarts: 3256 No. of Flips: 1224 time to process: 12 seconds.
uf250-04.cnf fulfilled No. of Restarts: 2875 No. of Flips: 3463 time to process: 11 seconds.
uf250-04.cnf fulfilled No. of Restarts: 1091 No. of Flips: 3554 time to process: 4 seconds.
uf250-04.cnf fulfilled No. of Restarts: 2184 No. of Flips: 2958 time to process: 8 seconds.
uf250-04.cnf fulfilled No. of Restarts: 3014 No. of Flips: 2944 time to process: 11 seconds.
uf250-04.cnf , deadline. Restarts: 4050
uf250-04.cnf fulfilled No. of Restarts: 556 No. of Flips: 3784 time to process: 2 seconds.
uf250-04.cnf fulfilled No. of Restarts: 1021 No. of Flips: 3683 time to process: 3 seconds.
uf250-04.cnf fulfilled No. of Restarts: 2294 No. of Flips: 3283 time to process: 9 seconds.
uf250-04.cnf fulfilled No. of Restarts: 74 No. of Flips: 3563 time to process: 0 seconds.
uf250-04.cnf , deadline. Restarts: 4050
uf250-04.cnf fulfilled No. of Restarts: 2335 No. of Flips: 4436 time to process: 9 seconds.
uf250-04.cnf fulfilled No. of Restarts: 1672 No. of Flips: 3232 time to process: 6 seconds.
uf250-04.cnf fulfilled No. of Restarts: 3495 No. of Flips: 2208 time to process: 13 seconds.
uf250-04.cnf , deadline. Restarts: 4050
uf250-04.cnf fulfilled No. of Restarts: 1730 No. of Flips: 2057 time to process: 7 seconds.
uf250-04.cnf fulfilled No. of Restarts: 777 No. of Flips: 4571 time to process: 3 seconds.
uf250-04.cnf , deadline. Restarts: 4050
uf250-04.cnf fulfilled No. of Restarts: 2603 No. of Flips: 792 time to process: 10 seconds.
uf250-04.cnf fulfilled No. of Restarts: 3273 No. of Flips: 1127 time to process: 12 seconds.
uf250-04.cnf , deadline. Restarts: 4050
uf250-04.cnf , deadline. Restarts: 4050
uf250-04.cnf , deadline. Restarts: 4050
uf250-04.cnf fulfilled No. of Restarts: 956 No. of Flips: 4855 time to process: 3 seconds.
uf250-04.cnf , deadline. Restarts: 4050
uf250-04.cnf , deadline. Restarts: 4050
uf250-04.cnf fulfilled No. of Restarts: 3414 No. of Flips: 2891 time to process: 13 seconds.
uf250-04.cnf , deadline. Restarts: 4050
uf250-04.cnf fulfilled No. of Restarts: 2887 No. of Flips: 4069 time to process: 11 seconds.
uf250-04.cnf fulfilled No. of Restarts: 354 No. of Flips: 4433 time to process: 1 seconds.
uf250-04.cnf fulfilled No. of Restarts: 1623 No. of Flips: 4025 time to process: 6 seconds.
uf250-04.cnf fulfilled No. of Restarts: 1528 No. of Flips: 3326 time to process: 6 seconds.
uf250-04.cnf fulfilled No. of Restarts: 1771 No. of Flips: 3664 time to process: 6 seconds.
uf250-04.cnf , deadline. Restarts: 4050
uf250-04.cnf fulfilled No. of Restarts: 2871 No. of Flips: 1102 time to process: 11 seconds.
uf250-04.cnf , deadline. Restarts: 4050
uf250-04.cnf fulfilled No. of Restarts: 889 No. of Flips: 3607 time to process: 3 seconds.
uf250-04.cnf fulfilled No. of Restarts: 1508 No. of Flips: 2150 time to process: 5 seconds.
uf250-04.cnf fulfilled No. of Restarts: 3077 No. of Flips: 2444 time to process: 12 seconds.
uf250-04.cnf fulfilled No. of Restarts: 3448 No. of Flips: 2995 time to process: 13 seconds.
uf250-04.cnf , deadline. Restarts: 4050
uf250-04.cnf fulfilled No. of Restarts: 2071 No. of Flips: 4582 time to process: 8 seconds.
uf250-04.cnf , deadline. Restarts: 4050
uf250-04.cnf , deadline. Restarts: 4050
uf250-04.cnf , deadline. Restarts: 4050
uf250-04.cnf fulfilled No. of Restarts: 1 No. of Flips: 3659 time to process: 0 seconds.
uf250-04.cnf , deadline. Restarts: 4050
uf250-04.cnf , deadline. Restarts: 4050
uf250-04.cnf , deadline. Restarts: 4050
uf250-04.cnf fulfilled No. of Restarts: 2342 No. of Flips: 1211 time to process: 9 seconds.
uf250-04.cnf , deadline. Restarts: 4050
uf250-04.cnf fulfilled No. of Restarts: 3920 No. of Flips: 3615 time to process: 15 seconds.
uf250-04.cnf , deadline. Restarts: 4050
uf250-04.cnf fulfilled No. of Restarts: 429 No. of Flips: 2486 time to process: 1 seconds.
uf250-04.cnf fulfilled No. of Restarts: 324 No. of Flips: 3926 time to process: 1 seconds.
uf250-04.cnf , deadline. Restarts: 4050
uf250-04.cnf fulfilled No. of Restarts: 3165 No. of Flips: 2838 time to process: 12 seconds.
uf250-04.cnf fulfilled No. of Restarts: 952 No. of Flips: 4766 time to process: 3 seconds.
uf250-04.cnf fulfilled No. of Restarts: 2554 No. of Flips: 2674 time to process: 10 seconds.
uf250-04.cnf , deadline. Restarts: 4050
uf250-04.cnf fulfilled No. of Restarts: 2103 No. of Flips: 4045 time to process: 8 seconds.
uf250-04.cnf fulfilled No. of Restarts: 3784 No. of Flips: 4882 time to process: 15 seconds.
uf250-04.cnf , deadline. Restarts: 4050
uf250-04.cnf fulfilled No. of Restarts: 1600 No. of Flips: 1057 time to process: 6 seconds.
uf250-04.cnf fulfilled No. of Restarts: 13 No. of Flips: 4035 time to process: 0 seconds.
uf250-04.cnf fulfilled No. of Restarts: 121 No. of Flips: 1183 time to process: 0 seconds.
uf250-04.cnf fulfilled No. of Restarts: 1036 No. of Flips: 2769 time to process: 4 seconds.
uf250-04.cnf , deadline. Restarts: 4050
uf250-04.cnf , deadline. Restarts: 4050
uf250-04.cnf fulfilled No. of Restarts: 653 No. of Flips: 3635 time to process: 2 seconds.
uf250-04.cnf fulfilled No. of Restarts: 1629 No. of Flips: 4290 time to process: 6 seconds.
uf250-04.cnf fulfilled No. of Restarts: 2073 No. of Flips: 2723 time to process: 8 seconds.
uf250-04.cnf , deadline. Restarts: 4050
uf250-04.cnf fulfilled No. of Restarts: 3196 No. of Flips: 4138 time to process: 12 seconds.
uf250-04.cnf fulfilled No. of Restarts: 1313 No. of Flips: 4385 time to process: 5 seconds.
uf250-04.cnf , deadline. Restarts: 4050
uf250-04.cnf fulfilled No. of Restarts: 3925 No. of Flips: 4537 time to process: 14 seconds.
uf250-04.cnf fulfilled No. of Restarts: 1474 No. of Flips: 3507 time to process: 5 seconds.
uf250-04.cnf fulfilled No. of Restarts: 298 No. of Flips: 4389 time to process: 1 seconds.
uf250-04.cnf fulfilled No. of Restarts: 1176 No. of Flips: 4294 time to process: 4 seconds.
uf250-04.cnf fulfilled No. of Restarts: 2389 No. of Flips: 4618 time to process: 9 seconds.
uf250-04.cnf , deadline. Restarts: 4050
uf250-04.cnf , deadline. Restarts: 4050
uf250-04.cnf fulfilled No. of Restarts: 1687 No. of Flips: 3546 time to process: 6 seconds.
uf250-04.cnf fulfilled No. of Restarts: 230 No. of Flips: 1213 time to process: 0 seconds.
uf250-04.cnf , deadline. Restarts: 4050
uf250-04.cnf fulfilled No. of Restarts: 2810 No. of Flips: 3265 time to process: 10 seconds.
uf250-04.cnf fulfilled No. of Restarts: 3389 No. of Flips: 3528 time to process: 13 seconds.
uf250-04.cnf fulfilled No. of Restarts: 1843 No. of Flips: 4115 time to process: 7 seconds.
uf250-04.cnf fulfilled No. of Restarts: 3301 No. of Flips: 914 time to process: 12 seconds.
uf250-04.cnf fulfilled No. of Restarts: 4043 No. of Flips: 3274 time to process: 15 seconds.
uf250-04.cnf fulfilled No. of Restarts: 3006 No. of Flips: 1837 time to process: 11 seconds.
uf250-04.cnf fulfilled No. of Restarts: 1912 No. of Flips: 4762 time to process: 7 seconds.
uf250-04.cnf fulfilled No. of Restarts: 705 No. of Flips: 1768 time to process: 2 seconds.
uf250-04.cnf , deadline. Restarts: 4050
uf250-04.cnf , deadline. Restarts: 4050
uf250-04.cnf fulfilled No. of Restarts: 1223 No. of Flips: 4880 time to process: 4 seconds.
uf250-04.cnf fulfilled No. of Restarts: 3727 No. of Flips: 2778 time to process: 15 seconds.
uf250-04.cnf , deadline. Restarts: 4050
uf250-04.cnf fulfilled No. of Restarts: 1683 No. of Flips: 2239 time to process: 6 seconds.
uf250-04.cnf fulfilled No. of Restarts: 537 No. of Flips: 4397 time to process: 2 seconds.
uf250-04.cnf fulfilled No. of Restarts: 3875 No. of Flips: 4466 time to process: 15 seconds.
uf250-04.cnf fulfilled No. of Restarts: 813 No. of Flips: 2158 time to process: 3 seconds.
uf250-04.cnf , deadline. Restarts: 4050
uf250-04.cnf fulfilled No. of Restarts: 1483 No. of Flips: 2396 time to process: 5 seconds.
uf250-04.cnf , deadline. Restarts: 4050
uf250-04.cnf , deadline. Restarts: 4050
uf250-04.cnf , deadline. Restarts: 4050
uf250-04.cnf fulfilled No. of Restarts: 20 No. of Flips: 2398 time to process: 0 seconds.
uf250-04.cnf fulfilled No. of Restarts: 1852 No. of Flips: 2690 time to process: 7 seconds.
uf250-04.cnf fulfilled No. of Restarts: 3709 No. of Flips: 2259 time to process: 13 seconds.
uf250-04.cnf fulfilled No. of Restarts: 1745 No. of Flips: 1141 time to process: 6 seconds.
uf250-04.cnf fulfilled No. of Restarts: 2506 No. of Flips: 3334 time to process: 9 seconds.
uf250-04.cnf , deadline. Restarts: 4050
uf250-04.cnf fulfilled No. of Restarts: 1669 No. of Flips: 1531 time to process: 6 seconds.
uf250-04.cnf fulfilled No. of Restarts: 1872 No. of Flips: 3299 time to process: 7 seconds.
uf250-04.cnf fulfilled No. of Restarts: 3881 No. of Flips: 4596 time to process: 15 seconds.
uf250-04.cnf , deadline. Restarts: 4050
uf250-04.cnf fulfilled No. of Restarts: 185 No. of Flips: 883 time to process: 0 seconds.
uf250-04.cnf fulfilled No. of Restarts: 331 No. of Flips: 1616 time to process: 1 seconds.
uf250-04.cnf , deadline. Restarts: 4050
uf250-04.cnf fulfilled No. of Restarts: 3392 No. of Flips: 4920 time to process: 13 seconds.
uf250-04.cnf fulfilled No. of Restarts: 3160 No. of Flips: 2020 time to process: 11 seconds.
uf250-04.cnf fulfilled No. of Restarts: 795 No. of Flips: 2704 time to process: 2 seconds.
uf250-04.cnf , deadline. Restarts: 4050
uf250-04.cnf fulfilled No. of Restarts: 1152 No. of Flips: 3531 time to process: 4 seconds.
uf250-04.cnf fulfilled No. of Restarts: 3487 No. of Flips: 1280 time to process: 13 seconds.
uf250-04.cnf fulfilled No. of Restarts: 380 No. of Flips: 2514 time to process: 1 seconds.
uf250-04.cnf fulfilled No. of Restarts: 292 No. of Flips: 4392 time to process: 1 seconds.
uf250-04.cnf fulfilled No. of Restarts: 191 No. of Flips: 2494 time to process: 0 seconds.
uf250-04.cnf fulfilled No. of Restarts: 82 No. of Flips: 1825 time to process: 0 seconds.
uf250-04.cnf , deadline. Restarts: 4050
uf250-04.cnf , deadline. Restarts: 4050
uf250-04.cnf fulfilled No. of Restarts: 280 No. of Flips: 3511 time to process: 1 seconds.
uf250-04.cnf fulfilled No. of Restarts: 1691 No. of Flips: 4474 time to process: 6 seconds.
uf250-04.cnf , deadline. Restarts: 4050
uf250-04.cnf fulfilled No. of Restarts: 2835 No. of Flips: 2500 time to process: 10 seconds.
uf250-04.cnf fulfilled No. of Restarts: 1984 No. of Flips: 895 time to process: 7 seconds.
uf250-04.cnf fulfilled No. of Restarts: 2801 No. of Flips: 3869 time to process: 11 seconds.
uf250-04.cnf , deadline. Restarts: 4050
uf250-04.cnf fulfilled No. of Restarts: 3358 No. of Flips: 2081 time to process: 12 seconds.
uf250-04.cnf fulfilled No. of Restarts: 141 No. of Flips: 4517 time to process: 0 seconds.
uf250-04.cnf , deadline. Restarts: 4050
uf250-04.cnf , deadline. Restarts: 4050
uf250-04.cnf fulfilled No. of Restarts: 714 No. of Flips: 2320 time to process: 2 seconds.
uf250-04.cnf fulfilled No. of Restarts: 2265 No. of Flips: 4227 time to process: 8 seconds.
uf250-04.cnf fulfilled No. of Restarts: 1625 No. of Flips: 4628 time to process: 6 seconds.
uf250-04.cnf fulfilled No. of Restarts: 276 No. of Flips: 2056 time to process: 1 seconds.
uf250-04.cnf fulfilled No. of Restarts: 1431 No. of Flips: 1494 time to process: 5 seconds.
uf250-04.cnf , deadline. Restarts: 4050
uf250-04.cnf fulfilled No. of Restarts: 2960 No. of Flips: 4286 time to process: 11 seconds.
uf250-04.cnf fulfilled No. of Restarts: 948 No. of Flips: 4616 time to process: 3 seconds.
uf250-04.cnf fulfilled No. of Restarts: 1352 No. of Flips: 1390 time to process: 5 seconds.
uf250-04.cnf fulfilled No. of Restarts: 927 No. of Flips: 4688 time to process: 3 seconds.
uf250-04.cnf fulfilled No. of Restarts: 671 No. of Flips: 2666 time to process: 2 seconds.
uf250-04.cnf fulfilled No. of Restarts: 639 No. of Flips: 1649 time to process: 2 seconds.
uf250-04.cnf , deadline. Restarts: 4050
uf250-04.cnf fulfilled No. of Restarts: 2174 No. of Flips: 2113 time to process: 8 seconds.
uf250-04.cnf fulfilled No. of Restarts: 3368 No. of Flips: 4480 time to process: 12 seconds.
uf250-04.cnf fulfilled No. of Restarts: 277 No. of Flips: 3523 time to process: 1 seconds.
uf250-04.cnf fulfilled No. of Restarts: 141 No. of Flips: 1629 time to process: 0 seconds.
uf250-04.cnf fulfilled No. of Restarts: 521 No. of Flips: 1772 time to process: 2 seconds.
uf250-04.cnf , deadline. Restarts: 4050
uf250-04.cnf fulfilled No. of Restarts: 819 No. of Flips: 1713 time to process: 3 seconds.
uf250-04.cnf , deadline. Restarts: 4050
uf250-04.cnf , deadline. Restarts: 4050
uf250-04.cnf fulfilled No. of Restarts: 1436 No. of Flips: 1564 time to process: 6 seconds.
uf250-04.cnf , deadline. Restarts: 4050
uf250-04.cnf fulfilled No. of Restarts: 569 No. of Flips: 2485 time to process: 2 seconds.
uf250-04.cnf , deadline. Restarts: 4050
uf250-04.cnf fulfilled No. of Restarts: 655 No. of Flips: 1810 time to process: 2 seconds.
uf250-04.cnf fulfilled No. of Restarts: 1845 No. of Flips: 3378 time to process: 7 seconds.
uf250-04.cnf fulfilled No. of Restarts: 2165 No. of Flips: 3958 time to process: 8 seconds.
uf250-04.cnf , deadline. Restarts: 4050
uf250-04.cnf fulfilled No. of Restarts: 1158 No. of Flips: 2382 time to process: 4 seconds.
uf250-04.cnf fulfilled No. of Restarts: 377 No. of Flips: 587 time to process: 1 seconds.
uf250-04.cnf fulfilled No. of Restarts: 508 No. of Flips: 2143 time to process: 2 seconds.
uf250-04.cnf fulfilled No. of Restarts: 1947 No. of Flips: 1052 time to process: 7 seconds.
uf250-04.cnf , deadline. Restarts: 4050
uf250-04.cnf fulfilled No. of Restarts: 979 No. of Flips: 4600 time to process: 3 seconds.
uf250-04.cnf , deadline. Restarts: 4050
uf250-04.cnf fulfilled No. of Restarts: 2348 No. of Flips: 4628 time to process: 9 seconds.
uf250-04.cnf fulfilled No. of Restarts: 251 No. of Flips: 2741 time to process: 1 seconds.
uf250-04.cnf fulfilled No. of Restarts: 1124 No. of Flips: 2631 time to process: 4 seconds.
uf250-04.cnf , deadline. Restarts: 4050
uf250-04.cnf fulfilled No. of Restarts: 1772 No. of Flips: 4644 time to process: 6 seconds.
uf250-04.cnf fulfilled No. of Restarts: 287 No. of Flips: 1454 time to process: 1 seconds.
uf250-04.cnf fulfilled No. of Restarts: 1548 No. of Flips: 4525 time to process: 5 seconds.
uf250-04.cnf fulfilled No. of Restarts: 1510 No. of Flips: 4255 time to process: 5 seconds.
uf250-04.cnf , deadline. Restarts: 4050
uf250-04.cnf fulfilled No. of Restarts: 1683 No. of Flips: 1896 time to process: 7 seconds.
uf250-04.cnf , deadline. Restarts: 4050
uf250-04.cnf fulfilled No. of Restarts: 176 No. of Flips: 2291 time to process: 0 seconds.
uf250-04.cnf fulfilled No. of Restarts: 3470 No. of Flips: 4325 time to process: 12 seconds.
uf250-04.cnf fulfilled No. of Restarts: 1468 No. of Flips: 3957 time to process: 5 seconds.
uf250-04.cnf fulfilled No. of Restarts: 434 No. of Flips: 2744 time to process: 1 seconds.
uf250-04.cnf fulfilled No. of Restarts: 2754 No. of Flips: 3808 time to process: 10 seconds.
uf250-04.cnf fulfilled No. of Restarts: 765 No. of Flips: 2220 time to process: 3 seconds.
uf250-04.cnf fulfilled No. of Restarts: 3939 No. of Flips: 3682 time to process: 14 seconds.
uf250-04.cnf fulfilled No. of Restarts: 4033 No. of Flips: 3174 time to process: 15 seconds.
uf250-04.cnf fulfilled No. of Restarts: 769 No. of Flips: 2368 time to process: 2 seconds.
uf250-04.cnf fulfilled No. of Restarts: 981 No. of Flips: 978 time to process: 3 seconds.
uf250-04.cnf fulfilled No. of Restarts: 2377 No. of Flips: 1336 time to process: 8 seconds.
uf250-04.cnf fulfilled No. of Restarts: 1554 No. of Flips: 2216 time to process: 5 seconds.
uf250-04.cnf fulfilled No. of Restarts: 1796 No. of Flips: 1291 time to process: 7 seconds.
uf250-04.cnf fulfilled No. of Restarts: 1037 No. of Flips: 1881 time to process: 3 seconds.
uf250-04.cnf fulfilled No. of Restarts: 2470 No. of Flips: 3794 time to process: 10 seconds.
uf250-04.cnf fulfilled No. of Restarts: 167 No. of Flips: 2831 time to process: 0 seconds.
uf250-04.cnf fulfilled No. of Restarts: 1569 No. of Flips: 3405 time to process: 6 seconds.
uf250-04.cnf , deadline. Restarts: 4050
uf250-04.cnf fulfilled No. of Restarts: 939 No. of Flips: 3539 time to process: 3 seconds.
uf250-04.cnf fulfilled No. of Restarts: 2693 No. of Flips: 1657 time to process: 10 seconds.
uf250-04.cnf fulfilled No. of Restarts: 3746 No. of Flips: 3247 time to process: 14 seconds.
uf250-04.cnf , deadline. Restarts: 4050
uf250-04.cnf fulfilled No. of Restarts: 1312 No. of Flips: 3452 time to process: 5 seconds.
uf250-04.cnf , deadline. Restarts: 4050
uf250-04.cnf fulfilled No. of Restarts: 3888 No. of Flips: 4903 time to process: 15 seconds.
uf250-04.cnf fulfilled No. of Restarts: 3795 No. of Flips: 1242 time to process: 14 seconds.
uf250-04.cnf , deadline. Restarts: 4050
uf250-04.cnf fulfilled No. of Restarts: 3945 No. of Flips: 2950 time to process: 15 seconds.
uf250-04.cnf fulfilled No. of Restarts: 1280 No. of Flips: 3831 time to process: 5 seconds.
uf250-04.cnf , deadline. Restarts: 4050
uf250-04.cnf , deadline. Restarts: 4050
uf250-04.cnf fulfilled No. of Restarts: 3517 No. of Flips: 3434 time to process: 13 seconds.
uf250-04.cnf fulfilled No. of Restarts: 3543 No. of Flips: 3954 time to process: 14 seconds.
uf250-04.cnf fulfilled No. of Restarts: 2371 No. of Flips: 2147 time to process: 9 seconds.
uf250-04.cnf fulfilled No. of Restarts: 331 No. of Flips: 3595 time to process: 1 seconds.
uf250-04.cnf , deadline. Restarts: 4050
uf250-04.cnf fulfilled No. of Restarts: 3159 No. of Flips: 3417 time to process: 11 seconds.
uf250-04.cnf fulfilled No. of Restarts: 3062 No. of Flips: 2963 time to process: 11 seconds.
uf250-04.cnf , deadline. Restarts: 4050
uf250-04.cnf fulfilled No. of Restarts: 974 No. of Flips: 1028 time to process: 3 seconds.
uf250-04.cnf , deadline. Restarts: 4050
uf250-04.cnf fulfilled No. of Restarts: 1679 No. of Flips: 1074 time to process: 7 seconds.
uf250-04.cnf fulfilled No. of Restarts: 1350 No. of Flips: 3315 time to process: 5 seconds.
uf250-04.cnf fulfilled No. of Restarts: 258 No. of Flips: 2067 time to process: 1 seconds.
uf250-04.cnf fulfilled No. of Restarts: 1019 No. of Flips: 1152 time to process: 4 seconds.
uf250-04.cnf , deadline. Restarts: 4050
uf250-04.cnf fulfilled No. of Restarts: 1804 No. of Flips: 4684 time to process: 7 seconds.
uf250-04.cnf fulfilled No. of Restarts: 1723 No. of Flips: 1483 time to process: 6 seconds.
uf250-04.cnf , deadline. Restarts: 4050
uf250-04.cnf fulfilled No. of Restarts: 923 No. of Flips: 4748 time to process: 3 seconds.
uf250-04.cnf , deadline. Restarts: 4050
uf250-04.cnf fulfilled No. of Restarts: 38 No. of Flips: 3991 time to process: 0 seconds.
uf250-04.cnf , deadline. Restarts: 4050
uf250-04.cnf , deadline. Restarts: 4050
uf250-04.cnf , deadline. Restarts: 4050
uf250-04.cnf fulfilled No. of Restarts: 2322 No. of Flips: 4023 time to process: 8 seconds.
uf250-04.cnf fulfilled No. of Restarts: 816 No. of Flips: 4547 time to process: 3 seconds.
uf250-04.cnf fulfilled No. of Restarts: 2373 No. of Flips: 1650 time to process: 9 seconds.
uf250-04.cnf fulfilled No. of Restarts: 708 No. of Flips: 2203 time to process: 3 seconds.
uf250-04.cnf fulfilled No. of Restarts: 3773 No. of Flips: 3477 time to process: 14 seconds.
uf250-04.cnf fulfilled No. of Restarts: 2628 No. of Flips: 1605 time to process: 10 seconds.
uf250-04.cnf fulfilled No. of Restarts: 1043 No. of Flips: 3592 time to process: 4 seconds.
uf250-04.cnf , deadline. Restarts: 4050
uf250-04.cnf fulfilled No. of Restarts: 2122 No. of Flips: 2240 time to process: 8 seconds.
uf250-04.cnf fulfilled No. of Restarts: 1960 No. of Flips: 2505 time to process: 7 seconds.
uf250-04.cnf fulfilled No. of Restarts: 801 No. of Flips: 2751 time to process: 3 seconds.
uf250-04.cnf fulfilled No. of Restarts: 2337 No. of Flips: 2181 time to process: 9 seconds.
uf250-04.cnf , deadline. Restarts: 4050
uf250-04.cnf fulfilled No. of Restarts: 294 No. of Flips: 3028 time to process: 1 seconds.
uf250-04.cnf , deadline. Restarts: 4050
uf250-04.cnf fulfilled No. of Restarts: 1976 No. of Flips: 4292 time to process: 7 seconds.
uf250-04.cnf fulfilled No. of Restarts: 854 No. of Flips: 2687 time to process: 3 seconds.
uf250-04.cnf , deadline. Restarts: 4050
uf250-04.cnf fulfilled No. of Restarts: 395 No. of Flips: 3560 time to process: 1 seconds.
uf250-04.cnf , deadline. Restarts: 4050
uf250-04.cnf , deadline. Restarts: 4050
uf250-04.cnf fulfilled No. of Restarts: 1474 No. of Flips: 2729 time to process: 5 seconds.
uf250-04.cnf fulfilled No. of Restarts: 3666 No. of Flips: 3334 time to process: 13 seconds.
uf250-04.cnf fulfilled No. of Restarts: 93 No. of Flips: 2391 time to process: 0 seconds.
uf250-04.cnf fulfilled No. of Restarts: 654 No. of Flips: 2319 time to process: 2 seconds.
uf250-04.cnf fulfilled No. of Restarts: 994 No. of Flips: 3492 time to process: 3 seconds.
uf250-04.cnf fulfilled No. of Restarts: 3813 No. of Flips: 2078 time to process: 14 seconds.
uf250-04.cnf , deadline. Restarts: 4050
uf250-04.cnf fulfilled No. of Restarts: 1480 No. of Flips: 1907 time to process: 5 seconds.
uf250-04.cnf fulfilled No. of Restarts: 1265 No. of Flips: 3616 time to process: 4 seconds.
uf250-04.cnf , deadline. Restarts: 4050
uf250-04.cnf fulfilled No. of Restarts: 1136 No. of Flips: 4740 time to process: 4 seconds.
uf250-04.cnf , deadline. Restarts: 4050
uf250-04.cnf , deadline. Restarts: 4050
uf250-04.cnf fulfilled No. of Restarts: 1673 No. of Flips: 4624 time to process: 6 seconds.
uf250-04.cnf fulfilled No. of Restarts: 1110 No. of Flips: 3093 time to process: 4 seconds.
uf250-04.cnf fulfilled No. of Restarts: 2706 No. of Flips: 3650 time to process: 10 seconds.
uf250-04.cnf fulfilled No. of Restarts: 30 No. of Flips: 2351 time to process: 0 seconds.
uf250-04.cnf fulfilled No. of Restarts: 226 No. of Flips: 2980 time to process: 0 seconds.
uf250-04.cnf , deadline. Restarts: 4050
uf250-04.cnf fulfilled No. of Restarts: 3504 No. of Flips: 3258 time to process: 13 seconds.
uf250-04.cnf fulfilled No. of Restarts: 2810 No. of Flips: 1920 time to process: 10 seconds.
uf250-04.cnf fulfilled No. of Restarts: 13 No. of Flips: 2919 time to process: 0 seconds.
uf250-04.cnf , deadline. Restarts: 4050
uf250-04.cnf fulfilled No. of Restarts: 1562 No. of Flips: 1375 time to process: 6 seconds.
uf250-04.cnf fulfilled No. of Restarts: 1439 No. of Flips: 2882 time to process: 5 seconds.
uf250-04.cnf , deadline. Restarts: 4050
uf250-04.cnf fulfilled No. of Restarts: 1455 No. of Flips: 1329 time to process: 6 seconds.
uf250-04.cnf fulfilled No. of Restarts: 1199 No. of Flips: 2042 time to process: 4 seconds.
uf250-04.cnf fulfilled No. of Restarts: 1513 No. of Flips: 2034 time to process: 6 seconds.
uf250-04.cnf fulfilled No. of Restarts: 726 No. of Flips: 4819 time to process: 2 seconds.
uf250-04.cnf fulfilled No. of Restarts: 1860 No. of Flips: 2010 time to process: 6 seconds.
uf250-04.cnf fulfilled No. of Restarts: 1444 No. of Flips: 3464 time to process: 5 seconds.
uf250-04.cnf fulfilled No. of Restarts: 133 No. of Flips: 2910 time to process: 0 seconds.
uf250-04.cnf fulfilled No. of Restarts: 1839 No. of Flips: 532 time to process: 7 seconds.
uf250-04.cnf , deadline. Restarts: 4050
uf250-04.cnf , deadline. Restarts: 4050
uf250-04.cnf , deadline. Restarts: 4050
uf250-04.cnf fulfilled No. of Restarts: 3740 No. of Flips: 1878 time to process: 14 seconds.
uf250-04.cnf fulfilled No. of Restarts: 2585 No. of Flips: 3359 time to process: 9 seconds.
uf250-04.cnf fulfilled No. of Restarts: 3909 No. of Flips: 2188 time to process: 14 seconds.
uf250-04.cnf fulfilled No. of Restarts: 3731 No. of Flips: 2261 time to process: 13 seconds.
uf250-04.cnf , deadline. Restarts: 4050
uf250-04.cnf fulfilled No. of Restarts: 2220 No. of Flips: 2185 time to process: 8 seconds.
uf250-04.cnf fulfilled No. of Restarts: 1852 No. of Flips: 4349 time to process: 7 seconds.
uf250-04.cnf fulfilled No. of Restarts: 3710 No. of Flips: 2258 time to process: 15 seconds.
uf250-04.cnf , deadline. Restarts: 4050
uf250-04.cnf fulfilled No. of Restarts: 2924 No. of Flips: 3846 time to process: 11 seconds.
uf250-04.cnf fulfilled No. of Restarts: 1757 No. of Flips: 2975 time to process: 6 seconds.
uf250-04.cnf fulfilled No. of Restarts: 607 No. of Flips: 2166 time to process: 2 seconds.
uf250-04.cnf fulfilled No. of Restarts: 312 No. of Flips: 4518 time to process: 1 seconds.
uf250-04.cnf , deadline. Restarts: 4050
uf250-04.cnf fulfilled No. of Restarts: 318 No. of Flips: 3039 time to process: 1 seconds.
uf250-04.cnf , deadline. Restarts: 4050
uf250-04.cnf fulfilled No. of Restarts: 2948 No. of Flips: 3106 time to process: 11 seconds.
uf250-04.cnf , deadline. Restarts: 4050
uf250-04.cnf fulfilled No. of Restarts: 217 No. of Flips: 2596 time to process: 0 seconds.
uf250-04.cnf fulfilled No. of Restarts: 1590 No. of Flips: 1633 time to process: 6 seconds.
uf250-04.cnf fulfilled No. of Restarts: 1662 No. of Flips: 4834 time to process: 6 seconds.
uf250-04.cnf fulfilled No. of Restarts: 3021 No. of Flips: 2676 time to process: 11 seconds.
uf250-04.cnf fulfilled No. of Restarts: 3781 No. of Flips: 4609 time to process: 14 seconds.
uf250-04.cnf , deadline. Restarts: 4050
uf250-04.cnf , deadline. Restarts: 4050
uf250-04.cnf fulfilled No. of Restarts: 1844 No. of Flips: 4921 time to process: 7 seconds.
uf250-04.cnf fulfilled No. of Restarts: 124 No. of Flips: 2433 time to process: 0 seconds.
uf250-04.cnf fulfilled No. of Restarts: 610 No. of Flips: 1714 time to process: 2 seconds.
uf250-04.cnf , deadline. Restarts: 4050
uf250-04.cnf fulfilled No. of Restarts: 618 No. of Flips: 3866 time to process: 2 seconds.
uf250-04.cnf , deadline. Restarts: 4050
uf250-04.cnf fulfilled No. of Restarts: 931 No. of Flips: 1888 time to process: 3 seconds.
uf250-04.cnf fulfilled No. of Restarts: 2017 No. of Flips: 1242 time to process: 7 seconds.
uf250-04.cnf fulfilled No. of Restarts: 537 No. of Flips: 2458 time to process: 2 seconds.
uf250-04.cnf , deadline. Restarts: 4050
uf250-04.cnf , deadline. Restarts: 4050
uf250-04.cnf fulfilled No. of Restarts: 1244 No. of Flips: 4863 time to process: 4 seconds.
uf250-04.cnf fulfilled No. of Restarts: 3549 No. of Flips: 2698 time to process: 13 seconds.
uf250-04.cnf fulfilled No. of Restarts: 3386 No. of Flips: 3287 time to process: 12 seconds.
uf250-04.cnf , deadline. Restarts: 4050
uf250-04.cnf , deadline. Restarts: 4050
uf250-04.cnf fulfilled No. of Restarts: 1431 No. of Flips: 2495 time to process: 5 seconds.
uf250-04.cnf fulfilled No. of Restarts: 2518 No. of Flips: 4902 time to process: 9 seconds.
uf250-04.cnf , deadline. Restarts: 4050
uf250-04.cnf fulfilled No. of Restarts: 2931 No. of Flips: 4804 time to process: 11 seconds.
uf250-04.cnf , deadline. Restarts: 4050
uf250-04.cnf , deadline. Restarts: 4050
uf250-04.cnf fulfilled No. of Restarts: 203 No. of Flips: 1628 time to process: 0 seconds.
uf250-04.cnf fulfilled No. of Restarts: 1655 No. of Flips: 2439 time to process: 7 seconds.
uf250-04.cnf fulfilled No. of Restarts: 202 No. of Flips: 2084 time to process: 0 seconds.
uf250-04.cnf fulfilled No. of Restarts: 3293 No. of Flips: 2179 time to process: 13 seconds.
uf250-04.cnf , deadline. Restarts: 4050
uf250-04.cnf fulfilled No. of Restarts: 3264 No. of Flips: 1673 time to process: 13 seconds.
uf250-04.cnf fulfilled No. of Restarts: 1932 No. of Flips: 3802 time to process: 7 seconds.
uf250-04.cnf fulfilled No. of Restarts: 2656 No. of Flips: 1899 time to process: 10 seconds.
uf250-04.cnf fulfilled No. of Restarts: 1758 No. of Flips: 4664 time to process: 7 seconds.
uf250-04.cnf fulfilled No. of Restarts: 1109 No. of Flips: 2008 time to process: 4 seconds.
uf250-04.cnf fulfilled No. of Restarts: 2314 No. of Flips: 1667 time to process: 8 seconds.
uf250-04.cnf fulfilled No. of Restarts: 2304 No. of Flips: 2806 time to process: 8 seconds.
uf250-04.cnf fulfilled No. of Restarts: 157 No. of Flips: 1719 time to process: 0 seconds.
uf250-04.cnf , deadline. Restarts: 4050
uf250-04.cnf fulfilled No. of Restarts: 137 No. of Flips: 4646 time to process: 0 seconds.
uf250-04.cnf fulfilled No. of Restarts: 899 No. of Flips: 4156 time to process: 3 seconds.
uf250-04.cnf fulfilled No. of Restarts: 1016 No. of Flips: 1357 time to process: 3 seconds.
uf250-04.cnf fulfilled No. of Restarts: 1424 No. of Flips: 1544 time to process: 6 seconds.
uf250-04.cnf fulfilled No. of Restarts: 3373 No. of Flips: 3778 time to process: 12 seconds.
uf250-04.cnf fulfilled No. of Restarts: 1223 No. of Flips: 1692 time to process: 4 seconds.
uf250-04.cnf , deadline. Restarts: 4050
uf250-04.cnf , deadline. Restarts: 4050
uf250-04.cnf fulfilled No. of Restarts: 2784 No. of Flips: 2865 time to process: 10 seconds.
uf250-04.cnf fulfilled No. of Restarts: 896 No. of Flips: 2208 time to process: 3 seconds.
uf250-04.cnf fulfilled No. of Restarts: 518 No. of Flips: 3542 time to process: 2 seconds.
uf250-04.cnf fulfilled No. of Restarts: 1173 No. of Flips: 1347 time to process: 4 seconds.
uf250-04.cnf fulfilled No. of Restarts: 107 No. of Flips: 4779 time to process: 0 seconds.
uf250-04.cnf fulfilled No. of Restarts: 1843 No. of Flips: 2246 time to process: 7 seconds.
uf250-04.cnf fulfilled No. of Restarts: 911 No. of Flips: 3428 time to process: 3 seconds.
uf250-04.cnf fulfilled No. of Restarts: 2556 No. of Flips: 4236 time to process: 10 seconds.
uf250-04.cnf fulfilled No. of Restarts: 2501 No. of Flips: 3010 time to process: 9 seconds.
uf250-04.cnf fulfilled No. of Restarts: 1425 No. of Flips: 1530 time to process: 5 seconds.
uf250-04.cnf fulfilled No. of Restarts: 201 No. of Flips: 4089 time to process: 0 seconds.
uf250-04.cnf fulfilled No. of Restarts: 1911 No. of Flips: 3620 time to process: 7 seconds.
uf250-04.cnf fulfilled No. of Restarts: 3237 No. of Flips: 2335 time to process: 12 seconds.
uf250-04.cnf fulfilled No. of Restarts: 1528 No. of Flips: 4537 time to process: 5 seconds.
uf250-04.cnf fulfilled No. of Restarts: 1525 No. of Flips: 1554 time to process: 6 seconds.
uf250-04.cnf fulfilled No. of Restarts: 932 No. of Flips: 4759 time to process: 4 seconds.
uf250-04.cnf fulfilled No. of Restarts: 3213 No. of Flips: 3606 time to process: 12 seconds.
uf250-04.cnf fulfilled No. of Restarts: 2345 No. of Flips: 669 time to process: 9 seconds.
uf250-04.cnf fulfilled No. of Restarts: 3621 No. of Flips: 4914 time to process: 14 seconds.
uf250-04.cnf , deadline. Restarts: 4050
uf250-04.cnf fulfilled No. of Restarts: 337 No. of Flips: 3464 time to process: 1 seconds.
uf250-04.cnf fulfilled No. of Restarts: 737 No. of Flips: 1851 time to process: 3 seconds.
uf250-04.cnf fulfilled No. of Restarts: 3278 No. of Flips: 2588 time to process: 12 seconds.
uf250-04.cnf fulfilled No. of Restarts: 2308 No. of Flips: 3511 time to process: 8 seconds.
uf250-04.cnf fulfilled No. of Restarts: 3532 No. of Flips: 4817 time to process: 13 seconds.
uf250-04.cnf fulfilled No. of Restarts: 221 No. of Flips: 2771 time to process: 0 seconds.
uf250-04.cnf fulfilled No. of Restarts: 2328 No. of Flips: 893 time to process: 8 seconds.
uf250-04.cnf fulfilled No. of Restarts: 26 No. of Flips: 1573 time to process: 0 seconds.
uf250-04.cnf fulfilled No. of Restarts: 564 No. of Flips: 4813 time to process: 2 seconds.
uf250-04.cnf fulfilled No. of Restarts: 2368 No. of Flips: 4328 time to process: 8 seconds.
uf250-04.cnf fulfilled No. of Restarts: 114 No. of Flips: 2347 time to process: 0 seconds.
uf250-04.cnf fulfilled No. of Restarts: 1086 No. of Flips: 2542 time to process: 4 seconds.
uf250-04.cnf , deadline. Restarts: 4050
uf250-04.cnf fulfilled No. of Restarts: 2691 No. of Flips: 3794 time to process: 10 seconds.
uf250-04.cnf fulfilled No. of Restarts: 421 No. of Flips: 3066 time to process: 1 seconds.
uf250-04.cnf fulfilled No. of Restarts: 1220 No. of Flips: 2726 time to process: 4 seconds.
uf250-04.cnf fulfilled No. of Restarts: 832 No. of Flips: 4011 time to process: 3 seconds.
uf250-04.cnf , deadline. Restarts: 4050
uf250-04.cnf , deadline. Restarts: 4050
uf250-04.cnf fulfilled No. of Restarts: 192 No. of Flips: 2218 time to process: 0 seconds.
uf250-04.cnf fulfilled No. of Restarts: 1655 No. of Flips: 1654 time to process: 6 seconds.
uf250-04.cnf , deadline. Restarts: 4050
uf250-04.cnf fulfilled No. of Restarts: 3690 No. of Flips: 2655 time to process: 14 seconds.
uf250-04.cnf , deadline. Restarts: 4050
uf250-04.cnf fulfilled No. of Restarts: 642 No. of Flips: 2259 time to process: 2 seconds.
uf250-04.cnf fulfilled No. of Restarts: 850 No. of Flips: 2821 time to process: 3 seconds.
uf250-04.cnf fulfilled No. of Restarts: 1418 No. of Flips: 2110 time to process: 5 seconds.
uf250-04.cnf fulfilled No. of Restarts: 283 No. of Flips: 3444 time to process: 1 seconds.
uf250-04.cnf fulfilled No. of Restarts: 2293 No. of Flips: 2676 time to process: 8 seconds.
uf250-04.cnf fulfilled No. of Restarts: 3489 No. of Flips: 3951 time to process: 13 seconds.
uf250-04.cnf fulfilled No. of Restarts: 861 No. of Flips: 2057 time to process: 3 seconds.
uf250-04.cnf fulfilled No. of Restarts: 1084 No. of Flips: 1942 time to process: 4 seconds.
uf250-04.cnf , deadline. Restarts: 4050
uf250-04.cnf fulfilled No. of Restarts: 1249 No. of Flips: 3789 time to process: 4 seconds.
uf250-04.cnf fulfilled No. of Restarts: 2850 No. of Flips: 3519 time to process: 10 seconds.
uf250-04.cnf fulfilled No. of Restarts: 2389 No. of Flips: 2498 time to process: 9 seconds.
uf250-04.cnf fulfilled No. of Restarts: 647 No. of Flips: 2435 time to process: 2 seconds.
uf250-04.cnf fulfilled No. of Restarts: 1354 No. of Flips: 4968 time to process: 5 seconds.
uf250-04.cnf fulfilled No. of Restarts: 245 No. of Flips: 1868 time to process: 0 seconds.
uf250-04.cnf , deadline. Restarts: 4050
uf250-04.cnf fulfilled No. of Restarts: 1378 No. of Flips: 4853 time to process: 5 seconds.
uf250-04.cnf fulfilled No. of Restarts: 2087 No. of Flips: 2698 time to process: 7 seconds.
uf250-04.cnf fulfilled No. of Restarts: 1981 No. of Flips: 4216 time to process: 7 seconds.
uf250-04.cnf fulfilled No. of Restarts: 704 No. of Flips: 2708 time to process: 2 seconds.
uf250-04.cnf , deadline. Restarts: 4050
uf250-04.cnf fulfilled No. of Restarts: 3192 No. of Flips: 4890 time to process: 12 seconds.
uf250-04.cnf , deadline. Restarts: 4050
uf250-04.cnf fulfilled No. of Restarts: 3308 No. of Flips: 2813 time to process: 12 seconds.
uf250-04.cnf , deadline. Restarts: 4050
uf250-04.cnf , deadline. Restarts: 4050
uf250-04.cnf fulfilled No. of Restarts: 694 No. of Flips: 1263 time to process: 3 seconds.
uf250-04.cnf , deadline. Restarts: 4050
uf250-04.cnf , deadline. Restarts: 4050
uf250-04.cnf fulfilled No. of Restarts: 1871 No. of Flips: 4738 time to process: 7 seconds.
uf250-04.cnf fulfilled No. of Restarts: 1513 No. of Flips: 1634 time to process: 6 seconds.
uf250-04.cnf fulfilled No. of Restarts: 1271 No. of Flips: 4586 time to process: 4 seconds.
uf250-04.cnf fulfilled No. of Restarts: 1657 No. of Flips: 1505 time to process: 6 seconds.
uf250-04.cnf fulfilled No. of Restarts: 2914 No. of Flips: 2720 time to process: 11 seconds.
uf250-04.cnf , deadline. Restarts: 4050
uf250-04.cnf , deadline. Restarts: 4050
uf250-04.cnf fulfilled No. of Restarts: 2568 No. of Flips: 2435 time to process: 9 seconds.
uf250-04.cnf fulfilled No. of Restarts: 2005 No. of Flips: 1368 time to process: 7 seconds.
uf250-04.cnf fulfilled No. of Restarts: 167 No. of Flips: 1622 time to process: 0 seconds.
uf250-04.cnf fulfilled No. of Restarts: 367 No. of Flips: 3599 time to process: 1 seconds.
uf250-04.cnf fulfilled No. of Restarts: 869 No. of Flips: 3395 time to process: 3 seconds.
uf250-04.cnf , deadline. Restarts: 4050
uf250-04.cnf fulfilled No. of Restarts: 3875 No. of Flips: 3276 time to process: 14 seconds.
uf250-04.cnf fulfilled No. of Restarts: 906 No. of Flips: 3323 time to process: 3 seconds.
uf250-04.cnf fulfilled No. of Restarts: 1797 No. of Flips: 4549 time to process: 6 seconds.
uf250-04.cnf , deadline. Restarts: 4050
uf250-04.cnf , deadline. Restarts: 4050
uf250-04.cnf fulfilled No. of Restarts: 2901 No. of Flips: 1887 time to process: 11 seconds.
uf250-04.cnf fulfilled No. of Restarts: 1652 No. of Flips: 3598 time to process: 6 seconds.
uf250-04.cnf fulfilled No. of Restarts: 820 No. of Flips: 2755 time to process: 3 seconds.
uf250-04.cnf , deadline. Restarts: 4050
uf250-04.cnf fulfilled No. of Restarts: 2345 No. of Flips: 3660 time to process: 9 seconds.
uf250-04.cnf , deadline. Restarts: 4050
uf250-04.cnf , deadline. Restarts: 4050
uf250-04.cnf fulfilled No. of Restarts: 2715 No. of Flips: 3568 time to process: 10 seconds.
uf250-04.cnf , deadline. Restarts: 4050
uf250-04.cnf fulfilled No. of Restarts: 300 No. of Flips: 3278 time to process: 1 seconds.
uf250-04.cnf fulfilled No. of Restarts: 3703 No. of Flips: 3658 time to process: 14 seconds.
uf250-04.cnf fulfilled No. of Restarts: 2337 No. of Flips: 2588 time to process: 9 seconds.
uf250-04.cnf , deadline. Restarts: 4050
uf250-04.cnf , deadline. Restarts: 4050
uf250-04.cnf fulfilled No. of Restarts: 805 No. of Flips: 3322 time to process: 3 seconds.
uf250-04.cnf , deadline. Restarts: 4050
uf250-04.cnf fulfilled No. of Restarts: 982 No. of Flips: 1394 time to process: 3 seconds.
uf250-04.cnf , deadline. Restarts: 4050
uf250-04.cnf , deadline. Restarts: 4050
uf250-04.cnf fulfilled No. of Restarts: 2613 No. of Flips: 2909 time to process: 10 seconds.
uf250-04.cnf , deadline. Restarts: 4050
uf250-04.cnf fulfilled No. of Restarts: 618 No. of Flips: 1367 time to process: 2 seconds.
uf250-04.cnf fulfilled No. of Restarts: 890 No. of Flips: 1153 time to process: 3 seconds.
uf250-04.cnf , deadline. Restarts: 4050
uf250-04.cnf , deadline. Restarts: 4050
uf250-04.cnf , deadline. Restarts: 4050
uf250-04.cnf fulfilled No. of Restarts: 3903 No. of Flips: 1669 time to process: 14 seconds.
uf250-04.cnf fulfilled No. of Restarts: 107 No. of Flips: 2991 time to process: 0 seconds.
uf250-04.cnf fulfilled No. of Restarts: 383 No. of Flips: 1152 time to process: 1 seconds.
uf250-04.cnf fulfilled No. of Restarts: 260 No. of Flips: 4244 time to process: 1 seconds.
uf250-04.cnf fulfilled No. of Restarts: 2368 No. of Flips: 4706 time to process: 9 seconds.
uf250-04.cnf fulfilled No. of Restarts: 697 No. of Flips: 4397 time to process: 2 seconds.
uf250-04.cnf fulfilled No. of Restarts: 1147 No. of Flips: 3903 time to process: 4 seconds.
uf250-04.cnf fulfilled No. of Restarts: 803 No. of Flips: 4681 time to process: 4 seconds.
uf250-04.cnf fulfilled No. of Restarts: 1230 No. of Flips: 468 time to process: 5 seconds.
uf250-04.cnf fulfilled No. of Restarts: 2435 No. of Flips: 3922 time to process: 10 seconds.
uf250-04.cnf , deadline. Restarts: 4050
uf250-04.cnf fulfilled No. of Restarts: 1646 No. of Flips: 1088 time to process: 6 seconds.
uf250-04.cnf fulfilled No. of Restarts: 1470 No. of Flips: 2025 time to process: 5 seconds.
uf250-04.cnf fulfilled No. of Restarts: 576 No. of Flips: 3509 time to process: 2 seconds.
uf250-04.cnf fulfilled No. of Restarts: 3522 No. of Flips: 4945 time to process: 13 seconds.
uf250-04.cnf , deadline. Restarts: 4050
uf250-04.cnf , deadline. Restarts: 4050
uf250-04.cnf fulfilled No. of Restarts: 663 No. of Flips: 4386 time to process: 2 seconds.
uf250-04.cnf fulfilled No. of Restarts: 3245 No. of Flips: 2562 time to process: 12 seconds.
uf250-04.cnf fulfilled No. of Restarts: 630 No. of Flips: 2932 time to process: 2 seconds.
uf250-04.cnf fulfilled No. of Restarts: 385 No. of Flips: 1423 time to process: 1 seconds.
uf250-04.cnf fulfilled No. of Restarts: 593 No. of Flips: 3799 time to process: 2 seconds.
uf250-04.cnf fulfilled No. of Restarts: 1424 No. of Flips: 2915 time to process: 5 seconds.
uf250-04.cnf fulfilled No. of Restarts: 262 No. of Flips: 1224 time to process: 0 seconds.
uf250-04.cnf fulfilled No. of Restarts: 526 No. of Flips: 3750 time to process: 2 seconds.
uf250-04.cnf , deadline. Restarts: 4050
uf250-04.cnf , deadline. Restarts: 4050
uf250-04.cnf fulfilled No. of Restarts: 984 No. of Flips: 4130 time to process: 3 seconds.
uf250-04.cnf , deadline. Restarts: 4050
uf250-04.cnf fulfilled No. of Restarts: 201 No. of Flips: 1374 time to process: 0 seconds.
uf250-04.cnf fulfilled No. of Restarts: 237 No. of Flips: 1804 time to process: 0 seconds.
uf250-04.cnf , deadline. Restarts: 4050
uf250-04.cnf , deadline. Restarts: 4050
uf250-04.cnf , deadline. Restarts: 4050
uf250-04.cnf fulfilled No. of Restarts: 530 No. of Flips: 3026 time to process: 2 seconds.
uf250-04.cnf , deadline. Restarts: 4050
uf250-04.cnf fulfilled No. of Restarts: 362 No. of Flips: 2881 time to process: 1 seconds.
uf250-04.cnf fulfilled No. of Restarts: 946 No. of Flips: 2432 time to process: 3 seconds.
uf250-04.cnf fulfilled No. of Restarts: 166 No. of Flips: 4065 time to process: 0 seconds.
uf250-04.cnf fulfilled No. of Restarts: 2380 No. of Flips: 2339 time to process: 9 seconds.
uf250-04.cnf fulfilled No. of Restarts: 1619 No. of Flips: 3681 time to process: 6 seconds.
uf250-04.cnf fulfilled No. of Restarts: 2028 No. of Flips: 3461 time to process: 8 seconds.
uf250-04.cnf fulfilled No. of Restarts: 342 No. of Flips: 1164 time to process: 1 seconds.
uf250-04.cnf fulfilled No. of Restarts: 538 No. of Flips: 4437 time to process: 2 seconds.
uf250-04.cnf fulfilled No. of Restarts: 89 No. of Flips: 2541 time to process: 0 seconds.
uf250-04.cnf fulfilled No. of Restarts: 104 No. of Flips: 1375 time to process: 0 seconds.
