# Supplementary material for: Completion Probabilities and Parallel Restart Strategies under an Imposed Deadline
Source: PLoS One. 2016 Oct 12;11(10):e0164605. doi: 10.1371/journal.pone.0164605 (PMC5061357; doi:10.1371/journal.pone.0164605)
Supplement: S1 File — The file “S1_File.zip” is the data gathered from the experiments regarding completion probability. (ZIP) [file pone.0164605.s004.zip › results_Single_r4150.9439999999995.txt]

uf250-04.cnf fulfilled No. of Restarts: 2244 No. of Flips: 1769 time to process: 9 seconds.
uf250-04.cnf fulfilled No. of Restarts: 3485 No. of Flips: 825 time to process: 14 seconds.
uf250-04.cnf fulfilled No. of Restarts: 204 No. of Flips: 3829 time to process: 0 seconds.
uf250-04.cnf fulfilled No. of Restarts: 2838 No. of Flips: 1665 time to process: 11 seconds.
uf250-04.cnf fulfilled No. of Restarts: 3017 No. of Flips: 3537 time to process: 12 seconds.
uf250-04.cnf fulfilled No. of Restarts: 2572 No. of Flips: 1006 time to process: 13 seconds.
uf250-04.cnf , deadline. Restarts: 4150
uf250-04.cnf fulfilled No. of Restarts: 387 No. of Flips: 4891 time to process: 1 seconds.
uf250-04.cnf fulfilled No. of Restarts: 97 No. of Flips: 4385 time to process: 0 seconds.
uf250-04.cnf fulfilled No. of Restarts: 2110 No. of Flips: 4538 time to process: 8 seconds.
uf250-04.cnf , deadline. Restarts: 4150
uf250-04.cnf fulfilled No. of Restarts: 2975 No. of Flips: 3425 time to process: 11 seconds.
uf250-04.cnf fulfilled No. of Restarts: 2384 No. of Flips: 3630 time to process: 9 seconds.
uf250-04.cnf fulfilled No. of Restarts: 210 No. of Flips: 3231 time to process: 0 seconds.
uf250-04.cnf fulfilled No. of Restarts: 3722 No. of Flips: 3351 time to process: 14 seconds.
uf250-04.cnf fulfilled No. of Restarts: 96 No. of Flips: 1720 time to process: 0 seconds.
uf250-04.cnf fulfilled No. of Restarts: 1052 No. of Flips: 3915 time to process: 4 seconds.
uf250-04.cnf fulfilled No. of Restarts: 1112 No. of Flips: 3140 time to process: 4 seconds.
uf250-04.cnf , deadline. Restarts: 4150
uf250-04.cnf fulfilled No. of Restarts: 172 No. of Flips: 3704 time to process: 0 seconds.
uf250-04.cnf fulfilled No. of Restarts: 688 No. of Flips: 3051 time to process: 2 seconds.
uf250-04.cnf fulfilled No. of Restarts: 2596 No. of Flips: 2294 time to process: 10 seconds.
uf250-04.cnf , deadline. Restarts: 4150
uf250-04.cnf , deadline. Restarts: 4150
uf250-04.cnf fulfilled No. of Restarts: 1046 No. of Flips: 3056 time to process: 4 seconds.
uf250-04.cnf fulfilled No. of Restarts: 930 No. of Flips: 1176 time to process: 3 seconds.
uf250-04.cnf fulfilled No. of Restarts: 2944 No. of Flips: 2340 time to process: 11 seconds.
uf250-04.cnf fulfilled No. of Restarts: 1751 No. of Flips: 4682 time to process: 6 seconds.
uf250-04.cnf fulfilled No. of Restarts: 1984 No. of Flips: 3403 time to process: 8 seconds.
uf250-04.cnf , deadline. Restarts: 4150
uf250-04.cnf fulfilled No. of Restarts: 1954 No. of Flips: 2557 time to process: 7 seconds.
uf250-04.cnf , deadline. Restarts: 4150
uf250-04.cnf fulfilled No. of Restarts: 105 No. of Flips: 2692 time to process: 0 seconds.
uf250-04.cnf fulfilled No. of Restarts: 134 No. of Flips: 4734 time to process: 0 seconds.
uf250-04.cnf , deadline. Restarts: 4150
uf250-04.cnf fulfilled No. of Restarts: 1424 No. of Flips: 1782 time to process: 5 seconds.
uf250-04.cnf fulfilled No. of Restarts: 518 No. of Flips: 4223 time to process: 2 seconds.
uf250-04.cnf fulfilled No. of Restarts: 342 No. of Flips: 3067 time to process: 1 seconds.
uf250-04.cnf , deadline. Restarts: 4150
uf250-04.cnf fulfilled No. of Restarts: 1865 No. of Flips: 1178 time to process: 7 seconds.
uf250-04.cnf fulfilled No. of Restarts: 799 No. of Flips: 4702 time to process: 3 seconds.
uf250-04.cnf fulfilled No. of Restarts: 1463 No. of Flips: 4542 time to process: 5 seconds.
uf250-04.cnf , deadline. Restarts: 4150
uf250-04.cnf fulfilled No. of Restarts: 1032 No. of Flips: 4439 time to process: 4 seconds.
uf250-04.cnf fulfilled No. of Restarts: 99 No. of Flips: 2264 time to process: 0 seconds.
uf250-04.cnf , deadline. Restarts: 4150
uf250-04.cnf , deadline. Restarts: 4150
uf250-04.cnf , deadline. Restarts: 4150
uf250-04.cnf , deadline. Restarts: 4150
uf250-04.cnf , deadline. Restarts: 4150
uf250-04.cnf , deadline. Restarts: 4150
uf250-04.cnf fulfilled No. of Restarts: 2895 No. of Flips: 4396 time to process: 11 seconds.
uf250-04.cnf fulfilled No. of Restarts: 1258 No. of Flips: 1178 time to process: 5 seconds.
uf250-04.cnf fulfilled No. of Restarts: 2640 No. of Flips: 2353 time to process: 10 seconds.
uf250-04.cnf , deadline. Restarts: 4150
uf250-04.cnf , deadline. Restarts: 4150
uf250-04.cnf fulfilled No. of Restarts: 147 No. of Flips: 2721 time to process: 0 seconds.
uf250-04.cnf fulfilled No. of Restarts: 1140 No. of Flips: 2281 time to process: 4 seconds.
uf250-04.cnf fulfilled No. of Restarts: 612 No. of Flips: 4437 time to process: 2 seconds.
uf250-04.cnf fulfilled No. of Restarts: 148 No. of Flips: 2721 time to process: 0 seconds.
uf250-04.cnf fulfilled No. of Restarts: 75 No. of Flips: 2454 time to process: 0 seconds.
uf250-04.cnf , deadline. Restarts: 4150
uf250-04.cnf fulfilled No. of Restarts: 3083 No. of Flips: 2488 time to process: 12 seconds.
uf250-04.cnf fulfilled No. of Restarts: 893 No. of Flips: 988 time to process: 3 seconds.
uf250-04.cnf fulfilled No. of Restarts: 1860 No. of Flips: 1553 time to process: 7 seconds.
uf250-04.cnf fulfilled No. of Restarts: 1733 No. of Flips: 4067 time to process: 6 seconds.
uf250-04.cnf , deadline. Restarts: 4150
uf250-04.cnf , deadline. Restarts: 4150
uf250-04.cnf fulfilled No. of Restarts: 1941 No. of Flips: 1962 time to process: 7 seconds.
uf250-04.cnf fulfilled No. of Restarts: 707 No. of Flips: 2822 time to process: 2 seconds.
uf250-04.cnf fulfilled No. of Restarts: 17 No. of Flips: 3734 time to process: 0 seconds.
uf250-04.cnf , deadline. Restarts: 4150
uf250-04.cnf , deadline. Restarts: 4150
uf250-04.cnf , deadline. Restarts: 4150
uf250-04.cnf fulfilled No. of Restarts: 1145 No. of Flips: 2627 time to process: 4 seconds.
uf250-04.cnf fulfilled No. of Restarts: 736 No. of Flips: 4448 time to process: 2 seconds.
uf250-04.cnf fulfilled No. of Restarts: 198 No. of Flips: 4034 time to process: 0 seconds.
uf250-04.cnf , deadline. Restarts: 4150
uf250-04.cnf fulfilled No. of Restarts: 569 No. of Flips: 1238 time to process: 2 seconds.
uf250-04.cnf fulfilled No. of Restarts: 2438 No. of Flips: 3126 time to process: 9 seconds.
uf250-04.cnf , deadline. Restarts: 4150
uf250-04.cnf , deadline. Restarts: 4150
uf250-04.cnf fulfilled No. of Restarts: 29 No. of Flips: 2927 time to process: 0 seconds.
uf250-04.cnf fulfilled No. of Restarts: 2245 No. of Flips: 3146 time to process: 8 seconds.
uf250-04.cnf fulfilled No. of Restarts: 2013 No. of Flips: 2411 time to process: 8 seconds.
uf250-04.cnf , deadline. Restarts: 4150
uf250-04.cnf , deadline. Restarts: 4150
uf250-04.cnf fulfilled No. of Restarts: 2901 No. of Flips: 4645 time to process: 11 seconds.
uf250-04.cnf fulfilled No. of Restarts: 1942 No. of Flips: 3174 time to process: 7 seconds.
uf250-04.cnf , deadline. Restarts: 4150
uf250-04.cnf fulfilled No. of Restarts: 384 No. of Flips: 2405 time to process: 1 seconds.
uf250-04.cnf fulfilled No. of Restarts: 2278 No. of Flips: 1899 time to process: 8 seconds.
uf250-04.cnf fulfilled No. of Restarts: 1656 No. of Flips: 2938 time to process: 6 seconds.
uf250-04.cnf , deadline. Restarts: 4150
uf250-04.cnf fulfilled No. of Restarts: 1424 No. of Flips: 1750 time to process: 5 seconds.
uf250-04.cnf , deadline. Restarts: 4150
uf250-04.cnf fulfilled No. of Restarts: 776 No. of Flips: 2468 time to process: 3 seconds.
uf250-04.cnf fulfilled No. of Restarts: 1130 No. of Flips: 1461 time to process: 4 seconds.
uf250-04.cnf fulfilled No. of Restarts: 4 No. of Flips: 4061 time to process: 0 seconds.
uf250-04.cnf , deadline. Restarts: 4150
uf250-04.cnf fulfilled No. of Restarts: 884 No. of Flips: 3990 time to process: 3 seconds.
uf250-04.cnf , deadline. Restarts: 4150
uf250-04.cnf fulfilled No. of Restarts: 1822 No. of Flips: 4988 time to process: 7 seconds.
uf250-04.cnf fulfilled No. of Restarts: 170 No. of Flips: 4943 time to process: 0 seconds.
uf250-04.cnf , deadline. Restarts: 4150
uf250-04.cnf fulfilled No. of Restarts: 2624 No. of Flips: 1016 time to process: 10 seconds.
uf250-04.cnf fulfilled No. of Restarts: 2336 No. of Flips: 3667 time to process: 9 seconds.
uf250-04.cnf fulfilled No. of Restarts: 166 No. of Flips: 3719 time to process: 0 seconds.
uf250-04.cnf , deadline. Restarts: 4150
uf250-04.cnf fulfilled No. of Restarts: 579 No. of Flips: 3179 time to process: 2 seconds.
uf250-04.cnf fulfilled No. of Restarts: 2568 No. of Flips: 3157 time to process: 10 seconds.
uf250-04.cnf fulfilled No. of Restarts: 2328 No. of Flips: 1107 time to process: 9 seconds.
uf250-04.cnf fulfilled No. of Restarts: 813 No. of Flips: 4181 time to process: 3 seconds.
uf250-04.cnf , deadline. Restarts: 4150
uf250-04.cnf , deadline. Restarts: 4150
uf250-04.cnf fulfilled No. of Restarts: 3234 No. of Flips: 3275 time to process: 12 seconds.
uf250-04.cnf fulfilled No. of Restarts: 2849 No. of Flips: 4438 time to process: 11 seconds.
uf250-04.cnf , deadline. Restarts: 4150
uf250-04.cnf fulfilled No. of Restarts: 3078 No. of Flips: 3683 time to process: 12 seconds.
uf250-04.cnf , deadline. Restarts: 4150
uf250-04.cnf , deadline. Restarts: 4150
uf250-04.cnf fulfilled No. of Restarts: 1593 No. of Flips: 3906 time to process: 6 seconds.
uf250-04.cnf fulfilled No. of Restarts: 2574 No. of Flips: 4595 time to process: 10 seconds.
uf250-04.cnf fulfilled No. of Restarts: 2689 No. of Flips: 4803 time to process: 10 seconds.
uf250-04.cnf fulfilled No. of Restarts: 1080 No. of Flips: 2486 time to process: 4 seconds.
uf250-04.cnf , deadline. Restarts: 4150
uf250-04.cnf , deadline. Restarts: 4150
uf250-04.cnf fulfilled No. of Restarts: 867 No. of Flips: 2900 time to process: 3 seconds.
uf250-04.cnf fulfilled No. of Restarts: 291 No. of Flips: 3513 time to process: 1 seconds.
uf250-04.cnf fulfilled No. of Restarts: 1035 No. of Flips: 4331 time to process: 4 seconds.
uf250-04.cnf fulfilled No. of Restarts: 851 No. of Flips: 3727 time to process: 3 seconds.
uf250-04.cnf , deadline. Restarts: 4150
uf250-04.cnf , deadline. Restarts: 4150
uf250-04.cnf fulfilled No. of Restarts: 3260 No. of Flips: 2161 time to process: 12 seconds.
uf250-04.cnf fulfilled No. of Restarts: 2401 No. of Flips: 3435 time to process: 9 seconds.
uf250-04.cnf , deadline. Restarts: 4150
uf250-04.cnf fulfilled No. of Restarts: 1044 No. of Flips: 2983 time to process: 4 seconds.
uf250-04.cnf , deadline. Restarts: 4150
uf250-04.cnf , deadline. Restarts: 4150
uf250-04.cnf , deadline. Restarts: 4150
uf250-04.cnf , deadline. Restarts: 4150
uf250-04.cnf fulfilled No. of Restarts: 310 No. of Flips: 2771 time to process: 1 seconds.
uf250-04.cnf fulfilled No. of Restarts: 447 No. of Flips: 1092 time to process: 1 seconds.
uf250-04.cnf , deadline. Restarts: 4150
uf250-04.cnf , deadline. Restarts: 4150
uf250-04.cnf fulfilled No. of Restarts: 858 No. of Flips: 4824 time to process: 3 seconds.
uf250-04.cnf fulfilled No. of Restarts: 793 No. of Flips: 2903 time to process: 3 seconds.
uf250-04.cnf , deadline. Restarts: 4150
uf250-04.cnf , deadline. Restarts: 4150
uf250-04.cnf , deadline. Restarts: 4150
uf250-04.cnf fulfilled No. of Restarts: 343 No. of Flips: 3373 time to process: 1 seconds.
uf250-04.cnf fulfilled No. of Restarts: 501 No. of Flips: 697 time to process: 2 seconds.
uf250-04.cnf fulfilled No. of Restarts: 3227 No. of Flips: 740 time to process: 12 seconds.
uf250-04.cnf fulfilled No. of Restarts: 15 No. of Flips: 2508 time to process: 0 seconds.
uf250-04.cnf , deadline. Restarts: 4150
uf250-04.cnf fulfilled No. of Restarts: 2107 No. of Flips: 2983 time to process: 8 seconds.
uf250-04.cnf fulfilled No. of Restarts: 1362 No. of Flips: 2984 time to process: 5 seconds.
uf250-04.cnf fulfilled No. of Restarts: 108 No. of Flips: 1198 time to process: 0 seconds.
uf250-04.cnf fulfilled No. of Restarts: 1001 No. of Flips: 3918 time to process: 4 seconds.
uf250-04.cnf , deadline. Restarts: 4150
uf250-04.cnf fulfilled No. of Restarts: 960 No. of Flips: 4679 time to process: 3 seconds.
uf250-04.cnf fulfilled No. of Restarts: 919 No. of Flips: 1297 time to process: 3 seconds.
uf250-04.cnf fulfilled No. of Restarts: 2406 No. of Flips: 2566 time to process: 9 seconds.
uf250-04.cnf , deadline. Restarts: 4150
uf250-04.cnf , deadline. Restarts: 4150
uf250-04.cnf fulfilled No. of Restarts: 129 No. of Flips: 4639 time to process: 0 seconds.
uf250-04.cnf fulfilled No. of Restarts: 2407 No. of Flips: 3633 time to process: 9 seconds.
uf250-04.cnf , deadline. Restarts: 4150
uf250-04.cnf fulfilled No. of Restarts: 282 No. of Flips: 3234 time to process: 1 seconds.
uf250-04.cnf fulfilled No. of Restarts: 1116 No. of Flips: 3351 time to process: 4 seconds.
uf250-04.cnf fulfilled No. of Restarts: 1217 No. of Flips: 3469 time to process: 4 seconds.
uf250-04.cnf fulfilled No. of Restarts: 1977 No. of Flips: 1460 time to process: 7 seconds.
uf250-04.cnf fulfilled No. of Restarts: 238 No. of Flips: 3258 time to process: 0 seconds.
uf250-04.cnf fulfilled No. of Restarts: 3971 No. of Flips: 2755 time to process: 15 seconds.
uf250-04.cnf , deadline. Restarts: 4150
uf250-04.cnf , deadline. Restarts: 4150
uf250-04.cnf fulfilled No. of Restarts: 517 No. of Flips: 4633 time to process: 2 seconds.
uf250-04.cnf , deadline. Restarts: 4150
uf250-04.cnf , deadline. Restarts: 4150
uf250-04.cnf , deadline. Restarts: 4150
uf250-04.cnf fulfilled No. of Restarts: 441 No. of Flips: 1642 time to process: 1 seconds.
uf250-04.cnf fulfilled No. of Restarts: 4079 No. of Flips: 2091 time to process: 15 seconds.
uf250-04.cnf , deadline. Restarts: 4150
uf250-04.cnf , deadline. Restarts: 4150
uf250-04.cnf fulfilled No. of Restarts: 809 No. of Flips: 2089 time to process: 3 seconds.
uf250-04.cnf , deadline. Restarts: 4150
uf250-04.cnf fulfilled No. of Restarts: 45 No. of Flips: 4569 time to process: 0 seconds.
uf250-04.cnf fulfilled No. of Restarts: 525 No. of Flips: 4895 time to process: 2 seconds.
uf250-04.cnf fulfilled No. of Restarts: 573 No. of Flips: 4695 time to process: 2 seconds.
uf250-04.cnf fulfilled No. of Restarts: 1935 No. of Flips: 4599 time to process: 7 seconds.
uf250-04.cnf fulfilled No. of Restarts: 1059 No. of Flips: 2557 time to process: 4 seconds.
uf250-04.cnf , deadline. Restarts: 4150
uf250-04.cnf fulfilled No. of Restarts: 280 No. of Flips: 2008 time to process: 1 seconds.
uf250-04.cnf , deadline. Restarts: 4150
uf250-04.cnf fulfilled No. of Restarts: 2540 No. of Flips: 1591 time to process: 10 seconds.
uf250-04.cnf fulfilled No. of Restarts: 1812 No. of Flips: 3074 time to process: 7 seconds.
uf250-04.cnf fulfilled No. of Restarts: 2838 No. of Flips: 4027 time to process: 11 seconds.
uf250-04.cnf fulfilled No. of Restarts: 2551 No. of Flips: 3095 time to process: 10 seconds.
uf250-04.cnf fulfilled No. of Restarts: 3991 No. of Flips: 4990 time to process: 15 seconds.
uf250-04.cnf , deadline. Restarts: 4150
uf250-04.cnf fulfilled No. of Restarts: 2625 No. of Flips: 2879 time to process: 10 seconds.
uf250-04.cnf , deadline. Restarts: 4150
uf250-04.cnf , deadline. Restarts: 4150
uf250-04.cnf fulfilled No. of Restarts: 453 No. of Flips: 2620 time to process: 1 seconds.
uf250-04.cnf , deadline. Restarts: 4150
uf250-04.cnf , deadline. Restarts: 4150
uf250-04.cnf fulfilled No. of Restarts: 2233 No. of Flips: 3103 time to process: 8 seconds.
uf250-04.cnf fulfilled No. of Restarts: 1014 No. of Flips: 4170 time to process: 4 seconds.
uf250-04.cnf , deadline. Restarts: 4150
uf250-04.cnf fulfilled No. of Restarts: 439 No. of Flips: 2936 time to process: 1 seconds.
uf250-04.cnf fulfilled No. of Restarts: 3111 No. of Flips: 4941 time to process: 12 seconds.
uf250-04.cnf fulfilled No. of Restarts: 503 No. of Flips: 1105 time to process: 1 seconds.
uf250-04.cnf fulfilled No. of Restarts: 3930 No. of Flips: 4898 time to process: 15 seconds.
uf250-04.cnf fulfilled No. of Restarts: 1017 No. of Flips: 3579 time to process: 4 seconds.
uf250-04.cnf fulfilled No. of Restarts: 4143 No. of Flips: 2002 time to process: 16 seconds.
uf250-04.cnf fulfilled No. of Restarts: 3998 No. of Flips: 1721 time to process: 15 seconds.
uf250-04.cnf fulfilled No. of Restarts: 1353 No. of Flips: 1860 time to process: 5 seconds.
uf250-04.cnf fulfilled No. of Restarts: 2750 No. of Flips: 2759 time to process: 10 seconds.
uf250-04.cnf fulfilled No. of Restarts: 842 No. of Flips: 3793 time to process: 3 seconds.
uf250-04.cnf , deadline. Restarts: 4150
uf250-04.cnf , deadline. Restarts: 4150
uf250-04.cnf fulfilled No. of Restarts: 2421 No. of Flips: 2572 time to process: 9 seconds.
uf250-04.cnf fulfilled No. of Restarts: 550 No. of Flips: 2536 time to process: 2 seconds.
uf250-04.cnf fulfilled No. of Restarts: 167 No. of Flips: 2238 time to process: 0 seconds.
uf250-04.cnf fulfilled No. of Restarts: 959 No. of Flips: 1509 time to process: 3 seconds.
uf250-04.cnf , deadline. Restarts: 4150
uf250-04.cnf fulfilled No. of Restarts: 2370 No. of Flips: 3684 time to process: 9 seconds.
uf250-04.cnf fulfilled No. of Restarts: 459 No. of Flips: 4555 time to process: 1 seconds.
uf250-04.cnf fulfilled No. of Restarts: 3624 No. of Flips: 3765 time to process: 14 seconds.
uf250-04.cnf fulfilled No. of Restarts: 376 No. of Flips: 2606 time to process: 1 seconds.
uf250-04.cnf fulfilled No. of Restarts: 1361 No. of Flips: 2434 time to process: 5 seconds.
uf250-04.cnf fulfilled No. of Restarts: 1682 No. of Flips: 3455 time to process: 6 seconds.
uf250-04.cnf fulfilled No. of Restarts: 559 No. of Flips: 1515 time to process: 2 seconds.
uf250-04.cnf fulfilled No. of Restarts: 1541 No. of Flips: 1224 time to process: 6 seconds.
uf250-04.cnf fulfilled No. of Restarts: 848 No. of Flips: 3408 time to process: 3 seconds.
uf250-04.cnf , deadline. Restarts: 4150
uf250-04.cnf , deadline. Restarts: 4150
uf250-04.cnf , deadline. Restarts: 4150
uf250-04.cnf fulfilled No. of Restarts: 3003 No. of Flips: 4682 time to process: 12 seconds.
uf250-04.cnf fulfilled No. of Restarts: 3393 No. of Flips: 2366 time to process: 13 seconds.
uf250-04.cnf fulfilled No. of Restarts: 69 No. of Flips: 3758 time to process: 0 seconds.
uf250-04.cnf fulfilled No. of Restarts: 1190 No. of Flips: 1946 time to process: 4 seconds.
uf250-04.cnf , deadline. Restarts: 4150
uf250-04.cnf , deadline. Restarts: 4150
uf250-04.cnf fulfilled No. of Restarts: 1674 No. of Flips: 1880 time to process: 6 seconds.
uf250-04.cnf , deadline. Restarts: 4150
uf250-04.cnf fulfilled No. of Restarts: 1338 No. of Flips: 2281 time to process: 5 seconds.
uf250-04.cnf , deadline. Restarts: 4150
uf250-04.cnf fulfilled No. of Restarts: 1801 No. of Flips: 3594 time to process: 7 seconds.
uf250-04.cnf , deadline. Restarts: 4150
uf250-04.cnf fulfilled No. of Restarts: 766 No. of Flips: 1893 time to process: 3 seconds.
uf250-04.cnf fulfilled No. of Restarts: 1288 No. of Flips: 4235 time to process: 5 seconds.
uf250-04.cnf fulfilled No. of Restarts: 1741 No. of Flips: 819 time to process: 6 seconds.
uf250-04.cnf fulfilled No. of Restarts: 177 No. of Flips: 1851 time to process: 0 seconds.
uf250-04.cnf , deadline. Restarts: 4150
uf250-04.cnf , deadline. Restarts: 4150
uf250-04.cnf , deadline. Restarts: 4150
uf250-04.cnf fulfilled No. of Restarts: 2981 No. of Flips: 2187 time to process: 11 seconds.
uf250-04.cnf , deadline. Restarts: 4150
uf250-04.cnf , deadline. Restarts: 4150
uf250-04.cnf fulfilled No. of Restarts: 259 No. of Flips: 2712 time to process: 1 seconds.
uf250-04.cnf , deadline. Restarts: 4150
uf250-04.cnf fulfilled No. of Restarts: 2575 No. of Flips: 2281 time to process: 10 seconds.
uf250-04.cnf fulfilled No. of Restarts: 1132 No. of Flips: 2657 time to process: 4 seconds.
uf250-04.cnf , deadline. Restarts: 4150
uf250-04.cnf fulfilled No. of Restarts: 1213 No. of Flips: 3612 time to process: 4 seconds.
uf250-04.cnf fulfilled No. of Restarts: 1617 No. of Flips: 4698 time to process: 6 seconds.
uf250-04.cnf fulfilled No. of Restarts: 2161 No. of Flips: 4638 time to process: 8 seconds.
uf250-04.cnf , deadline. Restarts: 4150
uf250-04.cnf fulfilled No. of Restarts: 523 No. of Flips: 1687 time to process: 2 seconds.
uf250-04.cnf fulfilled No. of Restarts: 701 No. of Flips: 2372 time to process: 2 seconds.
uf250-04.cnf fulfilled No. of Restarts: 383 No. of Flips: 2616 time to process: 1 seconds.
uf250-04.cnf fulfilled No. of Restarts: 806 No. of Flips: 3133 time to process: 3 seconds.
uf250-04.cnf fulfilled No. of Restarts: 88 No. of Flips: 1646 time to process: 0 seconds.
uf250-04.cnf fulfilled No. of Restarts: 948 No. of Flips: 2373 time to process: 3 seconds.
uf250-04.cnf fulfilled No. of Restarts: 4146 No. of Flips: 2574 time to process: 16 seconds.
uf250-04.cnf fulfilled No. of Restarts: 1485 No. of Flips: 4850 time to process: 5 seconds.
uf250-04.cnf fulfilled No. of Restarts: 267 No. of Flips: 886 time to process: 1 seconds.
uf250-04.cnf , deadline. Restarts: 4150
uf250-04.cnf fulfilled No. of Restarts: 418 No. of Flips: 3722 time to process: 1 seconds.
uf250-04.cnf fulfilled No. of Restarts: 3415 No. of Flips: 4318 time to process: 13 seconds.
uf250-04.cnf , deadline. Restarts: 4150
uf250-04.cnf fulfilled No. of Restarts: 3012 No. of Flips: 1783 time to process: 11 seconds.
uf250-04.cnf fulfilled No. of Restarts: 872 No. of Flips: 3115 time to process: 3 seconds.
uf250-04.cnf fulfilled No. of Restarts: 1593 No. of Flips: 2447 time to process: 6 seconds.
uf250-04.cnf fulfilled No. of Restarts: 275 No. of Flips: 4129 time to process: 1 seconds.
uf250-04.cnf fulfilled No. of Restarts: 630 No. of Flips: 3299 time to process: 2 seconds.
uf250-04.cnf fulfilled No. of Restarts: 1796 No. of Flips: 3486 time to process: 7 seconds.
uf250-04.cnf fulfilled No. of Restarts: 644 No. of Flips: 730 time to process: 2 seconds.
uf250-04.cnf fulfilled No. of Restarts: 2612 No. of Flips: 4927 time to process: 10 seconds.
uf250-04.cnf fulfilled No. of Restarts: 59 No. of Flips: 1257 time to process: 0 seconds.
uf250-04.cnf fulfilled No. of Restarts: 1559 No. of Flips: 4592 time to process: 6 seconds.
uf250-04.cnf , deadline. Restarts: 4150
uf250-04.cnf , deadline. Restarts: 4150
uf250-04.cnf fulfilled No. of Restarts: 3272 No. of Flips: 1128 time to process: 12 seconds.
uf250-04.cnf , deadline. Restarts: 4150
uf250-04.cnf fulfilled No. of Restarts: 3884 No. of Flips: 2499 time to process: 15 seconds.
uf250-04.cnf fulfilled No. of Restarts: 612 No. of Flips: 1698 time to process: 2 seconds.
uf250-04.cnf fulfilled No. of Restarts: 2291 No. of Flips: 4865 time to process: 9 seconds.
uf250-04.cnf fulfilled No. of Restarts: 509 No. of Flips: 3731 time to process: 2 seconds.
uf250-04.cnf fulfilled No. of Restarts: 3571 No. of Flips: 3687 time to process: 14 seconds.
uf250-04.cnf fulfilled No. of Restarts: 2575 No. of Flips: 2006 time to process: 10 seconds.
uf250-04.cnf fulfilled No. of Restarts: 599 No. of Flips: 3836 time to process: 2 seconds.
uf250-04.cnf , deadline. Restarts: 4150
uf250-04.cnf fulfilled No. of Restarts: 2298 No. of Flips: 3901 time to process: 9 seconds.
uf250-04.cnf fulfilled No. of Restarts: 499 No. of Flips: 2483 time to process: 2 seconds.
uf250-04.cnf fulfilled No. of Restarts: 1408 No. of Flips: 1794 time to process: 5 seconds.
uf250-04.cnf fulfilled No. of Restarts: 1895 No. of Flips: 4803 time to process: 7 seconds.
uf250-04.cnf , deadline. Restarts: 4150
uf250-04.cnf , deadline. Restarts: 4150
uf250-04.cnf fulfilled No. of Restarts: 1596 No. of Flips: 2951 time to process: 6 seconds.
uf250-04.cnf , deadline. Restarts: 4150
uf250-04.cnf fulfilled No. of Restarts: 1378 No. of Flips: 3696 time to process: 5 seconds.
uf250-04.cnf fulfilled No. of Restarts: 1406 No. of Flips: 1709 time to process: 5 seconds.
uf250-04.cnf fulfilled No. of Restarts: 577 No. of Flips: 4257 time to process: 2 seconds.
uf250-04.cnf , deadline. Restarts: 4150
uf250-04.cnf fulfilled No. of Restarts: 35 No. of Flips: 4000 time to process: 0 seconds.
uf250-04.cnf fulfilled No. of Restarts: 3541 No. of Flips: 1092 time to process: 13 seconds.
uf250-04.cnf , deadline. Restarts: 4150
uf250-04.cnf , deadline. Restarts: 4150
uf250-04.cnf fulfilled No. of Restarts: 1472 No. of Flips: 3574 time to process: 5 seconds.
uf250-04.cnf , deadline. Restarts: 4150
uf250-04.cnf fulfilled No. of Restarts: 1409 No. of Flips: 3620 time to process: 5 seconds.
uf250-04.cnf fulfilled No. of Restarts: 321 No. of Flips: 4955 time to process: 1 seconds.
uf250-04.cnf fulfilled No. of Restarts: 1231 No. of Flips: 2286 time to process: 4 seconds.
uf250-04.cnf , deadline. Restarts: 4150
uf250-04.cnf fulfilled No. of Restarts: 1123 No. of Flips: 2436 time to process: 4 seconds.
uf250-04.cnf fulfilled No. of Restarts: 683 No. of Flips: 3730 time to process: 2 seconds.
uf250-04.cnf , deadline. Restarts: 4150
uf250-04.cnf , deadline. Restarts: 4150
uf250-04.cnf , deadline. Restarts: 4150
uf250-04.cnf fulfilled No. of Restarts: 1178 No. of Flips: 3111 time to process: 4 seconds.
uf250-04.cnf , deadline. Restarts: 4150
uf250-04.cnf , deadline. Restarts: 4150
uf250-04.cnf fulfilled No. of Restarts: 211 No. of Flips: 4630 time to process: 0 seconds.
uf250-04.cnf fulfilled No. of Restarts: 286 No. of Flips: 3428 time to process: 1 seconds.
uf250-04.cnf fulfilled No. of Restarts: 2527 No. of Flips: 4759 time to process: 9 seconds.
uf250-04.cnf , deadline. Restarts: 4150
uf250-04.cnf fulfilled No. of Restarts: 722 No. of Flips: 3421 time to process: 2 seconds.
uf250-04.cnf fulfilled No. of Restarts: 398 No. of Flips: 4345 time to process: 1 seconds.
uf250-04.cnf fulfilled No. of Restarts: 2031 No. of Flips: 1716 time to process: 8 seconds.
uf250-04.cnf fulfilled No. of Restarts: 285 No. of Flips: 3698 time to process: 1 seconds.
uf250-04.cnf fulfilled No. of Restarts: 474 No. of Flips: 1624 time to process: 1 seconds.
uf250-04.cnf fulfilled No. of Restarts: 2181 No. of Flips: 3971 time to process: 8 seconds.
uf250-04.cnf fulfilled No. of Restarts: 2580 No. of Flips: 3546 time to process: 9 seconds.
uf250-04.cnf fulfilled No. of Restarts: 2641 No. of Flips: 3206 time to process: 10 seconds.
uf250-04.cnf , deadline. Restarts: 4150
uf250-04.cnf fulfilled No. of Restarts: 2059 No. of Flips: 2426 time to process: 7 seconds.
uf250-04.cnf fulfilled No. of Restarts: 2909 No. of Flips: 3540 time to process: 10 seconds.
uf250-04.cnf fulfilled No. of Restarts: 2984 No. of Flips: 4918 time to process: 11 seconds.
uf250-04.cnf fulfilled No. of Restarts: 1034 No. of Flips: 3163 time to process: 4 seconds.
uf250-04.cnf fulfilled No. of Restarts: 2329 No. of Flips: 4254 time to process: 9 seconds.
uf250-04.cnf , deadline. Restarts: 4150
uf250-04.cnf , deadline. Restarts: 4150
uf250-04.cnf fulfilled No. of Restarts: 1036 No. of Flips: 969 time to process: 4 seconds.
uf250-04.cnf fulfilled No. of Restarts: 1980 No. of Flips: 2989 time to process: 7 seconds.
uf250-04.cnf fulfilled No. of Restarts: 2115 No. of Flips: 3920 time to process: 8 seconds.
uf250-04.cnf , deadline. Restarts: 4150
uf250-04.cnf fulfilled No. of Restarts: 2375 No. of Flips: 3121 time to process: 9 seconds.
uf250-04.cnf fulfilled No. of Restarts: 1042 No. of Flips: 1864 time to process: 4 seconds.
uf250-04.cnf , deadline. Restarts: 4150
uf250-04.cnf fulfilled No. of Restarts: 973 No. of Flips: 1909 time to process: 4 seconds.
uf250-04.cnf fulfilled No. of Restarts: 1090 No. of Flips: 2951 time to process: 4 seconds.
uf250-04.cnf , deadline. Restarts: 4150
uf250-04.cnf fulfilled No. of Restarts: 1010 No. of Flips: 1941 time to process: 4 seconds.
uf250-04.cnf fulfilled No. of Restarts: 75 No. of Flips: 2581 time to process: 0 seconds.
uf250-04.cnf fulfilled No. of Restarts: 575 No. of Flips: 3285 time to process: 2 seconds.
uf250-04.cnf fulfilled No. of Restarts: 1400 No. of Flips: 4978 time to process: 5 seconds.
uf250-04.cnf fulfilled No. of Restarts: 216 No. of Flips: 4044 time to process: 0 seconds.
uf250-04.cnf fulfilled No. of Restarts: 3969 No. of Flips: 900 time to process: 15 seconds.
uf250-04.cnf fulfilled No. of Restarts: 3249 No. of Flips: 2881 time to process: 12 seconds.
uf250-04.cnf fulfilled No. of Restarts: 1097 No. of Flips: 3183 time to process: 4 seconds.
uf250-04.cnf fulfilled No. of Restarts: 1851 No. of Flips: 2365 time to process: 7 seconds.
uf250-04.cnf fulfilled No. of Restarts: 2047 No. of Flips: 3762 time to process: 7 seconds.
uf250-04.cnf fulfilled No. of Restarts: 1240 No. of Flips: 4578 time to process: 4 seconds.
uf250-04.cnf , deadline. Restarts: 4150
uf250-04.cnf fulfilled No. of Restarts: 2909 No. of Flips: 2045 time to process: 11 seconds.
uf250-04.cnf fulfilled No. of Restarts: 2401 No. of Flips: 2608 time to process: 9 seconds.
uf250-04.cnf fulfilled No. of Restarts: 2223 No. of Flips: 1763 time to process: 8 seconds.
uf250-04.cnf , deadline. Restarts: 4150
uf250-04.cnf fulfilled No. of Restarts: 1675 No. of Flips: 3305 time to process: 7 seconds.
uf250-04.cnf , deadline. Restarts: 4150
uf250-04.cnf fulfilled No. of Restarts: 241 No. of Flips: 4926 time to process: 0 seconds.
uf250-04.cnf fulfilled No. of Restarts: 757 No. of Flips: 2096 time to process: 2 seconds.
uf250-04.cnf fulfilled No. of Restarts: 429 No. of Flips: 2621 time to process: 1 seconds.
uf250-04.cnf , deadline. Restarts: 4150
uf250-04.cnf fulfilled No. of Restarts: 298 No. of Flips: 4716 time to process: 1 seconds.
uf250-04.cnf fulfilled No. of Restarts: 1099 No. of Flips: 1127 time to process: 4 seconds.
uf250-04.cnf fulfilled No. of Restarts: 3346 No. of Flips: 2762 time to process: 12 seconds.
uf250-04.cnf fulfilled No. of Restarts: 3546 No. of Flips: 3430 time to process: 14 seconds.
uf250-04.cnf fulfilled No. of Restarts: 1331 No. of Flips: 1357 time to process: 5 seconds.
uf250-04.cnf fulfilled No. of Restarts: 2352 No. of Flips: 2267 time to process: 9 seconds.
uf250-04.cnf , deadline. Restarts: 4150
uf250-04.cnf , deadline. Restarts: 4150
uf250-04.cnf , deadline. Restarts: 4150
uf250-04.cnf , deadline. Restarts: 4150
uf250-04.cnf , deadline. Restarts: 4150
uf250-04.cnf fulfilled No. of Restarts: 2492 No. of Flips: 4021 time to process: 9 seconds.
uf250-04.cnf fulfilled No. of Restarts: 3884 No. of Flips: 4365 time to process: 14 seconds.
uf250-04.cnf , deadline. Restarts: 4150
uf250-04.cnf fulfilled No. of Restarts: 1603 No. of Flips: 2611 time to process: 6 seconds.
uf250-04.cnf fulfilled No. of Restarts: 2566 No. of Flips: 3286 time to process: 9 seconds.
uf250-04.cnf , deadline. Restarts: 4150
uf250-04.cnf fulfilled No. of Restarts: 2267 No. of Flips: 3729 time to process: 8 seconds.
uf250-04.cnf , deadline. Restarts: 4150
uf250-04.cnf fulfilled No. of Restarts: 436 No. of Flips: 1455 time to process: 1 seconds.
uf250-04.cnf , deadline. Restarts: 4150
uf250-04.cnf fulfilled No. of Restarts: 580 No. of Flips: 1702 time to process: 2 seconds.
uf250-04.cnf fulfilled No. of Restarts: 691 No. of Flips: 1973 time to process: 2 seconds.
uf250-04.cnf fulfilled No. of Restarts: 655 No. of Flips: 3529 time to process: 2 seconds.
uf250-04.cnf fulfilled No. of Restarts: 607 No. of Flips: 1867 time to process: 2 seconds.
uf250-04.cnf , deadline. Restarts: 4150
uf250-04.cnf , deadline. Restarts: 4150
uf250-04.cnf , deadline. Restarts: 4150
uf250-04.cnf fulfilled No. of Restarts: 3216 No. of Flips: 2639 time to process: 12 seconds.
uf250-04.cnf fulfilled No. of Restarts: 1793 No. of Flips: 2115 time to process: 7 seconds.
uf250-04.cnf fulfilled No. of Restarts: 708 No. of Flips: 2358 time to process: 2 seconds.
uf250-04.cnf fulfilled No. of Restarts: 1001 No. of Flips: 4444 time to process: 3 seconds.
uf250-04.cnf fulfilled No. of Restarts: 790 No. of Flips: 2117 time to process: 3 seconds.
uf250-04.cnf fulfilled No. of Restarts: 2941 No. of Flips: 2289 time to process: 11 seconds.
uf250-04.cnf fulfilled No. of Restarts: 823 No. of Flips: 1897 time to process: 3 seconds.
uf250-04.cnf , deadline. Restarts: 4150
uf250-04.cnf fulfilled No. of Restarts: 1890 No. of Flips: 1872 time to process: 7 seconds.
uf250-04.cnf fulfilled No. of Restarts: 1639 No. of Flips: 2597 time to process: 6 seconds.
uf250-04.cnf , deadline. Restarts: 4150
uf250-04.cnf fulfilled No. of Restarts: 1778 No. of Flips: 1646 time to process: 6 seconds.
uf250-04.cnf fulfilled No. of Restarts: 3534 No. of Flips: 4109 time to process: 13 seconds.
uf250-04.cnf fulfilled No. of Restarts: 2112 No. of Flips: 1940 time to process: 8 seconds.
uf250-04.cnf fulfilled No. of Restarts: 598 No. of Flips: 1553 time to process: 2 seconds.
uf250-04.cnf , deadline. Restarts: 4150
uf250-04.cnf , deadline. Restarts: 4150
uf250-04.cnf fulfilled No. of Restarts: 3196 No. of Flips: 2088 time to process: 12 seconds.
uf250-04.cnf fulfilled No. of Restarts: 3254 No. of Flips: 3664 time to process: 13 seconds.
uf250-04.cnf fulfilled No. of Restarts: 1698 No. of Flips: 2732 time to process: 6 seconds.
uf250-04.cnf fulfilled No. of Restarts: 923 No. of Flips: 4185 time to process: 3 seconds.
uf250-04.cnf , deadline. Restarts: 4150
uf250-04.cnf , deadline. Restarts: 4150
uf250-04.cnf fulfilled No. of Restarts: 1222 No. of Flips: 1334 time to process: 4 seconds.
uf250-04.cnf , deadline. Restarts: 4150
uf250-04.cnf fulfilled No. of Restarts: 312 No. of Flips: 3831 time to process: 1 seconds.
uf250-04.cnf fulfilled No. of Restarts: 49 No. of Flips: 875 time to process: 0 seconds.
uf250-04.cnf fulfilled No. of Restarts: 2315 No. of Flips: 3305 time to process: 8 seconds.
uf250-04.cnf fulfilled No. of Restarts: 1006 No. of Flips: 1894 time to process: 4 seconds.
uf250-04.cnf , deadline. Restarts: 4150
uf250-04.cnf fulfilled No. of Restarts: 2030 No. of Flips: 2621 time to process: 7 seconds.
uf250-04.cnf fulfilled No. of Restarts: 1796 No. of Flips: 4593 time to process: 6 seconds.
uf250-04.cnf fulfilled No. of Restarts: 525 No. of Flips: 1147 time to process: 2 seconds.
uf250-04.cnf fulfilled No. of Restarts: 2241 No. of Flips: 4981 time to process: 8 seconds.
uf250-04.cnf fulfilled No. of Restarts: 625 No. of Flips: 2767 time to process: 2 seconds.
uf250-04.cnf fulfilled No. of Restarts: 2610 No. of Flips: 3598 time to process: 9 seconds.
uf250-04.cnf fulfilled No. of Restarts: 903 No. of Flips: 4832 time to process: 3 seconds.
uf250-04.cnf fulfilled No. of Restarts: 4068 No. of Flips: 3550 time to process: 15 seconds.
uf250-04.cnf fulfilled No. of Restarts: 2894 No. of Flips: 2187 time to process: 12 seconds.
uf250-04.cnf fulfilled No. of Restarts: 2374 No. of Flips: 2975 time to process: 10 seconds.
uf250-04.cnf fulfilled No. of Restarts: 790 No. of Flips: 2532 time to process: 2 seconds.
uf250-04.cnf , deadline. Restarts: 4150
uf250-04.cnf fulfilled No. of Restarts: 154 No. of Flips: 877 time to process: 0 seconds.
uf250-04.cnf , deadline. Restarts: 4150
uf250-04.cnf fulfilled No. of Restarts: 2570 No. of Flips: 3534 time to process: 10 seconds.
uf250-04.cnf fulfilled No. of Restarts: 2569 No. of Flips: 3942 time to process: 10 seconds.
uf250-04.cnf , deadline. Restarts: 4150
uf250-04.cnf fulfilled No. of Restarts: 4007 No. of Flips: 2508 time to process: 16 seconds.
uf250-04.cnf fulfilled No. of Restarts: 220 No. of Flips: 3485 time to process: 0 seconds.
uf250-04.cnf fulfilled No. of Restarts: 517 No. of Flips: 1667 time to process: 1 seconds.
uf250-04.cnf fulfilled No. of Restarts: 155 No. of Flips: 1359 time to process: 0 seconds.
uf250-04.cnf fulfilled No. of Restarts: 2939 No. of Flips: 4065 time to process: 12 seconds.
uf250-04.cnf fulfilled No. of Restarts: 3785 No. of Flips: 3251 time to process: 15 seconds.
uf250-04.cnf fulfilled No. of Restarts: 2252 No. of Flips: 4650 time to process: 8 seconds.
uf250-04.cnf fulfilled No. of Restarts: 1910 No. of Flips: 1459 time to process: 8 seconds.
uf250-04.cnf , deadline. Restarts: 4150
uf250-04.cnf fulfilled No. of Restarts: 1280 No. of Flips: 3966 time to process: 4 seconds.
uf250-04.cnf fulfilled No. of Restarts: 99 No. of Flips: 3547 time to process: 0 seconds.
uf250-04.cnf fulfilled No. of Restarts: 674 No. of Flips: 4862 time to process: 2 seconds.
uf250-04.cnf , deadline. Restarts: 4150
uf250-04.cnf fulfilled No. of Restarts: 2802 No. of Flips: 4407 time to process: 10 seconds.
uf250-04.cnf fulfilled No. of Restarts: 2337 No. of Flips: 4214 time to process: 8 seconds.
uf250-04.cnf fulfilled No. of Restarts: 1017 No. of Flips: 3454 time to process: 3 seconds.
uf250-04.cnf fulfilled No. of Restarts: 163 No. of Flips: 2467 time to process: 0 seconds.
uf250-04.cnf , deadline. Restarts: 4150
uf250-04.cnf , deadline. Restarts: 4150
uf250-04.cnf fulfilled No. of Restarts: 1475 No. of Flips: 2159 time to process: 5 seconds.
uf250-04.cnf fulfilled No. of Restarts: 151 No. of Flips: 4046 time to process: 0 seconds.
uf250-04.cnf fulfilled No. of Restarts: 812 No. of Flips: 3286 time to process: 3 seconds.
uf250-04.cnf , deadline. Restarts: 4150
uf250-04.cnf fulfilled No. of Restarts: 1046 No. of Flips: 3502 time to process: 4 seconds.
uf250-04.cnf , deadline. Restarts: 4150
uf250-04.cnf fulfilled No. of Restarts: 625 No. of Flips: 1900 time to process: 2 seconds.
uf250-04.cnf fulfilled No. of Restarts: 2207 No. of Flips: 1211 time to process: 8 seconds.
uf250-04.cnf , deadline. Restarts: 4150
uf250-04.cnf , deadline. Restarts: 4150
uf250-04.cnf fulfilled No. of Restarts: 392 No. of Flips: 2571 time to process: 1 seconds.
uf250-04.cnf fulfilled No. of Restarts: 1253 No. of Flips: 4989 time to process: 4 seconds.
uf250-04.cnf fulfilled No. of Restarts: 438 No. of Flips: 1507 time to process: 1 seconds.
uf250-04.cnf fulfilled No. of Restarts: 706 No. of Flips: 1442 time to process: 2 seconds.
uf250-04.cnf fulfilled No. of Restarts: 69 No. of Flips: 2834 time to process: 0 seconds.
uf250-04.cnf fulfilled No. of Restarts: 2111 No. of Flips: 1520 time to process: 8 seconds.
uf250-04.cnf fulfilled No. of Restarts: 2208 No. of Flips: 3298 time to process: 8 seconds.
uf250-04.cnf , deadline. Restarts: 4150
uf250-04.cnf , deadline. Restarts: 4150
uf250-04.cnf fulfilled No. of Restarts: 1326 No. of Flips: 2491 time to process: 4 seconds.
uf250-04.cnf , deadline. Restarts: 4150
uf250-04.cnf fulfilled No. of Restarts: 1233 No. of Flips: 4955 time to process: 5 seconds.
uf250-04.cnf fulfilled No. of Restarts: 3388 No. of Flips: 4083 time to process: 12 seconds.
uf250-04.cnf fulfilled No. of Restarts: 26 No. of Flips: 2649 time to process: 0 seconds.
uf250-04.cnf fulfilled No. of Restarts: 3132 No. of Flips: 3572 time to process: 11 seconds.
uf250-04.cnf fulfilled No. of Restarts: 2257 No. of Flips: 2186 time to process: 8 seconds.
uf250-04.cnf , deadline. Restarts: 4150
uf250-04.cnf , deadline. Restarts: 4150
uf250-04.cnf fulfilled No. of Restarts: 3364 No. of Flips: 1141 time to process: 13 seconds.
uf250-04.cnf fulfilled No. of Restarts: 233 No. of Flips: 3938 time to process: 0 seconds.
uf250-04.cnf fulfilled No. of Restarts: 147 No. of Flips: 3205 time to process: 0 seconds.
uf250-04.cnf fulfilled No. of Restarts: 276 No. of Flips: 4821 time to process: 1 seconds.
uf250-04.cnf , deadline. Restarts: 4150
uf250-04.cnf fulfilled No. of Restarts: 1823 No. of Flips: 4516 time to process: 7 seconds.
uf250-04.cnf , deadline. Restarts: 4150
uf250-04.cnf fulfilled No. of Restarts: 3801 No. of Flips: 2190 time to process: 14 seconds.
uf250-04.cnf fulfilled No. of Restarts: 722 No. of Flips: 1437 time to process: 2 seconds.
uf250-04.cnf , deadline. Restarts: 4150
uf250-04.cnf fulfilled No. of Restarts: 3978 No. of Flips: 2399 time to process: 15 seconds.
uf250-04.cnf fulfilled No. of Restarts: 3697 No. of Flips: 3330 time to process: 14 seconds.
uf250-04.cnf fulfilled No. of Restarts: 2832 No. of Flips: 4405 time to process: 10 seconds.
uf250-04.cnf fulfilled No. of Restarts: 3069 No. of Flips: 1688 time to process: 11 seconds.
uf250-04.cnf , deadline. Restarts: 4150
uf250-04.cnf , deadline. Restarts: 4150
uf250-04.cnf , deadline. Restarts: 4150
uf250-04.cnf fulfilled No. of Restarts: 3226 No. of Flips: 693 time to process: 12 seconds.
uf250-04.cnf fulfilled No. of Restarts: 4075 No. of Flips: 3485 time to process: 15 seconds.
uf250-04.cnf fulfilled No. of Restarts: 3098 No. of Flips: 4261 time to process: 11 seconds.
uf250-04.cnf fulfilled No. of Restarts: 2241 No. of Flips: 1753 time to process: 8 seconds.
uf250-04.cnf fulfilled No. of Restarts: 1949 No. of Flips: 4280 time to process: 7 seconds.
uf250-04.cnf , deadline. Restarts: 4150
uf250-04.cnf fulfilled No. of Restarts: 338 No. of Flips: 3462 time to process: 1 seconds.
uf250-04.cnf , deadline. Restarts: 4150
uf250-04.cnf fulfilled No. of Restarts: 2125 No. of Flips: 3379 time to process: 8 seconds.
uf250-04.cnf , deadline. Restarts: 4150
uf250-04.cnf fulfilled No. of Restarts: 2940 No. of Flips: 2181 time to process: 11 seconds.
uf250-04.cnf fulfilled No. of Restarts: 1291 No. of Flips: 1988 time to process: 4 seconds.
uf250-04.cnf , deadline. Restarts: 4150
uf250-04.cnf fulfilled No. of Restarts: 3026 No. of Flips: 3359 time to process: 11 seconds.
uf250-04.cnf fulfilled No. of Restarts: 980 No. of Flips: 2750 time to process: 4 seconds.
uf250-04.cnf fulfilled No. of Restarts: 2234 No. of Flips: 1041 time to process: 8 seconds.
uf250-04.cnf fulfilled No. of Restarts: 4037 No. of Flips: 3831 time to process: 15 seconds.
uf250-04.cnf fulfilled No. of Restarts: 3118 No. of Flips: 3509 time to process: 11 seconds.
uf250-04.cnf fulfilled No. of Restarts: 379 No. of Flips: 3858 time to process: 1 seconds.
uf250-04.cnf fulfilled No. of Restarts: 1251 No. of Flips: 1043 time to process: 4 seconds.
uf250-04.cnf , deadline. Restarts: 4150
uf250-04.cnf fulfilled No. of Restarts: 2626 No. of Flips: 4160 time to process: 9 seconds.
uf250-04.cnf fulfilled No. of Restarts: 1869 No. of Flips: 4135 time to process: 7 seconds.
uf250-04.cnf fulfilled No. of Restarts: 341 No. of Flips: 3615 time to process: 1 seconds.
uf250-04.cnf fulfilled No. of Restarts: 2693 No. of Flips: 3644 time to process: 10 seconds.
uf250-04.cnf fulfilled No. of Restarts: 629 No. of Flips: 2220 time to process: 2 seconds.
uf250-04.cnf fulfilled No. of Restarts: 969 No. of Flips: 1968 time to process: 4 seconds.
uf250-04.cnf , deadline. Restarts: 4150
uf250-04.cnf fulfilled No. of Restarts: 2284 No. of Flips: 1000 time to process: 9 seconds.
uf250-04.cnf fulfilled No. of Restarts: 993 No. of Flips: 2923 time to process: 3 seconds.
uf250-04.cnf fulfilled No. of Restarts: 122 No. of Flips: 3944 time to process: 0 seconds.
uf250-04.cnf fulfilled No. of Restarts: 2090 No. of Flips: 3556 time to process: 7 seconds.
uf250-04.cnf , deadline. Restarts: 4150
uf250-04.cnf fulfilled No. of Restarts: 741 No. of Flips: 3081 time to process: 2 seconds.
uf250-04.cnf fulfilled No. of Restarts: 2119 No. of Flips: 828 time to process: 8 seconds.
uf250-04.cnf fulfilled No. of Restarts: 2104 No. of Flips: 2902 time to process: 7 seconds.
uf250-04.cnf fulfilled No. of Restarts: 313 No. of Flips: 4156 time to process: 1 seconds.
uf250-04.cnf fulfilled No. of Restarts: 1142 No. of Flips: 2278 time to process: 4 seconds.
uf250-04.cnf fulfilled No. of Restarts: 2115 No. of Flips: 3829 time to process: 7 seconds.
uf250-04.cnf fulfilled No. of Restarts: 2520 No. of Flips: 3848 time to process: 10 seconds.
uf250-04.cnf fulfilled No. of Restarts: 962 No. of Flips: 1056 time to process: 3 seconds.
uf250-04.cnf fulfilled No. of Restarts: 1401 No. of Flips: 1494 time to process: 5 seconds.
uf250-04.cnf fulfilled No. of Restarts: 489 No. of Flips: 817 time to process: 1 seconds.
uf250-04.cnf fulfilled No. of Restarts: 1103 No. of Flips: 4553 time to process: 4 seconds.
uf250-04.cnf fulfilled No. of Restarts: 2104 No. of Flips: 3982 time to process: 8 seconds.
uf250-04.cnf fulfilled No. of Restarts: 3822 No. of Flips: 2304 time to process: 15 seconds.
uf250-04.cnf fulfilled No. of Restarts: 1478 No. of Flips: 4737 time to process: 6 seconds.
uf250-04.cnf fulfilled No. of Restarts: 16 No. of Flips: 3148 time to process: 0 seconds.
uf250-04.cnf , deadline. Restarts: 4150
uf250-04.cnf , deadline. Restarts: 4150
uf250-04.cnf fulfilled No. of Restarts: 509 No. of Flips: 3150 time to process: 1 seconds.
uf250-04.cnf fulfilled No. of Restarts: 1643 No. of Flips: 4990 time to process: 6 seconds.
uf250-04.cnf fulfilled No. of Restarts: 2270 No. of Flips: 4814 time to process: 8 seconds.
uf250-04.cnf , deadline. Restarts: 4150
uf250-04.cnf fulfilled No. of Restarts: 3312 No. of Flips: 4212 time to process: 12 seconds.
uf250-04.cnf , deadline. Restarts: 4150
uf250-04.cnf fulfilled No. of Restarts: 491 No. of Flips: 4119 time to process: 1 seconds.
uf250-04.cnf fulfilled No. of Restarts: 2902 No. of Flips: 1734 time to process: 11 seconds.
uf250-04.cnf fulfilled No. of Restarts: 3451 No. of Flips: 2654 time to process: 13 seconds.
uf250-04.cnf fulfilled No. of Restarts: 2857 No. of Flips: 939 time to process: 10 seconds.
uf250-04.cnf fulfilled No. of Restarts: 748 No. of Flips: 4721 time to process: 2 seconds.
uf250-04.cnf fulfilled No. of Restarts: 883 No. of Flips: 1623 time to process: 3 seconds.
uf250-04.cnf fulfilled No. of Restarts: 5 No. of Flips: 3238 time to process: 0 seconds.
uf250-04.cnf , deadline. Restarts: 4150
uf250-04.cnf , deadline. Restarts: 4150
uf250-04.cnf fulfilled No. of Restarts: 119 No. of Flips: 2036 time to process: 0 seconds.
uf250-04.cnf fulfilled No. of Restarts: 460 No. of Flips: 3304 time to process: 2 seconds.
uf250-04.cnf fulfilled No. of Restarts: 290 No. of Flips: 3838 time to process: 1 seconds.
uf250-04.cnf fulfilled No. of Restarts: 3286 No. of Flips: 2661 time to process: 12 seconds.
uf250-04.cnf fulfilled No. of Restarts: 2364 No. of Flips: 2420 time to process: 9 seconds.
uf250-04.cnf fulfilled No. of Restarts: 1544 No. of Flips: 1125 time to process: 6 seconds.
uf250-04.cnf fulfilled No. of Restarts: 2129 No. of Flips: 1838 time to process: 8 seconds.
uf250-04.cnf fulfilled No. of Restarts: 1818 No. of Flips: 3483 time to process: 6 seconds.
uf250-04.cnf , deadline. Restarts: 4150
uf250-04.cnf , deadline. Restarts: 4150
uf250-04.cnf fulfilled No. of Restarts: 2781 No. of Flips: 4733 time to process: 10 seconds.
uf250-04.cnf , deadline. Restarts: 4150
uf250-04.cnf fulfilled No. of Restarts: 256 No. of Flips: 3438 time to process: 0 seconds.
uf250-04.cnf fulfilled No. of Restarts: 1996 No. of Flips: 2126 time to process: 8 seconds.
uf250-04.cnf fulfilled No. of Restarts: 268 No. of Flips: 3309 time to process: 1 seconds.
uf250-04.cnf fulfilled No. of Restarts: 971 No. of Flips: 2807 time to process: 3 seconds.
uf250-04.cnf fulfilled No. of Restarts: 20 No. of Flips: 4127 time to process: 0 seconds.
uf250-04.cnf fulfilled No. of Restarts: 1066 No. of Flips: 3644 time to process: 4 seconds.
uf250-04.cnf , deadline. Restarts: 4150
uf250-04.cnf fulfilled No. of Restarts: 1213 No. of Flips: 2228 time to process: 4 seconds.
uf250-04.cnf fulfilled No. of Restarts: 1846 No. of Flips: 4362 time to process: 7 seconds.
uf250-04.cnf fulfilled No. of Restarts: 1005 No. of Flips: 3982 time to process: 3 seconds.
uf250-04.cnf fulfilled No. of Restarts: 361 No. of Flips: 3173 time to process: 1 seconds.
uf250-04.cnf , deadline. Restarts: 4150
uf250-04.cnf , deadline. Restarts: 4150
uf250-04.cnf fulfilled No. of Restarts: 1895 No. of Flips: 4841 time to process: 7 seconds.
uf250-04.cnf fulfilled No. of Restarts: 2504 No. of Flips: 1712 time to process: 9 seconds.
uf250-04.cnf fulfilled No. of Restarts: 3423 No. of Flips: 1722 time to process: 13 seconds.
uf250-04.cnf , deadline. Restarts: 4150
uf250-04.cnf , deadline. Restarts: 4150
uf250-04.cnf fulfilled No. of Restarts: 3368 No. of Flips: 1361 time to process: 13 seconds.
uf250-04.cnf fulfilled No. of Restarts: 588 No. of Flips: 1671 time to process: 2 seconds.
uf250-04.cnf fulfilled No. of Restarts: 648 No. of Flips: 3051 time to process: 2 seconds.
uf250-04.cnf fulfilled No. of Restarts: 433 No. of Flips: 4018 time to process: 1 seconds.
uf250-04.cnf fulfilled No. of Restarts: 2339 No. of Flips: 4327 time to process: 8 seconds.
uf250-04.cnf fulfilled No. of Restarts: 3711 No. of Flips: 2927 time to process: 14 seconds.
uf250-04.cnf fulfilled No. of Restarts: 425 No. of Flips: 1710 time to process: 1 seconds.
uf250-04.cnf fulfilled No. of Restarts: 109 No. of Flips: 1955 time to process: 0 seconds.
uf250-04.cnf , deadline. Restarts: 4150
uf250-04.cnf fulfilled No. of Restarts: 3804 No. of Flips: 1378 time to process: 15 seconds.
uf250-04.cnf fulfilled No. of Restarts: 340 No. of Flips: 3391 time to process: 1 seconds.
uf250-04.cnf fulfilled No. of Restarts: 2095 No. of Flips: 4149 time to process: 8 seconds.
uf250-04.cnf , deadline. Restarts: 4150
uf250-04.cnf fulfilled No. of Restarts: 114 No. of Flips: 3060 time to process: 0 seconds.
uf250-04.cnf fulfilled No. of Restarts: 691 No. of Flips: 4104 time to process: 2 seconds.
uf250-04.cnf , deadline. Restarts: 4150
uf250-04.cnf , deadline. Restarts: 4150
uf250-04.cnf , deadline. Restarts: 4150
uf250-04.cnf fulfilled No. of Restarts: 3303 No. of Flips: 2311 time to process: 12 seconds.
uf250-04.cnf , deadline. Restarts: 4150
uf250-04.cnf , deadline. Restarts: 4150
uf250-04.cnf fulfilled No. of Restarts: 1140 No. of Flips: 3735 time to process: 4 seconds.
uf250-04.cnf fulfilled No. of Restarts: 360 No. of Flips: 4907 time to process: 1 seconds.
uf250-04.cnf fulfilled No. of Restarts: 562 No. of Flips: 2064 time to process: 3 seconds.
uf250-04.cnf fulfilled No. of Restarts: 2135 No. of Flips: 1634 time to process: 8 seconds.
uf250-04.cnf , deadline. Restarts: 4150
uf250-04.cnf fulfilled No. of Restarts: 3004 No. of Flips: 4384 time to process: 11 seconds.
uf250-04.cnf , deadline. Restarts: 4150
uf250-04.cnf fulfilled No. of Restarts: 2124 No. of Flips: 4011 time to process: 7 seconds.
uf250-04.cnf , deadline. Restarts: 4150
uf250-04.cnf fulfilled No. of Restarts: 2112 No. of Flips: 4995 time to process: 8 seconds.
uf250-04.cnf fulfilled No. of Restarts: 1136 No. of Flips: 2226 time to process: 4 seconds.
uf250-04.cnf fulfilled No. of Restarts: 119 No. of Flips: 1405 time to process: 0 seconds.
uf250-04.cnf , deadline. Restarts: 4150
uf250-04.cnf fulfilled No. of Restarts: 3357 No. of Flips: 4473 time to process: 13 seconds.
uf250-04.cnf fulfilled No. of Restarts: 397 No. of Flips: 4713 time to process: 1 seconds.
uf250-04.cnf fulfilled No. of Restarts: 1900 No. of Flips: 3026 time to process: 7 seconds.
uf250-04.cnf fulfilled No. of Restarts: 58 No. of Flips: 733 time to process: 0 seconds.
uf250-04.cnf fulfilled No. of Restarts: 3340 No. of Flips: 3808 time to process: 12 seconds.
uf250-04.cnf , deadline. Restarts: 4150
uf250-04.cnf fulfilled No. of Restarts: 2609 No. of Flips: 4601 time to process: 10 seconds.
uf250-04.cnf fulfilled No. of Restarts: 2248 No. of Flips: 2213 time to process: 8 seconds.
uf250-04.cnf fulfilled No. of Restarts: 100 No. of Flips: 3341 time to process: 0 seconds.
uf250-04.cnf fulfilled No. of Restarts: 220 No. of Flips: 3758 time to process: 0 seconds.
uf250-04.cnf fulfilled No. of Restarts: 1751 No. of Flips: 1906 time to process: 6 seconds.
uf250-04.cnf fulfilled No. of Restarts: 3518 No. of Flips: 2065 time to process: 13 seconds.
uf250-04.cnf fulfilled No. of Restarts: 340 No. of Flips: 4545 time to process: 1 seconds.
uf250-04.cnf , deadline. Restarts: 4150
uf250-04.cnf , deadline. Restarts: 4150
uf250-04.cnf fulfilled No. of Restarts: 2912 No. of Flips: 4623 time to process: 11 seconds.
uf250-04.cnf , deadline. Restarts: 4150
uf250-04.cnf , deadline. Restarts: 4150
uf250-04.cnf fulfilled No. of Restarts: 529 No. of Flips: 4851 time to process: 2 seconds.
uf250-04.cnf fulfilled No. of Restarts: 348 No. of Flips: 1776 time to process: 1 seconds.
uf250-04.cnf , deadline. Restarts: 4150
uf250-04.cnf , deadline. Restarts: 4150
uf250-04.cnf , deadline. Restarts: 4150
uf250-04.cnf , deadline. Restarts: 4150
uf250-04.cnf fulfilled No. of Restarts: 217 No. of Flips: 4102 time to process: 0 seconds.
uf250-04.cnf fulfilled No. of Restarts: 258 No. of Flips: 3377 time to process: 1 seconds.
uf250-04.cnf fulfilled No. of Restarts: 1787 No. of Flips: 1289 time to process: 6 seconds.
uf250-04.cnf fulfilled No. of Restarts: 3076 No. of Flips: 3427 time to process: 11 seconds.
uf250-04.cnf fulfilled No. of Restarts: 3272 No. of Flips: 3165 time to process: 12 seconds.
uf250-04.cnf fulfilled No. of Restarts: 302 No. of Flips: 4266 time to process: 1 seconds.
uf250-04.cnf fulfilled No. of Restarts: 1064 No. of Flips: 4416 time to process: 4 seconds.
uf250-04.cnf fulfilled No. of Restarts: 128 No. of Flips: 4349 time to process: 0 seconds.
uf250-04.cnf fulfilled No. of Restarts: 1400 No. of Flips: 2653 time to process: 5 seconds.
uf250-04.cnf , deadline. Restarts: 4150
uf250-04.cnf fulfilled No. of Restarts: 1327 No. of Flips: 781 time to process: 5 seconds.
uf250-04.cnf fulfilled No. of Restarts: 344 No. of Flips: 2189 time to process: 1 seconds.
uf250-04.cnf fulfilled No. of Restarts: 624 No. of Flips: 2983 time to process: 2 seconds.
uf250-04.cnf fulfilled No. of Restarts: 66 No. of Flips: 3343 time to process: 0 seconds.
uf250-04.cnf , deadline. Restarts: 4150
uf250-04.cnf fulfilled No. of Restarts: 1442 No. of Flips: 3446 time to process: 5 seconds.
uf250-04.cnf fulfilled No. of Restarts: 95 No. of Flips: 2102 time to process: 0 seconds.
uf250-04.cnf fulfilled No. of Restarts: 68 No. of Flips: 1679 time to process: 0 seconds.
uf250-04.cnf fulfilled No. of Restarts: 1403 No. of Flips: 4822 time to process: 5 seconds.
uf250-04.cnf fulfilled No. of Restarts: 1055 No. of Flips: 1962 time to process: 4 seconds.
uf250-04.cnf fulfilled No. of Restarts: 3126 No. of Flips: 4582 time to process: 12 seconds.
uf250-04.cnf , deadline. Restarts: 4150
uf250-04.cnf fulfilled No. of Restarts: 505 No. of Flips: 2732 time to process: 1 seconds.
uf250-04.cnf fulfilled No. of Restarts: 1333 No. of Flips: 2791 time to process: 5 seconds.
uf250-04.cnf fulfilled No. of Restarts: 3698 No. of Flips: 1848 time to process: 14 seconds.
uf250-04.cnf , deadline. Restarts: 4150
uf250-04.cnf fulfilled No. of Restarts: 794 No. of Flips: 2270 time to process: 3 seconds.
uf250-04.cnf fulfilled No. of Restarts: 661 No. of Flips: 1780 time to process: 2 seconds.
uf250-04.cnf fulfilled No. of Restarts: 600 No. of Flips: 2047 time to process: 2 seconds.
uf250-04.cnf fulfilled No. of Restarts: 409 No. of Flips: 4489 time to process: 1 seconds.
uf250-04.cnf fulfilled No. of Restarts: 2225 No. of Flips: 4754 time to process: 8 seconds.
uf250-04.cnf fulfilled No. of Restarts: 3363 No. of Flips: 1672 time to process: 13 seconds.
uf250-04.cnf fulfilled No. of Restarts: 3469 No. of Flips: 3017 time to process: 13 seconds.
uf250-04.cnf , deadline. Restarts: 4150
uf250-04.cnf fulfilled No. of Restarts: 2868 No. of Flips: 1859 time to process: 11 seconds.
uf250-04.cnf , deadline. Restarts: 4150
uf250-04.cnf fulfilled No. of Restarts: 977 No. of Flips: 3295 time to process: 3 seconds.
uf250-04.cnf , deadline. Restarts: 4150
uf250-04.cnf fulfilled No. of Restarts: 1324 No. of Flips: 2313 time to process: 4 seconds.
uf250-04.cnf , deadline. Restarts: 4150
uf250-04.cnf fulfilled No. of Restarts: 1814 No. of Flips: 3768 time to process: 6 seconds.
uf250-04.cnf fulfilled No. of Restarts: 71 No. of Flips: 1657 time to process: 0 seconds.
uf250-04.cnf , deadline. Restarts: 4150
uf250-04.cnf , deadline. Restarts: 4150
uf250-04.cnf fulfilled No. of Restarts: 2999 No. of Flips: 4791 time to process: 11 seconds.
uf250-04.cnf fulfilled No. of Restarts: 533 No. of Flips: 1750 time to process: 2 seconds.
uf250-04.cnf , deadline. Restarts: 4150
uf250-04.cnf fulfilled No. of Restarts: 4148 No. of Flips: 2737 time to process: 16 seconds.
uf250-04.cnf fulfilled No. of Restarts: 46 No. of Flips: 1016 time to process: 0 seconds.
uf250-04.cnf , deadline. Restarts: 4150
uf250-04.cnf , deadline. Restarts: 4150
uf250-04.cnf fulfilled No. of Restarts: 177 No. of Flips: 3295 time to process: 0 seconds.
uf250-04.cnf fulfilled No. of Restarts: 332 No. of Flips: 3604 time to process: 1 seconds.
uf250-04.cnf , deadline. Restarts: 4150
uf250-04.cnf fulfilled No. of Restarts: 1979 No. of Flips: 4248 time to process: 7 seconds.
uf250-04.cnf , deadline. Restarts: 4150
uf250-04.cnf fulfilled No. of Restarts: 941 No. of Flips: 4521 time to process: 3 seconds.
uf250-04.cnf fulfilled No. of Restarts: 370 No. of Flips: 2998 time to process: 1 seconds.
uf250-04.cnf , deadline. Restarts: 4150
uf250-04.cnf fulfilled No. of Restarts: 1595 No. of Flips: 4079 time to process: 6 seconds.
uf250-04.cnf fulfilled No. of Restarts: 2757 No. of Flips: 4082 time to process: 10 seconds.
uf250-04.cnf fulfilled No. of Restarts: 702 No. of Flips: 2633 time to process: 2 seconds.
uf250-04.cnf fulfilled No. of Restarts: 178 No. of Flips: 804 time to process: 0 seconds.
uf250-04.cnf fulfilled No. of Restarts: 27 No. of Flips: 1068 time to process: 0 seconds.
uf250-04.cnf , deadline. Restarts: 4150
uf250-04.cnf , deadline. Restarts: 4150
uf250-04.cnf , deadline. Restarts: 4150
uf250-04.cnf , deadline. Restarts: 4150
uf250-04.cnf fulfilled No. of Restarts: 243 No. of Flips: 3238 time to process: 0 seconds.
uf250-04.cnf , deadline. Restarts: 4150
uf250-04.cnf fulfilled No. of Restarts: 1979 No. of Flips: 2248 time to process: 7 seconds.
uf250-04.cnf fulfilled No. of Restarts: 3937 No. of Flips: 1918 time to process: 14 seconds.
uf250-04.cnf fulfilled No. of Restarts: 3487 No. of Flips: 3217 time to process: 13 seconds.
uf250-04.cnf fulfilled No. of Restarts: 849 No. of Flips: 3644 time to process: 3 seconds.
uf250-04.cnf fulfilled No. of Restarts: 2730 No. of Flips: 3505 time to process: 10 seconds.
uf250-04.cnf , deadline. Restarts: 4150
uf250-04.cnf fulfilled No. of Restarts: 2230 No. of Flips: 2102 time to process: 9 seconds.
uf250-04.cnf fulfilled No. of Restarts: 1322 No. of Flips: 3463 time to process: 5 seconds.
uf250-04.cnf fulfilled No. of Restarts: 681 No. of Flips: 2143 time to process: 2 seconds.
uf250-04.cnf fulfilled No. of Restarts: 3527 No. of Flips: 4884 time to process: 13 seconds.
uf250-04.cnf fulfilled No. of Restarts: 1222 No. of Flips: 4567 time to process: 4 seconds.
uf250-04.cnf fulfilled No. of Restarts: 970 No. of Flips: 1559 time to process: 3 seconds.
uf250-04.cnf fulfilled No. of Restarts: 2562 No. of Flips: 3479 time to process: 9 seconds.
uf250-04.cnf fulfilled No. of Restarts: 1397 No. of Flips: 3499 time to process: 5 seconds.
uf250-04.cnf fulfilled No. of Restarts: 65 No. of Flips: 4156 time to process: 0 seconds.
uf250-04.cnf , deadline. Restarts: 4150
uf250-04.cnf fulfilled No. of Restarts: 1892 No. of Flips: 4526 time to process: 7 seconds.
uf250-04.cnf , deadline. Restarts: 4150
uf250-04.cnf , deadline. Restarts: 4150
uf250-04.cnf , deadline. Restarts: 4150
uf250-04.cnf fulfilled No. of Restarts: 1126 No. of Flips: 4587 time to process: 4 seconds.
uf250-04.cnf fulfilled No. of Restarts: 1511 No. of Flips: 4162 time to process: 5 seconds.
uf250-04.cnf fulfilled No. of Restarts: 2913 No. of Flips: 2587 time to process: 11 seconds.
uf250-04.cnf fulfilled No. of Restarts: 3565 No. of Flips: 1435 time to process: 13 seconds.
uf250-04.cnf fulfilled No. of Restarts: 879 No. of Flips: 3204 time to process: 3 seconds.
uf250-04.cnf fulfilled No. of Restarts: 2349 No. of Flips: 2530 time to process: 8 seconds.
uf250-04.cnf fulfilled No. of Restarts: 205 No. of Flips: 3317 time to process: 0 seconds.
uf250-04.cnf fulfilled No. of Restarts: 2831 No. of Flips: 2979 time to process: 11 seconds.
uf250-04.cnf fulfilled No. of Restarts: 2783 No. of Flips: 3542 time to process: 11 seconds.
uf250-04.cnf fulfilled No. of Restarts: 2254 No. of Flips: 4324 time to process: 8 seconds.
uf250-04.cnf fulfilled No. of Restarts: 628 No. of Flips: 1800 time to process: 2 seconds.
uf250-04.cnf fulfilled No. of Restarts: 1549 No. of Flips: 4744 time to process: 6 seconds.
uf250-04.cnf fulfilled No. of Restarts: 2098 No. of Flips: 4692 time to process: 8 seconds.
uf250-04.cnf fulfilled No. of Restarts: 391 No. of Flips: 2112 time to process: 1 seconds.
uf250-04.cnf , deadline. Restarts: 4150
uf250-04.cnf fulfilled No. of Restarts: 965 No. of Flips: 3224 time to process: 3 seconds.
uf250-04.cnf fulfilled No. of Restarts: 284 No. of Flips: 2093 time to process: 1 seconds.
uf250-04.cnf fulfilled No. of Restarts: 55 No. of Flips: 2742 time to process: 0 seconds.
uf250-04.cnf , deadline. Restarts: 4150
uf250-04.cnf , deadline. Restarts: 4150
uf250-04.cnf fulfilled No. of Restarts: 870 No. of Flips: 4550 time to process: 3 seconds.
uf250-04.cnf fulfilled No. of Restarts: 2953 No. of Flips: 1352 time to process: 11 seconds.
uf250-04.cnf fulfilled No. of Restarts: 2307 No. of Flips: 2580 time to process: 9 seconds.
uf250-04.cnf fulfilled No. of Restarts: 2651 No. of Flips: 2548 time to process: 10 seconds.
uf250-04.cnf fulfilled No. of Restarts: 433 No. of Flips: 2530 time to process: 1 seconds.
uf250-04.cnf fulfilled No. of Restarts: 2456 No. of Flips: 3275 time to process: 9 seconds.
uf250-04.cnf fulfilled No. of Restarts: 642 No. of Flips: 3220 time to process: 2 seconds.
uf250-04.cnf fulfilled No. of Restarts: 1085 No. of Flips: 3261 time to process: 4 seconds.
uf250-04.cnf fulfilled No. of Restarts: 24 No. of Flips: 2042 time to process: 0 seconds.
uf250-04.cnf fulfilled No. of Restarts: 3451 No. of Flips: 2774 time to process: 13 seconds.
uf250-04.cnf fulfilled No. of Restarts: 2065 No. of Flips: 3058 time to process: 7 seconds.
uf250-04.cnf fulfilled No. of Restarts: 272 No. of Flips: 3662 time to process: 1 seconds.
uf250-04.cnf , deadline. Restarts: 4150
uf250-04.cnf fulfilled No. of Restarts: 2157 No. of Flips: 4384 time to process: 8 seconds.
uf250-04.cnf fulfilled No. of Restarts: 3169 No. of Flips: 1670 time to process: 12 seconds.
uf250-04.cnf fulfilled No. of Restarts: 39 No. of Flips: 3325 time to process: 0 seconds.
uf250-04.cnf , deadline. Restarts: 4150
uf250-04.cnf fulfilled No. of Restarts: 1038 No. of Flips: 3040 time to process: 4 seconds.
uf250-04.cnf fulfilled No. of Restarts: 2593 No. of Flips: 3699 time to process: 10 seconds.
uf250-04.cnf , deadline. Restarts: 4150
uf250-04.cnf fulfilled No. of Restarts: 1358 No. of Flips: 3821 time to process: 5 seconds.
uf250-04.cnf fulfilled No. of Restarts: 3874 No. of Flips: 2966 time to process: 14 seconds.
uf250-04.cnf fulfilled No. of Restarts: 298 No. of Flips: 3375 time to process: 1 seconds.
uf250-04.cnf , deadline. Restarts: 4150
uf250-04.cnf fulfilled No. of Restarts: 73 No. of Flips: 2523 time to process: 0 seconds.
uf250-04.cnf fulfilled No. of Restarts: 566 No. of Flips: 2822 time to process: 2 seconds.
uf250-04.cnf fulfilled No. of Restarts: 359 No. of Flips: 2528 time to process: 1 seconds.
uf250-04.cnf fulfilled No. of Restarts: 774 No. of Flips: 4695 time to process: 2 seconds.
uf250-04.cnf , deadline. Restarts: 4150
uf250-04.cnf , deadline. Restarts: 4150
uf250-04.cnf fulfilled No. of Restarts: 1565 No. of Flips: 3164 time to process: 6 seconds.
uf250-04.cnf fulfilled No. of Restarts: 1043 No. of Flips: 1727 time to process: 3 seconds.
uf250-04.cnf , deadline. Restarts: 4150
uf250-04.cnf fulfilled No. of Restarts: 1078 No. of Flips: 2302 time to process: 4 seconds.
uf250-04.cnf , deadline. Restarts: 4150
uf250-04.cnf , deadline. Restarts: 4150
uf250-04.cnf fulfilled No. of Restarts: 823 No. of Flips: 1276 time to process: 3 seconds.
uf250-04.cnf , deadline. Restarts: 4150
uf250-04.cnf fulfilled No. of Restarts: 3273 No. of Flips: 4328 time to process: 12 seconds.
uf250-04.cnf fulfilled No. of Restarts: 3132 No. of Flips: 3748 time to process: 11 seconds.
uf250-04.cnf , deadline. Restarts: 4150
uf250-04.cnf fulfilled No. of Restarts: 1589 No. of Flips: 3261 time to process: 6 seconds.
uf250-04.cnf fulfilled No. of Restarts: 2279 No. of Flips: 4524 time to process: 9 seconds.
uf250-04.cnf fulfilled No. of Restarts: 875 No. of Flips: 2603 time to process: 3 seconds.
uf250-04.cnf fulfilled No. of Restarts: 2274 No. of Flips: 3188 time to process: 9 seconds.
uf250-04.cnf fulfilled No. of Restarts: 422 No. of Flips: 2011 time to process: 1 seconds.
uf250-04.cnf fulfilled No. of Restarts: 1127 No. of Flips: 2729 time to process: 4 seconds.
uf250-04.cnf fulfilled No. of Restarts: 2495 No. of Flips: 2315 time to process: 9 seconds.
uf250-04.cnf fulfilled No. of Restarts: 1964 No. of Flips: 2839 time to process: 7 seconds.
uf250-04.cnf fulfilled No. of Restarts: 3911 No. of Flips: 3743 time to process: 14 seconds.
uf250-04.cnf , deadline. Restarts: 4150
uf250-04.cnf fulfilled No. of Restarts: 2230 No. of Flips: 1474 time to process: 8 seconds.
uf250-04.cnf , deadline. Restarts: 4150
uf250-04.cnf fulfilled No. of Restarts: 2655 No. of Flips: 513 time to process: 9 seconds.
uf250-04.cnf , deadline. Restarts: 4150
uf250-04.cnf fulfilled No. of Restarts: 1265 No. of Flips: 572 time to process: 4 seconds.
uf250-04.cnf fulfilled No. of Restarts: 1064 No. of Flips: 2342 time to process: 3 seconds.
uf250-04.cnf , deadline. Restarts: 4150
uf250-04.cnf fulfilled No. of Restarts: 1131 No. of Flips: 3053 time to process: 4 seconds.
uf250-04.cnf fulfilled No. of Restarts: 1680 No. of Flips: 2042 time to process: 6 seconds.
uf250-04.cnf fulfilled No. of Restarts: 3493 No. of Flips: 3322 time to process: 13 seconds.
uf250-04.cnf fulfilled No. of Restarts: 184 No. of Flips: 3901 time to process: 0 seconds.
uf250-04.cnf fulfilled No. of Restarts: 3326 No. of Flips: 3857 time to process: 12 seconds.
uf250-04.cnf fulfilled No. of Restarts: 149 No. of Flips: 3621 time to process: 0 seconds.
uf250-04.cnf fulfilled No. of Restarts: 2679 No. of Flips: 3554 time to process: 10 seconds.
uf250-04.cnf fulfilled No. of Restarts: 192 No. of Flips: 4178 time to process: 0 seconds.
uf250-04.cnf fulfilled No. of Restarts: 1057 No. of Flips: 556 time to process: 4 seconds.
uf250-04.cnf fulfilled No. of Restarts: 3604 No. of Flips: 3588 time to process: 14 seconds.
uf250-04.cnf fulfilled No. of Restarts: 2132 No. of Flips: 4834 time to process: 8 seconds.
uf250-04.cnf fulfilled No. of Restarts: 1477 No. of Flips: 4762 time to process: 5 seconds.
uf250-04.cnf fulfilled No. of Restarts: 1630 No. of Flips: 3343 time to process: 6 seconds.
uf250-04.cnf fulfilled No. of Restarts: 47 No. of Flips: 3964 time to process: 0 seconds.
uf250-04.cnf fulfilled No. of Restarts: 3752 No. of Flips: 3762 time to process: 14 seconds.
uf250-04.cnf fulfilled No. of Restarts: 376 No. of Flips: 3180 time to process: 1 seconds.
uf250-04.cnf , deadline. Restarts: 4150
uf250-04.cnf fulfilled No. of Restarts: 4062 No. of Flips: 3583 time to process: 15 seconds.
uf250-04.cnf fulfilled No. of Restarts: 976 No. of Flips: 3153 time to process: 4 seconds.
uf250-04.cnf fulfilled No. of Restarts: 733 No. of Flips: 3634 time to process: 2 seconds.
uf250-04.cnf , deadline. Restarts: 4150
uf250-04.cnf fulfilled No. of Restarts: 2385 No. of Flips: 3966 time to process: 8 seconds.
uf250-04.cnf fulfilled No. of Restarts: 3082 No. of Flips: 2647 time to process: 11 seconds.
uf250-04.cnf , deadline. Restarts: 4150
uf250-04.cnf fulfilled No. of Restarts: 1629 No. of Flips: 3321 time to process: 7 seconds.
uf250-04.cnf fulfilled No. of Restarts: 1413 No. of Flips: 3770 time to process: 5 seconds.
uf250-04.cnf fulfilled No. of Restarts: 4087 No. of Flips: 1353 time to process: 17 seconds.
uf250-04.cnf , deadline. Restarts: 4150
uf250-04.cnf fulfilled No. of Restarts: 1136 No. of Flips: 3332 time to process: 4 seconds.
uf250-04.cnf fulfilled No. of Restarts: 1995 No. of Flips: 3417 time to process: 7 seconds.
uf250-04.cnf fulfilled No. of Restarts: 2350 No. of Flips: 3938 time to process: 8 seconds.
uf250-04.cnf fulfilled No. of Restarts: 135 No. of Flips: 3624 time to process: 0 seconds.
uf250-04.cnf fulfilled No. of Restarts: 882 No. of Flips: 4611 time to process: 3 seconds.
uf250-04.cnf fulfilled No. of Restarts: 963 No. of Flips: 3666 time to process: 3 seconds.
uf250-04.cnf fulfilled No. of Restarts: 572 No. of Flips: 4326 time to process: 2 seconds.
uf250-04.cnf fulfilled No. of Restarts: 1711 No. of Flips: 3849 time to process: 6 seconds.
uf250-04.cnf fulfilled No. of Restarts: 2043 No. of Flips: 1444 time to process: 8 seconds.
uf250-04.cnf fulfilled No. of Restarts: 589 No. of Flips: 3266 time to process: 2 seconds.
uf250-04.cnf , deadline. Restarts: 4150
uf250-04.cnf , deadline. Restarts: 4150
uf250-04.cnf fulfilled No. of Restarts: 64 No. of Flips: 753 time to process: 0 seconds.
uf250-04.cnf fulfilled No. of Restarts: 1222 No. of Flips: 2562 time to process: 4 seconds.
uf250-04.cnf , deadline. Restarts: 4150
uf250-04.cnf fulfilled No. of Restarts: 1733 No. of Flips: 4523 time to process: 6 seconds.
uf250-04.cnf , deadline. Restarts: 4150
uf250-04.cnf fulfilled No. of Restarts: 494 No. of Flips: 4973 time to process: 2 seconds.
uf250-04.cnf fulfilled No. of Restarts: 656 No. of Flips: 3233 time to process: 2 seconds.
uf250-04.cnf fulfilled No. of Restarts: 350 No. of Flips: 1258 time to process: 1 seconds.
uf250-04.cnf fulfilled No. of Restarts: 3390 No. of Flips: 4376 time to process: 12 seconds.
uf250-04.cnf fulfilled No. of Restarts: 2893 No. of Flips: 3921 time to process: 11 seconds.
uf250-04.cnf fulfilled No. of Restarts: 76 No. of Flips: 3292 time to process: 0 seconds.
uf250-04.cnf fulfilled No. of Restarts: 79 No. of Flips: 992 time to process: 0 seconds.
uf250-04.cnf , deadline. Restarts: 4150
uf250-04.cnf fulfilled No. of Restarts: 197 No. of Flips: 2367 time to process: 0 seconds.
uf250-04.cnf fulfilled No. of Restarts: 1943 No. of Flips: 4659 time to process: 7 seconds.
uf250-04.cnf , deadline. Restarts: 4150
uf250-04.cnf , deadline. Restarts: 4150
uf250-04.cnf fulfilled No. of Restarts: 1208 No. of Flips: 4869 time to process: 4 seconds.
uf250-04.cnf fulfilled No. of Restarts: 2475 No. of Flips: 4623 time to process: 9 seconds.
uf250-04.cnf fulfilled No. of Restarts: 806 No. of Flips: 1615 time to process: 3 seconds.
uf250-04.cnf fulfilled No. of Restarts: 1406 No. of Flips: 2788 time to process: 5 seconds.
uf250-04.cnf fulfilled No. of Restarts: 1490 No. of Flips: 3863 time to process: 6 seconds.
uf250-04.cnf , deadline. Restarts: 4150
uf250-04.cnf , deadline. Restarts: 4150
uf250-04.cnf fulfilled No. of Restarts: 2358 No. of Flips: 2774 time to process: 8 seconds.
uf250-04.cnf fulfilled No. of Restarts: 2269 No. of Flips: 1772 time to process: 8 seconds.
uf250-04.cnf fulfilled No. of Restarts: 2524 No. of Flips: 1119 time to process: 9 seconds.
uf250-04.cnf fulfilled No. of Restarts: 526 No. of Flips: 3870 time to process: 2 seconds.
uf250-04.cnf fulfilled No. of Restarts: 1888 No. of Flips: 2214 time to process: 7 seconds.
uf250-04.cnf fulfilled No. of Restarts: 1227 No. of Flips: 2104 time to process: 4 seconds.
uf250-04.cnf fulfilled No. of Restarts: 43 No. of Flips: 3148 time to process: 0 seconds.
uf250-04.cnf fulfilled No. of Restarts: 2226 No. of Flips: 4240 time to process: 8 seconds.
uf250-04.cnf fulfilled No. of Restarts: 3384 No. of Flips: 1804 time to process: 12 seconds.
uf250-04.cnf fulfilled No. of Restarts: 673 No. of Flips: 3837 time to process: 2 seconds.
uf250-04.cnf fulfilled No. of Restarts: 10 No. of Flips: 1717 time to process: 0 seconds.
uf250-04.cnf , deadline. Restarts: 4150
uf250-04.cnf , deadline. Restarts: 4150
uf250-04.cnf , deadline. Restarts: 4150
uf250-04.cnf fulfilled No. of Restarts: 1565 No. of Flips: 3847 time to process: 6 seconds.
uf250-04.cnf , deadline. Restarts: 4150
uf250-04.cnf fulfilled No. of Restarts: 391 No. of Flips: 1056 time to process: 1 seconds.
uf250-04.cnf , deadline. Restarts: 4150
uf250-04.cnf fulfilled No. of Restarts: 1734 No. of Flips: 4880 time to process: 7 seconds.
uf250-04.cnf , deadline. Restarts: 4150
uf250-04.cnf fulfilled No. of Restarts: 3983 No. of Flips: 4336 time to process: 15 seconds.
uf250-04.cnf , deadline. Restarts: 4150
uf250-04.cnf , deadline. Restarts: 4150
uf250-04.cnf fulfilled No. of Restarts: 2880 No. of Flips: 1465 time to process: 11 seconds.
uf250-04.cnf fulfilled No. of Restarts: 3205 No. of Flips: 3539 time to process: 12 seconds.
uf250-04.cnf fulfilled No. of Restarts: 1304 No. of Flips: 1307 time to process: 5 seconds.
uf250-04.cnf fulfilled No. of Restarts: 3176 No. of Flips: 2704 time to process: 13 seconds.
uf250-04.cnf fulfilled No. of Restarts: 2367 No. of Flips: 2702 time to process: 9 seconds.
uf250-04.cnf fulfilled No. of Restarts: 1411 No. of Flips: 1889 time to process: 5 seconds.
uf250-04.cnf fulfilled No. of Restarts: 2843 No. of Flips: 3889 time to process: 10 seconds.
uf250-04.cnf fulfilled No. of Restarts: 3378 No. of Flips: 1188 time to process: 12 seconds.
uf250-04.cnf fulfilled No. of Restarts: 18 No. of Flips: 2952 time to process: 0 seconds.
uf250-04.cnf fulfilled No. of Restarts: 4134 No. of Flips: 1079 time to process: 15 seconds.
uf250-04.cnf fulfilled No. of Restarts: 340 No. of Flips: 3497 time to process: 1 seconds.
uf250-04.cnf , deadline. Restarts: 4150
uf250-04.cnf fulfilled No. of Restarts: 2750 No. of Flips: 3786 time to process: 10 seconds.
uf250-04.cnf , deadline. Restarts: 4150
uf250-04.cnf fulfilled No. of Restarts: 784 No. of Flips: 2245 time to process: 2 seconds.
uf250-04.cnf fulfilled No. of Restarts: 689 No. of Flips: 4864 time to process: 2 seconds.
uf250-04.cnf fulfilled No. of Restarts: 1617 No. of Flips: 4092 time to process: 6 seconds.
uf250-04.cnf fulfilled No. of Restarts: 3406 No. of Flips: 3761 time to process: 12 seconds.
uf250-04.cnf fulfilled No. of Restarts: 877 No. of Flips: 3803 time to process: 3 seconds.
uf250-04.cnf fulfilled No. of Restarts: 371 No. of Flips: 1276 time to process: 1 seconds.
uf250-04.cnf fulfilled No. of Restarts: 1783 No. of Flips: 3785 time to process: 6 seconds.
uf250-04.cnf fulfilled No. of Restarts: 1580 No. of Flips: 4356 time to process: 6 seconds.
uf250-04.cnf fulfilled No. of Restarts: 765 No. of Flips: 1001 time to process: 2 seconds.
uf250-04.cnf fulfilled No. of Restarts: 1131 No. of Flips: 4307 time to process: 4 seconds.
uf250-04.cnf fulfilled No. of Restarts: 3563 No. of Flips: 3038 time to process: 13 seconds.
uf250-04.cnf fulfilled No. of Restarts: 2896 No. of Flips: 4556 time to process: 11 seconds.
uf250-04.cnf , deadline. Restarts: 4150
uf250-04.cnf , deadline. Restarts: 4150
uf250-04.cnf fulfilled No. of Restarts: 2034 No. of Flips: 1237 time to process: 7 seconds.
uf250-04.cnf fulfilled No. of Restarts: 1601 No. of Flips: 1987 time to process: 6 seconds.
uf250-04.cnf , deadline. Restarts: 4150
uf250-04.cnf fulfilled No. of Restarts: 1733 No. of Flips: 2439 time to process: 6 seconds.
uf250-04.cnf , deadline. Restarts: 4150
uf250-04.cnf fulfilled No. of Restarts: 1259 No. of Flips: 3678 time to process: 4 seconds.
uf250-04.cnf fulfilled No. of Restarts: 1554 No. of Flips: 4688 time to process: 6 seconds.
uf250-04.cnf , deadline. Restarts: 4150
uf250-04.cnf fulfilled No. of Restarts: 148 No. of Flips: 1125 time to process: 0 seconds.
uf250-04.cnf , deadline. Restarts: 4150
uf250-04.cnf fulfilled No. of Restarts: 1687 No. of Flips: 2193 time to process: 6 seconds.
uf250-04.cnf fulfilled No. of Restarts: 1635 No. of Flips: 1076 time to process: 6 seconds.
uf250-04.cnf fulfilled No. of Restarts: 3710 No. of Flips: 2555 time to process: 15 seconds.
uf250-04.cnf fulfilled No. of Restarts: 1419 No. of Flips: 3058 time to process: 5 seconds.
uf250-04.cnf fulfilled No. of Restarts: 1676 No. of Flips: 2679 time to process: 6 seconds.
uf250-04.cnf fulfilled No. of Restarts: 1894 No. of Flips: 4768 time to process: 7 seconds.
uf250-04.cnf , deadline. Restarts: 4150
uf250-04.cnf , deadline. Restarts: 4150
uf250-04.cnf fulfilled No. of Restarts: 1992 No. of Flips: 3609 time to process: 7 seconds.
uf250-04.cnf fulfilled No. of Restarts: 2793 No. of Flips: 4281 time to process: 11 seconds.
uf250-04.cnf fulfilled No. of Restarts: 1800 No. of Flips: 2217 time to process: 6 seconds.
uf250-04.cnf fulfilled No. of Restarts: 1402 No. of Flips: 4505 time to process: 5 seconds.
uf250-04.cnf fulfilled No. of Restarts: 806 No. of Flips: 2924 time to process: 3 seconds.
uf250-04.cnf fulfilled No. of Restarts: 163 No. of Flips: 3771 time to process: 0 seconds.
uf250-04.cnf , deadline. Restarts: 4150
uf250-04.cnf , deadline. Restarts: 4150
uf250-04.cnf fulfilled No. of Restarts: 2999 No. of Flips: 3182 time to process: 11 seconds.
uf250-04.cnf , deadline. Restarts: 4150
uf250-04.cnf fulfilled No. of Restarts: 3511 No. of Flips: 4690 time to process: 13 seconds.
uf250-04.cnf , deadline. Restarts: 4150
uf250-04.cnf fulfilled No. of Restarts: 513 No. of Flips: 4298 time to process: 1 seconds.
uf250-04.cnf fulfilled No. of Restarts: 2828 No. of Flips: 4884 time to process: 10 seconds.
uf250-04.cnf fulfilled No. of Restarts: 2894 No. of Flips: 2728 time to process: 10 seconds.
uf250-04.cnf fulfilled No. of Restarts: 1245 No. of Flips: 4265 time to process: 4 seconds.
uf250-04.cnf fulfilled No. of Restarts: 3414 No. of Flips: 2266 time to process: 13 seconds.
uf250-04.cnf fulfilled No. of Restarts: 2311 No. of Flips: 848 time to process: 9 seconds.
uf250-04.cnf , deadline. Restarts: 4150
uf250-04.cnf , deadline. Restarts: 4150
uf250-04.cnf fulfilled No. of Restarts: 276 No. of Flips: 2342 time to process: 1 seconds.
