# Supplementary material for: Completion Probabilities and Parallel Restart Strategies under an Imposed Deadline
Source: PLoS One. 2016 Oct 12;11(10):e0164605. doi: 10.1371/journal.pone.0164605 (PMC5061357; doi:10.1371/journal.pone.0164605)
Supplement: S1 File — The file “S1_File.zip” is the data gathered from the experiments regarding completion probability. (ZIP) [file pone.0164605.s004.zip › results_Single_r4251.044.txt]

uf250-04.cnf fulfilled No. of Restarts: 1448 No. of Flips: 3792 time to process: 5 seconds.
uf250-04.cnf fulfilled No. of Restarts: 1302 No. of Flips: 4754 time to process: 5 seconds.
uf250-04.cnf fulfilled No. of Restarts: 1344 No. of Flips: 2992 time to process: 5 seconds.
uf250-04.cnf , deadline. Restarts: 4251
uf250-04.cnf , deadline. Restarts: 4251
uf250-04.cnf fulfilled No. of Restarts: 849 No. of Flips: 2839 time to process: 3 seconds.
uf250-04.cnf fulfilled No. of Restarts: 1825 No. of Flips: 3614 time to process: 7 seconds.
uf250-04.cnf fulfilled No. of Restarts: 1535 No. of Flips: 3992 time to process: 6 seconds.
uf250-04.cnf fulfilled No. of Restarts: 2973 No. of Flips: 3186 time to process: 12 seconds.
uf250-04.cnf fulfilled No. of Restarts: 31 No. of Flips: 2622 time to process: 0 seconds.
uf250-04.cnf , deadline. Restarts: 4251
uf250-04.cnf , deadline. Restarts: 4251
uf250-04.cnf fulfilled No. of Restarts: 224 No. of Flips: 3216 time to process: 0 seconds.
uf250-04.cnf , deadline. Restarts: 4251
uf250-04.cnf fulfilled No. of Restarts: 950 No. of Flips: 2057 time to process: 3 seconds.
uf250-04.cnf , deadline. Restarts: 4251
uf250-04.cnf fulfilled No. of Restarts: 1679 No. of Flips: 4610 time to process: 7 seconds.
uf250-04.cnf fulfilled No. of Restarts: 646 No. of Flips: 4379 time to process: 2 seconds.
uf250-04.cnf fulfilled No. of Restarts: 2650 No. of Flips: 3316 time to process: 10 seconds.
uf250-04.cnf fulfilled No. of Restarts: 1744 No. of Flips: 1056 time to process: 6 seconds.
uf250-04.cnf fulfilled No. of Restarts: 1658 No. of Flips: 3365 time to process: 6 seconds.
uf250-04.cnf fulfilled No. of Restarts: 2572 No. of Flips: 3648 time to process: 9 seconds.
uf250-04.cnf fulfilled No. of Restarts: 829 No. of Flips: 3745 time to process: 3 seconds.
uf250-04.cnf fulfilled No. of Restarts: 781 No. of Flips: 2444 time to process: 3 seconds.
uf250-04.cnf fulfilled No. of Restarts: 1460 No. of Flips: 4649 time to process: 5 seconds.
uf250-04.cnf fulfilled No. of Restarts: 2 No. of Flips: 2537 time to process: 0 seconds.
uf250-04.cnf fulfilled No. of Restarts: 1222 No. of Flips: 4602 time to process: 4 seconds.
uf250-04.cnf fulfilled No. of Restarts: 110 No. of Flips: 4539 time to process: 0 seconds.
uf250-04.cnf , deadline. Restarts: 4251
uf250-04.cnf fulfilled No. of Restarts: 1356 No. of Flips: 4479 time to process: 5 seconds.
uf250-04.cnf fulfilled No. of Restarts: 2207 No. of Flips: 3953 time to process: 9 seconds.
uf250-04.cnf fulfilled No. of Restarts: 2098 No. of Flips: 4107 time to process: 7 seconds.
uf250-04.cnf fulfilled No. of Restarts: 3035 No. of Flips: 1923 time to process: 11 seconds.
uf250-04.cnf , deadline. Restarts: 4251
uf250-04.cnf fulfilled No. of Restarts: 969 No. of Flips: 2123 time to process: 3 seconds.
uf250-04.cnf , deadline. Restarts: 4251
uf250-04.cnf fulfilled No. of Restarts: 1939 No. of Flips: 1027 time to process: 8 seconds.
uf250-04.cnf fulfilled No. of Restarts: 3440 No. of Flips: 2105 time to process: 13 seconds.
uf250-04.cnf fulfilled No. of Restarts: 76 No. of Flips: 895 time to process: 0 seconds.
uf250-04.cnf fulfilled No. of Restarts: 2698 No. of Flips: 2402 time to process: 10 seconds.
uf250-04.cnf fulfilled No. of Restarts: 1818 No. of Flips: 2298 time to process: 7 seconds.
uf250-04.cnf fulfilled No. of Restarts: 716 No. of Flips: 4053 time to process: 2 seconds.
uf250-04.cnf fulfilled No. of Restarts: 1414 No. of Flips: 3808 time to process: 5 seconds.
uf250-04.cnf fulfilled No. of Restarts: 1537 No. of Flips: 2722 time to process: 5 seconds.
uf250-04.cnf fulfilled No. of Restarts: 3134 No. of Flips: 2698 time to process: 12 seconds.
uf250-04.cnf fulfilled No. of Restarts: 1314 No. of Flips: 2609 time to process: 5 seconds.
uf250-04.cnf fulfilled No. of Restarts: 1483 No. of Flips: 4276 time to process: 5 seconds.
uf250-04.cnf fulfilled No. of Restarts: 2493 No. of Flips: 3733 time to process: 9 seconds.
uf250-04.cnf , deadline. Restarts: 4251
uf250-04.cnf fulfilled No. of Restarts: 3662 No. of Flips: 2719 time to process: 13 seconds.
uf250-04.cnf fulfilled No. of Restarts: 2553 No. of Flips: 4682 time to process: 9 seconds.
uf250-04.cnf fulfilled No. of Restarts: 2989 No. of Flips: 1719 time to process: 11 seconds.
uf250-04.cnf , deadline. Restarts: 4251
uf250-04.cnf fulfilled No. of Restarts: 2726 No. of Flips: 4479 time to process: 11 seconds.
uf250-04.cnf fulfilled No. of Restarts: 2503 No. of Flips: 959 time to process: 9 seconds.
uf250-04.cnf fulfilled No. of Restarts: 648 No. of Flips: 1942 time to process: 2 seconds.
uf250-04.cnf fulfilled No. of Restarts: 1788 No. of Flips: 565 time to process: 6 seconds.
uf250-04.cnf , deadline. Restarts: 4251
uf250-04.cnf , deadline. Restarts: 4251
uf250-04.cnf fulfilled No. of Restarts: 681 No. of Flips: 2222 time to process: 2 seconds.
uf250-04.cnf fulfilled No. of Restarts: 3857 No. of Flips: 3115 time to process: 14 seconds.
uf250-04.cnf fulfilled No. of Restarts: 2103 No. of Flips: 3840 time to process: 8 seconds.
uf250-04.cnf fulfilled No. of Restarts: 1730 No. of Flips: 2437 time to process: 6 seconds.
uf250-04.cnf fulfilled No. of Restarts: 2494 No. of Flips: 2662 time to process: 9 seconds.
uf250-04.cnf fulfilled No. of Restarts: 851 No. of Flips: 4134 time to process: 3 seconds.
uf250-04.cnf fulfilled No. of Restarts: 2023 No. of Flips: 3974 time to process: 7 seconds.
uf250-04.cnf fulfilled No. of Restarts: 3427 No. of Flips: 2489 time to process: 13 seconds.
uf250-04.cnf fulfilled No. of Restarts: 530 No. of Flips: 1316 time to process: 2 seconds.
uf250-04.cnf fulfilled No. of Restarts: 2179 No. of Flips: 4386 time to process: 8 seconds.
uf250-04.cnf fulfilled No. of Restarts: 765 No. of Flips: 4005 time to process: 2 seconds.
uf250-04.cnf , deadline. Restarts: 4251
uf250-04.cnf , deadline. Restarts: 4251
uf250-04.cnf , deadline. Restarts: 4251
uf250-04.cnf , deadline. Restarts: 4251
uf250-04.cnf fulfilled No. of Restarts: 1795 No. of Flips: 1071 time to process: 6 seconds.
uf250-04.cnf fulfilled No. of Restarts: 451 No. of Flips: 3971 time to process: 1 seconds.
uf250-04.cnf fulfilled No. of Restarts: 171 No. of Flips: 4395 time to process: 0 seconds.
uf250-04.cnf fulfilled No. of Restarts: 1793 No. of Flips: 1967 time to process: 6 seconds.
uf250-04.cnf fulfilled No. of Restarts: 1052 No. of Flips: 4451 time to process: 3 seconds.
uf250-04.cnf fulfilled No. of Restarts: 1174 No. of Flips: 4786 time to process: 4 seconds.
uf250-04.cnf fulfilled No. of Restarts: 2647 No. of Flips: 3607 time to process: 10 seconds.
uf250-04.cnf fulfilled No. of Restarts: 1864 No. of Flips: 1640 time to process: 7 seconds.
uf250-04.cnf fulfilled No. of Restarts: 1807 No. of Flips: 2875 time to process: 6 seconds.
uf250-04.cnf fulfilled No. of Restarts: 676 No. of Flips: 4824 time to process: 2 seconds.
uf250-04.cnf fulfilled No. of Restarts: 208 No. of Flips: 2372 time to process: 0 seconds.
uf250-04.cnf fulfilled No. of Restarts: 1182 No. of Flips: 2748 time to process: 4 seconds.
uf250-04.cnf , deadline. Restarts: 4251
uf250-04.cnf , deadline. Restarts: 4251
uf250-04.cnf fulfilled No. of Restarts: 478 No. of Flips: 2181 time to process: 1 seconds.
uf250-04.cnf , deadline. Restarts: 4251
uf250-04.cnf fulfilled No. of Restarts: 626 No. of Flips: 3908 time to process: 2 seconds.
uf250-04.cnf fulfilled No. of Restarts: 2280 No. of Flips: 3400 time to process: 9 seconds.
uf250-04.cnf fulfilled No. of Restarts: 802 No. of Flips: 1478 time to process: 3 seconds.
uf250-04.cnf , deadline. Restarts: 4251
uf250-04.cnf , deadline. Restarts: 4251
uf250-04.cnf fulfilled No. of Restarts: 2960 No. of Flips: 3191 time to process: 11 seconds.
uf250-04.cnf fulfilled No. of Restarts: 1160 No. of Flips: 2426 time to process: 4 seconds.
uf250-04.cnf fulfilled No. of Restarts: 104 No. of Flips: 3806 time to process: 0 seconds.
uf250-04.cnf fulfilled No. of Restarts: 1226 No. of Flips: 2676 time to process: 4 seconds.
uf250-04.cnf fulfilled No. of Restarts: 700 No. of Flips: 1812 time to process: 2 seconds.
uf250-04.cnf fulfilled No. of Restarts: 3511 No. of Flips: 2175 time to process: 13 seconds.
uf250-04.cnf fulfilled No. of Restarts: 2682 No. of Flips: 2736 time to process: 10 seconds.
uf250-04.cnf , deadline. Restarts: 4251
uf250-04.cnf , deadline. Restarts: 4251
uf250-04.cnf , deadline. Restarts: 4251
uf250-04.cnf fulfilled No. of Restarts: 1202 No. of Flips: 1868 time to process: 4 seconds.
uf250-04.cnf fulfilled No. of Restarts: 1201 No. of Flips: 4672 time to process: 4 seconds.
uf250-04.cnf fulfilled No. of Restarts: 1958 No. of Flips: 2740 time to process: 7 seconds.
uf250-04.cnf fulfilled No. of Restarts: 1013 No. of Flips: 1953 time to process: 3 seconds.
uf250-04.cnf fulfilled No. of Restarts: 2439 No. of Flips: 4479 time to process: 9 seconds.
uf250-04.cnf fulfilled No. of Restarts: 1441 No. of Flips: 3827 time to process: 5 seconds.
uf250-04.cnf fulfilled No. of Restarts: 2615 No. of Flips: 4251 time to process: 10 seconds.
uf250-04.cnf fulfilled No. of Restarts: 65 No. of Flips: 2221 time to process: 0 seconds.
uf250-04.cnf fulfilled No. of Restarts: 1436 No. of Flips: 3461 time to process: 6 seconds.
uf250-04.cnf fulfilled No. of Restarts: 723 No. of Flips: 1426 time to process: 2 seconds.
uf250-04.cnf , deadline. Restarts: 4251
uf250-04.cnf fulfilled No. of Restarts: 3214 No. of Flips: 4715 time to process: 12 seconds.
uf250-04.cnf fulfilled No. of Restarts: 1375 No. of Flips: 2849 time to process: 5 seconds.
uf250-04.cnf fulfilled No. of Restarts: 876 No. of Flips: 3145 time to process: 3 seconds.
uf250-04.cnf fulfilled No. of Restarts: 1145 No. of Flips: 2998 time to process: 4 seconds.
uf250-04.cnf fulfilled No. of Restarts: 2570 No. of Flips: 2805 time to process: 9 seconds.
uf250-04.cnf , deadline. Restarts: 4251
uf250-04.cnf fulfilled No. of Restarts: 404 No. of Flips: 4160 time to process: 1 seconds.
uf250-04.cnf fulfilled No. of Restarts: 649 No. of Flips: 4499 time to process: 2 seconds.
uf250-04.cnf fulfilled No. of Restarts: 2344 No. of Flips: 2936 time to process: 9 seconds.
uf250-04.cnf fulfilled No. of Restarts: 3464 No. of Flips: 3199 time to process: 14 seconds.
uf250-04.cnf , deadline. Restarts: 4251
uf250-04.cnf fulfilled No. of Restarts: 1446 No. of Flips: 2940 time to process: 5 seconds.
uf250-04.cnf fulfilled No. of Restarts: 2864 No. of Flips: 1681 time to process: 10 seconds.
uf250-04.cnf fulfilled No. of Restarts: 2746 No. of Flips: 3331 time to process: 10 seconds.
uf250-04.cnf fulfilled No. of Restarts: 2389 No. of Flips: 3015 time to process: 8 seconds.
uf250-04.cnf fulfilled No. of Restarts: 272 No. of Flips: 2534 time to process: 1 seconds.
uf250-04.cnf fulfilled No. of Restarts: 848 No. of Flips: 1449 time to process: 3 seconds.
uf250-04.cnf fulfilled No. of Restarts: 727 No. of Flips: 4092 time to process: 2 seconds.
uf250-04.cnf , deadline. Restarts: 4251
uf250-04.cnf , deadline. Restarts: 4251
uf250-04.cnf fulfilled No. of Restarts: 2658 No. of Flips: 3391 time to process: 10 seconds.
uf250-04.cnf fulfilled No. of Restarts: 474 No. of Flips: 2545 time to process: 1 seconds.
uf250-04.cnf fulfilled No. of Restarts: 2544 No. of Flips: 2378 time to process: 9 seconds.
uf250-04.cnf fulfilled No. of Restarts: 3023 No. of Flips: 2166 time to process: 11 seconds.
uf250-04.cnf fulfilled No. of Restarts: 1439 No. of Flips: 3166 time to process: 5 seconds.
uf250-04.cnf fulfilled No. of Restarts: 3600 No. of Flips: 1675 time to process: 14 seconds.
uf250-04.cnf , deadline. Restarts: 4251
uf250-04.cnf fulfilled No. of Restarts: 1509 No. of Flips: 1947 time to process: 6 seconds.
uf250-04.cnf fulfilled No. of Restarts: 914 No. of Flips: 2630 time to process: 3 seconds.
uf250-04.cnf fulfilled No. of Restarts: 135 No. of Flips: 4999 time to process: 0 seconds.
uf250-04.cnf fulfilled No. of Restarts: 13 No. of Flips: 3678 time to process: 0 seconds.
uf250-04.cnf fulfilled No. of Restarts: 3454 No. of Flips: 4236 time to process: 13 seconds.
uf250-04.cnf fulfilled No. of Restarts: 768 No. of Flips: 3235 time to process: 2 seconds.
uf250-04.cnf fulfilled No. of Restarts: 1522 No. of Flips: 3903 time to process: 6 seconds.
uf250-04.cnf fulfilled No. of Restarts: 834 No. of Flips: 1798 time to process: 4 seconds.
uf250-04.cnf , deadline. Restarts: 4251
uf250-04.cnf fulfilled No. of Restarts: 40 No. of Flips: 4722 time to process: 0 seconds.
uf250-04.cnf fulfilled No. of Restarts: 372 No. of Flips: 1416 time to process: 1 seconds.
uf250-04.cnf fulfilled No. of Restarts: 251 No. of Flips: 3897 time to process: 0 seconds.
uf250-04.cnf fulfilled No. of Restarts: 1204 No. of Flips: 3934 time to process: 4 seconds.
uf250-04.cnf fulfilled No. of Restarts: 1574 No. of Flips: 3481 time to process: 6 seconds.
uf250-04.cnf fulfilled No. of Restarts: 3801 No. of Flips: 4937 time to process: 15 seconds.
uf250-04.cnf fulfilled No. of Restarts: 389 No. of Flips: 3816 time to process: 1 seconds.
uf250-04.cnf fulfilled No. of Restarts: 800 No. of Flips: 3829 time to process: 3 seconds.
uf250-04.cnf , deadline. Restarts: 4251
uf250-04.cnf , deadline. Restarts: 4251
uf250-04.cnf fulfilled No. of Restarts: 2473 No. of Flips: 4741 time to process: 9 seconds.
uf250-04.cnf fulfilled No. of Restarts: 508 No. of Flips: 1405 time to process: 2 seconds.
uf250-04.cnf fulfilled No. of Restarts: 2736 No. of Flips: 3471 time to process: 10 seconds.
uf250-04.cnf fulfilled No. of Restarts: 1538 No. of Flips: 1990 time to process: 5 seconds.
uf250-04.cnf , deadline. Restarts: 4251
uf250-04.cnf fulfilled No. of Restarts: 210 No. of Flips: 1395 time to process: 0 seconds.
uf250-04.cnf fulfilled No. of Restarts: 1413 No. of Flips: 1726 time to process: 5 seconds.
uf250-04.cnf , deadline. Restarts: 4251
uf250-04.cnf fulfilled No. of Restarts: 3680 No. of Flips: 881 time to process: 14 seconds.
uf250-04.cnf fulfilled No. of Restarts: 1068 No. of Flips: 3445 time to process: 4 seconds.
uf250-04.cnf fulfilled No. of Restarts: 432 No. of Flips: 2181 time to process: 1 seconds.
uf250-04.cnf fulfilled No. of Restarts: 1201 No. of Flips: 1715 time to process: 4 seconds.
uf250-04.cnf , deadline. Restarts: 4251
uf250-04.cnf fulfilled No. of Restarts: 762 No. of Flips: 1271 time to process: 2 seconds.
uf250-04.cnf fulfilled No. of Restarts: 3901 No. of Flips: 3448 time to process: 14 seconds.
uf250-04.cnf , deadline. Restarts: 4251
uf250-04.cnf fulfilled No. of Restarts: 3209 No. of Flips: 2386 time to process: 12 seconds.
uf250-04.cnf , deadline. Restarts: 4251
uf250-04.cnf , deadline. Restarts: 4251
uf250-04.cnf fulfilled No. of Restarts: 2795 No. of Flips: 3931 time to process: 11 seconds.
uf250-04.cnf fulfilled No. of Restarts: 2893 No. of Flips: 1694 time to process: 10 seconds.
uf250-04.cnf , deadline. Restarts: 4251
uf250-04.cnf fulfilled No. of Restarts: 1316 No. of Flips: 2290 time to process: 5 seconds.
uf250-04.cnf fulfilled No. of Restarts: 1545 No. of Flips: 4379 time to process: 5 seconds.
uf250-04.cnf fulfilled No. of Restarts: 1139 No. of Flips: 1691 time to process: 4 seconds.
uf250-04.cnf fulfilled No. of Restarts: 4008 No. of Flips: 3077 time to process: 16 seconds.
uf250-04.cnf , deadline. Restarts: 4251
uf250-04.cnf , deadline. Restarts: 4251
uf250-04.cnf , deadline. Restarts: 4251
uf250-04.cnf fulfilled No. of Restarts: 475 No. of Flips: 3956 time to process: 1 seconds.
uf250-04.cnf fulfilled No. of Restarts: 2646 No. of Flips: 3102 time to process: 9 seconds.
uf250-04.cnf fulfilled No. of Restarts: 875 No. of Flips: 3071 time to process: 3 seconds.
uf250-04.cnf , deadline. Restarts: 4251
uf250-04.cnf , deadline. Restarts: 4251
uf250-04.cnf fulfilled No. of Restarts: 2572 No. of Flips: 3504 time to process: 10 seconds.
uf250-04.cnf fulfilled No. of Restarts: 4 No. of Flips: 4720 time to process: 0 seconds.
uf250-04.cnf , deadline. Restarts: 4251
uf250-04.cnf fulfilled No. of Restarts: 219 No. of Flips: 4511 time to process: 0 seconds.
uf250-04.cnf fulfilled No. of Restarts: 1358 No. of Flips: 3174 time to process: 5 seconds.
uf250-04.cnf , deadline. Restarts: 4251
uf250-04.cnf fulfilled No. of Restarts: 2691 No. of Flips: 3752 time to process: 10 seconds.
uf250-04.cnf fulfilled No. of Restarts: 96 No. of Flips: 3806 time to process: 0 seconds.
uf250-04.cnf fulfilled No. of Restarts: 2060 No. of Flips: 4537 time to process: 7 seconds.
uf250-04.cnf fulfilled No. of Restarts: 2418 No. of Flips: 782 time to process: 9 seconds.
uf250-04.cnf fulfilled No. of Restarts: 1793 No. of Flips: 1633 time to process: 6 seconds.
uf250-04.cnf fulfilled No. of Restarts: 4123 No. of Flips: 3505 time to process: 15 seconds.
uf250-04.cnf fulfilled No. of Restarts: 2008 No. of Flips: 2039 time to process: 7 seconds.
uf250-04.cnf fulfilled No. of Restarts: 3014 No. of Flips: 2629 time to process: 12 seconds.
uf250-04.cnf , deadline. Restarts: 4251
uf250-04.cnf fulfilled No. of Restarts: 4234 No. of Flips: 2601 time to process: 16 seconds.
uf250-04.cnf , deadline. Restarts: 4251
uf250-04.cnf , deadline. Restarts: 4251
uf250-04.cnf fulfilled No. of Restarts: 2991 No. of Flips: 4080 time to process: 11 seconds.
uf250-04.cnf , deadline. Restarts: 4251
uf250-04.cnf , deadline. Restarts: 4251
uf250-04.cnf fulfilled No. of Restarts: 772 No. of Flips: 4563 time to process: 2 seconds.
uf250-04.cnf , deadline. Restarts: 4251
uf250-04.cnf fulfilled No. of Restarts: 1908 No. of Flips: 4482 time to process: 7 seconds.
uf250-04.cnf fulfilled No. of Restarts: 1841 No. of Flips: 3645 time to process: 7 seconds.
uf250-04.cnf , deadline. Restarts: 4251
uf250-04.cnf fulfilled No. of Restarts: 2949 No. of Flips: 2008 time to process: 11 seconds.
uf250-04.cnf fulfilled No. of Restarts: 1319 No. of Flips: 4981 time to process: 4 seconds.
uf250-04.cnf , deadline. Restarts: 4251
uf250-04.cnf , deadline. Restarts: 4251
uf250-04.cnf , deadline. Restarts: 4251
uf250-04.cnf , deadline. Restarts: 4251
uf250-04.cnf , deadline. Restarts: 4251
uf250-04.cnf fulfilled No. of Restarts: 817 No. of Flips: 920 time to process: 3 seconds.
uf250-04.cnf fulfilled No. of Restarts: 980 No. of Flips: 4493 time to process: 3 seconds.
uf250-04.cnf , deadline. Restarts: 4251
uf250-04.cnf fulfilled No. of Restarts: 3176 No. of Flips: 1745 time to process: 12 seconds.
uf250-04.cnf fulfilled No. of Restarts: 1405 No. of Flips: 2449 time to process: 6 seconds.
uf250-04.cnf fulfilled No. of Restarts: 343 No. of Flips: 4578 time to process: 2 seconds.
uf250-04.cnf fulfilled No. of Restarts: 637 No. of Flips: 1517 time to process: 2 seconds.
uf250-04.cnf , deadline. Restarts: 4251
uf250-04.cnf fulfilled No. of Restarts: 113 No. of Flips: 4690 time to process: 0 seconds.
uf250-04.cnf fulfilled No. of Restarts: 387 No. of Flips: 3472 time to process: 1 seconds.
uf250-04.cnf fulfilled No. of Restarts: 306 No. of Flips: 888 time to process: 1 seconds.
uf250-04.cnf , deadline. Restarts: 4251
uf250-04.cnf fulfilled No. of Restarts: 349 No. of Flips: 2816 time to process: 1 seconds.
uf250-04.cnf fulfilled No. of Restarts: 1788 No. of Flips: 2612 time to process: 6 seconds.
uf250-04.cnf fulfilled No. of Restarts: 2512 No. of Flips: 4054 time to process: 9 seconds.
uf250-04.cnf fulfilled No. of Restarts: 1454 No. of Flips: 1033 time to process: 5 seconds.
uf250-04.cnf , deadline. Restarts: 4251
uf250-04.cnf fulfilled No. of Restarts: 2717 No. of Flips: 4966 time to process: 10 seconds.
uf250-04.cnf , deadline. Restarts: 4251
uf250-04.cnf fulfilled No. of Restarts: 1041 No. of Flips: 1489 time to process: 3 seconds.
uf250-04.cnf , deadline. Restarts: 4251
uf250-04.cnf , deadline. Restarts: 4251
uf250-04.cnf fulfilled No. of Restarts: 1027 No. of Flips: 1243 time to process: 3 seconds.
uf250-04.cnf , deadline. Restarts: 4251
uf250-04.cnf , deadline. Restarts: 4251
uf250-04.cnf fulfilled No. of Restarts: 1495 No. of Flips: 2517 time to process: 6 seconds.
uf250-04.cnf , deadline. Restarts: 4251
uf250-04.cnf fulfilled No. of Restarts: 851 No. of Flips: 1689 time to process: 3 seconds.
uf250-04.cnf fulfilled No. of Restarts: 168 No. of Flips: 4618 time to process: 0 seconds.
uf250-04.cnf fulfilled No. of Restarts: 371 No. of Flips: 2095 time to process: 1 seconds.
uf250-04.cnf fulfilled No. of Restarts: 270 No. of Flips: 1612 time to process: 1 seconds.
uf250-04.cnf fulfilled No. of Restarts: 346 No. of Flips: 4137 time to process: 1 seconds.
uf250-04.cnf fulfilled No. of Restarts: 3526 No. of Flips: 4780 time to process: 14 seconds.
uf250-04.cnf fulfilled No. of Restarts: 804 No. of Flips: 819 time to process: 3 seconds.
uf250-04.cnf , deadline. Restarts: 4251
uf250-04.cnf fulfilled No. of Restarts: 1631 No. of Flips: 2166 time to process: 6 seconds.
uf250-04.cnf fulfilled No. of Restarts: 1528 No. of Flips: 2051 time to process: 5 seconds.
uf250-04.cnf fulfilled No. of Restarts: 1360 No. of Flips: 2559 time to process: 5 seconds.
uf250-04.cnf fulfilled No. of Restarts: 3039 No. of Flips: 2720 time to process: 11 seconds.
uf250-04.cnf fulfilled No. of Restarts: 3652 No. of Flips: 4590 time to process: 14 seconds.
uf250-04.cnf fulfilled No. of Restarts: 634 No. of Flips: 1962 time to process: 2 seconds.
uf250-04.cnf , deadline. Restarts: 4251
uf250-04.cnf fulfilled No. of Restarts: 1172 No. of Flips: 1718 time to process: 4 seconds.
uf250-04.cnf , deadline. Restarts: 4251
uf250-04.cnf fulfilled No. of Restarts: 3145 No. of Flips: 1299 time to process: 12 seconds.
uf250-04.cnf , deadline. Restarts: 4251
uf250-04.cnf , deadline. Restarts: 4251
uf250-04.cnf fulfilled No. of Restarts: 2520 No. of Flips: 2302 time to process: 9 seconds.
uf250-04.cnf fulfilled No. of Restarts: 240 No. of Flips: 1602 time to process: 0 seconds.
uf250-04.cnf , deadline. Restarts: 4251
uf250-04.cnf , deadline. Restarts: 4251
uf250-04.cnf fulfilled No. of Restarts: 2664 No. of Flips: 2285 time to process: 10 seconds.
uf250-04.cnf fulfilled No. of Restarts: 2334 No. of Flips: 3097 time to process: 9 seconds.
uf250-04.cnf fulfilled No. of Restarts: 200 No. of Flips: 4957 time to process: 0 seconds.
uf250-04.cnf fulfilled No. of Restarts: 4250 No. of Flips: 1457 time to process: 17 seconds.
uf250-04.cnf , deadline. Restarts: 4251
uf250-04.cnf fulfilled No. of Restarts: 1960 No. of Flips: 2744 time to process: 8 seconds.
uf250-04.cnf fulfilled No. of Restarts: 102 No. of Flips: 2724 time to process: 0 seconds.
uf250-04.cnf fulfilled No. of Restarts: 3443 No. of Flips: 3642 time to process: 13 seconds.
uf250-04.cnf , deadline. Restarts: 4251
uf250-04.cnf , deadline. Restarts: 4251
uf250-04.cnf , deadline. Restarts: 4251
uf250-04.cnf fulfilled No. of Restarts: 2000 No. of Flips: 4539 time to process: 7 seconds.
uf250-04.cnf , deadline. Restarts: 4251
uf250-04.cnf fulfilled No. of Restarts: 992 No. of Flips: 3151 time to process: 3 seconds.
uf250-04.cnf , deadline. Restarts: 4251
uf250-04.cnf fulfilled No. of Restarts: 3948 No. of Flips: 1269 time to process: 15 seconds.
uf250-04.cnf fulfilled No. of Restarts: 2192 No. of Flips: 2145 time to process: 8 seconds.
uf250-04.cnf fulfilled No. of Restarts: 3201 No. of Flips: 3086 time to process: 12 seconds.
uf250-04.cnf fulfilled No. of Restarts: 889 No. of Flips: 2229 time to process: 3 seconds.
uf250-04.cnf fulfilled No. of Restarts: 3027 No. of Flips: 1321 time to process: 11 seconds.
uf250-04.cnf , deadline. Restarts: 4251
uf250-04.cnf , deadline. Restarts: 4251
uf250-04.cnf fulfilled No. of Restarts: 1770 No. of Flips: 3049 time to process: 7 seconds.
uf250-04.cnf , deadline. Restarts: 4251
uf250-04.cnf , deadline. Restarts: 4251
uf250-04.cnf fulfilled No. of Restarts: 4117 No. of Flips: 4668 time to process: 15 seconds.
uf250-04.cnf fulfilled No. of Restarts: 733 No. of Flips: 4791 time to process: 2 seconds.
uf250-04.cnf fulfilled No. of Restarts: 784 No. of Flips: 2387 time to process: 2 seconds.
uf250-04.cnf , deadline. Restarts: 4251
uf250-04.cnf fulfilled No. of Restarts: 345 No. of Flips: 3620 time to process: 1 seconds.
uf250-04.cnf fulfilled No. of Restarts: 2505 No. of Flips: 2913 time to process: 9 seconds.
uf250-04.cnf , deadline. Restarts: 4251
uf250-04.cnf fulfilled No. of Restarts: 1198 No. of Flips: 979 time to process: 4 seconds.
uf250-04.cnf , deadline. Restarts: 4251
uf250-04.cnf fulfilled No. of Restarts: 3468 No. of Flips: 4052 time to process: 13 seconds.
uf250-04.cnf fulfilled No. of Restarts: 3636 No. of Flips: 2796 time to process: 15 seconds.
uf250-04.cnf fulfilled No. of Restarts: 1885 No. of Flips: 1057 time to process: 8 seconds.
uf250-04.cnf fulfilled No. of Restarts: 561 No. of Flips: 3769 time to process: 2 seconds.
uf250-04.cnf fulfilled No. of Restarts: 1403 No. of Flips: 4479 time to process: 5 seconds.
uf250-04.cnf fulfilled No. of Restarts: 2550 No. of Flips: 704 time to process: 9 seconds.
uf250-04.cnf fulfilled No. of Restarts: 371 No. of Flips: 4310 time to process: 1 seconds.
uf250-04.cnf fulfilled No. of Restarts: 2914 No. of Flips: 1172 time to process: 10 seconds.
uf250-04.cnf fulfilled No. of Restarts: 2493 No. of Flips: 2093 time to process: 9 seconds.
uf250-04.cnf fulfilled No. of Restarts: 238 No. of Flips: 1495 time to process: 0 seconds.
uf250-04.cnf fulfilled No. of Restarts: 3202 No. of Flips: 2697 time to process: 12 seconds.
uf250-04.cnf fulfilled No. of Restarts: 428 No. of Flips: 1318 time to process: 1 seconds.
uf250-04.cnf fulfilled No. of Restarts: 2948 No. of Flips: 2895 time to process: 12 seconds.
uf250-04.cnf fulfilled No. of Restarts: 1968 No. of Flips: 2048 time to process: 7 seconds.
uf250-04.cnf fulfilled No. of Restarts: 53 No. of Flips: 3602 time to process: 0 seconds.
uf250-04.cnf fulfilled No. of Restarts: 1103 No. of Flips: 3288 time to process: 4 seconds.
uf250-04.cnf fulfilled No. of Restarts: 532 No. of Flips: 3801 time to process: 2 seconds.
uf250-04.cnf , deadline. Restarts: 4251
uf250-04.cnf fulfilled No. of Restarts: 2660 No. of Flips: 2911 time to process: 9 seconds.
uf250-04.cnf fulfilled No. of Restarts: 549 No. of Flips: 4829 time to process: 2 seconds.
uf250-04.cnf fulfilled No. of Restarts: 165 No. of Flips: 4329 time to process: 0 seconds.
uf250-04.cnf , deadline. Restarts: 4251
uf250-04.cnf fulfilled No. of Restarts: 2991 No. of Flips: 4699 time to process: 11 seconds.
uf250-04.cnf fulfilled No. of Restarts: 601 No. of Flips: 2823 time to process: 2 seconds.
uf250-04.cnf , deadline. Restarts: 4251
uf250-04.cnf fulfilled No. of Restarts: 593 No. of Flips: 3312 time to process: 2 seconds.
uf250-04.cnf fulfilled No. of Restarts: 41 No. of Flips: 4891 time to process: 0 seconds.
uf250-04.cnf fulfilled No. of Restarts: 4124 No. of Flips: 4692 time to process: 17 seconds.
uf250-04.cnf fulfilled No. of Restarts: 1021 No. of Flips: 2537 time to process: 4 seconds.
uf250-04.cnf , deadline. Restarts: 4251
uf250-04.cnf fulfilled No. of Restarts: 489 No. of Flips: 2768 time to process: 1 seconds.
uf250-04.cnf fulfilled No. of Restarts: 1288 No. of Flips: 2571 time to process: 4 seconds.
uf250-04.cnf fulfilled No. of Restarts: 2409 No. of Flips: 2781 time to process: 9 seconds.
uf250-04.cnf , deadline. Restarts: 4251
uf250-04.cnf fulfilled No. of Restarts: 3818 No. of Flips: 1398 time to process: 14 seconds.
uf250-04.cnf fulfilled No. of Restarts: 2821 No. of Flips: 4714 time to process: 10 seconds.
uf250-04.cnf , deadline. Restarts: 4251
uf250-04.cnf , deadline. Restarts: 4251
uf250-04.cnf fulfilled No. of Restarts: 3954 No. of Flips: 2078 time to process: 15 seconds.
uf250-04.cnf fulfilled No. of Restarts: 3656 No. of Flips: 2506 time to process: 14 seconds.
uf250-04.cnf fulfilled No. of Restarts: 650 No. of Flips: 1927 time to process: 2 seconds.
uf250-04.cnf fulfilled No. of Restarts: 278 No. of Flips: 2089 time to process: 1 seconds.
uf250-04.cnf fulfilled No. of Restarts: 166 No. of Flips: 2241 time to process: 0 seconds.
uf250-04.cnf fulfilled No. of Restarts: 564 No. of Flips: 3704 time to process: 2 seconds.
uf250-04.cnf fulfilled No. of Restarts: 2456 No. of Flips: 2806 time to process: 9 seconds.
uf250-04.cnf fulfilled No. of Restarts: 241 No. of Flips: 2689 time to process: 0 seconds.
uf250-04.cnf fulfilled No. of Restarts: 451 No. of Flips: 1360 time to process: 1 seconds.
uf250-04.cnf , deadline. Restarts: 4251
uf250-04.cnf fulfilled No. of Restarts: 289 No. of Flips: 1989 time to process: 1 seconds.
uf250-04.cnf fulfilled No. of Restarts: 370 No. of Flips: 1256 time to process: 1 seconds.
uf250-04.cnf , deadline. Restarts: 4251
uf250-04.cnf , deadline. Restarts: 4251
uf250-04.cnf , deadline. Restarts: 4251
uf250-04.cnf fulfilled No. of Restarts: 404 No. of Flips: 2009 time to process: 1 seconds.
uf250-04.cnf fulfilled No. of Restarts: 909 No. of Flips: 4225 time to process: 4 seconds.
uf250-04.cnf fulfilled No. of Restarts: 1698 No. of Flips: 1978 time to process: 6 seconds.
uf250-04.cnf , deadline. Restarts: 4251
uf250-04.cnf fulfilled No. of Restarts: 2014 No. of Flips: 1742 time to process: 7 seconds.
uf250-04.cnf fulfilled No. of Restarts: 1031 No. of Flips: 1243 time to process: 3 seconds.
uf250-04.cnf fulfilled No. of Restarts: 1435 No. of Flips: 4219 time to process: 5 seconds.
uf250-04.cnf fulfilled No. of Restarts: 263 No. of Flips: 3866 time to process: 1 seconds.
uf250-04.cnf fulfilled No. of Restarts: 2500 No. of Flips: 2369 time to process: 9 seconds.
uf250-04.cnf fulfilled No. of Restarts: 2999 No. of Flips: 4652 time to process: 12 seconds.
uf250-04.cnf fulfilled No. of Restarts: 1852 No. of Flips: 3734 time to process: 7 seconds.
uf250-04.cnf fulfilled No. of Restarts: 2961 No. of Flips: 3669 time to process: 11 seconds.
uf250-04.cnf fulfilled No. of Restarts: 3545 No. of Flips: 2791 time to process: 13 seconds.
uf250-04.cnf fulfilled No. of Restarts: 585 No. of Flips: 4473 time to process: 2 seconds.
uf250-04.cnf fulfilled No. of Restarts: 396 No. of Flips: 1995 time to process: 1 seconds.
uf250-04.cnf fulfilled No. of Restarts: 576 No. of Flips: 4793 time to process: 2 seconds.
uf250-04.cnf fulfilled No. of Restarts: 3233 No. of Flips: 784 time to process: 12 seconds.
uf250-04.cnf fulfilled No. of Restarts: 1004 No. of Flips: 4339 time to process: 3 seconds.
uf250-04.cnf , deadline. Restarts: 4251
uf250-04.cnf fulfilled No. of Restarts: 360 No. of Flips: 3257 time to process: 1 seconds.
uf250-04.cnf fulfilled No. of Restarts: 3314 No. of Flips: 1812 time to process: 13 seconds.
uf250-04.cnf fulfilled No. of Restarts: 1224 No. of Flips: 3608 time to process: 4 seconds.
uf250-04.cnf , deadline. Restarts: 4251
uf250-04.cnf fulfilled No. of Restarts: 344 No. of Flips: 2872 time to process: 1 seconds.
uf250-04.cnf , deadline. Restarts: 4251
uf250-04.cnf fulfilled No. of Restarts: 1023 No. of Flips: 4578 time to process: 4 seconds.
uf250-04.cnf fulfilled No. of Restarts: 3471 No. of Flips: 2336 time to process: 13 seconds.
uf250-04.cnf fulfilled No. of Restarts: 1059 No. of Flips: 1103 time to process: 4 seconds.
uf250-04.cnf fulfilled No. of Restarts: 435 No. of Flips: 3279 time to process: 1 seconds.
uf250-04.cnf fulfilled No. of Restarts: 3632 No. of Flips: 1545 time to process: 13 seconds.
uf250-04.cnf fulfilled No. of Restarts: 924 No. of Flips: 4134 time to process: 3 seconds.
uf250-04.cnf fulfilled No. of Restarts: 1654 No. of Flips: 3021 time to process: 6 seconds.
uf250-04.cnf fulfilled No. of Restarts: 14 No. of Flips: 4020 time to process: 0 seconds.
uf250-04.cnf fulfilled No. of Restarts: 1091 No. of Flips: 3059 time to process: 4 seconds.
uf250-04.cnf fulfilled No. of Restarts: 643 No. of Flips: 3345 time to process: 2 seconds.
uf250-04.cnf fulfilled No. of Restarts: 2364 No. of Flips: 3362 time to process: 9 seconds.
uf250-04.cnf fulfilled No. of Restarts: 673 No. of Flips: 3038 time to process: 2 seconds.
uf250-04.cnf fulfilled No. of Restarts: 1601 No. of Flips: 3863 time to process: 6 seconds.
uf250-04.cnf fulfilled No. of Restarts: 2625 No. of Flips: 3985 time to process: 10 seconds.
uf250-04.cnf fulfilled No. of Restarts: 376 No. of Flips: 3509 time to process: 1 seconds.
uf250-04.cnf , deadline. Restarts: 4251
uf250-04.cnf fulfilled No. of Restarts: 2631 No. of Flips: 1740 time to process: 10 seconds.
uf250-04.cnf fulfilled No. of Restarts: 492 No. of Flips: 929 time to process: 2 seconds.
uf250-04.cnf fulfilled No. of Restarts: 1930 No. of Flips: 2282 time to process: 8 seconds.
uf250-04.cnf fulfilled No. of Restarts: 1106 No. of Flips: 4515 time to process: 4 seconds.
uf250-04.cnf , deadline. Restarts: 4251
uf250-04.cnf fulfilled No. of Restarts: 1464 No. of Flips: 850 time to process: 5 seconds.
uf250-04.cnf , deadline. Restarts: 4251
uf250-04.cnf fulfilled No. of Restarts: 697 No. of Flips: 3946 time to process: 3 seconds.
uf250-04.cnf fulfilled No. of Restarts: 2153 No. of Flips: 1778 time to process: 8 seconds.
uf250-04.cnf , deadline. Restarts: 4251
uf250-04.cnf fulfilled No. of Restarts: 2609 No. of Flips: 4472 time to process: 10 seconds.
uf250-04.cnf fulfilled No. of Restarts: 298 No. of Flips: 2867 time to process: 1 seconds.
uf250-04.cnf , deadline. Restarts: 4251
uf250-04.cnf fulfilled No. of Restarts: 3774 No. of Flips: 4908 time to process: 15 seconds.
uf250-04.cnf fulfilled No. of Restarts: 520 No. of Flips: 2889 time to process: 2 seconds.
uf250-04.cnf fulfilled No. of Restarts: 27 No. of Flips: 1472 time to process: 0 seconds.
uf250-04.cnf fulfilled No. of Restarts: 4185 No. of Flips: 1941 time to process: 16 seconds.
uf250-04.cnf fulfilled No. of Restarts: 273 No. of Flips: 3503 time to process: 1 seconds.
uf250-04.cnf , deadline. Restarts: 4251
uf250-04.cnf fulfilled No. of Restarts: 3958 No. of Flips: 2960 time to process: 15 seconds.
uf250-04.cnf , deadline. Restarts: 4251
uf250-04.cnf , deadline. Restarts: 4251
uf250-04.cnf fulfilled No. of Restarts: 1368 No. of Flips: 3105 time to process: 5 seconds.
uf250-04.cnf fulfilled No. of Restarts: 2086 No. of Flips: 3775 time to process: 8 seconds.
uf250-04.cnf fulfilled No. of Restarts: 1387 No. of Flips: 3496 time to process: 5 seconds.
uf250-04.cnf fulfilled No. of Restarts: 109 No. of Flips: 2089 time to process: 0 seconds.
uf250-04.cnf fulfilled No. of Restarts: 1636 No. of Flips: 4788 time to process: 6 seconds.
uf250-04.cnf , deadline. Restarts: 4251
uf250-04.cnf fulfilled No. of Restarts: 1646 No. of Flips: 3907 time to process: 6 seconds.
uf250-04.cnf fulfilled No. of Restarts: 1710 No. of Flips: 5000 time to process: 6 seconds.
uf250-04.cnf fulfilled No. of Restarts: 4100 No. of Flips: 4584 time to process: 16 seconds.
uf250-04.cnf fulfilled No. of Restarts: 2201 No. of Flips: 2997 time to process: 8 seconds.
uf250-04.cnf fulfilled No. of Restarts: 3712 No. of Flips: 2929 time to process: 14 seconds.
uf250-04.cnf fulfilled No. of Restarts: 3365 No. of Flips: 2465 time to process: 12 seconds.
uf250-04.cnf fulfilled No. of Restarts: 1268 No. of Flips: 3082 time to process: 4 seconds.
uf250-04.cnf fulfilled No. of Restarts: 483 No. of Flips: 4853 time to process: 1 seconds.
uf250-04.cnf fulfilled No. of Restarts: 2337 No. of Flips: 3156 time to process: 8 seconds.
uf250-04.cnf fulfilled No. of Restarts: 483 No. of Flips: 4318 time to process: 1 seconds.
uf250-04.cnf fulfilled No. of Restarts: 2623 No. of Flips: 1969 time to process: 10 seconds.
uf250-04.cnf , deadline. Restarts: 4251
uf250-04.cnf fulfilled No. of Restarts: 1940 No. of Flips: 4752 time to process: 7 seconds.
uf250-04.cnf , deadline. Restarts: 4251
uf250-04.cnf , deadline. Restarts: 4251
uf250-04.cnf , deadline. Restarts: 4251
uf250-04.cnf fulfilled No. of Restarts: 3116 No. of Flips: 2094 time to process: 12 seconds.
uf250-04.cnf fulfilled No. of Restarts: 31 No. of Flips: 3360 time to process: 0 seconds.
uf250-04.cnf , deadline. Restarts: 4251
uf250-04.cnf fulfilled No. of Restarts: 1374 No. of Flips: 2385 time to process: 5 seconds.
uf250-04.cnf fulfilled No. of Restarts: 101 No. of Flips: 4476 time to process: 0 seconds.
uf250-04.cnf , deadline. Restarts: 4251
uf250-04.cnf , deadline. Restarts: 4251
uf250-04.cnf fulfilled No. of Restarts: 1517 No. of Flips: 3945 time to process: 5 seconds.
uf250-04.cnf fulfilled No. of Restarts: 133 No. of Flips: 3184 time to process: 0 seconds.
uf250-04.cnf fulfilled No. of Restarts: 347 No. of Flips: 2171 time to process: 1 seconds.
uf250-04.cnf , deadline. Restarts: 4251
uf250-04.cnf fulfilled No. of Restarts: 439 No. of Flips: 2099 time to process: 1 seconds.
uf250-04.cnf fulfilled No. of Restarts: 22 No. of Flips: 4847 time to process: 0 seconds.
uf250-04.cnf fulfilled No. of Restarts: 2155 No. of Flips: 3027 time to process: 8 seconds.
uf250-04.cnf fulfilled No. of Restarts: 741 No. of Flips: 4949 time to process: 2 seconds.
uf250-04.cnf fulfilled No. of Restarts: 1976 No. of Flips: 4795 time to process: 7 seconds.
uf250-04.cnf fulfilled No. of Restarts: 3452 No. of Flips: 1175 time to process: 13 seconds.
uf250-04.cnf fulfilled No. of Restarts: 3671 No. of Flips: 4534 time to process: 14 seconds.
uf250-04.cnf fulfilled No. of Restarts: 3317 No. of Flips: 1239 time to process: 13 seconds.
uf250-04.cnf fulfilled No. of Restarts: 1159 No. of Flips: 3912 time to process: 4 seconds.
uf250-04.cnf fulfilled No. of Restarts: 2044 No. of Flips: 2090 time to process: 7 seconds.
uf250-04.cnf , deadline. Restarts: 4251
uf250-04.cnf fulfilled No. of Restarts: 4034 No. of Flips: 602 time to process: 15 seconds.
uf250-04.cnf , deadline. Restarts: 4251
uf250-04.cnf fulfilled No. of Restarts: 1459 No. of Flips: 2088 time to process: 5 seconds.
uf250-04.cnf fulfilled No. of Restarts: 692 No. of Flips: 2401 time to process: 2 seconds.
uf250-04.cnf fulfilled No. of Restarts: 794 No. of Flips: 2691 time to process: 3 seconds.
uf250-04.cnf , deadline. Restarts: 4251
uf250-04.cnf fulfilled No. of Restarts: 2384 No. of Flips: 3201 time to process: 8 seconds.
uf250-04.cnf , deadline. Restarts: 4251
uf250-04.cnf fulfilled No. of Restarts: 2578 No. of Flips: 2119 time to process: 9 seconds.
uf250-04.cnf fulfilled No. of Restarts: 1698 No. of Flips: 3545 time to process: 6 seconds.
uf250-04.cnf fulfilled No. of Restarts: 2987 No. of Flips: 4224 time to process: 12 seconds.
uf250-04.cnf , deadline. Restarts: 4251
uf250-04.cnf fulfilled No. of Restarts: 4250 No. of Flips: 1623 time to process: 16 seconds.
uf250-04.cnf fulfilled No. of Restarts: 230 No. of Flips: 3385 time to process: 0 seconds.
uf250-04.cnf , deadline. Restarts: 4251
uf250-04.cnf , deadline. Restarts: 4251
uf250-04.cnf fulfilled No. of Restarts: 323 No. of Flips: 2327 time to process: 1 seconds.
uf250-04.cnf fulfilled No. of Restarts: 1229 No. of Flips: 3012 time to process: 4 seconds.
uf250-04.cnf fulfilled No. of Restarts: 477 No. of Flips: 4666 time to process: 1 seconds.
uf250-04.cnf fulfilled No. of Restarts: 3287 No. of Flips: 4929 time to process: 12 seconds.
uf250-04.cnf fulfilled No. of Restarts: 3905 No. of Flips: 2741 time to process: 15 seconds.
uf250-04.cnf fulfilled No. of Restarts: 3774 No. of Flips: 1278 time to process: 14 seconds.
uf250-04.cnf fulfilled No. of Restarts: 2311 No. of Flips: 3520 time to process: 8 seconds.
uf250-04.cnf fulfilled No. of Restarts: 2738 No. of Flips: 1541 time to process: 10 seconds.
uf250-04.cnf fulfilled No. of Restarts: 4153 No. of Flips: 4730 time to process: 16 seconds.
uf250-04.cnf fulfilled No. of Restarts: 1779 No. of Flips: 4387 time to process: 6 seconds.
uf250-04.cnf fulfilled No. of Restarts: 592 No. of Flips: 2998 time to process: 2 seconds.
uf250-04.cnf fulfilled No. of Restarts: 3399 No. of Flips: 2877 time to process: 12 seconds.
uf250-04.cnf fulfilled No. of Restarts: 2459 No. of Flips: 3309 time to process: 9 seconds.
uf250-04.cnf , deadline. Restarts: 4251
uf250-04.cnf fulfilled No. of Restarts: 415 No. of Flips: 2042 time to process: 1 seconds.
uf250-04.cnf fulfilled No. of Restarts: 1714 No. of Flips: 3354 time to process: 6 seconds.
uf250-04.cnf , deadline. Restarts: 4251
uf250-04.cnf fulfilled No. of Restarts: 1563 No. of Flips: 4501 time to process: 5 seconds.
uf250-04.cnf , deadline. Restarts: 4251
uf250-04.cnf , deadline. Restarts: 4251
uf250-04.cnf fulfilled No. of Restarts: 1047 No. of Flips: 551 time to process: 3 seconds.
uf250-04.cnf fulfilled No. of Restarts: 3455 No. of Flips: 1687 time to process: 12 seconds.
uf250-04.cnf fulfilled No. of Restarts: 2543 No. of Flips: 4996 time to process: 9 seconds.
uf250-04.cnf , deadline. Restarts: 4251
uf250-04.cnf fulfilled No. of Restarts: 2783 No. of Flips: 3094 time to process: 11 seconds.
uf250-04.cnf , deadline. Restarts: 4251
uf250-04.cnf , deadline. Restarts: 4251
uf250-04.cnf , deadline. Restarts: 4251
uf250-04.cnf fulfilled No. of Restarts: 2710 No. of Flips: 4486 time to process: 10 seconds.
uf250-04.cnf , deadline. Restarts: 4251
uf250-04.cnf fulfilled No. of Restarts: 56 No. of Flips: 2864 time to process: 0 seconds.
uf250-04.cnf fulfilled No. of Restarts: 2364 No. of Flips: 3864 time to process: 8 seconds.
uf250-04.cnf fulfilled No. of Restarts: 1499 No. of Flips: 1586 time to process: 5 seconds.
uf250-04.cnf fulfilled No. of Restarts: 3808 No. of Flips: 2988 time to process: 14 seconds.
uf250-04.cnf fulfilled No. of Restarts: 557 No. of Flips: 2343 time to process: 2 seconds.
uf250-04.cnf , deadline. Restarts: 4251
uf250-04.cnf fulfilled No. of Restarts: 598 No. of Flips: 4881 time to process: 2 seconds.
uf250-04.cnf fulfilled No. of Restarts: 993 No. of Flips: 975 time to process: 4 seconds.
uf250-04.cnf fulfilled No. of Restarts: 1679 No. of Flips: 3148 time to process: 6 seconds.
uf250-04.cnf fulfilled No. of Restarts: 871 No. of Flips: 1543 time to process: 3 seconds.
uf250-04.cnf fulfilled No. of Restarts: 1693 No. of Flips: 720 time to process: 6 seconds.
uf250-04.cnf fulfilled No. of Restarts: 837 No. of Flips: 2591 time to process: 3 seconds.
uf250-04.cnf fulfilled No. of Restarts: 1186 No. of Flips: 2823 time to process: 4 seconds.
uf250-04.cnf , deadline. Restarts: 4251
uf250-04.cnf fulfilled No. of Restarts: 989 No. of Flips: 2268 time to process: 3 seconds.
uf250-04.cnf fulfilled No. of Restarts: 621 No. of Flips: 2913 time to process: 2 seconds.
uf250-04.cnf , deadline. Restarts: 4251
uf250-04.cnf fulfilled No. of Restarts: 587 No. of Flips: 1214 time to process: 2 seconds.
uf250-04.cnf , deadline. Restarts: 4251
uf250-04.cnf fulfilled No. of Restarts: 674 No. of Flips: 1661 time to process: 2 seconds.
uf250-04.cnf fulfilled No. of Restarts: 1226 No. of Flips: 2247 time to process: 4 seconds.
uf250-04.cnf fulfilled No. of Restarts: 1785 No. of Flips: 4354 time to process: 6 seconds.
uf250-04.cnf , deadline. Restarts: 4251
uf250-04.cnf , deadline. Restarts: 4251
uf250-04.cnf , deadline. Restarts: 4251
uf250-04.cnf fulfilled No. of Restarts: 1718 No. of Flips: 3228 time to process: 6 seconds.
uf250-04.cnf fulfilled No. of Restarts: 3038 No. of Flips: 3553 time to process: 11 seconds.
uf250-04.cnf fulfilled No. of Restarts: 1830 No. of Flips: 4309 time to process: 7 seconds.
uf250-04.cnf fulfilled No. of Restarts: 2787 No. of Flips: 2755 time to process: 11 seconds.
uf250-04.cnf fulfilled No. of Restarts: 2632 No. of Flips: 1901 time to process: 10 seconds.
uf250-04.cnf fulfilled No. of Restarts: 341 No. of Flips: 2914 time to process: 1 seconds.
uf250-04.cnf fulfilled No. of Restarts: 1044 No. of Flips: 2988 time to process: 3 seconds.
uf250-04.cnf fulfilled No. of Restarts: 3712 No. of Flips: 4428 time to process: 15 seconds.
uf250-04.cnf fulfilled No. of Restarts: 1642 No. of Flips: 3980 time to process: 6 seconds.
uf250-04.cnf fulfilled No. of Restarts: 2335 No. of Flips: 2984 time to process: 8 seconds.
uf250-04.cnf fulfilled No. of Restarts: 1386 No. of Flips: 4699 time to process: 5 seconds.
uf250-04.cnf fulfilled No. of Restarts: 1181 No. of Flips: 4124 time to process: 4 seconds.
uf250-04.cnf fulfilled No. of Restarts: 2667 No. of Flips: 1931 time to process: 10 seconds.
uf250-04.cnf fulfilled No. of Restarts: 3322 No. of Flips: 4668 time to process: 13 seconds.
uf250-04.cnf fulfilled No. of Restarts: 1873 No. of Flips: 2575 time to process: 7 seconds.
uf250-04.cnf fulfilled No. of Restarts: 1232 No. of Flips: 4957 time to process: 4 seconds.
uf250-04.cnf fulfilled No. of Restarts: 3995 No. of Flips: 2989 time to process: 15 seconds.
uf250-04.cnf fulfilled No. of Restarts: 183 No. of Flips: 1337 time to process: 0 seconds.
uf250-04.cnf fulfilled No. of Restarts: 3330 No. of Flips: 2438 time to process: 13 seconds.
uf250-04.cnf fulfilled No. of Restarts: 2981 No. of Flips: 1926 time to process: 11 seconds.
uf250-04.cnf fulfilled No. of Restarts: 3164 No. of Flips: 4275 time to process: 12 seconds.
uf250-04.cnf fulfilled No. of Restarts: 2875 No. of Flips: 4891 time to process: 11 seconds.
uf250-04.cnf fulfilled No. of Restarts: 66 No. of Flips: 2761 time to process: 0 seconds.
uf250-04.cnf , deadline. Restarts: 4251
uf250-04.cnf , deadline. Restarts: 4251
uf250-04.cnf fulfilled No. of Restarts: 343 No. of Flips: 2196 time to process: 1 seconds.
uf250-04.cnf fulfilled No. of Restarts: 1109 No. of Flips: 2640 time to process: 4 seconds.
uf250-04.cnf fulfilled No. of Restarts: 1730 No. of Flips: 2328 time to process: 6 seconds.
uf250-04.cnf fulfilled No. of Restarts: 1172 No. of Flips: 2608 time to process: 4 seconds.
uf250-04.cnf fulfilled No. of Restarts: 1248 No. of Flips: 3309 time to process: 4 seconds.
uf250-04.cnf fulfilled No. of Restarts: 724 No. of Flips: 2026 time to process: 2 seconds.
uf250-04.cnf fulfilled No. of Restarts: 48 No. of Flips: 2799 time to process: 0 seconds.
uf250-04.cnf fulfilled No. of Restarts: 4212 No. of Flips: 2269 time to process: 16 seconds.
uf250-04.cnf fulfilled No. of Restarts: 1048 No. of Flips: 3916 time to process: 4 seconds.
uf250-04.cnf , deadline. Restarts: 4251
uf250-04.cnf fulfilled No. of Restarts: 1930 No. of Flips: 4860 time to process: 7 seconds.
uf250-04.cnf fulfilled No. of Restarts: 2868 No. of Flips: 4779 time to process: 11 seconds.
uf250-04.cnf fulfilled No. of Restarts: 1505 No. of Flips: 4202 time to process: 6 seconds.
uf250-04.cnf fulfilled No. of Restarts: 3722 No. of Flips: 1934 time to process: 14 seconds.
uf250-04.cnf fulfilled No. of Restarts: 1334 No. of Flips: 4960 time to process: 5 seconds.
uf250-04.cnf fulfilled No. of Restarts: 2827 No. of Flips: 4344 time to process: 10 seconds.
uf250-04.cnf fulfilled No. of Restarts: 1069 No. of Flips: 1529 time to process: 4 seconds.
uf250-04.cnf fulfilled No. of Restarts: 152 No. of Flips: 3692 time to process: 0 seconds.
uf250-04.cnf , deadline. Restarts: 4251
uf250-04.cnf fulfilled No. of Restarts: 635 No. of Flips: 3033 time to process: 2 seconds.
uf250-04.cnf fulfilled No. of Restarts: 1661 No. of Flips: 4596 time to process: 7 seconds.
uf250-04.cnf fulfilled No. of Restarts: 2710 No. of Flips: 4098 time to process: 11 seconds.
uf250-04.cnf , deadline. Restarts: 4251
uf250-04.cnf fulfilled No. of Restarts: 3657 No. of Flips: 4889 time to process: 14 seconds.
uf250-04.cnf fulfilled No. of Restarts: 4095 No. of Flips: 1874 time to process: 15 seconds.
uf250-04.cnf fulfilled No. of Restarts: 2318 No. of Flips: 2760 time to process: 8 seconds.
uf250-04.cnf fulfilled No. of Restarts: 1353 No. of Flips: 4815 time to process: 5 seconds.
uf250-04.cnf fulfilled No. of Restarts: 586 No. of Flips: 3763 time to process: 2 seconds.
uf250-04.cnf fulfilled No. of Restarts: 1660 No. of Flips: 600 time to process: 6 seconds.
uf250-04.cnf fulfilled No. of Restarts: 1086 No. of Flips: 3162 time to process: 4 seconds.
uf250-04.cnf , deadline. Restarts: 4251
uf250-04.cnf fulfilled No. of Restarts: 9 No. of Flips: 2771 time to process: 0 seconds.
uf250-04.cnf fulfilled No. of Restarts: 1140 No. of Flips: 3123 time to process: 4 seconds.
uf250-04.cnf fulfilled No. of Restarts: 1 No. of Flips: 4114 time to process: 0 seconds.
uf250-04.cnf fulfilled No. of Restarts: 1110 No. of Flips: 3351 time to process: 4 seconds.
uf250-04.cnf , deadline. Restarts: 4251
uf250-04.cnf , deadline. Restarts: 4251
uf250-04.cnf fulfilled No. of Restarts: 1052 No. of Flips: 4370 time to process: 4 seconds.
uf250-04.cnf fulfilled No. of Restarts: 1094 No. of Flips: 3524 time to process: 4 seconds.
uf250-04.cnf fulfilled No. of Restarts: 4188 No. of Flips: 2151 time to process: 15 seconds.
uf250-04.cnf fulfilled No. of Restarts: 3761 No. of Flips: 2816 time to process: 14 seconds.
uf250-04.cnf fulfilled No. of Restarts: 1440 No. of Flips: 2926 time to process: 5 seconds.
uf250-04.cnf fulfilled No. of Restarts: 954 No. of Flips: 4164 time to process: 3 seconds.
uf250-04.cnf , deadline. Restarts: 4251
uf250-04.cnf fulfilled No. of Restarts: 3388 No. of Flips: 2236 time to process: 12 seconds.
uf250-04.cnf fulfilled No. of Restarts: 2232 No. of Flips: 4510 time to process: 8 seconds.
uf250-04.cnf fulfilled No. of Restarts: 327 No. of Flips: 4830 time to process: 1 seconds.
uf250-04.cnf fulfilled No. of Restarts: 1161 No. of Flips: 4880 time to process: 4 seconds.
uf250-04.cnf , deadline. Restarts: 4251
uf250-04.cnf fulfilled No. of Restarts: 1636 No. of Flips: 3939 time to process: 6 seconds.
uf250-04.cnf fulfilled No. of Restarts: 863 No. of Flips: 4651 time to process: 3 seconds.
uf250-04.cnf fulfilled No. of Restarts: 444 No. of Flips: 4755 time to process: 1 seconds.
uf250-04.cnf fulfilled No. of Restarts: 2299 No. of Flips: 1336 time to process: 9 seconds.
uf250-04.cnf fulfilled No. of Restarts: 1154 No. of Flips: 2518 time to process: 4 seconds.
uf250-04.cnf , deadline. Restarts: 4251
uf250-04.cnf , deadline. Restarts: 4251
uf250-04.cnf fulfilled No. of Restarts: 3697 No. of Flips: 2760 time to process: 14 seconds.
uf250-04.cnf , deadline. Restarts: 4251
uf250-04.cnf fulfilled No. of Restarts: 3556 No. of Flips: 4834 time to process: 13 seconds.
uf250-04.cnf fulfilled No. of Restarts: 1276 No. of Flips: 3002 time to process: 4 seconds.
uf250-04.cnf fulfilled No. of Restarts: 1635 No. of Flips: 4348 time to process: 6 seconds.
uf250-04.cnf fulfilled No. of Restarts: 1697 No. of Flips: 4785 time to process: 6 seconds.
uf250-04.cnf fulfilled No. of Restarts: 110 No. of Flips: 3735 time to process: 0 seconds.
uf250-04.cnf fulfilled No. of Restarts: 2287 No. of Flips: 1853 time to process: 8 seconds.
uf250-04.cnf fulfilled No. of Restarts: 3186 No. of Flips: 4108 time to process: 12 seconds.
uf250-04.cnf fulfilled No. of Restarts: 3960 No. of Flips: 4097 time to process: 14 seconds.
uf250-04.cnf fulfilled No. of Restarts: 2122 No. of Flips: 4522 time to process: 7 seconds.
uf250-04.cnf fulfilled No. of Restarts: 2190 No. of Flips: 2740 time to process: 8 seconds.
uf250-04.cnf , deadline. Restarts: 4251
uf250-04.cnf , deadline. Restarts: 4251
uf250-04.cnf , deadline. Restarts: 4251
uf250-04.cnf fulfilled No. of Restarts: 3485 No. of Flips: 4605 time to process: 13 seconds.
uf250-04.cnf , deadline. Restarts: 4251
uf250-04.cnf fulfilled No. of Restarts: 179 No. of Flips: 2903 time to process: 0 seconds.
uf250-04.cnf fulfilled No. of Restarts: 719 No. of Flips: 3051 time to process: 2 seconds.
uf250-04.cnf , deadline. Restarts: 4251
uf250-04.cnf , deadline. Restarts: 4251
uf250-04.cnf , deadline. Restarts: 4251
uf250-04.cnf , deadline. Restarts: 4251
uf250-04.cnf , deadline. Restarts: 4251
uf250-04.cnf fulfilled No. of Restarts: 1456 No. of Flips: 4049 time to process: 5 seconds.
uf250-04.cnf , deadline. Restarts: 4251
uf250-04.cnf fulfilled No. of Restarts: 1205 No. of Flips: 4563 time to process: 4 seconds.
uf250-04.cnf fulfilled No. of Restarts: 543 No. of Flips: 3047 time to process: 2 seconds.
uf250-04.cnf fulfilled No. of Restarts: 804 No. of Flips: 2338 time to process: 3 seconds.
uf250-04.cnf fulfilled No. of Restarts: 1743 No. of Flips: 2047 time to process: 6 seconds.
uf250-04.cnf fulfilled No. of Restarts: 1403 No. of Flips: 3754 time to process: 5 seconds.
uf250-04.cnf fulfilled No. of Restarts: 1162 No. of Flips: 4849 time to process: 4 seconds.
uf250-04.cnf fulfilled No. of Restarts: 590 No. of Flips: 3398 time to process: 2 seconds.
uf250-04.cnf , deadline. Restarts: 4251
uf250-04.cnf fulfilled No. of Restarts: 2588 No. of Flips: 3017 time to process: 10 seconds.
uf250-04.cnf , deadline. Restarts: 4251
uf250-04.cnf , deadline. Restarts: 4251
uf250-04.cnf fulfilled No. of Restarts: 2652 No. of Flips: 992 time to process: 10 seconds.
uf250-04.cnf fulfilled No. of Restarts: 2592 No. of Flips: 1294 time to process: 9 seconds.
uf250-04.cnf fulfilled No. of Restarts: 304 No. of Flips: 2478 time to process: 1 seconds.
uf250-04.cnf , deadline. Restarts: 4251
uf250-04.cnf fulfilled No. of Restarts: 1396 No. of Flips: 3617 time to process: 5 seconds.
uf250-04.cnf fulfilled No. of Restarts: 2379 No. of Flips: 2834 time to process: 9 seconds.
uf250-04.cnf fulfilled No. of Restarts: 3703 No. of Flips: 3529 time to process: 14 seconds.
uf250-04.cnf fulfilled No. of Restarts: 1655 No. of Flips: 608 time to process: 6 seconds.
uf250-04.cnf fulfilled No. of Restarts: 2003 No. of Flips: 4966 time to process: 7 seconds.
uf250-04.cnf , deadline. Restarts: 4251
uf250-04.cnf fulfilled No. of Restarts: 358 No. of Flips: 3856 time to process: 1 seconds.
uf250-04.cnf fulfilled No. of Restarts: 1170 No. of Flips: 4201 time to process: 4 seconds.
uf250-04.cnf fulfilled No. of Restarts: 1805 No. of Flips: 4494 time to process: 6 seconds.
uf250-04.cnf fulfilled No. of Restarts: 507 No. of Flips: 3599 time to process: 1 seconds.
uf250-04.cnf fulfilled No. of Restarts: 1009 No. of Flips: 1940 time to process: 3 seconds.
uf250-04.cnf fulfilled No. of Restarts: 1893 No. of Flips: 2394 time to process: 7 seconds.
uf250-04.cnf fulfilled No. of Restarts: 71 No. of Flips: 4406 time to process: 0 seconds.
uf250-04.cnf fulfilled No. of Restarts: 3845 No. of Flips: 1526 time to process: 14 seconds.
uf250-04.cnf fulfilled No. of Restarts: 2075 No. of Flips: 2558 time to process: 8 seconds.
uf250-04.cnf fulfilled No. of Restarts: 3038 No. of Flips: 4630 time to process: 12 seconds.
uf250-04.cnf fulfilled No. of Restarts: 669 No. of Flips: 4533 time to process: 2 seconds.
uf250-04.cnf , deadline. Restarts: 4251
uf250-04.cnf fulfilled No. of Restarts: 1544 No. of Flips: 4907 time to process: 6 seconds.
uf250-04.cnf fulfilled No. of Restarts: 1747 No. of Flips: 2769 time to process: 6 seconds.
uf250-04.cnf fulfilled No. of Restarts: 750 No. of Flips: 3956 time to process: 3 seconds.
uf250-04.cnf , deadline. Restarts: 4251
uf250-04.cnf fulfilled No. of Restarts: 1151 No. of Flips: 2125 time to process: 4 seconds.
uf250-04.cnf fulfilled No. of Restarts: 3134 No. of Flips: 2780 time to process: 12 seconds.
uf250-04.cnf fulfilled No. of Restarts: 796 No. of Flips: 3580 time to process: 3 seconds.
uf250-04.cnf fulfilled No. of Restarts: 1383 No. of Flips: 1233 time to process: 5 seconds.
uf250-04.cnf fulfilled No. of Restarts: 517 No. of Flips: 2735 time to process: 2 seconds.
uf250-04.cnf fulfilled No. of Restarts: 443 No. of Flips: 3132 time to process: 1 seconds.
uf250-04.cnf fulfilled No. of Restarts: 2966 No. of Flips: 2428 time to process: 11 seconds.
uf250-04.cnf fulfilled No. of Restarts: 1536 No. of Flips: 4340 time to process: 5 seconds.
uf250-04.cnf fulfilled No. of Restarts: 1324 No. of Flips: 3673 time to process: 5 seconds.
uf250-04.cnf , deadline. Restarts: 4251
uf250-04.cnf fulfilled No. of Restarts: 227 No. of Flips: 4005 time to process: 0 seconds.
uf250-04.cnf fulfilled No. of Restarts: 1354 No. of Flips: 3108 time to process: 5 seconds.
uf250-04.cnf fulfilled No. of Restarts: 703 No. of Flips: 664 time to process: 2 seconds.
uf250-04.cnf fulfilled No. of Restarts: 2923 No. of Flips: 3722 time to process: 11 seconds.
uf250-04.cnf , deadline. Restarts: 4251
uf250-04.cnf fulfilled No. of Restarts: 1086 No. of Flips: 4460 time to process: 4 seconds.
uf250-04.cnf fulfilled No. of Restarts: 404 No. of Flips: 2911 time to process: 1 seconds.
uf250-04.cnf , deadline. Restarts: 4251
uf250-04.cnf fulfilled No. of Restarts: 1256 No. of Flips: 4226 time to process: 4 seconds.
uf250-04.cnf fulfilled No. of Restarts: 2494 No. of Flips: 4023 time to process: 9 seconds.
uf250-04.cnf fulfilled No. of Restarts: 3955 No. of Flips: 2365 time to process: 14 seconds.
uf250-04.cnf , deadline. Restarts: 4251
uf250-04.cnf , deadline. Restarts: 4251
uf250-04.cnf fulfilled No. of Restarts: 1330 No. of Flips: 3724 time to process: 5 seconds.
uf250-04.cnf fulfilled No. of Restarts: 337 No. of Flips: 3783 time to process: 1 seconds.
uf250-04.cnf fulfilled No. of Restarts: 1039 No. of Flips: 1870 time to process: 3 seconds.
uf250-04.cnf fulfilled No. of Restarts: 866 No. of Flips: 2700 time to process: 3 seconds.
uf250-04.cnf fulfilled No. of Restarts: 115 No. of Flips: 3791 time to process: 0 seconds.
uf250-04.cnf fulfilled No. of Restarts: 2774 No. of Flips: 964 time to process: 10 seconds.
uf250-04.cnf , deadline. Restarts: 4251
uf250-04.cnf fulfilled No. of Restarts: 1656 No. of Flips: 3138 time to process: 6 seconds.
uf250-04.cnf fulfilled No. of Restarts: 2196 No. of Flips: 2147 time to process: 8 seconds.
uf250-04.cnf fulfilled No. of Restarts: 927 No. of Flips: 2039 time to process: 3 seconds.
uf250-04.cnf , deadline. Restarts: 4251
uf250-04.cnf fulfilled No. of Restarts: 1973 No. of Flips: 3544 time to process: 8 seconds.
uf250-04.cnf fulfilled No. of Restarts: 905 No. of Flips: 678 time to process: 3 seconds.
uf250-04.cnf fulfilled No. of Restarts: 951 No. of Flips: 3598 time to process: 3 seconds.
uf250-04.cnf fulfilled No. of Restarts: 3241 No. of Flips: 3222 time to process: 13 seconds.
uf250-04.cnf fulfilled No. of Restarts: 2634 No. of Flips: 3878 time to process: 10 seconds.
uf250-04.cnf , deadline. Restarts: 4251
uf250-04.cnf , deadline. Restarts: 4251
uf250-04.cnf , deadline. Restarts: 4251
uf250-04.cnf , deadline. Restarts: 4251
uf250-04.cnf fulfilled No. of Restarts: 1492 No. of Flips: 2483 time to process: 5 seconds.
uf250-04.cnf fulfilled No. of Restarts: 2539 No. of Flips: 3173 time to process: 9 seconds.
uf250-04.cnf fulfilled No. of Restarts: 2110 No. of Flips: 4718 time to process: 9 seconds.
uf250-04.cnf fulfilled No. of Restarts: 911 No. of Flips: 1257 time to process: 4 seconds.
uf250-04.cnf , deadline. Restarts: 4251
uf250-04.cnf fulfilled No. of Restarts: 1770 No. of Flips: 4742 time to process: 6 seconds.
uf250-04.cnf fulfilled No. of Restarts: 3117 No. of Flips: 1614 time to process: 12 seconds.
uf250-04.cnf fulfilled No. of Restarts: 2628 No. of Flips: 3787 time to process: 10 seconds.
uf250-04.cnf fulfilled No. of Restarts: 2754 No. of Flips: 2445 time to process: 11 seconds.
uf250-04.cnf , deadline. Restarts: 4251
uf250-04.cnf fulfilled No. of Restarts: 469 No. of Flips: 2033 time to process: 1 seconds.
uf250-04.cnf fulfilled No. of Restarts: 905 No. of Flips: 3231 time to process: 3 seconds.
uf250-04.cnf fulfilled No. of Restarts: 1043 No. of Flips: 4728 time to process: 4 seconds.
uf250-04.cnf , deadline. Restarts: 4251
uf250-04.cnf , deadline. Restarts: 4251
uf250-04.cnf fulfilled No. of Restarts: 1567 No. of Flips: 919 time to process: 6 seconds.
uf250-04.cnf fulfilled No. of Restarts: 96 No. of Flips: 2836 time to process: 0 seconds.
uf250-04.cnf , deadline. Restarts: 4251
uf250-04.cnf fulfilled No. of Restarts: 1110 No. of Flips: 2927 time to process: 4 seconds.
uf250-04.cnf fulfilled No. of Restarts: 219 No. of Flips: 4796 time to process: 0 seconds.
uf250-04.cnf fulfilled No. of Restarts: 1661 No. of Flips: 2344 time to process: 6 seconds.
uf250-04.cnf fulfilled No. of Restarts: 1476 No. of Flips: 2464 time to process: 5 seconds.
uf250-04.cnf fulfilled No. of Restarts: 3914 No. of Flips: 1679 time to process: 14 seconds.
uf250-04.cnf fulfilled No. of Restarts: 2020 No. of Flips: 3535 time to process: 7 seconds.
uf250-04.cnf fulfilled No. of Restarts: 1252 No. of Flips: 4325 time to process: 4 seconds.
uf250-04.cnf fulfilled No. of Restarts: 1267 No. of Flips: 3059 time to process: 4 seconds.
uf250-04.cnf , deadline. Restarts: 4251
uf250-04.cnf fulfilled No. of Restarts: 1281 No. of Flips: 1535 time to process: 4 seconds.
uf250-04.cnf fulfilled No. of Restarts: 2263 No. of Flips: 2763 time to process: 8 seconds.
uf250-04.cnf fulfilled No. of Restarts: 3127 No. of Flips: 3467 time to process: 12 seconds.
uf250-04.cnf fulfilled No. of Restarts: 4130 No. of Flips: 2015 time to process: 15 seconds.
uf250-04.cnf fulfilled No. of Restarts: 1224 No. of Flips: 3148 time to process: 4 seconds.
uf250-04.cnf fulfilled No. of Restarts: 2360 No. of Flips: 2612 time to process: 9 seconds.
uf250-04.cnf fulfilled No. of Restarts: 322 No. of Flips: 4828 time to process: 1 seconds.
uf250-04.cnf fulfilled No. of Restarts: 231 No. of Flips: 2785 time to process: 0 seconds.
uf250-04.cnf fulfilled No. of Restarts: 3723 No. of Flips: 2190 time to process: 14 seconds.
uf250-04.cnf , deadline. Restarts: 4251
uf250-04.cnf fulfilled No. of Restarts: 711 No. of Flips: 3526 time to process: 2 seconds.
uf250-04.cnf , deadline. Restarts: 4251
uf250-04.cnf fulfilled No. of Restarts: 1932 No. of Flips: 1940 time to process: 7 seconds.
uf250-04.cnf fulfilled No. of Restarts: 2788 No. of Flips: 3838 time to process: 10 seconds.
uf250-04.cnf , deadline. Restarts: 4251
uf250-04.cnf fulfilled No. of Restarts: 915 No. of Flips: 4359 time to process: 3 seconds.
uf250-04.cnf fulfilled No. of Restarts: 2020 No. of Flips: 3757 time to process: 7 seconds.
uf250-04.cnf , deadline. Restarts: 4251
uf250-04.cnf fulfilled No. of Restarts: 664 No. of Flips: 3997 time to process: 2 seconds.
uf250-04.cnf , deadline. Restarts: 4251
uf250-04.cnf fulfilled No. of Restarts: 638 No. of Flips: 2354 time to process: 2 seconds.
uf250-04.cnf , deadline. Restarts: 4251
uf250-04.cnf fulfilled No. of Restarts: 3695 No. of Flips: 1605 time to process: 14 seconds.
uf250-04.cnf , deadline. Restarts: 4251
uf250-04.cnf fulfilled No. of Restarts: 688 No. of Flips: 2527 time to process: 2 seconds.
uf250-04.cnf fulfilled No. of Restarts: 496 No. of Flips: 3664 time to process: 1 seconds.
uf250-04.cnf fulfilled No. of Restarts: 3080 No. of Flips: 4730 time to process: 11 seconds.
uf250-04.cnf fulfilled No. of Restarts: 877 No. of Flips: 4626 time to process: 3 seconds.
uf250-04.cnf fulfilled No. of Restarts: 4221 No. of Flips: 2103 time to process: 16 seconds.
uf250-04.cnf fulfilled No. of Restarts: 1174 No. of Flips: 2451 time to process: 4 seconds.
uf250-04.cnf , deadline. Restarts: 4251
uf250-04.cnf fulfilled No. of Restarts: 73 No. of Flips: 2449 time to process: 0 seconds.
uf250-04.cnf , deadline. Restarts: 4251
uf250-04.cnf , deadline. Restarts: 4251
uf250-04.cnf fulfilled No. of Restarts: 1300 No. of Flips: 3426 time to process: 5 seconds.
uf250-04.cnf , deadline. Restarts: 4251
uf250-04.cnf fulfilled No. of Restarts: 1459 No. of Flips: 4127 time to process: 5 seconds.
uf250-04.cnf fulfilled No. of Restarts: 1257 No. of Flips: 2014 time to process: 4 seconds.
uf250-04.cnf , deadline. Restarts: 4251
uf250-04.cnf fulfilled No. of Restarts: 3641 No. of Flips: 4993 time to process: 13 seconds.
uf250-04.cnf fulfilled No. of Restarts: 3654 No. of Flips: 2926 time to process: 13 seconds.
uf250-04.cnf fulfilled No. of Restarts: 3830 No. of Flips: 2615 time to process: 14 seconds.
uf250-04.cnf fulfilled No. of Restarts: 2119 No. of Flips: 977 time to process: 8 seconds.
uf250-04.cnf fulfilled No. of Restarts: 1072 No. of Flips: 1534 time to process: 4 seconds.
uf250-04.cnf fulfilled No. of Restarts: 1429 No. of Flips: 1638 time to process: 5 seconds.
uf250-04.cnf fulfilled No. of Restarts: 3271 No. of Flips: 3285 time to process: 12 seconds.
uf250-04.cnf fulfilled No. of Restarts: 479 No. of Flips: 2817 time to process: 1 seconds.
uf250-04.cnf fulfilled No. of Restarts: 2389 No. of Flips: 3595 time to process: 9 seconds.
uf250-04.cnf fulfilled No. of Restarts: 2007 No. of Flips: 2839 time to process: 7 seconds.
uf250-04.cnf , deadline. Restarts: 4251
uf250-04.cnf , deadline. Restarts: 4251
uf250-04.cnf fulfilled No. of Restarts: 1712 No. of Flips: 4065 time to process: 6 seconds.
uf250-04.cnf fulfilled No. of Restarts: 681 No. of Flips: 4087 time to process: 2 seconds.
uf250-04.cnf fulfilled No. of Restarts: 2 No. of Flips: 1419 time to process: 0 seconds.
uf250-04.cnf fulfilled No. of Restarts: 280 No. of Flips: 1222 time to process: 1 seconds.
uf250-04.cnf fulfilled No. of Restarts: 483 No. of Flips: 2734 time to process: 1 seconds.
uf250-04.cnf , deadline. Restarts: 4251
uf250-04.cnf fulfilled No. of Restarts: 1326 No. of Flips: 3778 time to process: 5 seconds.
uf250-04.cnf fulfilled No. of Restarts: 104 No. of Flips: 1321 time to process: 0 seconds.
uf250-04.cnf fulfilled No. of Restarts: 621 No. of Flips: 1450 time to process: 2 seconds.
uf250-04.cnf fulfilled No. of Restarts: 1295 No. of Flips: 2499 time to process: 4 seconds.
uf250-04.cnf , deadline. Restarts: 4251
uf250-04.cnf fulfilled No. of Restarts: 762 No. of Flips: 3742 time to process: 2 seconds.
uf250-04.cnf , deadline. Restarts: 4251
uf250-04.cnf fulfilled No. of Restarts: 1728 No. of Flips: 838 time to process: 6 seconds.
uf250-04.cnf fulfilled No. of Restarts: 3884 No. of Flips: 1534 time to process: 14 seconds.
uf250-04.cnf fulfilled No. of Restarts: 1705 No. of Flips: 2220 time to process: 6 seconds.
uf250-04.cnf fulfilled No. of Restarts: 1207 No. of Flips: 3954 time to process: 4 seconds.
uf250-04.cnf fulfilled No. of Restarts: 506 No. of Flips: 3135 time to process: 1 seconds.
uf250-04.cnf fulfilled No. of Restarts: 1992 No. of Flips: 4622 time to process: 7 seconds.
uf250-04.cnf fulfilled No. of Restarts: 3406 No. of Flips: 1461 time to process: 13 seconds.
uf250-04.cnf fulfilled No. of Restarts: 2495 No. of Flips: 1975 time to process: 9 seconds.
uf250-04.cnf fulfilled No. of Restarts: 1342 No. of Flips: 3707 time to process: 5 seconds.
uf250-04.cnf , deadline. Restarts: 4251
uf250-04.cnf fulfilled No. of Restarts: 1817 No. of Flips: 3859 time to process: 6 seconds.
uf250-04.cnf fulfilled No. of Restarts: 1703 No. of Flips: 2685 time to process: 6 seconds.
uf250-04.cnf fulfilled No. of Restarts: 1801 No. of Flips: 4744 time to process: 6 seconds.
uf250-04.cnf , deadline. Restarts: 4251
uf250-04.cnf , deadline. Restarts: 4251
uf250-04.cnf fulfilled No. of Restarts: 2966 No. of Flips: 3344 time to process: 11 seconds.
uf250-04.cnf , deadline. Restarts: 4251
uf250-04.cnf fulfilled No. of Restarts: 1521 No. of Flips: 699 time to process: 6 seconds.
uf250-04.cnf fulfilled No. of Restarts: 552 No. of Flips: 4351 time to process: 2 seconds.
uf250-04.cnf fulfilled No. of Restarts: 2528 No. of Flips: 3900 time to process: 9 seconds.
uf250-04.cnf , deadline. Restarts: 4251
uf250-04.cnf fulfilled No. of Restarts: 3016 No. of Flips: 2317 time to process: 11 seconds.
uf250-04.cnf , deadline. Restarts: 4251
uf250-04.cnf , deadline. Restarts: 4251
uf250-04.cnf fulfilled No. of Restarts: 1420 No. of Flips: 1677 time to process: 5 seconds.
uf250-04.cnf fulfilled No. of Restarts: 786 No. of Flips: 4535 time to process: 2 seconds.
uf250-04.cnf fulfilled No. of Restarts: 1712 No. of Flips: 2516 time to process: 6 seconds.
uf250-04.cnf fulfilled No. of Restarts: 3144 No. of Flips: 1072 time to process: 12 seconds.
uf250-04.cnf fulfilled No. of Restarts: 1365 No. of Flips: 2374 time to process: 5 seconds.
uf250-04.cnf , deadline. Restarts: 4251
uf250-04.cnf fulfilled No. of Restarts: 3365 No. of Flips: 3396 time to process: 12 seconds.
uf250-04.cnf fulfilled No. of Restarts: 3940 No. of Flips: 1595 time to process: 15 seconds.
uf250-04.cnf fulfilled No. of Restarts: 2136 No. of Flips: 4123 time to process: 8 seconds.
uf250-04.cnf , deadline. Restarts: 4251
uf250-04.cnf , deadline. Restarts: 4251
uf250-04.cnf fulfilled No. of Restarts: 750 No. of Flips: 3050 time to process: 2 seconds.
uf250-04.cnf fulfilled No. of Restarts: 2138 No. of Flips: 3146 time to process: 8 seconds.
uf250-04.cnf fulfilled No. of Restarts: 2692 No. of Flips: 1501 time to process: 11 seconds.
uf250-04.cnf fulfilled No. of Restarts: 317 No. of Flips: 3424 time to process: 1 seconds.
uf250-04.cnf , deadline. Restarts: 4251
uf250-04.cnf fulfilled No. of Restarts: 3205 No. of Flips: 2470 time to process: 12 seconds.
uf250-04.cnf fulfilled No. of Restarts: 2938 No. of Flips: 3267 time to process: 11 seconds.
uf250-04.cnf fulfilled No. of Restarts: 2632 No. of Flips: 4961 time to process: 10 seconds.
uf250-04.cnf fulfilled No. of Restarts: 329 No. of Flips: 4916 time to process: 1 seconds.
uf250-04.cnf fulfilled No. of Restarts: 1416 No. of Flips: 4257 time to process: 5 seconds.
uf250-04.cnf fulfilled No. of Restarts: 637 No. of Flips: 3529 time to process: 2 seconds.
uf250-04.cnf fulfilled No. of Restarts: 1818 No. of Flips: 2836 time to process: 6 seconds.
uf250-04.cnf fulfilled No. of Restarts: 1075 No. of Flips: 3702 time to process: 4 seconds.
uf250-04.cnf fulfilled No. of Restarts: 953 No. of Flips: 1757 time to process: 3 seconds.
uf250-04.cnf , deadline. Restarts: 4251
uf250-04.cnf fulfilled No. of Restarts: 3604 No. of Flips: 1238 time to process: 14 seconds.
uf250-04.cnf fulfilled No. of Restarts: 2206 No. of Flips: 3817 time to process: 8 seconds.
uf250-04.cnf fulfilled No. of Restarts: 2842 No. of Flips: 1152 time to process: 10 seconds.
uf250-04.cnf fulfilled No. of Restarts: 4153 No. of Flips: 4555 time to process: 16 seconds.
uf250-04.cnf , deadline. Restarts: 4251
uf250-04.cnf fulfilled No. of Restarts: 71 No. of Flips: 4329 time to process: 0 seconds.
uf250-04.cnf fulfilled No. of Restarts: 1198 No. of Flips: 3870 time to process: 4 seconds.
uf250-04.cnf fulfilled No. of Restarts: 556 No. of Flips: 4987 time to process: 2 seconds.
uf250-04.cnf , deadline. Restarts: 4251
uf250-04.cnf , deadline. Restarts: 4251
uf250-04.cnf fulfilled No. of Restarts: 3561 No. of Flips: 2811 time to process: 14 seconds.
uf250-04.cnf fulfilled No. of Restarts: 3346 No. of Flips: 4609 time to process: 12 seconds.
uf250-04.cnf fulfilled No. of Restarts: 511 No. of Flips: 2226 time to process: 2 seconds.
uf250-04.cnf , deadline. Restarts: 4251
uf250-04.cnf fulfilled No. of Restarts: 284 No. of Flips: 4407 time to process: 1 seconds.
uf250-04.cnf fulfilled No. of Restarts: 3859 No. of Flips: 3134 time to process: 14 seconds.
uf250-04.cnf fulfilled No. of Restarts: 206 No. of Flips: 2876 time to process: 0 seconds.
uf250-04.cnf fulfilled No. of Restarts: 2004 No. of Flips: 4337 time to process: 7 seconds.
uf250-04.cnf , deadline. Restarts: 4251
uf250-04.cnf fulfilled No. of Restarts: 112 No. of Flips: 3794 time to process: 0 seconds.
uf250-04.cnf , deadline. Restarts: 4251
uf250-04.cnf , deadline. Restarts: 4251
uf250-04.cnf fulfilled No. of Restarts: 639 No. of Flips: 2762 time to process: 2 seconds.
uf250-04.cnf fulfilled No. of Restarts: 1964 No. of Flips: 2925 time to process: 7 seconds.
uf250-04.cnf , deadline. Restarts: 4251
uf250-04.cnf fulfilled No. of Restarts: 661 No. of Flips: 2993 time to process: 2 seconds.
uf250-04.cnf fulfilled No. of Restarts: 903 No. of Flips: 4465 time to process: 3 seconds.
uf250-04.cnf , deadline. Restarts: 4251
uf250-04.cnf fulfilled No. of Restarts: 738 No. of Flips: 4890 time to process: 2 seconds.
uf250-04.cnf fulfilled No. of Restarts: 963 No. of Flips: 4919 time to process: 4 seconds.
uf250-04.cnf fulfilled No. of Restarts: 1944 No. of Flips: 1411 time to process: 8 seconds.
uf250-04.cnf fulfilled No. of Restarts: 970 No. of Flips: 1794 time to process: 3 seconds.
uf250-04.cnf fulfilled No. of Restarts: 3416 No. of Flips: 1674 time to process: 13 seconds.
uf250-04.cnf , deadline. Restarts: 4251
uf250-04.cnf , deadline. Restarts: 4251
uf250-04.cnf fulfilled No. of Restarts: 0 No. of Flips: 958 time to process: 0 seconds.
uf250-04.cnf , deadline. Restarts: 4251
uf250-04.cnf fulfilled No. of Restarts: 332 No. of Flips: 2463 time to process: 1 seconds.
uf250-04.cnf , deadline. Restarts: 4251
uf250-04.cnf , deadline. Restarts: 4251
uf250-04.cnf fulfilled No. of Restarts: 2286 No. of Flips: 4364 time to process: 9 seconds.
uf250-04.cnf fulfilled No. of Restarts: 1148 No. of Flips: 3705 time to process: 4 seconds.
uf250-04.cnf fulfilled No. of Restarts: 858 No. of Flips: 3614 time to process: 3 seconds.
uf250-04.cnf fulfilled No. of Restarts: 820 No. of Flips: 1836 time to process: 3 seconds.
uf250-04.cnf fulfilled No. of Restarts: 3130 No. of Flips: 4550 time to process: 13 seconds.
uf250-04.cnf fulfilled No. of Restarts: 2076 No. of Flips: 3777 time to process: 7 seconds.
uf250-04.cnf , deadline. Restarts: 4251
uf250-04.cnf fulfilled No. of Restarts: 1771 No. of Flips: 4952 time to process: 7 seconds.
uf250-04.cnf fulfilled No. of Restarts: 2737 No. of Flips: 2459 time to process: 10 seconds.
uf250-04.cnf fulfilled No. of Restarts: 15 No. of Flips: 3074 time to process: 0 seconds.
uf250-04.cnf fulfilled No. of Restarts: 2049 No. of Flips: 1319 time to process: 8 seconds.
uf250-04.cnf , deadline. Restarts: 4251
uf250-04.cnf fulfilled No. of Restarts: 1291 No. of Flips: 3378 time to process: 5 seconds.
uf250-04.cnf , deadline. Restarts: 4251
uf250-04.cnf , deadline. Restarts: 4251
uf250-04.cnf fulfilled No. of Restarts: 1415 No. of Flips: 2366 time to process: 5 seconds.
uf250-04.cnf , deadline. Restarts: 4251
uf250-04.cnf fulfilled No. of Restarts: 1985 No. of Flips: 4742 time to process: 7 seconds.
uf250-04.cnf fulfilled No. of Restarts: 1376 No. of Flips: 1316 time to process: 5 seconds.
uf250-04.cnf , deadline. Restarts: 4251
uf250-04.cnf fulfilled No. of Restarts: 2562 No. of Flips: 2716 time to process: 10 seconds.
uf250-04.cnf , deadline. Restarts: 4251
uf250-04.cnf fulfilled No. of Restarts: 3716 No. of Flips: 2979 time to process: 15 seconds.
uf250-04.cnf fulfilled No. of Restarts: 2305 No. of Flips: 3709 time to process: 11 seconds.
uf250-04.cnf , deadline. Restarts: 4251
uf250-04.cnf fulfilled No. of Restarts: 1294 No. of Flips: 4254 time to process: 5 seconds.
uf250-04.cnf fulfilled No. of Restarts: 1820 No. of Flips: 2607 time to process: 7 seconds.
uf250-04.cnf fulfilled No. of Restarts: 195 No. of Flips: 2821 time to process: 1 seconds.
uf250-04.cnf fulfilled No. of Restarts: 1097 No. of Flips: 4139 time to process: 4 seconds.
uf250-04.cnf , deadline. Restarts: 4251
uf250-04.cnf fulfilled No. of Restarts: 251 No. of Flips: 3738 time to process: 0 seconds.
uf250-04.cnf , deadline. Restarts: 4251
uf250-04.cnf fulfilled No. of Restarts: 2029 No. of Flips: 1028 time to process: 8 seconds.
uf250-04.cnf fulfilled No. of Restarts: 4163 No. of Flips: 4839 time to process: 16 seconds.
uf250-04.cnf fulfilled No. of Restarts: 490 No. of Flips: 2326 time to process: 1 seconds.
uf250-04.cnf fulfilled No. of Restarts: 3197 No. of Flips: 3863 time to process: 12 seconds.
uf250-04.cnf fulfilled No. of Restarts: 1132 No. of Flips: 2701 time to process: 4 seconds.
uf250-04.cnf fulfilled No. of Restarts: 1032 No. of Flips: 3268 time to process: 3 seconds.
uf250-04.cnf fulfilled No. of Restarts: 2896 No. of Flips: 1679 time to process: 10 seconds.
uf250-04.cnf fulfilled No. of Restarts: 1275 No. of Flips: 2070 time to process: 4 seconds.
uf250-04.cnf , deadline. Restarts: 4251
uf250-04.cnf fulfilled No. of Restarts: 130 No. of Flips: 4775 time to process: 0 seconds.
uf250-04.cnf fulfilled No. of Restarts: 851 No. of Flips: 970 time to process: 3 seconds.
uf250-04.cnf fulfilled No. of Restarts: 1199 No. of Flips: 3029 time to process: 4 seconds.
uf250-04.cnf , deadline. Restarts: 4251
uf250-04.cnf , deadline. Restarts: 4251
uf250-04.cnf fulfilled No. of Restarts: 2140 No. of Flips: 891 time to process: 8 seconds.
uf250-04.cnf , deadline. Restarts: 4251
uf250-04.cnf fulfilled No. of Restarts: 3481 No. of Flips: 4885 time to process: 14 seconds.
uf250-04.cnf fulfilled No. of Restarts: 4028 No. of Flips: 1331 time to process: 15 seconds.
uf250-04.cnf , deadline. Restarts: 4251
uf250-04.cnf fulfilled No. of Restarts: 717 No. of Flips: 3976 time to process: 3 seconds.
uf250-04.cnf fulfilled No. of Restarts: 3840 No. of Flips: 4675 time to process: 15 seconds.
uf250-04.cnf fulfilled No. of Restarts: 549 No. of Flips: 1428 time to process: 2 seconds.
uf250-04.cnf fulfilled No. of Restarts: 3302 No. of Flips: 1467 time to process: 13 seconds.
uf250-04.cnf fulfilled No. of Restarts: 980 No. of Flips: 3957 time to process: 3 seconds.
uf250-04.cnf fulfilled No. of Restarts: 3315 No. of Flips: 4151 time to process: 12 seconds.
uf250-04.cnf fulfilled No. of Restarts: 1842 No. of Flips: 2747 time to process: 7 seconds.
uf250-04.cnf fulfilled No. of Restarts: 3346 No. of Flips: 3747 time to process: 13 seconds.
uf250-04.cnf fulfilled No. of Restarts: 2351 No. of Flips: 4726 time to process: 10 seconds.
uf250-04.cnf fulfilled No. of Restarts: 3091 No. of Flips: 2612 time to process: 11 seconds.
uf250-04.cnf fulfilled No. of Restarts: 113 No. of Flips: 2262 time to process: 0 seconds.
uf250-04.cnf fulfilled No. of Restarts: 726 No. of Flips: 1743 time to process: 2 seconds.
uf250-04.cnf fulfilled No. of Restarts: 1995 No. of Flips: 4484 time to process: 7 seconds.
uf250-04.cnf , deadline. Restarts: 4251
uf250-04.cnf fulfilled No. of Restarts: 229 No. of Flips: 2897 time to process: 0 seconds.
uf250-04.cnf , deadline. Restarts: 4251
uf250-04.cnf fulfilled No. of Restarts: 2870 No. of Flips: 3411 time to process: 10 seconds.
uf250-04.cnf fulfilled No. of Restarts: 2901 No. of Flips: 4525 time to process: 11 seconds.
uf250-04.cnf fulfilled No. of Restarts: 2584 No. of Flips: 2848 time to process: 10 seconds.
uf250-04.cnf fulfilled No. of Restarts: 1499 No. of Flips: 1993 time to process: 5 seconds.
uf250-04.cnf fulfilled No. of Restarts: 1422 No. of Flips: 1766 time to process: 5 seconds.
uf250-04.cnf fulfilled No. of Restarts: 444 No. of Flips: 2380 time to process: 1 seconds.
uf250-04.cnf fulfilled No. of Restarts: 1730 No. of Flips: 2838 time to process: 6 seconds.
uf250-04.cnf fulfilled No. of Restarts: 3500 No. of Flips: 4819 time to process: 13 seconds.
uf250-04.cnf fulfilled No. of Restarts: 395 No. of Flips: 3936 time to process: 1 seconds.
uf250-04.cnf , deadline. Restarts: 4251
uf250-04.cnf fulfilled No. of Restarts: 4051 No. of Flips: 1295 time to process: 15 seconds.
uf250-04.cnf fulfilled No. of Restarts: 1376 No. of Flips: 2408 time to process: 5 seconds.
uf250-04.cnf fulfilled No. of Restarts: 1283 No. of Flips: 1854 time to process: 4 seconds.
uf250-04.cnf , deadline. Restarts: 4251
uf250-04.cnf , deadline. Restarts: 4251
uf250-04.cnf fulfilled No. of Restarts: 19 No. of Flips: 3152 time to process: 0 seconds.
uf250-04.cnf , deadline. Restarts: 4251
uf250-04.cnf fulfilled No. of Restarts: 1638 No. of Flips: 3124 time to process: 6 seconds.
uf250-04.cnf fulfilled No. of Restarts: 2052 No. of Flips: 4340 time to process: 7 seconds.
uf250-04.cnf , deadline. Restarts: 4251
