# Supplementary material for: Completion Probabilities and Parallel Restart Strategies under an Imposed Deadline
Source: PLoS One. 2016 Oct 12;11(10):e0164605. doi: 10.1371/journal.pone.0164605 (PMC5061357; doi:10.1371/journal.pone.0164605)
Supplement: S1 File — The file “S1_File.zip” is the data gathered from the experiments regarding completion probability. (ZIP) [file pone.0164605.s004.zip › results_Single_r4350.144.txt]

uf250-04.cnf fulfilled No. of Restarts: 3404 No. of Flips: 1689 time to process: 14 seconds.
uf250-04.cnf fulfilled No. of Restarts: 455 No. of Flips: 2652 time to process: 2 seconds.
uf250-04.cnf fulfilled No. of Restarts: 1093 No. of Flips: 2361 time to process: 5 seconds.
uf250-04.cnf fulfilled No. of Restarts: 290 No. of Flips: 2155 time to process: 1 seconds.
uf250-04.cnf , deadline. Restarts: 4350
uf250-04.cnf fulfilled No. of Restarts: 3241 No. of Flips: 1754 time to process: 13 seconds.
uf250-04.cnf fulfilled No. of Restarts: 2860 No. of Flips: 3081 time to process: 11 seconds.
uf250-04.cnf fulfilled No. of Restarts: 1327 No. of Flips: 1173 time to process: 5 seconds.
uf250-04.cnf fulfilled No. of Restarts: 3318 No. of Flips: 4305 time to process: 13 seconds.
uf250-04.cnf fulfilled No. of Restarts: 1093 No. of Flips: 2574 time to process: 4 seconds.
uf250-04.cnf , deadline. Restarts: 4350
uf250-04.cnf fulfilled No. of Restarts: 316 No. of Flips: 3733 time to process: 1 seconds.
uf250-04.cnf fulfilled No. of Restarts: 4098 No. of Flips: 4523 time to process: 16 seconds.
uf250-04.cnf fulfilled No. of Restarts: 562 No. of Flips: 4192 time to process: 2 seconds.
uf250-04.cnf fulfilled No. of Restarts: 327 No. of Flips: 3192 time to process: 1 seconds.
uf250-04.cnf fulfilled No. of Restarts: 2708 No. of Flips: 3099 time to process: 11 seconds.
uf250-04.cnf fulfilled No. of Restarts: 1553 No. of Flips: 2152 time to process: 6 seconds.
uf250-04.cnf fulfilled No. of Restarts: 2577 No. of Flips: 1584 time to process: 10 seconds.
uf250-04.cnf fulfilled No. of Restarts: 650 No. of Flips: 4032 time to process: 2 seconds.
uf250-04.cnf , deadline. Restarts: 4350
uf250-04.cnf fulfilled No. of Restarts: 183 No. of Flips: 679 time to process: 0 seconds.
uf250-04.cnf fulfilled No. of Restarts: 1115 No. of Flips: 4572 time to process: 4 seconds.
uf250-04.cnf fulfilled No. of Restarts: 1754 No. of Flips: 4639 time to process: 7 seconds.
uf250-04.cnf fulfilled No. of Restarts: 2497 No. of Flips: 2997 time to process: 10 seconds.
uf250-04.cnf fulfilled No. of Restarts: 315 No. of Flips: 4688 time to process: 1 seconds.
uf250-04.cnf fulfilled No. of Restarts: 320 No. of Flips: 4021 time to process: 1 seconds.
uf250-04.cnf , deadline. Restarts: 4350
uf250-04.cnf fulfilled No. of Restarts: 2851 No. of Flips: 934 time to process: 11 seconds.
uf250-04.cnf fulfilled No. of Restarts: 2274 No. of Flips: 3214 time to process: 9 seconds.
uf250-04.cnf , deadline. Restarts: 4350
uf250-04.cnf fulfilled No. of Restarts: 1271 No. of Flips: 1172 time to process: 5 seconds.
uf250-04.cnf fulfilled No. of Restarts: 22 No. of Flips: 3732 time to process: 0 seconds.
uf250-04.cnf fulfilled No. of Restarts: 1106 No. of Flips: 3229 time to process: 4 seconds.
uf250-04.cnf fulfilled No. of Restarts: 1187 No. of Flips: 3321 time to process: 4 seconds.
uf250-04.cnf fulfilled No. of Restarts: 1995 No. of Flips: 2469 time to process: 8 seconds.
uf250-04.cnf fulfilled No. of Restarts: 1667 No. of Flips: 3651 time to process: 7 seconds.
uf250-04.cnf fulfilled No. of Restarts: 449 No. of Flips: 3162 time to process: 1 seconds.
uf250-04.cnf fulfilled No. of Restarts: 2879 No. of Flips: 3428 time to process: 11 seconds.
uf250-04.cnf , deadline. Restarts: 4350
uf250-04.cnf fulfilled No. of Restarts: 971 No. of Flips: 2081 time to process: 4 seconds.
uf250-04.cnf fulfilled No. of Restarts: 719 No. of Flips: 1230 time to process: 3 seconds.
uf250-04.cnf , deadline. Restarts: 4350
uf250-04.cnf fulfilled No. of Restarts: 2350 No. of Flips: 1618 time to process: 9 seconds.
uf250-04.cnf fulfilled No. of Restarts: 3683 No. of Flips: 2425 time to process: 14 seconds.
uf250-04.cnf , deadline. Restarts: 4350
uf250-04.cnf fulfilled No. of Restarts: 1331 No. of Flips: 3512 time to process: 5 seconds.
uf250-04.cnf fulfilled No. of Restarts: 560 No. of Flips: 3606 time to process: 2 seconds.
uf250-04.cnf fulfilled No. of Restarts: 335 No. of Flips: 4607 time to process: 1 seconds.
uf250-04.cnf fulfilled No. of Restarts: 2389 No. of Flips: 4713 time to process: 9 seconds.
uf250-04.cnf fulfilled No. of Restarts: 1237 No. of Flips: 3265 time to process: 5 seconds.
uf250-04.cnf fulfilled No. of Restarts: 3923 No. of Flips: 4565 time to process: 15 seconds.
uf250-04.cnf fulfilled No. of Restarts: 2669 No. of Flips: 3745 time to process: 10 seconds.
uf250-04.cnf fulfilled No. of Restarts: 2269 No. of Flips: 1200 time to process: 9 seconds.
uf250-04.cnf fulfilled No. of Restarts: 2463 No. of Flips: 2627 time to process: 9 seconds.
uf250-04.cnf fulfilled No. of Restarts: 1763 No. of Flips: 4599 time to process: 7 seconds.
uf250-04.cnf fulfilled No. of Restarts: 1261 No. of Flips: 2457 time to process: 5 seconds.
uf250-04.cnf fulfilled No. of Restarts: 1133 No. of Flips: 3249 time to process: 4 seconds.
uf250-04.cnf fulfilled No. of Restarts: 25 No. of Flips: 3113 time to process: 0 seconds.
uf250-04.cnf fulfilled No. of Restarts: 2686 No. of Flips: 2398 time to process: 10 seconds.
uf250-04.cnf fulfilled No. of Restarts: 87 No. of Flips: 4138 time to process: 0 seconds.
uf250-04.cnf fulfilled No. of Restarts: 2109 No. of Flips: 2216 time to process: 8 seconds.
uf250-04.cnf fulfilled No. of Restarts: 1049 No. of Flips: 1591 time to process: 4 seconds.
uf250-04.cnf , deadline. Restarts: 4350
uf250-04.cnf fulfilled No. of Restarts: 2850 No. of Flips: 4456 time to process: 11 seconds.
uf250-04.cnf , deadline. Restarts: 4350
uf250-04.cnf , deadline. Restarts: 4350
uf250-04.cnf , deadline. Restarts: 4350
uf250-04.cnf fulfilled No. of Restarts: 1272 No. of Flips: 1485 time to process: 5 seconds.
uf250-04.cnf , deadline. Restarts: 4350
uf250-04.cnf fulfilled No. of Restarts: 1516 No. of Flips: 4098 time to process: 6 seconds.
uf250-04.cnf , deadline. Restarts: 4350
uf250-04.cnf fulfilled No. of Restarts: 2041 No. of Flips: 4560 time to process: 8 seconds.
uf250-04.cnf fulfilled No. of Restarts: 566 No. of Flips: 3031 time to process: 2 seconds.
uf250-04.cnf , deadline. Restarts: 4350
uf250-04.cnf fulfilled No. of Restarts: 3102 No. of Flips: 1651 time to process: 12 seconds.
uf250-04.cnf fulfilled No. of Restarts: 4331 No. of Flips: 4830 time to process: 17 seconds.
uf250-04.cnf fulfilled No. of Restarts: 3455 No. of Flips: 4276 time to process: 13 seconds.
uf250-04.cnf fulfilled No. of Restarts: 3384 No. of Flips: 3616 time to process: 13 seconds.
uf250-04.cnf , deadline. Restarts: 4350
uf250-04.cnf , deadline. Restarts: 4350
uf250-04.cnf fulfilled No. of Restarts: 833 No. of Flips: 2554 time to process: 3 seconds.
uf250-04.cnf fulfilled No. of Restarts: 2060 No. of Flips: 1083 time to process: 8 seconds.
uf250-04.cnf , deadline. Restarts: 4350
uf250-04.cnf , deadline. Restarts: 4350
uf250-04.cnf , deadline. Restarts: 4350
uf250-04.cnf fulfilled No. of Restarts: 4183 No. of Flips: 2945 time to process: 17 seconds.
uf250-04.cnf fulfilled No. of Restarts: 3235 No. of Flips: 2869 time to process: 13 seconds.
uf250-04.cnf fulfilled No. of Restarts: 308 No. of Flips: 1462 time to process: 1 seconds.
uf250-04.cnf fulfilled No. of Restarts: 1705 No. of Flips: 857 time to process: 7 seconds.
uf250-04.cnf , deadline. Restarts: 4350
uf250-04.cnf fulfilled No. of Restarts: 4210 No. of Flips: 2238 time to process: 17 seconds.
uf250-04.cnf fulfilled No. of Restarts: 2348 No. of Flips: 2831 time to process: 9 seconds.
uf250-04.cnf fulfilled No. of Restarts: 3729 No. of Flips: 2176 time to process: 15 seconds.
uf250-04.cnf fulfilled No. of Restarts: 934 No. of Flips: 3869 time to process: 3 seconds.
uf250-04.cnf fulfilled No. of Restarts: 1371 No. of Flips: 2657 time to process: 5 seconds.
uf250-04.cnf , deadline. Restarts: 4350
uf250-04.cnf , deadline. Restarts: 4350
uf250-04.cnf fulfilled No. of Restarts: 1897 No. of Flips: 4172 time to process: 7 seconds.
uf250-04.cnf , deadline. Restarts: 4350
uf250-04.cnf , deadline. Restarts: 4350
uf250-04.cnf , deadline. Restarts: 4350
uf250-04.cnf fulfilled No. of Restarts: 3121 No. of Flips: 4234 time to process: 12 seconds.
uf250-04.cnf fulfilled No. of Restarts: 2197 No. of Flips: 2131 time to process: 9 seconds.
uf250-04.cnf fulfilled No. of Restarts: 1991 No. of Flips: 1615 time to process: 8 seconds.
uf250-04.cnf fulfilled No. of Restarts: 1967 No. of Flips: 2296 time to process: 7 seconds.
uf250-04.cnf fulfilled No. of Restarts: 1922 No. of Flips: 3389 time to process: 7 seconds.
uf250-04.cnf , deadline. Restarts: 4350
uf250-04.cnf fulfilled No. of Restarts: 1744 No. of Flips: 2640 time to process: 7 seconds.
uf250-04.cnf fulfilled No. of Restarts: 1375 No. of Flips: 3511 time to process: 5 seconds.
uf250-04.cnf fulfilled No. of Restarts: 1883 No. of Flips: 2455 time to process: 7 seconds.
uf250-04.cnf fulfilled No. of Restarts: 2392 No. of Flips: 1203 time to process: 9 seconds.
uf250-04.cnf fulfilled No. of Restarts: 2916 No. of Flips: 2939 time to process: 11 seconds.
uf250-04.cnf fulfilled No. of Restarts: 1297 No. of Flips: 1442 time to process: 5 seconds.
uf250-04.cnf , deadline. Restarts: 4350
uf250-04.cnf fulfilled No. of Restarts: 317 No. of Flips: 1390 time to process: 1 seconds.
uf250-04.cnf fulfilled No. of Restarts: 2112 No. of Flips: 3953 time to process: 8 seconds.
uf250-04.cnf fulfilled No. of Restarts: 255 No. of Flips: 1047 time to process: 1 seconds.
uf250-04.cnf fulfilled No. of Restarts: 1602 No. of Flips: 2755 time to process: 6 seconds.
uf250-04.cnf , deadline. Restarts: 4350
uf250-04.cnf , deadline. Restarts: 4350
uf250-04.cnf , deadline. Restarts: 4350
uf250-04.cnf fulfilled No. of Restarts: 1931 No. of Flips: 2622 time to process: 7 seconds.
uf250-04.cnf , deadline. Restarts: 4350
uf250-04.cnf fulfilled No. of Restarts: 2100 No. of Flips: 2280 time to process: 8 seconds.
uf250-04.cnf , deadline. Restarts: 4350
uf250-04.cnf , deadline. Restarts: 4350
uf250-04.cnf fulfilled No. of Restarts: 2174 No. of Flips: 3610 time to process: 8 seconds.
uf250-04.cnf fulfilled No. of Restarts: 1798 No. of Flips: 1589 time to process: 7 seconds.
uf250-04.cnf , deadline. Restarts: 4350
uf250-04.cnf , deadline. Restarts: 4350
uf250-04.cnf , deadline. Restarts: 4350
uf250-04.cnf fulfilled No. of Restarts: 469 No. of Flips: 4197 time to process: 1 seconds.
uf250-04.cnf fulfilled No. of Restarts: 3491 No. of Flips: 4671 time to process: 13 seconds.
uf250-04.cnf fulfilled No. of Restarts: 3327 No. of Flips: 1009 time to process: 13 seconds.
uf250-04.cnf , deadline. Restarts: 4350
uf250-04.cnf fulfilled No. of Restarts: 2917 No. of Flips: 2777 time to process: 11 seconds.
uf250-04.cnf fulfilled No. of Restarts: 3347 No. of Flips: 3640 time to process: 13 seconds.
uf250-04.cnf fulfilled No. of Restarts: 2058 No. of Flips: 2589 time to process: 8 seconds.
uf250-04.cnf , deadline. Restarts: 4350
uf250-04.cnf , deadline. Restarts: 4350
uf250-04.cnf fulfilled No. of Restarts: 1101 No. of Flips: 1055 time to process: 4 seconds.
uf250-04.cnf , deadline. Restarts: 4350
uf250-04.cnf , deadline. Restarts: 4350
uf250-04.cnf fulfilled No. of Restarts: 570 No. of Flips: 4157 time to process: 2 seconds.
uf250-04.cnf fulfilled No. of Restarts: 244 No. of Flips: 4244 time to process: 1 seconds.
uf250-04.cnf , deadline. Restarts: 4350
uf250-04.cnf fulfilled No. of Restarts: 2274 No. of Flips: 3525 time to process: 9 seconds.
uf250-04.cnf fulfilled No. of Restarts: 358 No. of Flips: 2206 time to process: 1 seconds.
uf250-04.cnf fulfilled No. of Restarts: 2029 No. of Flips: 3681 time to process: 8 seconds.
uf250-04.cnf fulfilled No. of Restarts: 1322 No. of Flips: 1704 time to process: 5 seconds.
uf250-04.cnf fulfilled No. of Restarts: 705 No. of Flips: 2482 time to process: 2 seconds.
uf250-04.cnf fulfilled No. of Restarts: 4200 No. of Flips: 2602 time to process: 16 seconds.
uf250-04.cnf , deadline. Restarts: 4350
uf250-04.cnf , deadline. Restarts: 4350
uf250-04.cnf fulfilled No. of Restarts: 2249 No. of Flips: 2796 time to process: 9 seconds.
uf250-04.cnf fulfilled No. of Restarts: 1823 No. of Flips: 2861 time to process: 7 seconds.
uf250-04.cnf , deadline. Restarts: 4350
uf250-04.cnf fulfilled No. of Restarts: 1622 No. of Flips: 3505 time to process: 6 seconds.
uf250-04.cnf fulfilled No. of Restarts: 385 No. of Flips: 4678 time to process: 1 seconds.
uf250-04.cnf fulfilled No. of Restarts: 414 No. of Flips: 3536 time to process: 1 seconds.
uf250-04.cnf , deadline. Restarts: 4350
uf250-04.cnf fulfilled No. of Restarts: 511 No. of Flips: 1828 time to process: 2 seconds.
uf250-04.cnf , deadline. Restarts: 4350
uf250-04.cnf fulfilled No. of Restarts: 205 No. of Flips: 4808 time to process: 0 seconds.
uf250-04.cnf fulfilled No. of Restarts: 1604 No. of Flips: 1640 time to process: 6 seconds.
uf250-04.cnf fulfilled No. of Restarts: 119 No. of Flips: 2223 time to process: 0 seconds.
uf250-04.cnf fulfilled No. of Restarts: 1638 No. of Flips: 2683 time to process: 6 seconds.
uf250-04.cnf fulfilled No. of Restarts: 790 No. of Flips: 3368 time to process: 3 seconds.
uf250-04.cnf fulfilled No. of Restarts: 2087 No. of Flips: 4839 time to process: 8 seconds.
uf250-04.cnf fulfilled No. of Restarts: 1661 No. of Flips: 2455 time to process: 6 seconds.
uf250-04.cnf fulfilled No. of Restarts: 513 No. of Flips: 965 time to process: 2 seconds.
uf250-04.cnf fulfilled No. of Restarts: 1430 No. of Flips: 4186 time to process: 5 seconds.
uf250-04.cnf fulfilled No. of Restarts: 1242 No. of Flips: 3979 time to process: 4 seconds.
uf250-04.cnf fulfilled No. of Restarts: 906 No. of Flips: 3062 time to process: 3 seconds.
uf250-04.cnf fulfilled No. of Restarts: 1450 No. of Flips: 1219 time to process: 5 seconds.
uf250-04.cnf fulfilled No. of Restarts: 2720 No. of Flips: 2090 time to process: 10 seconds.
uf250-04.cnf fulfilled No. of Restarts: 483 No. of Flips: 2455 time to process: 1 seconds.
uf250-04.cnf fulfilled No. of Restarts: 2722 No. of Flips: 4581 time to process: 10 seconds.
uf250-04.cnf , deadline. Restarts: 4350
uf250-04.cnf fulfilled No. of Restarts: 3279 No. of Flips: 2283 time to process: 13 seconds.
uf250-04.cnf fulfilled No. of Restarts: 1698 No. of Flips: 1609 time to process: 6 seconds.
uf250-04.cnf fulfilled No. of Restarts: 1683 No. of Flips: 1313 time to process: 6 seconds.
uf250-04.cnf fulfilled No. of Restarts: 716 No. of Flips: 2974 time to process: 2 seconds.
uf250-04.cnf fulfilled No. of Restarts: 2917 No. of Flips: 2643 time to process: 11 seconds.
uf250-04.cnf , deadline. Restarts: 4350
uf250-04.cnf fulfilled No. of Restarts: 1521 No. of Flips: 2418 time to process: 6 seconds.
uf250-04.cnf fulfilled No. of Restarts: 697 No. of Flips: 3315 time to process: 2 seconds.
uf250-04.cnf , deadline. Restarts: 4350
uf250-04.cnf , deadline. Restarts: 4350
uf250-04.cnf fulfilled No. of Restarts: 2660 No. of Flips: 1476 time to process: 10 seconds.
uf250-04.cnf fulfilled No. of Restarts: 2698 No. of Flips: 2850 time to process: 10 seconds.
uf250-04.cnf , deadline. Restarts: 4350
uf250-04.cnf fulfilled No. of Restarts: 32 No. of Flips: 4089 time to process: 0 seconds.
uf250-04.cnf fulfilled No. of Restarts: 405 No. of Flips: 3415 time to process: 1 seconds.
uf250-04.cnf fulfilled No. of Restarts: 1432 No. of Flips: 3951 time to process: 5 seconds.
uf250-04.cnf fulfilled No. of Restarts: 4120 No. of Flips: 2854 time to process: 16 seconds.
uf250-04.cnf fulfilled No. of Restarts: 2110 No. of Flips: 3294 time to process: 8 seconds.
uf250-04.cnf fulfilled No. of Restarts: 2105 No. of Flips: 4305 time to process: 8 seconds.
uf250-04.cnf fulfilled No. of Restarts: 1360 No. of Flips: 1521 time to process: 5 seconds.
uf250-04.cnf fulfilled No. of Restarts: 2423 No. of Flips: 1457 time to process: 9 seconds.
uf250-04.cnf fulfilled No. of Restarts: 1260 No. of Flips: 2874 time to process: 4 seconds.
uf250-04.cnf , deadline. Restarts: 4350
uf250-04.cnf , deadline. Restarts: 4350
uf250-04.cnf fulfilled No. of Restarts: 2358 No. of Flips: 4802 time to process: 9 seconds.
uf250-04.cnf fulfilled No. of Restarts: 441 No. of Flips: 4255 time to process: 1 seconds.
uf250-04.cnf , deadline. Restarts: 4350
uf250-04.cnf fulfilled No. of Restarts: 1848 No. of Flips: 2901 time to process: 7 seconds.
uf250-04.cnf , deadline. Restarts: 4350
uf250-04.cnf fulfilled No. of Restarts: 3107 No. of Flips: 4599 time to process: 12 seconds.
uf250-04.cnf fulfilled No. of Restarts: 87 No. of Flips: 670 time to process: 0 seconds.
uf250-04.cnf fulfilled No. of Restarts: 969 No. of Flips: 3947 time to process: 3 seconds.
uf250-04.cnf fulfilled No. of Restarts: 395 No. of Flips: 2464 time to process: 1 seconds.
uf250-04.cnf fulfilled No. of Restarts: 1530 No. of Flips: 2886 time to process: 6 seconds.
uf250-04.cnf fulfilled No. of Restarts: 2237 No. of Flips: 2802 time to process: 8 seconds.
uf250-04.cnf fulfilled No. of Restarts: 1723 No. of Flips: 3346 time to process: 6 seconds.
uf250-04.cnf fulfilled No. of Restarts: 877 No. of Flips: 3657 time to process: 3 seconds.
uf250-04.cnf , deadline. Restarts: 4350
uf250-04.cnf fulfilled No. of Restarts: 930 No. of Flips: 1316 time to process: 3 seconds.
uf250-04.cnf fulfilled No. of Restarts: 473 No. of Flips: 4684 time to process: 2 seconds.
uf250-04.cnf , deadline. Restarts: 4350
uf250-04.cnf fulfilled No. of Restarts: 1937 No. of Flips: 4171 time to process: 7 seconds.
uf250-04.cnf , deadline. Restarts: 4350
uf250-04.cnf , deadline. Restarts: 4350
uf250-04.cnf fulfilled No. of Restarts: 1485 No. of Flips: 3007 time to process: 5 seconds.
uf250-04.cnf , deadline. Restarts: 4350
uf250-04.cnf fulfilled No. of Restarts: 2808 No. of Flips: 2837 time to process: 11 seconds.
uf250-04.cnf fulfilled No. of Restarts: 2196 No. of Flips: 4037 time to process: 8 seconds.
uf250-04.cnf fulfilled No. of Restarts: 299 No. of Flips: 1271 time to process: 1 seconds.
uf250-04.cnf fulfilled No. of Restarts: 613 No. of Flips: 2469 time to process: 2 seconds.
uf250-04.cnf fulfilled No. of Restarts: 388 No. of Flips: 4991 time to process: 1 seconds.
uf250-04.cnf , deadline. Restarts: 4350
uf250-04.cnf fulfilled No. of Restarts: 1920 No. of Flips: 2319 time to process: 7 seconds.
uf250-04.cnf fulfilled No. of Restarts: 325 No. of Flips: 2816 time to process: 1 seconds.
uf250-04.cnf , deadline. Restarts: 4350
uf250-04.cnf fulfilled No. of Restarts: 4255 No. of Flips: 2507 time to process: 16 seconds.
uf250-04.cnf fulfilled No. of Restarts: 2659 No. of Flips: 1275 time to process: 10 seconds.
uf250-04.cnf fulfilled No. of Restarts: 2148 No. of Flips: 2763 time to process: 8 seconds.
uf250-04.cnf fulfilled No. of Restarts: 814 No. of Flips: 1779 time to process: 3 seconds.
uf250-04.cnf fulfilled No. of Restarts: 2696 No. of Flips: 932 time to process: 11 seconds.
uf250-04.cnf , deadline. Restarts: 4350
uf250-04.cnf , deadline. Restarts: 4350
uf250-04.cnf fulfilled No. of Restarts: 3483 No. of Flips: 2720 time to process: 13 seconds.
uf250-04.cnf fulfilled No. of Restarts: 345 No. of Flips: 4693 time to process: 1 seconds.
uf250-04.cnf fulfilled No. of Restarts: 2953 No. of Flips: 4045 time to process: 12 seconds.
uf250-04.cnf fulfilled No. of Restarts: 2802 No. of Flips: 2206 time to process: 11 seconds.
uf250-04.cnf fulfilled No. of Restarts: 1893 No. of Flips: 3049 time to process: 7 seconds.
uf250-04.cnf , deadline. Restarts: 4350
uf250-04.cnf fulfilled No. of Restarts: 52 No. of Flips: 3356 time to process: 0 seconds.
uf250-04.cnf , deadline. Restarts: 4350
uf250-04.cnf , deadline. Restarts: 4350
uf250-04.cnf fulfilled No. of Restarts: 793 No. of Flips: 3565 time to process: 3 seconds.
uf250-04.cnf , deadline. Restarts: 4350
uf250-04.cnf , deadline. Restarts: 4350
uf250-04.cnf fulfilled No. of Restarts: 90 No. of Flips: 1258 time to process: 0 seconds.
uf250-04.cnf fulfilled No. of Restarts: 493 No. of Flips: 4607 time to process: 2 seconds.
uf250-04.cnf fulfilled No. of Restarts: 4068 No. of Flips: 4046 time to process: 16 seconds.
uf250-04.cnf fulfilled No. of Restarts: 4125 No. of Flips: 3837 time to process: 16 seconds.
uf250-04.cnf fulfilled No. of Restarts: 1549 No. of Flips: 2620 time to process: 6 seconds.
uf250-04.cnf fulfilled No. of Restarts: 2162 No. of Flips: 2393 time to process: 8 seconds.
uf250-04.cnf fulfilled No. of Restarts: 872 No. of Flips: 3423 time to process: 3 seconds.
uf250-04.cnf fulfilled No. of Restarts: 3309 No. of Flips: 2688 time to process: 13 seconds.
uf250-04.cnf fulfilled No. of Restarts: 739 No. of Flips: 3004 time to process: 2 seconds.
uf250-04.cnf fulfilled No. of Restarts: 1913 No. of Flips: 3197 time to process: 7 seconds.
uf250-04.cnf , deadline. Restarts: 4350
uf250-04.cnf fulfilled No. of Restarts: 2519 No. of Flips: 2892 time to process: 10 seconds.
uf250-04.cnf fulfilled No. of Restarts: 1455 No. of Flips: 3077 time to process: 5 seconds.
uf250-04.cnf fulfilled No. of Restarts: 852 No. of Flips: 2633 time to process: 3 seconds.
uf250-04.cnf fulfilled No. of Restarts: 1622 No. of Flips: 2381 time to process: 6 seconds.
uf250-04.cnf , deadline. Restarts: 4350
uf250-04.cnf fulfilled No. of Restarts: 691 No. of Flips: 3853 time to process: 2 seconds.
uf250-04.cnf , deadline. Restarts: 4350
uf250-04.cnf fulfilled No. of Restarts: 1373 No. of Flips: 1192 time to process: 5 seconds.
uf250-04.cnf fulfilled No. of Restarts: 4180 No. of Flips: 808 time to process: 17 seconds.
uf250-04.cnf , deadline. Restarts: 4350
uf250-04.cnf , deadline. Restarts: 4350
uf250-04.cnf fulfilled No. of Restarts: 2453 No. of Flips: 3701 time to process: 10 seconds.
uf250-04.cnf fulfilled No. of Restarts: 1442 No. of Flips: 1093 time to process: 6 seconds.
uf250-04.cnf fulfilled No. of Restarts: 4076 No. of Flips: 1343 time to process: 16 seconds.
uf250-04.cnf fulfilled No. of Restarts: 161 No. of Flips: 2020 time to process: 0 seconds.
uf250-04.cnf , deadline. Restarts: 4350
uf250-04.cnf fulfilled No. of Restarts: 1925 No. of Flips: 4000 time to process: 7 seconds.
uf250-04.cnf fulfilled No. of Restarts: 1931 No. of Flips: 4370 time to process: 7 seconds.
uf250-04.cnf fulfilled No. of Restarts: 94 No. of Flips: 1953 time to process: 0 seconds.
uf250-04.cnf , deadline. Restarts: 4350
uf250-04.cnf fulfilled No. of Restarts: 951 No. of Flips: 2128 time to process: 3 seconds.
uf250-04.cnf , deadline. Restarts: 4350
uf250-04.cnf fulfilled No. of Restarts: 464 No. of Flips: 2010 time to process: 1 seconds.
uf250-04.cnf fulfilled No. of Restarts: 311 No. of Flips: 1183 time to process: 1 seconds.
uf250-04.cnf , deadline. Restarts: 4350
uf250-04.cnf fulfilled No. of Restarts: 3374 No. of Flips: 3103 time to process: 13 seconds.
uf250-04.cnf fulfilled No. of Restarts: 352 No. of Flips: 2917 time to process: 1 seconds.
uf250-04.cnf fulfilled No. of Restarts: 3512 No. of Flips: 2107 time to process: 14 seconds.
uf250-04.cnf fulfilled No. of Restarts: 1856 No. of Flips: 1660 time to process: 7 seconds.
uf250-04.cnf fulfilled No. of Restarts: 3271 No. of Flips: 1144 time to process: 13 seconds.
uf250-04.cnf fulfilled No. of Restarts: 2621 No. of Flips: 2352 time to process: 10 seconds.
uf250-04.cnf , deadline. Restarts: 4350
uf250-04.cnf fulfilled No. of Restarts: 3011 No. of Flips: 3021 time to process: 12 seconds.
uf250-04.cnf fulfilled No. of Restarts: 1987 No. of Flips: 2733 time to process: 8 seconds.
uf250-04.cnf , deadline. Restarts: 4350
uf250-04.cnf fulfilled No. of Restarts: 580 No. of Flips: 4368 time to process: 2 seconds.
uf250-04.cnf fulfilled No. of Restarts: 1941 No. of Flips: 3378 time to process: 7 seconds.
uf250-04.cnf , deadline. Restarts: 4350
uf250-04.cnf fulfilled No. of Restarts: 1397 No. of Flips: 3838 time to process: 5 seconds.
uf250-04.cnf fulfilled No. of Restarts: 3922 No. of Flips: 868 time to process: 16 seconds.
uf250-04.cnf fulfilled No. of Restarts: 4245 No. of Flips: 1819 time to process: 17 seconds.
uf250-04.cnf fulfilled No. of Restarts: 288 No. of Flips: 4869 time to process: 1 seconds.
uf250-04.cnf fulfilled No. of Restarts: 1995 No. of Flips: 1618 time to process: 8 seconds.
uf250-04.cnf fulfilled No. of Restarts: 767 No. of Flips: 1374 time to process: 3 seconds.
uf250-04.cnf fulfilled No. of Restarts: 3733 No. of Flips: 1609 time to process: 15 seconds.
uf250-04.cnf fulfilled No. of Restarts: 282 No. of Flips: 4093 time to process: 1 seconds.
uf250-04.cnf , deadline. Restarts: 4350
uf250-04.cnf , deadline. Restarts: 4350
uf250-04.cnf , deadline. Restarts: 4350
uf250-04.cnf fulfilled No. of Restarts: 1385 No. of Flips: 2419 time to process: 5 seconds.
uf250-04.cnf fulfilled No. of Restarts: 1329 No. of Flips: 2788 time to process: 5 seconds.
uf250-04.cnf fulfilled No. of Restarts: 1321 No. of Flips: 2186 time to process: 5 seconds.
uf250-04.cnf , deadline. Restarts: 4350
uf250-04.cnf fulfilled No. of Restarts: 61 No. of Flips: 3873 time to process: 0 seconds.
uf250-04.cnf fulfilled No. of Restarts: 467 No. of Flips: 3550 time to process: 2 seconds.
uf250-04.cnf fulfilled No. of Restarts: 3894 No. of Flips: 4298 time to process: 16 seconds.
uf250-04.cnf , deadline. Restarts: 4350
uf250-04.cnf fulfilled No. of Restarts: 312 No. of Flips: 2109 time to process: 1 seconds.
uf250-04.cnf , deadline. Restarts: 4350
uf250-04.cnf fulfilled No. of Restarts: 302 No. of Flips: 4191 time to process: 1 seconds.
uf250-04.cnf fulfilled No. of Restarts: 3451 No. of Flips: 4177 time to process: 14 seconds.
uf250-04.cnf fulfilled No. of Restarts: 4166 No. of Flips: 4015 time to process: 17 seconds.
uf250-04.cnf fulfilled No. of Restarts: 3576 No. of Flips: 1441 time to process: 15 seconds.
uf250-04.cnf fulfilled No. of Restarts: 931 No. of Flips: 3552 time to process: 4 seconds.
uf250-04.cnf fulfilled No. of Restarts: 2665 No. of Flips: 3210 time to process: 11 seconds.
uf250-04.cnf fulfilled No. of Restarts: 794 No. of Flips: 2882 time to process: 3 seconds.
uf250-04.cnf fulfilled No. of Restarts: 1516 No. of Flips: 3135 time to process: 6 seconds.
uf250-04.cnf fulfilled No. of Restarts: 2444 No. of Flips: 2143 time to process: 10 seconds.
uf250-04.cnf fulfilled No. of Restarts: 993 No. of Flips: 1956 time to process: 4 seconds.
uf250-04.cnf fulfilled No. of Restarts: 15 No. of Flips: 3237 time to process: 0 seconds.
uf250-04.cnf fulfilled No. of Restarts: 3208 No. of Flips: 4086 time to process: 13 seconds.
uf250-04.cnf , deadline. Restarts: 4350
uf250-04.cnf fulfilled No. of Restarts: 3433 No. of Flips: 3056 time to process: 14 seconds.
uf250-04.cnf fulfilled No. of Restarts: 446 No. of Flips: 2126 time to process: 1 seconds.
uf250-04.cnf , deadline. Restarts: 4350
uf250-04.cnf fulfilled No. of Restarts: 1671 No. of Flips: 1274 time to process: 7 seconds.
uf250-04.cnf fulfilled No. of Restarts: 1073 No. of Flips: 3823 time to process: 4 seconds.
uf250-04.cnf fulfilled No. of Restarts: 2488 No. of Flips: 4165 time to process: 10 seconds.
uf250-04.cnf , deadline. Restarts: 4350
uf250-04.cnf fulfilled No. of Restarts: 872 No. of Flips: 1517 time to process: 3 seconds.
uf250-04.cnf , deadline. Restarts: 4350
uf250-04.cnf fulfilled No. of Restarts: 2523 No. of Flips: 2766 time to process: 10 seconds.
uf250-04.cnf fulfilled No. of Restarts: 2851 No. of Flips: 2534 time to process: 12 seconds.
uf250-04.cnf fulfilled No. of Restarts: 2635 No. of Flips: 4101 time to process: 11 seconds.
uf250-04.cnf fulfilled No. of Restarts: 460 No. of Flips: 4093 time to process: 2 seconds.
uf250-04.cnf fulfilled No. of Restarts: 2855 No. of Flips: 3460 time to process: 12 seconds.
uf250-04.cnf , deadline. Restarts: 4350
uf250-04.cnf fulfilled No. of Restarts: 239 No. of Flips: 4273 time to process: 1 seconds.
uf250-04.cnf fulfilled No. of Restarts: 1735 No. of Flips: 4383 time to process: 7 seconds.
uf250-04.cnf , deadline. Restarts: 4350
uf250-04.cnf fulfilled No. of Restarts: 4244 No. of Flips: 2505 time to process: 18 seconds.
uf250-04.cnf fulfilled No. of Restarts: 324 No. of Flips: 1254 time to process: 1 seconds.
uf250-04.cnf fulfilled No. of Restarts: 64 No. of Flips: 3026 time to process: 0 seconds.
uf250-04.cnf fulfilled No. of Restarts: 1265 No. of Flips: 1873 time to process: 5 seconds.
uf250-04.cnf fulfilled No. of Restarts: 123 No. of Flips: 3085 time to process: 0 seconds.
uf250-04.cnf fulfilled No. of Restarts: 4054 No. of Flips: 4224 time to process: 16 seconds.
uf250-04.cnf fulfilled No. of Restarts: 240 No. of Flips: 2320 time to process: 1 seconds.
uf250-04.cnf , deadline. Restarts: 4350
uf250-04.cnf , deadline. Restarts: 4350
uf250-04.cnf , deadline. Restarts: 4350
uf250-04.cnf , deadline. Restarts: 4350
uf250-04.cnf fulfilled No. of Restarts: 191 No. of Flips: 4805 time to process: 0 seconds.
uf250-04.cnf fulfilled No. of Restarts: 157 No. of Flips: 2535 time to process: 0 seconds.
uf250-04.cnf , deadline. Restarts: 4350
uf250-04.cnf fulfilled No. of Restarts: 3622 No. of Flips: 3708 time to process: 15 seconds.
uf250-04.cnf fulfilled No. of Restarts: 1652 No. of Flips: 2255 time to process: 7 seconds.
uf250-04.cnf , deadline. Restarts: 4350
uf250-04.cnf fulfilled No. of Restarts: 1318 No. of Flips: 1198 time to process: 5 seconds.
uf250-04.cnf fulfilled No. of Restarts: 146 No. of Flips: 2779 time to process: 0 seconds.
uf250-04.cnf , deadline. Restarts: 4350
uf250-04.cnf , deadline. Restarts: 4350
uf250-04.cnf , deadline. Restarts: 4350
uf250-04.cnf , deadline. Restarts: 4350
uf250-04.cnf fulfilled No. of Restarts: 1459 No. of Flips: 4715 time to process: 6 seconds.
uf250-04.cnf fulfilled No. of Restarts: 1876 No. of Flips: 2009 time to process: 7 seconds.
uf250-04.cnf , deadline. Restarts: 4350
uf250-04.cnf , deadline. Restarts: 4350
uf250-04.cnf fulfilled No. of Restarts: 155 No. of Flips: 4811 time to process: 0 seconds.
uf250-04.cnf , deadline. Restarts: 4350
uf250-04.cnf fulfilled No. of Restarts: 492 No. of Flips: 3087 time to process: 2 seconds.
uf250-04.cnf fulfilled No. of Restarts: 2063 No. of Flips: 4587 time to process: 8 seconds.
uf250-04.cnf fulfilled No. of Restarts: 553 No. of Flips: 1464 time to process: 2 seconds.
uf250-04.cnf fulfilled No. of Restarts: 1222 No. of Flips: 4258 time to process: 5 seconds.
uf250-04.cnf fulfilled No. of Restarts: 2106 No. of Flips: 3406 time to process: 8 seconds.
uf250-04.cnf fulfilled No. of Restarts: 3176 No. of Flips: 1187 time to process: 13 seconds.
uf250-04.cnf fulfilled No. of Restarts: 664 No. of Flips: 1956 time to process: 2 seconds.
uf250-04.cnf fulfilled No. of Restarts: 2569 No. of Flips: 4498 time to process: 10 seconds.
uf250-04.cnf fulfilled No. of Restarts: 1180 No. of Flips: 2046 time to process: 4 seconds.
uf250-04.cnf fulfilled No. of Restarts: 1032 No. of Flips: 3000 time to process: 4 seconds.
uf250-04.cnf , deadline. Restarts: 4350
uf250-04.cnf fulfilled No. of Restarts: 400 No. of Flips: 2433 time to process: 1 seconds.
uf250-04.cnf fulfilled No. of Restarts: 5 No. of Flips: 3424 time to process: 0 seconds.
uf250-04.cnf fulfilled No. of Restarts: 2071 No. of Flips: 3072 time to process: 8 seconds.
uf250-04.cnf , deadline. Restarts: 4350
uf250-04.cnf fulfilled No. of Restarts: 1100 No. of Flips: 4584 time to process: 4 seconds.
uf250-04.cnf , deadline. Restarts: 4350
uf250-04.cnf fulfilled No. of Restarts: 90 No. of Flips: 4072 time to process: 0 seconds.
uf250-04.cnf fulfilled No. of Restarts: 409 No. of Flips: 2914 time to process: 1 seconds.
uf250-04.cnf fulfilled No. of Restarts: 2976 No. of Flips: 4915 time to process: 12 seconds.
uf250-04.cnf fulfilled No. of Restarts: 3755 No. of Flips: 4860 time to process: 15 seconds.
uf250-04.cnf fulfilled No. of Restarts: 3465 No. of Flips: 4420 time to process: 14 seconds.
uf250-04.cnf , deadline. Restarts: 4350
uf250-04.cnf fulfilled No. of Restarts: 3092 No. of Flips: 2033 time to process: 13 seconds.
uf250-04.cnf fulfilled No. of Restarts: 149 No. of Flips: 1380 time to process: 0 seconds.
uf250-04.cnf fulfilled No. of Restarts: 1050 No. of Flips: 4041 time to process: 4 seconds.
uf250-04.cnf fulfilled No. of Restarts: 3837 No. of Flips: 2017 time to process: 15 seconds.
uf250-04.cnf , deadline. Restarts: 4350
uf250-04.cnf , deadline. Restarts: 4350
uf250-04.cnf , deadline. Restarts: 4350
uf250-04.cnf fulfilled No. of Restarts: 1297 No. of Flips: 2485 time to process: 5 seconds.
uf250-04.cnf , deadline. Restarts: 4350
uf250-04.cnf fulfilled No. of Restarts: 1566 No. of Flips: 1333 time to process: 6 seconds.
uf250-04.cnf , deadline. Restarts: 4350
uf250-04.cnf fulfilled No. of Restarts: 1192 No. of Flips: 2333 time to process: 5 seconds.
uf250-04.cnf , deadline. Restarts: 4350
uf250-04.cnf fulfilled No. of Restarts: 339 No. of Flips: 4152 time to process: 1 seconds.
uf250-04.cnf fulfilled No. of Restarts: 1860 No. of Flips: 3149 time to process: 7 seconds.
uf250-04.cnf , deadline. Restarts: 4350
uf250-04.cnf , deadline. Restarts: 4350
uf250-04.cnf fulfilled No. of Restarts: 178 No. of Flips: 4449 time to process: 0 seconds.
uf250-04.cnf fulfilled No. of Restarts: 1459 No. of Flips: 3863 time to process: 6 seconds.
uf250-04.cnf fulfilled No. of Restarts: 847 No. of Flips: 4647 time to process: 3 seconds.
uf250-04.cnf , deadline. Restarts: 4350
uf250-04.cnf fulfilled No. of Restarts: 3346 No. of Flips: 4023 time to process: 13 seconds.
uf250-04.cnf , deadline. Restarts: 4350
uf250-04.cnf fulfilled No. of Restarts: 2171 No. of Flips: 1111 time to process: 8 seconds.
uf250-04.cnf fulfilled No. of Restarts: 897 No. of Flips: 4431 time to process: 3 seconds.
uf250-04.cnf fulfilled No. of Restarts: 1043 No. of Flips: 3151 time to process: 4 seconds.
uf250-04.cnf , deadline. Restarts: 4350
uf250-04.cnf , deadline. Restarts: 4350
uf250-04.cnf fulfilled No. of Restarts: 1096 No. of Flips: 2261 time to process: 4 seconds.
uf250-04.cnf fulfilled No. of Restarts: 313 No. of Flips: 3199 time to process: 1 seconds.
uf250-04.cnf fulfilled No. of Restarts: 2279 No. of Flips: 2398 time to process: 9 seconds.
uf250-04.cnf , deadline. Restarts: 4350
uf250-04.cnf , deadline. Restarts: 4350
uf250-04.cnf fulfilled No. of Restarts: 3819 No. of Flips: 3245 time to process: 16 seconds.
uf250-04.cnf fulfilled No. of Restarts: 71 No. of Flips: 2835 time to process: 0 seconds.
uf250-04.cnf fulfilled No. of Restarts: 2402 No. of Flips: 4482 time to process: 10 seconds.
uf250-04.cnf , deadline. Restarts: 4350
uf250-04.cnf fulfilled No. of Restarts: 3292 No. of Flips: 3922 time to process: 13 seconds.
uf250-04.cnf , deadline. Restarts: 4350
uf250-04.cnf fulfilled No. of Restarts: 3813 No. of Flips: 4927 time to process: 15 seconds.
uf250-04.cnf fulfilled No. of Restarts: 157 No. of Flips: 1698 time to process: 0 seconds.
uf250-04.cnf fulfilled No. of Restarts: 734 No. of Flips: 4028 time to process: 3 seconds.
uf250-04.cnf , deadline. Restarts: 4350
uf250-04.cnf fulfilled No. of Restarts: 365 No. of Flips: 2974 time to process: 1 seconds.
uf250-04.cnf , deadline. Restarts: 4350
uf250-04.cnf , deadline. Restarts: 4350
uf250-04.cnf fulfilled No. of Restarts: 288 No. of Flips: 4760 time to process: 1 seconds.
uf250-04.cnf fulfilled No. of Restarts: 1374 No. of Flips: 3280 time to process: 5 seconds.
uf250-04.cnf , deadline. Restarts: 4350
uf250-04.cnf fulfilled No. of Restarts: 232 No. of Flips: 2741 time to process: 1 seconds.
uf250-04.cnf fulfilled No. of Restarts: 1316 No. of Flips: 3813 time to process: 5 seconds.
uf250-04.cnf fulfilled No. of Restarts: 46 No. of Flips: 1413 time to process: 0 seconds.
uf250-04.cnf fulfilled No. of Restarts: 2746 No. of Flips: 3772 time to process: 11 seconds.
uf250-04.cnf fulfilled No. of Restarts: 3947 No. of Flips: 4102 time to process: 16 seconds.
uf250-04.cnf fulfilled No. of Restarts: 2963 No. of Flips: 1221 time to process: 12 seconds.
uf250-04.cnf fulfilled No. of Restarts: 1950 No. of Flips: 2680 time to process: 8 seconds.
uf250-04.cnf fulfilled No. of Restarts: 1657 No. of Flips: 3605 time to process: 7 seconds.
uf250-04.cnf , deadline. Restarts: 4350
uf250-04.cnf , deadline. Restarts: 4350
uf250-04.cnf fulfilled No. of Restarts: 3839 No. of Flips: 4838 time to process: 16 seconds.
uf250-04.cnf fulfilled No. of Restarts: 1164 No. of Flips: 1725 time to process: 4 seconds.
uf250-04.cnf fulfilled No. of Restarts: 121 No. of Flips: 4128 time to process: 0 seconds.
uf250-04.cnf fulfilled No. of Restarts: 708 No. of Flips: 3739 time to process: 3 seconds.
uf250-04.cnf fulfilled No. of Restarts: 3767 No. of Flips: 1269 time to process: 15 seconds.
uf250-04.cnf , deadline. Restarts: 4350
uf250-04.cnf fulfilled No. of Restarts: 3172 No. of Flips: 4940 time to process: 13 seconds.
uf250-04.cnf fulfilled No. of Restarts: 1549 No. of Flips: 3200 time to process: 6 seconds.
uf250-04.cnf fulfilled No. of Restarts: 1726 No. of Flips: 2421 time to process: 7 seconds.
uf250-04.cnf fulfilled No. of Restarts: 2683 No. of Flips: 1189 time to process: 11 seconds.
uf250-04.cnf fulfilled No. of Restarts: 699 No. of Flips: 4592 time to process: 3 seconds.
uf250-04.cnf , deadline. Restarts: 4350
uf250-04.cnf fulfilled No. of Restarts: 543 No. of Flips: 1338 time to process: 2 seconds.
uf250-04.cnf fulfilled No. of Restarts: 1428 No. of Flips: 4529 time to process: 6 seconds.
uf250-04.cnf fulfilled No. of Restarts: 1066 No. of Flips: 3001 time to process: 4 seconds.
uf250-04.cnf , deadline. Restarts: 4350
uf250-04.cnf fulfilled No. of Restarts: 836 No. of Flips: 3468 time to process: 4 seconds.
uf250-04.cnf , deadline. Restarts: 4350
uf250-04.cnf , deadline. Restarts: 4350
uf250-04.cnf fulfilled No. of Restarts: 169 No. of Flips: 3373 time to process: 0 seconds.
uf250-04.cnf fulfilled No. of Restarts: 1597 No. of Flips: 3700 time to process: 6 seconds.
uf250-04.cnf , deadline. Restarts: 4350
uf250-04.cnf fulfilled No. of Restarts: 696 No. of Flips: 4048 time to process: 3 seconds.
uf250-04.cnf fulfilled No. of Restarts: 464 No. of Flips: 2887 time to process: 2 seconds.
uf250-04.cnf , deadline. Restarts: 4350
uf250-04.cnf fulfilled No. of Restarts: 1829 No. of Flips: 3488 time to process: 7 seconds.
uf250-04.cnf fulfilled No. of Restarts: 1817 No. of Flips: 2821 time to process: 7 seconds.
uf250-04.cnf fulfilled No. of Restarts: 4019 No. of Flips: 1284 time to process: 17 seconds.
uf250-04.cnf fulfilled No. of Restarts: 3150 No. of Flips: 2043 time to process: 12 seconds.
uf250-04.cnf fulfilled No. of Restarts: 720 No. of Flips: 2499 time to process: 3 seconds.
uf250-04.cnf fulfilled No. of Restarts: 3078 No. of Flips: 4871 time to process: 12 seconds.
uf250-04.cnf fulfilled No. of Restarts: 626 No. of Flips: 4266 time to process: 2 seconds.
uf250-04.cnf , deadline. Restarts: 4350
uf250-04.cnf , deadline. Restarts: 4350
uf250-04.cnf fulfilled No. of Restarts: 1672 No. of Flips: 4751 time to process: 6 seconds.
uf250-04.cnf , deadline. Restarts: 4350
uf250-04.cnf , deadline. Restarts: 4350
uf250-04.cnf fulfilled No. of Restarts: 617 No. of Flips: 1635 time to process: 2 seconds.
uf250-04.cnf , deadline. Restarts: 4350
uf250-04.cnf , deadline. Restarts: 4350
uf250-04.cnf fulfilled No. of Restarts: 90 No. of Flips: 1420 time to process: 0 seconds.
uf250-04.cnf , deadline. Restarts: 4350
uf250-04.cnf fulfilled No. of Restarts: 934 No. of Flips: 2497 time to process: 3 seconds.
uf250-04.cnf fulfilled No. of Restarts: 1027 No. of Flips: 4618 time to process: 4 seconds.
uf250-04.cnf , deadline. Restarts: 4350
uf250-04.cnf fulfilled No. of Restarts: 759 No. of Flips: 1431 time to process: 3 seconds.
uf250-04.cnf , deadline. Restarts: 4350
uf250-04.cnf fulfilled No. of Restarts: 334 No. of Flips: 1997 time to process: 1 seconds.
uf250-04.cnf , deadline. Restarts: 4350
uf250-04.cnf fulfilled No. of Restarts: 335 No. of Flips: 2349 time to process: 1 seconds.
uf250-04.cnf fulfilled No. of Restarts: 2304 No. of Flips: 4887 time to process: 9 seconds.
uf250-04.cnf fulfilled No. of Restarts: 2145 No. of Flips: 1887 time to process: 8 seconds.
uf250-04.cnf , deadline. Restarts: 4350
uf250-04.cnf fulfilled No. of Restarts: 72 No. of Flips: 3945 time to process: 0 seconds.
uf250-04.cnf fulfilled No. of Restarts: 4246 No. of Flips: 2514 time to process: 17 seconds.
uf250-04.cnf fulfilled No. of Restarts: 2718 No. of Flips: 2176 time to process: 11 seconds.
uf250-04.cnf fulfilled No. of Restarts: 2000 No. of Flips: 3842 time to process: 8 seconds.
uf250-04.cnf , deadline. Restarts: 4350
uf250-04.cnf fulfilled No. of Restarts: 277 No. of Flips: 2818 time to process: 1 seconds.
uf250-04.cnf fulfilled No. of Restarts: 1041 No. of Flips: 1786 time to process: 4 seconds.
uf250-04.cnf fulfilled No. of Restarts: 1869 No. of Flips: 1365 time to process: 8 seconds.
uf250-04.cnf fulfilled No. of Restarts: 1633 No. of Flips: 3377 time to process: 6 seconds.
uf250-04.cnf fulfilled No. of Restarts: 3937 No. of Flips: 2228 time to process: 16 seconds.
uf250-04.cnf , deadline. Restarts: 4350
uf250-04.cnf fulfilled No. of Restarts: 2165 No. of Flips: 4195 time to process: 9 seconds.
uf250-04.cnf fulfilled No. of Restarts: 3030 No. of Flips: 4019 time to process: 13 seconds.
uf250-04.cnf , deadline. Restarts: 4350
uf250-04.cnf fulfilled No. of Restarts: 3887 No. of Flips: 3581 time to process: 16 seconds.
uf250-04.cnf fulfilled No. of Restarts: 1225 No. of Flips: 4979 time to process: 5 seconds.
uf250-04.cnf fulfilled No. of Restarts: 431 No. of Flips: 1744 time to process: 1 seconds.
uf250-04.cnf fulfilled No. of Restarts: 2352 No. of Flips: 1737 time to process: 9 seconds.
uf250-04.cnf fulfilled No. of Restarts: 1103 No. of Flips: 2109 time to process: 4 seconds.
uf250-04.cnf fulfilled No. of Restarts: 3072 No. of Flips: 4010 time to process: 12 seconds.
uf250-04.cnf , deadline. Restarts: 4350
uf250-04.cnf , deadline. Restarts: 4350
uf250-04.cnf , deadline. Restarts: 4350
uf250-04.cnf fulfilled No. of Restarts: 2582 No. of Flips: 1007 time to process: 10 seconds.
uf250-04.cnf fulfilled No. of Restarts: 141 No. of Flips: 3934 time to process: 0 seconds.
uf250-04.cnf fulfilled No. of Restarts: 4042 No. of Flips: 1923 time to process: 16 seconds.
uf250-04.cnf fulfilled No. of Restarts: 2895 No. of Flips: 3372 time to process: 12 seconds.
uf250-04.cnf fulfilled No. of Restarts: 795 No. of Flips: 3451 time to process: 3 seconds.
uf250-04.cnf fulfilled No. of Restarts: 1696 No. of Flips: 4498 time to process: 7 seconds.
uf250-04.cnf fulfilled No. of Restarts: 59 No. of Flips: 723 time to process: 0 seconds.
uf250-04.cnf , deadline. Restarts: 4350
uf250-04.cnf fulfilled No. of Restarts: 5 No. of Flips: 2983 time to process: 0 seconds.
uf250-04.cnf fulfilled No. of Restarts: 1479 No. of Flips: 2904 time to process: 6 seconds.
uf250-04.cnf fulfilled No. of Restarts: 4037 No. of Flips: 4038 time to process: 17 seconds.
uf250-04.cnf , deadline. Restarts: 4350
uf250-04.cnf fulfilled No. of Restarts: 2839 No. of Flips: 2265 time to process: 11 seconds.
uf250-04.cnf fulfilled No. of Restarts: 668 No. of Flips: 2039 time to process: 2 seconds.
uf250-04.cnf fulfilled No. of Restarts: 3838 No. of Flips: 3449 time to process: 16 seconds.
uf250-04.cnf , deadline. Restarts: 4350
uf250-04.cnf fulfilled No. of Restarts: 80 No. of Flips: 3935 time to process: 0 seconds.
uf250-04.cnf fulfilled No. of Restarts: 98 No. of Flips: 2535 time to process: 0 seconds.
uf250-04.cnf , deadline. Restarts: 4350
uf250-04.cnf fulfilled No. of Restarts: 1860 No. of Flips: 2779 time to process: 7 seconds.
uf250-04.cnf fulfilled No. of Restarts: 1584 No. of Flips: 3598 time to process: 6 seconds.
uf250-04.cnf fulfilled No. of Restarts: 3198 No. of Flips: 1652 time to process: 13 seconds.
uf250-04.cnf fulfilled No. of Restarts: 1848 No. of Flips: 1224 time to process: 7 seconds.
uf250-04.cnf fulfilled No. of Restarts: 1798 No. of Flips: 2144 time to process: 7 seconds.
uf250-04.cnf fulfilled No. of Restarts: 1123 No. of Flips: 3312 time to process: 4 seconds.
uf250-04.cnf , deadline. Restarts: 4350
uf250-04.cnf , deadline. Restarts: 4350
uf250-04.cnf , deadline. Restarts: 4350
uf250-04.cnf fulfilled No. of Restarts: 289 No. of Flips: 1815 time to process: 1 seconds.
uf250-04.cnf fulfilled No. of Restarts: 1825 No. of Flips: 1452 time to process: 7 seconds.
uf250-04.cnf fulfilled No. of Restarts: 223 No. of Flips: 4934 time to process: 1 seconds.
uf250-04.cnf fulfilled No. of Restarts: 315 No. of Flips: 4794 time to process: 1 seconds.
uf250-04.cnf fulfilled No. of Restarts: 407 No. of Flips: 4035 time to process: 1 seconds.
uf250-04.cnf , deadline. Restarts: 4350
uf250-04.cnf fulfilled No. of Restarts: 3422 No. of Flips: 2097 time to process: 14 seconds.
uf250-04.cnf , deadline. Restarts: 4350
uf250-04.cnf fulfilled No. of Restarts: 3221 No. of Flips: 2269 time to process: 13 seconds.
uf250-04.cnf fulfilled No. of Restarts: 2938 No. of Flips: 2711 time to process: 12 seconds.
uf250-04.cnf fulfilled No. of Restarts: 2123 No. of Flips: 1227 time to process: 9 seconds.
uf250-04.cnf fulfilled No. of Restarts: 1887 No. of Flips: 2100 time to process: 8 seconds.
uf250-04.cnf fulfilled No. of Restarts: 2991 No. of Flips: 2589 time to process: 12 seconds.
uf250-04.cnf fulfilled No. of Restarts: 516 No. of Flips: 3232 time to process: 2 seconds.
uf250-04.cnf fulfilled No. of Restarts: 209 No. of Flips: 2745 time to process: 0 seconds.
uf250-04.cnf , deadline. Restarts: 4350
uf250-04.cnf fulfilled No. of Restarts: 3078 No. of Flips: 4760 time to process: 12 seconds.
uf250-04.cnf fulfilled No. of Restarts: 1886 No. of Flips: 4723 time to process: 7 seconds.
uf250-04.cnf fulfilled No. of Restarts: 610 No. of Flips: 2152 time to process: 2 seconds.
uf250-04.cnf fulfilled No. of Restarts: 2491 No. of Flips: 2704 time to process: 10 seconds.
uf250-04.cnf fulfilled No. of Restarts: 1815 No. of Flips: 4705 time to process: 7 seconds.
uf250-04.cnf fulfilled No. of Restarts: 1591 No. of Flips: 3658 time to process: 6 seconds.
uf250-04.cnf , deadline. Restarts: 4350
uf250-04.cnf fulfilled No. of Restarts: 850 No. of Flips: 4804 time to process: 3 seconds.
uf250-04.cnf , deadline. Restarts: 4350
uf250-04.cnf fulfilled No. of Restarts: 2212 No. of Flips: 2864 time to process: 9 seconds.
uf250-04.cnf , deadline. Restarts: 4350
uf250-04.cnf fulfilled No. of Restarts: 1537 No. of Flips: 4122 time to process: 6 seconds.
uf250-04.cnf fulfilled No. of Restarts: 3590 No. of Flips: 1992 time to process: 14 seconds.
uf250-04.cnf fulfilled No. of Restarts: 226 No. of Flips: 3469 time to process: 1 seconds.
uf250-04.cnf fulfilled No. of Restarts: 216 No. of Flips: 3239 time to process: 0 seconds.
uf250-04.cnf fulfilled No. of Restarts: 968 No. of Flips: 3845 time to process: 4 seconds.
uf250-04.cnf fulfilled No. of Restarts: 927 No. of Flips: 4019 time to process: 3 seconds.
uf250-04.cnf fulfilled No. of Restarts: 478 No. of Flips: 2266 time to process: 2 seconds.
uf250-04.cnf fulfilled No. of Restarts: 2154 No. of Flips: 4142 time to process: 9 seconds.
uf250-04.cnf fulfilled No. of Restarts: 2878 No. of Flips: 2655 time to process: 12 seconds.
uf250-04.cnf fulfilled No. of Restarts: 2159 No. of Flips: 4904 time to process: 8 seconds.
uf250-04.cnf fulfilled No. of Restarts: 629 No. of Flips: 3086 time to process: 2 seconds.
uf250-04.cnf , deadline. Restarts: 4350
uf250-04.cnf fulfilled No. of Restarts: 1841 No. of Flips: 1885 time to process: 7 seconds.
uf250-04.cnf fulfilled No. of Restarts: 1086 No. of Flips: 2041 time to process: 4 seconds.
uf250-04.cnf fulfilled No. of Restarts: 1566 No. of Flips: 1731 time to process: 6 seconds.
uf250-04.cnf fulfilled No. of Restarts: 1741 No. of Flips: 2621 time to process: 7 seconds.
uf250-04.cnf fulfilled No. of Restarts: 1494 No. of Flips: 2794 time to process: 6 seconds.
uf250-04.cnf fulfilled No. of Restarts: 3228 No. of Flips: 4989 time to process: 13 seconds.
uf250-04.cnf fulfilled No. of Restarts: 3604 No. of Flips: 1732 time to process: 16 seconds.
uf250-04.cnf , deadline. Restarts: 4350
uf250-04.cnf fulfilled No. of Restarts: 1184 No. of Flips: 2512 time to process: 5 seconds.
uf250-04.cnf fulfilled No. of Restarts: 2825 No. of Flips: 2845 time to process: 12 seconds.
uf250-04.cnf fulfilled No. of Restarts: 2810 No. of Flips: 2045 time to process: 11 seconds.
uf250-04.cnf fulfilled No. of Restarts: 2085 No. of Flips: 2355 time to process: 9 seconds.
uf250-04.cnf fulfilled No. of Restarts: 1573 No. of Flips: 3576 time to process: 7 seconds.
uf250-04.cnf fulfilled No. of Restarts: 473 No. of Flips: 4679 time to process: 2 seconds.
uf250-04.cnf fulfilled No. of Restarts: 695 No. of Flips: 1589 time to process: 3 seconds.
uf250-04.cnf , deadline. Restarts: 4350
uf250-04.cnf , deadline. Restarts: 4350
uf250-04.cnf , deadline. Restarts: 4350
uf250-04.cnf fulfilled No. of Restarts: 1067 No. of Flips: 3048 time to process: 4 seconds.
uf250-04.cnf , deadline. Restarts: 4350
uf250-04.cnf fulfilled No. of Restarts: 839 No. of Flips: 4735 time to process: 3 seconds.
uf250-04.cnf fulfilled No. of Restarts: 2193 No. of Flips: 2180 time to process: 9 seconds.
uf250-04.cnf , deadline. Restarts: 4350
uf250-04.cnf fulfilled No. of Restarts: 221 No. of Flips: 3278 time to process: 1 seconds.
uf250-04.cnf fulfilled No. of Restarts: 1609 No. of Flips: 4248 time to process: 6 seconds.
uf250-04.cnf fulfilled No. of Restarts: 1537 No. of Flips: 4779 time to process: 6 seconds.
uf250-04.cnf fulfilled No. of Restarts: 2536 No. of Flips: 4724 time to process: 10 seconds.
uf250-04.cnf , deadline. Restarts: 4350
uf250-04.cnf fulfilled No. of Restarts: 3485 No. of Flips: 2970 time to process: 14 seconds.
uf250-04.cnf fulfilled No. of Restarts: 2805 No. of Flips: 2171 time to process: 12 seconds.
uf250-04.cnf , deadline. Restarts: 4350
uf250-04.cnf fulfilled No. of Restarts: 2260 No. of Flips: 4602 time to process: 9 seconds.
uf250-04.cnf , deadline. Restarts: 4350
uf250-04.cnf fulfilled No. of Restarts: 153 No. of Flips: 4013 time to process: 0 seconds.
uf250-04.cnf , deadline. Restarts: 4350
uf250-04.cnf fulfilled No. of Restarts: 3930 No. of Flips: 3593 time to process: 16 seconds.
uf250-04.cnf fulfilled No. of Restarts: 519 No. of Flips: 1930 time to process: 2 seconds.
uf250-04.cnf fulfilled No. of Restarts: 1168 No. of Flips: 2140 time to process: 5 seconds.
uf250-04.cnf fulfilled No. of Restarts: 2800 No. of Flips: 4648 time to process: 12 seconds.
uf250-04.cnf , deadline. Restarts: 4350
uf250-04.cnf , deadline. Restarts: 4350
uf250-04.cnf , deadline. Restarts: 4350
uf250-04.cnf fulfilled No. of Restarts: 3957 No. of Flips: 4897 time to process: 16 seconds.
uf250-04.cnf fulfilled No. of Restarts: 1034 No. of Flips: 4545 time to process: 4 seconds.
uf250-04.cnf fulfilled No. of Restarts: 2732 No. of Flips: 3067 time to process: 11 seconds.
uf250-04.cnf fulfilled No. of Restarts: 3499 No. of Flips: 3759 time to process: 15 seconds.
uf250-04.cnf , deadline. Restarts: 4350
uf250-04.cnf , deadline. Restarts: 4350
uf250-04.cnf fulfilled No. of Restarts: 799 No. of Flips: 4509 time to process: 3 seconds.
uf250-04.cnf fulfilled No. of Restarts: 303 No. of Flips: 3494 time to process: 1 seconds.
uf250-04.cnf fulfilled No. of Restarts: 224 No. of Flips: 1287 time to process: 1 seconds.
uf250-04.cnf fulfilled No. of Restarts: 2029 No. of Flips: 2894 time to process: 8 seconds.
uf250-04.cnf fulfilled No. of Restarts: 478 No. of Flips: 3145 time to process: 2 seconds.
uf250-04.cnf fulfilled No. of Restarts: 139 No. of Flips: 4938 time to process: 0 seconds.
uf250-04.cnf fulfilled No. of Restarts: 903 No. of Flips: 4623 time to process: 3 seconds.
uf250-04.cnf fulfilled No. of Restarts: 836 No. of Flips: 2482 time to process: 3 seconds.
uf250-04.cnf fulfilled No. of Restarts: 880 No. of Flips: 1052 time to process: 3 seconds.
uf250-04.cnf , deadline. Restarts: 4350
uf250-04.cnf , deadline. Restarts: 4350
uf250-04.cnf fulfilled No. of Restarts: 1047 No. of Flips: 3151 time to process: 4 seconds.
uf250-04.cnf , deadline. Restarts: 4350
uf250-04.cnf , deadline. Restarts: 4350
uf250-04.cnf , deadline. Restarts: 4350
uf250-04.cnf , deadline. Restarts: 4350
uf250-04.cnf , deadline. Restarts: 4350
uf250-04.cnf fulfilled No. of Restarts: 4120 No. of Flips: 4983 time to process: 17 seconds.
uf250-04.cnf fulfilled No. of Restarts: 577 No. of Flips: 4838 time to process: 2 seconds.
uf250-04.cnf fulfilled No. of Restarts: 168 No. of Flips: 3538 time to process: 0 seconds.
uf250-04.cnf fulfilled No. of Restarts: 3579 No. of Flips: 1595 time to process: 15 seconds.
uf250-04.cnf fulfilled No. of Restarts: 1576 No. of Flips: 4591 time to process: 6 seconds.
uf250-04.cnf fulfilled No. of Restarts: 772 No. of Flips: 4544 time to process: 3 seconds.
uf250-04.cnf fulfilled No. of Restarts: 1008 No. of Flips: 2660 time to process: 4 seconds.
uf250-04.cnf , deadline. Restarts: 4350
uf250-04.cnf fulfilled No. of Restarts: 1423 No. of Flips: 4789 time to process: 6 seconds.
uf250-04.cnf fulfilled No. of Restarts: 426 No. of Flips: 3621 time to process: 1 seconds.
uf250-04.cnf , deadline. Restarts: 4350
uf250-04.cnf fulfilled No. of Restarts: 2131 No. of Flips: 2242 time to process: 9 seconds.
uf250-04.cnf , deadline. Restarts: 4350
uf250-04.cnf fulfilled No. of Restarts: 3299 No. of Flips: 2498 time to process: 13 seconds.
uf250-04.cnf fulfilled No. of Restarts: 1495 No. of Flips: 2794 time to process: 6 seconds.
uf250-04.cnf fulfilled No. of Restarts: 1347 No. of Flips: 1953 time to process: 5 seconds.
uf250-04.cnf fulfilled No. of Restarts: 404 No. of Flips: 4662 time to process: 1 seconds.
uf250-04.cnf fulfilled No. of Restarts: 357 No. of Flips: 3918 time to process: 1 seconds.
uf250-04.cnf , deadline. Restarts: 4350
uf250-04.cnf fulfilled No. of Restarts: 1178 No. of Flips: 2351 time to process: 5 seconds.
uf250-04.cnf , deadline. Restarts: 4350
uf250-04.cnf , deadline. Restarts: 4350
uf250-04.cnf , deadline. Restarts: 4350
uf250-04.cnf fulfilled No. of Restarts: 2847 No. of Flips: 2443 time to process: 12 seconds.
uf250-04.cnf fulfilled No. of Restarts: 1414 No. of Flips: 3773 time to process: 6 seconds.
uf250-04.cnf fulfilled No. of Restarts: 42 No. of Flips: 3434 time to process: 0 seconds.
uf250-04.cnf fulfilled No. of Restarts: 3043 No. of Flips: 1435 time to process: 13 seconds.
uf250-04.cnf , deadline. Restarts: 4350
uf250-04.cnf , deadline. Restarts: 4350
uf250-04.cnf , deadline. Restarts: 4350
uf250-04.cnf , deadline. Restarts: 4350
uf250-04.cnf fulfilled No. of Restarts: 2452 No. of Flips: 3999 time to process: 10 seconds.
uf250-04.cnf fulfilled No. of Restarts: 1325 No. of Flips: 2687 time to process: 5 seconds.
uf250-04.cnf , deadline. Restarts: 4350
uf250-04.cnf , deadline. Restarts: 4350
uf250-04.cnf fulfilled No. of Restarts: 1668 No. of Flips: 3343 time to process: 7 seconds.
uf250-04.cnf fulfilled No. of Restarts: 2066 No. of Flips: 2629 time to process: 9 seconds.
uf250-04.cnf fulfilled No. of Restarts: 950 No. of Flips: 1030 time to process: 4 seconds.
uf250-04.cnf , deadline. Restarts: 4350
uf250-04.cnf , deadline. Restarts: 4350
uf250-04.cnf fulfilled No. of Restarts: 314 No. of Flips: 3544 time to process: 1 seconds.
uf250-04.cnf fulfilled No. of Restarts: 1618 No. of Flips: 3243 time to process: 7 seconds.
uf250-04.cnf fulfilled No. of Restarts: 2060 No. of Flips: 2488 time to process: 9 seconds.
uf250-04.cnf , deadline. Restarts: 4350
uf250-04.cnf , deadline. Restarts: 4350
uf250-04.cnf fulfilled No. of Restarts: 250 No. of Flips: 2034 time to process: 1 seconds.
uf250-04.cnf fulfilled No. of Restarts: 2025 No. of Flips: 2475 time to process: 8 seconds.
uf250-04.cnf fulfilled No. of Restarts: 4113 No. of Flips: 2911 time to process: 18 seconds.
uf250-04.cnf fulfilled No. of Restarts: 92 No. of Flips: 3420 time to process: 0 seconds.
uf250-04.cnf fulfilled No. of Restarts: 258 No. of Flips: 1360 time to process: 1 seconds.
uf250-04.cnf fulfilled No. of Restarts: 1231 No. of Flips: 1918 time to process: 5 seconds.
uf250-04.cnf fulfilled No. of Restarts: 2124 No. of Flips: 1180 time to process: 9 seconds.
uf250-04.cnf fulfilled No. of Restarts: 3736 No. of Flips: 2915 time to process: 16 seconds.
uf250-04.cnf fulfilled No. of Restarts: 714 No. of Flips: 4947 time to process: 3 seconds.
uf250-04.cnf fulfilled No. of Restarts: 90 No. of Flips: 2900 time to process: 0 seconds.
uf250-04.cnf fulfilled No. of Restarts: 1140 No. of Flips: 4453 time to process: 5 seconds.
uf250-04.cnf , deadline. Restarts: 4350
uf250-04.cnf fulfilled No. of Restarts: 2904 No. of Flips: 1441 time to process: 12 seconds.
uf250-04.cnf fulfilled No. of Restarts: 175 No. of Flips: 1432 time to process: 0 seconds.
uf250-04.cnf fulfilled No. of Restarts: 616 No. of Flips: 2644 time to process: 2 seconds.
uf250-04.cnf fulfilled No. of Restarts: 344 No. of Flips: 3178 time to process: 1 seconds.
uf250-04.cnf , deadline. Restarts: 4350
uf250-04.cnf , deadline. Restarts: 4350
uf250-04.cnf fulfilled No. of Restarts: 2938 No. of Flips: 3109 time to process: 12 seconds.
uf250-04.cnf , deadline. Restarts: 4350
uf250-04.cnf fulfilled No. of Restarts: 210 No. of Flips: 4437 time to process: 1 seconds.
uf250-04.cnf , deadline. Restarts: 4350
uf250-04.cnf fulfilled No. of Restarts: 326 No. of Flips: 1448 time to process: 1 seconds.
uf250-04.cnf fulfilled No. of Restarts: 1574 No. of Flips: 4401 time to process: 7 seconds.
uf250-04.cnf fulfilled No. of Restarts: 3323 No. of Flips: 3975 time to process: 14 seconds.
uf250-04.cnf fulfilled No. of Restarts: 691 No. of Flips: 2051 time to process: 3 seconds.
uf250-04.cnf fulfilled No. of Restarts: 2998 No. of Flips: 3431 time to process: 14 seconds.
uf250-04.cnf fulfilled No. of Restarts: 4117 No. of Flips: 2143 time to process: 17 seconds.
uf250-04.cnf fulfilled No. of Restarts: 1783 No. of Flips: 3619 time to process: 7 seconds.
uf250-04.cnf fulfilled No. of Restarts: 2614 No. of Flips: 3711 time to process: 11 seconds.
uf250-04.cnf fulfilled No. of Restarts: 132 No. of Flips: 1458 time to process: 0 seconds.
uf250-04.cnf fulfilled No. of Restarts: 2670 No. of Flips: 1767 time to process: 11 seconds.
uf250-04.cnf , deadline. Restarts: 4350
uf250-04.cnf fulfilled No. of Restarts: 1068 No. of Flips: 4049 time to process: 4 seconds.
uf250-04.cnf fulfilled No. of Restarts: 3367 No. of Flips: 1750 time to process: 14 seconds.
uf250-04.cnf fulfilled No. of Restarts: 3709 No. of Flips: 3360 time to process: 15 seconds.
uf250-04.cnf fulfilled No. of Restarts: 1638 No. of Flips: 878 time to process: 7 seconds.
uf250-04.cnf fulfilled No. of Restarts: 828 No. of Flips: 1571 time to process: 3 seconds.
uf250-04.cnf , deadline. Restarts: 4350
uf250-04.cnf fulfilled No. of Restarts: 3413 No. of Flips: 1026 time to process: 14 seconds.
uf250-04.cnf fulfilled No. of Restarts: 1472 No. of Flips: 1720 time to process: 6 seconds.
uf250-04.cnf fulfilled No. of Restarts: 1783 No. of Flips: 1986 time to process: 7 seconds.
uf250-04.cnf fulfilled No. of Restarts: 792 No. of Flips: 3450 time to process: 3 seconds.
uf250-04.cnf fulfilled No. of Restarts: 987 No. of Flips: 4454 time to process: 4 seconds.
uf250-04.cnf fulfilled No. of Restarts: 1132 No. of Flips: 1816 time to process: 4 seconds.
uf250-04.cnf fulfilled No. of Restarts: 2040 No. of Flips: 3013 time to process: 8 seconds.
uf250-04.cnf , deadline. Restarts: 4350
uf250-04.cnf , deadline. Restarts: 4350
uf250-04.cnf , deadline. Restarts: 4350
uf250-04.cnf , deadline. Restarts: 4350
uf250-04.cnf fulfilled No. of Restarts: 979 No. of Flips: 1704 time to process: 6 seconds.
uf250-04.cnf fulfilled No. of Restarts: 1064 No. of Flips: 4634 time to process: 7 seconds.
uf250-04.cnf , deadline. Restarts: 4350
uf250-04.cnf fulfilled No. of Restarts: 630 No. of Flips: 4883 time to process: 2 seconds.
uf250-04.cnf , deadline. Restarts: 4350
uf250-04.cnf fulfilled No. of Restarts: 1857 No. of Flips: 3276 time to process: 8 seconds.
uf250-04.cnf fulfilled No. of Restarts: 306 No. of Flips: 4408 time to process: 1 seconds.
uf250-04.cnf fulfilled No. of Restarts: 134 No. of Flips: 1624 time to process: 0 seconds.
uf250-04.cnf fulfilled No. of Restarts: 1898 No. of Flips: 1267 time to process: 8 seconds.
uf250-04.cnf fulfilled No. of Restarts: 385 No. of Flips: 4746 time to process: 1 seconds.
uf250-04.cnf , deadline. Restarts: 4350
uf250-04.cnf , deadline. Restarts: 4350
uf250-04.cnf fulfilled No. of Restarts: 45 No. of Flips: 2172 time to process: 0 seconds.
uf250-04.cnf , deadline. Restarts: 4350
uf250-04.cnf fulfilled No. of Restarts: 124 No. of Flips: 2609 time to process: 0 seconds.
uf250-04.cnf , deadline. Restarts: 4350
uf250-04.cnf fulfilled No. of Restarts: 556 No. of Flips: 3778 time to process: 2 seconds.
uf250-04.cnf , deadline. Restarts: 4350
uf250-04.cnf fulfilled No. of Restarts: 1951 No. of Flips: 2759 time to process: 8 seconds.
uf250-04.cnf fulfilled No. of Restarts: 308 No. of Flips: 3668 time to process: 1 seconds.
uf250-04.cnf fulfilled No. of Restarts: 1223 No. of Flips: 3869 time to process: 5 seconds.
uf250-04.cnf fulfilled No. of Restarts: 697 No. of Flips: 1109 time to process: 3 seconds.
uf250-04.cnf fulfilled No. of Restarts: 1108 No. of Flips: 3742 time to process: 4 seconds.
uf250-04.cnf fulfilled No. of Restarts: 2073 No. of Flips: 3200 time to process: 9 seconds.
uf250-04.cnf fulfilled No. of Restarts: 1770 No. of Flips: 3691 time to process: 7 seconds.
uf250-04.cnf , deadline. Restarts: 4350
uf250-04.cnf , deadline. Restarts: 4350
uf250-04.cnf fulfilled No. of Restarts: 742 No. of Flips: 4117 time to process: 3 seconds.
uf250-04.cnf fulfilled No. of Restarts: 42 No. of Flips: 1392 time to process: 0 seconds.
uf250-04.cnf , deadline. Restarts: 4350
uf250-04.cnf , deadline. Restarts: 4350
uf250-04.cnf fulfilled No. of Restarts: 367 No. of Flips: 3688 time to process: 1 seconds.
uf250-04.cnf fulfilled No. of Restarts: 1199 No. of Flips: 3317 time to process: 5 seconds.
uf250-04.cnf fulfilled No. of Restarts: 863 No. of Flips: 2187 time to process: 3 seconds.
uf250-04.cnf fulfilled No. of Restarts: 2354 No. of Flips: 3405 time to process: 10 seconds.
uf250-04.cnf fulfilled No. of Restarts: 3108 No. of Flips: 4634 time to process: 13 seconds.
uf250-04.cnf fulfilled No. of Restarts: 3979 No. of Flips: 2218 time to process: 17 seconds.
uf250-04.cnf fulfilled No. of Restarts: 1202 No. of Flips: 2927 time to process: 5 seconds.
uf250-04.cnf , deadline. Restarts: 4350
uf250-04.cnf fulfilled No. of Restarts: 23 No. of Flips: 3900 time to process: 0 seconds.
uf250-04.cnf , deadline. Restarts: 4350
uf250-04.cnf , deadline. Restarts: 4350
uf250-04.cnf fulfilled No. of Restarts: 1889 No. of Flips: 3991 time to process: 8 seconds.
uf250-04.cnf fulfilled No. of Restarts: 1896 No. of Flips: 3943 time to process: 8 seconds.
uf250-04.cnf , deadline. Restarts: 4350
uf250-04.cnf fulfilled No. of Restarts: 1427 No. of Flips: 4611 time to process: 6 seconds.
uf250-04.cnf fulfilled No. of Restarts: 156 No. of Flips: 1152 time to process: 0 seconds.
uf250-04.cnf , deadline. Restarts: 4350
uf250-04.cnf fulfilled No. of Restarts: 3591 No. of Flips: 4680 time to process: 15 seconds.
uf250-04.cnf fulfilled No. of Restarts: 49 No. of Flips: 4026 time to process: 0 seconds.
uf250-04.cnf , deadline. Restarts: 4350
uf250-04.cnf fulfilled No. of Restarts: 3642 No. of Flips: 1751 time to process: 15 seconds.
uf250-04.cnf , deadline. Restarts: 4350
uf250-04.cnf fulfilled No. of Restarts: 2193 No. of Flips: 1975 time to process: 9 seconds.
uf250-04.cnf fulfilled No. of Restarts: 1373 No. of Flips: 3167 time to process: 5 seconds.
uf250-04.cnf fulfilled No. of Restarts: 2029 No. of Flips: 3453 time to process: 8 seconds.
uf250-04.cnf , deadline. Restarts: 4350
uf250-04.cnf fulfilled No. of Restarts: 2220 No. of Flips: 1852 time to process: 9 seconds.
uf250-04.cnf , deadline. Restarts: 4350
uf250-04.cnf , deadline. Restarts: 4350
uf250-04.cnf fulfilled No. of Restarts: 2208 No. of Flips: 3960 time to process: 9 seconds.
uf250-04.cnf fulfilled No. of Restarts: 882 No. of Flips: 4657 time to process: 4 seconds.
uf250-04.cnf , deadline. Restarts: 4350
uf250-04.cnf fulfilled No. of Restarts: 3320 No. of Flips: 3075 time to process: 14 seconds.
uf250-04.cnf fulfilled No. of Restarts: 4171 No. of Flips: 2874 time to process: 17 seconds.
uf250-04.cnf , deadline. Restarts: 4350
uf250-04.cnf , deadline. Restarts: 4350
uf250-04.cnf fulfilled No. of Restarts: 1254 No. of Flips: 1909 time to process: 5 seconds.
uf250-04.cnf fulfilled No. of Restarts: 2756 No. of Flips: 3287 time to process: 11 seconds.
uf250-04.cnf fulfilled No. of Restarts: 242 No. of Flips: 2876 time to process: 1 seconds.
uf250-04.cnf , deadline. Restarts: 4350
uf250-04.cnf , deadline. Restarts: 4350
uf250-04.cnf fulfilled No. of Restarts: 169 No. of Flips: 1493 time to process: 0 seconds.
uf250-04.cnf fulfilled No. of Restarts: 1900 No. of Flips: 3162 time to process: 8 seconds.
uf250-04.cnf fulfilled No. of Restarts: 4156 No. of Flips: 3261 time to process: 17 seconds.
uf250-04.cnf fulfilled No. of Restarts: 1668 No. of Flips: 2749 time to process: 7 seconds.
uf250-04.cnf , deadline. Restarts: 4350
uf250-04.cnf , deadline. Restarts: 4350
uf250-04.cnf fulfilled No. of Restarts: 604 No. of Flips: 3146 time to process: 2 seconds.
uf250-04.cnf fulfilled No. of Restarts: 2798 No. of Flips: 2958 time to process: 11 seconds.
uf250-04.cnf , deadline. Restarts: 4350
uf250-04.cnf , deadline. Restarts: 4350
uf250-04.cnf fulfilled No. of Restarts: 983 No. of Flips: 1481 time to process: 4 seconds.
uf250-04.cnf fulfilled No. of Restarts: 1109 No. of Flips: 4223 time to process: 4 seconds.
uf250-04.cnf fulfilled No. of Restarts: 4119 No. of Flips: 2443 time to process: 17 seconds.
uf250-04.cnf fulfilled No. of Restarts: 2541 No. of Flips: 1733 time to process: 12 seconds.
uf250-04.cnf , deadline. Restarts: 4350
uf250-04.cnf fulfilled No. of Restarts: 2933 No. of Flips: 3577 time to process: 12 seconds.
uf250-04.cnf fulfilled No. of Restarts: 2005 No. of Flips: 4601 time to process: 8 seconds.
uf250-04.cnf fulfilled No. of Restarts: 3170 No. of Flips: 2513 time to process: 13 seconds.
uf250-04.cnf fulfilled No. of Restarts: 2296 No. of Flips: 3328 time to process: 9 seconds.
uf250-04.cnf fulfilled No. of Restarts: 284 No. of Flips: 3899 time to process: 1 seconds.
uf250-04.cnf fulfilled No. of Restarts: 3143 No. of Flips: 4084 time to process: 13 seconds.
uf250-04.cnf , deadline. Restarts: 4350
uf250-04.cnf fulfilled No. of Restarts: 336 No. of Flips: 1779 time to process: 2 seconds.
uf250-04.cnf , deadline. Restarts: 4350
uf250-04.cnf , deadline. Restarts: 4350
uf250-04.cnf , deadline. Restarts: 4350
uf250-04.cnf fulfilled No. of Restarts: 2155 No. of Flips: 1276 time to process: 9 seconds.
uf250-04.cnf , deadline. Restarts: 4350
uf250-04.cnf fulfilled No. of Restarts: 1285 No. of Flips: 4350 time to process: 5 seconds.
uf250-04.cnf , deadline. Restarts: 4350
uf250-04.cnf fulfilled No. of Restarts: 835 No. of Flips: 4447 time to process: 3 seconds.
uf250-04.cnf , deadline. Restarts: 4350
uf250-04.cnf fulfilled No. of Restarts: 1462 No. of Flips: 3178 time to process: 6 seconds.
uf250-04.cnf fulfilled No. of Restarts: 1632 No. of Flips: 4166 time to process: 7 seconds.
uf250-04.cnf , deadline. Restarts: 4350
uf250-04.cnf fulfilled No. of Restarts: 2869 No. of Flips: 4159 time to process: 12 seconds.
uf250-04.cnf fulfilled No. of Restarts: 515 No. of Flips: 1793 time to process: 2 seconds.
uf250-04.cnf fulfilled No. of Restarts: 4293 No. of Flips: 2234 time to process: 18 seconds.
uf250-04.cnf fulfilled No. of Restarts: 3436 No. of Flips: 3729 time to process: 14 seconds.
uf250-04.cnf fulfilled No. of Restarts: 1418 No. of Flips: 4102 time to process: 6 seconds.
uf250-04.cnf fulfilled No. of Restarts: 584 No. of Flips: 2174 time to process: 2 seconds.
uf250-04.cnf , deadline. Restarts: 4350
uf250-04.cnf fulfilled No. of Restarts: 1614 No. of Flips: 1024 time to process: 7 seconds.
uf250-04.cnf fulfilled No. of Restarts: 217 No. of Flips: 4158 time to process: 0 seconds.
uf250-04.cnf fulfilled No. of Restarts: 482 No. of Flips: 1190 time to process: 2 seconds.
uf250-04.cnf fulfilled No. of Restarts: 259 No. of Flips: 4709 time to process: 1 seconds.
uf250-04.cnf fulfilled No. of Restarts: 4125 No. of Flips: 1366 time to process: 17 seconds.
uf250-04.cnf fulfilled No. of Restarts: 2024 No. of Flips: 3958 time to process: 8 seconds.
uf250-04.cnf fulfilled No. of Restarts: 1169 No. of Flips: 2984 time to process: 5 seconds.
uf250-04.cnf , deadline. Restarts: 4350
uf250-04.cnf , deadline. Restarts: 4350
uf250-04.cnf , deadline. Restarts: 4350
uf250-04.cnf fulfilled No. of Restarts: 2467 No. of Flips: 2808 time to process: 10 seconds.
uf250-04.cnf fulfilled No. of Restarts: 3003 No. of Flips: 3801 time to process: 13 seconds.
uf250-04.cnf fulfilled No. of Restarts: 3845 No. of Flips: 3563 time to process: 17 seconds.
uf250-04.cnf fulfilled No. of Restarts: 1486 No. of Flips: 3747 time to process: 6 seconds.
uf250-04.cnf , deadline. Restarts: 4350
uf250-04.cnf , deadline. Restarts: 4350
uf250-04.cnf fulfilled No. of Restarts: 1010 No. of Flips: 2190 time to process: 4 seconds.
uf250-04.cnf fulfilled No. of Restarts: 3710 No. of Flips: 1522 time to process: 15 seconds.
uf250-04.cnf fulfilled No. of Restarts: 591 No. of Flips: 4724 time to process: 2 seconds.
uf250-04.cnf , deadline. Restarts: 4350
uf250-04.cnf fulfilled No. of Restarts: 887 No. of Flips: 2352 time to process: 3 seconds.
uf250-04.cnf fulfilled No. of Restarts: 1564 No. of Flips: 3675 time to process: 6 seconds.
uf250-04.cnf fulfilled No. of Restarts: 970 No. of Flips: 4831 time to process: 4 seconds.
uf250-04.cnf fulfilled No. of Restarts: 1172 No. of Flips: 2201 time to process: 5 seconds.
uf250-04.cnf fulfilled No. of Restarts: 408 No. of Flips: 2607 time to process: 1 seconds.
uf250-04.cnf fulfilled No. of Restarts: 716 No. of Flips: 4332 time to process: 3 seconds.
uf250-04.cnf fulfilled No. of Restarts: 1427 No. of Flips: 1892 time to process: 6 seconds.
uf250-04.cnf , deadline. Restarts: 4350
uf250-04.cnf , deadline. Restarts: 4350
uf250-04.cnf fulfilled No. of Restarts: 4111 No. of Flips: 2882 time to process: 17 seconds.
uf250-04.cnf , deadline. Restarts: 4350
uf250-04.cnf fulfilled No. of Restarts: 3187 No. of Flips: 4445 time to process: 13 seconds.
uf250-04.cnf , deadline. Restarts: 4350
uf250-04.cnf fulfilled No. of Restarts: 1199 No. of Flips: 2521 time to process: 5 seconds.
uf250-04.cnf fulfilled No. of Restarts: 311 No. of Flips: 3775 time to process: 1 seconds.
uf250-04.cnf fulfilled No. of Restarts: 312 No. of Flips: 1205 time to process: 1 seconds.
uf250-04.cnf fulfilled No. of Restarts: 74 No. of Flips: 567 time to process: 0 seconds.
uf250-04.cnf fulfilled No. of Restarts: 3135 No. of Flips: 3629 time to process: 13 seconds.
uf250-04.cnf fulfilled No. of Restarts: 1449 No. of Flips: 2498 time to process: 6 seconds.
uf250-04.cnf fulfilled No. of Restarts: 3249 No. of Flips: 4256 time to process: 13 seconds.
uf250-04.cnf fulfilled No. of Restarts: 941 No. of Flips: 2282 time to process: 4 seconds.
uf250-04.cnf fulfilled No. of Restarts: 3642 No. of Flips: 1848 time to process: 15 seconds.
uf250-04.cnf , deadline. Restarts: 4350
uf250-04.cnf , deadline. Restarts: 4350
uf250-04.cnf fulfilled No. of Restarts: 4264 No. of Flips: 4867 time to process: 18 seconds.
uf250-04.cnf fulfilled No. of Restarts: 1197 No. of Flips: 2944 time to process: 5 seconds.
uf250-04.cnf fulfilled No. of Restarts: 132 No. of Flips: 1397 time to process: 0 seconds.
uf250-04.cnf fulfilled No. of Restarts: 1085 No. of Flips: 1428 time to process: 4 seconds.
uf250-04.cnf fulfilled No. of Restarts: 1185 No. of Flips: 4995 time to process: 5 seconds.
uf250-04.cnf fulfilled No. of Restarts: 2668 No. of Flips: 3827 time to process: 11 seconds.
uf250-04.cnf , deadline. Restarts: 4350
uf250-04.cnf , deadline. Restarts: 4350
uf250-04.cnf , deadline. Restarts: 4350
uf250-04.cnf fulfilled No. of Restarts: 1848 No. of Flips: 3916 time to process: 7 seconds.
uf250-04.cnf fulfilled No. of Restarts: 3003 No. of Flips: 1453 time to process: 12 seconds.
uf250-04.cnf , deadline. Restarts: 4350
uf250-04.cnf fulfilled No. of Restarts: 1501 No. of Flips: 2994 time to process: 6 seconds.
uf250-04.cnf , deadline. Restarts: 4350
uf250-04.cnf fulfilled No. of Restarts: 3764 No. of Flips: 3401 time to process: 15 seconds.
uf250-04.cnf , deadline. Restarts: 4350
uf250-04.cnf fulfilled No. of Restarts: 473 No. of Flips: 3350 time to process: 2 seconds.
uf250-04.cnf fulfilled No. of Restarts: 2339 No. of Flips: 1527 time to process: 9 seconds.
uf250-04.cnf fulfilled No. of Restarts: 1760 No. of Flips: 2548 time to process: 7 seconds.
uf250-04.cnf fulfilled No. of Restarts: 86 No. of Flips: 2179 time to process: 0 seconds.
uf250-04.cnf fulfilled No. of Restarts: 3731 No. of Flips: 2625 time to process: 15 seconds.
uf250-04.cnf , deadline. Restarts: 4350
uf250-04.cnf fulfilled No. of Restarts: 1613 No. of Flips: 4532 time to process: 7 seconds.
uf250-04.cnf , deadline. Restarts: 4350
uf250-04.cnf fulfilled No. of Restarts: 967 No. of Flips: 1210 time to process: 4 seconds.
uf250-04.cnf fulfilled No. of Restarts: 1680 No. of Flips: 4129 time to process: 7 seconds.
uf250-04.cnf , deadline. Restarts: 4350
uf250-04.cnf fulfilled No. of Restarts: 242 No. of Flips: 2737 time to process: 1 seconds.
uf250-04.cnf fulfilled No. of Restarts: 1662 No. of Flips: 1590 time to process: 7 seconds.
uf250-04.cnf fulfilled No. of Restarts: 1939 No. of Flips: 1442 time to process: 8 seconds.
uf250-04.cnf , deadline. Restarts: 4350
uf250-04.cnf , deadline. Restarts: 4350
uf250-04.cnf , deadline. Restarts: 4350
uf250-04.cnf fulfilled No. of Restarts: 372 No. of Flips: 1996 time to process: 1 seconds.
uf250-04.cnf fulfilled No. of Restarts: 108 No. of Flips: 3547 time to process: 0 seconds.
uf250-04.cnf , deadline. Restarts: 4350
uf250-04.cnf fulfilled No. of Restarts: 756 No. of Flips: 3687 time to process: 3 seconds.
uf250-04.cnf fulfilled No. of Restarts: 988 No. of Flips: 2645 time to process: 4 seconds.
uf250-04.cnf fulfilled No. of Restarts: 650 No. of Flips: 1711 time to process: 2 seconds.
uf250-04.cnf fulfilled No. of Restarts: 920 No. of Flips: 1171 time to process: 3 seconds.
uf250-04.cnf , deadline. Restarts: 4350
uf250-04.cnf fulfilled No. of Restarts: 2728 No. of Flips: 1761 time to process: 11 seconds.
uf250-04.cnf , deadline. Restarts: 4350
uf250-04.cnf fulfilled No. of Restarts: 1082 No. of Flips: 1701 time to process: 4 seconds.
uf250-04.cnf fulfilled No. of Restarts: 2947 No. of Flips: 3844 time to process: 12 seconds.
uf250-04.cnf , deadline. Restarts: 4350
uf250-04.cnf fulfilled No. of Restarts: 1767 No. of Flips: 3609 time to process: 7 seconds.
uf250-04.cnf , deadline. Restarts: 4350
uf250-04.cnf fulfilled No. of Restarts: 2470 No. of Flips: 3201 time to process: 10 seconds.
uf250-04.cnf fulfilled No. of Restarts: 2205 No. of Flips: 4544 time to process: 9 seconds.
uf250-04.cnf fulfilled No. of Restarts: 2734 No. of Flips: 1181 time to process: 11 seconds.
uf250-04.cnf , deadline. Restarts: 4350
uf250-04.cnf fulfilled No. of Restarts: 1753 No. of Flips: 756 time to process: 7 seconds.
uf250-04.cnf fulfilled No. of Restarts: 44 No. of Flips: 2659 time to process: 0 seconds.
uf250-04.cnf , deadline. Restarts: 4350
uf250-04.cnf , deadline. Restarts: 4350
uf250-04.cnf , deadline. Restarts: 4350
uf250-04.cnf fulfilled No. of Restarts: 1469 No. of Flips: 4774 time to process: 6 seconds.
uf250-04.cnf fulfilled No. of Restarts: 730 No. of Flips: 3920 time to process: 3 seconds.
uf250-04.cnf fulfilled No. of Restarts: 89 No. of Flips: 4900 time to process: 0 seconds.
uf250-04.cnf fulfilled No. of Restarts: 702 No. of Flips: 4076 time to process: 3 seconds.
uf250-04.cnf , deadline. Restarts: 4350
uf250-04.cnf fulfilled No. of Restarts: 3662 No. of Flips: 2380 time to process: 15 seconds.
uf250-04.cnf fulfilled No. of Restarts: 991 No. of Flips: 3416 time to process: 4 seconds.
uf250-04.cnf fulfilled No. of Restarts: 260 No. of Flips: 2580 time to process: 1 seconds.
uf250-04.cnf fulfilled No. of Restarts: 4047 No. of Flips: 2109 time to process: 17 seconds.
uf250-04.cnf fulfilled No. of Restarts: 1993 No. of Flips: 4407 time to process: 8 seconds.
uf250-04.cnf fulfilled No. of Restarts: 852 No. of Flips: 3994 time to process: 3 seconds.
uf250-04.cnf fulfilled No. of Restarts: 157 No. of Flips: 4475 time to process: 0 seconds.
uf250-04.cnf fulfilled No. of Restarts: 1256 No. of Flips: 2022 time to process: 5 seconds.
uf250-04.cnf fulfilled No. of Restarts: 3929 No. of Flips: 4964 time to process: 16 seconds.
uf250-04.cnf fulfilled No. of Restarts: 2917 No. of Flips: 2353 time to process: 12 seconds.
uf250-04.cnf fulfilled No. of Restarts: 70 No. of Flips: 2149 time to process: 0 seconds.
uf250-04.cnf , deadline. Restarts: 4350
