# Supplementary material for: Completion Probabilities and Parallel Restart Strategies under an Imposed Deadline
Source: PLoS One. 2016 Oct 12;11(10):e0164605. doi: 10.1371/journal.pone.0164605 (PMC5061357; doi:10.1371/journal.pone.0164605)
Supplement: S1 File — The file “S1_File.zip” is the data gathered from the experiments regarding completion probability. (ZIP) [file pone.0164605.s004.zip › results_Single_r4450.244.txt]

uf250-04.cnf fulfilled No. of Restarts: 1241 No. of Flips: 3450 time to process: 5 seconds.
uf250-04.cnf fulfilled No. of Restarts: 2106 No. of Flips: 900 time to process: 9 seconds.
uf250-04.cnf fulfilled No. of Restarts: 399 No. of Flips: 1596 time to process: 1 seconds.
uf250-04.cnf fulfilled No. of Restarts: 3010 No. of Flips: 4545 time to process: 12 seconds.
uf250-04.cnf fulfilled No. of Restarts: 396 No. of Flips: 3440 time to process: 1 seconds.
uf250-04.cnf fulfilled No. of Restarts: 839 No. of Flips: 1597 time to process: 3 seconds.
uf250-04.cnf , deadline. Restarts: 4450
uf250-04.cnf , deadline. Restarts: 4450
uf250-04.cnf fulfilled No. of Restarts: 2376 No. of Flips: 1136 time to process: 9 seconds.
uf250-04.cnf fulfilled No. of Restarts: 454 No. of Flips: 2271 time to process: 2 seconds.
uf250-04.cnf , deadline. Restarts: 4450
uf250-04.cnf fulfilled No. of Restarts: 4207 No. of Flips: 1813 time to process: 18 seconds.
uf250-04.cnf fulfilled No. of Restarts: 513 No. of Flips: 2614 time to process: 2 seconds.
uf250-04.cnf fulfilled No. of Restarts: 3569 No. of Flips: 4138 time to process: 15 seconds.
uf250-04.cnf fulfilled No. of Restarts: 1977 No. of Flips: 1079 time to process: 8 seconds.
uf250-04.cnf fulfilled No. of Restarts: 1931 No. of Flips: 2429 time to process: 8 seconds.
uf250-04.cnf , deadline. Restarts: 4450
uf250-04.cnf fulfilled No. of Restarts: 2384 No. of Flips: 2239 time to process: 10 seconds.
uf250-04.cnf fulfilled No. of Restarts: 596 No. of Flips: 3302 time to process: 2 seconds.
uf250-04.cnf , deadline. Restarts: 4450
uf250-04.cnf fulfilled No. of Restarts: 7 No. of Flips: 3060 time to process: 0 seconds.
uf250-04.cnf fulfilled No. of Restarts: 89 No. of Flips: 4840 time to process: 0 seconds.
uf250-04.cnf fulfilled No. of Restarts: 430 No. of Flips: 2145 time to process: 1 seconds.
uf250-04.cnf fulfilled No. of Restarts: 1786 No. of Flips: 4877 time to process: 7 seconds.
uf250-04.cnf fulfilled No. of Restarts: 1456 No. of Flips: 2717 time to process: 6 seconds.
uf250-04.cnf fulfilled No. of Restarts: 2186 No. of Flips: 3146 time to process: 9 seconds.
uf250-04.cnf fulfilled No. of Restarts: 264 No. of Flips: 2573 time to process: 1 seconds.
uf250-04.cnf fulfilled No. of Restarts: 1537 No. of Flips: 2024 time to process: 6 seconds.
uf250-04.cnf fulfilled No. of Restarts: 3020 No. of Flips: 4987 time to process: 12 seconds.
uf250-04.cnf fulfilled No. of Restarts: 3632 No. of Flips: 2338 time to process: 15 seconds.
uf250-04.cnf fulfilled No. of Restarts: 3806 No. of Flips: 1142 time to process: 16 seconds.
uf250-04.cnf , deadline. Restarts: 4450
uf250-04.cnf fulfilled No. of Restarts: 410 No. of Flips: 3381 time to process: 1 seconds.
uf250-04.cnf , deadline. Restarts: 4450
uf250-04.cnf fulfilled No. of Restarts: 1330 No. of Flips: 3072 time to process: 5 seconds.
uf250-04.cnf fulfilled No. of Restarts: 1671 No. of Flips: 2064 time to process: 7 seconds.
uf250-04.cnf , deadline. Restarts: 4450
uf250-04.cnf , deadline. Restarts: 4450
uf250-04.cnf fulfilled No. of Restarts: 1111 No. of Flips: 2408 time to process: 4 seconds.
uf250-04.cnf , deadline. Restarts: 4450
uf250-04.cnf fulfilled No. of Restarts: 448 No. of Flips: 4754 time to process: 1 seconds.
uf250-04.cnf , deadline. Restarts: 4450
uf250-04.cnf fulfilled No. of Restarts: 2192 No. of Flips: 4030 time to process: 9 seconds.
uf250-04.cnf , deadline. Restarts: 4450
uf250-04.cnf fulfilled No. of Restarts: 1680 No. of Flips: 1783 time to process: 7 seconds.
uf250-04.cnf , deadline. Restarts: 4450
uf250-04.cnf fulfilled No. of Restarts: 682 No. of Flips: 1561 time to process: 2 seconds.
uf250-04.cnf fulfilled No. of Restarts: 1389 No. of Flips: 4155 time to process: 5 seconds.
uf250-04.cnf fulfilled No. of Restarts: 4095 No. of Flips: 2183 time to process: 17 seconds.
uf250-04.cnf fulfilled No. of Restarts: 793 No. of Flips: 1800 time to process: 3 seconds.
uf250-04.cnf fulfilled No. of Restarts: 1051 No. of Flips: 1636 time to process: 4 seconds.
uf250-04.cnf , deadline. Restarts: 4450
uf250-04.cnf fulfilled No. of Restarts: 1771 No. of Flips: 4653 time to process: 8 seconds.
uf250-04.cnf fulfilled No. of Restarts: 2337 No. of Flips: 2416 time to process: 9 seconds.
uf250-04.cnf fulfilled No. of Restarts: 2826 No. of Flips: 3218 time to process: 11 seconds.
uf250-04.cnf fulfilled No. of Restarts: 3142 No. of Flips: 4343 time to process: 13 seconds.
uf250-04.cnf fulfilled No. of Restarts: 469 No. of Flips: 4887 time to process: 2 seconds.
uf250-04.cnf fulfilled No. of Restarts: 2512 No. of Flips: 1926 time to process: 10 seconds.
uf250-04.cnf fulfilled No. of Restarts: 142 No. of Flips: 3915 time to process: 0 seconds.
uf250-04.cnf fulfilled No. of Restarts: 2302 No. of Flips: 2792 time to process: 10 seconds.
uf250-04.cnf , deadline. Restarts: 4450
uf250-04.cnf , deadline. Restarts: 4450
uf250-04.cnf fulfilled No. of Restarts: 79 No. of Flips: 1854 time to process: 0 seconds.
uf250-04.cnf fulfilled No. of Restarts: 1446 No. of Flips: 1886 time to process: 6 seconds.
uf250-04.cnf fulfilled No. of Restarts: 60 No. of Flips: 2180 time to process: 0 seconds.
uf250-04.cnf fulfilled No. of Restarts: 496 No. of Flips: 1593 time to process: 2 seconds.
uf250-04.cnf fulfilled No. of Restarts: 2913 No. of Flips: 1669 time to process: 12 seconds.
uf250-04.cnf fulfilled No. of Restarts: 111 No. of Flips: 2215 time to process: 0 seconds.
uf250-04.cnf fulfilled No. of Restarts: 53 No. of Flips: 2415 time to process: 0 seconds.
uf250-04.cnf fulfilled No. of Restarts: 3786 No. of Flips: 1614 time to process: 16 seconds.
uf250-04.cnf fulfilled No. of Restarts: 1252 No. of Flips: 1521 time to process: 5 seconds.
uf250-04.cnf fulfilled No. of Restarts: 1741 No. of Flips: 2415 time to process: 7 seconds.
uf250-04.cnf , deadline. Restarts: 4450
uf250-04.cnf fulfilled No. of Restarts: 505 No. of Flips: 4550 time to process: 2 seconds.
uf250-04.cnf , deadline. Restarts: 4450
uf250-04.cnf , deadline. Restarts: 4450
uf250-04.cnf , deadline. Restarts: 4450
uf250-04.cnf fulfilled No. of Restarts: 427 No. of Flips: 3329 time to process: 1 seconds.
uf250-04.cnf fulfilled No. of Restarts: 3148 No. of Flips: 4182 time to process: 13 seconds.
uf250-04.cnf fulfilled No. of Restarts: 453 No. of Flips: 4274 time to process: 2 seconds.
uf250-04.cnf fulfilled No. of Restarts: 607 No. of Flips: 2752 time to process: 2 seconds.
uf250-04.cnf , deadline. Restarts: 4450
uf250-04.cnf fulfilled No. of Restarts: 1170 No. of Flips: 3031 time to process: 5 seconds.
uf250-04.cnf fulfilled No. of Restarts: 2803 No. of Flips: 3923 time to process: 11 seconds.
uf250-04.cnf fulfilled No. of Restarts: 2168 No. of Flips: 3919 time to process: 9 seconds.
uf250-04.cnf fulfilled No. of Restarts: 4013 No. of Flips: 4702 time to process: 17 seconds.
uf250-04.cnf fulfilled No. of Restarts: 1097 No. of Flips: 3073 time to process: 4 seconds.
uf250-04.cnf , deadline. Restarts: 4450
uf250-04.cnf fulfilled No. of Restarts: 927 No. of Flips: 3414 time to process: 4 seconds.
uf250-04.cnf , deadline. Restarts: 4450
uf250-04.cnf , deadline. Restarts: 4450
uf250-04.cnf fulfilled No. of Restarts: 241 No. of Flips: 1693 time to process: 1 seconds.
uf250-04.cnf fulfilled No. of Restarts: 145 No. of Flips: 2823 time to process: 0 seconds.
uf250-04.cnf , deadline. Restarts: 4450
uf250-04.cnf fulfilled No. of Restarts: 351 No. of Flips: 2801 time to process: 1 seconds.
uf250-04.cnf fulfilled No. of Restarts: 1774 No. of Flips: 2919 time to process: 7 seconds.
uf250-04.cnf fulfilled No. of Restarts: 4213 No. of Flips: 1895 time to process: 17 seconds.
uf250-04.cnf fulfilled No. of Restarts: 4140 No. of Flips: 4037 time to process: 17 seconds.
uf250-04.cnf fulfilled No. of Restarts: 471 No. of Flips: 2470 time to process: 2 seconds.
uf250-04.cnf fulfilled No. of Restarts: 3523 No. of Flips: 4321 time to process: 14 seconds.
uf250-04.cnf fulfilled No. of Restarts: 1883 No. of Flips: 2229 time to process: 8 seconds.
uf250-04.cnf fulfilled No. of Restarts: 670 No. of Flips: 1238 time to process: 2 seconds.
uf250-04.cnf fulfilled No. of Restarts: 2346 No. of Flips: 2621 time to process: 10 seconds.
uf250-04.cnf , deadline. Restarts: 4450
uf250-04.cnf fulfilled No. of Restarts: 80 No. of Flips: 4725 time to process: 0 seconds.
uf250-04.cnf fulfilled No. of Restarts: 816 No. of Flips: 4399 time to process: 3 seconds.
uf250-04.cnf , deadline. Restarts: 4450
uf250-04.cnf fulfilled No. of Restarts: 4396 No. of Flips: 3576 time to process: 18 seconds.
uf250-04.cnf fulfilled No. of Restarts: 3861 No. of Flips: 2465 time to process: 16 seconds.
uf250-04.cnf fulfilled No. of Restarts: 2972 No. of Flips: 4050 time to process: 12 seconds.
uf250-04.cnf fulfilled No. of Restarts: 2751 No. of Flips: 4263 time to process: 11 seconds.
uf250-04.cnf fulfilled No. of Restarts: 3127 No. of Flips: 3433 time to process: 13 seconds.
uf250-04.cnf fulfilled No. of Restarts: 4281 No. of Flips: 4674 time to process: 18 seconds.
uf250-04.cnf fulfilled No. of Restarts: 1662 No. of Flips: 3277 time to process: 7 seconds.
uf250-04.cnf fulfilled No. of Restarts: 255 No. of Flips: 2189 time to process: 1 seconds.
uf250-04.cnf , deadline. Restarts: 4450
uf250-04.cnf , deadline. Restarts: 4450
uf250-04.cnf fulfilled No. of Restarts: 1313 No. of Flips: 3947 time to process: 5 seconds.
uf250-04.cnf fulfilled No. of Restarts: 3032 No. of Flips: 2373 time to process: 12 seconds.
uf250-04.cnf fulfilled No. of Restarts: 2607 No. of Flips: 4917 time to process: 11 seconds.
uf250-04.cnf fulfilled No. of Restarts: 3034 No. of Flips: 4324 time to process: 13 seconds.
uf250-04.cnf fulfilled No. of Restarts: 574 No. of Flips: 3055 time to process: 2 seconds.
uf250-04.cnf , deadline. Restarts: 4450
uf250-04.cnf fulfilled No. of Restarts: 1179 No. of Flips: 4854 time to process: 5 seconds.
uf250-04.cnf , deadline. Restarts: 4450
uf250-04.cnf fulfilled No. of Restarts: 1010 No. of Flips: 1973 time to process: 4 seconds.
uf250-04.cnf , deadline. Restarts: 4450
uf250-04.cnf , deadline. Restarts: 4450
uf250-04.cnf fulfilled No. of Restarts: 272 No. of Flips: 3507 time to process: 1 seconds.
uf250-04.cnf fulfilled No. of Restarts: 1930 No. of Flips: 2870 time to process: 8 seconds.
uf250-04.cnf fulfilled No. of Restarts: 599 No. of Flips: 2356 time to process: 2 seconds.
uf250-04.cnf fulfilled No. of Restarts: 2883 No. of Flips: 2213 time to process: 12 seconds.
uf250-04.cnf fulfilled No. of Restarts: 770 No. of Flips: 3865 time to process: 3 seconds.
uf250-04.cnf fulfilled No. of Restarts: 78 No. of Flips: 4326 time to process: 0 seconds.
uf250-04.cnf fulfilled No. of Restarts: 4326 No. of Flips: 2162 time to process: 18 seconds.
uf250-04.cnf fulfilled No. of Restarts: 2428 No. of Flips: 2200 time to process: 10 seconds.
uf250-04.cnf fulfilled No. of Restarts: 4249 No. of Flips: 4798 time to process: 18 seconds.
uf250-04.cnf fulfilled No. of Restarts: 167 No. of Flips: 3611 time to process: 0 seconds.
uf250-04.cnf , deadline. Restarts: 4450
uf250-04.cnf fulfilled No. of Restarts: 2520 No. of Flips: 4102 time to process: 10 seconds.
uf250-04.cnf , deadline. Restarts: 4450
uf250-04.cnf , deadline. Restarts: 4450
uf250-04.cnf fulfilled No. of Restarts: 1898 No. of Flips: 3567 time to process: 8 seconds.
uf250-04.cnf fulfilled No. of Restarts: 2353 No. of Flips: 2402 time to process: 10 seconds.
uf250-04.cnf fulfilled No. of Restarts: 719 No. of Flips: 2968 time to process: 3 seconds.
uf250-04.cnf fulfilled No. of Restarts: 172 No. of Flips: 4779 time to process: 0 seconds.
uf250-04.cnf fulfilled No. of Restarts: 3257 No. of Flips: 3130 time to process: 13 seconds.
uf250-04.cnf , deadline. Restarts: 4450
uf250-04.cnf , deadline. Restarts: 4450
uf250-04.cnf fulfilled No. of Restarts: 1387 No. of Flips: 3763 time to process: 6 seconds.
uf250-04.cnf fulfilled No. of Restarts: 1736 No. of Flips: 3558 time to process: 7 seconds.
uf250-04.cnf fulfilled No. of Restarts: 2832 No. of Flips: 4012 time to process: 11 seconds.
uf250-04.cnf fulfilled No. of Restarts: 197 No. of Flips: 3003 time to process: 0 seconds.
uf250-04.cnf fulfilled No. of Restarts: 1791 No. of Flips: 3850 time to process: 7 seconds.
uf250-04.cnf , deadline. Restarts: 4450
uf250-04.cnf fulfilled No. of Restarts: 486 No. of Flips: 1430 time to process: 2 seconds.
uf250-04.cnf , deadline. Restarts: 4450
uf250-04.cnf fulfilled No. of Restarts: 1555 No. of Flips: 1691 time to process: 6 seconds.
uf250-04.cnf fulfilled No. of Restarts: 151 No. of Flips: 1792 time to process: 0 seconds.
uf250-04.cnf fulfilled No. of Restarts: 3209 No. of Flips: 4003 time to process: 13 seconds.
uf250-04.cnf , deadline. Restarts: 4450
uf250-04.cnf fulfilled No. of Restarts: 2048 No. of Flips: 2034 time to process: 8 seconds.
uf250-04.cnf , deadline. Restarts: 4450
uf250-04.cnf fulfilled No. of Restarts: 1000 No. of Flips: 1416 time to process: 4 seconds.
uf250-04.cnf fulfilled No. of Restarts: 3811 No. of Flips: 1820 time to process: 16 seconds.
uf250-04.cnf fulfilled No. of Restarts: 667 No. of Flips: 4867 time to process: 2 seconds.
uf250-04.cnf fulfilled No. of Restarts: 682 No. of Flips: 3776 time to process: 2 seconds.
uf250-04.cnf fulfilled No. of Restarts: 145 No. of Flips: 2145 time to process: 0 seconds.
uf250-04.cnf , deadline. Restarts: 4450
uf250-04.cnf fulfilled No. of Restarts: 339 No. of Flips: 3034 time to process: 1 seconds.
uf250-04.cnf fulfilled No. of Restarts: 903 No. of Flips: 641 time to process: 3 seconds.
uf250-04.cnf fulfilled No. of Restarts: 660 No. of Flips: 1574 time to process: 3 seconds.
uf250-04.cnf fulfilled No. of Restarts: 318 No. of Flips: 3027 time to process: 1 seconds.
uf250-04.cnf fulfilled No. of Restarts: 3365 No. of Flips: 2040 time to process: 14 seconds.
uf250-04.cnf fulfilled No. of Restarts: 1188 No. of Flips: 3071 time to process: 5 seconds.
uf250-04.cnf fulfilled No. of Restarts: 566 No. of Flips: 4882 time to process: 2 seconds.
uf250-04.cnf fulfilled No. of Restarts: 1507 No. of Flips: 2858 time to process: 6 seconds.
uf250-04.cnf fulfilled No. of Restarts: 1750 No. of Flips: 3195 time to process: 7 seconds.
uf250-04.cnf fulfilled No. of Restarts: 1208 No. of Flips: 3735 time to process: 5 seconds.
uf250-04.cnf fulfilled No. of Restarts: 586 No. of Flips: 2491 time to process: 2 seconds.
uf250-04.cnf , deadline. Restarts: 4450
uf250-04.cnf fulfilled No. of Restarts: 3991 No. of Flips: 3172 time to process: 17 seconds.
uf250-04.cnf fulfilled No. of Restarts: 65 No. of Flips: 3692 time to process: 0 seconds.
uf250-04.cnf fulfilled No. of Restarts: 2715 No. of Flips: 3928 time to process: 11 seconds.
uf250-04.cnf fulfilled No. of Restarts: 1527 No. of Flips: 3913 time to process: 6 seconds.
uf250-04.cnf fulfilled No. of Restarts: 764 No. of Flips: 2553 time to process: 3 seconds.
uf250-04.cnf fulfilled No. of Restarts: 298 No. of Flips: 3284 time to process: 1 seconds.
uf250-04.cnf fulfilled No. of Restarts: 2717 No. of Flips: 3399 time to process: 11 seconds.
uf250-04.cnf , deadline. Restarts: 4450
uf250-04.cnf fulfilled No. of Restarts: 4224 No. of Flips: 2237 time to process: 17 seconds.
uf250-04.cnf , deadline. Restarts: 4450
uf250-04.cnf fulfilled No. of Restarts: 2573 No. of Flips: 3550 time to process: 10 seconds.
uf250-04.cnf fulfilled No. of Restarts: 2646 No. of Flips: 2430 time to process: 11 seconds.
uf250-04.cnf fulfilled No. of Restarts: 3893 No. of Flips: 4582 time to process: 16 seconds.
uf250-04.cnf , deadline. Restarts: 4450
uf250-04.cnf fulfilled No. of Restarts: 1674 No. of Flips: 2848 time to process: 7 seconds.
uf250-04.cnf , deadline. Restarts: 4450
uf250-04.cnf , deadline. Restarts: 4450
uf250-04.cnf fulfilled No. of Restarts: 271 No. of Flips: 690 time to process: 1 seconds.
uf250-04.cnf fulfilled No. of Restarts: 256 No. of Flips: 2402 time to process: 1 seconds.
uf250-04.cnf fulfilled No. of Restarts: 1084 No. of Flips: 2023 time to process: 4 seconds.
uf250-04.cnf fulfilled No. of Restarts: 389 No. of Flips: 2018 time to process: 1 seconds.
uf250-04.cnf fulfilled No. of Restarts: 1432 No. of Flips: 4678 time to process: 6 seconds.
uf250-04.cnf fulfilled No. of Restarts: 78 No. of Flips: 2181 time to process: 0 seconds.
uf250-04.cnf fulfilled No. of Restarts: 4272 No. of Flips: 4437 time to process: 18 seconds.
uf250-04.cnf fulfilled No. of Restarts: 2458 No. of Flips: 935 time to process: 10 seconds.
uf250-04.cnf , deadline. Restarts: 4450
uf250-04.cnf , deadline. Restarts: 4450
uf250-04.cnf , deadline. Restarts: 4450
uf250-04.cnf fulfilled No. of Restarts: 4098 No. of Flips: 3434 time to process: 18 seconds.
uf250-04.cnf fulfilled No. of Restarts: 3174 No. of Flips: 3540 time to process: 13 seconds.
uf250-04.cnf , deadline. Restarts: 4450
uf250-04.cnf , deadline. Restarts: 4450
uf250-04.cnf , deadline. Restarts: 4450
uf250-04.cnf fulfilled No. of Restarts: 1792 No. of Flips: 871 time to process: 7 seconds.
uf250-04.cnf fulfilled No. of Restarts: 748 No. of Flips: 4783 time to process: 3 seconds.
uf250-04.cnf fulfilled No. of Restarts: 403 No. of Flips: 2230 time to process: 1 seconds.
uf250-04.cnf , deadline. Restarts: 4450
uf250-04.cnf , deadline. Restarts: 4450
uf250-04.cnf fulfilled No. of Restarts: 4205 No. of Flips: 4325 time to process: 19 seconds.
uf250-04.cnf fulfilled No. of Restarts: 3855 No. of Flips: 3986 time to process: 17 seconds.
uf250-04.cnf , deadline. Restarts: 4450
uf250-04.cnf fulfilled No. of Restarts: 3079 No. of Flips: 2322 time to process: 12 seconds.
uf250-04.cnf , deadline. Restarts: 4450
uf250-04.cnf fulfilled No. of Restarts: 1142 No. of Flips: 4962 time to process: 4 seconds.
uf250-04.cnf fulfilled No. of Restarts: 506 No. of Flips: 1665 time to process: 2 seconds.
uf250-04.cnf fulfilled No. of Restarts: 616 No. of Flips: 3735 time to process: 2 seconds.
uf250-04.cnf fulfilled No. of Restarts: 786 No. of Flips: 1985 time to process: 3 seconds.
uf250-04.cnf , deadline. Restarts: 4450
uf250-04.cnf , deadline. Restarts: 4450
uf250-04.cnf fulfilled No. of Restarts: 3428 No. of Flips: 4911 time to process: 14 seconds.
uf250-04.cnf fulfilled No. of Restarts: 2268 No. of Flips: 4706 time to process: 9 seconds.
uf250-04.cnf , deadline. Restarts: 4450
uf250-04.cnf fulfilled No. of Restarts: 3549 No. of Flips: 4636 time to process: 15 seconds.
uf250-04.cnf fulfilled No. of Restarts: 3263 No. of Flips: 2503 time to process: 14 seconds.
uf250-04.cnf fulfilled No. of Restarts: 534 No. of Flips: 3721 time to process: 2 seconds.
uf250-04.cnf fulfilled No. of Restarts: 39 No. of Flips: 2473 time to process: 0 seconds.
uf250-04.cnf fulfilled No. of Restarts: 257 No. of Flips: 3810 time to process: 1 seconds.
uf250-04.cnf fulfilled No. of Restarts: 3996 No. of Flips: 1076 time to process: 17 seconds.
uf250-04.cnf fulfilled No. of Restarts: 3217 No. of Flips: 4592 time to process: 13 seconds.
uf250-04.cnf fulfilled No. of Restarts: 1067 No. of Flips: 1508 time to process: 4 seconds.
uf250-04.cnf fulfilled No. of Restarts: 2401 No. of Flips: 3629 time to process: 10 seconds.
uf250-04.cnf fulfilled No. of Restarts: 4029 No. of Flips: 1949 time to process: 17 seconds.
uf250-04.cnf , deadline. Restarts: 4450
uf250-04.cnf fulfilled No. of Restarts: 3124 No. of Flips: 3811 time to process: 13 seconds.
uf250-04.cnf fulfilled No. of Restarts: 3585 No. of Flips: 1538 time to process: 17 seconds.
uf250-04.cnf fulfilled No. of Restarts: 1480 No. of Flips: 1905 time to process: 6 seconds.
uf250-04.cnf fulfilled No. of Restarts: 1585 No. of Flips: 4147 time to process: 6 seconds.
uf250-04.cnf , deadline. Restarts: 4450
uf250-04.cnf fulfilled No. of Restarts: 1080 No. of Flips: 4666 time to process: 6 seconds.
uf250-04.cnf fulfilled No. of Restarts: 672 No. of Flips: 3153 time to process: 3 seconds.
uf250-04.cnf fulfilled No. of Restarts: 3035 No. of Flips: 4150 time to process: 13 seconds.
uf250-04.cnf fulfilled No. of Restarts: 334 No. of Flips: 1046 time to process: 1 seconds.
uf250-04.cnf fulfilled No. of Restarts: 1814 No. of Flips: 4236 time to process: 8 seconds.
uf250-04.cnf fulfilled No. of Restarts: 1140 No. of Flips: 2199 time to process: 5 seconds.
uf250-04.cnf , deadline. Restarts: 4450
uf250-04.cnf fulfilled No. of Restarts: 302 No. of Flips: 1324 time to process: 1 seconds.
uf250-04.cnf fulfilled No. of Restarts: 1594 No. of Flips: 3078 time to process: 6 seconds.
uf250-04.cnf fulfilled No. of Restarts: 2565 No. of Flips: 3654 time to process: 11 seconds.
uf250-04.cnf fulfilled No. of Restarts: 201 No. of Flips: 3072 time to process: 0 seconds.
uf250-04.cnf fulfilled No. of Restarts: 2994 No. of Flips: 3307 time to process: 12 seconds.
uf250-04.cnf fulfilled No. of Restarts: 2867 No. of Flips: 3374 time to process: 12 seconds.
uf250-04.cnf fulfilled No. of Restarts: 749 No. of Flips: 3619 time to process: 3 seconds.
uf250-04.cnf fulfilled No. of Restarts: 497 No. of Flips: 2646 time to process: 2 seconds.
uf250-04.cnf , deadline. Restarts: 4450
uf250-04.cnf fulfilled No. of Restarts: 2195 No. of Flips: 4759 time to process: 9 seconds.
uf250-04.cnf fulfilled No. of Restarts: 65 No. of Flips: 3677 time to process: 0 seconds.
uf250-04.cnf fulfilled No. of Restarts: 2448 No. of Flips: 4802 time to process: 10 seconds.
uf250-04.cnf fulfilled No. of Restarts: 3064 No. of Flips: 4537 time to process: 13 seconds.
uf250-04.cnf fulfilled No. of Restarts: 872 No. of Flips: 4059 time to process: 3 seconds.
uf250-04.cnf fulfilled No. of Restarts: 1035 No. of Flips: 2209 time to process: 4 seconds.
uf250-04.cnf fulfilled No. of Restarts: 716 No. of Flips: 1589 time to process: 3 seconds.
uf250-04.cnf fulfilled No. of Restarts: 4221 No. of Flips: 1465 time to process: 17 seconds.
uf250-04.cnf fulfilled No. of Restarts: 1748 No. of Flips: 1114 time to process: 7 seconds.
uf250-04.cnf fulfilled No. of Restarts: 1200 No. of Flips: 3358 time to process: 5 seconds.
uf250-04.cnf , deadline. Restarts: 4450
uf250-04.cnf , deadline. Restarts: 4450
uf250-04.cnf fulfilled No. of Restarts: 371 No. of Flips: 2025 time to process: 1 seconds.
uf250-04.cnf , deadline. Restarts: 4450
uf250-04.cnf , deadline. Restarts: 4450
uf250-04.cnf fulfilled No. of Restarts: 2646 No. of Flips: 1046 time to process: 11 seconds.
uf250-04.cnf fulfilled No. of Restarts: 2926 No. of Flips: 3515 time to process: 12 seconds.
uf250-04.cnf fulfilled No. of Restarts: 1998 No. of Flips: 4082 time to process: 8 seconds.
uf250-04.cnf , deadline. Restarts: 4450
uf250-04.cnf , deadline. Restarts: 4450
uf250-04.cnf fulfilled No. of Restarts: 2277 No. of Flips: 4992 time to process: 9 seconds.
uf250-04.cnf fulfilled No. of Restarts: 2119 No. of Flips: 2275 time to process: 9 seconds.
uf250-04.cnf fulfilled No. of Restarts: 160 No. of Flips: 4189 time to process: 0 seconds.
uf250-04.cnf fulfilled No. of Restarts: 4002 No. of Flips: 4089 time to process: 17 seconds.
uf250-04.cnf fulfilled No. of Restarts: 1477 No. of Flips: 4185 time to process: 6 seconds.
uf250-04.cnf fulfilled No. of Restarts: 3481 No. of Flips: 4979 time to process: 15 seconds.
uf250-04.cnf fulfilled No. of Restarts: 416 No. of Flips: 3514 time to process: 1 seconds.
uf250-04.cnf , deadline. Restarts: 4450
uf250-04.cnf , deadline. Restarts: 4450
uf250-04.cnf fulfilled No. of Restarts: 340 No. of Flips: 2557 time to process: 1 seconds.
uf250-04.cnf fulfilled No. of Restarts: 876 No. of Flips: 3993 time to process: 3 seconds.
uf250-04.cnf fulfilled No. of Restarts: 864 No. of Flips: 1435 time to process: 3 seconds.
uf250-04.cnf fulfilled No. of Restarts: 4047 No. of Flips: 3191 time to process: 17 seconds.
uf250-04.cnf fulfilled No. of Restarts: 4115 No. of Flips: 3821 time to process: 17 seconds.
uf250-04.cnf fulfilled No. of Restarts: 1156 No. of Flips: 1102 time to process: 5 seconds.
uf250-04.cnf fulfilled No. of Restarts: 262 No. of Flips: 2787 time to process: 1 seconds.
uf250-04.cnf fulfilled No. of Restarts: 3088 No. of Flips: 1798 time to process: 13 seconds.
uf250-04.cnf fulfilled No. of Restarts: 1200 No. of Flips: 4883 time to process: 5 seconds.
uf250-04.cnf , deadline. Restarts: 4450
uf250-04.cnf fulfilled No. of Restarts: 1954 No. of Flips: 4014 time to process: 8 seconds.
uf250-04.cnf , deadline. Restarts: 4450
uf250-04.cnf fulfilled No. of Restarts: 3187 No. of Flips: 4344 time to process: 13 seconds.
uf250-04.cnf , deadline. Restarts: 4450
uf250-04.cnf fulfilled No. of Restarts: 1438 No. of Flips: 950 time to process: 6 seconds.
uf250-04.cnf fulfilled No. of Restarts: 2458 No. of Flips: 4474 time to process: 10 seconds.
uf250-04.cnf fulfilled No. of Restarts: 2528 No. of Flips: 4512 time to process: 11 seconds.
uf250-04.cnf fulfilled No. of Restarts: 2673 No. of Flips: 1069 time to process: 11 seconds.
uf250-04.cnf , deadline. Restarts: 4450
uf250-04.cnf fulfilled No. of Restarts: 600 No. of Flips: 2916 time to process: 2 seconds.
uf250-04.cnf fulfilled No. of Restarts: 364 No. of Flips: 4812 time to process: 1 seconds.
uf250-04.cnf fulfilled No. of Restarts: 4252 No. of Flips: 2142 time to process: 18 seconds.
uf250-04.cnf fulfilled No. of Restarts: 3816 No. of Flips: 1612 time to process: 16 seconds.
uf250-04.cnf fulfilled No. of Restarts: 3557 No. of Flips: 1310 time to process: 15 seconds.
uf250-04.cnf fulfilled No. of Restarts: 930 No. of Flips: 2482 time to process: 4 seconds.
uf250-04.cnf fulfilled No. of Restarts: 4349 No. of Flips: 3166 time to process: 18 seconds.
uf250-04.cnf fulfilled No. of Restarts: 2809 No. of Flips: 3051 time to process: 12 seconds.
uf250-04.cnf , deadline. Restarts: 4450
uf250-04.cnf , deadline. Restarts: 4450
uf250-04.cnf fulfilled No. of Restarts: 426 No. of Flips: 2075 time to process: 1 seconds.
uf250-04.cnf fulfilled No. of Restarts: 4226 No. of Flips: 1949 time to process: 18 seconds.
uf250-04.cnf fulfilled No. of Restarts: 642 No. of Flips: 1336 time to process: 2 seconds.
uf250-04.cnf fulfilled No. of Restarts: 66 No. of Flips: 956 time to process: 0 seconds.
uf250-04.cnf fulfilled No. of Restarts: 2961 No. of Flips: 3244 time to process: 12 seconds.
uf250-04.cnf fulfilled No. of Restarts: 787 No. of Flips: 1210 time to process: 3 seconds.
uf250-04.cnf , deadline. Restarts: 4450
uf250-04.cnf fulfilled No. of Restarts: 3349 No. of Flips: 4817 time to process: 14 seconds.
uf250-04.cnf fulfilled No. of Restarts: 998 No. of Flips: 580 time to process: 4 seconds.
uf250-04.cnf fulfilled No. of Restarts: 898 No. of Flips: 1826 time to process: 3 seconds.
uf250-04.cnf fulfilled No. of Restarts: 986 No. of Flips: 3338 time to process: 4 seconds.
uf250-04.cnf fulfilled No. of Restarts: 4246 No. of Flips: 3424 time to process: 18 seconds.
uf250-04.cnf fulfilled No. of Restarts: 1917 No. of Flips: 2515 time to process: 8 seconds.
uf250-04.cnf fulfilled No. of Restarts: 269 No. of Flips: 1279 time to process: 1 seconds.
uf250-04.cnf fulfilled No. of Restarts: 179 No. of Flips: 1902 time to process: 0 seconds.
uf250-04.cnf fulfilled No. of Restarts: 897 No. of Flips: 4898 time to process: 3 seconds.
uf250-04.cnf fulfilled No. of Restarts: 2202 No. of Flips: 2290 time to process: 9 seconds.
uf250-04.cnf fulfilled No. of Restarts: 594 No. of Flips: 1830 time to process: 2 seconds.
uf250-04.cnf fulfilled No. of Restarts: 1002 No. of Flips: 1621 time to process: 4 seconds.
uf250-04.cnf , deadline. Restarts: 4450
uf250-04.cnf fulfilled No. of Restarts: 3116 No. of Flips: 4467 time to process: 13 seconds.
uf250-04.cnf , deadline. Restarts: 4450
uf250-04.cnf fulfilled No. of Restarts: 326 No. of Flips: 3257 time to process: 1 seconds.
uf250-04.cnf , deadline. Restarts: 4450
uf250-04.cnf , deadline. Restarts: 4450
uf250-04.cnf , deadline. Restarts: 4450
uf250-04.cnf , deadline. Restarts: 4450
uf250-04.cnf fulfilled No. of Restarts: 4346 No. of Flips: 1582 time to process: 18 seconds.
uf250-04.cnf fulfilled No. of Restarts: 2084 No. of Flips: 1947 time to process: 9 seconds.
uf250-04.cnf , deadline. Restarts: 4450
uf250-04.cnf fulfilled No. of Restarts: 709 No. of Flips: 4621 time to process: 3 seconds.
uf250-04.cnf fulfilled No. of Restarts: 1530 No. of Flips: 1518 time to process: 6 seconds.
uf250-04.cnf fulfilled No. of Restarts: 667 No. of Flips: 3196 time to process: 3 seconds.
uf250-04.cnf fulfilled No. of Restarts: 390 No. of Flips: 1706 time to process: 1 seconds.
uf250-04.cnf , deadline. Restarts: 4450
uf250-04.cnf , deadline. Restarts: 4450
uf250-04.cnf fulfilled No. of Restarts: 2736 No. of Flips: 3294 time to process: 12 seconds.
uf250-04.cnf fulfilled No. of Restarts: 464 No. of Flips: 2755 time to process: 2 seconds.
uf250-04.cnf fulfilled No. of Restarts: 4278 No. of Flips: 3406 time to process: 18 seconds.
uf250-04.cnf fulfilled No. of Restarts: 3189 No. of Flips: 3463 time to process: 13 seconds.
uf250-04.cnf fulfilled No. of Restarts: 2314 No. of Flips: 3966 time to process: 10 seconds.
uf250-04.cnf , deadline. Restarts: 4450
uf250-04.cnf fulfilled No. of Restarts: 1992 No. of Flips: 3133 time to process: 8 seconds.
uf250-04.cnf , deadline. Restarts: 4450
uf250-04.cnf fulfilled No. of Restarts: 4284 No. of Flips: 1611 time to process: 18 seconds.
uf250-04.cnf fulfilled No. of Restarts: 1833 No. of Flips: 4471 time to process: 7 seconds.
uf250-04.cnf fulfilled No. of Restarts: 2061 No. of Flips: 4639 time to process: 8 seconds.
uf250-04.cnf fulfilled No. of Restarts: 1546 No. of Flips: 2465 time to process: 6 seconds.
uf250-04.cnf fulfilled No. of Restarts: 139 No. of Flips: 2962 time to process: 0 seconds.
uf250-04.cnf fulfilled No. of Restarts: 2119 No. of Flips: 2781 time to process: 9 seconds.
uf250-04.cnf fulfilled No. of Restarts: 3733 No. of Flips: 4220 time to process: 16 seconds.
uf250-04.cnf fulfilled No. of Restarts: 230 No. of Flips: 3854 time to process: 1 seconds.
uf250-04.cnf fulfilled No. of Restarts: 3945 No. of Flips: 3260 time to process: 17 seconds.
uf250-04.cnf fulfilled No. of Restarts: 266 No. of Flips: 3896 time to process: 1 seconds.
uf250-04.cnf fulfilled No. of Restarts: 1088 No. of Flips: 4042 time to process: 4 seconds.
uf250-04.cnf fulfilled No. of Restarts: 3177 No. of Flips: 3046 time to process: 16 seconds.
uf250-04.cnf fulfilled No. of Restarts: 44 No. of Flips: 2552 time to process: 0 seconds.
uf250-04.cnf fulfilled No. of Restarts: 4337 No. of Flips: 2611 time to process: 18 seconds.
uf250-04.cnf fulfilled No. of Restarts: 2763 No. of Flips: 2065 time to process: 11 seconds.
uf250-04.cnf , deadline. Restarts: 4450
uf250-04.cnf fulfilled No. of Restarts: 2976 No. of Flips: 1485 time to process: 12 seconds.
uf250-04.cnf fulfilled No. of Restarts: 3008 No. of Flips: 4054 time to process: 13 seconds.
uf250-04.cnf fulfilled No. of Restarts: 1628 No. of Flips: 2656 time to process: 7 seconds.
uf250-04.cnf fulfilled No. of Restarts: 2611 No. of Flips: 3864 time to process: 11 seconds.
uf250-04.cnf fulfilled No. of Restarts: 113 No. of Flips: 3313 time to process: 0 seconds.
uf250-04.cnf fulfilled No. of Restarts: 1278 No. of Flips: 3651 time to process: 5 seconds.
uf250-04.cnf fulfilled No. of Restarts: 645 No. of Flips: 2206 time to process: 2 seconds.
uf250-04.cnf fulfilled No. of Restarts: 3346 No. of Flips: 4412 time to process: 14 seconds.
uf250-04.cnf fulfilled No. of Restarts: 2021 No. of Flips: 1379 time to process: 8 seconds.
uf250-04.cnf fulfilled No. of Restarts: 3225 No. of Flips: 1186 time to process: 13 seconds.
uf250-04.cnf fulfilled No. of Restarts: 3406 No. of Flips: 3923 time to process: 14 seconds.
uf250-04.cnf fulfilled No. of Restarts: 3217 No. of Flips: 3643 time to process: 14 seconds.
uf250-04.cnf fulfilled No. of Restarts: 3800 No. of Flips: 2451 time to process: 16 seconds.
uf250-04.cnf fulfilled No. of Restarts: 42 No. of Flips: 2746 time to process: 0 seconds.
uf250-04.cnf , deadline. Restarts: 4450
uf250-04.cnf fulfilled No. of Restarts: 2472 No. of Flips: 3004 time to process: 10 seconds.
uf250-04.cnf fulfilled No. of Restarts: 892 No. of Flips: 3018 time to process: 3 seconds.
uf250-04.cnf , deadline. Restarts: 4450
uf250-04.cnf fulfilled No. of Restarts: 1471 No. of Flips: 2819 time to process: 6 seconds.
uf250-04.cnf , deadline. Restarts: 4450
uf250-04.cnf fulfilled No. of Restarts: 3485 No. of Flips: 2037 time to process: 15 seconds.
uf250-04.cnf , deadline. Restarts: 4450
uf250-04.cnf fulfilled No. of Restarts: 3479 No. of Flips: 2446 time to process: 15 seconds.
uf250-04.cnf fulfilled No. of Restarts: 3943 No. of Flips: 3085 time to process: 17 seconds.
uf250-04.cnf fulfilled No. of Restarts: 1241 No. of Flips: 3509 time to process: 5 seconds.
uf250-04.cnf fulfilled No. of Restarts: 4149 No. of Flips: 597 time to process: 17 seconds.
uf250-04.cnf , deadline. Restarts: 4450
uf250-04.cnf fulfilled No. of Restarts: 570 No. of Flips: 1848 time to process: 2 seconds.
uf250-04.cnf fulfilled No. of Restarts: 1388 No. of Flips: 2930 time to process: 6 seconds.
uf250-04.cnf fulfilled No. of Restarts: 1038 No. of Flips: 2451 time to process: 4 seconds.
uf250-04.cnf fulfilled No. of Restarts: 2287 No. of Flips: 2658 time to process: 9 seconds.
uf250-04.cnf fulfilled No. of Restarts: 86 No. of Flips: 4119 time to process: 0 seconds.
uf250-04.cnf fulfilled No. of Restarts: 2143 No. of Flips: 4436 time to process: 9 seconds.
uf250-04.cnf , deadline. Restarts: 4450
uf250-04.cnf fulfilled No. of Restarts: 340 No. of Flips: 2652 time to process: 1 seconds.
uf250-04.cnf , deadline. Restarts: 4450
uf250-04.cnf fulfilled No. of Restarts: 3338 No. of Flips: 3160 time to process: 14 seconds.
uf250-04.cnf fulfilled No. of Restarts: 554 No. of Flips: 2391 time to process: 2 seconds.
uf250-04.cnf fulfilled No. of Restarts: 3587 No. of Flips: 1289 time to process: 15 seconds.
uf250-04.cnf , deadline. Restarts: 4450
uf250-04.cnf fulfilled No. of Restarts: 1138 No. of Flips: 4400 time to process: 4 seconds.
uf250-04.cnf fulfilled No. of Restarts: 2706 No. of Flips: 3700 time to process: 11 seconds.
uf250-04.cnf fulfilled No. of Restarts: 1304 No. of Flips: 2607 time to process: 5 seconds.
uf250-04.cnf fulfilled No. of Restarts: 3483 No. of Flips: 1239 time to process: 15 seconds.
uf250-04.cnf , deadline. Restarts: 4450
uf250-04.cnf fulfilled No. of Restarts: 2855 No. of Flips: 4107 time to process: 13 seconds.
uf250-04.cnf fulfilled No. of Restarts: 2082 No. of Flips: 1069 time to process: 9 seconds.
uf250-04.cnf , deadline. Restarts: 4450
uf250-04.cnf fulfilled No. of Restarts: 1252 No. of Flips: 3211 time to process: 5 seconds.
uf250-04.cnf , deadline. Restarts: 4450
uf250-04.cnf fulfilled No. of Restarts: 1447 No. of Flips: 2079 time to process: 6 seconds.
uf250-04.cnf , deadline. Restarts: 4450
uf250-04.cnf fulfilled No. of Restarts: 2240 No. of Flips: 3456 time to process: 9 seconds.
uf250-04.cnf fulfilled No. of Restarts: 984 No. of Flips: 3131 time to process: 4 seconds.
uf250-04.cnf , deadline. Restarts: 4450
uf250-04.cnf fulfilled No. of Restarts: 2367 No. of Flips: 1610 time to process: 10 seconds.
uf250-04.cnf , deadline. Restarts: 4450
uf250-04.cnf fulfilled No. of Restarts: 2050 No. of Flips: 1423 time to process: 9 seconds.
uf250-04.cnf fulfilled No. of Restarts: 2476 No. of Flips: 1759 time to process: 10 seconds.
uf250-04.cnf , deadline. Restarts: 4450
uf250-04.cnf fulfilled No. of Restarts: 877 No. of Flips: 2518 time to process: 4 seconds.
uf250-04.cnf fulfilled No. of Restarts: 329 No. of Flips: 3479 time to process: 1 seconds.
uf250-04.cnf , deadline. Restarts: 4450
uf250-04.cnf fulfilled No. of Restarts: 2346 No. of Flips: 4263 time to process: 10 seconds.
uf250-04.cnf fulfilled No. of Restarts: 1705 No. of Flips: 3662 time to process: 7 seconds.
uf250-04.cnf fulfilled No. of Restarts: 465 No. of Flips: 3244 time to process: 2 seconds.
uf250-04.cnf fulfilled No. of Restarts: 347 No. of Flips: 1433 time to process: 1 seconds.
uf250-04.cnf fulfilled No. of Restarts: 3372 No. of Flips: 1832 time to process: 14 seconds.
uf250-04.cnf fulfilled No. of Restarts: 714 No. of Flips: 2212 time to process: 3 seconds.
uf250-04.cnf fulfilled No. of Restarts: 883 No. of Flips: 953 time to process: 3 seconds.
uf250-04.cnf fulfilled No. of Restarts: 646 No. of Flips: 3525 time to process: 2 seconds.
uf250-04.cnf fulfilled No. of Restarts: 570 No. of Flips: 1694 time to process: 2 seconds.
uf250-04.cnf fulfilled No. of Restarts: 1665 No. of Flips: 3177 time to process: 7 seconds.
uf250-04.cnf fulfilled No. of Restarts: 1889 No. of Flips: 1007 time to process: 8 seconds.
uf250-04.cnf fulfilled No. of Restarts: 1977 No. of Flips: 2541 time to process: 8 seconds.
uf250-04.cnf , deadline. Restarts: 4450
uf250-04.cnf fulfilled No. of Restarts: 3039 No. of Flips: 3273 time to process: 13 seconds.
uf250-04.cnf , deadline. Restarts: 4450
uf250-04.cnf fulfilled No. of Restarts: 3262 No. of Flips: 4480 time to process: 14 seconds.
uf250-04.cnf fulfilled No. of Restarts: 393 No. of Flips: 3732 time to process: 1 seconds.
uf250-04.cnf fulfilled No. of Restarts: 1448 No. of Flips: 3620 time to process: 6 seconds.
uf250-04.cnf , deadline. Restarts: 4450
uf250-04.cnf fulfilled No. of Restarts: 1916 No. of Flips: 1613 time to process: 8 seconds.
uf250-04.cnf fulfilled No. of Restarts: 214 No. of Flips: 2704 time to process: 0 seconds.
uf250-04.cnf fulfilled No. of Restarts: 925 No. of Flips: 3716 time to process: 4 seconds.
uf250-04.cnf fulfilled No. of Restarts: 1604 No. of Flips: 1859 time to process: 6 seconds.
uf250-04.cnf fulfilled No. of Restarts: 1042 No. of Flips: 1401 time to process: 4 seconds.
uf250-04.cnf , deadline. Restarts: 4450
uf250-04.cnf fulfilled No. of Restarts: 1374 No. of Flips: 3792 time to process: 5 seconds.
uf250-04.cnf , deadline. Restarts: 4450
uf250-04.cnf fulfilled No. of Restarts: 1598 No. of Flips: 3364 time to process: 6 seconds.
uf250-04.cnf fulfilled No. of Restarts: 1017 No. of Flips: 4304 time to process: 4 seconds.
uf250-04.cnf fulfilled No. of Restarts: 2284 No. of Flips: 3520 time to process: 9 seconds.
uf250-04.cnf , deadline. Restarts: 4450
uf250-04.cnf fulfilled No. of Restarts: 655 No. of Flips: 3308 time to process: 2 seconds.
uf250-04.cnf fulfilled No. of Restarts: 2632 No. of Flips: 3402 time to process: 11 seconds.
uf250-04.cnf fulfilled No. of Restarts: 3160 No. of Flips: 3986 time to process: 13 seconds.
uf250-04.cnf fulfilled No. of Restarts: 2084 No. of Flips: 3536 time to process: 8 seconds.
uf250-04.cnf , deadline. Restarts: 4450
uf250-04.cnf fulfilled No. of Restarts: 1890 No. of Flips: 3645 time to process: 7 seconds.
uf250-04.cnf fulfilled No. of Restarts: 3724 No. of Flips: 4166 time to process: 16 seconds.
uf250-04.cnf fulfilled No. of Restarts: 2781 No. of Flips: 795 time to process: 11 seconds.
uf250-04.cnf fulfilled No. of Restarts: 3293 No. of Flips: 2737 time to process: 14 seconds.
uf250-04.cnf fulfilled No. of Restarts: 193 No. of Flips: 3322 time to process: 0 seconds.
uf250-04.cnf fulfilled No. of Restarts: 3527 No. of Flips: 1018 time to process: 15 seconds.
uf250-04.cnf , deadline. Restarts: 4450
uf250-04.cnf , deadline. Restarts: 4450
uf250-04.cnf fulfilled No. of Restarts: 3695 No. of Flips: 3440 time to process: 15 seconds.
uf250-04.cnf fulfilled No. of Restarts: 712 No. of Flips: 2003 time to process: 3 seconds.
uf250-04.cnf , deadline. Restarts: 4450
uf250-04.cnf , deadline. Restarts: 4450
uf250-04.cnf , deadline. Restarts: 4450
uf250-04.cnf fulfilled No. of Restarts: 1546 No. of Flips: 2938 time to process: 6 seconds.
uf250-04.cnf , deadline. Restarts: 4450
uf250-04.cnf fulfilled No. of Restarts: 1832 No. of Flips: 1157 time to process: 7 seconds.
uf250-04.cnf , deadline. Restarts: 4450
uf250-04.cnf , deadline. Restarts: 4450
uf250-04.cnf fulfilled No. of Restarts: 1688 No. of Flips: 4662 time to process: 6 seconds.
uf250-04.cnf fulfilled No. of Restarts: 194 No. of Flips: 2756 time to process: 0 seconds.
uf250-04.cnf fulfilled No. of Restarts: 271 No. of Flips: 3748 time to process: 1 seconds.
uf250-04.cnf fulfilled No. of Restarts: 393 No. of Flips: 743 time to process: 1 seconds.
uf250-04.cnf , deadline. Restarts: 4450
uf250-04.cnf fulfilled No. of Restarts: 79 No. of Flips: 2963 time to process: 0 seconds.
uf250-04.cnf fulfilled No. of Restarts: 211 No. of Flips: 1820 time to process: 0 seconds.
uf250-04.cnf fulfilled No. of Restarts: 4127 No. of Flips: 1603 time to process: 16 seconds.
uf250-04.cnf , deadline. Restarts: 4450
uf250-04.cnf fulfilled No. of Restarts: 273 No. of Flips: 4460 time to process: 1 seconds.
uf250-04.cnf fulfilled No. of Restarts: 1900 No. of Flips: 3354 time to process: 7 seconds.
uf250-04.cnf fulfilled No. of Restarts: 2308 No. of Flips: 911 time to process: 8 seconds.
uf250-04.cnf fulfilled No. of Restarts: 2847 No. of Flips: 3790 time to process: 11 seconds.
uf250-04.cnf fulfilled No. of Restarts: 2880 No. of Flips: 4476 time to process: 11 seconds.
uf250-04.cnf , deadline. Restarts: 4450
uf250-04.cnf fulfilled No. of Restarts: 159 No. of Flips: 3678 time to process: 0 seconds.
uf250-04.cnf fulfilled No. of Restarts: 525 No. of Flips: 4312 time to process: 2 seconds.
uf250-04.cnf fulfilled No. of Restarts: 2428 No. of Flips: 3450 time to process: 9 seconds.
uf250-04.cnf , deadline. Restarts: 4450
uf250-04.cnf , deadline. Restarts: 4450
uf250-04.cnf , deadline. Restarts: 4450
uf250-04.cnf fulfilled No. of Restarts: 780 No. of Flips: 3502 time to process: 3 seconds.
uf250-04.cnf fulfilled No. of Restarts: 140 No. of Flips: 3218 time to process: 0 seconds.
uf250-04.cnf fulfilled No. of Restarts: 1503 No. of Flips: 2786 time to process: 5 seconds.
uf250-04.cnf , deadline. Restarts: 4450
uf250-04.cnf fulfilled No. of Restarts: 861 No. of Flips: 2326 time to process: 3 seconds.
uf250-04.cnf , deadline. Restarts: 4450
uf250-04.cnf , deadline. Restarts: 4450
uf250-04.cnf fulfilled No. of Restarts: 191 No. of Flips: 2645 time to process: 0 seconds.
uf250-04.cnf , deadline. Restarts: 4450
uf250-04.cnf fulfilled No. of Restarts: 663 No. of Flips: 938 time to process: 2 seconds.
uf250-04.cnf fulfilled No. of Restarts: 807 No. of Flips: 923 time to process: 3 seconds.
uf250-04.cnf fulfilled No. of Restarts: 662 No. of Flips: 1927 time to process: 2 seconds.
uf250-04.cnf fulfilled No. of Restarts: 2923 No. of Flips: 3488 time to process: 11 seconds.
uf250-04.cnf fulfilled No. of Restarts: 1108 No. of Flips: 2065 time to process: 4 seconds.
uf250-04.cnf fulfilled No. of Restarts: 1326 No. of Flips: 4346 time to process: 5 seconds.
uf250-04.cnf , deadline. Restarts: 4450
uf250-04.cnf fulfilled No. of Restarts: 78 No. of Flips: 1190 time to process: 0 seconds.
uf250-04.cnf fulfilled No. of Restarts: 1679 No. of Flips: 2285 time to process: 6 seconds.
uf250-04.cnf fulfilled No. of Restarts: 3073 No. of Flips: 1326 time to process: 11 seconds.
uf250-04.cnf , deadline. Restarts: 4450
uf250-04.cnf fulfilled No. of Restarts: 1018 No. of Flips: 4328 time to process: 3 seconds.
uf250-04.cnf fulfilled No. of Restarts: 540 No. of Flips: 957 time to process: 2 seconds.
uf250-04.cnf fulfilled No. of Restarts: 2132 No. of Flips: 4061 time to process: 8 seconds.
uf250-04.cnf fulfilled No. of Restarts: 3509 No. of Flips: 4251 time to process: 13 seconds.
uf250-04.cnf fulfilled No. of Restarts: 4112 No. of Flips: 2255 time to process: 15 seconds.
uf250-04.cnf fulfilled No. of Restarts: 1371 No. of Flips: 3454 time to process: 5 seconds.
uf250-04.cnf fulfilled No. of Restarts: 805 No. of Flips: 3112 time to process: 3 seconds.
uf250-04.cnf fulfilled No. of Restarts: 1189 No. of Flips: 4501 time to process: 4 seconds.
uf250-04.cnf fulfilled No. of Restarts: 441 No. of Flips: 1769 time to process: 1 seconds.
uf250-04.cnf fulfilled No. of Restarts: 790 No. of Flips: 2334 time to process: 3 seconds.
uf250-04.cnf fulfilled No. of Restarts: 3493 No. of Flips: 4935 time to process: 13 seconds.
uf250-04.cnf , deadline. Restarts: 4450
uf250-04.cnf , deadline. Restarts: 4450
uf250-04.cnf fulfilled No. of Restarts: 1203 No. of Flips: 4142 time to process: 4 seconds.
uf250-04.cnf fulfilled No. of Restarts: 1273 No. of Flips: 3869 time to process: 4 seconds.
uf250-04.cnf fulfilled No. of Restarts: 2116 No. of Flips: 1686 time to process: 8 seconds.
uf250-04.cnf fulfilled No. of Restarts: 2955 No. of Flips: 2181 time to process: 11 seconds.
uf250-04.cnf fulfilled No. of Restarts: 3053 No. of Flips: 1717 time to process: 11 seconds.
uf250-04.cnf , deadline. Restarts: 4450
uf250-04.cnf fulfilled No. of Restarts: 3586 No. of Flips: 1497 time to process: 13 seconds.
uf250-04.cnf fulfilled No. of Restarts: 1069 No. of Flips: 4127 time to process: 4 seconds.
uf250-04.cnf fulfilled No. of Restarts: 45 No. of Flips: 2678 time to process: 0 seconds.
uf250-04.cnf fulfilled No. of Restarts: 3142 No. of Flips: 3847 time to process: 12 seconds.
uf250-04.cnf fulfilled No. of Restarts: 355 No. of Flips: 1979 time to process: 1 seconds.
uf250-04.cnf , deadline. Restarts: 4450
uf250-04.cnf fulfilled No. of Restarts: 540 No. of Flips: 1876 time to process: 2 seconds.
uf250-04.cnf , deadline. Restarts: 4450
uf250-04.cnf , deadline. Restarts: 4450
uf250-04.cnf fulfilled No. of Restarts: 962 No. of Flips: 1609 time to process: 3 seconds.
uf250-04.cnf fulfilled No. of Restarts: 741 No. of Flips: 1044 time to process: 2 seconds.
uf250-04.cnf , deadline. Restarts: 4450
uf250-04.cnf fulfilled No. of Restarts: 3784 No. of Flips: 4877 time to process: 14 seconds.
uf250-04.cnf fulfilled No. of Restarts: 474 No. of Flips: 3087 time to process: 1 seconds.
uf250-04.cnf , deadline. Restarts: 4450
uf250-04.cnf fulfilled No. of Restarts: 70 No. of Flips: 1348 time to process: 0 seconds.
uf250-04.cnf , deadline. Restarts: 4450
uf250-04.cnf fulfilled No. of Restarts: 1159 No. of Flips: 1586 time to process: 4 seconds.
uf250-04.cnf fulfilled No. of Restarts: 2096 No. of Flips: 4376 time to process: 8 seconds.
uf250-04.cnf fulfilled No. of Restarts: 1383 No. of Flips: 2541 time to process: 5 seconds.
uf250-04.cnf fulfilled No. of Restarts: 3160 No. of Flips: 1124 time to process: 12 seconds.
uf250-04.cnf fulfilled No. of Restarts: 3063 No. of Flips: 2814 time to process: 11 seconds.
uf250-04.cnf fulfilled No. of Restarts: 3511 No. of Flips: 3920 time to process: 13 seconds.
uf250-04.cnf fulfilled No. of Restarts: 2465 No. of Flips: 2821 time to process: 9 seconds.
uf250-04.cnf fulfilled No. of Restarts: 1736 No. of Flips: 4634 time to process: 6 seconds.
uf250-04.cnf fulfilled No. of Restarts: 1220 No. of Flips: 4608 time to process: 4 seconds.
uf250-04.cnf fulfilled No. of Restarts: 4231 No. of Flips: 3278 time to process: 16 seconds.
uf250-04.cnf , deadline. Restarts: 4450
uf250-04.cnf fulfilled No. of Restarts: 1348 No. of Flips: 1580 time to process: 5 seconds.
uf250-04.cnf fulfilled No. of Restarts: 186 No. of Flips: 4520 time to process: 0 seconds.
uf250-04.cnf fulfilled No. of Restarts: 2259 No. of Flips: 1195 time to process: 9 seconds.
uf250-04.cnf fulfilled No. of Restarts: 615 No. of Flips: 2310 time to process: 2 seconds.
uf250-04.cnf fulfilled No. of Restarts: 437 No. of Flips: 3650 time to process: 1 seconds.
uf250-04.cnf , deadline. Restarts: 4450
uf250-04.cnf fulfilled No. of Restarts: 2118 No. of Flips: 1633 time to process: 8 seconds.
uf250-04.cnf fulfilled No. of Restarts: 202 No. of Flips: 2152 time to process: 0 seconds.
uf250-04.cnf fulfilled No. of Restarts: 3310 No. of Flips: 4724 time to process: 13 seconds.
uf250-04.cnf , deadline. Restarts: 4450
uf250-04.cnf , deadline. Restarts: 4450
uf250-04.cnf fulfilled No. of Restarts: 3427 No. of Flips: 1447 time to process: 14 seconds.
uf250-04.cnf fulfilled No. of Restarts: 530 No. of Flips: 3326 time to process: 2 seconds.
uf250-04.cnf fulfilled No. of Restarts: 2098 No. of Flips: 4448 time to process: 8 seconds.
uf250-04.cnf fulfilled No. of Restarts: 4338 No. of Flips: 4112 time to process: 17 seconds.
uf250-04.cnf fulfilled No. of Restarts: 1902 No. of Flips: 2811 time to process: 7 seconds.
uf250-04.cnf fulfilled No. of Restarts: 2285 No. of Flips: 4958 time to process: 9 seconds.
uf250-04.cnf , deadline. Restarts: 4450
uf250-04.cnf , deadline. Restarts: 4450
uf250-04.cnf fulfilled No. of Restarts: 1091 No. of Flips: 1233 time to process: 4 seconds.
uf250-04.cnf fulfilled No. of Restarts: 2575 No. of Flips: 2309 time to process: 10 seconds.
uf250-04.cnf fulfilled No. of Restarts: 1055 No. of Flips: 3753 time to process: 4 seconds.
uf250-04.cnf , deadline. Restarts: 4450
uf250-04.cnf , deadline. Restarts: 4450
uf250-04.cnf fulfilled No. of Restarts: 1475 No. of Flips: 1813 time to process: 5 seconds.
uf250-04.cnf fulfilled No. of Restarts: 393 No. of Flips: 1591 time to process: 1 seconds.
uf250-04.cnf fulfilled No. of Restarts: 431 No. of Flips: 3894 time to process: 1 seconds.
uf250-04.cnf fulfilled No. of Restarts: 470 No. of Flips: 3332 time to process: 1 seconds.
uf250-04.cnf , deadline. Restarts: 4450
uf250-04.cnf , deadline. Restarts: 4450
uf250-04.cnf , deadline. Restarts: 4450
uf250-04.cnf fulfilled No. of Restarts: 60 No. of Flips: 4581 time to process: 0 seconds.
uf250-04.cnf , deadline. Restarts: 4450
uf250-04.cnf fulfilled No. of Restarts: 1343 No. of Flips: 4895 time to process: 5 seconds.
uf250-04.cnf fulfilled No. of Restarts: 135 No. of Flips: 3685 time to process: 0 seconds.
uf250-04.cnf fulfilled No. of Restarts: 746 No. of Flips: 3305 time to process: 2 seconds.
uf250-04.cnf fulfilled No. of Restarts: 2974 No. of Flips: 2887 time to process: 11 seconds.
uf250-04.cnf , deadline. Restarts: 4450
uf250-04.cnf fulfilled No. of Restarts: 205 No. of Flips: 2340 time to process: 0 seconds.
uf250-04.cnf fulfilled No. of Restarts: 1854 No. of Flips: 1609 time to process: 7 seconds.
uf250-04.cnf fulfilled No. of Restarts: 162 No. of Flips: 4629 time to process: 0 seconds.
uf250-04.cnf fulfilled No. of Restarts: 2457 No. of Flips: 2571 time to process: 9 seconds.
uf250-04.cnf fulfilled No. of Restarts: 1988 No. of Flips: 3344 time to process: 7 seconds.
uf250-04.cnf , deadline. Restarts: 4450
uf250-04.cnf fulfilled No. of Restarts: 2128 No. of Flips: 1570 time to process: 8 seconds.
uf250-04.cnf fulfilled No. of Restarts: 176 No. of Flips: 1424 time to process: 0 seconds.
uf250-04.cnf fulfilled No. of Restarts: 872 No. of Flips: 3590 time to process: 3 seconds.
uf250-04.cnf fulfilled No. of Restarts: 111 No. of Flips: 2583 time to process: 0 seconds.
uf250-04.cnf fulfilled No. of Restarts: 322 No. of Flips: 1263 time to process: 1 seconds.
uf250-04.cnf fulfilled No. of Restarts: 472 No. of Flips: 4892 time to process: 1 seconds.
uf250-04.cnf fulfilled No. of Restarts: 1057 No. of Flips: 1711 time to process: 4 seconds.
uf250-04.cnf fulfilled No. of Restarts: 53 No. of Flips: 4601 time to process: 0 seconds.
uf250-04.cnf fulfilled No. of Restarts: 3530 No. of Flips: 3283 time to process: 13 seconds.
uf250-04.cnf fulfilled No. of Restarts: 4084 No. of Flips: 2442 time to process: 16 seconds.
uf250-04.cnf fulfilled No. of Restarts: 3253 No. of Flips: 2974 time to process: 12 seconds.
uf250-04.cnf fulfilled No. of Restarts: 2505 No. of Flips: 1724 time to process: 9 seconds.
uf250-04.cnf fulfilled No. of Restarts: 976 No. of Flips: 4037 time to process: 3 seconds.
uf250-04.cnf , deadline. Restarts: 4450
uf250-04.cnf , deadline. Restarts: 4450
uf250-04.cnf fulfilled No. of Restarts: 3298 No. of Flips: 4543 time to process: 12 seconds.
uf250-04.cnf fulfilled No. of Restarts: 1851 No. of Flips: 2046 time to process: 7 seconds.
uf250-04.cnf fulfilled No. of Restarts: 756 No. of Flips: 4289 time to process: 3 seconds.
uf250-04.cnf , deadline. Restarts: 4450
uf250-04.cnf , deadline. Restarts: 4450
uf250-04.cnf , deadline. Restarts: 4450
uf250-04.cnf , deadline. Restarts: 4450
uf250-04.cnf fulfilled No. of Restarts: 710 No. of Flips: 4558 time to process: 2 seconds.
uf250-04.cnf fulfilled No. of Restarts: 763 No. of Flips: 4247 time to process: 2 seconds.
uf250-04.cnf fulfilled No. of Restarts: 1244 No. of Flips: 1902 time to process: 4 seconds.
uf250-04.cnf fulfilled No. of Restarts: 268 No. of Flips: 4084 time to process: 1 seconds.
uf250-04.cnf , deadline. Restarts: 4450
uf250-04.cnf , deadline. Restarts: 4450
uf250-04.cnf fulfilled No. of Restarts: 341 No. of Flips: 3530 time to process: 1 seconds.
uf250-04.cnf fulfilled No. of Restarts: 2483 No. of Flips: 2650 time to process: 9 seconds.
uf250-04.cnf fulfilled No. of Restarts: 3709 No. of Flips: 4487 time to process: 14 seconds.
uf250-04.cnf , deadline. Restarts: 4450
uf250-04.cnf , deadline. Restarts: 4450
uf250-04.cnf fulfilled No. of Restarts: 1560 No. of Flips: 1494 time to process: 6 seconds.
uf250-04.cnf fulfilled No. of Restarts: 770 No. of Flips: 4616 time to process: 3 seconds.
uf250-04.cnf , deadline. Restarts: 4450
uf250-04.cnf , deadline. Restarts: 4450
uf250-04.cnf fulfilled No. of Restarts: 1019 No. of Flips: 1498 time to process: 3 seconds.
uf250-04.cnf , deadline. Restarts: 4450
uf250-04.cnf fulfilled No. of Restarts: 1910 No. of Flips: 1853 time to process: 7 seconds.
uf250-04.cnf , deadline. Restarts: 4450
uf250-04.cnf fulfilled No. of Restarts: 766 No. of Flips: 2572 time to process: 2 seconds.
uf250-04.cnf fulfilled No. of Restarts: 80 No. of Flips: 4361 time to process: 0 seconds.
uf250-04.cnf fulfilled No. of Restarts: 1723 No. of Flips: 921 time to process: 6 seconds.
uf250-04.cnf fulfilled No. of Restarts: 2135 No. of Flips: 1525 time to process: 8 seconds.
uf250-04.cnf fulfilled No. of Restarts: 456 No. of Flips: 4602 time to process: 1 seconds.
uf250-04.cnf fulfilled No. of Restarts: 946 No. of Flips: 4454 time to process: 3 seconds.
uf250-04.cnf fulfilled No. of Restarts: 134 No. of Flips: 1099 time to process: 0 seconds.
uf250-04.cnf , deadline. Restarts: 4450
uf250-04.cnf fulfilled No. of Restarts: 2079 No. of Flips: 4248 time to process: 8 seconds.
uf250-04.cnf fulfilled No. of Restarts: 672 No. of Flips: 4740 time to process: 2 seconds.
uf250-04.cnf , deadline. Restarts: 4450
uf250-04.cnf fulfilled No. of Restarts: 868 No. of Flips: 4970 time to process: 3 seconds.
uf250-04.cnf fulfilled No. of Restarts: 1227 No. of Flips: 2541 time to process: 4 seconds.
uf250-04.cnf , deadline. Restarts: 4450
uf250-04.cnf fulfilled No. of Restarts: 2109 No. of Flips: 2925 time to process: 8 seconds.
uf250-04.cnf , deadline. Restarts: 4450
uf250-04.cnf fulfilled No. of Restarts: 1674 No. of Flips: 1504 time to process: 6 seconds.
uf250-04.cnf fulfilled No. of Restarts: 2117 No. of Flips: 1387 time to process: 8 seconds.
uf250-04.cnf fulfilled No. of Restarts: 1763 No. of Flips: 2684 time to process: 6 seconds.
uf250-04.cnf fulfilled No. of Restarts: 415 No. of Flips: 3658 time to process: 1 seconds.
uf250-04.cnf fulfilled No. of Restarts: 773 No. of Flips: 1261 time to process: 3 seconds.
uf250-04.cnf fulfilled No. of Restarts: 438 No. of Flips: 3224 time to process: 1 seconds.
uf250-04.cnf fulfilled No. of Restarts: 1954 No. of Flips: 3811 time to process: 7 seconds.
uf250-04.cnf , deadline. Restarts: 4450
uf250-04.cnf , deadline. Restarts: 4450
uf250-04.cnf fulfilled No. of Restarts: 2120 No. of Flips: 2196 time to process: 8 seconds.
uf250-04.cnf fulfilled No. of Restarts: 628 No. of Flips: 3943 time to process: 2 seconds.
uf250-04.cnf fulfilled No. of Restarts: 2029 No. of Flips: 4227 time to process: 7 seconds.
uf250-04.cnf fulfilled No. of Restarts: 317 No. of Flips: 4907 time to process: 1 seconds.
uf250-04.cnf fulfilled No. of Restarts: 2265 No. of Flips: 2875 time to process: 8 seconds.
uf250-04.cnf fulfilled No. of Restarts: 3825 No. of Flips: 4095 time to process: 14 seconds.
uf250-04.cnf fulfilled No. of Restarts: 3082 No. of Flips: 4150 time to process: 12 seconds.
uf250-04.cnf fulfilled No. of Restarts: 792 No. of Flips: 4028 time to process: 3 seconds.
uf250-04.cnf fulfilled No. of Restarts: 2546 No. of Flips: 1137 time to process: 9 seconds.
uf250-04.cnf fulfilled No. of Restarts: 910 No. of Flips: 844 time to process: 3 seconds.
uf250-04.cnf fulfilled No. of Restarts: 217 No. of Flips: 945 time to process: 0 seconds.
uf250-04.cnf fulfilled No. of Restarts: 3843 No. of Flips: 4065 time to process: 14 seconds.
uf250-04.cnf fulfilled No. of Restarts: 449 No. of Flips: 3247 time to process: 1 seconds.
uf250-04.cnf fulfilled No. of Restarts: 637 No. of Flips: 1811 time to process: 2 seconds.
uf250-04.cnf fulfilled No. of Restarts: 1886 No. of Flips: 4322 time to process: 7 seconds.
uf250-04.cnf fulfilled No. of Restarts: 771 No. of Flips: 3681 time to process: 3 seconds.
uf250-04.cnf fulfilled No. of Restarts: 3673 No. of Flips: 2324 time to process: 14 seconds.
uf250-04.cnf fulfilled No. of Restarts: 191 No. of Flips: 2359 time to process: 0 seconds.
uf250-04.cnf fulfilled No. of Restarts: 949 No. of Flips: 974 time to process: 3 seconds.
uf250-04.cnf fulfilled No. of Restarts: 3308 No. of Flips: 3800 time to process: 12 seconds.
uf250-04.cnf fulfilled No. of Restarts: 3379 No. of Flips: 3489 time to process: 13 seconds.
uf250-04.cnf , deadline. Restarts: 4450
uf250-04.cnf fulfilled No. of Restarts: 671 No. of Flips: 2687 time to process: 2 seconds.
uf250-04.cnf fulfilled No. of Restarts: 2721 No. of Flips: 4766 time to process: 10 seconds.
uf250-04.cnf fulfilled No. of Restarts: 2471 No. of Flips: 1618 time to process: 9 seconds.
uf250-04.cnf , deadline. Restarts: 4450
uf250-04.cnf , deadline. Restarts: 4450
uf250-04.cnf fulfilled No. of Restarts: 3502 No. of Flips: 1137 time to process: 13 seconds.
uf250-04.cnf fulfilled No. of Restarts: 1838 No. of Flips: 1529 time to process: 7 seconds.
uf250-04.cnf fulfilled No. of Restarts: 142 No. of Flips: 4049 time to process: 0 seconds.
uf250-04.cnf fulfilled No. of Restarts: 2296 No. of Flips: 2324 time to process: 8 seconds.
uf250-04.cnf , deadline. Restarts: 4450
uf250-04.cnf fulfilled No. of Restarts: 380 No. of Flips: 2817 time to process: 1 seconds.
uf250-04.cnf fulfilled No. of Restarts: 327 No. of Flips: 3368 time to process: 1 seconds.
uf250-04.cnf fulfilled No. of Restarts: 2326 No. of Flips: 1006 time to process: 9 seconds.
uf250-04.cnf , deadline. Restarts: 4450
uf250-04.cnf fulfilled No. of Restarts: 1300 No. of Flips: 4431 time to process: 5 seconds.
uf250-04.cnf fulfilled No. of Restarts: 982 No. of Flips: 1453 time to process: 3 seconds.
uf250-04.cnf fulfilled No. of Restarts: 1213 No. of Flips: 2169 time to process: 4 seconds.
uf250-04.cnf , deadline. Restarts: 4450
uf250-04.cnf fulfilled No. of Restarts: 898 No. of Flips: 1949 time to process: 3 seconds.
uf250-04.cnf fulfilled No. of Restarts: 2261 No. of Flips: 3399 time to process: 8 seconds.
uf250-04.cnf fulfilled No. of Restarts: 1573 No. of Flips: 1000 time to process: 6 seconds.
uf250-04.cnf fulfilled No. of Restarts: 3078 No. of Flips: 1559 time to process: 12 seconds.
uf250-04.cnf fulfilled No. of Restarts: 1741 No. of Flips: 2921 time to process: 6 seconds.
uf250-04.cnf fulfilled No. of Restarts: 1227 No. of Flips: 2421 time to process: 4 seconds.
uf250-04.cnf , deadline. Restarts: 4450
uf250-04.cnf fulfilled No. of Restarts: 2340 No. of Flips: 1440 time to process: 9 seconds.
uf250-04.cnf fulfilled No. of Restarts: 2656 No. of Flips: 1833 time to process: 10 seconds.
uf250-04.cnf , deadline. Restarts: 4450
uf250-04.cnf , deadline. Restarts: 4450
uf250-04.cnf , deadline. Restarts: 4450
uf250-04.cnf fulfilled No. of Restarts: 3418 No. of Flips: 3460 time to process: 13 seconds.
uf250-04.cnf fulfilled No. of Restarts: 1230 No. of Flips: 4356 time to process: 4 seconds.
uf250-04.cnf , deadline. Restarts: 4450
uf250-04.cnf fulfilled No. of Restarts: 366 No. of Flips: 4923 time to process: 1 seconds.
uf250-04.cnf fulfilled No. of Restarts: 1440 No. of Flips: 2820 time to process: 5 seconds.
uf250-04.cnf fulfilled No. of Restarts: 2296 No. of Flips: 4831 time to process: 8 seconds.
uf250-04.cnf , deadline. Restarts: 4450
uf250-04.cnf fulfilled No. of Restarts: 1676 No. of Flips: 1816 time to process: 6 seconds.
uf250-04.cnf , deadline. Restarts: 4450
uf250-04.cnf fulfilled No. of Restarts: 875 No. of Flips: 3094 time to process: 3 seconds.
uf250-04.cnf , deadline. Restarts: 4450
uf250-04.cnf fulfilled No. of Restarts: 3233 No. of Flips: 1979 time to process: 13 seconds.
uf250-04.cnf fulfilled No. of Restarts: 781 No. of Flips: 1032 time to process: 3 seconds.
uf250-04.cnf fulfilled No. of Restarts: 1022 No. of Flips: 3637 time to process: 4 seconds.
uf250-04.cnf fulfilled No. of Restarts: 3112 No. of Flips: 4210 time to process: 12 seconds.
uf250-04.cnf fulfilled No. of Restarts: 4319 No. of Flips: 817 time to process: 18 seconds.
uf250-04.cnf fulfilled No. of Restarts: 87 No. of Flips: 2249 time to process: 0 seconds.
uf250-04.cnf fulfilled No. of Restarts: 3409 No. of Flips: 2845 time to process: 14 seconds.
uf250-04.cnf fulfilled No. of Restarts: 961 No. of Flips: 4163 time to process: 4 seconds.
uf250-04.cnf fulfilled No. of Restarts: 2466 No. of Flips: 1049 time to process: 10 seconds.
uf250-04.cnf , deadline. Restarts: 4450
uf250-04.cnf fulfilled No. of Restarts: 840 No. of Flips: 2130 time to process: 3 seconds.
uf250-04.cnf fulfilled No. of Restarts: 3355 No. of Flips: 4422 time to process: 13 seconds.
uf250-04.cnf , deadline. Restarts: 4450
uf250-04.cnf fulfilled No. of Restarts: 4431 No. of Flips: 1429 time to process: 17 seconds.
uf250-04.cnf fulfilled No. of Restarts: 813 No. of Flips: 4530 time to process: 3 seconds.
uf250-04.cnf fulfilled No. of Restarts: 1656 No. of Flips: 2024 time to process: 6 seconds.
uf250-04.cnf fulfilled No. of Restarts: 1265 No. of Flips: 3470 time to process: 5 seconds.
uf250-04.cnf fulfilled No. of Restarts: 33 No. of Flips: 4577 time to process: 0 seconds.
uf250-04.cnf fulfilled No. of Restarts: 308 No. of Flips: 1730 time to process: 1 seconds.
uf250-04.cnf fulfilled No. of Restarts: 3382 No. of Flips: 2378 time to process: 13 seconds.
uf250-04.cnf fulfilled No. of Restarts: 2403 No. of Flips: 3542 time to process: 9 seconds.
uf250-04.cnf , deadline. Restarts: 4450
uf250-04.cnf fulfilled No. of Restarts: 1937 No. of Flips: 3571 time to process: 7 seconds.
uf250-04.cnf , deadline. Restarts: 4450
uf250-04.cnf fulfilled No. of Restarts: 903 No. of Flips: 2600 time to process: 3 seconds.
uf250-04.cnf fulfilled No. of Restarts: 3859 No. of Flips: 1550 time to process: 15 seconds.
uf250-04.cnf fulfilled No. of Restarts: 1860 No. of Flips: 575 time to process: 7 seconds.
uf250-04.cnf , deadline. Restarts: 4450
uf250-04.cnf fulfilled No. of Restarts: 866 No. of Flips: 1453 time to process: 3 seconds.
uf250-04.cnf fulfilled No. of Restarts: 2615 No. of Flips: 1502 time to process: 10 seconds.
uf250-04.cnf , deadline. Restarts: 4450
uf250-04.cnf fulfilled No. of Restarts: 3134 No. of Flips: 1466 time to process: 12 seconds.
uf250-04.cnf fulfilled No. of Restarts: 3579 No. of Flips: 3663 time to process: 13 seconds.
uf250-04.cnf , deadline. Restarts: 4450
uf250-04.cnf , deadline. Restarts: 4450
uf250-04.cnf fulfilled No. of Restarts: 1433 No. of Flips: 3320 time to process: 5 seconds.
uf250-04.cnf fulfilled No. of Restarts: 2939 No. of Flips: 4529 time to process: 11 seconds.
uf250-04.cnf fulfilled No. of Restarts: 732 No. of Flips: 3131 time to process: 2 seconds.
uf250-04.cnf fulfilled No. of Restarts: 170 No. of Flips: 2447 time to process: 0 seconds.
uf250-04.cnf fulfilled No. of Restarts: 11 No. of Flips: 2493 time to process: 0 seconds.
uf250-04.cnf fulfilled No. of Restarts: 3920 No. of Flips: 4750 time to process: 15 seconds.
uf250-04.cnf , deadline. Restarts: 4450
uf250-04.cnf fulfilled No. of Restarts: 3131 No. of Flips: 1464 time to process: 12 seconds.
uf250-04.cnf , deadline. Restarts: 4450
uf250-04.cnf fulfilled No. of Restarts: 298 No. of Flips: 1874 time to process: 1 seconds.
uf250-04.cnf fulfilled No. of Restarts: 3228 No. of Flips: 2764 time to process: 12 seconds.
uf250-04.cnf fulfilled No. of Restarts: 2368 No. of Flips: 3582 time to process: 9 seconds.
uf250-04.cnf , deadline. Restarts: 4450
uf250-04.cnf fulfilled No. of Restarts: 610 No. of Flips: 4678 time to process: 2 seconds.
uf250-04.cnf fulfilled No. of Restarts: 883 No. of Flips: 1597 time to process: 3 seconds.
uf250-04.cnf fulfilled No. of Restarts: 2938 No. of Flips: 2102 time to process: 11 seconds.
uf250-04.cnf fulfilled No. of Restarts: 4161 No. of Flips: 4741 time to process: 16 seconds.
uf250-04.cnf , deadline. Restarts: 4450
uf250-04.cnf , deadline. Restarts: 4450
uf250-04.cnf , deadline. Restarts: 4450
uf250-04.cnf fulfilled No. of Restarts: 2924 No. of Flips: 4580 time to process: 11 seconds.
uf250-04.cnf fulfilled No. of Restarts: 719 No. of Flips: 2430 time to process: 2 seconds.
uf250-04.cnf fulfilled No. of Restarts: 1477 No. of Flips: 3835 time to process: 5 seconds.
uf250-04.cnf , deadline. Restarts: 4450
uf250-04.cnf , deadline. Restarts: 4450
uf250-04.cnf , deadline. Restarts: 4450
uf250-04.cnf fulfilled No. of Restarts: 698 No. of Flips: 1480 time to process: 2 seconds.
uf250-04.cnf fulfilled No. of Restarts: 4184 No. of Flips: 3061 time to process: 16 seconds.
uf250-04.cnf fulfilled No. of Restarts: 2885 No. of Flips: 1460 time to process: 11 seconds.
uf250-04.cnf fulfilled No. of Restarts: 595 No. of Flips: 3299 time to process: 2 seconds.
uf250-04.cnf fulfilled No. of Restarts: 833 No. of Flips: 3682 time to process: 3 seconds.
uf250-04.cnf fulfilled No. of Restarts: 176 No. of Flips: 3884 time to process: 0 seconds.
uf250-04.cnf fulfilled No. of Restarts: 3886 No. of Flips: 1300 time to process: 15 seconds.
uf250-04.cnf fulfilled No. of Restarts: 266 No. of Flips: 4317 time to process: 1 seconds.
uf250-04.cnf fulfilled No. of Restarts: 1396 No. of Flips: 1190 time to process: 5 seconds.
uf250-04.cnf fulfilled No. of Restarts: 1931 No. of Flips: 4322 time to process: 8 seconds.
uf250-04.cnf fulfilled No. of Restarts: 108 No. of Flips: 1864 time to process: 0 seconds.
uf250-04.cnf , deadline. Restarts: 4450
uf250-04.cnf fulfilled No. of Restarts: 1747 No. of Flips: 2073 time to process: 7 seconds.
uf250-04.cnf fulfilled No. of Restarts: 1366 No. of Flips: 4971 time to process: 5 seconds.
uf250-04.cnf fulfilled No. of Restarts: 683 No. of Flips: 1220 time to process: 2 seconds.
uf250-04.cnf fulfilled No. of Restarts: 4206 No. of Flips: 1487 time to process: 16 seconds.
uf250-04.cnf , deadline. Restarts: 4450
uf250-04.cnf fulfilled No. of Restarts: 3019 No. of Flips: 3555 time to process: 11 seconds.
uf250-04.cnf fulfilled No. of Restarts: 609 No. of Flips: 3507 time to process: 2 seconds.
uf250-04.cnf fulfilled No. of Restarts: 1583 No. of Flips: 1304 time to process: 6 seconds.
uf250-04.cnf fulfilled No. of Restarts: 1793 No. of Flips: 1789 time to process: 7 seconds.
uf250-04.cnf , deadline. Restarts: 4450
uf250-04.cnf fulfilled No. of Restarts: 366 No. of Flips: 3126 time to process: 1 seconds.
uf250-04.cnf fulfilled No. of Restarts: 3570 No. of Flips: 2749 time to process: 13 seconds.
uf250-04.cnf fulfilled No. of Restarts: 4233 No. of Flips: 780 time to process: 16 seconds.
uf250-04.cnf , deadline. Restarts: 4450
uf250-04.cnf fulfilled No. of Restarts: 226 No. of Flips: 4259 time to process: 0 seconds.
uf250-04.cnf fulfilled No. of Restarts: 2640 No. of Flips: 3444 time to process: 10 seconds.
uf250-04.cnf , deadline. Restarts: 4450
uf250-04.cnf fulfilled No. of Restarts: 3503 No. of Flips: 3230 time to process: 13 seconds.
uf250-04.cnf , deadline. Restarts: 4450
uf250-04.cnf fulfilled No. of Restarts: 2271 No. of Flips: 4048 time to process: 8 seconds.
uf250-04.cnf fulfilled No. of Restarts: 77 No. of Flips: 1177 time to process: 0 seconds.
uf250-04.cnf fulfilled No. of Restarts: 3202 No. of Flips: 3017 time to process: 12 seconds.
uf250-04.cnf fulfilled No. of Restarts: 1715 No. of Flips: 1322 time to process: 6 seconds.
uf250-04.cnf fulfilled No. of Restarts: 3022 No. of Flips: 3799 time to process: 11 seconds.
uf250-04.cnf , deadline. Restarts: 4450
uf250-04.cnf , deadline. Restarts: 4450
uf250-04.cnf fulfilled No. of Restarts: 849 No. of Flips: 1871 time to process: 3 seconds.
uf250-04.cnf fulfilled No. of Restarts: 372 No. of Flips: 3211 time to process: 1 seconds.
uf250-04.cnf , deadline. Restarts: 4450
uf250-04.cnf fulfilled No. of Restarts: 605 No. of Flips: 4561 time to process: 2 seconds.
uf250-04.cnf fulfilled No. of Restarts: 1552 No. of Flips: 1126 time to process: 6 seconds.
uf250-04.cnf fulfilled No. of Restarts: 3484 No. of Flips: 4483 time to process: 13 seconds.
uf250-04.cnf fulfilled No. of Restarts: 1870 No. of Flips: 4484 time to process: 7 seconds.
uf250-04.cnf fulfilled No. of Restarts: 1581 No. of Flips: 4215 time to process: 6 seconds.
uf250-04.cnf , deadline. Restarts: 4450
uf250-04.cnf fulfilled No. of Restarts: 2683 No. of Flips: 2488 time to process: 10 seconds.
uf250-04.cnf fulfilled No. of Restarts: 4096 No. of Flips: 4224 time to process: 15 seconds.
uf250-04.cnf , deadline. Restarts: 4450
uf250-04.cnf fulfilled No. of Restarts: 2530 No. of Flips: 4911 time to process: 10 seconds.
uf250-04.cnf fulfilled No. of Restarts: 435 No. of Flips: 2715 time to process: 1 seconds.
uf250-04.cnf fulfilled No. of Restarts: 3432 No. of Flips: 1519 time to process: 13 seconds.
uf250-04.cnf fulfilled No. of Restarts: 2323 No. of Flips: 2136 time to process: 9 seconds.
uf250-04.cnf fulfilled No. of Restarts: 1777 No. of Flips: 2440 time to process: 6 seconds.
uf250-04.cnf fulfilled No. of Restarts: 2712 No. of Flips: 1977 time to process: 10 seconds.
uf250-04.cnf , deadline. Restarts: 4450
uf250-04.cnf fulfilled No. of Restarts: 3524 No. of Flips: 2933 time to process: 13 seconds.
uf250-04.cnf fulfilled No. of Restarts: 565 No. of Flips: 3649 time to process: 2 seconds.
uf250-04.cnf , deadline. Restarts: 4450
uf250-04.cnf fulfilled No. of Restarts: 2971 No. of Flips: 4877 time to process: 11 seconds.
uf250-04.cnf , deadline. Restarts: 4450
uf250-04.cnf , deadline. Restarts: 4450
uf250-04.cnf fulfilled No. of Restarts: 1817 No. of Flips: 1202 time to process: 7 seconds.
uf250-04.cnf fulfilled No. of Restarts: 333 No. of Flips: 4213 time to process: 1 seconds.
uf250-04.cnf fulfilled No. of Restarts: 1703 No. of Flips: 3237 time to process: 6 seconds.
uf250-04.cnf fulfilled No. of Restarts: 1199 No. of Flips: 1577 time to process: 4 seconds.
uf250-04.cnf , deadline. Restarts: 4450
uf250-04.cnf , deadline. Restarts: 4450
uf250-04.cnf fulfilled No. of Restarts: 332 No. of Flips: 2878 time to process: 1 seconds.
uf250-04.cnf , deadline. Restarts: 4450
uf250-04.cnf , deadline. Restarts: 4450
uf250-04.cnf fulfilled No. of Restarts: 3917 No. of Flips: 660 time to process: 15 seconds.
uf250-04.cnf , deadline. Restarts: 4450
uf250-04.cnf fulfilled No. of Restarts: 993 No. of Flips: 4551 time to process: 3 seconds.
uf250-04.cnf fulfilled No. of Restarts: 862 No. of Flips: 4331 time to process: 3 seconds.
uf250-04.cnf , deadline. Restarts: 4450
uf250-04.cnf fulfilled No. of Restarts: 1766 No. of Flips: 4640 time to process: 6 seconds.
uf250-04.cnf fulfilled No. of Restarts: 3918 No. of Flips: 3322 time to process: 15 seconds.
uf250-04.cnf fulfilled No. of Restarts: 3245 No. of Flips: 2704 time to process: 12 seconds.
uf250-04.cnf fulfilled No. of Restarts: 3538 No. of Flips: 3991 time to process: 13 seconds.
uf250-04.cnf fulfilled No. of Restarts: 2708 No. of Flips: 2190 time to process: 10 seconds.
uf250-04.cnf fulfilled No. of Restarts: 43 No. of Flips: 3685 time to process: 0 seconds.
uf250-04.cnf , deadline. Restarts: 4450
uf250-04.cnf , deadline. Restarts: 4450
uf250-04.cnf fulfilled No. of Restarts: 2158 No. of Flips: 1479 time to process: 8 seconds.
uf250-04.cnf , deadline. Restarts: 4450
uf250-04.cnf fulfilled No. of Restarts: 35 No. of Flips: 3245 time to process: 0 seconds.
uf250-04.cnf fulfilled No. of Restarts: 4080 No. of Flips: 1524 time to process: 15 seconds.
uf250-04.cnf fulfilled No. of Restarts: 2190 No. of Flips: 3673 time to process: 8 seconds.
uf250-04.cnf fulfilled No. of Restarts: 1125 No. of Flips: 2643 time to process: 4 seconds.
uf250-04.cnf , deadline. Restarts: 4450
uf250-04.cnf fulfilled No. of Restarts: 1501 No. of Flips: 3391 time to process: 5 seconds.
uf250-04.cnf fulfilled No. of Restarts: 3185 No. of Flips: 4944 time to process: 12 seconds.
uf250-04.cnf fulfilled No. of Restarts: 2101 No. of Flips: 4399 time to process: 8 seconds.
uf250-04.cnf , deadline. Restarts: 4450
uf250-04.cnf fulfilled No. of Restarts: 4126 No. of Flips: 2659 time to process: 16 seconds.
uf250-04.cnf fulfilled No. of Restarts: 801 No. of Flips: 1781 time to process: 3 seconds.
uf250-04.cnf , deadline. Restarts: 4450
uf250-04.cnf , deadline. Restarts: 4450
uf250-04.cnf fulfilled No. of Restarts: 2372 No. of Flips: 2562 time to process: 9 seconds.
uf250-04.cnf fulfilled No. of Restarts: 36 No. of Flips: 2737 time to process: 0 seconds.
uf250-04.cnf fulfilled No. of Restarts: 1273 No. of Flips: 3804 time to process: 4 seconds.
uf250-04.cnf fulfilled No. of Restarts: 132 No. of Flips: 2633 time to process: 0 seconds.
uf250-04.cnf fulfilled No. of Restarts: 2111 No. of Flips: 3868 time to process: 8 seconds.
uf250-04.cnf fulfilled No. of Restarts: 1899 No. of Flips: 4523 time to process: 7 seconds.
uf250-04.cnf , deadline. Restarts: 4450
uf250-04.cnf fulfilled No. of Restarts: 174 No. of Flips: 4625 time to process: 0 seconds.
uf250-04.cnf fulfilled No. of Restarts: 2594 No. of Flips: 3404 time to process: 10 seconds.
uf250-04.cnf fulfilled No. of Restarts: 214 No. of Flips: 4915 time to process: 0 seconds.
uf250-04.cnf fulfilled No. of Restarts: 1536 No. of Flips: 1893 time to process: 5 seconds.
uf250-04.cnf , deadline. Restarts: 4450
uf250-04.cnf , deadline. Restarts: 4450
uf250-04.cnf fulfilled No. of Restarts: 1367 No. of Flips: 2940 time to process: 5 seconds.
uf250-04.cnf , deadline. Restarts: 4450
uf250-04.cnf fulfilled No. of Restarts: 1285 No. of Flips: 3834 time to process: 4 seconds.
uf250-04.cnf fulfilled No. of Restarts: 915 No. of Flips: 2508 time to process: 3 seconds.
uf250-04.cnf , deadline. Restarts: 4450
uf250-04.cnf , deadline. Restarts: 4450
uf250-04.cnf fulfilled No. of Restarts: 52 No. of Flips: 2492 time to process: 0 seconds.
uf250-04.cnf fulfilled No. of Restarts: 3899 No. of Flips: 4366 time to process: 15 seconds.
uf250-04.cnf fulfilled No. of Restarts: 1959 No. of Flips: 3475 time to process: 7 seconds.
uf250-04.cnf , deadline. Restarts: 4450
uf250-04.cnf fulfilled No. of Restarts: 529 No. of Flips: 1764 time to process: 2 seconds.
uf250-04.cnf fulfilled No. of Restarts: 378 No. of Flips: 4851 time to process: 1 seconds.
uf250-04.cnf , deadline. Restarts: 4450
uf250-04.cnf fulfilled No. of Restarts: 1999 No. of Flips: 916 time to process: 7 seconds.
uf250-04.cnf fulfilled No. of Restarts: 563 No. of Flips: 1722 time to process: 2 seconds.
uf250-04.cnf fulfilled No. of Restarts: 1945 No. of Flips: 3683 time to process: 7 seconds.
uf250-04.cnf fulfilled No. of Restarts: 376 No. of Flips: 2178 time to process: 1 seconds.
uf250-04.cnf , deadline. Restarts: 4450
uf250-04.cnf , deadline. Restarts: 4450
uf250-04.cnf fulfilled No. of Restarts: 1087 No. of Flips: 4896 time to process: 4 seconds.
uf250-04.cnf fulfilled No. of Restarts: 401 No. of Flips: 4387 time to process: 1 seconds.
uf250-04.cnf , deadline. Restarts: 4450
uf250-04.cnf fulfilled No. of Restarts: 1245 No. of Flips: 3152 time to process: 4 seconds.
uf250-04.cnf fulfilled No. of Restarts: 144 No. of Flips: 4633 time to process: 0 seconds.
uf250-04.cnf fulfilled No. of Restarts: 496 No. of Flips: 1371 time to process: 1 seconds.
uf250-04.cnf , deadline. Restarts: 4450
uf250-04.cnf fulfilled No. of Restarts: 207 No. of Flips: 2390 time to process: 0 seconds.
uf250-04.cnf , deadline. Restarts: 4450
uf250-04.cnf fulfilled No. of Restarts: 31 No. of Flips: 4222 time to process: 0 seconds.
uf250-04.cnf fulfilled No. of Restarts: 2144 No. of Flips: 4288 time to process: 8 seconds.
uf250-04.cnf , deadline. Restarts: 4450
uf250-04.cnf fulfilled No. of Restarts: 984 No. of Flips: 1513 time to process: 3 seconds.
uf250-04.cnf fulfilled No. of Restarts: 2152 No. of Flips: 786 time to process: 8 seconds.
uf250-04.cnf fulfilled No. of Restarts: 195 No. of Flips: 4363 time to process: 0 seconds.
uf250-04.cnf fulfilled No. of Restarts: 1073 No. of Flips: 3897 time to process: 4 seconds.
uf250-04.cnf fulfilled No. of Restarts: 4346 No. of Flips: 3819 time to process: 16 seconds.
uf250-04.cnf fulfilled No. of Restarts: 4206 No. of Flips: 3793 time to process: 16 seconds.
uf250-04.cnf fulfilled No. of Restarts: 228 No. of Flips: 2635 time to process: 0 seconds.
uf250-04.cnf fulfilled No. of Restarts: 3346 No. of Flips: 3761 time to process: 12 seconds.
uf250-04.cnf fulfilled No. of Restarts: 640 No. of Flips: 1955 time to process: 2 seconds.
uf250-04.cnf , deadline. Restarts: 4450
uf250-04.cnf , deadline. Restarts: 4450
uf250-04.cnf fulfilled No. of Restarts: 1400 No. of Flips: 4563 time to process: 5 seconds.
uf250-04.cnf fulfilled No. of Restarts: 2754 No. of Flips: 2104 time to process: 10 seconds.
uf250-04.cnf , deadline. Restarts: 4450
uf250-04.cnf fulfilled No. of Restarts: 532 No. of Flips: 4276 time to process: 2 seconds.
uf250-04.cnf , deadline. Restarts: 4450
uf250-04.cnf fulfilled No. of Restarts: 1913 No. of Flips: 1569 time to process: 7 seconds.
uf250-04.cnf fulfilled No. of Restarts: 1033 No. of Flips: 1871 time to process: 4 seconds.
uf250-04.cnf fulfilled No. of Restarts: 48 No. of Flips: 3961 time to process: 0 seconds.
uf250-04.cnf fulfilled No. of Restarts: 481 No. of Flips: 1931 time to process: 1 seconds.
uf250-04.cnf , deadline. Restarts: 4450
uf250-04.cnf fulfilled No. of Restarts: 2387 No. of Flips: 4443 time to process: 9 seconds.
uf250-04.cnf fulfilled No. of Restarts: 2534 No. of Flips: 2799 time to process: 9 seconds.
uf250-04.cnf , deadline. Restarts: 4450
uf250-04.cnf fulfilled No. of Restarts: 3082 No. of Flips: 2465 time to process: 12 seconds.
uf250-04.cnf fulfilled No. of Restarts: 161 No. of Flips: 2565 time to process: 0 seconds.
uf250-04.cnf , deadline. Restarts: 4450
uf250-04.cnf fulfilled No. of Restarts: 4190 No. of Flips: 2745 time to process: 16 seconds.
uf250-04.cnf fulfilled No. of Restarts: 2264 No. of Flips: 2606 time to process: 8 seconds.
uf250-04.cnf fulfilled No. of Restarts: 2851 No. of Flips: 1529 time to process: 11 seconds.
uf250-04.cnf fulfilled No. of Restarts: 311 No. of Flips: 1947 time to process: 1 seconds.
uf250-04.cnf fulfilled No. of Restarts: 3969 No. of Flips: 2462 time to process: 15 seconds.
uf250-04.cnf fulfilled No. of Restarts: 236 No. of Flips: 2838 time to process: 0 seconds.
uf250-04.cnf fulfilled No. of Restarts: 2939 No. of Flips: 2745 time to process: 11 seconds.
