# Supplementary material for: Completion Probabilities and Parallel Restart Strategies under an Imposed Deadline
Source: PLoS One. 2016 Oct 12;11(10):e0164605. doi: 10.1371/journal.pone.0164605 (PMC5061357; doi:10.1371/journal.pone.0164605)
Supplement: S1 File — The file “S1_File.zip” is the data gathered from the experiments regarding completion probability. (ZIP) [file pone.0164605.s004.zip › results_Single_r4550.344.txt]

uf250-04.cnf fulfilled No. of Restarts: 476 No. of Flips: 3193 time to process: 2 seconds.
uf250-04.cnf fulfilled No. of Restarts: 2535 No. of Flips: 4526 time to process: 11 seconds.
uf250-04.cnf fulfilled No. of Restarts: 3279 No. of Flips: 2323 time to process: 13 seconds.
uf250-04.cnf fulfilled No. of Restarts: 1440 No. of Flips: 2694 time to process: 6 seconds.
uf250-04.cnf fulfilled No. of Restarts: 3067 No. of Flips: 4852 time to process: 12 seconds.
uf250-04.cnf fulfilled No. of Restarts: 797 No. of Flips: 4152 time to process: 3 seconds.
uf250-04.cnf fulfilled No. of Restarts: 1729 No. of Flips: 3864 time to process: 7 seconds.
uf250-04.cnf fulfilled No. of Restarts: 1869 No. of Flips: 1799 time to process: 7 seconds.
uf250-04.cnf fulfilled No. of Restarts: 2614 No. of Flips: 2096 time to process: 11 seconds.
uf250-04.cnf fulfilled No. of Restarts: 2193 No. of Flips: 1163 time to process: 8 seconds.
uf250-04.cnf fulfilled No. of Restarts: 1132 No. of Flips: 2979 time to process: 4 seconds.
uf250-04.cnf , deadline. Restarts: 4550
uf250-04.cnf fulfilled No. of Restarts: 1497 No. of Flips: 3923 time to process: 6 seconds.
uf250-04.cnf , deadline. Restarts: 4550
uf250-04.cnf fulfilled No. of Restarts: 3566 No. of Flips: 3040 time to process: 14 seconds.
uf250-04.cnf fulfilled No. of Restarts: 2454 No. of Flips: 3119 time to process: 10 seconds.
uf250-04.cnf fulfilled No. of Restarts: 3355 No. of Flips: 892 time to process: 13 seconds.
uf250-04.cnf fulfilled No. of Restarts: 4176 No. of Flips: 2591 time to process: 17 seconds.
uf250-04.cnf fulfilled No. of Restarts: 2497 No. of Flips: 4238 time to process: 10 seconds.
uf250-04.cnf fulfilled No. of Restarts: 1992 No. of Flips: 1253 time to process: 8 seconds.
uf250-04.cnf fulfilled No. of Restarts: 4180 No. of Flips: 2133 time to process: 17 seconds.
uf250-04.cnf fulfilled No. of Restarts: 4403 No. of Flips: 3103 time to process: 18 seconds.
uf250-04.cnf , deadline. Restarts: 4550
uf250-04.cnf fulfilled No. of Restarts: 189 No. of Flips: 949 time to process: 0 seconds.
uf250-04.cnf fulfilled No. of Restarts: 3662 No. of Flips: 4108 time to process: 15 seconds.
uf250-04.cnf fulfilled No. of Restarts: 3979 No. of Flips: 1612 time to process: 16 seconds.
uf250-04.cnf fulfilled No. of Restarts: 5 No. of Flips: 4780 time to process: 0 seconds.
uf250-04.cnf fulfilled No. of Restarts: 608 No. of Flips: 3714 time to process: 2 seconds.
uf250-04.cnf fulfilled No. of Restarts: 2123 No. of Flips: 4854 time to process: 8 seconds.
uf250-04.cnf fulfilled No. of Restarts: 1419 No. of Flips: 3367 time to process: 5 seconds.
uf250-04.cnf fulfilled No. of Restarts: 366 No. of Flips: 1944 time to process: 1 seconds.
uf250-04.cnf , deadline. Restarts: 4550
uf250-04.cnf fulfilled No. of Restarts: 1047 No. of Flips: 1512 time to process: 4 seconds.
uf250-04.cnf fulfilled No. of Restarts: 2033 No. of Flips: 2294 time to process: 8 seconds.
uf250-04.cnf fulfilled No. of Restarts: 3867 No. of Flips: 3423 time to process: 16 seconds.
uf250-04.cnf fulfilled No. of Restarts: 1110 No. of Flips: 2835 time to process: 4 seconds.
uf250-04.cnf fulfilled No. of Restarts: 4168 No. of Flips: 2037 time to process: 17 seconds.
uf250-04.cnf fulfilled No. of Restarts: 2874 No. of Flips: 4283 time to process: 11 seconds.
uf250-04.cnf , deadline. Restarts: 4550
uf250-04.cnf , deadline. Restarts: 4550
uf250-04.cnf fulfilled No. of Restarts: 3092 No. of Flips: 2630 time to process: 12 seconds.
uf250-04.cnf fulfilled No. of Restarts: 3478 No. of Flips: 2262 time to process: 14 seconds.
uf250-04.cnf fulfilled No. of Restarts: 2996 No. of Flips: 4646 time to process: 12 seconds.
uf250-04.cnf fulfilled No. of Restarts: 1522 No. of Flips: 4829 time to process: 6 seconds.
uf250-04.cnf fulfilled No. of Restarts: 870 No. of Flips: 3502 time to process: 3 seconds.
uf250-04.cnf fulfilled No. of Restarts: 873 No. of Flips: 3110 time to process: 3 seconds.
uf250-04.cnf fulfilled No. of Restarts: 3700 No. of Flips: 4174 time to process: 15 seconds.
uf250-04.cnf fulfilled No. of Restarts: 1008 No. of Flips: 2105 time to process: 4 seconds.
uf250-04.cnf fulfilled No. of Restarts: 4210 No. of Flips: 4588 time to process: 17 seconds.
uf250-04.cnf fulfilled No. of Restarts: 2340 No. of Flips: 3645 time to process: 9 seconds.
uf250-04.cnf fulfilled No. of Restarts: 1327 No. of Flips: 4489 time to process: 5 seconds.
uf250-04.cnf fulfilled No. of Restarts: 4015 No. of Flips: 1273 time to process: 16 seconds.
uf250-04.cnf fulfilled No. of Restarts: 447 No. of Flips: 3248 time to process: 1 seconds.
uf250-04.cnf fulfilled No. of Restarts: 2379 No. of Flips: 1497 time to process: 9 seconds.
uf250-04.cnf fulfilled No. of Restarts: 1080 No. of Flips: 3577 time to process: 4 seconds.
uf250-04.cnf fulfilled No. of Restarts: 3199 No. of Flips: 2798 time to process: 13 seconds.
uf250-04.cnf fulfilled No. of Restarts: 3277 No. of Flips: 2497 time to process: 13 seconds.
uf250-04.cnf , deadline. Restarts: 4550
uf250-04.cnf fulfilled No. of Restarts: 2947 No. of Flips: 1685 time to process: 12 seconds.
uf250-04.cnf fulfilled No. of Restarts: 4477 No. of Flips: 1598 time to process: 18 seconds.
uf250-04.cnf fulfilled No. of Restarts: 105 No. of Flips: 4365 time to process: 0 seconds.
uf250-04.cnf fulfilled No. of Restarts: 2039 No. of Flips: 3629 time to process: 8 seconds.
uf250-04.cnf , deadline. Restarts: 4550
uf250-04.cnf , deadline. Restarts: 4550
uf250-04.cnf , deadline. Restarts: 4550
uf250-04.cnf fulfilled No. of Restarts: 482 No. of Flips: 3375 time to process: 2 seconds.
uf250-04.cnf fulfilled No. of Restarts: 1573 No. of Flips: 2873 time to process: 6 seconds.
uf250-04.cnf fulfilled No. of Restarts: 956 No. of Flips: 4513 time to process: 4 seconds.
uf250-04.cnf fulfilled No. of Restarts: 10 No. of Flips: 3752 time to process: 0 seconds.
uf250-04.cnf fulfilled No. of Restarts: 3727 No. of Flips: 2921 time to process: 15 seconds.
uf250-04.cnf fulfilled No. of Restarts: 13 No. of Flips: 3566 time to process: 0 seconds.
uf250-04.cnf fulfilled No. of Restarts: 557 No. of Flips: 3920 time to process: 2 seconds.
uf250-04.cnf , deadline. Restarts: 4550
uf250-04.cnf fulfilled No. of Restarts: 943 No. of Flips: 3984 time to process: 4 seconds.
uf250-04.cnf fulfilled No. of Restarts: 459 No. of Flips: 2458 time to process: 2 seconds.
uf250-04.cnf , deadline. Restarts: 4550
uf250-04.cnf fulfilled No. of Restarts: 499 No. of Flips: 2809 time to process: 2 seconds.
uf250-04.cnf fulfilled No. of Restarts: 3377 No. of Flips: 1890 time to process: 15 seconds.
uf250-04.cnf , deadline. Restarts: 4550
uf250-04.cnf , deadline. Restarts: 4550
uf250-04.cnf fulfilled No. of Restarts: 526 No. of Flips: 4346 time to process: 2 seconds.
uf250-04.cnf fulfilled No. of Restarts: 3471 No. of Flips: 2612 time to process: 14 seconds.
uf250-04.cnf fulfilled No. of Restarts: 3488 No. of Flips: 2067 time to process: 14 seconds.
uf250-04.cnf , deadline. Restarts: 4550
uf250-04.cnf fulfilled No. of Restarts: 2581 No. of Flips: 2903 time to process: 10 seconds.
uf250-04.cnf fulfilled No. of Restarts: 1004 No. of Flips: 1987 time to process: 4 seconds.
uf250-04.cnf fulfilled No. of Restarts: 1907 No. of Flips: 3771 time to process: 7 seconds.
uf250-04.cnf fulfilled No. of Restarts: 2134 No. of Flips: 2237 time to process: 9 seconds.
uf250-04.cnf fulfilled No. of Restarts: 2950 No. of Flips: 2618 time to process: 12 seconds.
uf250-04.cnf , deadline. Restarts: 4550
uf250-04.cnf fulfilled No. of Restarts: 2713 No. of Flips: 4139 time to process: 11 seconds.
uf250-04.cnf fulfilled No. of Restarts: 4383 No. of Flips: 2236 time to process: 18 seconds.
uf250-04.cnf fulfilled No. of Restarts: 75 No. of Flips: 2239 time to process: 0 seconds.
uf250-04.cnf fulfilled No. of Restarts: 952 No. of Flips: 4477 time to process: 4 seconds.
uf250-04.cnf fulfilled No. of Restarts: 1462 No. of Flips: 1533 time to process: 6 seconds.
uf250-04.cnf fulfilled No. of Restarts: 2037 No. of Flips: 2406 time to process: 8 seconds.
uf250-04.cnf fulfilled No. of Restarts: 2962 No. of Flips: 3458 time to process: 12 seconds.
uf250-04.cnf fulfilled No. of Restarts: 153 No. of Flips: 1956 time to process: 0 seconds.
uf250-04.cnf fulfilled No. of Restarts: 534 No. of Flips: 1836 time to process: 2 seconds.
uf250-04.cnf fulfilled No. of Restarts: 2524 No. of Flips: 3642 time to process: 10 seconds.
uf250-04.cnf , deadline. Restarts: 4550
uf250-04.cnf fulfilled No. of Restarts: 1231 No. of Flips: 4520 time to process: 7 seconds.
uf250-04.cnf , deadline. Restarts: 4550
uf250-04.cnf fulfilled No. of Restarts: 286 No. of Flips: 2761 time to process: 1 seconds.
uf250-04.cnf , deadline. Restarts: 4550
uf250-04.cnf , deadline. Restarts: 4550
uf250-04.cnf fulfilled No. of Restarts: 686 No. of Flips: 1855 time to process: 3 seconds.
uf250-04.cnf fulfilled No. of Restarts: 3613 No. of Flips: 1975 time to process: 15 seconds.
uf250-04.cnf , deadline. Restarts: 4550
uf250-04.cnf fulfilled No. of Restarts: 2390 No. of Flips: 1002 time to process: 10 seconds.
uf250-04.cnf fulfilled No. of Restarts: 709 No. of Flips: 3634 time to process: 3 seconds.
uf250-04.cnf , deadline. Restarts: 4550
uf250-04.cnf fulfilled No. of Restarts: 1789 No. of Flips: 4621 time to process: 7 seconds.
uf250-04.cnf fulfilled No. of Restarts: 198 No. of Flips: 2372 time to process: 0 seconds.
uf250-04.cnf fulfilled No. of Restarts: 292 No. of Flips: 2465 time to process: 1 seconds.
uf250-04.cnf fulfilled No. of Restarts: 124 No. of Flips: 2228 time to process: 0 seconds.
uf250-04.cnf fulfilled No. of Restarts: 775 No. of Flips: 1327 time to process: 3 seconds.
uf250-04.cnf fulfilled No. of Restarts: 1437 No. of Flips: 3745 time to process: 6 seconds.
uf250-04.cnf , deadline. Restarts: 4550
uf250-04.cnf fulfilled No. of Restarts: 2154 No. of Flips: 3978 time to process: 9 seconds.
uf250-04.cnf , deadline. Restarts: 4550
uf250-04.cnf fulfilled No. of Restarts: 1524 No. of Flips: 3864 time to process: 6 seconds.
uf250-04.cnf fulfilled No. of Restarts: 324 No. of Flips: 1758 time to process: 1 seconds.
uf250-04.cnf fulfilled No. of Restarts: 1211 No. of Flips: 2511 time to process: 5 seconds.
uf250-04.cnf fulfilled No. of Restarts: 1699 No. of Flips: 1557 time to process: 7 seconds.
uf250-04.cnf fulfilled No. of Restarts: 3476 No. of Flips: 3059 time to process: 15 seconds.
uf250-04.cnf , deadline. Restarts: 4550
uf250-04.cnf fulfilled No. of Restarts: 242 No. of Flips: 3093 time to process: 1 seconds.
uf250-04.cnf , deadline. Restarts: 4550
uf250-04.cnf fulfilled No. of Restarts: 2283 No. of Flips: 1770 time to process: 9 seconds.
uf250-04.cnf fulfilled No. of Restarts: 2040 No. of Flips: 3750 time to process: 8 seconds.
uf250-04.cnf fulfilled No. of Restarts: 538 No. of Flips: 2225 time to process: 2 seconds.
uf250-04.cnf fulfilled No. of Restarts: 3539 No. of Flips: 1004 time to process: 15 seconds.
uf250-04.cnf fulfilled No. of Restarts: 4543 No. of Flips: 2672 time to process: 19 seconds.
uf250-04.cnf fulfilled No. of Restarts: 302 No. of Flips: 3933 time to process: 1 seconds.
uf250-04.cnf fulfilled No. of Restarts: 2660 No. of Flips: 3967 time to process: 11 seconds.
uf250-04.cnf , deadline. Restarts: 4550
uf250-04.cnf fulfilled No. of Restarts: 481 No. of Flips: 1634 time to process: 2 seconds.
uf250-04.cnf fulfilled No. of Restarts: 3338 No. of Flips: 2779 time to process: 15 seconds.
uf250-04.cnf fulfilled No. of Restarts: 306 No. of Flips: 899 time to process: 1 seconds.
uf250-04.cnf , deadline. Restarts: 4550
uf250-04.cnf , deadline. Restarts: 4550
uf250-04.cnf fulfilled No. of Restarts: 1006 No. of Flips: 3794 time to process: 4 seconds.
uf250-04.cnf , deadline. Restarts: 4550
uf250-04.cnf fulfilled No. of Restarts: 544 No. of Flips: 2988 time to process: 2 seconds.
uf250-04.cnf , deadline. Restarts: 4550
uf250-04.cnf fulfilled No. of Restarts: 3282 No. of Flips: 4770 time to process: 14 seconds.
uf250-04.cnf , deadline. Restarts: 4550
uf250-04.cnf , deadline. Restarts: 4550
uf250-04.cnf fulfilled No. of Restarts: 1810 No. of Flips: 3655 time to process: 8 seconds.
uf250-04.cnf fulfilled No. of Restarts: 1972 No. of Flips: 4919 time to process: 8 seconds.
uf250-04.cnf , deadline. Restarts: 4550
uf250-04.cnf , deadline. Restarts: 4550
uf250-04.cnf fulfilled No. of Restarts: 1792 No. of Flips: 2804 time to process: 7 seconds.
uf250-04.cnf fulfilled No. of Restarts: 1279 No. of Flips: 3286 time to process: 5 seconds.
uf250-04.cnf fulfilled No. of Restarts: 661 No. of Flips: 3697 time to process: 2 seconds.
uf250-04.cnf fulfilled No. of Restarts: 87 No. of Flips: 2997 time to process: 0 seconds.
uf250-04.cnf fulfilled No. of Restarts: 2235 No. of Flips: 1998 time to process: 9 seconds.
uf250-04.cnf , deadline. Restarts: 4550
uf250-04.cnf fulfilled No. of Restarts: 1389 No. of Flips: 1220 time to process: 6 seconds.
uf250-04.cnf fulfilled No. of Restarts: 1945 No. of Flips: 1050 time to process: 8 seconds.
uf250-04.cnf fulfilled No. of Restarts: 1754 No. of Flips: 2026 time to process: 7 seconds.
uf250-04.cnf , deadline. Restarts: 4550
uf250-04.cnf fulfilled No. of Restarts: 2531 No. of Flips: 4791 time to process: 10 seconds.
uf250-04.cnf , deadline. Restarts: 4550
uf250-04.cnf fulfilled No. of Restarts: 144 No. of Flips: 2712 time to process: 0 seconds.
uf250-04.cnf , deadline. Restarts: 4550
uf250-04.cnf fulfilled No. of Restarts: 4337 No. of Flips: 3342 time to process: 18 seconds.
uf250-04.cnf fulfilled No. of Restarts: 133 No. of Flips: 1522 time to process: 0 seconds.
uf250-04.cnf , deadline. Restarts: 4550
uf250-04.cnf , deadline. Restarts: 4550
uf250-04.cnf fulfilled No. of Restarts: 432 No. of Flips: 3573 time to process: 1 seconds.
uf250-04.cnf fulfilled No. of Restarts: 328 No. of Flips: 2503 time to process: 1 seconds.
uf250-04.cnf fulfilled No. of Restarts: 1753 No. of Flips: 3440 time to process: 7 seconds.
uf250-04.cnf fulfilled No. of Restarts: 3 No. of Flips: 1016 time to process: 0 seconds.
uf250-04.cnf fulfilled No. of Restarts: 1052 No. of Flips: 3785 time to process: 4 seconds.
uf250-04.cnf fulfilled No. of Restarts: 4530 No. of Flips: 1332 time to process: 19 seconds.
uf250-04.cnf fulfilled No. of Restarts: 1465 No. of Flips: 1643 time to process: 6 seconds.
uf250-04.cnf , deadline. Restarts: 4550
uf250-04.cnf fulfilled No. of Restarts: 1186 No. of Flips: 924 time to process: 5 seconds.
uf250-04.cnf fulfilled No. of Restarts: 167 No. of Flips: 3556 time to process: 0 seconds.
uf250-04.cnf fulfilled No. of Restarts: 4358 No. of Flips: 2598 time to process: 18 seconds.
uf250-04.cnf fulfilled No. of Restarts: 1311 No. of Flips: 2408 time to process: 5 seconds.
uf250-04.cnf fulfilled No. of Restarts: 632 No. of Flips: 1688 time to process: 2 seconds.
uf250-04.cnf fulfilled No. of Restarts: 2355 No. of Flips: 1555 time to process: 10 seconds.
uf250-04.cnf fulfilled No. of Restarts: 3313 No. of Flips: 4762 time to process: 14 seconds.
uf250-04.cnf fulfilled No. of Restarts: 4547 No. of Flips: 1211 time to process: 19 seconds.
uf250-04.cnf fulfilled No. of Restarts: 997 No. of Flips: 4744 time to process: 4 seconds.
uf250-04.cnf fulfilled No. of Restarts: 1723 No. of Flips: 2438 time to process: 7 seconds.
uf250-04.cnf fulfilled No. of Restarts: 476 No. of Flips: 3209 time to process: 2 seconds.
uf250-04.cnf fulfilled No. of Restarts: 1466 No. of Flips: 2369 time to process: 6 seconds.
uf250-04.cnf fulfilled No. of Restarts: 1795 No. of Flips: 4848 time to process: 7 seconds.
uf250-04.cnf fulfilled No. of Restarts: 2760 No. of Flips: 1446 time to process: 11 seconds.
uf250-04.cnf fulfilled No. of Restarts: 197 No. of Flips: 2703 time to process: 0 seconds.
uf250-04.cnf fulfilled No. of Restarts: 1306 No. of Flips: 4078 time to process: 5 seconds.
uf250-04.cnf , deadline. Restarts: 4550
uf250-04.cnf fulfilled No. of Restarts: 713 No. of Flips: 1573 time to process: 3 seconds.
uf250-04.cnf fulfilled No. of Restarts: 650 No. of Flips: 3867 time to process: 3 seconds.
uf250-04.cnf , deadline. Restarts: 4550
uf250-04.cnf fulfilled No. of Restarts: 569 No. of Flips: 1991 time to process: 2 seconds.
uf250-04.cnf , deadline. Restarts: 4550
uf250-04.cnf fulfilled No. of Restarts: 1895 No. of Flips: 3723 time to process: 8 seconds.
uf250-04.cnf fulfilled No. of Restarts: 3074 No. of Flips: 3685 time to process: 13 seconds.
uf250-04.cnf fulfilled No. of Restarts: 2874 No. of Flips: 2334 time to process: 12 seconds.
uf250-04.cnf fulfilled No. of Restarts: 1423 No. of Flips: 3190 time to process: 6 seconds.
uf250-04.cnf fulfilled No. of Restarts: 2671 No. of Flips: 1236 time to process: 11 seconds.
uf250-04.cnf fulfilled No. of Restarts: 2294 No. of Flips: 4211 time to process: 10 seconds.
uf250-04.cnf fulfilled No. of Restarts: 321 No. of Flips: 3627 time to process: 1 seconds.
uf250-04.cnf fulfilled No. of Restarts: 617 No. of Flips: 1999 time to process: 2 seconds.
uf250-04.cnf fulfilled No. of Restarts: 202 No. of Flips: 4970 time to process: 0 seconds.
uf250-04.cnf fulfilled No. of Restarts: 247 No. of Flips: 4597 time to process: 1 seconds.
uf250-04.cnf , deadline. Restarts: 4550
uf250-04.cnf fulfilled No. of Restarts: 658 No. of Flips: 4425 time to process: 3 seconds.
uf250-04.cnf , deadline. Restarts: 4550
uf250-04.cnf , deadline. Restarts: 4550
uf250-04.cnf fulfilled No. of Restarts: 910 No. of Flips: 3554 time to process: 3 seconds.
uf250-04.cnf , deadline. Restarts: 4550
uf250-04.cnf , deadline. Restarts: 4550
uf250-04.cnf fulfilled No. of Restarts: 1795 No. of Flips: 3968 time to process: 7 seconds.
uf250-04.cnf fulfilled No. of Restarts: 3931 No. of Flips: 2935 time to process: 17 seconds.
uf250-04.cnf , deadline. Restarts: 4550
uf250-04.cnf fulfilled No. of Restarts: 334 No. of Flips: 2834 time to process: 1 seconds.
uf250-04.cnf fulfilled No. of Restarts: 1453 No. of Flips: 4334 time to process: 6 seconds.
uf250-04.cnf fulfilled No. of Restarts: 2022 No. of Flips: 4429 time to process: 8 seconds.
uf250-04.cnf , deadline. Restarts: 4550
uf250-04.cnf fulfilled No. of Restarts: 3771 No. of Flips: 4413 time to process: 16 seconds.
uf250-04.cnf , deadline. Restarts: 4550
uf250-04.cnf , deadline. Restarts: 4550
uf250-04.cnf fulfilled No. of Restarts: 359 No. of Flips: 3390 time to process: 1 seconds.
uf250-04.cnf , deadline. Restarts: 4550
uf250-04.cnf fulfilled No. of Restarts: 126 No. of Flips: 1773 time to process: 0 seconds.
uf250-04.cnf fulfilled No. of Restarts: 3829 No. of Flips: 4630 time to process: 16 seconds.
uf250-04.cnf , deadline. Restarts: 4550
uf250-04.cnf fulfilled No. of Restarts: 481 No. of Flips: 2218 time to process: 2 seconds.
uf250-04.cnf , deadline. Restarts: 4550
uf250-04.cnf fulfilled No. of Restarts: 4394 No. of Flips: 3409 time to process: 19 seconds.
uf250-04.cnf fulfilled No. of Restarts: 1016 No. of Flips: 3897 time to process: 4 seconds.
uf250-04.cnf , deadline. Restarts: 4550
uf250-04.cnf , deadline. Restarts: 4550
uf250-04.cnf , deadline. Restarts: 4550
uf250-04.cnf fulfilled No. of Restarts: 1037 No. of Flips: 4578 time to process: 4 seconds.
uf250-04.cnf , deadline. Restarts: 4550
uf250-04.cnf , deadline. Restarts: 4550
uf250-04.cnf , deadline. Restarts: 4550
uf250-04.cnf fulfilled No. of Restarts: 2566 No. of Flips: 1340 time to process: 11 seconds.
uf250-04.cnf fulfilled No. of Restarts: 183 No. of Flips: 2425 time to process: 0 seconds.
uf250-04.cnf fulfilled No. of Restarts: 3968 No. of Flips: 3335 time to process: 17 seconds.
uf250-04.cnf fulfilled No. of Restarts: 1682 No. of Flips: 1907 time to process: 7 seconds.
uf250-04.cnf fulfilled No. of Restarts: 502 No. of Flips: 3495 time to process: 2 seconds.
uf250-04.cnf fulfilled No. of Restarts: 227 No. of Flips: 3469 time to process: 1 seconds.
uf250-04.cnf fulfilled No. of Restarts: 962 No. of Flips: 2677 time to process: 4 seconds.
uf250-04.cnf fulfilled No. of Restarts: 1066 No. of Flips: 1113 time to process: 4 seconds.
uf250-04.cnf fulfilled No. of Restarts: 1571 No. of Flips: 4734 time to process: 7 seconds.
uf250-04.cnf fulfilled No. of Restarts: 1668 No. of Flips: 3388 time to process: 7 seconds.
uf250-04.cnf fulfilled No. of Restarts: 180 No. of Flips: 1360 time to process: 0 seconds.
uf250-04.cnf fulfilled No. of Restarts: 2980 No. of Flips: 2904 time to process: 12 seconds.
uf250-04.cnf fulfilled No. of Restarts: 2528 No. of Flips: 3535 time to process: 11 seconds.
uf250-04.cnf fulfilled No. of Restarts: 2444 No. of Flips: 3363 time to process: 10 seconds.
uf250-04.cnf fulfilled No. of Restarts: 1674 No. of Flips: 900 time to process: 7 seconds.
uf250-04.cnf , deadline. Restarts: 4550
uf250-04.cnf , deadline. Restarts: 4550
uf250-04.cnf fulfilled No. of Restarts: 346 No. of Flips: 4143 time to process: 1 seconds.
uf250-04.cnf fulfilled No. of Restarts: 3025 No. of Flips: 4026 time to process: 13 seconds.
uf250-04.cnf fulfilled No. of Restarts: 2915 No. of Flips: 2089 time to process: 12 seconds.
uf250-04.cnf , deadline. Restarts: 4550
uf250-04.cnf , deadline. Restarts: 4550
uf250-04.cnf , deadline. Restarts: 4550
uf250-04.cnf fulfilled No. of Restarts: 1516 No. of Flips: 2016 time to process: 6 seconds.
uf250-04.cnf , deadline. Restarts: 4550
uf250-04.cnf fulfilled No. of Restarts: 1706 No. of Flips: 4320 time to process: 7 seconds.
uf250-04.cnf , deadline. Restarts: 4550
uf250-04.cnf fulfilled No. of Restarts: 1210 No. of Flips: 2073 time to process: 5 seconds.
uf250-04.cnf fulfilled No. of Restarts: 574 No. of Flips: 2588 time to process: 2 seconds.
uf250-04.cnf fulfilled No. of Restarts: 1553 No. of Flips: 2978 time to process: 6 seconds.
uf250-04.cnf fulfilled No. of Restarts: 2425 No. of Flips: 3563 time to process: 10 seconds.
uf250-04.cnf fulfilled No. of Restarts: 3529 No. of Flips: 4744 time to process: 15 seconds.
uf250-04.cnf fulfilled No. of Restarts: 2523 No. of Flips: 4554 time to process: 11 seconds.
uf250-04.cnf fulfilled No. of Restarts: 402 No. of Flips: 1455 time to process: 1 seconds.
uf250-04.cnf fulfilled No. of Restarts: 2186 No. of Flips: 4929 time to process: 9 seconds.
uf250-04.cnf fulfilled No. of Restarts: 1214 No. of Flips: 3551 time to process: 5 seconds.
uf250-04.cnf fulfilled No. of Restarts: 2662 No. of Flips: 4370 time to process: 11 seconds.
uf250-04.cnf fulfilled No. of Restarts: 366 No. of Flips: 3216 time to process: 1 seconds.
uf250-04.cnf fulfilled No. of Restarts: 4035 No. of Flips: 3340 time to process: 17 seconds.
uf250-04.cnf fulfilled No. of Restarts: 607 No. of Flips: 4076 time to process: 2 seconds.
uf250-04.cnf , deadline. Restarts: 4550
uf250-04.cnf fulfilled No. of Restarts: 3092 No. of Flips: 2076 time to process: 13 seconds.
uf250-04.cnf fulfilled No. of Restarts: 1124 No. of Flips: 984 time to process: 4 seconds.
uf250-04.cnf fulfilled No. of Restarts: 3623 No. of Flips: 2903 time to process: 15 seconds.
uf250-04.cnf fulfilled No. of Restarts: 3311 No. of Flips: 2521 time to process: 14 seconds.
uf250-04.cnf fulfilled No. of Restarts: 58 No. of Flips: 4622 time to process: 0 seconds.
uf250-04.cnf , deadline. Restarts: 4550
uf250-04.cnf , deadline. Restarts: 4550
uf250-04.cnf fulfilled No. of Restarts: 4209 No. of Flips: 3007 time to process: 18 seconds.
uf250-04.cnf fulfilled No. of Restarts: 1887 No. of Flips: 3712 time to process: 8 seconds.
uf250-04.cnf fulfilled No. of Restarts: 1335 No. of Flips: 1176 time to process: 5 seconds.
uf250-04.cnf fulfilled No. of Restarts: 1095 No. of Flips: 2183 time to process: 4 seconds.
uf250-04.cnf , deadline. Restarts: 4550
uf250-04.cnf fulfilled No. of Restarts: 1090 No. of Flips: 4330 time to process: 4 seconds.
uf250-04.cnf fulfilled No. of Restarts: 796 No. of Flips: 2052 time to process: 3 seconds.
uf250-04.cnf , deadline. Restarts: 4550
uf250-04.cnf , deadline. Restarts: 4550
uf250-04.cnf fulfilled No. of Restarts: 4059 No. of Flips: 1173 time to process: 17 seconds.
uf250-04.cnf fulfilled No. of Restarts: 1594 No. of Flips: 2699 time to process: 7 seconds.
uf250-04.cnf , deadline. Restarts: 4550
uf250-04.cnf fulfilled No. of Restarts: 4181 No. of Flips: 2608 time to process: 18 seconds.
uf250-04.cnf fulfilled No. of Restarts: 218 No. of Flips: 1723 time to process: 1 seconds.
uf250-04.cnf fulfilled No. of Restarts: 3074 No. of Flips: 4390 time to process: 13 seconds.
uf250-04.cnf fulfilled No. of Restarts: 4354 No. of Flips: 1576 time to process: 18 seconds.
uf250-04.cnf , deadline. Restarts: 4550
uf250-04.cnf fulfilled No. of Restarts: 649 No. of Flips: 2058 time to process: 2 seconds.
uf250-04.cnf fulfilled No. of Restarts: 154 No. of Flips: 2076 time to process: 0 seconds.
uf250-04.cnf fulfilled No. of Restarts: 2692 No. of Flips: 986 time to process: 11 seconds.
uf250-04.cnf fulfilled No. of Restarts: 4068 No. of Flips: 4083 time to process: 17 seconds.
uf250-04.cnf , deadline. Restarts: 4550
uf250-04.cnf fulfilled No. of Restarts: 728 No. of Flips: 2238 time to process: 3 seconds.
uf250-04.cnf , deadline. Restarts: 4550
uf250-04.cnf fulfilled No. of Restarts: 62 No. of Flips: 4406 time to process: 0 seconds.
uf250-04.cnf fulfilled No. of Restarts: 2362 No. of Flips: 1396 time to process: 10 seconds.
uf250-04.cnf fulfilled No. of Restarts: 1366 No. of Flips: 2529 time to process: 6 seconds.
uf250-04.cnf fulfilled No. of Restarts: 600 No. of Flips: 3938 time to process: 2 seconds.
uf250-04.cnf fulfilled No. of Restarts: 3400 No. of Flips: 2496 time to process: 14 seconds.
uf250-04.cnf fulfilled No. of Restarts: 727 No. of Flips: 3449 time to process: 3 seconds.
uf250-04.cnf fulfilled No. of Restarts: 3995 No. of Flips: 4289 time to process: 17 seconds.
uf250-04.cnf fulfilled No. of Restarts: 327 No. of Flips: 2589 time to process: 1 seconds.
uf250-04.cnf , deadline. Restarts: 4550
uf250-04.cnf , deadline. Restarts: 4550
uf250-04.cnf , deadline. Restarts: 4550
uf250-04.cnf fulfilled No. of Restarts: 3029 No. of Flips: 1442 time to process: 13 seconds.
uf250-04.cnf fulfilled No. of Restarts: 3446 No. of Flips: 665 time to process: 15 seconds.
uf250-04.cnf fulfilled No. of Restarts: 1497 No. of Flips: 4206 time to process: 6 seconds.
uf250-04.cnf fulfilled No. of Restarts: 1053 No. of Flips: 1708 time to process: 4 seconds.
uf250-04.cnf fulfilled No. of Restarts: 3539 No. of Flips: 3118 time to process: 15 seconds.
uf250-04.cnf , deadline. Restarts: 4550
uf250-04.cnf fulfilled No. of Restarts: 2632 No. of Flips: 4439 time to process: 11 seconds.
uf250-04.cnf fulfilled No. of Restarts: 1096 No. of Flips: 2516 time to process: 4 seconds.
uf250-04.cnf , deadline. Restarts: 4550
uf250-04.cnf fulfilled No. of Restarts: 1724 No. of Flips: 3943 time to process: 7 seconds.
uf250-04.cnf fulfilled No. of Restarts: 2241 No. of Flips: 2036 time to process: 9 seconds.
uf250-04.cnf , deadline. Restarts: 4550
uf250-04.cnf fulfilled No. of Restarts: 3333 No. of Flips: 3810 time to process: 14 seconds.
uf250-04.cnf fulfilled No. of Restarts: 2908 No. of Flips: 3711 time to process: 12 seconds.
uf250-04.cnf fulfilled No. of Restarts: 1123 No. of Flips: 4724 time to process: 4 seconds.
uf250-04.cnf fulfilled No. of Restarts: 2998 No. of Flips: 3123 time to process: 12 seconds.
uf250-04.cnf fulfilled No. of Restarts: 35 No. of Flips: 1600 time to process: 0 seconds.
uf250-04.cnf fulfilled No. of Restarts: 2729 No. of Flips: 1896 time to process: 11 seconds.
uf250-04.cnf fulfilled No. of Restarts: 1667 No. of Flips: 2919 time to process: 7 seconds.
uf250-04.cnf , deadline. Restarts: 4550
uf250-04.cnf fulfilled No. of Restarts: 1496 No. of Flips: 2604 time to process: 6 seconds.
uf250-04.cnf , deadline. Restarts: 4550
uf250-04.cnf fulfilled No. of Restarts: 3530 No. of Flips: 2250 time to process: 15 seconds.
uf250-04.cnf , deadline. Restarts: 4550
uf250-04.cnf , deadline. Restarts: 4550
uf250-04.cnf , deadline. Restarts: 4550
uf250-04.cnf fulfilled No. of Restarts: 4019 No. of Flips: 4763 time to process: 17 seconds.
uf250-04.cnf fulfilled No. of Restarts: 4012 No. of Flips: 4732 time to process: 17 seconds.
uf250-04.cnf fulfilled No. of Restarts: 1238 No. of Flips: 3289 time to process: 5 seconds.
uf250-04.cnf , deadline. Restarts: 4550
uf250-04.cnf , deadline. Restarts: 4550
uf250-04.cnf fulfilled No. of Restarts: 177 No. of Flips: 3333 time to process: 0 seconds.
uf250-04.cnf , deadline. Restarts: 4550
uf250-04.cnf fulfilled No. of Restarts: 1162 No. of Flips: 3114 time to process: 5 seconds.
uf250-04.cnf fulfilled No. of Restarts: 2229 No. of Flips: 4878 time to process: 9 seconds.
uf250-04.cnf fulfilled No. of Restarts: 768 No. of Flips: 2810 time to process: 3 seconds.
uf250-04.cnf , deadline. Restarts: 4550
uf250-04.cnf , deadline. Restarts: 4550
uf250-04.cnf , deadline. Restarts: 4550
uf250-04.cnf fulfilled No. of Restarts: 2406 No. of Flips: 3808 time to process: 10 seconds.
uf250-04.cnf , deadline. Restarts: 4550
uf250-04.cnf fulfilled No. of Restarts: 498 No. of Flips: 1001 time to process: 2 seconds.
uf250-04.cnf , deadline. Restarts: 4550
uf250-04.cnf fulfilled No. of Restarts: 475 No. of Flips: 1718 time to process: 2 seconds.
uf250-04.cnf fulfilled No. of Restarts: 240 No. of Flips: 4377 time to process: 1 seconds.
uf250-04.cnf fulfilled No. of Restarts: 3564 No. of Flips: 2231 time to process: 15 seconds.
uf250-04.cnf fulfilled No. of Restarts: 725 No. of Flips: 1244 time to process: 3 seconds.
uf250-04.cnf fulfilled No. of Restarts: 3357 No. of Flips: 3407 time to process: 14 seconds.
uf250-04.cnf fulfilled No. of Restarts: 2051 No. of Flips: 3128 time to process: 9 seconds.
uf250-04.cnf fulfilled No. of Restarts: 704 No. of Flips: 1387 time to process: 3 seconds.
uf250-04.cnf fulfilled No. of Restarts: 992 No. of Flips: 2239 time to process: 4 seconds.
uf250-04.cnf fulfilled No. of Restarts: 4371 No. of Flips: 4627 time to process: 19 seconds.
uf250-04.cnf fulfilled No. of Restarts: 1351 No. of Flips: 4345 time to process: 5 seconds.
uf250-04.cnf fulfilled No. of Restarts: 1368 No. of Flips: 1704 time to process: 6 seconds.
uf250-04.cnf fulfilled No. of Restarts: 1950 No. of Flips: 4903 time to process: 8 seconds.
uf250-04.cnf fulfilled No. of Restarts: 2560 No. of Flips: 3605 time to process: 11 seconds.
uf250-04.cnf fulfilled No. of Restarts: 1331 No. of Flips: 4160 time to process: 5 seconds.
uf250-04.cnf fulfilled No. of Restarts: 3752 No. of Flips: 3790 time to process: 16 seconds.
uf250-04.cnf fulfilled No. of Restarts: 549 No. of Flips: 3970 time to process: 2 seconds.
uf250-04.cnf fulfilled No. of Restarts: 1916 No. of Flips: 1764 time to process: 8 seconds.
uf250-04.cnf , deadline. Restarts: 4550
uf250-04.cnf fulfilled No. of Restarts: 3561 No. of Flips: 1931 time to process: 16 seconds.
uf250-04.cnf fulfilled No. of Restarts: 990 No. of Flips: 1564 time to process: 4 seconds.
uf250-04.cnf fulfilled No. of Restarts: 406 No. of Flips: 1848 time to process: 1 seconds.
uf250-04.cnf fulfilled No. of Restarts: 1318 No. of Flips: 2303 time to process: 5 seconds.
uf250-04.cnf fulfilled No. of Restarts: 433 No. of Flips: 1717 time to process: 2 seconds.
uf250-04.cnf fulfilled No. of Restarts: 95 No. of Flips: 4727 time to process: 0 seconds.
uf250-04.cnf fulfilled No. of Restarts: 1381 No. of Flips: 1177 time to process: 5 seconds.
uf250-04.cnf , deadline. Restarts: 4550
uf250-04.cnf , deadline. Restarts: 4550
uf250-04.cnf fulfilled No. of Restarts: 422 No. of Flips: 3689 time to process: 1 seconds.
uf250-04.cnf , deadline. Restarts: 4550
uf250-04.cnf fulfilled No. of Restarts: 571 No. of Flips: 4928 time to process: 2 seconds.
uf250-04.cnf fulfilled No. of Restarts: 478 No. of Flips: 1997 time to process: 2 seconds.
uf250-04.cnf fulfilled No. of Restarts: 1181 No. of Flips: 2672 time to process: 5 seconds.
uf250-04.cnf fulfilled No. of Restarts: 94 No. of Flips: 4207 time to process: 0 seconds.
uf250-04.cnf , deadline. Restarts: 4550
uf250-04.cnf fulfilled No. of Restarts: 510 No. of Flips: 2227 time to process: 2 seconds.
uf250-04.cnf fulfilled No. of Restarts: 2261 No. of Flips: 2736 time to process: 9 seconds.
uf250-04.cnf fulfilled No. of Restarts: 3570 No. of Flips: 3516 time to process: 15 seconds.
uf250-04.cnf , deadline. Restarts: 4550
uf250-04.cnf fulfilled No. of Restarts: 31 No. of Flips: 3663 time to process: 0 seconds.
uf250-04.cnf , deadline. Restarts: 4550
uf250-04.cnf fulfilled No. of Restarts: 401 No. of Flips: 3335 time to process: 2 seconds.
uf250-04.cnf fulfilled No. of Restarts: 579 No. of Flips: 3130 time to process: 3 seconds.
uf250-04.cnf fulfilled No. of Restarts: 2226 No. of Flips: 4649 time to process: 9 seconds.
uf250-04.cnf fulfilled No. of Restarts: 4398 No. of Flips: 4641 time to process: 19 seconds.
uf250-04.cnf fulfilled No. of Restarts: 236 No. of Flips: 2313 time to process: 1 seconds.
uf250-04.cnf fulfilled No. of Restarts: 4180 No. of Flips: 3338 time to process: 18 seconds.
uf250-04.cnf fulfilled No. of Restarts: 105 No. of Flips: 2971 time to process: 0 seconds.
uf250-04.cnf fulfilled No. of Restarts: 1656 No. of Flips: 1824 time to process: 7 seconds.
uf250-04.cnf fulfilled No. of Restarts: 4211 No. of Flips: 2143 time to process: 18 seconds.
uf250-04.cnf fulfilled No. of Restarts: 1962 No. of Flips: 2439 time to process: 8 seconds.
uf250-04.cnf , deadline. Restarts: 4550
uf250-04.cnf fulfilled No. of Restarts: 3376 No. of Flips: 1321 time to process: 14 seconds.
uf250-04.cnf fulfilled No. of Restarts: 43 No. of Flips: 4033 time to process: 0 seconds.
uf250-04.cnf , deadline. Restarts: 4550
uf250-04.cnf , deadline. Restarts: 4550
uf250-04.cnf , deadline. Restarts: 4550
uf250-04.cnf , deadline. Restarts: 4550
uf250-04.cnf fulfilled No. of Restarts: 94 No. of Flips: 3509 time to process: 0 seconds.
uf250-04.cnf fulfilled No. of Restarts: 1496 No. of Flips: 1183 time to process: 6 seconds.
uf250-04.cnf fulfilled No. of Restarts: 1135 No. of Flips: 4693 time to process: 5 seconds.
uf250-04.cnf fulfilled No. of Restarts: 1169 No. of Flips: 2971 time to process: 5 seconds.
uf250-04.cnf , deadline. Restarts: 4550
uf250-04.cnf , deadline. Restarts: 4550
uf250-04.cnf fulfilled No. of Restarts: 1263 No. of Flips: 4663 time to process: 5 seconds.
uf250-04.cnf fulfilled No. of Restarts: 504 No. of Flips: 3485 time to process: 2 seconds.
uf250-04.cnf , deadline. Restarts: 4550
uf250-04.cnf fulfilled No. of Restarts: 288 No. of Flips: 880 time to process: 1 seconds.
uf250-04.cnf , deadline. Restarts: 4550
uf250-04.cnf fulfilled No. of Restarts: 1898 No. of Flips: 2978 time to process: 8 seconds.
uf250-04.cnf fulfilled No. of Restarts: 514 No. of Flips: 3748 time to process: 2 seconds.
uf250-04.cnf , deadline. Restarts: 4550
uf250-04.cnf fulfilled No. of Restarts: 1330 No. of Flips: 2521 time to process: 5 seconds.
uf250-04.cnf fulfilled No. of Restarts: 2837 No. of Flips: 2163 time to process: 12 seconds.
uf250-04.cnf fulfilled No. of Restarts: 4309 No. of Flips: 2469 time to process: 18 seconds.
uf250-04.cnf fulfilled No. of Restarts: 3623 No. of Flips: 1228 time to process: 15 seconds.
uf250-04.cnf fulfilled No. of Restarts: 1175 No. of Flips: 3082 time to process: 5 seconds.
uf250-04.cnf fulfilled No. of Restarts: 876 No. of Flips: 3559 time to process: 3 seconds.
uf250-04.cnf , deadline. Restarts: 4550
uf250-04.cnf fulfilled No. of Restarts: 2021 No. of Flips: 4287 time to process: 8 seconds.
uf250-04.cnf fulfilled No. of Restarts: 3702 No. of Flips: 647 time to process: 16 seconds.
uf250-04.cnf fulfilled No. of Restarts: 1525 No. of Flips: 609 time to process: 6 seconds.
uf250-04.cnf fulfilled No. of Restarts: 3647 No. of Flips: 2365 time to process: 15 seconds.
uf250-04.cnf fulfilled No. of Restarts: 159 No. of Flips: 2840 time to process: 0 seconds.
uf250-04.cnf , deadline. Restarts: 4550
uf250-04.cnf , deadline. Restarts: 4550
uf250-04.cnf , deadline. Restarts: 4550
uf250-04.cnf , deadline. Restarts: 4550
uf250-04.cnf fulfilled No. of Restarts: 2705 No. of Flips: 3762 time to process: 11 seconds.
uf250-04.cnf , deadline. Restarts: 4550
uf250-04.cnf fulfilled No. of Restarts: 56 No. of Flips: 2931 time to process: 0 seconds.
uf250-04.cnf fulfilled No. of Restarts: 4012 No. of Flips: 922 time to process: 17 seconds.
uf250-04.cnf fulfilled No. of Restarts: 1726 No. of Flips: 2543 time to process: 7 seconds.
uf250-04.cnf , deadline. Restarts: 4550
uf250-04.cnf fulfilled No. of Restarts: 605 No. of Flips: 3406 time to process: 2 seconds.
uf250-04.cnf fulfilled No. of Restarts: 1493 No. of Flips: 3711 time to process: 6 seconds.
uf250-04.cnf fulfilled No. of Restarts: 4012 No. of Flips: 722 time to process: 17 seconds.
uf250-04.cnf fulfilled No. of Restarts: 1353 No. of Flips: 1987 time to process: 6 seconds.
uf250-04.cnf fulfilled No. of Restarts: 827 No. of Flips: 2736 time to process: 3 seconds.
uf250-04.cnf fulfilled No. of Restarts: 1331 No. of Flips: 1056 time to process: 5 seconds.
uf250-04.cnf fulfilled No. of Restarts: 1067 No. of Flips: 2553 time to process: 4 seconds.
uf250-04.cnf , deadline. Restarts: 4550
uf250-04.cnf fulfilled No. of Restarts: 688 No. of Flips: 3743 time to process: 3 seconds.
uf250-04.cnf fulfilled No. of Restarts: 1915 No. of Flips: 3811 time to process: 8 seconds.
uf250-04.cnf fulfilled No. of Restarts: 386 No. of Flips: 3209 time to process: 1 seconds.
uf250-04.cnf fulfilled No. of Restarts: 2458 No. of Flips: 2125 time to process: 11 seconds.
uf250-04.cnf fulfilled No. of Restarts: 4238 No. of Flips: 3497 time to process: 18 seconds.
uf250-04.cnf fulfilled No. of Restarts: 4209 No. of Flips: 2723 time to process: 18 seconds.
uf250-04.cnf fulfilled No. of Restarts: 3744 No. of Flips: 1122 time to process: 16 seconds.
uf250-04.cnf fulfilled No. of Restarts: 4154 No. of Flips: 1816 time to process: 17 seconds.
uf250-04.cnf fulfilled No. of Restarts: 2005 No. of Flips: 4089 time to process: 8 seconds.
uf250-04.cnf fulfilled No. of Restarts: 1071 No. of Flips: 1198 time to process: 4 seconds.
uf250-04.cnf fulfilled No. of Restarts: 725 No. of Flips: 2804 time to process: 3 seconds.
uf250-04.cnf fulfilled No. of Restarts: 693 No. of Flips: 4798 time to process: 3 seconds.
uf250-04.cnf fulfilled No. of Restarts: 1078 No. of Flips: 1345 time to process: 4 seconds.
uf250-04.cnf fulfilled No. of Restarts: 3327 No. of Flips: 3846 time to process: 14 seconds.
uf250-04.cnf , deadline. Restarts: 4550
uf250-04.cnf , deadline. Restarts: 4550
uf250-04.cnf , deadline. Restarts: 4550
uf250-04.cnf fulfilled No. of Restarts: 3654 No. of Flips: 3206 time to process: 16 seconds.
uf250-04.cnf fulfilled No. of Restarts: 3932 No. of Flips: 1864 time to process: 17 seconds.
uf250-04.cnf fulfilled No. of Restarts: 3951 No. of Flips: 3230 time to process: 17 seconds.
uf250-04.cnf fulfilled No. of Restarts: 4355 No. of Flips: 2386 time to process: 19 seconds.
uf250-04.cnf fulfilled No. of Restarts: 497 No. of Flips: 3260 time to process: 2 seconds.
uf250-04.cnf fulfilled No. of Restarts: 1050 No. of Flips: 2467 time to process: 4 seconds.
uf250-04.cnf fulfilled No. of Restarts: 3023 No. of Flips: 4084 time to process: 13 seconds.
uf250-04.cnf fulfilled No. of Restarts: 1109 No. of Flips: 4313 time to process: 5 seconds.
uf250-04.cnf fulfilled No. of Restarts: 1244 No. of Flips: 4731 time to process: 5 seconds.
uf250-04.cnf fulfilled No. of Restarts: 532 No. of Flips: 4643 time to process: 2 seconds.
uf250-04.cnf fulfilled No. of Restarts: 1477 No. of Flips: 2997 time to process: 6 seconds.
uf250-04.cnf fulfilled No. of Restarts: 1559 No. of Flips: 1873 time to process: 6 seconds.
uf250-04.cnf fulfilled No. of Restarts: 881 No. of Flips: 4752 time to process: 4 seconds.
uf250-04.cnf , deadline. Restarts: 4550
uf250-04.cnf fulfilled No. of Restarts: 2172 No. of Flips: 2869 time to process: 8 seconds.
uf250-04.cnf fulfilled No. of Restarts: 802 No. of Flips: 3213 time to process: 3 seconds.
uf250-04.cnf fulfilled No. of Restarts: 3252 No. of Flips: 2624 time to process: 12 seconds.
uf250-04.cnf fulfilled No. of Restarts: 4219 No. of Flips: 3348 time to process: 16 seconds.
uf250-04.cnf , deadline. Restarts: 4550
uf250-04.cnf fulfilled No. of Restarts: 787 No. of Flips: 4631 time to process: 3 seconds.
uf250-04.cnf fulfilled No. of Restarts: 1480 No. of Flips: 4241 time to process: 5 seconds.
uf250-04.cnf fulfilled No. of Restarts: 985 No. of Flips: 3651 time to process: 3 seconds.
uf250-04.cnf fulfilled No. of Restarts: 2707 No. of Flips: 3989 time to process: 10 seconds.
uf250-04.cnf fulfilled No. of Restarts: 1541 No. of Flips: 3180 time to process: 5 seconds.
uf250-04.cnf , deadline. Restarts: 4550
uf250-04.cnf fulfilled No. of Restarts: 1492 No. of Flips: 1082 time to process: 5 seconds.
uf250-04.cnf , deadline. Restarts: 4550
uf250-04.cnf fulfilled No. of Restarts: 1483 No. of Flips: 3473 time to process: 5 seconds.
uf250-04.cnf fulfilled No. of Restarts: 1428 No. of Flips: 1828 time to process: 5 seconds.
uf250-04.cnf fulfilled No. of Restarts: 1132 No. of Flips: 1891 time to process: 4 seconds.
uf250-04.cnf fulfilled No. of Restarts: 2824 No. of Flips: 3768 time to process: 11 seconds.
uf250-04.cnf fulfilled No. of Restarts: 3679 No. of Flips: 4162 time to process: 14 seconds.
uf250-04.cnf fulfilled No. of Restarts: 1678 No. of Flips: 2314 time to process: 6 seconds.
uf250-04.cnf fulfilled No. of Restarts: 3434 No. of Flips: 2081 time to process: 13 seconds.
uf250-04.cnf fulfilled No. of Restarts: 3935 No. of Flips: 4503 time to process: 15 seconds.
uf250-04.cnf fulfilled No. of Restarts: 3100 No. of Flips: 4582 time to process: 12 seconds.
uf250-04.cnf fulfilled No. of Restarts: 2016 No. of Flips: 2600 time to process: 7 seconds.
uf250-04.cnf fulfilled No. of Restarts: 890 No. of Flips: 2995 time to process: 3 seconds.
uf250-04.cnf fulfilled No. of Restarts: 736 No. of Flips: 2915 time to process: 2 seconds.
uf250-04.cnf fulfilled No. of Restarts: 3043 No. of Flips: 3013 time to process: 11 seconds.
uf250-04.cnf , deadline. Restarts: 4550
uf250-04.cnf , deadline. Restarts: 4550
uf250-04.cnf fulfilled No. of Restarts: 228 No. of Flips: 1982 time to process: 0 seconds.
uf250-04.cnf fulfilled No. of Restarts: 3365 No. of Flips: 2477 time to process: 13 seconds.
uf250-04.cnf , deadline. Restarts: 4550
uf250-04.cnf fulfilled No. of Restarts: 3020 No. of Flips: 3855 time to process: 11 seconds.
uf250-04.cnf fulfilled No. of Restarts: 1856 No. of Flips: 1879 time to process: 7 seconds.
uf250-04.cnf fulfilled No. of Restarts: 2103 No. of Flips: 3648 time to process: 8 seconds.
uf250-04.cnf , deadline. Restarts: 4550
uf250-04.cnf fulfilled No. of Restarts: 1849 No. of Flips: 3609 time to process: 7 seconds.
uf250-04.cnf , deadline. Restarts: 4550
uf250-04.cnf , deadline. Restarts: 4550
uf250-04.cnf fulfilled No. of Restarts: 562 No. of Flips: 1298 time to process: 2 seconds.
uf250-04.cnf fulfilled No. of Restarts: 2647 No. of Flips: 4011 time to process: 10 seconds.
uf250-04.cnf , deadline. Restarts: 4550
uf250-04.cnf fulfilled No. of Restarts: 589 No. of Flips: 4963 time to process: 2 seconds.
uf250-04.cnf fulfilled No. of Restarts: 2936 No. of Flips: 4893 time to process: 11 seconds.
uf250-04.cnf fulfilled No. of Restarts: 2213 No. of Flips: 3441 time to process: 8 seconds.
uf250-04.cnf fulfilled No. of Restarts: 2700 No. of Flips: 756 time to process: 10 seconds.
uf250-04.cnf , deadline. Restarts: 4550
uf250-04.cnf fulfilled No. of Restarts: 4047 No. of Flips: 2925 time to process: 15 seconds.
uf250-04.cnf , deadline. Restarts: 4550
uf250-04.cnf , deadline. Restarts: 4550
uf250-04.cnf fulfilled No. of Restarts: 4150 No. of Flips: 957 time to process: 16 seconds.
uf250-04.cnf fulfilled No. of Restarts: 4345 No. of Flips: 4528 time to process: 16 seconds.
uf250-04.cnf fulfilled No. of Restarts: 1340 No. of Flips: 3009 time to process: 5 seconds.
uf250-04.cnf , deadline. Restarts: 4550
uf250-04.cnf fulfilled No. of Restarts: 3005 No. of Flips: 3815 time to process: 11 seconds.
uf250-04.cnf fulfilled No. of Restarts: 3166 No. of Flips: 1804 time to process: 12 seconds.
uf250-04.cnf fulfilled No. of Restarts: 1134 No. of Flips: 3597 time to process: 4 seconds.
uf250-04.cnf fulfilled No. of Restarts: 548 No. of Flips: 910 time to process: 2 seconds.
uf250-04.cnf fulfilled No. of Restarts: 3423 No. of Flips: 1852 time to process: 13 seconds.
uf250-04.cnf , deadline. Restarts: 4550
uf250-04.cnf , deadline. Restarts: 4550
uf250-04.cnf fulfilled No. of Restarts: 990 No. of Flips: 2804 time to process: 3 seconds.
uf250-04.cnf fulfilled No. of Restarts: 2241 No. of Flips: 3946 time to process: 8 seconds.
uf250-04.cnf fulfilled No. of Restarts: 1470 No. of Flips: 2139 time to process: 5 seconds.
uf250-04.cnf fulfilled No. of Restarts: 2508 No. of Flips: 1972 time to process: 9 seconds.
uf250-04.cnf , deadline. Restarts: 4550
uf250-04.cnf , deadline. Restarts: 4550
uf250-04.cnf fulfilled No. of Restarts: 3550 No. of Flips: 2306 time to process: 13 seconds.
uf250-04.cnf fulfilled No. of Restarts: 148 No. of Flips: 4658 time to process: 0 seconds.
uf250-04.cnf fulfilled No. of Restarts: 3053 No. of Flips: 1679 time to process: 11 seconds.
uf250-04.cnf fulfilled No. of Restarts: 1620 No. of Flips: 3952 time to process: 6 seconds.
uf250-04.cnf fulfilled No. of Restarts: 3493 No. of Flips: 1524 time to process: 13 seconds.
uf250-04.cnf fulfilled No. of Restarts: 321 No. of Flips: 3366 time to process: 1 seconds.
uf250-04.cnf , deadline. Restarts: 4550
uf250-04.cnf fulfilled No. of Restarts: 272 No. of Flips: 1428 time to process: 1 seconds.
uf250-04.cnf fulfilled No. of Restarts: 377 No. of Flips: 4366 time to process: 1 seconds.
uf250-04.cnf fulfilled No. of Restarts: 1951 No. of Flips: 3024 time to process: 7 seconds.
uf250-04.cnf fulfilled No. of Restarts: 289 No. of Flips: 3984 time to process: 1 seconds.
uf250-04.cnf fulfilled No. of Restarts: 3152 No. of Flips: 1405 time to process: 12 seconds.
uf250-04.cnf fulfilled No. of Restarts: 1275 No. of Flips: 2576 time to process: 4 seconds.
uf250-04.cnf , deadline. Restarts: 4550
uf250-04.cnf fulfilled No. of Restarts: 60 No. of Flips: 1985 time to process: 0 seconds.
uf250-04.cnf , deadline. Restarts: 4550
uf250-04.cnf fulfilled No. of Restarts: 331 No. of Flips: 3641 time to process: 1 seconds.
uf250-04.cnf , deadline. Restarts: 4550
uf250-04.cnf fulfilled No. of Restarts: 1053 No. of Flips: 2737 time to process: 4 seconds.
uf250-04.cnf fulfilled No. of Restarts: 3362 No. of Flips: 1736 time to process: 13 seconds.
uf250-04.cnf fulfilled No. of Restarts: 1431 No. of Flips: 2182 time to process: 5 seconds.
uf250-04.cnf fulfilled No. of Restarts: 963 No. of Flips: 1634 time to process: 3 seconds.
uf250-04.cnf , deadline. Restarts: 4550
uf250-04.cnf fulfilled No. of Restarts: 1050 No. of Flips: 1294 time to process: 4 seconds.
uf250-04.cnf , deadline. Restarts: 4550
uf250-04.cnf fulfilled No. of Restarts: 2669 No. of Flips: 1665 time to process: 10 seconds.
uf250-04.cnf fulfilled No. of Restarts: 3862 No. of Flips: 3011 time to process: 14 seconds.
uf250-04.cnf , deadline. Restarts: 4550
uf250-04.cnf fulfilled No. of Restarts: 1444 No. of Flips: 2497 time to process: 5 seconds.
uf250-04.cnf , deadline. Restarts: 4550
uf250-04.cnf fulfilled No. of Restarts: 358 No. of Flips: 503 time to process: 1 seconds.
uf250-04.cnf fulfilled No. of Restarts: 2419 No. of Flips: 2316 time to process: 9 seconds.
uf250-04.cnf fulfilled No. of Restarts: 2835 No. of Flips: 3614 time to process: 10 seconds.
uf250-04.cnf fulfilled No. of Restarts: 1011 No. of Flips: 2787 time to process: 3 seconds.
uf250-04.cnf fulfilled No. of Restarts: 4030 No. of Flips: 3976 time to process: 15 seconds.
uf250-04.cnf fulfilled No. of Restarts: 1556 No. of Flips: 4934 time to process: 6 seconds.
uf250-04.cnf fulfilled No. of Restarts: 708 No. of Flips: 2351 time to process: 2 seconds.
uf250-04.cnf fulfilled No. of Restarts: 4159 No. of Flips: 1142 time to process: 16 seconds.
uf250-04.cnf fulfilled No. of Restarts: 3868 No. of Flips: 3441 time to process: 15 seconds.
uf250-04.cnf fulfilled No. of Restarts: 1800 No. of Flips: 2320 time to process: 7 seconds.
uf250-04.cnf fulfilled No. of Restarts: 54 No. of Flips: 1667 time to process: 0 seconds.
uf250-04.cnf , deadline. Restarts: 4550
uf250-04.cnf fulfilled No. of Restarts: 4246 No. of Flips: 4837 time to process: 16 seconds.
uf250-04.cnf fulfilled No. of Restarts: 2395 No. of Flips: 3818 time to process: 9 seconds.
uf250-04.cnf fulfilled No. of Restarts: 165 No. of Flips: 4029 time to process: 0 seconds.
uf250-04.cnf , deadline. Restarts: 4550
uf250-04.cnf , deadline. Restarts: 4550
uf250-04.cnf , deadline. Restarts: 4550
uf250-04.cnf fulfilled No. of Restarts: 498 No. of Flips: 2964 time to process: 1 seconds.
uf250-04.cnf fulfilled No. of Restarts: 164 No. of Flips: 3597 time to process: 0 seconds.
uf250-04.cnf , deadline. Restarts: 4550
uf250-04.cnf , deadline. Restarts: 4550
uf250-04.cnf fulfilled No. of Restarts: 3962 No. of Flips: 1497 time to process: 15 seconds.
uf250-04.cnf , deadline. Restarts: 4550
uf250-04.cnf fulfilled No. of Restarts: 1107 No. of Flips: 4906 time to process: 4 seconds.
uf250-04.cnf fulfilled No. of Restarts: 1378 No. of Flips: 2933 time to process: 5 seconds.
uf250-04.cnf fulfilled No. of Restarts: 2978 No. of Flips: 4939 time to process: 11 seconds.
uf250-04.cnf , deadline. Restarts: 4550
uf250-04.cnf , deadline. Restarts: 4550
uf250-04.cnf fulfilled No. of Restarts: 1556 No. of Flips: 2260 time to process: 6 seconds.
uf250-04.cnf fulfilled No. of Restarts: 3596 No. of Flips: 3741 time to process: 14 seconds.
uf250-04.cnf , deadline. Restarts: 4550
uf250-04.cnf fulfilled No. of Restarts: 1186 No. of Flips: 1385 time to process: 4 seconds.
uf250-04.cnf , deadline. Restarts: 4550
uf250-04.cnf fulfilled No. of Restarts: 3224 No. of Flips: 2419 time to process: 12 seconds.
uf250-04.cnf fulfilled No. of Restarts: 1329 No. of Flips: 3345 time to process: 5 seconds.
uf250-04.cnf , deadline. Restarts: 4550
uf250-04.cnf fulfilled No. of Restarts: 571 No. of Flips: 4488 time to process: 2 seconds.
uf250-04.cnf fulfilled No. of Restarts: 3414 No. of Flips: 4245 time to process: 13 seconds.
uf250-04.cnf fulfilled No. of Restarts: 849 No. of Flips: 2802 time to process: 3 seconds.
uf250-04.cnf , deadline. Restarts: 4550
uf250-04.cnf fulfilled No. of Restarts: 1323 No. of Flips: 4668 time to process: 5 seconds.
uf250-04.cnf fulfilled No. of Restarts: 2955 No. of Flips: 3462 time to process: 11 seconds.
uf250-04.cnf fulfilled No. of Restarts: 513 No. of Flips: 3904 time to process: 1 seconds.
uf250-04.cnf fulfilled No. of Restarts: 1709 No. of Flips: 2895 time to process: 6 seconds.
uf250-04.cnf fulfilled No. of Restarts: 118 No. of Flips: 952 time to process: 0 seconds.
uf250-04.cnf fulfilled No. of Restarts: 618 No. of Flips: 4614 time to process: 2 seconds.
uf250-04.cnf fulfilled No. of Restarts: 390 No. of Flips: 3040 time to process: 1 seconds.
uf250-04.cnf fulfilled No. of Restarts: 3830 No. of Flips: 2733 time to process: 14 seconds.
uf250-04.cnf , deadline. Restarts: 4550
uf250-04.cnf fulfilled No. of Restarts: 1524 No. of Flips: 2819 time to process: 5 seconds.
uf250-04.cnf fulfilled No. of Restarts: 770 No. of Flips: 2052 time to process: 2 seconds.
uf250-04.cnf , deadline. Restarts: 4550
uf250-04.cnf fulfilled No. of Restarts: 2514 No. of Flips: 4190 time to process: 9 seconds.
uf250-04.cnf fulfilled No. of Restarts: 1819 No. of Flips: 1682 time to process: 7 seconds.
uf250-04.cnf fulfilled No. of Restarts: 1099 No. of Flips: 2381 time to process: 4 seconds.
uf250-04.cnf fulfilled No. of Restarts: 2767 No. of Flips: 2717 time to process: 10 seconds.
uf250-04.cnf fulfilled No. of Restarts: 2738 No. of Flips: 4890 time to process: 10 seconds.
uf250-04.cnf fulfilled No. of Restarts: 584 No. of Flips: 2625 time to process: 2 seconds.
uf250-04.cnf fulfilled No. of Restarts: 3142 No. of Flips: 1704 time to process: 12 seconds.
uf250-04.cnf , deadline. Restarts: 4550
uf250-04.cnf fulfilled No. of Restarts: 478 No. of Flips: 1807 time to process: 1 seconds.
uf250-04.cnf fulfilled No. of Restarts: 3038 No. of Flips: 4135 time to process: 11 seconds.
uf250-04.cnf fulfilled No. of Restarts: 2715 No. of Flips: 3762 time to process: 10 seconds.
uf250-04.cnf fulfilled No. of Restarts: 4073 No. of Flips: 4701 time to process: 15 seconds.
uf250-04.cnf fulfilled No. of Restarts: 608 No. of Flips: 4800 time to process: 2 seconds.
uf250-04.cnf fulfilled No. of Restarts: 498 No. of Flips: 3147 time to process: 1 seconds.
uf250-04.cnf fulfilled No. of Restarts: 1122 No. of Flips: 1920 time to process: 4 seconds.
uf250-04.cnf fulfilled No. of Restarts: 846 No. of Flips: 1869 time to process: 3 seconds.
uf250-04.cnf fulfilled No. of Restarts: 3546 No. of Flips: 1598 time to process: 13 seconds.
uf250-04.cnf fulfilled No. of Restarts: 1533 No. of Flips: 3768 time to process: 5 seconds.
uf250-04.cnf fulfilled No. of Restarts: 2955 No. of Flips: 1884 time to process: 11 seconds.
uf250-04.cnf fulfilled No. of Restarts: 662 No. of Flips: 4729 time to process: 2 seconds.
uf250-04.cnf fulfilled No. of Restarts: 1274 No. of Flips: 3821 time to process: 4 seconds.
uf250-04.cnf , deadline. Restarts: 4550
uf250-04.cnf , deadline. Restarts: 4550
uf250-04.cnf , deadline. Restarts: 4550
uf250-04.cnf fulfilled No. of Restarts: 2070 No. of Flips: 2721 time to process: 8 seconds.
uf250-04.cnf fulfilled No. of Restarts: 555 No. of Flips: 1095 time to process: 2 seconds.
uf250-04.cnf fulfilled No. of Restarts: 305 No. of Flips: 4817 time to process: 1 seconds.
uf250-04.cnf fulfilled No. of Restarts: 4516 No. of Flips: 1876 time to process: 17 seconds.
uf250-04.cnf fulfilled No. of Restarts: 627 No. of Flips: 1767 time to process: 2 seconds.
uf250-04.cnf , deadline. Restarts: 4550
uf250-04.cnf fulfilled No. of Restarts: 3268 No. of Flips: 1941 time to process: 12 seconds.
uf250-04.cnf fulfilled No. of Restarts: 3901 No. of Flips: 4463 time to process: 15 seconds.
uf250-04.cnf , deadline. Restarts: 4550
uf250-04.cnf fulfilled No. of Restarts: 971 No. of Flips: 2145 time to process: 3 seconds.
uf250-04.cnf fulfilled No. of Restarts: 2437 No. of Flips: 4866 time to process: 9 seconds.
uf250-04.cnf fulfilled No. of Restarts: 265 No. of Flips: 2539 time to process: 1 seconds.
uf250-04.cnf , deadline. Restarts: 4550
uf250-04.cnf , deadline. Restarts: 4550
uf250-04.cnf , deadline. Restarts: 4550
uf250-04.cnf fulfilled No. of Restarts: 1631 No. of Flips: 916 time to process: 6 seconds.
uf250-04.cnf fulfilled No. of Restarts: 270 No. of Flips: 3115 time to process: 1 seconds.
uf250-04.cnf , deadline. Restarts: 4550
uf250-04.cnf fulfilled No. of Restarts: 256 No. of Flips: 1014 time to process: 0 seconds.
uf250-04.cnf fulfilled No. of Restarts: 4060 No. of Flips: 1723 time to process: 15 seconds.
uf250-04.cnf fulfilled No. of Restarts: 1215 No. of Flips: 4508 time to process: 4 seconds.
uf250-04.cnf , deadline. Restarts: 4550
uf250-04.cnf fulfilled No. of Restarts: 2336 No. of Flips: 3158 time to process: 9 seconds.
uf250-04.cnf fulfilled No. of Restarts: 2367 No. of Flips: 3867 time to process: 9 seconds.
uf250-04.cnf fulfilled No. of Restarts: 4264 No. of Flips: 4299 time to process: 16 seconds.
uf250-04.cnf fulfilled No. of Restarts: 1985 No. of Flips: 4360 time to process: 7 seconds.
uf250-04.cnf , deadline. Restarts: 4550
uf250-04.cnf fulfilled No. of Restarts: 9 No. of Flips: 4562 time to process: 0 seconds.
uf250-04.cnf fulfilled No. of Restarts: 2442 No. of Flips: 3756 time to process: 9 seconds.
uf250-04.cnf fulfilled No. of Restarts: 2899 No. of Flips: 2998 time to process: 11 seconds.
uf250-04.cnf , deadline. Restarts: 4550
uf250-04.cnf fulfilled No. of Restarts: 1014 No. of Flips: 3267 time to process: 3 seconds.
uf250-04.cnf , deadline. Restarts: 4550
uf250-04.cnf fulfilled No. of Restarts: 3000 No. of Flips: 4575 time to process: 11 seconds.
uf250-04.cnf fulfilled No. of Restarts: 26 No. of Flips: 1808 time to process: 0 seconds.
uf250-04.cnf fulfilled No. of Restarts: 152 No. of Flips: 2715 time to process: 0 seconds.
uf250-04.cnf fulfilled No. of Restarts: 602 No. of Flips: 4546 time to process: 2 seconds.
uf250-04.cnf fulfilled No. of Restarts: 4384 No. of Flips: 2830 time to process: 17 seconds.
uf250-04.cnf fulfilled No. of Restarts: 858 No. of Flips: 1998 time to process: 3 seconds.
uf250-04.cnf , deadline. Restarts: 4550
uf250-04.cnf fulfilled No. of Restarts: 817 No. of Flips: 4103 time to process: 3 seconds.
uf250-04.cnf fulfilled No. of Restarts: 682 No. of Flips: 4911 time to process: 2 seconds.
uf250-04.cnf fulfilled No. of Restarts: 1468 No. of Flips: 3428 time to process: 5 seconds.
uf250-04.cnf fulfilled No. of Restarts: 2023 No. of Flips: 3013 time to process: 7 seconds.
uf250-04.cnf fulfilled No. of Restarts: 1377 No. of Flips: 2609 time to process: 5 seconds.
uf250-04.cnf fulfilled No. of Restarts: 3397 No. of Flips: 3729 time to process: 13 seconds.
uf250-04.cnf fulfilled No. of Restarts: 1785 No. of Flips: 4116 time to process: 6 seconds.
uf250-04.cnf , deadline. Restarts: 4550
uf250-04.cnf , deadline. Restarts: 4550
uf250-04.cnf fulfilled No. of Restarts: 3191 No. of Flips: 3619 time to process: 12 seconds.
uf250-04.cnf fulfilled No. of Restarts: 742 No. of Flips: 4849 time to process: 2 seconds.
uf250-04.cnf fulfilled No. of Restarts: 2189 No. of Flips: 4620 time to process: 8 seconds.
uf250-04.cnf fulfilled No. of Restarts: 2670 No. of Flips: 3447 time to process: 10 seconds.
uf250-04.cnf fulfilled No. of Restarts: 1401 No. of Flips: 1596 time to process: 5 seconds.
uf250-04.cnf fulfilled No. of Restarts: 1955 No. of Flips: 1921 time to process: 7 seconds.
uf250-04.cnf fulfilled No. of Restarts: 1230 No. of Flips: 4304 time to process: 4 seconds.
uf250-04.cnf fulfilled No. of Restarts: 760 No. of Flips: 1798 time to process: 2 seconds.
uf250-04.cnf fulfilled No. of Restarts: 989 No. of Flips: 935 time to process: 3 seconds.
uf250-04.cnf fulfilled No. of Restarts: 4019 No. of Flips: 4842 time to process: 15 seconds.
uf250-04.cnf fulfilled No. of Restarts: 1365 No. of Flips: 4465 time to process: 5 seconds.
uf250-04.cnf fulfilled No. of Restarts: 134 No. of Flips: 2152 time to process: 0 seconds.
uf250-04.cnf , deadline. Restarts: 4550
uf250-04.cnf fulfilled No. of Restarts: 899 No. of Flips: 4713 time to process: 3 seconds.
uf250-04.cnf fulfilled No. of Restarts: 2055 No. of Flips: 4469 time to process: 8 seconds.
uf250-04.cnf , deadline. Restarts: 4550
uf250-04.cnf fulfilled No. of Restarts: 1072 No. of Flips: 4573 time to process: 4 seconds.
uf250-04.cnf fulfilled No. of Restarts: 4449 No. of Flips: 3757 time to process: 17 seconds.
uf250-04.cnf fulfilled No. of Restarts: 41 No. of Flips: 3189 time to process: 0 seconds.
uf250-04.cnf fulfilled No. of Restarts: 3453 No. of Flips: 1545 time to process: 13 seconds.
uf250-04.cnf fulfilled No. of Restarts: 2053 No. of Flips: 2688 time to process: 8 seconds.
uf250-04.cnf fulfilled No. of Restarts: 427 No. of Flips: 2887 time to process: 1 seconds.
uf250-04.cnf fulfilled No. of Restarts: 1651 No. of Flips: 1565 time to process: 6 seconds.
uf250-04.cnf fulfilled No. of Restarts: 306 No. of Flips: 1942 time to process: 1 seconds.
uf250-04.cnf fulfilled No. of Restarts: 1299 No. of Flips: 4303 time to process: 5 seconds.
uf250-04.cnf fulfilled No. of Restarts: 1315 No. of Flips: 682 time to process: 5 seconds.
uf250-04.cnf fulfilled No. of Restarts: 3939 No. of Flips: 2213 time to process: 15 seconds.
uf250-04.cnf fulfilled No. of Restarts: 410 No. of Flips: 914 time to process: 1 seconds.
uf250-04.cnf , deadline. Restarts: 4550
uf250-04.cnf fulfilled No. of Restarts: 3010 No. of Flips: 3659 time to process: 11 seconds.
uf250-04.cnf fulfilled No. of Restarts: 186 No. of Flips: 2124 time to process: 0 seconds.
uf250-04.cnf fulfilled No. of Restarts: 319 No. of Flips: 1534 time to process: 1 seconds.
uf250-04.cnf , deadline. Restarts: 4550
uf250-04.cnf fulfilled No. of Restarts: 1703 No. of Flips: 1374 time to process: 6 seconds.
uf250-04.cnf fulfilled No. of Restarts: 1672 No. of Flips: 2855 time to process: 6 seconds.
uf250-04.cnf fulfilled No. of Restarts: 298 No. of Flips: 3627 time to process: 1 seconds.
uf250-04.cnf fulfilled No. of Restarts: 4283 No. of Flips: 2553 time to process: 16 seconds.
uf250-04.cnf fulfilled No. of Restarts: 1370 No. of Flips: 3089 time to process: 5 seconds.
uf250-04.cnf fulfilled No. of Restarts: 4207 No. of Flips: 1238 time to process: 16 seconds.
uf250-04.cnf fulfilled No. of Restarts: 694 No. of Flips: 2124 time to process: 2 seconds.
uf250-04.cnf , deadline. Restarts: 4550
uf250-04.cnf , deadline. Restarts: 4550
uf250-04.cnf fulfilled No. of Restarts: 4451 No. of Flips: 3080 time to process: 17 seconds.
uf250-04.cnf fulfilled No. of Restarts: 475 No. of Flips: 1006 time to process: 1 seconds.
uf250-04.cnf , deadline. Restarts: 4550
uf250-04.cnf fulfilled No. of Restarts: 1473 No. of Flips: 4121 time to process: 5 seconds.
uf250-04.cnf fulfilled No. of Restarts: 2561 No. of Flips: 2215 time to process: 10 seconds.
uf250-04.cnf fulfilled No. of Restarts: 4440 No. of Flips: 3454 time to process: 17 seconds.
uf250-04.cnf fulfilled No. of Restarts: 1736 No. of Flips: 3096 time to process: 6 seconds.
uf250-04.cnf fulfilled No. of Restarts: 4024 No. of Flips: 1502 time to process: 15 seconds.
uf250-04.cnf , deadline. Restarts: 4550
uf250-04.cnf fulfilled No. of Restarts: 2402 No. of Flips: 4516 time to process: 9 seconds.
uf250-04.cnf fulfilled No. of Restarts: 1796 No. of Flips: 3737 time to process: 7 seconds.
uf250-04.cnf , deadline. Restarts: 4550
uf250-04.cnf fulfilled No. of Restarts: 840 No. of Flips: 2831 time to process: 3 seconds.
uf250-04.cnf fulfilled No. of Restarts: 193 No. of Flips: 3597 time to process: 0 seconds.
uf250-04.cnf fulfilled No. of Restarts: 2024 No. of Flips: 2894 time to process: 7 seconds.
uf250-04.cnf fulfilled No. of Restarts: 177 No. of Flips: 3580 time to process: 0 seconds.
uf250-04.cnf fulfilled No. of Restarts: 917 No. of Flips: 1505 time to process: 3 seconds.
uf250-04.cnf fulfilled No. of Restarts: 1700 No. of Flips: 1137 time to process: 6 seconds.
uf250-04.cnf fulfilled No. of Restarts: 2435 No. of Flips: 4583 time to process: 9 seconds.
uf250-04.cnf fulfilled No. of Restarts: 1064 No. of Flips: 2069 time to process: 4 seconds.
uf250-04.cnf fulfilled No. of Restarts: 4292 No. of Flips: 847 time to process: 16 seconds.
uf250-04.cnf , deadline. Restarts: 4550
uf250-04.cnf fulfilled No. of Restarts: 522 No. of Flips: 4115 time to process: 2 seconds.
uf250-04.cnf fulfilled No. of Restarts: 973 No. of Flips: 2347 time to process: 3 seconds.
uf250-04.cnf fulfilled No. of Restarts: 632 No. of Flips: 3867 time to process: 2 seconds.
uf250-04.cnf fulfilled No. of Restarts: 3249 No. of Flips: 3216 time to process: 12 seconds.
uf250-04.cnf fulfilled No. of Restarts: 766 No. of Flips: 3843 time to process: 3 seconds.
uf250-04.cnf fulfilled No. of Restarts: 2575 No. of Flips: 2323 time to process: 10 seconds.
uf250-04.cnf fulfilled No. of Restarts: 3779 No. of Flips: 4606 time to process: 14 seconds.
uf250-04.cnf fulfilled No. of Restarts: 2042 No. of Flips: 3771 time to process: 8 seconds.
uf250-04.cnf fulfilled No. of Restarts: 325 No. of Flips: 2863 time to process: 1 seconds.
uf250-04.cnf fulfilled No. of Restarts: 69 No. of Flips: 2827 time to process: 0 seconds.
uf250-04.cnf fulfilled No. of Restarts: 218 No. of Flips: 3686 time to process: 0 seconds.
uf250-04.cnf fulfilled No. of Restarts: 2826 No. of Flips: 4695 time to process: 11 seconds.
uf250-04.cnf fulfilled No. of Restarts: 481 No. of Flips: 3293 time to process: 1 seconds.
uf250-04.cnf , deadline. Restarts: 4550
uf250-04.cnf fulfilled No. of Restarts: 541 No. of Flips: 2760 time to process: 2 seconds.
uf250-04.cnf fulfilled No. of Restarts: 2446 No. of Flips: 4695 time to process: 9 seconds.
uf250-04.cnf fulfilled No. of Restarts: 270 No. of Flips: 1959 time to process: 1 seconds.
uf250-04.cnf fulfilled No. of Restarts: 443 No. of Flips: 3125 time to process: 1 seconds.
uf250-04.cnf , deadline. Restarts: 4550
uf250-04.cnf fulfilled No. of Restarts: 2308 No. of Flips: 3018 time to process: 8 seconds.
uf250-04.cnf , deadline. Restarts: 4550
uf250-04.cnf , deadline. Restarts: 4550
uf250-04.cnf , deadline. Restarts: 4550
uf250-04.cnf fulfilled No. of Restarts: 546 No. of Flips: 2134 time to process: 2 seconds.
uf250-04.cnf fulfilled No. of Restarts: 1755 No. of Flips: 2050 time to process: 6 seconds.
uf250-04.cnf fulfilled No. of Restarts: 1065 No. of Flips: 3361 time to process: 4 seconds.
uf250-04.cnf fulfilled No. of Restarts: 1352 No. of Flips: 3029 time to process: 5 seconds.
uf250-04.cnf fulfilled No. of Restarts: 285 No. of Flips: 4924 time to process: 1 seconds.
uf250-04.cnf fulfilled No. of Restarts: 538 No. of Flips: 3381 time to process: 2 seconds.
uf250-04.cnf , deadline. Restarts: 4550
uf250-04.cnf fulfilled No. of Restarts: 804 No. of Flips: 2946 time to process: 3 seconds.
uf250-04.cnf fulfilled No. of Restarts: 2778 No. of Flips: 3463 time to process: 10 seconds.
uf250-04.cnf fulfilled No. of Restarts: 978 No. of Flips: 1475 time to process: 3 seconds.
uf250-04.cnf fulfilled No. of Restarts: 710 No. of Flips: 3379 time to process: 2 seconds.
uf250-04.cnf , deadline. Restarts: 4550
uf250-04.cnf fulfilled No. of Restarts: 135 No. of Flips: 4898 time to process: 0 seconds.
uf250-04.cnf fulfilled No. of Restarts: 2876 No. of Flips: 3015 time to process: 11 seconds.
uf250-04.cnf fulfilled No. of Restarts: 1700 No. of Flips: 1534 time to process: 6 seconds.
uf250-04.cnf fulfilled No. of Restarts: 4250 No. of Flips: 1385 time to process: 16 seconds.
uf250-04.cnf fulfilled No. of Restarts: 1238 No. of Flips: 4265 time to process: 4 seconds.
uf250-04.cnf , deadline. Restarts: 4550
uf250-04.cnf , deadline. Restarts: 4550
uf250-04.cnf , deadline. Restarts: 4550
uf250-04.cnf , deadline. Restarts: 4550
uf250-04.cnf fulfilled No. of Restarts: 1854 No. of Flips: 2756 time to process: 7 seconds.
uf250-04.cnf fulfilled No. of Restarts: 982 No. of Flips: 2511 time to process: 3 seconds.
uf250-04.cnf fulfilled No. of Restarts: 4293 No. of Flips: 2441 time to process: 16 seconds.
uf250-04.cnf fulfilled No. of Restarts: 2746 No. of Flips: 2098 time to process: 10 seconds.
uf250-04.cnf fulfilled No. of Restarts: 198 No. of Flips: 2037 time to process: 0 seconds.
uf250-04.cnf fulfilled No. of Restarts: 1451 No. of Flips: 2228 time to process: 5 seconds.
uf250-04.cnf fulfilled No. of Restarts: 751 No. of Flips: 2010 time to process: 2 seconds.
uf250-04.cnf fulfilled No. of Restarts: 260 No. of Flips: 3291 time to process: 1 seconds.
uf250-04.cnf fulfilled No. of Restarts: 1801 No. of Flips: 4547 time to process: 7 seconds.
uf250-04.cnf fulfilled No. of Restarts: 513 No. of Flips: 3618 time to process: 2 seconds.
uf250-04.cnf , deadline. Restarts: 4550
uf250-04.cnf fulfilled No. of Restarts: 2130 No. of Flips: 4000 time to process: 8 seconds.
uf250-04.cnf fulfilled No. of Restarts: 291 No. of Flips: 2415 time to process: 1 seconds.
uf250-04.cnf fulfilled No. of Restarts: 3516 No. of Flips: 1775 time to process: 13 seconds.
uf250-04.cnf fulfilled No. of Restarts: 1109 No. of Flips: 3945 time to process: 4 seconds.
uf250-04.cnf , deadline. Restarts: 4550
uf250-04.cnf fulfilled No. of Restarts: 679 No. of Flips: 3388 time to process: 2 seconds.
uf250-04.cnf fulfilled No. of Restarts: 2946 No. of Flips: 2499 time to process: 11 seconds.
uf250-04.cnf fulfilled No. of Restarts: 2880 No. of Flips: 3318 time to process: 11 seconds.
uf250-04.cnf fulfilled No. of Restarts: 1506 No. of Flips: 1111 time to process: 5 seconds.
uf250-04.cnf fulfilled No. of Restarts: 2033 No. of Flips: 3261 time to process: 7 seconds.
uf250-04.cnf fulfilled No. of Restarts: 1419 No. of Flips: 4557 time to process: 5 seconds.
uf250-04.cnf , deadline. Restarts: 4550
uf250-04.cnf fulfilled No. of Restarts: 3610 No. of Flips: 2177 time to process: 14 seconds.
uf250-04.cnf , deadline. Restarts: 4550
uf250-04.cnf fulfilled No. of Restarts: 1258 No. of Flips: 1837 time to process: 4 seconds.
uf250-04.cnf fulfilled No. of Restarts: 651 No. of Flips: 2681 time to process: 2 seconds.
uf250-04.cnf fulfilled No. of Restarts: 615 No. of Flips: 3057 time to process: 2 seconds.
uf250-04.cnf fulfilled No. of Restarts: 1738 No. of Flips: 4624 time to process: 6 seconds.
uf250-04.cnf fulfilled No. of Restarts: 1953 No. of Flips: 1609 time to process: 7 seconds.
uf250-04.cnf fulfilled No. of Restarts: 1543 No. of Flips: 2896 time to process: 5 seconds.
uf250-04.cnf fulfilled No. of Restarts: 690 No. of Flips: 3860 time to process: 2 seconds.
uf250-04.cnf fulfilled No. of Restarts: 3705 No. of Flips: 3102 time to process: 14 seconds.
uf250-04.cnf , deadline. Restarts: 4550
uf250-04.cnf fulfilled No. of Restarts: 3137 No. of Flips: 4058 time to process: 12 seconds.
uf250-04.cnf fulfilled No. of Restarts: 3860 No. of Flips: 3164 time to process: 15 seconds.
uf250-04.cnf fulfilled No. of Restarts: 2766 No. of Flips: 4768 time to process: 10 seconds.
uf250-04.cnf , deadline. Restarts: 4550
uf250-04.cnf fulfilled No. of Restarts: 1230 No. of Flips: 1170 time to process: 4 seconds.
uf250-04.cnf fulfilled No. of Restarts: 1428 No. of Flips: 1604 time to process: 5 seconds.
uf250-04.cnf fulfilled No. of Restarts: 62 No. of Flips: 3627 time to process: 0 seconds.
uf250-04.cnf fulfilled No. of Restarts: 3299 No. of Flips: 2982 time to process: 12 seconds.
uf250-04.cnf fulfilled No. of Restarts: 645 No. of Flips: 2754 time to process: 2 seconds.
uf250-04.cnf , deadline. Restarts: 4550
uf250-04.cnf , deadline. Restarts: 4550
uf250-04.cnf fulfilled No. of Restarts: 558 No. of Flips: 1297 time to process: 2 seconds.
uf250-04.cnf fulfilled No. of Restarts: 4301 No. of Flips: 3314 time to process: 16 seconds.
uf250-04.cnf fulfilled No. of Restarts: 33 No. of Flips: 2845 time to process: 0 seconds.
uf250-04.cnf fulfilled No. of Restarts: 1532 No. of Flips: 3299 time to process: 5 seconds.
uf250-04.cnf fulfilled No. of Restarts: 352 No. of Flips: 2155 time to process: 1 seconds.
uf250-04.cnf fulfilled No. of Restarts: 1214 No. of Flips: 4179 time to process: 4 seconds.
uf250-04.cnf fulfilled No. of Restarts: 3121 No. of Flips: 1693 time to process: 12 seconds.
uf250-04.cnf fulfilled No. of Restarts: 293 No. of Flips: 4084 time to process: 1 seconds.
uf250-04.cnf fulfilled No. of Restarts: 3818 No. of Flips: 4506 time to process: 14 seconds.
uf250-04.cnf fulfilled No. of Restarts: 1855 No. of Flips: 2348 time to process: 7 seconds.
uf250-04.cnf , deadline. Restarts: 4550
uf250-04.cnf , deadline. Restarts: 4550
uf250-04.cnf fulfilled No. of Restarts: 2300 No. of Flips: 4657 time to process: 8 seconds.
uf250-04.cnf fulfilled No. of Restarts: 2348 No. of Flips: 1225 time to process: 9 seconds.
uf250-04.cnf fulfilled No. of Restarts: 4009 No. of Flips: 1044 time to process: 15 seconds.
uf250-04.cnf fulfilled No. of Restarts: 2830 No. of Flips: 3943 time to process: 11 seconds.
uf250-04.cnf fulfilled No. of Restarts: 52 No. of Flips: 3778 time to process: 0 seconds.
uf250-04.cnf , deadline. Restarts: 4550
uf250-04.cnf fulfilled No. of Restarts: 3871 No. of Flips: 2557 time to process: 15 seconds.
uf250-04.cnf fulfilled No. of Restarts: 1375 No. of Flips: 1599 time to process: 5 seconds.
uf250-04.cnf , deadline. Restarts: 4550
uf250-04.cnf , deadline. Restarts: 4550
uf250-04.cnf , deadline. Restarts: 4550
uf250-04.cnf fulfilled No. of Restarts: 2185 No. of Flips: 641 time to process: 8 seconds.
uf250-04.cnf fulfilled No. of Restarts: 1281 No. of Flips: 3241 time to process: 4 seconds.
uf250-04.cnf , deadline. Restarts: 4550
uf250-04.cnf fulfilled No. of Restarts: 1979 No. of Flips: 4132 time to process: 7 seconds.
uf250-04.cnf fulfilled No. of Restarts: 2462 No. of Flips: 2741 time to process: 9 seconds.
uf250-04.cnf fulfilled No. of Restarts: 553 No. of Flips: 1880 time to process: 2 seconds.
uf250-04.cnf fulfilled No. of Restarts: 1622 No. of Flips: 4084 time to process: 6 seconds.
uf250-04.cnf fulfilled No. of Restarts: 9 No. of Flips: 3683 time to process: 0 seconds.
uf250-04.cnf , deadline. Restarts: 4550
uf250-04.cnf , deadline. Restarts: 4550
uf250-04.cnf fulfilled No. of Restarts: 987 No. of Flips: 4213 time to process: 3 seconds.
uf250-04.cnf fulfilled No. of Restarts: 1803 No. of Flips: 2582 time to process: 7 seconds.
uf250-04.cnf fulfilled No. of Restarts: 4351 No. of Flips: 3380 time to process: 16 seconds.
uf250-04.cnf fulfilled No. of Restarts: 1508 No. of Flips: 4499 time to process: 5 seconds.
uf250-04.cnf fulfilled No. of Restarts: 477 No. of Flips: 3870 time to process: 1 seconds.
uf250-04.cnf fulfilled No. of Restarts: 777 No. of Flips: 3120 time to process: 3 seconds.
uf250-04.cnf fulfilled No. of Restarts: 2296 No. of Flips: 1436 time to process: 8 seconds.
uf250-04.cnf fulfilled No. of Restarts: 3685 No. of Flips: 2024 time to process: 14 seconds.
uf250-04.cnf fulfilled No. of Restarts: 2871 No. of Flips: 1370 time to process: 11 seconds.
uf250-04.cnf fulfilled No. of Restarts: 870 No. of Flips: 2834 time to process: 3 seconds.
uf250-04.cnf fulfilled No. of Restarts: 4481 No. of Flips: 703 time to process: 17 seconds.
uf250-04.cnf fulfilled No. of Restarts: 2398 No. of Flips: 4164 time to process: 9 seconds.
uf250-04.cnf , deadline. Restarts: 4550
uf250-04.cnf , deadline. Restarts: 4550
uf250-04.cnf , deadline. Restarts: 4550
uf250-04.cnf fulfilled No. of Restarts: 2219 No. of Flips: 2834 time to process: 8 seconds.
uf250-04.cnf , deadline. Restarts: 4550
uf250-04.cnf fulfilled No. of Restarts: 373 No. of Flips: 4603 time to process: 1 seconds.
uf250-04.cnf , deadline. Restarts: 4550
uf250-04.cnf fulfilled No. of Restarts: 998 No. of Flips: 2079 time to process: 3 seconds.
uf250-04.cnf fulfilled No. of Restarts: 3359 No. of Flips: 1751 time to process: 12 seconds.
uf250-04.cnf , deadline. Restarts: 4550
uf250-04.cnf fulfilled No. of Restarts: 543 No. of Flips: 2376 time to process: 2 seconds.
uf250-04.cnf fulfilled No. of Restarts: 2717 No. of Flips: 3355 time to process: 10 seconds.
uf250-04.cnf , deadline. Restarts: 4550
uf250-04.cnf fulfilled No. of Restarts: 1023 No. of Flips: 2479 time to process: 3 seconds.
uf250-04.cnf , deadline. Restarts: 4550
uf250-04.cnf fulfilled No. of Restarts: 4115 No. of Flips: 3009 time to process: 15 seconds.
uf250-04.cnf fulfilled No. of Restarts: 3360 No. of Flips: 3242 time to process: 13 seconds.
uf250-04.cnf fulfilled No. of Restarts: 2865 No. of Flips: 4858 time to process: 11 seconds.
uf250-04.cnf fulfilled No. of Restarts: 3796 No. of Flips: 3771 time to process: 14 seconds.
uf250-04.cnf , deadline. Restarts: 4550
uf250-04.cnf fulfilled No. of Restarts: 2439 No. of Flips: 4912 time to process: 9 seconds.
uf250-04.cnf fulfilled No. of Restarts: 1545 No. of Flips: 2162 time to process: 5 seconds.
uf250-04.cnf fulfilled No. of Restarts: 4042 No. of Flips: 3556 time to process: 15 seconds.
uf250-04.cnf , deadline. Restarts: 4550
uf250-04.cnf fulfilled No. of Restarts: 4407 No. of Flips: 3476 time to process: 17 seconds.
uf250-04.cnf fulfilled No. of Restarts: 3625 No. of Flips: 4426 time to process: 14 seconds.
uf250-04.cnf , deadline. Restarts: 4550
uf250-04.cnf , deadline. Restarts: 4550
uf250-04.cnf fulfilled No. of Restarts: 804 No. of Flips: 2799 time to process: 3 seconds.
uf250-04.cnf fulfilled No. of Restarts: 19 No. of Flips: 4171 time to process: 0 seconds.
uf250-04.cnf fulfilled No. of Restarts: 490 No. of Flips: 2538 time to process: 1 seconds.
uf250-04.cnf fulfilled No. of Restarts: 2593 No. of Flips: 3002 time to process: 10 seconds.
uf250-04.cnf , deadline. Restarts: 4550
uf250-04.cnf fulfilled No. of Restarts: 870 No. of Flips: 2025 time to process: 3 seconds.
uf250-04.cnf fulfilled No. of Restarts: 1830 No. of Flips: 2679 time to process: 7 seconds.
uf250-04.cnf fulfilled No. of Restarts: 200 No. of Flips: 2180 time to process: 0 seconds.
uf250-04.cnf fulfilled No. of Restarts: 1353 No. of Flips: 4535 time to process: 5 seconds.
uf250-04.cnf fulfilled No. of Restarts: 1189 No. of Flips: 4039 time to process: 4 seconds.
uf250-04.cnf , deadline. Restarts: 4550
uf250-04.cnf , deadline. Restarts: 4550
uf250-04.cnf fulfilled No. of Restarts: 45 No. of Flips: 4424 time to process: 0 seconds.
uf250-04.cnf fulfilled No. of Restarts: 2846 No. of Flips: 2946 time to process: 11 seconds.
uf250-04.cnf , deadline. Restarts: 4550
uf250-04.cnf , deadline. Restarts: 4550
uf250-04.cnf fulfilled No. of Restarts: 437 No. of Flips: 2997 time to process: 1 seconds.
uf250-04.cnf fulfilled No. of Restarts: 3140 No. of Flips: 3420 time to process: 12 seconds.
uf250-04.cnf , deadline. Restarts: 4550
uf250-04.cnf fulfilled No. of Restarts: 591 No. of Flips: 1755 time to process: 2 seconds.
uf250-04.cnf fulfilled No. of Restarts: 2296 No. of Flips: 3112 time to process: 8 seconds.
uf250-04.cnf , deadline. Restarts: 4550
uf250-04.cnf fulfilled No. of Restarts: 210 No. of Flips: 4259 time to process: 0 seconds.
uf250-04.cnf fulfilled No. of Restarts: 302 No. of Flips: 4668 time to process: 1 seconds.
uf250-04.cnf fulfilled No. of Restarts: 2285 No. of Flips: 3550 time to process: 8 seconds.
uf250-04.cnf fulfilled No. of Restarts: 2333 No. of Flips: 4950 time to process: 9 seconds.
uf250-04.cnf fulfilled No. of Restarts: 1652 No. of Flips: 3107 time to process: 6 seconds.
uf250-04.cnf fulfilled No. of Restarts: 349 No. of Flips: 2884 time to process: 1 seconds.
uf250-04.cnf fulfilled No. of Restarts: 440 No. of Flips: 3906 time to process: 1 seconds.
uf250-04.cnf , deadline. Restarts: 4550
uf250-04.cnf fulfilled No. of Restarts: 295 No. of Flips: 2008 time to process: 1 seconds.
uf250-04.cnf fulfilled No. of Restarts: 578 No. of Flips: 3357 time to process: 2 seconds.
uf250-04.cnf fulfilled No. of Restarts: 3335 No. of Flips: 3970 time to process: 12 seconds.
uf250-04.cnf fulfilled No. of Restarts: 1924 No. of Flips: 4773 time to process: 7 seconds.
uf250-04.cnf fulfilled No. of Restarts: 3716 No. of Flips: 2470 time to process: 14 seconds.
uf250-04.cnf , deadline. Restarts: 4550
uf250-04.cnf fulfilled No. of Restarts: 1400 No. of Flips: 4710 time to process: 5 seconds.
uf250-04.cnf fulfilled No. of Restarts: 4452 No. of Flips: 3102 time to process: 17 seconds.
uf250-04.cnf fulfilled No. of Restarts: 373 No. of Flips: 3506 time to process: 1 seconds.
uf250-04.cnf fulfilled No. of Restarts: 1164 No. of Flips: 1613 time to process: 4 seconds.
uf250-04.cnf , deadline. Restarts: 4550
uf250-04.cnf fulfilled No. of Restarts: 69 No. of Flips: 1837 time to process: 0 seconds.
uf250-04.cnf , deadline. Restarts: 4550
uf250-04.cnf fulfilled No. of Restarts: 1141 No. of Flips: 3742 time to process: 4 seconds.
uf250-04.cnf fulfilled No. of Restarts: 633 No. of Flips: 3079 time to process: 2 seconds.
uf250-04.cnf fulfilled No. of Restarts: 2298 No. of Flips: 4190 time to process: 8 seconds.
uf250-04.cnf , deadline. Restarts: 4550
uf250-04.cnf fulfilled No. of Restarts: 4165 No. of Flips: 3313 time to process: 16 seconds.
uf250-04.cnf , deadline. Restarts: 4550
uf250-04.cnf fulfilled No. of Restarts: 267 No. of Flips: 4309 time to process: 1 seconds.
