# Supplementary material for: Completion Probabilities and Parallel Restart Strategies under an Imposed Deadline
Source: PLoS One. 2016 Oct 12;11(10):e0164605. doi: 10.1371/journal.pone.0164605 (PMC5061357; doi:10.1371/journal.pone.0164605)
Supplement: S1 File — The file “S1_File.zip” is the data gathered from the experiments regarding completion probability. (ZIP) [file pone.0164605.s004.zip › results_Single_r4620.288.txt]

uf250-04.cnf , deadline. Restarts: 4620
uf250-04.cnf fulfilled No. of Restarts: 254 No. of Flips: 2656 time to process: 1 seconds.
uf250-04.cnf fulfilled No. of Restarts: 3542 No. of Flips: 1222 time to process: 15 seconds.
uf250-04.cnf fulfilled No. of Restarts: 1994 No. of Flips: 4790 time to process: 8 seconds.
uf250-04.cnf , deadline. Restarts: 4620
uf250-04.cnf fulfilled No. of Restarts: 351 No. of Flips: 2857 time to process: 1 seconds.
uf250-04.cnf fulfilled No. of Restarts: 2108 No. of Flips: 1553 time to process: 8 seconds.
uf250-04.cnf fulfilled No. of Restarts: 1557 No. of Flips: 2832 time to process: 6 seconds.
uf250-04.cnf , deadline. Restarts: 4620
uf250-04.cnf fulfilled No. of Restarts: 2142 No. of Flips: 1728 time to process: 9 seconds.
uf250-04.cnf fulfilled No. of Restarts: 1629 No. of Flips: 3487 time to process: 6 seconds.
uf250-04.cnf , deadline. Restarts: 4620
uf250-04.cnf fulfilled No. of Restarts: 1968 No. of Flips: 4666 time to process: 8 seconds.
uf250-04.cnf , deadline. Restarts: 4620
uf250-04.cnf fulfilled No. of Restarts: 923 No. of Flips: 2501 time to process: 3 seconds.
uf250-04.cnf fulfilled No. of Restarts: 3108 No. of Flips: 4390 time to process: 12 seconds.
uf250-04.cnf , deadline. Restarts: 4620
uf250-04.cnf fulfilled No. of Restarts: 3577 No. of Flips: 4392 time to process: 14 seconds.
uf250-04.cnf , deadline. Restarts: 4620
uf250-04.cnf fulfilled No. of Restarts: 193 No. of Flips: 3489 time to process: 0 seconds.
uf250-04.cnf , deadline. Restarts: 4620
uf250-04.cnf fulfilled No. of Restarts: 2143 No. of Flips: 3719 time to process: 8 seconds.
uf250-04.cnf fulfilled No. of Restarts: 3 No. of Flips: 4396 time to process: 0 seconds.
uf250-04.cnf fulfilled No. of Restarts: 3935 No. of Flips: 1450 time to process: 15 seconds.
uf250-04.cnf , deadline. Restarts: 4620
uf250-04.cnf fulfilled No. of Restarts: 14 No. of Flips: 2009 time to process: 0 seconds.
uf250-04.cnf fulfilled No. of Restarts: 3631 No. of Flips: 2866 time to process: 14 seconds.
uf250-04.cnf fulfilled No. of Restarts: 689 No. of Flips: 2923 time to process: 2 seconds.
uf250-04.cnf fulfilled No. of Restarts: 2231 No. of Flips: 2433 time to process: 9 seconds.
uf250-04.cnf fulfilled No. of Restarts: 1112 No. of Flips: 4996 time to process: 4 seconds.
uf250-04.cnf fulfilled No. of Restarts: 789 No. of Flips: 3481 time to process: 3 seconds.
uf250-04.cnf fulfilled No. of Restarts: 2024 No. of Flips: 2660 time to process: 8 seconds.
uf250-04.cnf fulfilled No. of Restarts: 828 No. of Flips: 4448 time to process: 3 seconds.
uf250-04.cnf fulfilled No. of Restarts: 3254 No. of Flips: 3793 time to process: 13 seconds.
uf250-04.cnf fulfilled No. of Restarts: 1622 No. of Flips: 4093 time to process: 6 seconds.
uf250-04.cnf fulfilled No. of Restarts: 235 No. of Flips: 3007 time to process: 1 seconds.
uf250-04.cnf fulfilled No. of Restarts: 1631 No. of Flips: 1744 time to process: 6 seconds.
uf250-04.cnf , deadline. Restarts: 4620
uf250-04.cnf , deadline. Restarts: 4620
uf250-04.cnf fulfilled No. of Restarts: 1918 No. of Flips: 3343 time to process: 7 seconds.
uf250-04.cnf fulfilled No. of Restarts: 512 No. of Flips: 3715 time to process: 2 seconds.
uf250-04.cnf , deadline. Restarts: 4620
uf250-04.cnf , deadline. Restarts: 4620
uf250-04.cnf fulfilled No. of Restarts: 1521 No. of Flips: 1385 time to process: 6 seconds.
uf250-04.cnf fulfilled No. of Restarts: 3341 No. of Flips: 4943 time to process: 13 seconds.
uf250-04.cnf fulfilled No. of Restarts: 1190 No. of Flips: 4591 time to process: 4 seconds.
uf250-04.cnf fulfilled No. of Restarts: 3438 No. of Flips: 3831 time to process: 14 seconds.
uf250-04.cnf , deadline. Restarts: 4620
uf250-04.cnf fulfilled No. of Restarts: 755 No. of Flips: 3484 time to process: 3 seconds.
uf250-04.cnf fulfilled No. of Restarts: 627 No. of Flips: 2482 time to process: 2 seconds.
uf250-04.cnf fulfilled No. of Restarts: 2664 No. of Flips: 4692 time to process: 10 seconds.
uf250-04.cnf fulfilled No. of Restarts: 3157 No. of Flips: 1209 time to process: 12 seconds.
uf250-04.cnf fulfilled No. of Restarts: 3015 No. of Flips: 1420 time to process: 12 seconds.
uf250-04.cnf fulfilled No. of Restarts: 249 No. of Flips: 4102 time to process: 1 seconds.
uf250-04.cnf , deadline. Restarts: 4620
uf250-04.cnf , deadline. Restarts: 4620
uf250-04.cnf , deadline. Restarts: 4620
uf250-04.cnf fulfilled No. of Restarts: 724 No. of Flips: 1460 time to process: 3 seconds.
uf250-04.cnf fulfilled No. of Restarts: 2592 No. of Flips: 831 time to process: 10 seconds.
uf250-04.cnf fulfilled No. of Restarts: 3882 No. of Flips: 2534 time to process: 16 seconds.
uf250-04.cnf fulfilled No. of Restarts: 545 No. of Flips: 1832 time to process: 2 seconds.
uf250-04.cnf fulfilled No. of Restarts: 1075 No. of Flips: 2877 time to process: 4 seconds.
uf250-04.cnf fulfilled No. of Restarts: 3980 No. of Flips: 3481 time to process: 17 seconds.
uf250-04.cnf fulfilled No. of Restarts: 1314 No. of Flips: 2093 time to process: 5 seconds.
uf250-04.cnf , deadline. Restarts: 4620
uf250-04.cnf , deadline. Restarts: 4620
uf250-04.cnf fulfilled No. of Restarts: 2205 No. of Flips: 2368 time to process: 8 seconds.
uf250-04.cnf , deadline. Restarts: 4620
uf250-04.cnf fulfilled No. of Restarts: 1958 No. of Flips: 3747 time to process: 7 seconds.
uf250-04.cnf fulfilled No. of Restarts: 2593 No. of Flips: 1959 time to process: 10 seconds.
uf250-04.cnf fulfilled No. of Restarts: 3031 No. of Flips: 1346 time to process: 11 seconds.
uf250-04.cnf , deadline. Restarts: 4620
uf250-04.cnf fulfilled No. of Restarts: 394 No. of Flips: 3085 time to process: 1 seconds.
uf250-04.cnf fulfilled No. of Restarts: 140 No. of Flips: 2442 time to process: 0 seconds.
uf250-04.cnf fulfilled No. of Restarts: 896 No. of Flips: 4206 time to process: 3 seconds.
uf250-04.cnf , deadline. Restarts: 4620
uf250-04.cnf fulfilled No. of Restarts: 2114 No. of Flips: 1533 time to process: 8 seconds.
uf250-04.cnf , deadline. Restarts: 4620
uf250-04.cnf fulfilled No. of Restarts: 3472 No. of Flips: 4723 time to process: 13 seconds.
uf250-04.cnf , deadline. Restarts: 4620
uf250-04.cnf fulfilled No. of Restarts: 23 No. of Flips: 3779 time to process: 0 seconds.
uf250-04.cnf fulfilled No. of Restarts: 4416 No. of Flips: 3360 time to process: 16 seconds.
uf250-04.cnf fulfilled No. of Restarts: 1950 No. of Flips: 2554 time to process: 7 seconds.
uf250-04.cnf fulfilled No. of Restarts: 1997 No. of Flips: 3464 time to process: 7 seconds.
uf250-04.cnf fulfilled No. of Restarts: 1892 No. of Flips: 4440 time to process: 7 seconds.
uf250-04.cnf , deadline. Restarts: 4620
uf250-04.cnf , deadline. Restarts: 4620
uf250-04.cnf fulfilled No. of Restarts: 1800 No. of Flips: 3136 time to process: 6 seconds.
uf250-04.cnf fulfilled No. of Restarts: 1136 No. of Flips: 4056 time to process: 4 seconds.
uf250-04.cnf fulfilled No. of Restarts: 3653 No. of Flips: 1614 time to process: 14 seconds.
uf250-04.cnf , deadline. Restarts: 4620
uf250-04.cnf fulfilled No. of Restarts: 1417 No. of Flips: 3525 time to process: 5 seconds.
uf250-04.cnf fulfilled No. of Restarts: 295 No. of Flips: 4494 time to process: 1 seconds.
uf250-04.cnf fulfilled No. of Restarts: 1268 No. of Flips: 2276 time to process: 4 seconds.
uf250-04.cnf , deadline. Restarts: 4620
uf250-04.cnf fulfilled No. of Restarts: 1809 No. of Flips: 1517 time to process: 6 seconds.
uf250-04.cnf fulfilled No. of Restarts: 3967 No. of Flips: 3821 time to process: 15 seconds.
uf250-04.cnf , deadline. Restarts: 4620
uf250-04.cnf fulfilled No. of Restarts: 2875 No. of Flips: 4276 time to process: 10 seconds.
uf250-04.cnf fulfilled No. of Restarts: 3727 No. of Flips: 1350 time to process: 14 seconds.
uf250-04.cnf fulfilled No. of Restarts: 2339 No. of Flips: 2027 time to process: 9 seconds.
uf250-04.cnf fulfilled No. of Restarts: 48 No. of Flips: 2756 time to process: 0 seconds.
uf250-04.cnf fulfilled No. of Restarts: 1657 No. of Flips: 836 time to process: 6 seconds.
uf250-04.cnf fulfilled No. of Restarts: 1108 No. of Flips: 3027 time to process: 4 seconds.
uf250-04.cnf fulfilled No. of Restarts: 315 No. of Flips: 3837 time to process: 1 seconds.
uf250-04.cnf fulfilled No. of Restarts: 580 No. of Flips: 4465 time to process: 2 seconds.
uf250-04.cnf , deadline. Restarts: 4620
uf250-04.cnf fulfilled No. of Restarts: 3059 No. of Flips: 2991 time to process: 11 seconds.
uf250-04.cnf fulfilled No. of Restarts: 2772 No. of Flips: 1571 time to process: 10 seconds.
uf250-04.cnf fulfilled No. of Restarts: 4024 No. of Flips: 2289 time to process: 15 seconds.
uf250-04.cnf fulfilled No. of Restarts: 450 No. of Flips: 3240 time to process: 1 seconds.
uf250-04.cnf fulfilled No. of Restarts: 3134 No. of Flips: 952 time to process: 12 seconds.
uf250-04.cnf fulfilled No. of Restarts: 4045 No. of Flips: 4419 time to process: 15 seconds.
uf250-04.cnf fulfilled No. of Restarts: 1127 No. of Flips: 3961 time to process: 4 seconds.
uf250-04.cnf , deadline. Restarts: 4620
uf250-04.cnf fulfilled No. of Restarts: 4099 No. of Flips: 4738 time to process: 15 seconds.
uf250-04.cnf , deadline. Restarts: 4620
uf250-04.cnf fulfilled No. of Restarts: 597 No. of Flips: 1116 time to process: 2 seconds.
uf250-04.cnf fulfilled No. of Restarts: 240 No. of Flips: 4069 time to process: 0 seconds.
uf250-04.cnf fulfilled No. of Restarts: 1773 No. of Flips: 1046 time to process: 6 seconds.
uf250-04.cnf fulfilled No. of Restarts: 733 No. of Flips: 2546 time to process: 3 seconds.
uf250-04.cnf fulfilled No. of Restarts: 2946 No. of Flips: 2315 time to process: 11 seconds.
uf250-04.cnf fulfilled No. of Restarts: 2640 No. of Flips: 4459 time to process: 10 seconds.
uf250-04.cnf fulfilled No. of Restarts: 66 No. of Flips: 3181 time to process: 0 seconds.
uf250-04.cnf fulfilled No. of Restarts: 482 No. of Flips: 2228 time to process: 1 seconds.
uf250-04.cnf , deadline. Restarts: 4620
uf250-04.cnf fulfilled No. of Restarts: 352 No. of Flips: 2259 time to process: 1 seconds.
uf250-04.cnf fulfilled No. of Restarts: 2134 No. of Flips: 4469 time to process: 8 seconds.
uf250-04.cnf , deadline. Restarts: 4620
uf250-04.cnf fulfilled No. of Restarts: 723 No. of Flips: 4941 time to process: 2 seconds.
uf250-04.cnf , deadline. Restarts: 4620
uf250-04.cnf , deadline. Restarts: 4620
uf250-04.cnf fulfilled No. of Restarts: 1103 No. of Flips: 3217 time to process: 4 seconds.
uf250-04.cnf , deadline. Restarts: 4620
uf250-04.cnf fulfilled No. of Restarts: 1180 No. of Flips: 4232 time to process: 5 seconds.
uf250-04.cnf fulfilled No. of Restarts: 3298 No. of Flips: 3004 time to process: 13 seconds.
uf250-04.cnf , deadline. Restarts: 4620
uf250-04.cnf fulfilled No. of Restarts: 3478 No. of Flips: 4162 time to process: 13 seconds.
uf250-04.cnf , deadline. Restarts: 4620
uf250-04.cnf , deadline. Restarts: 4620
uf250-04.cnf , deadline. Restarts: 4620
uf250-04.cnf fulfilled No. of Restarts: 1804 No. of Flips: 3774 time to process: 7 seconds.
uf250-04.cnf , deadline. Restarts: 4620
uf250-04.cnf , deadline. Restarts: 4620
uf250-04.cnf fulfilled No. of Restarts: 2106 No. of Flips: 2929 time to process: 8 seconds.
uf250-04.cnf fulfilled No. of Restarts: 1584 No. of Flips: 3180 time to process: 6 seconds.
uf250-04.cnf fulfilled No. of Restarts: 1090 No. of Flips: 3373 time to process: 4 seconds.
uf250-04.cnf , deadline. Restarts: 4620
uf250-04.cnf , deadline. Restarts: 4620
uf250-04.cnf fulfilled No. of Restarts: 379 No. of Flips: 2504 time to process: 1 seconds.
uf250-04.cnf , deadline. Restarts: 4620
uf250-04.cnf fulfilled No. of Restarts: 540 No. of Flips: 4074 time to process: 2 seconds.
uf250-04.cnf fulfilled No. of Restarts: 3619 No. of Flips: 2696 time to process: 14 seconds.
uf250-04.cnf fulfilled No. of Restarts: 1217 No. of Flips: 4671 time to process: 4 seconds.
uf250-04.cnf fulfilled No. of Restarts: 513 No. of Flips: 4227 time to process: 2 seconds.
uf250-04.cnf , deadline. Restarts: 4620
uf250-04.cnf , deadline. Restarts: 4620
uf250-04.cnf fulfilled No. of Restarts: 2885 No. of Flips: 2062 time to process: 11 seconds.
uf250-04.cnf , deadline. Restarts: 4620
uf250-04.cnf fulfilled No. of Restarts: 4116 No. of Flips: 4662 time to process: 16 seconds.
uf250-04.cnf fulfilled No. of Restarts: 515 No. of Flips: 1885 time to process: 2 seconds.
uf250-04.cnf , deadline. Restarts: 4620
uf250-04.cnf fulfilled No. of Restarts: 1424 No. of Flips: 3307 time to process: 5 seconds.
uf250-04.cnf fulfilled No. of Restarts: 3220 No. of Flips: 4659 time to process: 12 seconds.
uf250-04.cnf , deadline. Restarts: 4620
uf250-04.cnf , deadline. Restarts: 4620
uf250-04.cnf fulfilled No. of Restarts: 124 No. of Flips: 1023 time to process: 0 seconds.
uf250-04.cnf , deadline. Restarts: 4620
uf250-04.cnf , deadline. Restarts: 4620
uf250-04.cnf , deadline. Restarts: 4620
uf250-04.cnf fulfilled No. of Restarts: 1382 No. of Flips: 3352 time to process: 5 seconds.
uf250-04.cnf fulfilled No. of Restarts: 1054 No. of Flips: 2787 time to process: 4 seconds.
uf250-04.cnf fulfilled No. of Restarts: 501 No. of Flips: 3820 time to process: 2 seconds.
uf250-04.cnf fulfilled No. of Restarts: 2937 No. of Flips: 2745 time to process: 11 seconds.
uf250-04.cnf fulfilled No. of Restarts: 1674 No. of Flips: 1216 time to process: 6 seconds.
uf250-04.cnf fulfilled No. of Restarts: 197 No. of Flips: 1967 time to process: 0 seconds.
uf250-04.cnf fulfilled No. of Restarts: 147 No. of Flips: 2083 time to process: 0 seconds.
uf250-04.cnf fulfilled No. of Restarts: 2443 No. of Flips: 1359 time to process: 9 seconds.
uf250-04.cnf fulfilled No. of Restarts: 851 No. of Flips: 3697 time to process: 3 seconds.
uf250-04.cnf , deadline. Restarts: 4620
uf250-04.cnf , deadline. Restarts: 4620
uf250-04.cnf fulfilled No. of Restarts: 4297 No. of Flips: 1592 time to process: 16 seconds.
uf250-04.cnf , deadline. Restarts: 4620
uf250-04.cnf fulfilled No. of Restarts: 2471 No. of Flips: 4965 time to process: 9 seconds.
uf250-04.cnf fulfilled No. of Restarts: 1551 No. of Flips: 1310 time to process: 5 seconds.
uf250-04.cnf , deadline. Restarts: 4620
uf250-04.cnf fulfilled No. of Restarts: 3295 No. of Flips: 1423 time to process: 13 seconds.
uf250-04.cnf fulfilled No. of Restarts: 1739 No. of Flips: 3447 time to process: 6 seconds.
uf250-04.cnf fulfilled No. of Restarts: 123 No. of Flips: 4232 time to process: 0 seconds.
uf250-04.cnf , deadline. Restarts: 4620
uf250-04.cnf , deadline. Restarts: 4620
uf250-04.cnf , deadline. Restarts: 4620
uf250-04.cnf fulfilled No. of Restarts: 2860 No. of Flips: 836 time to process: 11 seconds.
uf250-04.cnf , deadline. Restarts: 4620
uf250-04.cnf , deadline. Restarts: 4620
uf250-04.cnf , deadline. Restarts: 4620
uf250-04.cnf fulfilled No. of Restarts: 213 No. of Flips: 1776 time to process: 0 seconds.
uf250-04.cnf fulfilled No. of Restarts: 626 No. of Flips: 3779 time to process: 2 seconds.
uf250-04.cnf fulfilled No. of Restarts: 852 No. of Flips: 1475 time to process: 3 seconds.
uf250-04.cnf fulfilled No. of Restarts: 1559 No. of Flips: 709 time to process: 5 seconds.
uf250-04.cnf fulfilled No. of Restarts: 132 No. of Flips: 2654 time to process: 0 seconds.
uf250-04.cnf , deadline. Restarts: 4620
uf250-04.cnf fulfilled No. of Restarts: 1011 No. of Flips: 3278 time to process: 4 seconds.
uf250-04.cnf fulfilled No. of Restarts: 2494 No. of Flips: 4263 time to process: 9 seconds.
uf250-04.cnf , deadline. Restarts: 4620
uf250-04.cnf fulfilled No. of Restarts: 3971 No. of Flips: 4314 time to process: 15 seconds.
uf250-04.cnf fulfilled No. of Restarts: 1230 No. of Flips: 3448 time to process: 4 seconds.
uf250-04.cnf fulfilled No. of Restarts: 2898 No. of Flips: 2832 time to process: 11 seconds.
uf250-04.cnf , deadline. Restarts: 4620
uf250-04.cnf fulfilled No. of Restarts: 2308 No. of Flips: 3908 time to process: 8 seconds.
uf250-04.cnf fulfilled No. of Restarts: 3317 No. of Flips: 4565 time to process: 12 seconds.
uf250-04.cnf fulfilled No. of Restarts: 854 No. of Flips: 1348 time to process: 3 seconds.
uf250-04.cnf fulfilled No. of Restarts: 2853 No. of Flips: 3639 time to process: 10 seconds.
uf250-04.cnf fulfilled No. of Restarts: 812 No. of Flips: 4667 time to process: 3 seconds.
uf250-04.cnf fulfilled No. of Restarts: 131 No. of Flips: 3688 time to process: 0 seconds.
uf250-04.cnf fulfilled No. of Restarts: 1553 No. of Flips: 2874 time to process: 6 seconds.
uf250-04.cnf fulfilled No. of Restarts: 1027 No. of Flips: 4883 time to process: 4 seconds.
uf250-04.cnf , deadline. Restarts: 4620
uf250-04.cnf fulfilled No. of Restarts: 2223 No. of Flips: 3176 time to process: 8 seconds.
uf250-04.cnf , deadline. Restarts: 4620
uf250-04.cnf fulfilled No. of Restarts: 3385 No. of Flips: 1609 time to process: 12 seconds.
uf250-04.cnf fulfilled No. of Restarts: 1052 No. of Flips: 2821 time to process: 4 seconds.
uf250-04.cnf fulfilled No. of Restarts: 1625 No. of Flips: 3877 time to process: 6 seconds.
uf250-04.cnf fulfilled No. of Restarts: 2307 No. of Flips: 1302 time to process: 8 seconds.
uf250-04.cnf fulfilled No. of Restarts: 3568 No. of Flips: 3040 time to process: 13 seconds.
uf250-04.cnf fulfilled No. of Restarts: 1155 No. of Flips: 3476 time to process: 4 seconds.
uf250-04.cnf , deadline. Restarts: 4620
uf250-04.cnf , deadline. Restarts: 4620
uf250-04.cnf fulfilled No. of Restarts: 2912 No. of Flips: 3958 time to process: 11 seconds.
uf250-04.cnf fulfilled No. of Restarts: 1454 No. of Flips: 1238 time to process: 5 seconds.
uf250-04.cnf fulfilled No. of Restarts: 1194 No. of Flips: 2056 time to process: 4 seconds.
uf250-04.cnf fulfilled No. of Restarts: 26 No. of Flips: 3012 time to process: 0 seconds.
uf250-04.cnf fulfilled No. of Restarts: 556 No. of Flips: 1898 time to process: 2 seconds.
uf250-04.cnf fulfilled No. of Restarts: 1224 No. of Flips: 1684 time to process: 4 seconds.
uf250-04.cnf fulfilled No. of Restarts: 2046 No. of Flips: 961 time to process: 7 seconds.
uf250-04.cnf fulfilled No. of Restarts: 565 No. of Flips: 4981 time to process: 2 seconds.
uf250-04.cnf , deadline. Restarts: 4620
uf250-04.cnf , deadline. Restarts: 4620
uf250-04.cnf fulfilled No. of Restarts: 3108 No. of Flips: 3180 time to process: 12 seconds.
uf250-04.cnf , deadline. Restarts: 4620
uf250-04.cnf fulfilled No. of Restarts: 550 No. of Flips: 1798 time to process: 2 seconds.
uf250-04.cnf fulfilled No. of Restarts: 1867 No. of Flips: 1654 time to process: 7 seconds.
uf250-04.cnf fulfilled No. of Restarts: 1375 No. of Flips: 1052 time to process: 5 seconds.
uf250-04.cnf , deadline. Restarts: 4620
uf250-04.cnf fulfilled No. of Restarts: 871 No. of Flips: 3306 time to process: 3 seconds.
uf250-04.cnf fulfilled No. of Restarts: 2328 No. of Flips: 2217 time to process: 8 seconds.
uf250-04.cnf fulfilled No. of Restarts: 1700 No. of Flips: 4225 time to process: 6 seconds.
uf250-04.cnf , deadline. Restarts: 4620
uf250-04.cnf fulfilled No. of Restarts: 2735 No. of Flips: 4680 time to process: 10 seconds.
uf250-04.cnf fulfilled No. of Restarts: 436 No. of Flips: 3083 time to process: 1 seconds.
uf250-04.cnf , deadline. Restarts: 4620
uf250-04.cnf fulfilled No. of Restarts: 1237 No. of Flips: 1797 time to process: 4 seconds.
uf250-04.cnf fulfilled No. of Restarts: 2146 No. of Flips: 1368 time to process: 8 seconds.
uf250-04.cnf fulfilled No. of Restarts: 4619 No. of Flips: 4776 time to process: 17 seconds.
uf250-04.cnf , deadline. Restarts: 4620
uf250-04.cnf fulfilled No. of Restarts: 1216 No. of Flips: 4338 time to process: 4 seconds.
uf250-04.cnf fulfilled No. of Restarts: 118 No. of Flips: 4483 time to process: 0 seconds.
uf250-04.cnf fulfilled No. of Restarts: 4584 No. of Flips: 4284 time to process: 17 seconds.
uf250-04.cnf fulfilled No. of Restarts: 376 No. of Flips: 2030 time to process: 1 seconds.
uf250-04.cnf fulfilled No. of Restarts: 84 No. of Flips: 3007 time to process: 0 seconds.
uf250-04.cnf fulfilled No. of Restarts: 4571 No. of Flips: 4311 time to process: 17 seconds.
uf250-04.cnf , deadline. Restarts: 4620
uf250-04.cnf , deadline. Restarts: 4620
uf250-04.cnf , deadline. Restarts: 4620
uf250-04.cnf fulfilled No. of Restarts: 3419 No. of Flips: 2584 time to process: 13 seconds.
uf250-04.cnf fulfilled No. of Restarts: 2828 No. of Flips: 2879 time to process: 10 seconds.
uf250-04.cnf fulfilled No. of Restarts: 2532 No. of Flips: 2001 time to process: 9 seconds.
uf250-04.cnf , deadline. Restarts: 4620
uf250-04.cnf fulfilled No. of Restarts: 273 No. of Flips: 4626 time to process: 1 seconds.
uf250-04.cnf fulfilled No. of Restarts: 878 No. of Flips: 1626 time to process: 3 seconds.
uf250-04.cnf fulfilled No. of Restarts: 3430 No. of Flips: 4287 time to process: 13 seconds.
uf250-04.cnf , deadline. Restarts: 4620
uf250-04.cnf fulfilled No. of Restarts: 1990 No. of Flips: 4526 time to process: 7 seconds.
uf250-04.cnf , deadline. Restarts: 4620
uf250-04.cnf fulfilled No. of Restarts: 2525 No. of Flips: 2895 time to process: 9 seconds.
uf250-04.cnf fulfilled No. of Restarts: 511 No. of Flips: 1295 time to process: 2 seconds.
uf250-04.cnf fulfilled No. of Restarts: 1043 No. of Flips: 3314 time to process: 4 seconds.
uf250-04.cnf fulfilled No. of Restarts: 548 No. of Flips: 1922 time to process: 2 seconds.
uf250-04.cnf fulfilled No. of Restarts: 2681 No. of Flips: 4451 time to process: 10 seconds.
uf250-04.cnf fulfilled No. of Restarts: 456 No. of Flips: 2615 time to process: 1 seconds.
uf250-04.cnf fulfilled No. of Restarts: 634 No. of Flips: 1284 time to process: 2 seconds.
uf250-04.cnf , deadline. Restarts: 4620
uf250-04.cnf , deadline. Restarts: 4620
uf250-04.cnf , deadline. Restarts: 4620
uf250-04.cnf fulfilled No. of Restarts: 1944 No. of Flips: 4351 time to process: 7 seconds.
uf250-04.cnf , deadline. Restarts: 4620
uf250-04.cnf fulfilled No. of Restarts: 800 No. of Flips: 2615 time to process: 3 seconds.
uf250-04.cnf fulfilled No. of Restarts: 1453 No. of Flips: 4215 time to process: 5 seconds.
uf250-04.cnf fulfilled No. of Restarts: 731 No. of Flips: 2646 time to process: 2 seconds.
uf250-04.cnf fulfilled No. of Restarts: 2334 No. of Flips: 1442 time to process: 9 seconds.
uf250-04.cnf fulfilled No. of Restarts: 3651 No. of Flips: 2843 time to process: 14 seconds.
uf250-04.cnf , deadline. Restarts: 4620
uf250-04.cnf fulfilled No. of Restarts: 3274 No. of Flips: 4841 time to process: 12 seconds.
uf250-04.cnf fulfilled No. of Restarts: 1300 No. of Flips: 3363 time to process: 5 seconds.
uf250-04.cnf fulfilled No. of Restarts: 3854 No. of Flips: 2018 time to process: 14 seconds.
uf250-04.cnf fulfilled No. of Restarts: 1316 No. of Flips: 1454 time to process: 5 seconds.
uf250-04.cnf fulfilled No. of Restarts: 4573 No. of Flips: 954 time to process: 17 seconds.
uf250-04.cnf , deadline. Restarts: 4620
uf250-04.cnf fulfilled No. of Restarts: 2250 No. of Flips: 1544 time to process: 8 seconds.
uf250-04.cnf fulfilled No. of Restarts: 136 No. of Flips: 4304 time to process: 0 seconds.
uf250-04.cnf , deadline. Restarts: 4620
uf250-04.cnf fulfilled No. of Restarts: 1412 No. of Flips: 2527 time to process: 5 seconds.
uf250-04.cnf fulfilled No. of Restarts: 3812 No. of Flips: 3544 time to process: 14 seconds.
uf250-04.cnf fulfilled No. of Restarts: 4396 No. of Flips: 3590 time to process: 16 seconds.
uf250-04.cnf fulfilled No. of Restarts: 971 No. of Flips: 4141 time to process: 3 seconds.
uf250-04.cnf fulfilled No. of Restarts: 875 No. of Flips: 2382 time to process: 3 seconds.
uf250-04.cnf fulfilled No. of Restarts: 1070 No. of Flips: 2493 time to process: 4 seconds.
uf250-04.cnf , deadline. Restarts: 4620
uf250-04.cnf , deadline. Restarts: 4620
uf250-04.cnf fulfilled No. of Restarts: 4128 No. of Flips: 3152 time to process: 16 seconds.
uf250-04.cnf fulfilled No. of Restarts: 1430 No. of Flips: 1243 time to process: 5 seconds.
uf250-04.cnf fulfilled No. of Restarts: 2307 No. of Flips: 3491 time to process: 8 seconds.
uf250-04.cnf fulfilled No. of Restarts: 3551 No. of Flips: 2698 time to process: 13 seconds.
uf250-04.cnf , deadline. Restarts: 4620
uf250-04.cnf fulfilled No. of Restarts: 37 No. of Flips: 3059 time to process: 0 seconds.
uf250-04.cnf fulfilled No. of Restarts: 2103 No. of Flips: 1907 time to process: 7 seconds.
uf250-04.cnf , deadline. Restarts: 4620
uf250-04.cnf fulfilled No. of Restarts: 2910 No. of Flips: 2407 time to process: 11 seconds.
uf250-04.cnf fulfilled No. of Restarts: 2674 No. of Flips: 3949 time to process: 10 seconds.
uf250-04.cnf fulfilled No. of Restarts: 2138 No. of Flips: 4508 time to process: 8 seconds.
uf250-04.cnf fulfilled No. of Restarts: 1363 No. of Flips: 3045 time to process: 5 seconds.
uf250-04.cnf fulfilled No. of Restarts: 179 No. of Flips: 4770 time to process: 0 seconds.
uf250-04.cnf fulfilled No. of Restarts: 2499 No. of Flips: 2784 time to process: 9 seconds.
uf250-04.cnf fulfilled No. of Restarts: 3475 No. of Flips: 3614 time to process: 13 seconds.
uf250-04.cnf fulfilled No. of Restarts: 941 No. of Flips: 2886 time to process: 3 seconds.
uf250-04.cnf fulfilled No. of Restarts: 1437 No. of Flips: 3996 time to process: 5 seconds.
uf250-04.cnf fulfilled No. of Restarts: 1987 No. of Flips: 4402 time to process: 7 seconds.
uf250-04.cnf fulfilled No. of Restarts: 2726 No. of Flips: 3945 time to process: 10 seconds.
uf250-04.cnf fulfilled No. of Restarts: 3643 No. of Flips: 1724 time to process: 13 seconds.
uf250-04.cnf fulfilled No. of Restarts: 883 No. of Flips: 1136 time to process: 3 seconds.
uf250-04.cnf , deadline. Restarts: 4620
uf250-04.cnf fulfilled No. of Restarts: 1687 No. of Flips: 4787 time to process: 6 seconds.
uf250-04.cnf fulfilled No. of Restarts: 1842 No. of Flips: 4514 time to process: 7 seconds.
uf250-04.cnf , deadline. Restarts: 4620
uf250-04.cnf fulfilled No. of Restarts: 1501 No. of Flips: 3712 time to process: 5 seconds.
uf250-04.cnf fulfilled No. of Restarts: 709 No. of Flips: 1886 time to process: 2 seconds.
uf250-04.cnf , deadline. Restarts: 4620
uf250-04.cnf fulfilled No. of Restarts: 4554 No. of Flips: 1812 time to process: 17 seconds.
uf250-04.cnf , deadline. Restarts: 4620
uf250-04.cnf fulfilled No. of Restarts: 1348 No. of Flips: 3374 time to process: 5 seconds.
uf250-04.cnf , deadline. Restarts: 4620
uf250-04.cnf , deadline. Restarts: 4620
uf250-04.cnf fulfilled No. of Restarts: 4235 No. of Flips: 1586 time to process: 16 seconds.
uf250-04.cnf fulfilled No. of Restarts: 4419 No. of Flips: 3644 time to process: 17 seconds.
uf250-04.cnf fulfilled No. of Restarts: 1163 No. of Flips: 3588 time to process: 4 seconds.
uf250-04.cnf , deadline. Restarts: 4620
uf250-04.cnf , deadline. Restarts: 4620
uf250-04.cnf fulfilled No. of Restarts: 1226 No. of Flips: 2042 time to process: 4 seconds.
uf250-04.cnf fulfilled No. of Restarts: 853 No. of Flips: 4215 time to process: 3 seconds.
uf250-04.cnf fulfilled No. of Restarts: 415 No. of Flips: 4397 time to process: 1 seconds.
uf250-04.cnf fulfilled No. of Restarts: 4060 No. of Flips: 2704 time to process: 15 seconds.
uf250-04.cnf , deadline. Restarts: 4620
uf250-04.cnf fulfilled No. of Restarts: 2700 No. of Flips: 3278 time to process: 10 seconds.
uf250-04.cnf , deadline. Restarts: 4620
uf250-04.cnf fulfilled No. of Restarts: 1674 No. of Flips: 4808 time to process: 6 seconds.
uf250-04.cnf , deadline. Restarts: 4620
uf250-04.cnf fulfilled No. of Restarts: 1453 No. of Flips: 3975 time to process: 5 seconds.
uf250-04.cnf fulfilled No. of Restarts: 682 No. of Flips: 4207 time to process: 2 seconds.
uf250-04.cnf , deadline. Restarts: 4620
uf250-04.cnf fulfilled No. of Restarts: 2801 No. of Flips: 1504 time to process: 10 seconds.
uf250-04.cnf , deadline. Restarts: 4620
uf250-04.cnf fulfilled No. of Restarts: 1083 No. of Flips: 1698 time to process: 4 seconds.
uf250-04.cnf , deadline. Restarts: 4620
uf250-04.cnf fulfilled No. of Restarts: 1592 No. of Flips: 1660 time to process: 6 seconds.
uf250-04.cnf fulfilled No. of Restarts: 4501 No. of Flips: 4181 time to process: 17 seconds.
uf250-04.cnf fulfilled No. of Restarts: 3330 No. of Flips: 1063 time to process: 12 seconds.
uf250-04.cnf fulfilled No. of Restarts: 4219 No. of Flips: 2028 time to process: 16 seconds.
uf250-04.cnf fulfilled No. of Restarts: 2433 No. of Flips: 3932 time to process: 9 seconds.
uf250-04.cnf fulfilled No. of Restarts: 223 No. of Flips: 3665 time to process: 0 seconds.
uf250-04.cnf fulfilled No. of Restarts: 886 No. of Flips: 2551 time to process: 3 seconds.
uf250-04.cnf fulfilled No. of Restarts: 3034 No. of Flips: 1673 time to process: 11 seconds.
uf250-04.cnf fulfilled No. of Restarts: 3127 No. of Flips: 932 time to process: 12 seconds.
uf250-04.cnf fulfilled No. of Restarts: 1910 No. of Flips: 1024 time to process: 7 seconds.
uf250-04.cnf fulfilled No. of Restarts: 981 No. of Flips: 1752 time to process: 3 seconds.
uf250-04.cnf fulfilled No. of Restarts: 2750 No. of Flips: 4092 time to process: 10 seconds.
uf250-04.cnf fulfilled No. of Restarts: 2974 No. of Flips: 1688 time to process: 11 seconds.
uf250-04.cnf fulfilled No. of Restarts: 1955 No. of Flips: 3665 time to process: 7 seconds.
uf250-04.cnf fulfilled No. of Restarts: 1465 No. of Flips: 4110 time to process: 5 seconds.
uf250-04.cnf fulfilled No. of Restarts: 1356 No. of Flips: 4416 time to process: 5 seconds.
uf250-04.cnf , deadline. Restarts: 4620
uf250-04.cnf , deadline. Restarts: 4620
uf250-04.cnf fulfilled No. of Restarts: 790 No. of Flips: 3216 time to process: 3 seconds.
uf250-04.cnf fulfilled No. of Restarts: 665 No. of Flips: 3485 time to process: 2 seconds.
uf250-04.cnf fulfilled No. of Restarts: 1268 No. of Flips: 4088 time to process: 5 seconds.
uf250-04.cnf , deadline. Restarts: 4620
uf250-04.cnf fulfilled No. of Restarts: 803 No. of Flips: 4125 time to process: 3 seconds.
uf250-04.cnf fulfilled No. of Restarts: 3885 No. of Flips: 3024 time to process: 15 seconds.
uf250-04.cnf fulfilled No. of Restarts: 2314 No. of Flips: 4251 time to process: 9 seconds.
uf250-04.cnf fulfilled No. of Restarts: 2189 No. of Flips: 3783 time to process: 8 seconds.
uf250-04.cnf fulfilled No. of Restarts: 2315 No. of Flips: 4699 time to process: 8 seconds.
uf250-04.cnf fulfilled No. of Restarts: 534 No. of Flips: 1624 time to process: 2 seconds.
uf250-04.cnf , deadline. Restarts: 4620
uf250-04.cnf fulfilled No. of Restarts: 840 No. of Flips: 2879 time to process: 3 seconds.
uf250-04.cnf fulfilled No. of Restarts: 1928 No. of Flips: 3896 time to process: 7 seconds.
uf250-04.cnf fulfilled No. of Restarts: 3992 No. of Flips: 2032 time to process: 15 seconds.
uf250-04.cnf , deadline. Restarts: 4620
uf250-04.cnf fulfilled No. of Restarts: 4009 No. of Flips: 2073 time to process: 15 seconds.
uf250-04.cnf fulfilled No. of Restarts: 3032 No. of Flips: 4569 time to process: 11 seconds.
uf250-04.cnf fulfilled No. of Restarts: 1625 No. of Flips: 4641 time to process: 6 seconds.
uf250-04.cnf fulfilled No. of Restarts: 1090 No. of Flips: 4429 time to process: 4 seconds.
uf250-04.cnf fulfilled No. of Restarts: 1292 No. of Flips: 1260 time to process: 5 seconds.
uf250-04.cnf fulfilled No. of Restarts: 15 No. of Flips: 3019 time to process: 0 seconds.
uf250-04.cnf fulfilled No. of Restarts: 803 No. of Flips: 2648 time to process: 3 seconds.
uf250-04.cnf fulfilled No. of Restarts: 2411 No. of Flips: 3023 time to process: 9 seconds.
uf250-04.cnf fulfilled No. of Restarts: 2140 No. of Flips: 2036 time to process: 8 seconds.
uf250-04.cnf fulfilled No. of Restarts: 251 No. of Flips: 970 time to process: 1 seconds.
uf250-04.cnf fulfilled No. of Restarts: 3918 No. of Flips: 3618 time to process: 15 seconds.
uf250-04.cnf , deadline. Restarts: 4620
uf250-04.cnf , deadline. Restarts: 4620
uf250-04.cnf fulfilled No. of Restarts: 306 No. of Flips: 2072 time to process: 1 seconds.
uf250-04.cnf fulfilled No. of Restarts: 2266 No. of Flips: 2972 time to process: 8 seconds.
uf250-04.cnf fulfilled No. of Restarts: 2624 No. of Flips: 3029 time to process: 10 seconds.
uf250-04.cnf fulfilled No. of Restarts: 918 No. of Flips: 3174 time to process: 3 seconds.
uf250-04.cnf fulfilled No. of Restarts: 736 No. of Flips: 3188 time to process: 2 seconds.
uf250-04.cnf fulfilled No. of Restarts: 3855 No. of Flips: 4824 time to process: 14 seconds.
uf250-04.cnf fulfilled No. of Restarts: 3439 No. of Flips: 4292 time to process: 13 seconds.
uf250-04.cnf fulfilled No. of Restarts: 300 No. of Flips: 2434 time to process: 1 seconds.
uf250-04.cnf fulfilled No. of Restarts: 3613 No. of Flips: 2575 time to process: 14 seconds.
uf250-04.cnf fulfilled No. of Restarts: 3893 No. of Flips: 4682 time to process: 15 seconds.
uf250-04.cnf fulfilled No. of Restarts: 593 No. of Flips: 4373 time to process: 2 seconds.
uf250-04.cnf fulfilled No. of Restarts: 3427 No. of Flips: 4397 time to process: 13 seconds.
uf250-04.cnf , deadline. Restarts: 4620
uf250-04.cnf fulfilled No. of Restarts: 3946 No. of Flips: 3900 time to process: 15 seconds.
uf250-04.cnf fulfilled No. of Restarts: 228 No. of Flips: 1163 time to process: 0 seconds.
uf250-04.cnf fulfilled No. of Restarts: 1481 No. of Flips: 2086 time to process: 5 seconds.
uf250-04.cnf fulfilled No. of Restarts: 251 No. of Flips: 4177 time to process: 1 seconds.
uf250-04.cnf fulfilled No. of Restarts: 102 No. of Flips: 4143 time to process: 0 seconds.
uf250-04.cnf , deadline. Restarts: 4620
uf250-04.cnf fulfilled No. of Restarts: 627 No. of Flips: 2944 time to process: 2 seconds.
uf250-04.cnf fulfilled No. of Restarts: 31 No. of Flips: 4556 time to process: 0 seconds.
uf250-04.cnf , deadline. Restarts: 4620
uf250-04.cnf fulfilled No. of Restarts: 3368 No. of Flips: 2747 time to process: 12 seconds.
uf250-04.cnf fulfilled No. of Restarts: 1128 No. of Flips: 4869 time to process: 4 seconds.
uf250-04.cnf fulfilled No. of Restarts: 499 No. of Flips: 1527 time to process: 2 seconds.
uf250-04.cnf fulfilled No. of Restarts: 237 No. of Flips: 4887 time to process: 0 seconds.
uf250-04.cnf fulfilled No. of Restarts: 3111 No. of Flips: 4234 time to process: 12 seconds.
uf250-04.cnf fulfilled No. of Restarts: 961 No. of Flips: 4972 time to process: 3 seconds.
uf250-04.cnf fulfilled No. of Restarts: 2710 No. of Flips: 4086 time to process: 10 seconds.
uf250-04.cnf fulfilled No. of Restarts: 3703 No. of Flips: 4985 time to process: 14 seconds.
uf250-04.cnf fulfilled No. of Restarts: 1780 No. of Flips: 3815 time to process: 6 seconds.
uf250-04.cnf fulfilled No. of Restarts: 96 No. of Flips: 1606 time to process: 0 seconds.
uf250-04.cnf fulfilled No. of Restarts: 1103 No. of Flips: 4846 time to process: 4 seconds.
uf250-04.cnf fulfilled No. of Restarts: 767 No. of Flips: 3974 time to process: 3 seconds.
uf250-04.cnf , deadline. Restarts: 4620
uf250-04.cnf fulfilled No. of Restarts: 2045 No. of Flips: 2189 time to process: 8 seconds.
uf250-04.cnf fulfilled No. of Restarts: 1420 No. of Flips: 2238 time to process: 5 seconds.
uf250-04.cnf fulfilled No. of Restarts: 1583 No. of Flips: 4453 time to process: 6 seconds.
uf250-04.cnf fulfilled No. of Restarts: 3561 No. of Flips: 2627 time to process: 13 seconds.
uf250-04.cnf , deadline. Restarts: 4620
uf250-04.cnf , deadline. Restarts: 4620
uf250-04.cnf fulfilled No. of Restarts: 3875 No. of Flips: 3214 time to process: 15 seconds.
uf250-04.cnf , deadline. Restarts: 4620
uf250-04.cnf fulfilled No. of Restarts: 1186 No. of Flips: 2426 time to process: 4 seconds.
uf250-04.cnf fulfilled No. of Restarts: 2107 No. of Flips: 2538 time to process: 8 seconds.
uf250-04.cnf fulfilled No. of Restarts: 681 No. of Flips: 1160 time to process: 2 seconds.
uf250-04.cnf fulfilled No. of Restarts: 888 No. of Flips: 3074 time to process: 3 seconds.
uf250-04.cnf fulfilled No. of Restarts: 2472 No. of Flips: 4801 time to process: 9 seconds.
uf250-04.cnf , deadline. Restarts: 4620
uf250-04.cnf fulfilled No. of Restarts: 2164 No. of Flips: 4084 time to process: 8 seconds.
uf250-04.cnf fulfilled No. of Restarts: 1528 No. of Flips: 3797 time to process: 6 seconds.
uf250-04.cnf fulfilled No. of Restarts: 2045 No. of Flips: 4034 time to process: 7 seconds.
uf250-04.cnf fulfilled No. of Restarts: 1781 No. of Flips: 1193 time to process: 7 seconds.
uf250-04.cnf fulfilled No. of Restarts: 2060 No. of Flips: 4468 time to process: 7 seconds.
uf250-04.cnf fulfilled No. of Restarts: 2949 No. of Flips: 2190 time to process: 11 seconds.
uf250-04.cnf , deadline. Restarts: 4620
uf250-04.cnf , deadline. Restarts: 4620
uf250-04.cnf , deadline. Restarts: 4620
uf250-04.cnf fulfilled No. of Restarts: 108 No. of Flips: 4267 time to process: 0 seconds.
uf250-04.cnf fulfilled No. of Restarts: 1932 No. of Flips: 1256 time to process: 7 seconds.
uf250-04.cnf fulfilled No. of Restarts: 520 No. of Flips: 3187 time to process: 2 seconds.
uf250-04.cnf fulfilled No. of Restarts: 300 No. of Flips: 3840 time to process: 1 seconds.
uf250-04.cnf , deadline. Restarts: 4620
uf250-04.cnf fulfilled No. of Restarts: 4613 No. of Flips: 3244 time to process: 17 seconds.
uf250-04.cnf fulfilled No. of Restarts: 203 No. of Flips: 4297 time to process: 0 seconds.
uf250-04.cnf fulfilled No. of Restarts: 81 No. of Flips: 1977 time to process: 0 seconds.
uf250-04.cnf fulfilled No. of Restarts: 3037 No. of Flips: 1094 time to process: 11 seconds.
uf250-04.cnf , deadline. Restarts: 4620
uf250-04.cnf , deadline. Restarts: 4620
uf250-04.cnf , deadline. Restarts: 4620
uf250-04.cnf fulfilled No. of Restarts: 2581 No. of Flips: 2821 time to process: 10 seconds.
uf250-04.cnf fulfilled No. of Restarts: 1944 No. of Flips: 4849 time to process: 7 seconds.
uf250-04.cnf , deadline. Restarts: 4620
uf250-04.cnf fulfilled No. of Restarts: 913 No. of Flips: 4205 time to process: 3 seconds.
uf250-04.cnf , deadline. Restarts: 4620
uf250-04.cnf fulfilled No. of Restarts: 1088 No. of Flips: 1637 time to process: 4 seconds.
uf250-04.cnf fulfilled No. of Restarts: 219 No. of Flips: 4087 time to process: 0 seconds.
uf250-04.cnf fulfilled No. of Restarts: 3184 No. of Flips: 2481 time to process: 12 seconds.
uf250-04.cnf fulfilled No. of Restarts: 634 No. of Flips: 4087 time to process: 2 seconds.
uf250-04.cnf fulfilled No. of Restarts: 1456 No. of Flips: 4591 time to process: 5 seconds.
uf250-04.cnf fulfilled No. of Restarts: 1218 No. of Flips: 2419 time to process: 4 seconds.
uf250-04.cnf , deadline. Restarts: 4620
uf250-04.cnf fulfilled No. of Restarts: 89 No. of Flips: 988 time to process: 0 seconds.
uf250-04.cnf fulfilled No. of Restarts: 3753 No. of Flips: 2570 time to process: 14 seconds.
uf250-04.cnf fulfilled No. of Restarts: 574 No. of Flips: 4427 time to process: 2 seconds.
uf250-04.cnf fulfilled No. of Restarts: 3823 No. of Flips: 2820 time to process: 14 seconds.
uf250-04.cnf , deadline. Restarts: 4620
uf250-04.cnf fulfilled No. of Restarts: 2643 No. of Flips: 3803 time to process: 10 seconds.
uf250-04.cnf , deadline. Restarts: 4620
uf250-04.cnf fulfilled No. of Restarts: 777 No. of Flips: 2252 time to process: 3 seconds.
uf250-04.cnf fulfilled No. of Restarts: 2269 No. of Flips: 4607 time to process: 9 seconds.
uf250-04.cnf fulfilled No. of Restarts: 549 No. of Flips: 4529 time to process: 2 seconds.
uf250-04.cnf , deadline. Restarts: 4620
uf250-04.cnf fulfilled No. of Restarts: 2336 No. of Flips: 4165 time to process: 9 seconds.
uf250-04.cnf fulfilled No. of Restarts: 1097 No. of Flips: 2823 time to process: 4 seconds.
uf250-04.cnf , deadline. Restarts: 4620
uf250-04.cnf fulfilled No. of Restarts: 194 No. of Flips: 838 time to process: 0 seconds.
uf250-04.cnf fulfilled No. of Restarts: 142 No. of Flips: 4779 time to process: 0 seconds.
uf250-04.cnf fulfilled No. of Restarts: 829 No. of Flips: 1702 time to process: 3 seconds.
uf250-04.cnf fulfilled No. of Restarts: 1573 No. of Flips: 4598 time to process: 6 seconds.
uf250-04.cnf , deadline. Restarts: 4620
uf250-04.cnf , deadline. Restarts: 4620
uf250-04.cnf fulfilled No. of Restarts: 3759 No. of Flips: 4152 time to process: 14 seconds.
uf250-04.cnf fulfilled No. of Restarts: 352 No. of Flips: 3283 time to process: 1 seconds.
uf250-04.cnf fulfilled No. of Restarts: 2873 No. of Flips: 3072 time to process: 11 seconds.
uf250-04.cnf , deadline. Restarts: 4620
uf250-04.cnf fulfilled No. of Restarts: 1722 No. of Flips: 1586 time to process: 6 seconds.
uf250-04.cnf , deadline. Restarts: 4620
uf250-04.cnf fulfilled No. of Restarts: 374 No. of Flips: 2432 time to process: 1 seconds.
uf250-04.cnf fulfilled No. of Restarts: 4084 No. of Flips: 3297 time to process: 15 seconds.
uf250-04.cnf fulfilled No. of Restarts: 4396 No. of Flips: 2242 time to process: 17 seconds.
uf250-04.cnf fulfilled No. of Restarts: 2706 No. of Flips: 4039 time to process: 10 seconds.
uf250-04.cnf fulfilled No. of Restarts: 1249 No. of Flips: 4826 time to process: 4 seconds.
uf250-04.cnf , deadline. Restarts: 4620
uf250-04.cnf fulfilled No. of Restarts: 160 No. of Flips: 3404 time to process: 0 seconds.
uf250-04.cnf fulfilled No. of Restarts: 631 No. of Flips: 3516 time to process: 2 seconds.
uf250-04.cnf , deadline. Restarts: 4620
uf250-04.cnf fulfilled No. of Restarts: 2404 No. of Flips: 2936 time to process: 9 seconds.
uf250-04.cnf , deadline. Restarts: 4620
uf250-04.cnf fulfilled No. of Restarts: 3557 No. of Flips: 3797 time to process: 13 seconds.
uf250-04.cnf fulfilled No. of Restarts: 138 No. of Flips: 1932 time to process: 0 seconds.
uf250-04.cnf fulfilled No. of Restarts: 1532 No. of Flips: 3253 time to process: 6 seconds.
uf250-04.cnf fulfilled No. of Restarts: 160 No. of Flips: 2046 time to process: 0 seconds.
uf250-04.cnf fulfilled No. of Restarts: 2507 No. of Flips: 2947 time to process: 9 seconds.
uf250-04.cnf fulfilled No. of Restarts: 2303 No. of Flips: 2666 time to process: 8 seconds.
uf250-04.cnf fulfilled No. of Restarts: 233 No. of Flips: 2727 time to process: 0 seconds.
uf250-04.cnf fulfilled No. of Restarts: 1172 No. of Flips: 4785 time to process: 4 seconds.
uf250-04.cnf fulfilled No. of Restarts: 281 No. of Flips: 1620 time to process: 1 seconds.
uf250-04.cnf , deadline. Restarts: 4620
uf250-04.cnf fulfilled No. of Restarts: 730 No. of Flips: 3016 time to process: 2 seconds.
uf250-04.cnf fulfilled No. of Restarts: 949 No. of Flips: 4777 time to process: 3 seconds.
uf250-04.cnf , deadline. Restarts: 4620
uf250-04.cnf fulfilled No. of Restarts: 4258 No. of Flips: 1984 time to process: 16 seconds.
uf250-04.cnf , deadline. Restarts: 4620
uf250-04.cnf , deadline. Restarts: 4620
uf250-04.cnf , deadline. Restarts: 4620
uf250-04.cnf , deadline. Restarts: 4620
uf250-04.cnf fulfilled No. of Restarts: 3727 No. of Flips: 3635 time to process: 14 seconds.
uf250-04.cnf fulfilled No. of Restarts: 1757 No. of Flips: 2521 time to process: 6 seconds.
uf250-04.cnf fulfilled No. of Restarts: 170 No. of Flips: 1272 time to process: 0 seconds.
uf250-04.cnf fulfilled No. of Restarts: 2214 No. of Flips: 3642 time to process: 8 seconds.
uf250-04.cnf , deadline. Restarts: 4620
uf250-04.cnf fulfilled No. of Restarts: 2319 No. of Flips: 3661 time to process: 8 seconds.
uf250-04.cnf fulfilled No. of Restarts: 181 No. of Flips: 3143 time to process: 0 seconds.
uf250-04.cnf , deadline. Restarts: 4620
uf250-04.cnf fulfilled No. of Restarts: 2630 No. of Flips: 2971 time to process: 10 seconds.
uf250-04.cnf fulfilled No. of Restarts: 854 No. of Flips: 811 time to process: 3 seconds.
uf250-04.cnf fulfilled No. of Restarts: 3293 No. of Flips: 4365 time to process: 12 seconds.
uf250-04.cnf fulfilled No. of Restarts: 2366 No. of Flips: 2255 time to process: 9 seconds.
uf250-04.cnf fulfilled No. of Restarts: 1478 No. of Flips: 2106 time to process: 5 seconds.
uf250-04.cnf , deadline. Restarts: 4620
uf250-04.cnf , deadline. Restarts: 4620
uf250-04.cnf fulfilled No. of Restarts: 2162 No. of Flips: 2933 time to process: 8 seconds.
uf250-04.cnf fulfilled No. of Restarts: 3847 No. of Flips: 3184 time to process: 14 seconds.
uf250-04.cnf fulfilled No. of Restarts: 3808 No. of Flips: 3187 time to process: 14 seconds.
uf250-04.cnf fulfilled No. of Restarts: 148 No. of Flips: 2427 time to process: 0 seconds.
uf250-04.cnf fulfilled No. of Restarts: 1711 No. of Flips: 4188 time to process: 6 seconds.
uf250-04.cnf fulfilled No. of Restarts: 2070 No. of Flips: 3053 time to process: 8 seconds.
uf250-04.cnf fulfilled No. of Restarts: 826 No. of Flips: 4411 time to process: 3 seconds.
uf250-04.cnf fulfilled No. of Restarts: 1412 No. of Flips: 852 time to process: 5 seconds.
uf250-04.cnf fulfilled No. of Restarts: 240 No. of Flips: 1492 time to process: 0 seconds.
uf250-04.cnf fulfilled No. of Restarts: 155 No. of Flips: 3760 time to process: 0 seconds.
uf250-04.cnf fulfilled No. of Restarts: 47 No. of Flips: 2207 time to process: 0 seconds.
uf250-04.cnf fulfilled No. of Restarts: 1598 No. of Flips: 1167 time to process: 6 seconds.
uf250-04.cnf fulfilled No. of Restarts: 3341 No. of Flips: 1211 time to process: 13 seconds.
uf250-04.cnf fulfilled No. of Restarts: 220 No. of Flips: 2985 time to process: 0 seconds.
uf250-04.cnf fulfilled No. of Restarts: 3320 No. of Flips: 2854 time to process: 12 seconds.
uf250-04.cnf , deadline. Restarts: 4620
uf250-04.cnf fulfilled No. of Restarts: 1520 No. of Flips: 3936 time to process: 5 seconds.
uf250-04.cnf fulfilled No. of Restarts: 2404 No. of Flips: 1715 time to process: 9 seconds.
uf250-04.cnf fulfilled No. of Restarts: 1653 No. of Flips: 1511 time to process: 6 seconds.
uf250-04.cnf fulfilled No. of Restarts: 2145 No. of Flips: 2309 time to process: 8 seconds.
uf250-04.cnf fulfilled No. of Restarts: 604 No. of Flips: 1721 time to process: 2 seconds.
uf250-04.cnf fulfilled No. of Restarts: 3216 No. of Flips: 1200 time to process: 12 seconds.
uf250-04.cnf fulfilled No. of Restarts: 3769 No. of Flips: 1394 time to process: 14 seconds.
uf250-04.cnf fulfilled No. of Restarts: 1944 No. of Flips: 4533 time to process: 7 seconds.
uf250-04.cnf fulfilled No. of Restarts: 3788 No. of Flips: 3038 time to process: 15 seconds.
uf250-04.cnf fulfilled No. of Restarts: 594 No. of Flips: 2535 time to process: 2 seconds.
uf250-04.cnf fulfilled No. of Restarts: 3156 No. of Flips: 4456 time to process: 12 seconds.
uf250-04.cnf fulfilled No. of Restarts: 2307 No. of Flips: 2133 time to process: 8 seconds.
uf250-04.cnf fulfilled No. of Restarts: 29 No. of Flips: 4970 time to process: 0 seconds.
uf250-04.cnf fulfilled No. of Restarts: 4545 No. of Flips: 2643 time to process: 17 seconds.
uf250-04.cnf fulfilled No. of Restarts: 162 No. of Flips: 2687 time to process: 0 seconds.
uf250-04.cnf , deadline. Restarts: 4620
uf250-04.cnf fulfilled No. of Restarts: 890 No. of Flips: 4282 time to process: 3 seconds.
uf250-04.cnf fulfilled No. of Restarts: 3750 No. of Flips: 3360 time to process: 14 seconds.
uf250-04.cnf fulfilled No. of Restarts: 1481 No. of Flips: 1808 time to process: 5 seconds.
uf250-04.cnf , deadline. Restarts: 4620
uf250-04.cnf fulfilled No. of Restarts: 2666 No. of Flips: 3280 time to process: 10 seconds.
uf250-04.cnf , deadline. Restarts: 4620
uf250-04.cnf fulfilled No. of Restarts: 785 No. of Flips: 3456 time to process: 3 seconds.
uf250-04.cnf fulfilled No. of Restarts: 1150 No. of Flips: 1397 time to process: 4 seconds.
uf250-04.cnf fulfilled No. of Restarts: 225 No. of Flips: 2561 time to process: 0 seconds.
uf250-04.cnf fulfilled No. of Restarts: 4002 No. of Flips: 4058 time to process: 15 seconds.
uf250-04.cnf fulfilled No. of Restarts: 1083 No. of Flips: 1755 time to process: 4 seconds.
uf250-04.cnf fulfilled No. of Restarts: 544 No. of Flips: 3885 time to process: 2 seconds.
uf250-04.cnf fulfilled No. of Restarts: 2358 No. of Flips: 2491 time to process: 9 seconds.
uf250-04.cnf , deadline. Restarts: 4620
uf250-04.cnf fulfilled No. of Restarts: 1691 No. of Flips: 3938 time to process: 6 seconds.
uf250-04.cnf fulfilled No. of Restarts: 317 No. of Flips: 4774 time to process: 1 seconds.
uf250-04.cnf fulfilled No. of Restarts: 2990 No. of Flips: 4674 time to process: 11 seconds.
uf250-04.cnf fulfilled No. of Restarts: 594 No. of Flips: 1534 time to process: 2 seconds.
uf250-04.cnf fulfilled No. of Restarts: 271 No. of Flips: 4798 time to process: 1 seconds.
uf250-04.cnf fulfilled No. of Restarts: 3546 No. of Flips: 2907 time to process: 13 seconds.
uf250-04.cnf fulfilled No. of Restarts: 981 No. of Flips: 1145 time to process: 3 seconds.
uf250-04.cnf , deadline. Restarts: 4620
uf250-04.cnf fulfilled No. of Restarts: 1787 No. of Flips: 1969 time to process: 6 seconds.
uf250-04.cnf fulfilled No. of Restarts: 1875 No. of Flips: 3480 time to process: 7 seconds.
uf250-04.cnf fulfilled No. of Restarts: 2466 No. of Flips: 2204 time to process: 9 seconds.
uf250-04.cnf fulfilled No. of Restarts: 642 No. of Flips: 1537 time to process: 2 seconds.
uf250-04.cnf fulfilled No. of Restarts: 945 No. of Flips: 1116 time to process: 3 seconds.
uf250-04.cnf fulfilled No. of Restarts: 1219 No. of Flips: 1498 time to process: 4 seconds.
uf250-04.cnf , deadline. Restarts: 4620
uf250-04.cnf fulfilled No. of Restarts: 2157 No. of Flips: 3919 time to process: 8 seconds.
uf250-04.cnf fulfilled No. of Restarts: 1942 No. of Flips: 2540 time to process: 7 seconds.
uf250-04.cnf , deadline. Restarts: 4620
uf250-04.cnf fulfilled No. of Restarts: 281 No. of Flips: 4315 time to process: 1 seconds.
uf250-04.cnf fulfilled No. of Restarts: 2070 No. of Flips: 3834 time to process: 8 seconds.
uf250-04.cnf , deadline. Restarts: 4620
uf250-04.cnf fulfilled No. of Restarts: 70 No. of Flips: 2561 time to process: 0 seconds.
uf250-04.cnf fulfilled No. of Restarts: 1953 No. of Flips: 4150 time to process: 7 seconds.
uf250-04.cnf fulfilled No. of Restarts: 2438 No. of Flips: 4464 time to process: 9 seconds.
uf250-04.cnf fulfilled No. of Restarts: 682 No. of Flips: 2229 time to process: 2 seconds.
uf250-04.cnf fulfilled No. of Restarts: 1104 No. of Flips: 3324 time to process: 4 seconds.
uf250-04.cnf , deadline. Restarts: 4620
uf250-04.cnf fulfilled No. of Restarts: 371 No. of Flips: 3224 time to process: 1 seconds.
uf250-04.cnf fulfilled No. of Restarts: 3729 No. of Flips: 2069 time to process: 14 seconds.
uf250-04.cnf fulfilled No. of Restarts: 471 No. of Flips: 1644 time to process: 1 seconds.
uf250-04.cnf , deadline. Restarts: 4620
uf250-04.cnf fulfilled No. of Restarts: 538 No. of Flips: 3494 time to process: 2 seconds.
uf250-04.cnf fulfilled No. of Restarts: 3396 No. of Flips: 3819 time to process: 13 seconds.
uf250-04.cnf fulfilled No. of Restarts: 909 No. of Flips: 2626 time to process: 3 seconds.
uf250-04.cnf fulfilled No. of Restarts: 2014 No. of Flips: 2113 time to process: 8 seconds.
uf250-04.cnf fulfilled No. of Restarts: 462 No. of Flips: 4369 time to process: 1 seconds.
uf250-04.cnf fulfilled No. of Restarts: 1174 No. of Flips: 2659 time to process: 4 seconds.
uf250-04.cnf fulfilled No. of Restarts: 837 No. of Flips: 4990 time to process: 3 seconds.
uf250-04.cnf fulfilled No. of Restarts: 1296 No. of Flips: 1823 time to process: 5 seconds.
uf250-04.cnf fulfilled No. of Restarts: 3232 No. of Flips: 3567 time to process: 12 seconds.
uf250-04.cnf fulfilled No. of Restarts: 576 No. of Flips: 2554 time to process: 2 seconds.
uf250-04.cnf , deadline. Restarts: 4620
uf250-04.cnf fulfilled No. of Restarts: 399 No. of Flips: 1668 time to process: 1 seconds.
uf250-04.cnf fulfilled No. of Restarts: 1337 No. of Flips: 1073 time to process: 5 seconds.
uf250-04.cnf fulfilled No. of Restarts: 2333 No. of Flips: 4282 time to process: 9 seconds.
uf250-04.cnf fulfilled No. of Restarts: 607 No. of Flips: 4582 time to process: 2 seconds.
uf250-04.cnf , deadline. Restarts: 4620
uf250-04.cnf , deadline. Restarts: 4620
uf250-04.cnf fulfilled No. of Restarts: 736 No. of Flips: 4142 time to process: 2 seconds.
uf250-04.cnf fulfilled No. of Restarts: 2303 No. of Flips: 2994 time to process: 8 seconds.
uf250-04.cnf fulfilled No. of Restarts: 1349 No. of Flips: 4861 time to process: 5 seconds.
uf250-04.cnf fulfilled No. of Restarts: 87 No. of Flips: 1604 time to process: 0 seconds.
uf250-04.cnf fulfilled No. of Restarts: 1892 No. of Flips: 3251 time to process: 7 seconds.
uf250-04.cnf fulfilled No. of Restarts: 747 No. of Flips: 3611 time to process: 2 seconds.
uf250-04.cnf fulfilled No. of Restarts: 1390 No. of Flips: 3031 time to process: 5 seconds.
uf250-04.cnf fulfilled No. of Restarts: 1864 No. of Flips: 892 time to process: 7 seconds.
uf250-04.cnf fulfilled No. of Restarts: 1011 No. of Flips: 4920 time to process: 4 seconds.
uf250-04.cnf , deadline. Restarts: 4620
uf250-04.cnf fulfilled No. of Restarts: 3818 No. of Flips: 1845 time to process: 14 seconds.
uf250-04.cnf fulfilled No. of Restarts: 1107 No. of Flips: 3360 time to process: 4 seconds.
uf250-04.cnf , deadline. Restarts: 4620
uf250-04.cnf fulfilled No. of Restarts: 2841 No. of Flips: 4572 time to process: 11 seconds.
uf250-04.cnf fulfilled No. of Restarts: 578 No. of Flips: 4734 time to process: 2 seconds.
uf250-04.cnf fulfilled No. of Restarts: 2388 No. of Flips: 4067 time to process: 9 seconds.
uf250-04.cnf fulfilled No. of Restarts: 271 No. of Flips: 4484 time to process: 1 seconds.
uf250-04.cnf fulfilled No. of Restarts: 3798 No. of Flips: 3480 time to process: 14 seconds.
uf250-04.cnf fulfilled No. of Restarts: 3159 No. of Flips: 1766 time to process: 12 seconds.
uf250-04.cnf fulfilled No. of Restarts: 742 No. of Flips: 3497 time to process: 3 seconds.
uf250-04.cnf fulfilled No. of Restarts: 857 No. of Flips: 2791 time to process: 3 seconds.
uf250-04.cnf fulfilled No. of Restarts: 2150 No. of Flips: 3529 time to process: 8 seconds.
uf250-04.cnf fulfilled No. of Restarts: 4177 No. of Flips: 3123 time to process: 16 seconds.
uf250-04.cnf , deadline. Restarts: 4620
uf250-04.cnf fulfilled No. of Restarts: 2984 No. of Flips: 988 time to process: 11 seconds.
uf250-04.cnf , deadline. Restarts: 4620
uf250-04.cnf , deadline. Restarts: 4620
uf250-04.cnf , deadline. Restarts: 4620
uf250-04.cnf fulfilled No. of Restarts: 733 No. of Flips: 2636 time to process: 2 seconds.
uf250-04.cnf fulfilled No. of Restarts: 727 No. of Flips: 1736 time to process: 2 seconds.
uf250-04.cnf fulfilled No. of Restarts: 1191 No. of Flips: 4513 time to process: 4 seconds.
uf250-04.cnf fulfilled No. of Restarts: 1933 No. of Flips: 3725 time to process: 7 seconds.
uf250-04.cnf , deadline. Restarts: 4620
uf250-04.cnf fulfilled No. of Restarts: 3153 No. of Flips: 1872 time to process: 12 seconds.
uf250-04.cnf fulfilled No. of Restarts: 1676 No. of Flips: 3751 time to process: 6 seconds.
uf250-04.cnf fulfilled No. of Restarts: 1492 No. of Flips: 4944 time to process: 5 seconds.
uf250-04.cnf fulfilled No. of Restarts: 545 No. of Flips: 2955 time to process: 2 seconds.
uf250-04.cnf fulfilled No. of Restarts: 399 No. of Flips: 2909 time to process: 1 seconds.
uf250-04.cnf fulfilled No. of Restarts: 490 No. of Flips: 3506 time to process: 1 seconds.
uf250-04.cnf , deadline. Restarts: 4620
uf250-04.cnf fulfilled No. of Restarts: 1947 No. of Flips: 1206 time to process: 8 seconds.
uf250-04.cnf fulfilled No. of Restarts: 4543 No. of Flips: 3032 time to process: 17 seconds.
uf250-04.cnf fulfilled No. of Restarts: 518 No. of Flips: 3643 time to process: 2 seconds.
uf250-04.cnf fulfilled No. of Restarts: 1804 No. of Flips: 2335 time to process: 7 seconds.
uf250-04.cnf fulfilled No. of Restarts: 4517 No. of Flips: 3381 time to process: 18 seconds.
uf250-04.cnf fulfilled No. of Restarts: 1762 No. of Flips: 4114 time to process: 6 seconds.
uf250-04.cnf , deadline. Restarts: 4620
uf250-04.cnf fulfilled No. of Restarts: 3674 No. of Flips: 4521 time to process: 14 seconds.
uf250-04.cnf fulfilled No. of Restarts: 3046 No. of Flips: 4227 time to process: 11 seconds.
uf250-04.cnf fulfilled No. of Restarts: 413 No. of Flips: 1405 time to process: 1 seconds.
uf250-04.cnf fulfilled No. of Restarts: 4527 No. of Flips: 3545 time to process: 17 seconds.
uf250-04.cnf fulfilled No. of Restarts: 939 No. of Flips: 2402 time to process: 3 seconds.
uf250-04.cnf fulfilled No. of Restarts: 314 No. of Flips: 3892 time to process: 1 seconds.
uf250-04.cnf fulfilled No. of Restarts: 76 No. of Flips: 1736 time to process: 0 seconds.
uf250-04.cnf , deadline. Restarts: 4620
uf250-04.cnf fulfilled No. of Restarts: 1134 No. of Flips: 4647 time to process: 4 seconds.
uf250-04.cnf fulfilled No. of Restarts: 2579 No. of Flips: 4208 time to process: 10 seconds.
uf250-04.cnf , deadline. Restarts: 4620
uf250-04.cnf fulfilled No. of Restarts: 654 No. of Flips: 3546 time to process: 2 seconds.
uf250-04.cnf fulfilled No. of Restarts: 240 No. of Flips: 4542 time to process: 0 seconds.
uf250-04.cnf , deadline. Restarts: 4620
uf250-04.cnf fulfilled No. of Restarts: 4558 No. of Flips: 830 time to process: 17 seconds.
uf250-04.cnf fulfilled No. of Restarts: 639 No. of Flips: 1759 time to process: 2 seconds.
uf250-04.cnf , deadline. Restarts: 4620
uf250-04.cnf fulfilled No. of Restarts: 243 No. of Flips: 4207 time to process: 0 seconds.
uf250-04.cnf fulfilled No. of Restarts: 797 No. of Flips: 3178 time to process: 3 seconds.
uf250-04.cnf fulfilled No. of Restarts: 459 No. of Flips: 4379 time to process: 1 seconds.
uf250-04.cnf fulfilled No. of Restarts: 1258 No. of Flips: 1952 time to process: 4 seconds.
uf250-04.cnf , deadline. Restarts: 4620
uf250-04.cnf fulfilled No. of Restarts: 2128 No. of Flips: 3023 time to process: 8 seconds.
uf250-04.cnf fulfilled No. of Restarts: 3984 No. of Flips: 3101 time to process: 15 seconds.
uf250-04.cnf fulfilled No. of Restarts: 993 No. of Flips: 4117 time to process: 3 seconds.
uf250-04.cnf fulfilled No. of Restarts: 2010 No. of Flips: 3817 time to process: 7 seconds.
uf250-04.cnf fulfilled No. of Restarts: 1887 No. of Flips: 3789 time to process: 7 seconds.
uf250-04.cnf fulfilled No. of Restarts: 2147 No. of Flips: 2591 time to process: 8 seconds.
uf250-04.cnf , deadline. Restarts: 4620
uf250-04.cnf , deadline. Restarts: 4620
uf250-04.cnf fulfilled No. of Restarts: 734 No. of Flips: 4038 time to process: 2 seconds.
uf250-04.cnf fulfilled No. of Restarts: 4136 No. of Flips: 2745 time to process: 16 seconds.
uf250-04.cnf fulfilled No. of Restarts: 2305 No. of Flips: 4033 time to process: 9 seconds.
uf250-04.cnf fulfilled No. of Restarts: 2733 No. of Flips: 2418 time to process: 10 seconds.
uf250-04.cnf fulfilled No. of Restarts: 433 No. of Flips: 1392 time to process: 1 seconds.
uf250-04.cnf , deadline. Restarts: 4620
uf250-04.cnf , deadline. Restarts: 4620
uf250-04.cnf , deadline. Restarts: 4620
uf250-04.cnf fulfilled No. of Restarts: 1450 No. of Flips: 3745 time to process: 5 seconds.
uf250-04.cnf fulfilled No. of Restarts: 1213 No. of Flips: 2243 time to process: 4 seconds.
uf250-04.cnf fulfilled No. of Restarts: 903 No. of Flips: 1389 time to process: 3 seconds.
uf250-04.cnf , deadline. Restarts: 4620
uf250-04.cnf fulfilled No. of Restarts: 223 No. of Flips: 1250 time to process: 0 seconds.
uf250-04.cnf fulfilled No. of Restarts: 373 No. of Flips: 2693 time to process: 1 seconds.
uf250-04.cnf , deadline. Restarts: 4620
uf250-04.cnf , deadline. Restarts: 4620
uf250-04.cnf fulfilled No. of Restarts: 1910 No. of Flips: 3347 time to process: 7 seconds.
uf250-04.cnf fulfilled No. of Restarts: 46 No. of Flips: 4310 time to process: 0 seconds.
uf250-04.cnf fulfilled No. of Restarts: 454 No. of Flips: 1754 time to process: 1 seconds.
uf250-04.cnf fulfilled No. of Restarts: 469 No. of Flips: 3875 time to process: 1 seconds.
uf250-04.cnf fulfilled No. of Restarts: 328 No. of Flips: 1763 time to process: 1 seconds.
uf250-04.cnf fulfilled No. of Restarts: 384 No. of Flips: 1091 time to process: 1 seconds.
uf250-04.cnf fulfilled No. of Restarts: 561 No. of Flips: 1554 time to process: 2 seconds.
uf250-04.cnf , deadline. Restarts: 4620
uf250-04.cnf , deadline. Restarts: 4620
uf250-04.cnf , deadline. Restarts: 4620
uf250-04.cnf fulfilled No. of Restarts: 658 No. of Flips: 809 time to process: 2 seconds.
uf250-04.cnf , deadline. Restarts: 4620
uf250-04.cnf , deadline. Restarts: 4620
uf250-04.cnf fulfilled No. of Restarts: 3008 No. of Flips: 1837 time to process: 11 seconds.
uf250-04.cnf fulfilled No. of Restarts: 386 No. of Flips: 4897 time to process: 1 seconds.
uf250-04.cnf fulfilled No. of Restarts: 1057 No. of Flips: 1870 time to process: 4 seconds.
uf250-04.cnf fulfilled No. of Restarts: 1252 No. of Flips: 1671 time to process: 4 seconds.
uf250-04.cnf , deadline. Restarts: 4620
uf250-04.cnf fulfilled No. of Restarts: 1206 No. of Flips: 1934 time to process: 4 seconds.
uf250-04.cnf fulfilled No. of Restarts: 2602 No. of Flips: 2391 time to process: 10 seconds.
uf250-04.cnf fulfilled No. of Restarts: 339 No. of Flips: 1651 time to process: 1 seconds.
uf250-04.cnf , deadline. Restarts: 4620
uf250-04.cnf fulfilled No. of Restarts: 936 No. of Flips: 1808 time to process: 3 seconds.
uf250-04.cnf fulfilled No. of Restarts: 3318 No. of Flips: 3423 time to process: 13 seconds.
uf250-04.cnf fulfilled No. of Restarts: 1424 No. of Flips: 1229 time to process: 5 seconds.
uf250-04.cnf , deadline. Restarts: 4620
uf250-04.cnf fulfilled No. of Restarts: 223 No. of Flips: 3128 time to process: 0 seconds.
uf250-04.cnf fulfilled No. of Restarts: 41 No. of Flips: 1766 time to process: 0 seconds.
uf250-04.cnf fulfilled No. of Restarts: 1144 No. of Flips: 3907 time to process: 4 seconds.
uf250-04.cnf fulfilled No. of Restarts: 625 No. of Flips: 3040 time to process: 2 seconds.
uf250-04.cnf fulfilled No. of Restarts: 642 No. of Flips: 4598 time to process: 2 seconds.
uf250-04.cnf , deadline. Restarts: 4620
uf250-04.cnf , deadline. Restarts: 4620
uf250-04.cnf fulfilled No. of Restarts: 389 No. of Flips: 4016 time to process: 1 seconds.
uf250-04.cnf fulfilled No. of Restarts: 1390 No. of Flips: 1955 time to process: 5 seconds.
uf250-04.cnf , deadline. Restarts: 4620
uf250-04.cnf , deadline. Restarts: 4620
uf250-04.cnf fulfilled No. of Restarts: 2372 No. of Flips: 684 time to process: 9 seconds.
uf250-04.cnf , deadline. Restarts: 4620
uf250-04.cnf fulfilled No. of Restarts: 720 No. of Flips: 2158 time to process: 2 seconds.
uf250-04.cnf , deadline. Restarts: 4620
uf250-04.cnf , deadline. Restarts: 4620
uf250-04.cnf fulfilled No. of Restarts: 4249 No. of Flips: 3312 time to process: 16 seconds.
uf250-04.cnf fulfilled No. of Restarts: 1230 No. of Flips: 1438 time to process: 4 seconds.
uf250-04.cnf fulfilled No. of Restarts: 2051 No. of Flips: 1335 time to process: 8 seconds.
uf250-04.cnf fulfilled No. of Restarts: 1133 No. of Flips: 3121 time to process: 4 seconds.
uf250-04.cnf , deadline. Restarts: 4620
uf250-04.cnf , deadline. Restarts: 4620
uf250-04.cnf fulfilled No. of Restarts: 1314 No. of Flips: 4154 time to process: 5 seconds.
uf250-04.cnf , deadline. Restarts: 4620
uf250-04.cnf fulfilled No. of Restarts: 77 No. of Flips: 4210 time to process: 0 seconds.
uf250-04.cnf fulfilled No. of Restarts: 863 No. of Flips: 1457 time to process: 3 seconds.
uf250-04.cnf , deadline. Restarts: 4620
uf250-04.cnf , deadline. Restarts: 4620
uf250-04.cnf fulfilled No. of Restarts: 686 No. of Flips: 3124 time to process: 2 seconds.
uf250-04.cnf , deadline. Restarts: 4620
uf250-04.cnf fulfilled No. of Restarts: 3444 No. of Flips: 4482 time to process: 13 seconds.
uf250-04.cnf , deadline. Restarts: 4620
uf250-04.cnf fulfilled No. of Restarts: 3541 No. of Flips: 3895 time to process: 13 seconds.
uf250-04.cnf fulfilled No. of Restarts: 4439 No. of Flips: 2432 time to process: 17 seconds.
uf250-04.cnf fulfilled No. of Restarts: 920 No. of Flips: 3480 time to process: 3 seconds.
uf250-04.cnf fulfilled No. of Restarts: 734 No. of Flips: 2478 time to process: 3 seconds.
uf250-04.cnf , deadline. Restarts: 4620
uf250-04.cnf fulfilled No. of Restarts: 1823 No. of Flips: 1633 time to process: 7 seconds.
uf250-04.cnf fulfilled No. of Restarts: 671 No. of Flips: 4442 time to process: 2 seconds.
uf250-04.cnf fulfilled No. of Restarts: 3615 No. of Flips: 4228 time to process: 13 seconds.
uf250-04.cnf fulfilled No. of Restarts: 277 No. of Flips: 2400 time to process: 1 seconds.
uf250-04.cnf fulfilled No. of Restarts: 927 No. of Flips: 3480 time to process: 3 seconds.
uf250-04.cnf fulfilled No. of Restarts: 3575 No. of Flips: 4439 time to process: 13 seconds.
uf250-04.cnf fulfilled No. of Restarts: 37 No. of Flips: 4834 time to process: 0 seconds.
uf250-04.cnf , deadline. Restarts: 4620
uf250-04.cnf fulfilled No. of Restarts: 228 No. of Flips: 1498 time to process: 0 seconds.
uf250-04.cnf fulfilled No. of Restarts: 1897 No. of Flips: 2476 time to process: 7 seconds.
uf250-04.cnf fulfilled No. of Restarts: 3317 No. of Flips: 1365 time to process: 12 seconds.
uf250-04.cnf fulfilled No. of Restarts: 559 No. of Flips: 4677 time to process: 2 seconds.
uf250-04.cnf fulfilled No. of Restarts: 2338 No. of Flips: 2592 time to process: 9 seconds.
uf250-04.cnf , deadline. Restarts: 4620
uf250-04.cnf , deadline. Restarts: 4620
uf250-04.cnf fulfilled No. of Restarts: 1134 No. of Flips: 748 time to process: 4 seconds.
uf250-04.cnf fulfilled No. of Restarts: 3168 No. of Flips: 690 time to process: 12 seconds.
uf250-04.cnf fulfilled No. of Restarts: 2709 No. of Flips: 1607 time to process: 10 seconds.
uf250-04.cnf , deadline. Restarts: 4620
uf250-04.cnf fulfilled No. of Restarts: 502 No. of Flips: 2407 time to process: 2 seconds.
uf250-04.cnf fulfilled No. of Restarts: 4607 No. of Flips: 1346 time to process: 17 seconds.
uf250-04.cnf fulfilled No. of Restarts: 1492 No. of Flips: 4916 time to process: 5 seconds.
uf250-04.cnf fulfilled No. of Restarts: 3214 No. of Flips: 4984 time to process: 12 seconds.
uf250-04.cnf fulfilled No. of Restarts: 756 No. of Flips: 2083 time to process: 2 seconds.
uf250-04.cnf fulfilled No. of Restarts: 2666 No. of Flips: 4047 time to process: 10 seconds.
uf250-04.cnf fulfilled No. of Restarts: 2948 No. of Flips: 2986 time to process: 11 seconds.
uf250-04.cnf fulfilled No. of Restarts: 2774 No. of Flips: 4544 time to process: 10 seconds.
uf250-04.cnf fulfilled No. of Restarts: 1337 No. of Flips: 2262 time to process: 5 seconds.
uf250-04.cnf fulfilled No. of Restarts: 3936 No. of Flips: 3503 time to process: 14 seconds.
uf250-04.cnf fulfilled No. of Restarts: 3970 No. of Flips: 3723 time to process: 15 seconds.
uf250-04.cnf fulfilled No. of Restarts: 152 No. of Flips: 2289 time to process: 0 seconds.
uf250-04.cnf fulfilled No. of Restarts: 4214 No. of Flips: 3597 time to process: 16 seconds.
uf250-04.cnf fulfilled No. of Restarts: 2277 No. of Flips: 4599 time to process: 9 seconds.
uf250-04.cnf fulfilled No. of Restarts: 4468 No. of Flips: 4895 time to process: 17 seconds.
uf250-04.cnf , deadline. Restarts: 4620
uf250-04.cnf , deadline. Restarts: 4620
uf250-04.cnf fulfilled No. of Restarts: 1382 No. of Flips: 2733 time to process: 5 seconds.
uf250-04.cnf , deadline. Restarts: 4620
uf250-04.cnf fulfilled No. of Restarts: 2547 No. of Flips: 1850 time to process: 10 seconds.
uf250-04.cnf fulfilled No. of Restarts: 84 No. of Flips: 1252 time to process: 0 seconds.
uf250-04.cnf fulfilled No. of Restarts: 1804 No. of Flips: 1968 time to process: 6 seconds.
uf250-04.cnf , deadline. Restarts: 4620
uf250-04.cnf fulfilled No. of Restarts: 1292 No. of Flips: 3085 time to process: 5 seconds.
uf250-04.cnf , deadline. Restarts: 4620
uf250-04.cnf fulfilled No. of Restarts: 1646 No. of Flips: 4576 time to process: 6 seconds.
uf250-04.cnf fulfilled No. of Restarts: 359 No. of Flips: 3142 time to process: 1 seconds.
uf250-04.cnf fulfilled No. of Restarts: 1049 No. of Flips: 2558 time to process: 4 seconds.
uf250-04.cnf fulfilled No. of Restarts: 158 No. of Flips: 3900 time to process: 0 seconds.
uf250-04.cnf fulfilled No. of Restarts: 989 No. of Flips: 4171 time to process: 3 seconds.
uf250-04.cnf fulfilled No. of Restarts: 1994 No. of Flips: 2806 time to process: 7 seconds.
uf250-04.cnf fulfilled No. of Restarts: 4569 No. of Flips: 3741 time to process: 17 seconds.
uf250-04.cnf , deadline. Restarts: 4620
uf250-04.cnf fulfilled No. of Restarts: 3612 No. of Flips: 1965 time to process: 14 seconds.
uf250-04.cnf fulfilled No. of Restarts: 1119 No. of Flips: 3535 time to process: 4 seconds.
uf250-04.cnf , deadline. Restarts: 4620
uf250-04.cnf fulfilled No. of Restarts: 2997 No. of Flips: 1578 time to process: 11 seconds.
uf250-04.cnf fulfilled No. of Restarts: 1728 No. of Flips: 3898 time to process: 6 seconds.
uf250-04.cnf fulfilled No. of Restarts: 2132 No. of Flips: 1092 time to process: 8 seconds.
uf250-04.cnf , deadline. Restarts: 4620
uf250-04.cnf fulfilled No. of Restarts: 2439 No. of Flips: 3760 time to process: 9 seconds.
uf250-04.cnf fulfilled No. of Restarts: 4529 No. of Flips: 2433 time to process: 17 seconds.
uf250-04.cnf fulfilled No. of Restarts: 4438 No. of Flips: 3446 time to process: 16 seconds.
uf250-04.cnf , deadline. Restarts: 4620
uf250-04.cnf fulfilled No. of Restarts: 3423 No. of Flips: 3205 time to process: 13 seconds.
uf250-04.cnf fulfilled No. of Restarts: 74 No. of Flips: 2244 time to process: 0 seconds.
uf250-04.cnf fulfilled No. of Restarts: 3146 No. of Flips: 3012 time to process: 12 seconds.
uf250-04.cnf fulfilled No. of Restarts: 384 No. of Flips: 962 time to process: 1 seconds.
uf250-04.cnf fulfilled No. of Restarts: 776 No. of Flips: 3551 time to process: 3 seconds.
uf250-04.cnf fulfilled No. of Restarts: 609 No. of Flips: 3541 time to process: 2 seconds.
uf250-04.cnf fulfilled No. of Restarts: 1025 No. of Flips: 4166 time to process: 4 seconds.
uf250-04.cnf , deadline. Restarts: 4620
uf250-04.cnf fulfilled No. of Restarts: 2068 No. of Flips: 3446 time to process: 8 seconds.
uf250-04.cnf fulfilled No. of Restarts: 3871 No. of Flips: 4293 time to process: 15 seconds.
uf250-04.cnf fulfilled No. of Restarts: 859 No. of Flips: 1691 time to process: 3 seconds.
uf250-04.cnf fulfilled No. of Restarts: 2750 No. of Flips: 4588 time to process: 10 seconds.
uf250-04.cnf , deadline. Restarts: 4620
uf250-04.cnf , deadline. Restarts: 4620
uf250-04.cnf fulfilled No. of Restarts: 1882 No. of Flips: 4694 time to process: 7 seconds.
uf250-04.cnf , deadline. Restarts: 4620
uf250-04.cnf , deadline. Restarts: 4620
uf250-04.cnf fulfilled No. of Restarts: 3210 No. of Flips: 2599 time to process: 12 seconds.
uf250-04.cnf fulfilled No. of Restarts: 635 No. of Flips: 4107 time to process: 2 seconds.
uf250-04.cnf fulfilled No. of Restarts: 3994 No. of Flips: 945 time to process: 15 seconds.
uf250-04.cnf fulfilled No. of Restarts: 2388 No. of Flips: 4001 time to process: 9 seconds.
uf250-04.cnf fulfilled No. of Restarts: 685 No. of Flips: 2781 time to process: 2 seconds.
uf250-04.cnf fulfilled No. of Restarts: 2621 No. of Flips: 2025 time to process: 10 seconds.
uf250-04.cnf , deadline. Restarts: 4620
uf250-04.cnf , deadline. Restarts: 4620
uf250-04.cnf fulfilled No. of Restarts: 1035 No. of Flips: 2888 time to process: 4 seconds.
uf250-04.cnf fulfilled No. of Restarts: 1347 No. of Flips: 3579 time to process: 5 seconds.
uf250-04.cnf fulfilled No. of Restarts: 286 No. of Flips: 1149 time to process: 1 seconds.
uf250-04.cnf fulfilled No. of Restarts: 3392 No. of Flips: 2913 time to process: 13 seconds.
uf250-04.cnf , deadline. Restarts: 4620
uf250-04.cnf , deadline. Restarts: 4620
uf250-04.cnf fulfilled No. of Restarts: 502 No. of Flips: 614 time to process: 2 seconds.
uf250-04.cnf fulfilled No. of Restarts: 1926 No. of Flips: 2594 time to process: 7 seconds.
uf250-04.cnf fulfilled No. of Restarts: 958 No. of Flips: 3875 time to process: 3 seconds.
uf250-04.cnf fulfilled No. of Restarts: 3686 No. of Flips: 4864 time to process: 14 seconds.
uf250-04.cnf fulfilled No. of Restarts: 3446 No. of Flips: 1266 time to process: 13 seconds.
uf250-04.cnf fulfilled No. of Restarts: 3076 No. of Flips: 4098 time to process: 11 seconds.
uf250-04.cnf fulfilled No. of Restarts: 4333 No. of Flips: 3311 time to process: 17 seconds.
uf250-04.cnf fulfilled No. of Restarts: 183 No. of Flips: 1957 time to process: 0 seconds.
uf250-04.cnf fulfilled No. of Restarts: 1287 No. of Flips: 2225 time to process: 5 seconds.
uf250-04.cnf fulfilled No. of Restarts: 1111 No. of Flips: 2378 time to process: 4 seconds.
uf250-04.cnf fulfilled No. of Restarts: 2320 No. of Flips: 2922 time to process: 8 seconds.
uf250-04.cnf fulfilled No. of Restarts: 1246 No. of Flips: 3774 time to process: 5 seconds.
uf250-04.cnf fulfilled No. of Restarts: 916 No. of Flips: 3779 time to process: 3 seconds.
uf250-04.cnf fulfilled No. of Restarts: 3717 No. of Flips: 3202 time to process: 14 seconds.
uf250-04.cnf fulfilled No. of Restarts: 383 No. of Flips: 4264 time to process: 1 seconds.
uf250-04.cnf fulfilled No. of Restarts: 3897 No. of Flips: 4675 time to process: 14 seconds.
uf250-04.cnf , deadline. Restarts: 4620
uf250-04.cnf fulfilled No. of Restarts: 3713 No. of Flips: 3485 time to process: 14 seconds.
uf250-04.cnf fulfilled No. of Restarts: 716 No. of Flips: 1144 time to process: 2 seconds.
uf250-04.cnf , deadline. Restarts: 4620
uf250-04.cnf fulfilled No. of Restarts: 3715 No. of Flips: 1923 time to process: 14 seconds.
uf250-04.cnf , deadline. Restarts: 4620
uf250-04.cnf fulfilled No. of Restarts: 440 No. of Flips: 2947 time to process: 1 seconds.
uf250-04.cnf fulfilled No. of Restarts: 301 No. of Flips: 4714 time to process: 1 seconds.
uf250-04.cnf fulfilled No. of Restarts: 140 No. of Flips: 2205 time to process: 0 seconds.
uf250-04.cnf fulfilled No. of Restarts: 1519 No. of Flips: 1140 time to process: 6 seconds.
uf250-04.cnf fulfilled No. of Restarts: 3092 No. of Flips: 3339 time to process: 11 seconds.
uf250-04.cnf , deadline. Restarts: 4620
uf250-04.cnf fulfilled No. of Restarts: 658 No. of Flips: 2472 time to process: 2 seconds.
uf250-04.cnf fulfilled No. of Restarts: 161 No. of Flips: 3807 time to process: 0 seconds.
uf250-04.cnf fulfilled No. of Restarts: 969 No. of Flips: 1949 time to process: 3 seconds.
uf250-04.cnf , deadline. Restarts: 4620
uf250-04.cnf fulfilled No. of Restarts: 3022 No. of Flips: 1721 time to process: 11 seconds.
uf250-04.cnf , deadline. Restarts: 4620
uf250-04.cnf fulfilled No. of Restarts: 1526 No. of Flips: 1911 time to process: 5 seconds.
uf250-04.cnf fulfilled No. of Restarts: 247 No. of Flips: 2925 time to process: 1 seconds.
uf250-04.cnf fulfilled No. of Restarts: 2340 No. of Flips: 2085 time to process: 9 seconds.
uf250-04.cnf , deadline. Restarts: 4620
uf250-04.cnf fulfilled No. of Restarts: 600 No. of Flips: 3964 time to process: 2 seconds.
uf250-04.cnf , deadline. Restarts: 4620
uf250-04.cnf fulfilled No. of Restarts: 249 No. of Flips: 1527 time to process: 1 seconds.
uf250-04.cnf fulfilled No. of Restarts: 4101 No. of Flips: 2836 time to process: 15 seconds.
uf250-04.cnf fulfilled No. of Restarts: 1934 No. of Flips: 4173 time to process: 7 seconds.
uf250-04.cnf , deadline. Restarts: 4620
uf250-04.cnf , deadline. Restarts: 4620
uf250-04.cnf fulfilled No. of Restarts: 861 No. of Flips: 1895 time to process: 3 seconds.
uf250-04.cnf fulfilled No. of Restarts: 55 No. of Flips: 3289 time to process: 0 seconds.
uf250-04.cnf fulfilled No. of Restarts: 1474 No. of Flips: 4478 time to process: 5 seconds.
uf250-04.cnf , deadline. Restarts: 4620
uf250-04.cnf fulfilled No. of Restarts: 2363 No. of Flips: 3518 time to process: 9 seconds.
uf250-04.cnf fulfilled No. of Restarts: 1110 No. of Flips: 2617 time to process: 4 seconds.
uf250-04.cnf fulfilled No. of Restarts: 323 No. of Flips: 1364 time to process: 1 seconds.
uf250-04.cnf fulfilled No. of Restarts: 1259 No. of Flips: 3307 time to process: 4 seconds.
uf250-04.cnf fulfilled No. of Restarts: 564 No. of Flips: 3398 time to process: 2 seconds.
uf250-04.cnf , deadline. Restarts: 4620
uf250-04.cnf fulfilled No. of Restarts: 3067 No. of Flips: 2603 time to process: 11 seconds.
uf250-04.cnf fulfilled No. of Restarts: 39 No. of Flips: 3492 time to process: 0 seconds.
uf250-04.cnf fulfilled No. of Restarts: 490 No. of Flips: 3656 time to process: 2 seconds.
uf250-04.cnf fulfilled No. of Restarts: 533 No. of Flips: 2287 time to process: 2 seconds.
uf250-04.cnf fulfilled No. of Restarts: 3959 No. of Flips: 1672 time to process: 15 seconds.
uf250-04.cnf , deadline. Restarts: 4620
uf250-04.cnf fulfilled No. of Restarts: 3045 No. of Flips: 1736 time to process: 11 seconds.
uf250-04.cnf , deadline. Restarts: 4620
uf250-04.cnf fulfilled No. of Restarts: 1409 No. of Flips: 3271 time to process: 5 seconds.
uf250-04.cnf fulfilled No. of Restarts: 2769 No. of Flips: 1860 time to process: 10 seconds.
uf250-04.cnf fulfilled No. of Restarts: 362 No. of Flips: 4620 time to process: 1 seconds.
uf250-04.cnf fulfilled No. of Restarts: 2008 No. of Flips: 3324 time to process: 7 seconds.
uf250-04.cnf fulfilled No. of Restarts: 2287 No. of Flips: 1658 time to process: 8 seconds.
uf250-04.cnf , deadline. Restarts: 4620
uf250-04.cnf , deadline. Restarts: 4620
uf250-04.cnf fulfilled No. of Restarts: 2201 No. of Flips: 4393 time to process: 8 seconds.
uf250-04.cnf fulfilled No. of Restarts: 2338 No. of Flips: 3038 time to process: 9 seconds.
uf250-04.cnf fulfilled No. of Restarts: 2579 No. of Flips: 1822 time to process: 10 seconds.
uf250-04.cnf fulfilled No. of Restarts: 4109 No. of Flips: 4789 time to process: 15 seconds.
uf250-04.cnf , deadline. Restarts: 4620
uf250-04.cnf fulfilled No. of Restarts: 2621 No. of Flips: 3828 time to process: 10 seconds.
uf250-04.cnf , deadline. Restarts: 4620
uf250-04.cnf , deadline. Restarts: 4620
uf250-04.cnf fulfilled No. of Restarts: 2061 No. of Flips: 4414 time to process: 8 seconds.
uf250-04.cnf fulfilled No. of Restarts: 1424 No. of Flips: 4725 time to process: 5 seconds.
uf250-04.cnf fulfilled No. of Restarts: 2093 No. of Flips: 1058 time to process: 8 seconds.
uf250-04.cnf fulfilled No. of Restarts: 2615 No. of Flips: 4789 time to process: 10 seconds.
uf250-04.cnf , deadline. Restarts: 4620
uf250-04.cnf fulfilled No. of Restarts: 3303 No. of Flips: 2335 time to process: 12 seconds.
uf250-04.cnf fulfilled No. of Restarts: 2282 No. of Flips: 4326 time to process: 9 seconds.
uf250-04.cnf fulfilled No. of Restarts: 1676 No. of Flips: 3665 time to process: 6 seconds.
uf250-04.cnf , deadline. Restarts: 4620
uf250-04.cnf fulfilled No. of Restarts: 4251 No. of Flips: 2117 time to process: 16 seconds.
uf250-04.cnf , deadline. Restarts: 4620
uf250-04.cnf fulfilled No. of Restarts: 673 No. of Flips: 1973 time to process: 2 seconds.
uf250-04.cnf fulfilled No. of Restarts: 1814 No. of Flips: 4430 time to process: 6 seconds.
uf250-04.cnf fulfilled No. of Restarts: 2002 No. of Flips: 1872 time to process: 7 seconds.
uf250-04.cnf fulfilled No. of Restarts: 714 No. of Flips: 759 time to process: 2 seconds.
uf250-04.cnf fulfilled No. of Restarts: 1829 No. of Flips: 2546 time to process: 7 seconds.
uf250-04.cnf , deadline. Restarts: 4620
uf250-04.cnf , deadline. Restarts: 4620
uf250-04.cnf fulfilled No. of Restarts: 4062 No. of Flips: 4942 time to process: 15 seconds.
uf250-04.cnf fulfilled No. of Restarts: 4216 No. of Flips: 2533 time to process: 16 seconds.
uf250-04.cnf , deadline. Restarts: 4620
uf250-04.cnf fulfilled No. of Restarts: 648 No. of Flips: 2739 time to process: 2 seconds.
uf250-04.cnf , deadline. Restarts: 4620
uf250-04.cnf fulfilled No. of Restarts: 1256 No. of Flips: 4546 time to process: 4 seconds.
uf250-04.cnf fulfilled No. of Restarts: 1052 No. of Flips: 4236 time to process: 4 seconds.
uf250-04.cnf fulfilled No. of Restarts: 1326 No. of Flips: 3376 time to process: 5 seconds.
uf250-04.cnf , deadline. Restarts: 4620
uf250-04.cnf fulfilled No. of Restarts: 1263 No. of Flips: 1722 time to process: 4 seconds.
uf250-04.cnf fulfilled No. of Restarts: 1543 No. of Flips: 2653 time to process: 5 seconds.
uf250-04.cnf fulfilled No. of Restarts: 2887 No. of Flips: 2421 time to process: 11 seconds.
uf250-04.cnf , deadline. Restarts: 4620
uf250-04.cnf fulfilled No. of Restarts: 1234 No. of Flips: 1902 time to process: 4 seconds.
uf250-04.cnf fulfilled No. of Restarts: 1669 No. of Flips: 1408 time to process: 6 seconds.
uf250-04.cnf , deadline. Restarts: 4620
uf250-04.cnf fulfilled No. of Restarts: 1395 No. of Flips: 4466 time to process: 5 seconds.
uf250-04.cnf fulfilled No. of Restarts: 1916 No. of Flips: 2619 time to process: 7 seconds.
uf250-04.cnf fulfilled No. of Restarts: 3918 No. of Flips: 3678 time to process: 15 seconds.
uf250-04.cnf fulfilled No. of Restarts: 194 No. of Flips: 1579 time to process: 0 seconds.
uf250-04.cnf fulfilled No. of Restarts: 1651 No. of Flips: 3191 time to process: 6 seconds.
uf250-04.cnf fulfilled No. of Restarts: 897 No. of Flips: 2849 time to process: 3 seconds.
uf250-04.cnf , deadline. Restarts: 4620
uf250-04.cnf fulfilled No. of Restarts: 1278 No. of Flips: 833 time to process: 4 seconds.
uf250-04.cnf fulfilled No. of Restarts: 3177 No. of Flips: 2451 time to process: 12 seconds.
uf250-04.cnf fulfilled No. of Restarts: 184 No. of Flips: 3199 time to process: 0 seconds.
uf250-04.cnf fulfilled No. of Restarts: 2734 No. of Flips: 2947 time to process: 10 seconds.
uf250-04.cnf fulfilled No. of Restarts: 311 No. of Flips: 2109 time to process: 1 seconds.
uf250-04.cnf fulfilled No. of Restarts: 4038 No. of Flips: 4507 time to process: 15 seconds.
uf250-04.cnf fulfilled No. of Restarts: 2493 No. of Flips: 3972 time to process: 9 seconds.
uf250-04.cnf fulfilled No. of Restarts: 2148 No. of Flips: 3207 time to process: 8 seconds.
uf250-04.cnf fulfilled No. of Restarts: 186 No. of Flips: 1340 time to process: 0 seconds.
uf250-04.cnf fulfilled No. of Restarts: 3856 No. of Flips: 4918 time to process: 15 seconds.
uf250-04.cnf fulfilled No. of Restarts: 1065 No. of Flips: 3972 time to process: 4 seconds.
uf250-04.cnf fulfilled No. of Restarts: 2606 No. of Flips: 1135 time to process: 10 seconds.
uf250-04.cnf , deadline. Restarts: 4620
uf250-04.cnf fulfilled No. of Restarts: 4409 No. of Flips: 3928 time to process: 17 seconds.
uf250-04.cnf fulfilled No. of Restarts: 2831 No. of Flips: 3945 time to process: 11 seconds.
uf250-04.cnf fulfilled No. of Restarts: 1192 No. of Flips: 790 time to process: 4 seconds.
uf250-04.cnf fulfilled No. of Restarts: 1195 No. of Flips: 1877 time to process: 4 seconds.
uf250-04.cnf fulfilled No. of Restarts: 2473 No. of Flips: 4218 time to process: 9 seconds.
uf250-04.cnf fulfilled No. of Restarts: 2345 No. of Flips: 4449 time to process: 9 seconds.
uf250-04.cnf fulfilled No. of Restarts: 1182 No. of Flips: 2564 time to process: 4 seconds.
uf250-04.cnf fulfilled No. of Restarts: 789 No. of Flips: 2538 time to process: 3 seconds.
uf250-04.cnf fulfilled No. of Restarts: 364 No. of Flips: 4920 time to process: 1 seconds.
uf250-04.cnf fulfilled No. of Restarts: 793 No. of Flips: 1672 time to process: 3 seconds.
uf250-04.cnf fulfilled No. of Restarts: 3083 No. of Flips: 2799 time to process: 11 seconds.
uf250-04.cnf , deadline. Restarts: 4620
uf250-04.cnf fulfilled No. of Restarts: 1852 No. of Flips: 3454 time to process: 7 seconds.
uf250-04.cnf , deadline. Restarts: 4620
uf250-04.cnf fulfilled No. of Restarts: 4110 No. of Flips: 3756 time to process: 15 seconds.
uf250-04.cnf fulfilled No. of Restarts: 872 No. of Flips: 1722 time to process: 3 seconds.
uf250-04.cnf fulfilled No. of Restarts: 1997 No. of Flips: 4931 time to process: 7 seconds.
uf250-04.cnf , deadline. Restarts: 4620
uf250-04.cnf , deadline. Restarts: 4620
uf250-04.cnf fulfilled No. of Restarts: 231 No. of Flips: 2104 time to process: 0 seconds.
uf250-04.cnf , deadline. Restarts: 4620
uf250-04.cnf fulfilled No. of Restarts: 3748 No. of Flips: 1223 time to process: 14 seconds.
uf250-04.cnf fulfilled No. of Restarts: 110 No. of Flips: 3989 time to process: 0 seconds.
uf250-04.cnf fulfilled No. of Restarts: 3492 No. of Flips: 4546 time to process: 13 seconds.
uf250-04.cnf fulfilled No. of Restarts: 2610 No. of Flips: 4257 time to process: 9 seconds.
uf250-04.cnf , deadline. Restarts: 4620
uf250-04.cnf , deadline. Restarts: 4620
uf250-04.cnf fulfilled No. of Restarts: 4059 No. of Flips: 1805 time to process: 15 seconds.
uf250-04.cnf , deadline. Restarts: 4620
uf250-04.cnf fulfilled No. of Restarts: 4421 No. of Flips: 4643 time to process: 17 seconds.
uf250-04.cnf fulfilled No. of Restarts: 1914 No. of Flips: 2178 time to process: 7 seconds.
uf250-04.cnf , deadline. Restarts: 4620
uf250-04.cnf fulfilled No. of Restarts: 2233 No. of Flips: 2247 time to process: 8 seconds.
uf250-04.cnf fulfilled No. of Restarts: 618 No. of Flips: 4650 time to process: 2 seconds.
uf250-04.cnf fulfilled No. of Restarts: 2198 No. of Flips: 2296 time to process: 8 seconds.
uf250-04.cnf fulfilled No. of Restarts: 2035 No. of Flips: 1483 time to process: 8 seconds.
uf250-04.cnf , deadline. Restarts: 4620
uf250-04.cnf , deadline. Restarts: 4620
uf250-04.cnf fulfilled No. of Restarts: 1109 No. of Flips: 1703 time to process: 4 seconds.
uf250-04.cnf fulfilled No. of Restarts: 4187 No. of Flips: 1659 time to process: 16 seconds.
uf250-04.cnf , deadline. Restarts: 4620
uf250-04.cnf , deadline. Restarts: 4620
uf250-04.cnf , deadline. Restarts: 4620
uf250-04.cnf fulfilled No. of Restarts: 3446 No. of Flips: 4942 time to process: 13 seconds.
uf250-04.cnf fulfilled No. of Restarts: 1924 No. of Flips: 3824 time to process: 7 seconds.
uf250-04.cnf , deadline. Restarts: 4620
uf250-04.cnf , deadline. Restarts: 4620
uf250-04.cnf fulfilled No. of Restarts: 450 No. of Flips: 2151 time to process: 1 seconds.
uf250-04.cnf , deadline. Restarts: 4620
uf250-04.cnf fulfilled No. of Restarts: 550 No. of Flips: 2355 time to process: 2 seconds.
uf250-04.cnf fulfilled No. of Restarts: 1113 No. of Flips: 2193 time to process: 4 seconds.
uf250-04.cnf , deadline. Restarts: 4620
uf250-04.cnf fulfilled No. of Restarts: 1732 No. of Flips: 1399 time to process: 6 seconds.
uf250-04.cnf , deadline. Restarts: 4620
uf250-04.cnf fulfilled No. of Restarts: 446 No. of Flips: 2871 time to process: 1 seconds.
uf250-04.cnf , deadline. Restarts: 4620
uf250-04.cnf , deadline. Restarts: 4620
uf250-04.cnf fulfilled No. of Restarts: 75 No. of Flips: 4923 time to process: 0 seconds.
uf250-04.cnf fulfilled No. of Restarts: 1802 No. of Flips: 732 time to process: 7 seconds.
uf250-04.cnf fulfilled No. of Restarts: 1397 No. of Flips: 2059 time to process: 5 seconds.
uf250-04.cnf fulfilled No. of Restarts: 612 No. of Flips: 4958 time to process: 2 seconds.
uf250-04.cnf fulfilled No. of Restarts: 1098 No. of Flips: 1469 time to process: 4 seconds.
uf250-04.cnf fulfilled No. of Restarts: 141 No. of Flips: 4790 time to process: 0 seconds.
uf250-04.cnf fulfilled No. of Restarts: 2049 No. of Flips: 3984 time to process: 7 seconds.
uf250-04.cnf fulfilled No. of Restarts: 667 No. of Flips: 4814 time to process: 2 seconds.
uf250-04.cnf fulfilled No. of Restarts: 813 No. of Flips: 3662 time to process: 3 seconds.
uf250-04.cnf fulfilled No. of Restarts: 630 No. of Flips: 4930 time to process: 2 seconds.
uf250-04.cnf fulfilled No. of Restarts: 2804 No. of Flips: 3620 time to process: 11 seconds.
uf250-04.cnf fulfilled No. of Restarts: 1102 No. of Flips: 1939 time to process: 4 seconds.
uf250-04.cnf , deadline. Restarts: 4620
uf250-04.cnf , deadline. Restarts: 4620
uf250-04.cnf fulfilled No. of Restarts: 1409 No. of Flips: 2286 time to process: 5 seconds.
uf250-04.cnf fulfilled No. of Restarts: 4506 No. of Flips: 3119 time to process: 17 seconds.
uf250-04.cnf fulfilled No. of Restarts: 424 No. of Flips: 3795 time to process: 1 seconds.
uf250-04.cnf fulfilled No. of Restarts: 1226 No. of Flips: 3217 time to process: 5 seconds.
uf250-04.cnf , deadline. Restarts: 4620
uf250-04.cnf fulfilled No. of Restarts: 267 No. of Flips: 2382 time to process: 1 seconds.
uf250-04.cnf fulfilled No. of Restarts: 249 No. of Flips: 4850 time to process: 0 seconds.
uf250-04.cnf fulfilled No. of Restarts: 3278 No. of Flips: 1843 time to process: 12 seconds.
uf250-04.cnf , deadline. Restarts: 4620
uf250-04.cnf fulfilled No. of Restarts: 3468 No. of Flips: 2726 time to process: 13 seconds.
uf250-04.cnf fulfilled No. of Restarts: 1880 No. of Flips: 3809 time to process: 7 seconds.
uf250-04.cnf , deadline. Restarts: 4620
uf250-04.cnf fulfilled No. of Restarts: 2877 No. of Flips: 2421 time to process: 11 seconds.
uf250-04.cnf , deadline. Restarts: 4620
uf250-04.cnf fulfilled No. of Restarts: 780 No. of Flips: 552 time to process: 3 seconds.
uf250-04.cnf fulfilled No. of Restarts: 2596 No. of Flips: 2036 time to process: 10 seconds.
uf250-04.cnf , deadline. Restarts: 4620
uf250-04.cnf fulfilled No. of Restarts: 1887 No. of Flips: 922 time to process: 7 seconds.
uf250-04.cnf fulfilled No. of Restarts: 1294 No. of Flips: 4670 time to process: 5 seconds.
uf250-04.cnf fulfilled No. of Restarts: 859 No. of Flips: 3176 time to process: 3 seconds.
uf250-04.cnf fulfilled No. of Restarts: 3664 No. of Flips: 3225 time to process: 14 seconds.
uf250-04.cnf fulfilled No. of Restarts: 4322 No. of Flips: 3176 time to process: 16 seconds.
uf250-04.cnf fulfilled No. of Restarts: 1172 No. of Flips: 4445 time to process: 4 seconds.
uf250-04.cnf fulfilled No. of Restarts: 1194 No. of Flips: 1981 time to process: 4 seconds.
uf250-04.cnf fulfilled No. of Restarts: 619 No. of Flips: 4186 time to process: 2 seconds.
uf250-04.cnf fulfilled No. of Restarts: 2470 No. of Flips: 3969 time to process: 9 seconds.
uf250-04.cnf fulfilled No. of Restarts: 318 No. of Flips: 3284 time to process: 1 seconds.
uf250-04.cnf fulfilled No. of Restarts: 2735 No. of Flips: 3487 time to process: 10 seconds.
uf250-04.cnf , deadline. Restarts: 4620
uf250-04.cnf fulfilled No. of Restarts: 1559 No. of Flips: 4501 time to process: 6 seconds.
uf250-04.cnf fulfilled No. of Restarts: 3582 No. of Flips: 3503 time to process: 13 seconds.
uf250-04.cnf fulfilled No. of Restarts: 1365 No. of Flips: 4419 time to process: 5 seconds.
uf250-04.cnf , deadline. Restarts: 4620
uf250-04.cnf , deadline. Restarts: 4620
uf250-04.cnf fulfilled No. of Restarts: 1817 No. of Flips: 2152 time to process: 7 seconds.
uf250-04.cnf fulfilled No. of Restarts: 1416 No. of Flips: 3238 time to process: 5 seconds.
uf250-04.cnf fulfilled No. of Restarts: 1514 No. of Flips: 997 time to process: 5 seconds.
uf250-04.cnf fulfilled No. of Restarts: 584 No. of Flips: 2030 time to process: 2 seconds.
uf250-04.cnf fulfilled No. of Restarts: 17 No. of Flips: 3049 time to process: 0 seconds.
uf250-04.cnf , deadline. Restarts: 4620
uf250-04.cnf fulfilled No. of Restarts: 4077 No. of Flips: 2344 time to process: 15 seconds.
uf250-04.cnf fulfilled No. of Restarts: 540 No. of Flips: 1656 time to process: 2 seconds.
uf250-04.cnf , deadline. Restarts: 4620
uf250-04.cnf , deadline. Restarts: 4620
uf250-04.cnf fulfilled No. of Restarts: 3810 No. of Flips: 1280 time to process: 14 seconds.
uf250-04.cnf fulfilled No. of Restarts: 1062 No. of Flips: 4868 time to process: 4 seconds.
uf250-04.cnf fulfilled No. of Restarts: 251 No. of Flips: 2237 time to process: 1 seconds.
uf250-04.cnf fulfilled No. of Restarts: 1325 No. of Flips: 2723 time to process: 5 seconds.
uf250-04.cnf fulfilled No. of Restarts: 695 No. of Flips: 4908 time to process: 2 seconds.
uf250-04.cnf , deadline. Restarts: 4620
uf250-04.cnf fulfilled No. of Restarts: 849 No. of Flips: 1501 time to process: 3 seconds.
uf250-04.cnf fulfilled No. of Restarts: 4500 No. of Flips: 2202 time to process: 17 seconds.
uf250-04.cnf , deadline. Restarts: 4620
uf250-04.cnf fulfilled No. of Restarts: 721 No. of Flips: 3558 time to process: 2 seconds.
uf250-04.cnf , deadline. Restarts: 4620
uf250-04.cnf fulfilled No. of Restarts: 2664 No. of Flips: 1910 time to process: 10 seconds.
uf250-04.cnf , deadline. Restarts: 4620
uf250-04.cnf fulfilled No. of Restarts: 2542 No. of Flips: 4848 time to process: 9 seconds.
uf250-04.cnf fulfilled No. of Restarts: 1242 No. of Flips: 2518 time to process: 4 seconds.
uf250-04.cnf fulfilled No. of Restarts: 2852 No. of Flips: 3596 time to process: 11 seconds.
uf250-04.cnf fulfilled No. of Restarts: 2988 No. of Flips: 1608 time to process: 12 seconds.
uf250-04.cnf fulfilled No. of Restarts: 3358 No. of Flips: 3305 time to process: 13 seconds.
uf250-04.cnf , deadline. Restarts: 4620
uf250-04.cnf fulfilled No. of Restarts: 1363 No. of Flips: 3493 time to process: 5 seconds.
uf250-04.cnf fulfilled No. of Restarts: 3578 No. of Flips: 1552 time to process: 13 seconds.
uf250-04.cnf fulfilled No. of Restarts: 3157 No. of Flips: 2931 time to process: 12 seconds.
uf250-04.cnf fulfilled No. of Restarts: 1067 No. of Flips: 3447 time to process: 4 seconds.
uf250-04.cnf fulfilled No. of Restarts: 936 No. of Flips: 3905 time to process: 3 seconds.
uf250-04.cnf fulfilled No. of Restarts: 3692 No. of Flips: 3530 time to process: 14 seconds.
uf250-04.cnf fulfilled No. of Restarts: 3942 No. of Flips: 2783 time to process: 15 seconds.
uf250-04.cnf fulfilled No. of Restarts: 4377 No. of Flips: 3140 time to process: 17 seconds.
uf250-04.cnf fulfilled No. of Restarts: 92 No. of Flips: 1864 time to process: 0 seconds.
uf250-04.cnf fulfilled No. of Restarts: 2986 No. of Flips: 3007 time to process: 11 seconds.
uf250-04.cnf fulfilled No. of Restarts: 604 No. of Flips: 4479 time to process: 2 seconds.
uf250-04.cnf fulfilled No. of Restarts: 3977 No. of Flips: 1705 time to process: 15 seconds.
uf250-04.cnf , deadline. Restarts: 4620
uf250-04.cnf fulfilled No. of Restarts: 2220 No. of Flips: 4395 time to process: 9 seconds.
uf250-04.cnf , deadline. Restarts: 4620
uf250-04.cnf fulfilled No. of Restarts: 1321 No. of Flips: 2174 time to process: 5 seconds.
uf250-04.cnf , deadline. Restarts: 4620
uf250-04.cnf fulfilled No. of Restarts: 721 No. of Flips: 4300 time to process: 2 seconds.
uf250-04.cnf , deadline. Restarts: 4620
uf250-04.cnf fulfilled No. of Restarts: 2855 No. of Flips: 3425 time to process: 11 seconds.
uf250-04.cnf fulfilled No. of Restarts: 2143 No. of Flips: 2400 time to process: 8 seconds.
uf250-04.cnf fulfilled No. of Restarts: 439 No. of Flips: 1623 time to process: 1 seconds.
uf250-04.cnf fulfilled No. of Restarts: 83 No. of Flips: 1681 time to process: 0 seconds.
uf250-04.cnf fulfilled No. of Restarts: 2131 No. of Flips: 4805 time to process: 8 seconds.
uf250-04.cnf fulfilled No. of Restarts: 1428 No. of Flips: 4932 time to process: 5 seconds.
uf250-04.cnf fulfilled No. of Restarts: 1815 No. of Flips: 3989 time to process: 7 seconds.
uf250-04.cnf , deadline. Restarts: 4620
uf250-04.cnf , deadline. Restarts: 4620
uf250-04.cnf fulfilled No. of Restarts: 1110 No. of Flips: 3474 time to process: 4 seconds.
uf250-04.cnf fulfilled No. of Restarts: 2111 No. of Flips: 3281 time to process: 8 seconds.
uf250-04.cnf , deadline. Restarts: 4620
uf250-04.cnf fulfilled No. of Restarts: 2567 No. of Flips: 1478 time to process: 10 seconds.
uf250-04.cnf , deadline. Restarts: 4620
uf250-04.cnf fulfilled No. of Restarts: 606 No. of Flips: 2823 time to process: 2 seconds.
uf250-04.cnf , deadline. Restarts: 4620
uf250-04.cnf fulfilled No. of Restarts: 3487 No. of Flips: 3104 time to process: 13 seconds.
uf250-04.cnf , deadline. Restarts: 4620
uf250-04.cnf fulfilled No. of Restarts: 706 No. of Flips: 1473 time to process: 2 seconds.
uf250-04.cnf fulfilled No. of Restarts: 969 No. of Flips: 2016 time to process: 3 seconds.
uf250-04.cnf fulfilled No. of Restarts: 522 No. of Flips: 1618 time to process: 2 seconds.
uf250-04.cnf fulfilled No. of Restarts: 2430 No. of Flips: 2751 time to process: 9 seconds.
uf250-04.cnf fulfilled No. of Restarts: 3340 No. of Flips: 3008 time to process: 13 seconds.
uf250-04.cnf , deadline. Restarts: 4620
uf250-04.cnf , deadline. Restarts: 4620
uf250-04.cnf fulfilled No. of Restarts: 1548 No. of Flips: 1160 time to process: 6 seconds.
uf250-04.cnf , deadline. Restarts: 4620
uf250-04.cnf fulfilled No. of Restarts: 4226 No. of Flips: 3880 time to process: 16 seconds.
uf250-04.cnf fulfilled No. of Restarts: 369 No. of Flips: 3948 time to process: 1 seconds.
uf250-04.cnf fulfilled No. of Restarts: 492 No. of Flips: 1897 time to process: 1 seconds.
uf250-04.cnf fulfilled No. of Restarts: 36 No. of Flips: 4446 time to process: 0 seconds.
uf250-04.cnf fulfilled No. of Restarts: 354 No. of Flips: 1759 time to process: 1 seconds.
uf250-04.cnf fulfilled No. of Restarts: 767 No. of Flips: 3404 time to process: 3 seconds.
uf250-04.cnf fulfilled No. of Restarts: 3921 No. of Flips: 4346 time to process: 15 seconds.
uf250-04.cnf fulfilled No. of Restarts: 1510 No. of Flips: 4397 time to process: 5 seconds.
uf250-04.cnf fulfilled No. of Restarts: 272 No. of Flips: 3573 time to process: 1 seconds.
uf250-04.cnf fulfilled No. of Restarts: 4048 No. of Flips: 3236 time to process: 15 seconds.
uf250-04.cnf , deadline. Restarts: 4620
uf250-04.cnf fulfilled No. of Restarts: 1952 No. of Flips: 3178 time to process: 7 seconds.
uf250-04.cnf fulfilled No. of Restarts: 1778 No. of Flips: 4550 time to process: 7 seconds.
uf250-04.cnf fulfilled No. of Restarts: 769 No. of Flips: 2028 time to process: 3 seconds.
uf250-04.cnf , deadline. Restarts: 4620
uf250-04.cnf fulfilled No. of Restarts: 3738 No. of Flips: 4639 time to process: 14 seconds.
uf250-04.cnf fulfilled No. of Restarts: 2598 No. of Flips: 3995 time to process: 10 seconds.
uf250-04.cnf , deadline. Restarts: 4620
uf250-04.cnf , deadline. Restarts: 4620
uf250-04.cnf fulfilled No. of Restarts: 163 No. of Flips: 2195 time to process: 0 seconds.
uf250-04.cnf , deadline. Restarts: 4620
uf250-04.cnf fulfilled No. of Restarts: 385 No. of Flips: 3850 time to process: 1 seconds.
uf250-04.cnf fulfilled No. of Restarts: 232 No. of Flips: 3204 time to process: 0 seconds.
uf250-04.cnf fulfilled No. of Restarts: 3497 No. of Flips: 3900 time to process: 13 seconds.
uf250-04.cnf fulfilled No. of Restarts: 2281 No. of Flips: 2298 time to process: 8 seconds.
uf250-04.cnf fulfilled No. of Restarts: 961 No. of Flips: 3341 time to process: 3 seconds.
uf250-04.cnf fulfilled No. of Restarts: 3522 No. of Flips: 2293 time to process: 13 seconds.
uf250-04.cnf fulfilled No. of Restarts: 543 No. of Flips: 2697 time to process: 2 seconds.
uf250-04.cnf , deadline. Restarts: 4620
uf250-04.cnf fulfilled No. of Restarts: 1587 No. of Flips: 2745 time to process: 6 seconds.
uf250-04.cnf , deadline. Restarts: 4620
uf250-04.cnf , deadline. Restarts: 4620
uf250-04.cnf fulfilled No. of Restarts: 2519 No. of Flips: 4173 time to process: 9 seconds.
uf250-04.cnf , deadline. Restarts: 4620
uf250-04.cnf fulfilled No. of Restarts: 4046 No. of Flips: 1671 time to process: 15 seconds.
uf250-04.cnf , deadline. Restarts: 4620
uf250-04.cnf , deadline. Restarts: 4620
uf250-04.cnf fulfilled No. of Restarts: 1745 No. of Flips: 3636 time to process: 6 seconds.
uf250-04.cnf fulfilled No. of Restarts: 2481 No. of Flips: 3726 time to process: 9 seconds.
uf250-04.cnf fulfilled No. of Restarts: 14 No. of Flips: 4126 time to process: 0 seconds.
uf250-04.cnf fulfilled No. of Restarts: 167 No. of Flips: 1387 time to process: 0 seconds.
uf250-04.cnf fulfilled No. of Restarts: 2534 No. of Flips: 1587 time to process: 9 seconds.
uf250-04.cnf fulfilled No. of Restarts: 1284 No. of Flips: 4192 time to process: 5 seconds.
uf250-04.cnf , deadline. Restarts: 4620
uf250-04.cnf fulfilled No. of Restarts: 1296 No. of Flips: 4633 time to process: 5 seconds.
uf250-04.cnf fulfilled No. of Restarts: 1798 No. of Flips: 1858 time to process: 6 seconds.
uf250-04.cnf fulfilled No. of Restarts: 3260 No. of Flips: 3637 time to process: 12 seconds.
uf250-04.cnf fulfilled No. of Restarts: 637 No. of Flips: 4664 time to process: 2 seconds.
uf250-04.cnf , deadline. Restarts: 4620
uf250-04.cnf fulfilled No. of Restarts: 243 No. of Flips: 1016 time to process: 0 seconds.
uf250-04.cnf fulfilled No. of Restarts: 1376 No. of Flips: 2350 time to process: 5 seconds.
uf250-04.cnf fulfilled No. of Restarts: 352 No. of Flips: 3365 time to process: 1 seconds.
uf250-04.cnf fulfilled No. of Restarts: 691 No. of Flips: 1309 time to process: 2 seconds.
uf250-04.cnf fulfilled No. of Restarts: 2865 No. of Flips: 1159 time to process: 11 seconds.
uf250-04.cnf fulfilled No. of Restarts: 3839 No. of Flips: 2899 time to process: 14 seconds.
uf250-04.cnf , deadline. Restarts: 4620
uf250-04.cnf fulfilled No. of Restarts: 1010 No. of Flips: 4290 time to process: 4 seconds.
uf250-04.cnf , deadline. Restarts: 4620
uf250-04.cnf fulfilled No. of Restarts: 147 No. of Flips: 1608 time to process: 0 seconds.
uf250-04.cnf fulfilled No. of Restarts: 1645 No. of Flips: 4761 time to process: 6 seconds.
uf250-04.cnf fulfilled No. of Restarts: 24 No. of Flips: 3405 time to process: 0 seconds.
uf250-04.cnf fulfilled No. of Restarts: 2027 No. of Flips: 4979 time to process: 7 seconds.
uf250-04.cnf , deadline. Restarts: 4620
uf250-04.cnf fulfilled No. of Restarts: 1107 No. of Flips: 1913 time to process: 4 seconds.
uf250-04.cnf fulfilled No. of Restarts: 1197 No. of Flips: 2919 time to process: 4 seconds.
uf250-04.cnf fulfilled No. of Restarts: 572 No. of Flips: 4348 time to process: 2 seconds.
uf250-04.cnf , deadline. Restarts: 4620
uf250-04.cnf , deadline. Restarts: 4620
uf250-04.cnf fulfilled No. of Restarts: 875 No. of Flips: 4432 time to process: 3 seconds.
uf250-04.cnf fulfilled No. of Restarts: 889 No. of Flips: 2385 time to process: 3 seconds.
uf250-04.cnf fulfilled No. of Restarts: 860 No. of Flips: 2536 time to process: 3 seconds.
uf250-04.cnf , deadline. Restarts: 4620
uf250-04.cnf fulfilled No. of Restarts: 101 No. of Flips: 1711 time to process: 0 seconds.
uf250-04.cnf fulfilled No. of Restarts: 1536 No. of Flips: 3388 time to process: 5 seconds.
uf250-04.cnf , deadline. Restarts: 4620
uf250-04.cnf fulfilled No. of Restarts: 1412 No. of Flips: 2083 time to process: 5 seconds.
uf250-04.cnf fulfilled No. of Restarts: 1109 No. of Flips: 1965 time to process: 4 seconds.
uf250-04.cnf fulfilled No. of Restarts: 764 No. of Flips: 1743 time to process: 3 seconds.
uf250-04.cnf , deadline. Restarts: 4620
uf250-04.cnf fulfilled No. of Restarts: 3362 No. of Flips: 1335 time to process: 12 seconds.
uf250-04.cnf , deadline. Restarts: 4620
uf250-04.cnf , deadline. Restarts: 4620
uf250-04.cnf fulfilled No. of Restarts: 842 No. of Flips: 4969 time to process: 3 seconds.
uf250-04.cnf fulfilled No. of Restarts: 751 No. of Flips: 1382 time to process: 3 seconds.
uf250-04.cnf , deadline. Restarts: 4620
uf250-04.cnf fulfilled No. of Restarts: 4127 No. of Flips: 2001 time to process: 15 seconds.
uf250-04.cnf fulfilled No. of Restarts: 1738 No. of Flips: 4128 time to process: 6 seconds.
uf250-04.cnf fulfilled No. of Restarts: 493 No. of Flips: 2598 time to process: 1 seconds.
uf250-04.cnf fulfilled No. of Restarts: 3072 No. of Flips: 3147 time to process: 11 seconds.
uf250-04.cnf fulfilled No. of Restarts: 2584 No. of Flips: 3606 time to process: 9 seconds.
uf250-04.cnf , deadline. Restarts: 4620
uf250-04.cnf , deadline. Restarts: 4620
uf250-04.cnf fulfilled No. of Restarts: 2200 No. of Flips: 962 time to process: 8 seconds.
uf250-04.cnf , deadline. Restarts: 4620
uf250-04.cnf fulfilled No. of Restarts: 4369 No. of Flips: 1842 time to process: 17 seconds.
uf250-04.cnf , deadline. Restarts: 4620
uf250-04.cnf fulfilled No. of Restarts: 110 No. of Flips: 3164 time to process: 0 seconds.
uf250-04.cnf fulfilled No. of Restarts: 2148 No. of Flips: 2198 time to process: 8 seconds.
uf250-04.cnf , deadline. Restarts: 4620
uf250-04.cnf fulfilled No. of Restarts: 3372 No. of Flips: 2852 time to process: 12 seconds.
uf250-04.cnf fulfilled No. of Restarts: 2498 No. of Flips: 4609 time to process: 10 seconds.
uf250-04.cnf fulfilled No. of Restarts: 211 No. of Flips: 2875 time to process: 0 seconds.
uf250-04.cnf fulfilled No. of Restarts: 2403 No. of Flips: 1723 time to process: 9 seconds.
uf250-04.cnf fulfilled No. of Restarts: 269 No. of Flips: 1856 time to process: 1 seconds.
uf250-04.cnf fulfilled No. of Restarts: 2513 No. of Flips: 1917 time to process: 9 seconds.
uf250-04.cnf , deadline. Restarts: 4620
uf250-04.cnf fulfilled No. of Restarts: 2064 No. of Flips: 4172 time to process: 7 seconds.
uf250-04.cnf fulfilled No. of Restarts: 188 No. of Flips: 4725 time to process: 0 seconds.
uf250-04.cnf fulfilled No. of Restarts: 650 No. of Flips: 2195 time to process: 2 seconds.
uf250-04.cnf , deadline. Restarts: 4620
uf250-04.cnf fulfilled No. of Restarts: 4248 No. of Flips: 1195 time to process: 16 seconds.
uf250-04.cnf fulfilled No. of Restarts: 709 No. of Flips: 3273 time to process: 2 seconds.
uf250-04.cnf , deadline. Restarts: 4620
uf250-04.cnf fulfilled No. of Restarts: 697 No. of Flips: 4137 time to process: 2 seconds.
uf250-04.cnf fulfilled No. of Restarts: 979 No. of Flips: 4128 time to process: 3 seconds.
uf250-04.cnf fulfilled No. of Restarts: 3391 No. of Flips: 4865 time to process: 13 seconds.
uf250-04.cnf fulfilled No. of Restarts: 3069 No. of Flips: 3919 time to process: 11 seconds.
uf250-04.cnf fulfilled No. of Restarts: 362 No. of Flips: 3258 time to process: 1 seconds.
uf250-04.cnf fulfilled No. of Restarts: 239 No. of Flips: 2118 time to process: 0 seconds.
uf250-04.cnf , deadline. Restarts: 4620
uf250-04.cnf fulfilled No. of Restarts: 365 No. of Flips: 4307 time to process: 1 seconds.
uf250-04.cnf fulfilled No. of Restarts: 2888 No. of Flips: 2804 time to process: 10 seconds.
uf250-04.cnf fulfilled No. of Restarts: 1880 No. of Flips: 2301 time to process: 7 seconds.
uf250-04.cnf fulfilled No. of Restarts: 1759 No. of Flips: 4573 time to process: 6 seconds.
uf250-04.cnf fulfilled No. of Restarts: 3848 No. of Flips: 3337 time to process: 14 seconds.
uf250-04.cnf fulfilled No. of Restarts: 4351 No. of Flips: 4194 time to process: 16 seconds.
uf250-04.cnf fulfilled No. of Restarts: 2577 No. of Flips: 3070 time to process: 10 seconds.
uf250-04.cnf fulfilled No. of Restarts: 529 No. of Flips: 4809 time to process: 2 seconds.
uf250-04.cnf , deadline. Restarts: 4620
uf250-04.cnf fulfilled No. of Restarts: 1808 No. of Flips: 4037 time to process: 7 seconds.
uf250-04.cnf fulfilled No. of Restarts: 983 No. of Flips: 2818 time to process: 4 seconds.
uf250-04.cnf , deadline. Restarts: 4620
uf250-04.cnf , deadline. Restarts: 4620
uf250-04.cnf fulfilled No. of Restarts: 2495 No. of Flips: 3585 time to process: 9 seconds.
uf250-04.cnf fulfilled No. of Restarts: 2561 No. of Flips: 2704 time to process: 9 seconds.
uf250-04.cnf fulfilled No. of Restarts: 1019 No. of Flips: 2972 time to process: 3 seconds.
uf250-04.cnf fulfilled No. of Restarts: 4375 No. of Flips: 1655 time to process: 16 seconds.
uf250-04.cnf fulfilled No. of Restarts: 1047 No. of Flips: 3772 time to process: 4 seconds.
uf250-04.cnf , deadline. Restarts: 4620
uf250-04.cnf fulfilled No. of Restarts: 2789 No. of Flips: 3687 time to process: 10 seconds.
uf250-04.cnf fulfilled No. of Restarts: 1343 No. of Flips: 4595 time to process: 5 seconds.
uf250-04.cnf fulfilled No. of Restarts: 84 No. of Flips: 2814 time to process: 0 seconds.
uf250-04.cnf fulfilled No. of Restarts: 1106 No. of Flips: 4933 time to process: 4 seconds.
uf250-04.cnf fulfilled No. of Restarts: 756 No. of Flips: 2745 time to process: 3 seconds.
uf250-04.cnf fulfilled No. of Restarts: 438 No. of Flips: 546 time to process: 1 seconds.
uf250-04.cnf fulfilled No. of Restarts: 1529 No. of Flips: 2149 time to process: 6 seconds.
uf250-04.cnf , deadline. Restarts: 4620
uf250-04.cnf fulfilled No. of Restarts: 3122 No. of Flips: 1330 time to process: 11 seconds.
uf250-04.cnf fulfilled No. of Restarts: 807 No. of Flips: 4631 time to process: 3 seconds.
uf250-04.cnf , deadline. Restarts: 4620
uf250-04.cnf fulfilled No. of Restarts: 3584 No. of Flips: 2519 time to process: 13 seconds.
uf250-04.cnf , deadline. Restarts: 4620
uf250-04.cnf , deadline. Restarts: 4620
uf250-04.cnf , deadline. Restarts: 4620
uf250-04.cnf , deadline. Restarts: 4620
uf250-04.cnf , deadline. Restarts: 4620
uf250-04.cnf , deadline. Restarts: 4620
uf250-04.cnf fulfilled No. of Restarts: 3512 No. of Flips: 3743 time to process: 13 seconds.
uf250-04.cnf fulfilled No. of Restarts: 3694 No. of Flips: 3749 time to process: 14 seconds.
uf250-04.cnf fulfilled No. of Restarts: 1804 No. of Flips: 1787 time to process: 6 seconds.
uf250-04.cnf fulfilled No. of Restarts: 2140 No. of Flips: 1556 time to process: 8 seconds.
uf250-04.cnf , deadline. Restarts: 4620
uf250-04.cnf fulfilled No. of Restarts: 446 No. of Flips: 2293 time to process: 1 seconds.
uf250-04.cnf fulfilled No. of Restarts: 451 No. of Flips: 4691 time to process: 1 seconds.
uf250-04.cnf fulfilled No. of Restarts: 892 No. of Flips: 4926 time to process: 3 seconds.
uf250-04.cnf fulfilled No. of Restarts: 3083 No. of Flips: 1764 time to process: 11 seconds.
uf250-04.cnf fulfilled No. of Restarts: 1877 No. of Flips: 4662 time to process: 7 seconds.
uf250-04.cnf fulfilled No. of Restarts: 410 No. of Flips: 2451 time to process: 1 seconds.
uf250-04.cnf fulfilled No. of Restarts: 1306 No. of Flips: 3421 time to process: 5 seconds.
uf250-04.cnf fulfilled No. of Restarts: 42 No. of Flips: 1858 time to process: 0 seconds.
uf250-04.cnf fulfilled No. of Restarts: 1163 No. of Flips: 3137 time to process: 4 seconds.
uf250-04.cnf , deadline. Restarts: 4620
uf250-04.cnf , deadline. Restarts: 4620
uf250-04.cnf fulfilled No. of Restarts: 1011 No. of Flips: 2827 time to process: 3 seconds.
uf250-04.cnf fulfilled No. of Restarts: 2520 No. of Flips: 1934 time to process: 9 seconds.
uf250-04.cnf fulfilled No. of Restarts: 124 No. of Flips: 4762 time to process: 0 seconds.
uf250-04.cnf fulfilled No. of Restarts: 373 No. of Flips: 3772 time to process: 1 seconds.
uf250-04.cnf , deadline. Restarts: 4620
uf250-04.cnf , deadline. Restarts: 4620
uf250-04.cnf fulfilled No. of Restarts: 387 No. of Flips: 1999 time to process: 1 seconds.
uf250-04.cnf fulfilled No. of Restarts: 290 No. of Flips: 4767 time to process: 1 seconds.
uf250-04.cnf fulfilled No. of Restarts: 3584 No. of Flips: 4068 time to process: 13 seconds.
uf250-04.cnf fulfilled No. of Restarts: 4452 No. of Flips: 3968 time to process: 17 seconds.
uf250-04.cnf fulfilled No. of Restarts: 1026 No. of Flips: 2646 time to process: 4 seconds.
uf250-04.cnf fulfilled No. of Restarts: 1658 No. of Flips: 3719 time to process: 6 seconds.
uf250-04.cnf fulfilled No. of Restarts: 1131 No. of Flips: 1559 time to process: 4 seconds.
uf250-04.cnf fulfilled No. of Restarts: 2692 No. of Flips: 4619 time to process: 10 seconds.
uf250-04.cnf , deadline. Restarts: 4620
uf250-04.cnf , deadline. Restarts: 4620
uf250-04.cnf fulfilled No. of Restarts: 1036 No. of Flips: 4289 time to process: 4 seconds.
uf250-04.cnf fulfilled No. of Restarts: 2634 No. of Flips: 4576 time to process: 10 seconds.
uf250-04.cnf fulfilled No. of Restarts: 986 No. of Flips: 2620 time to process: 3 seconds.
uf250-04.cnf fulfilled No. of Restarts: 997 No. of Flips: 2816 time to process: 3 seconds.
uf250-04.cnf , deadline. Restarts: 4620
uf250-04.cnf fulfilled No. of Restarts: 302 No. of Flips: 977 time to process: 1 seconds.
uf250-04.cnf , deadline. Restarts: 4620
uf250-04.cnf fulfilled No. of Restarts: 3975 No. of Flips: 1367 time to process: 15 seconds.
uf250-04.cnf fulfilled No. of Restarts: 1482 No. of Flips: 3673 time to process: 5 seconds.
uf250-04.cnf fulfilled No. of Restarts: 955 No. of Flips: 1948 time to process: 3 seconds.
uf250-04.cnf , deadline. Restarts: 4620
uf250-04.cnf fulfilled No. of Restarts: 3279 No. of Flips: 3463 time to process: 12 seconds.
uf250-04.cnf fulfilled No. of Restarts: 2077 No. of Flips: 3047 time to process: 7 seconds.
uf250-04.cnf , deadline. Restarts: 4620
uf250-04.cnf , deadline. Restarts: 4620
uf250-04.cnf fulfilled No. of Restarts: 3136 No. of Flips: 1329 time to process: 12 seconds.
uf250-04.cnf fulfilled No. of Restarts: 2129 No. of Flips: 3218 time to process: 8 seconds.
uf250-04.cnf fulfilled No. of Restarts: 1289 No. of Flips: 4475 time to process: 5 seconds.
uf250-04.cnf fulfilled No. of Restarts: 1117 No. of Flips: 4206 time to process: 4 seconds.
uf250-04.cnf fulfilled No. of Restarts: 1368 No. of Flips: 1271 time to process: 5 seconds.
uf250-04.cnf , deadline. Restarts: 4620
uf250-04.cnf fulfilled No. of Restarts: 562 No. of Flips: 2081 time to process: 2 seconds.
uf250-04.cnf , deadline. Restarts: 4620
uf250-04.cnf , deadline. Restarts: 4620
uf250-04.cnf fulfilled No. of Restarts: 2193 No. of Flips: 3787 time to process: 8 seconds.
uf250-04.cnf fulfilled No. of Restarts: 124 No. of Flips: 2097 time to process: 0 seconds.
uf250-04.cnf , deadline. Restarts: 4620
uf250-04.cnf fulfilled No. of Restarts: 2681 No. of Flips: 2140 time to process: 10 seconds.
uf250-04.cnf fulfilled No. of Restarts: 311 No. of Flips: 2734 time to process: 1 seconds.
uf250-04.cnf fulfilled No. of Restarts: 1062 No. of Flips: 1409 time to process: 4 seconds.
uf250-04.cnf fulfilled No. of Restarts: 4430 No. of Flips: 1607 time to process: 17 seconds.
uf250-04.cnf fulfilled No. of Restarts: 3715 No. of Flips: 1925 time to process: 14 seconds.
uf250-04.cnf , deadline. Restarts: 4620
uf250-04.cnf fulfilled No. of Restarts: 661 No. of Flips: 3254 time to process: 2 seconds.
uf250-04.cnf fulfilled No. of Restarts: 63 No. of Flips: 2143 time to process: 0 seconds.
uf250-04.cnf , deadline. Restarts: 4620
uf250-04.cnf fulfilled No. of Restarts: 4446 No. of Flips: 4943 time to process: 17 seconds.
uf250-04.cnf fulfilled No. of Restarts: 673 No. of Flips: 4996 time to process: 2 seconds.
uf250-04.cnf fulfilled No. of Restarts: 3163 No. of Flips: 660 time to process: 12 seconds.
uf250-04.cnf , deadline. Restarts: 4620
uf250-04.cnf fulfilled No. of Restarts: 3487 No. of Flips: 4946 time to process: 13 seconds.
uf250-04.cnf , deadline. Restarts: 4620
uf250-04.cnf , deadline. Restarts: 4620
uf250-04.cnf , deadline. Restarts: 4620
uf250-04.cnf fulfilled No. of Restarts: 2817 No. of Flips: 3953 time to process: 11 seconds.
uf250-04.cnf , deadline. Restarts: 4620
uf250-04.cnf fulfilled No. of Restarts: 1276 No. of Flips: 3938 time to process: 4 seconds.
uf250-04.cnf fulfilled No. of Restarts: 2220 No. of Flips: 2710 time to process: 8 seconds.
uf250-04.cnf , deadline. Restarts: 4620
uf250-04.cnf , deadline. Restarts: 4620
uf250-04.cnf fulfilled No. of Restarts: 1064 No. of Flips: 3092 time to process: 4 seconds.
uf250-04.cnf , deadline. Restarts: 4620
uf250-04.cnf , deadline. Restarts: 4620
uf250-04.cnf fulfilled No. of Restarts: 921 No. of Flips: 1455 time to process: 3 seconds.
uf250-04.cnf , deadline. Restarts: 4620
uf250-04.cnf , deadline. Restarts: 4620
uf250-04.cnf fulfilled No. of Restarts: 1994 No. of Flips: 4699 time to process: 7 seconds.
uf250-04.cnf fulfilled No. of Restarts: 3232 No. of Flips: 3614 time to process: 12 seconds.
uf250-04.cnf fulfilled No. of Restarts: 1349 No. of Flips: 2289 time to process: 5 seconds.
uf250-04.cnf fulfilled No. of Restarts: 826 No. of Flips: 1236 time to process: 3 seconds.
uf250-04.cnf , deadline. Restarts: 4620
uf250-04.cnf fulfilled No. of Restarts: 2568 No. of Flips: 1085 time to process: 9 seconds.
uf250-04.cnf , deadline. Restarts: 4620
uf250-04.cnf fulfilled No. of Restarts: 1661 No. of Flips: 3260 time to process: 6 seconds.
uf250-04.cnf fulfilled No. of Restarts: 1646 No. of Flips: 3802 time to process: 6 seconds.
uf250-04.cnf fulfilled No. of Restarts: 1157 No. of Flips: 4696 time to process: 4 seconds.
uf250-04.cnf fulfilled No. of Restarts: 1066 No. of Flips: 4433 time to process: 4 seconds.
uf250-04.cnf fulfilled No. of Restarts: 2696 No. of Flips: 3052 time to process: 10 seconds.
uf250-04.cnf fulfilled No. of Restarts: 2201 No. of Flips: 2789 time to process: 8 seconds.
uf250-04.cnf fulfilled No. of Restarts: 1873 No. of Flips: 2391 time to process: 7 seconds.
uf250-04.cnf fulfilled No. of Restarts: 1753 No. of Flips: 537 time to process: 6 seconds.
uf250-04.cnf fulfilled No. of Restarts: 1713 No. of Flips: 3225 time to process: 6 seconds.
uf250-04.cnf fulfilled No. of Restarts: 3390 No. of Flips: 2005 time to process: 13 seconds.
uf250-04.cnf fulfilled No. of Restarts: 4477 No. of Flips: 1802 time to process: 17 seconds.
uf250-04.cnf fulfilled No. of Restarts: 1802 No. of Flips: 2835 time to process: 6 seconds.
uf250-04.cnf fulfilled No. of Restarts: 2350 No. of Flips: 4576 time to process: 9 seconds.
uf250-04.cnf , deadline. Restarts: 4620
uf250-04.cnf , deadline. Restarts: 4620
uf250-04.cnf fulfilled No. of Restarts: 708 No. of Flips: 4628 time to process: 2 seconds.
uf250-04.cnf fulfilled No. of Restarts: 1975 No. of Flips: 1586 time to process: 7 seconds.
uf250-04.cnf , deadline. Restarts: 4620
uf250-04.cnf fulfilled No. of Restarts: 1020 No. of Flips: 4103 time to process: 3 seconds.
uf250-04.cnf , deadline. Restarts: 4620
uf250-04.cnf fulfilled No. of Restarts: 2272 No. of Flips: 3811 time to process: 9 seconds.
uf250-04.cnf fulfilled No. of Restarts: 3212 No. of Flips: 4946 time to process: 12 seconds.
uf250-04.cnf fulfilled No. of Restarts: 1673 No. of Flips: 3727 time to process: 7 seconds.
uf250-04.cnf fulfilled No. of Restarts: 1162 No. of Flips: 3151 time to process: 4 seconds.
uf250-04.cnf fulfilled No. of Restarts: 2096 No. of Flips: 2079 time to process: 8 seconds.
uf250-04.cnf fulfilled No. of Restarts: 3731 No. of Flips: 4195 time to process: 14 seconds.
uf250-04.cnf fulfilled No. of Restarts: 88 No. of Flips: 3812 time to process: 0 seconds.
uf250-04.cnf , deadline. Restarts: 4620
uf250-04.cnf fulfilled No. of Restarts: 1282 No. of Flips: 3565 time to process: 4 seconds.
uf250-04.cnf , deadline. Restarts: 4620
uf250-04.cnf fulfilled No. of Restarts: 2241 No. of Flips: 3626 time to process: 8 seconds.
uf250-04.cnf fulfilled No. of Restarts: 330 No. of Flips: 3769 time to process: 1 seconds.
uf250-04.cnf , deadline. Restarts: 4620
uf250-04.cnf fulfilled No. of Restarts: 2428 No. of Flips: 1997 time to process: 9 seconds.
uf250-04.cnf fulfilled No. of Restarts: 2545 No. of Flips: 1728 time to process: 9 seconds.
uf250-04.cnf fulfilled No. of Restarts: 3186 No. of Flips: 3657 time to process: 12 seconds.
uf250-04.cnf fulfilled No. of Restarts: 2921 No. of Flips: 4875 time to process: 11 seconds.
uf250-04.cnf fulfilled No. of Restarts: 2276 No. of Flips: 2659 time to process: 9 seconds.
uf250-04.cnf fulfilled No. of Restarts: 2644 No. of Flips: 2797 time to process: 10 seconds.
uf250-04.cnf fulfilled No. of Restarts: 3400 No. of Flips: 4881 time to process: 13 seconds.
uf250-04.cnf , deadline. Restarts: 4620
uf250-04.cnf , deadline. Restarts: 4620
uf250-04.cnf fulfilled No. of Restarts: 3701 No. of Flips: 3025 time to process: 14 seconds.
uf250-04.cnf fulfilled No. of Restarts: 2315 No. of Flips: 3920 time to process: 9 seconds.
uf250-04.cnf fulfilled No. of Restarts: 189 No. of Flips: 2907 time to process: 0 seconds.
uf250-04.cnf fulfilled No. of Restarts: 712 No. of Flips: 2695 time to process: 2 seconds.
uf250-04.cnf fulfilled No. of Restarts: 823 No. of Flips: 1964 time to process: 3 seconds.
uf250-04.cnf fulfilled No. of Restarts: 1438 No. of Flips: 3266 time to process: 5 seconds.
uf250-04.cnf fulfilled No. of Restarts: 99 No. of Flips: 1373 time to process: 0 seconds.
uf250-04.cnf , deadline. Restarts: 4620
uf250-04.cnf fulfilled No. of Restarts: 2280 No. of Flips: 3232 time to process: 8 seconds.
uf250-04.cnf fulfilled No. of Restarts: 302 No. of Flips: 1598 time to process: 1 seconds.
uf250-04.cnf fulfilled No. of Restarts: 2770 No. of Flips: 1078 time to process: 10 seconds.
uf250-04.cnf fulfilled No. of Restarts: 1003 No. of Flips: 3779 time to process: 3 seconds.
uf250-04.cnf fulfilled No. of Restarts: 3749 No. of Flips: 2226 time to process: 14 seconds.
uf250-04.cnf fulfilled No. of Restarts: 62 No. of Flips: 1810 time to process: 0 seconds.
uf250-04.cnf , deadline. Restarts: 4620
uf250-04.cnf fulfilled No. of Restarts: 2593 No. of Flips: 4659 time to process: 10 seconds.
uf250-04.cnf , deadline. Restarts: 4620
uf250-04.cnf fulfilled No. of Restarts: 2774 No. of Flips: 1885 time to process: 10 seconds.
uf250-04.cnf , deadline. Restarts: 4620
uf250-04.cnf , deadline. Restarts: 4620
uf250-04.cnf fulfilled No. of Restarts: 1300 No. of Flips: 3321 time to process: 5 seconds.
uf250-04.cnf fulfilled No. of Restarts: 1307 No. of Flips: 840 time to process: 5 seconds.
uf250-04.cnf , deadline. Restarts: 4620
uf250-04.cnf , deadline. Restarts: 4620
uf250-04.cnf , deadline. Restarts: 4620
uf250-04.cnf fulfilled No. of Restarts: 899 No. of Flips: 3595 time to process: 3 seconds.
uf250-04.cnf fulfilled No. of Restarts: 333 No. of Flips: 3402 time to process: 1 seconds.
uf250-04.cnf fulfilled No. of Restarts: 103 No. of Flips: 2037 time to process: 0 seconds.
uf250-04.cnf fulfilled No. of Restarts: 3293 No. of Flips: 4778 time to process: 12 seconds.
uf250-04.cnf fulfilled No. of Restarts: 208 No. of Flips: 901 time to process: 0 seconds.
uf250-04.cnf fulfilled No. of Restarts: 1467 No. of Flips: 3787 time to process: 5 seconds.
uf250-04.cnf fulfilled No. of Restarts: 503 No. of Flips: 3400 time to process: 2 seconds.
uf250-04.cnf fulfilled No. of Restarts: 1787 No. of Flips: 2469 time to process: 7 seconds.
uf250-04.cnf fulfilled No. of Restarts: 4389 No. of Flips: 2393 time to process: 16 seconds.
uf250-04.cnf fulfilled No. of Restarts: 2254 No. of Flips: 4250 time to process: 8 seconds.
uf250-04.cnf fulfilled No. of Restarts: 1119 No. of Flips: 4240 time to process: 4 seconds.
uf250-04.cnf fulfilled No. of Restarts: 4389 No. of Flips: 3895 time to process: 16 seconds.
uf250-04.cnf , deadline. Restarts: 4620
uf250-04.cnf fulfilled No. of Restarts: 1571 No. of Flips: 3642 time to process: 6 seconds.
uf250-04.cnf fulfilled No. of Restarts: 921 No. of Flips: 4703 time to process: 3 seconds.
uf250-04.cnf fulfilled No. of Restarts: 4428 No. of Flips: 2496 time to process: 16 seconds.
uf250-04.cnf fulfilled No. of Restarts: 4116 No. of Flips: 2400 time to process: 15 seconds.
uf250-04.cnf fulfilled No. of Restarts: 3259 No. of Flips: 3005 time to process: 12 seconds.
uf250-04.cnf , deadline. Restarts: 4620
uf250-04.cnf , deadline. Restarts: 4620
uf250-04.cnf , deadline. Restarts: 4620
uf250-04.cnf fulfilled No. of Restarts: 1976 No. of Flips: 4292 time to process: 7 seconds.
uf250-04.cnf fulfilled No. of Restarts: 127 No. of Flips: 3107 time to process: 0 seconds.
uf250-04.cnf fulfilled No. of Restarts: 661 No. of Flips: 3579 time to process: 2 seconds.
uf250-04.cnf , deadline. Restarts: 4620
uf250-04.cnf fulfilled No. of Restarts: 3057 No. of Flips: 3276 time to process: 12 seconds.
uf250-04.cnf fulfilled No. of Restarts: 649 No. of Flips: 4112 time to process: 2 seconds.
uf250-04.cnf fulfilled No. of Restarts: 621 No. of Flips: 3591 time to process: 2 seconds.
uf250-04.cnf fulfilled No. of Restarts: 526 No. of Flips: 1411 time to process: 2 seconds.
uf250-04.cnf fulfilled No. of Restarts: 2123 No. of Flips: 619 time to process: 8 seconds.
uf250-04.cnf fulfilled No. of Restarts: 160 No. of Flips: 2784 time to process: 0 seconds.
uf250-04.cnf , deadline. Restarts: 4620
uf250-04.cnf fulfilled No. of Restarts: 2513 No. of Flips: 2285 time to process: 9 seconds.
uf250-04.cnf fulfilled No. of Restarts: 320 No. of Flips: 1137 time to process: 1 seconds.
uf250-04.cnf fulfilled No. of Restarts: 168 No. of Flips: 4046 time to process: 0 seconds.
uf250-04.cnf fulfilled No. of Restarts: 1748 No. of Flips: 3823 time to process: 6 seconds.
uf250-04.cnf fulfilled No. of Restarts: 40 No. of Flips: 785 time to process: 0 seconds.
uf250-04.cnf , deadline. Restarts: 4620
uf250-04.cnf fulfilled No. of Restarts: 639 No. of Flips: 2933 time to process: 2 seconds.
uf250-04.cnf fulfilled No. of Restarts: 4480 No. of Flips: 3942 time to process: 17 seconds.
uf250-04.cnf , deadline. Restarts: 4620
uf250-04.cnf fulfilled No. of Restarts: 2014 No. of Flips: 4966 time to process: 7 seconds.
uf250-04.cnf fulfilled No. of Restarts: 2250 No. of Flips: 2346 time to process: 8 seconds.
uf250-04.cnf fulfilled No. of Restarts: 1893 No. of Flips: 4709 time to process: 7 seconds.
uf250-04.cnf fulfilled No. of Restarts: 759 No. of Flips: 3766 time to process: 3 seconds.
uf250-04.cnf fulfilled No. of Restarts: 2202 No. of Flips: 3285 time to process: 8 seconds.
uf250-04.cnf fulfilled No. of Restarts: 1421 No. of Flips: 4741 time to process: 5 seconds.
uf250-04.cnf fulfilled No. of Restarts: 4370 No. of Flips: 3603 time to process: 16 seconds.
uf250-04.cnf fulfilled No. of Restarts: 411 No. of Flips: 4891 time to process: 1 seconds.
uf250-04.cnf fulfilled No. of Restarts: 2096 No. of Flips: 1882 time to process: 8 seconds.
uf250-04.cnf fulfilled No. of Restarts: 4161 No. of Flips: 2199 time to process: 15 seconds.
uf250-04.cnf fulfilled No. of Restarts: 2081 No. of Flips: 4290 time to process: 7 seconds.
uf250-04.cnf fulfilled No. of Restarts: 2040 No. of Flips: 3615 time to process: 7 seconds.
uf250-04.cnf fulfilled No. of Restarts: 645 No. of Flips: 4441 time to process: 2 seconds.
uf250-04.cnf fulfilled No. of Restarts: 3102 No. of Flips: 910 time to process: 11 seconds.
uf250-04.cnf , deadline. Restarts: 4620
uf250-04.cnf fulfilled No. of Restarts: 4235 No. of Flips: 901 time to process: 16 seconds.
uf250-04.cnf fulfilled No. of Restarts: 1666 No. of Flips: 3788 time to process: 6 seconds.
uf250-04.cnf fulfilled No. of Restarts: 529 No. of Flips: 3973 time to process: 2 seconds.
uf250-04.cnf fulfilled No. of Restarts: 1728 No. of Flips: 1083 time to process: 6 seconds.
uf250-04.cnf fulfilled No. of Restarts: 2103 No. of Flips: 4467 time to process: 8 seconds.
uf250-04.cnf fulfilled No. of Restarts: 482 No. of Flips: 4910 time to process: 1 seconds.
uf250-04.cnf fulfilled No. of Restarts: 1698 No. of Flips: 4739 time to process: 6 seconds.
uf250-04.cnf fulfilled No. of Restarts: 1672 No. of Flips: 4057 time to process: 6 seconds.
uf250-04.cnf , deadline. Restarts: 4620
uf250-04.cnf , deadline. Restarts: 4620
uf250-04.cnf fulfilled No. of Restarts: 4311 No. of Flips: 4815 time to process: 16 seconds.
uf250-04.cnf fulfilled No. of Restarts: 2665 No. of Flips: 4288 time to process: 10 seconds.
uf250-04.cnf fulfilled No. of Restarts: 941 No. of Flips: 4679 time to process: 3 seconds.
uf250-04.cnf fulfilled No. of Restarts: 690 No. of Flips: 4088 time to process: 2 seconds.
uf250-04.cnf , deadline. Restarts: 4620
uf250-04.cnf , deadline. Restarts: 4620
uf250-04.cnf fulfilled No. of Restarts: 934 No. of Flips: 4105 time to process: 3 seconds.
uf250-04.cnf , deadline. Restarts: 4620
uf250-04.cnf fulfilled No. of Restarts: 4066 No. of Flips: 4965 time to process: 15 seconds.
uf250-04.cnf fulfilled No. of Restarts: 1368 No. of Flips: 1601 time to process: 5 seconds.
uf250-04.cnf fulfilled No. of Restarts: 53 No. of Flips: 3515 time to process: 0 seconds.
uf250-04.cnf fulfilled No. of Restarts: 2560 No. of Flips: 4114 time to process: 9 seconds.
uf250-04.cnf fulfilled No. of Restarts: 15 No. of Flips: 4287 time to process: 0 seconds.
uf250-04.cnf fulfilled No. of Restarts: 2634 No. of Flips: 2692 time to process: 10 seconds.
uf250-04.cnf , deadline. Restarts: 4620
uf250-04.cnf fulfilled No. of Restarts: 1298 No. of Flips: 4062 time to process: 5 seconds.
uf250-04.cnf fulfilled No. of Restarts: 1413 No. of Flips: 3727 time to process: 5 seconds.
uf250-04.cnf fulfilled No. of Restarts: 284 No. of Flips: 4821 time to process: 1 seconds.
uf250-04.cnf fulfilled No. of Restarts: 212 No. of Flips: 3137 time to process: 0 seconds.
uf250-04.cnf fulfilled No. of Restarts: 4146 No. of Flips: 2392 time to process: 16 seconds.
uf250-04.cnf fulfilled No. of Restarts: 2370 No. of Flips: 3182 time to process: 9 seconds.
uf250-04.cnf , deadline. Restarts: 4620
uf250-04.cnf fulfilled No. of Restarts: 418 No. of Flips: 3659 time to process: 1 seconds.
uf250-04.cnf fulfilled No. of Restarts: 2610 No. of Flips: 3606 time to process: 10 seconds.
uf250-04.cnf fulfilled No. of Restarts: 4315 No. of Flips: 3405 time to process: 16 seconds.
uf250-04.cnf fulfilled No. of Restarts: 871 No. of Flips: 4295 time to process: 3 seconds.
uf250-04.cnf fulfilled No. of Restarts: 1203 No. of Flips: 3937 time to process: 4 seconds.
uf250-04.cnf fulfilled No. of Restarts: 2775 No. of Flips: 2347 time to process: 10 seconds.
uf250-04.cnf fulfilled No. of Restarts: 4438 No. of Flips: 3987 time to process: 16 seconds.
uf250-04.cnf , deadline. Restarts: 4620
uf250-04.cnf fulfilled No. of Restarts: 3187 No. of Flips: 2765 time to process: 12 seconds.
uf250-04.cnf , deadline. Restarts: 4620
uf250-04.cnf fulfilled No. of Restarts: 2537 No. of Flips: 4801 time to process: 10 seconds.
uf250-04.cnf , deadline. Restarts: 4620
uf250-04.cnf , deadline. Restarts: 4620
uf250-04.cnf fulfilled No. of Restarts: 97 No. of Flips: 4801 time to process: 0 seconds.
uf250-04.cnf fulfilled No. of Restarts: 2324 No. of Flips: 3088 time to process: 9 seconds.
uf250-04.cnf fulfilled No. of Restarts: 2994 No. of Flips: 2331 time to process: 11 seconds.
uf250-04.cnf , deadline. Restarts: 4620
uf250-04.cnf fulfilled No. of Restarts: 2379 No. of Flips: 2962 time to process: 9 seconds.
uf250-04.cnf fulfilled No. of Restarts: 3976 No. of Flips: 4750 time to process: 15 seconds.
uf250-04.cnf , deadline. Restarts: 4620
uf250-04.cnf fulfilled No. of Restarts: 3397 No. of Flips: 4735 time to process: 13 seconds.
uf250-04.cnf fulfilled No. of Restarts: 441 No. of Flips: 4185 time to process: 1 seconds.
uf250-04.cnf fulfilled No. of Restarts: 559 No. of Flips: 1860 time to process: 2 seconds.
uf250-04.cnf fulfilled No. of Restarts: 2330 No. of Flips: 703 time to process: 8 seconds.
uf250-04.cnf fulfilled No. of Restarts: 377 No. of Flips: 1291 time to process: 1 seconds.
uf250-04.cnf fulfilled No. of Restarts: 2045 No. of Flips: 1439 time to process: 8 seconds.
uf250-04.cnf fulfilled No. of Restarts: 1464 No. of Flips: 1912 time to process: 5 seconds.
uf250-04.cnf fulfilled No. of Restarts: 2808 No. of Flips: 3905 time to process: 10 seconds.
uf250-04.cnf fulfilled No. of Restarts: 280 No. of Flips: 4291 time to process: 1 seconds.
uf250-04.cnf fulfilled No. of Restarts: 1527 No. of Flips: 3791 time to process: 5 seconds.
uf250-04.cnf , deadline. Restarts: 4620
uf250-04.cnf fulfilled No. of Restarts: 1823 No. of Flips: 2265 time to process: 7 seconds.
uf250-04.cnf fulfilled No. of Restarts: 376 No. of Flips: 3131 time to process: 1 seconds.
uf250-04.cnf , deadline. Restarts: 4620
uf250-04.cnf fulfilled No. of Restarts: 372 No. of Flips: 1178 time to process: 1 seconds.
uf250-04.cnf fulfilled No. of Restarts: 386 No. of Flips: 4794 time to process: 1 seconds.
uf250-04.cnf fulfilled No. of Restarts: 3405 No. of Flips: 3629 time to process: 13 seconds.
uf250-04.cnf fulfilled No. of Restarts: 1082 No. of Flips: 3344 time to process: 4 seconds.
uf250-04.cnf , deadline. Restarts: 4620
uf250-04.cnf fulfilled No. of Restarts: 665 No. of Flips: 3145 time to process: 2 seconds.
uf250-04.cnf , deadline. Restarts: 4620
uf250-04.cnf fulfilled No. of Restarts: 1359 No. of Flips: 4203 time to process: 5 seconds.
uf250-04.cnf fulfilled No. of Restarts: 342 No. of Flips: 569 time to process: 1 seconds.
uf250-04.cnf fulfilled No. of Restarts: 853 No. of Flips: 1847 time to process: 3 seconds.
uf250-04.cnf fulfilled No. of Restarts: 1117 No. of Flips: 2594 time to process: 4 seconds.
uf250-04.cnf fulfilled No. of Restarts: 918 No. of Flips: 1453 time to process: 3 seconds.
uf250-04.cnf fulfilled No. of Restarts: 342 No. of Flips: 4361 time to process: 1 seconds.
uf250-04.cnf fulfilled No. of Restarts: 557 No. of Flips: 1781 time to process: 2 seconds.
uf250-04.cnf fulfilled No. of Restarts: 2614 No. of Flips: 2403 time to process: 10 seconds.
uf250-04.cnf fulfilled No. of Restarts: 1323 No. of Flips: 3249 time to process: 5 seconds.
uf250-04.cnf fulfilled No. of Restarts: 145 No. of Flips: 4524 time to process: 0 seconds.
uf250-04.cnf fulfilled No. of Restarts: 591 No. of Flips: 1759 time to process: 2 seconds.
uf250-04.cnf fulfilled No. of Restarts: 3305 No. of Flips: 2777 time to process: 12 seconds.
uf250-04.cnf , deadline. Restarts: 4620
uf250-04.cnf fulfilled No. of Restarts: 3192 No. of Flips: 4576 time to process: 12 seconds.
uf250-04.cnf fulfilled No. of Restarts: 2939 No. of Flips: 3087 time to process: 11 seconds.
uf250-04.cnf fulfilled No. of Restarts: 392 No. of Flips: 2532 time to process: 1 seconds.
uf250-04.cnf fulfilled No. of Restarts: 2336 No. of Flips: 4548 time to process: 9 seconds.
uf250-04.cnf fulfilled No. of Restarts: 479 No. of Flips: 4016 time to process: 1 seconds.
uf250-04.cnf , deadline. Restarts: 4620
uf250-04.cnf fulfilled No. of Restarts: 1528 No. of Flips: 1383 time to process: 5 seconds.
uf250-04.cnf fulfilled No. of Restarts: 2807 No. of Flips: 1945 time to process: 10 seconds.
uf250-04.cnf fulfilled No. of Restarts: 2340 No. of Flips: 3631 time to process: 9 seconds.
uf250-04.cnf , deadline. Restarts: 4620
uf250-04.cnf , deadline. Restarts: 4620
uf250-04.cnf , deadline. Restarts: 4620
uf250-04.cnf , deadline. Restarts: 4620
uf250-04.cnf , deadline. Restarts: 4620
uf250-04.cnf fulfilled No. of Restarts: 941 No. of Flips: 2599 time to process: 3 seconds.
uf250-04.cnf fulfilled No. of Restarts: 2698 No. of Flips: 3500 time to process: 10 seconds.
uf250-04.cnf , deadline. Restarts: 4620
uf250-04.cnf fulfilled No. of Restarts: 1583 No. of Flips: 3006 time to process: 6 seconds.
uf250-04.cnf fulfilled No. of Restarts: 3638 No. of Flips: 3696 time to process: 14 seconds.
uf250-04.cnf , deadline. Restarts: 4620
uf250-04.cnf fulfilled No. of Restarts: 2320 No. of Flips: 1294 time to process: 9 seconds.
uf250-04.cnf fulfilled No. of Restarts: 551 No. of Flips: 2689 time to process: 2 seconds.
uf250-04.cnf , deadline. Restarts: 4620
uf250-04.cnf fulfilled No. of Restarts: 4409 No. of Flips: 1717 time to process: 17 seconds.
uf250-04.cnf fulfilled No. of Restarts: 494 No. of Flips: 2209 time to process: 1 seconds.
uf250-04.cnf fulfilled No. of Restarts: 1074 No. of Flips: 1625 time to process: 4 seconds.
uf250-04.cnf fulfilled No. of Restarts: 3023 No. of Flips: 3707 time to process: 11 seconds.
uf250-04.cnf fulfilled No. of Restarts: 3579 No. of Flips: 3447 time to process: 13 seconds.
uf250-04.cnf , deadline. Restarts: 4620
uf250-04.cnf , deadline. Restarts: 4620
uf250-04.cnf fulfilled No. of Restarts: 76 No. of Flips: 1735 time to process: 0 seconds.
uf250-04.cnf , deadline. Restarts: 4620
uf250-04.cnf fulfilled No. of Restarts: 3852 No. of Flips: 4217 time to process: 14 seconds.
uf250-04.cnf , deadline. Restarts: 4620
uf250-04.cnf fulfilled No. of Restarts: 549 No. of Flips: 3544 time to process: 2 seconds.
uf250-04.cnf fulfilled No. of Restarts: 1521 No. of Flips: 4497 time to process: 5 seconds.
uf250-04.cnf , deadline. Restarts: 4620
uf250-04.cnf fulfilled No. of Restarts: 1842 No. of Flips: 4335 time to process: 7 seconds.
uf250-04.cnf fulfilled No. of Restarts: 2839 No. of Flips: 4229 time to process: 11 seconds.
uf250-04.cnf fulfilled No. of Restarts: 11 No. of Flips: 3620 time to process: 0 seconds.
uf250-04.cnf , deadline. Restarts: 4620
uf250-04.cnf fulfilled No. of Restarts: 2998 No. of Flips: 4217 time to process: 11 seconds.
uf250-04.cnf fulfilled No. of Restarts: 1679 No. of Flips: 3978 time to process: 6 seconds.
uf250-04.cnf fulfilled No. of Restarts: 120 No. of Flips: 796 time to process: 0 seconds.
uf250-04.cnf fulfilled No. of Restarts: 4481 No. of Flips: 3659 time to process: 17 seconds.
uf250-04.cnf fulfilled No. of Restarts: 366 No. of Flips: 2208 time to process: 1 seconds.
uf250-04.cnf fulfilled No. of Restarts: 1588 No. of Flips: 3947 time to process: 6 seconds.
uf250-04.cnf , deadline. Restarts: 4620
uf250-04.cnf fulfilled No. of Restarts: 2242 No. of Flips: 3802 time to process: 8 seconds.
uf250-04.cnf fulfilled No. of Restarts: 1677 No. of Flips: 4748 time to process: 6 seconds.
uf250-04.cnf fulfilled No. of Restarts: 593 No. of Flips: 1865 time to process: 2 seconds.
uf250-04.cnf , deadline. Restarts: 4620
uf250-04.cnf fulfilled No. of Restarts: 195 No. of Flips: 4488 time to process: 0 seconds.
uf250-04.cnf fulfilled No. of Restarts: 524 No. of Flips: 3410 time to process: 2 seconds.
uf250-04.cnf , deadline. Restarts: 4620
uf250-04.cnf fulfilled No. of Restarts: 1578 No. of Flips: 4790 time to process: 6 seconds.
uf250-04.cnf fulfilled No. of Restarts: 3202 No. of Flips: 4895 time to process: 12 seconds.
uf250-04.cnf , deadline. Restarts: 4620
uf250-04.cnf fulfilled No. of Restarts: 3745 No. of Flips: 4650 time to process: 14 seconds.
uf250-04.cnf fulfilled No. of Restarts: 4092 No. of Flips: 876 time to process: 15 seconds.
uf250-04.cnf fulfilled No. of Restarts: 489 No. of Flips: 2864 time to process: 2 seconds.
uf250-04.cnf fulfilled No. of Restarts: 665 No. of Flips: 4638 time to process: 2 seconds.
uf250-04.cnf fulfilled No. of Restarts: 2159 No. of Flips: 3953 time to process: 8 seconds.
uf250-04.cnf fulfilled No. of Restarts: 1583 No. of Flips: 4093 time to process: 6 seconds.
uf250-04.cnf fulfilled No. of Restarts: 4575 No. of Flips: 1995 time to process: 17 seconds.
uf250-04.cnf fulfilled No. of Restarts: 1767 No. of Flips: 1717 time to process: 6 seconds.
uf250-04.cnf fulfilled No. of Restarts: 947 No. of Flips: 3110 time to process: 3 seconds.
uf250-04.cnf fulfilled No. of Restarts: 1378 No. of Flips: 3516 time to process: 5 seconds.
uf250-04.cnf fulfilled No. of Restarts: 729 No. of Flips: 4903 time to process: 2 seconds.
uf250-04.cnf , deadline. Restarts: 4620
uf250-04.cnf fulfilled No. of Restarts: 742 No. of Flips: 4054 time to process: 2 seconds.
uf250-04.cnf fulfilled No. of Restarts: 2068 No. of Flips: 4344 time to process: 7 seconds.
uf250-04.cnf , deadline. Restarts: 4620
uf250-04.cnf fulfilled No. of Restarts: 3204 No. of Flips: 3746 time to process: 12 seconds.
uf250-04.cnf fulfilled No. of Restarts: 3252 No. of Flips: 2079 time to process: 12 seconds.
uf250-04.cnf , deadline. Restarts: 4620
uf250-04.cnf fulfilled No. of Restarts: 217 No. of Flips: 4268 time to process: 0 seconds.
uf250-04.cnf fulfilled No. of Restarts: 4578 No. of Flips: 3920 time to process: 17 seconds.
uf250-04.cnf , deadline. Restarts: 4620
uf250-04.cnf fulfilled No. of Restarts: 2051 No. of Flips: 4962 time to process: 7 seconds.
uf250-04.cnf fulfilled No. of Restarts: 2879 No. of Flips: 2093 time to process: 11 seconds.
uf250-04.cnf fulfilled No. of Restarts: 737 No. of Flips: 1708 time to process: 2 seconds.
uf250-04.cnf fulfilled No. of Restarts: 2842 No. of Flips: 1530 time to process: 11 seconds.
uf250-04.cnf , deadline. Restarts: 4620
uf250-04.cnf fulfilled No. of Restarts: 3799 No. of Flips: 3142 time to process: 14 seconds.
uf250-04.cnf , deadline. Restarts: 4620
uf250-04.cnf fulfilled No. of Restarts: 310 No. of Flips: 4963 time to process: 1 seconds.
uf250-04.cnf fulfilled No. of Restarts: 3463 No. of Flips: 1302 time to process: 13 seconds.
uf250-04.cnf fulfilled No. of Restarts: 549 No. of Flips: 4557 time to process: 2 seconds.
uf250-04.cnf fulfilled No. of Restarts: 408 No. of Flips: 4018 time to process: 1 seconds.
uf250-04.cnf , deadline. Restarts: 4620
uf250-04.cnf fulfilled No. of Restarts: 1452 No. of Flips: 1936 time to process: 5 seconds.
uf250-04.cnf , deadline. Restarts: 4620
uf250-04.cnf , deadline. Restarts: 4620
uf250-04.cnf fulfilled No. of Restarts: 711 No. of Flips: 4108 time to process: 2 seconds.
uf250-04.cnf , deadline. Restarts: 4620
uf250-04.cnf fulfilled No. of Restarts: 3327 No. of Flips: 2775 time to process: 12 seconds.
uf250-04.cnf fulfilled No. of Restarts: 88 No. of Flips: 4770 time to process: 0 seconds.
uf250-04.cnf fulfilled No. of Restarts: 2963 No. of Flips: 3919 time to process: 11 seconds.
uf250-04.cnf , deadline. Restarts: 4620
uf250-04.cnf fulfilled No. of Restarts: 2489 No. of Flips: 2048 time to process: 9 seconds.
uf250-04.cnf fulfilled No. of Restarts: 3509 No. of Flips: 3820 time to process: 13 seconds.
uf250-04.cnf fulfilled No. of Restarts: 1595 No. of Flips: 2880 time to process: 6 seconds.
uf250-04.cnf fulfilled No. of Restarts: 1516 No. of Flips: 3160 time to process: 5 seconds.
uf250-04.cnf , deadline. Restarts: 4620
uf250-04.cnf fulfilled No. of Restarts: 2258 No. of Flips: 3675 time to process: 8 seconds.
uf250-04.cnf fulfilled No. of Restarts: 4333 No. of Flips: 1699 time to process: 16 seconds.
uf250-04.cnf , deadline. Restarts: 4620
uf250-04.cnf fulfilled No. of Restarts: 1288 No. of Flips: 3422 time to process: 4 seconds.
uf250-04.cnf fulfilled No. of Restarts: 3516 No. of Flips: 2684 time to process: 13 seconds.
uf250-04.cnf fulfilled No. of Restarts: 1267 No. of Flips: 601 time to process: 4 seconds.
uf250-04.cnf fulfilled No. of Restarts: 2330 No. of Flips: 3836 time to process: 8 seconds.
uf250-04.cnf fulfilled No. of Restarts: 57 No. of Flips: 4909 time to process: 0 seconds.
uf250-04.cnf fulfilled No. of Restarts: 1024 No. of Flips: 4119 time to process: 4 seconds.
uf250-04.cnf fulfilled No. of Restarts: 2118 No. of Flips: 3443 time to process: 8 seconds.
uf250-04.cnf fulfilled No. of Restarts: 2991 No. of Flips: 4915 time to process: 11 seconds.
uf250-04.cnf , deadline. Restarts: 4620
uf250-04.cnf , deadline. Restarts: 4620
uf250-04.cnf fulfilled No. of Restarts: 535 No. of Flips: 3016 time to process: 2 seconds.
uf250-04.cnf fulfilled No. of Restarts: 2464 No. of Flips: 4358 time to process: 9 seconds.
uf250-04.cnf fulfilled No. of Restarts: 636 No. of Flips: 3166 time to process: 2 seconds.
uf250-04.cnf fulfilled No. of Restarts: 966 No. of Flips: 1246 time to process: 3 seconds.
uf250-04.cnf fulfilled No. of Restarts: 1609 No. of Flips: 2419 time to process: 6 seconds.
uf250-04.cnf fulfilled No. of Restarts: 3533 No. of Flips: 2838 time to process: 13 seconds.
uf250-04.cnf fulfilled No. of Restarts: 3273 No. of Flips: 2083 time to process: 12 seconds.
uf250-04.cnf fulfilled No. of Restarts: 4310 No. of Flips: 1089 time to process: 16 seconds.
uf250-04.cnf , deadline. Restarts: 4620
uf250-04.cnf , deadline. Restarts: 4620
uf250-04.cnf fulfilled No. of Restarts: 195 No. of Flips: 1567 time to process: 0 seconds.
uf250-04.cnf fulfilled No. of Restarts: 160 No. of Flips: 1421 time to process: 0 seconds.
uf250-04.cnf fulfilled No. of Restarts: 387 No. of Flips: 2136 time to process: 1 seconds.
uf250-04.cnf fulfilled No. of Restarts: 715 No. of Flips: 2677 time to process: 2 seconds.
uf250-04.cnf fulfilled No. of Restarts: 1219 No. of Flips: 4678 time to process: 4 seconds.
uf250-04.cnf , deadline. Restarts: 4620
uf250-04.cnf fulfilled No. of Restarts: 335 No. of Flips: 2628 time to process: 1 seconds.
uf250-04.cnf fulfilled No. of Restarts: 4515 No. of Flips: 3321 time to process: 17 seconds.
uf250-04.cnf fulfilled No. of Restarts: 2192 No. of Flips: 4346 time to process: 8 seconds.
uf250-04.cnf fulfilled No. of Restarts: 2252 No. of Flips: 3873 time to process: 8 seconds.
uf250-04.cnf fulfilled No. of Restarts: 243 No. of Flips: 2567 time to process: 0 seconds.
uf250-04.cnf , deadline. Restarts: 4620
uf250-04.cnf fulfilled No. of Restarts: 3810 No. of Flips: 3175 time to process: 14 seconds.
uf250-04.cnf fulfilled No. of Restarts: 1549 No. of Flips: 2957 time to process: 6 seconds.
uf250-04.cnf fulfilled No. of Restarts: 494 No. of Flips: 2707 time to process: 1 seconds.
uf250-04.cnf fulfilled No. of Restarts: 1095 No. of Flips: 4507 time to process: 4 seconds.
uf250-04.cnf fulfilled No. of Restarts: 2711 No. of Flips: 1852 time to process: 10 seconds.
uf250-04.cnf fulfilled No. of Restarts: 2356 No. of Flips: 2415 time to process: 9 seconds.
uf250-04.cnf fulfilled No. of Restarts: 2671 No. of Flips: 2459 time to process: 10 seconds.
uf250-04.cnf fulfilled No. of Restarts: 2580 No. of Flips: 1075 time to process: 10 seconds.
uf250-04.cnf fulfilled No. of Restarts: 807 No. of Flips: 2755 time to process: 3 seconds.
uf250-04.cnf fulfilled No. of Restarts: 1536 No. of Flips: 3996 time to process: 6 seconds.
uf250-04.cnf fulfilled No. of Restarts: 1041 No. of Flips: 4591 time to process: 4 seconds.
uf250-04.cnf fulfilled No. of Restarts: 454 No. of Flips: 2088 time to process: 1 seconds.
uf250-04.cnf fulfilled No. of Restarts: 1884 No. of Flips: 2672 time to process: 7 seconds.
uf250-04.cnf fulfilled No. of Restarts: 30 No. of Flips: 4408 time to process: 0 seconds.
uf250-04.cnf , deadline. Restarts: 4620
uf250-04.cnf fulfilled No. of Restarts: 2425 No. of Flips: 1156 time to process: 9 seconds.
uf250-04.cnf fulfilled No. of Restarts: 3976 No. of Flips: 1685 time to process: 15 seconds.
uf250-04.cnf fulfilled No. of Restarts: 317 No. of Flips: 3958 time to process: 1 seconds.
uf250-04.cnf fulfilled No. of Restarts: 236 No. of Flips: 1698 time to process: 0 seconds.
uf250-04.cnf fulfilled No. of Restarts: 4155 No. of Flips: 4272 time to process: 16 seconds.
uf250-04.cnf fulfilled No. of Restarts: 4243 No. of Flips: 3543 time to process: 16 seconds.
uf250-04.cnf fulfilled No. of Restarts: 461 No. of Flips: 1238 time to process: 1 seconds.
uf250-04.cnf fulfilled No. of Restarts: 2809 No. of Flips: 4828 time to process: 10 seconds.
uf250-04.cnf , deadline. Restarts: 4620
uf250-04.cnf fulfilled No. of Restarts: 274 No. of Flips: 2077 time to process: 1 seconds.
uf250-04.cnf fulfilled No. of Restarts: 1183 No. of Flips: 744 time to process: 4 seconds.
uf250-04.cnf , deadline. Restarts: 4620
uf250-04.cnf fulfilled No. of Restarts: 2232 No. of Flips: 4190 time to process: 8 seconds.
uf250-04.cnf , deadline. Restarts: 4620
uf250-04.cnf fulfilled No. of Restarts: 989 No. of Flips: 2744 time to process: 3 seconds.
uf250-04.cnf fulfilled No. of Restarts: 1290 No. of Flips: 4979 time to process: 5 seconds.
uf250-04.cnf fulfilled No. of Restarts: 824 No. of Flips: 1912 time to process: 3 seconds.
uf250-04.cnf fulfilled No. of Restarts: 4155 No. of Flips: 3654 time to process: 15 seconds.
uf250-04.cnf fulfilled No. of Restarts: 1100 No. of Flips: 1983 time to process: 4 seconds.
uf250-04.cnf fulfilled No. of Restarts: 1337 No. of Flips: 4027 time to process: 5 seconds.
uf250-04.cnf fulfilled No. of Restarts: 3 No. of Flips: 4706 time to process: 0 seconds.
uf250-04.cnf fulfilled No. of Restarts: 1891 No. of Flips: 2386 time to process: 7 seconds.
uf250-04.cnf fulfilled No. of Restarts: 2650 No. of Flips: 866 time to process: 10 seconds.
uf250-04.cnf fulfilled No. of Restarts: 2689 No. of Flips: 4386 time to process: 10 seconds.
uf250-04.cnf , deadline. Restarts: 4620
uf250-04.cnf fulfilled No. of Restarts: 2514 No. of Flips: 4975 time to process: 9 seconds.
uf250-04.cnf , deadline. Restarts: 4620
uf250-04.cnf fulfilled No. of Restarts: 3694 No. of Flips: 4556 time to process: 14 seconds.
uf250-04.cnf fulfilled No. of Restarts: 2264 No. of Flips: 3397 time to process: 9 seconds.
uf250-04.cnf , deadline. Restarts: 4620
uf250-04.cnf fulfilled No. of Restarts: 67 No. of Flips: 1846 time to process: 0 seconds.
uf250-04.cnf fulfilled No. of Restarts: 2305 No. of Flips: 3863 time to process: 8 seconds.
uf250-04.cnf fulfilled No. of Restarts: 712 No. of Flips: 3711 time to process: 2 seconds.
uf250-04.cnf fulfilled No. of Restarts: 1740 No. of Flips: 4854 time to process: 6 seconds.
uf250-04.cnf , deadline. Restarts: 4620
uf250-04.cnf fulfilled No. of Restarts: 1009 No. of Flips: 1155 time to process: 4 seconds.
uf250-04.cnf fulfilled No. of Restarts: 107 No. of Flips: 4657 time to process: 0 seconds.
uf250-04.cnf fulfilled No. of Restarts: 1763 No. of Flips: 1413 time to process: 6 seconds.
uf250-04.cnf fulfilled No. of Restarts: 934 No. of Flips: 1378 time to process: 3 seconds.
uf250-04.cnf fulfilled No. of Restarts: 313 No. of Flips: 4865 time to process: 1 seconds.
uf250-04.cnf fulfilled No. of Restarts: 1371 No. of Flips: 4812 time to process: 5 seconds.
uf250-04.cnf fulfilled No. of Restarts: 797 No. of Flips: 2812 time to process: 3 seconds.
uf250-04.cnf fulfilled No. of Restarts: 1049 No. of Flips: 2993 time to process: 4 seconds.
uf250-04.cnf , deadline. Restarts: 4620
uf250-04.cnf , deadline. Restarts: 4620
uf250-04.cnf fulfilled No. of Restarts: 2624 No. of Flips: 1999 time to process: 10 seconds.
uf250-04.cnf fulfilled No. of Restarts: 814 No. of Flips: 2844 time to process: 3 seconds.
uf250-04.cnf fulfilled No. of Restarts: 460 No. of Flips: 2991 time to process: 1 seconds.
uf250-04.cnf fulfilled No. of Restarts: 1614 No. of Flips: 3053 time to process: 6 seconds.
uf250-04.cnf fulfilled No. of Restarts: 3961 No. of Flips: 3769 time to process: 14 seconds.
uf250-04.cnf fulfilled No. of Restarts: 2681 No. of Flips: 1642 time to process: 10 seconds.
uf250-04.cnf fulfilled No. of Restarts: 969 No. of Flips: 2866 time to process: 3 seconds.
uf250-04.cnf fulfilled No. of Restarts: 2090 No. of Flips: 3243 time to process: 8 seconds.
uf250-04.cnf fulfilled No. of Restarts: 2458 No. of Flips: 2703 time to process: 9 seconds.
uf250-04.cnf , deadline. Restarts: 4620
uf250-04.cnf fulfilled No. of Restarts: 3993 No. of Flips: 4346 time to process: 15 seconds.
uf250-04.cnf fulfilled No. of Restarts: 1980 No. of Flips: 989 time to process: 7 seconds.
uf250-04.cnf fulfilled No. of Restarts: 3556 No. of Flips: 1855 time to process: 13 seconds.
uf250-04.cnf fulfilled No. of Restarts: 4263 No. of Flips: 2574 time to process: 16 seconds.
uf250-04.cnf fulfilled No. of Restarts: 3671 No. of Flips: 2322 time to process: 14 seconds.
uf250-04.cnf fulfilled No. of Restarts: 788 No. of Flips: 3820 time to process: 3 seconds.
uf250-04.cnf fulfilled No. of Restarts: 753 No. of Flips: 3840 time to process: 2 seconds.
uf250-04.cnf , deadline. Restarts: 4620
uf250-04.cnf fulfilled No. of Restarts: 1386 No. of Flips: 1947 time to process: 5 seconds.
uf250-04.cnf fulfilled No. of Restarts: 2964 No. of Flips: 4589 time to process: 11 seconds.
uf250-04.cnf , deadline. Restarts: 4620
uf250-04.cnf fulfilled No. of Restarts: 0 No. of Flips: 2411 time to process: 0 seconds.
uf250-04.cnf , deadline. Restarts: 4620
uf250-04.cnf fulfilled No. of Restarts: 1504 No. of Flips: 3974 time to process: 5 seconds.
uf250-04.cnf fulfilled No. of Restarts: 2255 No. of Flips: 3590 time to process: 8 seconds.
uf250-04.cnf fulfilled No. of Restarts: 2647 No. of Flips: 4960 time to process: 10 seconds.
uf250-04.cnf fulfilled No. of Restarts: 1980 No. of Flips: 4055 time to process: 7 seconds.
uf250-04.cnf fulfilled No. of Restarts: 2661 No. of Flips: 1354 time to process: 10 seconds.
uf250-04.cnf fulfilled No. of Restarts: 436 No. of Flips: 2532 time to process: 1 seconds.
uf250-04.cnf fulfilled No. of Restarts: 140 No. of Flips: 4455 time to process: 0 seconds.
uf250-04.cnf fulfilled No. of Restarts: 452 No. of Flips: 3939 time to process: 1 seconds.
uf250-04.cnf , deadline. Restarts: 4620
uf250-04.cnf fulfilled No. of Restarts: 2039 No. of Flips: 3818 time to process: 7 seconds.
uf250-04.cnf fulfilled No. of Restarts: 2757 No. of Flips: 1791 time to process: 10 seconds.
uf250-04.cnf , deadline. Restarts: 4620
uf250-04.cnf fulfilled No. of Restarts: 3868 No. of Flips: 4526 time to process: 14 seconds.
uf250-04.cnf fulfilled No. of Restarts: 123 No. of Flips: 3357 time to process: 0 seconds.
uf250-04.cnf fulfilled No. of Restarts: 2385 No. of Flips: 1963 time to process: 9 seconds.
uf250-04.cnf fulfilled No. of Restarts: 4248 No. of Flips: 1782 time to process: 15 seconds.
uf250-04.cnf , deadline. Restarts: 4620
uf250-04.cnf fulfilled No. of Restarts: 432 No. of Flips: 2965 time to process: 1 seconds.
uf250-04.cnf fulfilled No. of Restarts: 1910 No. of Flips: 2771 time to process: 7 seconds.
uf250-04.cnf fulfilled No. of Restarts: 2594 No. of Flips: 4973 time to process: 9 seconds.
uf250-04.cnf , deadline. Restarts: 4620
uf250-04.cnf fulfilled No. of Restarts: 94 No. of Flips: 2229 time to process: 0 seconds.
uf250-04.cnf fulfilled No. of Restarts: 617 No. of Flips: 4726 time to process: 2 seconds.
uf250-04.cnf fulfilled No. of Restarts: 3795 No. of Flips: 3647 time to process: 14 seconds.
uf250-04.cnf fulfilled No. of Restarts: 4428 No. of Flips: 4855 time to process: 17 seconds.
uf250-04.cnf fulfilled No. of Restarts: 710 No. of Flips: 611 time to process: 2 seconds.
uf250-04.cnf , deadline. Restarts: 4620
uf250-04.cnf fulfilled No. of Restarts: 1225 No. of Flips: 2919 time to process: 4 seconds.
uf250-04.cnf fulfilled No. of Restarts: 2172 No. of Flips: 3249 time to process: 8 seconds.
uf250-04.cnf , deadline. Restarts: 4620
uf250-04.cnf fulfilled No. of Restarts: 2816 No. of Flips: 2725 time to process: 10 seconds.
uf250-04.cnf fulfilled No. of Restarts: 2169 No. of Flips: 3681 time to process: 8 seconds.
uf250-04.cnf fulfilled No. of Restarts: 976 No. of Flips: 3850 time to process: 3 seconds.
uf250-04.cnf , deadline. Restarts: 4620
uf250-04.cnf fulfilled No. of Restarts: 1096 No. of Flips: 628 time to process: 4 seconds.
uf250-04.cnf fulfilled No. of Restarts: 1245 No. of Flips: 4706 time to process: 4 seconds.
uf250-04.cnf , deadline. Restarts: 4620
uf250-04.cnf fulfilled No. of Restarts: 4575 No. of Flips: 1390 time to process: 17 seconds.
uf250-04.cnf fulfilled No. of Restarts: 3199 No. of Flips: 1079 time to process: 12 seconds.
uf250-04.cnf fulfilled No. of Restarts: 1057 No. of Flips: 2257 time to process: 4 seconds.
uf250-04.cnf fulfilled No. of Restarts: 3195 No. of Flips: 1872 time to process: 12 seconds.
uf250-04.cnf fulfilled No. of Restarts: 1695 No. of Flips: 2607 time to process: 6 seconds.
uf250-04.cnf , deadline. Restarts: 4620
uf250-04.cnf fulfilled No. of Restarts: 651 No. of Flips: 2103 time to process: 2 seconds.
uf250-04.cnf fulfilled No. of Restarts: 1761 No. of Flips: 4181 time to process: 6 seconds.
uf250-04.cnf , deadline. Restarts: 4620
uf250-04.cnf , deadline. Restarts: 4620
uf250-04.cnf fulfilled No. of Restarts: 1607 No. of Flips: 1032 time to process: 6 seconds.
uf250-04.cnf fulfilled No. of Restarts: 2392 No. of Flips: 1972 time to process: 9 seconds.
uf250-04.cnf fulfilled No. of Restarts: 1145 No. of Flips: 1186 time to process: 4 seconds.
uf250-04.cnf fulfilled No. of Restarts: 1800 No. of Flips: 4430 time to process: 7 seconds.
uf250-04.cnf fulfilled No. of Restarts: 276 No. of Flips: 1952 time to process: 1 seconds.
uf250-04.cnf fulfilled No. of Restarts: 1484 No. of Flips: 2445 time to process: 5 seconds.
uf250-04.cnf fulfilled No. of Restarts: 339 No. of Flips: 4000 time to process: 1 seconds.
uf250-04.cnf fulfilled No. of Restarts: 3328 No. of Flips: 4806 time to process: 12 seconds.
uf250-04.cnf , deadline. Restarts: 4620
uf250-04.cnf , deadline. Restarts: 4620
uf250-04.cnf fulfilled No. of Restarts: 1529 No. of Flips: 2534 time to process: 5 seconds.
uf250-04.cnf fulfilled No. of Restarts: 1462 No. of Flips: 2913 time to process: 5 seconds.
uf250-04.cnf fulfilled No. of Restarts: 458 No. of Flips: 3092 time to process: 1 seconds.
uf250-04.cnf fulfilled No. of Restarts: 50 No. of Flips: 2106 time to process: 0 seconds.
uf250-04.cnf fulfilled No. of Restarts: 645 No. of Flips: 1762 time to process: 2 seconds.
uf250-04.cnf fulfilled No. of Restarts: 3475 No. of Flips: 1728 time to process: 13 seconds.
uf250-04.cnf fulfilled No. of Restarts: 1259 No. of Flips: 4177 time to process: 4 seconds.
uf250-04.cnf fulfilled No. of Restarts: 234 No. of Flips: 4617 time to process: 0 seconds.
uf250-04.cnf fulfilled No. of Restarts: 2754 No. of Flips: 4290 time to process: 10 seconds.
uf250-04.cnf fulfilled No. of Restarts: 969 No. of Flips: 2605 time to process: 3 seconds.
uf250-04.cnf fulfilled No. of Restarts: 1092 No. of Flips: 4872 time to process: 4 seconds.
uf250-04.cnf fulfilled No. of Restarts: 2533 No. of Flips: 4192 time to process: 9 seconds.
uf250-04.cnf , deadline. Restarts: 4620
uf250-04.cnf fulfilled No. of Restarts: 672 No. of Flips: 4276 time to process: 2 seconds.
uf250-04.cnf fulfilled No. of Restarts: 4295 No. of Flips: 2462 time to process: 16 seconds.
uf250-04.cnf fulfilled No. of Restarts: 81 No. of Flips: 3299 time to process: 0 seconds.
uf250-04.cnf fulfilled No. of Restarts: 426 No. of Flips: 1903 time to process: 1 seconds.
uf250-04.cnf fulfilled No. of Restarts: 2886 No. of Flips: 3787 time to process: 11 seconds.
uf250-04.cnf fulfilled No. of Restarts: 1359 No. of Flips: 1236 time to process: 5 seconds.
uf250-04.cnf , deadline. Restarts: 4620
uf250-04.cnf fulfilled No. of Restarts: 2917 No. of Flips: 3924 time to process: 11 seconds.
uf250-04.cnf fulfilled No. of Restarts: 1741 No. of Flips: 3415 time to process: 6 seconds.
uf250-04.cnf fulfilled No. of Restarts: 4146 No. of Flips: 4223 time to process: 16 seconds.
uf250-04.cnf , deadline. Restarts: 4620
uf250-04.cnf fulfilled No. of Restarts: 2236 No. of Flips: 4838 time to process: 8 seconds.
uf250-04.cnf fulfilled No. of Restarts: 2642 No. of Flips: 2083 time to process: 10 seconds.
uf250-04.cnf fulfilled No. of Restarts: 971 No. of Flips: 2046 time to process: 3 seconds.
uf250-04.cnf , deadline. Restarts: 4620
uf250-04.cnf fulfilled No. of Restarts: 15 No. of Flips: 2902 time to process: 0 seconds.
uf250-04.cnf fulfilled No. of Restarts: 4495 No. of Flips: 2753 time to process: 17 seconds.
uf250-04.cnf fulfilled No. of Restarts: 1401 No. of Flips: 1818 time to process: 5 seconds.
uf250-04.cnf fulfilled No. of Restarts: 1290 No. of Flips: 2753 time to process: 5 seconds.
uf250-04.cnf , deadline. Restarts: 4620
uf250-04.cnf fulfilled No. of Restarts: 3943 No. of Flips: 953 time to process: 15 seconds.
uf250-04.cnf fulfilled No. of Restarts: 2802 No. of Flips: 4043 time to process: 11 seconds.
uf250-04.cnf fulfilled No. of Restarts: 165 No. of Flips: 1728 time to process: 0 seconds.
uf250-04.cnf fulfilled No. of Restarts: 3439 No. of Flips: 2327 time to process: 13 seconds.
uf250-04.cnf fulfilled No. of Restarts: 1553 No. of Flips: 3438 time to process: 6 seconds.
uf250-04.cnf fulfilled No. of Restarts: 36 No. of Flips: 1398 time to process: 0 seconds.
uf250-04.cnf fulfilled No. of Restarts: 2696 No. of Flips: 1752 time to process: 10 seconds.
uf250-04.cnf , deadline. Restarts: 4620
uf250-04.cnf , deadline. Restarts: 4620
uf250-04.cnf fulfilled No. of Restarts: 1558 No. of Flips: 2297 time to process: 6 seconds.
uf250-04.cnf , deadline. Restarts: 4620
uf250-04.cnf fulfilled No. of Restarts: 948 No. of Flips: 3779 time to process: 3 seconds.
uf250-04.cnf , deadline. Restarts: 4620
uf250-04.cnf fulfilled No. of Restarts: 2391 No. of Flips: 1186 time to process: 9 seconds.
uf250-04.cnf , deadline. Restarts: 4620
uf250-04.cnf , deadline. Restarts: 4620
uf250-04.cnf , deadline. Restarts: 4620
uf250-04.cnf fulfilled No. of Restarts: 7 No. of Flips: 1623 time to process: 0 seconds.
uf250-04.cnf fulfilled No. of Restarts: 4162 No. of Flips: 2844 time to process: 15 seconds.
uf250-04.cnf fulfilled No. of Restarts: 1872 No. of Flips: 3307 time to process: 7 seconds.
uf250-04.cnf fulfilled No. of Restarts: 3956 No. of Flips: 2784 time to process: 15 seconds.
uf250-04.cnf fulfilled No. of Restarts: 3426 No. of Flips: 3781 time to process: 13 seconds.
uf250-04.cnf fulfilled No. of Restarts: 915 No. of Flips: 1728 time to process: 3 seconds.
uf250-04.cnf , deadline. Restarts: 4620
uf250-04.cnf , deadline. Restarts: 4620
uf250-04.cnf fulfilled No. of Restarts: 1452 No. of Flips: 1553 time to process: 5 seconds.
uf250-04.cnf , deadline. Restarts: 4620
uf250-04.cnf fulfilled No. of Restarts: 2403 No. of Flips: 2980 time to process: 9 seconds.
uf250-04.cnf , deadline. Restarts: 4620
uf250-04.cnf , deadline. Restarts: 4620
uf250-04.cnf fulfilled No. of Restarts: 1435 No. of Flips: 1857 time to process: 5 seconds.
uf250-04.cnf fulfilled No. of Restarts: 1247 No. of Flips: 4327 time to process: 4 seconds.
uf250-04.cnf , deadline. Restarts: 4620
uf250-04.cnf , deadline. Restarts: 4620
uf250-04.cnf fulfilled No. of Restarts: 1171 No. of Flips: 1735 time to process: 4 seconds.
uf250-04.cnf fulfilled No. of Restarts: 910 No. of Flips: 3312 time to process: 3 seconds.
uf250-04.cnf fulfilled No. of Restarts: 37 No. of Flips: 1122 time to process: 0 seconds.
uf250-04.cnf , deadline. Restarts: 4620
uf250-04.cnf , deadline. Restarts: 4620
uf250-04.cnf fulfilled No. of Restarts: 85 No. of Flips: 2663 time to process: 0 seconds.
uf250-04.cnf fulfilled No. of Restarts: 2876 No. of Flips: 2354 time to process: 11 seconds.
uf250-04.cnf fulfilled No. of Restarts: 3960 No. of Flips: 4192 time to process: 15 seconds.
uf250-04.cnf fulfilled No. of Restarts: 2850 No. of Flips: 2343 time to process: 10 seconds.
uf250-04.cnf , deadline. Restarts: 4620
uf250-04.cnf fulfilled No. of Restarts: 4453 No. of Flips: 4306 time to process: 17 seconds.
uf250-04.cnf fulfilled No. of Restarts: 2473 No. of Flips: 4292 time to process: 9 seconds.
uf250-04.cnf , deadline. Restarts: 4620
uf250-04.cnf , deadline. Restarts: 4620
uf250-04.cnf , deadline. Restarts: 4620
uf250-04.cnf , deadline. Restarts: 4620
uf250-04.cnf fulfilled No. of Restarts: 2497 No. of Flips: 2092 time to process: 9 seconds.
uf250-04.cnf fulfilled No. of Restarts: 2135 No. of Flips: 4572 time to process: 8 seconds.
uf250-04.cnf fulfilled No. of Restarts: 1191 No. of Flips: 4036 time to process: 4 seconds.
uf250-04.cnf fulfilled No. of Restarts: 503 No. of Flips: 3184 time to process: 2 seconds.
uf250-04.cnf fulfilled No. of Restarts: 2142 No. of Flips: 3957 time to process: 8 seconds.
uf250-04.cnf fulfilled No. of Restarts: 1229 No. of Flips: 4857 time to process: 4 seconds.
uf250-04.cnf , deadline. Restarts: 4620
uf250-04.cnf fulfilled No. of Restarts: 2910 No. of Flips: 4307 time to process: 11 seconds.
uf250-04.cnf , deadline. Restarts: 4620
uf250-04.cnf fulfilled No. of Restarts: 829 No. of Flips: 4526 time to process: 3 seconds.
uf250-04.cnf fulfilled No. of Restarts: 1210 No. of Flips: 4877 time to process: 4 seconds.
uf250-04.cnf fulfilled No. of Restarts: 3034 No. of Flips: 3833 time to process: 11 seconds.
uf250-04.cnf fulfilled No. of Restarts: 286 No. of Flips: 3222 time to process: 1 seconds.
uf250-04.cnf , deadline. Restarts: 4620
uf250-04.cnf fulfilled No. of Restarts: 262 No. of Flips: 2244 time to process: 1 seconds.
uf250-04.cnf , deadline. Restarts: 4620
uf250-04.cnf , deadline. Restarts: 4620
uf250-04.cnf fulfilled No. of Restarts: 1994 No. of Flips: 3410 time to process: 7 seconds.
uf250-04.cnf , deadline. Restarts: 4620
uf250-04.cnf fulfilled No. of Restarts: 2480 No. of Flips: 3352 time to process: 9 seconds.
uf250-04.cnf fulfilled No. of Restarts: 1909 No. of Flips: 4172 time to process: 7 seconds.
uf250-04.cnf , deadline. Restarts: 4620
uf250-04.cnf , deadline. Restarts: 4620
uf250-04.cnf fulfilled No. of Restarts: 3466 No. of Flips: 1733 time to process: 13 seconds.
uf250-04.cnf fulfilled No. of Restarts: 2552 No. of Flips: 3548 time to process: 9 seconds.
uf250-04.cnf fulfilled No. of Restarts: 464 No. of Flips: 2656 time to process: 1 seconds.
uf250-04.cnf , deadline. Restarts: 4620
uf250-04.cnf fulfilled No. of Restarts: 2536 No. of Flips: 4885 time to process: 9 seconds.
uf250-04.cnf , deadline. Restarts: 4620
uf250-04.cnf fulfilled No. of Restarts: 1139 No. of Flips: 1136 time to process: 4 seconds.
uf250-04.cnf , deadline. Restarts: 4620
uf250-04.cnf fulfilled No. of Restarts: 4097 No. of Flips: 3813 time to process: 15 seconds.
uf250-04.cnf fulfilled No. of Restarts: 1376 No. of Flips: 3597 time to process: 5 seconds.
uf250-04.cnf fulfilled No. of Restarts: 747 No. of Flips: 4270 time to process: 2 seconds.
uf250-04.cnf , deadline. Restarts: 4620
uf250-04.cnf fulfilled No. of Restarts: 3972 No. of Flips: 3411 time to process: 15 seconds.
uf250-04.cnf fulfilled No. of Restarts: 765 No. of Flips: 2408 time to process: 3 seconds.
uf250-04.cnf fulfilled No. of Restarts: 3941 No. of Flips: 3807 time to process: 15 seconds.
uf250-04.cnf fulfilled No. of Restarts: 2024 No. of Flips: 1450 time to process: 7 seconds.
uf250-04.cnf fulfilled No. of Restarts: 2564 No. of Flips: 1607 time to process: 9 seconds.
uf250-04.cnf fulfilled No. of Restarts: 2929 No. of Flips: 891 time to process: 11 seconds.
uf250-04.cnf , deadline. Restarts: 4620
uf250-04.cnf fulfilled No. of Restarts: 733 No. of Flips: 4409 time to process: 2 seconds.
uf250-04.cnf , deadline. Restarts: 4620
uf250-04.cnf , deadline. Restarts: 4620
uf250-04.cnf fulfilled No. of Restarts: 3264 No. of Flips: 1833 time to process: 12 seconds.
uf250-04.cnf , deadline. Restarts: 4620
uf250-04.cnf fulfilled No. of Restarts: 2013 No. of Flips: 3257 time to process: 8 seconds.
uf250-04.cnf , deadline. Restarts: 4620
uf250-04.cnf fulfilled No. of Restarts: 708 No. of Flips: 3129 time to process: 2 seconds.
uf250-04.cnf , deadline. Restarts: 4620
uf250-04.cnf fulfilled No. of Restarts: 3486 No. of Flips: 1610 time to process: 13 seconds.
uf250-04.cnf fulfilled No. of Restarts: 2228 No. of Flips: 3770 time to process: 8 seconds.
uf250-04.cnf fulfilled No. of Restarts: 872 No. of Flips: 3730 time to process: 3 seconds.
uf250-04.cnf fulfilled No. of Restarts: 2392 No. of Flips: 3157 time to process: 9 seconds.
uf250-04.cnf , deadline. Restarts: 4620
uf250-04.cnf , deadline. Restarts: 4620
uf250-04.cnf fulfilled No. of Restarts: 2898 No. of Flips: 2081 time to process: 11 seconds.
uf250-04.cnf fulfilled No. of Restarts: 1318 No. of Flips: 2908 time to process: 5 seconds.
uf250-04.cnf fulfilled No. of Restarts: 4456 No. of Flips: 1618 time to process: 17 seconds.
uf250-04.cnf , deadline. Restarts: 4620
uf250-04.cnf , deadline. Restarts: 4620
uf250-04.cnf , deadline. Restarts: 4620
uf250-04.cnf , deadline. Restarts: 4620
uf250-04.cnf fulfilled No. of Restarts: 1279 No. of Flips: 3513 time to process: 5 seconds.
uf250-04.cnf fulfilled No. of Restarts: 97 No. of Flips: 1170 time to process: 0 seconds.
uf250-04.cnf fulfilled No. of Restarts: 3379 No. of Flips: 3966 time to process: 13 seconds.
uf250-04.cnf fulfilled No. of Restarts: 2541 No. of Flips: 1789 time to process: 9 seconds.
uf250-04.cnf fulfilled No. of Restarts: 428 No. of Flips: 1260 time to process: 1 seconds.
uf250-04.cnf , deadline. Restarts: 4620
uf250-04.cnf fulfilled No. of Restarts: 2840 No. of Flips: 389 time to process: 10 seconds.
uf250-04.cnf , deadline. Restarts: 4620
uf250-04.cnf , deadline. Restarts: 4620
uf250-04.cnf , deadline. Restarts: 4620
uf250-04.cnf fulfilled No. of Restarts: 3410 No. of Flips: 4800 time to process: 12 seconds.
uf250-04.cnf , deadline. Restarts: 4620
uf250-04.cnf fulfilled No. of Restarts: 3168 No. of Flips: 1770 time to process: 12 seconds.
uf250-04.cnf fulfilled No. of Restarts: 1198 No. of Flips: 4999 time to process: 4 seconds.
uf250-04.cnf fulfilled No. of Restarts: 981 No. of Flips: 2445 time to process: 3 seconds.
uf250-04.cnf fulfilled No. of Restarts: 174 No. of Flips: 2640 time to process: 0 seconds.
uf250-04.cnf , deadline. Restarts: 4620
uf250-04.cnf fulfilled No. of Restarts: 2641 No. of Flips: 689 time to process: 10 seconds.
uf250-04.cnf fulfilled No. of Restarts: 3438 No. of Flips: 3411 time to process: 13 seconds.
uf250-04.cnf fulfilled No. of Restarts: 687 No. of Flips: 1986 time to process: 2 seconds.
uf250-04.cnf , deadline. Restarts: 4620
uf250-04.cnf fulfilled No. of Restarts: 194 No. of Flips: 4839 time to process: 0 seconds.
uf250-04.cnf fulfilled No. of Restarts: 1465 No. of Flips: 4079 time to process: 5 seconds.
uf250-04.cnf fulfilled No. of Restarts: 2297 No. of Flips: 2613 time to process: 8 seconds.
uf250-04.cnf fulfilled No. of Restarts: 811 No. of Flips: 3951 time to process: 3 seconds.
uf250-04.cnf , deadline. Restarts: 4620
uf250-04.cnf fulfilled No. of Restarts: 2864 No. of Flips: 1990 time to process: 10 seconds.
uf250-04.cnf , deadline. Restarts: 4620
uf250-04.cnf fulfilled No. of Restarts: 2262 No. of Flips: 1714 time to process: 8 seconds.
uf250-04.cnf fulfilled No. of Restarts: 841 No. of Flips: 1532 time to process: 3 seconds.
uf250-04.cnf fulfilled No. of Restarts: 3730 No. of Flips: 2678 time to process: 14 seconds.
uf250-04.cnf fulfilled No. of Restarts: 2397 No. of Flips: 4987 time to process: 9 seconds.
uf250-04.cnf fulfilled No. of Restarts: 1368 No. of Flips: 2599 time to process: 5 seconds.
uf250-04.cnf , deadline. Restarts: 4620
uf250-04.cnf fulfilled No. of Restarts: 1612 No. of Flips: 848 time to process: 6 seconds.
uf250-04.cnf , deadline. Restarts: 4620
uf250-04.cnf , deadline. Restarts: 4620
uf250-04.cnf fulfilled No. of Restarts: 1705 No. of Flips: 4482 time to process: 6 seconds.
uf250-04.cnf fulfilled No. of Restarts: 3021 No. of Flips: 3411 time to process: 11 seconds.
uf250-04.cnf , deadline. Restarts: 4620
uf250-04.cnf , deadline. Restarts: 4620
uf250-04.cnf fulfilled No. of Restarts: 91 No. of Flips: 4281 time to process: 0 seconds.
uf250-04.cnf fulfilled No. of Restarts: 100 No. of Flips: 2130 time to process: 0 seconds.
uf250-04.cnf fulfilled No. of Restarts: 3301 No. of Flips: 3982 time to process: 12 seconds.
uf250-04.cnf fulfilled No. of Restarts: 966 No. of Flips: 4867 time to process: 3 seconds.
uf250-04.cnf , deadline. Restarts: 4620
uf250-04.cnf fulfilled No. of Restarts: 1740 No. of Flips: 1670 time to process: 6 seconds.
uf250-04.cnf fulfilled No. of Restarts: 256 No. of Flips: 4862 time to process: 1 seconds.
uf250-04.cnf fulfilled No. of Restarts: 1158 No. of Flips: 4831 time to process: 4 seconds.
uf250-04.cnf fulfilled No. of Restarts: 1670 No. of Flips: 1377 time to process: 6 seconds.
uf250-04.cnf fulfilled No. of Restarts: 113 No. of Flips: 1483 time to process: 0 seconds.
uf250-04.cnf fulfilled No. of Restarts: 1953 No. of Flips: 4829 time to process: 7 seconds.
uf250-04.cnf fulfilled No. of Restarts: 2270 No. of Flips: 4593 time to process: 8 seconds.
uf250-04.cnf , deadline. Restarts: 4620
uf250-04.cnf fulfilled No. of Restarts: 2109 No. of Flips: 2350 time to process: 8 seconds.
uf250-04.cnf fulfilled No. of Restarts: 871 No. of Flips: 3197 time to process: 3 seconds.
uf250-04.cnf fulfilled No. of Restarts: 2044 No. of Flips: 1762 time to process: 7 seconds.
uf250-04.cnf , deadline. Restarts: 4620
uf250-04.cnf fulfilled No. of Restarts: 3957 No. of Flips: 1552 time to process: 15 seconds.
uf250-04.cnf fulfilled No. of Restarts: 598 No. of Flips: 2977 time to process: 2 seconds.
uf250-04.cnf fulfilled No. of Restarts: 4054 No. of Flips: 1516 time to process: 15 seconds.
uf250-04.cnf fulfilled No. of Restarts: 2942 No. of Flips: 3337 time to process: 11 seconds.
uf250-04.cnf fulfilled No. of Restarts: 2898 No. of Flips: 2309 time to process: 11 seconds.
uf250-04.cnf , deadline. Restarts: 4620
uf250-04.cnf fulfilled No. of Restarts: 979 No. of Flips: 2495 time to process: 3 seconds.
uf250-04.cnf fulfilled No. of Restarts: 1063 No. of Flips: 2016 time to process: 4 seconds.
uf250-04.cnf fulfilled No. of Restarts: 602 No. of Flips: 4603 time to process: 2 seconds.
uf250-04.cnf , deadline. Restarts: 4620
uf250-04.cnf fulfilled No. of Restarts: 2779 No. of Flips: 3769 time to process: 10 seconds.
uf250-04.cnf fulfilled No. of Restarts: 59 No. of Flips: 4995 time to process: 0 seconds.
uf250-04.cnf , deadline. Restarts: 4620
uf250-04.cnf fulfilled No. of Restarts: 4067 No. of Flips: 1659 time to process: 15 seconds.
uf250-04.cnf fulfilled No. of Restarts: 2173 No. of Flips: 2831 time to process: 8 seconds.
uf250-04.cnf fulfilled No. of Restarts: 2701 No. of Flips: 4219 time to process: 10 seconds.
uf250-04.cnf fulfilled No. of Restarts: 4013 No. of Flips: 2645 time to process: 15 seconds.
uf250-04.cnf fulfilled No. of Restarts: 2586 No. of Flips: 3949 time to process: 10 seconds.
uf250-04.cnf , deadline. Restarts: 4620
uf250-04.cnf fulfilled No. of Restarts: 943 No. of Flips: 4586 time to process: 3 seconds.
uf250-04.cnf fulfilled No. of Restarts: 1657 No. of Flips: 4567 time to process: 6 seconds.
uf250-04.cnf fulfilled No. of Restarts: 623 No. of Flips: 3697 time to process: 2 seconds.
uf250-04.cnf fulfilled No. of Restarts: 1853 No. of Flips: 3873 time to process: 7 seconds.
uf250-04.cnf fulfilled No. of Restarts: 2956 No. of Flips: 2104 time to process: 11 seconds.
uf250-04.cnf fulfilled No. of Restarts: 3756 No. of Flips: 1261 time to process: 14 seconds.
uf250-04.cnf fulfilled No. of Restarts: 925 No. of Flips: 4916 time to process: 3 seconds.
uf250-04.cnf fulfilled No. of Restarts: 1873 No. of Flips: 1195 time to process: 7 seconds.
uf250-04.cnf , deadline. Restarts: 4620
uf250-04.cnf fulfilled No. of Restarts: 963 No. of Flips: 2424 time to process: 3 seconds.
uf250-04.cnf fulfilled No. of Restarts: 1455 No. of Flips: 2527 time to process: 5 seconds.
uf250-04.cnf , deadline. Restarts: 4620
uf250-04.cnf fulfilled No. of Restarts: 1428 No. of Flips: 2830 time to process: 5 seconds.
uf250-04.cnf fulfilled No. of Restarts: 1720 No. of Flips: 1998 time to process: 6 seconds.
uf250-04.cnf fulfilled No. of Restarts: 1607 No. of Flips: 3660 time to process: 6 seconds.
uf250-04.cnf fulfilled No. of Restarts: 3516 No. of Flips: 4198 time to process: 13 seconds.
uf250-04.cnf fulfilled No. of Restarts: 587 No. of Flips: 4446 time to process: 2 seconds.
uf250-04.cnf fulfilled No. of Restarts: 876 No. of Flips: 3187 time to process: 3 seconds.
uf250-04.cnf , deadline. Restarts: 4620
uf250-04.cnf fulfilled No. of Restarts: 860 No. of Flips: 4643 time to process: 3 seconds.
uf250-04.cnf fulfilled No. of Restarts: 3381 No. of Flips: 2153 time to process: 12 seconds.
uf250-04.cnf , deadline. Restarts: 4620
uf250-04.cnf , deadline. Restarts: 4620
uf250-04.cnf fulfilled No. of Restarts: 3697 No. of Flips: 3732 time to process: 14 seconds.
uf250-04.cnf , deadline. Restarts: 4620
uf250-04.cnf fulfilled No. of Restarts: 628 No. of Flips: 3723 time to process: 2 seconds.
uf250-04.cnf fulfilled No. of Restarts: 1235 No. of Flips: 1856 time to process: 4 seconds.
uf250-04.cnf , deadline. Restarts: 4620
uf250-04.cnf fulfilled No. of Restarts: 1131 No. of Flips: 4010 time to process: 4 seconds.
uf250-04.cnf fulfilled No. of Restarts: 2667 No. of Flips: 4305 time to process: 10 seconds.
uf250-04.cnf , deadline. Restarts: 4620
uf250-04.cnf fulfilled No. of Restarts: 3204 No. of Flips: 2852 time to process: 12 seconds.
uf250-04.cnf fulfilled No. of Restarts: 294 No. of Flips: 4321 time to process: 1 seconds.
uf250-04.cnf fulfilled No. of Restarts: 876 No. of Flips: 2019 time to process: 3 seconds.
uf250-04.cnf , deadline. Restarts: 4620
uf250-04.cnf fulfilled No. of Restarts: 4502 No. of Flips: 1285 time to process: 17 seconds.
uf250-04.cnf fulfilled No. of Restarts: 1586 No. of Flips: 4072 time to process: 6 seconds.
uf250-04.cnf fulfilled No. of Restarts: 1129 No. of Flips: 2047 time to process: 4 seconds.
uf250-04.cnf , deadline. Restarts: 4620
uf250-04.cnf fulfilled No. of Restarts: 164 No. of Flips: 1886 time to process: 0 seconds.
uf250-04.cnf fulfilled No. of Restarts: 1016 No. of Flips: 2512 time to process: 3 seconds.
uf250-04.cnf fulfilled No. of Restarts: 4294 No. of Flips: 2878 time to process: 16 seconds.
uf250-04.cnf fulfilled No. of Restarts: 1397 No. of Flips: 3527 time to process: 5 seconds.
uf250-04.cnf fulfilled No. of Restarts: 1386 No. of Flips: 2589 time to process: 5 seconds.
uf250-04.cnf fulfilled No. of Restarts: 2646 No. of Flips: 3929 time to process: 10 seconds.
uf250-04.cnf fulfilled No. of Restarts: 1541 No. of Flips: 3787 time to process: 6 seconds.
uf250-04.cnf fulfilled No. of Restarts: 1241 No. of Flips: 1908 time to process: 4 seconds.
uf250-04.cnf fulfilled No. of Restarts: 2529 No. of Flips: 2220 time to process: 9 seconds.
uf250-04.cnf , deadline. Restarts: 4620
uf250-04.cnf fulfilled No. of Restarts: 340 No. of Flips: 4254 time to process: 1 seconds.
uf250-04.cnf , deadline. Restarts: 4620
uf250-04.cnf fulfilled No. of Restarts: 4342 No. of Flips: 4698 time to process: 16 seconds.
uf250-04.cnf fulfilled No. of Restarts: 2810 No. of Flips: 4774 time to process: 10 seconds.
uf250-04.cnf fulfilled No. of Restarts: 4494 No. of Flips: 1908 time to process: 17 seconds.
uf250-04.cnf fulfilled No. of Restarts: 181 No. of Flips: 1116 time to process: 0 seconds.
uf250-04.cnf fulfilled No. of Restarts: 1542 No. of Flips: 2896 time to process: 5 seconds.
uf250-04.cnf fulfilled No. of Restarts: 617 No. of Flips: 4273 time to process: 2 seconds.
uf250-04.cnf fulfilled No. of Restarts: 1532 No. of Flips: 2387 time to process: 6 seconds.
uf250-04.cnf , deadline. Restarts: 4620
uf250-04.cnf fulfilled No. of Restarts: 2403 No. of Flips: 2287 time to process: 9 seconds.
uf250-04.cnf fulfilled No. of Restarts: 1098 No. of Flips: 3822 time to process: 4 seconds.
uf250-04.cnf fulfilled No. of Restarts: 3711 No. of Flips: 4669 time to process: 14 seconds.
uf250-04.cnf fulfilled No. of Restarts: 585 No. of Flips: 4855 time to process: 2 seconds.
uf250-04.cnf fulfilled No. of Restarts: 74 No. of Flips: 4007 time to process: 0 seconds.
uf250-04.cnf fulfilled No. of Restarts: 182 No. of Flips: 4125 time to process: 0 seconds.
uf250-04.cnf , deadline. Restarts: 4620
uf250-04.cnf fulfilled No. of Restarts: 3048 No. of Flips: 839 time to process: 11 seconds.
uf250-04.cnf fulfilled No. of Restarts: 432 No. of Flips: 2597 time to process: 1 seconds.
uf250-04.cnf fulfilled No. of Restarts: 1299 No. of Flips: 3674 time to process: 5 seconds.
uf250-04.cnf fulfilled No. of Restarts: 1077 No. of Flips: 2569 time to process: 4 seconds.
uf250-04.cnf , deadline. Restarts: 4620
uf250-04.cnf fulfilled No. of Restarts: 1080 No. of Flips: 764 time to process: 4 seconds.
uf250-04.cnf , deadline. Restarts: 4620
uf250-04.cnf fulfilled No. of Restarts: 3535 No. of Flips: 3759 time to process: 13 seconds.
uf250-04.cnf , deadline. Restarts: 4620
uf250-04.cnf fulfilled No. of Restarts: 2593 No. of Flips: 4424 time to process: 10 seconds.
uf250-04.cnf fulfilled No. of Restarts: 2556 No. of Flips: 2021 time to process: 9 seconds.
uf250-04.cnf fulfilled No. of Restarts: 4578 No. of Flips: 2743 time to process: 17 seconds.
uf250-04.cnf , deadline. Restarts: 4620
uf250-04.cnf fulfilled No. of Restarts: 4347 No. of Flips: 3889 time to process: 17 seconds.
uf250-04.cnf fulfilled No. of Restarts: 2569 No. of Flips: 4868 time to process: 9 seconds.
uf250-04.cnf fulfilled No. of Restarts: 1126 No. of Flips: 2800 time to process: 4 seconds.
uf250-04.cnf fulfilled No. of Restarts: 1232 No. of Flips: 4191 time to process: 4 seconds.
uf250-04.cnf fulfilled No. of Restarts: 2563 No. of Flips: 3708 time to process: 9 seconds.
uf250-04.cnf fulfilled No. of Restarts: 2137 No. of Flips: 3530 time to process: 8 seconds.
uf250-04.cnf fulfilled No. of Restarts: 1752 No. of Flips: 3108 time to process: 6 seconds.
uf250-04.cnf fulfilled No. of Restarts: 1923 No. of Flips: 2086 time to process: 7 seconds.
uf250-04.cnf , deadline. Restarts: 4620
uf250-04.cnf fulfilled No. of Restarts: 1722 No. of Flips: 2449 time to process: 6 seconds.
uf250-04.cnf fulfilled No. of Restarts: 2051 No. of Flips: 4005 time to process: 7 seconds.
uf250-04.cnf , deadline. Restarts: 4620
uf250-04.cnf , deadline. Restarts: 4620
uf250-04.cnf fulfilled No. of Restarts: 651 No. of Flips: 1361 time to process: 2 seconds.
uf250-04.cnf fulfilled No. of Restarts: 952 No. of Flips: 2748 time to process: 3 seconds.
uf250-04.cnf , deadline. Restarts: 4620
uf250-04.cnf , deadline. Restarts: 4620
uf250-04.cnf fulfilled No. of Restarts: 2866 No. of Flips: 2335 time to process: 11 seconds.
uf250-04.cnf , deadline. Restarts: 4620
uf250-04.cnf fulfilled No. of Restarts: 2104 No. of Flips: 3758 time to process: 8 seconds.
uf250-04.cnf fulfilled No. of Restarts: 1286 No. of Flips: 4786 time to process: 4 seconds.
uf250-04.cnf fulfilled No. of Restarts: 219 No. of Flips: 4370 time to process: 0 seconds.
uf250-04.cnf , deadline. Restarts: 4620
uf250-04.cnf fulfilled No. of Restarts: 1869 No. of Flips: 704 time to process: 7 seconds.
uf250-04.cnf , deadline. Restarts: 4620
uf250-04.cnf , deadline. Restarts: 4620
uf250-04.cnf fulfilled No. of Restarts: 105 No. of Flips: 1903 time to process: 0 seconds.
uf250-04.cnf fulfilled No. of Restarts: 3996 No. of Flips: 880 time to process: 15 seconds.
uf250-04.cnf fulfilled No. of Restarts: 3660 No. of Flips: 3914 time to process: 14 seconds.
uf250-04.cnf fulfilled No. of Restarts: 226 No. of Flips: 3877 time to process: 0 seconds.
uf250-04.cnf , deadline. Restarts: 4620
uf250-04.cnf fulfilled No. of Restarts: 334 No. of Flips: 2583 time to process: 1 seconds.
uf250-04.cnf fulfilled No. of Restarts: 1059 No. of Flips: 1002 time to process: 4 seconds.
uf250-04.cnf fulfilled No. of Restarts: 3016 No. of Flips: 1634 time to process: 11 seconds.
uf250-04.cnf fulfilled No. of Restarts: 580 No. of Flips: 2298 time to process: 2 seconds.
uf250-04.cnf fulfilled No. of Restarts: 3049 No. of Flips: 4814 time to process: 11 seconds.
uf250-04.cnf fulfilled No. of Restarts: 793 No. of Flips: 3162 time to process: 3 seconds.
uf250-04.cnf fulfilled No. of Restarts: 1873 No. of Flips: 1630 time to process: 7 seconds.
uf250-04.cnf fulfilled No. of Restarts: 2862 No. of Flips: 1607 time to process: 11 seconds.
uf250-04.cnf fulfilled No. of Restarts: 683 No. of Flips: 2134 time to process: 2 seconds.
uf250-04.cnf fulfilled No. of Restarts: 630 No. of Flips: 4807 time to process: 2 seconds.
uf250-04.cnf fulfilled No. of Restarts: 1366 No. of Flips: 3912 time to process: 5 seconds.
uf250-04.cnf , deadline. Restarts: 4620
uf250-04.cnf fulfilled No. of Restarts: 2868 No. of Flips: 3574 time to process: 11 seconds.
uf250-04.cnf fulfilled No. of Restarts: 1229 No. of Flips: 1538 time to process: 4 seconds.
uf250-04.cnf fulfilled No. of Restarts: 2527 No. of Flips: 2911 time to process: 9 seconds.
uf250-04.cnf fulfilled No. of Restarts: 640 No. of Flips: 2702 time to process: 2 seconds.
uf250-04.cnf fulfilled No. of Restarts: 12 No. of Flips: 2327 time to process: 0 seconds.
uf250-04.cnf fulfilled No. of Restarts: 3818 No. of Flips: 1582 time to process: 14 seconds.
uf250-04.cnf , deadline. Restarts: 4620
uf250-04.cnf fulfilled No. of Restarts: 2874 No. of Flips: 2854 time to process: 11 seconds.
uf250-04.cnf fulfilled No. of Restarts: 3301 No. of Flips: 2790 time to process: 12 seconds.
uf250-04.cnf fulfilled No. of Restarts: 3623 No. of Flips: 1062 time to process: 13 seconds.
uf250-04.cnf fulfilled No. of Restarts: 2100 No. of Flips: 3629 time to process: 8 seconds.
uf250-04.cnf , deadline. Restarts: 4620
uf250-04.cnf , deadline. Restarts: 4620
uf250-04.cnf fulfilled No. of Restarts: 341 No. of Flips: 4087 time to process: 1 seconds.
uf250-04.cnf , deadline. Restarts: 4620
uf250-04.cnf fulfilled No. of Restarts: 3541 No. of Flips: 3539 time to process: 13 seconds.
uf250-04.cnf , deadline. Restarts: 4620
uf250-04.cnf fulfilled No. of Restarts: 1480 No. of Flips: 2188 time to process: 5 seconds.
uf250-04.cnf fulfilled No. of Restarts: 2547 No. of Flips: 3872 time to process: 9 seconds.
uf250-04.cnf fulfilled No. of Restarts: 1861 No. of Flips: 4661 time to process: 7 seconds.
uf250-04.cnf fulfilled No. of Restarts: 1712 No. of Flips: 1259 time to process: 6 seconds.
uf250-04.cnf fulfilled No. of Restarts: 381 No. of Flips: 2722 time to process: 1 seconds.
uf250-04.cnf fulfilled No. of Restarts: 1054 No. of Flips: 3019 time to process: 4 seconds.
uf250-04.cnf fulfilled No. of Restarts: 3875 No. of Flips: 2527 time to process: 14 seconds.
uf250-04.cnf , deadline. Restarts: 4620
uf250-04.cnf fulfilled No. of Restarts: 1970 No. of Flips: 3941 time to process: 7 seconds.
uf250-04.cnf , deadline. Restarts: 4620
uf250-04.cnf , deadline. Restarts: 4620
uf250-04.cnf , deadline. Restarts: 4620
uf250-04.cnf fulfilled No. of Restarts: 2400 No. of Flips: 2021 time to process: 9 seconds.
uf250-04.cnf fulfilled No. of Restarts: 2137 No. of Flips: 757 time to process: 8 seconds.
uf250-04.cnf , deadline. Restarts: 4620
uf250-04.cnf fulfilled No. of Restarts: 4525 No. of Flips: 1871 time to process: 17 seconds.
uf250-04.cnf fulfilled No. of Restarts: 4080 No. of Flips: 2644 time to process: 15 seconds.
uf250-04.cnf fulfilled No. of Restarts: 2956 No. of Flips: 3155 time to process: 11 seconds.
uf250-04.cnf fulfilled No. of Restarts: 2093 No. of Flips: 2770 time to process: 8 seconds.
uf250-04.cnf , deadline. Restarts: 4620
uf250-04.cnf , deadline. Restarts: 4620
uf250-04.cnf fulfilled No. of Restarts: 1887 No. of Flips: 2228 time to process: 7 seconds.
uf250-04.cnf , deadline. Restarts: 4620
uf250-04.cnf fulfilled No. of Restarts: 1402 No. of Flips: 2169 time to process: 5 seconds.
uf250-04.cnf , deadline. Restarts: 4620
uf250-04.cnf , deadline. Restarts: 4620
uf250-04.cnf fulfilled No. of Restarts: 2346 No. of Flips: 2824 time to process: 9 seconds.
uf250-04.cnf , deadline. Restarts: 4620
uf250-04.cnf , deadline. Restarts: 4620
uf250-04.cnf fulfilled No. of Restarts: 2676 No. of Flips: 4486 time to process: 10 seconds.
uf250-04.cnf fulfilled No. of Restarts: 335 No. of Flips: 3711 time to process: 1 seconds.
uf250-04.cnf fulfilled No. of Restarts: 363 No. of Flips: 2645 time to process: 1 seconds.
uf250-04.cnf fulfilled No. of Restarts: 994 No. of Flips: 2774 time to process: 4 seconds.
uf250-04.cnf fulfilled No. of Restarts: 1614 No. of Flips: 1656 time to process: 6 seconds.
uf250-04.cnf fulfilled No. of Restarts: 285 No. of Flips: 4775 time to process: 1 seconds.
uf250-04.cnf fulfilled No. of Restarts: 422 No. of Flips: 3893 time to process: 1 seconds.
uf250-04.cnf fulfilled No. of Restarts: 1277 No. of Flips: 2641 time to process: 5 seconds.
uf250-04.cnf , deadline. Restarts: 4620
uf250-04.cnf fulfilled No. of Restarts: 2428 No. of Flips: 4824 time to process: 9 seconds.
uf250-04.cnf fulfilled No. of Restarts: 247 No. of Flips: 1547 time to process: 0 seconds.
uf250-04.cnf fulfilled No. of Restarts: 352 No. of Flips: 3916 time to process: 1 seconds.
uf250-04.cnf , deadline. Restarts: 4620
uf250-04.cnf , deadline. Restarts: 4620
uf250-04.cnf fulfilled No. of Restarts: 778 No. of Flips: 4965 time to process: 3 seconds.
uf250-04.cnf , deadline. Restarts: 4620
uf250-04.cnf , deadline. Restarts: 4620
uf250-04.cnf fulfilled No. of Restarts: 2963 No. of Flips: 1012 time to process: 11 seconds.
uf250-04.cnf fulfilled No. of Restarts: 898 No. of Flips: 2536 time to process: 3 seconds.
uf250-04.cnf fulfilled No. of Restarts: 1389 No. of Flips: 2710 time to process: 5 seconds.
uf250-04.cnf , deadline. Restarts: 4620
uf250-04.cnf fulfilled No. of Restarts: 1305 No. of Flips: 1132 time to process: 5 seconds.
uf250-04.cnf fulfilled No. of Restarts: 1008 No. of Flips: 673 time to process: 4 seconds.
uf250-04.cnf fulfilled No. of Restarts: 1812 No. of Flips: 4293 time to process: 7 seconds.
uf250-04.cnf fulfilled No. of Restarts: 1623 No. of Flips: 3427 time to process: 6 seconds.
uf250-04.cnf fulfilled No. of Restarts: 2040 No. of Flips: 1578 time to process: 7 seconds.
uf250-04.cnf , deadline. Restarts: 4620
uf250-04.cnf fulfilled No. of Restarts: 946 No. of Flips: 4077 time to process: 3 seconds.
uf250-04.cnf fulfilled No. of Restarts: 1073 No. of Flips: 1980 time to process: 4 seconds.
uf250-04.cnf , deadline. Restarts: 4620
uf250-04.cnf fulfilled No. of Restarts: 2237 No. of Flips: 1919 time to process: 8 seconds.
uf250-04.cnf fulfilled No. of Restarts: 1426 No. of Flips: 3671 time to process: 5 seconds.
uf250-04.cnf fulfilled No. of Restarts: 2252 No. of Flips: 3057 time to process: 8 seconds.
uf250-04.cnf fulfilled No. of Restarts: 2301 No. of Flips: 3514 time to process: 8 seconds.
uf250-04.cnf fulfilled No. of Restarts: 3098 No. of Flips: 3032 time to process: 11 seconds.
uf250-04.cnf fulfilled No. of Restarts: 1041 No. of Flips: 4961 time to process: 4 seconds.
uf250-04.cnf , deadline. Restarts: 4620
uf250-04.cnf fulfilled No. of Restarts: 9 No. of Flips: 1434 time to process: 0 seconds.
uf250-04.cnf fulfilled No. of Restarts: 188 No. of Flips: 4506 time to process: 0 seconds.
uf250-04.cnf fulfilled No. of Restarts: 40 No. of Flips: 4039 time to process: 0 seconds.
uf250-04.cnf , deadline. Restarts: 4620
uf250-04.cnf fulfilled No. of Restarts: 2355 No. of Flips: 4105 time to process: 9 seconds.
uf250-04.cnf fulfilled No. of Restarts: 1955 No. of Flips: 2066 time to process: 7 seconds.
uf250-04.cnf , deadline. Restarts: 4620
uf250-04.cnf fulfilled No. of Restarts: 1855 No. of Flips: 4375 time to process: 7 seconds.
uf250-04.cnf , deadline. Restarts: 4620
uf250-04.cnf fulfilled No. of Restarts: 860 No. of Flips: 1019 time to process: 3 seconds.
uf250-04.cnf , deadline. Restarts: 4620
uf250-04.cnf fulfilled No. of Restarts: 1658 No. of Flips: 2946 time to process: 6 seconds.
uf250-04.cnf fulfilled No. of Restarts: 3995 No. of Flips: 1515 time to process: 15 seconds.
uf250-04.cnf fulfilled No. of Restarts: 3388 No. of Flips: 2535 time to process: 13 seconds.
uf250-04.cnf fulfilled No. of Restarts: 1560 No. of Flips: 3998 time to process: 6 seconds.
uf250-04.cnf fulfilled No. of Restarts: 2264 No. of Flips: 2617 time to process: 8 seconds.
uf250-04.cnf fulfilled No. of Restarts: 1391 No. of Flips: 2518 time to process: 5 seconds.
uf250-04.cnf fulfilled No. of Restarts: 393 No. of Flips: 2626 time to process: 1 seconds.
uf250-04.cnf , deadline. Restarts: 4620
uf250-04.cnf fulfilled No. of Restarts: 356 No. of Flips: 2674 time to process: 1 seconds.
uf250-04.cnf fulfilled No. of Restarts: 238 No. of Flips: 2494 time to process: 0 seconds.
uf250-04.cnf fulfilled No. of Restarts: 1009 No. of Flips: 4040 time to process: 4 seconds.
uf250-04.cnf , deadline. Restarts: 4620
uf250-04.cnf fulfilled No. of Restarts: 3493 No. of Flips: 3563 time to process: 13 seconds.
uf250-04.cnf fulfilled No. of Restarts: 4294 No. of Flips: 4515 time to process: 16 seconds.
uf250-04.cnf fulfilled No. of Restarts: 900 No. of Flips: 4723 time to process: 3 seconds.
uf250-04.cnf fulfilled No. of Restarts: 697 No. of Flips: 3544 time to process: 2 seconds.
uf250-04.cnf fulfilled No. of Restarts: 3640 No. of Flips: 2593 time to process: 14 seconds.
uf250-04.cnf fulfilled No. of Restarts: 1932 No. of Flips: 4760 time to process: 7 seconds.
uf250-04.cnf fulfilled No. of Restarts: 963 No. of Flips: 3374 time to process: 3 seconds.
uf250-04.cnf fulfilled No. of Restarts: 1664 No. of Flips: 3755 time to process: 6 seconds.
uf250-04.cnf fulfilled No. of Restarts: 1115 No. of Flips: 2790 time to process: 5 seconds.
uf250-04.cnf fulfilled No. of Restarts: 1711 No. of Flips: 3081 time to process: 6 seconds.
uf250-04.cnf fulfilled No. of Restarts: 1600 No. of Flips: 4227 time to process: 6 seconds.
uf250-04.cnf fulfilled No. of Restarts: 424 No. of Flips: 1884 time to process: 1 seconds.
uf250-04.cnf fulfilled No. of Restarts: 430 No. of Flips: 4610 time to process: 1 seconds.
uf250-04.cnf fulfilled No. of Restarts: 4392 No. of Flips: 1902 time to process: 16 seconds.
uf250-04.cnf fulfilled No. of Restarts: 43 No. of Flips: 2209 time to process: 0 seconds.
uf250-04.cnf fulfilled No. of Restarts: 2619 No. of Flips: 3854 time to process: 10 seconds.
uf250-04.cnf , deadline. Restarts: 4620
uf250-04.cnf fulfilled No. of Restarts: 2768 No. of Flips: 4556 time to process: 10 seconds.
uf250-04.cnf fulfilled No. of Restarts: 1888 No. of Flips: 3669 time to process: 7 seconds.
uf250-04.cnf , deadline. Restarts: 4620
uf250-04.cnf fulfilled No. of Restarts: 1851 No. of Flips: 4295 time to process: 7 seconds.
uf250-04.cnf fulfilled No. of Restarts: 3330 No. of Flips: 1810 time to process: 12 seconds.
uf250-04.cnf fulfilled No. of Restarts: 1844 No. of Flips: 3197 time to process: 7 seconds.
uf250-04.cnf fulfilled No. of Restarts: 63 No. of Flips: 2917 time to process: 0 seconds.
uf250-04.cnf fulfilled No. of Restarts: 152 No. of Flips: 3244 time to process: 0 seconds.
uf250-04.cnf fulfilled No. of Restarts: 3293 No. of Flips: 1184 time to process: 12 seconds.
uf250-04.cnf fulfilled No. of Restarts: 3482 No. of Flips: 1380 time to process: 13 seconds.
uf250-04.cnf fulfilled No. of Restarts: 2 No. of Flips: 3565 time to process: 0 seconds.
uf250-04.cnf fulfilled No. of Restarts: 612 No. of Flips: 3387 time to process: 2 seconds.
uf250-04.cnf , deadline. Restarts: 4620
uf250-04.cnf fulfilled No. of Restarts: 2137 No. of Flips: 2140 time to process: 8 seconds.
uf250-04.cnf fulfilled No. of Restarts: 774 No. of Flips: 4292 time to process: 3 seconds.
uf250-04.cnf fulfilled No. of Restarts: 43 No. of Flips: 2706 time to process: 0 seconds.
uf250-04.cnf fulfilled No. of Restarts: 2709 No. of Flips: 3700 time to process: 10 seconds.
uf250-04.cnf fulfilled No. of Restarts: 112 No. of Flips: 2825 time to process: 0 seconds.
uf250-04.cnf fulfilled No. of Restarts: 406 No. of Flips: 4175 time to process: 1 seconds.
uf250-04.cnf fulfilled No. of Restarts: 1107 No. of Flips: 4859 time to process: 4 seconds.
uf250-04.cnf fulfilled No. of Restarts: 436 No. of Flips: 1729 time to process: 1 seconds.
uf250-04.cnf fulfilled No. of Restarts: 1375 No. of Flips: 3055 time to process: 5 seconds.
uf250-04.cnf fulfilled No. of Restarts: 2008 No. of Flips: 1624 time to process: 7 seconds.
uf250-04.cnf fulfilled No. of Restarts: 421 No. of Flips: 1176 time to process: 1 seconds.
uf250-04.cnf fulfilled No. of Restarts: 429 No. of Flips: 1143 time to process: 1 seconds.
uf250-04.cnf fulfilled No. of Restarts: 4381 No. of Flips: 3647 time to process: 16 seconds.
uf250-04.cnf fulfilled No. of Restarts: 2904 No. of Flips: 4314 time to process: 11 seconds.
uf250-04.cnf fulfilled No. of Restarts: 2139 No. of Flips: 3405 time to process: 8 seconds.
uf250-04.cnf fulfilled No. of Restarts: 3933 No. of Flips: 2175 time to process: 14 seconds.
uf250-04.cnf fulfilled No. of Restarts: 609 No. of Flips: 4622 time to process: 2 seconds.
uf250-04.cnf fulfilled No. of Restarts: 2272 No. of Flips: 3553 time to process: 8 seconds.
uf250-04.cnf fulfilled No. of Restarts: 142 No. of Flips: 3771 time to process: 0 seconds.
uf250-04.cnf fulfilled No. of Restarts: 218 No. of Flips: 4916 time to process: 0 seconds.
uf250-04.cnf fulfilled No. of Restarts: 4100 No. of Flips: 3043 time to process: 15 seconds.
uf250-04.cnf fulfilled No. of Restarts: 378 No. of Flips: 987 time to process: 1 seconds.
uf250-04.cnf , deadline. Restarts: 4620
uf250-04.cnf fulfilled No. of Restarts: 1571 No. of Flips: 1610 time to process: 6 seconds.
uf250-04.cnf fulfilled No. of Restarts: 171 No. of Flips: 2480 time to process: 0 seconds.
uf250-04.cnf fulfilled No. of Restarts: 1380 No. of Flips: 1054 time to process: 5 seconds.
uf250-04.cnf , deadline. Restarts: 4620
uf250-04.cnf fulfilled No. of Restarts: 2969 No. of Flips: 4842 time to process: 11 seconds.
uf250-04.cnf fulfilled No. of Restarts: 715 No. of Flips: 4689 time to process: 2 seconds.
uf250-04.cnf fulfilled No. of Restarts: 2997 No. of Flips: 1671 time to process: 11 seconds.
uf250-04.cnf fulfilled No. of Restarts: 4139 No. of Flips: 4608 time to process: 16 seconds.
uf250-04.cnf , deadline. Restarts: 4620
uf250-04.cnf fulfilled No. of Restarts: 3781 No. of Flips: 2273 time to process: 14 seconds.
uf250-04.cnf fulfilled No. of Restarts: 668 No. of Flips: 1488 time to process: 2 seconds.
uf250-04.cnf fulfilled No. of Restarts: 710 No. of Flips: 2930 time to process: 2 seconds.
uf250-04.cnf , deadline. Restarts: 4620
uf250-04.cnf fulfilled No. of Restarts: 3444 No. of Flips: 713 time to process: 13 seconds.
uf250-04.cnf , deadline. Restarts: 4620
uf250-04.cnf , deadline. Restarts: 4620
uf250-04.cnf fulfilled No. of Restarts: 1970 No. of Flips: 2760 time to process: 7 seconds.
uf250-04.cnf fulfilled No. of Restarts: 995 No. of Flips: 1759 time to process: 3 seconds.
uf250-04.cnf fulfilled No. of Restarts: 4297 No. of Flips: 1579 time to process: 16 seconds.
uf250-04.cnf fulfilled No. of Restarts: 1995 No. of Flips: 2418 time to process: 7 seconds.
uf250-04.cnf fulfilled No. of Restarts: 960 No. of Flips: 4729 time to process: 3 seconds.
uf250-04.cnf fulfilled No. of Restarts: 4526 No. of Flips: 2250 time to process: 17 seconds.
uf250-04.cnf fulfilled No. of Restarts: 2530 No. of Flips: 3226 time to process: 9 seconds.
uf250-04.cnf fulfilled No. of Restarts: 386 No. of Flips: 3336 time to process: 1 seconds.
uf250-04.cnf , deadline. Restarts: 4620
uf250-04.cnf , deadline. Restarts: 4620
uf250-04.cnf fulfilled No. of Restarts: 1798 No. of Flips: 1827 time to process: 7 seconds.
uf250-04.cnf fulfilled No. of Restarts: 836 No. of Flips: 2308 time to process: 3 seconds.
uf250-04.cnf fulfilled No. of Restarts: 30 No. of Flips: 4266 time to process: 0 seconds.
uf250-04.cnf fulfilled No. of Restarts: 1384 No. of Flips: 3436 time to process: 5 seconds.
uf250-04.cnf fulfilled No. of Restarts: 782 No. of Flips: 1340 time to process: 3 seconds.
uf250-04.cnf , deadline. Restarts: 4620
uf250-04.cnf fulfilled No. of Restarts: 1385 No. of Flips: 1330 time to process: 5 seconds.
uf250-04.cnf , deadline. Restarts: 4620
uf250-04.cnf fulfilled No. of Restarts: 2902 No. of Flips: 3528 time to process: 11 seconds.
uf250-04.cnf fulfilled No. of Restarts: 2384 No. of Flips: 1983 time to process: 9 seconds.
uf250-04.cnf fulfilled No. of Restarts: 3226 No. of Flips: 3767 time to process: 12 seconds.
uf250-04.cnf fulfilled No. of Restarts: 3565 No. of Flips: 4359 time to process: 13 seconds.
uf250-04.cnf fulfilled No. of Restarts: 1417 No. of Flips: 3178 time to process: 5 seconds.
uf250-04.cnf fulfilled No. of Restarts: 1142 No. of Flips: 4492 time to process: 4 seconds.
uf250-04.cnf fulfilled No. of Restarts: 1195 No. of Flips: 3683 time to process: 4 seconds.
uf250-04.cnf fulfilled No. of Restarts: 1745 No. of Flips: 3721 time to process: 6 seconds.
uf250-04.cnf , deadline. Restarts: 4620
uf250-04.cnf fulfilled No. of Restarts: 1258 No. of Flips: 3511 time to process: 4 seconds.
uf250-04.cnf fulfilled No. of Restarts: 3938 No. of Flips: 693 time to process: 15 seconds.
uf250-04.cnf fulfilled No. of Restarts: 2578 No. of Flips: 4000 time to process: 9 seconds.
uf250-04.cnf fulfilled No. of Restarts: 1746 No. of Flips: 4097 time to process: 6 seconds.
uf250-04.cnf , deadline. Restarts: 4620
uf250-04.cnf fulfilled No. of Restarts: 1892 No. of Flips: 4957 time to process: 7 seconds.
uf250-04.cnf fulfilled No. of Restarts: 2593 No. of Flips: 1357 time to process: 10 seconds.
uf250-04.cnf fulfilled No. of Restarts: 855 No. of Flips: 2506 time to process: 3 seconds.
uf250-04.cnf fulfilled No. of Restarts: 2406 No. of Flips: 1146 time to process: 9 seconds.
uf250-04.cnf fulfilled No. of Restarts: 549 No. of Flips: 2193 time to process: 2 seconds.
uf250-04.cnf fulfilled No. of Restarts: 1694 No. of Flips: 3026 time to process: 6 seconds.
uf250-04.cnf fulfilled No. of Restarts: 1899 No. of Flips: 1324 time to process: 7 seconds.
uf250-04.cnf fulfilled No. of Restarts: 187 No. of Flips: 4326 time to process: 0 seconds.
uf250-04.cnf fulfilled No. of Restarts: 2595 No. of Flips: 1895 time to process: 10 seconds.
uf250-04.cnf , deadline. Restarts: 4620
uf250-04.cnf fulfilled No. of Restarts: 940 No. of Flips: 1126 time to process: 3 seconds.
uf250-04.cnf fulfilled No. of Restarts: 1964 No. of Flips: 3092 time to process: 7 seconds.
uf250-04.cnf fulfilled No. of Restarts: 170 No. of Flips: 3813 time to process: 0 seconds.
uf250-04.cnf , deadline. Restarts: 4620
uf250-04.cnf fulfilled No. of Restarts: 560 No. of Flips: 4971 time to process: 2 seconds.
uf250-04.cnf fulfilled No. of Restarts: 847 No. of Flips: 1551 time to process: 3 seconds.
uf250-04.cnf fulfilled No. of Restarts: 943 No. of Flips: 4613 time to process: 3 seconds.
uf250-04.cnf fulfilled No. of Restarts: 3493 No. of Flips: 1655 time to process: 13 seconds.
uf250-04.cnf , deadline. Restarts: 4620
uf250-04.cnf fulfilled No. of Restarts: 2155 No. of Flips: 2361 time to process: 8 seconds.
uf250-04.cnf , deadline. Restarts: 4620
uf250-04.cnf fulfilled No. of Restarts: 521 No. of Flips: 4248 time to process: 2 seconds.
uf250-04.cnf fulfilled No. of Restarts: 3219 No. of Flips: 1794 time to process: 12 seconds.
uf250-04.cnf fulfilled No. of Restarts: 2153 No. of Flips: 3420 time to process: 8 seconds.
uf250-04.cnf fulfilled No. of Restarts: 2892 No. of Flips: 2163 time to process: 11 seconds.
uf250-04.cnf fulfilled No. of Restarts: 3187 No. of Flips: 4512 time to process: 12 seconds.
uf250-04.cnf , deadline. Restarts: 4620
uf250-04.cnf , deadline. Restarts: 4620
uf250-04.cnf , deadline. Restarts: 4620
uf250-04.cnf fulfilled No. of Restarts: 102 No. of Flips: 4564 time to process: 0 seconds.
uf250-04.cnf fulfilled No. of Restarts: 4350 No. of Flips: 3627 time to process: 16 seconds.
uf250-04.cnf fulfilled No. of Restarts: 1873 No. of Flips: 3464 time to process: 7 seconds.
uf250-04.cnf , deadline. Restarts: 4620
uf250-04.cnf fulfilled No. of Restarts: 2368 No. of Flips: 1707 time to process: 9 seconds.
uf250-04.cnf fulfilled No. of Restarts: 2543 No. of Flips: 2917 time to process: 9 seconds.
uf250-04.cnf fulfilled No. of Restarts: 3870 No. of Flips: 3096 time to process: 14 seconds.
uf250-04.cnf fulfilled No. of Restarts: 249 No. of Flips: 4658 time to process: 1 seconds.
uf250-04.cnf fulfilled No. of Restarts: 4172 No. of Flips: 3490 time to process: 16 seconds.
uf250-04.cnf fulfilled No. of Restarts: 1393 No. of Flips: 2440 time to process: 5 seconds.
uf250-04.cnf fulfilled No. of Restarts: 1299 No. of Flips: 1392 time to process: 5 seconds.
uf250-04.cnf , deadline. Restarts: 4620
uf250-04.cnf fulfilled No. of Restarts: 1480 No. of Flips: 4635 time to process: 5 seconds.
uf250-04.cnf fulfilled No. of Restarts: 102 No. of Flips: 1365 time to process: 0 seconds.
uf250-04.cnf fulfilled No. of Restarts: 1528 No. of Flips: 1637 time to process: 5 seconds.
uf250-04.cnf fulfilled No. of Restarts: 2221 No. of Flips: 2860 time to process: 8 seconds.
uf250-04.cnf fulfilled No. of Restarts: 2982 No. of Flips: 4657 time to process: 11 seconds.
uf250-04.cnf fulfilled No. of Restarts: 4263 No. of Flips: 3018 time to process: 16 seconds.
uf250-04.cnf , deadline. Restarts: 4620
uf250-04.cnf , deadline. Restarts: 4620
uf250-04.cnf fulfilled No. of Restarts: 3756 No. of Flips: 4634 time to process: 14 seconds.
uf250-04.cnf fulfilled No. of Restarts: 729 No. of Flips: 3269 time to process: 2 seconds.
uf250-04.cnf , deadline. Restarts: 4620
uf250-04.cnf fulfilled No. of Restarts: 27 No. of Flips: 3420 time to process: 0 seconds.
uf250-04.cnf fulfilled No. of Restarts: 3782 No. of Flips: 2200 time to process: 14 seconds.
uf250-04.cnf fulfilled No. of Restarts: 1893 No. of Flips: 1052 time to process: 7 seconds.
uf250-04.cnf fulfilled No. of Restarts: 980 No. of Flips: 2502 time to process: 3 seconds.
uf250-04.cnf , deadline. Restarts: 4620
uf250-04.cnf fulfilled No. of Restarts: 1541 No. of Flips: 2244 time to process: 6 seconds.
uf250-04.cnf fulfilled No. of Restarts: 4053 No. of Flips: 2351 time to process: 15 seconds.
uf250-04.cnf fulfilled No. of Restarts: 85 No. of Flips: 2142 time to process: 0 seconds.
uf250-04.cnf fulfilled No. of Restarts: 2370 No. of Flips: 3523 time to process: 9 seconds.
uf250-04.cnf fulfilled No. of Restarts: 800 No. of Flips: 4350 time to process: 3 seconds.
uf250-04.cnf fulfilled No. of Restarts: 3072 No. of Flips: 2104 time to process: 11 seconds.
uf250-04.cnf fulfilled No. of Restarts: 722 No. of Flips: 3883 time to process: 2 seconds.
uf250-04.cnf , deadline. Restarts: 4620
uf250-04.cnf fulfilled No. of Restarts: 670 No. of Flips: 3194 time to process: 2 seconds.
uf250-04.cnf fulfilled No. of Restarts: 2104 No. of Flips: 3653 time to process: 8 seconds.
uf250-04.cnf fulfilled No. of Restarts: 2124 No. of Flips: 1435 time to process: 8 seconds.
uf250-04.cnf fulfilled No. of Restarts: 4005 No. of Flips: 3898 time to process: 15 seconds.
uf250-04.cnf fulfilled No. of Restarts: 1027 No. of Flips: 3511 time to process: 4 seconds.
uf250-04.cnf fulfilled No. of Restarts: 2854 No. of Flips: 2895 time to process: 10 seconds.
uf250-04.cnf , deadline. Restarts: 4620
uf250-04.cnf fulfilled No. of Restarts: 786 No. of Flips: 1506 time to process: 3 seconds.
uf250-04.cnf fulfilled No. of Restarts: 585 No. of Flips: 1004 time to process: 2 seconds.
uf250-04.cnf fulfilled No. of Restarts: 2292 No. of Flips: 3278 time to process: 8 seconds.
uf250-04.cnf fulfilled No. of Restarts: 3594 No. of Flips: 2004 time to process: 13 seconds.
uf250-04.cnf , deadline. Restarts: 4620
uf250-04.cnf , deadline. Restarts: 4620
uf250-04.cnf , deadline. Restarts: 4620
uf250-04.cnf fulfilled No. of Restarts: 1731 No. of Flips: 3105 time to process: 6 seconds.
uf250-04.cnf fulfilled No. of Restarts: 3343 No. of Flips: 2073 time to process: 12 seconds.
uf250-04.cnf fulfilled No. of Restarts: 1111 No. of Flips: 4456 time to process: 4 seconds.
uf250-04.cnf fulfilled No. of Restarts: 4343 No. of Flips: 4355 time to process: 16 seconds.
uf250-04.cnf fulfilled No. of Restarts: 339 No. of Flips: 3120 time to process: 1 seconds.
uf250-04.cnf , deadline. Restarts: 4620
uf250-04.cnf , deadline. Restarts: 4620
uf250-04.cnf fulfilled No. of Restarts: 1202 No. of Flips: 1587 time to process: 4 seconds.
uf250-04.cnf fulfilled No. of Restarts: 1169 No. of Flips: 928 time to process: 4 seconds.
uf250-04.cnf fulfilled No. of Restarts: 1631 No. of Flips: 4134 time to process: 6 seconds.
uf250-04.cnf fulfilled No. of Restarts: 292 No. of Flips: 3091 time to process: 1 seconds.
uf250-04.cnf fulfilled No. of Restarts: 1757 No. of Flips: 1570 time to process: 6 seconds.
uf250-04.cnf fulfilled No. of Restarts: 1367 No. of Flips: 3844 time to process: 5 seconds.
uf250-04.cnf fulfilled No. of Restarts: 4011 No. of Flips: 2892 time to process: 15 seconds.
uf250-04.cnf fulfilled No. of Restarts: 2908 No. of Flips: 4997 time to process: 11 seconds.
uf250-04.cnf fulfilled No. of Restarts: 480 No. of Flips: 2582 time to process: 2 seconds.
uf250-04.cnf fulfilled No. of Restarts: 1007 No. of Flips: 3314 time to process: 4 seconds.
uf250-04.cnf , deadline. Restarts: 4620
uf250-04.cnf fulfilled No. of Restarts: 1638 No. of Flips: 940 time to process: 6 seconds.
uf250-04.cnf , deadline. Restarts: 4620
uf250-04.cnf fulfilled No. of Restarts: 4584 No. of Flips: 1918 time to process: 17 seconds.
uf250-04.cnf fulfilled No. of Restarts: 2804 No. of Flips: 1674 time to process: 10 seconds.
uf250-04.cnf fulfilled No. of Restarts: 336 No. of Flips: 4246 time to process: 1 seconds.
uf250-04.cnf fulfilled No. of Restarts: 30 No. of Flips: 916 time to process: 0 seconds.
uf250-04.cnf fulfilled No. of Restarts: 2492 No. of Flips: 3483 time to process: 9 seconds.
uf250-04.cnf , deadline. Restarts: 4620
uf250-04.cnf , deadline. Restarts: 4620
uf250-04.cnf , deadline. Restarts: 4620
uf250-04.cnf , deadline. Restarts: 4620
uf250-04.cnf fulfilled No. of Restarts: 3087 No. of Flips: 3637 time to process: 11 seconds.
uf250-04.cnf , deadline. Restarts: 4620
uf250-04.cnf fulfilled No. of Restarts: 4581 No. of Flips: 2822 time to process: 17 seconds.
uf250-04.cnf fulfilled No. of Restarts: 4068 No. of Flips: 1330 time to process: 15 seconds.
uf250-04.cnf fulfilled No. of Restarts: 730 No. of Flips: 2572 time to process: 2 seconds.
uf250-04.cnf fulfilled No. of Restarts: 1455 No. of Flips: 2916 time to process: 5 seconds.
uf250-04.cnf fulfilled No. of Restarts: 3489 No. of Flips: 4702 time to process: 13 seconds.
uf250-04.cnf fulfilled No. of Restarts: 133 No. of Flips: 2106 time to process: 0 seconds.
uf250-04.cnf fulfilled No. of Restarts: 1410 No. of Flips: 3770 time to process: 5 seconds.
uf250-04.cnf fulfilled No. of Restarts: 990 No. of Flips: 1920 time to process: 3 seconds.
uf250-04.cnf fulfilled No. of Restarts: 208 No. of Flips: 2937 time to process: 0 seconds.
uf250-04.cnf fulfilled No. of Restarts: 2800 No. of Flips: 2922 time to process: 10 seconds.
uf250-04.cnf fulfilled No. of Restarts: 343 No. of Flips: 4742 time to process: 1 seconds.
uf250-04.cnf fulfilled No. of Restarts: 3536 No. of Flips: 2954 time to process: 13 seconds.
uf250-04.cnf fulfilled No. of Restarts: 1276 No. of Flips: 1518 time to process: 4 seconds.
uf250-04.cnf fulfilled No. of Restarts: 1397 No. of Flips: 4318 time to process: 5 seconds.
uf250-04.cnf fulfilled No. of Restarts: 1998 No. of Flips: 2715 time to process: 7 seconds.
uf250-04.cnf fulfilled No. of Restarts: 297 No. of Flips: 4069 time to process: 1 seconds.
uf250-04.cnf fulfilled No. of Restarts: 1032 No. of Flips: 3562 time to process: 4 seconds.
uf250-04.cnf fulfilled No. of Restarts: 41 No. of Flips: 3593 time to process: 0 seconds.
uf250-04.cnf , deadline. Restarts: 4620
uf250-04.cnf fulfilled No. of Restarts: 4074 No. of Flips: 3556 time to process: 15 seconds.
uf250-04.cnf , deadline. Restarts: 4620
uf250-04.cnf fulfilled No. of Restarts: 3226 No. of Flips: 2625 time to process: 12 seconds.
uf250-04.cnf fulfilled No. of Restarts: 3042 No. of Flips: 1855 time to process: 11 seconds.
uf250-04.cnf , deadline. Restarts: 4620
uf250-04.cnf , deadline. Restarts: 4620
uf250-04.cnf fulfilled No. of Restarts: 2351 No. of Flips: 1293 time to process: 9 seconds.
uf250-04.cnf fulfilled No. of Restarts: 185 No. of Flips: 3617 time to process: 0 seconds.
uf250-04.cnf fulfilled No. of Restarts: 3934 No. of Flips: 3186 time to process: 15 seconds.
uf250-04.cnf fulfilled No. of Restarts: 448 No. of Flips: 1584 time to process: 1 seconds.
uf250-04.cnf fulfilled No. of Restarts: 273 No. of Flips: 3124 time to process: 1 seconds.
uf250-04.cnf fulfilled No. of Restarts: 862 No. of Flips: 4178 time to process: 3 seconds.
uf250-04.cnf , deadline. Restarts: 4620
uf250-04.cnf fulfilled No. of Restarts: 1953 No. of Flips: 1187 time to process: 7 seconds.
uf250-04.cnf fulfilled No. of Restarts: 1347 No. of Flips: 2192 time to process: 5 seconds.
uf250-04.cnf fulfilled No. of Restarts: 4437 No. of Flips: 2719 time to process: 16 seconds.
uf250-04.cnf fulfilled No. of Restarts: 3052 No. of Flips: 3211 time to process: 11 seconds.
uf250-04.cnf fulfilled No. of Restarts: 1075 No. of Flips: 2634 time to process: 4 seconds.
uf250-04.cnf fulfilled No. of Restarts: 1769 No. of Flips: 3598 time to process: 6 seconds.
uf250-04.cnf fulfilled No. of Restarts: 4050 No. of Flips: 2476 time to process: 15 seconds.
uf250-04.cnf , deadline. Restarts: 4620
uf250-04.cnf fulfilled No. of Restarts: 2132 No. of Flips: 4906 time to process: 8 seconds.
uf250-04.cnf fulfilled No. of Restarts: 3725 No. of Flips: 1663 time to process: 14 seconds.
uf250-04.cnf fulfilled No. of Restarts: 2471 No. of Flips: 695 time to process: 9 seconds.
uf250-04.cnf fulfilled No. of Restarts: 2863 No. of Flips: 1929 time to process: 11 seconds.
uf250-04.cnf fulfilled No. of Restarts: 1198 No. of Flips: 3684 time to process: 4 seconds.
uf250-04.cnf fulfilled No. of Restarts: 690 No. of Flips: 1694 time to process: 2 seconds.
uf250-04.cnf fulfilled No. of Restarts: 1266 No. of Flips: 4911 time to process: 5 seconds.
uf250-04.cnf fulfilled No. of Restarts: 3200 No. of Flips: 1138 time to process: 12 seconds.
uf250-04.cnf fulfilled No. of Restarts: 858 No. of Flips: 4187 time to process: 3 seconds.
uf250-04.cnf , deadline. Restarts: 4620
uf250-04.cnf fulfilled No. of Restarts: 217 No. of Flips: 1131 time to process: 0 seconds.
uf250-04.cnf , deadline. Restarts: 4620
uf250-04.cnf fulfilled No. of Restarts: 2690 No. of Flips: 2387 time to process: 10 seconds.
uf250-04.cnf fulfilled No. of Restarts: 3014 No. of Flips: 3371 time to process: 11 seconds.
uf250-04.cnf fulfilled No. of Restarts: 275 No. of Flips: 3388 time to process: 1 seconds.
uf250-04.cnf fulfilled No. of Restarts: 847 No. of Flips: 3230 time to process: 3 seconds.
uf250-04.cnf fulfilled No. of Restarts: 882 No. of Flips: 4259 time to process: 3 seconds.
uf250-04.cnf , deadline. Restarts: 4620
uf250-04.cnf fulfilled No. of Restarts: 249 No. of Flips: 3748 time to process: 1 seconds.
uf250-04.cnf fulfilled No. of Restarts: 770 No. of Flips: 4335 time to process: 2 seconds.
uf250-04.cnf fulfilled No. of Restarts: 3720 No. of Flips: 2599 time to process: 14 seconds.
uf250-04.cnf fulfilled No. of Restarts: 2611 No. of Flips: 4717 time to process: 10 seconds.
uf250-04.cnf fulfilled No. of Restarts: 1322 No. of Flips: 3248 time to process: 5 seconds.
uf250-04.cnf fulfilled No. of Restarts: 756 No. of Flips: 3158 time to process: 2 seconds.
uf250-04.cnf , deadline. Restarts: 4620
uf250-04.cnf fulfilled No. of Restarts: 2657 No. of Flips: 1141 time to process: 10 seconds.
uf250-04.cnf fulfilled No. of Restarts: 608 No. of Flips: 4215 time to process: 2 seconds.
uf250-04.cnf , deadline. Restarts: 4620
uf250-04.cnf fulfilled No. of Restarts: 4105 No. of Flips: 3806 time to process: 15 seconds.
uf250-04.cnf fulfilled No. of Restarts: 417 No. of Flips: 1820 time to process: 1 seconds.
uf250-04.cnf fulfilled No. of Restarts: 1746 No. of Flips: 3435 time to process: 6 seconds.
uf250-04.cnf , deadline. Restarts: 4620
uf250-04.cnf fulfilled No. of Restarts: 3229 No. of Flips: 3219 time to process: 12 seconds.
uf250-04.cnf , deadline. Restarts: 4620
uf250-04.cnf fulfilled No. of Restarts: 337 No. of Flips: 2050 time to process: 1 seconds.
uf250-04.cnf fulfilled No. of Restarts: 1421 No. of Flips: 4914 time to process: 5 seconds.
uf250-04.cnf fulfilled No. of Restarts: 196 No. of Flips: 2112 time to process: 0 seconds.
uf250-04.cnf fulfilled No. of Restarts: 458 No. of Flips: 593 time to process: 1 seconds.
uf250-04.cnf , deadline. Restarts: 4620
uf250-04.cnf , deadline. Restarts: 4620
uf250-04.cnf fulfilled No. of Restarts: 3070 No. of Flips: 4737 time to process: 11 seconds.
uf250-04.cnf fulfilled No. of Restarts: 4138 No. of Flips: 4702 time to process: 15 seconds.
uf250-04.cnf fulfilled No. of Restarts: 628 No. of Flips: 2237 time to process: 2 seconds.
uf250-04.cnf fulfilled No. of Restarts: 3423 No. of Flips: 4149 time to process: 13 seconds.
uf250-04.cnf fulfilled No. of Restarts: 139 No. of Flips: 3518 time to process: 0 seconds.
uf250-04.cnf fulfilled No. of Restarts: 391 No. of Flips: 2510 time to process: 1 seconds.
uf250-04.cnf , deadline. Restarts: 4620
uf250-04.cnf , deadline. Restarts: 4620
uf250-04.cnf fulfilled No. of Restarts: 4125 No. of Flips: 2746 time to process: 16 seconds.
uf250-04.cnf fulfilled No. of Restarts: 3308 No. of Flips: 3960 time to process: 12 seconds.
uf250-04.cnf fulfilled No. of Restarts: 275 No. of Flips: 2985 time to process: 1 seconds.
uf250-04.cnf fulfilled No. of Restarts: 2139 No. of Flips: 3244 time to process: 8 seconds.
uf250-04.cnf fulfilled No. of Restarts: 2355 No. of Flips: 2879 time to process: 9 seconds.
uf250-04.cnf , deadline. Restarts: 4620
uf250-04.cnf fulfilled No. of Restarts: 1264 No. of Flips: 3257 time to process: 4 seconds.
uf250-04.cnf , deadline. Restarts: 4620
uf250-04.cnf , deadline. Restarts: 4620
uf250-04.cnf fulfilled No. of Restarts: 69 No. of Flips: 1953 time to process: 0 seconds.
uf250-04.cnf fulfilled No. of Restarts: 761 No. of Flips: 2803 time to process: 3 seconds.
uf250-04.cnf fulfilled No. of Restarts: 1503 No. of Flips: 4484 time to process: 5 seconds.
uf250-04.cnf , deadline. Restarts: 4620
uf250-04.cnf fulfilled No. of Restarts: 3137 No. of Flips: 4495 time to process: 11 seconds.
uf250-04.cnf fulfilled No. of Restarts: 4577 No. of Flips: 4378 time to process: 17 seconds.
uf250-04.cnf , deadline. Restarts: 4620
uf250-04.cnf fulfilled No. of Restarts: 4150 No. of Flips: 805 time to process: 15 seconds.
uf250-04.cnf , deadline. Restarts: 4620
uf250-04.cnf fulfilled No. of Restarts: 832 No. of Flips: 2515 time to process: 3 seconds.
uf250-04.cnf fulfilled No. of Restarts: 3758 No. of Flips: 1817 time to process: 14 seconds.
uf250-04.cnf fulfilled No. of Restarts: 347 No. of Flips: 3243 time to process: 1 seconds.
uf250-04.cnf , deadline. Restarts: 4620
uf250-04.cnf fulfilled No. of Restarts: 1828 No. of Flips: 1607 time to process: 7 seconds.
uf250-04.cnf fulfilled No. of Restarts: 3129 No. of Flips: 4032 time to process: 12 seconds.
uf250-04.cnf fulfilled No. of Restarts: 1727 No. of Flips: 3081 time to process: 6 seconds.
uf250-04.cnf fulfilled No. of Restarts: 643 No. of Flips: 4025 time to process: 2 seconds.
uf250-04.cnf fulfilled No. of Restarts: 4073 No. of Flips: 3307 time to process: 15 seconds.
uf250-04.cnf fulfilled No. of Restarts: 855 No. of Flips: 3853 time to process: 3 seconds.
uf250-04.cnf fulfilled No. of Restarts: 1204 No. of Flips: 1701 time to process: 4 seconds.
uf250-04.cnf fulfilled No. of Restarts: 657 No. of Flips: 2363 time to process: 2 seconds.
uf250-04.cnf , deadline. Restarts: 4620
uf250-04.cnf , deadline. Restarts: 4620
uf250-04.cnf fulfilled No. of Restarts: 3094 No. of Flips: 4357 time to process: 11 seconds.
uf250-04.cnf fulfilled No. of Restarts: 901 No. of Flips: 4451 time to process: 3 seconds.
uf250-04.cnf , deadline. Restarts: 4620
uf250-04.cnf , deadline. Restarts: 4620
uf250-04.cnf fulfilled No. of Restarts: 336 No. of Flips: 2438 time to process: 1 seconds.
uf250-04.cnf fulfilled No. of Restarts: 3773 No. of Flips: 4558 time to process: 14 seconds.
uf250-04.cnf fulfilled No. of Restarts: 1231 No. of Flips: 3125 time to process: 4 seconds.
uf250-04.cnf , deadline. Restarts: 4620
uf250-04.cnf , deadline. Restarts: 4620
uf250-04.cnf , deadline. Restarts: 4620
uf250-04.cnf fulfilled No. of Restarts: 958 No. of Flips: 2010 time to process: 3 seconds.
uf250-04.cnf fulfilled No. of Restarts: 1813 No. of Flips: 1457 time to process: 6 seconds.
uf250-04.cnf fulfilled No. of Restarts: 2913 No. of Flips: 1205 time to process: 11 seconds.
uf250-04.cnf fulfilled No. of Restarts: 469 No. of Flips: 2365 time to process: 1 seconds.
uf250-04.cnf fulfilled No. of Restarts: 1204 No. of Flips: 2030 time to process: 4 seconds.
uf250-04.cnf , deadline. Restarts: 4620
uf250-04.cnf , deadline. Restarts: 4620
uf250-04.cnf fulfilled No. of Restarts: 2947 No. of Flips: 4355 time to process: 11 seconds.
uf250-04.cnf fulfilled No. of Restarts: 4240 No. of Flips: 3254 time to process: 16 seconds.
uf250-04.cnf fulfilled No. of Restarts: 865 No. of Flips: 4891 time to process: 3 seconds.
uf250-04.cnf fulfilled No. of Restarts: 2869 No. of Flips: 2626 time to process: 11 seconds.
uf250-04.cnf fulfilled No. of Restarts: 554 No. of Flips: 3969 time to process: 2 seconds.
uf250-04.cnf , deadline. Restarts: 4620
uf250-04.cnf fulfilled No. of Restarts: 490 No. of Flips: 4175 time to process: 2 seconds.
uf250-04.cnf fulfilled No. of Restarts: 1210 No. of Flips: 3436 time to process: 4 seconds.
uf250-04.cnf fulfilled No. of Restarts: 79 No. of Flips: 2956 time to process: 0 seconds.
uf250-04.cnf fulfilled No. of Restarts: 1378 No. of Flips: 1416 time to process: 5 seconds.
uf250-04.cnf fulfilled No. of Restarts: 4202 No. of Flips: 4777 time to process: 16 seconds.
uf250-04.cnf fulfilled No. of Restarts: 2710 No. of Flips: 2961 time to process: 10 seconds.
uf250-04.cnf , deadline. Restarts: 4620
uf250-04.cnf fulfilled No. of Restarts: 245 No. of Flips: 3229 time to process: 1 seconds.
uf250-04.cnf fulfilled No. of Restarts: 68 No. of Flips: 1715 time to process: 0 seconds.
uf250-04.cnf fulfilled No. of Restarts: 186 No. of Flips: 1241 time to process: 0 seconds.
uf250-04.cnf fulfilled No. of Restarts: 125 No. of Flips: 929 time to process: 0 seconds.
uf250-04.cnf , deadline. Restarts: 4620
uf250-04.cnf fulfilled No. of Restarts: 487 No. of Flips: 1123 time to process: 2 seconds.
uf250-04.cnf , deadline. Restarts: 4620
uf250-04.cnf fulfilled No. of Restarts: 1102 No. of Flips: 2741 time to process: 4 seconds.
uf250-04.cnf fulfilled No. of Restarts: 4011 No. of Flips: 1890 time to process: 15 seconds.
uf250-04.cnf fulfilled No. of Restarts: 2011 No. of Flips: 2744 time to process: 7 seconds.
uf250-04.cnf fulfilled No. of Restarts: 2713 No. of Flips: 856 time to process: 10 seconds.
uf250-04.cnf fulfilled No. of Restarts: 2060 No. of Flips: 4834 time to process: 8 seconds.
uf250-04.cnf , deadline. Restarts: 4620
uf250-04.cnf fulfilled No. of Restarts: 4320 No. of Flips: 3153 time to process: 16 seconds.
uf250-04.cnf fulfilled No. of Restarts: 1790 No. of Flips: 4457 time to process: 6 seconds.
uf250-04.cnf fulfilled No. of Restarts: 636 No. of Flips: 3199 time to process: 2 seconds.
uf250-04.cnf fulfilled No. of Restarts: 3064 No. of Flips: 2816 time to process: 11 seconds.
uf250-04.cnf fulfilled No. of Restarts: 715 No. of Flips: 4045 time to process: 2 seconds.
uf250-04.cnf fulfilled No. of Restarts: 1096 No. of Flips: 3036 time to process: 4 seconds.
uf250-04.cnf fulfilled No. of Restarts: 1506 No. of Flips: 4576 time to process: 5 seconds.
uf250-04.cnf fulfilled No. of Restarts: 1986 No. of Flips: 4249 time to process: 7 seconds.
uf250-04.cnf , deadline. Restarts: 4620
uf250-04.cnf fulfilled No. of Restarts: 1606 No. of Flips: 4419 time to process: 6 seconds.
uf250-04.cnf fulfilled No. of Restarts: 1586 No. of Flips: 1855 time to process: 6 seconds.
uf250-04.cnf , deadline. Restarts: 4620
uf250-04.cnf fulfilled No. of Restarts: 4049 No. of Flips: 3515 time to process: 15 seconds.
uf250-04.cnf , deadline. Restarts: 4620
uf250-04.cnf fulfilled No. of Restarts: 1569 No. of Flips: 2381 time to process: 6 seconds.
uf250-04.cnf fulfilled No. of Restarts: 36 No. of Flips: 2631 time to process: 0 seconds.
uf250-04.cnf , deadline. Restarts: 4620
uf250-04.cnf fulfilled No. of Restarts: 2008 No. of Flips: 4578 time to process: 7 seconds.
uf250-04.cnf , deadline. Restarts: 4620
uf250-04.cnf , deadline. Restarts: 4620
uf250-04.cnf fulfilled No. of Restarts: 1538 No. of Flips: 3058 time to process: 5 seconds.
uf250-04.cnf fulfilled No. of Restarts: 2487 No. of Flips: 3456 time to process: 9 seconds.
uf250-04.cnf fulfilled No. of Restarts: 1122 No. of Flips: 3137 time to process: 4 seconds.
uf250-04.cnf , deadline. Restarts: 4620
uf250-04.cnf fulfilled No. of Restarts: 139 No. of Flips: 3177 time to process: 0 seconds.
uf250-04.cnf fulfilled No. of Restarts: 935 No. of Flips: 2640 time to process: 3 seconds.
uf250-04.cnf fulfilled No. of Restarts: 4258 No. of Flips: 4730 time to process: 16 seconds.
uf250-04.cnf fulfilled No. of Restarts: 1030 No. of Flips: 3453 time to process: 4 seconds.
uf250-04.cnf fulfilled No. of Restarts: 3399 No. of Flips: 4255 time to process: 13 seconds.
uf250-04.cnf fulfilled No. of Restarts: 555 No. of Flips: 1793 time to process: 2 seconds.
uf250-04.cnf , deadline. Restarts: 4620
uf250-04.cnf , deadline. Restarts: 4620
uf250-04.cnf fulfilled No. of Restarts: 972 No. of Flips: 2987 time to process: 3 seconds.
uf250-04.cnf fulfilled No. of Restarts: 4495 No. of Flips: 2433 time to process: 17 seconds.
uf250-04.cnf fulfilled No. of Restarts: 1058 No. of Flips: 1704 time to process: 4 seconds.
uf250-04.cnf fulfilled No. of Restarts: 2736 No. of Flips: 3457 time to process: 10 seconds.
uf250-04.cnf fulfilled No. of Restarts: 2182 No. of Flips: 1655 time to process: 8 seconds.
uf250-04.cnf , deadline. Restarts: 4620
uf250-04.cnf , deadline. Restarts: 4620
uf250-04.cnf fulfilled No. of Restarts: 1566 No. of Flips: 3450 time to process: 6 seconds.
uf250-04.cnf , deadline. Restarts: 4620
uf250-04.cnf fulfilled No. of Restarts: 2524 No. of Flips: 3548 time to process: 9 seconds.
uf250-04.cnf fulfilled No. of Restarts: 4095 No. of Flips: 4550 time to process: 16 seconds.
uf250-04.cnf fulfilled No. of Restarts: 649 No. of Flips: 3981 time to process: 2 seconds.
uf250-04.cnf fulfilled No. of Restarts: 3723 No. of Flips: 4422 time to process: 14 seconds.
uf250-04.cnf fulfilled No. of Restarts: 271 No. of Flips: 2221 time to process: 1 seconds.
uf250-04.cnf fulfilled No. of Restarts: 1798 No. of Flips: 1157 time to process: 7 seconds.
uf250-04.cnf fulfilled No. of Restarts: 683 No. of Flips: 1440 time to process: 2 seconds.
uf250-04.cnf , deadline. Restarts: 4620
uf250-04.cnf , deadline. Restarts: 4620
uf250-04.cnf fulfilled No. of Restarts: 443 No. of Flips: 4430 time to process: 1 seconds.
uf250-04.cnf fulfilled No. of Restarts: 3130 No. of Flips: 2781 time to process: 12 seconds.
uf250-04.cnf fulfilled No. of Restarts: 335 No. of Flips: 1808 time to process: 1 seconds.
uf250-04.cnf fulfilled No. of Restarts: 1458 No. of Flips: 1146 time to process: 5 seconds.
uf250-04.cnf fulfilled No. of Restarts: 251 No. of Flips: 4625 time to process: 1 seconds.
uf250-04.cnf fulfilled No. of Restarts: 2273 No. of Flips: 1467 time to process: 9 seconds.
uf250-04.cnf fulfilled No. of Restarts: 1977 No. of Flips: 4265 time to process: 7 seconds.
uf250-04.cnf fulfilled No. of Restarts: 618 No. of Flips: 4427 time to process: 2 seconds.
uf250-04.cnf , deadline. Restarts: 4620
uf250-04.cnf fulfilled No. of Restarts: 3471 No. of Flips: 1553 time to process: 13 seconds.
uf250-04.cnf , deadline. Restarts: 4620
uf250-04.cnf fulfilled No. of Restarts: 5 No. of Flips: 1753 time to process: 0 seconds.
uf250-04.cnf fulfilled No. of Restarts: 3631 No. of Flips: 636 time to process: 14 seconds.
uf250-04.cnf fulfilled No. of Restarts: 2864 No. of Flips: 4703 time to process: 11 seconds.
uf250-04.cnf fulfilled No. of Restarts: 4070 No. of Flips: 2077 time to process: 15 seconds.
uf250-04.cnf fulfilled No. of Restarts: 4351 No. of Flips: 1549 time to process: 16 seconds.
uf250-04.cnf fulfilled No. of Restarts: 2888 No. of Flips: 1933 time to process: 11 seconds.
uf250-04.cnf , deadline. Restarts: 4620
uf250-04.cnf , deadline. Restarts: 4620
uf250-04.cnf , deadline. Restarts: 4620
uf250-04.cnf fulfilled No. of Restarts: 2616 No. of Flips: 1467 time to process: 10 seconds.
uf250-04.cnf fulfilled No. of Restarts: 3326 No. of Flips: 3103 time to process: 12 seconds.
uf250-04.cnf fulfilled No. of Restarts: 115 No. of Flips: 4151 time to process: 0 seconds.
uf250-04.cnf fulfilled No. of Restarts: 1309 No. of Flips: 1614 time to process: 5 seconds.
uf250-04.cnf fulfilled No. of Restarts: 3404 No. of Flips: 1051 time to process: 12 seconds.
uf250-04.cnf fulfilled No. of Restarts: 1750 No. of Flips: 883 time to process: 6 seconds.
uf250-04.cnf fulfilled No. of Restarts: 514 No. of Flips: 3698 time to process: 1 seconds.
uf250-04.cnf fulfilled No. of Restarts: 503 No. of Flips: 4645 time to process: 2 seconds.
uf250-04.cnf fulfilled No. of Restarts: 354 No. of Flips: 2804 time to process: 1 seconds.
uf250-04.cnf fulfilled No. of Restarts: 1441 No. of Flips: 2257 time to process: 5 seconds.
uf250-04.cnf fulfilled No. of Restarts: 1792 No. of Flips: 2567 time to process: 6 seconds.
uf250-04.cnf , deadline. Restarts: 4620
uf250-04.cnf fulfilled No. of Restarts: 2313 No. of Flips: 2445 time to process: 8 seconds.
uf250-04.cnf fulfilled No. of Restarts: 2911 No. of Flips: 4062 time to process: 11 seconds.
uf250-04.cnf fulfilled No. of Restarts: 3253 No. of Flips: 2859 time to process: 12 seconds.
uf250-04.cnf , deadline. Restarts: 4620
uf250-04.cnf fulfilled No. of Restarts: 2482 No. of Flips: 3952 time to process: 9 seconds.
uf250-04.cnf fulfilled No. of Restarts: 4519 No. of Flips: 3855 time to process: 17 seconds.
uf250-04.cnf fulfilled No. of Restarts: 1733 No. of Flips: 2397 time to process: 6 seconds.
uf250-04.cnf , deadline. Restarts: 4620
uf250-04.cnf , deadline. Restarts: 4620
uf250-04.cnf fulfilled No. of Restarts: 1747 No. of Flips: 4814 time to process: 6 seconds.
uf250-04.cnf fulfilled No. of Restarts: 2016 No. of Flips: 874 time to process: 7 seconds.
uf250-04.cnf fulfilled No. of Restarts: 595 No. of Flips: 1866 time to process: 2 seconds.
uf250-04.cnf fulfilled No. of Restarts: 1593 No. of Flips: 2290 time to process: 6 seconds.
uf250-04.cnf fulfilled No. of Restarts: 88 No. of Flips: 3702 time to process: 0 seconds.
uf250-04.cnf fulfilled No. of Restarts: 2933 No. of Flips: 3350 time to process: 11 seconds.
uf250-04.cnf fulfilled No. of Restarts: 3539 No. of Flips: 1571 time to process: 13 seconds.
uf250-04.cnf fulfilled No. of Restarts: 2220 No. of Flips: 4358 time to process: 8 seconds.
uf250-04.cnf fulfilled No. of Restarts: 2355 No. of Flips: 2616 time to process: 9 seconds.
uf250-04.cnf fulfilled No. of Restarts: 1751 No. of Flips: 3091 time to process: 6 seconds.
uf250-04.cnf fulfilled No. of Restarts: 254 No. of Flips: 2377 time to process: 1 seconds.
uf250-04.cnf , deadline. Restarts: 4620
uf250-04.cnf fulfilled No. of Restarts: 395 No. of Flips: 2153 time to process: 1 seconds.
uf250-04.cnf fulfilled No. of Restarts: 2540 No. of Flips: 1496 time to process: 9 seconds.
uf250-04.cnf fulfilled No. of Restarts: 975 No. of Flips: 4586 time to process: 3 seconds.
uf250-04.cnf fulfilled No. of Restarts: 4536 No. of Flips: 4280 time to process: 17 seconds.
uf250-04.cnf fulfilled No. of Restarts: 3091 No. of Flips: 2463 time to process: 12 seconds.
uf250-04.cnf , deadline. Restarts: 4620
uf250-04.cnf fulfilled No. of Restarts: 495 No. of Flips: 1664 time to process: 2 seconds.
uf250-04.cnf fulfilled No. of Restarts: 3801 No. of Flips: 1755 time to process: 14 seconds.
uf250-04.cnf fulfilled No. of Restarts: 728 No. of Flips: 2249 time to process: 2 seconds.
uf250-04.cnf fulfilled No. of Restarts: 25 No. of Flips: 2191 time to process: 0 seconds.
uf250-04.cnf fulfilled No. of Restarts: 1589 No. of Flips: 3852 time to process: 6 seconds.
uf250-04.cnf fulfilled No. of Restarts: 2488 No. of Flips: 3217 time to process: 9 seconds.
uf250-04.cnf fulfilled No. of Restarts: 1001 No. of Flips: 4181 time to process: 3 seconds.
uf250-04.cnf fulfilled No. of Restarts: 1850 No. of Flips: 1437 time to process: 7 seconds.
uf250-04.cnf fulfilled No. of Restarts: 33 No. of Flips: 801 time to process: 0 seconds.
uf250-04.cnf fulfilled No. of Restarts: 2845 No. of Flips: 3377 time to process: 10 seconds.
uf250-04.cnf fulfilled No. of Restarts: 1467 No. of Flips: 4900 time to process: 5 seconds.
uf250-04.cnf fulfilled No. of Restarts: 129 No. of Flips: 2744 time to process: 0 seconds.
uf250-04.cnf fulfilled No. of Restarts: 2261 No. of Flips: 2409 time to process: 8 seconds.
uf250-04.cnf fulfilled No. of Restarts: 1169 No. of Flips: 3089 time to process: 4 seconds.
uf250-04.cnf , deadline. Restarts: 4620
uf250-04.cnf fulfilled No. of Restarts: 1246 No. of Flips: 1348 time to process: 4 seconds.
uf250-04.cnf fulfilled No. of Restarts: 1873 No. of Flips: 2651 time to process: 7 seconds.
uf250-04.cnf , deadline. Restarts: 4620
uf250-04.cnf fulfilled No. of Restarts: 1333 No. of Flips: 2786 time to process: 5 seconds.
uf250-04.cnf , deadline. Restarts: 4620
uf250-04.cnf fulfilled No. of Restarts: 4073 No. of Flips: 4099 time to process: 15 seconds.
uf250-04.cnf fulfilled No. of Restarts: 1412 No. of Flips: 3923 time to process: 5 seconds.
uf250-04.cnf fulfilled No. of Restarts: 374 No. of Flips: 3006 time to process: 1 seconds.
uf250-04.cnf fulfilled No. of Restarts: 705 No. of Flips: 2201 time to process: 2 seconds.
uf250-04.cnf , deadline. Restarts: 4620
uf250-04.cnf , deadline. Restarts: 4620
uf250-04.cnf fulfilled No. of Restarts: 3823 No. of Flips: 4475 time to process: 14 seconds.
uf250-04.cnf fulfilled No. of Restarts: 2280 No. of Flips: 1857 time to process: 8 seconds.
uf250-04.cnf fulfilled No. of Restarts: 3080 No. of Flips: 4855 time to process: 11 seconds.
uf250-04.cnf fulfilled No. of Restarts: 1103 No. of Flips: 3757 time to process: 4 seconds.
uf250-04.cnf , deadline. Restarts: 4620
uf250-04.cnf fulfilled No. of Restarts: 3273 No. of Flips: 1448 time to process: 12 seconds.
uf250-04.cnf fulfilled No. of Restarts: 632 No. of Flips: 4066 time to process: 2 seconds.
uf250-04.cnf fulfilled No. of Restarts: 1434 No. of Flips: 4420 time to process: 5 seconds.
uf250-04.cnf , deadline. Restarts: 4620
uf250-04.cnf fulfilled No. of Restarts: 1208 No. of Flips: 2149 time to process: 4 seconds.
uf250-04.cnf fulfilled No. of Restarts: 2956 No. of Flips: 4613 time to process: 11 seconds.
uf250-04.cnf fulfilled No. of Restarts: 3455 No. of Flips: 4831 time to process: 13 seconds.
uf250-04.cnf fulfilled No. of Restarts: 3077 No. of Flips: 4778 time to process: 12 seconds.
uf250-04.cnf fulfilled No. of Restarts: 1962 No. of Flips: 1728 time to process: 7 seconds.
uf250-04.cnf fulfilled No. of Restarts: 892 No. of Flips: 4477 time to process: 3 seconds.
uf250-04.cnf fulfilled No. of Restarts: 2523 No. of Flips: 3536 time to process: 9 seconds.
uf250-04.cnf fulfilled No. of Restarts: 1855 No. of Flips: 3161 time to process: 7 seconds.
uf250-04.cnf fulfilled No. of Restarts: 2998 No. of Flips: 1813 time to process: 11 seconds.
uf250-04.cnf fulfilled No. of Restarts: 816 No. of Flips: 4138 time to process: 3 seconds.
uf250-04.cnf fulfilled No. of Restarts: 3688 No. of Flips: 4549 time to process: 14 seconds.
uf250-04.cnf , deadline. Restarts: 4620
uf250-04.cnf fulfilled No. of Restarts: 3003 No. of Flips: 3139 time to process: 11 seconds.
uf250-04.cnf fulfilled No. of Restarts: 2291 No. of Flips: 1818 time to process: 8 seconds.
uf250-04.cnf , deadline. Restarts: 4620
uf250-04.cnf , deadline. Restarts: 4620
uf250-04.cnf fulfilled No. of Restarts: 427 No. of Flips: 1680 time to process: 1 seconds.
uf250-04.cnf fulfilled No. of Restarts: 2376 No. of Flips: 4442 time to process: 9 seconds.
uf250-04.cnf fulfilled No. of Restarts: 1882 No. of Flips: 2385 time to process: 7 seconds.
uf250-04.cnf fulfilled No. of Restarts: 2328 No. of Flips: 2085 time to process: 9 seconds.
uf250-04.cnf fulfilled No. of Restarts: 923 No. of Flips: 958 time to process: 3 seconds.
uf250-04.cnf fulfilled No. of Restarts: 2241 No. of Flips: 879 time to process: 8 seconds.
uf250-04.cnf , deadline. Restarts: 4620
uf250-04.cnf fulfilled No. of Restarts: 2716 No. of Flips: 2981 time to process: 10 seconds.
uf250-04.cnf fulfilled No. of Restarts: 615 No. of Flips: 4249 time to process: 2 seconds.
uf250-04.cnf fulfilled No. of Restarts: 931 No. of Flips: 2229 time to process: 3 seconds.
uf250-04.cnf fulfilled No. of Restarts: 1520 No. of Flips: 2670 time to process: 5 seconds.
uf250-04.cnf fulfilled No. of Restarts: 397 No. of Flips: 2416 time to process: 1 seconds.
uf250-04.cnf fulfilled No. of Restarts: 4031 No. of Flips: 1796 time to process: 15 seconds.
uf250-04.cnf fulfilled No. of Restarts: 2239 No. of Flips: 988 time to process: 8 seconds.
uf250-04.cnf fulfilled No. of Restarts: 4312 No. of Flips: 2267 time to process: 16 seconds.
uf250-04.cnf fulfilled No. of Restarts: 4084 No. of Flips: 792 time to process: 15 seconds.
uf250-04.cnf fulfilled No. of Restarts: 2566 No. of Flips: 3813 time to process: 10 seconds.
uf250-04.cnf fulfilled No. of Restarts: 643 No. of Flips: 4234 time to process: 2 seconds.
uf250-04.cnf fulfilled No. of Restarts: 1230 No. of Flips: 2974 time to process: 4 seconds.
uf250-04.cnf fulfilled No. of Restarts: 459 No. of Flips: 2353 time to process: 1 seconds.
uf250-04.cnf fulfilled No. of Restarts: 2113 No. of Flips: 4008 time to process: 8 seconds.
uf250-04.cnf , deadline. Restarts: 4620
uf250-04.cnf fulfilled No. of Restarts: 63 No. of Flips: 4305 time to process: 0 seconds.
uf250-04.cnf fulfilled No. of Restarts: 2249 No. of Flips: 4970 time to process: 8 seconds.
uf250-04.cnf fulfilled No. of Restarts: 26 No. of Flips: 3142 time to process: 0 seconds.
uf250-04.cnf fulfilled No. of Restarts: 1971 No. of Flips: 2580 time to process: 7 seconds.
uf250-04.cnf fulfilled No. of Restarts: 210 No. of Flips: 1337 time to process: 0 seconds.
uf250-04.cnf fulfilled No. of Restarts: 2496 No. of Flips: 1855 time to process: 9 seconds.
uf250-04.cnf fulfilled No. of Restarts: 30 No. of Flips: 4697 time to process: 0 seconds.
uf250-04.cnf , deadline. Restarts: 4620
uf250-04.cnf fulfilled No. of Restarts: 1612 No. of Flips: 4363 time to process: 6 seconds.
uf250-04.cnf fulfilled No. of Restarts: 1703 No. of Flips: 1759 time to process: 6 seconds.
uf250-04.cnf fulfilled No. of Restarts: 2693 No. of Flips: 2764 time to process: 10 seconds.
uf250-04.cnf fulfilled No. of Restarts: 115 No. of Flips: 3571 time to process: 0 seconds.
uf250-04.cnf fulfilled No. of Restarts: 1354 No. of Flips: 4515 time to process: 5 seconds.
uf250-04.cnf fulfilled No. of Restarts: 557 No. of Flips: 3067 time to process: 2 seconds.
uf250-04.cnf fulfilled No. of Restarts: 683 No. of Flips: 3192 time to process: 2 seconds.
uf250-04.cnf fulfilled No. of Restarts: 2870 No. of Flips: 1632 time to process: 11 seconds.
uf250-04.cnf , deadline. Restarts: 4620
uf250-04.cnf fulfilled No. of Restarts: 1325 No. of Flips: 1405 time to process: 5 seconds.
uf250-04.cnf fulfilled No. of Restarts: 3038 No. of Flips: 3117 time to process: 11 seconds.
uf250-04.cnf fulfilled No. of Restarts: 2654 No. of Flips: 1662 time to process: 10 seconds.
uf250-04.cnf fulfilled No. of Restarts: 1233 No. of Flips: 3155 time to process: 4 seconds.
uf250-04.cnf fulfilled No. of Restarts: 3388 No. of Flips: 1117 time to process: 13 seconds.
uf250-04.cnf , deadline. Restarts: 4620
uf250-04.cnf , deadline. Restarts: 4620
uf250-04.cnf fulfilled No. of Restarts: 2488 No. of Flips: 3592 time to process: 9 seconds.
uf250-04.cnf fulfilled No. of Restarts: 586 No. of Flips: 4623 time to process: 2 seconds.
uf250-04.cnf fulfilled No. of Restarts: 997 No. of Flips: 3305 time to process: 4 seconds.
uf250-04.cnf fulfilled No. of Restarts: 2292 No. of Flips: 2423 time to process: 8 seconds.
uf250-04.cnf , deadline. Restarts: 4620
uf250-04.cnf fulfilled No. of Restarts: 3246 No. of Flips: 2736 time to process: 12 seconds.
uf250-04.cnf fulfilled No. of Restarts: 2969 No. of Flips: 2778 time to process: 11 seconds.
uf250-04.cnf , deadline. Restarts: 4620
uf250-04.cnf , deadline. Restarts: 4620
uf250-04.cnf fulfilled No. of Restarts: 2436 No. of Flips: 3723 time to process: 9 seconds.
uf250-04.cnf fulfilled No. of Restarts: 3069 No. of Flips: 2960 time to process: 11 seconds.
uf250-04.cnf fulfilled No. of Restarts: 120 No. of Flips: 3107 time to process: 0 seconds.
uf250-04.cnf fulfilled No. of Restarts: 1057 No. of Flips: 2282 time to process: 4 seconds.
uf250-04.cnf fulfilled No. of Restarts: 3315 No. of Flips: 2285 time to process: 12 seconds.
uf250-04.cnf fulfilled No. of Restarts: 3710 No. of Flips: 2675 time to process: 14 seconds.
uf250-04.cnf fulfilled No. of Restarts: 3634 No. of Flips: 2904 time to process: 13 seconds.
uf250-04.cnf , deadline. Restarts: 4620
uf250-04.cnf fulfilled No. of Restarts: 1079 No. of Flips: 4555 time to process: 4 seconds.
uf250-04.cnf , deadline. Restarts: 4620
uf250-04.cnf fulfilled No. of Restarts: 445 No. of Flips: 1919 time to process: 1 seconds.
uf250-04.cnf fulfilled No. of Restarts: 807 No. of Flips: 4903 time to process: 3 seconds.
uf250-04.cnf fulfilled No. of Restarts: 364 No. of Flips: 2266 time to process: 1 seconds.
uf250-04.cnf fulfilled No. of Restarts: 347 No. of Flips: 4603 time to process: 1 seconds.
uf250-04.cnf , deadline. Restarts: 4620
uf250-04.cnf fulfilled No. of Restarts: 115 No. of Flips: 583 time to process: 0 seconds.
uf250-04.cnf , deadline. Restarts: 4620
uf250-04.cnf fulfilled No. of Restarts: 610 No. of Flips: 4444 time to process: 2 seconds.
uf250-04.cnf fulfilled No. of Restarts: 1390 No. of Flips: 1848 time to process: 5 seconds.
uf250-04.cnf , deadline. Restarts: 4620
uf250-04.cnf fulfilled No. of Restarts: 1602 No. of Flips: 3388 time to process: 6 seconds.
uf250-04.cnf fulfilled No. of Restarts: 765 No. of Flips: 2913 time to process: 3 seconds.
uf250-04.cnf fulfilled No. of Restarts: 2319 No. of Flips: 4045 time to process: 9 seconds.
uf250-04.cnf , deadline. Restarts: 4620
uf250-04.cnf fulfilled No. of Restarts: 350 No. of Flips: 4994 time to process: 1 seconds.
uf250-04.cnf , deadline. Restarts: 4620
uf250-04.cnf fulfilled No. of Restarts: 1407 No. of Flips: 3749 time to process: 5 seconds.
uf250-04.cnf fulfilled No. of Restarts: 909 No. of Flips: 4042 time to process: 3 seconds.
uf250-04.cnf , deadline. Restarts: 4620
uf250-04.cnf fulfilled No. of Restarts: 2104 No. of Flips: 2914 time to process: 8 seconds.
uf250-04.cnf fulfilled No. of Restarts: 1228 No. of Flips: 3448 time to process: 4 seconds.
uf250-04.cnf fulfilled No. of Restarts: 1323 No. of Flips: 3775 time to process: 5 seconds.
uf250-04.cnf fulfilled No. of Restarts: 686 No. of Flips: 4929 time to process: 2 seconds.
uf250-04.cnf , deadline. Restarts: 4620
uf250-04.cnf fulfilled No. of Restarts: 12 No. of Flips: 4698 time to process: 0 seconds.
uf250-04.cnf fulfilled No. of Restarts: 2034 No. of Flips: 3319 time to process: 7 seconds.
uf250-04.cnf fulfilled No. of Restarts: 3819 No. of Flips: 2026 time to process: 14 seconds.
uf250-04.cnf fulfilled No. of Restarts: 158 No. of Flips: 1291 time to process: 0 seconds.
uf250-04.cnf fulfilled No. of Restarts: 3206 No. of Flips: 941 time to process: 12 seconds.
uf250-04.cnf fulfilled No. of Restarts: 4564 No. of Flips: 1178 time to process: 17 seconds.
uf250-04.cnf , deadline. Restarts: 4620
uf250-04.cnf fulfilled No. of Restarts: 1430 No. of Flips: 1681 time to process: 5 seconds.
uf250-04.cnf fulfilled No. of Restarts: 1672 No. of Flips: 4813 time to process: 6 seconds.
uf250-04.cnf fulfilled No. of Restarts: 2874 No. of Flips: 2661 time to process: 11 seconds.
uf250-04.cnf fulfilled No. of Restarts: 1645 No. of Flips: 2997 time to process: 6 seconds.
uf250-04.cnf , deadline. Restarts: 4620
uf250-04.cnf fulfilled No. of Restarts: 347 No. of Flips: 3068 time to process: 1 seconds.
uf250-04.cnf , deadline. Restarts: 4620
uf250-04.cnf fulfilled No. of Restarts: 1852 No. of Flips: 4968 time to process: 7 seconds.
uf250-04.cnf fulfilled No. of Restarts: 989 No. of Flips: 2735 time to process: 3 seconds.
uf250-04.cnf fulfilled No. of Restarts: 871 No. of Flips: 2447 time to process: 3 seconds.
uf250-04.cnf , deadline. Restarts: 4620
uf250-04.cnf , deadline. Restarts: 4620
uf250-04.cnf fulfilled No. of Restarts: 4402 No. of Flips: 3579 time to process: 17 seconds.
uf250-04.cnf , deadline. Restarts: 4620
uf250-04.cnf fulfilled No. of Restarts: 4272 No. of Flips: 4978 time to process: 16 seconds.
uf250-04.cnf fulfilled No. of Restarts: 584 No. of Flips: 3630 time to process: 2 seconds.
uf250-04.cnf fulfilled No. of Restarts: 30 No. of Flips: 3381 time to process: 0 seconds.
uf250-04.cnf fulfilled No. of Restarts: 1001 No. of Flips: 4307 time to process: 4 seconds.
uf250-04.cnf fulfilled No. of Restarts: 3290 No. of Flips: 1820 time to process: 12 seconds.
uf250-04.cnf fulfilled No. of Restarts: 1803 No. of Flips: 3643 time to process: 7 seconds.
uf250-04.cnf fulfilled No. of Restarts: 3882 No. of Flips: 2713 time to process: 15 seconds.
uf250-04.cnf , deadline. Restarts: 4620
uf250-04.cnf , deadline. Restarts: 4620
uf250-04.cnf , deadline. Restarts: 4620
uf250-04.cnf , deadline. Restarts: 4620
uf250-04.cnf fulfilled No. of Restarts: 3246 No. of Flips: 2701 time to process: 12 seconds.
uf250-04.cnf fulfilled No. of Restarts: 187 No. of Flips: 3697 time to process: 0 seconds.
uf250-04.cnf , deadline. Restarts: 4620
uf250-04.cnf fulfilled No. of Restarts: 1319 No. of Flips: 3118 time to process: 5 seconds.
uf250-04.cnf fulfilled No. of Restarts: 282 No. of Flips: 604 time to process: 1 seconds.
uf250-04.cnf , deadline. Restarts: 4620
uf250-04.cnf fulfilled No. of Restarts: 2519 No. of Flips: 3877 time to process: 10 seconds.
uf250-04.cnf fulfilled No. of Restarts: 138 No. of Flips: 3227 time to process: 0 seconds.
uf250-04.cnf , deadline. Restarts: 4620
uf250-04.cnf fulfilled No. of Restarts: 1151 No. of Flips: 2295 time to process: 4 seconds.
uf250-04.cnf , deadline. Restarts: 4620
uf250-04.cnf , deadline. Restarts: 4620
uf250-04.cnf fulfilled No. of Restarts: 1427 No. of Flips: 2981 time to process: 5 seconds.
uf250-04.cnf fulfilled No. of Restarts: 1601 No. of Flips: 4786 time to process: 6 seconds.
uf250-04.cnf fulfilled No. of Restarts: 2063 No. of Flips: 4506 time to process: 8 seconds.
uf250-04.cnf fulfilled No. of Restarts: 761 No. of Flips: 2342 time to process: 2 seconds.
uf250-04.cnf , deadline. Restarts: 4620
uf250-04.cnf fulfilled No. of Restarts: 1531 No. of Flips: 4496 time to process: 5 seconds.
uf250-04.cnf fulfilled No. of Restarts: 2196 No. of Flips: 3909 time to process: 8 seconds.
uf250-04.cnf fulfilled No. of Restarts: 158 No. of Flips: 3389 time to process: 0 seconds.
uf250-04.cnf fulfilled No. of Restarts: 335 No. of Flips: 2449 time to process: 1 seconds.
uf250-04.cnf fulfilled No. of Restarts: 1172 No. of Flips: 2776 time to process: 4 seconds.
uf250-04.cnf fulfilled No. of Restarts: 2201 No. of Flips: 4414 time to process: 8 seconds.
uf250-04.cnf fulfilled No. of Restarts: 695 No. of Flips: 2416 time to process: 2 seconds.
uf250-04.cnf fulfilled No. of Restarts: 2672 No. of Flips: 2623 time to process: 10 seconds.
uf250-04.cnf fulfilled No. of Restarts: 1785 No. of Flips: 882 time to process: 6 seconds.
uf250-04.cnf fulfilled No. of Restarts: 1962 No. of Flips: 1852 time to process: 7 seconds.
uf250-04.cnf fulfilled No. of Restarts: 3797 No. of Flips: 2573 time to process: 14 seconds.
uf250-04.cnf , deadline. Restarts: 4620
uf250-04.cnf fulfilled No. of Restarts: 789 No. of Flips: 2560 time to process: 3 seconds.
uf250-04.cnf fulfilled No. of Restarts: 255 No. of Flips: 1920 time to process: 1 seconds.
uf250-04.cnf fulfilled No. of Restarts: 1199 No. of Flips: 3039 time to process: 4 seconds.
uf250-04.cnf fulfilled No. of Restarts: 600 No. of Flips: 1074 time to process: 2 seconds.
uf250-04.cnf , deadline. Restarts: 4620
uf250-04.cnf fulfilled No. of Restarts: 3756 No. of Flips: 3163 time to process: 14 seconds.
uf250-04.cnf fulfilled No. of Restarts: 75 No. of Flips: 2647 time to process: 0 seconds.
uf250-04.cnf fulfilled No. of Restarts: 1105 No. of Flips: 1108 time to process: 4 seconds.
uf250-04.cnf fulfilled No. of Restarts: 471 No. of Flips: 3281 time to process: 1 seconds.
uf250-04.cnf fulfilled No. of Restarts: 23 No. of Flips: 3699 time to process: 0 seconds.
uf250-04.cnf fulfilled No. of Restarts: 3945 No. of Flips: 3911 time to process: 15 seconds.
uf250-04.cnf fulfilled No. of Restarts: 188 No. of Flips: 1982 time to process: 0 seconds.
uf250-04.cnf fulfilled No. of Restarts: 134 No. of Flips: 4092 time to process: 0 seconds.
uf250-04.cnf fulfilled No. of Restarts: 1662 No. of Flips: 4857 time to process: 6 seconds.
uf250-04.cnf fulfilled No. of Restarts: 3766 No. of Flips: 3190 time to process: 14 seconds.
uf250-04.cnf fulfilled No. of Restarts: 2702 No. of Flips: 3161 time to process: 10 seconds.
uf250-04.cnf fulfilled No. of Restarts: 113 No. of Flips: 1426 time to process: 0 seconds.
uf250-04.cnf , deadline. Restarts: 4620
uf250-04.cnf fulfilled No. of Restarts: 682 No. of Flips: 4637 time to process: 2 seconds.
uf250-04.cnf fulfilled No. of Restarts: 1467 No. of Flips: 3375 time to process: 5 seconds.
uf250-04.cnf fulfilled No. of Restarts: 1380 No. of Flips: 2517 time to process: 5 seconds.
uf250-04.cnf fulfilled No. of Restarts: 604 No. of Flips: 4894 time to process: 2 seconds.
uf250-04.cnf fulfilled No. of Restarts: 1459 No. of Flips: 4294 time to process: 5 seconds.
uf250-04.cnf fulfilled No. of Restarts: 688 No. of Flips: 4834 time to process: 2 seconds.
uf250-04.cnf , deadline. Restarts: 4620
uf250-04.cnf , deadline. Restarts: 4620
uf250-04.cnf fulfilled No. of Restarts: 885 No. of Flips: 2266 time to process: 3 seconds.
uf250-04.cnf fulfilled No. of Restarts: 4277 No. of Flips: 2407 time to process: 16 seconds.
uf250-04.cnf , deadline. Restarts: 4620
uf250-04.cnf fulfilled No. of Restarts: 598 No. of Flips: 4760 time to process: 2 seconds.
uf250-04.cnf fulfilled No. of Restarts: 3592 No. of Flips: 3524 time to process: 13 seconds.
uf250-04.cnf fulfilled No. of Restarts: 1038 No. of Flips: 2340 time to process: 4 seconds.
uf250-04.cnf fulfilled No. of Restarts: 3445 No. of Flips: 4417 time to process: 13 seconds.
uf250-04.cnf , deadline. Restarts: 4620
uf250-04.cnf fulfilled No. of Restarts: 4106 No. of Flips: 1577 time to process: 15 seconds.
uf250-04.cnf fulfilled No. of Restarts: 764 No. of Flips: 3826 time to process: 3 seconds.
uf250-04.cnf fulfilled No. of Restarts: 402 No. of Flips: 2284 time to process: 1 seconds.
uf250-04.cnf fulfilled No. of Restarts: 26 No. of Flips: 2753 time to process: 0 seconds.
uf250-04.cnf fulfilled No. of Restarts: 532 No. of Flips: 3256 time to process: 2 seconds.
uf250-04.cnf , deadline. Restarts: 4620
uf250-04.cnf fulfilled No. of Restarts: 415 No. of Flips: 1373 time to process: 1 seconds.
uf250-04.cnf fulfilled No. of Restarts: 105 No. of Flips: 3170 time to process: 0 seconds.
uf250-04.cnf fulfilled No. of Restarts: 4558 No. of Flips: 3357 time to process: 17 seconds.
uf250-04.cnf fulfilled No. of Restarts: 3673 No. of Flips: 4771 time to process: 14 seconds.
uf250-04.cnf fulfilled No. of Restarts: 484 No. of Flips: 1769 time to process: 1 seconds.
uf250-04.cnf fulfilled No. of Restarts: 3325 No. of Flips: 4562 time to process: 12 seconds.
uf250-04.cnf fulfilled No. of Restarts: 3019 No. of Flips: 1253 time to process: 11 seconds.
uf250-04.cnf fulfilled No. of Restarts: 3990 No. of Flips: 3853 time to process: 15 seconds.
uf250-04.cnf , deadline. Restarts: 4620
uf250-04.cnf fulfilled No. of Restarts: 1974 No. of Flips: 1320 time to process: 7 seconds.
uf250-04.cnf fulfilled No. of Restarts: 1420 No. of Flips: 3469 time to process: 5 seconds.
uf250-04.cnf fulfilled No. of Restarts: 289 No. of Flips: 2959 time to process: 1 seconds.
uf250-04.cnf , deadline. Restarts: 4620
uf250-04.cnf fulfilled No. of Restarts: 484 No. of Flips: 3025 time to process: 1 seconds.
uf250-04.cnf , deadline. Restarts: 4620
uf250-04.cnf fulfilled No. of Restarts: 2050 No. of Flips: 3203 time to process: 7 seconds.
uf250-04.cnf fulfilled No. of Restarts: 2993 No. of Flips: 2827 time to process: 11 seconds.
uf250-04.cnf , deadline. Restarts: 4620
uf250-04.cnf fulfilled No. of Restarts: 3712 No. of Flips: 3866 time to process: 14 seconds.
uf250-04.cnf fulfilled No. of Restarts: 2219 No. of Flips: 1085 time to process: 8 seconds.
uf250-04.cnf fulfilled No. of Restarts: 2602 No. of Flips: 2505 time to process: 10 seconds.
uf250-04.cnf fulfilled No. of Restarts: 700 No. of Flips: 3104 time to process: 2 seconds.
uf250-04.cnf fulfilled No. of Restarts: 2788 No. of Flips: 2742 time to process: 10 seconds.
uf250-04.cnf , deadline. Restarts: 4620
uf250-04.cnf , deadline. Restarts: 4620
uf250-04.cnf fulfilled No. of Restarts: 4201 No. of Flips: 3748 time to process: 16 seconds.
uf250-04.cnf , deadline. Restarts: 4620
uf250-04.cnf , deadline. Restarts: 4620
uf250-04.cnf fulfilled No. of Restarts: 503 No. of Flips: 1728 time to process: 1 seconds.
uf250-04.cnf , deadline. Restarts: 4620
uf250-04.cnf fulfilled No. of Restarts: 3464 No. of Flips: 2419 time to process: 13 seconds.
uf250-04.cnf , deadline. Restarts: 4620
uf250-04.cnf fulfilled No. of Restarts: 1614 No. of Flips: 2290 time to process: 6 seconds.
uf250-04.cnf , deadline. Restarts: 4620
uf250-04.cnf fulfilled No. of Restarts: 3262 No. of Flips: 3300 time to process: 12 seconds.
uf250-04.cnf fulfilled No. of Restarts: 4172 No. of Flips: 3155 time to process: 16 seconds.
uf250-04.cnf , deadline. Restarts: 4620
uf250-04.cnf fulfilled No. of Restarts: 1516 No. of Flips: 1820 time to process: 5 seconds.
uf250-04.cnf fulfilled No. of Restarts: 3684 No. of Flips: 3063 time to process: 14 seconds.
uf250-04.cnf fulfilled No. of Restarts: 3050 No. of Flips: 1685 time to process: 11 seconds.
uf250-04.cnf fulfilled No. of Restarts: 2478 No. of Flips: 2760 time to process: 9 seconds.
uf250-04.cnf , deadline. Restarts: 4620
uf250-04.cnf , deadline. Restarts: 4620
uf250-04.cnf fulfilled No. of Restarts: 188 No. of Flips: 2607 time to process: 0 seconds.
uf250-04.cnf fulfilled No. of Restarts: 2034 No. of Flips: 2820 time to process: 8 seconds.
uf250-04.cnf , deadline. Restarts: 4620
uf250-04.cnf fulfilled No. of Restarts: 4555 No. of Flips: 2793 time to process: 17 seconds.
uf250-04.cnf , deadline. Restarts: 4620
uf250-04.cnf fulfilled No. of Restarts: 590 No. of Flips: 1926 time to process: 2 seconds.
uf250-04.cnf , deadline. Restarts: 4620
uf250-04.cnf , deadline. Restarts: 4620
uf250-04.cnf fulfilled No. of Restarts: 1631 No. of Flips: 3370 time to process: 6 seconds.
uf250-04.cnf fulfilled No. of Restarts: 1320 No. of Flips: 3721 time to process: 5 seconds.
uf250-04.cnf , deadline. Restarts: 4620
uf250-04.cnf , deadline. Restarts: 4620
uf250-04.cnf fulfilled No. of Restarts: 1096 No. of Flips: 4518 time to process: 4 seconds.
uf250-04.cnf fulfilled No. of Restarts: 1123 No. of Flips: 3766 time to process: 4 seconds.
uf250-04.cnf fulfilled No. of Restarts: 176 No. of Flips: 1547 time to process: 0 seconds.
uf250-04.cnf , deadline. Restarts: 4620
uf250-04.cnf fulfilled No. of Restarts: 535 No. of Flips: 3704 time to process: 2 seconds.
uf250-04.cnf , deadline. Restarts: 4620
uf250-04.cnf fulfilled No. of Restarts: 3236 No. of Flips: 2217 time to process: 12 seconds.
uf250-04.cnf fulfilled No. of Restarts: 1811 No. of Flips: 3038 time to process: 7 seconds.
uf250-04.cnf fulfilled No. of Restarts: 1772 No. of Flips: 3594 time to process: 7 seconds.
uf250-04.cnf fulfilled No. of Restarts: 4184 No. of Flips: 4755 time to process: 16 seconds.
uf250-04.cnf , deadline. Restarts: 4620
uf250-04.cnf fulfilled No. of Restarts: 180 No. of Flips: 4463 time to process: 0 seconds.
uf250-04.cnf fulfilled No. of Restarts: 1978 No. of Flips: 1350 time to process: 7 seconds.
uf250-04.cnf fulfilled No. of Restarts: 1309 No. of Flips: 3726 time to process: 5 seconds.
uf250-04.cnf fulfilled No. of Restarts: 2728 No. of Flips: 3997 time to process: 10 seconds.
uf250-04.cnf fulfilled No. of Restarts: 2568 No. of Flips: 1595 time to process: 9 seconds.
uf250-04.cnf fulfilled No. of Restarts: 2403 No. of Flips: 3495 time to process: 9 seconds.
uf250-04.cnf fulfilled No. of Restarts: 1691 No. of Flips: 1451 time to process: 6 seconds.
uf250-04.cnf , deadline. Restarts: 4620
uf250-04.cnf fulfilled No. of Restarts: 767 No. of Flips: 1968 time to process: 3 seconds.
uf250-04.cnf , deadline. Restarts: 4620
uf250-04.cnf fulfilled No. of Restarts: 2361 No. of Flips: 2025 time to process: 9 seconds.
uf250-04.cnf , deadline. Restarts: 4620
uf250-04.cnf , deadline. Restarts: 4620
uf250-04.cnf fulfilled No. of Restarts: 664 No. of Flips: 4564 time to process: 2 seconds.
uf250-04.cnf , deadline. Restarts: 4620
uf250-04.cnf , deadline. Restarts: 4620
uf250-04.cnf fulfilled No. of Restarts: 1878 No. of Flips: 3370 time to process: 7 seconds.
uf250-04.cnf fulfilled No. of Restarts: 2898 No. of Flips: 4136 time to process: 11 seconds.
uf250-04.cnf , deadline. Restarts: 4620
uf250-04.cnf , deadline. Restarts: 4620
uf250-04.cnf fulfilled No. of Restarts: 613 No. of Flips: 4202 time to process: 2 seconds.
uf250-04.cnf fulfilled No. of Restarts: 853 No. of Flips: 1818 time to process: 3 seconds.
uf250-04.cnf , deadline. Restarts: 4620
uf250-04.cnf fulfilled No. of Restarts: 3420 No. of Flips: 2478 time to process: 13 seconds.
uf250-04.cnf fulfilled No. of Restarts: 2483 No. of Flips: 4429 time to process: 9 seconds.
uf250-04.cnf fulfilled No. of Restarts: 1757 No. of Flips: 4113 time to process: 6 seconds.
uf250-04.cnf fulfilled No. of Restarts: 135 No. of Flips: 1512 time to process: 0 seconds.
uf250-04.cnf fulfilled No. of Restarts: 275 No. of Flips: 4776 time to process: 1 seconds.
uf250-04.cnf fulfilled No. of Restarts: 4303 No. of Flips: 3140 time to process: 16 seconds.
uf250-04.cnf , deadline. Restarts: 4620
uf250-04.cnf , deadline. Restarts: 4620
uf250-04.cnf , deadline. Restarts: 4620
uf250-04.cnf , deadline. Restarts: 4620
uf250-04.cnf , deadline. Restarts: 4620
uf250-04.cnf fulfilled No. of Restarts: 1265 No. of Flips: 1412 time to process: 4 seconds.
uf250-04.cnf fulfilled No. of Restarts: 4567 No. of Flips: 708 time to process: 17 seconds.
uf250-04.cnf fulfilled No. of Restarts: 3557 No. of Flips: 2848 time to process: 13 seconds.
uf250-04.cnf , deadline. Restarts: 4620
uf250-04.cnf fulfilled No. of Restarts: 2527 No. of Flips: 2946 time to process: 9 seconds.
uf250-04.cnf fulfilled No. of Restarts: 4605 No. of Flips: 1703 time to process: 17 seconds.
uf250-04.cnf fulfilled No. of Restarts: 2530 No. of Flips: 1640 time to process: 9 seconds.
uf250-04.cnf , deadline. Restarts: 4620
uf250-04.cnf fulfilled No. of Restarts: 1285 No. of Flips: 2251 time to process: 5 seconds.
uf250-04.cnf fulfilled No. of Restarts: 4401 No. of Flips: 3271 time to process: 16 seconds.
uf250-04.cnf fulfilled No. of Restarts: 3842 No. of Flips: 4033 time to process: 14 seconds.
uf250-04.cnf fulfilled No. of Restarts: 173 No. of Flips: 4854 time to process: 0 seconds.
uf250-04.cnf fulfilled No. of Restarts: 2386 No. of Flips: 2085 time to process: 9 seconds.
uf250-04.cnf , deadline. Restarts: 4620
uf250-04.cnf fulfilled No. of Restarts: 731 No. of Flips: 2683 time to process: 2 seconds.
uf250-04.cnf fulfilled No. of Restarts: 2153 No. of Flips: 3789 time to process: 8 seconds.
uf250-04.cnf fulfilled No. of Restarts: 3349 No. of Flips: 3248 time to process: 12 seconds.
uf250-04.cnf fulfilled No. of Restarts: 1156 No. of Flips: 4993 time to process: 4 seconds.
uf250-04.cnf , deadline. Restarts: 4620
uf250-04.cnf fulfilled No. of Restarts: 431 No. of Flips: 3741 time to process: 1 seconds.
uf250-04.cnf fulfilled No. of Restarts: 3253 No. of Flips: 1316 time to process: 12 seconds.
uf250-04.cnf , deadline. Restarts: 4620
uf250-04.cnf fulfilled No. of Restarts: 3201 No. of Flips: 4777 time to process: 12 seconds.
uf250-04.cnf fulfilled No. of Restarts: 3686 No. of Flips: 3169 time to process: 14 seconds.
uf250-04.cnf , deadline. Restarts: 4620
uf250-04.cnf fulfilled No. of Restarts: 3668 No. of Flips: 3146 time to process: 14 seconds.
uf250-04.cnf fulfilled No. of Restarts: 1229 No. of Flips: 3430 time to process: 4 seconds.
uf250-04.cnf fulfilled No. of Restarts: 229 No. of Flips: 909 time to process: 0 seconds.
uf250-04.cnf fulfilled No. of Restarts: 3700 No. of Flips: 1593 time to process: 14 seconds.
uf250-04.cnf fulfilled No. of Restarts: 325 No. of Flips: 3635 time to process: 1 seconds.
uf250-04.cnf fulfilled No. of Restarts: 2993 No. of Flips: 1796 time to process: 12 seconds.
uf250-04.cnf fulfilled No. of Restarts: 1504 No. of Flips: 1514 time to process: 5 seconds.
uf250-04.cnf fulfilled No. of Restarts: 2118 No. of Flips: 1325 time to process: 8 seconds.
uf250-04.cnf , deadline. Restarts: 4620
uf250-04.cnf , deadline. Restarts: 4620
uf250-04.cnf fulfilled No. of Restarts: 98 No. of Flips: 2862 time to process: 0 seconds.
uf250-04.cnf fulfilled No. of Restarts: 1645 No. of Flips: 1435 time to process: 6 seconds.
uf250-04.cnf fulfilled No. of Restarts: 604 No. of Flips: 4965 time to process: 2 seconds.
uf250-04.cnf , deadline. Restarts: 4620
uf250-04.cnf , deadline. Restarts: 4620
uf250-04.cnf , deadline. Restarts: 4620
uf250-04.cnf , deadline. Restarts: 4620
uf250-04.cnf fulfilled No. of Restarts: 3954 No. of Flips: 1210 time to process: 15 seconds.
uf250-04.cnf , deadline. Restarts: 4620
uf250-04.cnf fulfilled No. of Restarts: 120 No. of Flips: 4106 time to process: 0 seconds.
uf250-04.cnf fulfilled No. of Restarts: 1457 No. of Flips: 2150 time to process: 5 seconds.
uf250-04.cnf fulfilled No. of Restarts: 4300 No. of Flips: 2693 time to process: 16 seconds.
uf250-04.cnf fulfilled No. of Restarts: 4507 No. of Flips: 2760 time to process: 17 seconds.
uf250-04.cnf fulfilled No. of Restarts: 870 No. of Flips: 4554 time to process: 3 seconds.
uf250-04.cnf fulfilled No. of Restarts: 1852 No. of Flips: 4785 time to process: 7 seconds.
uf250-04.cnf fulfilled No. of Restarts: 2401 No. of Flips: 2097 time to process: 9 seconds.
uf250-04.cnf fulfilled No. of Restarts: 87 No. of Flips: 3010 time to process: 0 seconds.
uf250-04.cnf , deadline. Restarts: 4620
uf250-04.cnf fulfilled No. of Restarts: 3051 No. of Flips: 3926 time to process: 11 seconds.
uf250-04.cnf fulfilled No. of Restarts: 4096 No. of Flips: 2318 time to process: 16 seconds.
uf250-04.cnf fulfilled No. of Restarts: 2929 No. of Flips: 4022 time to process: 11 seconds.
uf250-04.cnf fulfilled No. of Restarts: 3569 No. of Flips: 2487 time to process: 14 seconds.
uf250-04.cnf fulfilled No. of Restarts: 4086 No. of Flips: 1722 time to process: 15 seconds.
uf250-04.cnf fulfilled No. of Restarts: 717 No. of Flips: 3418 time to process: 2 seconds.
uf250-04.cnf fulfilled No. of Restarts: 1073 No. of Flips: 4934 time to process: 4 seconds.
uf250-04.cnf fulfilled No. of Restarts: 2634 No. of Flips: 4503 time to process: 10 seconds.
uf250-04.cnf fulfilled No. of Restarts: 811 No. of Flips: 4555 time to process: 3 seconds.
uf250-04.cnf fulfilled No. of Restarts: 1589 No. of Flips: 1474 time to process: 6 seconds.
uf250-04.cnf fulfilled No. of Restarts: 1313 No. of Flips: 2554 time to process: 5 seconds.
uf250-04.cnf , deadline. Restarts: 4620
uf250-04.cnf , deadline. Restarts: 4620
uf250-04.cnf fulfilled No. of Restarts: 645 No. of Flips: 1990 time to process: 2 seconds.
uf250-04.cnf fulfilled No. of Restarts: 1956 No. of Flips: 3729 time to process: 7 seconds.
uf250-04.cnf fulfilled No. of Restarts: 2893 No. of Flips: 4022 time to process: 11 seconds.
uf250-04.cnf fulfilled No. of Restarts: 444 No. of Flips: 3463 time to process: 1 seconds.
uf250-04.cnf fulfilled No. of Restarts: 2345 No. of Flips: 4336 time to process: 9 seconds.
uf250-04.cnf fulfilled No. of Restarts: 2325 No. of Flips: 4861 time to process: 9 seconds.
uf250-04.cnf fulfilled No. of Restarts: 1567 No. of Flips: 4529 time to process: 6 seconds.
uf250-04.cnf , deadline. Restarts: 4620
uf250-04.cnf fulfilled No. of Restarts: 326 No. of Flips: 3717 time to process: 1 seconds.
uf250-04.cnf fulfilled No. of Restarts: 3027 No. of Flips: 4286 time to process: 11 seconds.
uf250-04.cnf fulfilled No. of Restarts: 3179 No. of Flips: 4439 time to process: 12 seconds.
uf250-04.cnf fulfilled No. of Restarts: 1989 No. of Flips: 1263 time to process: 7 seconds.
uf250-04.cnf fulfilled No. of Restarts: 2263 No. of Flips: 3375 time to process: 8 seconds.
uf250-04.cnf fulfilled No. of Restarts: 1270 No. of Flips: 2173 time to process: 5 seconds.
uf250-04.cnf fulfilled No. of Restarts: 437 No. of Flips: 3407 time to process: 1 seconds.
uf250-04.cnf fulfilled No. of Restarts: 4174 No. of Flips: 3155 time to process: 16 seconds.
uf250-04.cnf fulfilled No. of Restarts: 712 No. of Flips: 1614 time to process: 2 seconds.
uf250-04.cnf fulfilled No. of Restarts: 1987 No. of Flips: 3212 time to process: 7 seconds.
uf250-04.cnf fulfilled No. of Restarts: 2676 No. of Flips: 4642 time to process: 10 seconds.
uf250-04.cnf fulfilled No. of Restarts: 1597 No. of Flips: 3179 time to process: 6 seconds.
uf250-04.cnf fulfilled No. of Restarts: 3553 No. of Flips: 1150 time to process: 13 seconds.
uf250-04.cnf fulfilled No. of Restarts: 3575 No. of Flips: 4565 time to process: 13 seconds.
uf250-04.cnf fulfilled No. of Restarts: 1641 No. of Flips: 2600 time to process: 6 seconds.
uf250-04.cnf fulfilled No. of Restarts: 1879 No. of Flips: 3946 time to process: 7 seconds.
uf250-04.cnf fulfilled No. of Restarts: 1826 No. of Flips: 4730 time to process: 7 seconds.
uf250-04.cnf fulfilled No. of Restarts: 818 No. of Flips: 3462 time to process: 3 seconds.
uf250-04.cnf fulfilled No. of Restarts: 1176 No. of Flips: 4967 time to process: 4 seconds.
uf250-04.cnf fulfilled No. of Restarts: 2286 No. of Flips: 3669 time to process: 8 seconds.
uf250-04.cnf fulfilled No. of Restarts: 333 No. of Flips: 2804 time to process: 1 seconds.
uf250-04.cnf fulfilled No. of Restarts: 2869 No. of Flips: 4153 time to process: 11 seconds.
uf250-04.cnf fulfilled No. of Restarts: 1799 No. of Flips: 4516 time to process: 6 seconds.
uf250-04.cnf fulfilled No. of Restarts: 2680 No. of Flips: 4336 time to process: 10 seconds.
uf250-04.cnf fulfilled No. of Restarts: 504 No. of Flips: 4054 time to process: 1 seconds.
uf250-04.cnf fulfilled No. of Restarts: 248 No. of Flips: 4972 time to process: 1 seconds.
uf250-04.cnf fulfilled No. of Restarts: 1299 No. of Flips: 3030 time to process: 4 seconds.
uf250-04.cnf , deadline. Restarts: 4620
uf250-04.cnf , deadline. Restarts: 4620
uf250-04.cnf fulfilled No. of Restarts: 3804 No. of Flips: 2650 time to process: 14 seconds.
uf250-04.cnf , deadline. Restarts: 4620
uf250-04.cnf fulfilled No. of Restarts: 3194 No. of Flips: 2294 time to process: 12 seconds.
uf250-04.cnf fulfilled No. of Restarts: 895 No. of Flips: 3127 time to process: 3 seconds.
uf250-04.cnf , deadline. Restarts: 4620
uf250-04.cnf fulfilled No. of Restarts: 1696 No. of Flips: 1980 time to process: 6 seconds.
uf250-04.cnf fulfilled No. of Restarts: 2647 No. of Flips: 2004 time to process: 10 seconds.
uf250-04.cnf fulfilled No. of Restarts: 198 No. of Flips: 3894 time to process: 0 seconds.
uf250-04.cnf fulfilled No. of Restarts: 1471 No. of Flips: 1654 time to process: 5 seconds.
uf250-04.cnf fulfilled No. of Restarts: 619 No. of Flips: 3175 time to process: 2 seconds.
uf250-04.cnf , deadline. Restarts: 4620
uf250-04.cnf fulfilled No. of Restarts: 1848 No. of Flips: 3259 time to process: 7 seconds.
uf250-04.cnf , deadline. Restarts: 4620
uf250-04.cnf , deadline. Restarts: 4620
uf250-04.cnf fulfilled No. of Restarts: 804 No. of Flips: 1539 time to process: 3 seconds.
uf250-04.cnf fulfilled No. of Restarts: 2290 No. of Flips: 1840 time to process: 8 seconds.
uf250-04.cnf fulfilled No. of Restarts: 265 No. of Flips: 4085 time to process: 1 seconds.
uf250-04.cnf fulfilled No. of Restarts: 393 No. of Flips: 1318 time to process: 1 seconds.
uf250-04.cnf fulfilled No. of Restarts: 115 No. of Flips: 3096 time to process: 0 seconds.
uf250-04.cnf , deadline. Restarts: 4620
uf250-04.cnf fulfilled No. of Restarts: 1665 No. of Flips: 3370 time to process: 6 seconds.
uf250-04.cnf , deadline. Restarts: 4620
uf250-04.cnf fulfilled No. of Restarts: 3338 No. of Flips: 3627 time to process: 13 seconds.
uf250-04.cnf fulfilled No. of Restarts: 751 No. of Flips: 1277 time to process: 3 seconds.
uf250-04.cnf fulfilled No. of Restarts: 1099 No. of Flips: 3202 time to process: 4 seconds.
uf250-04.cnf fulfilled No. of Restarts: 3734 No. of Flips: 2242 time to process: 14 seconds.
uf250-04.cnf , deadline. Restarts: 4620
uf250-04.cnf fulfilled No. of Restarts: 2427 No. of Flips: 1987 time to process: 9 seconds.
uf250-04.cnf fulfilled No. of Restarts: 4344 No. of Flips: 3300 time to process: 16 seconds.
uf250-04.cnf fulfilled No. of Restarts: 3581 No. of Flips: 2593 time to process: 14 seconds.
uf250-04.cnf fulfilled No. of Restarts: 4439 No. of Flips: 1287 time to process: 17 seconds.
uf250-04.cnf fulfilled No. of Restarts: 2490 No. of Flips: 1968 time to process: 9 seconds.
uf250-04.cnf , deadline. Restarts: 4620
uf250-04.cnf , deadline. Restarts: 4620
uf250-04.cnf fulfilled No. of Restarts: 3423 No. of Flips: 4529 time to process: 13 seconds.
uf250-04.cnf fulfilled No. of Restarts: 2406 No. of Flips: 2720 time to process: 9 seconds.
uf250-04.cnf , deadline. Restarts: 4620
uf250-04.cnf , deadline. Restarts: 4620
uf250-04.cnf fulfilled No. of Restarts: 1308 No. of Flips: 2487 time to process: 5 seconds.
uf250-04.cnf , deadline. Restarts: 4620
uf250-04.cnf fulfilled No. of Restarts: 1432 No. of Flips: 989 time to process: 5 seconds.
uf250-04.cnf , deadline. Restarts: 4620
uf250-04.cnf fulfilled No. of Restarts: 2214 No. of Flips: 4133 time to process: 8 seconds.
uf250-04.cnf fulfilled No. of Restarts: 3227 No. of Flips: 3888 time to process: 12 seconds.
uf250-04.cnf fulfilled No. of Restarts: 4144 No. of Flips: 1889 time to process: 16 seconds.
uf250-04.cnf fulfilled No. of Restarts: 641 No. of Flips: 1274 time to process: 2 seconds.
uf250-04.cnf fulfilled No. of Restarts: 1438 No. of Flips: 1185 time to process: 5 seconds.
uf250-04.cnf fulfilled No. of Restarts: 851 No. of Flips: 1725 time to process: 3 seconds.
uf250-04.cnf fulfilled No. of Restarts: 4528 No. of Flips: 3767 time to process: 17 seconds.
uf250-04.cnf , deadline. Restarts: 4620
uf250-04.cnf fulfilled No. of Restarts: 1742 No. of Flips: 4161 time to process: 6 seconds.
uf250-04.cnf fulfilled No. of Restarts: 396 No. of Flips: 3530 time to process: 1 seconds.
uf250-04.cnf fulfilled No. of Restarts: 1233 No. of Flips: 3077 time to process: 4 seconds.
uf250-04.cnf , deadline. Restarts: 4620
uf250-04.cnf , deadline. Restarts: 4620
uf250-04.cnf , deadline. Restarts: 4620
uf250-04.cnf fulfilled No. of Restarts: 1658 No. of Flips: 3091 time to process: 6 seconds.
uf250-04.cnf fulfilled No. of Restarts: 3945 No. of Flips: 4619 time to process: 15 seconds.
uf250-04.cnf fulfilled No. of Restarts: 4117 No. of Flips: 2750 time to process: 16 seconds.
uf250-04.cnf fulfilled No. of Restarts: 3239 No. of Flips: 1207 time to process: 12 seconds.
uf250-04.cnf , deadline. Restarts: 4620
uf250-04.cnf , deadline. Restarts: 4620
uf250-04.cnf fulfilled No. of Restarts: 2180 No. of Flips: 1541 time to process: 8 seconds.
uf250-04.cnf fulfilled No. of Restarts: 4008 No. of Flips: 2823 time to process: 15 seconds.
uf250-04.cnf fulfilled No. of Restarts: 977 No. of Flips: 1115 time to process: 3 seconds.
uf250-04.cnf fulfilled No. of Restarts: 1143 No. of Flips: 3181 time to process: 4 seconds.
uf250-04.cnf fulfilled No. of Restarts: 1892 No. of Flips: 2205 time to process: 7 seconds.
uf250-04.cnf fulfilled No. of Restarts: 1665 No. of Flips: 3017 time to process: 6 seconds.
uf250-04.cnf fulfilled No. of Restarts: 2361 No. of Flips: 4706 time to process: 9 seconds.
uf250-04.cnf fulfilled No. of Restarts: 3553 No. of Flips: 2259 time to process: 13 seconds.
uf250-04.cnf , deadline. Restarts: 4620
uf250-04.cnf , deadline. Restarts: 4620
uf250-04.cnf fulfilled No. of Restarts: 19 No. of Flips: 4585 time to process: 0 seconds.
uf250-04.cnf fulfilled No. of Restarts: 1529 No. of Flips: 584 time to process: 5 seconds.
uf250-04.cnf fulfilled No. of Restarts: 62 No. of Flips: 1556 time to process: 0 seconds.
uf250-04.cnf fulfilled No. of Restarts: 2821 No. of Flips: 3235 time to process: 10 seconds.
uf250-04.cnf fulfilled No. of Restarts: 1859 No. of Flips: 2949 time to process: 7 seconds.
uf250-04.cnf fulfilled No. of Restarts: 308 No. of Flips: 4664 time to process: 1 seconds.
uf250-04.cnf fulfilled No. of Restarts: 4344 No. of Flips: 4037 time to process: 17 seconds.
uf250-04.cnf fulfilled No. of Restarts: 2046 No. of Flips: 724 time to process: 7 seconds.
uf250-04.cnf fulfilled No. of Restarts: 4577 No. of Flips: 2486 time to process: 17 seconds.
uf250-04.cnf fulfilled No. of Restarts: 3052 No. of Flips: 2366 time to process: 11 seconds.
uf250-04.cnf fulfilled No. of Restarts: 223 No. of Flips: 4740 time to process: 0 seconds.
uf250-04.cnf fulfilled No. of Restarts: 4042 No. of Flips: 2628 time to process: 15 seconds.
uf250-04.cnf fulfilled No. of Restarts: 2929 No. of Flips: 2951 time to process: 11 seconds.
uf250-04.cnf fulfilled No. of Restarts: 1209 No. of Flips: 4739 time to process: 4 seconds.
uf250-04.cnf , deadline. Restarts: 4620
uf250-04.cnf fulfilled No. of Restarts: 3408 No. of Flips: 4556 time to process: 13 seconds.
uf250-04.cnf , deadline. Restarts: 4620
uf250-04.cnf fulfilled No. of Restarts: 2788 No. of Flips: 1650 time to process: 11 seconds.
uf250-04.cnf fulfilled No. of Restarts: 210 No. of Flips: 4348 time to process: 0 seconds.
uf250-04.cnf fulfilled No. of Restarts: 4389 No. of Flips: 2929 time to process: 16 seconds.
uf250-04.cnf fulfilled No. of Restarts: 1063 No. of Flips: 4383 time to process: 4 seconds.
uf250-04.cnf fulfilled No. of Restarts: 640 No. of Flips: 2964 time to process: 2 seconds.
uf250-04.cnf , deadline. Restarts: 4620
uf250-04.cnf , deadline. Restarts: 4620
uf250-04.cnf fulfilled No. of Restarts: 2892 No. of Flips: 4079 time to process: 11 seconds.
uf250-04.cnf fulfilled No. of Restarts: 4567 No. of Flips: 2915 time to process: 17 seconds.
uf250-04.cnf fulfilled No. of Restarts: 1636 No. of Flips: 4439 time to process: 6 seconds.
uf250-04.cnf fulfilled No. of Restarts: 1840 No. of Flips: 3030 time to process: 7 seconds.
uf250-04.cnf fulfilled No. of Restarts: 1618 No. of Flips: 4861 time to process: 6 seconds.
uf250-04.cnf fulfilled No. of Restarts: 3617 No. of Flips: 4653 time to process: 14 seconds.
uf250-04.cnf fulfilled No. of Restarts: 1670 No. of Flips: 4900 time to process: 6 seconds.
uf250-04.cnf fulfilled No. of Restarts: 4310 No. of Flips: 1525 time to process: 16 seconds.
uf250-04.cnf , deadline. Restarts: 4620
uf250-04.cnf fulfilled No. of Restarts: 2431 No. of Flips: 4835 time to process: 9 seconds.
uf250-04.cnf fulfilled No. of Restarts: 2482 No. of Flips: 1591 time to process: 9 seconds.
uf250-04.cnf fulfilled No. of Restarts: 1320 No. of Flips: 4656 time to process: 5 seconds.
uf250-04.cnf , deadline. Restarts: 4620
uf250-04.cnf fulfilled No. of Restarts: 4431 No. of Flips: 4674 time to process: 17 seconds.
uf250-04.cnf fulfilled No. of Restarts: 525 No. of Flips: 1448 time to process: 2 seconds.
uf250-04.cnf , deadline. Restarts: 4620
uf250-04.cnf fulfilled No. of Restarts: 3883 No. of Flips: 779 time to process: 14 seconds.
uf250-04.cnf fulfilled No. of Restarts: 375 No. of Flips: 3446 time to process: 1 seconds.
uf250-04.cnf fulfilled No. of Restarts: 4548 No. of Flips: 3526 time to process: 17 seconds.
uf250-04.cnf fulfilled No. of Restarts: 4321 No. of Flips: 3182 time to process: 16 seconds.
uf250-04.cnf fulfilled No. of Restarts: 3816 No. of Flips: 2163 time to process: 14 seconds.
uf250-04.cnf , deadline. Restarts: 4620
uf250-04.cnf fulfilled No. of Restarts: 2059 No. of Flips: 4343 time to process: 7 seconds.
uf250-04.cnf fulfilled No. of Restarts: 2550 No. of Flips: 1718 time to process: 10 seconds.
uf250-04.cnf fulfilled No. of Restarts: 1408 No. of Flips: 4998 time to process: 5 seconds.
uf250-04.cnf fulfilled No. of Restarts: 3676 No. of Flips: 3584 time to process: 13 seconds.
uf250-04.cnf fulfilled No. of Restarts: 368 No. of Flips: 3219 time to process: 1 seconds.
uf250-04.cnf fulfilled No. of Restarts: 4292 No. of Flips: 3394 time to process: 16 seconds.
uf250-04.cnf fulfilled No. of Restarts: 654 No. of Flips: 2419 time to process: 2 seconds.
uf250-04.cnf , deadline. Restarts: 4620
uf250-04.cnf fulfilled No. of Restarts: 292 No. of Flips: 1164 time to process: 1 seconds.
uf250-04.cnf fulfilled No. of Restarts: 4055 No. of Flips: 4963 time to process: 15 seconds.
uf250-04.cnf , deadline. Restarts: 4620
uf250-04.cnf fulfilled No. of Restarts: 235 No. of Flips: 1227 time to process: 0 seconds.
uf250-04.cnf fulfilled No. of Restarts: 56 No. of Flips: 3526 time to process: 0 seconds.
uf250-04.cnf fulfilled No. of Restarts: 675 No. of Flips: 4478 time to process: 2 seconds.
uf250-04.cnf , deadline. Restarts: 4620
uf250-04.cnf fulfilled No. of Restarts: 2178 No. of Flips: 3286 time to process: 8 seconds.
uf250-04.cnf fulfilled No. of Restarts: 1061 No. of Flips: 2204 time to process: 4 seconds.
uf250-04.cnf fulfilled No. of Restarts: 643 No. of Flips: 4112 time to process: 2 seconds.
uf250-04.cnf fulfilled No. of Restarts: 1539 No. of Flips: 1363 time to process: 5 seconds.
uf250-04.cnf , deadline. Restarts: 4620
uf250-04.cnf , deadline. Restarts: 4620
uf250-04.cnf fulfilled No. of Restarts: 4362 No. of Flips: 4360 time to process: 16 seconds.
uf250-04.cnf fulfilled No. of Restarts: 76 No. of Flips: 3860 time to process: 0 seconds.
uf250-04.cnf fulfilled No. of Restarts: 343 No. of Flips: 3481 time to process: 1 seconds.
uf250-04.cnf fulfilled No. of Restarts: 70 No. of Flips: 3767 time to process: 0 seconds.
uf250-04.cnf fulfilled No. of Restarts: 1378 No. of Flips: 1500 time to process: 5 seconds.
uf250-04.cnf fulfilled No. of Restarts: 1556 No. of Flips: 1456 time to process: 6 seconds.
uf250-04.cnf fulfilled No. of Restarts: 1311 No. of Flips: 4294 time to process: 5 seconds.
uf250-04.cnf , deadline. Restarts: 4620
uf250-04.cnf fulfilled No. of Restarts: 2830 No. of Flips: 3148 time to process: 10 seconds.
uf250-04.cnf , deadline. Restarts: 4620
uf250-04.cnf fulfilled No. of Restarts: 2500 No. of Flips: 1462 time to process: 9 seconds.
uf250-04.cnf fulfilled No. of Restarts: 2288 No. of Flips: 1875 time to process: 8 seconds.
uf250-04.cnf fulfilled No. of Restarts: 1000 No. of Flips: 5000 time to process: 3 seconds.
uf250-04.cnf fulfilled No. of Restarts: 427 No. of Flips: 2301 time to process: 1 seconds.
uf250-04.cnf fulfilled No. of Restarts: 320 No. of Flips: 4811 time to process: 1 seconds.
uf250-04.cnf fulfilled No. of Restarts: 971 No. of Flips: 4454 time to process: 3 seconds.
uf250-04.cnf , deadline. Restarts: 4620
uf250-04.cnf fulfilled No. of Restarts: 2578 No. of Flips: 4706 time to process: 9 seconds.
uf250-04.cnf fulfilled No. of Restarts: 149 No. of Flips: 4465 time to process: 0 seconds.
uf250-04.cnf fulfilled No. of Restarts: 1227 No. of Flips: 4017 time to process: 4 seconds.
uf250-04.cnf , deadline. Restarts: 4620
uf250-04.cnf , deadline. Restarts: 4620
uf250-04.cnf fulfilled No. of Restarts: 2587 No. of Flips: 4033 time to process: 10 seconds.
uf250-04.cnf fulfilled No. of Restarts: 1180 No. of Flips: 3905 time to process: 4 seconds.
uf250-04.cnf fulfilled No. of Restarts: 3610 No. of Flips: 2520 time to process: 14 seconds.
uf250-04.cnf fulfilled No. of Restarts: 1087 No. of Flips: 1914 time to process: 4 seconds.
uf250-04.cnf fulfilled No. of Restarts: 2125 No. of Flips: 4770 time to process: 8 seconds.
uf250-04.cnf fulfilled No. of Restarts: 3495 No. of Flips: 1899 time to process: 13 seconds.
uf250-04.cnf , deadline. Restarts: 4620
uf250-04.cnf fulfilled No. of Restarts: 686 No. of Flips: 2418 time to process: 2 seconds.
uf250-04.cnf fulfilled No. of Restarts: 1675 No. of Flips: 2332 time to process: 6 seconds.
uf250-04.cnf , deadline. Restarts: 4620
uf250-04.cnf fulfilled No. of Restarts: 359 No. of Flips: 2619 time to process: 1 seconds.
uf250-04.cnf , deadline. Restarts: 4620
uf250-04.cnf , deadline. Restarts: 4620
uf250-04.cnf fulfilled No. of Restarts: 1102 No. of Flips: 2612 time to process: 4 seconds.
uf250-04.cnf , deadline. Restarts: 4620
uf250-04.cnf , deadline. Restarts: 4620
uf250-04.cnf fulfilled No. of Restarts: 1244 No. of Flips: 4235 time to process: 5 seconds.
uf250-04.cnf fulfilled No. of Restarts: 2862 No. of Flips: 4257 time to process: 11 seconds.
uf250-04.cnf , deadline. Restarts: 4620
uf250-04.cnf fulfilled No. of Restarts: 68 No. of Flips: 2464 time to process: 0 seconds.
uf250-04.cnf , deadline. Restarts: 4620
uf250-04.cnf fulfilled No. of Restarts: 496 No. of Flips: 3927 time to process: 1 seconds.
uf250-04.cnf fulfilled No. of Restarts: 1468 No. of Flips: 2138 time to process: 5 seconds.
uf250-04.cnf fulfilled No. of Restarts: 861 No. of Flips: 4774 time to process: 3 seconds.
uf250-04.cnf , deadline. Restarts: 4620
uf250-04.cnf fulfilled No. of Restarts: 3558 No. of Flips: 1725 time to process: 13 seconds.
uf250-04.cnf , deadline. Restarts: 4620
uf250-04.cnf fulfilled No. of Restarts: 1508 No. of Flips: 3410 time to process: 5 seconds.
uf250-04.cnf fulfilled No. of Restarts: 3268 No. of Flips: 4217 time to process: 12 seconds.
uf250-04.cnf fulfilled No. of Restarts: 915 No. of Flips: 4169 time to process: 3 seconds.
uf250-04.cnf , deadline. Restarts: 4620
uf250-04.cnf , deadline. Restarts: 4620
uf250-04.cnf fulfilled No. of Restarts: 1081 No. of Flips: 1545 time to process: 4 seconds.
uf250-04.cnf , deadline. Restarts: 4620
uf250-04.cnf , deadline. Restarts: 4620
uf250-04.cnf , deadline. Restarts: 4620
uf250-04.cnf fulfilled No. of Restarts: 1234 No. of Flips: 2175 time to process: 5 seconds.
uf250-04.cnf , deadline. Restarts: 4620
uf250-04.cnf fulfilled No. of Restarts: 2184 No. of Flips: 1211 time to process: 8 seconds.
uf250-04.cnf fulfilled No. of Restarts: 1127 No. of Flips: 4673 time to process: 4 seconds.
uf250-04.cnf , deadline. Restarts: 4620
uf250-04.cnf fulfilled No. of Restarts: 2361 No. of Flips: 1487 time to process: 8 seconds.
uf250-04.cnf fulfilled No. of Restarts: 583 No. of Flips: 2604 time to process: 2 seconds.
uf250-04.cnf fulfilled No. of Restarts: 1915 No. of Flips: 2814 time to process: 7 seconds.
uf250-04.cnf , deadline. Restarts: 4620
uf250-04.cnf fulfilled No. of Restarts: 3047 No. of Flips: 713 time to process: 11 seconds.
uf250-04.cnf fulfilled No. of Restarts: 682 No. of Flips: 4365 time to process: 2 seconds.
uf250-04.cnf fulfilled No. of Restarts: 389 No. of Flips: 4672 time to process: 1 seconds.
uf250-04.cnf fulfilled No. of Restarts: 3902 No. of Flips: 2338 time to process: 14 seconds.
uf250-04.cnf fulfilled No. of Restarts: 218 No. of Flips: 4292 time to process: 0 seconds.
uf250-04.cnf fulfilled No. of Restarts: 51 No. of Flips: 3115 time to process: 0 seconds.
uf250-04.cnf fulfilled No. of Restarts: 2208 No. of Flips: 3606 time to process: 8 seconds.
uf250-04.cnf fulfilled No. of Restarts: 2040 No. of Flips: 4347 time to process: 7 seconds.
uf250-04.cnf fulfilled No. of Restarts: 1032 No. of Flips: 2176 time to process: 4 seconds.
uf250-04.cnf fulfilled No. of Restarts: 4363 No. of Flips: 2949 time to process: 16 seconds.
uf250-04.cnf , deadline. Restarts: 4620
uf250-04.cnf fulfilled No. of Restarts: 1243 No. of Flips: 1768 time to process: 4 seconds.
uf250-04.cnf , deadline. Restarts: 4620
uf250-04.cnf fulfilled No. of Restarts: 2176 No. of Flips: 4203 time to process: 8 seconds.
uf250-04.cnf , deadline. Restarts: 4620
uf250-04.cnf , deadline. Restarts: 4620
uf250-04.cnf , deadline. Restarts: 4620
uf250-04.cnf fulfilled No. of Restarts: 416 No. of Flips: 4138 time to process: 1 seconds.
uf250-04.cnf , deadline. Restarts: 4620
uf250-04.cnf fulfilled No. of Restarts: 573 No. of Flips: 3889 time to process: 2 seconds.
uf250-04.cnf , deadline. Restarts: 4620
uf250-04.cnf , deadline. Restarts: 4620
uf250-04.cnf , deadline. Restarts: 4620
uf250-04.cnf , deadline. Restarts: 4620
uf250-04.cnf , deadline. Restarts: 4620
uf250-04.cnf fulfilled No. of Restarts: 3984 No. of Flips: 4394 time to process: 15 seconds.
uf250-04.cnf , deadline. Restarts: 4620
uf250-04.cnf fulfilled No. of Restarts: 1187 No. of Flips: 3234 time to process: 4 seconds.
uf250-04.cnf fulfilled No. of Restarts: 999 No. of Flips: 2385 time to process: 3 seconds.
uf250-04.cnf , deadline. Restarts: 4620
uf250-04.cnf fulfilled No. of Restarts: 2383 No. of Flips: 3203 time to process: 9 seconds.
uf250-04.cnf fulfilled No. of Restarts: 1931 No. of Flips: 3915 time to process: 7 seconds.
uf250-04.cnf , deadline. Restarts: 4620
uf250-04.cnf fulfilled No. of Restarts: 86 No. of Flips: 4387 time to process: 0 seconds.
uf250-04.cnf fulfilled No. of Restarts: 1629 No. of Flips: 823 time to process: 6 seconds.
uf250-04.cnf fulfilled No. of Restarts: 2251 No. of Flips: 4017 time to process: 8 seconds.
uf250-04.cnf fulfilled No. of Restarts: 2006 No. of Flips: 3157 time to process: 7 seconds.
uf250-04.cnf fulfilled No. of Restarts: 130 No. of Flips: 2326 time to process: 0 seconds.
uf250-04.cnf fulfilled No. of Restarts: 1916 No. of Flips: 1135 time to process: 7 seconds.
uf250-04.cnf , deadline. Restarts: 4620
uf250-04.cnf fulfilled No. of Restarts: 2730 No. of Flips: 2022 time to process: 10 seconds.
uf250-04.cnf fulfilled No. of Restarts: 1743 No. of Flips: 3452 time to process: 6 seconds.
uf250-04.cnf fulfilled No. of Restarts: 205 No. of Flips: 2216 time to process: 0 seconds.
uf250-04.cnf fulfilled No. of Restarts: 1877 No. of Flips: 4185 time to process: 7 seconds.
uf250-04.cnf , deadline. Restarts: 4620
uf250-04.cnf fulfilled No. of Restarts: 1722 No. of Flips: 840 time to process: 6 seconds.
uf250-04.cnf fulfilled No. of Restarts: 417 No. of Flips: 2745 time to process: 1 seconds.
uf250-04.cnf fulfilled No. of Restarts: 2048 No. of Flips: 1813 time to process: 7 seconds.
uf250-04.cnf fulfilled No. of Restarts: 1100 No. of Flips: 2108 time to process: 4 seconds.
uf250-04.cnf , deadline. Restarts: 4620
uf250-04.cnf fulfilled No. of Restarts: 191 No. of Flips: 2558 time to process: 0 seconds.
uf250-04.cnf , deadline. Restarts: 4620
uf250-04.cnf fulfilled No. of Restarts: 1795 No. of Flips: 1300 time to process: 6 seconds.
uf250-04.cnf fulfilled No. of Restarts: 1121 No. of Flips: 4277 time to process: 4 seconds.
uf250-04.cnf fulfilled No. of Restarts: 564 No. of Flips: 4874 time to process: 2 seconds.
uf250-04.cnf , deadline. Restarts: 4620
uf250-04.cnf fulfilled No. of Restarts: 2544 No. of Flips: 3599 time to process: 9 seconds.
uf250-04.cnf fulfilled No. of Restarts: 1491 No. of Flips: 2643 time to process: 5 seconds.
uf250-04.cnf fulfilled No. of Restarts: 4015 No. of Flips: 967 time to process: 15 seconds.
uf250-04.cnf fulfilled No. of Restarts: 2717 No. of Flips: 3385 time to process: 10 seconds.
uf250-04.cnf fulfilled No. of Restarts: 2446 No. of Flips: 2178 time to process: 9 seconds.
uf250-04.cnf , deadline. Restarts: 4620
uf250-04.cnf fulfilled No. of Restarts: 1670 No. of Flips: 3512 time to process: 6 seconds.
uf250-04.cnf , deadline. Restarts: 4620
uf250-04.cnf fulfilled No. of Restarts: 3664 No. of Flips: 4085 time to process: 13 seconds.
uf250-04.cnf fulfilled No. of Restarts: 160 No. of Flips: 2014 time to process: 0 seconds.
uf250-04.cnf fulfilled No. of Restarts: 3772 No. of Flips: 3049 time to process: 14 seconds.
uf250-04.cnf fulfilled No. of Restarts: 1006 No. of Flips: 3059 time to process: 3 seconds.
uf250-04.cnf , deadline. Restarts: 4620
uf250-04.cnf fulfilled No. of Restarts: 1558 No. of Flips: 2267 time to process: 6 seconds.
uf250-04.cnf fulfilled No. of Restarts: 1477 No. of Flips: 3263 time to process: 5 seconds.
uf250-04.cnf , deadline. Restarts: 4620
uf250-04.cnf fulfilled No. of Restarts: 2677 No. of Flips: 3989 time to process: 10 seconds.
uf250-04.cnf fulfilled No. of Restarts: 1286 No. of Flips: 2044 time to process: 4 seconds.
uf250-04.cnf , deadline. Restarts: 4620
uf250-04.cnf fulfilled No. of Restarts: 2284 No. of Flips: 3673 time to process: 8 seconds.
uf250-04.cnf , deadline. Restarts: 4620
uf250-04.cnf fulfilled No. of Restarts: 402 No. of Flips: 1596 time to process: 1 seconds.
uf250-04.cnf fulfilled No. of Restarts: 2334 No. of Flips: 1501 time to process: 9 seconds.
uf250-04.cnf fulfilled No. of Restarts: 293 No. of Flips: 2290 time to process: 1 seconds.
uf250-04.cnf , deadline. Restarts: 4620
uf250-04.cnf fulfilled No. of Restarts: 1954 No. of Flips: 4585 time to process: 7 seconds.
uf250-04.cnf fulfilled No. of Restarts: 854 No. of Flips: 1666 time to process: 3 seconds.
uf250-04.cnf fulfilled No. of Restarts: 10 No. of Flips: 3984 time to process: 0 seconds.
uf250-04.cnf fulfilled No. of Restarts: 3505 No. of Flips: 4642 time to process: 13 seconds.
uf250-04.cnf fulfilled No. of Restarts: 4099 No. of Flips: 1725 time to process: 15 seconds.
uf250-04.cnf fulfilled No. of Restarts: 189 No. of Flips: 4455 time to process: 0 seconds.
uf250-04.cnf , deadline. Restarts: 4620
uf250-04.cnf , deadline. Restarts: 4620
uf250-04.cnf fulfilled No. of Restarts: 275 No. of Flips: 3921 time to process: 1 seconds.
uf250-04.cnf fulfilled No. of Restarts: 2455 No. of Flips: 4097 time to process: 9 seconds.
uf250-04.cnf , deadline. Restarts: 4620
uf250-04.cnf , deadline. Restarts: 4620
uf250-04.cnf , deadline. Restarts: 4620
uf250-04.cnf , deadline. Restarts: 4620
uf250-04.cnf fulfilled No. of Restarts: 4547 No. of Flips: 2878 time to process: 17 seconds.
uf250-04.cnf , deadline. Restarts: 4620
uf250-04.cnf fulfilled No. of Restarts: 3604 No. of Flips: 1316 time to process: 14 seconds.
uf250-04.cnf fulfilled No. of Restarts: 4298 No. of Flips: 2954 time to process: 16 seconds.
uf250-04.cnf fulfilled No. of Restarts: 181 No. of Flips: 2825 time to process: 0 seconds.
uf250-04.cnf fulfilled No. of Restarts: 2124 No. of Flips: 4250 time to process: 8 seconds.
uf250-04.cnf fulfilled No. of Restarts: 787 No. of Flips: 1391 time to process: 3 seconds.
uf250-04.cnf fulfilled No. of Restarts: 1031 No. of Flips: 1611 time to process: 4 seconds.
uf250-04.cnf fulfilled No. of Restarts: 2149 No. of Flips: 3668 time to process: 8 seconds.
uf250-04.cnf fulfilled No. of Restarts: 2579 No. of Flips: 1613 time to process: 9 seconds.
uf250-04.cnf fulfilled No. of Restarts: 2938 No. of Flips: 1359 time to process: 11 seconds.
uf250-04.cnf fulfilled No. of Restarts: 2790 No. of Flips: 1410 time to process: 10 seconds.
uf250-04.cnf , deadline. Restarts: 4620
uf250-04.cnf fulfilled No. of Restarts: 4408 No. of Flips: 3320 time to process: 16 seconds.
uf250-04.cnf fulfilled No. of Restarts: 372 No. of Flips: 2206 time to process: 1 seconds.
uf250-04.cnf fulfilled No. of Restarts: 1206 No. of Flips: 1534 time to process: 4 seconds.
uf250-04.cnf fulfilled No. of Restarts: 1301 No. of Flips: 3870 time to process: 5 seconds.
uf250-04.cnf fulfilled No. of Restarts: 451 No. of Flips: 4511 time to process: 1 seconds.
uf250-04.cnf fulfilled No. of Restarts: 2725 No. of Flips: 4951 time to process: 10 seconds.
uf250-04.cnf fulfilled No. of Restarts: 1844 No. of Flips: 2550 time to process: 7 seconds.
uf250-04.cnf , deadline. Restarts: 4620
uf250-04.cnf , deadline. Restarts: 4620
uf250-04.cnf fulfilled No. of Restarts: 320 No. of Flips: 3337 time to process: 1 seconds.
uf250-04.cnf , deadline. Restarts: 4620
uf250-04.cnf fulfilled No. of Restarts: 34 No. of Flips: 3450 time to process: 0 seconds.
uf250-04.cnf fulfilled No. of Restarts: 2508 No. of Flips: 1775 time to process: 9 seconds.
uf250-04.cnf , deadline. Restarts: 4620
uf250-04.cnf , deadline. Restarts: 4620
uf250-04.cnf fulfilled No. of Restarts: 2834 No. of Flips: 1302 time to process: 10 seconds.
uf250-04.cnf fulfilled No. of Restarts: 1672 No. of Flips: 3112 time to process: 6 seconds.
uf250-04.cnf fulfilled No. of Restarts: 1483 No. of Flips: 4336 time to process: 5 seconds.
uf250-04.cnf , deadline. Restarts: 4620
uf250-04.cnf fulfilled No. of Restarts: 2539 No. of Flips: 2116 time to process: 9 seconds.
uf250-04.cnf fulfilled No. of Restarts: 426 No. of Flips: 4958 time to process: 1 seconds.
uf250-04.cnf , deadline. Restarts: 4620
uf250-04.cnf fulfilled No. of Restarts: 581 No. of Flips: 1436 time to process: 2 seconds.
uf250-04.cnf , deadline. Restarts: 4620
uf250-04.cnf fulfilled No. of Restarts: 380 No. of Flips: 4054 time to process: 1 seconds.
uf250-04.cnf fulfilled No. of Restarts: 628 No. of Flips: 1318 time to process: 2 seconds.
uf250-04.cnf , deadline. Restarts: 4620
uf250-04.cnf fulfilled No. of Restarts: 2079 No. of Flips: 3920 time to process: 8 seconds.
uf250-04.cnf fulfilled No. of Restarts: 1441 No. of Flips: 3987 time to process: 5 seconds.
uf250-04.cnf , deadline. Restarts: 4620
uf250-04.cnf fulfilled No. of Restarts: 3847 No. of Flips: 2704 time to process: 14 seconds.
uf250-04.cnf fulfilled No. of Restarts: 602 No. of Flips: 1702 time to process: 2 seconds.
uf250-04.cnf fulfilled No. of Restarts: 4147 No. of Flips: 4661 time to process: 16 seconds.
uf250-04.cnf , deadline. Restarts: 4620
uf250-04.cnf fulfilled No. of Restarts: 1120 No. of Flips: 3194 time to process: 4 seconds.
uf250-04.cnf fulfilled No. of Restarts: 259 No. of Flips: 1132 time to process: 1 seconds.
uf250-04.cnf , deadline. Restarts: 4620
uf250-04.cnf , deadline. Restarts: 4620
uf250-04.cnf fulfilled No. of Restarts: 4107 No. of Flips: 3925 time to process: 15 seconds.
uf250-04.cnf fulfilled No. of Restarts: 1652 No. of Flips: 1789 time to process: 6 seconds.
uf250-04.cnf , deadline. Restarts: 4620
uf250-04.cnf fulfilled No. of Restarts: 3362 No. of Flips: 1443 time to process: 12 seconds.
uf250-04.cnf fulfilled No. of Restarts: 666 No. of Flips: 3743 time to process: 2 seconds.
uf250-04.cnf fulfilled No. of Restarts: 374 No. of Flips: 4441 time to process: 1 seconds.
uf250-04.cnf , deadline. Restarts: 4620
uf250-04.cnf , deadline. Restarts: 4620
uf250-04.cnf fulfilled No. of Restarts: 1882 No. of Flips: 2451 time to process: 7 seconds.
uf250-04.cnf , deadline. Restarts: 4620
uf250-04.cnf fulfilled No. of Restarts: 4019 No. of Flips: 4416 time to process: 15 seconds.
uf250-04.cnf fulfilled No. of Restarts: 4046 No. of Flips: 2965 time to process: 15 seconds.
uf250-04.cnf fulfilled No. of Restarts: 3973 No. of Flips: 1156 time to process: 15 seconds.
uf250-04.cnf , deadline. Restarts: 4620
uf250-04.cnf fulfilled No. of Restarts: 2689 No. of Flips: 2514 time to process: 11 seconds.
uf250-04.cnf fulfilled No. of Restarts: 4270 No. of Flips: 1563 time to process: 16 seconds.
uf250-04.cnf fulfilled No. of Restarts: 815 No. of Flips: 2372 time to process: 3 seconds.
uf250-04.cnf fulfilled No. of Restarts: 4587 No. of Flips: 4829 time to process: 17 seconds.
uf250-04.cnf fulfilled No. of Restarts: 404 No. of Flips: 3657 time to process: 1 seconds.
uf250-04.cnf fulfilled No. of Restarts: 735 No. of Flips: 2362 time to process: 2 seconds.
uf250-04.cnf , deadline. Restarts: 4620
uf250-04.cnf fulfilled No. of Restarts: 1116 No. of Flips: 869 time to process: 4 seconds.
uf250-04.cnf fulfilled No. of Restarts: 348 No. of Flips: 2259 time to process: 1 seconds.
uf250-04.cnf fulfilled No. of Restarts: 3346 No. of Flips: 943 time to process: 12 seconds.
uf250-04.cnf , deadline. Restarts: 4620
uf250-04.cnf fulfilled No. of Restarts: 1097 No. of Flips: 4312 time to process: 4 seconds.
uf250-04.cnf fulfilled No. of Restarts: 2516 No. of Flips: 3233 time to process: 9 seconds.
uf250-04.cnf , deadline. Restarts: 4620
uf250-04.cnf fulfilled No. of Restarts: 152 No. of Flips: 1557 time to process: 0 seconds.
uf250-04.cnf fulfilled No. of Restarts: 2537 No. of Flips: 3192 time to process: 9 seconds.
uf250-04.cnf fulfilled No. of Restarts: 1017 No. of Flips: 1182 time to process: 4 seconds.
uf250-04.cnf fulfilled No. of Restarts: 615 No. of Flips: 1103 time to process: 2 seconds.
uf250-04.cnf fulfilled No. of Restarts: 2057 No. of Flips: 4968 time to process: 7 seconds.
uf250-04.cnf , deadline. Restarts: 4620
uf250-04.cnf fulfilled No. of Restarts: 2481 No. of Flips: 2362 time to process: 9 seconds.
uf250-04.cnf fulfilled No. of Restarts: 2600 No. of Flips: 4533 time to process: 10 seconds.
uf250-04.cnf , deadline. Restarts: 4620
uf250-04.cnf fulfilled No. of Restarts: 649 No. of Flips: 2025 time to process: 2 seconds.
uf250-04.cnf fulfilled No. of Restarts: 3057 No. of Flips: 2500 time to process: 11 seconds.
uf250-04.cnf , deadline. Restarts: 4620
uf250-04.cnf fulfilled No. of Restarts: 1671 No. of Flips: 3687 time to process: 6 seconds.
uf250-04.cnf fulfilled No. of Restarts: 2842 No. of Flips: 1547 time to process: 11 seconds.
uf250-04.cnf fulfilled No. of Restarts: 631 No. of Flips: 1166 time to process: 2 seconds.
uf250-04.cnf , deadline. Restarts: 4620
uf250-04.cnf fulfilled No. of Restarts: 677 No. of Flips: 1859 time to process: 2 seconds.
uf250-04.cnf fulfilled No. of Restarts: 851 No. of Flips: 3788 time to process: 3 seconds.
uf250-04.cnf fulfilled No. of Restarts: 2204 No. of Flips: 1970 time to process: 8 seconds.
uf250-04.cnf , deadline. Restarts: 4620
uf250-04.cnf , deadline. Restarts: 4620
uf250-04.cnf fulfilled No. of Restarts: 2923 No. of Flips: 2567 time to process: 11 seconds.
uf250-04.cnf , deadline. Restarts: 4620
uf250-04.cnf fulfilled No. of Restarts: 38 No. of Flips: 2758 time to process: 0 seconds.
uf250-04.cnf fulfilled No. of Restarts: 154 No. of Flips: 3479 time to process: 0 seconds.
uf250-04.cnf fulfilled No. of Restarts: 3158 No. of Flips: 2806 time to process: 12 seconds.
uf250-04.cnf fulfilled No. of Restarts: 1278 No. of Flips: 3363 time to process: 5 seconds.
uf250-04.cnf fulfilled No. of Restarts: 182 No. of Flips: 3736 time to process: 0 seconds.
uf250-04.cnf fulfilled No. of Restarts: 4044 No. of Flips: 1914 time to process: 15 seconds.
uf250-04.cnf fulfilled No. of Restarts: 956 No. of Flips: 3256 time to process: 4 seconds.
uf250-04.cnf , deadline. Restarts: 4620
uf250-04.cnf fulfilled No. of Restarts: 3156 No. of Flips: 3296 time to process: 13 seconds.
uf250-04.cnf , deadline. Restarts: 4620
uf250-04.cnf , deadline. Restarts: 4620
uf250-04.cnf fulfilled No. of Restarts: 1258 No. of Flips: 3501 time to process: 5 seconds.
uf250-04.cnf fulfilled No. of Restarts: 3060 No. of Flips: 3229 time to process: 11 seconds.
uf250-04.cnf fulfilled No. of Restarts: 1451 No. of Flips: 4814 time to process: 5 seconds.
uf250-04.cnf fulfilled No. of Restarts: 2377 No. of Flips: 4835 time to process: 9 seconds.
uf250-04.cnf fulfilled No. of Restarts: 3528 No. of Flips: 3130 time to process: 13 seconds.
uf250-04.cnf fulfilled No. of Restarts: 4618 No. of Flips: 2845 time to process: 17 seconds.
uf250-04.cnf , deadline. Restarts: 4620
uf250-04.cnf , deadline. Restarts: 4620
uf250-04.cnf fulfilled No. of Restarts: 1750 No. of Flips: 2192 time to process: 6 seconds.
uf250-04.cnf fulfilled No. of Restarts: 1475 No. of Flips: 2636 time to process: 5 seconds.
uf250-04.cnf , deadline. Restarts: 4620
uf250-04.cnf fulfilled No. of Restarts: 2636 No. of Flips: 3187 time to process: 10 seconds.
uf250-04.cnf fulfilled No. of Restarts: 4150 No. of Flips: 4428 time to process: 16 seconds.
uf250-04.cnf fulfilled No. of Restarts: 823 No. of Flips: 1965 time to process: 3 seconds.
uf250-04.cnf fulfilled No. of Restarts: 1927 No. of Flips: 1247 time to process: 7 seconds.
uf250-04.cnf fulfilled No. of Restarts: 2026 No. of Flips: 4648 time to process: 7 seconds.
uf250-04.cnf fulfilled No. of Restarts: 3420 No. of Flips: 1946 time to process: 13 seconds.
uf250-04.cnf , deadline. Restarts: 4620
uf250-04.cnf , deadline. Restarts: 4620
uf250-04.cnf fulfilled No. of Restarts: 916 No. of Flips: 2067 time to process: 3 seconds.
uf250-04.cnf , deadline. Restarts: 4620
uf250-04.cnf fulfilled No. of Restarts: 1687 No. of Flips: 4743 time to process: 6 seconds.
uf250-04.cnf fulfilled No. of Restarts: 560 No. of Flips: 4823 time to process: 2 seconds.
uf250-04.cnf fulfilled No. of Restarts: 548 No. of Flips: 2293 time to process: 2 seconds.
uf250-04.cnf fulfilled No. of Restarts: 3403 No. of Flips: 783 time to process: 13 seconds.
uf250-04.cnf fulfilled No. of Restarts: 950 No. of Flips: 1436 time to process: 3 seconds.
uf250-04.cnf fulfilled No. of Restarts: 1305 No. of Flips: 3038 time to process: 5 seconds.
uf250-04.cnf fulfilled No. of Restarts: 480 No. of Flips: 1405 time to process: 1 seconds.
uf250-04.cnf fulfilled No. of Restarts: 3322 No. of Flips: 2962 time to process: 12 seconds.
uf250-04.cnf , deadline. Restarts: 4620
uf250-04.cnf fulfilled No. of Restarts: 3359 No. of Flips: 1043 time to process: 13 seconds.
uf250-04.cnf , deadline. Restarts: 4620
uf250-04.cnf fulfilled No. of Restarts: 3923 No. of Flips: 3202 time to process: 15 seconds.
uf250-04.cnf fulfilled No. of Restarts: 1982 No. of Flips: 2843 time to process: 7 seconds.
uf250-04.cnf fulfilled No. of Restarts: 1050 No. of Flips: 2573 time to process: 4 seconds.
uf250-04.cnf fulfilled No. of Restarts: 599 No. of Flips: 2474 time to process: 2 seconds.
uf250-04.cnf fulfilled No. of Restarts: 539 No. of Flips: 2207 time to process: 2 seconds.
uf250-04.cnf fulfilled No. of Restarts: 3071 No. of Flips: 4622 time to process: 11 seconds.
uf250-04.cnf fulfilled No. of Restarts: 513 No. of Flips: 2451 time to process: 2 seconds.
uf250-04.cnf fulfilled No. of Restarts: 3101 No. of Flips: 4771 time to process: 12 seconds.
uf250-04.cnf fulfilled No. of Restarts: 3188 No. of Flips: 2084 time to process: 12 seconds.
uf250-04.cnf fulfilled No. of Restarts: 1028 No. of Flips: 4492 time to process: 3 seconds.
uf250-04.cnf fulfilled No. of Restarts: 1068 No. of Flips: 1003 time to process: 4 seconds.
uf250-04.cnf , deadline. Restarts: 4620
uf250-04.cnf fulfilled No. of Restarts: 546 No. of Flips: 2796 time to process: 2 seconds.
uf250-04.cnf fulfilled No. of Restarts: 901 No. of Flips: 3305 time to process: 3 seconds.
uf250-04.cnf fulfilled No. of Restarts: 510 No. of Flips: 2596 time to process: 2 seconds.
uf250-04.cnf fulfilled No. of Restarts: 550 No. of Flips: 4983 time to process: 2 seconds.
uf250-04.cnf , deadline. Restarts: 4620
uf250-04.cnf fulfilled No. of Restarts: 2030 No. of Flips: 2537 time to process: 7 seconds.
uf250-04.cnf fulfilled No. of Restarts: 1440 No. of Flips: 4663 time to process: 5 seconds.
uf250-04.cnf , deadline. Restarts: 4620
uf250-04.cnf fulfilled No. of Restarts: 2898 No. of Flips: 4614 time to process: 11 seconds.
uf250-04.cnf , deadline. Restarts: 4620
uf250-04.cnf fulfilled No. of Restarts: 893 No. of Flips: 1062 time to process: 3 seconds.
uf250-04.cnf fulfilled No. of Restarts: 2211 No. of Flips: 4857 time to process: 8 seconds.
uf250-04.cnf fulfilled No. of Restarts: 4265 No. of Flips: 4910 time to process: 16 seconds.
uf250-04.cnf fulfilled No. of Restarts: 303 No. of Flips: 3392 time to process: 1 seconds.
uf250-04.cnf fulfilled No. of Restarts: 1639 No. of Flips: 1246 time to process: 6 seconds.
uf250-04.cnf , deadline. Restarts: 4620
uf250-04.cnf fulfilled No. of Restarts: 1218 No. of Flips: 3840 time to process: 4 seconds.
uf250-04.cnf , deadline. Restarts: 4620
uf250-04.cnf fulfilled No. of Restarts: 4132 No. of Flips: 4685 time to process: 15 seconds.
uf250-04.cnf , deadline. Restarts: 4620
uf250-04.cnf fulfilled No. of Restarts: 4094 No. of Flips: 2872 time to process: 15 seconds.
uf250-04.cnf , deadline. Restarts: 4620
uf250-04.cnf fulfilled No. of Restarts: 1199 No. of Flips: 1957 time to process: 4 seconds.
uf250-04.cnf fulfilled No. of Restarts: 3519 No. of Flips: 4812 time to process: 13 seconds.
uf250-04.cnf , deadline. Restarts: 4620
uf250-04.cnf fulfilled No. of Restarts: 1844 No. of Flips: 1633 time to process: 7 seconds.
uf250-04.cnf fulfilled No. of Restarts: 867 No. of Flips: 3099 time to process: 3 seconds.
uf250-04.cnf fulfilled No. of Restarts: 835 No. of Flips: 4744 time to process: 3 seconds.
uf250-04.cnf fulfilled No. of Restarts: 1709 No. of Flips: 1855 time to process: 6 seconds.
uf250-04.cnf fulfilled No. of Restarts: 2067 No. of Flips: 3373 time to process: 8 seconds.
uf250-04.cnf fulfilled No. of Restarts: 2225 No. of Flips: 3297 time to process: 8 seconds.
uf250-04.cnf fulfilled No. of Restarts: 450 No. of Flips: 2227 time to process: 1 seconds.
uf250-04.cnf , deadline. Restarts: 4620
uf250-04.cnf , deadline. Restarts: 4620
uf250-04.cnf fulfilled No. of Restarts: 2809 No. of Flips: 4411 time to process: 10 seconds.
uf250-04.cnf , deadline. Restarts: 4620
uf250-04.cnf , deadline. Restarts: 4620
uf250-04.cnf fulfilled No. of Restarts: 2632 No. of Flips: 3463 time to process: 10 seconds.
uf250-04.cnf fulfilled No. of Restarts: 3508 No. of Flips: 4154 time to process: 13 seconds.
uf250-04.cnf fulfilled No. of Restarts: 1353 No. of Flips: 4708 time to process: 5 seconds.
uf250-04.cnf fulfilled No. of Restarts: 1439 No. of Flips: 1927 time to process: 5 seconds.
uf250-04.cnf fulfilled No. of Restarts: 2514 No. of Flips: 3331 time to process: 9 seconds.
uf250-04.cnf , deadline. Restarts: 4620
uf250-04.cnf fulfilled No. of Restarts: 197 No. of Flips: 2240 time to process: 0 seconds.
uf250-04.cnf fulfilled No. of Restarts: 240 No. of Flips: 2976 time to process: 0 seconds.
uf250-04.cnf fulfilled No. of Restarts: 216 No. of Flips: 3944 time to process: 0 seconds.
uf250-04.cnf fulfilled No. of Restarts: 176 No. of Flips: 4200 time to process: 0 seconds.
uf250-04.cnf fulfilled No. of Restarts: 1762 No. of Flips: 4268 time to process: 6 seconds.
uf250-04.cnf , deadline. Restarts: 4620
uf250-04.cnf fulfilled No. of Restarts: 3296 No. of Flips: 2248 time to process: 12 seconds.
uf250-04.cnf fulfilled No. of Restarts: 3310 No. of Flips: 2719 time to process: 12 seconds.
uf250-04.cnf fulfilled No. of Restarts: 2614 No. of Flips: 2410 time to process: 10 seconds.
uf250-04.cnf fulfilled No. of Restarts: 3856 No. of Flips: 3787 time to process: 15 seconds.
uf250-04.cnf fulfilled No. of Restarts: 58 No. of Flips: 4078 time to process: 0 seconds.
uf250-04.cnf , deadline. Restarts: 4620
uf250-04.cnf , deadline. Restarts: 4620
uf250-04.cnf fulfilled No. of Restarts: 4390 No. of Flips: 3589 time to process: 17 seconds.
uf250-04.cnf , deadline. Restarts: 4620
uf250-04.cnf fulfilled No. of Restarts: 1301 No. of Flips: 3324 time to process: 5 seconds.
uf250-04.cnf fulfilled No. of Restarts: 516 No. of Flips: 3032 time to process: 2 seconds.
uf250-04.cnf , deadline. Restarts: 4620
uf250-04.cnf fulfilled No. of Restarts: 2723 No. of Flips: 4892 time to process: 10 seconds.
uf250-04.cnf fulfilled No. of Restarts: 1935 No. of Flips: 2465 time to process: 7 seconds.
uf250-04.cnf fulfilled No. of Restarts: 1412 No. of Flips: 4503 time to process: 5 seconds.
uf250-04.cnf , deadline. Restarts: 4620
uf250-04.cnf fulfilled No. of Restarts: 1899 No. of Flips: 2358 time to process: 7 seconds.
uf250-04.cnf fulfilled No. of Restarts: 749 No. of Flips: 4360 time to process: 2 seconds.
uf250-04.cnf fulfilled No. of Restarts: 1954 No. of Flips: 3687 time to process: 7 seconds.
uf250-04.cnf fulfilled No. of Restarts: 194 No. of Flips: 4025 time to process: 0 seconds.
uf250-04.cnf fulfilled No. of Restarts: 4457 No. of Flips: 1266 time to process: 17 seconds.
uf250-04.cnf fulfilled No. of Restarts: 2025 No. of Flips: 1773 time to process: 7 seconds.
uf250-04.cnf fulfilled No. of Restarts: 3190 No. of Flips: 2714 time to process: 12 seconds.
uf250-04.cnf fulfilled No. of Restarts: 1150 No. of Flips: 3978 time to process: 4 seconds.
uf250-04.cnf fulfilled No. of Restarts: 439 No. of Flips: 4466 time to process: 1 seconds.
uf250-04.cnf fulfilled No. of Restarts: 2763 No. of Flips: 701 time to process: 10 seconds.
uf250-04.cnf fulfilled No. of Restarts: 867 No. of Flips: 3490 time to process: 3 seconds.
uf250-04.cnf fulfilled No. of Restarts: 636 No. of Flips: 3118 time to process: 2 seconds.
uf250-04.cnf fulfilled No. of Restarts: 3086 No. of Flips: 2623 time to process: 11 seconds.
uf250-04.cnf fulfilled No. of Restarts: 319 No. of Flips: 2366 time to process: 1 seconds.
uf250-04.cnf fulfilled No. of Restarts: 617 No. of Flips: 3373 time to process: 2 seconds.
uf250-04.cnf fulfilled No. of Restarts: 1775 No. of Flips: 1393 time to process: 6 seconds.
uf250-04.cnf fulfilled No. of Restarts: 494 No. of Flips: 1843 time to process: 1 seconds.
uf250-04.cnf fulfilled No. of Restarts: 2378 No. of Flips: 3746 time to process: 9 seconds.
uf250-04.cnf fulfilled No. of Restarts: 668 No. of Flips: 3237 time to process: 2 seconds.
uf250-04.cnf fulfilled No. of Restarts: 3540 No. of Flips: 1859 time to process: 13 seconds.
uf250-04.cnf fulfilled No. of Restarts: 3976 No. of Flips: 3022 time to process: 15 seconds.
uf250-04.cnf fulfilled No. of Restarts: 4113 No. of Flips: 2336 time to process: 16 seconds.
uf250-04.cnf , deadline. Restarts: 4620
uf250-04.cnf fulfilled No. of Restarts: 2197 No. of Flips: 4123 time to process: 8 seconds.
uf250-04.cnf fulfilled No. of Restarts: 372 No. of Flips: 3567 time to process: 1 seconds.
uf250-04.cnf fulfilled No. of Restarts: 20 No. of Flips: 3222 time to process: 0 seconds.
uf250-04.cnf , deadline. Restarts: 4620
uf250-04.cnf fulfilled No. of Restarts: 4391 No. of Flips: 2247 time to process: 17 seconds.
uf250-04.cnf fulfilled No. of Restarts: 184 No. of Flips: 3037 time to process: 0 seconds.
uf250-04.cnf , deadline. Restarts: 4620
uf250-04.cnf fulfilled No. of Restarts: 121 No. of Flips: 2328 time to process: 0 seconds.
uf250-04.cnf fulfilled No. of Restarts: 2443 No. of Flips: 2569 time to process: 9 seconds.
uf250-04.cnf fulfilled No. of Restarts: 1482 No. of Flips: 1956 time to process: 5 seconds.
uf250-04.cnf fulfilled No. of Restarts: 3350 No. of Flips: 1320 time to process: 12 seconds.
uf250-04.cnf , deadline. Restarts: 4620
uf250-04.cnf fulfilled No. of Restarts: 395 No. of Flips: 1529 time to process: 1 seconds.
uf250-04.cnf fulfilled No. of Restarts: 1476 No. of Flips: 2375 time to process: 5 seconds.
uf250-04.cnf fulfilled No. of Restarts: 1195 No. of Flips: 2346 time to process: 4 seconds.
uf250-04.cnf fulfilled No. of Restarts: 759 No. of Flips: 2914 time to process: 3 seconds.
uf250-04.cnf fulfilled No. of Restarts: 915 No. of Flips: 920 time to process: 3 seconds.
uf250-04.cnf fulfilled No. of Restarts: 1494 No. of Flips: 1874 time to process: 5 seconds.
uf250-04.cnf fulfilled No. of Restarts: 547 No. of Flips: 3318 time to process: 2 seconds.
uf250-04.cnf fulfilled No. of Restarts: 163 No. of Flips: 928 time to process: 0 seconds.
uf250-04.cnf fulfilled No. of Restarts: 2643 No. of Flips: 3531 time to process: 10 seconds.
uf250-04.cnf fulfilled No. of Restarts: 721 No. of Flips: 2559 time to process: 2 seconds.
uf250-04.cnf fulfilled No. of Restarts: 740 No. of Flips: 1667 time to process: 2 seconds.
uf250-04.cnf fulfilled No. of Restarts: 1162 No. of Flips: 3115 time to process: 4 seconds.
uf250-04.cnf fulfilled No. of Restarts: 2787 No. of Flips: 2499 time to process: 10 seconds.
uf250-04.cnf , deadline. Restarts: 4620
uf250-04.cnf , deadline. Restarts: 4620
uf250-04.cnf fulfilled No. of Restarts: 3470 No. of Flips: 3412 time to process: 13 seconds.
uf250-04.cnf fulfilled No. of Restarts: 1309 No. of Flips: 3288 time to process: 5 seconds.
uf250-04.cnf fulfilled No. of Restarts: 3572 No. of Flips: 2525 time to process: 13 seconds.
uf250-04.cnf , deadline. Restarts: 4620
uf250-04.cnf , deadline. Restarts: 4620
uf250-04.cnf , deadline. Restarts: 4620
uf250-04.cnf fulfilled No. of Restarts: 1462 No. of Flips: 4847 time to process: 5 seconds.
uf250-04.cnf fulfilled No. of Restarts: 2231 No. of Flips: 1058 time to process: 8 seconds.
uf250-04.cnf fulfilled No. of Restarts: 3530 No. of Flips: 3664 time to process: 13 seconds.
uf250-04.cnf fulfilled No. of Restarts: 473 No. of Flips: 3598 time to process: 1 seconds.
uf250-04.cnf fulfilled No. of Restarts: 4082 No. of Flips: 4443 time to process: 15 seconds.
uf250-04.cnf , deadline. Restarts: 4620
uf250-04.cnf , deadline. Restarts: 4620
uf250-04.cnf fulfilled No. of Restarts: 1193 No. of Flips: 3961 time to process: 4 seconds.
uf250-04.cnf , deadline. Restarts: 4620
uf250-04.cnf fulfilled No. of Restarts: 3212 No. of Flips: 4578 time to process: 12 seconds.
uf250-04.cnf fulfilled No. of Restarts: 2505 No. of Flips: 3587 time to process: 9 seconds.
uf250-04.cnf fulfilled No. of Restarts: 2966 No. of Flips: 2720 time to process: 11 seconds.
uf250-04.cnf fulfilled No. of Restarts: 863 No. of Flips: 4465 time to process: 3 seconds.
uf250-04.cnf fulfilled No. of Restarts: 145 No. of Flips: 1408 time to process: 0 seconds.
uf250-04.cnf fulfilled No. of Restarts: 453 No. of Flips: 3547 time to process: 1 seconds.
uf250-04.cnf fulfilled No. of Restarts: 1536 No. of Flips: 4959 time to process: 5 seconds.
uf250-04.cnf fulfilled No. of Restarts: 1399 No. of Flips: 3665 time to process: 5 seconds.
uf250-04.cnf fulfilled No. of Restarts: 965 No. of Flips: 2450 time to process: 3 seconds.
uf250-04.cnf fulfilled No. of Restarts: 1989 No. of Flips: 4320 time to process: 7 seconds.
uf250-04.cnf fulfilled No. of Restarts: 3780 No. of Flips: 4487 time to process: 14 seconds.
uf250-04.cnf fulfilled No. of Restarts: 233 No. of Flips: 3887 time to process: 0 seconds.
uf250-04.cnf , deadline. Restarts: 4620
uf250-04.cnf , deadline. Restarts: 4620
uf250-04.cnf fulfilled No. of Restarts: 1212 No. of Flips: 840 time to process: 4 seconds.
uf250-04.cnf fulfilled No. of Restarts: 1643 No. of Flips: 856 time to process: 6 seconds.
uf250-04.cnf fulfilled No. of Restarts: 498 No. of Flips: 1851 time to process: 2 seconds.
uf250-04.cnf fulfilled No. of Restarts: 2846 No. of Flips: 2074 time to process: 10 seconds.
uf250-04.cnf fulfilled No. of Restarts: 2879 No. of Flips: 2176 time to process: 11 seconds.
uf250-04.cnf fulfilled No. of Restarts: 1840 No. of Flips: 4622 time to process: 7 seconds.
uf250-04.cnf fulfilled No. of Restarts: 3240 No. of Flips: 1400 time to process: 12 seconds.
uf250-04.cnf fulfilled No. of Restarts: 2541 No. of Flips: 3036 time to process: 9 seconds.
uf250-04.cnf fulfilled No. of Restarts: 220 No. of Flips: 3062 time to process: 0 seconds.
uf250-04.cnf , deadline. Restarts: 4620
uf250-04.cnf , deadline. Restarts: 4620
uf250-04.cnf fulfilled No. of Restarts: 331 No. of Flips: 3605 time to process: 1 seconds.
uf250-04.cnf , deadline. Restarts: 4620
uf250-04.cnf fulfilled No. of Restarts: 2919 No. of Flips: 4223 time to process: 11 seconds.
uf250-04.cnf fulfilled No. of Restarts: 364 No. of Flips: 3028 time to process: 1 seconds.
uf250-04.cnf fulfilled No. of Restarts: 830 No. of Flips: 2823 time to process: 3 seconds.
uf250-04.cnf , deadline. Restarts: 4620
uf250-04.cnf fulfilled No. of Restarts: 822 No. of Flips: 3114 time to process: 3 seconds.
uf250-04.cnf fulfilled No. of Restarts: 2322 No. of Flips: 3706 time to process: 9 seconds.
uf250-04.cnf fulfilled No. of Restarts: 537 No. of Flips: 4891 time to process: 2 seconds.
uf250-04.cnf fulfilled No. of Restarts: 1215 No. of Flips: 4936 time to process: 4 seconds.
uf250-04.cnf fulfilled No. of Restarts: 110 No. of Flips: 3965 time to process: 0 seconds.
uf250-04.cnf fulfilled No. of Restarts: 3199 No. of Flips: 3910 time to process: 12 seconds.
uf250-04.cnf fulfilled No. of Restarts: 2220 No. of Flips: 3367 time to process: 8 seconds.
uf250-04.cnf fulfilled No. of Restarts: 1485 No. of Flips: 4026 time to process: 5 seconds.
uf250-04.cnf , deadline. Restarts: 4620
uf250-04.cnf fulfilled No. of Restarts: 503 No. of Flips: 3098 time to process: 2 seconds.
uf250-04.cnf , deadline. Restarts: 4620
uf250-04.cnf fulfilled No. of Restarts: 1553 No. of Flips: 2158 time to process: 6 seconds.
uf250-04.cnf fulfilled No. of Restarts: 3963 No. of Flips: 4972 time to process: 15 seconds.
uf250-04.cnf , deadline. Restarts: 4620
uf250-04.cnf fulfilled No. of Restarts: 716 No. of Flips: 2241 time to process: 2 seconds.
uf250-04.cnf , deadline. Restarts: 4620
uf250-04.cnf fulfilled No. of Restarts: 2698 No. of Flips: 3159 time to process: 10 seconds.
uf250-04.cnf fulfilled No. of Restarts: 1792 No. of Flips: 2610 time to process: 6 seconds.
uf250-04.cnf , deadline. Restarts: 4620
uf250-04.cnf fulfilled No. of Restarts: 2460 No. of Flips: 3708 time to process: 9 seconds.
uf250-04.cnf fulfilled No. of Restarts: 3663 No. of Flips: 4877 time to process: 14 seconds.
uf250-04.cnf fulfilled No. of Restarts: 116 No. of Flips: 4464 time to process: 0 seconds.
uf250-04.cnf , deadline. Restarts: 4620
uf250-04.cnf fulfilled No. of Restarts: 1983 No. of Flips: 4832 time to process: 7 seconds.
uf250-04.cnf fulfilled No. of Restarts: 3202 No. of Flips: 4031 time to process: 12 seconds.
uf250-04.cnf , deadline. Restarts: 4620
uf250-04.cnf , deadline. Restarts: 4620
uf250-04.cnf fulfilled No. of Restarts: 4304 No. of Flips: 3609 time to process: 16 seconds.
uf250-04.cnf fulfilled No. of Restarts: 799 No. of Flips: 2286 time to process: 3 seconds.
uf250-04.cnf , deadline. Restarts: 4620
uf250-04.cnf fulfilled No. of Restarts: 3234 No. of Flips: 3641 time to process: 12 seconds.
uf250-04.cnf fulfilled No. of Restarts: 124 No. of Flips: 4939 time to process: 0 seconds.
uf250-04.cnf fulfilled No. of Restarts: 900 No. of Flips: 2755 time to process: 3 seconds.
uf250-04.cnf , deadline. Restarts: 4620
uf250-04.cnf fulfilled No. of Restarts: 878 No. of Flips: 2637 time to process: 3 seconds.
uf250-04.cnf , deadline. Restarts: 4620
uf250-04.cnf fulfilled No. of Restarts: 3462 No. of Flips: 4597 time to process: 13 seconds.
uf250-04.cnf fulfilled No. of Restarts: 3734 No. of Flips: 3269 time to process: 14 seconds.
uf250-04.cnf fulfilled No. of Restarts: 1234 No. of Flips: 2676 time to process: 4 seconds.
uf250-04.cnf fulfilled No. of Restarts: 3297 No. of Flips: 4197 time to process: 12 seconds.
uf250-04.cnf , deadline. Restarts: 4620
uf250-04.cnf , deadline. Restarts: 4620
uf250-04.cnf fulfilled No. of Restarts: 1295 No. of Flips: 3913 time to process: 5 seconds.
uf250-04.cnf , deadline. Restarts: 4620
uf250-04.cnf fulfilled No. of Restarts: 12 No. of Flips: 1824 time to process: 0 seconds.
uf250-04.cnf fulfilled No. of Restarts: 1271 No. of Flips: 3745 time to process: 4 seconds.
uf250-04.cnf fulfilled No. of Restarts: 3286 No. of Flips: 4283 time to process: 12 seconds.
uf250-04.cnf , deadline. Restarts: 4620
uf250-04.cnf fulfilled No. of Restarts: 1171 No. of Flips: 4461 time to process: 4 seconds.
uf250-04.cnf fulfilled No. of Restarts: 959 No. of Flips: 919 time to process: 3 seconds.
uf250-04.cnf fulfilled No. of Restarts: 2088 No. of Flips: 4499 time to process: 8 seconds.
uf250-04.cnf fulfilled No. of Restarts: 3262 No. of Flips: 3156 time to process: 12 seconds.
uf250-04.cnf fulfilled No. of Restarts: 801 No. of Flips: 1018 time to process: 3 seconds.
uf250-04.cnf fulfilled No. of Restarts: 3929 No. of Flips: 2969 time to process: 15 seconds.
uf250-04.cnf fulfilled No. of Restarts: 284 No. of Flips: 4996 time to process: 1 seconds.
uf250-04.cnf fulfilled No. of Restarts: 937 No. of Flips: 3241 time to process: 3 seconds.
uf250-04.cnf fulfilled No. of Restarts: 3190 No. of Flips: 1105 time to process: 12 seconds.
uf250-04.cnf , deadline. Restarts: 4620
uf250-04.cnf , deadline. Restarts: 4620
uf250-04.cnf , deadline. Restarts: 4620
uf250-04.cnf fulfilled No. of Restarts: 2135 No. of Flips: 3340 time to process: 8 seconds.
uf250-04.cnf fulfilled No. of Restarts: 1674 No. of Flips: 1612 time to process: 6 seconds.
uf250-04.cnf fulfilled No. of Restarts: 2929 No. of Flips: 3335 time to process: 11 seconds.
uf250-04.cnf , deadline. Restarts: 4620
uf250-04.cnf , deadline. Restarts: 4620
uf250-04.cnf fulfilled No. of Restarts: 968 No. of Flips: 4236 time to process: 3 seconds.
uf250-04.cnf fulfilled No. of Restarts: 857 No. of Flips: 1113 time to process: 3 seconds.
uf250-04.cnf fulfilled No. of Restarts: 4563 No. of Flips: 1313 time to process: 17 seconds.
uf250-04.cnf fulfilled No. of Restarts: 2308 No. of Flips: 4381 time to process: 8 seconds.
uf250-04.cnf fulfilled No. of Restarts: 541 No. of Flips: 4418 time to process: 2 seconds.
uf250-04.cnf , deadline. Restarts: 4620
uf250-04.cnf , deadline. Restarts: 4620
uf250-04.cnf fulfilled No. of Restarts: 1792 No. of Flips: 1260 time to process: 7 seconds.
uf250-04.cnf fulfilled No. of Restarts: 2434 No. of Flips: 4734 time to process: 9 seconds.
uf250-04.cnf , deadline. Restarts: 4620
uf250-04.cnf fulfilled No. of Restarts: 1514 No. of Flips: 4609 time to process: 6 seconds.
uf250-04.cnf , deadline. Restarts: 4620
uf250-04.cnf fulfilled No. of Restarts: 4289 No. of Flips: 3402 time to process: 16 seconds.
uf250-04.cnf fulfilled No. of Restarts: 591 No. of Flips: 3006 time to process: 2 seconds.
uf250-04.cnf fulfilled No. of Restarts: 536 No. of Flips: 4236 time to process: 2 seconds.
uf250-04.cnf , deadline. Restarts: 4620
uf250-04.cnf fulfilled No. of Restarts: 3910 No. of Flips: 3741 time to process: 14 seconds.
uf250-04.cnf fulfilled No. of Restarts: 192 No. of Flips: 4522 time to process: 0 seconds.
uf250-04.cnf fulfilled No. of Restarts: 4495 No. of Flips: 4138 time to process: 17 seconds.
uf250-04.cnf , deadline. Restarts: 4620
uf250-04.cnf fulfilled No. of Restarts: 1188 No. of Flips: 3683 time to process: 4 seconds.
uf250-04.cnf fulfilled No. of Restarts: 2653 No. of Flips: 4435 time to process: 10 seconds.
uf250-04.cnf fulfilled No. of Restarts: 1561 No. of Flips: 2949 time to process: 6 seconds.
uf250-04.cnf fulfilled No. of Restarts: 1630 No. of Flips: 2771 time to process: 6 seconds.
uf250-04.cnf fulfilled No. of Restarts: 191 No. of Flips: 1454 time to process: 0 seconds.
uf250-04.cnf fulfilled No. of Restarts: 321 No. of Flips: 4232 time to process: 1 seconds.
uf250-04.cnf fulfilled No. of Restarts: 4323 No. of Flips: 2651 time to process: 16 seconds.
uf250-04.cnf fulfilled No. of Restarts: 3487 No. of Flips: 1467 time to process: 13 seconds.
uf250-04.cnf fulfilled No. of Restarts: 2653 No. of Flips: 3681 time to process: 10 seconds.
uf250-04.cnf fulfilled No. of Restarts: 405 No. of Flips: 2304 time to process: 2 seconds.
uf250-04.cnf fulfilled No. of Restarts: 897 No. of Flips: 4088 time to process: 3 seconds.
uf250-04.cnf fulfilled No. of Restarts: 1654 No. of Flips: 4114 time to process: 6 seconds.
uf250-04.cnf fulfilled No. of Restarts: 63 No. of Flips: 4318 time to process: 0 seconds.
uf250-04.cnf fulfilled No. of Restarts: 299 No. of Flips: 2312 time to process: 1 seconds.
uf250-04.cnf fulfilled No. of Restarts: 2430 No. of Flips: 3961 time to process: 9 seconds.
uf250-04.cnf , deadline. Restarts: 4620
uf250-04.cnf fulfilled No. of Restarts: 812 No. of Flips: 1703 time to process: 3 seconds.
uf250-04.cnf fulfilled No. of Restarts: 119 No. of Flips: 4618 time to process: 0 seconds.
uf250-04.cnf fulfilled No. of Restarts: 4335 No. of Flips: 3228 time to process: 16 seconds.
uf250-04.cnf , deadline. Restarts: 4620
uf250-04.cnf fulfilled No. of Restarts: 664 No. of Flips: 1824 time to process: 2 seconds.
uf250-04.cnf , deadline. Restarts: 4620
uf250-04.cnf fulfilled No. of Restarts: 3780 No. of Flips: 3279 time to process: 14 seconds.
uf250-04.cnf fulfilled No. of Restarts: 427 No. of Flips: 2319 time to process: 1 seconds.
uf250-04.cnf , deadline. Restarts: 4620
uf250-04.cnf fulfilled No. of Restarts: 2388 No. of Flips: 2637 time to process: 9 seconds.
uf250-04.cnf fulfilled No. of Restarts: 2970 No. of Flips: 3518 time to process: 11 seconds.
uf250-04.cnf fulfilled No. of Restarts: 2199 No. of Flips: 3830 time to process: 8 seconds.
uf250-04.cnf fulfilled No. of Restarts: 4068 No. of Flips: 4892 time to process: 15 seconds.
uf250-04.cnf fulfilled No. of Restarts: 1373 No. of Flips: 4596 time to process: 5 seconds.
uf250-04.cnf , deadline. Restarts: 4620
uf250-04.cnf fulfilled No. of Restarts: 1226 No. of Flips: 4035 time to process: 4 seconds.
uf250-04.cnf fulfilled No. of Restarts: 3855 No. of Flips: 4465 time to process: 15 seconds.
uf250-04.cnf fulfilled No. of Restarts: 1939 No. of Flips: 3351 time to process: 7 seconds.
uf250-04.cnf fulfilled No. of Restarts: 423 No. of Flips: 4267 time to process: 1 seconds.
uf250-04.cnf fulfilled No. of Restarts: 2832 No. of Flips: 799 time to process: 10 seconds.
uf250-04.cnf fulfilled No. of Restarts: 4357 No. of Flips: 4170 time to process: 17 seconds.
uf250-04.cnf fulfilled No. of Restarts: 239 No. of Flips: 4715 time to process: 0 seconds.
uf250-04.cnf , deadline. Restarts: 4620
uf250-04.cnf , deadline. Restarts: 4620
uf250-04.cnf fulfilled No. of Restarts: 2098 No. of Flips: 4757 time to process: 8 seconds.
uf250-04.cnf fulfilled No. of Restarts: 1723 No. of Flips: 1866 time to process: 6 seconds.
uf250-04.cnf fulfilled No. of Restarts: 2889 No. of Flips: 1922 time to process: 11 seconds.
uf250-04.cnf fulfilled No. of Restarts: 4313 No. of Flips: 2788 time to process: 16 seconds.
uf250-04.cnf fulfilled No. of Restarts: 607 No. of Flips: 3384 time to process: 2 seconds.
uf250-04.cnf fulfilled No. of Restarts: 1037 No. of Flips: 3718 time to process: 4 seconds.
uf250-04.cnf , deadline. Restarts: 4620
uf250-04.cnf fulfilled No. of Restarts: 960 No. of Flips: 3960 time to process: 3 seconds.
uf250-04.cnf fulfilled No. of Restarts: 1787 No. of Flips: 2068 time to process: 6 seconds.
uf250-04.cnf , deadline. Restarts: 4620
uf250-04.cnf , deadline. Restarts: 4620
uf250-04.cnf fulfilled No. of Restarts: 3198 No. of Flips: 2698 time to process: 12 seconds.
uf250-04.cnf fulfilled No. of Restarts: 2783 No. of Flips: 3297 time to process: 10 seconds.
uf250-04.cnf fulfilled No. of Restarts: 3189 No. of Flips: 1354 time to process: 12 seconds.
uf250-04.cnf , deadline. Restarts: 4620
uf250-04.cnf fulfilled No. of Restarts: 3444 No. of Flips: 3372 time to process: 13 seconds.
uf250-04.cnf fulfilled No. of Restarts: 513 No. of Flips: 1093 time to process: 1 seconds.
uf250-04.cnf fulfilled No. of Restarts: 2794 No. of Flips: 3952 time to process: 10 seconds.
uf250-04.cnf fulfilled No. of Restarts: 1372 No. of Flips: 1882 time to process: 5 seconds.
uf250-04.cnf fulfilled No. of Restarts: 784 No. of Flips: 3646 time to process: 3 seconds.
uf250-04.cnf fulfilled No. of Restarts: 987 No. of Flips: 3616 time to process: 3 seconds.
uf250-04.cnf fulfilled No. of Restarts: 55 No. of Flips: 4177 time to process: 0 seconds.
uf250-04.cnf fulfilled No. of Restarts: 4545 No. of Flips: 3490 time to process: 17 seconds.
uf250-04.cnf fulfilled No. of Restarts: 834 No. of Flips: 2200 time to process: 3 seconds.
uf250-04.cnf fulfilled No. of Restarts: 503 No. of Flips: 2054 time to process: 1 seconds.
uf250-04.cnf , deadline. Restarts: 4620
uf250-04.cnf fulfilled No. of Restarts: 1954 No. of Flips: 2008 time to process: 7 seconds.
uf250-04.cnf fulfilled No. of Restarts: 2079 No. of Flips: 2846 time to process: 8 seconds.
uf250-04.cnf , deadline. Restarts: 4620
uf250-04.cnf fulfilled No. of Restarts: 269 No. of Flips: 3206 time to process: 1 seconds.
uf250-04.cnf fulfilled No. of Restarts: 889 No. of Flips: 755 time to process: 3 seconds.
uf250-04.cnf , deadline. Restarts: 4620
uf250-04.cnf fulfilled No. of Restarts: 1775 No. of Flips: 4827 time to process: 6 seconds.
uf250-04.cnf fulfilled No. of Restarts: 730 No. of Flips: 1905 time to process: 2 seconds.
uf250-04.cnf fulfilled No. of Restarts: 428 No. of Flips: 3660 time to process: 1 seconds.
uf250-04.cnf fulfilled No. of Restarts: 2566 No. of Flips: 2178 time to process: 9 seconds.
uf250-04.cnf fulfilled No. of Restarts: 1844 No. of Flips: 4588 time to process: 7 seconds.
uf250-04.cnf fulfilled No. of Restarts: 3072 No. of Flips: 2578 time to process: 11 seconds.
uf250-04.cnf fulfilled No. of Restarts: 17 No. of Flips: 4068 time to process: 0 seconds.
uf250-04.cnf fulfilled No. of Restarts: 2558 No. of Flips: 3224 time to process: 9 seconds.
uf250-04.cnf fulfilled No. of Restarts: 1860 No. of Flips: 1677 time to process: 7 seconds.
uf250-04.cnf , deadline. Restarts: 4620
uf250-04.cnf fulfilled No. of Restarts: 1147 No. of Flips: 3829 time to process: 4 seconds.
uf250-04.cnf , deadline. Restarts: 4620
uf250-04.cnf fulfilled No. of Restarts: 121 No. of Flips: 2994 time to process: 0 seconds.
uf250-04.cnf , deadline. Restarts: 4620
uf250-04.cnf fulfilled No. of Restarts: 1273 No. of Flips: 4117 time to process: 5 seconds.
uf250-04.cnf fulfilled No. of Restarts: 4595 No. of Flips: 1764 time to process: 18 seconds.
uf250-04.cnf fulfilled No. of Restarts: 344 No. of Flips: 823 time to process: 1 seconds.
uf250-04.cnf fulfilled No. of Restarts: 3133 No. of Flips: 3355 time to process: 12 seconds.
uf250-04.cnf , deadline. Restarts: 4620
uf250-04.cnf fulfilled No. of Restarts: 1848 No. of Flips: 3209 time to process: 7 seconds.
uf250-04.cnf fulfilled No. of Restarts: 78 No. of Flips: 4413 time to process: 0 seconds.
uf250-04.cnf fulfilled No. of Restarts: 1121 No. of Flips: 3457 time to process: 4 seconds.
uf250-04.cnf , deadline. Restarts: 4620
uf250-04.cnf fulfilled No. of Restarts: 134 No. of Flips: 2107 time to process: 0 seconds.
uf250-04.cnf fulfilled No. of Restarts: 110 No. of Flips: 3984 time to process: 0 seconds.
uf250-04.cnf , deadline. Restarts: 4620
uf250-04.cnf fulfilled No. of Restarts: 170 No. of Flips: 3658 time to process: 0 seconds.
uf250-04.cnf fulfilled No. of Restarts: 466 No. of Flips: 2554 time to process: 1 seconds.
uf250-04.cnf , deadline. Restarts: 4620
uf250-04.cnf fulfilled No. of Restarts: 1391 No. of Flips: 3348 time to process: 5 seconds.
uf250-04.cnf fulfilled No. of Restarts: 494 No. of Flips: 3195 time to process: 2 seconds.
uf250-04.cnf fulfilled No. of Restarts: 1542 No. of Flips: 3564 time to process: 6 seconds.
uf250-04.cnf fulfilled No. of Restarts: 3172 No. of Flips: 4780 time to process: 12 seconds.
uf250-04.cnf fulfilled No. of Restarts: 354 No. of Flips: 2956 time to process: 1 seconds.
uf250-04.cnf fulfilled No. of Restarts: 1188 No. of Flips: 4632 time to process: 4 seconds.
uf250-04.cnf fulfilled No. of Restarts: 2083 No. of Flips: 3077 time to process: 8 seconds.
uf250-04.cnf fulfilled No. of Restarts: 935 No. of Flips: 2873 time to process: 3 seconds.
uf250-04.cnf , deadline. Restarts: 4620
uf250-04.cnf fulfilled No. of Restarts: 244 No. of Flips: 4948 time to process: 0 seconds.
uf250-04.cnf fulfilled No. of Restarts: 2004 No. of Flips: 2371 time to process: 7 seconds.
uf250-04.cnf , deadline. Restarts: 4620
uf250-04.cnf , deadline. Restarts: 4620
uf250-04.cnf fulfilled No. of Restarts: 113 No. of Flips: 1482 time to process: 0 seconds.
uf250-04.cnf fulfilled No. of Restarts: 198 No. of Flips: 1029 time to process: 0 seconds.
uf250-04.cnf fulfilled No. of Restarts: 728 No. of Flips: 1809 time to process: 2 seconds.
uf250-04.cnf fulfilled No. of Restarts: 615 No. of Flips: 3235 time to process: 2 seconds.
uf250-04.cnf fulfilled No. of Restarts: 2438 No. of Flips: 2125 time to process: 9 seconds.
uf250-04.cnf fulfilled No. of Restarts: 1659 No. of Flips: 4851 time to process: 6 seconds.
uf250-04.cnf fulfilled No. of Restarts: 1987 No. of Flips: 2671 time to process: 7 seconds.
uf250-04.cnf fulfilled No. of Restarts: 3047 No. of Flips: 1815 time to process: 11 seconds.
uf250-04.cnf , deadline. Restarts: 4620
uf250-04.cnf fulfilled No. of Restarts: 120 No. of Flips: 3308 time to process: 0 seconds.
uf250-04.cnf fulfilled No. of Restarts: 757 No. of Flips: 4282 time to process: 3 seconds.
uf250-04.cnf , deadline. Restarts: 4620
uf250-04.cnf fulfilled No. of Restarts: 2222 No. of Flips: 1393 time to process: 8 seconds.
uf250-04.cnf fulfilled No. of Restarts: 2029 No. of Flips: 1792 time to process: 7 seconds.
uf250-04.cnf fulfilled No. of Restarts: 3716 No. of Flips: 1670 time to process: 14 seconds.
uf250-04.cnf fulfilled No. of Restarts: 707 No. of Flips: 3458 time to process: 2 seconds.
uf250-04.cnf , deadline. Restarts: 4620
uf250-04.cnf fulfilled No. of Restarts: 297 No. of Flips: 3011 time to process: 1 seconds.
uf250-04.cnf fulfilled No. of Restarts: 1501 No. of Flips: 1841 time to process: 5 seconds.
uf250-04.cnf , deadline. Restarts: 4620
uf250-04.cnf fulfilled No. of Restarts: 3855 No. of Flips: 1208 time to process: 15 seconds.
uf250-04.cnf , deadline. Restarts: 4620
uf250-04.cnf fulfilled No. of Restarts: 1806 No. of Flips: 3763 time to process: 7 seconds.
uf250-04.cnf fulfilled No. of Restarts: 11 No. of Flips: 3661 time to process: 0 seconds.
uf250-04.cnf , deadline. Restarts: 4620
uf250-04.cnf fulfilled No. of Restarts: 3188 No. of Flips: 2873 time to process: 12 seconds.
uf250-04.cnf fulfilled No. of Restarts: 2447 No. of Flips: 2983 time to process: 9 seconds.
uf250-04.cnf fulfilled No. of Restarts: 4213 No. of Flips: 3622 time to process: 16 seconds.
uf250-04.cnf fulfilled No. of Restarts: 672 No. of Flips: 2915 time to process: 2 seconds.
uf250-04.cnf fulfilled No. of Restarts: 2055 No. of Flips: 3347 time to process: 8 seconds.
uf250-04.cnf fulfilled No. of Restarts: 121 No. of Flips: 4578 time to process: 0 seconds.
uf250-04.cnf fulfilled No. of Restarts: 2956 No. of Flips: 1140 time to process: 11 seconds.
uf250-04.cnf fulfilled No. of Restarts: 57 No. of Flips: 2113 time to process: 0 seconds.
uf250-04.cnf fulfilled No. of Restarts: 651 No. of Flips: 2439 time to process: 2 seconds.
uf250-04.cnf fulfilled No. of Restarts: 3378 No. of Flips: 4279 time to process: 12 seconds.
uf250-04.cnf , deadline. Restarts: 4620
uf250-04.cnf fulfilled No. of Restarts: 1113 No. of Flips: 1645 time to process: 4 seconds.
uf250-04.cnf , deadline. Restarts: 4620
uf250-04.cnf fulfilled No. of Restarts: 4334 No. of Flips: 665 time to process: 16 seconds.
uf250-04.cnf fulfilled No. of Restarts: 410 No. of Flips: 1945 time to process: 1 seconds.
uf250-04.cnf fulfilled No. of Restarts: 776 No. of Flips: 3513 time to process: 3 seconds.
uf250-04.cnf fulfilled No. of Restarts: 4049 No. of Flips: 4485 time to process: 15 seconds.
uf250-04.cnf fulfilled No. of Restarts: 1898 No. of Flips: 1801 time to process: 7 seconds.
uf250-04.cnf fulfilled No. of Restarts: 861 No. of Flips: 3609 time to process: 3 seconds.
uf250-04.cnf , deadline. Restarts: 4620
uf250-04.cnf fulfilled No. of Restarts: 1170 No. of Flips: 4654 time to process: 4 seconds.
uf250-04.cnf fulfilled No. of Restarts: 747 No. of Flips: 3000 time to process: 2 seconds.
uf250-04.cnf fulfilled No. of Restarts: 2003 No. of Flips: 2482 time to process: 8 seconds.
uf250-04.cnf fulfilled No. of Restarts: 2555 No. of Flips: 2151 time to process: 9 seconds.
uf250-04.cnf , deadline. Restarts: 4620
uf250-04.cnf fulfilled No. of Restarts: 2394 No. of Flips: 3479 time to process: 9 seconds.
uf250-04.cnf fulfilled No. of Restarts: 2124 No. of Flips: 2021 time to process: 8 seconds.
uf250-04.cnf , deadline. Restarts: 4620
uf250-04.cnf fulfilled No. of Restarts: 3461 No. of Flips: 1685 time to process: 13 seconds.
uf250-04.cnf , deadline. Restarts: 4620
uf250-04.cnf fulfilled No. of Restarts: 576 No. of Flips: 1404 time to process: 2 seconds.
uf250-04.cnf , deadline. Restarts: 4620
uf250-04.cnf fulfilled No. of Restarts: 2419 No. of Flips: 2285 time to process: 9 seconds.
uf250-04.cnf , deadline. Restarts: 4620
uf250-04.cnf fulfilled No. of Restarts: 4050 No. of Flips: 3843 time to process: 15 seconds.
uf250-04.cnf fulfilled No. of Restarts: 3024 No. of Flips: 2589 time to process: 12 seconds.
uf250-04.cnf fulfilled No. of Restarts: 943 No. of Flips: 1675 time to process: 3 seconds.
uf250-04.cnf , deadline. Restarts: 4620
uf250-04.cnf fulfilled No. of Restarts: 891 No. of Flips: 2112 time to process: 3 seconds.
uf250-04.cnf fulfilled No. of Restarts: 258 No. of Flips: 2207 time to process: 1 seconds.
uf250-04.cnf fulfilled No. of Restarts: 1259 No. of Flips: 3274 time to process: 4 seconds.
uf250-04.cnf fulfilled No. of Restarts: 727 No. of Flips: 3786 time to process: 2 seconds.
uf250-04.cnf fulfilled No. of Restarts: 159 No. of Flips: 1797 time to process: 0 seconds.
uf250-04.cnf fulfilled No. of Restarts: 1429 No. of Flips: 1930 time to process: 5 seconds.
uf250-04.cnf fulfilled No. of Restarts: 876 No. of Flips: 3435 time to process: 3 seconds.
uf250-04.cnf fulfilled No. of Restarts: 1868 No. of Flips: 1480 time to process: 7 seconds.
uf250-04.cnf , deadline. Restarts: 4620
uf250-04.cnf fulfilled No. of Restarts: 2569 No. of Flips: 3321 time to process: 9 seconds.
uf250-04.cnf fulfilled No. of Restarts: 3959 No. of Flips: 1220 time to process: 15 seconds.
uf250-04.cnf , deadline. Restarts: 4620
uf250-04.cnf , deadline. Restarts: 4620
uf250-04.cnf , deadline. Restarts: 4620
uf250-04.cnf fulfilled No. of Restarts: 184 No. of Flips: 3552 time to process: 0 seconds.
uf250-04.cnf , deadline. Restarts: 4620
uf250-04.cnf , deadline. Restarts: 4620
uf250-04.cnf fulfilled No. of Restarts: 3296 No. of Flips: 2157 time to process: 12 seconds.
uf250-04.cnf fulfilled No. of Restarts: 1764 No. of Flips: 1397 time to process: 6 seconds.
uf250-04.cnf fulfilled No. of Restarts: 3217 No. of Flips: 2477 time to process: 12 seconds.
uf250-04.cnf fulfilled No. of Restarts: 1910 No. of Flips: 4719 time to process: 7 seconds.
uf250-04.cnf fulfilled No. of Restarts: 4040 No. of Flips: 4898 time to process: 15 seconds.
uf250-04.cnf fulfilled No. of Restarts: 3543 No. of Flips: 4656 time to process: 13 seconds.
uf250-04.cnf , deadline. Restarts: 4620
uf250-04.cnf fulfilled No. of Restarts: 2176 No. of Flips: 2531 time to process: 8 seconds.
uf250-04.cnf fulfilled No. of Restarts: 1490 No. of Flips: 3923 time to process: 5 seconds.
uf250-04.cnf fulfilled No. of Restarts: 1132 No. of Flips: 1148 time to process: 4 seconds.
uf250-04.cnf , deadline. Restarts: 4620
uf250-04.cnf fulfilled No. of Restarts: 1696 No. of Flips: 2612 time to process: 6 seconds.
uf250-04.cnf , deadline. Restarts: 4620
uf250-04.cnf fulfilled No. of Restarts: 2780 No. of Flips: 2930 time to process: 10 seconds.
uf250-04.cnf , deadline. Restarts: 4620
uf250-04.cnf fulfilled No. of Restarts: 1483 No. of Flips: 2523 time to process: 5 seconds.
uf250-04.cnf , deadline. Restarts: 4620
uf250-04.cnf , deadline. Restarts: 4620
uf250-04.cnf fulfilled No. of Restarts: 92 No. of Flips: 3174 time to process: 0 seconds.
uf250-04.cnf fulfilled No. of Restarts: 957 No. of Flips: 4277 time to process: 3 seconds.
uf250-04.cnf fulfilled No. of Restarts: 1445 No. of Flips: 2080 time to process: 5 seconds.
uf250-04.cnf fulfilled No. of Restarts: 3719 No. of Flips: 3959 time to process: 14 seconds.
uf250-04.cnf fulfilled No. of Restarts: 1744 No. of Flips: 3618 time to process: 6 seconds.
uf250-04.cnf fulfilled No. of Restarts: 2744 No. of Flips: 1178 time to process: 10 seconds.
uf250-04.cnf fulfilled No. of Restarts: 1045 No. of Flips: 3882 time to process: 4 seconds.
uf250-04.cnf , deadline. Restarts: 4620
uf250-04.cnf , deadline. Restarts: 4620
uf250-04.cnf fulfilled No. of Restarts: 1354 No. of Flips: 2596 time to process: 5 seconds.
uf250-04.cnf fulfilled No. of Restarts: 2081 No. of Flips: 697 time to process: 7 seconds.
uf250-04.cnf fulfilled No. of Restarts: 1249 No. of Flips: 3706 time to process: 4 seconds.
uf250-04.cnf , deadline. Restarts: 4620
uf250-04.cnf fulfilled No. of Restarts: 4511 No. of Flips: 3760 time to process: 17 seconds.
uf250-04.cnf fulfilled No. of Restarts: 3525 No. of Flips: 4226 time to process: 13 seconds.
uf250-04.cnf fulfilled No. of Restarts: 895 No. of Flips: 4110 time to process: 3 seconds.
uf250-04.cnf fulfilled No. of Restarts: 2938 No. of Flips: 1070 time to process: 11 seconds.
uf250-04.cnf fulfilled No. of Restarts: 1434 No. of Flips: 3414 time to process: 5 seconds.
uf250-04.cnf fulfilled No. of Restarts: 3178 No. of Flips: 2985 time to process: 12 seconds.
uf250-04.cnf fulfilled No. of Restarts: 581 No. of Flips: 4466 time to process: 2 seconds.
uf250-04.cnf fulfilled No. of Restarts: 1705 No. of Flips: 3386 time to process: 6 seconds.
uf250-04.cnf fulfilled No. of Restarts: 405 No. of Flips: 584 time to process: 1 seconds.
uf250-04.cnf , deadline. Restarts: 4620
uf250-04.cnf fulfilled No. of Restarts: 28 No. of Flips: 2499 time to process: 0 seconds.
uf250-04.cnf fulfilled No. of Restarts: 55 No. of Flips: 2234 time to process: 0 seconds.
uf250-04.cnf , deadline. Restarts: 4620
uf250-04.cnf fulfilled No. of Restarts: 3471 No. of Flips: 4584 time to process: 13 seconds.
uf250-04.cnf fulfilled No. of Restarts: 1412 No. of Flips: 4551 time to process: 5 seconds.
uf250-04.cnf , deadline. Restarts: 4620
uf250-04.cnf , deadline. Restarts: 4620
uf250-04.cnf fulfilled No. of Restarts: 633 No. of Flips: 2044 time to process: 2 seconds.
uf250-04.cnf fulfilled No. of Restarts: 1874 No. of Flips: 3515 time to process: 7 seconds.
uf250-04.cnf fulfilled No. of Restarts: 1344 No. of Flips: 4630 time to process: 5 seconds.
uf250-04.cnf fulfilled No. of Restarts: 2200 No. of Flips: 2866 time to process: 8 seconds.
uf250-04.cnf fulfilled No. of Restarts: 1464 No. of Flips: 837 time to process: 5 seconds.
uf250-04.cnf , deadline. Restarts: 4620
uf250-04.cnf fulfilled No. of Restarts: 2619 No. of Flips: 2273 time to process: 10 seconds.
uf250-04.cnf fulfilled No. of Restarts: 606 No. of Flips: 4721 time to process: 2 seconds.
uf250-04.cnf , deadline. Restarts: 4620
uf250-04.cnf fulfilled No. of Restarts: 32 No. of Flips: 4040 time to process: 0 seconds.
uf250-04.cnf fulfilled No. of Restarts: 2323 No. of Flips: 714 time to process: 8 seconds.
uf250-04.cnf fulfilled No. of Restarts: 811 No. of Flips: 2233 time to process: 3 seconds.
uf250-04.cnf fulfilled No. of Restarts: 250 No. of Flips: 3020 time to process: 1 seconds.
uf250-04.cnf fulfilled No. of Restarts: 2224 No. of Flips: 3185 time to process: 8 seconds.
uf250-04.cnf fulfilled No. of Restarts: 3196 No. of Flips: 4943 time to process: 12 seconds.
uf250-04.cnf fulfilled No. of Restarts: 390 No. of Flips: 2946 time to process: 1 seconds.
uf250-04.cnf fulfilled No. of Restarts: 4020 No. of Flips: 1540 time to process: 15 seconds.
uf250-04.cnf fulfilled No. of Restarts: 1839 No. of Flips: 1146 time to process: 7 seconds.
uf250-04.cnf , deadline. Restarts: 4620
uf250-04.cnf fulfilled No. of Restarts: 1154 No. of Flips: 1699 time to process: 4 seconds.
uf250-04.cnf fulfilled No. of Restarts: 559 No. of Flips: 3848 time to process: 2 seconds.
uf250-04.cnf fulfilled No. of Restarts: 3234 No. of Flips: 3871 time to process: 12 seconds.
uf250-04.cnf fulfilled No. of Restarts: 1778 No. of Flips: 1831 time to process: 6 seconds.
uf250-04.cnf , deadline. Restarts: 4620
uf250-04.cnf fulfilled No. of Restarts: 177 No. of Flips: 1422 time to process: 0 seconds.
uf250-04.cnf fulfilled No. of Restarts: 765 No. of Flips: 4605 time to process: 2 seconds.
uf250-04.cnf , deadline. Restarts: 4620
uf250-04.cnf , deadline. Restarts: 4620
uf250-04.cnf , deadline. Restarts: 4620
uf250-04.cnf fulfilled No. of Restarts: 3608 No. of Flips: 4527 time to process: 13 seconds.
uf250-04.cnf fulfilled No. of Restarts: 867 No. of Flips: 1625 time to process: 3 seconds.
uf250-04.cnf fulfilled No. of Restarts: 857 No. of Flips: 2061 time to process: 3 seconds.
uf250-04.cnf fulfilled No. of Restarts: 1933 No. of Flips: 4613 time to process: 7 seconds.
uf250-04.cnf fulfilled No. of Restarts: 4508 No. of Flips: 3113 time to process: 17 seconds.
uf250-04.cnf , deadline. Restarts: 4620
uf250-04.cnf fulfilled No. of Restarts: 596 No. of Flips: 4586 time to process: 2 seconds.
uf250-04.cnf fulfilled No. of Restarts: 1642 No. of Flips: 3956 time to process: 6 seconds.
uf250-04.cnf fulfilled No. of Restarts: 2434 No. of Flips: 3329 time to process: 9 seconds.
uf250-04.cnf fulfilled No. of Restarts: 4546 No. of Flips: 1747 time to process: 17 seconds.
uf250-04.cnf fulfilled No. of Restarts: 4114 No. of Flips: 3457 time to process: 15 seconds.
uf250-04.cnf fulfilled No. of Restarts: 2399 No. of Flips: 3921 time to process: 9 seconds.
uf250-04.cnf , deadline. Restarts: 4620
uf250-04.cnf , deadline. Restarts: 4620
uf250-04.cnf fulfilled No. of Restarts: 940 No. of Flips: 1874 time to process: 3 seconds.
uf250-04.cnf fulfilled No. of Restarts: 271 No. of Flips: 2727 time to process: 1 seconds.
uf250-04.cnf , deadline. Restarts: 4620
uf250-04.cnf , deadline. Restarts: 4620
uf250-04.cnf fulfilled No. of Restarts: 2030 No. of Flips: 2987 time to process: 7 seconds.
uf250-04.cnf fulfilled No. of Restarts: 1158 No. of Flips: 1651 time to process: 4 seconds.
uf250-04.cnf fulfilled No. of Restarts: 44 No. of Flips: 3365 time to process: 0 seconds.
uf250-04.cnf fulfilled No. of Restarts: 49 No. of Flips: 1390 time to process: 0 seconds.
uf250-04.cnf fulfilled No. of Restarts: 1262 No. of Flips: 2483 time to process: 5 seconds.
uf250-04.cnf fulfilled No. of Restarts: 692 No. of Flips: 1241 time to process: 2 seconds.
uf250-04.cnf fulfilled No. of Restarts: 218 No. of Flips: 795 time to process: 0 seconds.
uf250-04.cnf , deadline. Restarts: 4620
uf250-04.cnf fulfilled No. of Restarts: 3407 No. of Flips: 3103 time to process: 13 seconds.
uf250-04.cnf , deadline. Restarts: 4620
uf250-04.cnf , deadline. Restarts: 4620
uf250-04.cnf fulfilled No. of Restarts: 18 No. of Flips: 1712 time to process: 0 seconds.
uf250-04.cnf , deadline. Restarts: 4620
uf250-04.cnf , deadline. Restarts: 4620
uf250-04.cnf , deadline. Restarts: 4620
uf250-04.cnf , deadline. Restarts: 4620
uf250-04.cnf fulfilled No. of Restarts: 4357 No. of Flips: 4944 time to process: 16 seconds.
uf250-04.cnf fulfilled No. of Restarts: 2527 No. of Flips: 1511 time to process: 9 seconds.
uf250-04.cnf fulfilled No. of Restarts: 2886 No. of Flips: 2549 time to process: 11 seconds.
uf250-04.cnf , deadline. Restarts: 4620
uf250-04.cnf fulfilled No. of Restarts: 1465 No. of Flips: 4067 time to process: 5 seconds.
uf250-04.cnf fulfilled No. of Restarts: 2952 No. of Flips: 1813 time to process: 11 seconds.
uf250-04.cnf fulfilled No. of Restarts: 1941 No. of Flips: 4727 time to process: 7 seconds.
uf250-04.cnf , deadline. Restarts: 4620
uf250-04.cnf fulfilled No. of Restarts: 771 No. of Flips: 3797 time to process: 2 seconds.
uf250-04.cnf , deadline. Restarts: 4620
uf250-04.cnf fulfilled No. of Restarts: 615 No. of Flips: 4521 time to process: 2 seconds.
uf250-04.cnf fulfilled No. of Restarts: 2296 No. of Flips: 3911 time to process: 8 seconds.
uf250-04.cnf , deadline. Restarts: 4620
uf250-04.cnf fulfilled No. of Restarts: 188 No. of Flips: 2994 time to process: 0 seconds.
uf250-04.cnf , deadline. Restarts: 4620
uf250-04.cnf fulfilled No. of Restarts: 113 No. of Flips: 1198 time to process: 0 seconds.
uf250-04.cnf fulfilled No. of Restarts: 3726 No. of Flips: 4196 time to process: 14 seconds.
uf250-04.cnf , deadline. Restarts: 4620
uf250-04.cnf fulfilled No. of Restarts: 852 No. of Flips: 4973 time to process: 3 seconds.
uf250-04.cnf fulfilled No. of Restarts: 174 No. of Flips: 2719 time to process: 0 seconds.
uf250-04.cnf fulfilled No. of Restarts: 3356 No. of Flips: 3598 time to process: 13 seconds.
uf250-04.cnf , deadline. Restarts: 4620
uf250-04.cnf fulfilled No. of Restarts: 2203 No. of Flips: 4780 time to process: 8 seconds.
uf250-04.cnf fulfilled No. of Restarts: 4524 No. of Flips: 4608 time to process: 17 seconds.
uf250-04.cnf , deadline. Restarts: 4620
uf250-04.cnf fulfilled No. of Restarts: 371 No. of Flips: 2495 time to process: 1 seconds.
uf250-04.cnf fulfilled No. of Restarts: 644 No. of Flips: 4322 time to process: 2 seconds.
uf250-04.cnf fulfilled No. of Restarts: 251 No. of Flips: 491 time to process: 1 seconds.
uf250-04.cnf , deadline. Restarts: 4620
uf250-04.cnf fulfilled No. of Restarts: 994 No. of Flips: 2900 time to process: 4 seconds.
uf250-04.cnf fulfilled No. of Restarts: 2232 No. of Flips: 3411 time to process: 9 seconds.
uf250-04.cnf fulfilled No. of Restarts: 305 No. of Flips: 4822 time to process: 1 seconds.
uf250-04.cnf , deadline. Restarts: 4620
uf250-04.cnf , deadline. Restarts: 4620
uf250-04.cnf fulfilled No. of Restarts: 4574 No. of Flips: 4787 time to process: 17 seconds.
uf250-04.cnf fulfilled No. of Restarts: 4562 No. of Flips: 2473 time to process: 17 seconds.
uf250-04.cnf fulfilled No. of Restarts: 764 No. of Flips: 1583 time to process: 3 seconds.
uf250-04.cnf fulfilled No. of Restarts: 1510 No. of Flips: 3878 time to process: 5 seconds.
uf250-04.cnf fulfilled No. of Restarts: 2864 No. of Flips: 3868 time to process: 11 seconds.
uf250-04.cnf , deadline. Restarts: 4620
uf250-04.cnf fulfilled No. of Restarts: 1477 No. of Flips: 2660 time to process: 5 seconds.
uf250-04.cnf fulfilled No. of Restarts: 225 No. of Flips: 2134 time to process: 0 seconds.
uf250-04.cnf fulfilled No. of Restarts: 1331 No. of Flips: 3479 time to process: 5 seconds.
uf250-04.cnf fulfilled No. of Restarts: 2263 No. of Flips: 1480 time to process: 8 seconds.
uf250-04.cnf , deadline. Restarts: 4620
uf250-04.cnf , deadline. Restarts: 4620
uf250-04.cnf fulfilled No. of Restarts: 3015 No. of Flips: 1082 time to process: 11 seconds.
uf250-04.cnf fulfilled No. of Restarts: 2474 No. of Flips: 1296 time to process: 9 seconds.
uf250-04.cnf fulfilled No. of Restarts: 2797 No. of Flips: 1152 time to process: 10 seconds.
uf250-04.cnf fulfilled No. of Restarts: 106 No. of Flips: 3551 time to process: 0 seconds.
uf250-04.cnf , deadline. Restarts: 4620
uf250-04.cnf , deadline. Restarts: 4620
uf250-04.cnf fulfilled No. of Restarts: 2998 No. of Flips: 1731 time to process: 11 seconds.
uf250-04.cnf fulfilled No. of Restarts: 2204 No. of Flips: 1600 time to process: 8 seconds.
uf250-04.cnf fulfilled No. of Restarts: 1175 No. of Flips: 2930 time to process: 4 seconds.
uf250-04.cnf fulfilled No. of Restarts: 252 No. of Flips: 2385 time to process: 1 seconds.
uf250-04.cnf fulfilled No. of Restarts: 3546 No. of Flips: 4858 time to process: 13 seconds.
uf250-04.cnf fulfilled No. of Restarts: 3792 No. of Flips: 2930 time to process: 14 seconds.
uf250-04.cnf fulfilled No. of Restarts: 1366 No. of Flips: 2711 time to process: 5 seconds.
uf250-04.cnf fulfilled No. of Restarts: 769 No. of Flips: 4398 time to process: 3 seconds.
uf250-04.cnf fulfilled No. of Restarts: 849 No. of Flips: 2540 time to process: 3 seconds.
uf250-04.cnf fulfilled No. of Restarts: 2346 No. of Flips: 1940 time to process: 9 seconds.
uf250-04.cnf fulfilled No. of Restarts: 4549 No. of Flips: 3064 time to process: 17 seconds.
uf250-04.cnf fulfilled No. of Restarts: 751 No. of Flips: 4600 time to process: 3 seconds.
uf250-04.cnf fulfilled No. of Restarts: 89 No. of Flips: 4689 time to process: 0 seconds.
uf250-04.cnf fulfilled No. of Restarts: 395 No. of Flips: 883 time to process: 1 seconds.
uf250-04.cnf , deadline. Restarts: 4620
uf250-04.cnf fulfilled No. of Restarts: 4222 No. of Flips: 1197 time to process: 16 seconds.
uf250-04.cnf fulfilled No. of Restarts: 717 No. of Flips: 4312 time to process: 2 seconds.
uf250-04.cnf , deadline. Restarts: 4620
uf250-04.cnf fulfilled No. of Restarts: 404 No. of Flips: 3084 time to process: 1 seconds.
uf250-04.cnf fulfilled No. of Restarts: 869 No. of Flips: 4235 time to process: 3 seconds.
uf250-04.cnf fulfilled No. of Restarts: 1594 No. of Flips: 3444 time to process: 6 seconds.
uf250-04.cnf fulfilled No. of Restarts: 3734 No. of Flips: 4751 time to process: 14 seconds.
uf250-04.cnf fulfilled No. of Restarts: 3687 No. of Flips: 4407 time to process: 14 seconds.
uf250-04.cnf fulfilled No. of Restarts: 3792 No. of Flips: 2902 time to process: 14 seconds.
uf250-04.cnf , deadline. Restarts: 4620
uf250-04.cnf fulfilled No. of Restarts: 3855 No. of Flips: 2037 time to process: 14 seconds.
uf250-04.cnf fulfilled No. of Restarts: 485 No. of Flips: 2669 time to process: 1 seconds.
uf250-04.cnf fulfilled No. of Restarts: 4004 No. of Flips: 2452 time to process: 15 seconds.
uf250-04.cnf fulfilled No. of Restarts: 1701 No. of Flips: 2808 time to process: 6 seconds.
uf250-04.cnf , deadline. Restarts: 4620
uf250-04.cnf fulfilled No. of Restarts: 183 No. of Flips: 1736 time to process: 0 seconds.
uf250-04.cnf fulfilled No. of Restarts: 4026 No. of Flips: 1121 time to process: 15 seconds.
uf250-04.cnf fulfilled No. of Restarts: 492 No. of Flips: 1722 time to process: 1 seconds.
uf250-04.cnf fulfilled No. of Restarts: 3589 No. of Flips: 3919 time to process: 13 seconds.
uf250-04.cnf fulfilled No. of Restarts: 558 No. of Flips: 2302 time to process: 2 seconds.
uf250-04.cnf , deadline. Restarts: 4620
uf250-04.cnf fulfilled No. of Restarts: 3285 No. of Flips: 4941 time to process: 12 seconds.
uf250-04.cnf fulfilled No. of Restarts: 1645 No. of Flips: 2921 time to process: 6 seconds.
uf250-04.cnf fulfilled No. of Restarts: 1995 No. of Flips: 4226 time to process: 7 seconds.
uf250-04.cnf fulfilled No. of Restarts: 287 No. of Flips: 3685 time to process: 1 seconds.
uf250-04.cnf , deadline. Restarts: 4620
uf250-04.cnf , deadline. Restarts: 4620
uf250-04.cnf fulfilled No. of Restarts: 3572 No. of Flips: 2397 time to process: 13 seconds.
uf250-04.cnf fulfilled No. of Restarts: 2889 No. of Flips: 2255 time to process: 10 seconds.
uf250-04.cnf fulfilled No. of Restarts: 1466 No. of Flips: 3283 time to process: 5 seconds.
uf250-04.cnf , deadline. Restarts: 4620
uf250-04.cnf fulfilled No. of Restarts: 170 No. of Flips: 2721 time to process: 0 seconds.
uf250-04.cnf fulfilled No. of Restarts: 3272 No. of Flips: 2240 time to process: 12 seconds.
uf250-04.cnf fulfilled No. of Restarts: 1287 No. of Flips: 1771 time to process: 5 seconds.
uf250-04.cnf , deadline. Restarts: 4620
uf250-04.cnf fulfilled No. of Restarts: 1858 No. of Flips: 2898 time to process: 7 seconds.
uf250-04.cnf , deadline. Restarts: 4620
uf250-04.cnf fulfilled No. of Restarts: 2012 No. of Flips: 4579 time to process: 7 seconds.
uf250-04.cnf fulfilled No. of Restarts: 2820 No. of Flips: 4177 time to process: 10 seconds.
uf250-04.cnf fulfilled No. of Restarts: 589 No. of Flips: 1050 time to process: 2 seconds.
uf250-04.cnf fulfilled No. of Restarts: 2931 No. of Flips: 2252 time to process: 11 seconds.
uf250-04.cnf fulfilled No. of Restarts: 2862 No. of Flips: 1921 time to process: 11 seconds.
uf250-04.cnf fulfilled No. of Restarts: 2637 No. of Flips: 4960 time to process: 10 seconds.
uf250-04.cnf fulfilled No. of Restarts: 1371 No. of Flips: 1733 time to process: 5 seconds.
uf250-04.cnf fulfilled No. of Restarts: 4582 No. of Flips: 1821 time to process: 17 seconds.
uf250-04.cnf , deadline. Restarts: 4620
uf250-04.cnf , deadline. Restarts: 4620
uf250-04.cnf fulfilled No. of Restarts: 807 No. of Flips: 2377 time to process: 3 seconds.
uf250-04.cnf , deadline. Restarts: 4620
uf250-04.cnf fulfilled No. of Restarts: 1373 No. of Flips: 3491 time to process: 5 seconds.
uf250-04.cnf fulfilled No. of Restarts: 987 No. of Flips: 1372 time to process: 3 seconds.
uf250-04.cnf fulfilled No. of Restarts: 2676 No. of Flips: 3701 time to process: 10 seconds.
uf250-04.cnf , deadline. Restarts: 4620
uf250-04.cnf fulfilled No. of Restarts: 2090 No. of Flips: 3363 time to process: 7 seconds.
uf250-04.cnf fulfilled No. of Restarts: 2421 No. of Flips: 1029 time to process: 9 seconds.
uf250-04.cnf fulfilled No. of Restarts: 2433 No. of Flips: 3300 time to process: 9 seconds.
uf250-04.cnf fulfilled No. of Restarts: 2545 No. of Flips: 2817 time to process: 9 seconds.
uf250-04.cnf fulfilled No. of Restarts: 285 No. of Flips: 2403 time to process: 1 seconds.
uf250-04.cnf , deadline. Restarts: 4620
uf250-04.cnf fulfilled No. of Restarts: 1463 No. of Flips: 2512 time to process: 5 seconds.
uf250-04.cnf fulfilled No. of Restarts: 4 No. of Flips: 1634 time to process: 0 seconds.
uf250-04.cnf , deadline. Restarts: 4620
uf250-04.cnf fulfilled No. of Restarts: 1356 No. of Flips: 1866 time to process: 5 seconds.
uf250-04.cnf fulfilled No. of Restarts: 2399 No. of Flips: 4264 time to process: 9 seconds.
uf250-04.cnf fulfilled No. of Restarts: 3175 No. of Flips: 4048 time to process: 12 seconds.
uf250-04.cnf , deadline. Restarts: 4620
uf250-04.cnf , deadline. Restarts: 4620
uf250-04.cnf fulfilled No. of Restarts: 2283 No. of Flips: 3131 time to process: 8 seconds.
uf250-04.cnf fulfilled No. of Restarts: 3778 No. of Flips: 4457 time to process: 14 seconds.
uf250-04.cnf , deadline. Restarts: 4620
uf250-04.cnf fulfilled No. of Restarts: 608 No. of Flips: 4043 time to process: 2 seconds.
uf250-04.cnf fulfilled No. of Restarts: 4289 No. of Flips: 2596 time to process: 16 seconds.
uf250-04.cnf fulfilled No. of Restarts: 410 No. of Flips: 3978 time to process: 1 seconds.
uf250-04.cnf fulfilled No. of Restarts: 848 No. of Flips: 1256 time to process: 3 seconds.
uf250-04.cnf fulfilled No. of Restarts: 292 No. of Flips: 2242 time to process: 1 seconds.
uf250-04.cnf fulfilled No. of Restarts: 1485 No. of Flips: 1129 time to process: 5 seconds.
uf250-04.cnf fulfilled No. of Restarts: 1346 No. of Flips: 3498 time to process: 5 seconds.
uf250-04.cnf , deadline. Restarts: 4620
uf250-04.cnf fulfilled No. of Restarts: 2174 No. of Flips: 2975 time to process: 8 seconds.
uf250-04.cnf , deadline. Restarts: 4620
uf250-04.cnf fulfilled No. of Restarts: 1299 No. of Flips: 3657 time to process: 5 seconds.
uf250-04.cnf fulfilled No. of Restarts: 1633 No. of Flips: 1785 time to process: 6 seconds.
uf250-04.cnf , deadline. Restarts: 4620
uf250-04.cnf fulfilled No. of Restarts: 287 No. of Flips: 4121 time to process: 1 seconds.
uf250-04.cnf , deadline. Restarts: 4620
uf250-04.cnf fulfilled No. of Restarts: 1874 No. of Flips: 3501 time to process: 7 seconds.
uf250-04.cnf fulfilled No. of Restarts: 2869 No. of Flips: 4617 time to process: 11 seconds.
uf250-04.cnf , deadline. Restarts: 4620
uf250-04.cnf , deadline. Restarts: 4620
uf250-04.cnf , deadline. Restarts: 4620
uf250-04.cnf fulfilled No. of Restarts: 4124 No. of Flips: 1439 time to process: 15 seconds.
uf250-04.cnf fulfilled No. of Restarts: 2424 No. of Flips: 4155 time to process: 9 seconds.
uf250-04.cnf fulfilled No. of Restarts: 3354 No. of Flips: 2784 time to process: 12 seconds.
uf250-04.cnf fulfilled No. of Restarts: 2166 No. of Flips: 2790 time to process: 8 seconds.
uf250-04.cnf fulfilled No. of Restarts: 1164 No. of Flips: 4551 time to process: 4 seconds.
uf250-04.cnf fulfilled No. of Restarts: 1805 No. of Flips: 1208 time to process: 6 seconds.
uf250-04.cnf fulfilled No. of Restarts: 1417 No. of Flips: 3082 time to process: 5 seconds.
uf250-04.cnf fulfilled No. of Restarts: 1204 No. of Flips: 2158 time to process: 4 seconds.
uf250-04.cnf fulfilled No. of Restarts: 4319 No. of Flips: 1279 time to process: 16 seconds.
uf250-04.cnf , deadline. Restarts: 4620
uf250-04.cnf fulfilled No. of Restarts: 393 No. of Flips: 2979 time to process: 1 seconds.
uf250-04.cnf fulfilled No. of Restarts: 2158 No. of Flips: 2397 time to process: 8 seconds.
uf250-04.cnf fulfilled No. of Restarts: 2647 No. of Flips: 1552 time to process: 10 seconds.
uf250-04.cnf fulfilled No. of Restarts: 1032 No. of Flips: 1706 time to process: 4 seconds.
uf250-04.cnf fulfilled No. of Restarts: 1907 No. of Flips: 3134 time to process: 7 seconds.
uf250-04.cnf fulfilled No. of Restarts: 4 No. of Flips: 1929 time to process: 0 seconds.
uf250-04.cnf fulfilled No. of Restarts: 3870 No. of Flips: 1577 time to process: 15 seconds.
uf250-04.cnf fulfilled No. of Restarts: 1811 No. of Flips: 4219 time to process: 6 seconds.
uf250-04.cnf fulfilled No. of Restarts: 1589 No. of Flips: 4434 time to process: 6 seconds.
uf250-04.cnf fulfilled No. of Restarts: 2006 No. of Flips: 3317 time to process: 7 seconds.
uf250-04.cnf fulfilled No. of Restarts: 1337 No. of Flips: 3922 time to process: 5 seconds.
uf250-04.cnf fulfilled No. of Restarts: 2948 No. of Flips: 3408 time to process: 11 seconds.
uf250-04.cnf fulfilled No. of Restarts: 1268 No. of Flips: 1994 time to process: 4 seconds.
uf250-04.cnf fulfilled No. of Restarts: 815 No. of Flips: 4924 time to process: 3 seconds.
uf250-04.cnf fulfilled No. of Restarts: 3599 No. of Flips: 3573 time to process: 13 seconds.
uf250-04.cnf , deadline. Restarts: 4620
uf250-04.cnf , deadline. Restarts: 4620
uf250-04.cnf , deadline. Restarts: 4620
uf250-04.cnf , deadline. Restarts: 4620
uf250-04.cnf fulfilled No. of Restarts: 572 No. of Flips: 3666 time to process: 2 seconds.
uf250-04.cnf , deadline. Restarts: 4620
uf250-04.cnf fulfilled No. of Restarts: 4453 No. of Flips: 810 time to process: 17 seconds.
uf250-04.cnf fulfilled No. of Restarts: 138 No. of Flips: 2503 time to process: 0 seconds.
uf250-04.cnf , deadline. Restarts: 4620
uf250-04.cnf fulfilled No. of Restarts: 877 No. of Flips: 2684 time to process: 3 seconds.
uf250-04.cnf , deadline. Restarts: 4620
uf250-04.cnf fulfilled No. of Restarts: 74 No. of Flips: 4238 time to process: 0 seconds.
uf250-04.cnf fulfilled No. of Restarts: 3708 No. of Flips: 3076 time to process: 14 seconds.
uf250-04.cnf , deadline. Restarts: 4620
uf250-04.cnf fulfilled No. of Restarts: 2225 No. of Flips: 1202 time to process: 8 seconds.
uf250-04.cnf fulfilled No. of Restarts: 425 No. of Flips: 827 time to process: 1 seconds.
uf250-04.cnf fulfilled No. of Restarts: 668 No. of Flips: 4860 time to process: 2 seconds.
uf250-04.cnf , deadline. Restarts: 4620
uf250-04.cnf fulfilled No. of Restarts: 2357 No. of Flips: 3165 time to process: 9 seconds.
uf250-04.cnf fulfilled No. of Restarts: 3900 No. of Flips: 1143 time to process: 15 seconds.
uf250-04.cnf fulfilled No. of Restarts: 1592 No. of Flips: 4716 time to process: 6 seconds.
uf250-04.cnf , deadline. Restarts: 4620
uf250-04.cnf fulfilled No. of Restarts: 4365 No. of Flips: 1405 time to process: 16 seconds.
uf250-04.cnf fulfilled No. of Restarts: 3016 No. of Flips: 2717 time to process: 11 seconds.
uf250-04.cnf fulfilled No. of Restarts: 219 No. of Flips: 2619 time to process: 0 seconds.
uf250-04.cnf fulfilled No. of Restarts: 144 No. of Flips: 3698 time to process: 0 seconds.
uf250-04.cnf fulfilled No. of Restarts: 2663 No. of Flips: 3373 time to process: 10 seconds.
uf250-04.cnf fulfilled No. of Restarts: 1489 No. of Flips: 3843 time to process: 5 seconds.
uf250-04.cnf fulfilled No. of Restarts: 1986 No. of Flips: 1531 time to process: 7 seconds.
uf250-04.cnf fulfilled No. of Restarts: 724 No. of Flips: 3318 time to process: 2 seconds.
uf250-04.cnf fulfilled No. of Restarts: 1470 No. of Flips: 2931 time to process: 5 seconds.
uf250-04.cnf fulfilled No. of Restarts: 1877 No. of Flips: 4038 time to process: 7 seconds.
uf250-04.cnf fulfilled No. of Restarts: 3672 No. of Flips: 2604 time to process: 14 seconds.
uf250-04.cnf , deadline. Restarts: 4620
uf250-04.cnf fulfilled No. of Restarts: 2065 No. of Flips: 2108 time to process: 8 seconds.
uf250-04.cnf fulfilled No. of Restarts: 1890 No. of Flips: 2319 time to process: 7 seconds.
uf250-04.cnf fulfilled No. of Restarts: 4114 No. of Flips: 3436 time to process: 16 seconds.
uf250-04.cnf fulfilled No. of Restarts: 4398 No. of Flips: 4312 time to process: 17 seconds.
uf250-04.cnf fulfilled No. of Restarts: 2240 No. of Flips: 2848 time to process: 8 seconds.
uf250-04.cnf , deadline. Restarts: 4620
uf250-04.cnf fulfilled No. of Restarts: 3314 No. of Flips: 4803 time to process: 13 seconds.
uf250-04.cnf fulfilled No. of Restarts: 481 No. of Flips: 3123 time to process: 1 seconds.
uf250-04.cnf , deadline. Restarts: 4620
uf250-04.cnf fulfilled No. of Restarts: 1731 No. of Flips: 1863 time to process: 6 seconds.
uf250-04.cnf fulfilled No. of Restarts: 237 No. of Flips: 1980 time to process: 0 seconds.
uf250-04.cnf fulfilled No. of Restarts: 1458 No. of Flips: 2345 time to process: 5 seconds.
uf250-04.cnf fulfilled No. of Restarts: 2447 No. of Flips: 1448 time to process: 9 seconds.
uf250-04.cnf fulfilled No. of Restarts: 1070 No. of Flips: 2008 time to process: 4 seconds.
uf250-04.cnf , deadline. Restarts: 4620
uf250-04.cnf fulfilled No. of Restarts: 3181 No. of Flips: 4880 time to process: 12 seconds.
uf250-04.cnf fulfilled No. of Restarts: 793 No. of Flips: 2172 time to process: 3 seconds.
uf250-04.cnf fulfilled No. of Restarts: 1474 No. of Flips: 2974 time to process: 5 seconds.
uf250-04.cnf fulfilled No. of Restarts: 1595 No. of Flips: 4127 time to process: 6 seconds.
uf250-04.cnf fulfilled No. of Restarts: 2278 No. of Flips: 4181 time to process: 8 seconds.
uf250-04.cnf fulfilled No. of Restarts: 2591 No. of Flips: 1162 time to process: 10 seconds.
uf250-04.cnf fulfilled No. of Restarts: 1152 No. of Flips: 4579 time to process: 4 seconds.
uf250-04.cnf fulfilled No. of Restarts: 1984 No. of Flips: 2482 time to process: 7 seconds.
uf250-04.cnf fulfilled No. of Restarts: 3538 No. of Flips: 2647 time to process: 13 seconds.
uf250-04.cnf fulfilled No. of Restarts: 170 No. of Flips: 619 time to process: 0 seconds.
uf250-04.cnf fulfilled No. of Restarts: 1288 No. of Flips: 3113 time to process: 5 seconds.
uf250-04.cnf fulfilled No. of Restarts: 2470 No. of Flips: 4394 time to process: 9 seconds.
uf250-04.cnf fulfilled No. of Restarts: 436 No. of Flips: 4770 time to process: 1 seconds.
uf250-04.cnf , deadline. Restarts: 4620
uf250-04.cnf fulfilled No. of Restarts: 1441 No. of Flips: 4440 time to process: 5 seconds.
uf250-04.cnf fulfilled No. of Restarts: 1148 No. of Flips: 1481 time to process: 4 seconds.
uf250-04.cnf fulfilled No. of Restarts: 1845 No. of Flips: 1360 time to process: 7 seconds.
uf250-04.cnf fulfilled No. of Restarts: 4060 No. of Flips: 1661 time to process: 15 seconds.
uf250-04.cnf fulfilled No. of Restarts: 513 No. of Flips: 2049 time to process: 2 seconds.
uf250-04.cnf fulfilled No. of Restarts: 1850 No. of Flips: 4876 time to process: 7 seconds.
uf250-04.cnf fulfilled No. of Restarts: 153 No. of Flips: 2182 time to process: 0 seconds.
uf250-04.cnf fulfilled No. of Restarts: 2362 No. of Flips: 4122 time to process: 9 seconds.
uf250-04.cnf fulfilled No. of Restarts: 454 No. of Flips: 3893 time to process: 1 seconds.
uf250-04.cnf fulfilled No. of Restarts: 1830 No. of Flips: 4426 time to process: 7 seconds.
uf250-04.cnf fulfilled No. of Restarts: 1701 No. of Flips: 1691 time to process: 6 seconds.
uf250-04.cnf fulfilled No. of Restarts: 3987 No. of Flips: 1591 time to process: 15 seconds.
uf250-04.cnf fulfilled No. of Restarts: 2130 No. of Flips: 2337 time to process: 8 seconds.
uf250-04.cnf fulfilled No. of Restarts: 3528 No. of Flips: 1861 time to process: 13 seconds.
uf250-04.cnf fulfilled No. of Restarts: 935 No. of Flips: 4278 time to process: 3 seconds.
uf250-04.cnf , deadline. Restarts: 4620
uf250-04.cnf fulfilled No. of Restarts: 1996 No. of Flips: 2751 time to process: 7 seconds.
uf250-04.cnf fulfilled No. of Restarts: 1727 No. of Flips: 4013 time to process: 6 seconds.
uf250-04.cnf fulfilled No. of Restarts: 1825 No. of Flips: 1580 time to process: 7 seconds.
uf250-04.cnf fulfilled No. of Restarts: 4524 No. of Flips: 2740 time to process: 17 seconds.
uf250-04.cnf , deadline. Restarts: 4620
uf250-04.cnf fulfilled No. of Restarts: 2228 No. of Flips: 956 time to process: 8 seconds.
uf250-04.cnf fulfilled No. of Restarts: 1797 No. of Flips: 3521 time to process: 7 seconds.
uf250-04.cnf , deadline. Restarts: 4620
uf250-04.cnf fulfilled No. of Restarts: 561 No. of Flips: 3973 time to process: 2 seconds.
uf250-04.cnf fulfilled No. of Restarts: 2679 No. of Flips: 2751 time to process: 10 seconds.
uf250-04.cnf , deadline. Restarts: 4620
uf250-04.cnf fulfilled No. of Restarts: 1469 No. of Flips: 1614 time to process: 5 seconds.
uf250-04.cnf fulfilled No. of Restarts: 613 No. of Flips: 4163 time to process: 2 seconds.
uf250-04.cnf fulfilled No. of Restarts: 3986 No. of Flips: 3994 time to process: 15 seconds.
uf250-04.cnf fulfilled No. of Restarts: 663 No. of Flips: 2318 time to process: 2 seconds.
uf250-04.cnf fulfilled No. of Restarts: 3870 No. of Flips: 1953 time to process: 14 seconds.
uf250-04.cnf , deadline. Restarts: 4620
uf250-04.cnf fulfilled No. of Restarts: 104 No. of Flips: 4975 time to process: 0 seconds.
uf250-04.cnf fulfilled No. of Restarts: 2547 No. of Flips: 2727 time to process: 9 seconds.
uf250-04.cnf fulfilled No. of Restarts: 2977 No. of Flips: 4630 time to process: 11 seconds.
uf250-04.cnf , deadline. Restarts: 4620
uf250-04.cnf fulfilled No. of Restarts: 1610 No. of Flips: 3829 time to process: 6 seconds.
uf250-04.cnf fulfilled No. of Restarts: 104 No. of Flips: 1811 time to process: 0 seconds.
uf250-04.cnf , deadline. Restarts: 4620
uf250-04.cnf fulfilled No. of Restarts: 1596 No. of Flips: 2636 time to process: 6 seconds.
uf250-04.cnf fulfilled No. of Restarts: 687 No. of Flips: 3203 time to process: 2 seconds.
uf250-04.cnf fulfilled No. of Restarts: 714 No. of Flips: 1081 time to process: 2 seconds.
uf250-04.cnf fulfilled No. of Restarts: 1299 No. of Flips: 4195 time to process: 5 seconds.
uf250-04.cnf fulfilled No. of Restarts: 834 No. of Flips: 1980 time to process: 3 seconds.
uf250-04.cnf fulfilled No. of Restarts: 884 No. of Flips: 4329 time to process: 3 seconds.
uf250-04.cnf fulfilled No. of Restarts: 1856 No. of Flips: 1010 time to process: 7 seconds.
uf250-04.cnf , deadline. Restarts: 4620
uf250-04.cnf fulfilled No. of Restarts: 441 No. of Flips: 1414 time to process: 1 seconds.
uf250-04.cnf fulfilled No. of Restarts: 1022 No. of Flips: 3274 time to process: 4 seconds.
uf250-04.cnf fulfilled No. of Restarts: 2957 No. of Flips: 2811 time to process: 11 seconds.
uf250-04.cnf fulfilled No. of Restarts: 2346 No. of Flips: 3239 time to process: 9 seconds.
uf250-04.cnf , deadline. Restarts: 4620
uf250-04.cnf fulfilled No. of Restarts: 2306 No. of Flips: 2763 time to process: 9 seconds.
uf250-04.cnf fulfilled No. of Restarts: 2369 No. of Flips: 4475 time to process: 9 seconds.
uf250-04.cnf , deadline. Restarts: 4620
uf250-04.cnf , deadline. Restarts: 4620
uf250-04.cnf fulfilled No. of Restarts: 2747 No. of Flips: 3915 time to process: 10 seconds.
uf250-04.cnf , deadline. Restarts: 4620
uf250-04.cnf fulfilled No. of Restarts: 1979 No. of Flips: 931 time to process: 7 seconds.
uf250-04.cnf fulfilled No. of Restarts: 4024 No. of Flips: 4050 time to process: 15 seconds.
uf250-04.cnf fulfilled No. of Restarts: 1946 No. of Flips: 3476 time to process: 7 seconds.
uf250-04.cnf fulfilled No. of Restarts: 1696 No. of Flips: 2236 time to process: 6 seconds.
uf250-04.cnf , deadline. Restarts: 4620
uf250-04.cnf , deadline. Restarts: 4620
uf250-04.cnf fulfilled No. of Restarts: 1227 No. of Flips: 1476 time to process: 4 seconds.
uf250-04.cnf fulfilled No. of Restarts: 2904 No. of Flips: 4645 time to process: 11 seconds.
uf250-04.cnf fulfilled No. of Restarts: 1447 No. of Flips: 3241 time to process: 5 seconds.
uf250-04.cnf fulfilled No. of Restarts: 2332 No. of Flips: 1392 time to process: 9 seconds.
uf250-04.cnf fulfilled No. of Restarts: 2058 No. of Flips: 3560 time to process: 7 seconds.
uf250-04.cnf , deadline. Restarts: 4620
uf250-04.cnf fulfilled No. of Restarts: 2197 No. of Flips: 945 time to process: 8 seconds.
uf250-04.cnf fulfilled No. of Restarts: 408 No. of Flips: 4270 time to process: 1 seconds.
uf250-04.cnf , deadline. Restarts: 4620
uf250-04.cnf fulfilled No. of Restarts: 2192 No. of Flips: 3210 time to process: 8 seconds.
uf250-04.cnf fulfilled No. of Restarts: 649 No. of Flips: 1782 time to process: 2 seconds.
uf250-04.cnf fulfilled No. of Restarts: 236 No. of Flips: 3886 time to process: 0 seconds.
uf250-04.cnf fulfilled No. of Restarts: 1520 No. of Flips: 2211 time to process: 5 seconds.
uf250-04.cnf fulfilled No. of Restarts: 3941 No. of Flips: 3110 time to process: 15 seconds.
uf250-04.cnf fulfilled No. of Restarts: 2623 No. of Flips: 2006 time to process: 10 seconds.
uf250-04.cnf fulfilled No. of Restarts: 2686 No. of Flips: 2348 time to process: 10 seconds.
uf250-04.cnf fulfilled No. of Restarts: 396 No. of Flips: 4665 time to process: 1 seconds.
uf250-04.cnf fulfilled No. of Restarts: 1517 No. of Flips: 4229 time to process: 5 seconds.
uf250-04.cnf , deadline. Restarts: 4620
uf250-04.cnf fulfilled No. of Restarts: 347 No. of Flips: 3197 time to process: 1 seconds.
uf250-04.cnf , deadline. Restarts: 4620
uf250-04.cnf fulfilled No. of Restarts: 860 No. of Flips: 4351 time to process: 3 seconds.
uf250-04.cnf fulfilled No. of Restarts: 4375 No. of Flips: 1674 time to process: 17 seconds.
uf250-04.cnf fulfilled No. of Restarts: 1054 No. of Flips: 1247 time to process: 4 seconds.
uf250-04.cnf fulfilled No. of Restarts: 1669 No. of Flips: 1696 time to process: 6 seconds.
uf250-04.cnf fulfilled No. of Restarts: 2439 No. of Flips: 2189 time to process: 9 seconds.
uf250-04.cnf fulfilled No. of Restarts: 4386 No. of Flips: 1791 time to process: 16 seconds.
uf250-04.cnf fulfilled No. of Restarts: 575 No. of Flips: 2980 time to process: 2 seconds.
uf250-04.cnf , deadline. Restarts: 4620
uf250-04.cnf , deadline. Restarts: 4620
uf250-04.cnf fulfilled No. of Restarts: 2587 No. of Flips: 2533 time to process: 10 seconds.
uf250-04.cnf fulfilled No. of Restarts: 9 No. of Flips: 1101 time to process: 0 seconds.
uf250-04.cnf , deadline. Restarts: 4620
uf250-04.cnf , deadline. Restarts: 4620
uf250-04.cnf , deadline. Restarts: 4620
uf250-04.cnf fulfilled No. of Restarts: 957 No. of Flips: 3790 time to process: 3 seconds.
uf250-04.cnf fulfilled No. of Restarts: 596 No. of Flips: 2976 time to process: 2 seconds.
uf250-04.cnf fulfilled No. of Restarts: 1740 No. of Flips: 4726 time to process: 6 seconds.
uf250-04.cnf , deadline. Restarts: 4620
uf250-04.cnf , deadline. Restarts: 4620
uf250-04.cnf fulfilled No. of Restarts: 155 No. of Flips: 4177 time to process: 0 seconds.
uf250-04.cnf fulfilled No. of Restarts: 1185 No. of Flips: 3473 time to process: 4 seconds.
uf250-04.cnf , deadline. Restarts: 4620
uf250-04.cnf fulfilled No. of Restarts: 2930 No. of Flips: 3534 time to process: 11 seconds.
uf250-04.cnf fulfilled No. of Restarts: 2265 No. of Flips: 1706 time to process: 8 seconds.
uf250-04.cnf fulfilled No. of Restarts: 174 No. of Flips: 2702 time to process: 0 seconds.
uf250-04.cnf , deadline. Restarts: 4620
uf250-04.cnf , deadline. Restarts: 4620
uf250-04.cnf fulfilled No. of Restarts: 647 No. of Flips: 4067 time to process: 2 seconds.
uf250-04.cnf fulfilled No. of Restarts: 412 No. of Flips: 3301 time to process: 1 seconds.
uf250-04.cnf fulfilled No. of Restarts: 1558 No. of Flips: 2794 time to process: 6 seconds.
uf250-04.cnf fulfilled No. of Restarts: 857 No. of Flips: 1074 time to process: 3 seconds.
uf250-04.cnf , deadline. Restarts: 4620
uf250-04.cnf fulfilled No. of Restarts: 1334 No. of Flips: 3633 time to process: 5 seconds.
uf250-04.cnf fulfilled No. of Restarts: 3179 No. of Flips: 4650 time to process: 12 seconds.
uf250-04.cnf fulfilled No. of Restarts: 590 No. of Flips: 3864 time to process: 2 seconds.
uf250-04.cnf fulfilled No. of Restarts: 320 No. of Flips: 4710 time to process: 1 seconds.
uf250-04.cnf , deadline. Restarts: 4620
uf250-04.cnf fulfilled No. of Restarts: 690 No. of Flips: 3059 time to process: 2 seconds.
uf250-04.cnf fulfilled No. of Restarts: 350 No. of Flips: 2039 time to process: 1 seconds.
uf250-04.cnf fulfilled No. of Restarts: 2385 No. of Flips: 1958 time to process: 9 seconds.
uf250-04.cnf fulfilled No. of Restarts: 929 No. of Flips: 4578 time to process: 3 seconds.
uf250-04.cnf , deadline. Restarts: 4620
uf250-04.cnf fulfilled No. of Restarts: 162 No. of Flips: 2628 time to process: 0 seconds.
uf250-04.cnf , deadline. Restarts: 4620
uf250-04.cnf fulfilled No. of Restarts: 460 No. of Flips: 4265 time to process: 1 seconds.
uf250-04.cnf fulfilled No. of Restarts: 3130 No. of Flips: 2624 time to process: 12 seconds.
uf250-04.cnf fulfilled No. of Restarts: 68 No. of Flips: 4821 time to process: 0 seconds.
uf250-04.cnf fulfilled No. of Restarts: 668 No. of Flips: 4790 time to process: 2 seconds.
uf250-04.cnf fulfilled No. of Restarts: 3851 No. of Flips: 4467 time to process: 14 seconds.
uf250-04.cnf , deadline. Restarts: 4620
uf250-04.cnf , deadline. Restarts: 4620
uf250-04.cnf fulfilled No. of Restarts: 151 No. of Flips: 2425 time to process: 0 seconds.
uf250-04.cnf , deadline. Restarts: 4620
uf250-04.cnf , deadline. Restarts: 4620
uf250-04.cnf , deadline. Restarts: 4620
uf250-04.cnf fulfilled No. of Restarts: 138 No. of Flips: 4400 time to process: 0 seconds.
uf250-04.cnf , deadline. Restarts: 4620
uf250-04.cnf fulfilled No. of Restarts: 235 No. of Flips: 4302 time to process: 0 seconds.
uf250-04.cnf fulfilled No. of Restarts: 1334 No. of Flips: 1293 time to process: 5 seconds.
uf250-04.cnf fulfilled No. of Restarts: 389 No. of Flips: 4027 time to process: 1 seconds.
uf250-04.cnf fulfilled No. of Restarts: 2322 No. of Flips: 3271 time to process: 8 seconds.
uf250-04.cnf fulfilled No. of Restarts: 1263 No. of Flips: 2992 time to process: 4 seconds.
uf250-04.cnf fulfilled No. of Restarts: 575 No. of Flips: 2631 time to process: 2 seconds.
uf250-04.cnf fulfilled No. of Restarts: 4276 No. of Flips: 4674 time to process: 16 seconds.
uf250-04.cnf , deadline. Restarts: 4620
uf250-04.cnf fulfilled No. of Restarts: 3307 No. of Flips: 2063 time to process: 12 seconds.
uf250-04.cnf fulfilled No. of Restarts: 246 No. of Flips: 1127 time to process: 1 seconds.
uf250-04.cnf fulfilled No. of Restarts: 2051 No. of Flips: 1503 time to process: 7 seconds.
uf250-04.cnf fulfilled No. of Restarts: 515 No. of Flips: 1814 time to process: 2 seconds.
uf250-04.cnf fulfilled No. of Restarts: 2235 No. of Flips: 4023 time to process: 8 seconds.
uf250-04.cnf fulfilled No. of Restarts: 4523 No. of Flips: 1355 time to process: 17 seconds.
uf250-04.cnf , deadline. Restarts: 4620
uf250-04.cnf fulfilled No. of Restarts: 1596 No. of Flips: 1740 time to process: 6 seconds.
uf250-04.cnf fulfilled No. of Restarts: 153 No. of Flips: 1634 time to process: 0 seconds.
uf250-04.cnf fulfilled No. of Restarts: 3818 No. of Flips: 2385 time to process: 14 seconds.
uf250-04.cnf fulfilled No. of Restarts: 2370 No. of Flips: 3262 time to process: 9 seconds.
uf250-04.cnf fulfilled No. of Restarts: 1830 No. of Flips: 1691 time to process: 7 seconds.
uf250-04.cnf fulfilled No. of Restarts: 92 No. of Flips: 3931 time to process: 0 seconds.
uf250-04.cnf fulfilled No. of Restarts: 725 No. of Flips: 4348 time to process: 2 seconds.
uf250-04.cnf , deadline. Restarts: 4620
uf250-04.cnf fulfilled No. of Restarts: 271 No. of Flips: 4123 time to process: 1 seconds.
uf250-04.cnf , deadline. Restarts: 4620
uf250-04.cnf , deadline. Restarts: 4620
uf250-04.cnf fulfilled No. of Restarts: 878 No. of Flips: 1779 time to process: 3 seconds.
uf250-04.cnf fulfilled No. of Restarts: 747 No. of Flips: 2175 time to process: 2 seconds.
uf250-04.cnf fulfilled No. of Restarts: 415 No. of Flips: 4389 time to process: 1 seconds.
uf250-04.cnf fulfilled No. of Restarts: 2290 No. of Flips: 1740 time to process: 8 seconds.
uf250-04.cnf , deadline. Restarts: 4620
uf250-04.cnf , deadline. Restarts: 4620
uf250-04.cnf fulfilled No. of Restarts: 2787 No. of Flips: 2627 time to process: 10 seconds.
uf250-04.cnf fulfilled No. of Restarts: 293 No. of Flips: 3816 time to process: 1 seconds.
uf250-04.cnf fulfilled No. of Restarts: 1071 No. of Flips: 4607 time to process: 4 seconds.
uf250-04.cnf , deadline. Restarts: 4620
uf250-04.cnf fulfilled No. of Restarts: 3810 No. of Flips: 2791 time to process: 14 seconds.
uf250-04.cnf fulfilled No. of Restarts: 339 No. of Flips: 1882 time to process: 1 seconds.
uf250-04.cnf fulfilled No. of Restarts: 695 No. of Flips: 3367 time to process: 2 seconds.
uf250-04.cnf fulfilled No. of Restarts: 1450 No. of Flips: 3710 time to process: 5 seconds.
uf250-04.cnf , deadline. Restarts: 4620
uf250-04.cnf , deadline. Restarts: 4620
uf250-04.cnf fulfilled No. of Restarts: 1578 No. of Flips: 4693 time to process: 6 seconds.
uf250-04.cnf , deadline. Restarts: 4620
uf250-04.cnf , deadline. Restarts: 4620
uf250-04.cnf , deadline. Restarts: 4620
uf250-04.cnf , deadline. Restarts: 4620
uf250-04.cnf fulfilled No. of Restarts: 2263 No. of Flips: 1727 time to process: 8 seconds.
uf250-04.cnf , deadline. Restarts: 4620
uf250-04.cnf fulfilled No. of Restarts: 2896 No. of Flips: 4859 time to process: 11 seconds.
uf250-04.cnf fulfilled No. of Restarts: 4598 No. of Flips: 4048 time to process: 17 seconds.
uf250-04.cnf fulfilled No. of Restarts: 981 No. of Flips: 4484 time to process: 3 seconds.
uf250-04.cnf , deadline. Restarts: 4620
uf250-04.cnf fulfilled No. of Restarts: 933 No. of Flips: 1224 time to process: 3 seconds.
uf250-04.cnf fulfilled No. of Restarts: 2062 No. of Flips: 2292 time to process: 8 seconds.
uf250-04.cnf fulfilled No. of Restarts: 1648 No. of Flips: 4932 time to process: 6 seconds.
uf250-04.cnf fulfilled No. of Restarts: 1315 No. of Flips: 2929 time to process: 5 seconds.
uf250-04.cnf fulfilled No. of Restarts: 2127 No. of Flips: 3700 time to process: 8 seconds.
uf250-04.cnf fulfilled No. of Restarts: 520 No. of Flips: 1217 time to process: 2 seconds.
uf250-04.cnf , deadline. Restarts: 4620
uf250-04.cnf , deadline. Restarts: 4620
uf250-04.cnf fulfilled No. of Restarts: 2542 No. of Flips: 1760 time to process: 9 seconds.
uf250-04.cnf , deadline. Restarts: 4620
uf250-04.cnf fulfilled No. of Restarts: 723 No. of Flips: 3009 time to process: 2 seconds.
uf250-04.cnf fulfilled No. of Restarts: 547 No. of Flips: 4629 time to process: 2 seconds.
uf250-04.cnf fulfilled No. of Restarts: 990 No. of Flips: 721 time to process: 3 seconds.
uf250-04.cnf fulfilled No. of Restarts: 384 No. of Flips: 3755 time to process: 1 seconds.
uf250-04.cnf fulfilled No. of Restarts: 2047 No. of Flips: 918 time to process: 8 seconds.
uf250-04.cnf fulfilled No. of Restarts: 3501 No. of Flips: 2865 time to process: 13 seconds.
uf250-04.cnf fulfilled No. of Restarts: 1376 No. of Flips: 2798 time to process: 5 seconds.
uf250-04.cnf fulfilled No. of Restarts: 4013 No. of Flips: 4154 time to process: 15 seconds.
uf250-04.cnf fulfilled No. of Restarts: 2781 No. of Flips: 2199 time to process: 10 seconds.
uf250-04.cnf fulfilled No. of Restarts: 765 No. of Flips: 3390 time to process: 3 seconds.
uf250-04.cnf fulfilled No. of Restarts: 2649 No. of Flips: 4404 time to process: 10 seconds.
uf250-04.cnf , deadline. Restarts: 4620
uf250-04.cnf fulfilled No. of Restarts: 306 No. of Flips: 4031 time to process: 1 seconds.
uf250-04.cnf fulfilled No. of Restarts: 442 No. of Flips: 4142 time to process: 1 seconds.
uf250-04.cnf fulfilled No. of Restarts: 518 No. of Flips: 4133 time to process: 1 seconds.
uf250-04.cnf fulfilled No. of Restarts: 1174 No. of Flips: 2877 time to process: 4 seconds.
uf250-04.cnf , deadline. Restarts: 4620
uf250-04.cnf fulfilled No. of Restarts: 1041 No. of Flips: 2403 time to process: 4 seconds.
uf250-04.cnf fulfilled No. of Restarts: 987 No. of Flips: 3774 time to process: 3 seconds.
uf250-04.cnf , deadline. Restarts: 4620
uf250-04.cnf fulfilled No. of Restarts: 678 No. of Flips: 2135 time to process: 2 seconds.
uf250-04.cnf fulfilled No. of Restarts: 1636 No. of Flips: 4337 time to process: 6 seconds.
uf250-04.cnf fulfilled No. of Restarts: 2093 No. of Flips: 807 time to process: 8 seconds.
uf250-04.cnf fulfilled No. of Restarts: 2879 No. of Flips: 3031 time to process: 11 seconds.
uf250-04.cnf fulfilled No. of Restarts: 916 No. of Flips: 2185 time to process: 3 seconds.
uf250-04.cnf fulfilled No. of Restarts: 2083 No. of Flips: 1328 time to process: 8 seconds.
uf250-04.cnf fulfilled No. of Restarts: 4198 No. of Flips: 3825 time to process: 16 seconds.
uf250-04.cnf , deadline. Restarts: 4620
uf250-04.cnf , deadline. Restarts: 4620
uf250-04.cnf , deadline. Restarts: 4620
uf250-04.cnf fulfilled No. of Restarts: 440 No. of Flips: 2439 time to process: 1 seconds.
uf250-04.cnf fulfilled No. of Restarts: 398 No. of Flips: 627 time to process: 1 seconds.
uf250-04.cnf fulfilled No. of Restarts: 3061 No. of Flips: 3983 time to process: 11 seconds.
uf250-04.cnf fulfilled No. of Restarts: 1616 No. of Flips: 3396 time to process: 6 seconds.
uf250-04.cnf fulfilled No. of Restarts: 1833 No. of Flips: 3172 time to process: 7 seconds.
uf250-04.cnf fulfilled No. of Restarts: 2184 No. of Flips: 2099 time to process: 8 seconds.
uf250-04.cnf fulfilled No. of Restarts: 1325 No. of Flips: 2186 time to process: 5 seconds.
uf250-04.cnf , deadline. Restarts: 4620
uf250-04.cnf , deadline. Restarts: 4620
uf250-04.cnf fulfilled No. of Restarts: 583 No. of Flips: 1830 time to process: 2 seconds.
uf250-04.cnf fulfilled No. of Restarts: 1103 No. of Flips: 2061 time to process: 4 seconds.
uf250-04.cnf fulfilled No. of Restarts: 1393 No. of Flips: 3264 time to process: 5 seconds.
uf250-04.cnf fulfilled No. of Restarts: 2145 No. of Flips: 2274 time to process: 8 seconds.
uf250-04.cnf fulfilled No. of Restarts: 3137 No. of Flips: 1411 time to process: 12 seconds.
uf250-04.cnf fulfilled No. of Restarts: 412 No. of Flips: 3080 time to process: 1 seconds.
uf250-04.cnf fulfilled No. of Restarts: 1216 No. of Flips: 3771 time to process: 4 seconds.
uf250-04.cnf fulfilled No. of Restarts: 386 No. of Flips: 3790 time to process: 1 seconds.
uf250-04.cnf fulfilled No. of Restarts: 3687 No. of Flips: 3210 time to process: 14 seconds.
uf250-04.cnf fulfilled No. of Restarts: 935 No. of Flips: 2916 time to process: 3 seconds.
uf250-04.cnf fulfilled No. of Restarts: 1679 No. of Flips: 1754 time to process: 6 seconds.
uf250-04.cnf , deadline. Restarts: 4620
uf250-04.cnf fulfilled No. of Restarts: 2450 No. of Flips: 4704 time to process: 9 seconds.
uf250-04.cnf fulfilled No. of Restarts: 1309 No. of Flips: 872 time to process: 5 seconds.
uf250-04.cnf fulfilled No. of Restarts: 316 No. of Flips: 2795 time to process: 1 seconds.
uf250-04.cnf , deadline. Restarts: 4620
uf250-04.cnf fulfilled No. of Restarts: 2301 No. of Flips: 4016 time to process: 9 seconds.
uf250-04.cnf fulfilled No. of Restarts: 1751 No. of Flips: 4487 time to process: 7 seconds.
uf250-04.cnf fulfilled No. of Restarts: 286 No. of Flips: 3329 time to process: 1 seconds.
uf250-04.cnf fulfilled No. of Restarts: 3079 No. of Flips: 2937 time to process: 12 seconds.
uf250-04.cnf , deadline. Restarts: 4620
uf250-04.cnf fulfilled No. of Restarts: 1239 No. of Flips: 773 time to process: 4 seconds.
uf250-04.cnf fulfilled No. of Restarts: 1230 No. of Flips: 975 time to process: 4 seconds.
uf250-04.cnf fulfilled No. of Restarts: 3595 No. of Flips: 2927 time to process: 13 seconds.
uf250-04.cnf fulfilled No. of Restarts: 2230 No. of Flips: 4681 time to process: 8 seconds.
uf250-04.cnf , deadline. Restarts: 4620
uf250-04.cnf fulfilled No. of Restarts: 506 No. of Flips: 1377 time to process: 1 seconds.
uf250-04.cnf fulfilled No. of Restarts: 412 No. of Flips: 4726 time to process: 1 seconds.
uf250-04.cnf fulfilled No. of Restarts: 2430 No. of Flips: 2677 time to process: 9 seconds.
uf250-04.cnf , deadline. Restarts: 4620
uf250-04.cnf , deadline. Restarts: 4620
uf250-04.cnf , deadline. Restarts: 4620
uf250-04.cnf fulfilled No. of Restarts: 3940 No. of Flips: 1740 time to process: 15 seconds.
uf250-04.cnf , deadline. Restarts: 4620
uf250-04.cnf fulfilled No. of Restarts: 885 No. of Flips: 1869 time to process: 3 seconds.
uf250-04.cnf fulfilled No. of Restarts: 2327 No. of Flips: 4918 time to process: 8 seconds.
uf250-04.cnf fulfilled No. of Restarts: 464 No. of Flips: 3195 time to process: 1 seconds.
uf250-04.cnf , deadline. Restarts: 4620
uf250-04.cnf fulfilled No. of Restarts: 247 No. of Flips: 994 time to process: 0 seconds.
uf250-04.cnf , deadline. Restarts: 4620
uf250-04.cnf fulfilled No. of Restarts: 777 No. of Flips: 2448 time to process: 3 seconds.
uf250-04.cnf fulfilled No. of Restarts: 1745 No. of Flips: 2997 time to process: 6 seconds.
uf250-04.cnf , deadline. Restarts: 4620
uf250-04.cnf fulfilled No. of Restarts: 252 No. of Flips: 1757 time to process: 1 seconds.
uf250-04.cnf fulfilled No. of Restarts: 103 No. of Flips: 4422 time to process: 0 seconds.
uf250-04.cnf , deadline. Restarts: 4620
uf250-04.cnf , deadline. Restarts: 4620
uf250-04.cnf fulfilled No. of Restarts: 434 No. of Flips: 1869 time to process: 1 seconds.
uf250-04.cnf , deadline. Restarts: 4620
uf250-04.cnf fulfilled No. of Restarts: 3183 No. of Flips: 3400 time to process: 12 seconds.
uf250-04.cnf , deadline. Restarts: 4620
uf250-04.cnf fulfilled No. of Restarts: 572 No. of Flips: 1790 time to process: 2 seconds.
uf250-04.cnf fulfilled No. of Restarts: 382 No. of Flips: 2112 time to process: 1 seconds.
uf250-04.cnf , deadline. Restarts: 4620
uf250-04.cnf , deadline. Restarts: 4620
uf250-04.cnf fulfilled No. of Restarts: 3188 No. of Flips: 4062 time to process: 12 seconds.
uf250-04.cnf , deadline. Restarts: 4620
uf250-04.cnf , deadline. Restarts: 4620
uf250-04.cnf fulfilled No. of Restarts: 808 No. of Flips: 2824 time to process: 3 seconds.
uf250-04.cnf , deadline. Restarts: 4620
uf250-04.cnf fulfilled No. of Restarts: 3437 No. of Flips: 4490 time to process: 13 seconds.
uf250-04.cnf fulfilled No. of Restarts: 1957 No. of Flips: 3060 time to process: 7 seconds.
uf250-04.cnf , deadline. Restarts: 4620
uf250-04.cnf fulfilled No. of Restarts: 103 No. of Flips: 4245 time to process: 0 seconds.
uf250-04.cnf fulfilled No. of Restarts: 1496 No. of Flips: 4761 time to process: 5 seconds.
uf250-04.cnf fulfilled No. of Restarts: 1402 No. of Flips: 4923 time to process: 5 seconds.
uf250-04.cnf fulfilled No. of Restarts: 2250 No. of Flips: 3399 time to process: 8 seconds.
uf250-04.cnf fulfilled No. of Restarts: 1096 No. of Flips: 2997 time to process: 4 seconds.
uf250-04.cnf fulfilled No. of Restarts: 570 No. of Flips: 2960 time to process: 2 seconds.
uf250-04.cnf fulfilled No. of Restarts: 566 No. of Flips: 800 time to process: 2 seconds.
uf250-04.cnf fulfilled No. of Restarts: 92 No. of Flips: 1899 time to process: 0 seconds.
uf250-04.cnf , deadline. Restarts: 4620
uf250-04.cnf fulfilled No. of Restarts: 561 No. of Flips: 2812 time to process: 2 seconds.
uf250-04.cnf fulfilled No. of Restarts: 889 No. of Flips: 4778 time to process: 3 seconds.
uf250-04.cnf fulfilled No. of Restarts: 4406 No. of Flips: 3256 time to process: 16 seconds.
uf250-04.cnf , deadline. Restarts: 4620
uf250-04.cnf , deadline. Restarts: 4620
uf250-04.cnf fulfilled No. of Restarts: 3075 No. of Flips: 3802 time to process: 12 seconds.
uf250-04.cnf fulfilled No. of Restarts: 673 No. of Flips: 2977 time to process: 2 seconds.
uf250-04.cnf fulfilled No. of Restarts: 317 No. of Flips: 2097 time to process: 1 seconds.
uf250-04.cnf fulfilled No. of Restarts: 4138 No. of Flips: 1013 time to process: 16 seconds.
uf250-04.cnf fulfilled No. of Restarts: 4492 No. of Flips: 1496 time to process: 17 seconds.
uf250-04.cnf fulfilled No. of Restarts: 3938 No. of Flips: 1361 time to process: 15 seconds.
uf250-04.cnf fulfilled No. of Restarts: 1417 No. of Flips: 1131 time to process: 5 seconds.
uf250-04.cnf fulfilled No. of Restarts: 338 No. of Flips: 4447 time to process: 1 seconds.
uf250-04.cnf fulfilled No. of Restarts: 3644 No. of Flips: 4681 time to process: 14 seconds.
uf250-04.cnf fulfilled No. of Restarts: 1781 No. of Flips: 3083 time to process: 6 seconds.
uf250-04.cnf , deadline. Restarts: 4620
uf250-04.cnf fulfilled No. of Restarts: 513 No. of Flips: 1822 time to process: 2 seconds.
uf250-04.cnf fulfilled No. of Restarts: 1629 No. of Flips: 3690 time to process: 6 seconds.
uf250-04.cnf fulfilled No. of Restarts: 4548 No. of Flips: 1814 time to process: 17 seconds.
uf250-04.cnf fulfilled No. of Restarts: 2120 No. of Flips: 3646 time to process: 8 seconds.
uf250-04.cnf fulfilled No. of Restarts: 186 No. of Flips: 2961 time to process: 0 seconds.
uf250-04.cnf fulfilled No. of Restarts: 1406 No. of Flips: 4232 time to process: 5 seconds.
uf250-04.cnf fulfilled No. of Restarts: 4360 No. of Flips: 3813 time to process: 16 seconds.
uf250-04.cnf fulfilled No. of Restarts: 3571 No. of Flips: 4387 time to process: 13 seconds.
uf250-04.cnf , deadline. Restarts: 4620
uf250-04.cnf , deadline. Restarts: 4620
uf250-04.cnf fulfilled No. of Restarts: 538 No. of Flips: 2905 time to process: 2 seconds.
uf250-04.cnf fulfilled No. of Restarts: 1937 No. of Flips: 3995 time to process: 7 seconds.
uf250-04.cnf fulfilled No. of Restarts: 2541 No. of Flips: 2417 time to process: 9 seconds.
uf250-04.cnf , deadline. Restarts: 4620
uf250-04.cnf fulfilled No. of Restarts: 4237 No. of Flips: 4641 time to process: 16 seconds.
uf250-04.cnf fulfilled No. of Restarts: 153 No. of Flips: 2431 time to process: 0 seconds.
uf250-04.cnf , deadline. Restarts: 4620
uf250-04.cnf , deadline. Restarts: 4620
uf250-04.cnf , deadline. Restarts: 4620
uf250-04.cnf fulfilled No. of Restarts: 2335 No. of Flips: 3753 time to process: 9 seconds.
uf250-04.cnf , deadline. Restarts: 4620
uf250-04.cnf fulfilled No. of Restarts: 2326 No. of Flips: 4487 time to process: 8 seconds.
uf250-04.cnf fulfilled No. of Restarts: 4144 No. of Flips: 2208 time to process: 16 seconds.
uf250-04.cnf fulfilled No. of Restarts: 248 No. of Flips: 4590 time to process: 1 seconds.
uf250-04.cnf fulfilled No. of Restarts: 279 No. of Flips: 4201 time to process: 1 seconds.
uf250-04.cnf fulfilled No. of Restarts: 164 No. of Flips: 4570 time to process: 0 seconds.
uf250-04.cnf fulfilled No. of Restarts: 3424 No. of Flips: 2469 time to process: 13 seconds.
uf250-04.cnf fulfilled No. of Restarts: 1953 No. of Flips: 4090 time to process: 7 seconds.
uf250-04.cnf fulfilled No. of Restarts: 3707 No. of Flips: 1794 time to process: 14 seconds.
uf250-04.cnf fulfilled No. of Restarts: 585 No. of Flips: 2509 time to process: 2 seconds.
uf250-04.cnf , deadline. Restarts: 4620
uf250-04.cnf fulfilled No. of Restarts: 30 No. of Flips: 2370 time to process: 0 seconds.
uf250-04.cnf fulfilled No. of Restarts: 559 No. of Flips: 4650 time to process: 2 seconds.
uf250-04.cnf , deadline. Restarts: 4620
uf250-04.cnf fulfilled No. of Restarts: 2942 No. of Flips: 3238 time to process: 11 seconds.
uf250-04.cnf fulfilled No. of Restarts: 803 No. of Flips: 4777 time to process: 3 seconds.
uf250-04.cnf fulfilled No. of Restarts: 1287 No. of Flips: 3357 time to process: 4 seconds.
uf250-04.cnf fulfilled No. of Restarts: 555 No. of Flips: 1556 time to process: 2 seconds.
uf250-04.cnf fulfilled No. of Restarts: 710 No. of Flips: 3052 time to process: 2 seconds.
uf250-04.cnf , deadline. Restarts: 4620
uf250-04.cnf fulfilled No. of Restarts: 1936 No. of Flips: 3446 time to process: 7 seconds.
uf250-04.cnf fulfilled No. of Restarts: 790 No. of Flips: 3268 time to process: 3 seconds.
uf250-04.cnf fulfilled No. of Restarts: 1994 No. of Flips: 1985 time to process: 7 seconds.
uf250-04.cnf fulfilled No. of Restarts: 1496 No. of Flips: 2590 time to process: 5 seconds.
uf250-04.cnf fulfilled No. of Restarts: 473 No. of Flips: 2890 time to process: 1 seconds.
uf250-04.cnf fulfilled No. of Restarts: 166 No. of Flips: 1780 time to process: 0 seconds.
uf250-04.cnf fulfilled No. of Restarts: 804 No. of Flips: 4497 time to process: 3 seconds.
uf250-04.cnf fulfilled No. of Restarts: 673 No. of Flips: 4262 time to process: 2 seconds.
uf250-04.cnf fulfilled No. of Restarts: 987 No. of Flips: 4388 time to process: 3 seconds.
uf250-04.cnf , deadline. Restarts: 4620
uf250-04.cnf fulfilled No. of Restarts: 666 No. of Flips: 2306 time to process: 2 seconds.
uf250-04.cnf fulfilled No. of Restarts: 1996 No. of Flips: 4371 time to process: 7 seconds.
uf250-04.cnf fulfilled No. of Restarts: 24 No. of Flips: 4902 time to process: 0 seconds.
uf250-04.cnf fulfilled No. of Restarts: 2046 No. of Flips: 1665 time to process: 7 seconds.
uf250-04.cnf , deadline. Restarts: 4620
uf250-04.cnf fulfilled No. of Restarts: 143 No. of Flips: 4081 time to process: 0 seconds.
uf250-04.cnf , deadline. Restarts: 4620
uf250-04.cnf fulfilled No. of Restarts: 1850 No. of Flips: 3876 time to process: 7 seconds.
uf250-04.cnf fulfilled No. of Restarts: 281 No. of Flips: 2588 time to process: 1 seconds.
uf250-04.cnf , deadline. Restarts: 4620
uf250-04.cnf , deadline. Restarts: 4620
uf250-04.cnf fulfilled No. of Restarts: 3383 No. of Flips: 4688 time to process: 13 seconds.
uf250-04.cnf fulfilled No. of Restarts: 5 No. of Flips: 3709 time to process: 0 seconds.
uf250-04.cnf , deadline. Restarts: 4620
uf250-04.cnf fulfilled No. of Restarts: 4400 No. of Flips: 4678 time to process: 17 seconds.
uf250-04.cnf , deadline. Restarts: 4620
uf250-04.cnf fulfilled No. of Restarts: 455 No. of Flips: 4221 time to process: 1 seconds.
uf250-04.cnf fulfilled No. of Restarts: 2082 No. of Flips: 4330 time to process: 8 seconds.
uf250-04.cnf , deadline. Restarts: 4620
uf250-04.cnf fulfilled No. of Restarts: 522 No. of Flips: 1966 time to process: 2 seconds.
uf250-04.cnf fulfilled No. of Restarts: 4213 No. of Flips: 3028 time to process: 16 seconds.
uf250-04.cnf , deadline. Restarts: 4620
uf250-04.cnf fulfilled No. of Restarts: 1351 No. of Flips: 4145 time to process: 5 seconds.
uf250-04.cnf , deadline. Restarts: 4620
uf250-04.cnf fulfilled No. of Restarts: 4 No. of Flips: 2080 time to process: 0 seconds.
uf250-04.cnf , deadline. Restarts: 4620
uf250-04.cnf fulfilled No. of Restarts: 938 No. of Flips: 1479 time to process: 3 seconds.
uf250-04.cnf fulfilled No. of Restarts: 119 No. of Flips: 3623 time to process: 0 seconds.
uf250-04.cnf fulfilled No. of Restarts: 1350 No. of Flips: 1412 time to process: 5 seconds.
uf250-04.cnf fulfilled No. of Restarts: 700 No. of Flips: 1483 time to process: 2 seconds.
uf250-04.cnf fulfilled No. of Restarts: 2962 No. of Flips: 3827 time to process: 11 seconds.
uf250-04.cnf , deadline. Restarts: 4620
uf250-04.cnf fulfilled No. of Restarts: 1685 No. of Flips: 3164 time to process: 6 seconds.
uf250-04.cnf fulfilled No. of Restarts: 2807 No. of Flips: 2343 time to process: 10 seconds.
uf250-04.cnf fulfilled No. of Restarts: 2776 No. of Flips: 1754 time to process: 10 seconds.
uf250-04.cnf fulfilled No. of Restarts: 356 No. of Flips: 4565 time to process: 1 seconds.
uf250-04.cnf fulfilled No. of Restarts: 3462 No. of Flips: 1753 time to process: 13 seconds.
uf250-04.cnf , deadline. Restarts: 4620
uf250-04.cnf fulfilled No. of Restarts: 2971 No. of Flips: 4263 time to process: 11 seconds.
uf250-04.cnf fulfilled No. of Restarts: 1568 No. of Flips: 2478 time to process: 6 seconds.
uf250-04.cnf fulfilled No. of Restarts: 1109 No. of Flips: 3632 time to process: 4 seconds.
uf250-04.cnf fulfilled No. of Restarts: 287 No. of Flips: 2008 time to process: 1 seconds.
uf250-04.cnf fulfilled No. of Restarts: 3790 No. of Flips: 3503 time to process: 14 seconds.
uf250-04.cnf fulfilled No. of Restarts: 2029 No. of Flips: 4655 time to process: 8 seconds.
uf250-04.cnf fulfilled No. of Restarts: 1000 No. of Flips: 1535 time to process: 3 seconds.
uf250-04.cnf fulfilled No. of Restarts: 446 No. of Flips: 1947 time to process: 1 seconds.
uf250-04.cnf fulfilled No. of Restarts: 1027 No. of Flips: 4845 time to process: 4 seconds.
uf250-04.cnf fulfilled No. of Restarts: 1896 No. of Flips: 3761 time to process: 7 seconds.
uf250-04.cnf fulfilled No. of Restarts: 3588 No. of Flips: 4617 time to process: 13 seconds.
uf250-04.cnf , deadline. Restarts: 4620
uf250-04.cnf fulfilled No. of Restarts: 1982 No. of Flips: 3780 time to process: 7 seconds.
uf250-04.cnf , deadline. Restarts: 4620
uf250-04.cnf fulfilled No. of Restarts: 1023 No. of Flips: 4727 time to process: 4 seconds.
uf250-04.cnf , deadline. Restarts: 4620
uf250-04.cnf , deadline. Restarts: 4620
uf250-04.cnf fulfilled No. of Restarts: 602 No. of Flips: 2376 time to process: 2 seconds.
uf250-04.cnf , deadline. Restarts: 4620
uf250-04.cnf fulfilled No. of Restarts: 1020 No. of Flips: 2871 time to process: 3 seconds.
uf250-04.cnf fulfilled No. of Restarts: 1194 No. of Flips: 1434 time to process: 4 seconds.
uf250-04.cnf fulfilled No. of Restarts: 3869 No. of Flips: 2995 time to process: 15 seconds.
uf250-04.cnf fulfilled No. of Restarts: 4403 No. of Flips: 4504 time to process: 17 seconds.
uf250-04.cnf fulfilled No. of Restarts: 2809 No. of Flips: 4971 time to process: 10 seconds.
uf250-04.cnf , deadline. Restarts: 4620
uf250-04.cnf fulfilled No. of Restarts: 2308 No. of Flips: 761 time to process: 8 seconds.
uf250-04.cnf fulfilled No. of Restarts: 2016 No. of Flips: 2999 time to process: 7 seconds.
uf250-04.cnf fulfilled No. of Restarts: 1548 No. of Flips: 2817 time to process: 6 seconds.
uf250-04.cnf fulfilled No. of Restarts: 2354 No. of Flips: 1184 time to process: 9 seconds.
uf250-04.cnf , deadline. Restarts: 4620
uf250-04.cnf fulfilled No. of Restarts: 2920 No. of Flips: 4902 time to process: 11 seconds.
uf250-04.cnf fulfilled No. of Restarts: 332 No. of Flips: 4147 time to process: 1 seconds.
uf250-04.cnf fulfilled No. of Restarts: 2448 No. of Flips: 1103 time to process: 9 seconds.
uf250-04.cnf fulfilled No. of Restarts: 1847 No. of Flips: 4791 time to process: 7 seconds.
uf250-04.cnf fulfilled No. of Restarts: 1591 No. of Flips: 4336 time to process: 6 seconds.
uf250-04.cnf fulfilled No. of Restarts: 1217 No. of Flips: 1575 time to process: 4 seconds.
uf250-04.cnf fulfilled No. of Restarts: 3579 No. of Flips: 4213 time to process: 13 seconds.
uf250-04.cnf fulfilled No. of Restarts: 1244 No. of Flips: 4926 time to process: 4 seconds.
uf250-04.cnf fulfilled No. of Restarts: 2054 No. of Flips: 4785 time to process: 7 seconds.
uf250-04.cnf fulfilled No. of Restarts: 234 No. of Flips: 1131 time to process: 0 seconds.
uf250-04.cnf fulfilled No. of Restarts: 1462 No. of Flips: 3702 time to process: 5 seconds.
uf250-04.cnf , deadline. Restarts: 4620
uf250-04.cnf , deadline. Restarts: 4620
uf250-04.cnf , deadline. Restarts: 4620
uf250-04.cnf fulfilled No. of Restarts: 1694 No. of Flips: 4632 time to process: 6 seconds.
uf250-04.cnf fulfilled No. of Restarts: 1128 No. of Flips: 2210 time to process: 4 seconds.
uf250-04.cnf fulfilled No. of Restarts: 1153 No. of Flips: 1136 time to process: 4 seconds.
uf250-04.cnf , deadline. Restarts: 4620
uf250-04.cnf fulfilled No. of Restarts: 4094 No. of Flips: 3011 time to process: 15 seconds.
uf250-04.cnf fulfilled No. of Restarts: 1442 No. of Flips: 3010 time to process: 5 seconds.
uf250-04.cnf fulfilled No. of Restarts: 3639 No. of Flips: 2824 time to process: 14 seconds.
uf250-04.cnf , deadline. Restarts: 4620
uf250-04.cnf , deadline. Restarts: 4620
uf250-04.cnf fulfilled No. of Restarts: 833 No. of Flips: 2889 time to process: 3 seconds.
uf250-04.cnf fulfilled No. of Restarts: 4215 No. of Flips: 3918 time to process: 16 seconds.
uf250-04.cnf fulfilled No. of Restarts: 263 No. of Flips: 4703 time to process: 1 seconds.
uf250-04.cnf fulfilled No. of Restarts: 240 No. of Flips: 2072 time to process: 1 seconds.
uf250-04.cnf fulfilled No. of Restarts: 2990 No. of Flips: 1771 time to process: 11 seconds.
uf250-04.cnf fulfilled No. of Restarts: 2517 No. of Flips: 3459 time to process: 9 seconds.
uf250-04.cnf fulfilled No. of Restarts: 325 No. of Flips: 3719 time to process: 1 seconds.
uf250-04.cnf , deadline. Restarts: 4620
uf250-04.cnf fulfilled No. of Restarts: 2883 No. of Flips: 2892 time to process: 10 seconds.
uf250-04.cnf fulfilled No. of Restarts: 4298 No. of Flips: 3182 time to process: 16 seconds.
uf250-04.cnf fulfilled No. of Restarts: 4278 No. of Flips: 1012 time to process: 16 seconds.
uf250-04.cnf fulfilled No. of Restarts: 4235 No. of Flips: 3795 time to process: 16 seconds.
uf250-04.cnf fulfilled No. of Restarts: 2191 No. of Flips: 1124 time to process: 8 seconds.
uf250-04.cnf fulfilled No. of Restarts: 119 No. of Flips: 3870 time to process: 0 seconds.
uf250-04.cnf fulfilled No. of Restarts: 2679 No. of Flips: 4239 time to process: 10 seconds.
uf250-04.cnf fulfilled No. of Restarts: 1884 No. of Flips: 4835 time to process: 7 seconds.
uf250-04.cnf fulfilled No. of Restarts: 525 No. of Flips: 4421 time to process: 2 seconds.
uf250-04.cnf fulfilled No. of Restarts: 4350 No. of Flips: 3803 time to process: 16 seconds.
uf250-04.cnf fulfilled No. of Restarts: 1973 No. of Flips: 2289 time to process: 7 seconds.
uf250-04.cnf fulfilled No. of Restarts: 1932 No. of Flips: 1806 time to process: 7 seconds.
uf250-04.cnf fulfilled No. of Restarts: 1896 No. of Flips: 3554 time to process: 7 seconds.
uf250-04.cnf , deadline. Restarts: 4620
uf250-04.cnf fulfilled No. of Restarts: 506 No. of Flips: 3005 time to process: 2 seconds.
uf250-04.cnf , deadline. Restarts: 4620
uf250-04.cnf fulfilled No. of Restarts: 3681 No. of Flips: 3943 time to process: 14 seconds.
uf250-04.cnf fulfilled No. of Restarts: 1205 No. of Flips: 2498 time to process: 4 seconds.
uf250-04.cnf fulfilled No. of Restarts: 794 No. of Flips: 4906 time to process: 3 seconds.
[truncated: 387,522 more chars]
