# Supplementary material for: Completion Probabilities and Parallel Restart Strategies under an Imposed Deadline
Source: PLoS One. 2016 Oct 12;11(10):e0164605. doi: 10.1371/journal.pone.0164605 (PMC5061357; doi:10.1371/journal.pone.0164605)
Supplement: S1 File — The file “S1_File.zip” is the data gathered from the experiments regarding completion probability. (ZIP) [file pone.0164605.s004.zip › results_Single_r4650.444.txt]

uf250-04.cnf fulfilled No. of Restarts: 4102 No. of Flips: 3697 time to process: 16 seconds.
uf250-04.cnf fulfilled No. of Restarts: 999 No. of Flips: 1279 time to process: 3 seconds.
uf250-04.cnf fulfilled No. of Restarts: 1567 No. of Flips: 3070 time to process: 6 seconds.
uf250-04.cnf , deadline. Restarts: 4650
uf250-04.cnf fulfilled No. of Restarts: 3535 No. of Flips: 3875 time to process: 13 seconds.
uf250-04.cnf fulfilled No. of Restarts: 678 No. of Flips: 4595 time to process: 2 seconds.
uf250-04.cnf fulfilled No. of Restarts: 908 No. of Flips: 4842 time to process: 3 seconds.
uf250-04.cnf , deadline. Restarts: 4650
uf250-04.cnf fulfilled No. of Restarts: 3690 No. of Flips: 4274 time to process: 14 seconds.
uf250-04.cnf fulfilled No. of Restarts: 1486 No. of Flips: 3386 time to process: 5 seconds.
uf250-04.cnf , deadline. Restarts: 4650
uf250-04.cnf fulfilled No. of Restarts: 16 No. of Flips: 3730 time to process: 0 seconds.
uf250-04.cnf fulfilled No. of Restarts: 2738 No. of Flips: 3473 time to process: 10 seconds.
uf250-04.cnf , deadline. Restarts: 4650
uf250-04.cnf fulfilled No. of Restarts: 2253 No. of Flips: 4462 time to process: 8 seconds.
uf250-04.cnf , deadline. Restarts: 4650
uf250-04.cnf , deadline. Restarts: 4650
uf250-04.cnf fulfilled No. of Restarts: 3270 No. of Flips: 2345 time to process: 12 seconds.
uf250-04.cnf fulfilled No. of Restarts: 969 No. of Flips: 4508 time to process: 3 seconds.
uf250-04.cnf , deadline. Restarts: 4650
uf250-04.cnf fulfilled No. of Restarts: 783 No. of Flips: 2577 time to process: 3 seconds.
uf250-04.cnf fulfilled No. of Restarts: 626 No. of Flips: 2353 time to process: 2 seconds.
uf250-04.cnf fulfilled No. of Restarts: 2720 No. of Flips: 3643 time to process: 10 seconds.
uf250-04.cnf fulfilled No. of Restarts: 725 No. of Flips: 1918 time to process: 2 seconds.
uf250-04.cnf , deadline. Restarts: 4650
uf250-04.cnf , deadline. Restarts: 4650
uf250-04.cnf fulfilled No. of Restarts: 3124 No. of Flips: 4451 time to process: 12 seconds.
uf250-04.cnf fulfilled No. of Restarts: 1602 No. of Flips: 2879 time to process: 6 seconds.
uf250-04.cnf fulfilled No. of Restarts: 296 No. of Flips: 4854 time to process: 1 seconds.
uf250-04.cnf fulfilled No. of Restarts: 3975 No. of Flips: 3299 time to process: 15 seconds.
uf250-04.cnf fulfilled No. of Restarts: 2507 No. of Flips: 1893 time to process: 9 seconds.
uf250-04.cnf fulfilled No. of Restarts: 1557 No. of Flips: 1731 time to process: 6 seconds.
uf250-04.cnf fulfilled No. of Restarts: 4106 No. of Flips: 4106 time to process: 15 seconds.
uf250-04.cnf fulfilled No. of Restarts: 4021 No. of Flips: 4818 time to process: 15 seconds.
uf250-04.cnf fulfilled No. of Restarts: 147 No. of Flips: 4680 time to process: 0 seconds.
uf250-04.cnf fulfilled No. of Restarts: 1341 No. of Flips: 1816 time to process: 5 seconds.
uf250-04.cnf , deadline. Restarts: 4650
uf250-04.cnf fulfilled No. of Restarts: 2188 No. of Flips: 1226 time to process: 8 seconds.
uf250-04.cnf , deadline. Restarts: 4650
uf250-04.cnf , deadline. Restarts: 4650
uf250-04.cnf , deadline. Restarts: 4650
uf250-04.cnf fulfilled No. of Restarts: 1777 No. of Flips: 978 time to process: 6 seconds.
uf250-04.cnf , deadline. Restarts: 4650
uf250-04.cnf fulfilled No. of Restarts: 2803 No. of Flips: 3955 time to process: 11 seconds.
uf250-04.cnf fulfilled No. of Restarts: 3989 No. of Flips: 3783 time to process: 16 seconds.
uf250-04.cnf fulfilled No. of Restarts: 1972 No. of Flips: 3924 time to process: 7 seconds.
uf250-04.cnf fulfilled No. of Restarts: 4429 No. of Flips: 3481 time to process: 17 seconds.
uf250-04.cnf , deadline. Restarts: 4650
uf250-04.cnf , deadline. Restarts: 4650
uf250-04.cnf fulfilled No. of Restarts: 944 No. of Flips: 2018 time to process: 3 seconds.
uf250-04.cnf , deadline. Restarts: 4650
uf250-04.cnf fulfilled No. of Restarts: 2465 No. of Flips: 4346 time to process: 9 seconds.
uf250-04.cnf , deadline. Restarts: 4650
uf250-04.cnf fulfilled No. of Restarts: 443 No. of Flips: 3800 time to process: 1 seconds.
uf250-04.cnf fulfilled No. of Restarts: 2922 No. of Flips: 2291 time to process: 11 seconds.
uf250-04.cnf fulfilled No. of Restarts: 1382 No. of Flips: 4904 time to process: 5 seconds.
uf250-04.cnf fulfilled No. of Restarts: 1264 No. of Flips: 799 time to process: 5 seconds.
uf250-04.cnf fulfilled No. of Restarts: 1009 No. of Flips: 2068 time to process: 4 seconds.
uf250-04.cnf fulfilled No. of Restarts: 2388 No. of Flips: 4818 time to process: 9 seconds.
uf250-04.cnf , deadline. Restarts: 4650
uf250-04.cnf fulfilled No. of Restarts: 808 No. of Flips: 4004 time to process: 3 seconds.
uf250-04.cnf fulfilled No. of Restarts: 1274 No. of Flips: 1025 time to process: 5 seconds.
uf250-04.cnf fulfilled No. of Restarts: 1418 No. of Flips: 1477 time to process: 5 seconds.
uf250-04.cnf fulfilled No. of Restarts: 855 No. of Flips: 2934 time to process: 3 seconds.
uf250-04.cnf fulfilled No. of Restarts: 3498 No. of Flips: 3702 time to process: 14 seconds.
uf250-04.cnf fulfilled No. of Restarts: 81 No. of Flips: 2051 time to process: 0 seconds.
uf250-04.cnf fulfilled No. of Restarts: 2817 No. of Flips: 943 time to process: 11 seconds.
uf250-04.cnf fulfilled No. of Restarts: 957 No. of Flips: 1526 time to process: 3 seconds.
uf250-04.cnf , deadline. Restarts: 4650
uf250-04.cnf fulfilled No. of Restarts: 2083 No. of Flips: 2204 time to process: 8 seconds.
uf250-04.cnf fulfilled No. of Restarts: 3205 No. of Flips: 2486 time to process: 12 seconds.
uf250-04.cnf fulfilled No. of Restarts: 1100 No. of Flips: 3684 time to process: 4 seconds.
uf250-04.cnf fulfilled No. of Restarts: 2126 No. of Flips: 2349 time to process: 8 seconds.
uf250-04.cnf fulfilled No. of Restarts: 3689 No. of Flips: 1654 time to process: 14 seconds.
uf250-04.cnf fulfilled No. of Restarts: 989 No. of Flips: 2871 time to process: 3 seconds.
uf250-04.cnf fulfilled No. of Restarts: 54 No. of Flips: 3377 time to process: 0 seconds.
uf250-04.cnf , deadline. Restarts: 4650
uf250-04.cnf fulfilled No. of Restarts: 837 No. of Flips: 4705 time to process: 3 seconds.
uf250-04.cnf fulfilled No. of Restarts: 3281 No. of Flips: 923 time to process: 13 seconds.
uf250-04.cnf , deadline. Restarts: 4650
uf250-04.cnf , deadline. Restarts: 4650
uf250-04.cnf fulfilled No. of Restarts: 193 No. of Flips: 2734 time to process: 0 seconds.
uf250-04.cnf fulfilled No. of Restarts: 4567 No. of Flips: 3901 time to process: 17 seconds.
uf250-04.cnf , deadline. Restarts: 4650
uf250-04.cnf fulfilled No. of Restarts: 2346 No. of Flips: 3116 time to process: 9 seconds.
uf250-04.cnf , deadline. Restarts: 4650
uf250-04.cnf fulfilled No. of Restarts: 3169 No. of Flips: 1888 time to process: 12 seconds.
uf250-04.cnf fulfilled No. of Restarts: 412 No. of Flips: 3896 time to process: 1 seconds.
uf250-04.cnf fulfilled No. of Restarts: 3755 No. of Flips: 3960 time to process: 14 seconds.
uf250-04.cnf , deadline. Restarts: 4650
uf250-04.cnf fulfilled No. of Restarts: 812 No. of Flips: 1523 time to process: 3 seconds.
uf250-04.cnf fulfilled No. of Restarts: 89 No. of Flips: 1942 time to process: 0 seconds.
uf250-04.cnf fulfilled No. of Restarts: 2480 No. of Flips: 4969 time to process: 9 seconds.
uf250-04.cnf fulfilled No. of Restarts: 1990 No. of Flips: 2345 time to process: 7 seconds.
uf250-04.cnf , deadline. Restarts: 4650
uf250-04.cnf fulfilled No. of Restarts: 1295 No. of Flips: 4399 time to process: 5 seconds.
uf250-04.cnf , deadline. Restarts: 4650
uf250-04.cnf fulfilled No. of Restarts: 3441 No. of Flips: 4273 time to process: 13 seconds.
uf250-04.cnf fulfilled No. of Restarts: 2729 No. of Flips: 2968 time to process: 10 seconds.
uf250-04.cnf fulfilled No. of Restarts: 3475 No. of Flips: 2737 time to process: 13 seconds.
uf250-04.cnf fulfilled No. of Restarts: 1737 No. of Flips: 1645 time to process: 6 seconds.
uf250-04.cnf fulfilled No. of Restarts: 233 No. of Flips: 4410 time to process: 0 seconds.
uf250-04.cnf fulfilled No. of Restarts: 4620 No. of Flips: 2927 time to process: 17 seconds.
uf250-04.cnf , deadline. Restarts: 4650
uf250-04.cnf fulfilled No. of Restarts: 2176 No. of Flips: 1055 time to process: 8 seconds.
uf250-04.cnf fulfilled No. of Restarts: 181 No. of Flips: 1740 time to process: 0 seconds.
uf250-04.cnf , deadline. Restarts: 4650
uf250-04.cnf fulfilled No. of Restarts: 1770 No. of Flips: 3137 time to process: 6 seconds.
uf250-04.cnf fulfilled No. of Restarts: 3342 No. of Flips: 4048 time to process: 12 seconds.
uf250-04.cnf fulfilled No. of Restarts: 3820 No. of Flips: 2163 time to process: 14 seconds.
uf250-04.cnf fulfilled No. of Restarts: 3839 No. of Flips: 4379 time to process: 14 seconds.
uf250-04.cnf , deadline. Restarts: 4650
uf250-04.cnf , deadline. Restarts: 4650
uf250-04.cnf fulfilled No. of Restarts: 979 No. of Flips: 3986 time to process: 3 seconds.
uf250-04.cnf fulfilled No. of Restarts: 1011 No. of Flips: 3980 time to process: 3 seconds.
uf250-04.cnf fulfilled No. of Restarts: 208 No. of Flips: 2042 time to process: 0 seconds.
uf250-04.cnf fulfilled No. of Restarts: 614 No. of Flips: 3375 time to process: 2 seconds.
uf250-04.cnf fulfilled No. of Restarts: 392 No. of Flips: 1843 time to process: 1 seconds.
uf250-04.cnf fulfilled No. of Restarts: 90 No. of Flips: 3458 time to process: 0 seconds.
uf250-04.cnf , deadline. Restarts: 4650
uf250-04.cnf fulfilled No. of Restarts: 2589 No. of Flips: 4500 time to process: 9 seconds.
uf250-04.cnf fulfilled No. of Restarts: 403 No. of Flips: 3465 time to process: 1 seconds.
uf250-04.cnf fulfilled No. of Restarts: 710 No. of Flips: 3664 time to process: 2 seconds.
uf250-04.cnf fulfilled No. of Restarts: 3025 No. of Flips: 4039 time to process: 11 seconds.
uf250-04.cnf fulfilled No. of Restarts: 1590 No. of Flips: 2863 time to process: 6 seconds.
uf250-04.cnf fulfilled No. of Restarts: 519 No. of Flips: 3829 time to process: 1 seconds.
uf250-04.cnf fulfilled No. of Restarts: 3563 No. of Flips: 1191 time to process: 13 seconds.
uf250-04.cnf , deadline. Restarts: 4650
uf250-04.cnf , deadline. Restarts: 4650
uf250-04.cnf fulfilled No. of Restarts: 475 No. of Flips: 4281 time to process: 1 seconds.
uf250-04.cnf fulfilled No. of Restarts: 365 No. of Flips: 2481 time to process: 1 seconds.
uf250-04.cnf fulfilled No. of Restarts: 734 No. of Flips: 3850 time to process: 2 seconds.
uf250-04.cnf , deadline. Restarts: 4650
uf250-04.cnf fulfilled No. of Restarts: 4411 No. of Flips: 3648 time to process: 17 seconds.
uf250-04.cnf fulfilled No. of Restarts: 2561 No. of Flips: 1629 time to process: 9 seconds.
uf250-04.cnf , deadline. Restarts: 4650
uf250-04.cnf fulfilled No. of Restarts: 1689 No. of Flips: 3750 time to process: 6 seconds.
uf250-04.cnf fulfilled No. of Restarts: 2288 No. of Flips: 4838 time to process: 8 seconds.
uf250-04.cnf fulfilled No. of Restarts: 2966 No. of Flips: 1222 time to process: 11 seconds.
uf250-04.cnf , deadline. Restarts: 4650
uf250-04.cnf fulfilled No. of Restarts: 3014 No. of Flips: 2573 time to process: 11 seconds.
uf250-04.cnf fulfilled No. of Restarts: 48 No. of Flips: 3852 time to process: 0 seconds.
uf250-04.cnf fulfilled No. of Restarts: 2745 No. of Flips: 4731 time to process: 10 seconds.
uf250-04.cnf , deadline. Restarts: 4650
uf250-04.cnf fulfilled No. of Restarts: 1042 No. of Flips: 2399 time to process: 4 seconds.
uf250-04.cnf , deadline. Restarts: 4650
uf250-04.cnf fulfilled No. of Restarts: 626 No. of Flips: 1891 time to process: 2 seconds.
uf250-04.cnf fulfilled No. of Restarts: 499 No. of Flips: 2513 time to process: 1 seconds.
uf250-04.cnf fulfilled No. of Restarts: 3857 No. of Flips: 2502 time to process: 14 seconds.
uf250-04.cnf fulfilled No. of Restarts: 3724 No. of Flips: 2361 time to process: 14 seconds.
uf250-04.cnf fulfilled No. of Restarts: 1049 No. of Flips: 4380 time to process: 4 seconds.
uf250-04.cnf fulfilled No. of Restarts: 1013 No. of Flips: 4255 time to process: 3 seconds.
uf250-04.cnf fulfilled No. of Restarts: 1708 No. of Flips: 4393 time to process: 6 seconds.
uf250-04.cnf , deadline. Restarts: 4650
uf250-04.cnf fulfilled No. of Restarts: 2357 No. of Flips: 1263 time to process: 9 seconds.
uf250-04.cnf fulfilled No. of Restarts: 2686 No. of Flips: 2472 time to process: 10 seconds.
uf250-04.cnf fulfilled No. of Restarts: 12 No. of Flips: 2635 time to process: 0 seconds.
uf250-04.cnf fulfilled No. of Restarts: 62 No. of Flips: 2647 time to process: 0 seconds.
uf250-04.cnf , deadline. Restarts: 4650
uf250-04.cnf fulfilled No. of Restarts: 1278 No. of Flips: 4796 time to process: 4 seconds.
uf250-04.cnf , deadline. Restarts: 4650
uf250-04.cnf fulfilled No. of Restarts: 119 No. of Flips: 4378 time to process: 0 seconds.
uf250-04.cnf fulfilled No. of Restarts: 2436 No. of Flips: 2717 time to process: 9 seconds.
uf250-04.cnf fulfilled No. of Restarts: 1625 No. of Flips: 4902 time to process: 6 seconds.
uf250-04.cnf , deadline. Restarts: 4650
uf250-04.cnf fulfilled No. of Restarts: 1684 No. of Flips: 2565 time to process: 6 seconds.
uf250-04.cnf fulfilled No. of Restarts: 4235 No. of Flips: 4954 time to process: 16 seconds.
uf250-04.cnf , deadline. Restarts: 4650
uf250-04.cnf fulfilled No. of Restarts: 113 No. of Flips: 3671 time to process: 0 seconds.
uf250-04.cnf fulfilled No. of Restarts: 4249 No. of Flips: 3069 time to process: 16 seconds.
uf250-04.cnf , deadline. Restarts: 4650
uf250-04.cnf fulfilled No. of Restarts: 1154 No. of Flips: 1385 time to process: 4 seconds.
uf250-04.cnf fulfilled No. of Restarts: 775 No. of Flips: 2642 time to process: 3 seconds.
uf250-04.cnf fulfilled No. of Restarts: 2293 No. of Flips: 653 time to process: 8 seconds.
uf250-04.cnf fulfilled No. of Restarts: 150 No. of Flips: 2602 time to process: 0 seconds.
uf250-04.cnf fulfilled No. of Restarts: 2418 No. of Flips: 1761 time to process: 9 seconds.
uf250-04.cnf fulfilled No. of Restarts: 787 No. of Flips: 3473 time to process: 3 seconds.
uf250-04.cnf fulfilled No. of Restarts: 352 No. of Flips: 4924 time to process: 1 seconds.
uf250-04.cnf fulfilled No. of Restarts: 4010 No. of Flips: 3256 time to process: 15 seconds.
uf250-04.cnf , deadline. Restarts: 4650
uf250-04.cnf fulfilled No. of Restarts: 645 No. of Flips: 4527 time to process: 2 seconds.
uf250-04.cnf fulfilled No. of Restarts: 1450 No. of Flips: 1278 time to process: 5 seconds.
uf250-04.cnf , deadline. Restarts: 4650
uf250-04.cnf , deadline. Restarts: 4650
uf250-04.cnf , deadline. Restarts: 4650
uf250-04.cnf fulfilled No. of Restarts: 2996 No. of Flips: 4444 time to process: 11 seconds.
uf250-04.cnf fulfilled No. of Restarts: 2766 No. of Flips: 3247 time to process: 10 seconds.
uf250-04.cnf fulfilled No. of Restarts: 1622 No. of Flips: 865 time to process: 6 seconds.
uf250-04.cnf fulfilled No. of Restarts: 749 No. of Flips: 3335 time to process: 2 seconds.
uf250-04.cnf fulfilled No. of Restarts: 310 No. of Flips: 1424 time to process: 1 seconds.
uf250-04.cnf fulfilled No. of Restarts: 4390 No. of Flips: 3812 time to process: 16 seconds.
uf250-04.cnf fulfilled No. of Restarts: 1106 No. of Flips: 4704 time to process: 4 seconds.
uf250-04.cnf fulfilled No. of Restarts: 2239 No. of Flips: 4799 time to process: 8 seconds.
uf250-04.cnf , deadline. Restarts: 4650
uf250-04.cnf fulfilled No. of Restarts: 716 No. of Flips: 4519 time to process: 2 seconds.
uf250-04.cnf fulfilled No. of Restarts: 4203 No. of Flips: 4545 time to process: 16 seconds.
uf250-04.cnf , deadline. Restarts: 4650
uf250-04.cnf , deadline. Restarts: 4650
uf250-04.cnf , deadline. Restarts: 4650
uf250-04.cnf fulfilled No. of Restarts: 2449 No. of Flips: 1227 time to process: 9 seconds.
uf250-04.cnf fulfilled No. of Restarts: 3903 No. of Flips: 2208 time to process: 15 seconds.
uf250-04.cnf fulfilled No. of Restarts: 295 No. of Flips: 3955 time to process: 1 seconds.
uf250-04.cnf fulfilled No. of Restarts: 4005 No. of Flips: 1904 time to process: 15 seconds.
uf250-04.cnf fulfilled No. of Restarts: 1796 No. of Flips: 1057 time to process: 6 seconds.
uf250-04.cnf , deadline. Restarts: 4650
uf250-04.cnf fulfilled No. of Restarts: 2178 No. of Flips: 3775 time to process: 8 seconds.
uf250-04.cnf fulfilled No. of Restarts: 664 No. of Flips: 2688 time to process: 2 seconds.
uf250-04.cnf fulfilled No. of Restarts: 2334 No. of Flips: 2518 time to process: 9 seconds.
uf250-04.cnf fulfilled No. of Restarts: 600 No. of Flips: 2180 time to process: 2 seconds.
uf250-04.cnf fulfilled No. of Restarts: 4226 No. of Flips: 3546 time to process: 16 seconds.
uf250-04.cnf , deadline. Restarts: 4650
uf250-04.cnf fulfilled No. of Restarts: 1543 No. of Flips: 2028 time to process: 5 seconds.
uf250-04.cnf fulfilled No. of Restarts: 1276 No. of Flips: 1050 time to process: 4 seconds.
uf250-04.cnf , deadline. Restarts: 4650
uf250-04.cnf fulfilled No. of Restarts: 3620 No. of Flips: 2577 time to process: 13 seconds.
uf250-04.cnf fulfilled No. of Restarts: 2290 No. of Flips: 1313 time to process: 8 seconds.
uf250-04.cnf fulfilled No. of Restarts: 4005 No. of Flips: 2713 time to process: 15 seconds.
uf250-04.cnf , deadline. Restarts: 4650
uf250-04.cnf fulfilled No. of Restarts: 1508 No. of Flips: 495 time to process: 5 seconds.
uf250-04.cnf fulfilled No. of Restarts: 1961 No. of Flips: 2184 time to process: 7 seconds.
uf250-04.cnf fulfilled No. of Restarts: 774 No. of Flips: 3540 time to process: 2 seconds.
uf250-04.cnf fulfilled No. of Restarts: 4583 No. of Flips: 1968 time to process: 17 seconds.
uf250-04.cnf fulfilled No. of Restarts: 1637 No. of Flips: 1845 time to process: 6 seconds.
uf250-04.cnf fulfilled No. of Restarts: 4243 No. of Flips: 3129 time to process: 16 seconds.
uf250-04.cnf fulfilled No. of Restarts: 588 No. of Flips: 2273 time to process: 2 seconds.
uf250-04.cnf fulfilled No. of Restarts: 1693 No. of Flips: 3236 time to process: 6 seconds.
uf250-04.cnf fulfilled No. of Restarts: 4075 No. of Flips: 2449 time to process: 15 seconds.
uf250-04.cnf , deadline. Restarts: 4650
uf250-04.cnf fulfilled No. of Restarts: 912 No. of Flips: 3617 time to process: 3 seconds.
uf250-04.cnf fulfilled No. of Restarts: 700 No. of Flips: 4938 time to process: 2 seconds.
uf250-04.cnf fulfilled No. of Restarts: 947 No. of Flips: 1657 time to process: 3 seconds.
uf250-04.cnf fulfilled No. of Restarts: 2816 No. of Flips: 2703 time to process: 10 seconds.
uf250-04.cnf fulfilled No. of Restarts: 1419 No. of Flips: 1850 time to process: 5 seconds.
uf250-04.cnf fulfilled No. of Restarts: 3023 No. of Flips: 3362 time to process: 11 seconds.
uf250-04.cnf fulfilled No. of Restarts: 3732 No. of Flips: 4660 time to process: 14 seconds.
uf250-04.cnf fulfilled No. of Restarts: 974 No. of Flips: 2752 time to process: 3 seconds.
uf250-04.cnf fulfilled No. of Restarts: 1632 No. of Flips: 4638 time to process: 6 seconds.
uf250-04.cnf fulfilled No. of Restarts: 479 No. of Flips: 3470 time to process: 1 seconds.
uf250-04.cnf fulfilled No. of Restarts: 4506 No. of Flips: 4471 time to process: 17 seconds.
uf250-04.cnf fulfilled No. of Restarts: 2225 No. of Flips: 4818 time to process: 8 seconds.
uf250-04.cnf , deadline. Restarts: 4650
uf250-04.cnf fulfilled No. of Restarts: 569 No. of Flips: 984 time to process: 2 seconds.
uf250-04.cnf fulfilled No. of Restarts: 977 No. of Flips: 999 time to process: 3 seconds.
uf250-04.cnf fulfilled No. of Restarts: 2596 No. of Flips: 2511 time to process: 10 seconds.
uf250-04.cnf fulfilled No. of Restarts: 1734 No. of Flips: 2898 time to process: 6 seconds.
uf250-04.cnf , deadline. Restarts: 4650
uf250-04.cnf fulfilled No. of Restarts: 3208 No. of Flips: 1999 time to process: 12 seconds.
uf250-04.cnf fulfilled No. of Restarts: 1203 No. of Flips: 3055 time to process: 4 seconds.
uf250-04.cnf fulfilled No. of Restarts: 315 No. of Flips: 3351 time to process: 1 seconds.
uf250-04.cnf fulfilled No. of Restarts: 430 No. of Flips: 3362 time to process: 1 seconds.
uf250-04.cnf fulfilled No. of Restarts: 4442 No. of Flips: 3340 time to process: 17 seconds.
uf250-04.cnf fulfilled No. of Restarts: 242 No. of Flips: 2639 time to process: 0 seconds.
uf250-04.cnf fulfilled No. of Restarts: 1508 No. of Flips: 866 time to process: 5 seconds.
uf250-04.cnf fulfilled No. of Restarts: 3396 No. of Flips: 1042 time to process: 13 seconds.
uf250-04.cnf , deadline. Restarts: 4650
uf250-04.cnf fulfilled No. of Restarts: 683 No. of Flips: 4595 time to process: 2 seconds.
uf250-04.cnf , deadline. Restarts: 4650
uf250-04.cnf fulfilled No. of Restarts: 591 No. of Flips: 2430 time to process: 2 seconds.
uf250-04.cnf fulfilled No. of Restarts: 333 No. of Flips: 1343 time to process: 1 seconds.
uf250-04.cnf fulfilled No. of Restarts: 332 No. of Flips: 3797 time to process: 1 seconds.
uf250-04.cnf fulfilled No. of Restarts: 3157 No. of Flips: 4592 time to process: 12 seconds.
uf250-04.cnf fulfilled No. of Restarts: 3390 No. of Flips: 2194 time to process: 13 seconds.
uf250-04.cnf fulfilled No. of Restarts: 3395 No. of Flips: 3737 time to process: 13 seconds.
uf250-04.cnf fulfilled No. of Restarts: 769 No. of Flips: 2316 time to process: 2 seconds.
uf250-04.cnf fulfilled No. of Restarts: 3436 No. of Flips: 1421 time to process: 13 seconds.
uf250-04.cnf , deadline. Restarts: 4650
uf250-04.cnf fulfilled No. of Restarts: 3559 No. of Flips: 964 time to process: 13 seconds.
uf250-04.cnf fulfilled No. of Restarts: 1527 No. of Flips: 4838 time to process: 5 seconds.
uf250-04.cnf , deadline. Restarts: 4650
uf250-04.cnf , deadline. Restarts: 4650
uf250-04.cnf fulfilled No. of Restarts: 1560 No. of Flips: 1858 time to process: 6 seconds.
uf250-04.cnf fulfilled No. of Restarts: 204 No. of Flips: 2300 time to process: 0 seconds.
uf250-04.cnf fulfilled No. of Restarts: 3640 No. of Flips: 4674 time to process: 14 seconds.
uf250-04.cnf , deadline. Restarts: 4650
uf250-04.cnf fulfilled No. of Restarts: 1809 No. of Flips: 3249 time to process: 6 seconds.
uf250-04.cnf fulfilled No. of Restarts: 3792 No. of Flips: 2270 time to process: 14 seconds.
uf250-04.cnf fulfilled No. of Restarts: 4240 No. of Flips: 3645 time to process: 16 seconds.
uf250-04.cnf fulfilled No. of Restarts: 3340 No. of Flips: 4089 time to process: 12 seconds.
uf250-04.cnf fulfilled No. of Restarts: 1345 No. of Flips: 525 time to process: 5 seconds.
uf250-04.cnf fulfilled No. of Restarts: 2545 No. of Flips: 4374 time to process: 9 seconds.
uf250-04.cnf fulfilled No. of Restarts: 2235 No. of Flips: 1603 time to process: 8 seconds.
uf250-04.cnf fulfilled No. of Restarts: 3921 No. of Flips: 4044 time to process: 15 seconds.
uf250-04.cnf fulfilled No. of Restarts: 402 No. of Flips: 4036 time to process: 1 seconds.
uf250-04.cnf fulfilled No. of Restarts: 1569 No. of Flips: 969 time to process: 6 seconds.
uf250-04.cnf fulfilled No. of Restarts: 3539 No. of Flips: 1901 time to process: 13 seconds.
uf250-04.cnf fulfilled No. of Restarts: 1529 No. of Flips: 4197 time to process: 5 seconds.
uf250-04.cnf fulfilled No. of Restarts: 1900 No. of Flips: 1719 time to process: 7 seconds.
uf250-04.cnf fulfilled No. of Restarts: 2721 No. of Flips: 2474 time to process: 10 seconds.
uf250-04.cnf fulfilled No. of Restarts: 1539 No. of Flips: 1836 time to process: 5 seconds.
uf250-04.cnf fulfilled No. of Restarts: 118 No. of Flips: 3758 time to process: 0 seconds.
uf250-04.cnf fulfilled No. of Restarts: 223 No. of Flips: 3628 time to process: 0 seconds.
uf250-04.cnf fulfilled No. of Restarts: 3073 No. of Flips: 1266 time to process: 11 seconds.
uf250-04.cnf fulfilled No. of Restarts: 2117 No. of Flips: 1303 time to process: 8 seconds.
uf250-04.cnf fulfilled No. of Restarts: 909 No. of Flips: 4682 time to process: 3 seconds.
uf250-04.cnf fulfilled No. of Restarts: 3292 No. of Flips: 1964 time to process: 12 seconds.
uf250-04.cnf fulfilled No. of Restarts: 3767 No. of Flips: 3496 time to process: 14 seconds.
uf250-04.cnf fulfilled No. of Restarts: 2040 No. of Flips: 1064 time to process: 7 seconds.
uf250-04.cnf fulfilled No. of Restarts: 1242 No. of Flips: 2968 time to process: 4 seconds.
uf250-04.cnf fulfilled No. of Restarts: 1600 No. of Flips: 2029 time to process: 6 seconds.
uf250-04.cnf fulfilled No. of Restarts: 185 No. of Flips: 1484 time to process: 0 seconds.
uf250-04.cnf fulfilled No. of Restarts: 737 No. of Flips: 2093 time to process: 2 seconds.
uf250-04.cnf fulfilled No. of Restarts: 2720 No. of Flips: 2133 time to process: 10 seconds.
uf250-04.cnf fulfilled No. of Restarts: 79 No. of Flips: 1003 time to process: 0 seconds.
uf250-04.cnf fulfilled No. of Restarts: 561 No. of Flips: 1192 time to process: 2 seconds.
uf250-04.cnf , deadline. Restarts: 4650
uf250-04.cnf , deadline. Restarts: 4650
uf250-04.cnf fulfilled No. of Restarts: 2882 No. of Flips: 3595 time to process: 11 seconds.
uf250-04.cnf , deadline. Restarts: 4650
uf250-04.cnf fulfilled No. of Restarts: 0 No. of Flips: 4511 time to process: 0 seconds.
uf250-04.cnf fulfilled No. of Restarts: 1918 No. of Flips: 4494 time to process: 7 seconds.
uf250-04.cnf fulfilled No. of Restarts: 1577 No. of Flips: 3752 time to process: 6 seconds.
uf250-04.cnf fulfilled No. of Restarts: 970 No. of Flips: 2735 time to process: 3 seconds.
uf250-04.cnf fulfilled No. of Restarts: 2299 No. of Flips: 2954 time to process: 8 seconds.
uf250-04.cnf fulfilled No. of Restarts: 2816 No. of Flips: 4998 time to process: 10 seconds.
uf250-04.cnf fulfilled No. of Restarts: 4463 No. of Flips: 1668 time to process: 17 seconds.
uf250-04.cnf fulfilled No. of Restarts: 990 No. of Flips: 2467 time to process: 3 seconds.
uf250-04.cnf , deadline. Restarts: 4650
uf250-04.cnf fulfilled No. of Restarts: 2022 No. of Flips: 2694 time to process: 7 seconds.
uf250-04.cnf fulfilled No. of Restarts: 2122 No. of Flips: 1873 time to process: 8 seconds.
uf250-04.cnf fulfilled No. of Restarts: 1444 No. of Flips: 3528 time to process: 5 seconds.
uf250-04.cnf fulfilled No. of Restarts: 1665 No. of Flips: 3975 time to process: 6 seconds.
uf250-04.cnf fulfilled No. of Restarts: 579 No. of Flips: 3609 time to process: 2 seconds.
uf250-04.cnf , deadline. Restarts: 4650
uf250-04.cnf , deadline. Restarts: 4650
uf250-04.cnf fulfilled No. of Restarts: 2299 No. of Flips: 1773 time to process: 8 seconds.
uf250-04.cnf fulfilled No. of Restarts: 4555 No. of Flips: 3497 time to process: 17 seconds.
uf250-04.cnf , deadline. Restarts: 4650
uf250-04.cnf , deadline. Restarts: 4650
uf250-04.cnf , deadline. Restarts: 4650
uf250-04.cnf , deadline. Restarts: 4650
uf250-04.cnf fulfilled No. of Restarts: 714 No. of Flips: 2451 time to process: 2 seconds.
uf250-04.cnf fulfilled No. of Restarts: 307 No. of Flips: 2047 time to process: 1 seconds.
uf250-04.cnf , deadline. Restarts: 4650
uf250-04.cnf fulfilled No. of Restarts: 3409 No. of Flips: 3590 time to process: 13 seconds.
uf250-04.cnf fulfilled No. of Restarts: 2162 No. of Flips: 3015 time to process: 8 seconds.
uf250-04.cnf fulfilled No. of Restarts: 3938 No. of Flips: 4112 time to process: 15 seconds.
uf250-04.cnf , deadline. Restarts: 4650
uf250-04.cnf fulfilled No. of Restarts: 3783 No. of Flips: 3200 time to process: 14 seconds.
uf250-04.cnf fulfilled No. of Restarts: 4514 No. of Flips: 2324 time to process: 17 seconds.
uf250-04.cnf , deadline. Restarts: 4650
uf250-04.cnf fulfilled No. of Restarts: 1524 No. of Flips: 3870 time to process: 5 seconds.
uf250-04.cnf , deadline. Restarts: 4650
uf250-04.cnf fulfilled No. of Restarts: 1349 No. of Flips: 3583 time to process: 5 seconds.
uf250-04.cnf , deadline. Restarts: 4650
uf250-04.cnf fulfilled No. of Restarts: 503 No. of Flips: 3228 time to process: 1 seconds.
uf250-04.cnf fulfilled No. of Restarts: 2582 No. of Flips: 2568 time to process: 10 seconds.
uf250-04.cnf , deadline. Restarts: 4650
uf250-04.cnf fulfilled No. of Restarts: 2709 No. of Flips: 843 time to process: 10 seconds.
uf250-04.cnf fulfilled No. of Restarts: 1310 No. of Flips: 3016 time to process: 5 seconds.
uf250-04.cnf fulfilled No. of Restarts: 2614 No. of Flips: 2992 time to process: 10 seconds.
uf250-04.cnf fulfilled No. of Restarts: 1219 No. of Flips: 3628 time to process: 4 seconds.
uf250-04.cnf fulfilled No. of Restarts: 258 No. of Flips: 3444 time to process: 1 seconds.
uf250-04.cnf , deadline. Restarts: 4650
uf250-04.cnf fulfilled No. of Restarts: 336 No. of Flips: 3489 time to process: 1 seconds.
uf250-04.cnf , deadline. Restarts: 4650
uf250-04.cnf fulfilled No. of Restarts: 3429 No. of Flips: 2155 time to process: 13 seconds.
uf250-04.cnf fulfilled No. of Restarts: 1830 No. of Flips: 3736 time to process: 7 seconds.
uf250-04.cnf , deadline. Restarts: 4650
uf250-04.cnf fulfilled No. of Restarts: 4547 No. of Flips: 1350 time to process: 17 seconds.
uf250-04.cnf fulfilled No. of Restarts: 2429 No. of Flips: 1253 time to process: 9 seconds.
uf250-04.cnf fulfilled No. of Restarts: 2713 No. of Flips: 4137 time to process: 10 seconds.
uf250-04.cnf fulfilled No. of Restarts: 1252 No. of Flips: 3560 time to process: 4 seconds.
uf250-04.cnf fulfilled No. of Restarts: 973 No. of Flips: 4693 time to process: 3 seconds.
uf250-04.cnf fulfilled No. of Restarts: 1223 No. of Flips: 4369 time to process: 4 seconds.
uf250-04.cnf fulfilled No. of Restarts: 533 No. of Flips: 4547 time to process: 2 seconds.
uf250-04.cnf fulfilled No. of Restarts: 2335 No. of Flips: 1803 time to process: 8 seconds.
uf250-04.cnf fulfilled No. of Restarts: 984 No. of Flips: 2979 time to process: 3 seconds.
uf250-04.cnf fulfilled No. of Restarts: 459 No. of Flips: 4931 time to process: 1 seconds.
uf250-04.cnf fulfilled No. of Restarts: 2338 No. of Flips: 3968 time to process: 9 seconds.
uf250-04.cnf , deadline. Restarts: 4650
uf250-04.cnf fulfilled No. of Restarts: 321 No. of Flips: 3162 time to process: 1 seconds.
uf250-04.cnf , deadline. Restarts: 4650
uf250-04.cnf fulfilled No. of Restarts: 1400 No. of Flips: 3042 time to process: 5 seconds.
uf250-04.cnf , deadline. Restarts: 4650
uf250-04.cnf fulfilled No. of Restarts: 2403 No. of Flips: 3987 time to process: 9 seconds.
uf250-04.cnf fulfilled No. of Restarts: 2747 No. of Flips: 1680 time to process: 10 seconds.
uf250-04.cnf fulfilled No. of Restarts: 1770 No. of Flips: 3511 time to process: 6 seconds.
uf250-04.cnf , deadline. Restarts: 4650
uf250-04.cnf fulfilled No. of Restarts: 1305 No. of Flips: 3882 time to process: 5 seconds.
uf250-04.cnf , deadline. Restarts: 4650
uf250-04.cnf , deadline. Restarts: 4650
uf250-04.cnf fulfilled No. of Restarts: 1 No. of Flips: 4467 time to process: 0 seconds.
uf250-04.cnf , deadline. Restarts: 4650
uf250-04.cnf , deadline. Restarts: 4650
uf250-04.cnf , deadline. Restarts: 4650
uf250-04.cnf fulfilled No. of Restarts: 4597 No. of Flips: 2008 time to process: 17 seconds.
uf250-04.cnf , deadline. Restarts: 4650
uf250-04.cnf fulfilled No. of Restarts: 3623 No. of Flips: 2903 time to process: 13 seconds.
uf250-04.cnf fulfilled No. of Restarts: 1894 No. of Flips: 4274 time to process: 7 seconds.
uf250-04.cnf fulfilled No. of Restarts: 3052 No. of Flips: 3167 time to process: 11 seconds.
uf250-04.cnf fulfilled No. of Restarts: 2265 No. of Flips: 2437 time to process: 8 seconds.
uf250-04.cnf fulfilled No. of Restarts: 812 No. of Flips: 4225 time to process: 3 seconds.
uf250-04.cnf fulfilled No. of Restarts: 84 No. of Flips: 2864 time to process: 0 seconds.
uf250-04.cnf fulfilled No. of Restarts: 1212 No. of Flips: 2910 time to process: 4 seconds.
uf250-04.cnf fulfilled No. of Restarts: 2191 No. of Flips: 4513 time to process: 8 seconds.
uf250-04.cnf fulfilled No. of Restarts: 1458 No. of Flips: 3814 time to process: 5 seconds.
uf250-04.cnf fulfilled No. of Restarts: 1623 No. of Flips: 3569 time to process: 6 seconds.
uf250-04.cnf , deadline. Restarts: 4650
uf250-04.cnf fulfilled No. of Restarts: 96 No. of Flips: 3850 time to process: 0 seconds.
uf250-04.cnf fulfilled No. of Restarts: 2324 No. of Flips: 2896 time to process: 8 seconds.
uf250-04.cnf fulfilled No. of Restarts: 2764 No. of Flips: 2875 time to process: 10 seconds.
uf250-04.cnf fulfilled No. of Restarts: 1334 No. of Flips: 3196 time to process: 5 seconds.
uf250-04.cnf fulfilled No. of Restarts: 384 No. of Flips: 4186 time to process: 1 seconds.
uf250-04.cnf fulfilled No. of Restarts: 520 No. of Flips: 3273 time to process: 2 seconds.
uf250-04.cnf fulfilled No. of Restarts: 778 No. of Flips: 4452 time to process: 3 seconds.
uf250-04.cnf fulfilled No. of Restarts: 2080 No. of Flips: 2857 time to process: 8 seconds.
uf250-04.cnf fulfilled No. of Restarts: 1222 No. of Flips: 4976 time to process: 4 seconds.
uf250-04.cnf , deadline. Restarts: 4650
uf250-04.cnf , deadline. Restarts: 4650
uf250-04.cnf fulfilled No. of Restarts: 4303 No. of Flips: 3002 time to process: 16 seconds.
uf250-04.cnf fulfilled No. of Restarts: 2704 No. of Flips: 2849 time to process: 10 seconds.
uf250-04.cnf fulfilled No. of Restarts: 2769 No. of Flips: 1343 time to process: 10 seconds.
uf250-04.cnf , deadline. Restarts: 4650
uf250-04.cnf fulfilled No. of Restarts: 1945 No. of Flips: 3540 time to process: 7 seconds.
uf250-04.cnf fulfilled No. of Restarts: 2960 No. of Flips: 1972 time to process: 11 seconds.
uf250-04.cnf fulfilled No. of Restarts: 1501 No. of Flips: 2677 time to process: 5 seconds.
uf250-04.cnf fulfilled No. of Restarts: 3977 No. of Flips: 4744 time to process: 15 seconds.
uf250-04.cnf fulfilled No. of Restarts: 431 No. of Flips: 2021 time to process: 1 seconds.
uf250-04.cnf fulfilled No. of Restarts: 2609 No. of Flips: 3122 time to process: 10 seconds.
uf250-04.cnf , deadline. Restarts: 4650
uf250-04.cnf fulfilled No. of Restarts: 3693 No. of Flips: 4769 time to process: 14 seconds.
uf250-04.cnf fulfilled No. of Restarts: 1189 No. of Flips: 3055 time to process: 4 seconds.
uf250-04.cnf , deadline. Restarts: 4650
uf250-04.cnf fulfilled No. of Restarts: 445 No. of Flips: 2495 time to process: 1 seconds.
uf250-04.cnf , deadline. Restarts: 4650
uf250-04.cnf , deadline. Restarts: 4650
uf250-04.cnf fulfilled No. of Restarts: 256 No. of Flips: 3196 time to process: 0 seconds.
uf250-04.cnf fulfilled No. of Restarts: 1396 No. of Flips: 2586 time to process: 5 seconds.
uf250-04.cnf fulfilled No. of Restarts: 3615 No. of Flips: 1585 time to process: 13 seconds.
uf250-04.cnf fulfilled No. of Restarts: 3990 No. of Flips: 4106 time to process: 15 seconds.
uf250-04.cnf fulfilled No. of Restarts: 81 No. of Flips: 4685 time to process: 0 seconds.
uf250-04.cnf , deadline. Restarts: 4650
uf250-04.cnf fulfilled No. of Restarts: 2257 No. of Flips: 3144 time to process: 8 seconds.
uf250-04.cnf fulfilled No. of Restarts: 2599 No. of Flips: 2779 time to process: 10 seconds.
uf250-04.cnf fulfilled No. of Restarts: 3652 No. of Flips: 4206 time to process: 14 seconds.
uf250-04.cnf , deadline. Restarts: 4650
uf250-04.cnf fulfilled No. of Restarts: 696 No. of Flips: 2223 time to process: 2 seconds.
uf250-04.cnf fulfilled No. of Restarts: 162 No. of Flips: 4628 time to process: 0 seconds.
uf250-04.cnf , deadline. Restarts: 4650
uf250-04.cnf fulfilled No. of Restarts: 1563 No. of Flips: 4174 time to process: 6 seconds.
uf250-04.cnf fulfilled No. of Restarts: 1476 No. of Flips: 4489 time to process: 5 seconds.
uf250-04.cnf , deadline. Restarts: 4650
uf250-04.cnf , deadline. Restarts: 4650
uf250-04.cnf , deadline. Restarts: 4650
uf250-04.cnf fulfilled No. of Restarts: 4022 No. of Flips: 4397 time to process: 15 seconds.
uf250-04.cnf fulfilled No. of Restarts: 74 No. of Flips: 3266 time to process: 0 seconds.
uf250-04.cnf fulfilled No. of Restarts: 2752 No. of Flips: 3162 time to process: 10 seconds.
uf250-04.cnf , deadline. Restarts: 4650
uf250-04.cnf , deadline. Restarts: 4650
uf250-04.cnf fulfilled No. of Restarts: 4146 No. of Flips: 3929 time to process: 16 seconds.
uf250-04.cnf , deadline. Restarts: 4650
uf250-04.cnf fulfilled No. of Restarts: 2926 No. of Flips: 4633 time to process: 11 seconds.
uf250-04.cnf , deadline. Restarts: 4650
uf250-04.cnf fulfilled No. of Restarts: 3489 No. of Flips: 3767 time to process: 13 seconds.
uf250-04.cnf fulfilled No. of Restarts: 1506 No. of Flips: 1526 time to process: 5 seconds.
uf250-04.cnf fulfilled No. of Restarts: 3331 No. of Flips: 2451 time to process: 12 seconds.
uf250-04.cnf fulfilled No. of Restarts: 1164 No. of Flips: 2345 time to process: 4 seconds.
uf250-04.cnf fulfilled No. of Restarts: 1936 No. of Flips: 1993 time to process: 7 seconds.
uf250-04.cnf , deadline. Restarts: 4650
uf250-04.cnf fulfilled No. of Restarts: 702 No. of Flips: 1546 time to process: 2 seconds.
uf250-04.cnf , deadline. Restarts: 4650
uf250-04.cnf fulfilled No. of Restarts: 4359 No. of Flips: 1864 time to process: 16 seconds.
uf250-04.cnf fulfilled No. of Restarts: 1159 No. of Flips: 4678 time to process: 4 seconds.
uf250-04.cnf fulfilled No. of Restarts: 2972 No. of Flips: 2155 time to process: 11 seconds.
uf250-04.cnf , deadline. Restarts: 4650
uf250-04.cnf fulfilled No. of Restarts: 327 No. of Flips: 4718 time to process: 1 seconds.
uf250-04.cnf fulfilled No. of Restarts: 970 No. of Flips: 1315 time to process: 3 seconds.
uf250-04.cnf fulfilled No. of Restarts: 2395 No. of Flips: 4743 time to process: 9 seconds.
uf250-04.cnf , deadline. Restarts: 4650
uf250-04.cnf fulfilled No. of Restarts: 4280 No. of Flips: 4903 time to process: 16 seconds.
uf250-04.cnf fulfilled No. of Restarts: 204 No. of Flips: 3357 time to process: 0 seconds.
uf250-04.cnf fulfilled No. of Restarts: 1505 No. of Flips: 1430 time to process: 5 seconds.
uf250-04.cnf fulfilled No. of Restarts: 2366 No. of Flips: 2598 time to process: 9 seconds.
uf250-04.cnf fulfilled No. of Restarts: 4348 No. of Flips: 3846 time to process: 16 seconds.
uf250-04.cnf fulfilled No. of Restarts: 1109 No. of Flips: 3194 time to process: 4 seconds.
uf250-04.cnf fulfilled No. of Restarts: 3182 No. of Flips: 1224 time to process: 12 seconds.
uf250-04.cnf fulfilled No. of Restarts: 1910 No. of Flips: 4399 time to process: 7 seconds.
uf250-04.cnf fulfilled No. of Restarts: 1806 No. of Flips: 3547 time to process: 6 seconds.
uf250-04.cnf fulfilled No. of Restarts: 309 No. of Flips: 4041 time to process: 1 seconds.
uf250-04.cnf , deadline. Restarts: 4650
uf250-04.cnf , deadline. Restarts: 4650
uf250-04.cnf , deadline. Restarts: 4650
uf250-04.cnf fulfilled No. of Restarts: 1373 No. of Flips: 3795 time to process: 5 seconds.
uf250-04.cnf , deadline. Restarts: 4650
uf250-04.cnf fulfilled No. of Restarts: 797 No. of Flips: 2702 time to process: 3 seconds.
uf250-04.cnf , deadline. Restarts: 4650
uf250-04.cnf , deadline. Restarts: 4650
uf250-04.cnf fulfilled No. of Restarts: 1043 No. of Flips: 1377 time to process: 4 seconds.
uf250-04.cnf fulfilled No. of Restarts: 2095 No. of Flips: 3647 time to process: 8 seconds.
uf250-04.cnf , deadline. Restarts: 4650
uf250-04.cnf , deadline. Restarts: 4650
uf250-04.cnf fulfilled No. of Restarts: 1303 No. of Flips: 1600 time to process: 5 seconds.
uf250-04.cnf fulfilled No. of Restarts: 517 No. of Flips: 2869 time to process: 1 seconds.
uf250-04.cnf fulfilled No. of Restarts: 1940 No. of Flips: 4059 time to process: 7 seconds.
uf250-04.cnf fulfilled No. of Restarts: 4014 No. of Flips: 4482 time to process: 15 seconds.
uf250-04.cnf , deadline. Restarts: 4650
uf250-04.cnf fulfilled No. of Restarts: 3455 No. of Flips: 4978 time to process: 13 seconds.
uf250-04.cnf , deadline. Restarts: 4650
uf250-04.cnf fulfilled No. of Restarts: 1735 No. of Flips: 3600 time to process: 6 seconds.
uf250-04.cnf , deadline. Restarts: 4650
uf250-04.cnf fulfilled No. of Restarts: 1184 No. of Flips: 1418 time to process: 5 seconds.
uf250-04.cnf fulfilled No. of Restarts: 1719 No. of Flips: 2202 time to process: 7 seconds.
uf250-04.cnf fulfilled No. of Restarts: 3554 No. of Flips: 2112 time to process: 15 seconds.
uf250-04.cnf fulfilled No. of Restarts: 4021 No. of Flips: 2434 time to process: 18 seconds.
uf250-04.cnf fulfilled No. of Restarts: 387 No. of Flips: 4869 time to process: 1 seconds.
uf250-04.cnf fulfilled No. of Restarts: 462 No. of Flips: 3230 time to process: 2 seconds.
uf250-04.cnf , deadline. Restarts: 4650
uf250-04.cnf , deadline. Restarts: 4650
uf250-04.cnf fulfilled No. of Restarts: 1859 No. of Flips: 3747 time to process: 8 seconds.
uf250-04.cnf fulfilled No. of Restarts: 2650 No. of Flips: 3022 time to process: 11 seconds.
uf250-04.cnf fulfilled No. of Restarts: 3390 No. of Flips: 4622 time to process: 14 seconds.
uf250-04.cnf , deadline. Restarts: 4650
uf250-04.cnf fulfilled No. of Restarts: 3689 No. of Flips: 3997 time to process: 15 seconds.
uf250-04.cnf fulfilled No. of Restarts: 796 No. of Flips: 4278 time to process: 3 seconds.
uf250-04.cnf , deadline. Restarts: 4650
uf250-04.cnf , deadline. Restarts: 4650
uf250-04.cnf fulfilled No. of Restarts: 2230 No. of Flips: 2344 time to process: 9 seconds.
uf250-04.cnf , deadline. Restarts: 4650
uf250-04.cnf fulfilled No. of Restarts: 670 No. of Flips: 2486 time to process: 2 seconds.
uf250-04.cnf , deadline. Restarts: 4650
uf250-04.cnf fulfilled No. of Restarts: 389 No. of Flips: 2877 time to process: 1 seconds.
uf250-04.cnf fulfilled No. of Restarts: 571 No. of Flips: 1964 time to process: 2 seconds.
uf250-04.cnf fulfilled No. of Restarts: 2010 No. of Flips: 3335 time to process: 8 seconds.
uf250-04.cnf fulfilled No. of Restarts: 3083 No. of Flips: 2308 time to process: 13 seconds.
uf250-04.cnf fulfilled No. of Restarts: 1426 No. of Flips: 3456 time to process: 6 seconds.
uf250-04.cnf , deadline. Restarts: 4650
uf250-04.cnf , deadline. Restarts: 4650
uf250-04.cnf , deadline. Restarts: 4650
uf250-04.cnf fulfilled No. of Restarts: 2449 No. of Flips: 4394 time to process: 10 seconds.
uf250-04.cnf fulfilled No. of Restarts: 22 No. of Flips: 741 time to process: 0 seconds.
uf250-04.cnf , deadline. Restarts: 4650
uf250-04.cnf fulfilled No. of Restarts: 1601 No. of Flips: 2235 time to process: 7 seconds.
uf250-04.cnf fulfilled No. of Restarts: 1 No. of Flips: 2193 time to process: 0 seconds.
uf250-04.cnf , deadline. Restarts: 4650
uf250-04.cnf , deadline. Restarts: 4650
uf250-04.cnf , deadline. Restarts: 4650
uf250-04.cnf , deadline. Restarts: 4650
uf250-04.cnf , deadline. Restarts: 4650
uf250-04.cnf fulfilled No. of Restarts: 326 No. of Flips: 1323 time to process: 1 seconds.
uf250-04.cnf fulfilled No. of Restarts: 3837 No. of Flips: 4182 time to process: 16 seconds.
uf250-04.cnf fulfilled No. of Restarts: 429 No. of Flips: 1834 time to process: 1 seconds.
uf250-04.cnf , deadline. Restarts: 4650
uf250-04.cnf fulfilled No. of Restarts: 784 No. of Flips: 1135 time to process: 3 seconds.
uf250-04.cnf fulfilled No. of Restarts: 33 No. of Flips: 3491 time to process: 0 seconds.
uf250-04.cnf fulfilled No. of Restarts: 3609 No. of Flips: 3343 time to process: 15 seconds.
uf250-04.cnf fulfilled No. of Restarts: 926 No. of Flips: 3781 time to process: 4 seconds.
uf250-04.cnf fulfilled No. of Restarts: 1357 No. of Flips: 3322 time to process: 5 seconds.
uf250-04.cnf fulfilled No. of Restarts: 4060 No. of Flips: 4523 time to process: 17 seconds.
uf250-04.cnf fulfilled No. of Restarts: 916 No. of Flips: 1933 time to process: 4 seconds.
uf250-04.cnf fulfilled No. of Restarts: 903 No. of Flips: 1358 time to process: 3 seconds.
uf250-04.cnf fulfilled No. of Restarts: 175 No. of Flips: 4467 time to process: 0 seconds.
uf250-04.cnf fulfilled No. of Restarts: 1182 No. of Flips: 3416 time to process: 5 seconds.
uf250-04.cnf fulfilled No. of Restarts: 3087 No. of Flips: 3191 time to process: 13 seconds.
uf250-04.cnf , deadline. Restarts: 4650
uf250-04.cnf fulfilled No. of Restarts: 3769 No. of Flips: 1578 time to process: 15 seconds.
uf250-04.cnf , deadline. Restarts: 4650
uf250-04.cnf , deadline. Restarts: 4650
uf250-04.cnf , deadline. Restarts: 4650
uf250-04.cnf fulfilled No. of Restarts: 963 No. of Flips: 4733 time to process: 4 seconds.
uf250-04.cnf fulfilled No. of Restarts: 3896 No. of Flips: 2075 time to process: 16 seconds.
uf250-04.cnf , deadline. Restarts: 4650
uf250-04.cnf fulfilled No. of Restarts: 393 No. of Flips: 4570 time to process: 1 seconds.
uf250-04.cnf , deadline. Restarts: 4650
uf250-04.cnf , deadline. Restarts: 4650
uf250-04.cnf , deadline. Restarts: 4650
uf250-04.cnf fulfilled No. of Restarts: 3665 No. of Flips: 4182 time to process: 19 seconds.
uf250-04.cnf , deadline. Restarts: 4650
uf250-04.cnf fulfilled No. of Restarts: 3226 No. of Flips: 2412 time to process: 13 seconds.
uf250-04.cnf fulfilled No. of Restarts: 1035 No. of Flips: 2239 time to process: 4 seconds.
uf250-04.cnf fulfilled No. of Restarts: 333 No. of Flips: 4091 time to process: 1 seconds.
uf250-04.cnf fulfilled No. of Restarts: 3580 No. of Flips: 1920 time to process: 15 seconds.
uf250-04.cnf fulfilled No. of Restarts: 1541 No. of Flips: 4066 time to process: 6 seconds.
uf250-04.cnf , deadline. Restarts: 4650
uf250-04.cnf fulfilled No. of Restarts: 312 No. of Flips: 3993 time to process: 1 seconds.
uf250-04.cnf fulfilled No. of Restarts: 1295 No. of Flips: 3987 time to process: 5 seconds.
uf250-04.cnf , deadline. Restarts: 4650
uf250-04.cnf , deadline. Restarts: 4650
uf250-04.cnf fulfilled No. of Restarts: 1722 No. of Flips: 3180 time to process: 7 seconds.
uf250-04.cnf fulfilled No. of Restarts: 983 No. of Flips: 3176 time to process: 4 seconds.
uf250-04.cnf fulfilled No. of Restarts: 1668 No. of Flips: 3668 time to process: 7 seconds.
uf250-04.cnf , deadline. Restarts: 4650
uf250-04.cnf fulfilled No. of Restarts: 2790 No. of Flips: 4850 time to process: 11 seconds.
uf250-04.cnf fulfilled No. of Restarts: 2649 No. of Flips: 4681 time to process: 11 seconds.
uf250-04.cnf fulfilled No. of Restarts: 1558 No. of Flips: 4966 time to process: 6 seconds.
uf250-04.cnf fulfilled No. of Restarts: 166 No. of Flips: 4709 time to process: 0 seconds.
uf250-04.cnf fulfilled No. of Restarts: 613 No. of Flips: 4919 time to process: 2 seconds.
uf250-04.cnf fulfilled No. of Restarts: 1683 No. of Flips: 2018 time to process: 7 seconds.
uf250-04.cnf , deadline. Restarts: 4650
uf250-04.cnf fulfilled No. of Restarts: 59 No. of Flips: 2651 time to process: 0 seconds.
uf250-04.cnf fulfilled No. of Restarts: 1682 No. of Flips: 4796 time to process: 7 seconds.
uf250-04.cnf fulfilled No. of Restarts: 1286 No. of Flips: 2372 time to process: 5 seconds.
uf250-04.cnf fulfilled No. of Restarts: 1927 No. of Flips: 2484 time to process: 8 seconds.
uf250-04.cnf , deadline. Restarts: 4650
uf250-04.cnf fulfilled No. of Restarts: 3621 No. of Flips: 1696 time to process: 14 seconds.
uf250-04.cnf fulfilled No. of Restarts: 3770 No. of Flips: 4780 time to process: 15 seconds.
uf250-04.cnf fulfilled No. of Restarts: 2531 No. of Flips: 1832 time to process: 10 seconds.
uf250-04.cnf fulfilled No. of Restarts: 1386 No. of Flips: 2475 time to process: 5 seconds.
uf250-04.cnf fulfilled No. of Restarts: 4248 No. of Flips: 2132 time to process: 17 seconds.
uf250-04.cnf fulfilled No. of Restarts: 3198 No. of Flips: 3724 time to process: 13 seconds.
uf250-04.cnf , deadline. Restarts: 4650
uf250-04.cnf , deadline. Restarts: 4650
uf250-04.cnf fulfilled No. of Restarts: 3303 No. of Flips: 3403 time to process: 13 seconds.
uf250-04.cnf fulfilled No. of Restarts: 30 No. of Flips: 1842 time to process: 0 seconds.
uf250-04.cnf fulfilled No. of Restarts: 1034 No. of Flips: 3889 time to process: 4 seconds.
uf250-04.cnf fulfilled No. of Restarts: 2497 No. of Flips: 3459 time to process: 10 seconds.
uf250-04.cnf fulfilled No. of Restarts: 1695 No. of Flips: 2174 time to process: 7 seconds.
uf250-04.cnf fulfilled No. of Restarts: 1234 No. of Flips: 2415 time to process: 5 seconds.
uf250-04.cnf fulfilled No. of Restarts: 2970 No. of Flips: 4169 time to process: 12 seconds.
uf250-04.cnf fulfilled No. of Restarts: 609 No. of Flips: 1146 time to process: 2 seconds.
uf250-04.cnf fulfilled No. of Restarts: 220 No. of Flips: 2867 time to process: 0 seconds.
uf250-04.cnf fulfilled No. of Restarts: 1591 No. of Flips: 2833 time to process: 6 seconds.
uf250-04.cnf , deadline. Restarts: 4650
uf250-04.cnf , deadline. Restarts: 4650
uf250-04.cnf fulfilled No. of Restarts: 249 No. of Flips: 966 time to process: 1 seconds.
uf250-04.cnf fulfilled No. of Restarts: 1745 No. of Flips: 4726 time to process: 7 seconds.
uf250-04.cnf fulfilled No. of Restarts: 399 No. of Flips: 4751 time to process: 1 seconds.
uf250-04.cnf , deadline. Restarts: 4650
uf250-04.cnf fulfilled No. of Restarts: 2289 No. of Flips: 3920 time to process: 9 seconds.
uf250-04.cnf fulfilled No. of Restarts: 943 No. of Flips: 3196 time to process: 3 seconds.
uf250-04.cnf , deadline. Restarts: 4650
uf250-04.cnf fulfilled No. of Restarts: 2554 No. of Flips: 1446 time to process: 10 seconds.
uf250-04.cnf , deadline. Restarts: 4650
uf250-04.cnf fulfilled No. of Restarts: 4409 No. of Flips: 1079 time to process: 18 seconds.
uf250-04.cnf fulfilled No. of Restarts: 2565 No. of Flips: 2032 time to process: 10 seconds.
uf250-04.cnf fulfilled No. of Restarts: 1025 No. of Flips: 2848 time to process: 4 seconds.
uf250-04.cnf fulfilled No. of Restarts: 616 No. of Flips: 4616 time to process: 2 seconds.
uf250-04.cnf fulfilled No. of Restarts: 3662 No. of Flips: 3780 time to process: 15 seconds.
uf250-04.cnf fulfilled No. of Restarts: 4098 No. of Flips: 2524 time to process: 16 seconds.
uf250-04.cnf fulfilled No. of Restarts: 805 No. of Flips: 3412 time to process: 3 seconds.
uf250-04.cnf , deadline. Restarts: 4650
uf250-04.cnf , deadline. Restarts: 4650
uf250-04.cnf , deadline. Restarts: 4650
uf250-04.cnf , deadline. Restarts: 4650
uf250-04.cnf fulfilled No. of Restarts: 1500 No. of Flips: 3907 time to process: 6 seconds.
uf250-04.cnf fulfilled No. of Restarts: 1324 No. of Flips: 2325 time to process: 5 seconds.
uf250-04.cnf , deadline. Restarts: 4650
uf250-04.cnf fulfilled No. of Restarts: 1320 No. of Flips: 1218 time to process: 5 seconds.
uf250-04.cnf , deadline. Restarts: 4650
uf250-04.cnf fulfilled No. of Restarts: 129 No. of Flips: 1683 time to process: 0 seconds.
uf250-04.cnf , deadline. Restarts: 4650
uf250-04.cnf fulfilled No. of Restarts: 3791 No. of Flips: 1502 time to process: 15 seconds.
uf250-04.cnf fulfilled No. of Restarts: 746 No. of Flips: 3080 time to process: 3 seconds.
uf250-04.cnf , deadline. Restarts: 4650
uf250-04.cnf fulfilled No. of Restarts: 2554 No. of Flips: 4973 time to process: 10 seconds.
uf250-04.cnf fulfilled No. of Restarts: 1128 No. of Flips: 1490 time to process: 4 seconds.
uf250-04.cnf fulfilled No. of Restarts: 36 No. of Flips: 3488 time to process: 0 seconds.
uf250-04.cnf , deadline. Restarts: 4650
uf250-04.cnf fulfilled No. of Restarts: 860 No. of Flips: 2476 time to process: 3 seconds.
uf250-04.cnf fulfilled No. of Restarts: 779 No. of Flips: 1071 time to process: 3 seconds.
uf250-04.cnf fulfilled No. of Restarts: 2573 No. of Flips: 4608 time to process: 10 seconds.
uf250-04.cnf fulfilled No. of Restarts: 460 No. of Flips: 1164 time to process: 2 seconds.
uf250-04.cnf , deadline. Restarts: 4650
uf250-04.cnf fulfilled No. of Restarts: 3594 No. of Flips: 3134 time to process: 14 seconds.
uf250-04.cnf fulfilled No. of Restarts: 1343 No. of Flips: 2039 time to process: 5 seconds.
uf250-04.cnf fulfilled No. of Restarts: 2725 No. of Flips: 3294 time to process: 11 seconds.
uf250-04.cnf fulfilled No. of Restarts: 1021 No. of Flips: 4541 time to process: 4 seconds.
uf250-04.cnf , deadline. Restarts: 4650
uf250-04.cnf fulfilled No. of Restarts: 870 No. of Flips: 3532 time to process: 3 seconds.
uf250-04.cnf fulfilled No. of Restarts: 3146 No. of Flips: 4829 time to process: 12 seconds.
uf250-04.cnf fulfilled No. of Restarts: 1520 No. of Flips: 2124 time to process: 6 seconds.
uf250-04.cnf , deadline. Restarts: 4650
uf250-04.cnf fulfilled No. of Restarts: 811 No. of Flips: 2567 time to process: 3 seconds.
uf250-04.cnf fulfilled No. of Restarts: 1559 No. of Flips: 4671 time to process: 6 seconds.
uf250-04.cnf fulfilled No. of Restarts: 224 No. of Flips: 3399 time to process: 0 seconds.
uf250-04.cnf , deadline. Restarts: 4650
uf250-04.cnf , deadline. Restarts: 4650
uf250-04.cnf fulfilled No. of Restarts: 1876 No. of Flips: 3856 time to process: 7 seconds.
uf250-04.cnf , deadline. Restarts: 4650
uf250-04.cnf fulfilled No. of Restarts: 219 No. of Flips: 4156 time to process: 0 seconds.
uf250-04.cnf fulfilled No. of Restarts: 2915 No. of Flips: 4349 time to process: 11 seconds.
uf250-04.cnf fulfilled No. of Restarts: 2431 No. of Flips: 3494 time to process: 9 seconds.
uf250-04.cnf fulfilled No. of Restarts: 1277 No. of Flips: 3676 time to process: 5 seconds.
uf250-04.cnf , deadline. Restarts: 4650
uf250-04.cnf fulfilled No. of Restarts: 1067 No. of Flips: 3011 time to process: 4 seconds.
uf250-04.cnf , deadline. Restarts: 4650
uf250-04.cnf fulfilled No. of Restarts: 2829 No. of Flips: 3843 time to process: 11 seconds.
uf250-04.cnf fulfilled No. of Restarts: 2366 No. of Flips: 2201 time to process: 10 seconds.
uf250-04.cnf fulfilled No. of Restarts: 1316 No. of Flips: 2172 time to process: 5 seconds.
uf250-04.cnf fulfilled No. of Restarts: 205 No. of Flips: 3653 time to process: 0 seconds.
uf250-04.cnf fulfilled No. of Restarts: 1594 No. of Flips: 1796 time to process: 6 seconds.
uf250-04.cnf fulfilled No. of Restarts: 1233 No. of Flips: 2365 time to process: 5 seconds.
uf250-04.cnf , deadline. Restarts: 4650
uf250-04.cnf fulfilled No. of Restarts: 150 No. of Flips: 2250 time to process: 0 seconds.
uf250-04.cnf fulfilled No. of Restarts: 710 No. of Flips: 3466 time to process: 2 seconds.
uf250-04.cnf fulfilled No. of Restarts: 3304 No. of Flips: 2664 time to process: 13 seconds.
uf250-04.cnf fulfilled No. of Restarts: 375 No. of Flips: 3731 time to process: 1 seconds.
uf250-04.cnf fulfilled No. of Restarts: 2132 No. of Flips: 1029 time to process: 8 seconds.
uf250-04.cnf fulfilled No. of Restarts: 4594 No. of Flips: 2037 time to process: 18 seconds.
uf250-04.cnf fulfilled No. of Restarts: 3383 No. of Flips: 4068 time to process: 13 seconds.
uf250-04.cnf , deadline. Restarts: 4650
uf250-04.cnf fulfilled No. of Restarts: 652 No. of Flips: 2600 time to process: 2 seconds.
uf250-04.cnf , deadline. Restarts: 4650
uf250-04.cnf , deadline. Restarts: 4650
uf250-04.cnf , deadline. Restarts: 4650
uf250-04.cnf fulfilled No. of Restarts: 450 No. of Flips: 2588 time to process: 2 seconds.
uf250-04.cnf fulfilled No. of Restarts: 2112 No. of Flips: 4672 time to process: 9 seconds.
uf250-04.cnf fulfilled No. of Restarts: 1264 No. of Flips: 3169 time to process: 5 seconds.
uf250-04.cnf , deadline. Restarts: 4650
uf250-04.cnf fulfilled No. of Restarts: 790 No. of Flips: 4768 time to process: 3 seconds.
uf250-04.cnf fulfilled No. of Restarts: 4325 No. of Flips: 3279 time to process: 18 seconds.
uf250-04.cnf , deadline. Restarts: 4650
uf250-04.cnf fulfilled No. of Restarts: 2762 No. of Flips: 2989 time to process: 11 seconds.
uf250-04.cnf fulfilled No. of Restarts: 1937 No. of Flips: 3291 time to process: 8 seconds.
uf250-04.cnf , deadline. Restarts: 4650
uf250-04.cnf fulfilled No. of Restarts: 2793 No. of Flips: 2035 time to process: 12 seconds.
uf250-04.cnf , deadline. Restarts: 4650
uf250-04.cnf , deadline. Restarts: 4650
uf250-04.cnf fulfilled No. of Restarts: 84 No. of Flips: 4217 time to process: 0 seconds.
uf250-04.cnf fulfilled No. of Restarts: 3243 No. of Flips: 2997 time to process: 13 seconds.
uf250-04.cnf , deadline. Restarts: 4650
uf250-04.cnf fulfilled No. of Restarts: 1024 No. of Flips: 4148 time to process: 4 seconds.
uf250-04.cnf fulfilled No. of Restarts: 1684 No. of Flips: 3942 time to process: 7 seconds.
uf250-04.cnf fulfilled No. of Restarts: 1925 No. of Flips: 2788 time to process: 8 seconds.
uf250-04.cnf fulfilled No. of Restarts: 986 No. of Flips: 4199 time to process: 4 seconds.
uf250-04.cnf fulfilled No. of Restarts: 1240 No. of Flips: 1939 time to process: 5 seconds.
uf250-04.cnf , deadline. Restarts: 4650
uf250-04.cnf , deadline. Restarts: 4650
uf250-04.cnf fulfilled No. of Restarts: 2946 No. of Flips: 2479 time to process: 12 seconds.
uf250-04.cnf fulfilled No. of Restarts: 657 No. of Flips: 4687 time to process: 2 seconds.
uf250-04.cnf fulfilled No. of Restarts: 2375 No. of Flips: 3188 time to process: 10 seconds.
uf250-04.cnf , deadline. Restarts: 4650
uf250-04.cnf , deadline. Restarts: 4650
uf250-04.cnf , deadline. Restarts: 4650
uf250-04.cnf fulfilled No. of Restarts: 1669 No. of Flips: 2797 time to process: 7 seconds.
uf250-04.cnf , deadline. Restarts: 4650
uf250-04.cnf fulfilled No. of Restarts: 2061 No. of Flips: 3997 time to process: 8 seconds.
uf250-04.cnf fulfilled No. of Restarts: 3612 No. of Flips: 1590 time to process: 15 seconds.
uf250-04.cnf fulfilled No. of Restarts: 2799 No. of Flips: 997 time to process: 11 seconds.
uf250-04.cnf fulfilled No. of Restarts: 991 No. of Flips: 1450 time to process: 4 seconds.
uf250-04.cnf fulfilled No. of Restarts: 3164 No. of Flips: 916 time to process: 13 seconds.
uf250-04.cnf fulfilled No. of Restarts: 527 No. of Flips: 3194 time to process: 2 seconds.
uf250-04.cnf fulfilled No. of Restarts: 155 No. of Flips: 2419 time to process: 0 seconds.
uf250-04.cnf , deadline. Restarts: 4650
uf250-04.cnf , deadline. Restarts: 4650
uf250-04.cnf fulfilled No. of Restarts: 584 No. of Flips: 2722 time to process: 3 seconds.
uf250-04.cnf , deadline. Restarts: 4650
uf250-04.cnf fulfilled No. of Restarts: 1176 No. of Flips: 2574 time to process: 5 seconds.
uf250-04.cnf , deadline. Restarts: 4650
uf250-04.cnf , deadline. Restarts: 4650
uf250-04.cnf fulfilled No. of Restarts: 4243 No. of Flips: 4446 time to process: 18 seconds.
uf250-04.cnf fulfilled No. of Restarts: 1717 No. of Flips: 3693 time to process: 7 seconds.
uf250-04.cnf fulfilled No. of Restarts: 3863 No. of Flips: 4433 time to process: 19 seconds.
uf250-04.cnf , deadline. Restarts: 4650
uf250-04.cnf fulfilled No. of Restarts: 11 No. of Flips: 2712 time to process: 0 seconds.
uf250-04.cnf fulfilled No. of Restarts: 2266 No. of Flips: 3654 time to process: 9 seconds.
uf250-04.cnf , deadline. Restarts: 4650
uf250-04.cnf , deadline. Restarts: 4650
uf250-04.cnf fulfilled No. of Restarts: 2668 No. of Flips: 4250 time to process: 11 seconds.
uf250-04.cnf fulfilled No. of Restarts: 1441 No. of Flips: 4204 time to process: 6 seconds.
uf250-04.cnf fulfilled No. of Restarts: 856 No. of Flips: 4484 time to process: 3 seconds.
uf250-04.cnf , deadline. Restarts: 4650
uf250-04.cnf , deadline. Restarts: 4650
uf250-04.cnf , deadline. Restarts: 4650
uf250-04.cnf fulfilled No. of Restarts: 361 No. of Flips: 3066 time to process: 1 seconds.
uf250-04.cnf fulfilled No. of Restarts: 4333 No. of Flips: 4678 time to process: 18 seconds.
uf250-04.cnf fulfilled No. of Restarts: 886 No. of Flips: 2272 time to process: 3 seconds.
uf250-04.cnf fulfilled No. of Restarts: 1787 No. of Flips: 4733 time to process: 7 seconds.
uf250-04.cnf fulfilled No. of Restarts: 3890 No. of Flips: 2392 time to process: 15 seconds.
uf250-04.cnf fulfilled No. of Restarts: 5 No. of Flips: 2144 time to process: 0 seconds.
uf250-04.cnf , deadline. Restarts: 4650
uf250-04.cnf fulfilled No. of Restarts: 337 No. of Flips: 2482 time to process: 1 seconds.
uf250-04.cnf fulfilled No. of Restarts: 1251 No. of Flips: 3550 time to process: 5 seconds.
uf250-04.cnf , deadline. Restarts: 4650
uf250-04.cnf fulfilled No. of Restarts: 3647 No. of Flips: 4424 time to process: 15 seconds.
uf250-04.cnf fulfilled No. of Restarts: 227 No. of Flips: 4688 time to process: 0 seconds.
uf250-04.cnf , deadline. Restarts: 4650
uf250-04.cnf fulfilled No. of Restarts: 3265 No. of Flips: 4122 time to process: 13 seconds.
uf250-04.cnf fulfilled No. of Restarts: 3638 No. of Flips: 4000 time to process: 15 seconds.
uf250-04.cnf fulfilled No. of Restarts: 1487 No. of Flips: 1969 time to process: 6 seconds.
uf250-04.cnf fulfilled No. of Restarts: 1347 No. of Flips: 4395 time to process: 5 seconds.
uf250-04.cnf fulfilled No. of Restarts: 816 No. of Flips: 4492 time to process: 3 seconds.
uf250-04.cnf fulfilled No. of Restarts: 3728 No. of Flips: 3194 time to process: 15 seconds.
uf250-04.cnf fulfilled No. of Restarts: 1646 No. of Flips: 4610 time to process: 6 seconds.
uf250-04.cnf , deadline. Restarts: 4650
uf250-04.cnf fulfilled No. of Restarts: 780 No. of Flips: 4137 time to process: 3 seconds.
uf250-04.cnf fulfilled No. of Restarts: 2629 No. of Flips: 4345 time to process: 10 seconds.
uf250-04.cnf fulfilled No. of Restarts: 4136 No. of Flips: 3714 time to process: 17 seconds.
uf250-04.cnf , deadline. Restarts: 4650
uf250-04.cnf fulfilled No. of Restarts: 4626 No. of Flips: 3533 time to process: 23 seconds.
uf250-04.cnf fulfilled No. of Restarts: 4002 No. of Flips: 4742 time to process: 16 seconds.
uf250-04.cnf fulfilled No. of Restarts: 4148 No. of Flips: 3517 time to process: 17 seconds.
uf250-04.cnf fulfilled No. of Restarts: 1488 No. of Flips: 4820 time to process: 6 seconds.
uf250-04.cnf fulfilled No. of Restarts: 2877 No. of Flips: 4629 time to process: 11 seconds.
uf250-04.cnf fulfilled No. of Restarts: 1015 No. of Flips: 4092 time to process: 4 seconds.
uf250-04.cnf fulfilled No. of Restarts: 3663 No. of Flips: 3261 time to process: 15 seconds.
uf250-04.cnf fulfilled No. of Restarts: 4446 No. of Flips: 2388 time to process: 18 seconds.
uf250-04.cnf fulfilled No. of Restarts: 3024 No. of Flips: 3846 time to process: 12 seconds.
uf250-04.cnf fulfilled No. of Restarts: 459 No. of Flips: 3156 time to process: 2 seconds.
uf250-04.cnf fulfilled No. of Restarts: 29 No. of Flips: 1997 time to process: 0 seconds.
uf250-04.cnf fulfilled No. of Restarts: 374 No. of Flips: 2327 time to process: 1 seconds.
uf250-04.cnf fulfilled No. of Restarts: 1330 No. of Flips: 1771 time to process: 5 seconds.
uf250-04.cnf fulfilled No. of Restarts: 1210 No. of Flips: 2743 time to process: 5 seconds.
uf250-04.cnf fulfilled No. of Restarts: 4514 No. of Flips: 2216 time to process: 18 seconds.
uf250-04.cnf , deadline. Restarts: 4650
uf250-04.cnf fulfilled No. of Restarts: 4240 No. of Flips: 1870 time to process: 17 seconds.
uf250-04.cnf fulfilled No. of Restarts: 190 No. of Flips: 3415 time to process: 0 seconds.
uf250-04.cnf , deadline. Restarts: 4650
uf250-04.cnf fulfilled No. of Restarts: 1356 No. of Flips: 1656 time to process: 5 seconds.
uf250-04.cnf , deadline. Restarts: 4650
uf250-04.cnf fulfilled No. of Restarts: 4521 No. of Flips: 3477 time to process: 18 seconds.
uf250-04.cnf , deadline. Restarts: 4650
uf250-04.cnf fulfilled No. of Restarts: 2842 No. of Flips: 1049 time to process: 11 seconds.
uf250-04.cnf fulfilled No. of Restarts: 1524 No. of Flips: 1377 time to process: 6 seconds.
uf250-04.cnf , deadline. Restarts: 4650
uf250-04.cnf fulfilled No. of Restarts: 2879 No. of Flips: 2758 time to process: 12 seconds.
uf250-04.cnf , deadline. Restarts: 4650
uf250-04.cnf fulfilled No. of Restarts: 4553 No. of Flips: 2689 time to process: 18 seconds.
uf250-04.cnf fulfilled No. of Restarts: 962 No. of Flips: 3645 time to process: 4 seconds.
uf250-04.cnf fulfilled No. of Restarts: 1374 No. of Flips: 3564 time to process: 5 seconds.
uf250-04.cnf , deadline. Restarts: 4650
uf250-04.cnf fulfilled No. of Restarts: 71 No. of Flips: 3383 time to process: 0 seconds.
uf250-04.cnf fulfilled No. of Restarts: 299 No. of Flips: 3004 time to process: 1 seconds.
uf250-04.cnf fulfilled No. of Restarts: 3235 No. of Flips: 2816 time to process: 13 seconds.
uf250-04.cnf fulfilled No. of Restarts: 225 No. of Flips: 3644 time to process: 0 seconds.
uf250-04.cnf fulfilled No. of Restarts: 1645 No. of Flips: 2788 time to process: 7 seconds.
uf250-04.cnf , deadline. Restarts: 4650
uf250-04.cnf fulfilled No. of Restarts: 1860 No. of Flips: 3538 time to process: 7 seconds.
uf250-04.cnf , deadline. Restarts: 4650
uf250-04.cnf , deadline. Restarts: 4650
uf250-04.cnf fulfilled No. of Restarts: 2289 No. of Flips: 2965 time to process: 9 seconds.
uf250-04.cnf fulfilled No. of Restarts: 301 No. of Flips: 4404 time to process: 1 seconds.
uf250-04.cnf fulfilled No. of Restarts: 3640 No. of Flips: 3207 time to process: 15 seconds.
uf250-04.cnf , deadline. Restarts: 4650
uf250-04.cnf fulfilled No. of Restarts: 101 No. of Flips: 1896 time to process: 0 seconds.
uf250-04.cnf fulfilled No. of Restarts: 1611 No. of Flips: 3900 time to process: 6 seconds.
uf250-04.cnf fulfilled No. of Restarts: 566 No. of Flips: 3868 time to process: 2 seconds.
uf250-04.cnf , deadline. Restarts: 4650
uf250-04.cnf fulfilled No. of Restarts: 3007 No. of Flips: 2654 time to process: 12 seconds.
uf250-04.cnf fulfilled No. of Restarts: 680 No. of Flips: 3129 time to process: 2 seconds.
uf250-04.cnf , deadline. Restarts: 4650
uf250-04.cnf fulfilled No. of Restarts: 995 No. of Flips: 1991 time to process: 4 seconds.
uf250-04.cnf fulfilled No. of Restarts: 1407 No. of Flips: 1316 time to process: 6 seconds.
uf250-04.cnf fulfilled No. of Restarts: 888 No. of Flips: 4348 time to process: 3 seconds.
uf250-04.cnf fulfilled No. of Restarts: 4589 No. of Flips: 1342 time to process: 18 seconds.
uf250-04.cnf fulfilled No. of Restarts: 673 No. of Flips: 4858 time to process: 2 seconds.
uf250-04.cnf fulfilled No. of Restarts: 1400 No. of Flips: 2437 time to process: 6 seconds.
uf250-04.cnf fulfilled No. of Restarts: 3067 No. of Flips: 2649 time to process: 12 seconds.
uf250-04.cnf fulfilled No. of Restarts: 2995 No. of Flips: 3238 time to process: 12 seconds.
uf250-04.cnf , deadline. Restarts: 4650
uf250-04.cnf , deadline. Restarts: 4650
uf250-04.cnf , deadline. Restarts: 4650
uf250-04.cnf , deadline. Restarts: 4650
uf250-04.cnf fulfilled No. of Restarts: 1610 No. of Flips: 2881 time to process: 6 seconds.
uf250-04.cnf fulfilled No. of Restarts: 2497 No. of Flips: 1675 time to process: 10 seconds.
uf250-04.cnf fulfilled No. of Restarts: 549 No. of Flips: 1870 time to process: 2 seconds.
uf250-04.cnf , deadline. Restarts: 4650
uf250-04.cnf fulfilled No. of Restarts: 209 No. of Flips: 4873 time to process: 0 seconds.
uf250-04.cnf fulfilled No. of Restarts: 2408 No. of Flips: 3721 time to process: 9 seconds.
uf250-04.cnf fulfilled No. of Restarts: 672 No. of Flips: 4455 time to process: 2 seconds.
uf250-04.cnf fulfilled No. of Restarts: 1736 No. of Flips: 3152 time to process: 7 seconds.
uf250-04.cnf fulfilled No. of Restarts: 2127 No. of Flips: 1510 time to process: 8 seconds.
uf250-04.cnf , deadline. Restarts: 4650
uf250-04.cnf , deadline. Restarts: 4650
uf250-04.cnf fulfilled No. of Restarts: 4321 No. of Flips: 1420 time to process: 17 seconds.
uf250-04.cnf fulfilled No. of Restarts: 2784 No. of Flips: 3864 time to process: 11 seconds.
uf250-04.cnf fulfilled No. of Restarts: 2840 No. of Flips: 925 time to process: 11 seconds.
uf250-04.cnf fulfilled No. of Restarts: 2749 No. of Flips: 3538 time to process: 11 seconds.
uf250-04.cnf fulfilled No. of Restarts: 1839 No. of Flips: 3450 time to process: 7 seconds.
uf250-04.cnf , deadline. Restarts: 4650
uf250-04.cnf fulfilled No. of Restarts: 1043 No. of Flips: 1089 time to process: 4 seconds.
uf250-04.cnf , deadline. Restarts: 4650
uf250-04.cnf fulfilled No. of Restarts: 4100 No. of Flips: 4211 time to process: 16 seconds.
uf250-04.cnf fulfilled No. of Restarts: 1927 No. of Flips: 4899 time to process: 8 seconds.
uf250-04.cnf fulfilled No. of Restarts: 3324 No. of Flips: 4751 time to process: 13 seconds.
uf250-04.cnf fulfilled No. of Restarts: 4581 No. of Flips: 4026 time to process: 18 seconds.
uf250-04.cnf fulfilled No. of Restarts: 785 No. of Flips: 2405 time to process: 3 seconds.
uf250-04.cnf fulfilled No. of Restarts: 1763 No. of Flips: 4174 time to process: 7 seconds.
uf250-04.cnf fulfilled No. of Restarts: 359 No. of Flips: 4247 time to process: 1 seconds.
uf250-04.cnf fulfilled No. of Restarts: 1554 No. of Flips: 3048 time to process: 6 seconds.
uf250-04.cnf fulfilled No. of Restarts: 408 No. of Flips: 3359 time to process: 1 seconds.
uf250-04.cnf fulfilled No. of Restarts: 2784 No. of Flips: 3028 time to process: 11 seconds.
uf250-04.cnf , deadline. Restarts: 4650
uf250-04.cnf fulfilled No. of Restarts: 2517 No. of Flips: 2499 time to process: 10 seconds.
uf250-04.cnf fulfilled No. of Restarts: 3551 No. of Flips: 4629 time to process: 14 seconds.
uf250-04.cnf fulfilled No. of Restarts: 2347 No. of Flips: 1408 time to process: 9 seconds.
uf250-04.cnf fulfilled No. of Restarts: 1969 No. of Flips: 3757 time to process: 8 seconds.
uf250-04.cnf fulfilled No. of Restarts: 1443 No. of Flips: 3830 time to process: 5 seconds.
uf250-04.cnf fulfilled No. of Restarts: 1393 No. of Flips: 4799 time to process: 5 seconds.
uf250-04.cnf fulfilled No. of Restarts: 2600 No. of Flips: 1066 time to process: 10 seconds.
uf250-04.cnf fulfilled No. of Restarts: 4452 No. of Flips: 2575 time to process: 18 seconds.
uf250-04.cnf , deadline. Restarts: 4650
uf250-04.cnf fulfilled No. of Restarts: 1746 No. of Flips: 2379 time to process: 7 seconds.
uf250-04.cnf fulfilled No. of Restarts: 486 No. of Flips: 3564 time to process: 2 seconds.
uf250-04.cnf fulfilled No. of Restarts: 231 No. of Flips: 1509 time to process: 1 seconds.
uf250-04.cnf , deadline. Restarts: 4650
uf250-04.cnf fulfilled No. of Restarts: 4556 No. of Flips: 4027 time to process: 18 seconds.
uf250-04.cnf fulfilled No. of Restarts: 2148 No. of Flips: 3516 time to process: 8 seconds.
uf250-04.cnf fulfilled No. of Restarts: 1819 No. of Flips: 2544 time to process: 7 seconds.
uf250-04.cnf fulfilled No. of Restarts: 1661 No. of Flips: 2195 time to process: 6 seconds.
uf250-04.cnf fulfilled No. of Restarts: 419 No. of Flips: 2669 time to process: 1 seconds.
uf250-04.cnf fulfilled No. of Restarts: 429 No. of Flips: 1248 time to process: 1 seconds.
uf250-04.cnf , deadline. Restarts: 4650
uf250-04.cnf fulfilled No. of Restarts: 1308 No. of Flips: 3808 time to process: 5 seconds.
uf250-04.cnf fulfilled No. of Restarts: 2469 No. of Flips: 4831 time to process: 10 seconds.
uf250-04.cnf , deadline. Restarts: 4650
uf250-04.cnf fulfilled No. of Restarts: 2118 No. of Flips: 2497 time to process: 9 seconds.
uf250-04.cnf fulfilled No. of Restarts: 177 No. of Flips: 1681 time to process: 0 seconds.
uf250-04.cnf fulfilled No. of Restarts: 1984 No. of Flips: 4237 time to process: 8 seconds.
uf250-04.cnf fulfilled No. of Restarts: 1764 No. of Flips: 2750 time to process: 7 seconds.
uf250-04.cnf fulfilled No. of Restarts: 76 No. of Flips: 2426 time to process: 0 seconds.
uf250-04.cnf fulfilled No. of Restarts: 1379 No. of Flips: 4474 time to process: 5 seconds.
uf250-04.cnf , deadline. Restarts: 4650
uf250-04.cnf fulfilled No. of Restarts: 1265 No. of Flips: 1065 time to process: 5 seconds.
uf250-04.cnf , deadline. Restarts: 4650
uf250-04.cnf fulfilled No. of Restarts: 1189 No. of Flips: 3296 time to process: 4 seconds.
uf250-04.cnf fulfilled No. of Restarts: 600 No. of Flips: 1786 time to process: 2 seconds.
uf250-04.cnf fulfilled No. of Restarts: 662 No. of Flips: 4931 time to process: 2 seconds.
uf250-04.cnf fulfilled No. of Restarts: 2580 No. of Flips: 2027 time to process: 10 seconds.
uf250-04.cnf fulfilled No. of Restarts: 1141 No. of Flips: 2698 time to process: 4 seconds.
uf250-04.cnf fulfilled No. of Restarts: 32 No. of Flips: 3985 time to process: 0 seconds.
uf250-04.cnf , deadline. Restarts: 4650
uf250-04.cnf fulfilled No. of Restarts: 2935 No. of Flips: 2796 time to process: 11 seconds.
uf250-04.cnf fulfilled No. of Restarts: 1380 No. of Flips: 3407 time to process: 5 seconds.
uf250-04.cnf fulfilled No. of Restarts: 3006 No. of Flips: 3643 time to process: 12 seconds.
uf250-04.cnf fulfilled No. of Restarts: 1567 No. of Flips: 4886 time to process: 6 seconds.
uf250-04.cnf fulfilled No. of Restarts: 2196 No. of Flips: 2540 time to process: 9 seconds.
uf250-04.cnf fulfilled No. of Restarts: 424 No. of Flips: 1460 time to process: 1 seconds.
uf250-04.cnf , deadline. Restarts: 4650
uf250-04.cnf fulfilled No. of Restarts: 3959 No. of Flips: 4019 time to process: 16 seconds.
uf250-04.cnf fulfilled No. of Restarts: 1710 No. of Flips: 1618 time to process: 7 seconds.
uf250-04.cnf fulfilled No. of Restarts: 572 No. of Flips: 2247 time to process: 2 seconds.
uf250-04.cnf fulfilled No. of Restarts: 14 No. of Flips: 4133 time to process: 0 seconds.
uf250-04.cnf , deadline. Restarts: 4650
uf250-04.cnf fulfilled No. of Restarts: 122 No. of Flips: 2258 time to process: 0 seconds.
uf250-04.cnf fulfilled No. of Restarts: 2645 No. of Flips: 3487 time to process: 10 seconds.
uf250-04.cnf , deadline. Restarts: 4650
uf250-04.cnf fulfilled No. of Restarts: 2522 No. of Flips: 2941 time to process: 10 seconds.
uf250-04.cnf fulfilled No. of Restarts: 671 No. of Flips: 2775 time to process: 2 seconds.
uf250-04.cnf fulfilled No. of Restarts: 430 No. of Flips: 3703 time to process: 1 seconds.
uf250-04.cnf fulfilled No. of Restarts: 3183 No. of Flips: 1835 time to process: 13 seconds.
uf250-04.cnf , deadline. Restarts: 4650
uf250-04.cnf fulfilled No. of Restarts: 927 No. of Flips: 3811 time to process: 4 seconds.
uf250-04.cnf fulfilled No. of Restarts: 1385 No. of Flips: 3804 time to process: 5 seconds.
uf250-04.cnf , deadline. Restarts: 4650
uf250-04.cnf fulfilled No. of Restarts: 3551 No. of Flips: 3513 time to process: 14 seconds.
uf250-04.cnf fulfilled No. of Restarts: 3871 No. of Flips: 2747 time to process: 15 seconds.
uf250-04.cnf fulfilled No. of Restarts: 26 No. of Flips: 4029 time to process: 0 seconds.
uf250-04.cnf fulfilled No. of Restarts: 2514 No. of Flips: 4393 time to process: 10 seconds.
uf250-04.cnf fulfilled No. of Restarts: 1451 No. of Flips: 1457 time to process: 6 seconds.
uf250-04.cnf , deadline. Restarts: 4650
uf250-04.cnf , deadline. Restarts: 4650
uf250-04.cnf fulfilled No. of Restarts: 2070 No. of Flips: 2404 time to process: 8 seconds.
uf250-04.cnf fulfilled No. of Restarts: 560 No. of Flips: 3183 time to process: 2 seconds.
uf250-04.cnf fulfilled No. of Restarts: 495 No. of Flips: 3406 time to process: 2 seconds.
uf250-04.cnf fulfilled No. of Restarts: 3893 No. of Flips: 1272 time to process: 15 seconds.
uf250-04.cnf fulfilled No. of Restarts: 1568 No. of Flips: 2596 time to process: 6 seconds.
uf250-04.cnf fulfilled No. of Restarts: 4275 No. of Flips: 3272 time to process: 17 seconds.
uf250-04.cnf fulfilled No. of Restarts: 1143 No. of Flips: 1487 time to process: 4 seconds.
uf250-04.cnf fulfilled No. of Restarts: 1365 No. of Flips: 3243 time to process: 5 seconds.
uf250-04.cnf , deadline. Restarts: 4650
uf250-04.cnf fulfilled No. of Restarts: 845 No. of Flips: 4568 time to process: 3 seconds.
uf250-04.cnf fulfilled No. of Restarts: 155 No. of Flips: 2608 time to process: 0 seconds.
uf250-04.cnf fulfilled No. of Restarts: 48 No. of Flips: 4507 time to process: 0 seconds.
uf250-04.cnf fulfilled No. of Restarts: 3071 No. of Flips: 1331 time to process: 12 seconds.
uf250-04.cnf fulfilled No. of Restarts: 1230 No. of Flips: 2915 time to process: 5 seconds.
uf250-04.cnf fulfilled No. of Restarts: 1188 No. of Flips: 4898 time to process: 5 seconds.
uf250-04.cnf fulfilled No. of Restarts: 570 No. of Flips: 2116 time to process: 2 seconds.
uf250-04.cnf fulfilled No. of Restarts: 1625 No. of Flips: 1013 time to process: 6 seconds.
uf250-04.cnf fulfilled No. of Restarts: 3300 No. of Flips: 4303 time to process: 13 seconds.
uf250-04.cnf fulfilled No. of Restarts: 743 No. of Flips: 4267 time to process: 3 seconds.
uf250-04.cnf fulfilled No. of Restarts: 2247 No. of Flips: 1692 time to process: 9 seconds.
uf250-04.cnf , deadline. Restarts: 4650
uf250-04.cnf fulfilled No. of Restarts: 214 No. of Flips: 2112 time to process: 0 seconds.
uf250-04.cnf fulfilled No. of Restarts: 22 No. of Flips: 886 time to process: 0 seconds.
uf250-04.cnf fulfilled No. of Restarts: 317 No. of Flips: 1890 time to process: 1 seconds.
uf250-04.cnf fulfilled No. of Restarts: 129 No. of Flips: 2930 time to process: 0 seconds.
uf250-04.cnf fulfilled No. of Restarts: 4248 No. of Flips: 1718 time to process: 17 seconds.
uf250-04.cnf fulfilled No. of Restarts: 719 No. of Flips: 1753 time to process: 3 seconds.
uf250-04.cnf fulfilled No. of Restarts: 897 No. of Flips: 3818 time to process: 3 seconds.
uf250-04.cnf fulfilled No. of Restarts: 1212 No. of Flips: 4981 time to process: 5 seconds.
uf250-04.cnf fulfilled No. of Restarts: 89 No. of Flips: 2755 time to process: 0 seconds.
uf250-04.cnf fulfilled No. of Restarts: 455 No. of Flips: 2199 time to process: 2 seconds.
uf250-04.cnf fulfilled No. of Restarts: 3202 No. of Flips: 4298 time to process: 13 seconds.
uf250-04.cnf fulfilled No. of Restarts: 3359 No. of Flips: 3378 time to process: 13 seconds.
uf250-04.cnf fulfilled No. of Restarts: 1414 No. of Flips: 1590 time to process: 5 seconds.
uf250-04.cnf , deadline. Restarts: 4650
uf250-04.cnf fulfilled No. of Restarts: 1357 No. of Flips: 4924 time to process: 5 seconds.
uf250-04.cnf fulfilled No. of Restarts: 730 No. of Flips: 3068 time to process: 3 seconds.
uf250-04.cnf fulfilled No. of Restarts: 662 No. of Flips: 2243 time to process: 2 seconds.
uf250-04.cnf fulfilled No. of Restarts: 1432 No. of Flips: 3038 time to process: 5 seconds.
uf250-04.cnf fulfilled No. of Restarts: 273 No. of Flips: 3580 time to process: 1 seconds.
uf250-04.cnf fulfilled No. of Restarts: 4159 No. of Flips: 2175 time to process: 17 seconds.
uf250-04.cnf fulfilled No. of Restarts: 591 No. of Flips: 1969 time to process: 2 seconds.
uf250-04.cnf fulfilled No. of Restarts: 2027 No. of Flips: 3354 time to process: 8 seconds.
uf250-04.cnf , deadline. Restarts: 4650
uf250-04.cnf fulfilled No. of Restarts: 2429 No. of Flips: 4228 time to process: 10 seconds.
uf250-04.cnf fulfilled No. of Restarts: 1274 No. of Flips: 1878 time to process: 5 seconds.
uf250-04.cnf fulfilled No. of Restarts: 661 No. of Flips: 2815 time to process: 2 seconds.
uf250-04.cnf fulfilled No. of Restarts: 2846 No. of Flips: 3091 time to process: 11 seconds.
uf250-04.cnf , deadline. Restarts: 4650
uf250-04.cnf , deadline. Restarts: 4650
uf250-04.cnf fulfilled No. of Restarts: 1677 No. of Flips: 2191 time to process: 7 seconds.
uf250-04.cnf fulfilled No. of Restarts: 3047 No. of Flips: 4005 time to process: 12 seconds.
uf250-04.cnf fulfilled No. of Restarts: 1845 No. of Flips: 3687 time to process: 7 seconds.
uf250-04.cnf , deadline. Restarts: 4650
uf250-04.cnf , deadline. Restarts: 4650
uf250-04.cnf , deadline. Restarts: 4650
uf250-04.cnf fulfilled No. of Restarts: 2205 No. of Flips: 4514 time to process: 9 seconds.
uf250-04.cnf fulfilled No. of Restarts: 2711 No. of Flips: 3845 time to process: 11 seconds.
uf250-04.cnf fulfilled No. of Restarts: 1346 No. of Flips: 4484 time to process: 5 seconds.
