# Supplementary material for: Completion Probabilities and Parallel Restart Strategies under an Imposed Deadline
Source: PLoS One. 2016 Oct 12;11(10):e0164605. doi: 10.1371/journal.pone.0164605 (PMC5061357; doi:10.1371/journal.pone.0164605)
Supplement: S1 File — The file “S1_File.zip” is the data gathered from the experiments regarding completion probability. (ZIP) [file pone.0164605.s004.zip › results_Single_r4750.544000000001.txt]

uf250-04.cnf fulfilled No. of Restarts: 1320 No. of Flips: 2038 time to process: 6 seconds.
uf250-04.cnf fulfilled No. of Restarts: 2970 No. of Flips: 4797 time to process: 11 seconds.
uf250-04.cnf fulfilled No. of Restarts: 2645 No. of Flips: 1881 time to process: 10 seconds.
uf250-04.cnf fulfilled No. of Restarts: 2441 No. of Flips: 4267 time to process: 9 seconds.
uf250-04.cnf fulfilled No. of Restarts: 278 No. of Flips: 4062 time to process: 1 seconds.
uf250-04.cnf fulfilled No. of Restarts: 190 No. of Flips: 3976 time to process: 0 seconds.
uf250-04.cnf fulfilled No. of Restarts: 838 No. of Flips: 2718 time to process: 3 seconds.
uf250-04.cnf fulfilled No. of Restarts: 1626 No. of Flips: 4826 time to process: 6 seconds.
uf250-04.cnf , deadline. Restarts: 4750
uf250-04.cnf , deadline. Restarts: 4750
uf250-04.cnf fulfilled No. of Restarts: 1869 No. of Flips: 3168 time to process: 7 seconds.
uf250-04.cnf fulfilled No. of Restarts: 1628 No. of Flips: 4918 time to process: 6 seconds.
uf250-04.cnf fulfilled No. of Restarts: 1001 No. of Flips: 3205 time to process: 3 seconds.
uf250-04.cnf , deadline. Restarts: 4750
uf250-04.cnf fulfilled No. of Restarts: 2527 No. of Flips: 4077 time to process: 10 seconds.
uf250-04.cnf fulfilled No. of Restarts: 3530 No. of Flips: 4661 time to process: 13 seconds.
uf250-04.cnf fulfilled No. of Restarts: 105 No. of Flips: 1047 time to process: 0 seconds.
uf250-04.cnf , deadline. Restarts: 4750
uf250-04.cnf fulfilled No. of Restarts: 1340 No. of Flips: 1713 time to process: 5 seconds.
uf250-04.cnf fulfilled No. of Restarts: 2283 No. of Flips: 4559 time to process: 8 seconds.
uf250-04.cnf fulfilled No. of Restarts: 4731 No. of Flips: 4757 time to process: 18 seconds.
uf250-04.cnf fulfilled No. of Restarts: 3726 No. of Flips: 1286 time to process: 14 seconds.
uf250-04.cnf , deadline. Restarts: 4750
uf250-04.cnf , deadline. Restarts: 4750
uf250-04.cnf fulfilled No. of Restarts: 988 No. of Flips: 1328 time to process: 3 seconds.
uf250-04.cnf fulfilled No. of Restarts: 168 No. of Flips: 4930 time to process: 0 seconds.
uf250-04.cnf fulfilled No. of Restarts: 3681 No. of Flips: 4241 time to process: 14 seconds.
uf250-04.cnf fulfilled No. of Restarts: 2346 No. of Flips: 3057 time to process: 9 seconds.
uf250-04.cnf , deadline. Restarts: 4750
uf250-04.cnf fulfilled No. of Restarts: 3137 No. of Flips: 3636 time to process: 12 seconds.
uf250-04.cnf , deadline. Restarts: 4750
uf250-04.cnf fulfilled No. of Restarts: 594 No. of Flips: 1175 time to process: 2 seconds.
uf250-04.cnf fulfilled No. of Restarts: 755 No. of Flips: 1555 time to process: 2 seconds.
uf250-04.cnf fulfilled No. of Restarts: 2955 No. of Flips: 4559 time to process: 11 seconds.
uf250-04.cnf fulfilled No. of Restarts: 1698 No. of Flips: 2351 time to process: 6 seconds.
uf250-04.cnf , deadline. Restarts: 4750
uf250-04.cnf fulfilled No. of Restarts: 1779 No. of Flips: 3631 time to process: 6 seconds.
uf250-04.cnf fulfilled No. of Restarts: 993 No. of Flips: 1698 time to process: 3 seconds.
uf250-04.cnf fulfilled No. of Restarts: 1730 No. of Flips: 1322 time to process: 6 seconds.
uf250-04.cnf fulfilled No. of Restarts: 972 No. of Flips: 2255 time to process: 3 seconds.
uf250-04.cnf fulfilled No. of Restarts: 1185 No. of Flips: 1638 time to process: 4 seconds.
uf250-04.cnf fulfilled No. of Restarts: 605 No. of Flips: 3589 time to process: 2 seconds.
uf250-04.cnf fulfilled No. of Restarts: 522 No. of Flips: 1941 time to process: 2 seconds.
uf250-04.cnf fulfilled No. of Restarts: 193 No. of Flips: 1760 time to process: 0 seconds.
uf250-04.cnf fulfilled No. of Restarts: 811 No. of Flips: 4086 time to process: 3 seconds.
uf250-04.cnf fulfilled No. of Restarts: 267 No. of Flips: 3477 time to process: 1 seconds.
uf250-04.cnf fulfilled No. of Restarts: 4311 No. of Flips: 4719 time to process: 16 seconds.
uf250-04.cnf fulfilled No. of Restarts: 4107 No. of Flips: 1406 time to process: 15 seconds.
uf250-04.cnf fulfilled No. of Restarts: 597 No. of Flips: 4797 time to process: 2 seconds.
uf250-04.cnf fulfilled No. of Restarts: 3988 No. of Flips: 1563 time to process: 15 seconds.
uf250-04.cnf fulfilled No. of Restarts: 3200 No. of Flips: 4691 time to process: 12 seconds.
uf250-04.cnf fulfilled No. of Restarts: 1085 No. of Flips: 4796 time to process: 4 seconds.
uf250-04.cnf fulfilled No. of Restarts: 801 No. of Flips: 1998 time to process: 3 seconds.
uf250-04.cnf fulfilled No. of Restarts: 2920 No. of Flips: 1750 time to process: 11 seconds.
uf250-04.cnf fulfilled No. of Restarts: 340 No. of Flips: 3229 time to process: 1 seconds.
uf250-04.cnf fulfilled No. of Restarts: 1352 No. of Flips: 848 time to process: 5 seconds.
uf250-04.cnf , deadline. Restarts: 4750
uf250-04.cnf fulfilled No. of Restarts: 250 No. of Flips: 4589 time to process: 0 seconds.
uf250-04.cnf fulfilled No. of Restarts: 218 No. of Flips: 1655 time to process: 0 seconds.
uf250-04.cnf fulfilled No. of Restarts: 875 No. of Flips: 4427 time to process: 3 seconds.
uf250-04.cnf fulfilled No. of Restarts: 212 No. of Flips: 4949 time to process: 0 seconds.
uf250-04.cnf fulfilled No. of Restarts: 1091 No. of Flips: 3566 time to process: 4 seconds.
uf250-04.cnf fulfilled No. of Restarts: 903 No. of Flips: 4565 time to process: 3 seconds.
uf250-04.cnf , deadline. Restarts: 4750
uf250-04.cnf , deadline. Restarts: 4750
uf250-04.cnf fulfilled No. of Restarts: 1418 No. of Flips: 2924 time to process: 5 seconds.
uf250-04.cnf fulfilled No. of Restarts: 2387 No. of Flips: 1686 time to process: 9 seconds.
uf250-04.cnf fulfilled No. of Restarts: 2301 No. of Flips: 4406 time to process: 8 seconds.
uf250-04.cnf fulfilled No. of Restarts: 1998 No. of Flips: 2697 time to process: 7 seconds.
uf250-04.cnf fulfilled No. of Restarts: 1942 No. of Flips: 2119 time to process: 7 seconds.
uf250-04.cnf fulfilled No. of Restarts: 70 No. of Flips: 4857 time to process: 0 seconds.
uf250-04.cnf fulfilled No. of Restarts: 784 No. of Flips: 1130 time to process: 3 seconds.
uf250-04.cnf fulfilled No. of Restarts: 2854 No. of Flips: 1277 time to process: 10 seconds.
uf250-04.cnf fulfilled No. of Restarts: 1557 No. of Flips: 718 time to process: 5 seconds.
uf250-04.cnf , deadline. Restarts: 4750
uf250-04.cnf fulfilled No. of Restarts: 2199 No. of Flips: 2083 time to process: 8 seconds.
uf250-04.cnf fulfilled No. of Restarts: 2026 No. of Flips: 3266 time to process: 7 seconds.
uf250-04.cnf , deadline. Restarts: 4750
uf250-04.cnf , deadline. Restarts: 4750
uf250-04.cnf fulfilled No. of Restarts: 599 No. of Flips: 4052 time to process: 2 seconds.
uf250-04.cnf fulfilled No. of Restarts: 3880 No. of Flips: 2946 time to process: 14 seconds.
uf250-04.cnf , deadline. Restarts: 4750
uf250-04.cnf fulfilled No. of Restarts: 70 No. of Flips: 2704 time to process: 0 seconds.
uf250-04.cnf fulfilled No. of Restarts: 3138 No. of Flips: 4652 time to process: 12 seconds.
uf250-04.cnf , deadline. Restarts: 4750
uf250-04.cnf fulfilled No. of Restarts: 2671 No. of Flips: 2884 time to process: 10 seconds.
uf250-04.cnf fulfilled No. of Restarts: 3651 No. of Flips: 1557 time to process: 14 seconds.
uf250-04.cnf fulfilled No. of Restarts: 579 No. of Flips: 1010 time to process: 2 seconds.
uf250-04.cnf fulfilled No. of Restarts: 1591 No. of Flips: 4952 time to process: 6 seconds.
uf250-04.cnf fulfilled No. of Restarts: 585 No. of Flips: 2935 time to process: 2 seconds.
uf250-04.cnf fulfilled No. of Restarts: 27 No. of Flips: 1336 time to process: 0 seconds.
uf250-04.cnf fulfilled No. of Restarts: 225 No. of Flips: 2696 time to process: 0 seconds.
uf250-04.cnf fulfilled No. of Restarts: 45 No. of Flips: 3730 time to process: 0 seconds.
uf250-04.cnf fulfilled No. of Restarts: 1289 No. of Flips: 4281 time to process: 4 seconds.
uf250-04.cnf fulfilled No. of Restarts: 2572 No. of Flips: 2643 time to process: 9 seconds.
uf250-04.cnf fulfilled No. of Restarts: 2991 No. of Flips: 1189 time to process: 11 seconds.
uf250-04.cnf fulfilled No. of Restarts: 3821 No. of Flips: 3523 time to process: 14 seconds.
uf250-04.cnf fulfilled No. of Restarts: 1597 No. of Flips: 1899 time to process: 6 seconds.
uf250-04.cnf fulfilled No. of Restarts: 975 No. of Flips: 3643 time to process: 3 seconds.
uf250-04.cnf fulfilled No. of Restarts: 2039 No. of Flips: 1849 time to process: 7 seconds.
uf250-04.cnf fulfilled No. of Restarts: 787 No. of Flips: 4261 time to process: 3 seconds.
uf250-04.cnf fulfilled No. of Restarts: 2565 No. of Flips: 4751 time to process: 9 seconds.
uf250-04.cnf , deadline. Restarts: 4750
uf250-04.cnf fulfilled No. of Restarts: 388 No. of Flips: 3702 time to process: 1 seconds.
uf250-04.cnf fulfilled No. of Restarts: 3837 No. of Flips: 4052 time to process: 14 seconds.
uf250-04.cnf , deadline. Restarts: 4750
uf250-04.cnf fulfilled No. of Restarts: 1831 No. of Flips: 4308 time to process: 7 seconds.
uf250-04.cnf , deadline. Restarts: 4750
uf250-04.cnf fulfilled No. of Restarts: 1128 No. of Flips: 1413 time to process: 4 seconds.
uf250-04.cnf fulfilled No. of Restarts: 2245 No. of Flips: 4872 time to process: 8 seconds.
uf250-04.cnf fulfilled No. of Restarts: 2815 No. of Flips: 1990 time to process: 10 seconds.
uf250-04.cnf fulfilled No. of Restarts: 522 No. of Flips: 1637 time to process: 2 seconds.
uf250-04.cnf fulfilled No. of Restarts: 2409 No. of Flips: 4620 time to process: 9 seconds.
uf250-04.cnf fulfilled No. of Restarts: 1090 No. of Flips: 4361 time to process: 4 seconds.
uf250-04.cnf fulfilled No. of Restarts: 3246 No. of Flips: 2050 time to process: 12 seconds.
uf250-04.cnf fulfilled No. of Restarts: 1910 No. of Flips: 3098 time to process: 7 seconds.
uf250-04.cnf fulfilled No. of Restarts: 4385 No. of Flips: 3347 time to process: 16 seconds.
uf250-04.cnf fulfilled No. of Restarts: 3669 No. of Flips: 2976 time to process: 14 seconds.
uf250-04.cnf fulfilled No. of Restarts: 2745 No. of Flips: 4236 time to process: 10 seconds.
uf250-04.cnf fulfilled No. of Restarts: 350 No. of Flips: 1801 time to process: 1 seconds.
uf250-04.cnf fulfilled No. of Restarts: 330 No. of Flips: 1102 time to process: 1 seconds.
uf250-04.cnf fulfilled No. of Restarts: 2791 No. of Flips: 3583 time to process: 10 seconds.
uf250-04.cnf fulfilled No. of Restarts: 956 No. of Flips: 4178 time to process: 3 seconds.
uf250-04.cnf , deadline. Restarts: 4750
uf250-04.cnf , deadline. Restarts: 4750
uf250-04.cnf , deadline. Restarts: 4750
uf250-04.cnf fulfilled No. of Restarts: 571 No. of Flips: 1011 time to process: 2 seconds.
uf250-04.cnf fulfilled No. of Restarts: 2171 No. of Flips: 3598 time to process: 8 seconds.
uf250-04.cnf fulfilled No. of Restarts: 1013 No. of Flips: 3781 time to process: 3 seconds.
uf250-04.cnf fulfilled No. of Restarts: 2929 No. of Flips: 3081 time to process: 11 seconds.
uf250-04.cnf fulfilled No. of Restarts: 416 No. of Flips: 4214 time to process: 1 seconds.
uf250-04.cnf fulfilled No. of Restarts: 4031 No. of Flips: 4783 time to process: 15 seconds.
uf250-04.cnf fulfilled No. of Restarts: 2877 No. of Flips: 1338 time to process: 11 seconds.
uf250-04.cnf , deadline. Restarts: 4750
uf250-04.cnf fulfilled No. of Restarts: 2148 No. of Flips: 2812 time to process: 8 seconds.
uf250-04.cnf fulfilled No. of Restarts: 829 No. of Flips: 3865 time to process: 3 seconds.
uf250-04.cnf fulfilled No. of Restarts: 430 No. of Flips: 3273 time to process: 1 seconds.
uf250-04.cnf , deadline. Restarts: 4750
uf250-04.cnf fulfilled No. of Restarts: 1153 No. of Flips: 3376 time to process: 4 seconds.
uf250-04.cnf fulfilled No. of Restarts: 2960 No. of Flips: 2333 time to process: 11 seconds.
uf250-04.cnf , deadline. Restarts: 4750
uf250-04.cnf fulfilled No. of Restarts: 3291 No. of Flips: 4728 time to process: 12 seconds.
uf250-04.cnf fulfilled No. of Restarts: 109 No. of Flips: 2666 time to process: 0 seconds.
uf250-04.cnf , deadline. Restarts: 4750
uf250-04.cnf fulfilled No. of Restarts: 787 No. of Flips: 4586 time to process: 3 seconds.
uf250-04.cnf fulfilled No. of Restarts: 3108 No. of Flips: 4157 time to process: 11 seconds.
uf250-04.cnf fulfilled No. of Restarts: 791 No. of Flips: 1042 time to process: 3 seconds.
uf250-04.cnf fulfilled No. of Restarts: 607 No. of Flips: 2132 time to process: 2 seconds.
uf250-04.cnf , deadline. Restarts: 4750
uf250-04.cnf fulfilled No. of Restarts: 1202 No. of Flips: 1924 time to process: 4 seconds.
uf250-04.cnf , deadline. Restarts: 4750
uf250-04.cnf , deadline. Restarts: 4750
uf250-04.cnf fulfilled No. of Restarts: 1145 No. of Flips: 4448 time to process: 4 seconds.
uf250-04.cnf , deadline. Restarts: 4750
uf250-04.cnf fulfilled No. of Restarts: 1526 No. of Flips: 1087 time to process: 5 seconds.
uf250-04.cnf , deadline. Restarts: 4750
uf250-04.cnf , deadline. Restarts: 4750
uf250-04.cnf , deadline. Restarts: 4750
uf250-04.cnf fulfilled No. of Restarts: 1607 No. of Flips: 3987 time to process: 6 seconds.
uf250-04.cnf fulfilled No. of Restarts: 454 No. of Flips: 2581 time to process: 1 seconds.
uf250-04.cnf , deadline. Restarts: 4750
uf250-04.cnf , deadline. Restarts: 4750
uf250-04.cnf fulfilled No. of Restarts: 1958 No. of Flips: 3426 time to process: 7 seconds.
uf250-04.cnf fulfilled No. of Restarts: 1205 No. of Flips: 1438 time to process: 4 seconds.
uf250-04.cnf , deadline. Restarts: 4750
uf250-04.cnf fulfilled No. of Restarts: 889 No. of Flips: 3912 time to process: 3 seconds.
uf250-04.cnf fulfilled No. of Restarts: 875 No. of Flips: 1709 time to process: 3 seconds.
uf250-04.cnf fulfilled No. of Restarts: 2371 No. of Flips: 3900 time to process: 9 seconds.
uf250-04.cnf fulfilled No. of Restarts: 2636 No. of Flips: 1644 time to process: 10 seconds.
uf250-04.cnf , deadline. Restarts: 4750
uf250-04.cnf fulfilled No. of Restarts: 283 No. of Flips: 1688 time to process: 1 seconds.
uf250-04.cnf fulfilled No. of Restarts: 24 No. of Flips: 1958 time to process: 0 seconds.
uf250-04.cnf fulfilled No. of Restarts: 2652 No. of Flips: 3450 time to process: 10 seconds.
uf250-04.cnf fulfilled No. of Restarts: 1681 No. of Flips: 1570 time to process: 6 seconds.
uf250-04.cnf , deadline. Restarts: 4750
uf250-04.cnf , deadline. Restarts: 4750
uf250-04.cnf fulfilled No. of Restarts: 3970 No. of Flips: 2561 time to process: 15 seconds.
uf250-04.cnf fulfilled No. of Restarts: 1716 No. of Flips: 1359 time to process: 6 seconds.
uf250-04.cnf fulfilled No. of Restarts: 4505 No. of Flips: 4499 time to process: 17 seconds.
uf250-04.cnf fulfilled No. of Restarts: 1351 No. of Flips: 4151 time to process: 5 seconds.
uf250-04.cnf , deadline. Restarts: 4750
uf250-04.cnf fulfilled No. of Restarts: 1707 No. of Flips: 2526 time to process: 6 seconds.
uf250-04.cnf fulfilled No. of Restarts: 1096 No. of Flips: 3859 time to process: 4 seconds.
uf250-04.cnf , deadline. Restarts: 4750
uf250-04.cnf fulfilled No. of Restarts: 2626 No. of Flips: 1426 time to process: 10 seconds.
uf250-04.cnf fulfilled No. of Restarts: 925 No. of Flips: 4742 time to process: 3 seconds.
uf250-04.cnf fulfilled No. of Restarts: 2463 No. of Flips: 4145 time to process: 9 seconds.
uf250-04.cnf fulfilled No. of Restarts: 2149 No. of Flips: 4857 time to process: 8 seconds.
uf250-04.cnf fulfilled No. of Restarts: 241 No. of Flips: 1220 time to process: 0 seconds.
uf250-04.cnf fulfilled No. of Restarts: 784 No. of Flips: 2385 time to process: 3 seconds.
uf250-04.cnf , deadline. Restarts: 4750
uf250-04.cnf , deadline. Restarts: 4750
uf250-04.cnf fulfilled No. of Restarts: 888 No. of Flips: 3649 time to process: 3 seconds.
uf250-04.cnf fulfilled No. of Restarts: 3648 No. of Flips: 3014 time to process: 14 seconds.
uf250-04.cnf , deadline. Restarts: 4750
uf250-04.cnf fulfilled No. of Restarts: 927 No. of Flips: 4314 time to process: 3 seconds.
uf250-04.cnf fulfilled No. of Restarts: 376 No. of Flips: 3060 time to process: 1 seconds.
uf250-04.cnf fulfilled No. of Restarts: 530 No. of Flips: 2878 time to process: 2 seconds.
uf250-04.cnf fulfilled No. of Restarts: 792 No. of Flips: 3485 time to process: 3 seconds.
uf250-04.cnf fulfilled No. of Restarts: 1158 No. of Flips: 4606 time to process: 4 seconds.
uf250-04.cnf fulfilled No. of Restarts: 1077 No. of Flips: 1667 time to process: 4 seconds.
uf250-04.cnf fulfilled No. of Restarts: 4190 No. of Flips: 2205 time to process: 16 seconds.
uf250-04.cnf fulfilled No. of Restarts: 1189 No. of Flips: 3222 time to process: 4 seconds.
uf250-04.cnf , deadline. Restarts: 4750
uf250-04.cnf fulfilled No. of Restarts: 2475 No. of Flips: 4933 time to process: 9 seconds.
uf250-04.cnf fulfilled No. of Restarts: 891 No. of Flips: 4263 time to process: 3 seconds.
uf250-04.cnf fulfilled No. of Restarts: 2665 No. of Flips: 1545 time to process: 10 seconds.
uf250-04.cnf fulfilled No. of Restarts: 1256 No. of Flips: 1975 time to process: 4 seconds.
uf250-04.cnf fulfilled No. of Restarts: 3508 No. of Flips: 3641 time to process: 13 seconds.
uf250-04.cnf fulfilled No. of Restarts: 3694 No. of Flips: 1778 time to process: 14 seconds.
uf250-04.cnf fulfilled No. of Restarts: 738 No. of Flips: 1922 time to process: 2 seconds.
uf250-04.cnf fulfilled No. of Restarts: 576 No. of Flips: 2370 time to process: 2 seconds.
uf250-04.cnf fulfilled No. of Restarts: 1865 No. of Flips: 2374 time to process: 7 seconds.
uf250-04.cnf fulfilled No. of Restarts: 832 No. of Flips: 3395 time to process: 3 seconds.
uf250-04.cnf fulfilled No. of Restarts: 1133 No. of Flips: 4383 time to process: 4 seconds.
uf250-04.cnf fulfilled No. of Restarts: 1755 No. of Flips: 4797 time to process: 6 seconds.
uf250-04.cnf fulfilled No. of Restarts: 1596 No. of Flips: 3955 time to process: 6 seconds.
uf250-04.cnf fulfilled No. of Restarts: 84 No. of Flips: 1739 time to process: 0 seconds.
uf250-04.cnf fulfilled No. of Restarts: 104 No. of Flips: 1697 time to process: 0 seconds.
uf250-04.cnf fulfilled No. of Restarts: 1459 No. of Flips: 3482 time to process: 5 seconds.
uf250-04.cnf fulfilled No. of Restarts: 417 No. of Flips: 4551 time to process: 1 seconds.
uf250-04.cnf fulfilled No. of Restarts: 1410 No. of Flips: 1780 time to process: 5 seconds.
uf250-04.cnf fulfilled No. of Restarts: 1140 No. of Flips: 3640 time to process: 4 seconds.
uf250-04.cnf fulfilled No. of Restarts: 790 No. of Flips: 3699 time to process: 3 seconds.
uf250-04.cnf , deadline. Restarts: 4750
uf250-04.cnf fulfilled No. of Restarts: 354 No. of Flips: 3413 time to process: 1 seconds.
uf250-04.cnf fulfilled No. of Restarts: 2065 No. of Flips: 3110 time to process: 7 seconds.
uf250-04.cnf , deadline. Restarts: 4750
uf250-04.cnf fulfilled No. of Restarts: 2913 No. of Flips: 1919 time to process: 11 seconds.
uf250-04.cnf fulfilled No. of Restarts: 2495 No. of Flips: 4337 time to process: 9 seconds.
uf250-04.cnf fulfilled No. of Restarts: 687 No. of Flips: 4957 time to process: 2 seconds.
uf250-04.cnf fulfilled No. of Restarts: 1590 No. of Flips: 2133 time to process: 6 seconds.
uf250-04.cnf fulfilled No. of Restarts: 947 No. of Flips: 1868 time to process: 3 seconds.
uf250-04.cnf fulfilled No. of Restarts: 372 No. of Flips: 2645 time to process: 1 seconds.
uf250-04.cnf fulfilled No. of Restarts: 2314 No. of Flips: 3808 time to process: 8 seconds.
uf250-04.cnf fulfilled No. of Restarts: 3041 No. of Flips: 2204 time to process: 11 seconds.
uf250-04.cnf fulfilled No. of Restarts: 2445 No. of Flips: 4733 time to process: 9 seconds.
uf250-04.cnf , deadline. Restarts: 4750
uf250-04.cnf fulfilled No. of Restarts: 2680 No. of Flips: 2504 time to process: 10 seconds.
uf250-04.cnf fulfilled No. of Restarts: 3204 No. of Flips: 2824 time to process: 12 seconds.
uf250-04.cnf fulfilled No. of Restarts: 3418 No. of Flips: 2549 time to process: 13 seconds.
uf250-04.cnf , deadline. Restarts: 4750
uf250-04.cnf fulfilled No. of Restarts: 58 No. of Flips: 2751 time to process: 0 seconds.
uf250-04.cnf , deadline. Restarts: 4750
uf250-04.cnf fulfilled No. of Restarts: 313 No. of Flips: 1479 time to process: 1 seconds.
uf250-04.cnf fulfilled No. of Restarts: 2697 No. of Flips: 1639 time to process: 10 seconds.
uf250-04.cnf , deadline. Restarts: 4750
uf250-04.cnf fulfilled No. of Restarts: 923 No. of Flips: 4629 time to process: 3 seconds.
uf250-04.cnf fulfilled No. of Restarts: 4232 No. of Flips: 4748 time to process: 16 seconds.
uf250-04.cnf , deadline. Restarts: 4750
uf250-04.cnf fulfilled No. of Restarts: 1412 No. of Flips: 4953 time to process: 5 seconds.
uf250-04.cnf , deadline. Restarts: 4750
uf250-04.cnf , deadline. Restarts: 4750
uf250-04.cnf fulfilled No. of Restarts: 4185 No. of Flips: 4978 time to process: 16 seconds.
uf250-04.cnf fulfilled No. of Restarts: 2113 No. of Flips: 2009 time to process: 8 seconds.
uf250-04.cnf , deadline. Restarts: 4750
uf250-04.cnf , deadline. Restarts: 4750
uf250-04.cnf , deadline. Restarts: 4750
uf250-04.cnf fulfilled No. of Restarts: 2517 No. of Flips: 4393 time to process: 9 seconds.
uf250-04.cnf fulfilled No. of Restarts: 372 No. of Flips: 4349 time to process: 1 seconds.
uf250-04.cnf fulfilled No. of Restarts: 252 No. of Flips: 1836 time to process: 0 seconds.
uf250-04.cnf , deadline. Restarts: 4750
uf250-04.cnf fulfilled No. of Restarts: 4461 No. of Flips: 2539 time to process: 17 seconds.
uf250-04.cnf fulfilled No. of Restarts: 340 No. of Flips: 1343 time to process: 1 seconds.
uf250-04.cnf , deadline. Restarts: 4750
uf250-04.cnf fulfilled No. of Restarts: 458 No. of Flips: 2293 time to process: 1 seconds.
uf250-04.cnf , deadline. Restarts: 4750
uf250-04.cnf fulfilled No. of Restarts: 3524 No. of Flips: 4280 time to process: 13 seconds.
uf250-04.cnf fulfilled No. of Restarts: 2783 No. of Flips: 2466 time to process: 10 seconds.
uf250-04.cnf fulfilled No. of Restarts: 607 No. of Flips: 1562 time to process: 2 seconds.
uf250-04.cnf fulfilled No. of Restarts: 3399 No. of Flips: 4456 time to process: 13 seconds.
uf250-04.cnf fulfilled No. of Restarts: 4081 No. of Flips: 3884 time to process: 15 seconds.
uf250-04.cnf fulfilled No. of Restarts: 2064 No. of Flips: 1927 time to process: 7 seconds.
uf250-04.cnf fulfilled No. of Restarts: 1557 No. of Flips: 4444 time to process: 5 seconds.
uf250-04.cnf fulfilled No. of Restarts: 816 No. of Flips: 3837 time to process: 3 seconds.
uf250-04.cnf fulfilled No. of Restarts: 2618 No. of Flips: 4977 time to process: 10 seconds.
uf250-04.cnf fulfilled No. of Restarts: 1250 No. of Flips: 1341 time to process: 4 seconds.
uf250-04.cnf fulfilled No. of Restarts: 257 No. of Flips: 4880 time to process: 1 seconds.
uf250-04.cnf fulfilled No. of Restarts: 544 No. of Flips: 2632 time to process: 2 seconds.
uf250-04.cnf fulfilled No. of Restarts: 1146 No. of Flips: 3377 time to process: 4 seconds.
uf250-04.cnf fulfilled No. of Restarts: 4694 No. of Flips: 4371 time to process: 18 seconds.
uf250-04.cnf , deadline. Restarts: 4750
uf250-04.cnf , deadline. Restarts: 4750
uf250-04.cnf fulfilled No. of Restarts: 2528 No. of Flips: 4019 time to process: 9 seconds.
uf250-04.cnf , deadline. Restarts: 4750
uf250-04.cnf , deadline. Restarts: 4750
uf250-04.cnf fulfilled No. of Restarts: 3822 No. of Flips: 1644 time to process: 14 seconds.
uf250-04.cnf fulfilled No. of Restarts: 4151 No. of Flips: 4871 time to process: 15 seconds.
uf250-04.cnf fulfilled No. of Restarts: 2641 No. of Flips: 4804 time to process: 10 seconds.
uf250-04.cnf fulfilled No. of Restarts: 709 No. of Flips: 1341 time to process: 2 seconds.
uf250-04.cnf fulfilled No. of Restarts: 564 No. of Flips: 2629 time to process: 2 seconds.
uf250-04.cnf fulfilled No. of Restarts: 3509 No. of Flips: 1770 time to process: 13 seconds.
uf250-04.cnf fulfilled No. of Restarts: 2962 No. of Flips: 3467 time to process: 11 seconds.
uf250-04.cnf fulfilled No. of Restarts: 4713 No. of Flips: 2429 time to process: 18 seconds.
uf250-04.cnf fulfilled No. of Restarts: 916 No. of Flips: 3228 time to process: 3 seconds.
uf250-04.cnf , deadline. Restarts: 4750
uf250-04.cnf fulfilled No. of Restarts: 1822 No. of Flips: 2290 time to process: 7 seconds.
uf250-04.cnf fulfilled No. of Restarts: 1900 No. of Flips: 4517 time to process: 7 seconds.
uf250-04.cnf fulfilled No. of Restarts: 2089 No. of Flips: 4532 time to process: 8 seconds.
uf250-04.cnf fulfilled No. of Restarts: 3175 No. of Flips: 4400 time to process: 12 seconds.
uf250-04.cnf fulfilled No. of Restarts: 2371 No. of Flips: 1946 time to process: 9 seconds.
uf250-04.cnf fulfilled No. of Restarts: 2905 No. of Flips: 4844 time to process: 11 seconds.
uf250-04.cnf fulfilled No. of Restarts: 872 No. of Flips: 2590 time to process: 3 seconds.
uf250-04.cnf fulfilled No. of Restarts: 734 No. of Flips: 1392 time to process: 2 seconds.
uf250-04.cnf , deadline. Restarts: 4750
uf250-04.cnf fulfilled No. of Restarts: 2496 No. of Flips: 2659 time to process: 9 seconds.
uf250-04.cnf fulfilled No. of Restarts: 168 No. of Flips: 3360 time to process: 0 seconds.
uf250-04.cnf fulfilled No. of Restarts: 609 No. of Flips: 3871 time to process: 2 seconds.
uf250-04.cnf , deadline. Restarts: 4750
uf250-04.cnf fulfilled No. of Restarts: 1951 No. of Flips: 1280 time to process: 7 seconds.
uf250-04.cnf fulfilled No. of Restarts: 2264 No. of Flips: 834 time to process: 8 seconds.
uf250-04.cnf fulfilled No. of Restarts: 611 No. of Flips: 4158 time to process: 2 seconds.
uf250-04.cnf fulfilled No. of Restarts: 585 No. of Flips: 4541 time to process: 2 seconds.
uf250-04.cnf fulfilled No. of Restarts: 215 No. of Flips: 4657 time to process: 0 seconds.
uf250-04.cnf fulfilled No. of Restarts: 3111 No. of Flips: 2009 time to process: 11 seconds.
uf250-04.cnf fulfilled No. of Restarts: 3595 No. of Flips: 2365 time to process: 13 seconds.
uf250-04.cnf fulfilled No. of Restarts: 2970 No. of Flips: 3380 time to process: 11 seconds.
uf250-04.cnf fulfilled No. of Restarts: 2362 No. of Flips: 3772 time to process: 9 seconds.
uf250-04.cnf , deadline. Restarts: 4750
uf250-04.cnf fulfilled No. of Restarts: 2484 No. of Flips: 1377 time to process: 9 seconds.
uf250-04.cnf fulfilled No. of Restarts: 387 No. of Flips: 2641 time to process: 1 seconds.
uf250-04.cnf , deadline. Restarts: 4750
uf250-04.cnf , deadline. Restarts: 4750
uf250-04.cnf fulfilled No. of Restarts: 2447 No. of Flips: 4270 time to process: 9 seconds.
uf250-04.cnf fulfilled No. of Restarts: 3251 No. of Flips: 3070 time to process: 12 seconds.
uf250-04.cnf fulfilled No. of Restarts: 4396 No. of Flips: 4979 time to process: 16 seconds.
uf250-04.cnf fulfilled No. of Restarts: 4385 No. of Flips: 1175 time to process: 16 seconds.
uf250-04.cnf fulfilled No. of Restarts: 510 No. of Flips: 1659 time to process: 1 seconds.
uf250-04.cnf fulfilled No. of Restarts: 3350 No. of Flips: 4880 time to process: 12 seconds.
uf250-04.cnf fulfilled No. of Restarts: 4085 No. of Flips: 3799 time to process: 15 seconds.
uf250-04.cnf , deadline. Restarts: 4750
uf250-04.cnf fulfilled No. of Restarts: 2926 No. of Flips: 2674 time to process: 11 seconds.
uf250-04.cnf fulfilled No. of Restarts: 1180 No. of Flips: 1369 time to process: 4 seconds.
uf250-04.cnf fulfilled No. of Restarts: 1769 No. of Flips: 2854 time to process: 6 seconds.
uf250-04.cnf fulfilled No. of Restarts: 914 No. of Flips: 2178 time to process: 3 seconds.
uf250-04.cnf fulfilled No. of Restarts: 863 No. of Flips: 4336 time to process: 3 seconds.
uf250-04.cnf fulfilled No. of Restarts: 2164 No. of Flips: 2014 time to process: 8 seconds.
uf250-04.cnf fulfilled No. of Restarts: 346 No. of Flips: 1954 time to process: 1 seconds.
uf250-04.cnf fulfilled No. of Restarts: 1022 No. of Flips: 3905 time to process: 3 seconds.
uf250-04.cnf , deadline. Restarts: 4750
uf250-04.cnf fulfilled No. of Restarts: 3155 No. of Flips: 2161 time to process: 12 seconds.
uf250-04.cnf fulfilled No. of Restarts: 506 No. of Flips: 4570 time to process: 1 seconds.
uf250-04.cnf fulfilled No. of Restarts: 2139 No. of Flips: 1537 time to process: 8 seconds.
uf250-04.cnf fulfilled No. of Restarts: 2779 No. of Flips: 4353 time to process: 10 seconds.
uf250-04.cnf fulfilled No. of Restarts: 807 No. of Flips: 2344 time to process: 3 seconds.
uf250-04.cnf fulfilled No. of Restarts: 2154 No. of Flips: 1204 time to process: 8 seconds.
uf250-04.cnf fulfilled No. of Restarts: 2078 No. of Flips: 1967 time to process: 7 seconds.
uf250-04.cnf fulfilled No. of Restarts: 2810 No. of Flips: 1291 time to process: 10 seconds.
uf250-04.cnf fulfilled No. of Restarts: 2186 No. of Flips: 3433 time to process: 8 seconds.
uf250-04.cnf fulfilled No. of Restarts: 2484 No. of Flips: 2086 time to process: 9 seconds.
uf250-04.cnf fulfilled No. of Restarts: 675 No. of Flips: 1506 time to process: 2 seconds.
uf250-04.cnf fulfilled No. of Restarts: 5 No. of Flips: 2680 time to process: 0 seconds.
uf250-04.cnf , deadline. Restarts: 4750
uf250-04.cnf fulfilled No. of Restarts: 369 No. of Flips: 3697 time to process: 1 seconds.
uf250-04.cnf fulfilled No. of Restarts: 1967 No. of Flips: 4539 time to process: 7 seconds.
uf250-04.cnf , deadline. Restarts: 4750
uf250-04.cnf fulfilled No. of Restarts: 2219 No. of Flips: 748 time to process: 8 seconds.
uf250-04.cnf fulfilled No. of Restarts: 2441 No. of Flips: 4966 time to process: 9 seconds.
uf250-04.cnf fulfilled No. of Restarts: 1358 No. of Flips: 2066 time to process: 5 seconds.
uf250-04.cnf , deadline. Restarts: 4750
uf250-04.cnf fulfilled No. of Restarts: 1960 No. of Flips: 1865 time to process: 7 seconds.
uf250-04.cnf , deadline. Restarts: 4750
uf250-04.cnf fulfilled No. of Restarts: 2023 No. of Flips: 2734 time to process: 7 seconds.
uf250-04.cnf fulfilled No. of Restarts: 1730 No. of Flips: 3135 time to process: 6 seconds.
uf250-04.cnf fulfilled No. of Restarts: 2867 No. of Flips: 1430 time to process: 11 seconds.
uf250-04.cnf , deadline. Restarts: 4750
uf250-04.cnf fulfilled No. of Restarts: 2694 No. of Flips: 3123 time to process: 10 seconds.
uf250-04.cnf , deadline. Restarts: 4750
uf250-04.cnf , deadline. Restarts: 4750
uf250-04.cnf fulfilled No. of Restarts: 2860 No. of Flips: 1963 time to process: 10 seconds.
uf250-04.cnf , deadline. Restarts: 4750
uf250-04.cnf fulfilled No. of Restarts: 1200 No. of Flips: 2246 time to process: 4 seconds.
uf250-04.cnf fulfilled No. of Restarts: 4479 No. of Flips: 3968 time to process: 17 seconds.
uf250-04.cnf fulfilled No. of Restarts: 658 No. of Flips: 3007 time to process: 2 seconds.
uf250-04.cnf fulfilled No. of Restarts: 1224 No. of Flips: 3958 time to process: 4 seconds.
uf250-04.cnf , deadline. Restarts: 4750
uf250-04.cnf fulfilled No. of Restarts: 1289 No. of Flips: 4526 time to process: 4 seconds.
uf250-04.cnf fulfilled No. of Restarts: 1982 No. of Flips: 1509 time to process: 7 seconds.
uf250-04.cnf fulfilled No. of Restarts: 916 No. of Flips: 2095 time to process: 3 seconds.
uf250-04.cnf fulfilled No. of Restarts: 54 No. of Flips: 4253 time to process: 0 seconds.
uf250-04.cnf fulfilled No. of Restarts: 4214 No. of Flips: 541 time to process: 16 seconds.
uf250-04.cnf fulfilled No. of Restarts: 588 No. of Flips: 2484 time to process: 2 seconds.
uf250-04.cnf fulfilled No. of Restarts: 2132 No. of Flips: 1952 time to process: 8 seconds.
uf250-04.cnf fulfilled No. of Restarts: 18 No. of Flips: 4460 time to process: 0 seconds.
uf250-04.cnf fulfilled No. of Restarts: 2224 No. of Flips: 3221 time to process: 8 seconds.
uf250-04.cnf fulfilled No. of Restarts: 778 No. of Flips: 2148 time to process: 2 seconds.
uf250-04.cnf fulfilled No. of Restarts: 75 No. of Flips: 1955 time to process: 0 seconds.
uf250-04.cnf , deadline. Restarts: 4750
uf250-04.cnf fulfilled No. of Restarts: 263 No. of Flips: 4254 time to process: 1 seconds.
uf250-04.cnf fulfilled No. of Restarts: 2385 No. of Flips: 3045 time to process: 9 seconds.
uf250-04.cnf fulfilled No. of Restarts: 534 No. of Flips: 4839 time to process: 2 seconds.
uf250-04.cnf fulfilled No. of Restarts: 174 No. of Flips: 3787 time to process: 0 seconds.
uf250-04.cnf fulfilled No. of Restarts: 1040 No. of Flips: 3647 time to process: 3 seconds.
uf250-04.cnf fulfilled No. of Restarts: 1365 No. of Flips: 2008 time to process: 5 seconds.
uf250-04.cnf fulfilled No. of Restarts: 40 No. of Flips: 4366 time to process: 0 seconds.
uf250-04.cnf fulfilled No. of Restarts: 1864 No. of Flips: 1023 time to process: 7 seconds.
uf250-04.cnf fulfilled No. of Restarts: 2490 No. of Flips: 2309 time to process: 9 seconds.
uf250-04.cnf , deadline. Restarts: 4750
uf250-04.cnf fulfilled No. of Restarts: 69 No. of Flips: 3539 time to process: 0 seconds.
uf250-04.cnf fulfilled No. of Restarts: 2644 No. of Flips: 2327 time to process: 10 seconds.
uf250-04.cnf fulfilled No. of Restarts: 2811 No. of Flips: 1368 time to process: 10 seconds.
uf250-04.cnf fulfilled No. of Restarts: 2047 No. of Flips: 4955 time to process: 7 seconds.
uf250-04.cnf fulfilled No. of Restarts: 3564 No. of Flips: 1673 time to process: 13 seconds.
uf250-04.cnf fulfilled No. of Restarts: 4708 No. of Flips: 1388 time to process: 18 seconds.
uf250-04.cnf fulfilled No. of Restarts: 542 No. of Flips: 3475 time to process: 2 seconds.
uf250-04.cnf fulfilled No. of Restarts: 3771 No. of Flips: 2241 time to process: 14 seconds.
uf250-04.cnf , deadline. Restarts: 4750
uf250-04.cnf fulfilled No. of Restarts: 888 No. of Flips: 2641 time to process: 3 seconds.
uf250-04.cnf , deadline. Restarts: 4750
uf250-04.cnf , deadline. Restarts: 4750
uf250-04.cnf fulfilled No. of Restarts: 3467 No. of Flips: 4746 time to process: 13 seconds.
uf250-04.cnf fulfilled No. of Restarts: 2130 No. of Flips: 3294 time to process: 8 seconds.
uf250-04.cnf , deadline. Restarts: 4750
uf250-04.cnf , deadline. Restarts: 4750
uf250-04.cnf , deadline. Restarts: 4750
uf250-04.cnf , deadline. Restarts: 4750
uf250-04.cnf fulfilled No. of Restarts: 224 No. of Flips: 3402 time to process: 0 seconds.
uf250-04.cnf fulfilled No. of Restarts: 2879 No. of Flips: 4994 time to process: 11 seconds.
uf250-04.cnf , deadline. Restarts: 4750
uf250-04.cnf fulfilled No. of Restarts: 1253 No. of Flips: 1488 time to process: 4 seconds.
uf250-04.cnf fulfilled No. of Restarts: 2914 No. of Flips: 4313 time to process: 11 seconds.
uf250-04.cnf fulfilled No. of Restarts: 2636 No. of Flips: 3685 time to process: 10 seconds.
uf250-04.cnf , deadline. Restarts: 4750
uf250-04.cnf , deadline. Restarts: 4750
uf250-04.cnf fulfilled No. of Restarts: 946 No. of Flips: 1440 time to process: 3 seconds.
uf250-04.cnf fulfilled No. of Restarts: 1274 No. of Flips: 4904 time to process: 4 seconds.
uf250-04.cnf , deadline. Restarts: 4750
uf250-04.cnf fulfilled No. of Restarts: 4167 No. of Flips: 2760 time to process: 16 seconds.
uf250-04.cnf fulfilled No. of Restarts: 1746 No. of Flips: 2293 time to process: 6 seconds.
uf250-04.cnf fulfilled No. of Restarts: 2134 No. of Flips: 3655 time to process: 8 seconds.
uf250-04.cnf fulfilled No. of Restarts: 3312 No. of Flips: 4994 time to process: 12 seconds.
uf250-04.cnf fulfilled No. of Restarts: 3794 No. of Flips: 2730 time to process: 14 seconds.
uf250-04.cnf fulfilled No. of Restarts: 2223 No. of Flips: 1270 time to process: 8 seconds.
uf250-04.cnf fulfilled No. of Restarts: 2806 No. of Flips: 1759 time to process: 10 seconds.
uf250-04.cnf fulfilled No. of Restarts: 632 No. of Flips: 4378 time to process: 2 seconds.
uf250-04.cnf fulfilled No. of Restarts: 2628 No. of Flips: 3403 time to process: 10 seconds.
uf250-04.cnf fulfilled No. of Restarts: 1466 No. of Flips: 4876 time to process: 5 seconds.
uf250-04.cnf , deadline. Restarts: 4750
uf250-04.cnf fulfilled No. of Restarts: 1320 No. of Flips: 2110 time to process: 5 seconds.
uf250-04.cnf , deadline. Restarts: 4750
uf250-04.cnf fulfilled No. of Restarts: 86 No. of Flips: 3319 time to process: 0 seconds.
uf250-04.cnf fulfilled No. of Restarts: 1195 No. of Flips: 3006 time to process: 4 seconds.
uf250-04.cnf fulfilled No. of Restarts: 295 No. of Flips: 3943 time to process: 1 seconds.
uf250-04.cnf , deadline. Restarts: 4750
uf250-04.cnf , deadline. Restarts: 4750
uf250-04.cnf fulfilled No. of Restarts: 1384 No. of Flips: 4561 time to process: 5 seconds.
uf250-04.cnf fulfilled No. of Restarts: 2830 No. of Flips: 4562 time to process: 10 seconds.
uf250-04.cnf fulfilled No. of Restarts: 2513 No. of Flips: 2295 time to process: 9 seconds.
uf250-04.cnf fulfilled No. of Restarts: 4535 No. of Flips: 2662 time to process: 17 seconds.
uf250-04.cnf fulfilled No. of Restarts: 1241 No. of Flips: 1603 time to process: 4 seconds.
uf250-04.cnf , deadline. Restarts: 4750
uf250-04.cnf fulfilled No. of Restarts: 1054 No. of Flips: 3034 time to process: 4 seconds.
uf250-04.cnf fulfilled No. of Restarts: 2944 No. of Flips: 3851 time to process: 11 seconds.
uf250-04.cnf , deadline. Restarts: 4750
uf250-04.cnf fulfilled No. of Restarts: 4018 No. of Flips: 1715 time to process: 15 seconds.
uf250-04.cnf , deadline. Restarts: 4750
uf250-04.cnf fulfilled No. of Restarts: 1529 No. of Flips: 1575 time to process: 5 seconds.
uf250-04.cnf fulfilled No. of Restarts: 3657 No. of Flips: 2415 time to process: 14 seconds.
uf250-04.cnf , deadline. Restarts: 4750
uf250-04.cnf , deadline. Restarts: 4750
uf250-04.cnf fulfilled No. of Restarts: 1925 No. of Flips: 3221 time to process: 7 seconds.
uf250-04.cnf fulfilled No. of Restarts: 1327 No. of Flips: 2860 time to process: 5 seconds.
uf250-04.cnf , deadline. Restarts: 4750
uf250-04.cnf fulfilled No. of Restarts: 2872 No. of Flips: 2601 time to process: 11 seconds.
uf250-04.cnf fulfilled No. of Restarts: 3921 No. of Flips: 2932 time to process: 15 seconds.
uf250-04.cnf fulfilled No. of Restarts: 2054 No. of Flips: 1420 time to process: 7 seconds.
uf250-04.cnf fulfilled No. of Restarts: 2360 No. of Flips: 4473 time to process: 9 seconds.
uf250-04.cnf fulfilled No. of Restarts: 2438 No. of Flips: 1509 time to process: 9 seconds.
uf250-04.cnf , deadline. Restarts: 4750
uf250-04.cnf , deadline. Restarts: 4750
uf250-04.cnf fulfilled No. of Restarts: 3611 No. of Flips: 1914 time to process: 13 seconds.
uf250-04.cnf fulfilled No. of Restarts: 2811 No. of Flips: 2655 time to process: 10 seconds.
uf250-04.cnf , deadline. Restarts: 4750
uf250-04.cnf fulfilled No. of Restarts: 3074 No. of Flips: 1704 time to process: 11 seconds.
uf250-04.cnf , deadline. Restarts: 4750
uf250-04.cnf , deadline. Restarts: 4750
uf250-04.cnf fulfilled No. of Restarts: 2628 No. of Flips: 2821 time to process: 10 seconds.
uf250-04.cnf fulfilled No. of Restarts: 259 No. of Flips: 4209 time to process: 0 seconds.
uf250-04.cnf fulfilled No. of Restarts: 63 No. of Flips: 4219 time to process: 0 seconds.
uf250-04.cnf fulfilled No. of Restarts: 3459 No. of Flips: 4527 time to process: 13 seconds.
uf250-04.cnf fulfilled No. of Restarts: 1571 No. of Flips: 3594 time to process: 6 seconds.
uf250-04.cnf fulfilled No. of Restarts: 3994 No. of Flips: 3159 time to process: 15 seconds.
uf250-04.cnf fulfilled No. of Restarts: 3162 No. of Flips: 2224 time to process: 12 seconds.
uf250-04.cnf , deadline. Restarts: 4750
uf250-04.cnf fulfilled No. of Restarts: 3769 No. of Flips: 1569 time to process: 14 seconds.
uf250-04.cnf fulfilled No. of Restarts: 187 No. of Flips: 3252 time to process: 0 seconds.
uf250-04.cnf fulfilled No. of Restarts: 2311 No. of Flips: 1625 time to process: 8 seconds.
uf250-04.cnf fulfilled No. of Restarts: 355 No. of Flips: 1742 time to process: 1 seconds.
uf250-04.cnf fulfilled No. of Restarts: 2349 No. of Flips: 2812 time to process: 9 seconds.
uf250-04.cnf , deadline. Restarts: 4750
uf250-04.cnf fulfilled No. of Restarts: 879 No. of Flips: 3537 time to process: 3 seconds.
uf250-04.cnf fulfilled No. of Restarts: 2062 No. of Flips: 2934 time to process: 7 seconds.
uf250-04.cnf fulfilled No. of Restarts: 3823 No. of Flips: 1265 time to process: 14 seconds.
uf250-04.cnf , deadline. Restarts: 4750
uf250-04.cnf , deadline. Restarts: 4750
uf250-04.cnf fulfilled No. of Restarts: 162 No. of Flips: 2960 time to process: 0 seconds.
uf250-04.cnf , deadline. Restarts: 4750
uf250-04.cnf fulfilled No. of Restarts: 2088 No. of Flips: 3370 time to process: 8 seconds.
uf250-04.cnf fulfilled No. of Restarts: 397 No. of Flips: 2065 time to process: 1 seconds.
uf250-04.cnf fulfilled No. of Restarts: 4186 No. of Flips: 2102 time to process: 16 seconds.
uf250-04.cnf , deadline. Restarts: 4750
uf250-04.cnf fulfilled No. of Restarts: 2587 No. of Flips: 4087 time to process: 11 seconds.
uf250-04.cnf fulfilled No. of Restarts: 2986 No. of Flips: 4865 time to process: 13 seconds.
uf250-04.cnf fulfilled No. of Restarts: 2750 No. of Flips: 4236 time to process: 12 seconds.
uf250-04.cnf , deadline. Restarts: 4750
uf250-04.cnf fulfilled No. of Restarts: 955 No. of Flips: 4284 time to process: 4 seconds.
uf250-04.cnf fulfilled No. of Restarts: 469 No. of Flips: 2622 time to process: 2 seconds.
uf250-04.cnf , deadline. Restarts: 4750
uf250-04.cnf , deadline. Restarts: 4750
uf250-04.cnf , deadline. Restarts: 4750
uf250-04.cnf fulfilled No. of Restarts: 2563 No. of Flips: 2757 time to process: 11 seconds.
uf250-04.cnf , deadline. Restarts: 4750
uf250-04.cnf , deadline. Restarts: 4750
uf250-04.cnf fulfilled No. of Restarts: 619 No. of Flips: 958 time to process: 2 seconds.
uf250-04.cnf fulfilled No. of Restarts: 3931 No. of Flips: 3949 time to process: 17 seconds.
uf250-04.cnf , deadline. Restarts: 4750
uf250-04.cnf fulfilled No. of Restarts: 859 No. of Flips: 1127 time to process: 4 seconds.
uf250-04.cnf fulfilled No. of Restarts: 2509 No. of Flips: 1644 time to process: 11 seconds.
uf250-04.cnf , deadline. Restarts: 4750
uf250-04.cnf fulfilled No. of Restarts: 1566 No. of Flips: 3445 time to process: 6 seconds.
uf250-04.cnf fulfilled No. of Restarts: 80 No. of Flips: 3071 time to process: 0 seconds.
uf250-04.cnf fulfilled No. of Restarts: 3466 No. of Flips: 2527 time to process: 15 seconds.
uf250-04.cnf fulfilled No. of Restarts: 3303 No. of Flips: 1987 time to process: 14 seconds.
uf250-04.cnf fulfilled No. of Restarts: 406 No. of Flips: 2274 time to process: 1 seconds.
uf250-04.cnf fulfilled No. of Restarts: 1601 No. of Flips: 2250 time to process: 8 seconds.
uf250-04.cnf fulfilled No. of Restarts: 2872 No. of Flips: 2094 time to process: 12 seconds.
uf250-04.cnf fulfilled No. of Restarts: 1704 No. of Flips: 1312 time to process: 7 seconds.
uf250-04.cnf fulfilled No. of Restarts: 57 No. of Flips: 3012 time to process: 0 seconds.
uf250-04.cnf fulfilled No. of Restarts: 3383 No. of Flips: 834 time to process: 14 seconds.
uf250-04.cnf fulfilled No. of Restarts: 2012 No. of Flips: 1811 time to process: 8 seconds.
uf250-04.cnf fulfilled No. of Restarts: 2632 No. of Flips: 2115 time to process: 11 seconds.
uf250-04.cnf fulfilled No. of Restarts: 4147 No. of Flips: 4203 time to process: 17 seconds.
uf250-04.cnf fulfilled No. of Restarts: 2224 No. of Flips: 3328 time to process: 9 seconds.
uf250-04.cnf fulfilled No. of Restarts: 980 No. of Flips: 1620 time to process: 4 seconds.
uf250-04.cnf , deadline. Restarts: 4750
uf250-04.cnf , deadline. Restarts: 4750
uf250-04.cnf , deadline. Restarts: 4750
uf250-04.cnf fulfilled No. of Restarts: 1800 No. of Flips: 2927 time to process: 7 seconds.
uf250-04.cnf fulfilled No. of Restarts: 956 No. of Flips: 4145 time to process: 4 seconds.
uf250-04.cnf fulfilled No. of Restarts: 4134 No. of Flips: 1344 time to process: 18 seconds.
uf250-04.cnf fulfilled No. of Restarts: 3079 No. of Flips: 3512 time to process: 13 seconds.
uf250-04.cnf , deadline. Restarts: 4750
uf250-04.cnf , deadline. Restarts: 4750
uf250-04.cnf , deadline. Restarts: 4750
uf250-04.cnf , deadline. Restarts: 4750
uf250-04.cnf fulfilled No. of Restarts: 4390 No. of Flips: 2027 time to process: 18 seconds.
uf250-04.cnf fulfilled No. of Restarts: 562 No. of Flips: 2798 time to process: 2 seconds.
uf250-04.cnf fulfilled No. of Restarts: 3197 No. of Flips: 1528 time to process: 13 seconds.
uf250-04.cnf fulfilled No. of Restarts: 191 No. of Flips: 2304 time to process: 0 seconds.
uf250-04.cnf fulfilled No. of Restarts: 1418 No. of Flips: 1930 time to process: 6 seconds.
uf250-04.cnf fulfilled No. of Restarts: 2852 No. of Flips: 4127 time to process: 12 seconds.
uf250-04.cnf fulfilled No. of Restarts: 2072 No. of Flips: 1369 time to process: 9 seconds.
uf250-04.cnf , deadline. Restarts: 4750
uf250-04.cnf , deadline. Restarts: 4750
uf250-04.cnf fulfilled No. of Restarts: 4408 No. of Flips: 4770 time to process: 19 seconds.
uf250-04.cnf fulfilled No. of Restarts: 556 No. of Flips: 2891 time to process: 2 seconds.
uf250-04.cnf fulfilled No. of Restarts: 1167 No. of Flips: 1535 time to process: 5 seconds.
uf250-04.cnf fulfilled No. of Restarts: 2402 No. of Flips: 3634 time to process: 10 seconds.
uf250-04.cnf fulfilled No. of Restarts: 3629 No. of Flips: 3053 time to process: 15 seconds.
uf250-04.cnf fulfilled No. of Restarts: 686 No. of Flips: 3422 time to process: 3 seconds.
uf250-04.cnf fulfilled No. of Restarts: 130 No. of Flips: 1523 time to process: 0 seconds.
uf250-04.cnf , deadline. Restarts: 4750
uf250-04.cnf fulfilled No. of Restarts: 2715 No. of Flips: 1889 time to process: 12 seconds.
uf250-04.cnf fulfilled No. of Restarts: 4307 No. of Flips: 1855 time to process: 18 seconds.
uf250-04.cnf fulfilled No. of Restarts: 2774 No. of Flips: 1598 time to process: 12 seconds.
uf250-04.cnf fulfilled No. of Restarts: 1527 No. of Flips: 4410 time to process: 6 seconds.
uf250-04.cnf , deadline. Restarts: 4750
uf250-04.cnf fulfilled No. of Restarts: 1203 No. of Flips: 1296 time to process: 5 seconds.
uf250-04.cnf fulfilled No. of Restarts: 50 No. of Flips: 4812 time to process: 0 seconds.
uf250-04.cnf fulfilled No. of Restarts: 4543 No. of Flips: 3958 time to process: 19 seconds.
uf250-04.cnf , deadline. Restarts: 4750
uf250-04.cnf fulfilled No. of Restarts: 3045 No. of Flips: 3846 time to process: 13 seconds.
uf250-04.cnf fulfilled No. of Restarts: 262 No. of Flips: 2281 time to process: 1 seconds.
uf250-04.cnf fulfilled No. of Restarts: 2755 No. of Flips: 1853 time to process: 11 seconds.
uf250-04.cnf fulfilled No. of Restarts: 2050 No. of Flips: 4895 time to process: 8 seconds.
uf250-04.cnf fulfilled No. of Restarts: 544 No. of Flips: 4911 time to process: 2 seconds.
uf250-04.cnf fulfilled No. of Restarts: 788 No. of Flips: 4758 time to process: 3 seconds.
uf250-04.cnf , deadline. Restarts: 4750
uf250-04.cnf fulfilled No. of Restarts: 2348 No. of Flips: 3913 time to process: 10 seconds.
uf250-04.cnf , deadline. Restarts: 4750
uf250-04.cnf fulfilled No. of Restarts: 792 No. of Flips: 2462 time to process: 3 seconds.
uf250-04.cnf fulfilled No. of Restarts: 2376 No. of Flips: 1920 time to process: 10 seconds.
uf250-04.cnf fulfilled No. of Restarts: 3788 No. of Flips: 2142 time to process: 16 seconds.
uf250-04.cnf fulfilled No. of Restarts: 1792 No. of Flips: 2644 time to process: 7 seconds.
uf250-04.cnf fulfilled No. of Restarts: 1339 No. of Flips: 2550 time to process: 6 seconds.
uf250-04.cnf fulfilled No. of Restarts: 75 No. of Flips: 4764 time to process: 0 seconds.
uf250-04.cnf fulfilled No. of Restarts: 1823 No. of Flips: 3190 time to process: 8 seconds.
uf250-04.cnf fulfilled No. of Restarts: 763 No. of Flips: 3199 time to process: 3 seconds.
uf250-04.cnf fulfilled No. of Restarts: 1258 No. of Flips: 2860 time to process: 5 seconds.
uf250-04.cnf fulfilled No. of Restarts: 2349 No. of Flips: 2671 time to process: 13 seconds.
uf250-04.cnf fulfilled No. of Restarts: 739 No. of Flips: 4911 time to process: 3 seconds.
uf250-04.cnf , deadline. Restarts: 4750
uf250-04.cnf fulfilled No. of Restarts: 1534 No. of Flips: 4017 time to process: 6 seconds.
uf250-04.cnf fulfilled No. of Restarts: 3224 No. of Flips: 1850 time to process: 13 seconds.
uf250-04.cnf fulfilled No. of Restarts: 4674 No. of Flips: 4222 time to process: 20 seconds.
uf250-04.cnf fulfilled No. of Restarts: 887 No. of Flips: 2924 time to process: 3 seconds.
uf250-04.cnf , deadline. Restarts: 4750
uf250-04.cnf fulfilled No. of Restarts: 531 No. of Flips: 2965 time to process: 2 seconds.
uf250-04.cnf fulfilled No. of Restarts: 2100 No. of Flips: 4052 time to process: 9 seconds.
uf250-04.cnf fulfilled No. of Restarts: 1393 No. of Flips: 4003 time to process: 6 seconds.
uf250-04.cnf fulfilled No. of Restarts: 1290 No. of Flips: 4441 time to process: 5 seconds.
uf250-04.cnf , deadline. Restarts: 4750
uf250-04.cnf fulfilled No. of Restarts: 112 No. of Flips: 4969 time to process: 0 seconds.
uf250-04.cnf fulfilled No. of Restarts: 1280 No. of Flips: 1876 time to process: 5 seconds.
uf250-04.cnf fulfilled No. of Restarts: 2069 No. of Flips: 4605 time to process: 8 seconds.
uf250-04.cnf fulfilled No. of Restarts: 3517 No. of Flips: 4056 time to process: 15 seconds.
uf250-04.cnf fulfilled No. of Restarts: 15 No. of Flips: 4181 time to process: 0 seconds.
uf250-04.cnf , deadline. Restarts: 4750
uf250-04.cnf fulfilled No. of Restarts: 1654 No. of Flips: 2561 time to process: 7 seconds.
uf250-04.cnf , deadline. Restarts: 4750
uf250-04.cnf fulfilled No. of Restarts: 4138 No. of Flips: 3102 time to process: 17 seconds.
uf250-04.cnf , deadline. Restarts: 4750
uf250-04.cnf fulfilled No. of Restarts: 4589 No. of Flips: 2523 time to process: 19 seconds.
uf250-04.cnf , deadline. Restarts: 4750
uf250-04.cnf , deadline. Restarts: 4750
uf250-04.cnf fulfilled No. of Restarts: 3143 No. of Flips: 1774 time to process: 13 seconds.
uf250-04.cnf fulfilled No. of Restarts: 667 No. of Flips: 3959 time to process: 3 seconds.
uf250-04.cnf fulfilled No. of Restarts: 805 No. of Flips: 2912 time to process: 3 seconds.
uf250-04.cnf fulfilled No. of Restarts: 490 No. of Flips: 1698 time to process: 2 seconds.
uf250-04.cnf fulfilled No. of Restarts: 1705 No. of Flips: 3725 time to process: 7 seconds.
uf250-04.cnf fulfilled No. of Restarts: 2161 No. of Flips: 1657 time to process: 9 seconds.
uf250-04.cnf , deadline. Restarts: 4750
uf250-04.cnf fulfilled No. of Restarts: 4159 No. of Flips: 3700 time to process: 18 seconds.
uf250-04.cnf fulfilled No. of Restarts: 3160 No. of Flips: 2454 time to process: 13 seconds.
uf250-04.cnf fulfilled No. of Restarts: 899 No. of Flips: 3807 time to process: 4 seconds.
uf250-04.cnf fulfilled No. of Restarts: 1567 No. of Flips: 2923 time to process: 6 seconds.
uf250-04.cnf fulfilled No. of Restarts: 695 No. of Flips: 4088 time to process: 3 seconds.
uf250-04.cnf fulfilled No. of Restarts: 173 No. of Flips: 4553 time to process: 0 seconds.
uf250-04.cnf fulfilled No. of Restarts: 7 No. of Flips: 3997 time to process: 0 seconds.
uf250-04.cnf , deadline. Restarts: 4750
uf250-04.cnf fulfilled No. of Restarts: 2976 No. of Flips: 4815 time to process: 12 seconds.
uf250-04.cnf fulfilled No. of Restarts: 1785 No. of Flips: 1829 time to process: 7 seconds.
uf250-04.cnf fulfilled No. of Restarts: 1614 No. of Flips: 4114 time to process: 9 seconds.
uf250-04.cnf fulfilled No. of Restarts: 2247 No. of Flips: 2418 time to process: 9 seconds.
uf250-04.cnf fulfilled No. of Restarts: 1764 No. of Flips: 4407 time to process: 7 seconds.
uf250-04.cnf fulfilled No. of Restarts: 1404 No. of Flips: 3753 time to process: 6 seconds.
uf250-04.cnf fulfilled No. of Restarts: 1270 No. of Flips: 1893 time to process: 5 seconds.
uf250-04.cnf fulfilled No. of Restarts: 1365 No. of Flips: 2244 time to process: 6 seconds.
uf250-04.cnf fulfilled No. of Restarts: 4367 No. of Flips: 2336 time to process: 18 seconds.
uf250-04.cnf fulfilled No. of Restarts: 2845 No. of Flips: 2914 time to process: 12 seconds.
uf250-04.cnf fulfilled No. of Restarts: 431 No. of Flips: 4771 time to process: 1 seconds.
uf250-04.cnf , deadline. Restarts: 4750
uf250-04.cnf , deadline. Restarts: 4750
uf250-04.cnf fulfilled No. of Restarts: 4360 No. of Flips: 3871 time to process: 18 seconds.
uf250-04.cnf , deadline. Restarts: 4750
uf250-04.cnf fulfilled No. of Restarts: 1804 No. of Flips: 3662 time to process: 7 seconds.
uf250-04.cnf fulfilled No. of Restarts: 2193 No. of Flips: 1872 time to process: 9 seconds.
uf250-04.cnf fulfilled No. of Restarts: 550 No. of Flips: 4562 time to process: 2 seconds.
uf250-04.cnf fulfilled No. of Restarts: 554 No. of Flips: 2479 time to process: 2 seconds.
uf250-04.cnf fulfilled No. of Restarts: 715 No. of Flips: 3963 time to process: 3 seconds.
uf250-04.cnf fulfilled No. of Restarts: 2850 No. of Flips: 4676 time to process: 12 seconds.
uf250-04.cnf fulfilled No. of Restarts: 1827 No. of Flips: 4676 time to process: 8 seconds.
uf250-04.cnf , deadline. Restarts: 4750
uf250-04.cnf fulfilled No. of Restarts: 3672 No. of Flips: 4615 time to process: 15 seconds.
uf250-04.cnf fulfilled No. of Restarts: 1672 No. of Flips: 2152 time to process: 7 seconds.
uf250-04.cnf fulfilled No. of Restarts: 660 No. of Flips: 2468 time to process: 3 seconds.
uf250-04.cnf fulfilled No. of Restarts: 509 No. of Flips: 3859 time to process: 2 seconds.
uf250-04.cnf fulfilled No. of Restarts: 2628 No. of Flips: 1909 time to process: 11 seconds.
uf250-04.cnf fulfilled No. of Restarts: 417 No. of Flips: 4760 time to process: 1 seconds.
uf250-04.cnf , deadline. Restarts: 4750
uf250-04.cnf fulfilled No. of Restarts: 1579 No. of Flips: 2842 time to process: 6 seconds.
uf250-04.cnf fulfilled No. of Restarts: 1026 No. of Flips: 3000 time to process: 4 seconds.
uf250-04.cnf , deadline. Restarts: 4750
uf250-04.cnf fulfilled No. of Restarts: 1232 No. of Flips: 3713 time to process: 5 seconds.
uf250-04.cnf , deadline. Restarts: 4750
uf250-04.cnf fulfilled No. of Restarts: 1678 No. of Flips: 4144 time to process: 7 seconds.
uf250-04.cnf fulfilled No. of Restarts: 3034 No. of Flips: 2909 time to process: 13 seconds.
uf250-04.cnf fulfilled No. of Restarts: 527 No. of Flips: 3493 time to process: 2 seconds.
uf250-04.cnf fulfilled No. of Restarts: 3840 No. of Flips: 4823 time to process: 16 seconds.
uf250-04.cnf fulfilled No. of Restarts: 4241 No. of Flips: 3056 time to process: 18 seconds.
uf250-04.cnf fulfilled No. of Restarts: 601 No. of Flips: 3255 time to process: 2 seconds.
uf250-04.cnf fulfilled No. of Restarts: 4046 No. of Flips: 2506 time to process: 17 seconds.
uf250-04.cnf fulfilled No. of Restarts: 859 No. of Flips: 3592 time to process: 3 seconds.
uf250-04.cnf fulfilled No. of Restarts: 1817 No. of Flips: 1191 time to process: 7 seconds.
uf250-04.cnf fulfilled No. of Restarts: 1584 No. of Flips: 2103 time to process: 7 seconds.
uf250-04.cnf fulfilled No. of Restarts: 144 No. of Flips: 1785 time to process: 0 seconds.
uf250-04.cnf fulfilled No. of Restarts: 44 No. of Flips: 4976 time to process: 0 seconds.
uf250-04.cnf fulfilled No. of Restarts: 1197 No. of Flips: 2642 time to process: 5 seconds.
uf250-04.cnf fulfilled No. of Restarts: 2764 No. of Flips: 4117 time to process: 11 seconds.
uf250-04.cnf fulfilled No. of Restarts: 3733 No. of Flips: 4100 time to process: 16 seconds.
uf250-04.cnf fulfilled No. of Restarts: 127 No. of Flips: 756 time to process: 0 seconds.
uf250-04.cnf fulfilled No. of Restarts: 2286 No. of Flips: 2324 time to process: 9 seconds.
uf250-04.cnf , deadline. Restarts: 4750
uf250-04.cnf , deadline. Restarts: 4750
uf250-04.cnf fulfilled No. of Restarts: 263 No. of Flips: 4656 time to process: 1 seconds.
uf250-04.cnf , deadline. Restarts: 4750
uf250-04.cnf , deadline. Restarts: 4750
uf250-04.cnf , deadline. Restarts: 4750
uf250-04.cnf fulfilled No. of Restarts: 73 No. of Flips: 1720 time to process: 0 seconds.
uf250-04.cnf fulfilled No. of Restarts: 68 No. of Flips: 3317 time to process: 0 seconds.
uf250-04.cnf fulfilled No. of Restarts: 288 No. of Flips: 4190 time to process: 1 seconds.
uf250-04.cnf , deadline. Restarts: 4750
uf250-04.cnf fulfilled No. of Restarts: 3414 No. of Flips: 3388 time to process: 14 seconds.
uf250-04.cnf , deadline. Restarts: 4750
uf250-04.cnf , deadline. Restarts: 4750
uf250-04.cnf fulfilled No. of Restarts: 3270 No. of Flips: 3971 time to process: 13 seconds.
uf250-04.cnf , deadline. Restarts: 4750
uf250-04.cnf fulfilled No. of Restarts: 1945 No. of Flips: 2073 time to process: 8 seconds.
uf250-04.cnf fulfilled No. of Restarts: 1137 No. of Flips: 4003 time to process: 4 seconds.
uf250-04.cnf fulfilled No. of Restarts: 594 No. of Flips: 3587 time to process: 2 seconds.
uf250-04.cnf fulfilled No. of Restarts: 2849 No. of Flips: 2566 time to process: 12 seconds.
uf250-04.cnf fulfilled No. of Restarts: 843 No. of Flips: 3251 time to process: 3 seconds.
uf250-04.cnf , deadline. Restarts: 4750
uf250-04.cnf fulfilled No. of Restarts: 793 No. of Flips: 4459 time to process: 3 seconds.
uf250-04.cnf fulfilled No. of Restarts: 3351 No. of Flips: 1651 time to process: 14 seconds.
uf250-04.cnf , deadline. Restarts: 4750
uf250-04.cnf fulfilled No. of Restarts: 16 No. of Flips: 3327 time to process: 0 seconds.
uf250-04.cnf fulfilled No. of Restarts: 235 No. of Flips: 1589 time to process: 1 seconds.
uf250-04.cnf fulfilled No. of Restarts: 3607 No. of Flips: 3270 time to process: 15 seconds.
uf250-04.cnf fulfilled No. of Restarts: 454 No. of Flips: 3443 time to process: 2 seconds.
uf250-04.cnf fulfilled No. of Restarts: 1912 No. of Flips: 4363 time to process: 8 seconds.
uf250-04.cnf fulfilled No. of Restarts: 1783 No. of Flips: 4054 time to process: 7 seconds.
uf250-04.cnf , deadline. Restarts: 4750
uf250-04.cnf , deadline. Restarts: 4750
uf250-04.cnf fulfilled No. of Restarts: 274 No. of Flips: 4522 time to process: 1 seconds.
uf250-04.cnf fulfilled No. of Restarts: 2146 No. of Flips: 2734 time to process: 9 seconds.
uf250-04.cnf , deadline. Restarts: 4750
uf250-04.cnf fulfilled No. of Restarts: 2150 No. of Flips: 3590 time to process: 9 seconds.
uf250-04.cnf fulfilled No. of Restarts: 1386 No. of Flips: 3677 time to process: 6 seconds.
uf250-04.cnf fulfilled No. of Restarts: 1297 No. of Flips: 2033 time to process: 5 seconds.
uf250-04.cnf fulfilled No. of Restarts: 3617 No. of Flips: 3421 time to process: 16 seconds.
uf250-04.cnf , deadline. Restarts: 4750
uf250-04.cnf fulfilled No. of Restarts: 1741 No. of Flips: 2468 time to process: 7 seconds.
uf250-04.cnf fulfilled No. of Restarts: 321 No. of Flips: 1865 time to process: 1 seconds.
uf250-04.cnf fulfilled No. of Restarts: 1713 No. of Flips: 3177 time to process: 7 seconds.
uf250-04.cnf fulfilled No. of Restarts: 798 No. of Flips: 2033 time to process: 3 seconds.
uf250-04.cnf fulfilled No. of Restarts: 2942 No. of Flips: 4539 time to process: 12 seconds.
uf250-04.cnf fulfilled No. of Restarts: 296 No. of Flips: 2620 time to process: 1 seconds.
uf250-04.cnf , deadline. Restarts: 4750
uf250-04.cnf fulfilled No. of Restarts: 985 No. of Flips: 3510 time to process: 4 seconds.
uf250-04.cnf fulfilled No. of Restarts: 1890 No. of Flips: 1932 time to process: 8 seconds.
uf250-04.cnf fulfilled No. of Restarts: 1785 No. of Flips: 4799 time to process: 7 seconds.
uf250-04.cnf fulfilled No. of Restarts: 1129 No. of Flips: 2480 time to process: 5 seconds.
uf250-04.cnf , deadline. Restarts: 4750
uf250-04.cnf fulfilled No. of Restarts: 3149 No. of Flips: 1663 time to process: 13 seconds.
uf250-04.cnf fulfilled No. of Restarts: 2978 No. of Flips: 4493 time to process: 12 seconds.
uf250-04.cnf fulfilled No. of Restarts: 3273 No. of Flips: 3457 time to process: 14 seconds.
uf250-04.cnf fulfilled No. of Restarts: 2604 No. of Flips: 3217 time to process: 11 seconds.
uf250-04.cnf , deadline. Restarts: 4750
uf250-04.cnf , deadline. Restarts: 4750
uf250-04.cnf fulfilled No. of Restarts: 63 No. of Flips: 2732 time to process: 0 seconds.
uf250-04.cnf fulfilled No. of Restarts: 297 No. of Flips: 2224 time to process: 1 seconds.
uf250-04.cnf fulfilled No. of Restarts: 462 No. of Flips: 3567 time to process: 2 seconds.
uf250-04.cnf fulfilled No. of Restarts: 1941 No. of Flips: 4963 time to process: 8 seconds.
uf250-04.cnf fulfilled No. of Restarts: 1944 No. of Flips: 3887 time to process: 8 seconds.
uf250-04.cnf fulfilled No. of Restarts: 3803 No. of Flips: 1836 time to process: 16 seconds.
uf250-04.cnf fulfilled No. of Restarts: 3685 No. of Flips: 4653 time to process: 15 seconds.
uf250-04.cnf fulfilled No. of Restarts: 31 No. of Flips: 4864 time to process: 0 seconds.
uf250-04.cnf fulfilled No. of Restarts: 367 No. of Flips: 3778 time to process: 1 seconds.
uf250-04.cnf fulfilled No. of Restarts: 3639 No. of Flips: 2590 time to process: 15 seconds.
uf250-04.cnf fulfilled No. of Restarts: 1889 No. of Flips: 3891 time to process: 8 seconds.
uf250-04.cnf fulfilled No. of Restarts: 902 No. of Flips: 1779 time to process: 3 seconds.
uf250-04.cnf fulfilled No. of Restarts: 96 No. of Flips: 2556 time to process: 0 seconds.
uf250-04.cnf fulfilled No. of Restarts: 1625 No. of Flips: 2788 time to process: 6 seconds.
uf250-04.cnf fulfilled No. of Restarts: 520 No. of Flips: 3024 time to process: 2 seconds.
uf250-04.cnf fulfilled No. of Restarts: 910 No. of Flips: 2430 time to process: 3 seconds.
uf250-04.cnf fulfilled No. of Restarts: 322 No. of Flips: 2381 time to process: 1 seconds.
uf250-04.cnf fulfilled No. of Restarts: 4650 No. of Flips: 2137 time to process: 20 seconds.
uf250-04.cnf fulfilled No. of Restarts: 419 No. of Flips: 1369 time to process: 1 seconds.
uf250-04.cnf fulfilled No. of Restarts: 4508 No. of Flips: 3640 time to process: 19 seconds.
uf250-04.cnf , deadline. Restarts: 4750
uf250-04.cnf fulfilled No. of Restarts: 1078 No. of Flips: 1686 time to process: 4 seconds.
uf250-04.cnf , deadline. Restarts: 4750
uf250-04.cnf fulfilled No. of Restarts: 3693 No. of Flips: 2509 time to process: 15 seconds.
uf250-04.cnf fulfilled No. of Restarts: 957 No. of Flips: 2093 time to process: 4 seconds.
uf250-04.cnf fulfilled No. of Restarts: 807 No. of Flips: 4241 time to process: 3 seconds.
uf250-04.cnf , deadline. Restarts: 4750
uf250-04.cnf , deadline. Restarts: 4750
uf250-04.cnf fulfilled No. of Restarts: 1842 No. of Flips: 2786 time to process: 7 seconds.
uf250-04.cnf , deadline. Restarts: 4750
uf250-04.cnf fulfilled No. of Restarts: 610 No. of Flips: 2240 time to process: 2 seconds.
uf250-04.cnf fulfilled No. of Restarts: 2211 No. of Flips: 1652 time to process: 9 seconds.
uf250-04.cnf , deadline. Restarts: 4750
uf250-04.cnf fulfilled No. of Restarts: 1680 No. of Flips: 4286 time to process: 7 seconds.
uf250-04.cnf fulfilled No. of Restarts: 1722 No. of Flips: 1430 time to process: 7 seconds.
uf250-04.cnf , deadline. Restarts: 4750
uf250-04.cnf fulfilled No. of Restarts: 1524 No. of Flips: 2674 time to process: 6 seconds.
uf250-04.cnf fulfilled No. of Restarts: 683 No. of Flips: 2504 time to process: 3 seconds.
uf250-04.cnf , deadline. Restarts: 4750
uf250-04.cnf fulfilled No. of Restarts: 2021 No. of Flips: 3913 time to process: 8 seconds.
uf250-04.cnf fulfilled No. of Restarts: 1243 No. of Flips: 2445 time to process: 5 seconds.
uf250-04.cnf , deadline. Restarts: 4750
uf250-04.cnf fulfilled No. of Restarts: 1521 No. of Flips: 4057 time to process: 6 seconds.
uf250-04.cnf fulfilled No. of Restarts: 1126 No. of Flips: 2230 time to process: 5 seconds.
uf250-04.cnf fulfilled No. of Restarts: 2847 No. of Flips: 1647 time to process: 12 seconds.
uf250-04.cnf , deadline. Restarts: 4750
uf250-04.cnf fulfilled No. of Restarts: 509 No. of Flips: 2860 time to process: 2 seconds.
uf250-04.cnf fulfilled No. of Restarts: 4041 No. of Flips: 4760 time to process: 17 seconds.
uf250-04.cnf fulfilled No. of Restarts: 989 No. of Flips: 2421 time to process: 4 seconds.
uf250-04.cnf fulfilled No. of Restarts: 1589 No. of Flips: 1542 time to process: 6 seconds.
uf250-04.cnf , deadline. Restarts: 4750
uf250-04.cnf , deadline. Restarts: 4750
uf250-04.cnf fulfilled No. of Restarts: 738 No. of Flips: 2776 time to process: 3 seconds.
uf250-04.cnf fulfilled No. of Restarts: 1241 No. of Flips: 2944 time to process: 5 seconds.
uf250-04.cnf fulfilled No. of Restarts: 184 No. of Flips: 4295 time to process: 0 seconds.
uf250-04.cnf fulfilled No. of Restarts: 1189 No. of Flips: 4749 time to process: 5 seconds.
uf250-04.cnf fulfilled No. of Restarts: 3877 No. of Flips: 4074 time to process: 16 seconds.
uf250-04.cnf fulfilled No. of Restarts: 2584 No. of Flips: 5000 time to process: 11 seconds.
uf250-04.cnf fulfilled No. of Restarts: 2584 No. of Flips: 4392 time to process: 11 seconds.
uf250-04.cnf fulfilled No. of Restarts: 277 No. of Flips: 2347 time to process: 1 seconds.
uf250-04.cnf fulfilled No. of Restarts: 2858 No. of Flips: 1496 time to process: 12 seconds.
uf250-04.cnf fulfilled No. of Restarts: 1576 No. of Flips: 4918 time to process: 6 seconds.
uf250-04.cnf fulfilled No. of Restarts: 998 No. of Flips: 2664 time to process: 4 seconds.
uf250-04.cnf , deadline. Restarts: 4750
uf250-04.cnf fulfilled No. of Restarts: 2275 No. of Flips: 2481 time to process: 9 seconds.
uf250-04.cnf fulfilled No. of Restarts: 1992 No. of Flips: 4366 time to process: 8 seconds.
uf250-04.cnf fulfilled No. of Restarts: 907 No. of Flips: 3884 time to process: 3 seconds.
uf250-04.cnf , deadline. Restarts: 4750
uf250-04.cnf fulfilled No. of Restarts: 1517 No. of Flips: 2879 time to process: 6 seconds.
uf250-04.cnf fulfilled No. of Restarts: 1956 No. of Flips: 940 time to process: 8 seconds.
uf250-04.cnf fulfilled No. of Restarts: 1077 No. of Flips: 3251 time to process: 4 seconds.
uf250-04.cnf , deadline. Restarts: 4750
uf250-04.cnf fulfilled No. of Restarts: 838 No. of Flips: 1213 time to process: 3 seconds.
uf250-04.cnf fulfilled No. of Restarts: 100 No. of Flips: 3415 time to process: 0 seconds.
uf250-04.cnf fulfilled No. of Restarts: 187 No. of Flips: 4063 time to process: 0 seconds.
uf250-04.cnf fulfilled No. of Restarts: 3045 No. of Flips: 1398 time to process: 12 seconds.
uf250-04.cnf fulfilled No. of Restarts: 2510 No. of Flips: 1540 time to process: 10 seconds.
uf250-04.cnf fulfilled No. of Restarts: 2926 No. of Flips: 823 time to process: 12 seconds.
uf250-04.cnf fulfilled No. of Restarts: 670 No. of Flips: 2579 time to process: 3 seconds.
uf250-04.cnf fulfilled No. of Restarts: 630 No. of Flips: 1489 time to process: 2 seconds.
uf250-04.cnf fulfilled No. of Restarts: 2748 No. of Flips: 1741 time to process: 11 seconds.
uf250-04.cnf fulfilled No. of Restarts: 248 No. of Flips: 3818 time to process: 1 seconds.
uf250-04.cnf fulfilled No. of Restarts: 1511 No. of Flips: 2002 time to process: 6 seconds.
uf250-04.cnf fulfilled No. of Restarts: 3981 No. of Flips: 2954 time to process: 16 seconds.
uf250-04.cnf fulfilled No. of Restarts: 3440 No. of Flips: 1414 time to process: 14 seconds.
uf250-04.cnf fulfilled No. of Restarts: 237 No. of Flips: 1398 time to process: 1 seconds.
uf250-04.cnf fulfilled No. of Restarts: 1366 No. of Flips: 3464 time to process: 5 seconds.
uf250-04.cnf fulfilled No. of Restarts: 1142 No. of Flips: 3665 time to process: 5 seconds.
uf250-04.cnf fulfilled No. of Restarts: 2105 No. of Flips: 2954 time to process: 8 seconds.
uf250-04.cnf fulfilled No. of Restarts: 259 No. of Flips: 663 time to process: 1 seconds.
uf250-04.cnf , deadline. Restarts: 4750
uf250-04.cnf fulfilled No. of Restarts: 1706 No. of Flips: 2712 time to process: 7 seconds.
uf250-04.cnf fulfilled No. of Restarts: 4742 No. of Flips: 3185 time to process: 20 seconds.
uf250-04.cnf fulfilled No. of Restarts: 1118 No. of Flips: 4069 time to process: 5 seconds.
uf250-04.cnf , deadline. Restarts: 4750
uf250-04.cnf fulfilled No. of Restarts: 2676 No. of Flips: 3459 time to process: 11 seconds.
uf250-04.cnf , deadline. Restarts: 4750
uf250-04.cnf fulfilled No. of Restarts: 608 No. of Flips: 2707 time to process: 2 seconds.
uf250-04.cnf fulfilled No. of Restarts: 1086 No. of Flips: 1983 time to process: 4 seconds.
uf250-04.cnf , deadline. Restarts: 4750
uf250-04.cnf fulfilled No. of Restarts: 834 No. of Flips: 1333 time to process: 3 seconds.
uf250-04.cnf fulfilled No. of Restarts: 19 No. of Flips: 3143 time to process: 0 seconds.
uf250-04.cnf fulfilled No. of Restarts: 4463 No. of Flips: 2231 time to process: 19 seconds.
uf250-04.cnf fulfilled No. of Restarts: 1197 No. of Flips: 2567 time to process: 5 seconds.
uf250-04.cnf fulfilled No. of Restarts: 741 No. of Flips: 4255 time to process: 3 seconds.
uf250-04.cnf fulfilled No. of Restarts: 522 No. of Flips: 4812 time to process: 2 seconds.
uf250-04.cnf fulfilled No. of Restarts: 2455 No. of Flips: 1717 time to process: 10 seconds.
uf250-04.cnf , deadline. Restarts: 4750
uf250-04.cnf fulfilled No. of Restarts: 2716 No. of Flips: 3593 time to process: 11 seconds.
uf250-04.cnf , deadline. Restarts: 4750
uf250-04.cnf fulfilled No. of Restarts: 25 No. of Flips: 4698 time to process: 0 seconds.
uf250-04.cnf fulfilled No. of Restarts: 2419 No. of Flips: 2263 time to process: 10 seconds.
uf250-04.cnf fulfilled No. of Restarts: 1134 No. of Flips: 2388 time to process: 4 seconds.
uf250-04.cnf fulfilled No. of Restarts: 3756 No. of Flips: 4567 time to process: 16 seconds.
uf250-04.cnf fulfilled No. of Restarts: 4100 No. of Flips: 3650 time to process: 17 seconds.
uf250-04.cnf , deadline. Restarts: 4750
uf250-04.cnf fulfilled No. of Restarts: 502 No. of Flips: 3237 time to process: 2 seconds.
uf250-04.cnf fulfilled No. of Restarts: 1305 No. of Flips: 4421 time to process: 5 seconds.
uf250-04.cnf fulfilled No. of Restarts: 3613 No. of Flips: 1766 time to process: 15 seconds.
uf250-04.cnf fulfilled No. of Restarts: 710 No. of Flips: 4982 time to process: 3 seconds.
uf250-04.cnf fulfilled No. of Restarts: 1591 No. of Flips: 3280 time to process: 7 seconds.
uf250-04.cnf fulfilled No. of Restarts: 270 No. of Flips: 3775 time to process: 1 seconds.
uf250-04.cnf fulfilled No. of Restarts: 3217 No. of Flips: 3873 time to process: 14 seconds.
uf250-04.cnf fulfilled No. of Restarts: 6 No. of Flips: 2989 time to process: 0 seconds.
uf250-04.cnf fulfilled No. of Restarts: 1353 No. of Flips: 2710 time to process: 5 seconds.
uf250-04.cnf fulfilled No. of Restarts: 1457 No. of Flips: 4980 time to process: 6 seconds.
uf250-04.cnf fulfilled No. of Restarts: 123 No. of Flips: 2757 time to process: 0 seconds.
uf250-04.cnf fulfilled No. of Restarts: 3103 No. of Flips: 4244 time to process: 13 seconds.
uf250-04.cnf fulfilled No. of Restarts: 2748 No. of Flips: 1623 time to process: 11 seconds.
uf250-04.cnf fulfilled No. of Restarts: 3784 No. of Flips: 2411 time to process: 16 seconds.
uf250-04.cnf fulfilled No. of Restarts: 1482 No. of Flips: 2453 time to process: 6 seconds.
uf250-04.cnf fulfilled No. of Restarts: 3602 No. of Flips: 2183 time to process: 15 seconds.
uf250-04.cnf fulfilled No. of Restarts: 4044 No. of Flips: 3351 time to process: 17 seconds.
uf250-04.cnf , deadline. Restarts: 4750
uf250-04.cnf fulfilled No. of Restarts: 2358 No. of Flips: 4710 time to process: 10 seconds.
uf250-04.cnf fulfilled No. of Restarts: 410 No. of Flips: 3540 time to process: 1 seconds.
uf250-04.cnf fulfilled No. of Restarts: 350 No. of Flips: 4740 time to process: 1 seconds.
uf250-04.cnf fulfilled No. of Restarts: 1113 No. of Flips: 4569 time to process: 4 seconds.
uf250-04.cnf fulfilled No. of Restarts: 2272 No. of Flips: 4251 time to process: 9 seconds.
uf250-04.cnf fulfilled No. of Restarts: 4410 No. of Flips: 4179 time to process: 18 seconds.
uf250-04.cnf fulfilled No. of Restarts: 2544 No. of Flips: 2424 time to process: 11 seconds.
uf250-04.cnf fulfilled No. of Restarts: 1737 No. of Flips: 1890 time to process: 7 seconds.
uf250-04.cnf , deadline. Restarts: 4750
uf250-04.cnf fulfilled No. of Restarts: 583 No. of Flips: 827 time to process: 3 seconds.
uf250-04.cnf fulfilled No. of Restarts: 1173 No. of Flips: 3631 time to process: 7 seconds.
uf250-04.cnf fulfilled No. of Restarts: 929 No. of Flips: 2449 time to process: 5 seconds.
uf250-04.cnf fulfilled No. of Restarts: 1067 No. of Flips: 1181 time to process: 6 seconds.
uf250-04.cnf , deadline. Restarts: 4750
uf250-04.cnf fulfilled No. of Restarts: 2031 No. of Flips: 2115 time to process: 8 seconds.
uf250-04.cnf fulfilled No. of Restarts: 381 No. of Flips: 4242 time to process: 1 seconds.
uf250-04.cnf fulfilled No. of Restarts: 1028 No. of Flips: 4523 time to process: 4 seconds.
uf250-04.cnf fulfilled No. of Restarts: 2597 No. of Flips: 3736 time to process: 11 seconds.
uf250-04.cnf , deadline. Restarts: 4750
uf250-04.cnf fulfilled No. of Restarts: 1554 No. of Flips: 2296 time to process: 6 seconds.
uf250-04.cnf fulfilled No. of Restarts: 4629 No. of Flips: 2810 time to process: 20 seconds.
uf250-04.cnf fulfilled No. of Restarts: 1668 No. of Flips: 1521 time to process: 8 seconds.
uf250-04.cnf fulfilled No. of Restarts: 1763 No. of Flips: 1805 time to process: 7 seconds.
uf250-04.cnf fulfilled No. of Restarts: 528 No. of Flips: 479 time to process: 2 seconds.
uf250-04.cnf , deadline. Restarts: 4750
uf250-04.cnf fulfilled No. of Restarts: 4234 No. of Flips: 2943 time to process: 18 seconds.
uf250-04.cnf , deadline. Restarts: 4750
uf250-04.cnf fulfilled No. of Restarts: 1254 No. of Flips: 3218 time to process: 5 seconds.
uf250-04.cnf fulfilled No. of Restarts: 3099 No. of Flips: 3653 time to process: 13 seconds.
uf250-04.cnf , deadline. Restarts: 4750
uf250-04.cnf , deadline. Restarts: 4750
uf250-04.cnf fulfilled No. of Restarts: 291 No. of Flips: 3986 time to process: 1 seconds.
uf250-04.cnf fulfilled No. of Restarts: 2087 No. of Flips: 2647 time to process: 9 seconds.
uf250-04.cnf fulfilled No. of Restarts: 2542 No. of Flips: 4188 time to process: 11 seconds.
uf250-04.cnf fulfilled No. of Restarts: 1822 No. of Flips: 4872 time to process: 7 seconds.
uf250-04.cnf fulfilled No. of Restarts: 1234 No. of Flips: 2941 time to process: 5 seconds.
uf250-04.cnf fulfilled No. of Restarts: 2444 No. of Flips: 1512 time to process: 10 seconds.
uf250-04.cnf , deadline. Restarts: 4750
uf250-04.cnf fulfilled No. of Restarts: 1379 No. of Flips: 2257 time to process: 6 seconds.
uf250-04.cnf , deadline. Restarts: 4750
uf250-04.cnf , deadline. Restarts: 4750
uf250-04.cnf fulfilled No. of Restarts: 3232 No. of Flips: 2315 time to process: 14 seconds.
uf250-04.cnf , deadline. Restarts: 4750
uf250-04.cnf fulfilled No. of Restarts: 548 No. of Flips: 1337 time to process: 2 seconds.
uf250-04.cnf fulfilled No. of Restarts: 23 No. of Flips: 1999 time to process: 0 seconds.
uf250-04.cnf fulfilled No. of Restarts: 1663 No. of Flips: 2166 time to process: 7 seconds.
uf250-04.cnf fulfilled No. of Restarts: 2433 No. of Flips: 2089 time to process: 10 seconds.
uf250-04.cnf fulfilled No. of Restarts: 1944 No. of Flips: 1613 time to process: 8 seconds.
uf250-04.cnf fulfilled No. of Restarts: 2044 No. of Flips: 4626 time to process: 9 seconds.
uf250-04.cnf fulfilled No. of Restarts: 2869 No. of Flips: 4170 time to process: 12 seconds.
uf250-04.cnf fulfilled No. of Restarts: 2870 No. of Flips: 1972 time to process: 12 seconds.
uf250-04.cnf fulfilled No. of Restarts: 1808 No. of Flips: 3047 time to process: 7 seconds.
uf250-04.cnf , deadline. Restarts: 4750
uf250-04.cnf fulfilled No. of Restarts: 1736 No. of Flips: 918 time to process: 7 seconds.
uf250-04.cnf fulfilled No. of Restarts: 2749 No. of Flips: 4897 time to process: 11 seconds.
uf250-04.cnf fulfilled No. of Restarts: 4017 No. of Flips: 1705 time to process: 17 seconds.
uf250-04.cnf fulfilled No. of Restarts: 1367 No. of Flips: 4709 time to process: 5 seconds.
uf250-04.cnf fulfilled No. of Restarts: 188 No. of Flips: 3115 time to process: 0 seconds.
uf250-04.cnf , deadline. Restarts: 4750
uf250-04.cnf fulfilled No. of Restarts: 43 No. of Flips: 4174 time to process: 0 seconds.
uf250-04.cnf , deadline. Restarts: 4750
uf250-04.cnf fulfilled No. of Restarts: 2152 No. of Flips: 3686 time to process: 9 seconds.
uf250-04.cnf fulfilled No. of Restarts: 1983 No. of Flips: 4575 time to process: 8 seconds.
uf250-04.cnf , deadline. Restarts: 4750
uf250-04.cnf fulfilled No. of Restarts: 2408 No. of Flips: 4058 time to process: 10 seconds.
uf250-04.cnf fulfilled No. of Restarts: 464 No. of Flips: 4279 time to process: 2 seconds.
uf250-04.cnf fulfilled No. of Restarts: 3454 No. of Flips: 1634 time to process: 15 seconds.
uf250-04.cnf fulfilled No. of Restarts: 1740 No. of Flips: 2017 time to process: 7 seconds.
uf250-04.cnf , deadline. Restarts: 4750
uf250-04.cnf , deadline. Restarts: 4750
uf250-04.cnf fulfilled No. of Restarts: 1039 No. of Flips: 2386 time to process: 4 seconds.
uf250-04.cnf fulfilled No. of Restarts: 1435 No. of Flips: 3304 time to process: 6 seconds.
uf250-04.cnf , deadline. Restarts: 4750
uf250-04.cnf fulfilled No. of Restarts: 3216 No. of Flips: 3042 time to process: 14 seconds.
uf250-04.cnf , deadline. Restarts: 4750
uf250-04.cnf fulfilled No. of Restarts: 3792 No. of Flips: 3942 time to process: 16 seconds.
uf250-04.cnf fulfilled No. of Restarts: 1339 No. of Flips: 1746 time to process: 5 seconds.
uf250-04.cnf fulfilled No. of Restarts: 3374 No. of Flips: 3319 time to process: 14 seconds.
uf250-04.cnf fulfilled No. of Restarts: 3831 No. of Flips: 2275 time to process: 16 seconds.
uf250-04.cnf fulfilled No. of Restarts: 1873 No. of Flips: 1426 time to process: 8 seconds.
uf250-04.cnf fulfilled No. of Restarts: 1204 No. of Flips: 3194 time to process: 5 seconds.
uf250-04.cnf fulfilled No. of Restarts: 654 No. of Flips: 1955 time to process: 2 seconds.
uf250-04.cnf fulfilled No. of Restarts: 994 No. of Flips: 3355 time to process: 4 seconds.
uf250-04.cnf fulfilled No. of Restarts: 470 No. of Flips: 3041 time to process: 2 seconds.
uf250-04.cnf fulfilled No. of Restarts: 639 No. of Flips: 1408 time to process: 2 seconds.
uf250-04.cnf fulfilled No. of Restarts: 724 No. of Flips: 4991 time to process: 3 seconds.
uf250-04.cnf , deadline. Restarts: 4750
uf250-04.cnf fulfilled No. of Restarts: 1454 No. of Flips: 4681 time to process: 6 seconds.
uf250-04.cnf , deadline. Restarts: 4750
uf250-04.cnf fulfilled No. of Restarts: 2436 No. of Flips: 1126 time to process: 10 seconds.
uf250-04.cnf fulfilled No. of Restarts: 4269 No. of Flips: 3295 time to process: 18 seconds.
uf250-04.cnf , deadline. Restarts: 4750
uf250-04.cnf fulfilled No. of Restarts: 537 No. of Flips: 1559 time to process: 2 seconds.
uf250-04.cnf fulfilled No. of Restarts: 3213 No. of Flips: 4344 time to process: 13 seconds.
uf250-04.cnf fulfilled No. of Restarts: 524 No. of Flips: 3253 time to process: 2 seconds.
uf250-04.cnf fulfilled No. of Restarts: 1547 No. of Flips: 2149 time to process: 6 seconds.
uf250-04.cnf , deadline. Restarts: 4750
uf250-04.cnf fulfilled No. of Restarts: 2733 No. of Flips: 3758 time to process: 11 seconds.
uf250-04.cnf fulfilled No. of Restarts: 1135 No. of Flips: 2399 time to process: 5 seconds.
uf250-04.cnf , deadline. Restarts: 4750
uf250-04.cnf fulfilled No. of Restarts: 180 No. of Flips: 1721 time to process: 0 seconds.
uf250-04.cnf fulfilled No. of Restarts: 2146 No. of Flips: 4950 time to process: 9 seconds.
uf250-04.cnf fulfilled No. of Restarts: 752 No. of Flips: 3518 time to process: 3 seconds.
uf250-04.cnf fulfilled No. of Restarts: 1019 No. of Flips: 4489 time to process: 4 seconds.
uf250-04.cnf fulfilled No. of Restarts: 1319 No. of Flips: 3323 time to process: 5 seconds.
uf250-04.cnf fulfilled No. of Restarts: 384 No. of Flips: 2859 time to process: 1 seconds.
uf250-04.cnf fulfilled No. of Restarts: 1103 No. of Flips: 1479 time to process: 4 seconds.
uf250-04.cnf fulfilled No. of Restarts: 416 No. of Flips: 2998 time to process: 1 seconds.
uf250-04.cnf fulfilled No. of Restarts: 3049 No. of Flips: 3438 time to process: 12 seconds.
uf250-04.cnf fulfilled No. of Restarts: 2027 No. of Flips: 3350 time to process: 8 seconds.
uf250-04.cnf , deadline. Restarts: 4750
uf250-04.cnf fulfilled No. of Restarts: 681 No. of Flips: 3112 time to process: 3 seconds.
uf250-04.cnf fulfilled No. of Restarts: 927 No. of Flips: 4808 time to process: 4 seconds.
uf250-04.cnf fulfilled No. of Restarts: 3868 No. of Flips: 3163 time to process: 16 seconds.
uf250-04.cnf fulfilled No. of Restarts: 2141 No. of Flips: 1883 time to process: 9 seconds.
uf250-04.cnf fulfilled No. of Restarts: 2471 No. of Flips: 1294 time to process: 10 seconds.
uf250-04.cnf fulfilled No. of Restarts: 1289 No. of Flips: 3057 time to process: 5 seconds.
uf250-04.cnf , deadline. Restarts: 4750
uf250-04.cnf , deadline. Restarts: 4750
uf250-04.cnf fulfilled No. of Restarts: 625 No. of Flips: 3713 time to process: 2 seconds.
uf250-04.cnf fulfilled No. of Restarts: 347 No. of Flips: 3924 time to process: 1 seconds.
uf250-04.cnf fulfilled No. of Restarts: 2921 No. of Flips: 4924 time to process: 12 seconds.
uf250-04.cnf fulfilled No. of Restarts: 1745 No. of Flips: 4914 time to process: 7 seconds.
uf250-04.cnf fulfilled No. of Restarts: 161 No. of Flips: 4721 time to process: 0 seconds.
uf250-04.cnf fulfilled No. of Restarts: 1043 No. of Flips: 669 time to process: 4 seconds.
uf250-04.cnf , deadline. Restarts: 4750
