# Supplementary material for: Completion Probabilities and Parallel Restart Strategies under an Imposed Deadline
Source: PLoS One. 2016 Oct 12;11(10):e0164605. doi: 10.1371/journal.pone.0164605 (PMC5061357; doi:10.1371/journal.pone.0164605)
Supplement: S1 File — The file “S1_File.zip” is the data gathered from the experiments regarding completion probability. (ZIP) [file pone.0164605.s004.zip › results_Single_r4850.644000000001.txt]

uf250-04.cnf fulfilled No. of Restarts: 384 No. of Flips: 1294 time to process: 1 seconds.
uf250-04.cnf fulfilled No. of Restarts: 236 No. of Flips: 3578 time to process: 0 seconds.
uf250-04.cnf fulfilled No. of Restarts: 3203 No. of Flips: 3698 time to process: 12 seconds.
uf250-04.cnf , deadline. Restarts: 4850
uf250-04.cnf , deadline. Restarts: 4850
uf250-04.cnf fulfilled No. of Restarts: 376 No. of Flips: 2516 time to process: 1 seconds.
uf250-04.cnf fulfilled No. of Restarts: 1004 No. of Flips: 3908 time to process: 3 seconds.
uf250-04.cnf , deadline. Restarts: 4850
uf250-04.cnf fulfilled No. of Restarts: 312 No. of Flips: 3233 time to process: 1 seconds.
uf250-04.cnf fulfilled No. of Restarts: 1213 No. of Flips: 4389 time to process: 4 seconds.
uf250-04.cnf fulfilled No. of Restarts: 500 No. of Flips: 4461 time to process: 1 seconds.
uf250-04.cnf fulfilled No. of Restarts: 1273 No. of Flips: 3659 time to process: 4 seconds.
uf250-04.cnf fulfilled No. of Restarts: 924 No. of Flips: 1290 time to process: 3 seconds.
uf250-04.cnf , deadline. Restarts: 4850
uf250-04.cnf , deadline. Restarts: 4850
uf250-04.cnf , deadline. Restarts: 4850
uf250-04.cnf , deadline. Restarts: 4850
uf250-04.cnf fulfilled No. of Restarts: 2309 No. of Flips: 2084 time to process: 8 seconds.
uf250-04.cnf , deadline. Restarts: 4850
uf250-04.cnf , deadline. Restarts: 4850
uf250-04.cnf fulfilled No. of Restarts: 2698 No. of Flips: 1564 time to process: 10 seconds.
uf250-04.cnf fulfilled No. of Restarts: 1356 No. of Flips: 2001 time to process: 5 seconds.
uf250-04.cnf fulfilled No. of Restarts: 616 No. of Flips: 1909 time to process: 2 seconds.
uf250-04.cnf , deadline. Restarts: 4850
uf250-04.cnf fulfilled No. of Restarts: 275 No. of Flips: 2816 time to process: 1 seconds.
uf250-04.cnf fulfilled No. of Restarts: 58 No. of Flips: 4468 time to process: 0 seconds.
uf250-04.cnf fulfilled No. of Restarts: 4674 No. of Flips: 4216 time to process: 17 seconds.
uf250-04.cnf , deadline. Restarts: 4850
uf250-04.cnf fulfilled No. of Restarts: 62 No. of Flips: 3040 time to process: 0 seconds.
uf250-04.cnf fulfilled No. of Restarts: 534 No. of Flips: 2403 time to process: 2 seconds.
uf250-04.cnf fulfilled No. of Restarts: 647 No. of Flips: 2681 time to process: 2 seconds.
uf250-04.cnf fulfilled No. of Restarts: 4657 No. of Flips: 3487 time to process: 17 seconds.
uf250-04.cnf fulfilled No. of Restarts: 991 No. of Flips: 4253 time to process: 3 seconds.
uf250-04.cnf fulfilled No. of Restarts: 3082 No. of Flips: 3654 time to process: 11 seconds.
uf250-04.cnf fulfilled No. of Restarts: 1511 No. of Flips: 2642 time to process: 5 seconds.
uf250-04.cnf fulfilled No. of Restarts: 92 No. of Flips: 3847 time to process: 0 seconds.
uf250-04.cnf fulfilled No. of Restarts: 332 No. of Flips: 2365 time to process: 1 seconds.
uf250-04.cnf fulfilled No. of Restarts: 366 No. of Flips: 4275 time to process: 1 seconds.
uf250-04.cnf , deadline. Restarts: 4850
uf250-04.cnf fulfilled No. of Restarts: 4053 No. of Flips: 1327 time to process: 15 seconds.
uf250-04.cnf fulfilled No. of Restarts: 599 No. of Flips: 1318 time to process: 2 seconds.
uf250-04.cnf fulfilled No. of Restarts: 667 No. of Flips: 2942 time to process: 2 seconds.
uf250-04.cnf fulfilled No. of Restarts: 4171 No. of Flips: 3546 time to process: 16 seconds.
uf250-04.cnf fulfilled No. of Restarts: 2087 No. of Flips: 1465 time to process: 8 seconds.
uf250-04.cnf fulfilled No. of Restarts: 2463 No. of Flips: 3037 time to process: 9 seconds.
uf250-04.cnf , deadline. Restarts: 4850
uf250-04.cnf fulfilled No. of Restarts: 4253 No. of Flips: 1752 time to process: 16 seconds.
uf250-04.cnf fulfilled No. of Restarts: 1366 No. of Flips: 1428 time to process: 5 seconds.
uf250-04.cnf fulfilled No. of Restarts: 1023 No. of Flips: 3139 time to process: 3 seconds.
uf250-04.cnf fulfilled No. of Restarts: 2149 No. of Flips: 2281 time to process: 8 seconds.
uf250-04.cnf fulfilled No. of Restarts: 30 No. of Flips: 3635 time to process: 0 seconds.
uf250-04.cnf fulfilled No. of Restarts: 152 No. of Flips: 4239 time to process: 0 seconds.
uf250-04.cnf , deadline. Restarts: 4850
uf250-04.cnf fulfilled No. of Restarts: 4336 No. of Flips: 3069 time to process: 16 seconds.
uf250-04.cnf fulfilled No. of Restarts: 4320 No. of Flips: 4031 time to process: 16 seconds.
uf250-04.cnf , deadline. Restarts: 4850
uf250-04.cnf fulfilled No. of Restarts: 1446 No. of Flips: 2513 time to process: 5 seconds.
uf250-04.cnf fulfilled No. of Restarts: 919 No. of Flips: 4027 time to process: 3 seconds.
uf250-04.cnf fulfilled No. of Restarts: 1174 No. of Flips: 1228 time to process: 4 seconds.
uf250-04.cnf fulfilled No. of Restarts: 2496 No. of Flips: 2163 time to process: 9 seconds.
uf250-04.cnf fulfilled No. of Restarts: 263 No. of Flips: 3128 time to process: 1 seconds.
uf250-04.cnf fulfilled No. of Restarts: 2359 No. of Flips: 4585 time to process: 9 seconds.
uf250-04.cnf fulfilled No. of Restarts: 452 No. of Flips: 2485 time to process: 1 seconds.
uf250-04.cnf fulfilled No. of Restarts: 1475 No. of Flips: 4533 time to process: 5 seconds.
uf250-04.cnf , deadline. Restarts: 4850
uf250-04.cnf fulfilled No. of Restarts: 4119 No. of Flips: 4687 time to process: 15 seconds.
uf250-04.cnf fulfilled No. of Restarts: 2119 No. of Flips: 3432 time to process: 8 seconds.
uf250-04.cnf fulfilled No. of Restarts: 438 No. of Flips: 2717 time to process: 1 seconds.
uf250-04.cnf , deadline. Restarts: 4850
uf250-04.cnf fulfilled No. of Restarts: 1940 No. of Flips: 3046 time to process: 7 seconds.
uf250-04.cnf fulfilled No. of Restarts: 723 No. of Flips: 3503 time to process: 2 seconds.
uf250-04.cnf , deadline. Restarts: 4850
uf250-04.cnf fulfilled No. of Restarts: 4703 No. of Flips: 2839 time to process: 18 seconds.
uf250-04.cnf fulfilled No. of Restarts: 311 No. of Flips: 1846 time to process: 1 seconds.
uf250-04.cnf fulfilled No. of Restarts: 2272 No. of Flips: 3579 time to process: 8 seconds.
uf250-04.cnf fulfilled No. of Restarts: 895 No. of Flips: 2212 time to process: 3 seconds.
uf250-04.cnf fulfilled No. of Restarts: 1566 No. of Flips: 3225 time to process: 6 seconds.
uf250-04.cnf fulfilled No. of Restarts: 2847 No. of Flips: 2831 time to process: 10 seconds.
uf250-04.cnf fulfilled No. of Restarts: 536 No. of Flips: 4316 time to process: 2 seconds.
uf250-04.cnf fulfilled No. of Restarts: 976 No. of Flips: 1869 time to process: 3 seconds.
uf250-04.cnf fulfilled No. of Restarts: 957 No. of Flips: 2380 time to process: 3 seconds.
uf250-04.cnf fulfilled No. of Restarts: 432 No. of Flips: 3409 time to process: 1 seconds.
uf250-04.cnf fulfilled No. of Restarts: 3347 No. of Flips: 4730 time to process: 12 seconds.
uf250-04.cnf fulfilled No. of Restarts: 300 No. of Flips: 4728 time to process: 1 seconds.
uf250-04.cnf fulfilled No. of Restarts: 3124 No. of Flips: 1470 time to process: 12 seconds.
uf250-04.cnf fulfilled No. of Restarts: 2645 No. of Flips: 3329 time to process: 10 seconds.
uf250-04.cnf , deadline. Restarts: 4850
uf250-04.cnf fulfilled No. of Restarts: 628 No. of Flips: 3601 time to process: 2 seconds.
uf250-04.cnf , deadline. Restarts: 4850
uf250-04.cnf fulfilled No. of Restarts: 684 No. of Flips: 4833 time to process: 2 seconds.
uf250-04.cnf fulfilled No. of Restarts: 4612 No. of Flips: 2999 time to process: 17 seconds.
uf250-04.cnf fulfilled No. of Restarts: 453 No. of Flips: 3496 time to process: 1 seconds.
uf250-04.cnf , deadline. Restarts: 4850
uf250-04.cnf fulfilled No. of Restarts: 534 No. of Flips: 1715 time to process: 2 seconds.
uf250-04.cnf fulfilled No. of Restarts: 3687 No. of Flips: 3191 time to process: 14 seconds.
uf250-04.cnf , deadline. Restarts: 4850
uf250-04.cnf , deadline. Restarts: 4850
uf250-04.cnf fulfilled No. of Restarts: 178 No. of Flips: 1092 time to process: 0 seconds.
uf250-04.cnf fulfilled No. of Restarts: 1051 No. of Flips: 1308 time to process: 4 seconds.
uf250-04.cnf fulfilled No. of Restarts: 1729 No. of Flips: 3030 time to process: 6 seconds.
uf250-04.cnf fulfilled No. of Restarts: 2105 No. of Flips: 2115 time to process: 8 seconds.
uf250-04.cnf , deadline. Restarts: 4850
uf250-04.cnf fulfilled No. of Restarts: 3686 No. of Flips: 2747 time to process: 14 seconds.
uf250-04.cnf fulfilled No. of Restarts: 2029 No. of Flips: 2692 time to process: 7 seconds.
uf250-04.cnf , deadline. Restarts: 4850
uf250-04.cnf fulfilled No. of Restarts: 4685 No. of Flips: 1003 time to process: 17 seconds.
uf250-04.cnf fulfilled No. of Restarts: 787 No. of Flips: 1641 time to process: 3 seconds.
uf250-04.cnf fulfilled No. of Restarts: 651 No. of Flips: 2875 time to process: 2 seconds.
uf250-04.cnf fulfilled No. of Restarts: 11 No. of Flips: 1694 time to process: 0 seconds.
uf250-04.cnf , deadline. Restarts: 4850
uf250-04.cnf fulfilled No. of Restarts: 3234 No. of Flips: 2192 time to process: 12 seconds.
uf250-04.cnf fulfilled No. of Restarts: 2434 No. of Flips: 4177 time to process: 9 seconds.
uf250-04.cnf fulfilled No. of Restarts: 725 No. of Flips: 2526 time to process: 2 seconds.
uf250-04.cnf fulfilled No. of Restarts: 1704 No. of Flips: 2376 time to process: 6 seconds.
uf250-04.cnf fulfilled No. of Restarts: 2254 No. of Flips: 2309 time to process: 8 seconds.
uf250-04.cnf , deadline. Restarts: 4850
uf250-04.cnf fulfilled No. of Restarts: 834 No. of Flips: 4596 time to process: 3 seconds.
uf250-04.cnf , deadline. Restarts: 4850
uf250-04.cnf , deadline. Restarts: 4850
uf250-04.cnf , deadline. Restarts: 4850
uf250-04.cnf fulfilled No. of Restarts: 657 No. of Flips: 4594 time to process: 2 seconds.
uf250-04.cnf fulfilled No. of Restarts: 1689 No. of Flips: 3558 time to process: 6 seconds.
uf250-04.cnf fulfilled No. of Restarts: 4571 No. of Flips: 1703 time to process: 17 seconds.
uf250-04.cnf fulfilled No. of Restarts: 2912 No. of Flips: 1481 time to process: 11 seconds.
uf250-04.cnf , deadline. Restarts: 4850
uf250-04.cnf fulfilled No. of Restarts: 1843 No. of Flips: 4421 time to process: 7 seconds.
uf250-04.cnf fulfilled No. of Restarts: 2036 No. of Flips: 2150 time to process: 7 seconds.
uf250-04.cnf fulfilled No. of Restarts: 3325 No. of Flips: 1772 time to process: 12 seconds.
uf250-04.cnf , deadline. Restarts: 4850
uf250-04.cnf fulfilled No. of Restarts: 3779 No. of Flips: 3527 time to process: 14 seconds.
uf250-04.cnf fulfilled No. of Restarts: 472 No. of Flips: 2947 time to process: 1 seconds.
uf250-04.cnf fulfilled No. of Restarts: 3587 No. of Flips: 3270 time to process: 13 seconds.
uf250-04.cnf , deadline. Restarts: 4850
uf250-04.cnf fulfilled No. of Restarts: 2213 No. of Flips: 3549 time to process: 8 seconds.
uf250-04.cnf fulfilled No. of Restarts: 2261 No. of Flips: 3145 time to process: 8 seconds.
uf250-04.cnf fulfilled No. of Restarts: 2278 No. of Flips: 2940 time to process: 8 seconds.
uf250-04.cnf fulfilled No. of Restarts: 2631 No. of Flips: 2209 time to process: 10 seconds.
uf250-04.cnf fulfilled No. of Restarts: 664 No. of Flips: 2141 time to process: 2 seconds.
uf250-04.cnf , deadline. Restarts: 4850
uf250-04.cnf fulfilled No. of Restarts: 456 No. of Flips: 2571 time to process: 1 seconds.
uf250-04.cnf fulfilled No. of Restarts: 2499 No. of Flips: 1875 time to process: 9 seconds.
uf250-04.cnf fulfilled No. of Restarts: 3645 No. of Flips: 1100 time to process: 14 seconds.
uf250-04.cnf fulfilled No. of Restarts: 933 No. of Flips: 2787 time to process: 3 seconds.
uf250-04.cnf fulfilled No. of Restarts: 1130 No. of Flips: 3433 time to process: 4 seconds.
uf250-04.cnf , deadline. Restarts: 4850
uf250-04.cnf fulfilled No. of Restarts: 4018 No. of Flips: 4291 time to process: 15 seconds.
uf250-04.cnf , deadline. Restarts: 4850
uf250-04.cnf , deadline. Restarts: 4850
uf250-04.cnf fulfilled No. of Restarts: 3869 No. of Flips: 4448 time to process: 14 seconds.
uf250-04.cnf fulfilled No. of Restarts: 1485 No. of Flips: 1595 time to process: 5 seconds.
uf250-04.cnf fulfilled No. of Restarts: 4821 No. of Flips: 4091 time to process: 18 seconds.
uf250-04.cnf , deadline. Restarts: 4850
uf250-04.cnf fulfilled No. of Restarts: 2079 No. of Flips: 2193 time to process: 8 seconds.
uf250-04.cnf fulfilled No. of Restarts: 3649 No. of Flips: 1435 time to process: 14 seconds.
uf250-04.cnf fulfilled No. of Restarts: 112 No. of Flips: 3269 time to process: 0 seconds.
uf250-04.cnf fulfilled No. of Restarts: 3331 No. of Flips: 3498 time to process: 12 seconds.
uf250-04.cnf , deadline. Restarts: 4850
uf250-04.cnf fulfilled No. of Restarts: 1129 No. of Flips: 2680 time to process: 4 seconds.
uf250-04.cnf fulfilled No. of Restarts: 674 No. of Flips: 3990 time to process: 2 seconds.
uf250-04.cnf fulfilled No. of Restarts: 466 No. of Flips: 2472 time to process: 1 seconds.
uf250-04.cnf , deadline. Restarts: 4850
uf250-04.cnf fulfilled No. of Restarts: 1202 No. of Flips: 2377 time to process: 4 seconds.
uf250-04.cnf fulfilled No. of Restarts: 846 No. of Flips: 3467 time to process: 3 seconds.
uf250-04.cnf fulfilled No. of Restarts: 3996 No. of Flips: 3640 time to process: 15 seconds.
uf250-04.cnf fulfilled No. of Restarts: 522 No. of Flips: 4759 time to process: 2 seconds.
uf250-04.cnf fulfilled No. of Restarts: 1275 No. of Flips: 1750 time to process: 4 seconds.
uf250-04.cnf fulfilled No. of Restarts: 3875 No. of Flips: 1186 time to process: 15 seconds.
uf250-04.cnf fulfilled No. of Restarts: 721 No. of Flips: 1917 time to process: 2 seconds.
uf250-04.cnf fulfilled No. of Restarts: 94 No. of Flips: 2016 time to process: 0 seconds.
uf250-04.cnf fulfilled No. of Restarts: 4425 No. of Flips: 3173 time to process: 17 seconds.
uf250-04.cnf fulfilled No. of Restarts: 3387 No. of Flips: 3762 time to process: 13 seconds.
uf250-04.cnf fulfilled No. of Restarts: 3659 No. of Flips: 3703 time to process: 14 seconds.
uf250-04.cnf fulfilled No. of Restarts: 231 No. of Flips: 1970 time to process: 0 seconds.
uf250-04.cnf fulfilled No. of Restarts: 1293 No. of Flips: 1605 time to process: 4 seconds.
uf250-04.cnf fulfilled No. of Restarts: 1801 No. of Flips: 3308 time to process: 6 seconds.
uf250-04.cnf fulfilled No. of Restarts: 1018 No. of Flips: 2966 time to process: 3 seconds.
uf250-04.cnf fulfilled No. of Restarts: 1987 No. of Flips: 3877 time to process: 7 seconds.
uf250-04.cnf , deadline. Restarts: 4850
uf250-04.cnf fulfilled No. of Restarts: 197 No. of Flips: 1017 time to process: 0 seconds.
uf250-04.cnf fulfilled No. of Restarts: 348 No. of Flips: 3650 time to process: 1 seconds.
uf250-04.cnf fulfilled No. of Restarts: 554 No. of Flips: 4540 time to process: 2 seconds.
uf250-04.cnf , deadline. Restarts: 4850
uf250-04.cnf fulfilled No. of Restarts: 4772 No. of Flips: 2897 time to process: 18 seconds.
uf250-04.cnf fulfilled No. of Restarts: 1699 No. of Flips: 4120 time to process: 6 seconds.
uf250-04.cnf fulfilled No. of Restarts: 1630 No. of Flips: 2447 time to process: 6 seconds.
uf250-04.cnf fulfilled No. of Restarts: 2706 No. of Flips: 1433 time to process: 10 seconds.
uf250-04.cnf , deadline. Restarts: 4850
uf250-04.cnf fulfilled No. of Restarts: 3356 No. of Flips: 4383 time to process: 12 seconds.
uf250-04.cnf fulfilled No. of Restarts: 1846 No. of Flips: 1723 time to process: 7 seconds.
uf250-04.cnf fulfilled No. of Restarts: 630 No. of Flips: 2806 time to process: 2 seconds.
uf250-04.cnf fulfilled No. of Restarts: 966 No. of Flips: 1561 time to process: 3 seconds.
uf250-04.cnf fulfilled No. of Restarts: 180 No. of Flips: 3590 time to process: 0 seconds.
uf250-04.cnf fulfilled No. of Restarts: 681 No. of Flips: 1256 time to process: 2 seconds.
uf250-04.cnf fulfilled No. of Restarts: 215 No. of Flips: 1788 time to process: 0 seconds.
uf250-04.cnf fulfilled No. of Restarts: 2704 No. of Flips: 2095 time to process: 10 seconds.
uf250-04.cnf fulfilled No. of Restarts: 699 No. of Flips: 4152 time to process: 2 seconds.
uf250-04.cnf fulfilled No. of Restarts: 4300 No. of Flips: 2672 time to process: 16 seconds.
uf250-04.cnf fulfilled No. of Restarts: 2704 No. of Flips: 1693 time to process: 10 seconds.
uf250-04.cnf , deadline. Restarts: 4850
uf250-04.cnf fulfilled No. of Restarts: 553 No. of Flips: 2377 time to process: 2 seconds.
uf250-04.cnf fulfilled No. of Restarts: 1891 No. of Flips: 1028 time to process: 7 seconds.
uf250-04.cnf , deadline. Restarts: 4850
uf250-04.cnf fulfilled No. of Restarts: 3762 No. of Flips: 2503 time to process: 14 seconds.
uf250-04.cnf fulfilled No. of Restarts: 1887 No. of Flips: 4845 time to process: 7 seconds.
uf250-04.cnf fulfilled No. of Restarts: 555 No. of Flips: 4439 time to process: 2 seconds.
uf250-04.cnf fulfilled No. of Restarts: 4672 No. of Flips: 2694 time to process: 17 seconds.
uf250-04.cnf , deadline. Restarts: 4850
uf250-04.cnf fulfilled No. of Restarts: 1250 No. of Flips: 3457 time to process: 4 seconds.
uf250-04.cnf fulfilled No. of Restarts: 3723 No. of Flips: 1563 time to process: 14 seconds.
uf250-04.cnf , deadline. Restarts: 4850
uf250-04.cnf fulfilled No. of Restarts: 2871 No. of Flips: 3029 time to process: 11 seconds.
uf250-04.cnf , deadline. Restarts: 4850
uf250-04.cnf fulfilled No. of Restarts: 1050 No. of Flips: 2669 time to process: 4 seconds.
uf250-04.cnf fulfilled No. of Restarts: 744 No. of Flips: 3575 time to process: 2 seconds.
uf250-04.cnf , deadline. Restarts: 4850
uf250-04.cnf fulfilled No. of Restarts: 994 No. of Flips: 4033 time to process: 3 seconds.
uf250-04.cnf fulfilled No. of Restarts: 1305 No. of Flips: 4821 time to process: 5 seconds.
uf250-04.cnf fulfilled No. of Restarts: 230 No. of Flips: 4395 time to process: 0 seconds.
uf250-04.cnf , deadline. Restarts: 4850
uf250-04.cnf , deadline. Restarts: 4850
uf250-04.cnf fulfilled No. of Restarts: 1944 No. of Flips: 3149 time to process: 7 seconds.
uf250-04.cnf , deadline. Restarts: 4850
uf250-04.cnf fulfilled No. of Restarts: 3906 No. of Flips: 4779 time to process: 15 seconds.
uf250-04.cnf fulfilled No. of Restarts: 62 No. of Flips: 1326 time to process: 0 seconds.
uf250-04.cnf fulfilled No. of Restarts: 2048 No. of Flips: 1609 time to process: 7 seconds.
uf250-04.cnf , deadline. Restarts: 4850
uf250-04.cnf fulfilled No. of Restarts: 3313 No. of Flips: 4723 time to process: 12 seconds.
uf250-04.cnf fulfilled No. of Restarts: 3433 No. of Flips: 2431 time to process: 13 seconds.
uf250-04.cnf fulfilled No. of Restarts: 1296 No. of Flips: 4312 time to process: 5 seconds.
uf250-04.cnf fulfilled No. of Restarts: 2268 No. of Flips: 3329 time to process: 8 seconds.
uf250-04.cnf fulfilled No. of Restarts: 794 No. of Flips: 2411 time to process: 3 seconds.
uf250-04.cnf fulfilled No. of Restarts: 2366 No. of Flips: 4873 time to process: 9 seconds.
uf250-04.cnf fulfilled No. of Restarts: 103 No. of Flips: 1581 time to process: 0 seconds.
uf250-04.cnf fulfilled No. of Restarts: 16 No. of Flips: 1513 time to process: 0 seconds.
uf250-04.cnf , deadline. Restarts: 4850
uf250-04.cnf , deadline. Restarts: 4850
uf250-04.cnf fulfilled No. of Restarts: 1530 No. of Flips: 631 time to process: 5 seconds.
uf250-04.cnf fulfilled No. of Restarts: 2778 No. of Flips: 2914 time to process: 10 seconds.
uf250-04.cnf fulfilled No. of Restarts: 133 No. of Flips: 4318 time to process: 0 seconds.
uf250-04.cnf fulfilled No. of Restarts: 2527 No. of Flips: 4635 time to process: 9 seconds.
uf250-04.cnf fulfilled No. of Restarts: 904 No. of Flips: 2090 time to process: 3 seconds.
uf250-04.cnf fulfilled No. of Restarts: 1203 No. of Flips: 1652 time to process: 4 seconds.
uf250-04.cnf fulfilled No. of Restarts: 684 No. of Flips: 2580 time to process: 2 seconds.
uf250-04.cnf fulfilled No. of Restarts: 798 No. of Flips: 2826 time to process: 3 seconds.
uf250-04.cnf fulfilled No. of Restarts: 1610 No. of Flips: 3688 time to process: 6 seconds.
uf250-04.cnf fulfilled No. of Restarts: 4763 No. of Flips: 2031 time to process: 18 seconds.
uf250-04.cnf fulfilled No. of Restarts: 3269 No. of Flips: 3222 time to process: 12 seconds.
uf250-04.cnf fulfilled No. of Restarts: 733 No. of Flips: 4046 time to process: 2 seconds.
uf250-04.cnf , deadline. Restarts: 4850
uf250-04.cnf fulfilled No. of Restarts: 520 No. of Flips: 2551 time to process: 1 seconds.
uf250-04.cnf fulfilled No. of Restarts: 1687 No. of Flips: 4746 time to process: 6 seconds.
uf250-04.cnf fulfilled No. of Restarts: 1295 No. of Flips: 1836 time to process: 5 seconds.
uf250-04.cnf , deadline. Restarts: 4850
uf250-04.cnf fulfilled No. of Restarts: 3992 No. of Flips: 2744 time to process: 15 seconds.
uf250-04.cnf , deadline. Restarts: 4850
uf250-04.cnf fulfilled No. of Restarts: 1070 No. of Flips: 4195 time to process: 4 seconds.
uf250-04.cnf fulfilled No. of Restarts: 4586 No. of Flips: 3648 time to process: 17 seconds.
uf250-04.cnf fulfilled No. of Restarts: 4082 No. of Flips: 3445 time to process: 15 seconds.
uf250-04.cnf fulfilled No. of Restarts: 763 No. of Flips: 3949 time to process: 2 seconds.
uf250-04.cnf , deadline. Restarts: 4850
uf250-04.cnf fulfilled No. of Restarts: 2418 No. of Flips: 4472 time to process: 9 seconds.
uf250-04.cnf fulfilled No. of Restarts: 191 No. of Flips: 1626 time to process: 0 seconds.
uf250-04.cnf , deadline. Restarts: 4850
uf250-04.cnf fulfilled No. of Restarts: 1606 No. of Flips: 3316 time to process: 6 seconds.
uf250-04.cnf , deadline. Restarts: 4850
uf250-04.cnf fulfilled No. of Restarts: 945 No. of Flips: 2450 time to process: 3 seconds.
uf250-04.cnf , deadline. Restarts: 4850
uf250-04.cnf , deadline. Restarts: 4850
uf250-04.cnf fulfilled No. of Restarts: 471 No. of Flips: 4892 time to process: 1 seconds.
uf250-04.cnf fulfilled No. of Restarts: 4137 No. of Flips: 2832 time to process: 16 seconds.
uf250-04.cnf , deadline. Restarts: 4850
uf250-04.cnf fulfilled No. of Restarts: 3396 No. of Flips: 4714 time to process: 13 seconds.
uf250-04.cnf fulfilled No. of Restarts: 388 No. of Flips: 2915 time to process: 1 seconds.
uf250-04.cnf , deadline. Restarts: 4850
uf250-04.cnf fulfilled No. of Restarts: 1865 No. of Flips: 2446 time to process: 7 seconds.
uf250-04.cnf fulfilled No. of Restarts: 3331 No. of Flips: 1754 time to process: 12 seconds.
uf250-04.cnf fulfilled No. of Restarts: 1422 No. of Flips: 3235 time to process: 5 seconds.
uf250-04.cnf fulfilled No. of Restarts: 4121 No. of Flips: 2088 time to process: 15 seconds.
uf250-04.cnf fulfilled No. of Restarts: 15 No. of Flips: 4128 time to process: 0 seconds.
uf250-04.cnf , deadline. Restarts: 4850
uf250-04.cnf fulfilled No. of Restarts: 444 No. of Flips: 3147 time to process: 1 seconds.
uf250-04.cnf , deadline. Restarts: 4850
uf250-04.cnf , deadline. Restarts: 4850
uf250-04.cnf fulfilled No. of Restarts: 211 No. of Flips: 4726 time to process: 0 seconds.
uf250-04.cnf fulfilled No. of Restarts: 347 No. of Flips: 3470 time to process: 1 seconds.
uf250-04.cnf fulfilled No. of Restarts: 489 No. of Flips: 3934 time to process: 1 seconds.
uf250-04.cnf fulfilled No. of Restarts: 2233 No. of Flips: 3586 time to process: 8 seconds.
uf250-04.cnf fulfilled No. of Restarts: 2619 No. of Flips: 2915 time to process: 10 seconds.
uf250-04.cnf fulfilled No. of Restarts: 1147 No. of Flips: 2478 time to process: 4 seconds.
uf250-04.cnf , deadline. Restarts: 4850
uf250-04.cnf fulfilled No. of Restarts: 4058 No. of Flips: 2536 time to process: 15 seconds.
uf250-04.cnf fulfilled No. of Restarts: 2061 No. of Flips: 3221 time to process: 7 seconds.
uf250-04.cnf fulfilled No. of Restarts: 202 No. of Flips: 3006 time to process: 0 seconds.
uf250-04.cnf fulfilled No. of Restarts: 1137 No. of Flips: 3475 time to process: 4 seconds.
uf250-04.cnf fulfilled No. of Restarts: 331 No. of Flips: 1531 time to process: 1 seconds.
uf250-04.cnf fulfilled No. of Restarts: 527 No. of Flips: 4458 time to process: 2 seconds.
uf250-04.cnf , deadline. Restarts: 4850
uf250-04.cnf fulfilled No. of Restarts: 1247 No. of Flips: 1611 time to process: 4 seconds.
uf250-04.cnf fulfilled No. of Restarts: 441 No. of Flips: 2506 time to process: 1 seconds.
uf250-04.cnf fulfilled No. of Restarts: 2499 No. of Flips: 3605 time to process: 9 seconds.
uf250-04.cnf , deadline. Restarts: 4850
uf250-04.cnf fulfilled No. of Restarts: 929 No. of Flips: 4526 time to process: 3 seconds.
uf250-04.cnf fulfilled No. of Restarts: 1495 No. of Flips: 2933 time to process: 5 seconds.
uf250-04.cnf fulfilled No. of Restarts: 4235 No. of Flips: 4196 time to process: 16 seconds.
uf250-04.cnf fulfilled No. of Restarts: 1338 No. of Flips: 3523 time to process: 5 seconds.
uf250-04.cnf fulfilled No. of Restarts: 1535 No. of Flips: 2191 time to process: 5 seconds.
uf250-04.cnf fulfilled No. of Restarts: 3722 No. of Flips: 3606 time to process: 14 seconds.
uf250-04.cnf fulfilled No. of Restarts: 124 No. of Flips: 2417 time to process: 0 seconds.
uf250-04.cnf fulfilled No. of Restarts: 695 No. of Flips: 2897 time to process: 2 seconds.
uf250-04.cnf fulfilled No. of Restarts: 2631 No. of Flips: 1469 time to process: 10 seconds.
uf250-04.cnf , deadline. Restarts: 4850
uf250-04.cnf fulfilled No. of Restarts: 1342 No. of Flips: 2446 time to process: 5 seconds.
uf250-04.cnf , deadline. Restarts: 4850
uf250-04.cnf , deadline. Restarts: 4850
uf250-04.cnf fulfilled No. of Restarts: 1669 No. of Flips: 1176 time to process: 6 seconds.
uf250-04.cnf fulfilled No. of Restarts: 454 No. of Flips: 3324 time to process: 1 seconds.
uf250-04.cnf , deadline. Restarts: 4850
uf250-04.cnf fulfilled No. of Restarts: 981 No. of Flips: 4957 time to process: 3 seconds.
uf250-04.cnf fulfilled No. of Restarts: 3292 No. of Flips: 2937 time to process: 12 seconds.
uf250-04.cnf , deadline. Restarts: 4850
uf250-04.cnf fulfilled No. of Restarts: 337 No. of Flips: 4967 time to process: 1 seconds.
uf250-04.cnf fulfilled No. of Restarts: 1509 No. of Flips: 4368 time to process: 5 seconds.
uf250-04.cnf fulfilled No. of Restarts: 30 No. of Flips: 973 time to process: 0 seconds.
uf250-04.cnf fulfilled No. of Restarts: 1934 No. of Flips: 3843 time to process: 7 seconds.
uf250-04.cnf , deadline. Restarts: 4850
uf250-04.cnf fulfilled No. of Restarts: 1093 No. of Flips: 3577 time to process: 4 seconds.
uf250-04.cnf , deadline. Restarts: 4850
uf250-04.cnf fulfilled No. of Restarts: 525 No. of Flips: 1584 time to process: 2 seconds.
uf250-04.cnf fulfilled No. of Restarts: 108 No. of Flips: 4282 time to process: 0 seconds.
uf250-04.cnf fulfilled No. of Restarts: 3227 No. of Flips: 3779 time to process: 12 seconds.
uf250-04.cnf , deadline. Restarts: 4850
uf250-04.cnf fulfilled No. of Restarts: 1143 No. of Flips: 2976 time to process: 4 seconds.
uf250-04.cnf fulfilled No. of Restarts: 3251 No. of Flips: 1068 time to process: 12 seconds.
uf250-04.cnf , deadline. Restarts: 4850
uf250-04.cnf , deadline. Restarts: 4850
uf250-04.cnf fulfilled No. of Restarts: 3329 No. of Flips: 3177 time to process: 12 seconds.
uf250-04.cnf fulfilled No. of Restarts: 3958 No. of Flips: 2935 time to process: 15 seconds.
uf250-04.cnf fulfilled No. of Restarts: 2854 No. of Flips: 4135 time to process: 10 seconds.
uf250-04.cnf fulfilled No. of Restarts: 4256 No. of Flips: 4256 time to process: 16 seconds.
uf250-04.cnf fulfilled No. of Restarts: 3206 No. of Flips: 3766 time to process: 12 seconds.
uf250-04.cnf fulfilled No. of Restarts: 2493 No. of Flips: 4743 time to process: 9 seconds.
uf250-04.cnf fulfilled No. of Restarts: 4795 No. of Flips: 4821 time to process: 18 seconds.
uf250-04.cnf fulfilled No. of Restarts: 1372 No. of Flips: 1636 time to process: 5 seconds.
uf250-04.cnf , deadline. Restarts: 4850
uf250-04.cnf , deadline. Restarts: 4850
uf250-04.cnf fulfilled No. of Restarts: 565 No. of Flips: 3199 time to process: 2 seconds.
uf250-04.cnf fulfilled No. of Restarts: 4092 No. of Flips: 3714 time to process: 15 seconds.
uf250-04.cnf fulfilled No. of Restarts: 1035 No. of Flips: 1685 time to process: 3 seconds.
uf250-04.cnf , deadline. Restarts: 4850
uf250-04.cnf fulfilled No. of Restarts: 4107 No. of Flips: 2437 time to process: 15 seconds.
uf250-04.cnf fulfilled No. of Restarts: 944 No. of Flips: 3141 time to process: 3 seconds.
uf250-04.cnf fulfilled No. of Restarts: 4642 No. of Flips: 4512 time to process: 17 seconds.
uf250-04.cnf fulfilled No. of Restarts: 1177 No. of Flips: 2382 time to process: 4 seconds.
uf250-04.cnf , deadline. Restarts: 4850
uf250-04.cnf fulfilled No. of Restarts: 978 No. of Flips: 1455 time to process: 3 seconds.
uf250-04.cnf , deadline. Restarts: 4850
uf250-04.cnf fulfilled No. of Restarts: 3012 No. of Flips: 2683 time to process: 11 seconds.
uf250-04.cnf , deadline. Restarts: 4850
uf250-04.cnf fulfilled No. of Restarts: 522 No. of Flips: 3308 time to process: 2 seconds.
uf250-04.cnf fulfilled No. of Restarts: 2425 No. of Flips: 3682 time to process: 9 seconds.
uf250-04.cnf fulfilled No. of Restarts: 1961 No. of Flips: 1554 time to process: 7 seconds.
uf250-04.cnf , deadline. Restarts: 4850
uf250-04.cnf fulfilled No. of Restarts: 1729 No. of Flips: 3896 time to process: 6 seconds.
uf250-04.cnf fulfilled No. of Restarts: 4308 No. of Flips: 655 time to process: 16 seconds.
uf250-04.cnf fulfilled No. of Restarts: 3765 No. of Flips: 2694 time to process: 14 seconds.
uf250-04.cnf fulfilled No. of Restarts: 2006 No. of Flips: 1319 time to process: 7 seconds.
uf250-04.cnf fulfilled No. of Restarts: 4037 No. of Flips: 3136 time to process: 15 seconds.
uf250-04.cnf fulfilled No. of Restarts: 497 No. of Flips: 1833 time to process: 1 seconds.
uf250-04.cnf fulfilled No. of Restarts: 3789 No. of Flips: 3451 time to process: 14 seconds.
uf250-04.cnf fulfilled No. of Restarts: 685 No. of Flips: 4020 time to process: 2 seconds.
uf250-04.cnf fulfilled No. of Restarts: 1099 No. of Flips: 2655 time to process: 4 seconds.
uf250-04.cnf , deadline. Restarts: 4850
uf250-04.cnf fulfilled No. of Restarts: 249 No. of Flips: 2595 time to process: 0 seconds.
uf250-04.cnf , deadline. Restarts: 4850
uf250-04.cnf fulfilled No. of Restarts: 268 No. of Flips: 1429 time to process: 1 seconds.
uf250-04.cnf fulfilled No. of Restarts: 2542 No. of Flips: 4316 time to process: 9 seconds.
uf250-04.cnf fulfilled No. of Restarts: 3877 No. of Flips: 3079 time to process: 14 seconds.
uf250-04.cnf fulfilled No. of Restarts: 986 No. of Flips: 3041 time to process: 3 seconds.
uf250-04.cnf fulfilled No. of Restarts: 2606 No. of Flips: 4035 time to process: 10 seconds.
uf250-04.cnf , deadline. Restarts: 4850
uf250-04.cnf fulfilled No. of Restarts: 127 No. of Flips: 4106 time to process: 0 seconds.
uf250-04.cnf fulfilled No. of Restarts: 295 No. of Flips: 3814 time to process: 1 seconds.
uf250-04.cnf fulfilled No. of Restarts: 1333 No. of Flips: 1183 time to process: 5 seconds.
uf250-04.cnf fulfilled No. of Restarts: 2864 No. of Flips: 1338 time to process: 11 seconds.
uf250-04.cnf , deadline. Restarts: 4850
uf250-04.cnf fulfilled No. of Restarts: 1012 No. of Flips: 4676 time to process: 3 seconds.
uf250-04.cnf fulfilled No. of Restarts: 2813 No. of Flips: 2706 time to process: 10 seconds.
uf250-04.cnf fulfilled No. of Restarts: 2562 No. of Flips: 3532 time to process: 9 seconds.
uf250-04.cnf fulfilled No. of Restarts: 137 No. of Flips: 3720 time to process: 0 seconds.
uf250-04.cnf fulfilled No. of Restarts: 639 No. of Flips: 4346 time to process: 2 seconds.
uf250-04.cnf fulfilled No. of Restarts: 542 No. of Flips: 4010 time to process: 2 seconds.
uf250-04.cnf fulfilled No. of Restarts: 78 No. of Flips: 3629 time to process: 0 seconds.
uf250-04.cnf fulfilled No. of Restarts: 26 No. of Flips: 1624 time to process: 0 seconds.
uf250-04.cnf , deadline. Restarts: 4850
uf250-04.cnf fulfilled No. of Restarts: 2928 No. of Flips: 2177 time to process: 11 seconds.
uf250-04.cnf , deadline. Restarts: 4850
uf250-04.cnf fulfilled No. of Restarts: 192 No. of Flips: 1108 time to process: 0 seconds.
uf250-04.cnf fulfilled No. of Restarts: 58 No. of Flips: 1003 time to process: 0 seconds.
uf250-04.cnf fulfilled No. of Restarts: 247 No. of Flips: 1263 time to process: 0 seconds.
uf250-04.cnf fulfilled No. of Restarts: 81 No. of Flips: 1591 time to process: 0 seconds.
uf250-04.cnf fulfilled No. of Restarts: 449 No. of Flips: 2037 time to process: 1 seconds.
uf250-04.cnf fulfilled No. of Restarts: 1657 No. of Flips: 4027 time to process: 6 seconds.
uf250-04.cnf fulfilled No. of Restarts: 2886 No. of Flips: 1185 time to process: 11 seconds.
uf250-04.cnf fulfilled No. of Restarts: 1360 No. of Flips: 2606 time to process: 5 seconds.
uf250-04.cnf fulfilled No. of Restarts: 1489 No. of Flips: 1771 time to process: 5 seconds.
uf250-04.cnf fulfilled No. of Restarts: 327 No. of Flips: 1724 time to process: 1 seconds.
uf250-04.cnf , deadline. Restarts: 4850
uf250-04.cnf fulfilled No. of Restarts: 1421 No. of Flips: 2265 time to process: 5 seconds.
uf250-04.cnf fulfilled No. of Restarts: 657 No. of Flips: 3078 time to process: 2 seconds.
uf250-04.cnf fulfilled No. of Restarts: 173 No. of Flips: 4981 time to process: 0 seconds.
uf250-04.cnf fulfilled No. of Restarts: 847 No. of Flips: 4716 time to process: 3 seconds.
uf250-04.cnf fulfilled No. of Restarts: 331 No. of Flips: 4713 time to process: 1 seconds.
uf250-04.cnf fulfilled No. of Restarts: 274 No. of Flips: 3459 time to process: 1 seconds.
uf250-04.cnf , deadline. Restarts: 4850
uf250-04.cnf , deadline. Restarts: 4850
uf250-04.cnf , deadline. Restarts: 4850
uf250-04.cnf fulfilled No. of Restarts: 2205 No. of Flips: 4870 time to process: 8 seconds.
uf250-04.cnf , deadline. Restarts: 4850
uf250-04.cnf , deadline. Restarts: 4850
uf250-04.cnf fulfilled No. of Restarts: 1808 No. of Flips: 4937 time to process: 6 seconds.
uf250-04.cnf fulfilled No. of Restarts: 2794 No. of Flips: 2991 time to process: 10 seconds.
uf250-04.cnf , deadline. Restarts: 4850
uf250-04.cnf fulfilled No. of Restarts: 1191 No. of Flips: 4673 time to process: 4 seconds.
uf250-04.cnf fulfilled No. of Restarts: 4436 No. of Flips: 2002 time to process: 16 seconds.
uf250-04.cnf fulfilled No. of Restarts: 276 No. of Flips: 2339 time to process: 1 seconds.
uf250-04.cnf fulfilled No. of Restarts: 1226 No. of Flips: 2167 time to process: 4 seconds.
uf250-04.cnf fulfilled No. of Restarts: 1995 No. of Flips: 4060 time to process: 7 seconds.
uf250-04.cnf fulfilled No. of Restarts: 98 No. of Flips: 4682 time to process: 0 seconds.
uf250-04.cnf fulfilled No. of Restarts: 1430 No. of Flips: 2392 time to process: 5 seconds.
uf250-04.cnf fulfilled No. of Restarts: 3218 No. of Flips: 2933 time to process: 12 seconds.
uf250-04.cnf fulfilled No. of Restarts: 344 No. of Flips: 1973 time to process: 1 seconds.
uf250-04.cnf fulfilled No. of Restarts: 588 No. of Flips: 3406 time to process: 2 seconds.
uf250-04.cnf , deadline. Restarts: 4850
uf250-04.cnf , deadline. Restarts: 4850
uf250-04.cnf , deadline. Restarts: 4850
uf250-04.cnf fulfilled No. of Restarts: 1151 No. of Flips: 1892 time to process: 4 seconds.
uf250-04.cnf , deadline. Restarts: 4850
uf250-04.cnf fulfilled No. of Restarts: 3166 No. of Flips: 2262 time to process: 12 seconds.
uf250-04.cnf fulfilled No. of Restarts: 3933 No. of Flips: 2175 time to process: 15 seconds.
uf250-04.cnf fulfilled No. of Restarts: 1119 No. of Flips: 2669 time to process: 4 seconds.
uf250-04.cnf fulfilled No. of Restarts: 521 No. of Flips: 2540 time to process: 2 seconds.
uf250-04.cnf fulfilled No. of Restarts: 1608 No. of Flips: 3910 time to process: 6 seconds.
uf250-04.cnf fulfilled No. of Restarts: 754 No. of Flips: 4476 time to process: 2 seconds.
uf250-04.cnf , deadline. Restarts: 4850
uf250-04.cnf fulfilled No. of Restarts: 1566 No. of Flips: 1108 time to process: 6 seconds.
uf250-04.cnf fulfilled No. of Restarts: 254 No. of Flips: 2265 time to process: 0 seconds.
uf250-04.cnf fulfilled No. of Restarts: 3607 No. of Flips: 4356 time to process: 13 seconds.
uf250-04.cnf fulfilled No. of Restarts: 77 No. of Flips: 4496 time to process: 0 seconds.
uf250-04.cnf fulfilled No. of Restarts: 1379 No. of Flips: 4348 time to process: 5 seconds.
uf250-04.cnf fulfilled No. of Restarts: 153 No. of Flips: 2773 time to process: 0 seconds.
uf250-04.cnf fulfilled No. of Restarts: 4563 No. of Flips: 4435 time to process: 17 seconds.
uf250-04.cnf , deadline. Restarts: 4850
uf250-04.cnf fulfilled No. of Restarts: 856 No. of Flips: 4700 time to process: 3 seconds.
uf250-04.cnf fulfilled No. of Restarts: 732 No. of Flips: 3491 time to process: 2 seconds.
uf250-04.cnf fulfilled No. of Restarts: 3377 No. of Flips: 3302 time to process: 12 seconds.
uf250-04.cnf fulfilled No. of Restarts: 17 No. of Flips: 2578 time to process: 0 seconds.
uf250-04.cnf fulfilled No. of Restarts: 3873 No. of Flips: 2428 time to process: 14 seconds.
uf250-04.cnf , deadline. Restarts: 4850
uf250-04.cnf fulfilled No. of Restarts: 1557 No. of Flips: 3834 time to process: 6 seconds.
uf250-04.cnf fulfilled No. of Restarts: 1063 No. of Flips: 4004 time to process: 4 seconds.
uf250-04.cnf , deadline. Restarts: 4850
uf250-04.cnf fulfilled No. of Restarts: 4760 No. of Flips: 4925 time to process: 18 seconds.
uf250-04.cnf , deadline. Restarts: 4850
uf250-04.cnf fulfilled No. of Restarts: 3762 No. of Flips: 2056 time to process: 14 seconds.
uf250-04.cnf fulfilled No. of Restarts: 3937 No. of Flips: 3362 time to process: 15 seconds.
uf250-04.cnf fulfilled No. of Restarts: 2078 No. of Flips: 4346 time to process: 7 seconds.
uf250-04.cnf , deadline. Restarts: 4850
uf250-04.cnf fulfilled No. of Restarts: 1007 No. of Flips: 3597 time to process: 3 seconds.
uf250-04.cnf fulfilled No. of Restarts: 215 No. of Flips: 3146 time to process: 0 seconds.
uf250-04.cnf , deadline. Restarts: 4850
uf250-04.cnf fulfilled No. of Restarts: 3577 No. of Flips: 3583 time to process: 13 seconds.
uf250-04.cnf fulfilled No. of Restarts: 3760 No. of Flips: 4099 time to process: 14 seconds.
uf250-04.cnf fulfilled No. of Restarts: 2297 No. of Flips: 4242 time to process: 8 seconds.
uf250-04.cnf fulfilled No. of Restarts: 577 No. of Flips: 1843 time to process: 2 seconds.
uf250-04.cnf fulfilled No. of Restarts: 3784 No. of Flips: 3107 time to process: 14 seconds.
uf250-04.cnf fulfilled No. of Restarts: 690 No. of Flips: 1520 time to process: 2 seconds.
uf250-04.cnf fulfilled No. of Restarts: 1238 No. of Flips: 2950 time to process: 4 seconds.
uf250-04.cnf fulfilled No. of Restarts: 369 No. of Flips: 4691 time to process: 1 seconds.
uf250-04.cnf fulfilled No. of Restarts: 977 No. of Flips: 3410 time to process: 3 seconds.
uf250-04.cnf fulfilled No. of Restarts: 840 No. of Flips: 1521 time to process: 3 seconds.
uf250-04.cnf fulfilled No. of Restarts: 627 No. of Flips: 3994 time to process: 2 seconds.
uf250-04.cnf fulfilled No. of Restarts: 292 No. of Flips: 1700 time to process: 1 seconds.
uf250-04.cnf fulfilled No. of Restarts: 135 No. of Flips: 4858 time to process: 0 seconds.
uf250-04.cnf fulfilled No. of Restarts: 387 No. of Flips: 2069 time to process: 1 seconds.
uf250-04.cnf , deadline. Restarts: 4850
uf250-04.cnf fulfilled No. of Restarts: 1047 No. of Flips: 2567 time to process: 4 seconds.
uf250-04.cnf fulfilled No. of Restarts: 3918 No. of Flips: 1270 time to process: 15 seconds.
uf250-04.cnf fulfilled No. of Restarts: 851 No. of Flips: 2761 time to process: 3 seconds.
uf250-04.cnf fulfilled No. of Restarts: 4441 No. of Flips: 512 time to process: 17 seconds.
uf250-04.cnf fulfilled No. of Restarts: 960 No. of Flips: 4671 time to process: 3 seconds.
uf250-04.cnf fulfilled No. of Restarts: 2408 No. of Flips: 2989 time to process: 9 seconds.
uf250-04.cnf fulfilled No. of Restarts: 3362 No. of Flips: 2329 time to process: 12 seconds.
uf250-04.cnf , deadline. Restarts: 4850
uf250-04.cnf fulfilled No. of Restarts: 2896 No. of Flips: 2503 time to process: 11 seconds.
uf250-04.cnf fulfilled No. of Restarts: 3242 No. of Flips: 2832 time to process: 12 seconds.
uf250-04.cnf , deadline. Restarts: 4850
uf250-04.cnf fulfilled No. of Restarts: 2930 No. of Flips: 1008 time to process: 11 seconds.
uf250-04.cnf , deadline. Restarts: 4850
uf250-04.cnf fulfilled No. of Restarts: 64 No. of Flips: 3615 time to process: 0 seconds.
uf250-04.cnf , deadline. Restarts: 4850
uf250-04.cnf fulfilled No. of Restarts: 2332 No. of Flips: 2735 time to process: 10 seconds.
uf250-04.cnf fulfilled No. of Restarts: 2757 No. of Flips: 3903 time to process: 11 seconds.
uf250-04.cnf fulfilled No. of Restarts: 1402 No. of Flips: 3360 time to process: 6 seconds.
uf250-04.cnf , deadline. Restarts: 4850
uf250-04.cnf fulfilled No. of Restarts: 1196 No. of Flips: 1436 time to process: 5 seconds.
uf250-04.cnf fulfilled No. of Restarts: 32 No. of Flips: 1094 time to process: 0 seconds.
uf250-04.cnf , deadline. Restarts: 4850
uf250-04.cnf fulfilled No. of Restarts: 2998 No. of Flips: 4776 time to process: 12 seconds.
uf250-04.cnf fulfilled No. of Restarts: 308 No. of Flips: 4140 time to process: 1 seconds.
uf250-04.cnf , deadline. Restarts: 4850
uf250-04.cnf , deadline. Restarts: 4850
uf250-04.cnf fulfilled No. of Restarts: 2891 No. of Flips: 4292 time to process: 12 seconds.
uf250-04.cnf fulfilled No. of Restarts: 4742 No. of Flips: 4049 time to process: 20 seconds.
uf250-04.cnf fulfilled No. of Restarts: 3062 No. of Flips: 4118 time to process: 13 seconds.
uf250-04.cnf fulfilled No. of Restarts: 828 No. of Flips: 2326 time to process: 3 seconds.
uf250-04.cnf fulfilled No. of Restarts: 1985 No. of Flips: 3319 time to process: 8 seconds.
uf250-04.cnf fulfilled No. of Restarts: 295 No. of Flips: 2514 time to process: 1 seconds.
uf250-04.cnf fulfilled No. of Restarts: 4839 No. of Flips: 3338 time to process: 20 seconds.
uf250-04.cnf fulfilled No. of Restarts: 497 No. of Flips: 2006 time to process: 2 seconds.
uf250-04.cnf , deadline. Restarts: 4850
uf250-04.cnf fulfilled No. of Restarts: 2304 No. of Flips: 3012 time to process: 9 seconds.
uf250-04.cnf fulfilled No. of Restarts: 85 No. of Flips: 2918 time to process: 0 seconds.
uf250-04.cnf , deadline. Restarts: 4850
uf250-04.cnf fulfilled No. of Restarts: 1234 No. of Flips: 1609 time to process: 5 seconds.
uf250-04.cnf , deadline. Restarts: 4850
uf250-04.cnf fulfilled No. of Restarts: 680 No. of Flips: 3393 time to process: 3 seconds.
uf250-04.cnf fulfilled No. of Restarts: 2615 No. of Flips: 1928 time to process: 11 seconds.
uf250-04.cnf , deadline. Restarts: 4850
uf250-04.cnf fulfilled No. of Restarts: 4459 No. of Flips: 3045 time to process: 18 seconds.
uf250-04.cnf fulfilled No. of Restarts: 442 No. of Flips: 1633 time to process: 1 seconds.
uf250-04.cnf fulfilled No. of Restarts: 4845 No. of Flips: 1782 time to process: 19 seconds.
uf250-04.cnf fulfilled No. of Restarts: 1463 No. of Flips: 4484 time to process: 5 seconds.
uf250-04.cnf fulfilled No. of Restarts: 717 No. of Flips: 2609 time to process: 2 seconds.
uf250-04.cnf fulfilled No. of Restarts: 772 No. of Flips: 1748 time to process: 3 seconds.
uf250-04.cnf , deadline. Restarts: 4850
uf250-04.cnf fulfilled No. of Restarts: 312 No. of Flips: 3115 time to process: 1 seconds.
uf250-04.cnf fulfilled No. of Restarts: 1112 No. of Flips: 1957 time to process: 4 seconds.
uf250-04.cnf , deadline. Restarts: 4850
uf250-04.cnf , deadline. Restarts: 4850
uf250-04.cnf , deadline. Restarts: 4850
uf250-04.cnf fulfilled No. of Restarts: 2950 No. of Flips: 591 time to process: 12 seconds.
uf250-04.cnf fulfilled No. of Restarts: 1890 No. of Flips: 3750 time to process: 7 seconds.
uf250-04.cnf , deadline. Restarts: 4850
uf250-04.cnf fulfilled No. of Restarts: 4244 No. of Flips: 1832 time to process: 17 seconds.
uf250-04.cnf fulfilled No. of Restarts: 3107 No. of Flips: 3874 time to process: 12 seconds.
uf250-04.cnf , deadline. Restarts: 4850
uf250-04.cnf fulfilled No. of Restarts: 4472 No. of Flips: 1987 time to process: 18 seconds.
uf250-04.cnf fulfilled No. of Restarts: 4738 No. of Flips: 4599 time to process: 19 seconds.
uf250-04.cnf fulfilled No. of Restarts: 4580 No. of Flips: 3544 time to process: 18 seconds.
uf250-04.cnf fulfilled No. of Restarts: 2998 No. of Flips: 2773 time to process: 12 seconds.
uf250-04.cnf fulfilled No. of Restarts: 4395 No. of Flips: 2696 time to process: 18 seconds.
uf250-04.cnf fulfilled No. of Restarts: 3031 No. of Flips: 2475 time to process: 12 seconds.
uf250-04.cnf , deadline. Restarts: 4850
uf250-04.cnf fulfilled No. of Restarts: 1507 No. of Flips: 1238 time to process: 6 seconds.
uf250-04.cnf , deadline. Restarts: 4850
uf250-04.cnf fulfilled No. of Restarts: 3358 No. of Flips: 2747 time to process: 13 seconds.
uf250-04.cnf fulfilled No. of Restarts: 1290 No. of Flips: 3452 time to process: 5 seconds.
uf250-04.cnf fulfilled No. of Restarts: 2080 No. of Flips: 1441 time to process: 8 seconds.
uf250-04.cnf , deadline. Restarts: 4850
uf250-04.cnf fulfilled No. of Restarts: 250 No. of Flips: 3507 time to process: 1 seconds.
uf250-04.cnf , deadline. Restarts: 4850
uf250-04.cnf fulfilled No. of Restarts: 1079 No. of Flips: 1179 time to process: 4 seconds.
uf250-04.cnf fulfilled No. of Restarts: 2462 No. of Flips: 2513 time to process: 10 seconds.
uf250-04.cnf fulfilled No. of Restarts: 1718 No. of Flips: 1108 time to process: 7 seconds.
uf250-04.cnf fulfilled No. of Restarts: 2779 No. of Flips: 3561 time to process: 11 seconds.
uf250-04.cnf fulfilled No. of Restarts: 2697 No. of Flips: 2735 time to process: 11 seconds.
uf250-04.cnf fulfilled No. of Restarts: 4545 No. of Flips: 3151 time to process: 18 seconds.
uf250-04.cnf fulfilled No. of Restarts: 3327 No. of Flips: 4548 time to process: 13 seconds.
uf250-04.cnf fulfilled No. of Restarts: 4413 No. of Flips: 4291 time to process: 18 seconds.
uf250-04.cnf fulfilled No. of Restarts: 4 No. of Flips: 3594 time to process: 0 seconds.
uf250-04.cnf fulfilled No. of Restarts: 2490 No. of Flips: 4121 time to process: 10 seconds.
uf250-04.cnf fulfilled No. of Restarts: 268 No. of Flips: 1921 time to process: 1 seconds.
uf250-04.cnf , deadline. Restarts: 4850
uf250-04.cnf fulfilled No. of Restarts: 428 No. of Flips: 3412 time to process: 1 seconds.
uf250-04.cnf fulfilled No. of Restarts: 113 No. of Flips: 912 time to process: 0 seconds.
uf250-04.cnf fulfilled No. of Restarts: 2805 No. of Flips: 3373 time to process: 11 seconds.
uf250-04.cnf , deadline. Restarts: 4850
uf250-04.cnf fulfilled No. of Restarts: 814 No. of Flips: 4603 time to process: 3 seconds.
uf250-04.cnf fulfilled No. of Restarts: 1740 No. of Flips: 4569 time to process: 7 seconds.
uf250-04.cnf fulfilled No. of Restarts: 830 No. of Flips: 3902 time to process: 3 seconds.
uf250-04.cnf fulfilled No. of Restarts: 832 No. of Flips: 3170 time to process: 3 seconds.
uf250-04.cnf fulfilled No. of Restarts: 1324 No. of Flips: 4903 time to process: 5 seconds.
uf250-04.cnf fulfilled No. of Restarts: 1965 No. of Flips: 1517 time to process: 8 seconds.
uf250-04.cnf fulfilled No. of Restarts: 43 No. of Flips: 2624 time to process: 0 seconds.
uf250-04.cnf , deadline. Restarts: 4850
uf250-04.cnf fulfilled No. of Restarts: 4650 No. of Flips: 1633 time to process: 19 seconds.
uf250-04.cnf fulfilled No. of Restarts: 2515 No. of Flips: 1553 time to process: 10 seconds.
uf250-04.cnf fulfilled No. of Restarts: 849 No. of Flips: 4858 time to process: 3 seconds.
uf250-04.cnf fulfilled No. of Restarts: 1850 No. of Flips: 2238 time to process: 7 seconds.
uf250-04.cnf fulfilled No. of Restarts: 2126 No. of Flips: 2856 time to process: 8 seconds.
uf250-04.cnf fulfilled No. of Restarts: 3604 No. of Flips: 3948 time to process: 14 seconds.
uf250-04.cnf fulfilled No. of Restarts: 3327 No. of Flips: 4720 time to process: 13 seconds.
uf250-04.cnf , deadline. Restarts: 4850
uf250-04.cnf fulfilled No. of Restarts: 716 No. of Flips: 2403 time to process: 3 seconds.
uf250-04.cnf fulfilled No. of Restarts: 273 No. of Flips: 2678 time to process: 1 seconds.
uf250-04.cnf fulfilled No. of Restarts: 310 No. of Flips: 4197 time to process: 1 seconds.
uf250-04.cnf , deadline. Restarts: 4850
uf250-04.cnf fulfilled No. of Restarts: 2033 No. of Flips: 2936 time to process: 8 seconds.
uf250-04.cnf fulfilled No. of Restarts: 1001 No. of Flips: 4029 time to process: 4 seconds.
uf250-04.cnf fulfilled No. of Restarts: 597 No. of Flips: 2425 time to process: 2 seconds.
uf250-04.cnf fulfilled No. of Restarts: 2546 No. of Flips: 3748 time to process: 10 seconds.
uf250-04.cnf fulfilled No. of Restarts: 425 No. of Flips: 4696 time to process: 1 seconds.
uf250-04.cnf fulfilled No. of Restarts: 1908 No. of Flips: 1260 time to process: 7 seconds.
uf250-04.cnf , deadline. Restarts: 4850
uf250-04.cnf , deadline. Restarts: 4850
uf250-04.cnf , deadline. Restarts: 4850
uf250-04.cnf fulfilled No. of Restarts: 2414 No. of Flips: 2030 time to process: 9 seconds.
uf250-04.cnf fulfilled No. of Restarts: 1930 No. of Flips: 3759 time to process: 7 seconds.
uf250-04.cnf fulfilled No. of Restarts: 383 No. of Flips: 4743 time to process: 1 seconds.
uf250-04.cnf fulfilled No. of Restarts: 54 No. of Flips: 4012 time to process: 0 seconds.
uf250-04.cnf , deadline. Restarts: 4850
uf250-04.cnf , deadline. Restarts: 4850
uf250-04.cnf fulfilled No. of Restarts: 2184 No. of Flips: 2453 time to process: 8 seconds.
uf250-04.cnf , deadline. Restarts: 4850
uf250-04.cnf fulfilled No. of Restarts: 3871 No. of Flips: 1601 time to process: 15 seconds.
uf250-04.cnf fulfilled No. of Restarts: 154 No. of Flips: 4901 time to process: 0 seconds.
uf250-04.cnf fulfilled No. of Restarts: 3156 No. of Flips: 2580 time to process: 12 seconds.
uf250-04.cnf fulfilled No. of Restarts: 2836 No. of Flips: 3089 time to process: 11 seconds.
uf250-04.cnf fulfilled No. of Restarts: 4032 No. of Flips: 4229 time to process: 15 seconds.
uf250-04.cnf fulfilled No. of Restarts: 369 No. of Flips: 4772 time to process: 1 seconds.
uf250-04.cnf fulfilled No. of Restarts: 2909 No. of Flips: 2690 time to process: 11 seconds.
uf250-04.cnf fulfilled No. of Restarts: 414 No. of Flips: 3141 time to process: 1 seconds.
uf250-04.cnf fulfilled No. of Restarts: 192 No. of Flips: 4837 time to process: 0 seconds.
uf250-04.cnf fulfilled No. of Restarts: 401 No. of Flips: 2713 time to process: 1 seconds.
uf250-04.cnf fulfilled No. of Restarts: 610 No. of Flips: 2622 time to process: 2 seconds.
uf250-04.cnf fulfilled No. of Restarts: 2668 No. of Flips: 3986 time to process: 10 seconds.
uf250-04.cnf , deadline. Restarts: 4850
uf250-04.cnf fulfilled No. of Restarts: 742 No. of Flips: 3255 time to process: 2 seconds.
uf250-04.cnf fulfilled No. of Restarts: 122 No. of Flips: 2219 time to process: 0 seconds.
uf250-04.cnf fulfilled No. of Restarts: 480 No. of Flips: 3055 time to process: 2 seconds.
uf250-04.cnf fulfilled No. of Restarts: 2966 No. of Flips: 3592 time to process: 11 seconds.
uf250-04.cnf , deadline. Restarts: 4850
uf250-04.cnf fulfilled No. of Restarts: 700 No. of Flips: 4590 time to process: 3 seconds.
uf250-04.cnf , deadline. Restarts: 4850
uf250-04.cnf fulfilled No. of Restarts: 1612 No. of Flips: 4482 time to process: 6 seconds.
uf250-04.cnf , deadline. Restarts: 4850
uf250-04.cnf fulfilled No. of Restarts: 3342 No. of Flips: 4013 time to process: 13 seconds.
uf250-04.cnf , deadline. Restarts: 4850
uf250-04.cnf fulfilled No. of Restarts: 4499 No. of Flips: 4381 time to process: 17 seconds.
uf250-04.cnf fulfilled No. of Restarts: 2716 No. of Flips: 3050 time to process: 10 seconds.
uf250-04.cnf , deadline. Restarts: 4850
uf250-04.cnf fulfilled No. of Restarts: 206 No. of Flips: 4305 time to process: 1 seconds.
uf250-04.cnf fulfilled No. of Restarts: 4120 No. of Flips: 3281 time to process: 16 seconds.
uf250-04.cnf fulfilled No. of Restarts: 3882 No. of Flips: 3647 time to process: 15 seconds.
uf250-04.cnf fulfilled No. of Restarts: 4402 No. of Flips: 4794 time to process: 17 seconds.
uf250-04.cnf fulfilled No. of Restarts: 2385 No. of Flips: 1543 time to process: 9 seconds.
uf250-04.cnf fulfilled No. of Restarts: 484 No. of Flips: 4283 time to process: 1 seconds.
uf250-04.cnf , deadline. Restarts: 4850
uf250-04.cnf fulfilled No. of Restarts: 3977 No. of Flips: 3432 time to process: 15 seconds.
uf250-04.cnf fulfilled No. of Restarts: 2737 No. of Flips: 3028 time to process: 10 seconds.
uf250-04.cnf , deadline. Restarts: 4850
uf250-04.cnf , deadline. Restarts: 4850
uf250-04.cnf , deadline. Restarts: 4850
uf250-04.cnf fulfilled No. of Restarts: 401 No. of Flips: 1884 time to process: 1 seconds.
uf250-04.cnf fulfilled No. of Restarts: 3480 No. of Flips: 4824 time to process: 13 seconds.
uf250-04.cnf fulfilled No. of Restarts: 1471 No. of Flips: 1455 time to process: 5 seconds.
uf250-04.cnf fulfilled No. of Restarts: 1260 No. of Flips: 2147 time to process: 5 seconds.
uf250-04.cnf , deadline. Restarts: 4850
uf250-04.cnf fulfilled No. of Restarts: 2200 No. of Flips: 1176 time to process: 8 seconds.
uf250-04.cnf , deadline. Restarts: 4850
uf250-04.cnf fulfilled No. of Restarts: 4160 No. of Flips: 4145 time to process: 16 seconds.
uf250-04.cnf fulfilled No. of Restarts: 323 No. of Flips: 525 time to process: 1 seconds.
uf250-04.cnf fulfilled No. of Restarts: 2392 No. of Flips: 1001 time to process: 9 seconds.
uf250-04.cnf fulfilled No. of Restarts: 3028 No. of Flips: 4135 time to process: 12 seconds.
uf250-04.cnf , deadline. Restarts: 4850
uf250-04.cnf fulfilled No. of Restarts: 2264 No. of Flips: 1654 time to process: 9 seconds.
uf250-04.cnf fulfilled No. of Restarts: 144 No. of Flips: 2607 time to process: 0 seconds.
uf250-04.cnf fulfilled No. of Restarts: 3310 No. of Flips: 2033 time to process: 13 seconds.
uf250-04.cnf fulfilled No. of Restarts: 1738 No. of Flips: 5000 time to process: 6 seconds.
uf250-04.cnf fulfilled No. of Restarts: 139 No. of Flips: 3160 time to process: 0 seconds.
uf250-04.cnf , deadline. Restarts: 4850
uf250-04.cnf fulfilled No. of Restarts: 867 No. of Flips: 3699 time to process: 3 seconds.
uf250-04.cnf fulfilled No. of Restarts: 3711 No. of Flips: 3707 time to process: 14 seconds.
uf250-04.cnf fulfilled No. of Restarts: 732 No. of Flips: 3553 time to process: 2 seconds.
uf250-04.cnf fulfilled No. of Restarts: 698 No. of Flips: 2188 time to process: 2 seconds.
uf250-04.cnf fulfilled No. of Restarts: 3112 No. of Flips: 1888 time to process: 12 seconds.
uf250-04.cnf , deadline. Restarts: 4850
uf250-04.cnf fulfilled No. of Restarts: 1146 No. of Flips: 3657 time to process: 4 seconds.
uf250-04.cnf fulfilled No. of Restarts: 1794 No. of Flips: 4665 time to process: 7 seconds.
uf250-04.cnf fulfilled No. of Restarts: 2483 No. of Flips: 3594 time to process: 9 seconds.
uf250-04.cnf fulfilled No. of Restarts: 1933 No. of Flips: 2060 time to process: 7 seconds.
uf250-04.cnf fulfilled No. of Restarts: 3987 No. of Flips: 3581 time to process: 15 seconds.
uf250-04.cnf fulfilled No. of Restarts: 2368 No. of Flips: 3332 time to process: 9 seconds.
uf250-04.cnf fulfilled No. of Restarts: 1285 No. of Flips: 4208 time to process: 5 seconds.
uf250-04.cnf fulfilled No. of Restarts: 602 No. of Flips: 2496 time to process: 2 seconds.
uf250-04.cnf fulfilled No. of Restarts: 140 No. of Flips: 1508 time to process: 0 seconds.
uf250-04.cnf fulfilled No. of Restarts: 1223 No. of Flips: 1667 time to process: 4 seconds.
uf250-04.cnf fulfilled No. of Restarts: 4367 No. of Flips: 2043 time to process: 16 seconds.
uf250-04.cnf fulfilled No. of Restarts: 3077 No. of Flips: 2456 time to process: 12 seconds.
uf250-04.cnf fulfilled No. of Restarts: 1171 No. of Flips: 4621 time to process: 4 seconds.
uf250-04.cnf fulfilled No. of Restarts: 2501 No. of Flips: 2590 time to process: 9 seconds.
uf250-04.cnf , deadline. Restarts: 4850
uf250-04.cnf fulfilled No. of Restarts: 2283 No. of Flips: 1537 time to process: 8 seconds.
uf250-04.cnf fulfilled No. of Restarts: 4151 No. of Flips: 2868 time to process: 16 seconds.
uf250-04.cnf fulfilled No. of Restarts: 459 No. of Flips: 3042 time to process: 1 seconds.
uf250-04.cnf fulfilled No. of Restarts: 2185 No. of Flips: 3971 time to process: 8 seconds.
uf250-04.cnf fulfilled No. of Restarts: 1062 No. of Flips: 4906 time to process: 4 seconds.
uf250-04.cnf fulfilled No. of Restarts: 2084 No. of Flips: 3166 time to process: 8 seconds.
uf250-04.cnf , deadline. Restarts: 4850
uf250-04.cnf , deadline. Restarts: 4850
uf250-04.cnf , deadline. Restarts: 4850
uf250-04.cnf fulfilled No. of Restarts: 262 No. of Flips: 2003 time to process: 1 seconds.
uf250-04.cnf , deadline. Restarts: 4850
uf250-04.cnf fulfilled No. of Restarts: 150 No. of Flips: 2490 time to process: 0 seconds.
uf250-04.cnf fulfilled No. of Restarts: 1811 No. of Flips: 4819 time to process: 7 seconds.
uf250-04.cnf fulfilled No. of Restarts: 904 No. of Flips: 2534 time to process: 3 seconds.
uf250-04.cnf , deadline. Restarts: 4850
uf250-04.cnf fulfilled No. of Restarts: 4447 No. of Flips: 3036 time to process: 17 seconds.
uf250-04.cnf fulfilled No. of Restarts: 1557 No. of Flips: 1452 time to process: 6 seconds.
uf250-04.cnf fulfilled No. of Restarts: 3554 No. of Flips: 3116 time to process: 14 seconds.
uf250-04.cnf , deadline. Restarts: 4850
uf250-04.cnf fulfilled No. of Restarts: 1874 No. of Flips: 4657 time to process: 7 seconds.
uf250-04.cnf fulfilled No. of Restarts: 770 No. of Flips: 3051 time to process: 3 seconds.
uf250-04.cnf fulfilled No. of Restarts: 2418 No. of Flips: 4356 time to process: 9 seconds.
uf250-04.cnf fulfilled No. of Restarts: 994 No. of Flips: 3677 time to process: 4 seconds.
uf250-04.cnf fulfilled No. of Restarts: 393 No. of Flips: 3279 time to process: 1 seconds.
uf250-04.cnf fulfilled No. of Restarts: 1101 No. of Flips: 2958 time to process: 4 seconds.
uf250-04.cnf fulfilled No. of Restarts: 1221 No. of Flips: 1908 time to process: 4 seconds.
uf250-04.cnf fulfilled No. of Restarts: 2138 No. of Flips: 2259 time to process: 8 seconds.
uf250-04.cnf fulfilled No. of Restarts: 3676 No. of Flips: 3978 time to process: 14 seconds.
uf250-04.cnf fulfilled No. of Restarts: 561 No. of Flips: 2574 time to process: 2 seconds.
uf250-04.cnf , deadline. Restarts: 4850
uf250-04.cnf fulfilled No. of Restarts: 2708 No. of Flips: 4405 time to process: 10 seconds.
uf250-04.cnf , deadline. Restarts: 4850
uf250-04.cnf fulfilled No. of Restarts: 773 No. of Flips: 4337 time to process: 3 seconds.
uf250-04.cnf fulfilled No. of Restarts: 2582 No. of Flips: 2800 time to process: 10 seconds.
uf250-04.cnf fulfilled No. of Restarts: 2401 No. of Flips: 1604 time to process: 9 seconds.
uf250-04.cnf fulfilled No. of Restarts: 1894 No. of Flips: 4401 time to process: 7 seconds.
uf250-04.cnf fulfilled No. of Restarts: 178 No. of Flips: 3779 time to process: 0 seconds.
uf250-04.cnf fulfilled No. of Restarts: 2217 No. of Flips: 3526 time to process: 8 seconds.
uf250-04.cnf , deadline. Restarts: 4850
uf250-04.cnf fulfilled No. of Restarts: 3445 No. of Flips: 3063 time to process: 13 seconds.
uf250-04.cnf fulfilled No. of Restarts: 471 No. of Flips: 4954 time to process: 1 seconds.
uf250-04.cnf fulfilled No. of Restarts: 262 No. of Flips: 2958 time to process: 1 seconds.
uf250-04.cnf fulfilled No. of Restarts: 1369 No. of Flips: 1471 time to process: 5 seconds.
uf250-04.cnf fulfilled No. of Restarts: 1294 No. of Flips: 1710 time to process: 5 seconds.
uf250-04.cnf fulfilled No. of Restarts: 4210 No. of Flips: 4569 time to process: 16 seconds.
uf250-04.cnf fulfilled No. of Restarts: 1249 No. of Flips: 1294 time to process: 4 seconds.
uf250-04.cnf fulfilled No. of Restarts: 805 No. of Flips: 3197 time to process: 3 seconds.
uf250-04.cnf fulfilled No. of Restarts: 1775 No. of Flips: 1356 time to process: 7 seconds.
uf250-04.cnf fulfilled No. of Restarts: 1835 No. of Flips: 885 time to process: 7 seconds.
uf250-04.cnf fulfilled No. of Restarts: 237 No. of Flips: 2920 time to process: 0 seconds.
uf250-04.cnf fulfilled No. of Restarts: 2170 No. of Flips: 3112 time to process: 8 seconds.
uf250-04.cnf fulfilled No. of Restarts: 554 No. of Flips: 3493 time to process: 2 seconds.
uf250-04.cnf fulfilled No. of Restarts: 2384 No. of Flips: 4677 time to process: 9 seconds.
uf250-04.cnf fulfilled No. of Restarts: 476 No. of Flips: 3993 time to process: 1 seconds.
uf250-04.cnf fulfilled No. of Restarts: 126 No. of Flips: 1460 time to process: 0 seconds.
uf250-04.cnf fulfilled No. of Restarts: 4078 No. of Flips: 4193 time to process: 15 seconds.
uf250-04.cnf fulfilled No. of Restarts: 1376 No. of Flips: 2223 time to process: 5 seconds.
uf250-04.cnf fulfilled No. of Restarts: 1518 No. of Flips: 2653 time to process: 6 seconds.
uf250-04.cnf fulfilled No. of Restarts: 2808 No. of Flips: 3762 time to process: 10 seconds.
uf250-04.cnf fulfilled No. of Restarts: 4428 No. of Flips: 2053 time to process: 17 seconds.
uf250-04.cnf fulfilled No. of Restarts: 883 No. of Flips: 2016 time to process: 3 seconds.
uf250-04.cnf fulfilled No. of Restarts: 1203 No. of Flips: 1327 time to process: 4 seconds.
uf250-04.cnf fulfilled No. of Restarts: 4324 No. of Flips: 805 time to process: 16 seconds.
uf250-04.cnf , deadline. Restarts: 4850
uf250-04.cnf , deadline. Restarts: 4850
uf250-04.cnf fulfilled No. of Restarts: 2 No. of Flips: 1080 time to process: 0 seconds.
uf250-04.cnf , deadline. Restarts: 4850
uf250-04.cnf , deadline. Restarts: 4850
uf250-04.cnf , deadline. Restarts: 4850
uf250-04.cnf , deadline. Restarts: 4850
uf250-04.cnf fulfilled No. of Restarts: 1868 No. of Flips: 847 time to process: 7 seconds.
uf250-04.cnf fulfilled No. of Restarts: 437 No. of Flips: 1314 time to process: 1 seconds.
uf250-04.cnf fulfilled No. of Restarts: 2145 No. of Flips: 2571 time to process: 8 seconds.
uf250-04.cnf , deadline. Restarts: 4850
uf250-04.cnf fulfilled No. of Restarts: 3977 No. of Flips: 2401 time to process: 15 seconds.
uf250-04.cnf fulfilled No. of Restarts: 3344 No. of Flips: 3605 time to process: 13 seconds.
uf250-04.cnf fulfilled No. of Restarts: 1660 No. of Flips: 3712 time to process: 6 seconds.
uf250-04.cnf , deadline. Restarts: 4850
uf250-04.cnf , deadline. Restarts: 4850
uf250-04.cnf , deadline. Restarts: 4850
uf250-04.cnf fulfilled No. of Restarts: 1441 No. of Flips: 1657 time to process: 5 seconds.
uf250-04.cnf fulfilled No. of Restarts: 1743 No. of Flips: 3199 time to process: 6 seconds.
uf250-04.cnf fulfilled No. of Restarts: 4051 No. of Flips: 4718 time to process: 15 seconds.
uf250-04.cnf fulfilled No. of Restarts: 2024 No. of Flips: 4172 time to process: 7 seconds.
uf250-04.cnf fulfilled No. of Restarts: 532 No. of Flips: 2161 time to process: 2 seconds.
uf250-04.cnf fulfilled No. of Restarts: 1646 No. of Flips: 2306 time to process: 6 seconds.
uf250-04.cnf , deadline. Restarts: 4850
uf250-04.cnf fulfilled No. of Restarts: 3171 No. of Flips: 4356 time to process: 12 seconds.
uf250-04.cnf fulfilled No. of Restarts: 2686 No. of Flips: 3875 time to process: 10 seconds.
uf250-04.cnf , deadline. Restarts: 4850
uf250-04.cnf , deadline. Restarts: 4850
uf250-04.cnf fulfilled No. of Restarts: 475 No. of Flips: 2213 time to process: 1 seconds.
uf250-04.cnf fulfilled No. of Restarts: 3657 No. of Flips: 3955 time to process: 14 seconds.
uf250-04.cnf fulfilled No. of Restarts: 1063 No. of Flips: 3254 time to process: 4 seconds.
uf250-04.cnf fulfilled No. of Restarts: 424 No. of Flips: 3055 time to process: 1 seconds.
uf250-04.cnf fulfilled No. of Restarts: 2133 No. of Flips: 2716 time to process: 8 seconds.
uf250-04.cnf fulfilled No. of Restarts: 1023 No. of Flips: 3734 time to process: 4 seconds.
uf250-04.cnf fulfilled No. of Restarts: 3424 No. of Flips: 3540 time to process: 13 seconds.
uf250-04.cnf fulfilled No. of Restarts: 2921 No. of Flips: 1989 time to process: 11 seconds.
uf250-04.cnf , deadline. Restarts: 4850
uf250-04.cnf fulfilled No. of Restarts: 173 No. of Flips: 4481 time to process: 0 seconds.
uf250-04.cnf , deadline. Restarts: 4850
uf250-04.cnf fulfilled No. of Restarts: 640 No. of Flips: 4956 time to process: 2 seconds.
uf250-04.cnf fulfilled No. of Restarts: 546 No. of Flips: 3169 time to process: 2 seconds.
uf250-04.cnf fulfilled No. of Restarts: 1193 No. of Flips: 2190 time to process: 4 seconds.
uf250-04.cnf fulfilled No. of Restarts: 746 No. of Flips: 734 time to process: 2 seconds.
uf250-04.cnf fulfilled No. of Restarts: 4316 No. of Flips: 4383 time to process: 16 seconds.
uf250-04.cnf fulfilled No. of Restarts: 918 No. of Flips: 2719 time to process: 3 seconds.
uf250-04.cnf , deadline. Restarts: 4850
uf250-04.cnf fulfilled No. of Restarts: 1372 No. of Flips: 2124 time to process: 5 seconds.
uf250-04.cnf , deadline. Restarts: 4850
uf250-04.cnf fulfilled No. of Restarts: 434 No. of Flips: 1519 time to process: 1 seconds.
uf250-04.cnf fulfilled No. of Restarts: 137 No. of Flips: 3933 time to process: 0 seconds.
uf250-04.cnf fulfilled No. of Restarts: 3781 No. of Flips: 4615 time to process: 14 seconds.
uf250-04.cnf fulfilled No. of Restarts: 513 No. of Flips: 1842 time to process: 2 seconds.
uf250-04.cnf , deadline. Restarts: 4850
uf250-04.cnf fulfilled No. of Restarts: 315 No. of Flips: 3130 time to process: 1 seconds.
uf250-04.cnf , deadline. Restarts: 4850
uf250-04.cnf fulfilled No. of Restarts: 1754 No. of Flips: 2173 time to process: 6 seconds.
uf250-04.cnf fulfilled No. of Restarts: 3287 No. of Flips: 3531 time to process: 12 seconds.
uf250-04.cnf fulfilled No. of Restarts: 2668 No. of Flips: 2049 time to process: 10 seconds.
uf250-04.cnf fulfilled No. of Restarts: 4248 No. of Flips: 3388 time to process: 16 seconds.
uf250-04.cnf , deadline. Restarts: 4850
uf250-04.cnf fulfilled No. of Restarts: 59 No. of Flips: 3060 time to process: 0 seconds.
uf250-04.cnf fulfilled No. of Restarts: 211 No. of Flips: 1289 time to process: 0 seconds.
uf250-04.cnf , deadline. Restarts: 4850
uf250-04.cnf fulfilled No. of Restarts: 175 No. of Flips: 4145 time to process: 0 seconds.
uf250-04.cnf fulfilled No. of Restarts: 2762 No. of Flips: 2894 time to process: 10 seconds.
uf250-04.cnf , deadline. Restarts: 4850
uf250-04.cnf , deadline. Restarts: 4850
uf250-04.cnf fulfilled No. of Restarts: 1877 No. of Flips: 2544 time to process: 7 seconds.
uf250-04.cnf fulfilled No. of Restarts: 1065 No. of Flips: 4352 time to process: 4 seconds.
uf250-04.cnf fulfilled No. of Restarts: 94 No. of Flips: 4680 time to process: 0 seconds.
uf250-04.cnf , deadline. Restarts: 4850
uf250-04.cnf fulfilled No. of Restarts: 1571 No. of Flips: 4534 time to process: 6 seconds.
uf250-04.cnf fulfilled No. of Restarts: 796 No. of Flips: 1844 time to process: 3 seconds.
uf250-04.cnf fulfilled No. of Restarts: 1939 No. of Flips: 2860 time to process: 7 seconds.
uf250-04.cnf , deadline. Restarts: 4850
uf250-04.cnf fulfilled No. of Restarts: 441 No. of Flips: 3628 time to process: 1 seconds.
uf250-04.cnf , deadline. Restarts: 4850
uf250-04.cnf fulfilled No. of Restarts: 897 No. of Flips: 2095 time to process: 3 seconds.
uf250-04.cnf fulfilled No. of Restarts: 612 No. of Flips: 1256 time to process: 2 seconds.
uf250-04.cnf fulfilled No. of Restarts: 574 No. of Flips: 1584 time to process: 2 seconds.
uf250-04.cnf fulfilled No. of Restarts: 147 No. of Flips: 3802 time to process: 0 seconds.
uf250-04.cnf fulfilled No. of Restarts: 1349 No. of Flips: 3487 time to process: 5 seconds.
uf250-04.cnf fulfilled No. of Restarts: 1925 No. of Flips: 3589 time to process: 7 seconds.
uf250-04.cnf fulfilled No. of Restarts: 803 No. of Flips: 3824 time to process: 3 seconds.
uf250-04.cnf fulfilled No. of Restarts: 2126 No. of Flips: 940 time to process: 8 seconds.
uf250-04.cnf fulfilled No. of Restarts: 791 No. of Flips: 3035 time to process: 3 seconds.
uf250-04.cnf fulfilled No. of Restarts: 3868 No. of Flips: 2314 time to process: 14 seconds.
uf250-04.cnf fulfilled No. of Restarts: 2218 No. of Flips: 3150 time to process: 8 seconds.
uf250-04.cnf fulfilled No. of Restarts: 2363 No. of Flips: 4325 time to process: 9 seconds.
uf250-04.cnf fulfilled No. of Restarts: 1865 No. of Flips: 4405 time to process: 7 seconds.
uf250-04.cnf fulfilled No. of Restarts: 391 No. of Flips: 3904 time to process: 1 seconds.
uf250-04.cnf fulfilled No. of Restarts: 807 No. of Flips: 4926 time to process: 3 seconds.
uf250-04.cnf fulfilled No. of Restarts: 2239 No. of Flips: 2942 time to process: 8 seconds.
uf250-04.cnf fulfilled No. of Restarts: 1679 No. of Flips: 1857 time to process: 6 seconds.
uf250-04.cnf fulfilled No. of Restarts: 1907 No. of Flips: 3042 time to process: 7 seconds.
uf250-04.cnf , deadline. Restarts: 4850
uf250-04.cnf , deadline. Restarts: 4850
uf250-04.cnf fulfilled No. of Restarts: 2185 No. of Flips: 1257 time to process: 8 seconds.
uf250-04.cnf fulfilled No. of Restarts: 3582 No. of Flips: 1772 time to process: 14 seconds.
uf250-04.cnf fulfilled No. of Restarts: 4154 No. of Flips: 4634 time to process: 16 seconds.
uf250-04.cnf fulfilled No. of Restarts: 558 No. of Flips: 1970 time to process: 2 seconds.
uf250-04.cnf fulfilled No. of Restarts: 1237 No. of Flips: 946 time to process: 4 seconds.
uf250-04.cnf fulfilled No. of Restarts: 3077 No. of Flips: 4632 time to process: 11 seconds.
uf250-04.cnf , deadline. Restarts: 4850
uf250-04.cnf fulfilled No. of Restarts: 1412 No. of Flips: 4607 time to process: 5 seconds.
uf250-04.cnf fulfilled No. of Restarts: 2308 No. of Flips: 4771 time to process: 9 seconds.
uf250-04.cnf fulfilled No. of Restarts: 3266 No. of Flips: 1167 time to process: 12 seconds.
uf250-04.cnf fulfilled No. of Restarts: 723 No. of Flips: 3740 time to process: 2 seconds.
uf250-04.cnf fulfilled No. of Restarts: 2303 No. of Flips: 4719 time to process: 8 seconds.
uf250-04.cnf fulfilled No. of Restarts: 1125 No. of Flips: 2487 time to process: 4 seconds.
uf250-04.cnf fulfilled No. of Restarts: 1562 No. of Flips: 4367 time to process: 6 seconds.
uf250-04.cnf fulfilled No. of Restarts: 4040 No. of Flips: 3147 time to process: 15 seconds.
uf250-04.cnf , deadline. Restarts: 4850
uf250-04.cnf fulfilled No. of Restarts: 1871 No. of Flips: 2600 time to process: 7 seconds.
uf250-04.cnf , deadline. Restarts: 4850
uf250-04.cnf fulfilled No. of Restarts: 2687 No. of Flips: 2969 time to process: 10 seconds.
uf250-04.cnf fulfilled No. of Restarts: 1943 No. of Flips: 2583 time to process: 7 seconds.
uf250-04.cnf fulfilled No. of Restarts: 1411 No. of Flips: 3170 time to process: 5 seconds.
uf250-04.cnf , deadline. Restarts: 4850
uf250-04.cnf fulfilled No. of Restarts: 4399 No. of Flips: 1786 time to process: 17 seconds.
uf250-04.cnf , deadline. Restarts: 4850
uf250-04.cnf fulfilled No. of Restarts: 2475 No. of Flips: 3384 time to process: 9 seconds.
uf250-04.cnf fulfilled No. of Restarts: 1606 No. of Flips: 4099 time to process: 6 seconds.
uf250-04.cnf fulfilled No. of Restarts: 737 No. of Flips: 1975 time to process: 3 seconds.
uf250-04.cnf , deadline. Restarts: 4850
uf250-04.cnf fulfilled No. of Restarts: 984 No. of Flips: 3555 time to process: 3 seconds.
uf250-04.cnf fulfilled No. of Restarts: 1621 No. of Flips: 4686 time to process: 6 seconds.
uf250-04.cnf , deadline. Restarts: 4850
uf250-04.cnf fulfilled No. of Restarts: 1271 No. of Flips: 4329 time to process: 5 seconds.
uf250-04.cnf fulfilled No. of Restarts: 2859 No. of Flips: 2211 time to process: 11 seconds.
uf250-04.cnf fulfilled No. of Restarts: 525 No. of Flips: 3107 time to process: 2 seconds.
uf250-04.cnf fulfilled No. of Restarts: 4542 No. of Flips: 1929 time to process: 17 seconds.
uf250-04.cnf fulfilled No. of Restarts: 77 No. of Flips: 3960 time to process: 0 seconds.
uf250-04.cnf fulfilled No. of Restarts: 158 No. of Flips: 1811 time to process: 0 seconds.
uf250-04.cnf fulfilled No. of Restarts: 2787 No. of Flips: 4407 time to process: 10 seconds.
uf250-04.cnf , deadline. Restarts: 4850
uf250-04.cnf , deadline. Restarts: 4850
uf250-04.cnf , deadline. Restarts: 4850
uf250-04.cnf fulfilled No. of Restarts: 4304 No. of Flips: 3384 time to process: 17 seconds.
uf250-04.cnf fulfilled No. of Restarts: 3607 No. of Flips: 3789 time to process: 14 seconds.
uf250-04.cnf fulfilled No. of Restarts: 3434 No. of Flips: 2569 time to process: 14 seconds.
uf250-04.cnf fulfilled No. of Restarts: 1222 No. of Flips: 886 time to process: 4 seconds.
uf250-04.cnf , deadline. Restarts: 4850
uf250-04.cnf fulfilled No. of Restarts: 797 No. of Flips: 3377 time to process: 3 seconds.
uf250-04.cnf fulfilled No. of Restarts: 4041 No. of Flips: 4506 time to process: 16 seconds.
uf250-04.cnf fulfilled No. of Restarts: 2583 No. of Flips: 811 time to process: 10 seconds.
uf250-04.cnf fulfilled No. of Restarts: 3816 No. of Flips: 3086 time to process: 15 seconds.
uf250-04.cnf , deadline. Restarts: 4850
uf250-04.cnf fulfilled No. of Restarts: 160 No. of Flips: 4440 time to process: 0 seconds.
uf250-04.cnf fulfilled No. of Restarts: 2752 No. of Flips: 3228 time to process: 11 seconds.
uf250-04.cnf fulfilled No. of Restarts: 3408 No. of Flips: 3563 time to process: 13 seconds.
uf250-04.cnf fulfilled No. of Restarts: 2338 No. of Flips: 2336 time to process: 9 seconds.
uf250-04.cnf fulfilled No. of Restarts: 3090 No. of Flips: 4260 time to process: 12 seconds.
uf250-04.cnf fulfilled No. of Restarts: 254 No. of Flips: 2107 time to process: 1 seconds.
uf250-04.cnf fulfilled No. of Restarts: 3099 No. of Flips: 3195 time to process: 12 seconds.
uf250-04.cnf , deadline. Restarts: 4850
uf250-04.cnf , deadline. Restarts: 4850
uf250-04.cnf fulfilled No. of Restarts: 2445 No. of Flips: 836 time to process: 10 seconds.
uf250-04.cnf fulfilled No. of Restarts: 3545 No. of Flips: 967 time to process: 14 seconds.
uf250-04.cnf fulfilled No. of Restarts: 3222 No. of Flips: 2828 time to process: 13 seconds.
uf250-04.cnf , deadline. Restarts: 4850
uf250-04.cnf fulfilled No. of Restarts: 4295 No. of Flips: 3673 time to process: 17 seconds.
uf250-04.cnf , deadline. Restarts: 4850
uf250-04.cnf fulfilled No. of Restarts: 821 No. of Flips: 3747 time to process: 3 seconds.
uf250-04.cnf fulfilled No. of Restarts: 220 No. of Flips: 3912 time to process: 0 seconds.
uf250-04.cnf , deadline. Restarts: 4850
uf250-04.cnf fulfilled No. of Restarts: 1608 No. of Flips: 2525 time to process: 6 seconds.
uf250-04.cnf , deadline. Restarts: 4850
uf250-04.cnf , deadline. Restarts: 4850
uf250-04.cnf fulfilled No. of Restarts: 863 No. of Flips: 792 time to process: 3 seconds.
uf250-04.cnf , deadline. Restarts: 4850
uf250-04.cnf fulfilled No. of Restarts: 1398 No. of Flips: 4843 time to process: 5 seconds.
uf250-04.cnf fulfilled No. of Restarts: 1954 No. of Flips: 3460 time to process: 8 seconds.
uf250-04.cnf , deadline. Restarts: 4850
uf250-04.cnf fulfilled No. of Restarts: 1582 No. of Flips: 1230 time to process: 6 seconds.
uf250-04.cnf fulfilled No. of Restarts: 1163 No. of Flips: 2629 time to process: 4 seconds.
uf250-04.cnf , deadline. Restarts: 4850
uf250-04.cnf fulfilled No. of Restarts: 2980 No. of Flips: 3381 time to process: 11 seconds.
uf250-04.cnf fulfilled No. of Restarts: 114 No. of Flips: 2862 time to process: 0 seconds.
uf250-04.cnf , deadline. Restarts: 4850
uf250-04.cnf fulfilled No. of Restarts: 1890 No. of Flips: 2459 time to process: 7 seconds.
uf250-04.cnf , deadline. Restarts: 4850
uf250-04.cnf fulfilled No. of Restarts: 2301 No. of Flips: 2018 time to process: 9 seconds.
uf250-04.cnf fulfilled No. of Restarts: 247 No. of Flips: 3693 time to process: 1 seconds.
uf250-04.cnf , deadline. Restarts: 4850
uf250-04.cnf fulfilled No. of Restarts: 2543 No. of Flips: 3102 time to process: 10 seconds.
uf250-04.cnf fulfilled No. of Restarts: 1936 No. of Flips: 4515 time to process: 8 seconds.
uf250-04.cnf fulfilled No. of Restarts: 1456 No. of Flips: 1901 time to process: 6 seconds.
uf250-04.cnf fulfilled No. of Restarts: 3732 No. of Flips: 1894 time to process: 14 seconds.
uf250-04.cnf fulfilled No. of Restarts: 1860 No. of Flips: 4975 time to process: 7 seconds.
uf250-04.cnf , deadline. Restarts: 4850
uf250-04.cnf fulfilled No. of Restarts: 3785 No. of Flips: 2959 time to process: 15 seconds.
uf250-04.cnf , deadline. Restarts: 4850
uf250-04.cnf fulfilled No. of Restarts: 1886 No. of Flips: 3013 time to process: 7 seconds.
uf250-04.cnf , deadline. Restarts: 4850
uf250-04.cnf , deadline. Restarts: 4850
uf250-04.cnf fulfilled No. of Restarts: 1999 No. of Flips: 3770 time to process: 8 seconds.
uf250-04.cnf fulfilled No. of Restarts: 3738 No. of Flips: 2821 time to process: 15 seconds.
uf250-04.cnf fulfilled No. of Restarts: 1780 No. of Flips: 1208 time to process: 7 seconds.
uf250-04.cnf fulfilled No. of Restarts: 317 No. of Flips: 3630 time to process: 1 seconds.
uf250-04.cnf fulfilled No. of Restarts: 1919 No. of Flips: 3944 time to process: 7 seconds.
uf250-04.cnf fulfilled No. of Restarts: 743 No. of Flips: 4432 time to process: 3 seconds.
uf250-04.cnf fulfilled No. of Restarts: 568 No. of Flips: 3955 time to process: 2 seconds.
uf250-04.cnf , deadline. Restarts: 4850
uf250-04.cnf fulfilled No. of Restarts: 315 No. of Flips: 4521 time to process: 1 seconds.
uf250-04.cnf fulfilled No. of Restarts: 1281 No. of Flips: 4102 time to process: 5 seconds.
uf250-04.cnf fulfilled No. of Restarts: 2934 No. of Flips: 2184 time to process: 12 seconds.
uf250-04.cnf , deadline. Restarts: 4850
uf250-04.cnf , deadline. Restarts: 4850
uf250-04.cnf fulfilled No. of Restarts: 3057 No. of Flips: 1723 time to process: 12 seconds.
uf250-04.cnf fulfilled No. of Restarts: 2829 No. of Flips: 3215 time to process: 11 seconds.
uf250-04.cnf fulfilled No. of Restarts: 2088 No. of Flips: 3484 time to process: 8 seconds.
uf250-04.cnf fulfilled No. of Restarts: 2735 No. of Flips: 2465 time to process: 11 seconds.
uf250-04.cnf fulfilled No. of Restarts: 760 No. of Flips: 2993 time to process: 3 seconds.
uf250-04.cnf fulfilled No. of Restarts: 609 No. of Flips: 3324 time to process: 2 seconds.
uf250-04.cnf fulfilled No. of Restarts: 4655 No. of Flips: 990 time to process: 19 seconds.
uf250-04.cnf fulfilled No. of Restarts: 1107 No. of Flips: 2450 time to process: 4 seconds.
uf250-04.cnf fulfilled No. of Restarts: 1454 No. of Flips: 1426 time to process: 6 seconds.
uf250-04.cnf fulfilled No. of Restarts: 3297 No. of Flips: 3207 time to process: 13 seconds.
uf250-04.cnf fulfilled No. of Restarts: 456 No. of Flips: 3349 time to process: 1 seconds.
uf250-04.cnf fulfilled No. of Restarts: 225 No. of Flips: 1828 time to process: 0 seconds.
uf250-04.cnf fulfilled No. of Restarts: 2605 No. of Flips: 2802 time to process: 10 seconds.
uf250-04.cnf fulfilled No. of Restarts: 434 No. of Flips: 1055 time to process: 1 seconds.
uf250-04.cnf fulfilled No. of Restarts: 2625 No. of Flips: 4415 time to process: 10 seconds.
uf250-04.cnf fulfilled No. of Restarts: 214 No. of Flips: 4492 time to process: 0 seconds.
uf250-04.cnf , deadline. Restarts: 4850
uf250-04.cnf , deadline. Restarts: 4850
uf250-04.cnf fulfilled No. of Restarts: 1389 No. of Flips: 3137 time to process: 5 seconds.
uf250-04.cnf fulfilled No. of Restarts: 490 No. of Flips: 2696 time to process: 2 seconds.
uf250-04.cnf fulfilled No. of Restarts: 4390 No. of Flips: 2235 time to process: 17 seconds.
uf250-04.cnf fulfilled No. of Restarts: 3998 No. of Flips: 1862 time to process: 16 seconds.
uf250-04.cnf fulfilled No. of Restarts: 1422 No. of Flips: 2957 time to process: 5 seconds.
uf250-04.cnf fulfilled No. of Restarts: 972 No. of Flips: 2483 time to process: 4 seconds.
uf250-04.cnf fulfilled No. of Restarts: 3772 No. of Flips: 2637 time to process: 15 seconds.
uf250-04.cnf fulfilled No. of Restarts: 1086 No. of Flips: 4546 time to process: 4 seconds.
uf250-04.cnf fulfilled No. of Restarts: 3237 No. of Flips: 3053 time to process: 13 seconds.
uf250-04.cnf fulfilled No. of Restarts: 4117 No. of Flips: 3598 time to process: 18 seconds.
uf250-04.cnf fulfilled No. of Restarts: 1893 No. of Flips: 1283 time to process: 7 seconds.
uf250-04.cnf fulfilled No. of Restarts: 2691 No. of Flips: 4131 time to process: 10 seconds.
uf250-04.cnf fulfilled No. of Restarts: 2429 No. of Flips: 2270 time to process: 9 seconds.
uf250-04.cnf fulfilled No. of Restarts: 539 No. of Flips: 3451 time to process: 2 seconds.
uf250-04.cnf , deadline. Restarts: 4850
uf250-04.cnf fulfilled No. of Restarts: 4335 No. of Flips: 1366 time to process: 18 seconds.
uf250-04.cnf fulfilled No. of Restarts: 1398 No. of Flips: 1817 time to process: 5 seconds.
uf250-04.cnf fulfilled No. of Restarts: 2323 No. of Flips: 3727 time to process: 9 seconds.
