# Supplementary material for: Completion Probabilities and Parallel Restart Strategies under an Imposed Deadline
Source: PLoS One. 2016 Oct 12;11(10):e0164605. doi: 10.1371/journal.pone.0164605 (PMC5061357; doi:10.1371/journal.pone.0164605)
Supplement: S1 File — The file “S1_File.zip” is the data gathered from the experiments regarding completion probability. (ZIP) [file pone.0164605.s004.zip › results_Single_r4950.7440000000015.txt]

uf250-04.cnf fulfilled No. of Restarts: 1259 No. of Flips: 2932 time to process: 5 seconds.
uf250-04.cnf fulfilled No. of Restarts: 3885 No. of Flips: 4919 time to process: 15 seconds.
uf250-04.cnf fulfilled No. of Restarts: 151 No. of Flips: 4870 time to process: 0 seconds.
uf250-04.cnf fulfilled No. of Restarts: 4910 No. of Flips: 4183 time to process: 18 seconds.
uf250-04.cnf fulfilled No. of Restarts: 1202 No. of Flips: 3108 time to process: 4 seconds.
uf250-04.cnf , deadline. Restarts: 4950
uf250-04.cnf , deadline. Restarts: 4950
uf250-04.cnf fulfilled No. of Restarts: 280 No. of Flips: 1628 time to process: 1 seconds.
uf250-04.cnf fulfilled No. of Restarts: 1439 No. of Flips: 683 time to process: 5 seconds.
uf250-04.cnf fulfilled No. of Restarts: 2039 No. of Flips: 4751 time to process: 7 seconds.
uf250-04.cnf fulfilled No. of Restarts: 2650 No. of Flips: 2500 time to process: 10 seconds.
uf250-04.cnf fulfilled No. of Restarts: 19 No. of Flips: 2853 time to process: 0 seconds.
uf250-04.cnf fulfilled No. of Restarts: 3592 No. of Flips: 3978 time to process: 13 seconds.
uf250-04.cnf fulfilled No. of Restarts: 2329 No. of Flips: 2794 time to process: 8 seconds.
uf250-04.cnf fulfilled No. of Restarts: 1125 No. of Flips: 3056 time to process: 4 seconds.
uf250-04.cnf fulfilled No. of Restarts: 1233 No. of Flips: 2939 time to process: 4 seconds.
uf250-04.cnf fulfilled No. of Restarts: 3953 No. of Flips: 2444 time to process: 15 seconds.
uf250-04.cnf fulfilled No. of Restarts: 902 No. of Flips: 548 time to process: 3 seconds.
uf250-04.cnf fulfilled No. of Restarts: 1092 No. of Flips: 3077 time to process: 4 seconds.
uf250-04.cnf fulfilled No. of Restarts: 3221 No. of Flips: 2251 time to process: 12 seconds.
uf250-04.cnf fulfilled No. of Restarts: 3887 No. of Flips: 4301 time to process: 14 seconds.
uf250-04.cnf fulfilled No. of Restarts: 1486 No. of Flips: 2187 time to process: 5 seconds.
uf250-04.cnf , deadline. Restarts: 4950
uf250-04.cnf fulfilled No. of Restarts: 1144 No. of Flips: 4385 time to process: 4 seconds.
uf250-04.cnf fulfilled No. of Restarts: 487 No. of Flips: 4300 time to process: 1 seconds.
uf250-04.cnf fulfilled No. of Restarts: 689 No. of Flips: 2977 time to process: 2 seconds.
uf250-04.cnf fulfilled No. of Restarts: 60 No. of Flips: 3513 time to process: 0 seconds.
uf250-04.cnf fulfilled No. of Restarts: 196 No. of Flips: 2482 time to process: 0 seconds.
uf250-04.cnf fulfilled No. of Restarts: 1542 No. of Flips: 3436 time to process: 5 seconds.
uf250-04.cnf , deadline. Restarts: 4950
uf250-04.cnf fulfilled No. of Restarts: 925 No. of Flips: 2364 time to process: 3 seconds.
uf250-04.cnf fulfilled No. of Restarts: 1406 No. of Flips: 863 time to process: 5 seconds.
uf250-04.cnf fulfilled No. of Restarts: 1150 No. of Flips: 2541 time to process: 4 seconds.
uf250-04.cnf fulfilled No. of Restarts: 1753 No. of Flips: 2101 time to process: 6 seconds.
uf250-04.cnf , deadline. Restarts: 4950
uf250-04.cnf fulfilled No. of Restarts: 1547 No. of Flips: 4059 time to process: 5 seconds.
uf250-04.cnf fulfilled No. of Restarts: 1142 No. of Flips: 4518 time to process: 4 seconds.
uf250-04.cnf , deadline. Restarts: 4950
uf250-04.cnf fulfilled No. of Restarts: 1401 No. of Flips: 1524 time to process: 5 seconds.
uf250-04.cnf fulfilled No. of Restarts: 896 No. of Flips: 4662 time to process: 3 seconds.
uf250-04.cnf , deadline. Restarts: 4950
uf250-04.cnf , deadline. Restarts: 4950
uf250-04.cnf fulfilled No. of Restarts: 4697 No. of Flips: 4225 time to process: 18 seconds.
uf250-04.cnf , deadline. Restarts: 4950
uf250-04.cnf , deadline. Restarts: 4950
uf250-04.cnf , deadline. Restarts: 4950
uf250-04.cnf fulfilled No. of Restarts: 503 No. of Flips: 1928 time to process: 1 seconds.
uf250-04.cnf fulfilled No. of Restarts: 57 No. of Flips: 2579 time to process: 0 seconds.
uf250-04.cnf fulfilled No. of Restarts: 3672 No. of Flips: 1076 time to process: 14 seconds.
uf250-04.cnf fulfilled No. of Restarts: 452 No. of Flips: 3324 time to process: 1 seconds.
uf250-04.cnf fulfilled No. of Restarts: 3692 No. of Flips: 1315 time to process: 14 seconds.
uf250-04.cnf fulfilled No. of Restarts: 4116 No. of Flips: 1891 time to process: 15 seconds.
uf250-04.cnf fulfilled No. of Restarts: 2825 No. of Flips: 1952 time to process: 10 seconds.
uf250-04.cnf fulfilled No. of Restarts: 1389 No. of Flips: 1779 time to process: 5 seconds.
uf250-04.cnf fulfilled No. of Restarts: 764 No. of Flips: 666 time to process: 2 seconds.
uf250-04.cnf fulfilled No. of Restarts: 3851 No. of Flips: 3858 time to process: 14 seconds.
uf250-04.cnf fulfilled No. of Restarts: 2650 No. of Flips: 2837 time to process: 10 seconds.
uf250-04.cnf fulfilled No. of Restarts: 3441 No. of Flips: 3482 time to process: 13 seconds.
uf250-04.cnf , deadline. Restarts: 4950
uf250-04.cnf fulfilled No. of Restarts: 1941 No. of Flips: 4155 time to process: 7 seconds.
uf250-04.cnf fulfilled No. of Restarts: 669 No. of Flips: 1498 time to process: 2 seconds.
uf250-04.cnf , deadline. Restarts: 4950
uf250-04.cnf fulfilled No. of Restarts: 4389 No. of Flips: 4349 time to process: 16 seconds.
uf250-04.cnf fulfilled No. of Restarts: 2198 No. of Flips: 4990 time to process: 8 seconds.
uf250-04.cnf fulfilled No. of Restarts: 4 No. of Flips: 4952 time to process: 0 seconds.
uf250-04.cnf fulfilled No. of Restarts: 3754 No. of Flips: 4988 time to process: 14 seconds.
uf250-04.cnf fulfilled No. of Restarts: 162 No. of Flips: 4056 time to process: 0 seconds.
uf250-04.cnf , deadline. Restarts: 4950
uf250-04.cnf , deadline. Restarts: 4950
uf250-04.cnf fulfilled No. of Restarts: 46 No. of Flips: 2908 time to process: 0 seconds.
uf250-04.cnf fulfilled No. of Restarts: 500 No. of Flips: 2011 time to process: 1 seconds.
uf250-04.cnf fulfilled No. of Restarts: 3804 No. of Flips: 2420 time to process: 14 seconds.
uf250-04.cnf fulfilled No. of Restarts: 2025 No. of Flips: 940 time to process: 7 seconds.
uf250-04.cnf fulfilled No. of Restarts: 3792 No. of Flips: 1881 time to process: 14 seconds.
uf250-04.cnf fulfilled No. of Restarts: 2215 No. of Flips: 3299 time to process: 8 seconds.
uf250-04.cnf fulfilled No. of Restarts: 1621 No. of Flips: 3433 time to process: 6 seconds.
uf250-04.cnf , deadline. Restarts: 4950
uf250-04.cnf fulfilled No. of Restarts: 4243 No. of Flips: 1776 time to process: 16 seconds.
uf250-04.cnf fulfilled No. of Restarts: 116 No. of Flips: 4799 time to process: 0 seconds.
uf250-04.cnf fulfilled No. of Restarts: 452 No. of Flips: 890 time to process: 1 seconds.
uf250-04.cnf , deadline. Restarts: 4950
uf250-04.cnf fulfilled No. of Restarts: 332 No. of Flips: 1137 time to process: 1 seconds.
uf250-04.cnf fulfilled No. of Restarts: 952 No. of Flips: 2188 time to process: 3 seconds.
uf250-04.cnf , deadline. Restarts: 4950
uf250-04.cnf fulfilled No. of Restarts: 589 No. of Flips: 1980 time to process: 2 seconds.
uf250-04.cnf fulfilled No. of Restarts: 2920 No. of Flips: 3200 time to process: 11 seconds.
uf250-04.cnf fulfilled No. of Restarts: 3709 No. of Flips: 3792 time to process: 14 seconds.
uf250-04.cnf fulfilled No. of Restarts: 575 No. of Flips: 3105 time to process: 2 seconds.
uf250-04.cnf fulfilled No. of Restarts: 1388 No. of Flips: 4654 time to process: 5 seconds.
uf250-04.cnf fulfilled No. of Restarts: 2826 No. of Flips: 3414 time to process: 10 seconds.
uf250-04.cnf fulfilled No. of Restarts: 244 No. of Flips: 1920 time to process: 0 seconds.
uf250-04.cnf fulfilled No. of Restarts: 1603 No. of Flips: 2251 time to process: 6 seconds.
uf250-04.cnf fulfilled No. of Restarts: 3642 No. of Flips: 3079 time to process: 14 seconds.
uf250-04.cnf fulfilled No. of Restarts: 724 No. of Flips: 3464 time to process: 2 seconds.
uf250-04.cnf fulfilled No. of Restarts: 2132 No. of Flips: 1348 time to process: 8 seconds.
uf250-04.cnf fulfilled No. of Restarts: 4362 No. of Flips: 4526 time to process: 16 seconds.
uf250-04.cnf fulfilled No. of Restarts: 534 No. of Flips: 2596 time to process: 2 seconds.
uf250-04.cnf fulfilled No. of Restarts: 1769 No. of Flips: 4059 time to process: 6 seconds.
uf250-04.cnf fulfilled No. of Restarts: 121 No. of Flips: 1995 time to process: 0 seconds.
uf250-04.cnf fulfilled No. of Restarts: 16 No. of Flips: 4907 time to process: 0 seconds.
uf250-04.cnf fulfilled No. of Restarts: 3285 No. of Flips: 1207 time to process: 12 seconds.
uf250-04.cnf fulfilled No. of Restarts: 214 No. of Flips: 3776 time to process: 0 seconds.
uf250-04.cnf fulfilled No. of Restarts: 1826 No. of Flips: 2100 time to process: 7 seconds.
uf250-04.cnf fulfilled No. of Restarts: 4352 No. of Flips: 3378 time to process: 16 seconds.
uf250-04.cnf fulfilled No. of Restarts: 394 No. of Flips: 4027 time to process: 1 seconds.
uf250-04.cnf fulfilled No. of Restarts: 1043 No. of Flips: 4910 time to process: 4 seconds.
uf250-04.cnf fulfilled No. of Restarts: 178 No. of Flips: 4231 time to process: 0 seconds.
uf250-04.cnf fulfilled No. of Restarts: 1874 No. of Flips: 1614 time to process: 7 seconds.
uf250-04.cnf fulfilled No. of Restarts: 2396 No. of Flips: 4868 time to process: 9 seconds.
uf250-04.cnf fulfilled No. of Restarts: 1375 No. of Flips: 3654 time to process: 5 seconds.
uf250-04.cnf fulfilled No. of Restarts: 2756 No. of Flips: 3389 time to process: 10 seconds.
uf250-04.cnf fulfilled No. of Restarts: 426 No. of Flips: 2462 time to process: 1 seconds.
uf250-04.cnf fulfilled No. of Restarts: 860 No. of Flips: 1227 time to process: 3 seconds.
uf250-04.cnf , deadline. Restarts: 4950
uf250-04.cnf , deadline. Restarts: 4950
uf250-04.cnf fulfilled No. of Restarts: 2700 No. of Flips: 4745 time to process: 10 seconds.
uf250-04.cnf fulfilled No. of Restarts: 912 No. of Flips: 1303 time to process: 3 seconds.
uf250-04.cnf fulfilled No. of Restarts: 103 No. of Flips: 4636 time to process: 0 seconds.
uf250-04.cnf fulfilled No. of Restarts: 4732 No. of Flips: 2364 time to process: 18 seconds.
uf250-04.cnf fulfilled No. of Restarts: 228 No. of Flips: 1386 time to process: 0 seconds.
uf250-04.cnf fulfilled No. of Restarts: 56 No. of Flips: 4324 time to process: 0 seconds.
uf250-04.cnf fulfilled No. of Restarts: 1501 No. of Flips: 798 time to process: 5 seconds.
uf250-04.cnf fulfilled No. of Restarts: 2938 No. of Flips: 1418 time to process: 11 seconds.
uf250-04.cnf , deadline. Restarts: 4950
uf250-04.cnf fulfilled No. of Restarts: 4858 No. of Flips: 3225 time to process: 18 seconds.
uf250-04.cnf fulfilled No. of Restarts: 1559 No. of Flips: 2568 time to process: 5 seconds.
uf250-04.cnf fulfilled No. of Restarts: 1323 No. of Flips: 1896 time to process: 5 seconds.
uf250-04.cnf fulfilled No. of Restarts: 4255 No. of Flips: 3008 time to process: 16 seconds.
uf250-04.cnf , deadline. Restarts: 4950
uf250-04.cnf fulfilled No. of Restarts: 4807 No. of Flips: 4057 time to process: 18 seconds.
uf250-04.cnf , deadline. Restarts: 4950
uf250-04.cnf fulfilled No. of Restarts: 4707 No. of Flips: 3312 time to process: 18 seconds.
uf250-04.cnf fulfilled No. of Restarts: 223 No. of Flips: 1122 time to process: 0 seconds.
uf250-04.cnf fulfilled No. of Restarts: 2496 No. of Flips: 3889 time to process: 9 seconds.
uf250-04.cnf fulfilled No. of Restarts: 1943 No. of Flips: 2943 time to process: 7 seconds.
uf250-04.cnf fulfilled No. of Restarts: 3612 No. of Flips: 3548 time to process: 13 seconds.
uf250-04.cnf , deadline. Restarts: 4950
uf250-04.cnf fulfilled No. of Restarts: 2665 No. of Flips: 1456 time to process: 10 seconds.
uf250-04.cnf , deadline. Restarts: 4950
uf250-04.cnf fulfilled No. of Restarts: 1826 No. of Flips: 4191 time to process: 7 seconds.
uf250-04.cnf fulfilled No. of Restarts: 207 No. of Flips: 1534 time to process: 0 seconds.
uf250-04.cnf fulfilled No. of Restarts: 4738 No. of Flips: 4699 time to process: 18 seconds.
uf250-04.cnf fulfilled No. of Restarts: 152 No. of Flips: 3954 time to process: 0 seconds.
uf250-04.cnf , deadline. Restarts: 4950
uf250-04.cnf fulfilled No. of Restarts: 2362 No. of Flips: 1885 time to process: 9 seconds.
uf250-04.cnf fulfilled No. of Restarts: 1152 No. of Flips: 3521 time to process: 4 seconds.
uf250-04.cnf fulfilled No. of Restarts: 2391 No. of Flips: 3561 time to process: 9 seconds.
uf250-04.cnf fulfilled No. of Restarts: 1956 No. of Flips: 3481 time to process: 7 seconds.
uf250-04.cnf fulfilled No. of Restarts: 4388 No. of Flips: 3035 time to process: 16 seconds.
uf250-04.cnf , deadline. Restarts: 4950
uf250-04.cnf , deadline. Restarts: 4950
uf250-04.cnf fulfilled No. of Restarts: 291 No. of Flips: 1546 time to process: 1 seconds.
uf250-04.cnf fulfilled No. of Restarts: 7 No. of Flips: 1287 time to process: 0 seconds.
uf250-04.cnf , deadline. Restarts: 4950
uf250-04.cnf fulfilled No. of Restarts: 184 No. of Flips: 4050 time to process: 0 seconds.
uf250-04.cnf fulfilled No. of Restarts: 1083 No. of Flips: 4131 time to process: 4 seconds.
uf250-04.cnf fulfilled No. of Restarts: 4924 No. of Flips: 3548 time to process: 18 seconds.
uf250-04.cnf , deadline. Restarts: 4950
uf250-04.cnf , deadline. Restarts: 4950
uf250-04.cnf fulfilled No. of Restarts: 834 No. of Flips: 4056 time to process: 3 seconds.
uf250-04.cnf fulfilled No. of Restarts: 863 No. of Flips: 2962 time to process: 3 seconds.
uf250-04.cnf fulfilled No. of Restarts: 565 No. of Flips: 4832 time to process: 2 seconds.
uf250-04.cnf fulfilled No. of Restarts: 3362 No. of Flips: 1900 time to process: 12 seconds.
uf250-04.cnf fulfilled No. of Restarts: 1321 No. of Flips: 1863 time to process: 5 seconds.
uf250-04.cnf fulfilled No. of Restarts: 1542 No. of Flips: 4191 time to process: 5 seconds.
uf250-04.cnf fulfilled No. of Restarts: 3102 No. of Flips: 3040 time to process: 11 seconds.
uf250-04.cnf fulfilled No. of Restarts: 3375 No. of Flips: 2724 time to process: 12 seconds.
uf250-04.cnf fulfilled No. of Restarts: 1133 No. of Flips: 3840 time to process: 4 seconds.
uf250-04.cnf fulfilled No. of Restarts: 34 No. of Flips: 1527 time to process: 0 seconds.
uf250-04.cnf fulfilled No. of Restarts: 1831 No. of Flips: 3097 time to process: 7 seconds.
uf250-04.cnf , deadline. Restarts: 4950
uf250-04.cnf , deadline. Restarts: 4950
uf250-04.cnf fulfilled No. of Restarts: 19 No. of Flips: 2007 time to process: 0 seconds.
uf250-04.cnf fulfilled No. of Restarts: 88 No. of Flips: 3361 time to process: 0 seconds.
uf250-04.cnf fulfilled No. of Restarts: 3304 No. of Flips: 789 time to process: 12 seconds.
uf250-04.cnf fulfilled No. of Restarts: 1998 No. of Flips: 2671 time to process: 7 seconds.
uf250-04.cnf fulfilled No. of Restarts: 66 No. of Flips: 3264 time to process: 0 seconds.
uf250-04.cnf fulfilled No. of Restarts: 727 No. of Flips: 2904 time to process: 2 seconds.
uf250-04.cnf fulfilled No. of Restarts: 4440 No. of Flips: 2929 time to process: 17 seconds.
uf250-04.cnf fulfilled No. of Restarts: 3883 No. of Flips: 4583 time to process: 15 seconds.
uf250-04.cnf , deadline. Restarts: 4950
uf250-04.cnf fulfilled No. of Restarts: 1211 No. of Flips: 3790 time to process: 4 seconds.
uf250-04.cnf , deadline. Restarts: 4950
uf250-04.cnf fulfilled No. of Restarts: 4060 No. of Flips: 2657 time to process: 15 seconds.
uf250-04.cnf fulfilled No. of Restarts: 1555 No. of Flips: 1719 time to process: 5 seconds.
uf250-04.cnf fulfilled No. of Restarts: 507 No. of Flips: 2850 time to process: 1 seconds.
uf250-04.cnf fulfilled No. of Restarts: 1578 No. of Flips: 1972 time to process: 6 seconds.
uf250-04.cnf fulfilled No. of Restarts: 3600 No. of Flips: 1065 time to process: 13 seconds.
uf250-04.cnf fulfilled No. of Restarts: 928 No. of Flips: 4076 time to process: 3 seconds.
uf250-04.cnf fulfilled No. of Restarts: 2361 No. of Flips: 1662 time to process: 9 seconds.
uf250-04.cnf fulfilled No. of Restarts: 1635 No. of Flips: 4858 time to process: 6 seconds.
uf250-04.cnf fulfilled No. of Restarts: 2808 No. of Flips: 2787 time to process: 10 seconds.
uf250-04.cnf fulfilled No. of Restarts: 4009 No. of Flips: 3645 time to process: 15 seconds.
uf250-04.cnf fulfilled No. of Restarts: 4071 No. of Flips: 1320 time to process: 15 seconds.
uf250-04.cnf fulfilled No. of Restarts: 4115 No. of Flips: 3151 time to process: 15 seconds.
uf250-04.cnf fulfilled No. of Restarts: 677 No. of Flips: 3575 time to process: 2 seconds.
uf250-04.cnf fulfilled No. of Restarts: 3111 No. of Flips: 3886 time to process: 11 seconds.
uf250-04.cnf fulfilled No. of Restarts: 1321 No. of Flips: 3031 time to process: 5 seconds.
uf250-04.cnf fulfilled No. of Restarts: 2400 No. of Flips: 673 time to process: 9 seconds.
uf250-04.cnf fulfilled No. of Restarts: 3641 No. of Flips: 1233 time to process: 13 seconds.
uf250-04.cnf , deadline. Restarts: 4950
uf250-04.cnf , deadline. Restarts: 4950
uf250-04.cnf fulfilled No. of Restarts: 168 No. of Flips: 3534 time to process: 0 seconds.
uf250-04.cnf , deadline. Restarts: 4950
uf250-04.cnf fulfilled No. of Restarts: 3339 No. of Flips: 4715 time to process: 12 seconds.
uf250-04.cnf fulfilled No. of Restarts: 378 No. of Flips: 4806 time to process: 1 seconds.
uf250-04.cnf fulfilled No. of Restarts: 1275 No. of Flips: 2548 time to process: 4 seconds.
uf250-04.cnf fulfilled No. of Restarts: 868 No. of Flips: 1219 time to process: 3 seconds.
uf250-04.cnf , deadline. Restarts: 4950
uf250-04.cnf fulfilled No. of Restarts: 2089 No. of Flips: 3132 time to process: 8 seconds.
uf250-04.cnf fulfilled No. of Restarts: 146 No. of Flips: 4832 time to process: 0 seconds.
uf250-04.cnf fulfilled No. of Restarts: 1419 No. of Flips: 2406 time to process: 5 seconds.
uf250-04.cnf , deadline. Restarts: 4950
uf250-04.cnf fulfilled No. of Restarts: 213 No. of Flips: 3046 time to process: 0 seconds.
uf250-04.cnf , deadline. Restarts: 4950
uf250-04.cnf , deadline. Restarts: 4950
uf250-04.cnf fulfilled No. of Restarts: 3519 No. of Flips: 3066 time to process: 13 seconds.
uf250-04.cnf fulfilled No. of Restarts: 4458 No. of Flips: 4039 time to process: 17 seconds.
uf250-04.cnf , deadline. Restarts: 4950
uf250-04.cnf , deadline. Restarts: 4950
uf250-04.cnf fulfilled No. of Restarts: 2715 No. of Flips: 2313 time to process: 10 seconds.
uf250-04.cnf fulfilled No. of Restarts: 148 No. of Flips: 1809 time to process: 0 seconds.
uf250-04.cnf fulfilled No. of Restarts: 1498 No. of Flips: 1911 time to process: 5 seconds.
uf250-04.cnf , deadline. Restarts: 4950
uf250-04.cnf , deadline. Restarts: 4950
uf250-04.cnf fulfilled No. of Restarts: 1708 No. of Flips: 2839 time to process: 6 seconds.
uf250-04.cnf fulfilled No. of Restarts: 4667 No. of Flips: 2232 time to process: 17 seconds.
uf250-04.cnf fulfilled No. of Restarts: 1072 No. of Flips: 3352 time to process: 4 seconds.
uf250-04.cnf fulfilled No. of Restarts: 540 No. of Flips: 2814 time to process: 2 seconds.
uf250-04.cnf , deadline. Restarts: 4950
uf250-04.cnf fulfilled No. of Restarts: 1068 No. of Flips: 3582 time to process: 4 seconds.
uf250-04.cnf , deadline. Restarts: 4950
uf250-04.cnf fulfilled No. of Restarts: 571 No. of Flips: 4765 time to process: 2 seconds.
uf250-04.cnf , deadline. Restarts: 4950
uf250-04.cnf , deadline. Restarts: 4950
uf250-04.cnf , deadline. Restarts: 4950
uf250-04.cnf fulfilled No. of Restarts: 859 No. of Flips: 4135 time to process: 3 seconds.
uf250-04.cnf fulfilled No. of Restarts: 2112 No. of Flips: 2405 time to process: 8 seconds.
uf250-04.cnf fulfilled No. of Restarts: 689 No. of Flips: 661 time to process: 2 seconds.
uf250-04.cnf fulfilled No. of Restarts: 638 No. of Flips: 1740 time to process: 2 seconds.
uf250-04.cnf , deadline. Restarts: 4950
uf250-04.cnf fulfilled No. of Restarts: 96 No. of Flips: 2415 time to process: 0 seconds.
uf250-04.cnf fulfilled No. of Restarts: 1744 No. of Flips: 2819 time to process: 6 seconds.
uf250-04.cnf fulfilled No. of Restarts: 2391 No. of Flips: 2802 time to process: 9 seconds.
uf250-04.cnf fulfilled No. of Restarts: 1325 No. of Flips: 875 time to process: 5 seconds.
uf250-04.cnf , deadline. Restarts: 4950
uf250-04.cnf , deadline. Restarts: 4950
uf250-04.cnf fulfilled No. of Restarts: 1034 No. of Flips: 3122 time to process: 3 seconds.
uf250-04.cnf fulfilled No. of Restarts: 4066 No. of Flips: 790 time to process: 15 seconds.
uf250-04.cnf fulfilled No. of Restarts: 825 No. of Flips: 2839 time to process: 3 seconds.
uf250-04.cnf fulfilled No. of Restarts: 31 No. of Flips: 2309 time to process: 0 seconds.
uf250-04.cnf fulfilled No. of Restarts: 1671 No. of Flips: 4415 time to process: 6 seconds.
uf250-04.cnf , deadline. Restarts: 4950
uf250-04.cnf fulfilled No. of Restarts: 3524 No. of Flips: 1858 time to process: 13 seconds.
uf250-04.cnf fulfilled No. of Restarts: 252 No. of Flips: 2086 time to process: 0 seconds.
uf250-04.cnf fulfilled No. of Restarts: 2553 No. of Flips: 4461 time to process: 9 seconds.
uf250-04.cnf fulfilled No. of Restarts: 2580 No. of Flips: 3609 time to process: 10 seconds.
uf250-04.cnf fulfilled No. of Restarts: 3143 No. of Flips: 4841 time to process: 12 seconds.
uf250-04.cnf fulfilled No. of Restarts: 3960 No. of Flips: 2004 time to process: 15 seconds.
uf250-04.cnf fulfilled No. of Restarts: 418 No. of Flips: 2511 time to process: 1 seconds.
uf250-04.cnf fulfilled No. of Restarts: 4650 No. of Flips: 1983 time to process: 17 seconds.
uf250-04.cnf fulfilled No. of Restarts: 3826 No. of Flips: 4272 time to process: 14 seconds.
uf250-04.cnf fulfilled No. of Restarts: 1654 No. of Flips: 4078 time to process: 6 seconds.
uf250-04.cnf fulfilled No. of Restarts: 1297 No. of Flips: 3212 time to process: 4 seconds.
uf250-04.cnf fulfilled No. of Restarts: 267 No. of Flips: 3586 time to process: 1 seconds.
uf250-04.cnf , deadline. Restarts: 4950
uf250-04.cnf fulfilled No. of Restarts: 25 No. of Flips: 2086 time to process: 0 seconds.
uf250-04.cnf fulfilled No. of Restarts: 2241 No. of Flips: 587 time to process: 8 seconds.
uf250-04.cnf fulfilled No. of Restarts: 2378 No. of Flips: 4352 time to process: 9 seconds.
uf250-04.cnf fulfilled No. of Restarts: 2914 No. of Flips: 3583 time to process: 11 seconds.
uf250-04.cnf fulfilled No. of Restarts: 3369 No. of Flips: 1586 time to process: 12 seconds.
uf250-04.cnf , deadline. Restarts: 4950
uf250-04.cnf , deadline. Restarts: 4950
uf250-04.cnf , deadline. Restarts: 4950
uf250-04.cnf fulfilled No. of Restarts: 3678 No. of Flips: 1998 time to process: 14 seconds.
uf250-04.cnf fulfilled No. of Restarts: 1248 No. of Flips: 4966 time to process: 4 seconds.
uf250-04.cnf fulfilled No. of Restarts: 1687 No. of Flips: 3725 time to process: 6 seconds.
uf250-04.cnf , deadline. Restarts: 4950
uf250-04.cnf fulfilled No. of Restarts: 1163 No. of Flips: 2237 time to process: 4 seconds.
uf250-04.cnf fulfilled No. of Restarts: 408 No. of Flips: 3112 time to process: 1 seconds.
uf250-04.cnf fulfilled No. of Restarts: 2851 No. of Flips: 2169 time to process: 10 seconds.
uf250-04.cnf , deadline. Restarts: 4950
uf250-04.cnf fulfilled No. of Restarts: 2385 No. of Flips: 2763 time to process: 9 seconds.
uf250-04.cnf , deadline. Restarts: 4950
uf250-04.cnf fulfilled No. of Restarts: 2977 No. of Flips: 4377 time to process: 11 seconds.
uf250-04.cnf fulfilled No. of Restarts: 2965 No. of Flips: 2786 time to process: 11 seconds.
uf250-04.cnf fulfilled No. of Restarts: 1071 No. of Flips: 3482 time to process: 4 seconds.
uf250-04.cnf , deadline. Restarts: 4950
uf250-04.cnf fulfilled No. of Restarts: 2326 No. of Flips: 2926 time to process: 8 seconds.
uf250-04.cnf fulfilled No. of Restarts: 944 No. of Flips: 1309 time to process: 3 seconds.
uf250-04.cnf fulfilled No. of Restarts: 1305 No. of Flips: 4318 time to process: 5 seconds.
uf250-04.cnf fulfilled No. of Restarts: 2010 No. of Flips: 2365 time to process: 7 seconds.
uf250-04.cnf fulfilled No. of Restarts: 3657 No. of Flips: 2988 time to process: 14 seconds.
uf250-04.cnf fulfilled No. of Restarts: 1240 No. of Flips: 2277 time to process: 4 seconds.
uf250-04.cnf fulfilled No. of Restarts: 1176 No. of Flips: 1089 time to process: 4 seconds.
uf250-04.cnf fulfilled No. of Restarts: 265 No. of Flips: 2244 time to process: 1 seconds.
uf250-04.cnf , deadline. Restarts: 4950
uf250-04.cnf fulfilled No. of Restarts: 1742 No. of Flips: 3471 time to process: 6 seconds.
uf250-04.cnf fulfilled No. of Restarts: 4037 No. of Flips: 3679 time to process: 15 seconds.
uf250-04.cnf , deadline. Restarts: 4950
uf250-04.cnf , deadline. Restarts: 4950
uf250-04.cnf fulfilled No. of Restarts: 4008 No. of Flips: 1506 time to process: 15 seconds.
uf250-04.cnf fulfilled No. of Restarts: 2969 No. of Flips: 4521 time to process: 11 seconds.
uf250-04.cnf fulfilled No. of Restarts: 2991 No. of Flips: 1250 time to process: 11 seconds.
uf250-04.cnf fulfilled No. of Restarts: 2076 No. of Flips: 4764 time to process: 8 seconds.
uf250-04.cnf fulfilled No. of Restarts: 3412 No. of Flips: 1145 time to process: 13 seconds.
uf250-04.cnf , deadline. Restarts: 4950
uf250-04.cnf , deadline. Restarts: 4950
uf250-04.cnf , deadline. Restarts: 4950
uf250-04.cnf fulfilled No. of Restarts: 1028 No. of Flips: 3288 time to process: 3 seconds.
uf250-04.cnf fulfilled No. of Restarts: 4397 No. of Flips: 4961 time to process: 16 seconds.
uf250-04.cnf fulfilled No. of Restarts: 1441 No. of Flips: 4686 time to process: 5 seconds.
uf250-04.cnf , deadline. Restarts: 4950
uf250-04.cnf fulfilled No. of Restarts: 941 No. of Flips: 674 time to process: 3 seconds.
uf250-04.cnf fulfilled No. of Restarts: 1721 No. of Flips: 1277 time to process: 6 seconds.
uf250-04.cnf fulfilled No. of Restarts: 4717 No. of Flips: 1177 time to process: 18 seconds.
uf250-04.cnf fulfilled No. of Restarts: 1434 No. of Flips: 4631 time to process: 5 seconds.
uf250-04.cnf fulfilled No. of Restarts: 467 No. of Flips: 4179 time to process: 1 seconds.
uf250-04.cnf fulfilled No. of Restarts: 1989 No. of Flips: 3686 time to process: 7 seconds.
uf250-04.cnf fulfilled No. of Restarts: 148 No. of Flips: 4960 time to process: 0 seconds.
uf250-04.cnf fulfilled No. of Restarts: 613 No. of Flips: 1788 time to process: 2 seconds.
uf250-04.cnf fulfilled No. of Restarts: 521 No. of Flips: 3931 time to process: 2 seconds.
uf250-04.cnf fulfilled No. of Restarts: 668 No. of Flips: 3133 time to process: 2 seconds.
uf250-04.cnf , deadline. Restarts: 4950
uf250-04.cnf , deadline. Restarts: 4950
uf250-04.cnf , deadline. Restarts: 4950
uf250-04.cnf fulfilled No. of Restarts: 747 No. of Flips: 1304 time to process: 2 seconds.
uf250-04.cnf fulfilled No. of Restarts: 180 No. of Flips: 2809 time to process: 0 seconds.
uf250-04.cnf fulfilled No. of Restarts: 4794 No. of Flips: 2027 time to process: 18 seconds.
uf250-04.cnf , deadline. Restarts: 4950
uf250-04.cnf fulfilled No. of Restarts: 4001 No. of Flips: 2036 time to process: 15 seconds.
uf250-04.cnf fulfilled No. of Restarts: 2846 No. of Flips: 3565 time to process: 10 seconds.
uf250-04.cnf fulfilled No. of Restarts: 784 No. of Flips: 2164 time to process: 3 seconds.
uf250-04.cnf , deadline. Restarts: 4950
uf250-04.cnf fulfilled No. of Restarts: 3288 No. of Flips: 1617 time to process: 12 seconds.
uf250-04.cnf fulfilled No. of Restarts: 681 No. of Flips: 2446 time to process: 2 seconds.
uf250-04.cnf fulfilled No. of Restarts: 32 No. of Flips: 1127 time to process: 0 seconds.
uf250-04.cnf fulfilled No. of Restarts: 3856 No. of Flips: 3625 time to process: 14 seconds.
uf250-04.cnf fulfilled No. of Restarts: 969 No. of Flips: 4249 time to process: 3 seconds.
uf250-04.cnf fulfilled No. of Restarts: 2296 No. of Flips: 1200 time to process: 8 seconds.
uf250-04.cnf fulfilled No. of Restarts: 2833 No. of Flips: 2942 time to process: 10 seconds.
uf250-04.cnf fulfilled No. of Restarts: 1606 No. of Flips: 1458 time to process: 6 seconds.
uf250-04.cnf fulfilled No. of Restarts: 485 No. of Flips: 4768 time to process: 1 seconds.
uf250-04.cnf fulfilled No. of Restarts: 4437 No. of Flips: 920 time to process: 17 seconds.
uf250-04.cnf fulfilled No. of Restarts: 152 No. of Flips: 4404 time to process: 0 seconds.
uf250-04.cnf fulfilled No. of Restarts: 906 No. of Flips: 1631 time to process: 3 seconds.
uf250-04.cnf fulfilled No. of Restarts: 527 No. of Flips: 4512 time to process: 2 seconds.
uf250-04.cnf fulfilled No. of Restarts: 4685 No. of Flips: 1591 time to process: 18 seconds.
uf250-04.cnf fulfilled No. of Restarts: 3073 No. of Flips: 1272 time to process: 11 seconds.
uf250-04.cnf fulfilled No. of Restarts: 322 No. of Flips: 2697 time to process: 1 seconds.
uf250-04.cnf fulfilled No. of Restarts: 1963 No. of Flips: 4997 time to process: 7 seconds.
uf250-04.cnf fulfilled No. of Restarts: 1848 No. of Flips: 4321 time to process: 7 seconds.
uf250-04.cnf fulfilled No. of Restarts: 1647 No. of Flips: 3124 time to process: 6 seconds.
uf250-04.cnf fulfilled No. of Restarts: 1574 No. of Flips: 3007 time to process: 6 seconds.
uf250-04.cnf , deadline. Restarts: 4950
uf250-04.cnf fulfilled No. of Restarts: 4066 No. of Flips: 4865 time to process: 15 seconds.
uf250-04.cnf fulfilled No. of Restarts: 2571 No. of Flips: 4836 time to process: 9 seconds.
uf250-04.cnf fulfilled No. of Restarts: 1220 No. of Flips: 3204 time to process: 4 seconds.
uf250-04.cnf fulfilled No. of Restarts: 977 No. of Flips: 2899 time to process: 3 seconds.
uf250-04.cnf fulfilled No. of Restarts: 1395 No. of Flips: 1880 time to process: 5 seconds.
uf250-04.cnf fulfilled No. of Restarts: 4367 No. of Flips: 4849 time to process: 16 seconds.
uf250-04.cnf fulfilled No. of Restarts: 2794 No. of Flips: 2205 time to process: 10 seconds.
uf250-04.cnf fulfilled No. of Restarts: 1194 No. of Flips: 1495 time to process: 4 seconds.
uf250-04.cnf fulfilled No. of Restarts: 1898 No. of Flips: 3344 time to process: 7 seconds.
uf250-04.cnf fulfilled No. of Restarts: 980 No. of Flips: 1354 time to process: 3 seconds.
uf250-04.cnf fulfilled No. of Restarts: 2954 No. of Flips: 1376 time to process: 11 seconds.
uf250-04.cnf , deadline. Restarts: 4950
uf250-04.cnf , deadline. Restarts: 4950
uf250-04.cnf fulfilled No. of Restarts: 1938 No. of Flips: 2154 time to process: 7 seconds.
uf250-04.cnf fulfilled No. of Restarts: 1571 No. of Flips: 4503 time to process: 6 seconds.
uf250-04.cnf fulfilled No. of Restarts: 3120 No. of Flips: 3935 time to process: 12 seconds.
uf250-04.cnf fulfilled No. of Restarts: 2466 No. of Flips: 4369 time to process: 9 seconds.
uf250-04.cnf fulfilled No. of Restarts: 4350 No. of Flips: 936 time to process: 16 seconds.
uf250-04.cnf fulfilled No. of Restarts: 1073 No. of Flips: 4917 time to process: 4 seconds.
uf250-04.cnf fulfilled No. of Restarts: 1137 No. of Flips: 4431 time to process: 4 seconds.
uf250-04.cnf fulfilled No. of Restarts: 1023 No. of Flips: 4764 time to process: 3 seconds.
uf250-04.cnf , deadline. Restarts: 4950
uf250-04.cnf fulfilled No. of Restarts: 2597 No. of Flips: 1111 time to process: 9 seconds.
uf250-04.cnf , deadline. Restarts: 4950
uf250-04.cnf fulfilled No. of Restarts: 1376 No. of Flips: 4325 time to process: 5 seconds.
uf250-04.cnf fulfilled No. of Restarts: 2996 No. of Flips: 4428 time to process: 11 seconds.
uf250-04.cnf fulfilled No. of Restarts: 311 No. of Flips: 2180 time to process: 1 seconds.
uf250-04.cnf fulfilled No. of Restarts: 2661 No. of Flips: 4994 time to process: 10 seconds.
uf250-04.cnf fulfilled No. of Restarts: 1928 No. of Flips: 1270 time to process: 7 seconds.
uf250-04.cnf fulfilled No. of Restarts: 4856 No. of Flips: 3613 time to process: 18 seconds.
uf250-04.cnf fulfilled No. of Restarts: 2526 No. of Flips: 1763 time to process: 9 seconds.
uf250-04.cnf , deadline. Restarts: 4950
uf250-04.cnf fulfilled No. of Restarts: 4306 No. of Flips: 4589 time to process: 16 seconds.
uf250-04.cnf fulfilled No. of Restarts: 2280 No. of Flips: 2062 time to process: 8 seconds.
uf250-04.cnf fulfilled No. of Restarts: 2069 No. of Flips: 3012 time to process: 8 seconds.
uf250-04.cnf fulfilled No. of Restarts: 1509 No. of Flips: 3151 time to process: 5 seconds.
uf250-04.cnf , deadline. Restarts: 4950
uf250-04.cnf fulfilled No. of Restarts: 4183 No. of Flips: 2086 time to process: 16 seconds.
uf250-04.cnf , deadline. Restarts: 4950
uf250-04.cnf fulfilled No. of Restarts: 4092 No. of Flips: 2059 time to process: 15 seconds.
uf250-04.cnf , deadline. Restarts: 4950
uf250-04.cnf fulfilled No. of Restarts: 1300 No. of Flips: 3873 time to process: 5 seconds.
uf250-04.cnf fulfilled No. of Restarts: 3733 No. of Flips: 3140 time to process: 14 seconds.
uf250-04.cnf fulfilled No. of Restarts: 3227 No. of Flips: 3457 time to process: 12 seconds.
uf250-04.cnf fulfilled No. of Restarts: 1510 No. of Flips: 4330 time to process: 5 seconds.
uf250-04.cnf fulfilled No. of Restarts: 2102 No. of Flips: 1066 time to process: 8 seconds.
uf250-04.cnf fulfilled No. of Restarts: 239 No. of Flips: 3091 time to process: 0 seconds.
uf250-04.cnf fulfilled No. of Restarts: 2521 No. of Flips: 2380 time to process: 9 seconds.
uf250-04.cnf , deadline. Restarts: 4950
uf250-04.cnf fulfilled No. of Restarts: 2191 No. of Flips: 2498 time to process: 8 seconds.
uf250-04.cnf fulfilled No. of Restarts: 4080 No. of Flips: 4557 time to process: 15 seconds.
uf250-04.cnf fulfilled No. of Restarts: 1682 No. of Flips: 4424 time to process: 6 seconds.
uf250-04.cnf fulfilled No. of Restarts: 316 No. of Flips: 3649 time to process: 1 seconds.
uf250-04.cnf fulfilled No. of Restarts: 2158 No. of Flips: 679 time to process: 8 seconds.
uf250-04.cnf fulfilled No. of Restarts: 2291 No. of Flips: 3795 time to process: 8 seconds.
uf250-04.cnf fulfilled No. of Restarts: 1821 No. of Flips: 1674 time to process: 6 seconds.
uf250-04.cnf fulfilled No. of Restarts: 2416 No. of Flips: 1988 time to process: 9 seconds.
uf250-04.cnf fulfilled No. of Restarts: 901 No. of Flips: 4821 time to process: 3 seconds.
uf250-04.cnf fulfilled No. of Restarts: 3727 No. of Flips: 2498 time to process: 14 seconds.
uf250-04.cnf fulfilled No. of Restarts: 1240 No. of Flips: 3679 time to process: 4 seconds.
uf250-04.cnf , deadline. Restarts: 4950
uf250-04.cnf fulfilled No. of Restarts: 3989 No. of Flips: 4935 time to process: 15 seconds.
uf250-04.cnf fulfilled No. of Restarts: 3143 No. of Flips: 1623 time to process: 12 seconds.
uf250-04.cnf fulfilled No. of Restarts: 954 No. of Flips: 2569 time to process: 3 seconds.
uf250-04.cnf , deadline. Restarts: 4950
uf250-04.cnf fulfilled No. of Restarts: 778 No. of Flips: 1530 time to process: 2 seconds.
uf250-04.cnf fulfilled No. of Restarts: 2889 No. of Flips: 3371 time to process: 11 seconds.
uf250-04.cnf fulfilled No. of Restarts: 1193 No. of Flips: 3449 time to process: 4 seconds.
uf250-04.cnf fulfilled No. of Restarts: 3121 No. of Flips: 1590 time to process: 11 seconds.
uf250-04.cnf , deadline. Restarts: 4950
uf250-04.cnf , deadline. Restarts: 4950
uf250-04.cnf fulfilled No. of Restarts: 1402 No. of Flips: 4367 time to process: 5 seconds.
uf250-04.cnf fulfilled No. of Restarts: 3125 No. of Flips: 3581 time to process: 12 seconds.
uf250-04.cnf , deadline. Restarts: 4950
uf250-04.cnf fulfilled No. of Restarts: 3028 No. of Flips: 2556 time to process: 11 seconds.
uf250-04.cnf fulfilled No. of Restarts: 4063 No. of Flips: 4180 time to process: 15 seconds.
uf250-04.cnf , deadline. Restarts: 4950
uf250-04.cnf fulfilled No. of Restarts: 2246 No. of Flips: 3811 time to process: 8 seconds.
uf250-04.cnf fulfilled No. of Restarts: 304 No. of Flips: 4588 time to process: 1 seconds.
uf250-04.cnf fulfilled No. of Restarts: 4203 No. of Flips: 4573 time to process: 16 seconds.
uf250-04.cnf fulfilled No. of Restarts: 1771 No. of Flips: 2658 time to process: 6 seconds.
uf250-04.cnf fulfilled No. of Restarts: 878 No. of Flips: 3498 time to process: 3 seconds.
uf250-04.cnf fulfilled No. of Restarts: 2852 No. of Flips: 3750 time to process: 10 seconds.
uf250-04.cnf fulfilled No. of Restarts: 4783 No. of Flips: 4957 time to process: 18 seconds.
uf250-04.cnf fulfilled No. of Restarts: 2986 No. of Flips: 2971 time to process: 11 seconds.
uf250-04.cnf fulfilled No. of Restarts: 1124 No. of Flips: 1892 time to process: 4 seconds.
uf250-04.cnf fulfilled No. of Restarts: 3703 No. of Flips: 4908 time to process: 14 seconds.
uf250-04.cnf fulfilled No. of Restarts: 1766 No. of Flips: 3635 time to process: 6 seconds.
uf250-04.cnf fulfilled No. of Restarts: 875 No. of Flips: 4096 time to process: 3 seconds.
uf250-04.cnf fulfilled No. of Restarts: 685 No. of Flips: 3082 time to process: 2 seconds.
uf250-04.cnf fulfilled No. of Restarts: 1742 No. of Flips: 1677 time to process: 6 seconds.
uf250-04.cnf fulfilled No. of Restarts: 659 No. of Flips: 4744 time to process: 2 seconds.
uf250-04.cnf fulfilled No. of Restarts: 779 No. of Flips: 2984 time to process: 2 seconds.
uf250-04.cnf fulfilled No. of Restarts: 2460 No. of Flips: 1665 time to process: 9 seconds.
uf250-04.cnf fulfilled No. of Restarts: 4587 No. of Flips: 2321 time to process: 17 seconds.
uf250-04.cnf fulfilled No. of Restarts: 4449 No. of Flips: 3529 time to process: 17 seconds.
uf250-04.cnf , deadline. Restarts: 4950
uf250-04.cnf , deadline. Restarts: 4950
uf250-04.cnf , deadline. Restarts: 4950
uf250-04.cnf , deadline. Restarts: 4950
uf250-04.cnf , deadline. Restarts: 4950
uf250-04.cnf fulfilled No. of Restarts: 303 No. of Flips: 2607 time to process: 1 seconds.
uf250-04.cnf , deadline. Restarts: 4950
uf250-04.cnf , deadline. Restarts: 4950
uf250-04.cnf fulfilled No. of Restarts: 809 No. of Flips: 4504 time to process: 3 seconds.
uf250-04.cnf fulfilled No. of Restarts: 2869 No. of Flips: 2978 time to process: 11 seconds.
uf250-04.cnf fulfilled No. of Restarts: 876 No. of Flips: 2125 time to process: 3 seconds.
uf250-04.cnf fulfilled No. of Restarts: 59 No. of Flips: 2856 time to process: 0 seconds.
uf250-04.cnf , deadline. Restarts: 4950
uf250-04.cnf fulfilled No. of Restarts: 3282 No. of Flips: 3645 time to process: 12 seconds.
uf250-04.cnf fulfilled No. of Restarts: 2531 No. of Flips: 2041 time to process: 9 seconds.
uf250-04.cnf fulfilled No. of Restarts: 2619 No. of Flips: 3099 time to process: 10 seconds.
uf250-04.cnf fulfilled No. of Restarts: 4865 No. of Flips: 3324 time to process: 18 seconds.
uf250-04.cnf fulfilled No. of Restarts: 380 No. of Flips: 3638 time to process: 1 seconds.
uf250-04.cnf fulfilled No. of Restarts: 494 No. of Flips: 942 time to process: 1 seconds.
uf250-04.cnf fulfilled No. of Restarts: 3330 No. of Flips: 2591 time to process: 12 seconds.
uf250-04.cnf fulfilled No. of Restarts: 3355 No. of Flips: 1396 time to process: 12 seconds.
uf250-04.cnf fulfilled No. of Restarts: 4192 No. of Flips: 1003 time to process: 16 seconds.
uf250-04.cnf fulfilled No. of Restarts: 2784 No. of Flips: 3525 time to process: 10 seconds.
uf250-04.cnf fulfilled No. of Restarts: 2325 No. of Flips: 3578 time to process: 8 seconds.
uf250-04.cnf fulfilled No. of Restarts: 4692 No. of Flips: 2406 time to process: 18 seconds.
uf250-04.cnf fulfilled No. of Restarts: 2273 No. of Flips: 4504 time to process: 8 seconds.
uf250-04.cnf , deadline. Restarts: 4950
uf250-04.cnf , deadline. Restarts: 4950
uf250-04.cnf fulfilled No. of Restarts: 2046 No. of Flips: 4497 time to process: 7 seconds.
uf250-04.cnf fulfilled No. of Restarts: 1559 No. of Flips: 2872 time to process: 5 seconds.
uf250-04.cnf fulfilled No. of Restarts: 771 No. of Flips: 4092 time to process: 2 seconds.
uf250-04.cnf , deadline. Restarts: 4950
uf250-04.cnf fulfilled No. of Restarts: 3026 No. of Flips: 4802 time to process: 11 seconds.
uf250-04.cnf fulfilled No. of Restarts: 1181 No. of Flips: 2197 time to process: 4 seconds.
uf250-04.cnf fulfilled No. of Restarts: 2258 No. of Flips: 4318 time to process: 8 seconds.
uf250-04.cnf fulfilled No. of Restarts: 3994 No. of Flips: 3329 time to process: 15 seconds.
uf250-04.cnf fulfilled No. of Restarts: 3402 No. of Flips: 2439 time to process: 13 seconds.
uf250-04.cnf fulfilled No. of Restarts: 241 No. of Flips: 2441 time to process: 0 seconds.
uf250-04.cnf fulfilled No. of Restarts: 1104 No. of Flips: 3522 time to process: 4 seconds.
uf250-04.cnf fulfilled No. of Restarts: 245 No. of Flips: 3939 time to process: 0 seconds.
uf250-04.cnf fulfilled No. of Restarts: 428 No. of Flips: 3953 time to process: 1 seconds.
uf250-04.cnf fulfilled No. of Restarts: 2329 No. of Flips: 3158 time to process: 8 seconds.
uf250-04.cnf , deadline. Restarts: 4950
uf250-04.cnf fulfilled No. of Restarts: 140 No. of Flips: 987 time to process: 0 seconds.
uf250-04.cnf fulfilled No. of Restarts: 1961 No. of Flips: 2518 time to process: 7 seconds.
uf250-04.cnf fulfilled No. of Restarts: 1848 No. of Flips: 1172 time to process: 7 seconds.
uf250-04.cnf fulfilled No. of Restarts: 2061 No. of Flips: 4714 time to process: 7 seconds.
uf250-04.cnf fulfilled No. of Restarts: 214 No. of Flips: 3982 time to process: 0 seconds.
uf250-04.cnf fulfilled No. of Restarts: 3576 No. of Flips: 4848 time to process: 13 seconds.
uf250-04.cnf , deadline. Restarts: 4950
uf250-04.cnf fulfilled No. of Restarts: 20 No. of Flips: 2016 time to process: 0 seconds.
uf250-04.cnf , deadline. Restarts: 4950
uf250-04.cnf fulfilled No. of Restarts: 2154 No. of Flips: 1609 time to process: 9 seconds.
uf250-04.cnf fulfilled No. of Restarts: 655 No. of Flips: 2306 time to process: 3 seconds.
uf250-04.cnf fulfilled No. of Restarts: 180 No. of Flips: 2869 time to process: 0 seconds.
uf250-04.cnf fulfilled No. of Restarts: 611 No. of Flips: 4271 time to process: 2 seconds.
uf250-04.cnf fulfilled No. of Restarts: 342 No. of Flips: 4661 time to process: 1 seconds.
uf250-04.cnf , deadline. Restarts: 4950
uf250-04.cnf fulfilled No. of Restarts: 2931 No. of Flips: 1882 time to process: 12 seconds.
uf250-04.cnf , deadline. Restarts: 4950
uf250-04.cnf , deadline. Restarts: 4950
uf250-04.cnf fulfilled No. of Restarts: 427 No. of Flips: 2515 time to process: 1 seconds.
uf250-04.cnf fulfilled No. of Restarts: 826 No. of Flips: 3148 time to process: 3 seconds.
uf250-04.cnf fulfilled No. of Restarts: 2742 No. of Flips: 1374 time to process: 11 seconds.
uf250-04.cnf fulfilled No. of Restarts: 2657 No. of Flips: 3974 time to process: 11 seconds.
uf250-04.cnf , deadline. Restarts: 4950
uf250-04.cnf fulfilled No. of Restarts: 1760 No. of Flips: 961 time to process: 7 seconds.
uf250-04.cnf , deadline. Restarts: 4950
uf250-04.cnf , deadline. Restarts: 4950
uf250-04.cnf fulfilled No. of Restarts: 3232 No. of Flips: 2278 time to process: 13 seconds.
uf250-04.cnf , deadline. Restarts: 4950
uf250-04.cnf , deadline. Restarts: 4950
uf250-04.cnf fulfilled No. of Restarts: 1354 No. of Flips: 4237 time to process: 5 seconds.
uf250-04.cnf , deadline. Restarts: 4950
uf250-04.cnf fulfilled No. of Restarts: 4179 No. of Flips: 3721 time to process: 18 seconds.
uf250-04.cnf fulfilled No. of Restarts: 145 No. of Flips: 2789 time to process: 0 seconds.
uf250-04.cnf fulfilled No. of Restarts: 652 No. of Flips: 1456 time to process: 3 seconds.
uf250-04.cnf fulfilled No. of Restarts: 614 No. of Flips: 4100 time to process: 2 seconds.
uf250-04.cnf fulfilled No. of Restarts: 885 No. of Flips: 2187 time to process: 4 seconds.
uf250-04.cnf fulfilled No. of Restarts: 381 No. of Flips: 4888 time to process: 1 seconds.
uf250-04.cnf fulfilled No. of Restarts: 4813 No. of Flips: 3344 time to process: 21 seconds.
uf250-04.cnf , deadline. Restarts: 4950
uf250-04.cnf fulfilled No. of Restarts: 4018 No. of Flips: 2672 time to process: 17 seconds.
uf250-04.cnf fulfilled No. of Restarts: 1166 No. of Flips: 2781 time to process: 5 seconds.
uf250-04.cnf fulfilled No. of Restarts: 201 No. of Flips: 1968 time to process: 0 seconds.
uf250-04.cnf fulfilled No. of Restarts: 706 No. of Flips: 4571 time to process: 3 seconds.
uf250-04.cnf fulfilled No. of Restarts: 4327 No. of Flips: 3235 time to process: 18 seconds.
uf250-04.cnf , deadline. Restarts: 4950
uf250-04.cnf , deadline. Restarts: 4950
uf250-04.cnf fulfilled No. of Restarts: 2824 No. of Flips: 1057 time to process: 12 seconds.
uf250-04.cnf , deadline. Restarts: 4950
uf250-04.cnf fulfilled No. of Restarts: 478 No. of Flips: 1319 time to process: 2 seconds.
uf250-04.cnf fulfilled No. of Restarts: 359 No. of Flips: 4423 time to process: 1 seconds.
uf250-04.cnf fulfilled No. of Restarts: 2891 No. of Flips: 3569 time to process: 12 seconds.
uf250-04.cnf , deadline. Restarts: 4950
uf250-04.cnf fulfilled No. of Restarts: 806 No. of Flips: 2984 time to process: 3 seconds.
uf250-04.cnf fulfilled No. of Restarts: 273 No. of Flips: 1269 time to process: 1 seconds.
uf250-04.cnf fulfilled No. of Restarts: 108 No. of Flips: 2438 time to process: 0 seconds.
uf250-04.cnf fulfilled No. of Restarts: 4846 No. of Flips: 2695 time to process: 20 seconds.
uf250-04.cnf fulfilled No. of Restarts: 468 No. of Flips: 2026 time to process: 2 seconds.
uf250-04.cnf fulfilled No. of Restarts: 3251 No. of Flips: 1616 time to process: 14 seconds.
uf250-04.cnf , deadline. Restarts: 4950
uf250-04.cnf , deadline. Restarts: 4950
uf250-04.cnf fulfilled No. of Restarts: 244 No. of Flips: 1172 time to process: 1 seconds.
uf250-04.cnf fulfilled No. of Restarts: 3152 No. of Flips: 2603 time to process: 15 seconds.
uf250-04.cnf fulfilled No. of Restarts: 3592 No. of Flips: 1254 time to process: 18 seconds.
uf250-04.cnf fulfilled No. of Restarts: 4161 No. of Flips: 2279 time to process: 17 seconds.
uf250-04.cnf fulfilled No. of Restarts: 3354 No. of Flips: 4631 time to process: 14 seconds.
uf250-04.cnf fulfilled No. of Restarts: 646 No. of Flips: 4231 time to process: 2 seconds.
uf250-04.cnf fulfilled No. of Restarts: 1416 No. of Flips: 2761 time to process: 6 seconds.
uf250-04.cnf fulfilled No. of Restarts: 859 No. of Flips: 4230 time to process: 3 seconds.
uf250-04.cnf fulfilled No. of Restarts: 1168 No. of Flips: 2715 time to process: 5 seconds.
uf250-04.cnf fulfilled No. of Restarts: 1371 No. of Flips: 3870 time to process: 6 seconds.
uf250-04.cnf fulfilled No. of Restarts: 2257 No. of Flips: 1697 time to process: 9 seconds.
uf250-04.cnf fulfilled No. of Restarts: 2015 No. of Flips: 1746 time to process: 8 seconds.
uf250-04.cnf , deadline. Restarts: 4950
uf250-04.cnf fulfilled No. of Restarts: 1944 No. of Flips: 3041 time to process: 8 seconds.
uf250-04.cnf , deadline. Restarts: 4950
uf250-04.cnf fulfilled No. of Restarts: 8 No. of Flips: 3646 time to process: 0 seconds.
uf250-04.cnf fulfilled No. of Restarts: 3458 No. of Flips: 2415 time to process: 14 seconds.
uf250-04.cnf fulfilled No. of Restarts: 2006 No. of Flips: 2249 time to process: 8 seconds.
uf250-04.cnf fulfilled No. of Restarts: 4305 No. of Flips: 3788 time to process: 18 seconds.
uf250-04.cnf , deadline. Restarts: 4950
uf250-04.cnf , deadline. Restarts: 4950
uf250-04.cnf fulfilled No. of Restarts: 41 No. of Flips: 4117 time to process: 0 seconds.
uf250-04.cnf fulfilled No. of Restarts: 4238 No. of Flips: 2486 time to process: 18 seconds.
uf250-04.cnf fulfilled No. of Restarts: 132 No. of Flips: 4876 time to process: 0 seconds.
uf250-04.cnf fulfilled No. of Restarts: 1331 No. of Flips: 2515 time to process: 5 seconds.
uf250-04.cnf , deadline. Restarts: 4950
uf250-04.cnf fulfilled No. of Restarts: 3900 No. of Flips: 2832 time to process: 16 seconds.
uf250-04.cnf fulfilled No. of Restarts: 1146 No. of Flips: 2267 time to process: 5 seconds.
uf250-04.cnf , deadline. Restarts: 4950
uf250-04.cnf fulfilled No. of Restarts: 2727 No. of Flips: 2796 time to process: 11 seconds.
uf250-04.cnf fulfilled No. of Restarts: 1425 No. of Flips: 3371 time to process: 6 seconds.
uf250-04.cnf fulfilled No. of Restarts: 4236 No. of Flips: 2674 time to process: 18 seconds.
uf250-04.cnf fulfilled No. of Restarts: 395 No. of Flips: 4624 time to process: 1 seconds.
uf250-04.cnf fulfilled No. of Restarts: 3017 No. of Flips: 4062 time to process: 13 seconds.
uf250-04.cnf , deadline. Restarts: 4950
uf250-04.cnf fulfilled No. of Restarts: 116 No. of Flips: 2349 time to process: 0 seconds.
uf250-04.cnf fulfilled No. of Restarts: 231 No. of Flips: 1694 time to process: 1 seconds.
uf250-04.cnf fulfilled No. of Restarts: 1844 No. of Flips: 3278 time to process: 8 seconds.
uf250-04.cnf fulfilled No. of Restarts: 4164 No. of Flips: 1569 time to process: 17 seconds.
uf250-04.cnf fulfilled No. of Restarts: 1859 No. of Flips: 2873 time to process: 11 seconds.
uf250-04.cnf fulfilled No. of Restarts: 2141 No. of Flips: 4125 time to process: 11 seconds.
uf250-04.cnf fulfilled No. of Restarts: 3459 No. of Flips: 1075 time to process: 14 seconds.
uf250-04.cnf fulfilled No. of Restarts: 1604 No. of Flips: 4711 time to process: 7 seconds.
uf250-04.cnf fulfilled No. of Restarts: 1225 No. of Flips: 3547 time to process: 5 seconds.
uf250-04.cnf , deadline. Restarts: 4950
uf250-04.cnf fulfilled No. of Restarts: 888 No. of Flips: 4522 time to process: 3 seconds.
uf250-04.cnf fulfilled No. of Restarts: 2916 No. of Flips: 1271 time to process: 12 seconds.
uf250-04.cnf fulfilled No. of Restarts: 39 No. of Flips: 3593 time to process: 0 seconds.
uf250-04.cnf fulfilled No. of Restarts: 388 No. of Flips: 3048 time to process: 1 seconds.
uf250-04.cnf fulfilled No. of Restarts: 461 No. of Flips: 3779 time to process: 2 seconds.
uf250-04.cnf fulfilled No. of Restarts: 2067 No. of Flips: 2582 time to process: 9 seconds.
uf250-04.cnf fulfilled No. of Restarts: 2699 No. of Flips: 3708 time to process: 11 seconds.
uf250-04.cnf fulfilled No. of Restarts: 648 No. of Flips: 2170 time to process: 2 seconds.
uf250-04.cnf fulfilled No. of Restarts: 30 No. of Flips: 4596 time to process: 0 seconds.
uf250-04.cnf fulfilled No. of Restarts: 984 No. of Flips: 3015 time to process: 4 seconds.
uf250-04.cnf , deadline. Restarts: 4950
uf250-04.cnf fulfilled No. of Restarts: 2378 No. of Flips: 2191 time to process: 10 seconds.
uf250-04.cnf , deadline. Restarts: 4950
uf250-04.cnf fulfilled No. of Restarts: 3418 No. of Flips: 1824 time to process: 14 seconds.
uf250-04.cnf fulfilled No. of Restarts: 579 No. of Flips: 1879 time to process: 2 seconds.
uf250-04.cnf fulfilled No. of Restarts: 1294 No. of Flips: 2073 time to process: 5 seconds.
uf250-04.cnf , deadline. Restarts: 4950
uf250-04.cnf fulfilled No. of Restarts: 1560 No. of Flips: 2825 time to process: 6 seconds.
uf250-04.cnf fulfilled No. of Restarts: 1467 No. of Flips: 2926 time to process: 6 seconds.
uf250-04.cnf fulfilled No. of Restarts: 73 No. of Flips: 3128 time to process: 0 seconds.
uf250-04.cnf fulfilled No. of Restarts: 1523 No. of Flips: 2077 time to process: 6 seconds.
uf250-04.cnf , deadline. Restarts: 4950
uf250-04.cnf fulfilled No. of Restarts: 3306 No. of Flips: 4121 time to process: 14 seconds.
uf250-04.cnf fulfilled No. of Restarts: 1202 No. of Flips: 4168 time to process: 5 seconds.
uf250-04.cnf fulfilled No. of Restarts: 1961 No. of Flips: 3225 time to process: 8 seconds.
uf250-04.cnf fulfilled No. of Restarts: 4118 No. of Flips: 3518 time to process: 17 seconds.
uf250-04.cnf fulfilled No. of Restarts: 501 No. of Flips: 4721 time to process: 2 seconds.
uf250-04.cnf , deadline. Restarts: 4950
uf250-04.cnf , deadline. Restarts: 4950
uf250-04.cnf fulfilled No. of Restarts: 1219 No. of Flips: 2749 time to process: 5 seconds.
uf250-04.cnf fulfilled No. of Restarts: 273 No. of Flips: 2180 time to process: 1 seconds.
uf250-04.cnf fulfilled No. of Restarts: 2004 No. of Flips: 2195 time to process: 8 seconds.
uf250-04.cnf fulfilled No. of Restarts: 2662 No. of Flips: 3335 time to process: 11 seconds.
uf250-04.cnf fulfilled No. of Restarts: 1762 No. of Flips: 3527 time to process: 7 seconds.
uf250-04.cnf fulfilled No. of Restarts: 4362 No. of Flips: 3838 time to process: 18 seconds.
uf250-04.cnf , deadline. Restarts: 4950
uf250-04.cnf fulfilled No. of Restarts: 3380 No. of Flips: 2203 time to process: 14 seconds.
uf250-04.cnf fulfilled No. of Restarts: 417 No. of Flips: 3456 time to process: 1 seconds.
uf250-04.cnf fulfilled No. of Restarts: 1900 No. of Flips: 2164 time to process: 8 seconds.
uf250-04.cnf , deadline. Restarts: 4950
uf250-04.cnf fulfilled No. of Restarts: 4927 No. of Flips: 4574 time to process: 23 seconds.
uf250-04.cnf , deadline. Restarts: 4950
uf250-04.cnf fulfilled No. of Restarts: 2281 No. of Flips: 1741 time to process: 9 seconds.
uf250-04.cnf fulfilled No. of Restarts: 1381 No. of Flips: 3891 time to process: 5 seconds.
uf250-04.cnf fulfilled No. of Restarts: 2224 No. of Flips: 2815 time to process: 9 seconds.
uf250-04.cnf fulfilled No. of Restarts: 3142 No. of Flips: 2025 time to process: 13 seconds.
uf250-04.cnf fulfilled No. of Restarts: 1829 No. of Flips: 2922 time to process: 7 seconds.
uf250-04.cnf fulfilled No. of Restarts: 3972 No. of Flips: 4467 time to process: 16 seconds.
uf250-04.cnf fulfilled No. of Restarts: 3922 No. of Flips: 1334 time to process: 16 seconds.
uf250-04.cnf , deadline. Restarts: 4950
uf250-04.cnf fulfilled No. of Restarts: 1903 No. of Flips: 2891 time to process: 8 seconds.
uf250-04.cnf , deadline. Restarts: 4950
uf250-04.cnf fulfilled No. of Restarts: 2823 No. of Flips: 2269 time to process: 11 seconds.
uf250-04.cnf fulfilled No. of Restarts: 1919 No. of Flips: 4510 time to process: 8 seconds.
uf250-04.cnf fulfilled No. of Restarts: 31 No. of Flips: 3240 time to process: 0 seconds.
uf250-04.cnf fulfilled No. of Restarts: 684 No. of Flips: 2320 time to process: 3 seconds.
uf250-04.cnf fulfilled No. of Restarts: 1300 No. of Flips: 4449 time to process: 5 seconds.
uf250-04.cnf fulfilled No. of Restarts: 69 No. of Flips: 2173 time to process: 0 seconds.
uf250-04.cnf , deadline. Restarts: 4950
uf250-04.cnf fulfilled No. of Restarts: 4363 No. of Flips: 2693 time to process: 18 seconds.
uf250-04.cnf fulfilled No. of Restarts: 2652 No. of Flips: 1005 time to process: 11 seconds.
uf250-04.cnf fulfilled No. of Restarts: 2892 No. of Flips: 4372 time to process: 12 seconds.
uf250-04.cnf fulfilled No. of Restarts: 1450 No. of Flips: 2414 time to process: 6 seconds.
uf250-04.cnf fulfilled No. of Restarts: 3681 No. of Flips: 3451 time to process: 15 seconds.
uf250-04.cnf fulfilled No. of Restarts: 1165 No. of Flips: 2718 time to process: 4 seconds.
uf250-04.cnf fulfilled No. of Restarts: 593 No. of Flips: 1593 time to process: 2 seconds.
uf250-04.cnf , deadline. Restarts: 4950
uf250-04.cnf fulfilled No. of Restarts: 1524 No. of Flips: 1474 time to process: 6 seconds.
uf250-04.cnf , deadline. Restarts: 4950
uf250-04.cnf fulfilled No. of Restarts: 325 No. of Flips: 3806 time to process: 1 seconds.
uf250-04.cnf fulfilled No. of Restarts: 2086 No. of Flips: 2083 time to process: 8 seconds.
uf250-04.cnf fulfilled No. of Restarts: 82 No. of Flips: 1858 time to process: 0 seconds.
uf250-04.cnf fulfilled No. of Restarts: 4073 No. of Flips: 1797 time to process: 17 seconds.
uf250-04.cnf , deadline. Restarts: 4950
uf250-04.cnf fulfilled No. of Restarts: 4590 No. of Flips: 3321 time to process: 19 seconds.
uf250-04.cnf fulfilled No. of Restarts: 1207 No. of Flips: 1254 time to process: 5 seconds.
uf250-04.cnf fulfilled No. of Restarts: 1135 No. of Flips: 1502 time to process: 5 seconds.
uf250-04.cnf fulfilled No. of Restarts: 1907 No. of Flips: 4019 time to process: 8 seconds.
uf250-04.cnf fulfilled No. of Restarts: 918 No. of Flips: 3307 time to process: 3 seconds.
uf250-04.cnf fulfilled No. of Restarts: 651 No. of Flips: 2720 time to process: 2 seconds.
uf250-04.cnf , deadline. Restarts: 4950
uf250-04.cnf fulfilled No. of Restarts: 1165 No. of Flips: 1629 time to process: 4 seconds.
uf250-04.cnf , deadline. Restarts: 4950
uf250-04.cnf fulfilled No. of Restarts: 862 No. of Flips: 2150 time to process: 3 seconds.
uf250-04.cnf fulfilled No. of Restarts: 269 No. of Flips: 2645 time to process: 1 seconds.
uf250-04.cnf fulfilled No. of Restarts: 643 No. of Flips: 1490 time to process: 2 seconds.
uf250-04.cnf fulfilled No. of Restarts: 1330 No. of Flips: 3249 time to process: 5 seconds.
uf250-04.cnf , deadline. Restarts: 4950
uf250-04.cnf , deadline. Restarts: 4950
uf250-04.cnf fulfilled No. of Restarts: 4559 No. of Flips: 4380 time to process: 19 seconds.
uf250-04.cnf fulfilled No. of Restarts: 1135 No. of Flips: 3312 time to process: 4 seconds.
uf250-04.cnf fulfilled No. of Restarts: 766 No. of Flips: 2471 time to process: 3 seconds.
uf250-04.cnf fulfilled No. of Restarts: 3680 No. of Flips: 1398 time to process: 15 seconds.
uf250-04.cnf fulfilled No. of Restarts: 172 No. of Flips: 2981 time to process: 0 seconds.
uf250-04.cnf , deadline. Restarts: 4950
uf250-04.cnf fulfilled No. of Restarts: 1317 No. of Flips: 4899 time to process: 5 seconds.
uf250-04.cnf fulfilled No. of Restarts: 4688 No. of Flips: 2646 time to process: 19 seconds.
uf250-04.cnf fulfilled No. of Restarts: 3925 No. of Flips: 4330 time to process: 16 seconds.
uf250-04.cnf fulfilled No. of Restarts: 1201 No. of Flips: 1247 time to process: 5 seconds.
uf250-04.cnf fulfilled No. of Restarts: 1473 No. of Flips: 3906 time to process: 6 seconds.
uf250-04.cnf fulfilled No. of Restarts: 3315 No. of Flips: 1781 time to process: 14 seconds.
uf250-04.cnf fulfilled No. of Restarts: 216 No. of Flips: 4406 time to process: 0 seconds.
uf250-04.cnf , deadline. Restarts: 4950
uf250-04.cnf , deadline. Restarts: 4950
uf250-04.cnf , deadline. Restarts: 4950
uf250-04.cnf , deadline. Restarts: 4950
uf250-04.cnf fulfilled No. of Restarts: 2259 No. of Flips: 3411 time to process: 9 seconds.
uf250-04.cnf fulfilled No. of Restarts: 2917 No. of Flips: 3944 time to process: 12 seconds.
uf250-04.cnf fulfilled No. of Restarts: 4794 No. of Flips: 2143 time to process: 20 seconds.
uf250-04.cnf fulfilled No. of Restarts: 3114 No. of Flips: 3408 time to process: 13 seconds.
uf250-04.cnf fulfilled No. of Restarts: 3931 No. of Flips: 4518 time to process: 16 seconds.
uf250-04.cnf , deadline. Restarts: 4950
uf250-04.cnf , deadline. Restarts: 4950
uf250-04.cnf fulfilled No. of Restarts: 1591 No. of Flips: 1868 time to process: 6 seconds.
uf250-04.cnf fulfilled No. of Restarts: 1806 No. of Flips: 3293 time to process: 7 seconds.
uf250-04.cnf fulfilled No. of Restarts: 657 No. of Flips: 1647 time to process: 2 seconds.
uf250-04.cnf fulfilled No. of Restarts: 2497 No. of Flips: 2005 time to process: 10 seconds.
uf250-04.cnf , deadline. Restarts: 4950
uf250-04.cnf fulfilled No. of Restarts: 2607 No. of Flips: 3122 time to process: 11 seconds.
uf250-04.cnf , deadline. Restarts: 4950
uf250-04.cnf , deadline. Restarts: 4950
uf250-04.cnf fulfilled No. of Restarts: 4550 No. of Flips: 4127 time to process: 19 seconds.
uf250-04.cnf , deadline. Restarts: 4950
uf250-04.cnf fulfilled No. of Restarts: 4524 No. of Flips: 4521 time to process: 19 seconds.
uf250-04.cnf fulfilled No. of Restarts: 737 No. of Flips: 2200 time to process: 3 seconds.
uf250-04.cnf fulfilled No. of Restarts: 271 No. of Flips: 3588 time to process: 1 seconds.
uf250-04.cnf fulfilled No. of Restarts: 591 No. of Flips: 2036 time to process: 2 seconds.
uf250-04.cnf fulfilled No. of Restarts: 4888 No. of Flips: 4599 time to process: 20 seconds.
uf250-04.cnf , deadline. Restarts: 4950
uf250-04.cnf fulfilled No. of Restarts: 1576 No. of Flips: 3379 time to process: 6 seconds.
uf250-04.cnf , deadline. Restarts: 4950
uf250-04.cnf fulfilled No. of Restarts: 250 No. of Flips: 4617 time to process: 1 seconds.
uf250-04.cnf fulfilled No. of Restarts: 2302 No. of Flips: 976 time to process: 9 seconds.
uf250-04.cnf fulfilled No. of Restarts: 1180 No. of Flips: 3468 time to process: 4 seconds.
uf250-04.cnf fulfilled No. of Restarts: 143 No. of Flips: 1955 time to process: 0 seconds.
uf250-04.cnf fulfilled No. of Restarts: 836 No. of Flips: 4028 time to process: 3 seconds.
uf250-04.cnf fulfilled No. of Restarts: 22 No. of Flips: 1661 time to process: 0 seconds.
uf250-04.cnf fulfilled No. of Restarts: 927 No. of Flips: 3622 time to process: 3 seconds.
uf250-04.cnf fulfilled No. of Restarts: 2584 No. of Flips: 4741 time to process: 10 seconds.
uf250-04.cnf , deadline. Restarts: 4950
uf250-04.cnf fulfilled No. of Restarts: 4437 No. of Flips: 890 time to process: 17 seconds.
uf250-04.cnf fulfilled No. of Restarts: 667 No. of Flips: 1326 time to process: 2 seconds.
uf250-04.cnf fulfilled No. of Restarts: 300 No. of Flips: 1945 time to process: 1 seconds.
uf250-04.cnf , deadline. Restarts: 4950
uf250-04.cnf fulfilled No. of Restarts: 3319 No. of Flips: 4806 time to process: 13 seconds.
uf250-04.cnf fulfilled No. of Restarts: 2559 No. of Flips: 2017 time to process: 10 seconds.
uf250-04.cnf fulfilled No. of Restarts: 2434 No. of Flips: 2987 time to process: 9 seconds.
uf250-04.cnf fulfilled No. of Restarts: 979 No. of Flips: 1059 time to process: 4 seconds.
uf250-04.cnf fulfilled No. of Restarts: 2326 No. of Flips: 4001 time to process: 9 seconds.
uf250-04.cnf fulfilled No. of Restarts: 2949 No. of Flips: 2529 time to process: 12 seconds.
uf250-04.cnf , deadline. Restarts: 4950
uf250-04.cnf fulfilled No. of Restarts: 1956 No. of Flips: 3922 time to process: 8 seconds.
uf250-04.cnf fulfilled No. of Restarts: 1380 No. of Flips: 909 time to process: 5 seconds.
uf250-04.cnf fulfilled No. of Restarts: 371 No. of Flips: 4575 time to process: 1 seconds.
uf250-04.cnf fulfilled No. of Restarts: 591 No. of Flips: 1701 time to process: 2 seconds.
uf250-04.cnf fulfilled No. of Restarts: 2003 No. of Flips: 1702 time to process: 8 seconds.
uf250-04.cnf , deadline. Restarts: 4950
uf250-04.cnf fulfilled No. of Restarts: 2906 No. of Flips: 1357 time to process: 11 seconds.
uf250-04.cnf , deadline. Restarts: 4950
uf250-04.cnf fulfilled No. of Restarts: 1485 No. of Flips: 3460 time to process: 6 seconds.
uf250-04.cnf , deadline. Restarts: 4950
uf250-04.cnf fulfilled No. of Restarts: 3423 No. of Flips: 3189 time to process: 14 seconds.
uf250-04.cnf fulfilled No. of Restarts: 1051 No. of Flips: 4591 time to process: 4 seconds.
uf250-04.cnf fulfilled No. of Restarts: 141 No. of Flips: 2292 time to process: 0 seconds.
uf250-04.cnf fulfilled No. of Restarts: 954 No. of Flips: 2382 time to process: 4 seconds.
uf250-04.cnf fulfilled No. of Restarts: 20 No. of Flips: 3994 time to process: 0 seconds.
uf250-04.cnf , deadline. Restarts: 4950
uf250-04.cnf fulfilled No. of Restarts: 238 No. of Flips: 2982 time to process: 1 seconds.
uf250-04.cnf fulfilled No. of Restarts: 2399 No. of Flips: 4300 time to process: 9 seconds.
uf250-04.cnf fulfilled No. of Restarts: 3247 No. of Flips: 4692 time to process: 13 seconds.
uf250-04.cnf fulfilled No. of Restarts: 3441 No. of Flips: 2575 time to process: 13 seconds.
uf250-04.cnf fulfilled No. of Restarts: 1126 No. of Flips: 3397 time to process: 4 seconds.
uf250-04.cnf fulfilled No. of Restarts: 620 No. of Flips: 3664 time to process: 2 seconds.
uf250-04.cnf fulfilled No. of Restarts: 211 No. of Flips: 2783 time to process: 0 seconds.
uf250-04.cnf fulfilled No. of Restarts: 1151 No. of Flips: 1690 time to process: 4 seconds.
uf250-04.cnf fulfilled No. of Restarts: 1865 No. of Flips: 4255 time to process: 7 seconds.
uf250-04.cnf fulfilled No. of Restarts: 768 No. of Flips: 4635 time to process: 3 seconds.
uf250-04.cnf fulfilled No. of Restarts: 361 No. of Flips: 4289 time to process: 1 seconds.
uf250-04.cnf fulfilled No. of Restarts: 344 No. of Flips: 2033 time to process: 1 seconds.
uf250-04.cnf fulfilled No. of Restarts: 2669 No. of Flips: 3522 time to process: 11 seconds.
uf250-04.cnf , deadline. Restarts: 4950
uf250-04.cnf fulfilled No. of Restarts: 3701 No. of Flips: 4069 time to process: 14 seconds.
uf250-04.cnf fulfilled No. of Restarts: 3858 No. of Flips: 2349 time to process: 15 seconds.
uf250-04.cnf fulfilled No. of Restarts: 4003 No. of Flips: 1895 time to process: 16 seconds.
uf250-04.cnf fulfilled No. of Restarts: 2694 No. of Flips: 4873 time to process: 10 seconds.
uf250-04.cnf fulfilled No. of Restarts: 4685 No. of Flips: 2525 time to process: 18 seconds.
uf250-04.cnf fulfilled No. of Restarts: 4394 No. of Flips: 3729 time to process: 17 seconds.
uf250-04.cnf fulfilled No. of Restarts: 4888 No. of Flips: 1627 time to process: 19 seconds.
uf250-04.cnf fulfilled No. of Restarts: 346 No. of Flips: 2201 time to process: 1 seconds.
uf250-04.cnf , deadline. Restarts: 4950
uf250-04.cnf fulfilled No. of Restarts: 2436 No. of Flips: 1520 time to process: 10 seconds.
uf250-04.cnf , deadline. Restarts: 4950
uf250-04.cnf fulfilled No. of Restarts: 1342 No. of Flips: 3291 time to process: 5 seconds.
uf250-04.cnf fulfilled No. of Restarts: 3460 No. of Flips: 3352 time to process: 14 seconds.
uf250-04.cnf fulfilled No. of Restarts: 2905 No. of Flips: 1458 time to process: 11 seconds.
uf250-04.cnf fulfilled No. of Restarts: 1279 No. of Flips: 1925 time to process: 5 seconds.
uf250-04.cnf , deadline. Restarts: 4950
uf250-04.cnf fulfilled No. of Restarts: 1617 No. of Flips: 3044 time to process: 6 seconds.
uf250-04.cnf , deadline. Restarts: 4950
uf250-04.cnf fulfilled No. of Restarts: 1634 No. of Flips: 1812 time to process: 6 seconds.
uf250-04.cnf fulfilled No. of Restarts: 3990 No. of Flips: 2651 time to process: 16 seconds.
uf250-04.cnf fulfilled No. of Restarts: 704 No. of Flips: 4504 time to process: 3 seconds.
uf250-04.cnf , deadline. Restarts: 4950
uf250-04.cnf fulfilled No. of Restarts: 797 No. of Flips: 1345 time to process: 3 seconds.
uf250-04.cnf fulfilled No. of Restarts: 2821 No. of Flips: 2061 time to process: 11 seconds.
uf250-04.cnf fulfilled No. of Restarts: 1667 No. of Flips: 4156 time to process: 6 seconds.
uf250-04.cnf , deadline. Restarts: 4950
uf250-04.cnf fulfilled No. of Restarts: 818 No. of Flips: 3035 time to process: 3 seconds.
uf250-04.cnf fulfilled No. of Restarts: 3346 No. of Flips: 2956 time to process: 13 seconds.
uf250-04.cnf fulfilled No. of Restarts: 2128 No. of Flips: 1655 time to process: 8 seconds.
uf250-04.cnf fulfilled No. of Restarts: 4004 No. of Flips: 1403 time to process: 16 seconds.
uf250-04.cnf fulfilled No. of Restarts: 3580 No. of Flips: 2263 time to process: 14 seconds.
uf250-04.cnf fulfilled No. of Restarts: 2119 No. of Flips: 1690 time to process: 8 seconds.
uf250-04.cnf fulfilled No. of Restarts: 834 No. of Flips: 3666 time to process: 3 seconds.
uf250-04.cnf fulfilled No. of Restarts: 2327 No. of Flips: 1808 time to process: 10 seconds.
uf250-04.cnf fulfilled No. of Restarts: 1244 No. of Flips: 2189 time to process: 5 seconds.
uf250-04.cnf fulfilled No. of Restarts: 1413 No. of Flips: 1941 time to process: 5 seconds.
uf250-04.cnf fulfilled No. of Restarts: 565 No. of Flips: 1318 time to process: 2 seconds.
uf250-04.cnf fulfilled No. of Restarts: 988 No. of Flips: 1984 time to process: 4 seconds.
uf250-04.cnf fulfilled No. of Restarts: 3808 No. of Flips: 4107 time to process: 15 seconds.
uf250-04.cnf , deadline. Restarts: 4950
uf250-04.cnf fulfilled No. of Restarts: 904 No. of Flips: 3629 time to process: 3 seconds.
uf250-04.cnf fulfilled No. of Restarts: 850 No. of Flips: 1762 time to process: 3 seconds.
uf250-04.cnf fulfilled No. of Restarts: 1791 No. of Flips: 1986 time to process: 7 seconds.
uf250-04.cnf fulfilled No. of Restarts: 320 No. of Flips: 3507 time to process: 1 seconds.
uf250-04.cnf , deadline. Restarts: 4950
uf250-04.cnf fulfilled No. of Restarts: 852 No. of Flips: 1537 time to process: 3 seconds.
uf250-04.cnf fulfilled No. of Restarts: 1064 No. of Flips: 2397 time to process: 4 seconds.
uf250-04.cnf fulfilled No. of Restarts: 37 No. of Flips: 3431 time to process: 0 seconds.
uf250-04.cnf , deadline. Restarts: 4950
uf250-04.cnf fulfilled No. of Restarts: 132 No. of Flips: 2260 time to process: 0 seconds.
uf250-04.cnf fulfilled No. of Restarts: 2463 No. of Flips: 3650 time to process: 10 seconds.
uf250-04.cnf fulfilled No. of Restarts: 3681 No. of Flips: 4190 time to process: 14 seconds.
uf250-04.cnf , deadline. Restarts: 4950
uf250-04.cnf fulfilled No. of Restarts: 3443 No. of Flips: 2559 time to process: 14 seconds.
uf250-04.cnf fulfilled No. of Restarts: 1080 No. of Flips: 2259 time to process: 4 seconds.
uf250-04.cnf fulfilled No. of Restarts: 3692 No. of Flips: 3818 time to process: 15 seconds.
uf250-04.cnf fulfilled No. of Restarts: 178 No. of Flips: 2772 time to process: 0 seconds.
uf250-04.cnf fulfilled No. of Restarts: 563 No. of Flips: 1902 time to process: 2 seconds.
uf250-04.cnf , deadline. Restarts: 4950
uf250-04.cnf fulfilled No. of Restarts: 1881 No. of Flips: 1170 time to process: 7 seconds.
uf250-04.cnf fulfilled No. of Restarts: 2470 No. of Flips: 2429 time to process: 9 seconds.
uf250-04.cnf fulfilled No. of Restarts: 636 No. of Flips: 877 time to process: 2 seconds.
uf250-04.cnf , deadline. Restarts: 4950
uf250-04.cnf fulfilled No. of Restarts: 1882 No. of Flips: 4285 time to process: 8 seconds.
uf250-04.cnf fulfilled No. of Restarts: 695 No. of Flips: 2699 time to process: 2 seconds.
uf250-04.cnf fulfilled No. of Restarts: 1847 No. of Flips: 2578 time to process: 7 seconds.
uf250-04.cnf , deadline. Restarts: 4950
uf250-04.cnf fulfilled No. of Restarts: 3020 No. of Flips: 2563 time to process: 11 seconds.
uf250-04.cnf fulfilled No. of Restarts: 2574 No. of Flips: 4797 time to process: 10 seconds.
uf250-04.cnf fulfilled No. of Restarts: 1463 No. of Flips: 4177 time to process: 5 seconds.
uf250-04.cnf , deadline. Restarts: 4950
uf250-04.cnf fulfilled No. of Restarts: 1528 No. of Flips: 3475 time to process: 6 seconds.
uf250-04.cnf fulfilled No. of Restarts: 287 No. of Flips: 3284 time to process: 1 seconds.
uf250-04.cnf fulfilled No. of Restarts: 3445 No. of Flips: 3808 time to process: 13 seconds.
uf250-04.cnf , deadline. Restarts: 4950
uf250-04.cnf fulfilled No. of Restarts: 178 No. of Flips: 3176 time to process: 0 seconds.
uf250-04.cnf fulfilled No. of Restarts: 3020 No. of Flips: 1589 time to process: 11 seconds.
uf250-04.cnf , deadline. Restarts: 4950
uf250-04.cnf fulfilled No. of Restarts: 1186 No. of Flips: 2393 time to process: 4 seconds.
uf250-04.cnf fulfilled No. of Restarts: 1699 No. of Flips: 1739 time to process: 6 seconds.
uf250-04.cnf fulfilled No. of Restarts: 535 No. of Flips: 3195 time to process: 2 seconds.
uf250-04.cnf fulfilled No. of Restarts: 4530 No. of Flips: 4070 time to process: 18 seconds.
uf250-04.cnf , deadline. Restarts: 4950
uf250-04.cnf , deadline. Restarts: 4950
uf250-04.cnf , deadline. Restarts: 4950
uf250-04.cnf fulfilled No. of Restarts: 1806 No. of Flips: 2761 time to process: 7 seconds.
uf250-04.cnf fulfilled No. of Restarts: 2547 No. of Flips: 2201 time to process: 10 seconds.
uf250-04.cnf , deadline. Restarts: 4950
uf250-04.cnf fulfilled No. of Restarts: 2480 No. of Flips: 2994 time to process: 9 seconds.
uf250-04.cnf , deadline. Restarts: 4950
uf250-04.cnf fulfilled No. of Restarts: 962 No. of Flips: 4242 time to process: 3 seconds.
uf250-04.cnf fulfilled No. of Restarts: 3270 No. of Flips: 2239 time to process: 12 seconds.
uf250-04.cnf fulfilled No. of Restarts: 3680 No. of Flips: 2984 time to process: 14 seconds.
uf250-04.cnf fulfilled No. of Restarts: 985 No. of Flips: 2675 time to process: 3 seconds.
uf250-04.cnf fulfilled No. of Restarts: 2139 No. of Flips: 2186 time to process: 8 seconds.
uf250-04.cnf , deadline. Restarts: 4950
uf250-04.cnf , deadline. Restarts: 4950
uf250-04.cnf fulfilled No. of Restarts: 1210 No. of Flips: 3473 time to process: 4 seconds.
uf250-04.cnf fulfilled No. of Restarts: 475 No. of Flips: 3876 time to process: 1 seconds.
uf250-04.cnf fulfilled No. of Restarts: 1891 No. of Flips: 4344 time to process: 7 seconds.
uf250-04.cnf fulfilled No. of Restarts: 1747 No. of Flips: 4268 time to process: 7 seconds.
uf250-04.cnf , deadline. Restarts: 4950
uf250-04.cnf fulfilled No. of Restarts: 625 No. of Flips: 4539 time to process: 2 seconds.
uf250-04.cnf fulfilled No. of Restarts: 1040 No. of Flips: 3461 time to process: 4 seconds.
uf250-04.cnf fulfilled No. of Restarts: 4195 No. of Flips: 1524 time to process: 16 seconds.
uf250-04.cnf fulfilled No. of Restarts: 98 No. of Flips: 1036 time to process: 0 seconds.
uf250-04.cnf fulfilled No. of Restarts: 1312 No. of Flips: 3571 time to process: 5 seconds.
uf250-04.cnf fulfilled No. of Restarts: 462 No. of Flips: 3640 time to process: 1 seconds.
uf250-04.cnf fulfilled No. of Restarts: 2073 No. of Flips: 3284 time to process: 8 seconds.
uf250-04.cnf fulfilled No. of Restarts: 3347 No. of Flips: 4978 time to process: 13 seconds.
uf250-04.cnf fulfilled No. of Restarts: 2024 No. of Flips: 2631 time to process: 8 seconds.
uf250-04.cnf fulfilled No. of Restarts: 2709 No. of Flips: 3734 time to process: 10 seconds.
uf250-04.cnf fulfilled No. of Restarts: 2215 No. of Flips: 1838 time to process: 8 seconds.
uf250-04.cnf fulfilled No. of Restarts: 1532 No. of Flips: 1177 time to process: 6 seconds.
uf250-04.cnf , deadline. Restarts: 4950
uf250-04.cnf fulfilled No. of Restarts: 1744 No. of Flips: 3544 time to process: 6 seconds.
uf250-04.cnf fulfilled No. of Restarts: 1864 No. of Flips: 4961 time to process: 7 seconds.
uf250-04.cnf fulfilled No. of Restarts: 1262 No. of Flips: 4412 time to process: 5 seconds.
uf250-04.cnf fulfilled No. of Restarts: 4247 No. of Flips: 3968 time to process: 16 seconds.
uf250-04.cnf , deadline. Restarts: 4950
uf250-04.cnf fulfilled No. of Restarts: 2157 No. of Flips: 4616 time to process: 8 seconds.
uf250-04.cnf fulfilled No. of Restarts: 2981 No. of Flips: 1693 time to process: 11 seconds.
uf250-04.cnf fulfilled No. of Restarts: 3350 No. of Flips: 4812 time to process: 13 seconds.
uf250-04.cnf fulfilled No. of Restarts: 2015 No. of Flips: 4379 time to process: 7 seconds.
uf250-04.cnf fulfilled No. of Restarts: 1214 No. of Flips: 4449 time to process: 4 seconds.
uf250-04.cnf fulfilled No. of Restarts: 3904 No. of Flips: 4566 time to process: 15 seconds.
uf250-04.cnf fulfilled No. of Restarts: 1714 No. of Flips: 1542 time to process: 6 seconds.
uf250-04.cnf fulfilled No. of Restarts: 2945 No. of Flips: 2744 time to process: 11 seconds.
uf250-04.cnf fulfilled No. of Restarts: 2346 No. of Flips: 2489 time to process: 9 seconds.
uf250-04.cnf fulfilled No. of Restarts: 140 No. of Flips: 3775 time to process: 0 seconds.
uf250-04.cnf , deadline. Restarts: 4950
uf250-04.cnf fulfilled No. of Restarts: 3217 No. of Flips: 4437 time to process: 12 seconds.
uf250-04.cnf fulfilled No. of Restarts: 153 No. of Flips: 2591 time to process: 0 seconds.
uf250-04.cnf fulfilled No. of Restarts: 4311 No. of Flips: 2267 time to process: 16 seconds.
uf250-04.cnf fulfilled No. of Restarts: 2059 No. of Flips: 3550 time to process: 8 seconds.
uf250-04.cnf fulfilled No. of Restarts: 3235 No. of Flips: 1664 time to process: 12 seconds.
uf250-04.cnf , deadline. Restarts: 4950
uf250-04.cnf fulfilled No. of Restarts: 2784 No. of Flips: 4064 time to process: 11 seconds.
uf250-04.cnf fulfilled No. of Restarts: 3124 No. of Flips: 2890 time to process: 12 seconds.
uf250-04.cnf fulfilled No. of Restarts: 1802 No. of Flips: 3791 time to process: 7 seconds.
uf250-04.cnf , deadline. Restarts: 4950
uf250-04.cnf fulfilled No. of Restarts: 1277 No. of Flips: 2007 time to process: 5 seconds.
uf250-04.cnf , deadline. Restarts: 4950
uf250-04.cnf , deadline. Restarts: 4950
uf250-04.cnf fulfilled No. of Restarts: 2231 No. of Flips: 3554 time to process: 8 seconds.
uf250-04.cnf fulfilled No. of Restarts: 87 No. of Flips: 2579 time to process: 0 seconds.
uf250-04.cnf fulfilled No. of Restarts: 3340 No. of Flips: 3141 time to process: 13 seconds.
uf250-04.cnf fulfilled No. of Restarts: 2407 No. of Flips: 850 time to process: 9 seconds.
uf250-04.cnf , deadline. Restarts: 4950
uf250-04.cnf , deadline. Restarts: 4950
uf250-04.cnf , deadline. Restarts: 4950
uf250-04.cnf fulfilled No. of Restarts: 637 No. of Flips: 3933 time to process: 2 seconds.
uf250-04.cnf fulfilled No. of Restarts: 177 No. of Flips: 2336 time to process: 0 seconds.
uf250-04.cnf fulfilled No. of Restarts: 1045 No. of Flips: 2646 time to process: 4 seconds.
uf250-04.cnf fulfilled No. of Restarts: 3634 No. of Flips: 4605 time to process: 14 seconds.
uf250-04.cnf fulfilled No. of Restarts: 1345 No. of Flips: 4512 time to process: 5 seconds.
uf250-04.cnf fulfilled No. of Restarts: 3375 No. of Flips: 3930 time to process: 13 seconds.
uf250-04.cnf , deadline. Restarts: 4950
uf250-04.cnf fulfilled No. of Restarts: 2801 No. of Flips: 4761 time to process: 10 seconds.
uf250-04.cnf fulfilled No. of Restarts: 2961 No. of Flips: 4563 time to process: 11 seconds.
uf250-04.cnf , deadline. Restarts: 4950
uf250-04.cnf fulfilled No. of Restarts: 729 No. of Flips: 3675 time to process: 2 seconds.
uf250-04.cnf , deadline. Restarts: 4950
uf250-04.cnf fulfilled No. of Restarts: 1706 No. of Flips: 2835 time to process: 6 seconds.
uf250-04.cnf , deadline. Restarts: 4950
uf250-04.cnf fulfilled No. of Restarts: 3328 No. of Flips: 4360 time to process: 13 seconds.
uf250-04.cnf fulfilled No. of Restarts: 704 No. of Flips: 1959 time to process: 2 seconds.
uf250-04.cnf fulfilled No. of Restarts: 3097 No. of Flips: 2347 time to process: 12 seconds.
uf250-04.cnf fulfilled No. of Restarts: 2982 No. of Flips: 4913 time to process: 11 seconds.
uf250-04.cnf fulfilled No. of Restarts: 1127 No. of Flips: 2918 time to process: 4 seconds.
uf250-04.cnf fulfilled No. of Restarts: 1939 No. of Flips: 3138 time to process: 7 seconds.
uf250-04.cnf fulfilled No. of Restarts: 2922 No. of Flips: 3857 time to process: 11 seconds.
uf250-04.cnf fulfilled No. of Restarts: 2546 No. of Flips: 3046 time to process: 9 seconds.
uf250-04.cnf fulfilled No. of Restarts: 4236 No. of Flips: 4236 time to process: 16 seconds.
uf250-04.cnf fulfilled No. of Restarts: 31 No. of Flips: 3519 time to process: 0 seconds.
uf250-04.cnf fulfilled No. of Restarts: 72 No. of Flips: 2809 time to process: 0 seconds.
uf250-04.cnf fulfilled No. of Restarts: 2200 No. of Flips: 4174 time to process: 8 seconds.
uf250-04.cnf fulfilled No. of Restarts: 291 No. of Flips: 3168 time to process: 1 seconds.
uf250-04.cnf fulfilled No. of Restarts: 1689 No. of Flips: 4825 time to process: 6 seconds.
uf250-04.cnf fulfilled No. of Restarts: 3663 No. of Flips: 1912 time to process: 14 seconds.
uf250-04.cnf , deadline. Restarts: 4950
uf250-04.cnf fulfilled No. of Restarts: 468 No. of Flips: 4919 time to process: 1 seconds.
uf250-04.cnf fulfilled No. of Restarts: 1366 No. of Flips: 2753 time to process: 5 seconds.
uf250-04.cnf fulfilled No. of Restarts: 4096 No. of Flips: 2865 time to process: 16 seconds.
uf250-04.cnf , deadline. Restarts: 4950
uf250-04.cnf fulfilled No. of Restarts: 1475 No. of Flips: 1896 time to process: 5 seconds.
uf250-04.cnf , deadline. Restarts: 4950
uf250-04.cnf fulfilled No. of Restarts: 547 No. of Flips: 2820 time to process: 2 seconds.
uf250-04.cnf fulfilled No. of Restarts: 2311 No. of Flips: 4978 time to process: 9 seconds.
uf250-04.cnf fulfilled No. of Restarts: 160 No. of Flips: 1043 time to process: 0 seconds.
uf250-04.cnf fulfilled No. of Restarts: 3057 No. of Flips: 4660 time to process: 11 seconds.
uf250-04.cnf fulfilled No. of Restarts: 3785 No. of Flips: 2014 time to process: 14 seconds.
uf250-04.cnf , deadline. Restarts: 4950
uf250-04.cnf fulfilled No. of Restarts: 1145 No. of Flips: 4376 time to process: 4 seconds.
uf250-04.cnf fulfilled No. of Restarts: 2039 No. of Flips: 3340 time to process: 7 seconds.
uf250-04.cnf fulfilled No. of Restarts: 539 No. of Flips: 2978 time to process: 2 seconds.
uf250-04.cnf fulfilled No. of Restarts: 2057 No. of Flips: 4070 time to process: 7 seconds.
uf250-04.cnf , deadline. Restarts: 4950
uf250-04.cnf fulfilled No. of Restarts: 269 No. of Flips: 4188 time to process: 1 seconds.
uf250-04.cnf fulfilled No. of Restarts: 1149 No. of Flips: 4820 time to process: 4 seconds.
uf250-04.cnf , deadline. Restarts: 4950
uf250-04.cnf fulfilled No. of Restarts: 1143 No. of Flips: 3846 time to process: 4 seconds.
uf250-04.cnf fulfilled No. of Restarts: 1101 No. of Flips: 2005 time to process: 4 seconds.
uf250-04.cnf fulfilled No. of Restarts: 298 No. of Flips: 3054 time to process: 1 seconds.
uf250-04.cnf fulfilled No. of Restarts: 1815 No. of Flips: 1837 time to process: 7 seconds.
uf250-04.cnf fulfilled No. of Restarts: 507 No. of Flips: 3425 time to process: 2 seconds.
uf250-04.cnf fulfilled No. of Restarts: 1610 No. of Flips: 4473 time to process: 6 seconds.
uf250-04.cnf , deadline. Restarts: 4950
uf250-04.cnf fulfilled No. of Restarts: 237 No. of Flips: 1194 time to process: 0 seconds.
uf250-04.cnf fulfilled No. of Restarts: 4130 No. of Flips: 1598 time to process: 16 seconds.
uf250-04.cnf fulfilled No. of Restarts: 1029 No. of Flips: 1645 time to process: 4 seconds.
uf250-04.cnf fulfilled No. of Restarts: 4469 No. of Flips: 1608 time to process: 17 seconds.
uf250-04.cnf , deadline. Restarts: 4950
uf250-04.cnf fulfilled No. of Restarts: 4708 No. of Flips: 3426 time to process: 18 seconds.
uf250-04.cnf fulfilled No. of Restarts: 497 No. of Flips: 4087 time to process: 1 seconds.
uf250-04.cnf fulfilled No. of Restarts: 197 No. of Flips: 2648 time to process: 0 seconds.
uf250-04.cnf , deadline. Restarts: 4950
uf250-04.cnf fulfilled No. of Restarts: 1611 No. of Flips: 4727 time to process: 6 seconds.
uf250-04.cnf , deadline. Restarts: 4950
uf250-04.cnf fulfilled No. of Restarts: 258 No. of Flips: 1733 time to process: 1 seconds.
