# Supplementary material for: Completion Probabilities and Parallel Restart Strategies under an Imposed Deadline
Source: PLoS One. 2016 Oct 12;11(10):e0164605. doi: 10.1371/journal.pone.0164605 (PMC5061357; doi:10.1371/journal.pone.0164605)
Supplement: S1 File — The file “S1_File.zip” is the data gathered from the experiments regarding completion probability. (ZIP) [file pone.0164605.s004.zip › results_Single_r5050.844000000002.txt]

uf250-04.cnf fulfilled No. of Restarts: 3430 No. of Flips: 2020 time to process: 14 seconds.
uf250-04.cnf fulfilled No. of Restarts: 19 No. of Flips: 1355 time to process: 0 seconds.
uf250-04.cnf , deadline. Restarts: 5050
uf250-04.cnf fulfilled No. of Restarts: 2323 No. of Flips: 3435 time to process: 8 seconds.
uf250-04.cnf fulfilled No. of Restarts: 3009 No. of Flips: 4941 time to process: 11 seconds.
uf250-04.cnf fulfilled No. of Restarts: 1815 No. of Flips: 4912 time to process: 6 seconds.
uf250-04.cnf fulfilled No. of Restarts: 1850 No. of Flips: 2440 time to process: 7 seconds.
uf250-04.cnf fulfilled No. of Restarts: 2040 No. of Flips: 4712 time to process: 7 seconds.
uf250-04.cnf , deadline. Restarts: 5050
uf250-04.cnf fulfilled No. of Restarts: 5050 No. of Flips: 1596 time to process: 19 seconds.
uf250-04.cnf fulfilled No. of Restarts: 3505 No. of Flips: 2337 time to process: 13 seconds.
uf250-04.cnf , deadline. Restarts: 5050
uf250-04.cnf fulfilled No. of Restarts: 3086 No. of Flips: 3832 time to process: 11 seconds.
uf250-04.cnf fulfilled No. of Restarts: 1751 No. of Flips: 2883 time to process: 6 seconds.
uf250-04.cnf fulfilled No. of Restarts: 3270 No. of Flips: 2924 time to process: 12 seconds.
uf250-04.cnf fulfilled No. of Restarts: 1813 No. of Flips: 1469 time to process: 6 seconds.
uf250-04.cnf fulfilled No. of Restarts: 1131 No. of Flips: 2987 time to process: 4 seconds.
uf250-04.cnf fulfilled No. of Restarts: 4220 No. of Flips: 3554 time to process: 16 seconds.
uf250-04.cnf fulfilled No. of Restarts: 3037 No. of Flips: 2726 time to process: 11 seconds.
uf250-04.cnf fulfilled No. of Restarts: 710 No. of Flips: 4866 time to process: 2 seconds.
uf250-04.cnf fulfilled No. of Restarts: 1516 No. of Flips: 1393 time to process: 5 seconds.
uf250-04.cnf fulfilled No. of Restarts: 1056 No. of Flips: 4105 time to process: 4 seconds.
uf250-04.cnf fulfilled No. of Restarts: 2509 No. of Flips: 1522 time to process: 9 seconds.
uf250-04.cnf fulfilled No. of Restarts: 1664 No. of Flips: 1234 time to process: 6 seconds.
uf250-04.cnf fulfilled No. of Restarts: 3553 No. of Flips: 2294 time to process: 13 seconds.
uf250-04.cnf , deadline. Restarts: 5050
uf250-04.cnf , deadline. Restarts: 5050
uf250-04.cnf , deadline. Restarts: 5050
uf250-04.cnf fulfilled No. of Restarts: 2947 No. of Flips: 1223 time to process: 11 seconds.
uf250-04.cnf fulfilled No. of Restarts: 3305 No. of Flips: 3697 time to process: 12 seconds.
uf250-04.cnf fulfilled No. of Restarts: 1198 No. of Flips: 1978 time to process: 4 seconds.
uf250-04.cnf fulfilled No. of Restarts: 1769 No. of Flips: 1773 time to process: 6 seconds.
uf250-04.cnf fulfilled No. of Restarts: 62 No. of Flips: 1961 time to process: 0 seconds.
uf250-04.cnf fulfilled No. of Restarts: 330 No. of Flips: 1880 time to process: 1 seconds.
uf250-04.cnf fulfilled No. of Restarts: 1712 No. of Flips: 3618 time to process: 6 seconds.
uf250-04.cnf fulfilled No. of Restarts: 3873 No. of Flips: 2859 time to process: 14 seconds.
uf250-04.cnf fulfilled No. of Restarts: 2317 No. of Flips: 4499 time to process: 8 seconds.
uf250-04.cnf fulfilled No. of Restarts: 4285 No. of Flips: 3704 time to process: 16 seconds.
uf250-04.cnf fulfilled No. of Restarts: 926 No. of Flips: 2392 time to process: 3 seconds.
uf250-04.cnf fulfilled No. of Restarts: 4310 No. of Flips: 1017 time to process: 16 seconds.
uf250-04.cnf fulfilled No. of Restarts: 1825 No. of Flips: 3551 time to process: 7 seconds.
uf250-04.cnf fulfilled No. of Restarts: 445 No. of Flips: 3872 time to process: 1 seconds.
uf250-04.cnf fulfilled No. of Restarts: 5010 No. of Flips: 1964 time to process: 19 seconds.
uf250-04.cnf fulfilled No. of Restarts: 1528 No. of Flips: 1936 time to process: 5 seconds.
uf250-04.cnf fulfilled No. of Restarts: 624 No. of Flips: 2548 time to process: 2 seconds.
uf250-04.cnf fulfilled No. of Restarts: 855 No. of Flips: 1835 time to process: 3 seconds.
uf250-04.cnf fulfilled No. of Restarts: 2701 No. of Flips: 4718 time to process: 10 seconds.
uf250-04.cnf fulfilled No. of Restarts: 2315 No. of Flips: 4207 time to process: 8 seconds.
uf250-04.cnf fulfilled No. of Restarts: 4113 No. of Flips: 2795 time to process: 15 seconds.
uf250-04.cnf fulfilled No. of Restarts: 2137 No. of Flips: 4853 time to process: 8 seconds.
uf250-04.cnf fulfilled No. of Restarts: 441 No. of Flips: 1373 time to process: 1 seconds.
uf250-04.cnf , deadline. Restarts: 5050
uf250-04.cnf fulfilled No. of Restarts: 4772 No. of Flips: 3085 time to process: 18 seconds.
uf250-04.cnf fulfilled No. of Restarts: 1052 No. of Flips: 3166 time to process: 4 seconds.
uf250-04.cnf fulfilled No. of Restarts: 1468 No. of Flips: 4417 time to process: 5 seconds.
uf250-04.cnf fulfilled No. of Restarts: 878 No. of Flips: 4854 time to process: 3 seconds.
uf250-04.cnf fulfilled No. of Restarts: 3202 No. of Flips: 4922 time to process: 12 seconds.
uf250-04.cnf fulfilled No. of Restarts: 3167 No. of Flips: 2608 time to process: 12 seconds.
uf250-04.cnf , deadline. Restarts: 5050
uf250-04.cnf fulfilled No. of Restarts: 855 No. of Flips: 4161 time to process: 3 seconds.
uf250-04.cnf fulfilled No. of Restarts: 2838 No. of Flips: 1933 time to process: 10 seconds.
uf250-04.cnf fulfilled No. of Restarts: 1424 No. of Flips: 3390 time to process: 5 seconds.
uf250-04.cnf fulfilled No. of Restarts: 601 No. of Flips: 3845 time to process: 2 seconds.
uf250-04.cnf , deadline. Restarts: 5050
uf250-04.cnf fulfilled No. of Restarts: 335 No. of Flips: 4952 time to process: 1 seconds.
uf250-04.cnf fulfilled No. of Restarts: 2726 No. of Flips: 3744 time to process: 10 seconds.
uf250-04.cnf fulfilled No. of Restarts: 2028 No. of Flips: 2999 time to process: 7 seconds.
uf250-04.cnf , deadline. Restarts: 5050
uf250-04.cnf fulfilled No. of Restarts: 1234 No. of Flips: 3275 time to process: 4 seconds.
uf250-04.cnf fulfilled No. of Restarts: 1338 No. of Flips: 4173 time to process: 5 seconds.
uf250-04.cnf , deadline. Restarts: 5050
uf250-04.cnf fulfilled No. of Restarts: 1207 No. of Flips: 1395 time to process: 4 seconds.
uf250-04.cnf fulfilled No. of Restarts: 4662 No. of Flips: 3029 time to process: 18 seconds.
uf250-04.cnf fulfilled No. of Restarts: 2606 No. of Flips: 4661 time to process: 10 seconds.
uf250-04.cnf fulfilled No. of Restarts: 3776 No. of Flips: 3356 time to process: 14 seconds.
uf250-04.cnf fulfilled No. of Restarts: 2378 No. of Flips: 4657 time to process: 9 seconds.
uf250-04.cnf fulfilled No. of Restarts: 2556 No. of Flips: 2887 time to process: 9 seconds.
uf250-04.cnf fulfilled No. of Restarts: 1300 No. of Flips: 2758 time to process: 5 seconds.
uf250-04.cnf , deadline. Restarts: 5050
uf250-04.cnf , deadline. Restarts: 5050
uf250-04.cnf fulfilled No. of Restarts: 1031 No. of Flips: 4319 time to process: 3 seconds.
uf250-04.cnf fulfilled No. of Restarts: 1959 No. of Flips: 3899 time to process: 7 seconds.
uf250-04.cnf fulfilled No. of Restarts: 1639 No. of Flips: 3920 time to process: 6 seconds.
uf250-04.cnf fulfilled No. of Restarts: 916 No. of Flips: 2530 time to process: 3 seconds.
uf250-04.cnf fulfilled No. of Restarts: 2591 No. of Flips: 4998 time to process: 10 seconds.
uf250-04.cnf fulfilled No. of Restarts: 1916 No. of Flips: 1312 time to process: 7 seconds.
uf250-04.cnf fulfilled No. of Restarts: 2012 No. of Flips: 3040 time to process: 7 seconds.
uf250-04.cnf , deadline. Restarts: 5050
uf250-04.cnf fulfilled No. of Restarts: 1533 No. of Flips: 3182 time to process: 5 seconds.
uf250-04.cnf fulfilled No. of Restarts: 224 No. of Flips: 3853 time to process: 0 seconds.
uf250-04.cnf , deadline. Restarts: 5050
uf250-04.cnf fulfilled No. of Restarts: 210 No. of Flips: 4665 time to process: 0 seconds.
uf250-04.cnf fulfilled No. of Restarts: 1007 No. of Flips: 2295 time to process: 3 seconds.
uf250-04.cnf fulfilled No. of Restarts: 384 No. of Flips: 3897 time to process: 1 seconds.
uf250-04.cnf fulfilled No. of Restarts: 1951 No. of Flips: 2959 time to process: 7 seconds.
uf250-04.cnf fulfilled No. of Restarts: 1976 No. of Flips: 3588 time to process: 7 seconds.
uf250-04.cnf fulfilled No. of Restarts: 4453 No. of Flips: 3858 time to process: 17 seconds.
uf250-04.cnf fulfilled No. of Restarts: 4524 No. of Flips: 4114 time to process: 17 seconds.
uf250-04.cnf fulfilled No. of Restarts: 2603 No. of Flips: 3198 time to process: 9 seconds.
uf250-04.cnf fulfilled No. of Restarts: 1404 No. of Flips: 830 time to process: 5 seconds.
uf250-04.cnf , deadline. Restarts: 5050
uf250-04.cnf fulfilled No. of Restarts: 3635 No. of Flips: 3719 time to process: 13 seconds.
uf250-04.cnf , deadline. Restarts: 5050
uf250-04.cnf fulfilled No. of Restarts: 483 No. of Flips: 2952 time to process: 1 seconds.
uf250-04.cnf , deadline. Restarts: 5050
uf250-04.cnf fulfilled No. of Restarts: 1789 No. of Flips: 3994 time to process: 6 seconds.
uf250-04.cnf fulfilled No. of Restarts: 2017 No. of Flips: 2103 time to process: 7 seconds.
uf250-04.cnf fulfilled No. of Restarts: 1477 No. of Flips: 3164 time to process: 5 seconds.
uf250-04.cnf fulfilled No. of Restarts: 2246 No. of Flips: 3005 time to process: 8 seconds.
uf250-04.cnf fulfilled No. of Restarts: 51 No. of Flips: 2413 time to process: 0 seconds.
uf250-04.cnf , deadline. Restarts: 5050
uf250-04.cnf , deadline. Restarts: 5050
uf250-04.cnf fulfilled No. of Restarts: 264 No. of Flips: 1533 time to process: 1 seconds.
uf250-04.cnf fulfilled No. of Restarts: 3884 No. of Flips: 1875 time to process: 14 seconds.
uf250-04.cnf fulfilled No. of Restarts: 1193 No. of Flips: 1108 time to process: 4 seconds.
uf250-04.cnf fulfilled No. of Restarts: 1715 No. of Flips: 2962 time to process: 6 seconds.
uf250-04.cnf fulfilled No. of Restarts: 4856 No. of Flips: 2733 time to process: 18 seconds.
uf250-04.cnf fulfilled No. of Restarts: 1136 No. of Flips: 2162 time to process: 4 seconds.
uf250-04.cnf fulfilled No. of Restarts: 2258 No. of Flips: 2410 time to process: 8 seconds.
uf250-04.cnf , deadline. Restarts: 5050
uf250-04.cnf , deadline. Restarts: 5050
uf250-04.cnf fulfilled No. of Restarts: 4196 No. of Flips: 1871 time to process: 16 seconds.
uf250-04.cnf fulfilled No. of Restarts: 1894 No. of Flips: 3755 time to process: 7 seconds.
uf250-04.cnf fulfilled No. of Restarts: 2616 No. of Flips: 3819 time to process: 10 seconds.
uf250-04.cnf , deadline. Restarts: 5050
uf250-04.cnf , deadline. Restarts: 5050
uf250-04.cnf fulfilled No. of Restarts: 222 No. of Flips: 4042 time to process: 0 seconds.
uf250-04.cnf , deadline. Restarts: 5050
uf250-04.cnf fulfilled No. of Restarts: 846 No. of Flips: 1956 time to process: 3 seconds.
uf250-04.cnf , deadline. Restarts: 5050
uf250-04.cnf , deadline. Restarts: 5050
uf250-04.cnf , deadline. Restarts: 5050
uf250-04.cnf fulfilled No. of Restarts: 402 No. of Flips: 3296 time to process: 1 seconds.
uf250-04.cnf fulfilled No. of Restarts: 113 No. of Flips: 4725 time to process: 0 seconds.
uf250-04.cnf fulfilled No. of Restarts: 3971 No. of Flips: 1049 time to process: 15 seconds.
uf250-04.cnf fulfilled No. of Restarts: 1146 No. of Flips: 859 time to process: 4 seconds.
uf250-04.cnf fulfilled No. of Restarts: 345 No. of Flips: 3447 time to process: 1 seconds.
uf250-04.cnf fulfilled No. of Restarts: 1816 No. of Flips: 3531 time to process: 6 seconds.
uf250-04.cnf fulfilled No. of Restarts: 805 No. of Flips: 4610 time to process: 3 seconds.
uf250-04.cnf fulfilled No. of Restarts: 1423 No. of Flips: 3874 time to process: 5 seconds.
uf250-04.cnf fulfilled No. of Restarts: 952 No. of Flips: 1934 time to process: 3 seconds.
uf250-04.cnf fulfilled No. of Restarts: 1661 No. of Flips: 1613 time to process: 6 seconds.
uf250-04.cnf fulfilled No. of Restarts: 676 No. of Flips: 4551 time to process: 2 seconds.
uf250-04.cnf fulfilled No. of Restarts: 2121 No. of Flips: 3233 time to process: 8 seconds.
uf250-04.cnf fulfilled No. of Restarts: 1512 No. of Flips: 3493 time to process: 5 seconds.
uf250-04.cnf fulfilled No. of Restarts: 1459 No. of Flips: 873 time to process: 5 seconds.
uf250-04.cnf fulfilled No. of Restarts: 4386 No. of Flips: 3939 time to process: 16 seconds.
uf250-04.cnf fulfilled No. of Restarts: 3142 No. of Flips: 4112 time to process: 12 seconds.
uf250-04.cnf , deadline. Restarts: 5050
uf250-04.cnf fulfilled No. of Restarts: 229 No. of Flips: 2224 time to process: 0 seconds.
uf250-04.cnf fulfilled No. of Restarts: 811 No. of Flips: 3978 time to process: 3 seconds.
uf250-04.cnf fulfilled No. of Restarts: 455 No. of Flips: 2873 time to process: 1 seconds.
uf250-04.cnf fulfilled No. of Restarts: 2089 No. of Flips: 2839 time to process: 8 seconds.
uf250-04.cnf fulfilled No. of Restarts: 1662 No. of Flips: 3273 time to process: 6 seconds.
uf250-04.cnf fulfilled No. of Restarts: 3695 No. of Flips: 3742 time to process: 14 seconds.
uf250-04.cnf fulfilled No. of Restarts: 258 No. of Flips: 3051 time to process: 0 seconds.
uf250-04.cnf , deadline. Restarts: 5050
uf250-04.cnf fulfilled No. of Restarts: 846 No. of Flips: 1945 time to process: 3 seconds.
uf250-04.cnf fulfilled No. of Restarts: 834 No. of Flips: 4094 time to process: 3 seconds.
uf250-04.cnf fulfilled No. of Restarts: 2564 No. of Flips: 4485 time to process: 9 seconds.
uf250-04.cnf , deadline. Restarts: 5050
uf250-04.cnf fulfilled No. of Restarts: 372 No. of Flips: 3807 time to process: 1 seconds.
uf250-04.cnf fulfilled No. of Restarts: 4891 No. of Flips: 4756 time to process: 18 seconds.
uf250-04.cnf , deadline. Restarts: 5050
uf250-04.cnf fulfilled No. of Restarts: 1744 No. of Flips: 3893 time to process: 6 seconds.
uf250-04.cnf fulfilled No. of Restarts: 635 No. of Flips: 1868 time to process: 2 seconds.
uf250-04.cnf fulfilled No. of Restarts: 2051 No. of Flips: 3692 time to process: 7 seconds.
uf250-04.cnf , deadline. Restarts: 5050
uf250-04.cnf fulfilled No. of Restarts: 1465 No. of Flips: 3361 time to process: 5 seconds.
uf250-04.cnf fulfilled No. of Restarts: 2010 No. of Flips: 1287 time to process: 7 seconds.
uf250-04.cnf fulfilled No. of Restarts: 241 No. of Flips: 4606 time to process: 0 seconds.
uf250-04.cnf fulfilled No. of Restarts: 1469 No. of Flips: 2640 time to process: 5 seconds.
uf250-04.cnf , deadline. Restarts: 5050
uf250-04.cnf fulfilled No. of Restarts: 2811 No. of Flips: 4939 time to process: 10 seconds.
uf250-04.cnf , deadline. Restarts: 5050
uf250-04.cnf fulfilled No. of Restarts: 3637 No. of Flips: 3695 time to process: 13 seconds.
uf250-04.cnf fulfilled No. of Restarts: 4295 No. of Flips: 3915 time to process: 16 seconds.
uf250-04.cnf fulfilled No. of Restarts: 691 No. of Flips: 555 time to process: 2 seconds.
uf250-04.cnf , deadline. Restarts: 5050
uf250-04.cnf fulfilled No. of Restarts: 2734 No. of Flips: 2814 time to process: 10 seconds.
uf250-04.cnf , deadline. Restarts: 5050
uf250-04.cnf , deadline. Restarts: 5050
uf250-04.cnf fulfilled No. of Restarts: 3559 No. of Flips: 4503 time to process: 13 seconds.
uf250-04.cnf fulfilled No. of Restarts: 754 No. of Flips: 2888 time to process: 2 seconds.
uf250-04.cnf fulfilled No. of Restarts: 475 No. of Flips: 4581 time to process: 1 seconds.
uf250-04.cnf , deadline. Restarts: 5050
uf250-04.cnf fulfilled No. of Restarts: 1755 No. of Flips: 3136 time to process: 6 seconds.
uf250-04.cnf , deadline. Restarts: 5050
uf250-04.cnf , deadline. Restarts: 5050
uf250-04.cnf fulfilled No. of Restarts: 616 No. of Flips: 1931 time to process: 2 seconds.
uf250-04.cnf , deadline. Restarts: 5050
uf250-04.cnf fulfilled No. of Restarts: 4076 No. of Flips: 4460 time to process: 15 seconds.
uf250-04.cnf , deadline. Restarts: 5050
uf250-04.cnf fulfilled No. of Restarts: 1229 No. of Flips: 2958 time to process: 4 seconds.
uf250-04.cnf fulfilled No. of Restarts: 3339 No. of Flips: 4723 time to process: 12 seconds.
uf250-04.cnf fulfilled No. of Restarts: 3209 No. of Flips: 4507 time to process: 12 seconds.
uf250-04.cnf fulfilled No. of Restarts: 154 No. of Flips: 4104 time to process: 0 seconds.
uf250-04.cnf , deadline. Restarts: 5050
uf250-04.cnf fulfilled No. of Restarts: 1371 No. of Flips: 3021 time to process: 5 seconds.
uf250-04.cnf fulfilled No. of Restarts: 1596 No. of Flips: 3763 time to process: 6 seconds.
uf250-04.cnf , deadline. Restarts: 5050
uf250-04.cnf fulfilled No. of Restarts: 2952 No. of Flips: 4822 time to process: 11 seconds.
uf250-04.cnf , deadline. Restarts: 5050
uf250-04.cnf fulfilled No. of Restarts: 3812 No. of Flips: 3772 time to process: 14 seconds.
uf250-04.cnf fulfilled No. of Restarts: 3460 No. of Flips: 2730 time to process: 13 seconds.
uf250-04.cnf fulfilled No. of Restarts: 1969 No. of Flips: 1807 time to process: 7 seconds.
uf250-04.cnf , deadline. Restarts: 5050
uf250-04.cnf fulfilled No. of Restarts: 1859 No. of Flips: 4590 time to process: 7 seconds.
uf250-04.cnf , deadline. Restarts: 5050
uf250-04.cnf fulfilled No. of Restarts: 699 No. of Flips: 2667 time to process: 2 seconds.
uf250-04.cnf fulfilled No. of Restarts: 259 No. of Flips: 1215 time to process: 0 seconds.
uf250-04.cnf fulfilled No. of Restarts: 448 No. of Flips: 2742 time to process: 1 seconds.
uf250-04.cnf fulfilled No. of Restarts: 4898 No. of Flips: 1391 time to process: 18 seconds.
uf250-04.cnf fulfilled No. of Restarts: 4248 No. of Flips: 1090 time to process: 16 seconds.
uf250-04.cnf fulfilled No. of Restarts: 4420 No. of Flips: 2224 time to process: 17 seconds.
uf250-04.cnf fulfilled No. of Restarts: 4920 No. of Flips: 1207 time to process: 18 seconds.
uf250-04.cnf fulfilled No. of Restarts: 4938 No. of Flips: 1368 time to process: 18 seconds.
uf250-04.cnf fulfilled No. of Restarts: 898 No. of Flips: 2490 time to process: 3 seconds.
uf250-04.cnf , deadline. Restarts: 5050
uf250-04.cnf fulfilled No. of Restarts: 2578 No. of Flips: 4210 time to process: 9 seconds.
uf250-04.cnf , deadline. Restarts: 5050
uf250-04.cnf , deadline. Restarts: 5050
uf250-04.cnf , deadline. Restarts: 5050
uf250-04.cnf fulfilled No. of Restarts: 3878 No. of Flips: 4318 time to process: 14 seconds.
uf250-04.cnf fulfilled No. of Restarts: 468 No. of Flips: 781 time to process: 1 seconds.
uf250-04.cnf fulfilled No. of Restarts: 4228 No. of Flips: 4410 time to process: 16 seconds.
uf250-04.cnf , deadline. Restarts: 5050
uf250-04.cnf fulfilled No. of Restarts: 187 No. of Flips: 4700 time to process: 0 seconds.
uf250-04.cnf fulfilled No. of Restarts: 3226 No. of Flips: 1922 time to process: 12 seconds.
uf250-04.cnf fulfilled No. of Restarts: 5033 No. of Flips: 1646 time to process: 19 seconds.
uf250-04.cnf , deadline. Restarts: 5050
uf250-04.cnf fulfilled No. of Restarts: 1209 No. of Flips: 4323 time to process: 4 seconds.
uf250-04.cnf fulfilled No. of Restarts: 1423 No. of Flips: 3124 time to process: 5 seconds.
uf250-04.cnf fulfilled No. of Restarts: 1959 No. of Flips: 2992 time to process: 7 seconds.
uf250-04.cnf fulfilled No. of Restarts: 3254 No. of Flips: 4501 time to process: 12 seconds.
uf250-04.cnf fulfilled No. of Restarts: 984 No. of Flips: 3922 time to process: 3 seconds.
uf250-04.cnf fulfilled No. of Restarts: 942 No. of Flips: 2728 time to process: 3 seconds.
uf250-04.cnf , deadline. Restarts: 5050
uf250-04.cnf fulfilled No. of Restarts: 728 No. of Flips: 2425 time to process: 2 seconds.
uf250-04.cnf fulfilled No. of Restarts: 1336 No. of Flips: 3802 time to process: 5 seconds.
uf250-04.cnf fulfilled No. of Restarts: 2846 No. of Flips: 4673 time to process: 10 seconds.
uf250-04.cnf fulfilled No. of Restarts: 1266 No. of Flips: 4292 time to process: 4 seconds.
uf250-04.cnf fulfilled No. of Restarts: 2117 No. of Flips: 3880 time to process: 8 seconds.
uf250-04.cnf , deadline. Restarts: 5050
uf250-04.cnf fulfilled No. of Restarts: 289 No. of Flips: 2466 time to process: 1 seconds.
uf250-04.cnf fulfilled No. of Restarts: 815 No. of Flips: 4218 time to process: 3 seconds.
uf250-04.cnf fulfilled No. of Restarts: 3163 No. of Flips: 4842 time to process: 12 seconds.
uf250-04.cnf fulfilled No. of Restarts: 3947 No. of Flips: 1002 time to process: 15 seconds.
uf250-04.cnf fulfilled No. of Restarts: 2095 No. of Flips: 4807 time to process: 8 seconds.
uf250-04.cnf fulfilled No. of Restarts: 3844 No. of Flips: 3285 time to process: 14 seconds.
uf250-04.cnf fulfilled No. of Restarts: 4713 No. of Flips: 4413 time to process: 18 seconds.
uf250-04.cnf fulfilled No. of Restarts: 1063 No. of Flips: 1587 time to process: 4 seconds.
uf250-04.cnf fulfilled No. of Restarts: 1771 No. of Flips: 4005 time to process: 6 seconds.
uf250-04.cnf , deadline. Restarts: 5050
uf250-04.cnf fulfilled No. of Restarts: 177 No. of Flips: 4014 time to process: 0 seconds.
uf250-04.cnf fulfilled No. of Restarts: 1823 No. of Flips: 1406 time to process: 7 seconds.
uf250-04.cnf , deadline. Restarts: 5050
uf250-04.cnf fulfilled No. of Restarts: 4043 No. of Flips: 3651 time to process: 15 seconds.
uf250-04.cnf fulfilled No. of Restarts: 2879 No. of Flips: 2443 time to process: 11 seconds.
uf250-04.cnf , deadline. Restarts: 5050
uf250-04.cnf fulfilled No. of Restarts: 759 No. of Flips: 2646 time to process: 2 seconds.
uf250-04.cnf fulfilled No. of Restarts: 760 No. of Flips: 692 time to process: 2 seconds.
uf250-04.cnf fulfilled No. of Restarts: 1233 No. of Flips: 2342 time to process: 4 seconds.
uf250-04.cnf fulfilled No. of Restarts: 3933 No. of Flips: 1940 time to process: 15 seconds.
uf250-04.cnf fulfilled No. of Restarts: 1053 No. of Flips: 3586 time to process: 4 seconds.
uf250-04.cnf fulfilled No. of Restarts: 2962 No. of Flips: 3873 time to process: 11 seconds.
uf250-04.cnf fulfilled No. of Restarts: 2178 No. of Flips: 4354 time to process: 8 seconds.
uf250-04.cnf fulfilled No. of Restarts: 1010 No. of Flips: 4483 time to process: 3 seconds.
uf250-04.cnf fulfilled No. of Restarts: 3129 No. of Flips: 3149 time to process: 12 seconds.
uf250-04.cnf fulfilled No. of Restarts: 2612 No. of Flips: 2389 time to process: 10 seconds.
uf250-04.cnf fulfilled No. of Restarts: 3618 No. of Flips: 2395 time to process: 14 seconds.
uf250-04.cnf , deadline. Restarts: 5050
uf250-04.cnf fulfilled No. of Restarts: 1469 No. of Flips: 4344 time to process: 5 seconds.
uf250-04.cnf , deadline. Restarts: 5050
uf250-04.cnf fulfilled No. of Restarts: 4333 No. of Flips: 4872 time to process: 16 seconds.
uf250-04.cnf fulfilled No. of Restarts: 617 No. of Flips: 2288 time to process: 2 seconds.
uf250-04.cnf fulfilled No. of Restarts: 397 No. of Flips: 1480 time to process: 1 seconds.
uf250-04.cnf fulfilled No. of Restarts: 1403 No. of Flips: 1192 time to process: 5 seconds.
uf250-04.cnf fulfilled No. of Restarts: 2567 No. of Flips: 3344 time to process: 9 seconds.
uf250-04.cnf fulfilled No. of Restarts: 2601 No. of Flips: 3303 time to process: 9 seconds.
uf250-04.cnf fulfilled No. of Restarts: 2173 No. of Flips: 1727 time to process: 8 seconds.
uf250-04.cnf , deadline. Restarts: 5050
uf250-04.cnf fulfilled No. of Restarts: 158 No. of Flips: 4535 time to process: 0 seconds.
uf250-04.cnf , deadline. Restarts: 5050
uf250-04.cnf fulfilled No. of Restarts: 1933 No. of Flips: 1804 time to process: 7 seconds.
uf250-04.cnf fulfilled No. of Restarts: 1155 No. of Flips: 3122 time to process: 4 seconds.
uf250-04.cnf , deadline. Restarts: 5050
uf250-04.cnf fulfilled No. of Restarts: 3874 No. of Flips: 1142 time to process: 14 seconds.
uf250-04.cnf fulfilled No. of Restarts: 169 No. of Flips: 2207 time to process: 0 seconds.
uf250-04.cnf fulfilled No. of Restarts: 2908 No. of Flips: 1504 time to process: 11 seconds.
uf250-04.cnf fulfilled No. of Restarts: 102 No. of Flips: 1529 time to process: 0 seconds.
uf250-04.cnf fulfilled No. of Restarts: 693 No. of Flips: 4838 time to process: 2 seconds.
uf250-04.cnf fulfilled No. of Restarts: 607 No. of Flips: 2318 time to process: 2 seconds.
uf250-04.cnf fulfilled No. of Restarts: 722 No. of Flips: 1032 time to process: 2 seconds.
uf250-04.cnf fulfilled No. of Restarts: 1936 No. of Flips: 647 time to process: 7 seconds.
uf250-04.cnf fulfilled No. of Restarts: 2488 No. of Flips: 3221 time to process: 9 seconds.
uf250-04.cnf fulfilled No. of Restarts: 453 No. of Flips: 1467 time to process: 1 seconds.
uf250-04.cnf , deadline. Restarts: 5050
uf250-04.cnf fulfilled No. of Restarts: 1394 No. of Flips: 917 time to process: 5 seconds.
uf250-04.cnf fulfilled No. of Restarts: 2667 No. of Flips: 1777 time to process: 10 seconds.
uf250-04.cnf fulfilled No. of Restarts: 406 No. of Flips: 1524 time to process: 1 seconds.
uf250-04.cnf fulfilled No. of Restarts: 5013 No. of Flips: 3797 time to process: 19 seconds.
uf250-04.cnf fulfilled No. of Restarts: 1815 No. of Flips: 1618 time to process: 6 seconds.
uf250-04.cnf fulfilled No. of Restarts: 1068 No. of Flips: 3020 time to process: 4 seconds.
uf250-04.cnf fulfilled No. of Restarts: 2619 No. of Flips: 2891 time to process: 10 seconds.
uf250-04.cnf fulfilled No. of Restarts: 4015 No. of Flips: 2282 time to process: 15 seconds.
uf250-04.cnf fulfilled No. of Restarts: 404 No. of Flips: 3121 time to process: 1 seconds.
uf250-04.cnf fulfilled No. of Restarts: 2318 No. of Flips: 2532 time to process: 8 seconds.
uf250-04.cnf fulfilled No. of Restarts: 4005 No. of Flips: 1431 time to process: 15 seconds.
uf250-04.cnf fulfilled No. of Restarts: 881 No. of Flips: 3862 time to process: 3 seconds.
uf250-04.cnf fulfilled No. of Restarts: 1200 No. of Flips: 3298 time to process: 4 seconds.
uf250-04.cnf fulfilled No. of Restarts: 2602 No. of Flips: 4925 time to process: 9 seconds.
uf250-04.cnf fulfilled No. of Restarts: 3931 No. of Flips: 2457 time to process: 15 seconds.
uf250-04.cnf fulfilled No. of Restarts: 259 No. of Flips: 1990 time to process: 1 seconds.
uf250-04.cnf fulfilled No. of Restarts: 50 No. of Flips: 4989 time to process: 0 seconds.
uf250-04.cnf fulfilled No. of Restarts: 1459 No. of Flips: 3387 time to process: 5 seconds.
uf250-04.cnf fulfilled No. of Restarts: 1715 No. of Flips: 4136 time to process: 6 seconds.
uf250-04.cnf fulfilled No. of Restarts: 4797 No. of Flips: 2286 time to process: 18 seconds.
uf250-04.cnf , deadline. Restarts: 5050
uf250-04.cnf , deadline. Restarts: 5050
uf250-04.cnf , deadline. Restarts: 5050
uf250-04.cnf fulfilled No. of Restarts: 1841 No. of Flips: 3297 time to process: 7 seconds.
uf250-04.cnf fulfilled No. of Restarts: 2080 No. of Flips: 1432 time to process: 7 seconds.
uf250-04.cnf fulfilled No. of Restarts: 929 No. of Flips: 4272 time to process: 3 seconds.
uf250-04.cnf fulfilled No. of Restarts: 882 No. of Flips: 4190 time to process: 3 seconds.
uf250-04.cnf fulfilled No. of Restarts: 1648 No. of Flips: 2793 time to process: 6 seconds.
uf250-04.cnf fulfilled No. of Restarts: 54 No. of Flips: 4186 time to process: 0 seconds.
uf250-04.cnf , deadline. Restarts: 5050
uf250-04.cnf fulfilled No. of Restarts: 3169 No. of Flips: 2996 time to process: 12 seconds.
uf250-04.cnf fulfilled No. of Restarts: 559 No. of Flips: 1527 time to process: 2 seconds.
uf250-04.cnf fulfilled No. of Restarts: 962 No. of Flips: 3411 time to process: 3 seconds.
uf250-04.cnf , deadline. Restarts: 5050
uf250-04.cnf fulfilled No. of Restarts: 4409 No. of Flips: 719 time to process: 16 seconds.
uf250-04.cnf , deadline. Restarts: 5050
uf250-04.cnf fulfilled No. of Restarts: 3082 No. of Flips: 3749 time to process: 11 seconds.
uf250-04.cnf fulfilled No. of Restarts: 21 No. of Flips: 3308 time to process: 0 seconds.
uf250-04.cnf fulfilled No. of Restarts: 2448 No. of Flips: 4335 time to process: 9 seconds.
uf250-04.cnf fulfilled No. of Restarts: 735 No. of Flips: 4685 time to process: 2 seconds.
uf250-04.cnf , deadline. Restarts: 5050
uf250-04.cnf , deadline. Restarts: 5050
uf250-04.cnf fulfilled No. of Restarts: 2296 No. of Flips: 2861 time to process: 8 seconds.
uf250-04.cnf fulfilled No. of Restarts: 177 No. of Flips: 3082 time to process: 0 seconds.
uf250-04.cnf , deadline. Restarts: 5050
uf250-04.cnf fulfilled No. of Restarts: 3840 No. of Flips: 2425 time to process: 14 seconds.
uf250-04.cnf fulfilled No. of Restarts: 1402 No. of Flips: 4545 time to process: 5 seconds.
uf250-04.cnf , deadline. Restarts: 5050
uf250-04.cnf fulfilled No. of Restarts: 860 No. of Flips: 3949 time to process: 3 seconds.
uf250-04.cnf fulfilled No. of Restarts: 252 No. of Flips: 3138 time to process: 0 seconds.
uf250-04.cnf fulfilled No. of Restarts: 559 No. of Flips: 1052 time to process: 2 seconds.
uf250-04.cnf fulfilled No. of Restarts: 224 No. of Flips: 3724 time to process: 0 seconds.
uf250-04.cnf fulfilled No. of Restarts: 1293 No. of Flips: 2563 time to process: 4 seconds.
uf250-04.cnf , deadline. Restarts: 5050
uf250-04.cnf fulfilled No. of Restarts: 614 No. of Flips: 1859 time to process: 2 seconds.
uf250-04.cnf fulfilled No. of Restarts: 4042 No. of Flips: 3596 time to process: 15 seconds.
uf250-04.cnf fulfilled No. of Restarts: 141 No. of Flips: 3890 time to process: 0 seconds.
uf250-04.cnf fulfilled No. of Restarts: 748 No. of Flips: 3251 time to process: 2 seconds.
uf250-04.cnf fulfilled No. of Restarts: 578 No. of Flips: 944 time to process: 2 seconds.
uf250-04.cnf , deadline. Restarts: 5050
uf250-04.cnf , deadline. Restarts: 5050
uf250-04.cnf fulfilled No. of Restarts: 649 No. of Flips: 4078 time to process: 2 seconds.
uf250-04.cnf fulfilled No. of Restarts: 573 No. of Flips: 2557 time to process: 2 seconds.
uf250-04.cnf fulfilled No. of Restarts: 2142 No. of Flips: 986 time to process: 8 seconds.
uf250-04.cnf fulfilled No. of Restarts: 95 No. of Flips: 4484 time to process: 0 seconds.
uf250-04.cnf fulfilled No. of Restarts: 3639 No. of Flips: 4515 time to process: 13 seconds.
uf250-04.cnf fulfilled No. of Restarts: 3023 No. of Flips: 2628 time to process: 11 seconds.
uf250-04.cnf , deadline. Restarts: 5050
uf250-04.cnf fulfilled No. of Restarts: 608 No. of Flips: 1560 time to process: 2 seconds.
uf250-04.cnf , deadline. Restarts: 5050
uf250-04.cnf fulfilled No. of Restarts: 450 No. of Flips: 1340 time to process: 1 seconds.
uf250-04.cnf , deadline. Restarts: 5050
uf250-04.cnf , deadline. Restarts: 5050
uf250-04.cnf , deadline. Restarts: 5050
uf250-04.cnf fulfilled No. of Restarts: 187 No. of Flips: 2973 time to process: 0 seconds.
uf250-04.cnf , deadline. Restarts: 5050
uf250-04.cnf fulfilled No. of Restarts: 443 No. of Flips: 2677 time to process: 1 seconds.
uf250-04.cnf fulfilled No. of Restarts: 3531 No. of Flips: 3555 time to process: 13 seconds.
uf250-04.cnf fulfilled No. of Restarts: 39 No. of Flips: 3202 time to process: 0 seconds.
uf250-04.cnf , deadline. Restarts: 5050
uf250-04.cnf fulfilled No. of Restarts: 195 No. of Flips: 1425 time to process: 0 seconds.
uf250-04.cnf fulfilled No. of Restarts: 1256 No. of Flips: 3394 time to process: 4 seconds.
uf250-04.cnf , deadline. Restarts: 5050
uf250-04.cnf fulfilled No. of Restarts: 2817 No. of Flips: 3434 time to process: 10 seconds.
uf250-04.cnf , deadline. Restarts: 5050
uf250-04.cnf fulfilled No. of Restarts: 1726 No. of Flips: 1834 time to process: 6 seconds.
uf250-04.cnf fulfilled No. of Restarts: 1346 No. of Flips: 3801 time to process: 5 seconds.
uf250-04.cnf fulfilled No. of Restarts: 237 No. of Flips: 2727 time to process: 0 seconds.
uf250-04.cnf fulfilled No. of Restarts: 241 No. of Flips: 3474 time to process: 0 seconds.
uf250-04.cnf , deadline. Restarts: 5050
uf250-04.cnf fulfilled No. of Restarts: 4506 No. of Flips: 1882 time to process: 17 seconds.
uf250-04.cnf fulfilled No. of Restarts: 261 No. of Flips: 3968 time to process: 1 seconds.
uf250-04.cnf fulfilled No. of Restarts: 4457 No. of Flips: 1290 time to process: 17 seconds.
uf250-04.cnf fulfilled No. of Restarts: 74 No. of Flips: 1552 time to process: 0 seconds.
uf250-04.cnf fulfilled No. of Restarts: 1299 No. of Flips: 3257 time to process: 4 seconds.
uf250-04.cnf fulfilled No. of Restarts: 2534 No. of Flips: 2564 time to process: 9 seconds.
uf250-04.cnf fulfilled No. of Restarts: 1118 No. of Flips: 4113 time to process: 4 seconds.
uf250-04.cnf fulfilled No. of Restarts: 83 No. of Flips: 1425 time to process: 0 seconds.
uf250-04.cnf fulfilled No. of Restarts: 545 No. of Flips: 2643 time to process: 2 seconds.
uf250-04.cnf , deadline. Restarts: 5050
uf250-04.cnf fulfilled No. of Restarts: 1197 No. of Flips: 4243 time to process: 4 seconds.
uf250-04.cnf fulfilled No. of Restarts: 895 No. of Flips: 4145 time to process: 3 seconds.
uf250-04.cnf fulfilled No. of Restarts: 1296 No. of Flips: 3224 time to process: 4 seconds.
uf250-04.cnf , deadline. Restarts: 5050
uf250-04.cnf fulfilled No. of Restarts: 4414 No. of Flips: 2565 time to process: 16 seconds.
uf250-04.cnf fulfilled No. of Restarts: 34 No. of Flips: 1190 time to process: 0 seconds.
uf250-04.cnf fulfilled No. of Restarts: 1924 No. of Flips: 2328 time to process: 7 seconds.
uf250-04.cnf fulfilled No. of Restarts: 1345 No. of Flips: 1796 time to process: 5 seconds.
uf250-04.cnf fulfilled No. of Restarts: 205 No. of Flips: 2666 time to process: 0 seconds.
uf250-04.cnf fulfilled No. of Restarts: 374 No. of Flips: 2710 time to process: 1 seconds.
uf250-04.cnf fulfilled No. of Restarts: 3675 No. of Flips: 3624 time to process: 14 seconds.
uf250-04.cnf fulfilled No. of Restarts: 261 No. of Flips: 3315 time to process: 1 seconds.
uf250-04.cnf fulfilled No. of Restarts: 1813 No. of Flips: 2595 time to process: 6 seconds.
uf250-04.cnf , deadline. Restarts: 5050
uf250-04.cnf fulfilled No. of Restarts: 1623 No. of Flips: 1255 time to process: 6 seconds.
uf250-04.cnf , deadline. Restarts: 5050
uf250-04.cnf , deadline. Restarts: 5050
uf250-04.cnf , deadline. Restarts: 5050
uf250-04.cnf fulfilled No. of Restarts: 4211 No. of Flips: 4719 time to process: 16 seconds.
uf250-04.cnf fulfilled No. of Restarts: 144 No. of Flips: 4285 time to process: 0 seconds.
uf250-04.cnf fulfilled No. of Restarts: 1193 No. of Flips: 1582 time to process: 4 seconds.
uf250-04.cnf fulfilled No. of Restarts: 2817 No. of Flips: 4638 time to process: 10 seconds.
uf250-04.cnf , deadline. Restarts: 5050
uf250-04.cnf , deadline. Restarts: 5050
uf250-04.cnf , deadline. Restarts: 5050
uf250-04.cnf fulfilled No. of Restarts: 1723 No. of Flips: 2614 time to process: 6 seconds.
uf250-04.cnf fulfilled No. of Restarts: 1574 No. of Flips: 1756 time to process: 6 seconds.
uf250-04.cnf , deadline. Restarts: 5050
uf250-04.cnf fulfilled No. of Restarts: 1877 No. of Flips: 1019 time to process: 7 seconds.
uf250-04.cnf fulfilled No. of Restarts: 2750 No. of Flips: 3924 time to process: 10 seconds.
uf250-04.cnf fulfilled No. of Restarts: 2764 No. of Flips: 2571 time to process: 10 seconds.
uf250-04.cnf fulfilled No. of Restarts: 611 No. of Flips: 978 time to process: 2 seconds.
uf250-04.cnf fulfilled No. of Restarts: 3683 No. of Flips: 3849 time to process: 14 seconds.
uf250-04.cnf fulfilled No. of Restarts: 2449 No. of Flips: 2638 time to process: 9 seconds.
uf250-04.cnf fulfilled No. of Restarts: 69 No. of Flips: 4338 time to process: 0 seconds.
uf250-04.cnf , deadline. Restarts: 5050
uf250-04.cnf , deadline. Restarts: 5050
uf250-04.cnf fulfilled No. of Restarts: 3077 No. of Flips: 4377 time to process: 11 seconds.
uf250-04.cnf fulfilled No. of Restarts: 4746 No. of Flips: 3411 time to process: 18 seconds.
uf250-04.cnf fulfilled No. of Restarts: 2210 No. of Flips: 1519 time to process: 8 seconds.
uf250-04.cnf fulfilled No. of Restarts: 576 No. of Flips: 4664 time to process: 2 seconds.
uf250-04.cnf , deadline. Restarts: 5050
uf250-04.cnf fulfilled No. of Restarts: 153 No. of Flips: 4212 time to process: 0 seconds.
uf250-04.cnf fulfilled No. of Restarts: 709 No. of Flips: 3989 time to process: 2 seconds.
uf250-04.cnf fulfilled No. of Restarts: 4992 No. of Flips: 2409 time to process: 19 seconds.
uf250-04.cnf fulfilled No. of Restarts: 882 No. of Flips: 2173 time to process: 3 seconds.
uf250-04.cnf , deadline. Restarts: 5050
uf250-04.cnf , deadline. Restarts: 5050
uf250-04.cnf fulfilled No. of Restarts: 1124 No. of Flips: 3199 time to process: 4 seconds.
uf250-04.cnf fulfilled No. of Restarts: 465 No. of Flips: 1596 time to process: 1 seconds.
uf250-04.cnf fulfilled No. of Restarts: 2324 No. of Flips: 3122 time to process: 8 seconds.
uf250-04.cnf , deadline. Restarts: 5050
uf250-04.cnf fulfilled No. of Restarts: 4553 No. of Flips: 3365 time to process: 17 seconds.
uf250-04.cnf , deadline. Restarts: 5050
uf250-04.cnf fulfilled No. of Restarts: 2553 No. of Flips: 4923 time to process: 9 seconds.
uf250-04.cnf fulfilled No. of Restarts: 703 No. of Flips: 4704 time to process: 2 seconds.
uf250-04.cnf , deadline. Restarts: 5050
uf250-04.cnf fulfilled No. of Restarts: 1137 No. of Flips: 2693 time to process: 4 seconds.
uf250-04.cnf fulfilled No. of Restarts: 206 No. of Flips: 4840 time to process: 0 seconds.
uf250-04.cnf fulfilled No. of Restarts: 1015 No. of Flips: 4142 time to process: 3 seconds.
uf250-04.cnf fulfilled No. of Restarts: 1065 No. of Flips: 1405 time to process: 4 seconds.
uf250-04.cnf fulfilled No. of Restarts: 3916 No. of Flips: 1926 time to process: 15 seconds.
uf250-04.cnf fulfilled No. of Restarts: 4656 No. of Flips: 2080 time to process: 17 seconds.
uf250-04.cnf fulfilled No. of Restarts: 1627 No. of Flips: 4926 time to process: 6 seconds.
uf250-04.cnf fulfilled No. of Restarts: 13 No. of Flips: 2447 time to process: 0 seconds.
uf250-04.cnf fulfilled No. of Restarts: 4123 No. of Flips: 3684 time to process: 15 seconds.
uf250-04.cnf , deadline. Restarts: 5050
uf250-04.cnf fulfilled No. of Restarts: 4 No. of Flips: 3443 time to process: 0 seconds.
uf250-04.cnf fulfilled No. of Restarts: 2405 No. of Flips: 4760 time to process: 9 seconds.
uf250-04.cnf fulfilled No. of Restarts: 4379 No. of Flips: 3384 time to process: 16 seconds.
uf250-04.cnf fulfilled No. of Restarts: 860 No. of Flips: 2484 time to process: 3 seconds.
uf250-04.cnf fulfilled No. of Restarts: 1927 No. of Flips: 4496 time to process: 7 seconds.
uf250-04.cnf fulfilled No. of Restarts: 2402 No. of Flips: 2190 time to process: 9 seconds.
uf250-04.cnf , deadline. Restarts: 5050
uf250-04.cnf fulfilled No. of Restarts: 324 No. of Flips: 2321 time to process: 1 seconds.
uf250-04.cnf fulfilled No. of Restarts: 985 No. of Flips: 4159 time to process: 3 seconds.
uf250-04.cnf fulfilled No. of Restarts: 3133 No. of Flips: 3587 time to process: 12 seconds.
uf250-04.cnf fulfilled No. of Restarts: 190 No. of Flips: 3702 time to process: 0 seconds.
uf250-04.cnf fulfilled No. of Restarts: 3557 No. of Flips: 3736 time to process: 13 seconds.
uf250-04.cnf fulfilled No. of Restarts: 2182 No. of Flips: 3087 time to process: 8 seconds.
uf250-04.cnf , deadline. Restarts: 5050
uf250-04.cnf fulfilled No. of Restarts: 2301 No. of Flips: 1913 time to process: 8 seconds.
uf250-04.cnf , deadline. Restarts: 5050
uf250-04.cnf fulfilled No. of Restarts: 4600 No. of Flips: 3512 time to process: 17 seconds.
uf250-04.cnf , deadline. Restarts: 5050
uf250-04.cnf fulfilled No. of Restarts: 768 No. of Flips: 3511 time to process: 2 seconds.
uf250-04.cnf fulfilled No. of Restarts: 2812 No. of Flips: 3367 time to process: 10 seconds.
uf250-04.cnf fulfilled No. of Restarts: 215 No. of Flips: 4786 time to process: 0 seconds.
uf250-04.cnf fulfilled No. of Restarts: 579 No. of Flips: 4167 time to process: 2 seconds.
uf250-04.cnf fulfilled No. of Restarts: 4078 No. of Flips: 3960 time to process: 15 seconds.
uf250-04.cnf fulfilled No. of Restarts: 632 No. of Flips: 3548 time to process: 2 seconds.
uf250-04.cnf fulfilled No. of Restarts: 1650 No. of Flips: 2973 time to process: 6 seconds.
uf250-04.cnf fulfilled No. of Restarts: 4138 No. of Flips: 2214 time to process: 15 seconds.
uf250-04.cnf , deadline. Restarts: 5050
uf250-04.cnf fulfilled No. of Restarts: 2312 No. of Flips: 2778 time to process: 8 seconds.
uf250-04.cnf fulfilled No. of Restarts: 433 No. of Flips: 2159 time to process: 1 seconds.
uf250-04.cnf fulfilled No. of Restarts: 2885 No. of Flips: 4976 time to process: 11 seconds.
uf250-04.cnf fulfilled No. of Restarts: 2030 No. of Flips: 1856 time to process: 7 seconds.
uf250-04.cnf fulfilled No. of Restarts: 3805 No. of Flips: 1022 time to process: 14 seconds.
uf250-04.cnf fulfilled No. of Restarts: 4717 No. of Flips: 2217 time to process: 18 seconds.
uf250-04.cnf fulfilled No. of Restarts: 1887 No. of Flips: 2697 time to process: 7 seconds.
uf250-04.cnf fulfilled No. of Restarts: 601 No. of Flips: 2872 time to process: 2 seconds.
uf250-04.cnf fulfilled No. of Restarts: 64 No. of Flips: 1790 time to process: 0 seconds.
uf250-04.cnf fulfilled No. of Restarts: 1077 No. of Flips: 4108 time to process: 4 seconds.
uf250-04.cnf , deadline. Restarts: 5050
uf250-04.cnf fulfilled No. of Restarts: 1391 No. of Flips: 4812 time to process: 6 seconds.
uf250-04.cnf fulfilled No. of Restarts: 955 No. of Flips: 4559 time to process: 4 seconds.
uf250-04.cnf fulfilled No. of Restarts: 624 No. of Flips: 1842 time to process: 2 seconds.
uf250-04.cnf fulfilled No. of Restarts: 2723 No. of Flips: 3588 time to process: 12 seconds.
uf250-04.cnf fulfilled No. of Restarts: 3895 No. of Flips: 4330 time to process: 16 seconds.
uf250-04.cnf fulfilled No. of Restarts: 158 No. of Flips: 1675 time to process: 0 seconds.
uf250-04.cnf fulfilled No. of Restarts: 2520 No. of Flips: 2632 time to process: 11 seconds.
uf250-04.cnf fulfilled No. of Restarts: 2333 No. of Flips: 4567 time to process: 9 seconds.
uf250-04.cnf , deadline. Restarts: 5050
uf250-04.cnf , deadline. Restarts: 5050
uf250-04.cnf fulfilled No. of Restarts: 543 No. of Flips: 3241 time to process: 2 seconds.
uf250-04.cnf fulfilled No. of Restarts: 148 No. of Flips: 4323 time to process: 0 seconds.
uf250-04.cnf , deadline. Restarts: 5050
uf250-04.cnf fulfilled No. of Restarts: 1758 No. of Flips: 2438 time to process: 7 seconds.
uf250-04.cnf , deadline. Restarts: 5050
uf250-04.cnf fulfilled No. of Restarts: 3338 No. of Flips: 1803 time to process: 14 seconds.
uf250-04.cnf fulfilled No. of Restarts: 1185 No. of Flips: 4933 time to process: 5 seconds.
uf250-04.cnf fulfilled No. of Restarts: 4722 No. of Flips: 2079 time to process: 19 seconds.
uf250-04.cnf fulfilled No. of Restarts: 1280 No. of Flips: 3560 time to process: 5 seconds.
uf250-04.cnf , deadline. Restarts: 5050
uf250-04.cnf fulfilled No. of Restarts: 1282 No. of Flips: 3508 time to process: 5 seconds.
uf250-04.cnf , deadline. Restarts: 5050
uf250-04.cnf , deadline. Restarts: 5050
uf250-04.cnf fulfilled No. of Restarts: 3158 No. of Flips: 2313 time to process: 13 seconds.
uf250-04.cnf fulfilled No. of Restarts: 2 No. of Flips: 4129 time to process: 0 seconds.
uf250-04.cnf fulfilled No. of Restarts: 1752 No. of Flips: 2111 time to process: 7 seconds.
uf250-04.cnf fulfilled No. of Restarts: 431 No. of Flips: 3639 time to process: 1 seconds.
uf250-04.cnf fulfilled No. of Restarts: 3386 No. of Flips: 4948 time to process: 14 seconds.
uf250-04.cnf fulfilled No. of Restarts: 500 No. of Flips: 1409 time to process: 2 seconds.
uf250-04.cnf , deadline. Restarts: 5050
uf250-04.cnf fulfilled No. of Restarts: 1808 No. of Flips: 3297 time to process: 7 seconds.
uf250-04.cnf , deadline. Restarts: 5050
uf250-04.cnf fulfilled No. of Restarts: 1410 No. of Flips: 1840 time to process: 6 seconds.
uf250-04.cnf fulfilled No. of Restarts: 3477 No. of Flips: 3470 time to process: 14 seconds.
uf250-04.cnf fulfilled No. of Restarts: 1385 No. of Flips: 4106 time to process: 5 seconds.
uf250-04.cnf fulfilled No. of Restarts: 2017 No. of Flips: 2442 time to process: 8 seconds.
uf250-04.cnf fulfilled No. of Restarts: 4 No. of Flips: 978 time to process: 0 seconds.
uf250-04.cnf fulfilled No. of Restarts: 1388 No. of Flips: 2377 time to process: 5 seconds.
uf250-04.cnf , deadline. Restarts: 5050
uf250-04.cnf fulfilled No. of Restarts: 860 No. of Flips: 3458 time to process: 3 seconds.
uf250-04.cnf fulfilled No. of Restarts: 2183 No. of Flips: 4207 time to process: 9 seconds.
uf250-04.cnf fulfilled No. of Restarts: 2417 No. of Flips: 3081 time to process: 10 seconds.
uf250-04.cnf fulfilled No. of Restarts: 904 No. of Flips: 4390 time to process: 3 seconds.
uf250-04.cnf , deadline. Restarts: 5050
uf250-04.cnf fulfilled No. of Restarts: 2940 No. of Flips: 4833 time to process: 12 seconds.
uf250-04.cnf fulfilled No. of Restarts: 604 No. of Flips: 4893 time to process: 2 seconds.
uf250-04.cnf fulfilled No. of Restarts: 356 No. of Flips: 4458 time to process: 1 seconds.
uf250-04.cnf fulfilled No. of Restarts: 2310 No. of Flips: 4183 time to process: 9 seconds.
uf250-04.cnf fulfilled No. of Restarts: 1274 No. of Flips: 3142 time to process: 5 seconds.
uf250-04.cnf fulfilled No. of Restarts: 360 No. of Flips: 2867 time to process: 1 seconds.
uf250-04.cnf , deadline. Restarts: 5050
uf250-04.cnf fulfilled No. of Restarts: 4446 No. of Flips: 1746 time to process: 18 seconds.
uf250-04.cnf fulfilled No. of Restarts: 4351 No. of Flips: 4957 time to process: 18 seconds.
uf250-04.cnf fulfilled No. of Restarts: 3173 No. of Flips: 3561 time to process: 13 seconds.
uf250-04.cnf fulfilled No. of Restarts: 4254 No. of Flips: 3000 time to process: 18 seconds.
uf250-04.cnf , deadline. Restarts: 5050
uf250-04.cnf fulfilled No. of Restarts: 2379 No. of Flips: 4370 time to process: 10 seconds.
uf250-04.cnf , deadline. Restarts: 5050
uf250-04.cnf fulfilled No. of Restarts: 1228 No. of Flips: 3452 time to process: 5 seconds.
uf250-04.cnf fulfilled No. of Restarts: 158 No. of Flips: 4429 time to process: 0 seconds.
uf250-04.cnf fulfilled No. of Restarts: 1646 No. of Flips: 4803 time to process: 6 seconds.
uf250-04.cnf fulfilled No. of Restarts: 3651 No. of Flips: 2723 time to process: 15 seconds.
uf250-04.cnf , deadline. Restarts: 5050
uf250-04.cnf fulfilled No. of Restarts: 3045 No. of Flips: 4264 time to process: 12 seconds.
uf250-04.cnf fulfilled No. of Restarts: 5 No. of Flips: 2302 time to process: 0 seconds.
uf250-04.cnf , deadline. Restarts: 5050
uf250-04.cnf fulfilled No. of Restarts: 4427 No. of Flips: 3753 time to process: 18 seconds.
uf250-04.cnf , deadline. Restarts: 5050
uf250-04.cnf fulfilled No. of Restarts: 541 No. of Flips: 4079 time to process: 2 seconds.
uf250-04.cnf , deadline. Restarts: 5050
uf250-04.cnf fulfilled No. of Restarts: 1883 No. of Flips: 3732 time to process: 8 seconds.
uf250-04.cnf fulfilled No. of Restarts: 24 No. of Flips: 3063 time to process: 0 seconds.
uf250-04.cnf fulfilled No. of Restarts: 431 No. of Flips: 2446 time to process: 1 seconds.
uf250-04.cnf fulfilled No. of Restarts: 3214 No. of Flips: 2118 time to process: 13 seconds.
uf250-04.cnf fulfilled No. of Restarts: 506 No. of Flips: 1857 time to process: 2 seconds.
uf250-04.cnf fulfilled No. of Restarts: 2702 No. of Flips: 3591 time to process: 11 seconds.
uf250-04.cnf fulfilled No. of Restarts: 2128 No. of Flips: 2547 time to process: 9 seconds.
uf250-04.cnf fulfilled No. of Restarts: 689 No. of Flips: 3642 time to process: 3 seconds.
uf250-04.cnf , deadline. Restarts: 5050
uf250-04.cnf fulfilled No. of Restarts: 1992 No. of Flips: 4138 time to process: 8 seconds.
uf250-04.cnf fulfilled No. of Restarts: 102 No. of Flips: 2349 time to process: 0 seconds.
uf250-04.cnf fulfilled No. of Restarts: 3069 No. of Flips: 3562 time to process: 12 seconds.
uf250-04.cnf fulfilled No. of Restarts: 216 No. of Flips: 3780 time to process: 0 seconds.
uf250-04.cnf fulfilled No. of Restarts: 2789 No. of Flips: 3892 time to process: 11 seconds.
uf250-04.cnf fulfilled No. of Restarts: 1087 No. of Flips: 3064 time to process: 4 seconds.
uf250-04.cnf fulfilled No. of Restarts: 1053 No. of Flips: 4746 time to process: 4 seconds.
uf250-04.cnf fulfilled No. of Restarts: 3916 No. of Flips: 3269 time to process: 16 seconds.
uf250-04.cnf fulfilled No. of Restarts: 232 No. of Flips: 4241 time to process: 1 seconds.
uf250-04.cnf fulfilled No. of Restarts: 1610 No. of Flips: 2211 time to process: 6 seconds.
uf250-04.cnf , deadline. Restarts: 5050
uf250-04.cnf , deadline. Restarts: 5050
uf250-04.cnf fulfilled No. of Restarts: 1374 No. of Flips: 4314 time to process: 6 seconds.
uf250-04.cnf fulfilled No. of Restarts: 3260 No. of Flips: 4665 time to process: 13 seconds.
uf250-04.cnf , deadline. Restarts: 5050
uf250-04.cnf fulfilled No. of Restarts: 2721 No. of Flips: 2645 time to process: 11 seconds.
uf250-04.cnf fulfilled No. of Restarts: 2477 No. of Flips: 4826 time to process: 10 seconds.
uf250-04.cnf fulfilled No. of Restarts: 2168 No. of Flips: 3984 time to process: 8 seconds.
uf250-04.cnf fulfilled No. of Restarts: 568 No. of Flips: 3408 time to process: 2 seconds.
uf250-04.cnf fulfilled No. of Restarts: 1049 No. of Flips: 3302 time to process: 4 seconds.
uf250-04.cnf fulfilled No. of Restarts: 4207 No. of Flips: 4304 time to process: 17 seconds.
uf250-04.cnf fulfilled No. of Restarts: 2503 No. of Flips: 1406 time to process: 10 seconds.
uf250-04.cnf fulfilled No. of Restarts: 2347 No. of Flips: 4446 time to process: 10 seconds.
uf250-04.cnf fulfilled No. of Restarts: 3567 No. of Flips: 3403 time to process: 15 seconds.
uf250-04.cnf fulfilled No. of Restarts: 85 No. of Flips: 2215 time to process: 0 seconds.
uf250-04.cnf fulfilled No. of Restarts: 2819 No. of Flips: 2974 time to process: 11 seconds.
uf250-04.cnf fulfilled No. of Restarts: 2 No. of Flips: 3668 time to process: 0 seconds.
uf250-04.cnf fulfilled No. of Restarts: 912 No. of Flips: 1924 time to process: 3 seconds.
uf250-04.cnf fulfilled No. of Restarts: 1754 No. of Flips: 4235 time to process: 7 seconds.
uf250-04.cnf fulfilled No. of Restarts: 3535 No. of Flips: 3535 time to process: 14 seconds.
uf250-04.cnf , deadline. Restarts: 5050
uf250-04.cnf , deadline. Restarts: 5050
uf250-04.cnf fulfilled No. of Restarts: 7 No. of Flips: 3693 time to process: 0 seconds.
uf250-04.cnf fulfilled No. of Restarts: 102 No. of Flips: 910 time to process: 0 seconds.
uf250-04.cnf fulfilled No. of Restarts: 383 No. of Flips: 3985 time to process: 1 seconds.
uf250-04.cnf , deadline. Restarts: 5050
uf250-04.cnf fulfilled No. of Restarts: 1408 No. of Flips: 2544 time to process: 5 seconds.
uf250-04.cnf , deadline. Restarts: 5050
uf250-04.cnf fulfilled No. of Restarts: 1769 No. of Flips: 1178 time to process: 7 seconds.
uf250-04.cnf fulfilled No. of Restarts: 104 No. of Flips: 3457 time to process: 0 seconds.
uf250-04.cnf fulfilled No. of Restarts: 2311 No. of Flips: 4393 time to process: 9 seconds.
uf250-04.cnf fulfilled No. of Restarts: 2324 No. of Flips: 2353 time to process: 9 seconds.
uf250-04.cnf fulfilled No. of Restarts: 341 No. of Flips: 3882 time to process: 1 seconds.
uf250-04.cnf fulfilled No. of Restarts: 721 No. of Flips: 4408 time to process: 3 seconds.
uf250-04.cnf fulfilled No. of Restarts: 1656 No. of Flips: 3656 time to process: 7 seconds.
uf250-04.cnf fulfilled No. of Restarts: 2220 No. of Flips: 1638 time to process: 10 seconds.
uf250-04.cnf fulfilled No. of Restarts: 3762 No. of Flips: 4146 time to process: 16 seconds.
uf250-04.cnf fulfilled No. of Restarts: 646 No. of Flips: 1324 time to process: 2 seconds.
uf250-04.cnf fulfilled No. of Restarts: 1970 No. of Flips: 933 time to process: 8 seconds.
uf250-04.cnf fulfilled No. of Restarts: 942 No. of Flips: 2756 time to process: 4 seconds.
uf250-04.cnf fulfilled No. of Restarts: 898 No. of Flips: 4890 time to process: 3 seconds.
uf250-04.cnf , deadline. Restarts: 5050
uf250-04.cnf fulfilled No. of Restarts: 2213 No. of Flips: 3943 time to process: 9 seconds.
uf250-04.cnf fulfilled No. of Restarts: 2960 No. of Flips: 2326 time to process: 12 seconds.
uf250-04.cnf , deadline. Restarts: 5050
uf250-04.cnf fulfilled No. of Restarts: 1751 No. of Flips: 4937 time to process: 7 seconds.
uf250-04.cnf fulfilled No. of Restarts: 112 No. of Flips: 2036 time to process: 0 seconds.
uf250-04.cnf fulfilled No. of Restarts: 2443 No. of Flips: 2656 time to process: 10 seconds.
uf250-04.cnf , deadline. Restarts: 5050
uf250-04.cnf , deadline. Restarts: 5050
uf250-04.cnf fulfilled No. of Restarts: 3344 No. of Flips: 4485 time to process: 14 seconds.
uf250-04.cnf fulfilled No. of Restarts: 3837 No. of Flips: 4685 time to process: 16 seconds.
uf250-04.cnf , deadline. Restarts: 5050
uf250-04.cnf fulfilled No. of Restarts: 1131 No. of Flips: 4814 time to process: 4 seconds.
uf250-04.cnf fulfilled No. of Restarts: 439 No. of Flips: 1396 time to process: 1 seconds.
uf250-04.cnf , deadline. Restarts: 5050
uf250-04.cnf fulfilled No. of Restarts: 241 No. of Flips: 3754 time to process: 1 seconds.
uf250-04.cnf fulfilled No. of Restarts: 450 No. of Flips: 3123 time to process: 2 seconds.
uf250-04.cnf fulfilled No. of Restarts: 505 No. of Flips: 1417 time to process: 2 seconds.
uf250-04.cnf fulfilled No. of Restarts: 1930 No. of Flips: 3242 time to process: 8 seconds.
uf250-04.cnf fulfilled No. of Restarts: 4596 No. of Flips: 894 time to process: 19 seconds.
uf250-04.cnf fulfilled No. of Restarts: 611 No. of Flips: 3523 time to process: 2 seconds.
uf250-04.cnf fulfilled No. of Restarts: 3865 No. of Flips: 3340 time to process: 16 seconds.
uf250-04.cnf fulfilled No. of Restarts: 2711 No. of Flips: 2329 time to process: 11 seconds.
uf250-04.cnf fulfilled No. of Restarts: 714 No. of Flips: 1964 time to process: 3 seconds.
uf250-04.cnf fulfilled No. of Restarts: 3674 No. of Flips: 2261 time to process: 15 seconds.
uf250-04.cnf , deadline. Restarts: 5050
uf250-04.cnf fulfilled No. of Restarts: 3360 No. of Flips: 4881 time to process: 14 seconds.
uf250-04.cnf fulfilled No. of Restarts: 2513 No. of Flips: 2006 time to process: 10 seconds.
uf250-04.cnf fulfilled No. of Restarts: 3288 No. of Flips: 1767 time to process: 13 seconds.
uf250-04.cnf fulfilled No. of Restarts: 187 No. of Flips: 4644 time to process: 0 seconds.
uf250-04.cnf fulfilled No. of Restarts: 1207 No. of Flips: 2383 time to process: 5 seconds.
uf250-04.cnf , deadline. Restarts: 5050
uf250-04.cnf fulfilled No. of Restarts: 262 No. of Flips: 3984 time to process: 1 seconds.
uf250-04.cnf fulfilled No. of Restarts: 1503 No. of Flips: 1449 time to process: 6 seconds.
uf250-04.cnf fulfilled No. of Restarts: 2620 No. of Flips: 1362 time to process: 11 seconds.
uf250-04.cnf fulfilled No. of Restarts: 3974 No. of Flips: 4760 time to process: 16 seconds.
uf250-04.cnf fulfilled No. of Restarts: 1 No. of Flips: 3470 time to process: 0 seconds.
uf250-04.cnf fulfilled No. of Restarts: 971 No. of Flips: 3177 time to process: 4 seconds.
uf250-04.cnf , deadline. Restarts: 5050
uf250-04.cnf fulfilled No. of Restarts: 4339 No. of Flips: 3039 time to process: 18 seconds.
uf250-04.cnf fulfilled No. of Restarts: 3747 No. of Flips: 3992 time to process: 15 seconds.
uf250-04.cnf fulfilled No. of Restarts: 236 No. of Flips: 3684 time to process: 1 seconds.
uf250-04.cnf fulfilled No. of Restarts: 348 No. of Flips: 2563 time to process: 1 seconds.
uf250-04.cnf fulfilled No. of Restarts: 4783 No. of Flips: 2428 time to process: 20 seconds.
uf250-04.cnf fulfilled No. of Restarts: 814 No. of Flips: 4728 time to process: 3 seconds.
uf250-04.cnf , deadline. Restarts: 5050
uf250-04.cnf fulfilled No. of Restarts: 1682 No. of Flips: 3605 time to process: 7 seconds.
uf250-04.cnf fulfilled No. of Restarts: 95 No. of Flips: 4437 time to process: 0 seconds.
uf250-04.cnf fulfilled No. of Restarts: 2083 No. of Flips: 3613 time to process: 9 seconds.
uf250-04.cnf , deadline. Restarts: 5050
uf250-04.cnf , deadline. Restarts: 5050
uf250-04.cnf fulfilled No. of Restarts: 274 No. of Flips: 3721 time to process: 1 seconds.
uf250-04.cnf fulfilled No. of Restarts: 3018 No. of Flips: 4075 time to process: 12 seconds.
uf250-04.cnf , deadline. Restarts: 5050
uf250-04.cnf , deadline. Restarts: 5050
uf250-04.cnf fulfilled No. of Restarts: 943 No. of Flips: 1730 time to process: 4 seconds.
uf250-04.cnf fulfilled No. of Restarts: 1939 No. of Flips: 4388 time to process: 8 seconds.
uf250-04.cnf fulfilled No. of Restarts: 1429 No. of Flips: 2190 time to process: 6 seconds.
uf250-04.cnf fulfilled No. of Restarts: 2280 No. of Flips: 4876 time to process: 9 seconds.
uf250-04.cnf fulfilled No. of Restarts: 1360 No. of Flips: 1394 time to process: 5 seconds.
uf250-04.cnf fulfilled No. of Restarts: 4845 No. of Flips: 1678 time to process: 20 seconds.
uf250-04.cnf fulfilled No. of Restarts: 1397 No. of Flips: 2958 time to process: 6 seconds.
uf250-04.cnf fulfilled No. of Restarts: 3762 No. of Flips: 2996 time to process: 15 seconds.
uf250-04.cnf fulfilled No. of Restarts: 1557 No. of Flips: 4554 time to process: 6 seconds.
uf250-04.cnf fulfilled No. of Restarts: 4682 No. of Flips: 4649 time to process: 19 seconds.
uf250-04.cnf fulfilled No. of Restarts: 4767 No. of Flips: 3375 time to process: 19 seconds.
uf250-04.cnf , deadline. Restarts: 5050
uf250-04.cnf fulfilled No. of Restarts: 3272 No. of Flips: 913 time to process: 13 seconds.
uf250-04.cnf fulfilled No. of Restarts: 1668 No. of Flips: 1939 time to process: 7 seconds.
uf250-04.cnf fulfilled No. of Restarts: 517 No. of Flips: 3108 time to process: 2 seconds.
uf250-04.cnf fulfilled No. of Restarts: 1247 No. of Flips: 2594 time to process: 5 seconds.
uf250-04.cnf fulfilled No. of Restarts: 602 No. of Flips: 998 time to process: 2 seconds.
uf250-04.cnf fulfilled No. of Restarts: 659 No. of Flips: 1146 time to process: 2 seconds.
uf250-04.cnf fulfilled No. of Restarts: 1914 No. of Flips: 2398 time to process: 8 seconds.
uf250-04.cnf fulfilled No. of Restarts: 3284 No. of Flips: 2792 time to process: 13 seconds.
uf250-04.cnf fulfilled No. of Restarts: 4422 No. of Flips: 3696 time to process: 24 seconds.
uf250-04.cnf fulfilled No. of Restarts: 918 No. of Flips: 2460 time to process: 4 seconds.
uf250-04.cnf fulfilled No. of Restarts: 239 No. of Flips: 1544 time to process: 1 seconds.
uf250-04.cnf , deadline. Restarts: 5050
uf250-04.cnf fulfilled No. of Restarts: 4145 No. of Flips: 1384 time to process: 17 seconds.
uf250-04.cnf , deadline. Restarts: 5050
uf250-04.cnf , deadline. Restarts: 5050
uf250-04.cnf fulfilled No. of Restarts: 593 No. of Flips: 3327 time to process: 2 seconds.
uf250-04.cnf , deadline. Restarts: 5050
uf250-04.cnf fulfilled No. of Restarts: 1192 No. of Flips: 592 time to process: 5 seconds.
uf250-04.cnf fulfilled No. of Restarts: 2481 No. of Flips: 4325 time to process: 10 seconds.
uf250-04.cnf fulfilled No. of Restarts: 2896 No. of Flips: 2024 time to process: 12 seconds.
uf250-04.cnf , deadline. Restarts: 5050
uf250-04.cnf , deadline. Restarts: 5050
uf250-04.cnf , deadline. Restarts: 5050
uf250-04.cnf fulfilled No. of Restarts: 3221 No. of Flips: 1980 time to process: 13 seconds.
uf250-04.cnf fulfilled No. of Restarts: 3489 No. of Flips: 4668 time to process: 14 seconds.
uf250-04.cnf fulfilled No. of Restarts: 1458 No. of Flips: 1568 time to process: 6 seconds.
uf250-04.cnf , deadline. Restarts: 5050
uf250-04.cnf fulfilled No. of Restarts: 2160 No. of Flips: 4717 time to process: 9 seconds.
uf250-04.cnf fulfilled No. of Restarts: 1425 No. of Flips: 2876 time to process: 6 seconds.
uf250-04.cnf , deadline. Restarts: 5050
uf250-04.cnf fulfilled No. of Restarts: 1773 No. of Flips: 867 time to process: 7 seconds.
uf250-04.cnf fulfilled No. of Restarts: 1603 No. of Flips: 3800 time to process: 6 seconds.
uf250-04.cnf fulfilled No. of Restarts: 888 No. of Flips: 3937 time to process: 3 seconds.
uf250-04.cnf fulfilled No. of Restarts: 1935 No. of Flips: 2425 time to process: 8 seconds.
uf250-04.cnf fulfilled No. of Restarts: 14 No. of Flips: 2426 time to process: 0 seconds.
uf250-04.cnf fulfilled No. of Restarts: 702 No. of Flips: 2081 time to process: 3 seconds.
uf250-04.cnf , deadline. Restarts: 5050
uf250-04.cnf fulfilled No. of Restarts: 89 No. of Flips: 3400 time to process: 0 seconds.
uf250-04.cnf , deadline. Restarts: 5050
uf250-04.cnf fulfilled No. of Restarts: 779 No. of Flips: 2703 time to process: 3 seconds.
uf250-04.cnf fulfilled No. of Restarts: 2305 No. of Flips: 1898 time to process: 9 seconds.
uf250-04.cnf , deadline. Restarts: 5050
uf250-04.cnf fulfilled No. of Restarts: 730 No. of Flips: 2018 time to process: 3 seconds.
uf250-04.cnf fulfilled No. of Restarts: 270 No. of Flips: 4486 time to process: 1 seconds.
uf250-04.cnf fulfilled No. of Restarts: 765 No. of Flips: 1689 time to process: 3 seconds.
uf250-04.cnf fulfilled No. of Restarts: 112 No. of Flips: 1857 time to process: 0 seconds.
uf250-04.cnf fulfilled No. of Restarts: 2373 No. of Flips: 2318 time to process: 10 seconds.
uf250-04.cnf fulfilled No. of Restarts: 3941 No. of Flips: 1158 time to process: 16 seconds.
uf250-04.cnf , deadline. Restarts: 5050
uf250-04.cnf fulfilled No. of Restarts: 3991 No. of Flips: 3023 time to process: 16 seconds.
uf250-04.cnf fulfilled No. of Restarts: 664 No. of Flips: 3560 time to process: 3 seconds.
uf250-04.cnf fulfilled No. of Restarts: 4180 No. of Flips: 1874 time to process: 17 seconds.
uf250-04.cnf fulfilled No. of Restarts: 637 No. of Flips: 1459 time to process: 2 seconds.
uf250-04.cnf fulfilled No. of Restarts: 2142 No. of Flips: 1828 time to process: 8 seconds.
uf250-04.cnf fulfilled No. of Restarts: 85 No. of Flips: 3953 time to process: 0 seconds.
uf250-04.cnf fulfilled No. of Restarts: 3940 No. of Flips: 4970 time to process: 16 seconds.
uf250-04.cnf fulfilled No. of Restarts: 3414 No. of Flips: 4619 time to process: 14 seconds.
uf250-04.cnf fulfilled No. of Restarts: 322 No. of Flips: 4753 time to process: 1 seconds.
uf250-04.cnf fulfilled No. of Restarts: 342 No. of Flips: 1090 time to process: 1 seconds.
uf250-04.cnf fulfilled No. of Restarts: 1460 No. of Flips: 4728 time to process: 6 seconds.
uf250-04.cnf fulfilled No. of Restarts: 4915 No. of Flips: 2839 time to process: 20 seconds.
uf250-04.cnf fulfilled No. of Restarts: 1198 No. of Flips: 3875 time to process: 5 seconds.
uf250-04.cnf fulfilled No. of Restarts: 4280 No. of Flips: 4304 time to process: 18 seconds.
uf250-04.cnf fulfilled No. of Restarts: 1615 No. of Flips: 2826 time to process: 6 seconds.
uf250-04.cnf , deadline. Restarts: 5050
uf250-04.cnf fulfilled No. of Restarts: 3590 No. of Flips: 4957 time to process: 15 seconds.
uf250-04.cnf , deadline. Restarts: 5050
uf250-04.cnf fulfilled No. of Restarts: 1934 No. of Flips: 1496 time to process: 8 seconds.
uf250-04.cnf fulfilled No. of Restarts: 1452 No. of Flips: 3166 time to process: 6 seconds.
uf250-04.cnf , deadline. Restarts: 5050
uf250-04.cnf , deadline. Restarts: 5050
uf250-04.cnf fulfilled No. of Restarts: 855 No. of Flips: 1791 time to process: 3 seconds.
uf250-04.cnf fulfilled No. of Restarts: 3068 No. of Flips: 3359 time to process: 13 seconds.
uf250-04.cnf fulfilled No. of Restarts: 3005 No. of Flips: 3441 time to process: 12 seconds.
uf250-04.cnf , deadline. Restarts: 5050
uf250-04.cnf fulfilled No. of Restarts: 1749 No. of Flips: 3000 time to process: 7 seconds.
uf250-04.cnf fulfilled No. of Restarts: 2296 No. of Flips: 2192 time to process: 9 seconds.
uf250-04.cnf , deadline. Restarts: 5050
uf250-04.cnf , deadline. Restarts: 5050
uf250-04.cnf fulfilled No. of Restarts: 2025 No. of Flips: 3089 time to process: 8 seconds.
uf250-04.cnf fulfilled No. of Restarts: 436 No. of Flips: 2156 time to process: 1 seconds.
uf250-04.cnf , deadline. Restarts: 5050
uf250-04.cnf fulfilled No. of Restarts: 346 No. of Flips: 3111 time to process: 1 seconds.
uf250-04.cnf fulfilled No. of Restarts: 2014 No. of Flips: 1823 time to process: 8 seconds.
uf250-04.cnf , deadline. Restarts: 5050
uf250-04.cnf fulfilled No. of Restarts: 3846 No. of Flips: 2248 time to process: 16 seconds.
uf250-04.cnf fulfilled No. of Restarts: 2481 No. of Flips: 3595 time to process: 10 seconds.
uf250-04.cnf fulfilled No. of Restarts: 178 No. of Flips: 2896 time to process: 0 seconds.
uf250-04.cnf fulfilled No. of Restarts: 3692 No. of Flips: 1096 time to process: 15 seconds.
uf250-04.cnf fulfilled No. of Restarts: 224 No. of Flips: 1319 time to process: 1 seconds.
uf250-04.cnf , deadline. Restarts: 5050
uf250-04.cnf fulfilled No. of Restarts: 84 No. of Flips: 3186 time to process: 0 seconds.
uf250-04.cnf fulfilled No. of Restarts: 2502 No. of Flips: 3772 time to process: 10 seconds.
uf250-04.cnf fulfilled No. of Restarts: 923 No. of Flips: 4349 time to process: 3 seconds.
uf250-04.cnf fulfilled No. of Restarts: 464 No. of Flips: 4080 time to process: 1 seconds.
uf250-04.cnf fulfilled No. of Restarts: 1361 No. of Flips: 2902 time to process: 5 seconds.
uf250-04.cnf fulfilled No. of Restarts: 4130 No. of Flips: 1320 time to process: 17 seconds.
uf250-04.cnf fulfilled No. of Restarts: 1890 No. of Flips: 3824 time to process: 8 seconds.
uf250-04.cnf , deadline. Restarts: 5050
uf250-04.cnf fulfilled No. of Restarts: 388 No. of Flips: 2224 time to process: 1 seconds.
uf250-04.cnf fulfilled No. of Restarts: 2939 No. of Flips: 1863 time to process: 12 seconds.
uf250-04.cnf fulfilled No. of Restarts: 1217 No. of Flips: 3970 time to process: 5 seconds.
uf250-04.cnf , deadline. Restarts: 5050
uf250-04.cnf fulfilled No. of Restarts: 4004 No. of Flips: 4500 time to process: 16 seconds.
uf250-04.cnf fulfilled No. of Restarts: 1843 No. of Flips: 2684 time to process: 7 seconds.
uf250-04.cnf , deadline. Restarts: 5050
uf250-04.cnf fulfilled No. of Restarts: 784 No. of Flips: 2473 time to process: 3 seconds.
uf250-04.cnf , deadline. Restarts: 5050
uf250-04.cnf fulfilled No. of Restarts: 3349 No. of Flips: 3493 time to process: 14 seconds.
uf250-04.cnf fulfilled No. of Restarts: 3854 No. of Flips: 3969 time to process: 16 seconds.
uf250-04.cnf fulfilled No. of Restarts: 107 No. of Flips: 2065 time to process: 0 seconds.
uf250-04.cnf fulfilled No. of Restarts: 3451 No. of Flips: 3633 time to process: 15 seconds.
uf250-04.cnf fulfilled No. of Restarts: 1505 No. of Flips: 3039 time to process: 6 seconds.
uf250-04.cnf fulfilled No. of Restarts: 800 No. of Flips: 2767 time to process: 3 seconds.
uf250-04.cnf fulfilled No. of Restarts: 4108 No. of Flips: 3506 time to process: 17 seconds.
uf250-04.cnf fulfilled No. of Restarts: 2076 No. of Flips: 2047 time to process: 10 seconds.
uf250-04.cnf fulfilled No. of Restarts: 1288 No. of Flips: 1559 time to process: 5 seconds.
uf250-04.cnf , deadline. Restarts: 5050
uf250-04.cnf , deadline. Restarts: 5050
uf250-04.cnf fulfilled No. of Restarts: 1701 No. of Flips: 2565 time to process: 7 seconds.
uf250-04.cnf fulfilled No. of Restarts: 438 No. of Flips: 1862 time to process: 2 seconds.
uf250-04.cnf fulfilled No. of Restarts: 861 No. of Flips: 4964 time to process: 3 seconds.
uf250-04.cnf fulfilled No. of Restarts: 3256 No. of Flips: 3264 time to process: 14 seconds.
uf250-04.cnf , deadline. Restarts: 5050
uf250-04.cnf fulfilled No. of Restarts: 410 No. of Flips: 860 time to process: 1 seconds.
uf250-04.cnf fulfilled No. of Restarts: 388 No. of Flips: 4047 time to process: 1 seconds.
uf250-04.cnf fulfilled No. of Restarts: 34 No. of Flips: 2574 time to process: 0 seconds.
uf250-04.cnf fulfilled No. of Restarts: 1537 No. of Flips: 2225 time to process: 6 seconds.
uf250-04.cnf fulfilled No. of Restarts: 634 No. of Flips: 1278 time to process: 2 seconds.
uf250-04.cnf fulfilled No. of Restarts: 4183 No. of Flips: 3717 time to process: 18 seconds.
uf250-04.cnf fulfilled No. of Restarts: 750 No. of Flips: 2091 time to process: 3 seconds.
uf250-04.cnf , deadline. Restarts: 5050
uf250-04.cnf fulfilled No. of Restarts: 2493 No. of Flips: 936 time to process: 10 seconds.
uf250-04.cnf fulfilled No. of Restarts: 915 No. of Flips: 2024 time to process: 4 seconds.
uf250-04.cnf fulfilled No. of Restarts: 4875 No. of Flips: 4460 time to process: 21 seconds.
uf250-04.cnf fulfilled No. of Restarts: 4309 No. of Flips: 3642 time to process: 18 seconds.
uf250-04.cnf fulfilled No. of Restarts: 226 No. of Flips: 4608 time to process: 1 seconds.
uf250-04.cnf fulfilled No. of Restarts: 2623 No. of Flips: 4460 time to process: 11 seconds.
uf250-04.cnf fulfilled No. of Restarts: 52 No. of Flips: 1976 time to process: 0 seconds.
uf250-04.cnf fulfilled No. of Restarts: 355 No. of Flips: 2804 time to process: 1 seconds.
uf250-04.cnf fulfilled No. of Restarts: 4533 No. of Flips: 4276 time to process: 19 seconds.
uf250-04.cnf fulfilled No. of Restarts: 1859 No. of Flips: 1007 time to process: 8 seconds.
uf250-04.cnf fulfilled No. of Restarts: 455 No. of Flips: 4644 time to process: 2 seconds.
uf250-04.cnf fulfilled No. of Restarts: 2644 No. of Flips: 3569 time to process: 11 seconds.
uf250-04.cnf , deadline. Restarts: 5050
uf250-04.cnf fulfilled No. of Restarts: 991 No. of Flips: 2260 time to process: 4 seconds.
uf250-04.cnf fulfilled No. of Restarts: 3601 No. of Flips: 2918 time to process: 15 seconds.
uf250-04.cnf fulfilled No. of Restarts: 1242 No. of Flips: 2835 time to process: 5 seconds.
uf250-04.cnf fulfilled No. of Restarts: 2230 No. of Flips: 3961 time to process: 9 seconds.
uf250-04.cnf , deadline. Restarts: 5050
uf250-04.cnf fulfilled No. of Restarts: 1118 No. of Flips: 3791 time to process: 4 seconds.
uf250-04.cnf fulfilled No. of Restarts: 1166 No. of Flips: 2474 time to process: 5 seconds.
uf250-04.cnf fulfilled No. of Restarts: 4189 No. of Flips: 2752 time to process: 18 seconds.
uf250-04.cnf fulfilled No. of Restarts: 1310 No. of Flips: 3975 time to process: 5 seconds.
uf250-04.cnf fulfilled No. of Restarts: 398 No. of Flips: 1591 time to process: 1 seconds.
uf250-04.cnf fulfilled No. of Restarts: 1421 No. of Flips: 1710 time to process: 6 seconds.
uf250-04.cnf fulfilled No. of Restarts: 4490 No. of Flips: 2542 time to process: 19 seconds.
uf250-04.cnf fulfilled No. of Restarts: 1054 No. of Flips: 3221 time to process: 4 seconds.
uf250-04.cnf fulfilled No. of Restarts: 1616 No. of Flips: 3721 time to process: 7 seconds.
uf250-04.cnf fulfilled No. of Restarts: 780 No. of Flips: 4185 time to process: 3 seconds.
uf250-04.cnf fulfilled No. of Restarts: 4761 No. of Flips: 4099 time to process: 20 seconds.
uf250-04.cnf , deadline. Restarts: 5050
uf250-04.cnf fulfilled No. of Restarts: 871 No. of Flips: 3885 time to process: 4 seconds.
uf250-04.cnf , deadline. Restarts: 5050
uf250-04.cnf , deadline. Restarts: 5050
uf250-04.cnf fulfilled No. of Restarts: 4985 No. of Flips: 4590 time to process: 21 seconds.
uf250-04.cnf fulfilled No. of Restarts: 3026 No. of Flips: 4511 time to process: 13 seconds.
uf250-04.cnf fulfilled No. of Restarts: 143 No. of Flips: 1770 time to process: 0 seconds.
uf250-04.cnf fulfilled No. of Restarts: 1461 No. of Flips: 3921 time to process: 6 seconds.
uf250-04.cnf fulfilled No. of Restarts: 3200 No. of Flips: 2349 time to process: 13 seconds.
uf250-04.cnf , deadline. Restarts: 5050
uf250-04.cnf , deadline. Restarts: 5050
uf250-04.cnf fulfilled No. of Restarts: 5045 No. of Flips: 3110 time to process: 21 seconds.
uf250-04.cnf fulfilled No. of Restarts: 1762 No. of Flips: 3921 time to process: 7 seconds.
uf250-04.cnf fulfilled No. of Restarts: 1027 No. of Flips: 3079 time to process: 4 seconds.
uf250-04.cnf , deadline. Restarts: 5050
uf250-04.cnf fulfilled No. of Restarts: 516 No. of Flips: 3956 time to process: 2 seconds.
uf250-04.cnf fulfilled No. of Restarts: 2333 No. of Flips: 989 time to process: 10 seconds.
uf250-04.cnf fulfilled No. of Restarts: 3380 No. of Flips: 3775 time to process: 15 seconds.
uf250-04.cnf fulfilled No. of Restarts: 1011 No. of Flips: 1629 time to process: 4 seconds.
uf250-04.cnf , deadline. Restarts: 5050
uf250-04.cnf fulfilled No. of Restarts: 1325 No. of Flips: 2579 time to process: 5 seconds.
uf250-04.cnf fulfilled No. of Restarts: 4233 No. of Flips: 4185 time to process: 18 seconds.
uf250-04.cnf fulfilled No. of Restarts: 213 No. of Flips: 4802 time to process: 0 seconds.
uf250-04.cnf fulfilled No. of Restarts: 2095 No. of Flips: 2405 time to process: 9 seconds.
uf250-04.cnf fulfilled No. of Restarts: 2164 No. of Flips: 2393 time to process: 9 seconds.
uf250-04.cnf fulfilled No. of Restarts: 1267 No. of Flips: 1509 time to process: 5 seconds.
uf250-04.cnf fulfilled No. of Restarts: 2544 No. of Flips: 1709 time to process: 11 seconds.
uf250-04.cnf fulfilled No. of Restarts: 157 No. of Flips: 3229 time to process: 0 seconds.
uf250-04.cnf , deadline. Restarts: 5050
uf250-04.cnf fulfilled No. of Restarts: 2241 No. of Flips: 3597 time to process: 9 seconds.
uf250-04.cnf fulfilled No. of Restarts: 1693 No. of Flips: 3410 time to process: 7 seconds.
uf250-04.cnf , deadline. Restarts: 5050
uf250-04.cnf fulfilled No. of Restarts: 826 No. of Flips: 893 time to process: 3 seconds.
uf250-04.cnf , deadline. Restarts: 5050
uf250-04.cnf , deadline. Restarts: 5050
uf250-04.cnf fulfilled No. of Restarts: 187 No. of Flips: 4625 time to process: 0 seconds.
uf250-04.cnf fulfilled No. of Restarts: 604 No. of Flips: 2761 time to process: 2 seconds.
uf250-04.cnf fulfilled No. of Restarts: 2590 No. of Flips: 1973 time to process: 11 seconds.
uf250-04.cnf fulfilled No. of Restarts: 1252 No. of Flips: 1298 time to process: 5 seconds.
uf250-04.cnf , deadline. Restarts: 5050
uf250-04.cnf , deadline. Restarts: 5050
uf250-04.cnf fulfilled No. of Restarts: 3129 No. of Flips: 4944 time to process: 13 seconds.
uf250-04.cnf fulfilled No. of Restarts: 2307 No. of Flips: 4236 time to process: 9 seconds.
uf250-04.cnf fulfilled No. of Restarts: 3649 No. of Flips: 3743 time to process: 15 seconds.
uf250-04.cnf fulfilled No. of Restarts: 1149 No. of Flips: 4991 time to process: 5 seconds.
uf250-04.cnf fulfilled No. of Restarts: 1792 No. of Flips: 1778 time to process: 7 seconds.
uf250-04.cnf fulfilled No. of Restarts: 420 No. of Flips: 2394 time to process: 1 seconds.
uf250-04.cnf fulfilled No. of Restarts: 2151 No. of Flips: 2416 time to process: 9 seconds.
uf250-04.cnf fulfilled No. of Restarts: 3885 No. of Flips: 4628 time to process: 16 seconds.
uf250-04.cnf fulfilled No. of Restarts: 383 No. of Flips: 3307 time to process: 1 seconds.
uf250-04.cnf fulfilled No. of Restarts: 2863 No. of Flips: 2647 time to process: 12 seconds.
uf250-04.cnf fulfilled No. of Restarts: 1287 No. of Flips: 2025 time to process: 5 seconds.
uf250-04.cnf , deadline. Restarts: 5050
uf250-04.cnf fulfilled No. of Restarts: 1914 No. of Flips: 4414 time to process: 8 seconds.
uf250-04.cnf fulfilled No. of Restarts: 1327 No. of Flips: 4998 time to process: 5 seconds.
uf250-04.cnf fulfilled No. of Restarts: 1132 No. of Flips: 4736 time to process: 4 seconds.
uf250-04.cnf fulfilled No. of Restarts: 2856 No. of Flips: 1750 time to process: 12 seconds.
uf250-04.cnf fulfilled No. of Restarts: 1480 No. of Flips: 3137 time to process: 6 seconds.
uf250-04.cnf , deadline. Restarts: 5050
uf250-04.cnf fulfilled No. of Restarts: 4074 No. of Flips: 3890 time to process: 17 seconds.
uf250-04.cnf fulfilled No. of Restarts: 1119 No. of Flips: 3468 time to process: 4 seconds.
uf250-04.cnf fulfilled No. of Restarts: 1932 No. of Flips: 1769 time to process: 8 seconds.
uf250-04.cnf fulfilled No. of Restarts: 2275 No. of Flips: 3058 time to process: 12 seconds.
uf250-04.cnf fulfilled No. of Restarts: 2241 No. of Flips: 2784 time to process: 13 seconds.
uf250-04.cnf fulfilled No. of Restarts: 366 No. of Flips: 3442 time to process: 2 seconds.
uf250-04.cnf fulfilled No. of Restarts: 1657 No. of Flips: 3074 time to process: 11 seconds.
uf250-04.cnf fulfilled No. of Restarts: 859 No. of Flips: 2682 time to process: 6 seconds.
uf250-04.cnf fulfilled No. of Restarts: 1900 No. of Flips: 2801 time to process: 11 seconds.
uf250-04.cnf fulfilled No. of Restarts: 674 No. of Flips: 4970 time to process: 4 seconds.
uf250-04.cnf fulfilled No. of Restarts: 3633 No. of Flips: 1800 time to process: 15 seconds.
uf250-04.cnf fulfilled No. of Restarts: 4752 No. of Flips: 2314 time to process: 20 seconds.
uf250-04.cnf , deadline. Restarts: 5050
uf250-04.cnf fulfilled No. of Restarts: 522 No. of Flips: 2049 time to process: 2 seconds.
uf250-04.cnf fulfilled No. of Restarts: 1312 No. of Flips: 4635 time to process: 5 seconds.
uf250-04.cnf fulfilled No. of Restarts: 583 No. of Flips: 2166 time to process: 2 seconds.
uf250-04.cnf fulfilled No. of Restarts: 437 No. of Flips: 4163 time to process: 2 seconds.
uf250-04.cnf , deadline. Restarts: 5050
uf250-04.cnf fulfilled No. of Restarts: 3322 No. of Flips: 2104 time to process: 14 seconds.
uf250-04.cnf fulfilled No. of Restarts: 3495 No. of Flips: 2930 time to process: 15 seconds.
uf250-04.cnf fulfilled No. of Restarts: 2733 No. of Flips: 3270 time to process: 12 seconds.
uf250-04.cnf fulfilled No. of Restarts: 3731 No. of Flips: 3239 time to process: 16 seconds.
uf250-04.cnf fulfilled No. of Restarts: 1477 No. of Flips: 1621 time to process: 6 seconds.
uf250-04.cnf fulfilled No. of Restarts: 1301 No. of Flips: 1472 time to process: 5 seconds.
uf250-04.cnf , deadline. Restarts: 5050
uf250-04.cnf , deadline. Restarts: 5050
uf250-04.cnf fulfilled No. of Restarts: 2205 No. of Flips: 3374 time to process: 9 seconds.
uf250-04.cnf fulfilled No. of Restarts: 2297 No. of Flips: 4511 time to process: 9 seconds.
uf250-04.cnf fulfilled No. of Restarts: 1927 No. of Flips: 4130 time to process: 8 seconds.
uf250-04.cnf fulfilled No. of Restarts: 896 No. of Flips: 2749 time to process: 3 seconds.
uf250-04.cnf fulfilled No. of Restarts: 921 No. of Flips: 1922 time to process: 4 seconds.
uf250-04.cnf fulfilled No. of Restarts: 70 No. of Flips: 3325 time to process: 0 seconds.
uf250-04.cnf fulfilled No. of Restarts: 1533 No. of Flips: 4787 time to process: 6 seconds.
uf250-04.cnf fulfilled No. of Restarts: 4862 No. of Flips: 3010 time to process: 21 seconds.
uf250-04.cnf fulfilled No. of Restarts: 2153 No. of Flips: 1757 time to process: 9 seconds.
uf250-04.cnf fulfilled No. of Restarts: 3034 No. of Flips: 2773 time to process: 12 seconds.
uf250-04.cnf fulfilled No. of Restarts: 3546 No. of Flips: 4885 time to process: 15 seconds.
uf250-04.cnf fulfilled No. of Restarts: 2085 No. of Flips: 2248 time to process: 9 seconds.
uf250-04.cnf fulfilled No. of Restarts: 4428 No. of Flips: 4906 time to process: 18 seconds.
uf250-04.cnf fulfilled No. of Restarts: 1121 No. of Flips: 2356 time to process: 4 seconds.
uf250-04.cnf , deadline. Restarts: 5050
uf250-04.cnf fulfilled No. of Restarts: 10 No. of Flips: 2985 time to process: 0 seconds.
uf250-04.cnf fulfilled No. of Restarts: 2942 No. of Flips: 2486 time to process: 12 seconds.
uf250-04.cnf fulfilled No. of Restarts: 1424 No. of Flips: 3249 time to process: 6 seconds.
uf250-04.cnf fulfilled No. of Restarts: 3229 No. of Flips: 2722 time to process: 14 seconds.
uf250-04.cnf fulfilled No. of Restarts: 2113 No. of Flips: 4071 time to process: 10 seconds.
uf250-04.cnf fulfilled No. of Restarts: 3258 No. of Flips: 3454 time to process: 13 seconds.
uf250-04.cnf , deadline. Restarts: 5050
uf250-04.cnf fulfilled No. of Restarts: 181 No. of Flips: 1677 time to process: 0 seconds.
uf250-04.cnf fulfilled No. of Restarts: 1790 No. of Flips: 4590 time to process: 7 seconds.
uf250-04.cnf , deadline. Restarts: 5050
uf250-04.cnf fulfilled No. of Restarts: 332 No. of Flips: 4008 time to process: 1 seconds.
uf250-04.cnf fulfilled No. of Restarts: 2468 No. of Flips: 4947 time to process: 10 seconds.
uf250-04.cnf fulfilled No. of Restarts: 1194 No. of Flips: 4359 time to process: 5 seconds.
uf250-04.cnf fulfilled No. of Restarts: 4206 No. of Flips: 4051 time to process: 17 seconds.
uf250-04.cnf fulfilled No. of Restarts: 728 No. of Flips: 2865 time to process: 3 seconds.
uf250-04.cnf fulfilled No. of Restarts: 4249 No. of Flips: 3016 time to process: 17 seconds.
uf250-04.cnf fulfilled No. of Restarts: 626 No. of Flips: 1895 time to process: 2 seconds.
uf250-04.cnf fulfilled No. of Restarts: 2474 No. of Flips: 4367 time to process: 10 seconds.
uf250-04.cnf fulfilled No. of Restarts: 551 No. of Flips: 4050 time to process: 2 seconds.
uf250-04.cnf fulfilled No. of Restarts: 865 No. of Flips: 3236 time to process: 3 seconds.
uf250-04.cnf fulfilled No. of Restarts: 1100 No. of Flips: 3396 time to process: 4 seconds.
uf250-04.cnf , deadline. Restarts: 5050
uf250-04.cnf fulfilled No. of Restarts: 1812 No. of Flips: 2466 time to process: 8 seconds.
uf250-04.cnf fulfilled No. of Restarts: 1574 No. of Flips: 4196 time to process: 6 seconds.
uf250-04.cnf , deadline. Restarts: 5050
uf250-04.cnf fulfilled No. of Restarts: 1517 No. of Flips: 2538 time to process: 6 seconds.
uf250-04.cnf fulfilled No. of Restarts: 4053 No. of Flips: 1945 time to process: 17 seconds.
uf250-04.cnf fulfilled No. of Restarts: 514 No. of Flips: 1645 time to process: 2 seconds.
uf250-04.cnf fulfilled No. of Restarts: 2258 No. of Flips: 2202 time to process: 9 seconds.
uf250-04.cnf , deadline. Restarts: 5050
uf250-04.cnf fulfilled No. of Restarts: 3587 No. of Flips: 2502 time to process: 15 seconds.
uf250-04.cnf , deadline. Restarts: 5050
uf250-04.cnf , deadline. Restarts: 5050
uf250-04.cnf fulfilled No. of Restarts: 4304 No. of Flips: 4969 time to process: 18 seconds.
uf250-04.cnf fulfilled No. of Restarts: 1082 No. of Flips: 1820 time to process: 4 seconds.
uf250-04.cnf fulfilled No. of Restarts: 2976 No. of Flips: 1597 time to process: 12 seconds.
uf250-04.cnf fulfilled No. of Restarts: 2854 No. of Flips: 4534 time to process: 12 seconds.
uf250-04.cnf fulfilled No. of Restarts: 3097 No. of Flips: 3173 time to process: 13 seconds.
uf250-04.cnf fulfilled No. of Restarts: 404 No. of Flips: 986 time to process: 1 seconds.
