# Supplementary material for: Completion Probabilities and Parallel Restart Strategies under an Imposed Deadline
Source: PLoS One. 2016 Oct 12;11(10):e0164605. doi: 10.1371/journal.pone.0164605 (PMC5061357; doi:10.1371/journal.pone.0164605)
Supplement: S1 File — The file “S1_File.zip” is the data gathered from the experiments regarding completion probability. (ZIP) [file pone.0164605.s004.zip › results_Single_r5150.944000000002.txt]

uf250-04.cnf fulfilled No. of Restarts: 522 No. of Flips: 2106 time to process: 2 seconds.
uf250-04.cnf fulfilled No. of Restarts: 3364 No. of Flips: 2384 time to process: 13 seconds.
uf250-04.cnf , deadline. Restarts: 5150
uf250-04.cnf fulfilled No. of Restarts: 1392 No. of Flips: 1297 time to process: 5 seconds.
uf250-04.cnf fulfilled No. of Restarts: 3836 No. of Flips: 1832 time to process: 14 seconds.
uf250-04.cnf fulfilled No. of Restarts: 636 No. of Flips: 3796 time to process: 2 seconds.
uf250-04.cnf fulfilled No. of Restarts: 686 No. of Flips: 3591 time to process: 2 seconds.
uf250-04.cnf fulfilled No. of Restarts: 2470 No. of Flips: 1811 time to process: 9 seconds.
uf250-04.cnf , deadline. Restarts: 5150
uf250-04.cnf fulfilled No. of Restarts: 2268 No. of Flips: 1915 time to process: 8 seconds.
uf250-04.cnf fulfilled No. of Restarts: 3741 No. of Flips: 4077 time to process: 14 seconds.
uf250-04.cnf fulfilled No. of Restarts: 3214 No. of Flips: 2445 time to process: 12 seconds.
uf250-04.cnf fulfilled No. of Restarts: 810 No. of Flips: 4289 time to process: 3 seconds.
uf250-04.cnf fulfilled No. of Restarts: 2857 No. of Flips: 1682 time to process: 10 seconds.
uf250-04.cnf fulfilled No. of Restarts: 4181 No. of Flips: 4930 time to process: 16 seconds.
uf250-04.cnf fulfilled No. of Restarts: 3897 No. of Flips: 1620 time to process: 14 seconds.
uf250-04.cnf fulfilled No. of Restarts: 57 No. of Flips: 1806 time to process: 0 seconds.
uf250-04.cnf fulfilled No. of Restarts: 746 No. of Flips: 583 time to process: 2 seconds.
uf250-04.cnf fulfilled No. of Restarts: 307 No. of Flips: 2252 time to process: 1 seconds.
uf250-04.cnf fulfilled No. of Restarts: 3233 No. of Flips: 3592 time to process: 12 seconds.
uf250-04.cnf fulfilled No. of Restarts: 2212 No. of Flips: 4528 time to process: 8 seconds.
uf250-04.cnf fulfilled No. of Restarts: 3413 No. of Flips: 2268 time to process: 13 seconds.
uf250-04.cnf fulfilled No. of Restarts: 3599 No. of Flips: 1920 time to process: 13 seconds.
uf250-04.cnf fulfilled No. of Restarts: 1579 No. of Flips: 4058 time to process: 6 seconds.
uf250-04.cnf fulfilled No. of Restarts: 644 No. of Flips: 3121 time to process: 2 seconds.
uf250-04.cnf , deadline. Restarts: 5150
uf250-04.cnf fulfilled No. of Restarts: 4252 No. of Flips: 2037 time to process: 16 seconds.
uf250-04.cnf fulfilled No. of Restarts: 4240 No. of Flips: 1776 time to process: 16 seconds.
uf250-04.cnf fulfilled No. of Restarts: 1159 No. of Flips: 2885 time to process: 4 seconds.
uf250-04.cnf fulfilled No. of Restarts: 637 No. of Flips: 3300 time to process: 2 seconds.
uf250-04.cnf , deadline. Restarts: 5150
uf250-04.cnf fulfilled No. of Restarts: 1913 No. of Flips: 1382 time to process: 7 seconds.
uf250-04.cnf fulfilled No. of Restarts: 1325 No. of Flips: 4535 time to process: 5 seconds.
uf250-04.cnf fulfilled No. of Restarts: 3769 No. of Flips: 1298 time to process: 14 seconds.
uf250-04.cnf fulfilled No. of Restarts: 4637 No. of Flips: 4408 time to process: 17 seconds.
uf250-04.cnf fulfilled No. of Restarts: 2470 No. of Flips: 1306 time to process: 9 seconds.
uf250-04.cnf fulfilled No. of Restarts: 838 No. of Flips: 4841 time to process: 3 seconds.
uf250-04.cnf fulfilled No. of Restarts: 3568 No. of Flips: 4633 time to process: 13 seconds.
uf250-04.cnf fulfilled No. of Restarts: 3671 No. of Flips: 2231 time to process: 14 seconds.
uf250-04.cnf fulfilled No. of Restarts: 939 No. of Flips: 2884 time to process: 3 seconds.
uf250-04.cnf fulfilled No. of Restarts: 627 No. of Flips: 3422 time to process: 2 seconds.
uf250-04.cnf fulfilled No. of Restarts: 2255 No. of Flips: 4624 time to process: 8 seconds.
uf250-04.cnf fulfilled No. of Restarts: 629 No. of Flips: 4446 time to process: 2 seconds.
uf250-04.cnf , deadline. Restarts: 5150
uf250-04.cnf fulfilled No. of Restarts: 511 No. of Flips: 4760 time to process: 1 seconds.
uf250-04.cnf fulfilled No. of Restarts: 2890 No. of Flips: 1685 time to process: 11 seconds.
uf250-04.cnf , deadline. Restarts: 5150
uf250-04.cnf fulfilled No. of Restarts: 1259 No. of Flips: 2272 time to process: 4 seconds.
uf250-04.cnf , deadline. Restarts: 5150
uf250-04.cnf fulfilled No. of Restarts: 84 No. of Flips: 4626 time to process: 0 seconds.
uf250-04.cnf fulfilled No. of Restarts: 991 No. of Flips: 2984 time to process: 3 seconds.
uf250-04.cnf fulfilled No. of Restarts: 4481 No. of Flips: 603 time to process: 17 seconds.
uf250-04.cnf fulfilled No. of Restarts: 790 No. of Flips: 1651 time to process: 3 seconds.
uf250-04.cnf fulfilled No. of Restarts: 839 No. of Flips: 2449 time to process: 3 seconds.
uf250-04.cnf fulfilled No. of Restarts: 4528 No. of Flips: 3497 time to process: 17 seconds.
uf250-04.cnf fulfilled No. of Restarts: 1545 No. of Flips: 1997 time to process: 5 seconds.
uf250-04.cnf fulfilled No. of Restarts: 1023 No. of Flips: 4990 time to process: 3 seconds.
uf250-04.cnf fulfilled No. of Restarts: 2159 No. of Flips: 4097 time to process: 8 seconds.
uf250-04.cnf fulfilled No. of Restarts: 68 No. of Flips: 1469 time to process: 0 seconds.
uf250-04.cnf , deadline. Restarts: 5150
uf250-04.cnf , deadline. Restarts: 5150
uf250-04.cnf fulfilled No. of Restarts: 988 No. of Flips: 2744 time to process: 3 seconds.
uf250-04.cnf fulfilled No. of Restarts: 1501 No. of Flips: 918 time to process: 5 seconds.
uf250-04.cnf fulfilled No. of Restarts: 4054 No. of Flips: 4350 time to process: 15 seconds.
uf250-04.cnf fulfilled No. of Restarts: 1363 No. of Flips: 1618 time to process: 5 seconds.
uf250-04.cnf , deadline. Restarts: 5150
uf250-04.cnf fulfilled No. of Restarts: 4099 No. of Flips: 4444 time to process: 15 seconds.
uf250-04.cnf fulfilled No. of Restarts: 539 No. of Flips: 4955 time to process: 2 seconds.
uf250-04.cnf fulfilled No. of Restarts: 1030 No. of Flips: 2558 time to process: 3 seconds.
uf250-04.cnf fulfilled No. of Restarts: 4802 No. of Flips: 1638 time to process: 18 seconds.
uf250-04.cnf fulfilled No. of Restarts: 2185 No. of Flips: 4573 time to process: 8 seconds.
uf250-04.cnf fulfilled No. of Restarts: 423 No. of Flips: 3796 time to process: 1 seconds.
uf250-04.cnf fulfilled No. of Restarts: 1203 No. of Flips: 3209 time to process: 4 seconds.
uf250-04.cnf fulfilled No. of Restarts: 691 No. of Flips: 4265 time to process: 2 seconds.
uf250-04.cnf , deadline. Restarts: 5150
uf250-04.cnf fulfilled No. of Restarts: 2520 No. of Flips: 2362 time to process: 9 seconds.
uf250-04.cnf fulfilled No. of Restarts: 3488 No. of Flips: 3869 time to process: 13 seconds.
uf250-04.cnf fulfilled No. of Restarts: 1823 No. of Flips: 3477 time to process: 7 seconds.
uf250-04.cnf fulfilled No. of Restarts: 477 No. of Flips: 3161 time to process: 1 seconds.
uf250-04.cnf fulfilled No. of Restarts: 425 No. of Flips: 2760 time to process: 1 seconds.
uf250-04.cnf fulfilled No. of Restarts: 4110 No. of Flips: 4772 time to process: 15 seconds.
uf250-04.cnf fulfilled No. of Restarts: 2480 No. of Flips: 2084 time to process: 9 seconds.
uf250-04.cnf fulfilled No. of Restarts: 239 No. of Flips: 4232 time to process: 0 seconds.
uf250-04.cnf fulfilled No. of Restarts: 1916 No. of Flips: 2645 time to process: 7 seconds.
uf250-04.cnf fulfilled No. of Restarts: 601 No. of Flips: 1581 time to process: 2 seconds.
uf250-04.cnf fulfilled No. of Restarts: 3364 No. of Flips: 1387 time to process: 13 seconds.
uf250-04.cnf , deadline. Restarts: 5150
uf250-04.cnf fulfilled No. of Restarts: 560 No. of Flips: 3849 time to process: 2 seconds.
uf250-04.cnf fulfilled No. of Restarts: 2029 No. of Flips: 2217 time to process: 7 seconds.
uf250-04.cnf , deadline. Restarts: 5150
uf250-04.cnf fulfilled No. of Restarts: 1375 No. of Flips: 4473 time to process: 5 seconds.
uf250-04.cnf fulfilled No. of Restarts: 2143 No. of Flips: 3491 time to process: 8 seconds.
uf250-04.cnf fulfilled No. of Restarts: 3843 No. of Flips: 1268 time to process: 14 seconds.
uf250-04.cnf , deadline. Restarts: 5150
uf250-04.cnf fulfilled No. of Restarts: 1224 No. of Flips: 2260 time to process: 4 seconds.
uf250-04.cnf fulfilled No. of Restarts: 3340 No. of Flips: 2767 time to process: 12 seconds.
uf250-04.cnf fulfilled No. of Restarts: 927 No. of Flips: 3888 time to process: 3 seconds.
uf250-04.cnf , deadline. Restarts: 5150
uf250-04.cnf fulfilled No. of Restarts: 4041 No. of Flips: 1691 time to process: 15 seconds.
uf250-04.cnf fulfilled No. of Restarts: 1153 No. of Flips: 4243 time to process: 4 seconds.
uf250-04.cnf fulfilled No. of Restarts: 1739 No. of Flips: 2411 time to process: 6 seconds.
uf250-04.cnf , deadline. Restarts: 5150
uf250-04.cnf fulfilled No. of Restarts: 297 No. of Flips: 1916 time to process: 1 seconds.
uf250-04.cnf fulfilled No. of Restarts: 3494 No. of Flips: 3010 time to process: 13 seconds.
uf250-04.cnf fulfilled No. of Restarts: 4708 No. of Flips: 2910 time to process: 18 seconds.
uf250-04.cnf fulfilled No. of Restarts: 2443 No. of Flips: 3210 time to process: 9 seconds.
uf250-04.cnf , deadline. Restarts: 5150
uf250-04.cnf fulfilled No. of Restarts: 2713 No. of Flips: 3396 time to process: 10 seconds.
uf250-04.cnf fulfilled No. of Restarts: 471 No. of Flips: 3046 time to process: 1 seconds.
uf250-04.cnf fulfilled No. of Restarts: 1504 No. of Flips: 2692 time to process: 5 seconds.
uf250-04.cnf fulfilled No. of Restarts: 2366 No. of Flips: 3318 time to process: 9 seconds.
uf250-04.cnf fulfilled No. of Restarts: 2162 No. of Flips: 2557 time to process: 8 seconds.
uf250-04.cnf fulfilled No. of Restarts: 557 No. of Flips: 3465 time to process: 2 seconds.
uf250-04.cnf fulfilled No. of Restarts: 4612 No. of Flips: 3267 time to process: 17 seconds.
uf250-04.cnf fulfilled No. of Restarts: 3495 No. of Flips: 4106 time to process: 13 seconds.
uf250-04.cnf , deadline. Restarts: 5150
uf250-04.cnf fulfilled No. of Restarts: 1231 No. of Flips: 1321 time to process: 4 seconds.
uf250-04.cnf fulfilled No. of Restarts: 2674 No. of Flips: 4885 time to process: 10 seconds.
uf250-04.cnf fulfilled No. of Restarts: 4831 No. of Flips: 4273 time to process: 18 seconds.
uf250-04.cnf fulfilled No. of Restarts: 192 No. of Flips: 2544 time to process: 0 seconds.
uf250-04.cnf fulfilled No. of Restarts: 2871 No. of Flips: 4938 time to process: 11 seconds.
uf250-04.cnf fulfilled No. of Restarts: 1635 No. of Flips: 2669 time to process: 6 seconds.
uf250-04.cnf fulfilled No. of Restarts: 283 No. of Flips: 1789 time to process: 1 seconds.
uf250-04.cnf , deadline. Restarts: 5150
uf250-04.cnf fulfilled No. of Restarts: 1390 No. of Flips: 2176 time to process: 5 seconds.
uf250-04.cnf fulfilled No. of Restarts: 2363 No. of Flips: 1338 time to process: 9 seconds.
uf250-04.cnf , deadline. Restarts: 5150
uf250-04.cnf , deadline. Restarts: 5150
uf250-04.cnf fulfilled No. of Restarts: 3905 No. of Flips: 4185 time to process: 14 seconds.
uf250-04.cnf fulfilled No. of Restarts: 2970 No. of Flips: 3899 time to process: 11 seconds.
uf250-04.cnf fulfilled No. of Restarts: 4694 No. of Flips: 1429 time to process: 18 seconds.
uf250-04.cnf fulfilled No. of Restarts: 2997 No. of Flips: 1690 time to process: 11 seconds.
uf250-04.cnf , deadline. Restarts: 5150
uf250-04.cnf , deadline. Restarts: 5150
uf250-04.cnf fulfilled No. of Restarts: 1313 No. of Flips: 2954 time to process: 5 seconds.
uf250-04.cnf , deadline. Restarts: 5150
uf250-04.cnf fulfilled No. of Restarts: 4662 No. of Flips: 2143 time to process: 17 seconds.
uf250-04.cnf fulfilled No. of Restarts: 1521 No. of Flips: 4454 time to process: 5 seconds.
uf250-04.cnf fulfilled No. of Restarts: 4429 No. of Flips: 4094 time to process: 16 seconds.
uf250-04.cnf fulfilled No. of Restarts: 500 No. of Flips: 4461 time to process: 1 seconds.
uf250-04.cnf fulfilled No. of Restarts: 609 No. of Flips: 1849 time to process: 2 seconds.
uf250-04.cnf , deadline. Restarts: 5150
uf250-04.cnf , deadline. Restarts: 5150
uf250-04.cnf fulfilled No. of Restarts: 1942 No. of Flips: 1152 time to process: 7 seconds.
uf250-04.cnf fulfilled No. of Restarts: 2897 No. of Flips: 3358 time to process: 11 seconds.
uf250-04.cnf fulfilled No. of Restarts: 2094 No. of Flips: 2126 time to process: 8 seconds.
uf250-04.cnf fulfilled No. of Restarts: 897 No. of Flips: 4743 time to process: 3 seconds.
uf250-04.cnf , deadline. Restarts: 5150
uf250-04.cnf fulfilled No. of Restarts: 1900 No. of Flips: 4195 time to process: 7 seconds.
uf250-04.cnf fulfilled No. of Restarts: 905 No. of Flips: 4921 time to process: 3 seconds.
uf250-04.cnf fulfilled No. of Restarts: 363 No. of Flips: 3196 time to process: 1 seconds.
uf250-04.cnf , deadline. Restarts: 5150
uf250-04.cnf , deadline. Restarts: 5150
uf250-04.cnf fulfilled No. of Restarts: 3575 No. of Flips: 2336 time to process: 13 seconds.
uf250-04.cnf fulfilled No. of Restarts: 1769 No. of Flips: 3198 time to process: 6 seconds.
uf250-04.cnf , deadline. Restarts: 5150
uf250-04.cnf fulfilled No. of Restarts: 943 No. of Flips: 3798 time to process: 3 seconds.
uf250-04.cnf fulfilled No. of Restarts: 696 No. of Flips: 2619 time to process: 2 seconds.
uf250-04.cnf fulfilled No. of Restarts: 183 No. of Flips: 3841 time to process: 0 seconds.
uf250-04.cnf fulfilled No. of Restarts: 704 No. of Flips: 2358 time to process: 2 seconds.
uf250-04.cnf fulfilled No. of Restarts: 827 No. of Flips: 1756 time to process: 3 seconds.
uf250-04.cnf fulfilled No. of Restarts: 5121 No. of Flips: 3708 time to process: 19 seconds.
uf250-04.cnf , deadline. Restarts: 5150
uf250-04.cnf fulfilled No. of Restarts: 3161 No. of Flips: 3432 time to process: 12 seconds.
uf250-04.cnf fulfilled No. of Restarts: 78 No. of Flips: 1167 time to process: 0 seconds.
uf250-04.cnf fulfilled No. of Restarts: 1 No. of Flips: 2915 time to process: 0 seconds.
uf250-04.cnf fulfilled No. of Restarts: 2222 No. of Flips: 549 time to process: 8 seconds.
uf250-04.cnf , deadline. Restarts: 5150
uf250-04.cnf , deadline. Restarts: 5150
uf250-04.cnf fulfilled No. of Restarts: 1132 No. of Flips: 3815 time to process: 4 seconds.
uf250-04.cnf fulfilled No. of Restarts: 3513 No. of Flips: 1550 time to process: 13 seconds.
uf250-04.cnf fulfilled No. of Restarts: 4020 No. of Flips: 2529 time to process: 15 seconds.
uf250-04.cnf fulfilled No. of Restarts: 3362 No. of Flips: 4111 time to process: 12 seconds.
uf250-04.cnf , deadline. Restarts: 5150
uf250-04.cnf fulfilled No. of Restarts: 680 No. of Flips: 4550 time to process: 2 seconds.
uf250-04.cnf fulfilled No. of Restarts: 916 No. of Flips: 2427 time to process: 3 seconds.
uf250-04.cnf fulfilled No. of Restarts: 167 No. of Flips: 1462 time to process: 0 seconds.
uf250-04.cnf fulfilled No. of Restarts: 2271 No. of Flips: 2000 time to process: 8 seconds.
uf250-04.cnf fulfilled No. of Restarts: 765 No. of Flips: 1985 time to process: 2 seconds.
uf250-04.cnf fulfilled No. of Restarts: 3127 No. of Flips: 3407 time to process: 12 seconds.
uf250-04.cnf fulfilled No. of Restarts: 914 No. of Flips: 3821 time to process: 3 seconds.
uf250-04.cnf fulfilled No. of Restarts: 276 No. of Flips: 2915 time to process: 1 seconds.
uf250-04.cnf fulfilled No. of Restarts: 706 No. of Flips: 1662 time to process: 2 seconds.
uf250-04.cnf fulfilled No. of Restarts: 1674 No. of Flips: 4388 time to process: 6 seconds.
uf250-04.cnf fulfilled No. of Restarts: 1543 No. of Flips: 2187 time to process: 5 seconds.
uf250-04.cnf fulfilled No. of Restarts: 1156 No. of Flips: 3779 time to process: 4 seconds.
uf250-04.cnf fulfilled No. of Restarts: 1892 No. of Flips: 4697 time to process: 7 seconds.
uf250-04.cnf fulfilled No. of Restarts: 1082 No. of Flips: 3741 time to process: 4 seconds.
uf250-04.cnf fulfilled No. of Restarts: 2296 No. of Flips: 3080 time to process: 8 seconds.
uf250-04.cnf fulfilled No. of Restarts: 1140 No. of Flips: 2191 time to process: 4 seconds.
uf250-04.cnf , deadline. Restarts: 5150
uf250-04.cnf , deadline. Restarts: 5150
uf250-04.cnf , deadline. Restarts: 5150
uf250-04.cnf fulfilled No. of Restarts: 2878 No. of Flips: 1648 time to process: 11 seconds.
uf250-04.cnf fulfilled No. of Restarts: 2479 No. of Flips: 1884 time to process: 9 seconds.
uf250-04.cnf fulfilled No. of Restarts: 395 No. of Flips: 4556 time to process: 1 seconds.
uf250-04.cnf fulfilled No. of Restarts: 1717 No. of Flips: 2568 time to process: 6 seconds.
uf250-04.cnf fulfilled No. of Restarts: 213 No. of Flips: 3395 time to process: 0 seconds.
uf250-04.cnf fulfilled No. of Restarts: 2231 No. of Flips: 2594 time to process: 8 seconds.
uf250-04.cnf fulfilled No. of Restarts: 3145 No. of Flips: 2611 time to process: 12 seconds.
uf250-04.cnf fulfilled No. of Restarts: 1980 No. of Flips: 2879 time to process: 7 seconds.
uf250-04.cnf fulfilled No. of Restarts: 367 No. of Flips: 4811 time to process: 1 seconds.
uf250-04.cnf fulfilled No. of Restarts: 299 No. of Flips: 3485 time to process: 1 seconds.
uf250-04.cnf fulfilled No. of Restarts: 80 No. of Flips: 2769 time to process: 0 seconds.
uf250-04.cnf fulfilled No. of Restarts: 3875 No. of Flips: 2235 time to process: 14 seconds.
uf250-04.cnf , deadline. Restarts: 5150
uf250-04.cnf fulfilled No. of Restarts: 1565 No. of Flips: 2045 time to process: 5 seconds.
uf250-04.cnf fulfilled No. of Restarts: 607 No. of Flips: 2433 time to process: 2 seconds.
uf250-04.cnf fulfilled No. of Restarts: 4000 No. of Flips: 1758 time to process: 15 seconds.
uf250-04.cnf fulfilled No. of Restarts: 951 No. of Flips: 1449 time to process: 3 seconds.
uf250-04.cnf fulfilled No. of Restarts: 560 No. of Flips: 3902 time to process: 2 seconds.
uf250-04.cnf fulfilled No. of Restarts: 3036 No. of Flips: 2795 time to process: 11 seconds.
uf250-04.cnf fulfilled No. of Restarts: 168 No. of Flips: 4345 time to process: 0 seconds.
uf250-04.cnf fulfilled No. of Restarts: 780 No. of Flips: 2650 time to process: 2 seconds.
uf250-04.cnf fulfilled No. of Restarts: 1250 No. of Flips: 788 time to process: 4 seconds.
uf250-04.cnf fulfilled No. of Restarts: 660 No. of Flips: 3016 time to process: 2 seconds.
uf250-04.cnf fulfilled No. of Restarts: 1040 No. of Flips: 3353 time to process: 3 seconds.
uf250-04.cnf fulfilled No. of Restarts: 3231 No. of Flips: 1173 time to process: 12 seconds.
uf250-04.cnf fulfilled No. of Restarts: 3402 No. of Flips: 4902 time to process: 13 seconds.
uf250-04.cnf fulfilled No. of Restarts: 4657 No. of Flips: 2106 time to process: 17 seconds.
uf250-04.cnf fulfilled No. of Restarts: 239 No. of Flips: 3623 time to process: 0 seconds.
uf250-04.cnf fulfilled No. of Restarts: 4308 No. of Flips: 3616 time to process: 16 seconds.
uf250-04.cnf , deadline. Restarts: 5150
uf250-04.cnf fulfilled No. of Restarts: 4290 No. of Flips: 2694 time to process: 16 seconds.
uf250-04.cnf fulfilled No. of Restarts: 473 No. of Flips: 4922 time to process: 1 seconds.
uf250-04.cnf fulfilled No. of Restarts: 364 No. of Flips: 3479 time to process: 1 seconds.
uf250-04.cnf , deadline. Restarts: 5150
uf250-04.cnf fulfilled No. of Restarts: 989 No. of Flips: 1390 time to process: 3 seconds.
uf250-04.cnf fulfilled No. of Restarts: 2104 No. of Flips: 2631 time to process: 8 seconds.
uf250-04.cnf , deadline. Restarts: 5150
uf250-04.cnf fulfilled No. of Restarts: 3888 No. of Flips: 4953 time to process: 15 seconds.
uf250-04.cnf fulfilled No. of Restarts: 2116 No. of Flips: 3269 time to process: 8 seconds.
uf250-04.cnf fulfilled No. of Restarts: 1211 No. of Flips: 3865 time to process: 4 seconds.
uf250-04.cnf fulfilled No. of Restarts: 240 No. of Flips: 4895 time to process: 0 seconds.
uf250-04.cnf fulfilled No. of Restarts: 3126 No. of Flips: 4732 time to process: 12 seconds.
uf250-04.cnf , deadline. Restarts: 5150
uf250-04.cnf fulfilled No. of Restarts: 4406 No. of Flips: 4153 time to process: 16 seconds.
uf250-04.cnf fulfilled No. of Restarts: 830 No. of Flips: 3819 time to process: 3 seconds.
uf250-04.cnf fulfilled No. of Restarts: 365 No. of Flips: 2507 time to process: 1 seconds.
uf250-04.cnf fulfilled No. of Restarts: 9 No. of Flips: 3882 time to process: 0 seconds.
uf250-04.cnf fulfilled No. of Restarts: 3396 No. of Flips: 3959 time to process: 13 seconds.
uf250-04.cnf , deadline. Restarts: 5150
uf250-04.cnf fulfilled No. of Restarts: 2101 No. of Flips: 4269 time to process: 8 seconds.
uf250-04.cnf fulfilled No. of Restarts: 1501 No. of Flips: 4195 time to process: 5 seconds.
uf250-04.cnf fulfilled No. of Restarts: 1570 No. of Flips: 3019 time to process: 6 seconds.
uf250-04.cnf fulfilled No. of Restarts: 138 No. of Flips: 2809 time to process: 0 seconds.
uf250-04.cnf fulfilled No. of Restarts: 498 No. of Flips: 4141 time to process: 1 seconds.
uf250-04.cnf fulfilled No. of Restarts: 170 No. of Flips: 1009 time to process: 0 seconds.
uf250-04.cnf fulfilled No. of Restarts: 1204 No. of Flips: 681 time to process: 4 seconds.
uf250-04.cnf fulfilled No. of Restarts: 4587 No. of Flips: 668 time to process: 17 seconds.
uf250-04.cnf fulfilled No. of Restarts: 2080 No. of Flips: 2236 time to process: 7 seconds.
uf250-04.cnf fulfilled No. of Restarts: 355 No. of Flips: 4622 time to process: 1 seconds.
uf250-04.cnf fulfilled No. of Restarts: 3936 No. of Flips: 2503 time to process: 15 seconds.
uf250-04.cnf fulfilled No. of Restarts: 741 No. of Flips: 4093 time to process: 2 seconds.
uf250-04.cnf , deadline. Restarts: 5150
uf250-04.cnf fulfilled No. of Restarts: 1286 No. of Flips: 895 time to process: 4 seconds.
uf250-04.cnf fulfilled No. of Restarts: 1262 No. of Flips: 1855 time to process: 4 seconds.
uf250-04.cnf fulfilled No. of Restarts: 4733 No. of Flips: 1755 time to process: 18 seconds.
uf250-04.cnf fulfilled No. of Restarts: 343 No. of Flips: 2873 time to process: 1 seconds.
uf250-04.cnf fulfilled No. of Restarts: 1345 No. of Flips: 4853 time to process: 5 seconds.
uf250-04.cnf fulfilled No. of Restarts: 1341 No. of Flips: 1521 time to process: 5 seconds.
uf250-04.cnf , deadline. Restarts: 5150
uf250-04.cnf fulfilled No. of Restarts: 852 No. of Flips: 1757 time to process: 3 seconds.
uf250-04.cnf , deadline. Restarts: 5150
uf250-04.cnf fulfilled No. of Restarts: 1435 No. of Flips: 1722 time to process: 5 seconds.
uf250-04.cnf fulfilled No. of Restarts: 1417 No. of Flips: 1428 time to process: 5 seconds.
uf250-04.cnf fulfilled No. of Restarts: 293 No. of Flips: 4319 time to process: 1 seconds.
uf250-04.cnf fulfilled No. of Restarts: 753 No. of Flips: 2397 time to process: 2 seconds.
uf250-04.cnf fulfilled No. of Restarts: 371 No. of Flips: 1076 time to process: 1 seconds.
uf250-04.cnf fulfilled No. of Restarts: 45 No. of Flips: 4793 time to process: 0 seconds.
uf250-04.cnf fulfilled No. of Restarts: 376 No. of Flips: 4384 time to process: 1 seconds.
uf250-04.cnf fulfilled No. of Restarts: 3956 No. of Flips: 2954 time to process: 15 seconds.
uf250-04.cnf fulfilled No. of Restarts: 3435 No. of Flips: 1201 time to process: 13 seconds.
uf250-04.cnf , deadline. Restarts: 5150
uf250-04.cnf fulfilled No. of Restarts: 1450 No. of Flips: 1692 time to process: 5 seconds.
uf250-04.cnf fulfilled No. of Restarts: 2098 No. of Flips: 2058 time to process: 8 seconds.
uf250-04.cnf fulfilled No. of Restarts: 3212 No. of Flips: 2637 time to process: 12 seconds.
uf250-04.cnf fulfilled No. of Restarts: 1977 No. of Flips: 4960 time to process: 7 seconds.
uf250-04.cnf fulfilled No. of Restarts: 1413 No. of Flips: 4482 time to process: 5 seconds.
uf250-04.cnf fulfilled No. of Restarts: 1359 No. of Flips: 1601 time to process: 5 seconds.
uf250-04.cnf fulfilled No. of Restarts: 4359 No. of Flips: 1561 time to process: 16 seconds.
uf250-04.cnf fulfilled No. of Restarts: 1424 No. of Flips: 2500 time to process: 5 seconds.
uf250-04.cnf , deadline. Restarts: 5150
uf250-04.cnf fulfilled No. of Restarts: 2669 No. of Flips: 1739 time to process: 10 seconds.
uf250-04.cnf fulfilled No. of Restarts: 3270 No. of Flips: 4601 time to process: 12 seconds.
uf250-04.cnf , deadline. Restarts: 5150
uf250-04.cnf fulfilled No. of Restarts: 3971 No. of Flips: 1533 time to process: 15 seconds.
uf250-04.cnf fulfilled No. of Restarts: 2625 No. of Flips: 4515 time to process: 10 seconds.
uf250-04.cnf , deadline. Restarts: 5150
uf250-04.cnf fulfilled No. of Restarts: 786 No. of Flips: 3418 time to process: 3 seconds.
uf250-04.cnf , deadline. Restarts: 5150
uf250-04.cnf fulfilled No. of Restarts: 4325 No. of Flips: 4015 time to process: 16 seconds.
uf250-04.cnf fulfilled No. of Restarts: 3553 No. of Flips: 4205 time to process: 13 seconds.
uf250-04.cnf fulfilled No. of Restarts: 4937 No. of Flips: 1898 time to process: 18 seconds.
uf250-04.cnf fulfilled No. of Restarts: 1161 No. of Flips: 4874 time to process: 4 seconds.
uf250-04.cnf fulfilled No. of Restarts: 3742 No. of Flips: 4373 time to process: 14 seconds.
uf250-04.cnf fulfilled No. of Restarts: 3136 No. of Flips: 4151 time to process: 12 seconds.
uf250-04.cnf fulfilled No. of Restarts: 1895 No. of Flips: 1610 time to process: 7 seconds.
uf250-04.cnf fulfilled No. of Restarts: 1275 No. of Flips: 3840 time to process: 4 seconds.
uf250-04.cnf fulfilled No. of Restarts: 2734 No. of Flips: 1964 time to process: 10 seconds.
uf250-04.cnf fulfilled No. of Restarts: 686 No. of Flips: 2695 time to process: 2 seconds.
uf250-04.cnf fulfilled No. of Restarts: 3169 No. of Flips: 2712 time to process: 12 seconds.
uf250-04.cnf fulfilled No. of Restarts: 4537 No. of Flips: 4349 time to process: 17 seconds.
uf250-04.cnf , deadline. Restarts: 5150
uf250-04.cnf , deadline. Restarts: 5150
uf250-04.cnf fulfilled No. of Restarts: 2201 No. of Flips: 4420 time to process: 8 seconds.
uf250-04.cnf fulfilled No. of Restarts: 2311 No. of Flips: 4776 time to process: 8 seconds.
uf250-04.cnf fulfilled No. of Restarts: 378 No. of Flips: 2200 time to process: 1 seconds.
uf250-04.cnf fulfilled No. of Restarts: 798 No. of Flips: 3441 time to process: 3 seconds.
uf250-04.cnf , deadline. Restarts: 5150
uf250-04.cnf fulfilled No. of Restarts: 1104 No. of Flips: 4333 time to process: 4 seconds.
uf250-04.cnf fulfilled No. of Restarts: 4575 No. of Flips: 4243 time to process: 17 seconds.
uf250-04.cnf fulfilled No. of Restarts: 1152 No. of Flips: 3950 time to process: 4 seconds.
uf250-04.cnf fulfilled No. of Restarts: 61 No. of Flips: 1286 time to process: 0 seconds.
uf250-04.cnf fulfilled No. of Restarts: 4869 No. of Flips: 4780 time to process: 18 seconds.
uf250-04.cnf fulfilled No. of Restarts: 188 No. of Flips: 1631 time to process: 0 seconds.
uf250-04.cnf fulfilled No. of Restarts: 1314 No. of Flips: 4606 time to process: 5 seconds.
uf250-04.cnf fulfilled No. of Restarts: 5111 No. of Flips: 1760 time to process: 19 seconds.
uf250-04.cnf fulfilled No. of Restarts: 334 No. of Flips: 1851 time to process: 1 seconds.
uf250-04.cnf fulfilled No. of Restarts: 145 No. of Flips: 1943 time to process: 0 seconds.
uf250-04.cnf fulfilled No. of Restarts: 2491 No. of Flips: 3139 time to process: 9 seconds.
uf250-04.cnf fulfilled No. of Restarts: 2785 No. of Flips: 2240 time to process: 10 seconds.
uf250-04.cnf fulfilled No. of Restarts: 1096 No. of Flips: 2209 time to process: 4 seconds.
uf250-04.cnf fulfilled No. of Restarts: 3130 No. of Flips: 2207 time to process: 12 seconds.
uf250-04.cnf fulfilled No. of Restarts: 93 No. of Flips: 4887 time to process: 0 seconds.
uf250-04.cnf fulfilled No. of Restarts: 4402 No. of Flips: 3891 time to process: 16 seconds.
uf250-04.cnf fulfilled No. of Restarts: 2421 No. of Flips: 2350 time to process: 9 seconds.
uf250-04.cnf fulfilled No. of Restarts: 998 No. of Flips: 1545 time to process: 3 seconds.
uf250-04.cnf fulfilled No. of Restarts: 3596 No. of Flips: 2894 time to process: 13 seconds.
uf250-04.cnf fulfilled No. of Restarts: 624 No. of Flips: 1110 time to process: 2 seconds.
uf250-04.cnf fulfilled No. of Restarts: 695 No. of Flips: 4558 time to process: 2 seconds.
uf250-04.cnf fulfilled No. of Restarts: 391 No. of Flips: 1894 time to process: 1 seconds.
uf250-04.cnf fulfilled No. of Restarts: 1877 No. of Flips: 3022 time to process: 7 seconds.
uf250-04.cnf , deadline. Restarts: 5150
uf250-04.cnf fulfilled No. of Restarts: 451 No. of Flips: 2904 time to process: 1 seconds.
uf250-04.cnf fulfilled No. of Restarts: 1259 No. of Flips: 4940 time to process: 4 seconds.
uf250-04.cnf fulfilled No. of Restarts: 510 No. of Flips: 2593 time to process: 1 seconds.
uf250-04.cnf , deadline. Restarts: 5150
uf250-04.cnf fulfilled No. of Restarts: 2672 No. of Flips: 4047 time to process: 10 seconds.
uf250-04.cnf fulfilled No. of Restarts: 699 No. of Flips: 2451 time to process: 2 seconds.
uf250-04.cnf fulfilled No. of Restarts: 5099 No. of Flips: 3509 time to process: 19 seconds.
uf250-04.cnf fulfilled No. of Restarts: 889 No. of Flips: 2608 time to process: 3 seconds.
uf250-04.cnf fulfilled No. of Restarts: 93 No. of Flips: 2096 time to process: 0 seconds.
uf250-04.cnf , deadline. Restarts: 5150
uf250-04.cnf , deadline. Restarts: 5150
uf250-04.cnf fulfilled No. of Restarts: 3386 No. of Flips: 4682 time to process: 13 seconds.
uf250-04.cnf fulfilled No. of Restarts: 1662 No. of Flips: 3375 time to process: 6 seconds.
uf250-04.cnf , deadline. Restarts: 5150
uf250-04.cnf fulfilled No. of Restarts: 3999 No. of Flips: 4880 time to process: 15 seconds.
uf250-04.cnf fulfilled No. of Restarts: 2893 No. of Flips: 2343 time to process: 11 seconds.
uf250-04.cnf , deadline. Restarts: 5150
uf250-04.cnf fulfilled No. of Restarts: 3964 No. of Flips: 1262 time to process: 15 seconds.
uf250-04.cnf fulfilled No. of Restarts: 1697 No. of Flips: 2004 time to process: 6 seconds.
uf250-04.cnf fulfilled No. of Restarts: 2332 No. of Flips: 4184 time to process: 9 seconds.
uf250-04.cnf , deadline. Restarts: 5150
uf250-04.cnf fulfilled No. of Restarts: 617 No. of Flips: 3057 time to process: 2 seconds.
uf250-04.cnf fulfilled No. of Restarts: 2920 No. of Flips: 1855 time to process: 11 seconds.
uf250-04.cnf fulfilled No. of Restarts: 8 No. of Flips: 2357 time to process: 0 seconds.
uf250-04.cnf fulfilled No. of Restarts: 3318 No. of Flips: 1493 time to process: 12 seconds.
uf250-04.cnf , deadline. Restarts: 5150
uf250-04.cnf , deadline. Restarts: 5150
uf250-04.cnf fulfilled No. of Restarts: 2537 No. of Flips: 2624 time to process: 9 seconds.
uf250-04.cnf fulfilled No. of Restarts: 2333 No. of Flips: 3694 time to process: 8 seconds.
uf250-04.cnf , deadline. Restarts: 5150
uf250-04.cnf fulfilled No. of Restarts: 1975 No. of Flips: 4282 time to process: 7 seconds.
uf250-04.cnf fulfilled No. of Restarts: 3430 No. of Flips: 3041 time to process: 13 seconds.
uf250-04.cnf fulfilled No. of Restarts: 2025 No. of Flips: 1340 time to process: 7 seconds.
uf250-04.cnf fulfilled No. of Restarts: 1107 No. of Flips: 1870 time to process: 4 seconds.
uf250-04.cnf fulfilled No. of Restarts: 1020 No. of Flips: 683 time to process: 3 seconds.
uf250-04.cnf fulfilled No. of Restarts: 700 No. of Flips: 905 time to process: 2 seconds.
uf250-04.cnf fulfilled No. of Restarts: 2482 No. of Flips: 2401 time to process: 9 seconds.
uf250-04.cnf fulfilled No. of Restarts: 941 No. of Flips: 4850 time to process: 3 seconds.
uf250-04.cnf fulfilled No. of Restarts: 335 No. of Flips: 3731 time to process: 1 seconds.
uf250-04.cnf , deadline. Restarts: 5150
uf250-04.cnf fulfilled No. of Restarts: 299 No. of Flips: 2609 time to process: 1 seconds.
uf250-04.cnf fulfilled No. of Restarts: 2967 No. of Flips: 2874 time to process: 11 seconds.
uf250-04.cnf fulfilled No. of Restarts: 1235 No. of Flips: 835 time to process: 4 seconds.
uf250-04.cnf fulfilled No. of Restarts: 969 No. of Flips: 1465 time to process: 3 seconds.
uf250-04.cnf fulfilled No. of Restarts: 835 No. of Flips: 3847 time to process: 3 seconds.
uf250-04.cnf fulfilled No. of Restarts: 2950 No. of Flips: 4792 time to process: 11 seconds.
uf250-04.cnf fulfilled No. of Restarts: 2993 No. of Flips: 3149 time to process: 11 seconds.
uf250-04.cnf fulfilled No. of Restarts: 1710 No. of Flips: 3305 time to process: 6 seconds.
uf250-04.cnf fulfilled No. of Restarts: 3563 No. of Flips: 1513 time to process: 13 seconds.
uf250-04.cnf , deadline. Restarts: 5150
uf250-04.cnf fulfilled No. of Restarts: 1520 No. of Flips: 3039 time to process: 5 seconds.
uf250-04.cnf , deadline. Restarts: 5150
uf250-04.cnf fulfilled No. of Restarts: 4940 No. of Flips: 1832 time to process: 18 seconds.
uf250-04.cnf fulfilled No. of Restarts: 1509 No. of Flips: 2785 time to process: 5 seconds.
uf250-04.cnf fulfilled No. of Restarts: 1953 No. of Flips: 751 time to process: 7 seconds.
uf250-04.cnf fulfilled No. of Restarts: 1219 No. of Flips: 1979 time to process: 4 seconds.
uf250-04.cnf , deadline. Restarts: 5150
uf250-04.cnf fulfilled No. of Restarts: 696 No. of Flips: 2214 time to process: 2 seconds.
uf250-04.cnf fulfilled No. of Restarts: 1290 No. of Flips: 1488 time to process: 4 seconds.
uf250-04.cnf fulfilled No. of Restarts: 3277 No. of Flips: 1845 time to process: 12 seconds.
uf250-04.cnf , deadline. Restarts: 5150
uf250-04.cnf fulfilled No. of Restarts: 132 No. of Flips: 4668 time to process: 0 seconds.
uf250-04.cnf fulfilled No. of Restarts: 343 No. of Flips: 1304 time to process: 1 seconds.
uf250-04.cnf fulfilled No. of Restarts: 3308 No. of Flips: 2246 time to process: 12 seconds.
uf250-04.cnf , deadline. Restarts: 5150
uf250-04.cnf fulfilled No. of Restarts: 3511 No. of Flips: 946 time to process: 13 seconds.
uf250-04.cnf , deadline. Restarts: 5150
uf250-04.cnf , deadline. Restarts: 5150
uf250-04.cnf fulfilled No. of Restarts: 206 No. of Flips: 2314 time to process: 0 seconds.
uf250-04.cnf , deadline. Restarts: 5150
uf250-04.cnf fulfilled No. of Restarts: 4106 No. of Flips: 1985 time to process: 15 seconds.
uf250-04.cnf fulfilled No. of Restarts: 3852 No. of Flips: 2173 time to process: 14 seconds.
uf250-04.cnf fulfilled No. of Restarts: 2316 No. of Flips: 4310 time to process: 8 seconds.
uf250-04.cnf , deadline. Restarts: 5150
uf250-04.cnf , deadline. Restarts: 5150
uf250-04.cnf , deadline. Restarts: 5150
uf250-04.cnf fulfilled No. of Restarts: 357 No. of Flips: 1503 time to process: 1 seconds.
uf250-04.cnf fulfilled No. of Restarts: 3957 No. of Flips: 2345 time to process: 15 seconds.
uf250-04.cnf fulfilled No. of Restarts: 1148 No. of Flips: 1902 time to process: 4 seconds.
uf250-04.cnf fulfilled No. of Restarts: 2375 No. of Flips: 1235 time to process: 9 seconds.
uf250-04.cnf fulfilled No. of Restarts: 248 No. of Flips: 4328 time to process: 0 seconds.
uf250-04.cnf fulfilled No. of Restarts: 3007 No. of Flips: 1901 time to process: 11 seconds.
uf250-04.cnf fulfilled No. of Restarts: 3416 No. of Flips: 3443 time to process: 13 seconds.
uf250-04.cnf fulfilled No. of Restarts: 3567 No. of Flips: 4950 time to process: 13 seconds.
uf250-04.cnf fulfilled No. of Restarts: 2489 No. of Flips: 3561 time to process: 9 seconds.
uf250-04.cnf fulfilled No. of Restarts: 4652 No. of Flips: 1523 time to process: 18 seconds.
uf250-04.cnf , deadline. Restarts: 5150
uf250-04.cnf fulfilled No. of Restarts: 3568 No. of Flips: 1539 time to process: 13 seconds.
uf250-04.cnf , deadline. Restarts: 5150
uf250-04.cnf fulfilled No. of Restarts: 115 No. of Flips: 3236 time to process: 0 seconds.
uf250-04.cnf fulfilled No. of Restarts: 3828 No. of Flips: 4556 time to process: 14 seconds.
uf250-04.cnf , deadline. Restarts: 5150
uf250-04.cnf fulfilled No. of Restarts: 1392 No. of Flips: 4084 time to process: 5 seconds.
uf250-04.cnf fulfilled No. of Restarts: 2106 No. of Flips: 1686 time to process: 8 seconds.
uf250-04.cnf fulfilled No. of Restarts: 4677 No. of Flips: 979 time to process: 17 seconds.
uf250-04.cnf fulfilled No. of Restarts: 506 No. of Flips: 4270 time to process: 1 seconds.
uf250-04.cnf fulfilled No. of Restarts: 354 No. of Flips: 4571 time to process: 1 seconds.
uf250-04.cnf fulfilled No. of Restarts: 363 No. of Flips: 877 time to process: 1 seconds.
uf250-04.cnf , deadline. Restarts: 5150
uf250-04.cnf fulfilled No. of Restarts: 2376 No. of Flips: 3205 time to process: 9 seconds.
uf250-04.cnf fulfilled No. of Restarts: 2476 No. of Flips: 3649 time to process: 9 seconds.
uf250-04.cnf , deadline. Restarts: 5150
uf250-04.cnf , deadline. Restarts: 5150
uf250-04.cnf fulfilled No. of Restarts: 1481 No. of Flips: 3571 time to process: 5 seconds.
uf250-04.cnf fulfilled No. of Restarts: 129 No. of Flips: 2344 time to process: 0 seconds.
uf250-04.cnf fulfilled No. of Restarts: 1103 No. of Flips: 2304 time to process: 4 seconds.
uf250-04.cnf fulfilled No. of Restarts: 471 No. of Flips: 1307 time to process: 1 seconds.
uf250-04.cnf , deadline. Restarts: 5150
uf250-04.cnf , deadline. Restarts: 5150
uf250-04.cnf fulfilled No. of Restarts: 1044 No. of Flips: 3297 time to process: 4 seconds.
uf250-04.cnf fulfilled No. of Restarts: 2465 No. of Flips: 2917 time to process: 9 seconds.
uf250-04.cnf fulfilled No. of Restarts: 537 No. of Flips: 3708 time to process: 2 seconds.
uf250-04.cnf fulfilled No. of Restarts: 4518 No. of Flips: 2966 time to process: 17 seconds.
uf250-04.cnf fulfilled No. of Restarts: 354 No. of Flips: 4130 time to process: 1 seconds.
uf250-04.cnf , deadline. Restarts: 5150
uf250-04.cnf fulfilled No. of Restarts: 4759 No. of Flips: 4829 time to process: 18 seconds.
uf250-04.cnf fulfilled No. of Restarts: 285 No. of Flips: 3086 time to process: 1 seconds.
uf250-04.cnf fulfilled No. of Restarts: 548 No. of Flips: 4332 time to process: 2 seconds.
uf250-04.cnf fulfilled No. of Restarts: 1307 No. of Flips: 1548 time to process: 5 seconds.
uf250-04.cnf fulfilled No. of Restarts: 3272 No. of Flips: 3649 time to process: 12 seconds.
uf250-04.cnf fulfilled No. of Restarts: 981 No. of Flips: 1952 time to process: 3 seconds.
uf250-04.cnf fulfilled No. of Restarts: 563 No. of Flips: 901 time to process: 2 seconds.
uf250-04.cnf , deadline. Restarts: 5150
uf250-04.cnf fulfilled No. of Restarts: 1707 No. of Flips: 2505 time to process: 6 seconds.
uf250-04.cnf fulfilled No. of Restarts: 1112 No. of Flips: 932 time to process: 4 seconds.
uf250-04.cnf fulfilled No. of Restarts: 3679 No. of Flips: 1515 time to process: 14 seconds.
uf250-04.cnf fulfilled No. of Restarts: 1354 No. of Flips: 3676 time to process: 5 seconds.
uf250-04.cnf fulfilled No. of Restarts: 4059 No. of Flips: 3648 time to process: 15 seconds.
uf250-04.cnf fulfilled No. of Restarts: 2256 No. of Flips: 1654 time to process: 8 seconds.
uf250-04.cnf , deadline. Restarts: 5150
uf250-04.cnf fulfilled No. of Restarts: 2474 No. of Flips: 4026 time to process: 9 seconds.
uf250-04.cnf fulfilled No. of Restarts: 2167 No. of Flips: 2866 time to process: 8 seconds.
uf250-04.cnf fulfilled No. of Restarts: 4315 No. of Flips: 2361 time to process: 16 seconds.
uf250-04.cnf fulfilled No. of Restarts: 184 No. of Flips: 4938 time to process: 0 seconds.
uf250-04.cnf fulfilled No. of Restarts: 1624 No. of Flips: 2671 time to process: 6 seconds.
uf250-04.cnf , deadline. Restarts: 5150
uf250-04.cnf , deadline. Restarts: 5150
uf250-04.cnf , deadline. Restarts: 5150
uf250-04.cnf , deadline. Restarts: 5150
uf250-04.cnf , deadline. Restarts: 5150
uf250-04.cnf fulfilled No. of Restarts: 3749 No. of Flips: 3257 time to process: 14 seconds.
uf250-04.cnf fulfilled No. of Restarts: 561 No. of Flips: 850 time to process: 2 seconds.
uf250-04.cnf fulfilled No. of Restarts: 1516 No. of Flips: 1965 time to process: 5 seconds.
uf250-04.cnf fulfilled No. of Restarts: 1413 No. of Flips: 3133 time to process: 5 seconds.
uf250-04.cnf , deadline. Restarts: 5150
uf250-04.cnf fulfilled No. of Restarts: 3300 No. of Flips: 1645 time to process: 12 seconds.
uf250-04.cnf fulfilled No. of Restarts: 94 No. of Flips: 3709 time to process: 0 seconds.
uf250-04.cnf fulfilled No. of Restarts: 799 No. of Flips: 3967 time to process: 3 seconds.
uf250-04.cnf fulfilled No. of Restarts: 1980 No. of Flips: 3811 time to process: 7 seconds.
uf250-04.cnf fulfilled No. of Restarts: 5030 No. of Flips: 1992 time to process: 19 seconds.
uf250-04.cnf fulfilled No. of Restarts: 4364 No. of Flips: 2089 time to process: 16 seconds.
uf250-04.cnf fulfilled No. of Restarts: 2591 No. of Flips: 1546 time to process: 9 seconds.
uf250-04.cnf fulfilled No. of Restarts: 1138 No. of Flips: 1071 time to process: 4 seconds.
uf250-04.cnf fulfilled No. of Restarts: 3343 No. of Flips: 2944 time to process: 12 seconds.
uf250-04.cnf fulfilled No. of Restarts: 4062 No. of Flips: 2163 time to process: 15 seconds.
uf250-04.cnf fulfilled No. of Restarts: 3935 No. of Flips: 2476 time to process: 15 seconds.
uf250-04.cnf fulfilled No. of Restarts: 1685 No. of Flips: 3037 time to process: 6 seconds.
uf250-04.cnf fulfilled No. of Restarts: 1073 No. of Flips: 1135 time to process: 4 seconds.
uf250-04.cnf fulfilled No. of Restarts: 2261 No. of Flips: 1915 time to process: 8 seconds.
uf250-04.cnf fulfilled No. of Restarts: 1369 No. of Flips: 3218 time to process: 5 seconds.
uf250-04.cnf fulfilled No. of Restarts: 5040 No. of Flips: 2606 time to process: 19 seconds.
uf250-04.cnf fulfilled No. of Restarts: 2401 No. of Flips: 2354 time to process: 9 seconds.
uf250-04.cnf fulfilled No. of Restarts: 809 No. of Flips: 3005 time to process: 3 seconds.
uf250-04.cnf fulfilled No. of Restarts: 157 No. of Flips: 2842 time to process: 0 seconds.
uf250-04.cnf fulfilled No. of Restarts: 1211 No. of Flips: 2044 time to process: 4 seconds.
uf250-04.cnf , deadline. Restarts: 5150
uf250-04.cnf fulfilled No. of Restarts: 4749 No. of Flips: 2717 time to process: 20 seconds.
uf250-04.cnf fulfilled No. of Restarts: 1736 No. of Flips: 4582 time to process: 7 seconds.
uf250-04.cnf fulfilled No. of Restarts: 209 No. of Flips: 2468 time to process: 0 seconds.
uf250-04.cnf , deadline. Restarts: 5150
uf250-04.cnf fulfilled No. of Restarts: 611 No. of Flips: 4451 time to process: 2 seconds.
uf250-04.cnf fulfilled No. of Restarts: 3123 No. of Flips: 4047 time to process: 13 seconds.
uf250-04.cnf fulfilled No. of Restarts: 2361 No. of Flips: 2152 time to process: 10 seconds.
uf250-04.cnf , deadline. Restarts: 5150
uf250-04.cnf , deadline. Restarts: 5150
uf250-04.cnf fulfilled No. of Restarts: 1964 No. of Flips: 4374 time to process: 7 seconds.
uf250-04.cnf fulfilled No. of Restarts: 3687 No. of Flips: 2218 time to process: 15 seconds.
uf250-04.cnf fulfilled No. of Restarts: 4661 No. of Flips: 4957 time to process: 19 seconds.
uf250-04.cnf fulfilled No. of Restarts: 51 No. of Flips: 4246 time to process: 0 seconds.
uf250-04.cnf fulfilled No. of Restarts: 4016 No. of Flips: 3649 time to process: 16 seconds.
uf250-04.cnf , deadline. Restarts: 5150
uf250-04.cnf , deadline. Restarts: 5150
uf250-04.cnf , deadline. Restarts: 5150
uf250-04.cnf fulfilled No. of Restarts: 4848 No. of Flips: 2711 time to process: 19 seconds.
uf250-04.cnf fulfilled No. of Restarts: 1679 No. of Flips: 4567 time to process: 6 seconds.
uf250-04.cnf fulfilled No. of Restarts: 3092 No. of Flips: 3815 time to process: 12 seconds.
uf250-04.cnf fulfilled No. of Restarts: 238 No. of Flips: 4634 time to process: 0 seconds.
uf250-04.cnf , deadline. Restarts: 5150
uf250-04.cnf fulfilled No. of Restarts: 270 No. of Flips: 2630 time to process: 1 seconds.
uf250-04.cnf fulfilled No. of Restarts: 4050 No. of Flips: 4106 time to process: 16 seconds.
uf250-04.cnf fulfilled No. of Restarts: 3249 No. of Flips: 3433 time to process: 13 seconds.
uf250-04.cnf , deadline. Restarts: 5150
uf250-04.cnf , deadline. Restarts: 5150
uf250-04.cnf fulfilled No. of Restarts: 152 No. of Flips: 4253 time to process: 0 seconds.
uf250-04.cnf fulfilled No. of Restarts: 251 No. of Flips: 1509 time to process: 1 seconds.
uf250-04.cnf fulfilled No. of Restarts: 2500 No. of Flips: 3080 time to process: 10 seconds.
uf250-04.cnf fulfilled No. of Restarts: 1802 No. of Flips: 4426 time to process: 7 seconds.
uf250-04.cnf fulfilled No. of Restarts: 2603 No. of Flips: 2799 time to process: 10 seconds.
uf250-04.cnf fulfilled No. of Restarts: 361 No. of Flips: 4651 time to process: 1 seconds.
uf250-04.cnf fulfilled No. of Restarts: 4286 No. of Flips: 928 time to process: 17 seconds.
uf250-04.cnf fulfilled No. of Restarts: 2097 No. of Flips: 2545 time to process: 8 seconds.
uf250-04.cnf fulfilled No. of Restarts: 3134 No. of Flips: 4991 time to process: 12 seconds.
uf250-04.cnf , deadline. Restarts: 5150
uf250-04.cnf fulfilled No. of Restarts: 971 No. of Flips: 992 time to process: 4 seconds.
uf250-04.cnf fulfilled No. of Restarts: 2952 No. of Flips: 2421 time to process: 12 seconds.
uf250-04.cnf fulfilled No. of Restarts: 3968 No. of Flips: 2564 time to process: 15 seconds.
uf250-04.cnf fulfilled No. of Restarts: 145 No. of Flips: 2618 time to process: 0 seconds.
uf250-04.cnf , deadline. Restarts: 5150
uf250-04.cnf fulfilled No. of Restarts: 995 No. of Flips: 2616 time to process: 4 seconds.
uf250-04.cnf fulfilled No. of Restarts: 4733 No. of Flips: 3356 time to process: 19 seconds.
uf250-04.cnf fulfilled No. of Restarts: 737 No. of Flips: 3221 time to process: 3 seconds.
uf250-04.cnf fulfilled No. of Restarts: 808 No. of Flips: 4133 time to process: 3 seconds.
uf250-04.cnf fulfilled No. of Restarts: 850 No. of Flips: 2056 time to process: 3 seconds.
uf250-04.cnf fulfilled No. of Restarts: 2400 No. of Flips: 3963 time to process: 9 seconds.
uf250-04.cnf fulfilled No. of Restarts: 3565 No. of Flips: 3983 time to process: 14 seconds.
uf250-04.cnf fulfilled No. of Restarts: 936 No. of Flips: 3754 time to process: 3 seconds.
uf250-04.cnf fulfilled No. of Restarts: 2111 No. of Flips: 1235 time to process: 8 seconds.
uf250-04.cnf , deadline. Restarts: 5150
uf250-04.cnf fulfilled No. of Restarts: 712 No. of Flips: 2714 time to process: 3 seconds.
uf250-04.cnf fulfilled No. of Restarts: 1455 No. of Flips: 3347 time to process: 6 seconds.
uf250-04.cnf , deadline. Restarts: 5150
uf250-04.cnf fulfilled No. of Restarts: 355 No. of Flips: 2138 time to process: 1 seconds.
uf250-04.cnf fulfilled No. of Restarts: 1487 No. of Flips: 1975 time to process: 6 seconds.
uf250-04.cnf fulfilled No. of Restarts: 1278 No. of Flips: 2402 time to process: 5 seconds.
uf250-04.cnf fulfilled No. of Restarts: 757 No. of Flips: 4153 time to process: 3 seconds.
uf250-04.cnf fulfilled No. of Restarts: 381 No. of Flips: 1430 time to process: 1 seconds.
uf250-04.cnf fulfilled No. of Restarts: 2557 No. of Flips: 4599 time to process: 10 seconds.
uf250-04.cnf fulfilled No. of Restarts: 1386 No. of Flips: 1961 time to process: 5 seconds.
uf250-04.cnf fulfilled No. of Restarts: 4798 No. of Flips: 2894 time to process: 19 seconds.
uf250-04.cnf , deadline. Restarts: 5150
uf250-04.cnf fulfilled No. of Restarts: 106 No. of Flips: 4982 time to process: 0 seconds.
uf250-04.cnf fulfilled No. of Restarts: 1697 No. of Flips: 2118 time to process: 6 seconds.
uf250-04.cnf fulfilled No. of Restarts: 4911 No. of Flips: 3012 time to process: 19 seconds.
uf250-04.cnf fulfilled No. of Restarts: 365 No. of Flips: 1614 time to process: 1 seconds.
uf250-04.cnf , deadline. Restarts: 5150
uf250-04.cnf fulfilled No. of Restarts: 3254 No. of Flips: 2320 time to process: 13 seconds.
uf250-04.cnf fulfilled No. of Restarts: 705 No. of Flips: 3719 time to process: 2 seconds.
uf250-04.cnf fulfilled No. of Restarts: 1605 No. of Flips: 3098 time to process: 6 seconds.
uf250-04.cnf , deadline. Restarts: 5150
uf250-04.cnf , deadline. Restarts: 5150
uf250-04.cnf fulfilled No. of Restarts: 1842 No. of Flips: 2871 time to process: 7 seconds.
uf250-04.cnf , deadline. Restarts: 5150
uf250-04.cnf , deadline. Restarts: 5150
uf250-04.cnf fulfilled No. of Restarts: 3960 No. of Flips: 1894 time to process: 16 seconds.
uf250-04.cnf , deadline. Restarts: 5150
uf250-04.cnf fulfilled No. of Restarts: 3383 No. of Flips: 3659 time to process: 13 seconds.
uf250-04.cnf , deadline. Restarts: 5150
uf250-04.cnf fulfilled No. of Restarts: 1364 No. of Flips: 1958 time to process: 5 seconds.
uf250-04.cnf , deadline. Restarts: 5150
uf250-04.cnf , deadline. Restarts: 5150
uf250-04.cnf fulfilled No. of Restarts: 1816 No. of Flips: 1347 time to process: 7 seconds.
uf250-04.cnf fulfilled No. of Restarts: 663 No. of Flips: 2458 time to process: 2 seconds.
uf250-04.cnf fulfilled No. of Restarts: 4622 No. of Flips: 4919 time to process: 18 seconds.
uf250-04.cnf , deadline. Restarts: 5150
uf250-04.cnf , deadline. Restarts: 5150
uf250-04.cnf , deadline. Restarts: 5150
uf250-04.cnf fulfilled No. of Restarts: 3146 No. of Flips: 4391 time to process: 12 seconds.
uf250-04.cnf , deadline. Restarts: 5150
uf250-04.cnf fulfilled No. of Restarts: 1065 No. of Flips: 4624 time to process: 4 seconds.
uf250-04.cnf fulfilled No. of Restarts: 3585 No. of Flips: 2163 time to process: 14 seconds.
uf250-04.cnf fulfilled No. of Restarts: 1747 No. of Flips: 3270 time to process: 7 seconds.
uf250-04.cnf , deadline. Restarts: 5150
uf250-04.cnf fulfilled No. of Restarts: 3184 No. of Flips: 3543 time to process: 13 seconds.
uf250-04.cnf fulfilled No. of Restarts: 2731 No. of Flips: 1307 time to process: 11 seconds.
uf250-04.cnf , deadline. Restarts: 5150
uf250-04.cnf , deadline. Restarts: 5150
uf250-04.cnf , deadline. Restarts: 5150
uf250-04.cnf fulfilled No. of Restarts: 3418 No. of Flips: 3270 time to process: 13 seconds.
uf250-04.cnf fulfilled No. of Restarts: 98 No. of Flips: 4755 time to process: 0 seconds.
uf250-04.cnf , deadline. Restarts: 5150
uf250-04.cnf fulfilled No. of Restarts: 2095 No. of Flips: 4555 time to process: 8 seconds.
uf250-04.cnf fulfilled No. of Restarts: 1487 No. of Flips: 4563 time to process: 6 seconds.
uf250-04.cnf fulfilled No. of Restarts: 3364 No. of Flips: 3371 time to process: 13 seconds.
uf250-04.cnf fulfilled No. of Restarts: 1862 No. of Flips: 4797 time to process: 7 seconds.
uf250-04.cnf fulfilled No. of Restarts: 898 No. of Flips: 684 time to process: 3 seconds.
uf250-04.cnf fulfilled No. of Restarts: 750 No. of Flips: 1197 time to process: 3 seconds.
uf250-04.cnf , deadline. Restarts: 5150
uf250-04.cnf fulfilled No. of Restarts: 2785 No. of Flips: 4395 time to process: 11 seconds.
uf250-04.cnf fulfilled No. of Restarts: 1646 No. of Flips: 4665 time to process: 6 seconds.
uf250-04.cnf fulfilled No. of Restarts: 46 No. of Flips: 3023 time to process: 0 seconds.
uf250-04.cnf fulfilled No. of Restarts: 419 No. of Flips: 4172 time to process: 1 seconds.
uf250-04.cnf fulfilled No. of Restarts: 385 No. of Flips: 3295 time to process: 1 seconds.
uf250-04.cnf fulfilled No. of Restarts: 2009 No. of Flips: 3097 time to process: 8 seconds.
uf250-04.cnf fulfilled No. of Restarts: 4984 No. of Flips: 3105 time to process: 20 seconds.
uf250-04.cnf fulfilled No. of Restarts: 74 No. of Flips: 3322 time to process: 0 seconds.
uf250-04.cnf fulfilled No. of Restarts: 2579 No. of Flips: 4333 time to process: 10 seconds.
uf250-04.cnf , deadline. Restarts: 5150
uf250-04.cnf fulfilled No. of Restarts: 1955 No. of Flips: 3856 time to process: 8 seconds.
uf250-04.cnf fulfilled No. of Restarts: 4781 No. of Flips: 4284 time to process: 19 seconds.
uf250-04.cnf fulfilled No. of Restarts: 1187 No. of Flips: 3673 time to process: 4 seconds.
uf250-04.cnf fulfilled No. of Restarts: 813 No. of Flips: 2764 time to process: 3 seconds.
uf250-04.cnf fulfilled No. of Restarts: 4828 No. of Flips: 3577 time to process: 20 seconds.
uf250-04.cnf fulfilled No. of Restarts: 665 No. of Flips: 3929 time to process: 2 seconds.
uf250-04.cnf fulfilled No. of Restarts: 323 No. of Flips: 4239 time to process: 1 seconds.
uf250-04.cnf fulfilled No. of Restarts: 2966 No. of Flips: 1720 time to process: 12 seconds.
uf250-04.cnf fulfilled No. of Restarts: 1614 No. of Flips: 3966 time to process: 7 seconds.
uf250-04.cnf fulfilled No. of Restarts: 349 No. of Flips: 2310 time to process: 1 seconds.
uf250-04.cnf fulfilled No. of Restarts: 2215 No. of Flips: 1194 time to process: 9 seconds.
uf250-04.cnf fulfilled No. of Restarts: 4627 No. of Flips: 3576 time to process: 19 seconds.
uf250-04.cnf fulfilled No. of Restarts: 4512 No. of Flips: 4228 time to process: 19 seconds.
uf250-04.cnf fulfilled No. of Restarts: 220 No. of Flips: 3744 time to process: 0 seconds.
uf250-04.cnf fulfilled No. of Restarts: 4659 No. of Flips: 2707 time to process: 19 seconds.
uf250-04.cnf fulfilled No. of Restarts: 27 No. of Flips: 2743 time to process: 0 seconds.
uf250-04.cnf fulfilled No. of Restarts: 1987 No. of Flips: 2471 time to process: 8 seconds.
uf250-04.cnf fulfilled No. of Restarts: 724 No. of Flips: 3205 time to process: 3 seconds.
uf250-04.cnf fulfilled No. of Restarts: 2349 No. of Flips: 2662 time to process: 12 seconds.
uf250-04.cnf fulfilled No. of Restarts: 809 No. of Flips: 1619 time to process: 3 seconds.
uf250-04.cnf fulfilled No. of Restarts: 1420 No. of Flips: 4891 time to process: 6 seconds.
uf250-04.cnf fulfilled No. of Restarts: 2612 No. of Flips: 4744 time to process: 10 seconds.
uf250-04.cnf fulfilled No. of Restarts: 1138 No. of Flips: 4232 time to process: 4 seconds.
uf250-04.cnf fulfilled No. of Restarts: 103 No. of Flips: 4599 time to process: 0 seconds.
uf250-04.cnf , deadline. Restarts: 5150
uf250-04.cnf fulfilled No. of Restarts: 4290 No. of Flips: 4836 time to process: 17 seconds.
uf250-04.cnf fulfilled No. of Restarts: 178 No. of Flips: 972 time to process: 0 seconds.
uf250-04.cnf fulfilled No. of Restarts: 835 No. of Flips: 2896 time to process: 3 seconds.
uf250-04.cnf fulfilled No. of Restarts: 3281 No. of Flips: 2334 time to process: 13 seconds.
uf250-04.cnf , deadline. Restarts: 5150
uf250-04.cnf , deadline. Restarts: 5150
uf250-04.cnf fulfilled No. of Restarts: 692 No. of Flips: 2084 time to process: 2 seconds.
uf250-04.cnf , deadline. Restarts: 5150
uf250-04.cnf fulfilled No. of Restarts: 2125 No. of Flips: 2846 time to process: 8 seconds.
uf250-04.cnf fulfilled No. of Restarts: 436 No. of Flips: 2952 time to process: 1 seconds.
uf250-04.cnf , deadline. Restarts: 5150
uf250-04.cnf , deadline. Restarts: 5150
uf250-04.cnf fulfilled No. of Restarts: 3340 No. of Flips: 2328 time to process: 13 seconds.
uf250-04.cnf fulfilled No. of Restarts: 821 No. of Flips: 1263 time to process: 3 seconds.
uf250-04.cnf , deadline. Restarts: 5150
uf250-04.cnf fulfilled No. of Restarts: 4672 No. of Flips: 2412 time to process: 19 seconds.
uf250-04.cnf , deadline. Restarts: 5150
uf250-04.cnf fulfilled No. of Restarts: 1087 No. of Flips: 1900 time to process: 4 seconds.
uf250-04.cnf fulfilled No. of Restarts: 1562 No. of Flips: 2982 time to process: 6 seconds.
uf250-04.cnf fulfilled No. of Restarts: 3194 No. of Flips: 2696 time to process: 13 seconds.
uf250-04.cnf fulfilled No. of Restarts: 2606 No. of Flips: 3630 time to process: 10 seconds.
uf250-04.cnf fulfilled No. of Restarts: 1403 No. of Flips: 4189 time to process: 5 seconds.
uf250-04.cnf fulfilled No. of Restarts: 2072 No. of Flips: 2062 time to process: 8 seconds.
uf250-04.cnf fulfilled No. of Restarts: 57 No. of Flips: 3059 time to process: 0 seconds.
uf250-04.cnf fulfilled No. of Restarts: 5027 No. of Flips: 3676 time to process: 20 seconds.
uf250-04.cnf fulfilled No. of Restarts: 494 No. of Flips: 4556 time to process: 2 seconds.
uf250-04.cnf fulfilled No. of Restarts: 1480 No. of Flips: 4754 time to process: 6 seconds.
uf250-04.cnf fulfilled No. of Restarts: 2849 No. of Flips: 3511 time to process: 11 seconds.
uf250-04.cnf fulfilled No. of Restarts: 3519 No. of Flips: 2754 time to process: 14 seconds.
uf250-04.cnf fulfilled No. of Restarts: 4252 No. of Flips: 4752 time to process: 17 seconds.
uf250-04.cnf fulfilled No. of Restarts: 3261 No. of Flips: 4802 time to process: 13 seconds.
uf250-04.cnf , deadline. Restarts: 5150
uf250-04.cnf fulfilled No. of Restarts: 4926 No. of Flips: 3227 time to process: 19 seconds.
uf250-04.cnf fulfilled No. of Restarts: 1866 No. of Flips: 4586 time to process: 7 seconds.
uf250-04.cnf fulfilled No. of Restarts: 669 No. of Flips: 4720 time to process: 2 seconds.
uf250-04.cnf , deadline. Restarts: 5150
uf250-04.cnf fulfilled No. of Restarts: 2986 No. of Flips: 1256 time to process: 12 seconds.
uf250-04.cnf , deadline. Restarts: 5150
uf250-04.cnf , deadline. Restarts: 5150
uf250-04.cnf , deadline. Restarts: 5150
uf250-04.cnf fulfilled No. of Restarts: 3344 No. of Flips: 2168 time to process: 13 seconds.
uf250-04.cnf fulfilled No. of Restarts: 1977 No. of Flips: 4087 time to process: 8 seconds.
uf250-04.cnf fulfilled No. of Restarts: 186 No. of Flips: 2674 time to process: 0 seconds.
uf250-04.cnf fulfilled No. of Restarts: 2735 No. of Flips: 3588 time to process: 10 seconds.
uf250-04.cnf , deadline. Restarts: 5150
uf250-04.cnf fulfilled No. of Restarts: 2291 No. of Flips: 2032 time to process: 9 seconds.
uf250-04.cnf fulfilled No. of Restarts: 294 No. of Flips: 4808 time to process: 1 seconds.
uf250-04.cnf , deadline. Restarts: 5150
uf250-04.cnf , deadline. Restarts: 5150
uf250-04.cnf , deadline. Restarts: 5150
uf250-04.cnf fulfilled No. of Restarts: 1954 No. of Flips: 4088 time to process: 7 seconds.
uf250-04.cnf fulfilled No. of Restarts: 3416 No. of Flips: 2737 time to process: 13 seconds.
uf250-04.cnf fulfilled No. of Restarts: 2237 No. of Flips: 3526 time to process: 9 seconds.
uf250-04.cnf fulfilled No. of Restarts: 1217 No. of Flips: 2304 time to process: 5 seconds.
uf250-04.cnf fulfilled No. of Restarts: 382 No. of Flips: 2086 time to process: 1 seconds.
uf250-04.cnf , deadline. Restarts: 5150
uf250-04.cnf fulfilled No. of Restarts: 525 No. of Flips: 4678 time to process: 2 seconds.
uf250-04.cnf fulfilled No. of Restarts: 831 No. of Flips: 551 time to process: 3 seconds.
uf250-04.cnf fulfilled No. of Restarts: 1385 No. of Flips: 1294 time to process: 5 seconds.
uf250-04.cnf fulfilled No. of Restarts: 2045 No. of Flips: 1888 time to process: 8 seconds.
uf250-04.cnf fulfilled No. of Restarts: 307 No. of Flips: 4984 time to process: 1 seconds.
uf250-04.cnf fulfilled No. of Restarts: 3314 No. of Flips: 3548 time to process: 13 seconds.
uf250-04.cnf , deadline. Restarts: 5150
uf250-04.cnf fulfilled No. of Restarts: 104 No. of Flips: 2322 time to process: 0 seconds.
uf250-04.cnf , deadline. Restarts: 5150
uf250-04.cnf fulfilled No. of Restarts: 2875 No. of Flips: 3810 time to process: 11 seconds.
uf250-04.cnf , deadline. Restarts: 5150
uf250-04.cnf fulfilled No. of Restarts: 563 No. of Flips: 4216 time to process: 2 seconds.
uf250-04.cnf , deadline. Restarts: 5150
uf250-04.cnf fulfilled No. of Restarts: 205 No. of Flips: 3960 time to process: 0 seconds.
uf250-04.cnf fulfilled No. of Restarts: 1397 No. of Flips: 4752 time to process: 5 seconds.
uf250-04.cnf fulfilled No. of Restarts: 410 No. of Flips: 2761 time to process: 1 seconds.
uf250-04.cnf , deadline. Restarts: 5150
uf250-04.cnf fulfilled No. of Restarts: 1793 No. of Flips: 3173 time to process: 7 seconds.
uf250-04.cnf fulfilled No. of Restarts: 866 No. of Flips: 4747 time to process: 3 seconds.
uf250-04.cnf , deadline. Restarts: 5150
uf250-04.cnf fulfilled No. of Restarts: 964 No. of Flips: 4501 time to process: 3 seconds.
uf250-04.cnf fulfilled No. of Restarts: 678 No. of Flips: 2708 time to process: 2 seconds.
uf250-04.cnf fulfilled No. of Restarts: 2572 No. of Flips: 2323 time to process: 10 seconds.
uf250-04.cnf fulfilled No. of Restarts: 3718 No. of Flips: 2726 time to process: 15 seconds.
uf250-04.cnf fulfilled No. of Restarts: 3506 No. of Flips: 2543 time to process: 14 seconds.
uf250-04.cnf fulfilled No. of Restarts: 1340 No. of Flips: 3274 time to process: 5 seconds.
uf250-04.cnf fulfilled No. of Restarts: 3566 No. of Flips: 3799 time to process: 14 seconds.
uf250-04.cnf fulfilled No. of Restarts: 3183 No. of Flips: 2802 time to process: 13 seconds.
uf250-04.cnf , deadline. Restarts: 5150
uf250-04.cnf , deadline. Restarts: 5150
uf250-04.cnf fulfilled No. of Restarts: 2147 No. of Flips: 4244 time to process: 8 seconds.
uf250-04.cnf fulfilled No. of Restarts: 740 No. of Flips: 3520 time to process: 3 seconds.
uf250-04.cnf fulfilled No. of Restarts: 1205 No. of Flips: 3836 time to process: 5 seconds.
uf250-04.cnf fulfilled No. of Restarts: 4437 No. of Flips: 4643 time to process: 18 seconds.
uf250-04.cnf fulfilled No. of Restarts: 1762 No. of Flips: 3576 time to process: 7 seconds.
uf250-04.cnf fulfilled No. of Restarts: 3979 No. of Flips: 1361 time to process: 16 seconds.
uf250-04.cnf fulfilled No. of Restarts: 204 No. of Flips: 4070 time to process: 0 seconds.
uf250-04.cnf fulfilled No. of Restarts: 2500 No. of Flips: 2702 time to process: 10 seconds.
uf250-04.cnf fulfilled No. of Restarts: 1212 No. of Flips: 1358 time to process: 5 seconds.
uf250-04.cnf fulfilled No. of Restarts: 2293 No. of Flips: 2970 time to process: 9 seconds.
uf250-04.cnf fulfilled No. of Restarts: 4788 No. of Flips: 2100 time to process: 19 seconds.
uf250-04.cnf fulfilled No. of Restarts: 4123 No. of Flips: 4313 time to process: 16 seconds.
uf250-04.cnf fulfilled No. of Restarts: 726 No. of Flips: 3299 time to process: 3 seconds.
uf250-04.cnf , deadline. Restarts: 5150
uf250-04.cnf fulfilled No. of Restarts: 1602 No. of Flips: 3337 time to process: 6 seconds.
uf250-04.cnf fulfilled No. of Restarts: 2168 No. of Flips: 4773 time to process: 8 seconds.
uf250-04.cnf , deadline. Restarts: 5150
uf250-04.cnf , deadline. Restarts: 5150
uf250-04.cnf , deadline. Restarts: 5150
uf250-04.cnf fulfilled No. of Restarts: 106 No. of Flips: 2182 time to process: 0 seconds.
uf250-04.cnf fulfilled No. of Restarts: 1197 No. of Flips: 4965 time to process: 5 seconds.
uf250-04.cnf fulfilled No. of Restarts: 304 No. of Flips: 1278 time to process: 1 seconds.
uf250-04.cnf fulfilled No. of Restarts: 398 No. of Flips: 2241 time to process: 1 seconds.
uf250-04.cnf fulfilled No. of Restarts: 203 No. of Flips: 4464 time to process: 0 seconds.
uf250-04.cnf , deadline. Restarts: 5150
uf250-04.cnf fulfilled No. of Restarts: 1981 No. of Flips: 4921 time to process: 8 seconds.
uf250-04.cnf fulfilled No. of Restarts: 2570 No. of Flips: 4268 time to process: 10 seconds.
uf250-04.cnf fulfilled No. of Restarts: 278 No. of Flips: 1415 time to process: 1 seconds.
uf250-04.cnf fulfilled No. of Restarts: 2228 No. of Flips: 3404 time to process: 9 seconds.
uf250-04.cnf fulfilled No. of Restarts: 3295 No. of Flips: 4874 time to process: 13 seconds.
uf250-04.cnf fulfilled No. of Restarts: 2649 No. of Flips: 2670 time to process: 10 seconds.
uf250-04.cnf fulfilled No. of Restarts: 903 No. of Flips: 2885 time to process: 3 seconds.
uf250-04.cnf fulfilled No. of Restarts: 207 No. of Flips: 4064 time to process: 0 seconds.
uf250-04.cnf fulfilled No. of Restarts: 4883 No. of Flips: 4124 time to process: 19 seconds.
uf250-04.cnf , deadline. Restarts: 5150
uf250-04.cnf fulfilled No. of Restarts: 1580 No. of Flips: 4303 time to process: 6 seconds.
uf250-04.cnf fulfilled No. of Restarts: 1032 No. of Flips: 3336 time to process: 4 seconds.
uf250-04.cnf fulfilled No. of Restarts: 3531 No. of Flips: 4597 time to process: 14 seconds.
uf250-04.cnf fulfilled No. of Restarts: 543 No. of Flips: 1602 time to process: 2 seconds.
uf250-04.cnf , deadline. Restarts: 5150
uf250-04.cnf fulfilled No. of Restarts: 788 No. of Flips: 3883 time to process: 3 seconds.
uf250-04.cnf fulfilled No. of Restarts: 4853 No. of Flips: 2450 time to process: 19 seconds.
uf250-04.cnf , deadline. Restarts: 5150
uf250-04.cnf fulfilled No. of Restarts: 1831 No. of Flips: 3089 time to process: 7 seconds.
uf250-04.cnf fulfilled No. of Restarts: 1327 No. of Flips: 4983 time to process: 5 seconds.
uf250-04.cnf fulfilled No. of Restarts: 4648 No. of Flips: 1056 time to process: 18 seconds.
uf250-04.cnf , deadline. Restarts: 5150
uf250-04.cnf fulfilled No. of Restarts: 685 No. of Flips: 4213 time to process: 2 seconds.
uf250-04.cnf fulfilled No. of Restarts: 3164 No. of Flips: 4727 time to process: 12 seconds.
uf250-04.cnf fulfilled No. of Restarts: 383 No. of Flips: 1463 time to process: 1 seconds.
uf250-04.cnf , deadline. Restarts: 5150
uf250-04.cnf fulfilled No. of Restarts: 1102 No. of Flips: 1626 time to process: 4 seconds.
uf250-04.cnf fulfilled No. of Restarts: 1443 No. of Flips: 2898 time to process: 5 seconds.
uf250-04.cnf fulfilled No. of Restarts: 1230 No. of Flips: 2678 time to process: 5 seconds.
uf250-04.cnf , deadline. Restarts: 5150
uf250-04.cnf , deadline. Restarts: 5150
uf250-04.cnf , deadline. Restarts: 5150
uf250-04.cnf fulfilled No. of Restarts: 795 No. of Flips: 1906 time to process: 3 seconds.
uf250-04.cnf fulfilled No. of Restarts: 1569 No. of Flips: 1146 time to process: 6 seconds.
uf250-04.cnf fulfilled No. of Restarts: 2726 No. of Flips: 1433 time to process: 11 seconds.
uf250-04.cnf , deadline. Restarts: 5150
uf250-04.cnf fulfilled No. of Restarts: 1885 No. of Flips: 2690 time to process: 7 seconds.
uf250-04.cnf fulfilled No. of Restarts: 184 No. of Flips: 2910 time to process: 0 seconds.
uf250-04.cnf , deadline. Restarts: 5150
uf250-04.cnf fulfilled No. of Restarts: 500 No. of Flips: 1023 time to process: 2 seconds.
uf250-04.cnf fulfilled No. of Restarts: 861 No. of Flips: 3428 time to process: 3 seconds.
uf250-04.cnf fulfilled No. of Restarts: 272 No. of Flips: 3081 time to process: 1 seconds.
uf250-04.cnf fulfilled No. of Restarts: 333 No. of Flips: 3178 time to process: 1 seconds.
uf250-04.cnf fulfilled No. of Restarts: 4756 No. of Flips: 1313 time to process: 19 seconds.
uf250-04.cnf fulfilled No. of Restarts: 565 No. of Flips: 4003 time to process: 2 seconds.
uf250-04.cnf fulfilled No. of Restarts: 1808 No. of Flips: 2597 time to process: 7 seconds.
uf250-04.cnf fulfilled No. of Restarts: 4778 No. of Flips: 4229 time to process: 19 seconds.
uf250-04.cnf fulfilled No. of Restarts: 2030 No. of Flips: 2019 time to process: 8 seconds.
uf250-04.cnf fulfilled No. of Restarts: 859 No. of Flips: 1394 time to process: 3 seconds.
uf250-04.cnf fulfilled No. of Restarts: 243 No. of Flips: 1472 time to process: 1 seconds.
uf250-04.cnf fulfilled No. of Restarts: 1192 No. of Flips: 4475 time to process: 5 seconds.
uf250-04.cnf , deadline. Restarts: 5150
uf250-04.cnf fulfilled No. of Restarts: 1298 No. of Flips: 4364 time to process: 5 seconds.
uf250-04.cnf fulfilled No. of Restarts: 1548 No. of Flips: 1696 time to process: 6 seconds.
uf250-04.cnf , deadline. Restarts: 5150
uf250-04.cnf fulfilled No. of Restarts: 5120 No. of Flips: 1907 time to process: 20 seconds.
uf250-04.cnf , deadline. Restarts: 5150
uf250-04.cnf fulfilled No. of Restarts: 910 No. of Flips: 3839 time to process: 3 seconds.
uf250-04.cnf fulfilled No. of Restarts: 1589 No. of Flips: 2815 time to process: 6 seconds.
uf250-04.cnf fulfilled No. of Restarts: 2326 No. of Flips: 4328 time to process: 9 seconds.
uf250-04.cnf fulfilled No. of Restarts: 2135 No. of Flips: 2880 time to process: 8 seconds.
uf250-04.cnf fulfilled No. of Restarts: 4024 No. of Flips: 2320 time to process: 16 seconds.
uf250-04.cnf fulfilled No. of Restarts: 1582 No. of Flips: 2044 time to process: 6 seconds.
uf250-04.cnf fulfilled No. of Restarts: 700 No. of Flips: 1655 time to process: 3 seconds.
uf250-04.cnf , deadline. Restarts: 5150
uf250-04.cnf fulfilled No. of Restarts: 124 No. of Flips: 3521 time to process: 0 seconds.
uf250-04.cnf fulfilled No. of Restarts: 4326 No. of Flips: 2629 time to process: 17 seconds.
uf250-04.cnf fulfilled No. of Restarts: 3074 No. of Flips: 2415 time to process: 12 seconds.
uf250-04.cnf fulfilled No. of Restarts: 1404 No. of Flips: 3019 time to process: 5 seconds.
uf250-04.cnf fulfilled No. of Restarts: 2785 No. of Flips: 3115 time to process: 11 seconds.
uf250-04.cnf fulfilled No. of Restarts: 411 No. of Flips: 3083 time to process: 1 seconds.
uf250-04.cnf fulfilled No. of Restarts: 1027 No. of Flips: 2717 time to process: 4 seconds.
uf250-04.cnf , deadline. Restarts: 5150
uf250-04.cnf fulfilled No. of Restarts: 4041 No. of Flips: 3671 time to process: 16 seconds.
uf250-04.cnf fulfilled No. of Restarts: 657 No. of Flips: 3674 time to process: 2 seconds.
uf250-04.cnf fulfilled No. of Restarts: 5063 No. of Flips: 1762 time to process: 20 seconds.
uf250-04.cnf , deadline. Restarts: 5150
uf250-04.cnf fulfilled No. of Restarts: 3320 No. of Flips: 3889 time to process: 13 seconds.
uf250-04.cnf fulfilled No. of Restarts: 1805 No. of Flips: 3856 time to process: 7 seconds.
uf250-04.cnf fulfilled No. of Restarts: 5089 No. of Flips: 4423 time to process: 20 seconds.
uf250-04.cnf fulfilled No. of Restarts: 708 No. of Flips: 1355 time to process: 3 seconds.
uf250-04.cnf fulfilled No. of Restarts: 3227 No. of Flips: 4118 time to process: 13 seconds.
uf250-04.cnf fulfilled No. of Restarts: 2207 No. of Flips: 1029 time to process: 9 seconds.
uf250-04.cnf , deadline. Restarts: 5150
uf250-04.cnf fulfilled No. of Restarts: 3039 No. of Flips: 4347 time to process: 12 seconds.
uf250-04.cnf fulfilled No. of Restarts: 249 No. of Flips: 3310 time to process: 1 seconds.
uf250-04.cnf fulfilled No. of Restarts: 65 No. of Flips: 2305 time to process: 0 seconds.
uf250-04.cnf fulfilled No. of Restarts: 1277 No. of Flips: 4036 time to process: 5 seconds.
uf250-04.cnf , deadline. Restarts: 5150
uf250-04.cnf fulfilled No. of Restarts: 1616 No. of Flips: 978 time to process: 6 seconds.
uf250-04.cnf , deadline. Restarts: 5150
uf250-04.cnf , deadline. Restarts: 5150
uf250-04.cnf fulfilled No. of Restarts: 5135 No. of Flips: 4389 time to process: 21 seconds.
uf250-04.cnf , deadline. Restarts: 5150
uf250-04.cnf fulfilled No. of Restarts: 3098 No. of Flips: 4479 time to process: 12 seconds.
uf250-04.cnf fulfilled No. of Restarts: 2152 No. of Flips: 3607 time to process: 8 seconds.
uf250-04.cnf fulfilled No. of Restarts: 2201 No. of Flips: 2059 time to process: 9 seconds.
uf250-04.cnf , deadline. Restarts: 5150
uf250-04.cnf fulfilled No. of Restarts: 4950 No. of Flips: 3785 time to process: 19 seconds.
uf250-04.cnf fulfilled No. of Restarts: 2150 No. of Flips: 4583 time to process: 8 seconds.
uf250-04.cnf fulfilled No. of Restarts: 1909 No. of Flips: 4762 time to process: 8 seconds.
uf250-04.cnf , deadline. Restarts: 5150
uf250-04.cnf fulfilled No. of Restarts: 117 No. of Flips: 4367 time to process: 0 seconds.
uf250-04.cnf fulfilled No. of Restarts: 33 No. of Flips: 4928 time to process: 0 seconds.
uf250-04.cnf fulfilled No. of Restarts: 776 No. of Flips: 1070 time to process: 3 seconds.
uf250-04.cnf fulfilled No. of Restarts: 41 No. of Flips: 2988 time to process: 0 seconds.
uf250-04.cnf fulfilled No. of Restarts: 1175 No. of Flips: 4569 time to process: 4 seconds.
uf250-04.cnf fulfilled No. of Restarts: 446 No. of Flips: 2299 time to process: 1 seconds.
uf250-04.cnf , deadline. Restarts: 5150
uf250-04.cnf fulfilled No. of Restarts: 1937 No. of Flips: 4414 time to process: 7 seconds.
uf250-04.cnf fulfilled No. of Restarts: 975 No. of Flips: 3955 time to process: 4 seconds.
uf250-04.cnf fulfilled No. of Restarts: 208 No. of Flips: 3686 time to process: 0 seconds.
uf250-04.cnf fulfilled No. of Restarts: 1582 No. of Flips: 1264 time to process: 6 seconds.
uf250-04.cnf fulfilled No. of Restarts: 2164 No. of Flips: 1606 time to process: 8 seconds.
uf250-04.cnf fulfilled No. of Restarts: 3310 No. of Flips: 3270 time to process: 13 seconds.
uf250-04.cnf fulfilled No. of Restarts: 4840 No. of Flips: 2003 time to process: 19 seconds.
uf250-04.cnf fulfilled No. of Restarts: 1894 No. of Flips: 2273 time to process: 7 seconds.
uf250-04.cnf , deadline. Restarts: 5150
uf250-04.cnf fulfilled No. of Restarts: 929 No. of Flips: 1832 time to process: 3 seconds.
uf250-04.cnf fulfilled No. of Restarts: 2287 No. of Flips: 4584 time to process: 9 seconds.
uf250-04.cnf , deadline. Restarts: 5150
uf250-04.cnf fulfilled No. of Restarts: 1942 No. of Flips: 4080 time to process: 7 seconds.
uf250-04.cnf fulfilled No. of Restarts: 805 No. of Flips: 3486 time to process: 3 seconds.
uf250-04.cnf , deadline. Restarts: 5150
uf250-04.cnf fulfilled No. of Restarts: 2240 No. of Flips: 1707 time to process: 9 seconds.
uf250-04.cnf , deadline. Restarts: 5150
uf250-04.cnf fulfilled No. of Restarts: 3498 No. of Flips: 2816 time to process: 14 seconds.
uf250-04.cnf , deadline. Restarts: 5150
uf250-04.cnf fulfilled No. of Restarts: 1489 No. of Flips: 4953 time to process: 6 seconds.
uf250-04.cnf fulfilled No. of Restarts: 688 No. of Flips: 4869 time to process: 2 seconds.
uf250-04.cnf fulfilled No. of Restarts: 1579 No. of Flips: 3552 time to process: 6 seconds.
uf250-04.cnf fulfilled No. of Restarts: 1222 No. of Flips: 2593 time to process: 5 seconds.
uf250-04.cnf fulfilled No. of Restarts: 2400 No. of Flips: 1671 time to process: 9 seconds.
uf250-04.cnf , deadline. Restarts: 5150
uf250-04.cnf fulfilled No. of Restarts: 786 No. of Flips: 4562 time to process: 3 seconds.
uf250-04.cnf fulfilled No. of Restarts: 4898 No. of Flips: 3442 time to process: 19 seconds.
uf250-04.cnf fulfilled No. of Restarts: 1964 No. of Flips: 2129 time to process: 8 seconds.
uf250-04.cnf fulfilled No. of Restarts: 2866 No. of Flips: 2979 time to process: 12 seconds.
uf250-04.cnf fulfilled No. of Restarts: 2922 No. of Flips: 2885 time to process: 12 seconds.
uf250-04.cnf , deadline. Restarts: 5150
uf250-04.cnf , deadline. Restarts: 5150
uf250-04.cnf fulfilled No. of Restarts: 1179 No. of Flips: 2779 time to process: 5 seconds.
uf250-04.cnf fulfilled No. of Restarts: 687 No. of Flips: 3938 time to process: 2 seconds.
uf250-04.cnf , deadline. Restarts: 5150
uf250-04.cnf fulfilled No. of Restarts: 2060 No. of Flips: 4803 time to process: 8 seconds.
uf250-04.cnf fulfilled No. of Restarts: 752 No. of Flips: 3414 time to process: 3 seconds.
uf250-04.cnf fulfilled No. of Restarts: 3647 No. of Flips: 1693 time to process: 15 seconds.
uf250-04.cnf fulfilled No. of Restarts: 475 No. of Flips: 481 time to process: 2 seconds.
uf250-04.cnf fulfilled No. of Restarts: 923 No. of Flips: 2559 time to process: 4 seconds.
uf250-04.cnf fulfilled No. of Restarts: 2391 No. of Flips: 2820 time to process: 10 seconds.
uf250-04.cnf fulfilled No. of Restarts: 1992 No. of Flips: 4053 time to process: 8 seconds.
uf250-04.cnf fulfilled No. of Restarts: 542 No. of Flips: 3255 time to process: 2 seconds.
uf250-04.cnf fulfilled No. of Restarts: 793 No. of Flips: 3710 time to process: 3 seconds.
uf250-04.cnf fulfilled No. of Restarts: 1709 No. of Flips: 3639 time to process: 7 seconds.
uf250-04.cnf , deadline. Restarts: 5150
uf250-04.cnf fulfilled No. of Restarts: 1648 No. of Flips: 2161 time to process: 7 seconds.
uf250-04.cnf , deadline. Restarts: 5150
uf250-04.cnf , deadline. Restarts: 5150
uf250-04.cnf fulfilled No. of Restarts: 582 No. of Flips: 3148 time to process: 2 seconds.
uf250-04.cnf fulfilled No. of Restarts: 2646 No. of Flips: 4036 time to process: 11 seconds.
uf250-04.cnf fulfilled No. of Restarts: 1046 No. of Flips: 1953 time to process: 4 seconds.
uf250-04.cnf fulfilled No. of Restarts: 2091 No. of Flips: 3115 time to process: 8 seconds.
uf250-04.cnf fulfilled No. of Restarts: 5108 No. of Flips: 3761 time to process: 21 seconds.
uf250-04.cnf fulfilled No. of Restarts: 4316 No. of Flips: 2485 time to process: 18 seconds.
uf250-04.cnf , deadline. Restarts: 5150
uf250-04.cnf , deadline. Restarts: 5150
uf250-04.cnf , deadline. Restarts: 5150
uf250-04.cnf fulfilled No. of Restarts: 79 No. of Flips: 1842 time to process: 0 seconds.
uf250-04.cnf fulfilled No. of Restarts: 682 No. of Flips: 3364 time to process: 3 seconds.
uf250-04.cnf fulfilled No. of Restarts: 3869 No. of Flips: 4967 time to process: 16 seconds.
uf250-04.cnf , deadline. Restarts: 5150
uf250-04.cnf fulfilled No. of Restarts: 3737 No. of Flips: 3082 time to process: 15 seconds.
uf250-04.cnf fulfilled No. of Restarts: 1070 No. of Flips: 4994 time to process: 4 seconds.
uf250-04.cnf fulfilled No. of Restarts: 1097 No. of Flips: 1327 time to process: 4 seconds.
uf250-04.cnf fulfilled No. of Restarts: 14 No. of Flips: 2008 time to process: 0 seconds.
uf250-04.cnf fulfilled No. of Restarts: 1192 No. of Flips: 3390 time to process: 5 seconds.
uf250-04.cnf fulfilled No. of Restarts: 4018 No. of Flips: 3381 time to process: 17 seconds.
uf250-04.cnf fulfilled No. of Restarts: 4659 No. of Flips: 1530 time to process: 20 seconds.
uf250-04.cnf , deadline. Restarts: 5150
uf250-04.cnf , deadline. Restarts: 5150
uf250-04.cnf , deadline. Restarts: 5150
uf250-04.cnf fulfilled No. of Restarts: 87 No. of Flips: 3496 time to process: 0 seconds.
uf250-04.cnf , deadline. Restarts: 5150
uf250-04.cnf fulfilled No. of Restarts: 4796 No. of Flips: 4937 time to process: 20 seconds.
uf250-04.cnf fulfilled No. of Restarts: 4049 No. of Flips: 2899 time to process: 17 seconds.
uf250-04.cnf fulfilled No. of Restarts: 3787 No. of Flips: 1943 time to process: 16 seconds.
uf250-04.cnf fulfilled No. of Restarts: 571 No. of Flips: 3568 time to process: 2 seconds.
uf250-04.cnf , deadline. Restarts: 5150
uf250-04.cnf , deadline. Restarts: 5150
uf250-04.cnf fulfilled No. of Restarts: 4762 No. of Flips: 3758 time to process: 20 seconds.
uf250-04.cnf fulfilled No. of Restarts: 3403 No. of Flips: 4246 time to process: 14 seconds.
uf250-04.cnf , deadline. Restarts: 5150
uf250-04.cnf fulfilled No. of Restarts: 3221 No. of Flips: 2438 time to process: 13 seconds.
uf250-04.cnf fulfilled No. of Restarts: 3626 No. of Flips: 2832 time to process: 15 seconds.
uf250-04.cnf , deadline. Restarts: 5150
uf250-04.cnf fulfilled No. of Restarts: 3867 No. of Flips: 2316 time to process: 16 seconds.
uf250-04.cnf fulfilled No. of Restarts: 4427 No. of Flips: 2091 time to process: 18 seconds.
uf250-04.cnf fulfilled No. of Restarts: 1625 No. of Flips: 1323 time to process: 7 seconds.
uf250-04.cnf , deadline. Restarts: 5150
uf250-04.cnf fulfilled No. of Restarts: 1505 No. of Flips: 2455 time to process: 6 seconds.
uf250-04.cnf , deadline. Restarts: 5150
uf250-04.cnf fulfilled No. of Restarts: 440 No. of Flips: 2648 time to process: 2 seconds.
uf250-04.cnf fulfilled No. of Restarts: 2428 No. of Flips: 1142 time to process: 10 seconds.
uf250-04.cnf fulfilled No. of Restarts: 2778 No. of Flips: 4203 time to process: 11 seconds.
uf250-04.cnf fulfilled No. of Restarts: 1526 No. of Flips: 4784 time to process: 6 seconds.
uf250-04.cnf fulfilled No. of Restarts: 3010 No. of Flips: 2609 time to process: 12 seconds.
uf250-04.cnf fulfilled No. of Restarts: 2107 No. of Flips: 4391 time to process: 9 seconds.
uf250-04.cnf , deadline. Restarts: 5150
uf250-04.cnf fulfilled No. of Restarts: 708 No. of Flips: 4934 time to process: 3 seconds.
uf250-04.cnf fulfilled No. of Restarts: 488 No. of Flips: 2997 time to process: 2 seconds.
uf250-04.cnf fulfilled No. of Restarts: 1941 No. of Flips: 3795 time to process: 8 seconds.
uf250-04.cnf fulfilled No. of Restarts: 820 No. of Flips: 954 time to process: 3 seconds.
uf250-04.cnf , deadline. Restarts: 5150
uf250-04.cnf , deadline. Restarts: 5150
uf250-04.cnf fulfilled No. of Restarts: 594 No. of Flips: 2101 time to process: 2 seconds.
uf250-04.cnf fulfilled No. of Restarts: 4699 No. of Flips: 3206 time to process: 19 seconds.
uf250-04.cnf fulfilled No. of Restarts: 1350 No. of Flips: 4726 time to process: 5 seconds.
uf250-04.cnf fulfilled No. of Restarts: 1827 No. of Flips: 775 time to process: 7 seconds.
uf250-04.cnf fulfilled No. of Restarts: 1350 No. of Flips: 1003 time to process: 5 seconds.
uf250-04.cnf , deadline. Restarts: 5150
uf250-04.cnf fulfilled No. of Restarts: 4914 No. of Flips: 3610 time to process: 20 seconds.
uf250-04.cnf fulfilled No. of Restarts: 825 No. of Flips: 3958 time to process: 3 seconds.
uf250-04.cnf fulfilled No. of Restarts: 1343 No. of Flips: 2137 time to process: 5 seconds.
uf250-04.cnf , deadline. Restarts: 5150
uf250-04.cnf fulfilled No. of Restarts: 503 No. of Flips: 3963 time to process: 2 seconds.
uf250-04.cnf fulfilled No. of Restarts: 2910 No. of Flips: 856 time to process: 12 seconds.
uf250-04.cnf fulfilled No. of Restarts: 2587 No. of Flips: 2850 time to process: 11 seconds.
uf250-04.cnf , deadline. Restarts: 5150
uf250-04.cnf fulfilled No. of Restarts: 194 No. of Flips: 4253 time to process: 0 seconds.
uf250-04.cnf fulfilled No. of Restarts: 688 No. of Flips: 2262 time to process: 3 seconds.
uf250-04.cnf fulfilled No. of Restarts: 1832 No. of Flips: 3205 time to process: 7 seconds.
uf250-04.cnf fulfilled No. of Restarts: 1250 No. of Flips: 3305 time to process: 5 seconds.
uf250-04.cnf fulfilled No. of Restarts: 538 No. of Flips: 4710 time to process: 2 seconds.
uf250-04.cnf fulfilled No. of Restarts: 1249 No. of Flips: 4391 time to process: 5 seconds.
uf250-04.cnf fulfilled No. of Restarts: 2659 No. of Flips: 1602 time to process: 11 seconds.
uf250-04.cnf fulfilled No. of Restarts: 416 No. of Flips: 4700 time to process: 1 seconds.
uf250-04.cnf , deadline. Restarts: 5150
uf250-04.cnf fulfilled No. of Restarts: 83 No. of Flips: 4913 time to process: 0 seconds.
uf250-04.cnf fulfilled No. of Restarts: 4698 No. of Flips: 2809 time to process: 19 seconds.
uf250-04.cnf fulfilled No. of Restarts: 1400 No. of Flips: 4488 time to process: 5 seconds.
uf250-04.cnf fulfilled No. of Restarts: 1588 No. of Flips: 1496 time to process: 6 seconds.
uf250-04.cnf fulfilled No. of Restarts: 3046 No. of Flips: 2175 time to process: 12 seconds.
uf250-04.cnf fulfilled No. of Restarts: 1898 No. of Flips: 4919 time to process: 8 seconds.
