# Supplementary material for: Completion Probabilities and Parallel Restart Strategies under an Imposed Deadline
Source: PLoS One. 2016 Oct 12;11(10):e0164605. doi: 10.1371/journal.pone.0164605 (PMC5061357; doi:10.1371/journal.pone.0164605)
Supplement: S1 File — The file “S1_File.zip” is the data gathered from the experiments regarding completion probability. (ZIP) [file pone.0164605.s004.zip › results_Single_r5251.044000000003.txt]

uf250-04.cnf fulfilled No. of Restarts: 1277 No. of Flips: 1165 time to process: 7 seconds.
uf250-04.cnf fulfilled No. of Restarts: 2955 No. of Flips: 3215 time to process: 12 seconds.
uf250-04.cnf fulfilled No. of Restarts: 3092 No. of Flips: 3797 time to process: 11 seconds.
uf250-04.cnf fulfilled No. of Restarts: 3081 No. of Flips: 1577 time to process: 11 seconds.
uf250-04.cnf fulfilled No. of Restarts: 2598 No. of Flips: 1325 time to process: 9 seconds.
uf250-04.cnf fulfilled No. of Restarts: 1564 No. of Flips: 3938 time to process: 6 seconds.
uf250-04.cnf fulfilled No. of Restarts: 2866 No. of Flips: 3630 time to process: 11 seconds.
uf250-04.cnf fulfilled No. of Restarts: 3380 No. of Flips: 3694 time to process: 13 seconds.
uf250-04.cnf fulfilled No. of Restarts: 2057 No. of Flips: 2724 time to process: 7 seconds.
uf250-04.cnf fulfilled No. of Restarts: 330 No. of Flips: 3762 time to process: 1 seconds.
uf250-04.cnf fulfilled No. of Restarts: 982 No. of Flips: 2948 time to process: 3 seconds.
uf250-04.cnf fulfilled No. of Restarts: 2812 No. of Flips: 4648 time to process: 10 seconds.
uf250-04.cnf , deadline. Restarts: 5251
uf250-04.cnf fulfilled No. of Restarts: 3005 No. of Flips: 3313 time to process: 11 seconds.
uf250-04.cnf fulfilled No. of Restarts: 148 No. of Flips: 1542 time to process: 0 seconds.
uf250-04.cnf fulfilled No. of Restarts: 290 No. of Flips: 3779 time to process: 1 seconds.
uf250-04.cnf , deadline. Restarts: 5251
uf250-04.cnf fulfilled No. of Restarts: 3334 No. of Flips: 4018 time to process: 12 seconds.
uf250-04.cnf fulfilled No. of Restarts: 630 No. of Flips: 3798 time to process: 2 seconds.
uf250-04.cnf fulfilled No. of Restarts: 507 No. of Flips: 2567 time to process: 1 seconds.
uf250-04.cnf fulfilled No. of Restarts: 2831 No. of Flips: 2074 time to process: 10 seconds.
uf250-04.cnf fulfilled No. of Restarts: 4950 No. of Flips: 4547 time to process: 19 seconds.
uf250-04.cnf fulfilled No. of Restarts: 1544 No. of Flips: 2733 time to process: 5 seconds.
uf250-04.cnf fulfilled No. of Restarts: 829 No. of Flips: 591 time to process: 3 seconds.
uf250-04.cnf fulfilled No. of Restarts: 1289 No. of Flips: 1596 time to process: 4 seconds.
uf250-04.cnf fulfilled No. of Restarts: 166 No. of Flips: 2709 time to process: 0 seconds.
uf250-04.cnf fulfilled No. of Restarts: 1711 No. of Flips: 1965 time to process: 6 seconds.
uf250-04.cnf , deadline. Restarts: 5251
uf250-04.cnf , deadline. Restarts: 5251
uf250-04.cnf fulfilled No. of Restarts: 2265 No. of Flips: 3257 time to process: 8 seconds.
uf250-04.cnf fulfilled No. of Restarts: 5141 No. of Flips: 1298 time to process: 19 seconds.
uf250-04.cnf fulfilled No. of Restarts: 4322 No. of Flips: 2235 time to process: 16 seconds.
uf250-04.cnf , deadline. Restarts: 5251
uf250-04.cnf fulfilled No. of Restarts: 1270 No. of Flips: 4558 time to process: 4 seconds.
uf250-04.cnf fulfilled No. of Restarts: 3746 No. of Flips: 1288 time to process: 14 seconds.
uf250-04.cnf fulfilled No. of Restarts: 5223 No. of Flips: 3437 time to process: 20 seconds.
uf250-04.cnf fulfilled No. of Restarts: 2642 No. of Flips: 3077 time to process: 10 seconds.
uf250-04.cnf fulfilled No. of Restarts: 353 No. of Flips: 1221 time to process: 1 seconds.
uf250-04.cnf fulfilled No. of Restarts: 1587 No. of Flips: 1412 time to process: 6 seconds.
uf250-04.cnf fulfilled No. of Restarts: 445 No. of Flips: 4384 time to process: 1 seconds.
uf250-04.cnf fulfilled No. of Restarts: 3067 No. of Flips: 3800 time to process: 11 seconds.
uf250-04.cnf , deadline. Restarts: 5251
uf250-04.cnf fulfilled No. of Restarts: 5069 No. of Flips: 2817 time to process: 19 seconds.
uf250-04.cnf fulfilled No. of Restarts: 292 No. of Flips: 4975 time to process: 1 seconds.
uf250-04.cnf fulfilled No. of Restarts: 496 No. of Flips: 1565 time to process: 1 seconds.
uf250-04.cnf fulfilled No. of Restarts: 3887 No. of Flips: 2374 time to process: 14 seconds.
uf250-04.cnf , deadline. Restarts: 5251
uf250-04.cnf fulfilled No. of Restarts: 4128 No. of Flips: 4231 time to process: 15 seconds.
uf250-04.cnf fulfilled No. of Restarts: 820 No. of Flips: 2523 time to process: 3 seconds.
uf250-04.cnf , deadline. Restarts: 5251
uf250-04.cnf , deadline. Restarts: 5251
uf250-04.cnf fulfilled No. of Restarts: 1591 No. of Flips: 2232 time to process: 6 seconds.
uf250-04.cnf fulfilled No. of Restarts: 1303 No. of Flips: 3501 time to process: 5 seconds.
uf250-04.cnf , deadline. Restarts: 5251
uf250-04.cnf fulfilled No. of Restarts: 4154 No. of Flips: 2895 time to process: 15 seconds.
uf250-04.cnf fulfilled No. of Restarts: 2958 No. of Flips: 3325 time to process: 11 seconds.
uf250-04.cnf fulfilled No. of Restarts: 760 No. of Flips: 2936 time to process: 2 seconds.
uf250-04.cnf fulfilled No. of Restarts: 4924 No. of Flips: 4538 time to process: 18 seconds.
uf250-04.cnf fulfilled No. of Restarts: 3518 No. of Flips: 2499 time to process: 13 seconds.
uf250-04.cnf fulfilled No. of Restarts: 1429 No. of Flips: 4497 time to process: 5 seconds.
uf250-04.cnf , deadline. Restarts: 5251
uf250-04.cnf , deadline. Restarts: 5251
uf250-04.cnf , deadline. Restarts: 5251
uf250-04.cnf fulfilled No. of Restarts: 4859 No. of Flips: 4122 time to process: 18 seconds.
uf250-04.cnf , deadline. Restarts: 5251
uf250-04.cnf fulfilled No. of Restarts: 3796 No. of Flips: 4795 time to process: 14 seconds.
uf250-04.cnf fulfilled No. of Restarts: 2119 No. of Flips: 1688 time to process: 8 seconds.
uf250-04.cnf fulfilled No. of Restarts: 343 No. of Flips: 3067 time to process: 1 seconds.
uf250-04.cnf , deadline. Restarts: 5251
uf250-04.cnf fulfilled No. of Restarts: 3448 No. of Flips: 1236 time to process: 13 seconds.
uf250-04.cnf fulfilled No. of Restarts: 1563 No. of Flips: 4474 time to process: 6 seconds.
uf250-04.cnf fulfilled No. of Restarts: 1953 No. of Flips: 1930 time to process: 7 seconds.
uf250-04.cnf fulfilled No. of Restarts: 814 No. of Flips: 1974 time to process: 3 seconds.
uf250-04.cnf fulfilled No. of Restarts: 59 No. of Flips: 2865 time to process: 0 seconds.
uf250-04.cnf , deadline. Restarts: 5251
uf250-04.cnf , deadline. Restarts: 5251
uf250-04.cnf , deadline. Restarts: 5251
uf250-04.cnf fulfilled No. of Restarts: 594 No. of Flips: 2367 time to process: 2 seconds.
uf250-04.cnf fulfilled No. of Restarts: 5239 No. of Flips: 1341 time to process: 20 seconds.
uf250-04.cnf fulfilled No. of Restarts: 172 No. of Flips: 3554 time to process: 0 seconds.
uf250-04.cnf , deadline. Restarts: 5251
uf250-04.cnf fulfilled No. of Restarts: 1589 No. of Flips: 1359 time to process: 6 seconds.
uf250-04.cnf fulfilled No. of Restarts: 4354 No. of Flips: 3316 time to process: 16 seconds.
uf250-04.cnf fulfilled No. of Restarts: 4891 No. of Flips: 2043 time to process: 18 seconds.
uf250-04.cnf fulfilled No. of Restarts: 4071 No. of Flips: 4158 time to process: 15 seconds.
uf250-04.cnf fulfilled No. of Restarts: 275 No. of Flips: 1272 time to process: 1 seconds.
uf250-04.cnf fulfilled No. of Restarts: 1660 No. of Flips: 1867 time to process: 6 seconds.
uf250-04.cnf fulfilled No. of Restarts: 2621 No. of Flips: 4105 time to process: 10 seconds.
uf250-04.cnf , deadline. Restarts: 5251
uf250-04.cnf fulfilled No. of Restarts: 1841 No. of Flips: 3817 time to process: 7 seconds.
uf250-04.cnf fulfilled No. of Restarts: 941 No. of Flips: 2517 time to process: 3 seconds.
uf250-04.cnf fulfilled No. of Restarts: 36 No. of Flips: 3022 time to process: 0 seconds.
uf250-04.cnf fulfilled No. of Restarts: 2991 No. of Flips: 2646 time to process: 11 seconds.
uf250-04.cnf , deadline. Restarts: 5251
uf250-04.cnf , deadline. Restarts: 5251
uf250-04.cnf fulfilled No. of Restarts: 615 No. of Flips: 2225 time to process: 2 seconds.
uf250-04.cnf fulfilled No. of Restarts: 875 No. of Flips: 4517 time to process: 3 seconds.
uf250-04.cnf fulfilled No. of Restarts: 2560 No. of Flips: 4200 time to process: 9 seconds.
uf250-04.cnf , deadline. Restarts: 5251
uf250-04.cnf fulfilled No. of Restarts: 2513 No. of Flips: 1182 time to process: 9 seconds.
uf250-04.cnf , deadline. Restarts: 5251
uf250-04.cnf , deadline. Restarts: 5251
uf250-04.cnf fulfilled No. of Restarts: 4366 No. of Flips: 4227 time to process: 16 seconds.
uf250-04.cnf fulfilled No. of Restarts: 614 No. of Flips: 1241 time to process: 2 seconds.
uf250-04.cnf , deadline. Restarts: 5251
uf250-04.cnf fulfilled No. of Restarts: 395 No. of Flips: 3246 time to process: 1 seconds.
uf250-04.cnf fulfilled No. of Restarts: 5164 No. of Flips: 1746 time to process: 19 seconds.
uf250-04.cnf fulfilled No. of Restarts: 1607 No. of Flips: 2355 time to process: 6 seconds.
uf250-04.cnf fulfilled No. of Restarts: 785 No. of Flips: 1749 time to process: 3 seconds.
uf250-04.cnf fulfilled No. of Restarts: 593 No. of Flips: 4946 time to process: 2 seconds.
uf250-04.cnf fulfilled No. of Restarts: 3647 No. of Flips: 3048 time to process: 13 seconds.
uf250-04.cnf , deadline. Restarts: 5251
uf250-04.cnf , deadline. Restarts: 5251
uf250-04.cnf fulfilled No. of Restarts: 1220 No. of Flips: 2134 time to process: 4 seconds.
uf250-04.cnf fulfilled No. of Restarts: 57 No. of Flips: 1912 time to process: 0 seconds.
uf250-04.cnf fulfilled No. of Restarts: 77 No. of Flips: 3193 time to process: 0 seconds.
uf250-04.cnf fulfilled No. of Restarts: 453 No. of Flips: 4844 time to process: 1 seconds.
uf250-04.cnf fulfilled No. of Restarts: 1059 No. of Flips: 4742 time to process: 4 seconds.
uf250-04.cnf fulfilled No. of Restarts: 790 No. of Flips: 3519 time to process: 3 seconds.
uf250-04.cnf fulfilled No. of Restarts: 871 No. of Flips: 3613 time to process: 3 seconds.
uf250-04.cnf fulfilled No. of Restarts: 2078 No. of Flips: 1614 time to process: 7 seconds.
uf250-04.cnf fulfilled No. of Restarts: 1596 No. of Flips: 3089 time to process: 6 seconds.
uf250-04.cnf fulfilled No. of Restarts: 3579 No. of Flips: 2985 time to process: 13 seconds.
uf250-04.cnf fulfilled No. of Restarts: 3269 No. of Flips: 2661 time to process: 12 seconds.
uf250-04.cnf fulfilled No. of Restarts: 3 No. of Flips: 2653 time to process: 0 seconds.
uf250-04.cnf fulfilled No. of Restarts: 3820 No. of Flips: 4334 time to process: 14 seconds.
uf250-04.cnf , deadline. Restarts: 5251
uf250-04.cnf fulfilled No. of Restarts: 907 No. of Flips: 2261 time to process: 3 seconds.
uf250-04.cnf fulfilled No. of Restarts: 1575 No. of Flips: 679 time to process: 6 seconds.
uf250-04.cnf fulfilled No. of Restarts: 3403 No. of Flips: 1184 time to process: 13 seconds.
uf250-04.cnf fulfilled No. of Restarts: 260 No. of Flips: 4128 time to process: 1 seconds.
uf250-04.cnf fulfilled No. of Restarts: 559 No. of Flips: 3026 time to process: 2 seconds.
uf250-04.cnf fulfilled No. of Restarts: 1152 No. of Flips: 3626 time to process: 4 seconds.
uf250-04.cnf , deadline. Restarts: 5251
uf250-04.cnf , deadline. Restarts: 5251
uf250-04.cnf fulfilled No. of Restarts: 3551 No. of Flips: 4916 time to process: 13 seconds.
uf250-04.cnf fulfilled No. of Restarts: 62 No. of Flips: 932 time to process: 0 seconds.
uf250-04.cnf fulfilled No. of Restarts: 612 No. of Flips: 3871 time to process: 2 seconds.
uf250-04.cnf fulfilled No. of Restarts: 2303 No. of Flips: 4503 time to process: 8 seconds.
uf250-04.cnf , deadline. Restarts: 5251
uf250-04.cnf , deadline. Restarts: 5251
uf250-04.cnf fulfilled No. of Restarts: 2609 No. of Flips: 4176 time to process: 10 seconds.
uf250-04.cnf fulfilled No. of Restarts: 167 No. of Flips: 2962 time to process: 0 seconds.
uf250-04.cnf fulfilled No. of Restarts: 4239 No. of Flips: 3585 time to process: 16 seconds.
uf250-04.cnf , deadline. Restarts: 5251
uf250-04.cnf fulfilled No. of Restarts: 140 No. of Flips: 2259 time to process: 0 seconds.
uf250-04.cnf , deadline. Restarts: 5251
uf250-04.cnf , deadline. Restarts: 5251
uf250-04.cnf fulfilled No. of Restarts: 1805 No. of Flips: 2373 time to process: 6 seconds.
uf250-04.cnf fulfilled No. of Restarts: 1086 No. of Flips: 2085 time to process: 4 seconds.
uf250-04.cnf , deadline. Restarts: 5251
uf250-04.cnf fulfilled No. of Restarts: 420 No. of Flips: 2100 time to process: 1 seconds.
uf250-04.cnf fulfilled No. of Restarts: 947 No. of Flips: 3599 time to process: 3 seconds.
uf250-04.cnf fulfilled No. of Restarts: 2470 No. of Flips: 3405 time to process: 9 seconds.
uf250-04.cnf , deadline. Restarts: 5251
uf250-04.cnf , deadline. Restarts: 5251
uf250-04.cnf fulfilled No. of Restarts: 2527 No. of Flips: 3190 time to process: 9 seconds.
uf250-04.cnf fulfilled No. of Restarts: 4034 No. of Flips: 2547 time to process: 15 seconds.
uf250-04.cnf fulfilled No. of Restarts: 3221 No. of Flips: 2290 time to process: 12 seconds.
uf250-04.cnf fulfilled No. of Restarts: 2926 No. of Flips: 1771 time to process: 11 seconds.
uf250-04.cnf fulfilled No. of Restarts: 4876 No. of Flips: 4703 time to process: 18 seconds.
uf250-04.cnf fulfilled No. of Restarts: 1035 No. of Flips: 3769 time to process: 3 seconds.
uf250-04.cnf fulfilled No. of Restarts: 566 No. of Flips: 4835 time to process: 2 seconds.
uf250-04.cnf fulfilled No. of Restarts: 137 No. of Flips: 4650 time to process: 0 seconds.
uf250-04.cnf fulfilled No. of Restarts: 562 No. of Flips: 3752 time to process: 2 seconds.
uf250-04.cnf fulfilled No. of Restarts: 4571 No. of Flips: 3442 time to process: 17 seconds.
uf250-04.cnf fulfilled No. of Restarts: 384 No. of Flips: 2875 time to process: 1 seconds.
uf250-04.cnf fulfilled No. of Restarts: 4959 No. of Flips: 3275 time to process: 19 seconds.
uf250-04.cnf fulfilled No. of Restarts: 1023 No. of Flips: 2013 time to process: 3 seconds.
uf250-04.cnf , deadline. Restarts: 5251
uf250-04.cnf fulfilled No. of Restarts: 785 No. of Flips: 4581 time to process: 3 seconds.
uf250-04.cnf fulfilled No. of Restarts: 1392 No. of Flips: 1458 time to process: 5 seconds.
uf250-04.cnf , deadline. Restarts: 5251
uf250-04.cnf fulfilled No. of Restarts: 2926 No. of Flips: 4159 time to process: 11 seconds.
uf250-04.cnf fulfilled No. of Restarts: 1990 No. of Flips: 1370 time to process: 7 seconds.
uf250-04.cnf fulfilled No. of Restarts: 2394 No. of Flips: 3834 time to process: 9 seconds.
uf250-04.cnf fulfilled No. of Restarts: 2660 No. of Flips: 1570 time to process: 10 seconds.
uf250-04.cnf , deadline. Restarts: 5251
uf250-04.cnf , deadline. Restarts: 5251
uf250-04.cnf fulfilled No. of Restarts: 1798 No. of Flips: 2720 time to process: 6 seconds.
uf250-04.cnf fulfilled No. of Restarts: 2739 No. of Flips: 4519 time to process: 10 seconds.
uf250-04.cnf fulfilled No. of Restarts: 5005 No. of Flips: 3771 time to process: 19 seconds.
uf250-04.cnf fulfilled No. of Restarts: 2708 No. of Flips: 3192 time to process: 10 seconds.
uf250-04.cnf fulfilled No. of Restarts: 1088 No. of Flips: 3142 time to process: 4 seconds.
uf250-04.cnf fulfilled No. of Restarts: 4227 No. of Flips: 3263 time to process: 16 seconds.
uf250-04.cnf , deadline. Restarts: 5251
uf250-04.cnf fulfilled No. of Restarts: 1666 No. of Flips: 1495 time to process: 6 seconds.
uf250-04.cnf , deadline. Restarts: 5251
uf250-04.cnf fulfilled No. of Restarts: 1020 No. of Flips: 1567 time to process: 3 seconds.
uf250-04.cnf fulfilled No. of Restarts: 1329 No. of Flips: 3171 time to process: 5 seconds.
uf250-04.cnf fulfilled No. of Restarts: 5118 No. of Flips: 4657 time to process: 19 seconds.
uf250-04.cnf fulfilled No. of Restarts: 758 No. of Flips: 4656 time to process: 2 seconds.
uf250-04.cnf fulfilled No. of Restarts: 2740 No. of Flips: 4516 time to process: 10 seconds.
uf250-04.cnf , deadline. Restarts: 5251
uf250-04.cnf fulfilled No. of Restarts: 1219 No. of Flips: 3580 time to process: 4 seconds.
uf250-04.cnf , deadline. Restarts: 5251
uf250-04.cnf fulfilled No. of Restarts: 797 No. of Flips: 3132 time to process: 3 seconds.
uf250-04.cnf fulfilled No. of Restarts: 599 No. of Flips: 3435 time to process: 2 seconds.
uf250-04.cnf , deadline. Restarts: 5251
uf250-04.cnf , deadline. Restarts: 5251
uf250-04.cnf fulfilled No. of Restarts: 1795 No. of Flips: 3391 time to process: 6 seconds.
uf250-04.cnf fulfilled No. of Restarts: 614 No. of Flips: 3388 time to process: 2 seconds.
uf250-04.cnf fulfilled No. of Restarts: 1665 No. of Flips: 1073 time to process: 6 seconds.
uf250-04.cnf fulfilled No. of Restarts: 701 No. of Flips: 4143 time to process: 2 seconds.
uf250-04.cnf fulfilled No. of Restarts: 996 No. of Flips: 2637 time to process: 3 seconds.
uf250-04.cnf fulfilled No. of Restarts: 966 No. of Flips: 4776 time to process: 3 seconds.
uf250-04.cnf fulfilled No. of Restarts: 1138 No. of Flips: 3253 time to process: 4 seconds.
uf250-04.cnf , deadline. Restarts: 5251
uf250-04.cnf fulfilled No. of Restarts: 4444 No. of Flips: 2109 time to process: 17 seconds.
uf250-04.cnf fulfilled No. of Restarts: 870 No. of Flips: 1621 time to process: 3 seconds.
uf250-04.cnf , deadline. Restarts: 5251
uf250-04.cnf fulfilled No. of Restarts: 3204 No. of Flips: 2679 time to process: 12 seconds.
uf250-04.cnf fulfilled No. of Restarts: 4359 No. of Flips: 3505 time to process: 16 seconds.
uf250-04.cnf , deadline. Restarts: 5251
uf250-04.cnf fulfilled No. of Restarts: 318 No. of Flips: 665 time to process: 1 seconds.
uf250-04.cnf fulfilled No. of Restarts: 2057 No. of Flips: 1250 time to process: 7 seconds.
uf250-04.cnf fulfilled No. of Restarts: 444 No. of Flips: 1125 time to process: 1 seconds.
uf250-04.cnf , deadline. Restarts: 5251
uf250-04.cnf fulfilled No. of Restarts: 4261 No. of Flips: 1372 time to process: 16 seconds.
uf250-04.cnf , deadline. Restarts: 5251
uf250-04.cnf fulfilled No. of Restarts: 4160 No. of Flips: 1283 time to process: 15 seconds.
uf250-04.cnf fulfilled No. of Restarts: 732 No. of Flips: 627 time to process: 2 seconds.
uf250-04.cnf fulfilled No. of Restarts: 3748 No. of Flips: 4133 time to process: 14 seconds.
uf250-04.cnf fulfilled No. of Restarts: 3688 No. of Flips: 1908 time to process: 14 seconds.
uf250-04.cnf fulfilled No. of Restarts: 611 No. of Flips: 4609 time to process: 2 seconds.
uf250-04.cnf , deadline. Restarts: 5251
uf250-04.cnf fulfilled No. of Restarts: 900 No. of Flips: 4900 time to process: 3 seconds.
uf250-04.cnf fulfilled No. of Restarts: 3221 No. of Flips: 3680 time to process: 12 seconds.
uf250-04.cnf fulfilled No. of Restarts: 977 No. of Flips: 1786 time to process: 3 seconds.
uf250-04.cnf fulfilled No. of Restarts: 2093 No. of Flips: 3389 time to process: 8 seconds.
uf250-04.cnf fulfilled No. of Restarts: 748 No. of Flips: 3108 time to process: 2 seconds.
uf250-04.cnf fulfilled No. of Restarts: 4718 No. of Flips: 2181 time to process: 18 seconds.
uf250-04.cnf fulfilled No. of Restarts: 4521 No. of Flips: 3004 time to process: 17 seconds.
uf250-04.cnf , deadline. Restarts: 5251
uf250-04.cnf fulfilled No. of Restarts: 1040 No. of Flips: 1848 time to process: 4 seconds.
uf250-04.cnf fulfilled No. of Restarts: 195 No. of Flips: 3038 time to process: 0 seconds.
uf250-04.cnf fulfilled No. of Restarts: 383 No. of Flips: 3191 time to process: 1 seconds.
uf250-04.cnf , deadline. Restarts: 5251
uf250-04.cnf fulfilled No. of Restarts: 1457 No. of Flips: 1908 time to process: 5 seconds.
uf250-04.cnf fulfilled No. of Restarts: 64 No. of Flips: 2716 time to process: 0 seconds.
uf250-04.cnf fulfilled No. of Restarts: 3144 No. of Flips: 3514 time to process: 12 seconds.
uf250-04.cnf fulfilled No. of Restarts: 1426 No. of Flips: 2208 time to process: 5 seconds.
uf250-04.cnf , deadline. Restarts: 5251
uf250-04.cnf fulfilled No. of Restarts: 190 No. of Flips: 3853 time to process: 0 seconds.
uf250-04.cnf fulfilled No. of Restarts: 3278 No. of Flips: 1778 time to process: 12 seconds.
uf250-04.cnf , deadline. Restarts: 5251
uf250-04.cnf fulfilled No. of Restarts: 2581 No. of Flips: 4551 time to process: 10 seconds.
uf250-04.cnf fulfilled No. of Restarts: 149 No. of Flips: 2775 time to process: 0 seconds.
uf250-04.cnf fulfilled No. of Restarts: 2505 No. of Flips: 3390 time to process: 9 seconds.
uf250-04.cnf fulfilled No. of Restarts: 1538 No. of Flips: 3037 time to process: 5 seconds.
uf250-04.cnf , deadline. Restarts: 5251
uf250-04.cnf , deadline. Restarts: 5251
uf250-04.cnf fulfilled No. of Restarts: 2064 No. of Flips: 4081 time to process: 7 seconds.
uf250-04.cnf fulfilled No. of Restarts: 2573 No. of Flips: 2010 time to process: 9 seconds.
uf250-04.cnf , deadline. Restarts: 5251
uf250-04.cnf , deadline. Restarts: 5251
uf250-04.cnf fulfilled No. of Restarts: 1868 No. of Flips: 2536 time to process: 7 seconds.
uf250-04.cnf fulfilled No. of Restarts: 4739 No. of Flips: 4641 time to process: 18 seconds.
uf250-04.cnf fulfilled No. of Restarts: 2683 No. of Flips: 1834 time to process: 10 seconds.
uf250-04.cnf fulfilled No. of Restarts: 1216 No. of Flips: 3466 time to process: 4 seconds.
uf250-04.cnf fulfilled No. of Restarts: 1770 No. of Flips: 2822 time to process: 6 seconds.
uf250-04.cnf fulfilled No. of Restarts: 1616 No. of Flips: 1688 time to process: 6 seconds.
uf250-04.cnf fulfilled No. of Restarts: 866 No. of Flips: 1241 time to process: 3 seconds.
uf250-04.cnf fulfilled No. of Restarts: 174 No. of Flips: 1977 time to process: 0 seconds.
uf250-04.cnf fulfilled No. of Restarts: 1391 No. of Flips: 3536 time to process: 5 seconds.
uf250-04.cnf , deadline. Restarts: 5251
uf250-04.cnf fulfilled No. of Restarts: 873 No. of Flips: 2541 time to process: 3 seconds.
uf250-04.cnf fulfilled No. of Restarts: 1679 No. of Flips: 1139 time to process: 6 seconds.
uf250-04.cnf fulfilled No. of Restarts: 4444 No. of Flips: 4719 time to process: 17 seconds.
uf250-04.cnf fulfilled No. of Restarts: 4085 No. of Flips: 4336 time to process: 15 seconds.
uf250-04.cnf fulfilled No. of Restarts: 3145 No. of Flips: 2040 time to process: 12 seconds.
uf250-04.cnf fulfilled No. of Restarts: 938 No. of Flips: 1046 time to process: 3 seconds.
uf250-04.cnf , deadline. Restarts: 5251
uf250-04.cnf , deadline. Restarts: 5251
uf250-04.cnf fulfilled No. of Restarts: 95 No. of Flips: 4144 time to process: 0 seconds.
uf250-04.cnf , deadline. Restarts: 5251
uf250-04.cnf fulfilled No. of Restarts: 2910 No. of Flips: 4794 time to process: 11 seconds.
uf250-04.cnf fulfilled No. of Restarts: 3763 No. of Flips: 4927 time to process: 14 seconds.
uf250-04.cnf fulfilled No. of Restarts: 4984 No. of Flips: 2630 time to process: 19 seconds.
uf250-04.cnf , deadline. Restarts: 5251
uf250-04.cnf fulfilled No. of Restarts: 452 No. of Flips: 1498 time to process: 1 seconds.
uf250-04.cnf , deadline. Restarts: 5251
uf250-04.cnf fulfilled No. of Restarts: 1283 No. of Flips: 1448 time to process: 4 seconds.
uf250-04.cnf fulfilled No. of Restarts: 2280 No. of Flips: 4815 time to process: 8 seconds.
uf250-04.cnf fulfilled No. of Restarts: 216 No. of Flips: 1775 time to process: 0 seconds.
uf250-04.cnf fulfilled No. of Restarts: 3328 No. of Flips: 3664 time to process: 12 seconds.
uf250-04.cnf fulfilled No. of Restarts: 1602 No. of Flips: 2964 time to process: 6 seconds.
uf250-04.cnf fulfilled No. of Restarts: 624 No. of Flips: 854 time to process: 2 seconds.
uf250-04.cnf fulfilled No. of Restarts: 3016 No. of Flips: 3580 time to process: 11 seconds.
uf250-04.cnf fulfilled No. of Restarts: 3053 No. of Flips: 3381 time to process: 11 seconds.
uf250-04.cnf , deadline. Restarts: 5251
uf250-04.cnf fulfilled No. of Restarts: 2686 No. of Flips: 1529 time to process: 10 seconds.
uf250-04.cnf fulfilled No. of Restarts: 2319 No. of Flips: 3634 time to process: 8 seconds.
uf250-04.cnf fulfilled No. of Restarts: 953 No. of Flips: 2150 time to process: 3 seconds.
uf250-04.cnf fulfilled No. of Restarts: 725 No. of Flips: 2661 time to process: 2 seconds.
uf250-04.cnf fulfilled No. of Restarts: 4636 No. of Flips: 1717 time to process: 17 seconds.
uf250-04.cnf fulfilled No. of Restarts: 1944 No. of Flips: 2889 time to process: 7 seconds.
uf250-04.cnf fulfilled No. of Restarts: 1575 No. of Flips: 3251 time to process: 6 seconds.
uf250-04.cnf fulfilled No. of Restarts: 4403 No. of Flips: 1017 time to process: 16 seconds.
uf250-04.cnf fulfilled No. of Restarts: 3758 No. of Flips: 4226 time to process: 14 seconds.
uf250-04.cnf fulfilled No. of Restarts: 2612 No. of Flips: 2158 time to process: 10 seconds.
uf250-04.cnf fulfilled No. of Restarts: 2399 No. of Flips: 2797 time to process: 9 seconds.
uf250-04.cnf fulfilled No. of Restarts: 389 No. of Flips: 2231 time to process: 1 seconds.
uf250-04.cnf fulfilled No. of Restarts: 1581 No. of Flips: 2898 time to process: 6 seconds.
uf250-04.cnf fulfilled No. of Restarts: 1277 No. of Flips: 4666 time to process: 4 seconds.
uf250-04.cnf fulfilled No. of Restarts: 4086 No. of Flips: 3049 time to process: 15 seconds.
uf250-04.cnf fulfilled No. of Restarts: 5200 No. of Flips: 3712 time to process: 19 seconds.
uf250-04.cnf , deadline. Restarts: 5251
uf250-04.cnf fulfilled No. of Restarts: 3184 No. of Flips: 2175 time to process: 12 seconds.
uf250-04.cnf fulfilled No. of Restarts: 1483 No. of Flips: 3131 time to process: 5 seconds.
uf250-04.cnf , deadline. Restarts: 5251
uf250-04.cnf fulfilled No. of Restarts: 1447 No. of Flips: 4802 time to process: 5 seconds.
uf250-04.cnf fulfilled No. of Restarts: 1776 No. of Flips: 4280 time to process: 6 seconds.
uf250-04.cnf , deadline. Restarts: 5251
uf250-04.cnf fulfilled No. of Restarts: 236 No. of Flips: 2874 time to process: 0 seconds.
uf250-04.cnf fulfilled No. of Restarts: 512 No. of Flips: 4318 time to process: 1 seconds.
uf250-04.cnf fulfilled No. of Restarts: 3368 No. of Flips: 2839 time to process: 12 seconds.
uf250-04.cnf fulfilled No. of Restarts: 2830 No. of Flips: 1267 time to process: 10 seconds.
uf250-04.cnf fulfilled No. of Restarts: 3950 No. of Flips: 2523 time to process: 15 seconds.
uf250-04.cnf fulfilled No. of Restarts: 2540 No. of Flips: 2568 time to process: 9 seconds.
uf250-04.cnf , deadline. Restarts: 5251
uf250-04.cnf fulfilled No. of Restarts: 1613 No. of Flips: 2801 time to process: 6 seconds.
uf250-04.cnf fulfilled No. of Restarts: 477 No. of Flips: 4922 time to process: 1 seconds.
uf250-04.cnf fulfilled No. of Restarts: 354 No. of Flips: 4492 time to process: 1 seconds.
uf250-04.cnf fulfilled No. of Restarts: 2235 No. of Flips: 3624 time to process: 8 seconds.
uf250-04.cnf , deadline. Restarts: 5251
uf250-04.cnf fulfilled No. of Restarts: 1798 No. of Flips: 2072 time to process: 6 seconds.
uf250-04.cnf fulfilled No. of Restarts: 3366 No. of Flips: 585 time to process: 12 seconds.
uf250-04.cnf fulfilled No. of Restarts: 4067 No. of Flips: 1679 time to process: 15 seconds.
uf250-04.cnf fulfilled No. of Restarts: 186 No. of Flips: 1490 time to process: 0 seconds.
uf250-04.cnf , deadline. Restarts: 5251
uf250-04.cnf fulfilled No. of Restarts: 2034 No. of Flips: 2579 time to process: 7 seconds.
uf250-04.cnf , deadline. Restarts: 5251
uf250-04.cnf fulfilled No. of Restarts: 1777 No. of Flips: 4275 time to process: 6 seconds.
uf250-04.cnf fulfilled No. of Restarts: 68 No. of Flips: 1042 time to process: 0 seconds.
uf250-04.cnf fulfilled No. of Restarts: 1057 No. of Flips: 1963 time to process: 4 seconds.
uf250-04.cnf fulfilled No. of Restarts: 1205 No. of Flips: 4217 time to process: 4 seconds.
uf250-04.cnf , deadline. Restarts: 5251
uf250-04.cnf fulfilled No. of Restarts: 2634 No. of Flips: 2924 time to process: 10 seconds.
uf250-04.cnf fulfilled No. of Restarts: 1600 No. of Flips: 3683 time to process: 6 seconds.
uf250-04.cnf fulfilled No. of Restarts: 2314 No. of Flips: 4290 time to process: 8 seconds.
uf250-04.cnf fulfilled No. of Restarts: 1625 No. of Flips: 3927 time to process: 6 seconds.
uf250-04.cnf fulfilled No. of Restarts: 263 No. of Flips: 4163 time to process: 1 seconds.
uf250-04.cnf fulfilled No. of Restarts: 2085 No. of Flips: 3693 time to process: 7 seconds.
uf250-04.cnf fulfilled No. of Restarts: 2996 No. of Flips: 4881 time to process: 11 seconds.
uf250-04.cnf fulfilled No. of Restarts: 233 No. of Flips: 3021 time to process: 0 seconds.
uf250-04.cnf fulfilled No. of Restarts: 1618 No. of Flips: 1945 time to process: 6 seconds.
uf250-04.cnf fulfilled No. of Restarts: 3647 No. of Flips: 2780 time to process: 14 seconds.
uf250-04.cnf fulfilled No. of Restarts: 680 No. of Flips: 2153 time to process: 2 seconds.
uf250-04.cnf fulfilled No. of Restarts: 3205 No. of Flips: 2829 time to process: 12 seconds.
uf250-04.cnf fulfilled No. of Restarts: 280 No. of Flips: 3937 time to process: 1 seconds.
uf250-04.cnf fulfilled No. of Restarts: 2619 No. of Flips: 2423 time to process: 10 seconds.
uf250-04.cnf , deadline. Restarts: 5251
uf250-04.cnf fulfilled No. of Restarts: 1683 No. of Flips: 4626 time to process: 6 seconds.
uf250-04.cnf fulfilled No. of Restarts: 756 No. of Flips: 3596 time to process: 2 seconds.
uf250-04.cnf fulfilled No. of Restarts: 730 No. of Flips: 1515 time to process: 2 seconds.
uf250-04.cnf fulfilled No. of Restarts: 2134 No. of Flips: 1582 time to process: 8 seconds.
uf250-04.cnf fulfilled No. of Restarts: 2813 No. of Flips: 3737 time to process: 10 seconds.
uf250-04.cnf fulfilled No. of Restarts: 4598 No. of Flips: 1423 time to process: 17 seconds.
uf250-04.cnf fulfilled No. of Restarts: 1738 No. of Flips: 3626 time to process: 6 seconds.
uf250-04.cnf fulfilled No. of Restarts: 3059 No. of Flips: 4777 time to process: 11 seconds.
uf250-04.cnf fulfilled No. of Restarts: 437 No. of Flips: 1235 time to process: 1 seconds.
uf250-04.cnf fulfilled No. of Restarts: 603 No. of Flips: 3846 time to process: 2 seconds.
uf250-04.cnf , deadline. Restarts: 5251
uf250-04.cnf fulfilled No. of Restarts: 1441 No. of Flips: 2374 time to process: 5 seconds.
uf250-04.cnf fulfilled No. of Restarts: 2960 No. of Flips: 4612 time to process: 11 seconds.
uf250-04.cnf fulfilled No. of Restarts: 120 No. of Flips: 4374 time to process: 0 seconds.
uf250-04.cnf fulfilled No. of Restarts: 3672 No. of Flips: 4716 time to process: 14 seconds.
uf250-04.cnf fulfilled No. of Restarts: 3892 No. of Flips: 1883 time to process: 14 seconds.
uf250-04.cnf fulfilled No. of Restarts: 3561 No. of Flips: 3809 time to process: 13 seconds.
uf250-04.cnf fulfilled No. of Restarts: 2138 No. of Flips: 3417 time to process: 8 seconds.
uf250-04.cnf fulfilled No. of Restarts: 2989 No. of Flips: 3666 time to process: 11 seconds.
uf250-04.cnf fulfilled No. of Restarts: 51 No. of Flips: 1029 time to process: 0 seconds.
uf250-04.cnf fulfilled No. of Restarts: 1315 No. of Flips: 2574 time to process: 5 seconds.
uf250-04.cnf fulfilled No. of Restarts: 171 No. of Flips: 4799 time to process: 0 seconds.
uf250-04.cnf fulfilled No. of Restarts: 543 No. of Flips: 3681 time to process: 2 seconds.
uf250-04.cnf fulfilled No. of Restarts: 0 No. of Flips: 2264 time to process: 0 seconds.
uf250-04.cnf fulfilled No. of Restarts: 2412 No. of Flips: 4107 time to process: 9 seconds.
uf250-04.cnf , deadline. Restarts: 5251
uf250-04.cnf fulfilled No. of Restarts: 2225 No. of Flips: 3500 time to process: 8 seconds.
uf250-04.cnf fulfilled No. of Restarts: 4136 No. of Flips: 990 time to process: 15 seconds.
uf250-04.cnf fulfilled No. of Restarts: 43 No. of Flips: 4906 time to process: 0 seconds.
uf250-04.cnf fulfilled No. of Restarts: 1708 No. of Flips: 4193 time to process: 6 seconds.
uf250-04.cnf fulfilled No. of Restarts: 183 No. of Flips: 2105 time to process: 0 seconds.
uf250-04.cnf fulfilled No. of Restarts: 4727 No. of Flips: 3557 time to process: 18 seconds.
uf250-04.cnf fulfilled No. of Restarts: 804 No. of Flips: 2165 time to process: 3 seconds.
uf250-04.cnf fulfilled No. of Restarts: 2320 No. of Flips: 3381 time to process: 8 seconds.
uf250-04.cnf , deadline. Restarts: 5251
uf250-04.cnf fulfilled No. of Restarts: 822 No. of Flips: 3277 time to process: 3 seconds.
uf250-04.cnf fulfilled No. of Restarts: 2322 No. of Flips: 4682 time to process: 9 seconds.
uf250-04.cnf fulfilled No. of Restarts: 225 No. of Flips: 1024 time to process: 0 seconds.
uf250-04.cnf , deadline. Restarts: 5251
uf250-04.cnf fulfilled No. of Restarts: 2435 No. of Flips: 4145 time to process: 9 seconds.
uf250-04.cnf fulfilled No. of Restarts: 648 No. of Flips: 4706 time to process: 2 seconds.
uf250-04.cnf fulfilled No. of Restarts: 192 No. of Flips: 2016 time to process: 0 seconds.
uf250-04.cnf , deadline. Restarts: 5251
uf250-04.cnf fulfilled No. of Restarts: 702 No. of Flips: 1674 time to process: 2 seconds.
uf250-04.cnf fulfilled No. of Restarts: 2743 No. of Flips: 2606 time to process: 10 seconds.
uf250-04.cnf fulfilled No. of Restarts: 1167 No. of Flips: 3259 time to process: 4 seconds.
uf250-04.cnf fulfilled No. of Restarts: 2346 No. of Flips: 1720 time to process: 9 seconds.
uf250-04.cnf fulfilled No. of Restarts: 835 No. of Flips: 4987 time to process: 3 seconds.
uf250-04.cnf fulfilled No. of Restarts: 920 No. of Flips: 1225 time to process: 3 seconds.
uf250-04.cnf fulfilled No. of Restarts: 1006 No. of Flips: 4638 time to process: 3 seconds.
uf250-04.cnf fulfilled No. of Restarts: 1488 No. of Flips: 4489 time to process: 5 seconds.
uf250-04.cnf , deadline. Restarts: 5251
uf250-04.cnf , deadline. Restarts: 5251
uf250-04.cnf , deadline. Restarts: 5251
uf250-04.cnf fulfilled No. of Restarts: 2109 No. of Flips: 4477 time to process: 8 seconds.
uf250-04.cnf fulfilled No. of Restarts: 4018 No. of Flips: 4628 time to process: 15 seconds.
uf250-04.cnf fulfilled No. of Restarts: 111 No. of Flips: 3811 time to process: 0 seconds.
uf250-04.cnf fulfilled No. of Restarts: 223 No. of Flips: 4017 time to process: 0 seconds.
uf250-04.cnf fulfilled No. of Restarts: 759 No. of Flips: 3752 time to process: 2 seconds.
uf250-04.cnf fulfilled No. of Restarts: 251 No. of Flips: 2743 time to process: 0 seconds.
uf250-04.cnf , deadline. Restarts: 5251
uf250-04.cnf fulfilled No. of Restarts: 1756 No. of Flips: 2500 time to process: 6 seconds.
uf250-04.cnf fulfilled No. of Restarts: 937 No. of Flips: 2545 time to process: 3 seconds.
uf250-04.cnf fulfilled No. of Restarts: 1878 No. of Flips: 2158 time to process: 7 seconds.
uf250-04.cnf fulfilled No. of Restarts: 1271 No. of Flips: 1781 time to process: 4 seconds.
uf250-04.cnf fulfilled No. of Restarts: 2432 No. of Flips: 3995 time to process: 9 seconds.
uf250-04.cnf fulfilled No. of Restarts: 405 No. of Flips: 4672 time to process: 1 seconds.
uf250-04.cnf fulfilled No. of Restarts: 122 No. of Flips: 2584 time to process: 0 seconds.
uf250-04.cnf fulfilled No. of Restarts: 2134 No. of Flips: 2045 time to process: 8 seconds.
uf250-04.cnf fulfilled No. of Restarts: 277 No. of Flips: 3336 time to process: 1 seconds.
uf250-04.cnf , deadline. Restarts: 5251
uf250-04.cnf fulfilled No. of Restarts: 3327 No. of Flips: 3288 time to process: 12 seconds.
uf250-04.cnf fulfilled No. of Restarts: 1227 No. of Flips: 2369 time to process: 4 seconds.
uf250-04.cnf , deadline. Restarts: 5251
uf250-04.cnf fulfilled No. of Restarts: 1057 No. of Flips: 2519 time to process: 4 seconds.
uf250-04.cnf fulfilled No. of Restarts: 2896 No. of Flips: 3455 time to process: 11 seconds.
uf250-04.cnf fulfilled No. of Restarts: 708 No. of Flips: 3941 time to process: 2 seconds.
uf250-04.cnf fulfilled No. of Restarts: 1947 No. of Flips: 3565 time to process: 7 seconds.
uf250-04.cnf fulfilled No. of Restarts: 3948 No. of Flips: 2407 time to process: 15 seconds.
uf250-04.cnf fulfilled No. of Restarts: 644 No. of Flips: 3277 time to process: 2 seconds.
uf250-04.cnf fulfilled No. of Restarts: 3861 No. of Flips: 4621 time to process: 14 seconds.
uf250-04.cnf fulfilled No. of Restarts: 3013 No. of Flips: 3151 time to process: 11 seconds.
uf250-04.cnf fulfilled No. of Restarts: 1136 No. of Flips: 3330 time to process: 4 seconds.
uf250-04.cnf fulfilled No. of Restarts: 4260 No. of Flips: 4575 time to process: 16 seconds.
uf250-04.cnf fulfilled No. of Restarts: 1504 No. of Flips: 2345 time to process: 5 seconds.
uf250-04.cnf fulfilled No. of Restarts: 4649 No. of Flips: 4578 time to process: 17 seconds.
uf250-04.cnf fulfilled No. of Restarts: 110 No. of Flips: 4849 time to process: 0 seconds.
uf250-04.cnf , deadline. Restarts: 5251
uf250-04.cnf , deadline. Restarts: 5251
uf250-04.cnf fulfilled No. of Restarts: 3068 No. of Flips: 2714 time to process: 11 seconds.
uf250-04.cnf fulfilled No. of Restarts: 1915 No. of Flips: 4902 time to process: 7 seconds.
uf250-04.cnf , deadline. Restarts: 5251
uf250-04.cnf fulfilled No. of Restarts: 357 No. of Flips: 1458 time to process: 1 seconds.
uf250-04.cnf fulfilled No. of Restarts: 2474 No. of Flips: 2992 time to process: 9 seconds.
uf250-04.cnf , deadline. Restarts: 5251
uf250-04.cnf fulfilled No. of Restarts: 1336 No. of Flips: 3883 time to process: 5 seconds.
uf250-04.cnf , deadline. Restarts: 5251
uf250-04.cnf , deadline. Restarts: 5251
uf250-04.cnf fulfilled No. of Restarts: 3738 No. of Flips: 3964 time to process: 14 seconds.
uf250-04.cnf , deadline. Restarts: 5251
uf250-04.cnf fulfilled No. of Restarts: 548 No. of Flips: 2803 time to process: 2 seconds.
uf250-04.cnf fulfilled No. of Restarts: 1919 No. of Flips: 2089 time to process: 7 seconds.
uf250-04.cnf , deadline. Restarts: 5251
uf250-04.cnf fulfilled No. of Restarts: 801 No. of Flips: 1639 time to process: 3 seconds.
uf250-04.cnf , deadline. Restarts: 5251
uf250-04.cnf , deadline. Restarts: 5251
uf250-04.cnf fulfilled No. of Restarts: 1251 No. of Flips: 2687 time to process: 4 seconds.
uf250-04.cnf fulfilled No. of Restarts: 1412 No. of Flips: 4113 time to process: 5 seconds.
uf250-04.cnf , deadline. Restarts: 5251
uf250-04.cnf fulfilled No. of Restarts: 730 No. of Flips: 1503 time to process: 2 seconds.
uf250-04.cnf fulfilled No. of Restarts: 1729 No. of Flips: 3536 time to process: 6 seconds.
uf250-04.cnf , deadline. Restarts: 5251
uf250-04.cnf fulfilled No. of Restarts: 2620 No. of Flips: 1700 time to process: 10 seconds.
uf250-04.cnf fulfilled No. of Restarts: 2929 No. of Flips: 3777 time to process: 11 seconds.
uf250-04.cnf fulfilled No. of Restarts: 2318 No. of Flips: 2382 time to process: 8 seconds.
uf250-04.cnf fulfilled No. of Restarts: 2690 No. of Flips: 4292 time to process: 10 seconds.
uf250-04.cnf fulfilled No. of Restarts: 2481 No. of Flips: 4201 time to process: 9 seconds.
uf250-04.cnf fulfilled No. of Restarts: 1380 No. of Flips: 4450 time to process: 5 seconds.
uf250-04.cnf fulfilled No. of Restarts: 859 No. of Flips: 938 time to process: 3 seconds.
uf250-04.cnf fulfilled No. of Restarts: 1855 No. of Flips: 1875 time to process: 7 seconds.
uf250-04.cnf fulfilled No. of Restarts: 864 No. of Flips: 1211 time to process: 3 seconds.
uf250-04.cnf , deadline. Restarts: 5251
uf250-04.cnf fulfilled No. of Restarts: 2491 No. of Flips: 3385 time to process: 9 seconds.
uf250-04.cnf fulfilled No. of Restarts: 611 No. of Flips: 3534 time to process: 2 seconds.
uf250-04.cnf fulfilled No. of Restarts: 3184 No. of Flips: 2229 time to process: 12 seconds.
uf250-04.cnf fulfilled No. of Restarts: 709 No. of Flips: 1555 time to process: 2 seconds.
uf250-04.cnf fulfilled No. of Restarts: 380 No. of Flips: 3284 time to process: 1 seconds.
uf250-04.cnf fulfilled No. of Restarts: 472 No. of Flips: 3742 time to process: 1 seconds.
uf250-04.cnf fulfilled No. of Restarts: 612 No. of Flips: 3293 time to process: 2 seconds.
uf250-04.cnf fulfilled No. of Restarts: 2373 No. of Flips: 1413 time to process: 9 seconds.
uf250-04.cnf fulfilled No. of Restarts: 288 No. of Flips: 2746 time to process: 1 seconds.
uf250-04.cnf fulfilled No. of Restarts: 3990 No. of Flips: 4068 time to process: 15 seconds.
uf250-04.cnf , deadline. Restarts: 5251
uf250-04.cnf fulfilled No. of Restarts: 3518 No. of Flips: 3178 time to process: 13 seconds.
uf250-04.cnf , deadline. Restarts: 5251
uf250-04.cnf fulfilled No. of Restarts: 1769 No. of Flips: 4178 time to process: 6 seconds.
uf250-04.cnf , deadline. Restarts: 5251
uf250-04.cnf fulfilled No. of Restarts: 776 No. of Flips: 2299 time to process: 2 seconds.
uf250-04.cnf fulfilled No. of Restarts: 3613 No. of Flips: 2901 time to process: 13 seconds.
uf250-04.cnf fulfilled No. of Restarts: 42 No. of Flips: 4307 time to process: 0 seconds.
uf250-04.cnf , deadline. Restarts: 5251
uf250-04.cnf , deadline. Restarts: 5251
uf250-04.cnf fulfilled No. of Restarts: 108 No. of Flips: 940 time to process: 0 seconds.
uf250-04.cnf , deadline. Restarts: 5251
uf250-04.cnf fulfilled No. of Restarts: 5028 No. of Flips: 3338 time to process: 19 seconds.
uf250-04.cnf fulfilled No. of Restarts: 1010 No. of Flips: 2416 time to process: 3 seconds.
uf250-04.cnf , deadline. Restarts: 5251
uf250-04.cnf fulfilled No. of Restarts: 539 No. of Flips: 3692 time to process: 2 seconds.
uf250-04.cnf fulfilled No. of Restarts: 329 No. of Flips: 3488 time to process: 1 seconds.
uf250-04.cnf fulfilled No. of Restarts: 2671 No. of Flips: 4668 time to process: 13 seconds.
uf250-04.cnf fulfilled No. of Restarts: 100 No. of Flips: 4000 time to process: 0 seconds.
uf250-04.cnf fulfilled No. of Restarts: 128 No. of Flips: 2864 time to process: 0 seconds.
uf250-04.cnf fulfilled No. of Restarts: 1601 No. of Flips: 4815 time to process: 6 seconds.
uf250-04.cnf , deadline. Restarts: 5251
uf250-04.cnf , deadline. Restarts: 5251
uf250-04.cnf fulfilled No. of Restarts: 3834 No. of Flips: 3711 time to process: 16 seconds.
uf250-04.cnf fulfilled No. of Restarts: 1618 No. of Flips: 2175 time to process: 6 seconds.
uf250-04.cnf fulfilled No. of Restarts: 1217 No. of Flips: 3328 time to process: 5 seconds.
uf250-04.cnf fulfilled No. of Restarts: 116 No. of Flips: 4194 time to process: 0 seconds.
uf250-04.cnf fulfilled No. of Restarts: 1389 No. of Flips: 3437 time to process: 5 seconds.
uf250-04.cnf fulfilled No. of Restarts: 2342 No. of Flips: 2637 time to process: 9 seconds.
uf250-04.cnf fulfilled No. of Restarts: 3273 No. of Flips: 4871 time to process: 13 seconds.
uf250-04.cnf fulfilled No. of Restarts: 346 No. of Flips: 1833 time to process: 1 seconds.
uf250-04.cnf fulfilled No. of Restarts: 737 No. of Flips: 3143 time to process: 3 seconds.
uf250-04.cnf fulfilled No. of Restarts: 3223 No. of Flips: 3792 time to process: 13 seconds.
uf250-04.cnf fulfilled No. of Restarts: 797 No. of Flips: 908 time to process: 3 seconds.
uf250-04.cnf fulfilled No. of Restarts: 3611 No. of Flips: 1549 time to process: 14 seconds.
uf250-04.cnf fulfilled No. of Restarts: 1514 No. of Flips: 619 time to process: 6 seconds.
uf250-04.cnf fulfilled No. of Restarts: 4013 No. of Flips: 1538 time to process: 16 seconds.
uf250-04.cnf fulfilled No. of Restarts: 1164 No. of Flips: 2157 time to process: 5 seconds.
uf250-04.cnf fulfilled No. of Restarts: 3964 No. of Flips: 3348 time to process: 15 seconds.
uf250-04.cnf fulfilled No. of Restarts: 5198 No. of Flips: 4347 time to process: 21 seconds.
uf250-04.cnf fulfilled No. of Restarts: 3585 No. of Flips: 2487 time to process: 14 seconds.
uf250-04.cnf fulfilled No. of Restarts: 3317 No. of Flips: 4077 time to process: 13 seconds.
uf250-04.cnf , deadline. Restarts: 5251
uf250-04.cnf fulfilled No. of Restarts: 2366 No. of Flips: 3780 time to process: 9 seconds.
uf250-04.cnf fulfilled No. of Restarts: 1238 No. of Flips: 4334 time to process: 5 seconds.
uf250-04.cnf fulfilled No. of Restarts: 304 No. of Flips: 4759 time to process: 1 seconds.
uf250-04.cnf fulfilled No. of Restarts: 319 No. of Flips: 4148 time to process: 1 seconds.
uf250-04.cnf fulfilled No. of Restarts: 1637 No. of Flips: 4165 time to process: 6 seconds.
uf250-04.cnf fulfilled No. of Restarts: 3651 No. of Flips: 3466 time to process: 14 seconds.
uf250-04.cnf fulfilled No. of Restarts: 3735 No. of Flips: 2974 time to process: 15 seconds.
uf250-04.cnf , deadline. Restarts: 5251
uf250-04.cnf fulfilled No. of Restarts: 4997 No. of Flips: 1169 time to process: 20 seconds.
uf250-04.cnf fulfilled No. of Restarts: 1753 No. of Flips: 3403 time to process: 7 seconds.
uf250-04.cnf fulfilled No. of Restarts: 2445 No. of Flips: 1374 time to process: 9 seconds.
uf250-04.cnf , deadline. Restarts: 5251
uf250-04.cnf , deadline. Restarts: 5251
uf250-04.cnf fulfilled No. of Restarts: 345 No. of Flips: 2147 time to process: 1 seconds.
uf250-04.cnf , deadline. Restarts: 5251
uf250-04.cnf fulfilled No. of Restarts: 1082 No. of Flips: 3438 time to process: 4 seconds.
uf250-04.cnf , deadline. Restarts: 5251
uf250-04.cnf fulfilled No. of Restarts: 2971 No. of Flips: 1737 time to process: 12 seconds.
uf250-04.cnf fulfilled No. of Restarts: 3686 No. of Flips: 4770 time to process: 15 seconds.
uf250-04.cnf , deadline. Restarts: 5251
uf250-04.cnf fulfilled No. of Restarts: 3059 No. of Flips: 4795 time to process: 12 seconds.
uf250-04.cnf fulfilled No. of Restarts: 593 No. of Flips: 4623 time to process: 2 seconds.
uf250-04.cnf fulfilled No. of Restarts: 550 No. of Flips: 1925 time to process: 2 seconds.
uf250-04.cnf fulfilled No. of Restarts: 2175 No. of Flips: 4105 time to process: 8 seconds.
uf250-04.cnf , deadline. Restarts: 5251
uf250-04.cnf , deadline. Restarts: 5251
uf250-04.cnf fulfilled No. of Restarts: 996 No. of Flips: 936 time to process: 4 seconds.
uf250-04.cnf fulfilled No. of Restarts: 1364 No. of Flips: 2664 time to process: 5 seconds.
uf250-04.cnf fulfilled No. of Restarts: 4084 No. of Flips: 3902 time to process: 16 seconds.
uf250-04.cnf fulfilled No. of Restarts: 5195 No. of Flips: 2647 time to process: 21 seconds.
uf250-04.cnf fulfilled No. of Restarts: 1943 No. of Flips: 1446 time to process: 8 seconds.
uf250-04.cnf , deadline. Restarts: 5251
uf250-04.cnf fulfilled No. of Restarts: 1788 No. of Flips: 1719 time to process: 7 seconds.
uf250-04.cnf , deadline. Restarts: 5251
uf250-04.cnf fulfilled No. of Restarts: 4087 No. of Flips: 2716 time to process: 16 seconds.
uf250-04.cnf fulfilled No. of Restarts: 4502 No. of Flips: 4777 time to process: 18 seconds.
uf250-04.cnf , deadline. Restarts: 5251
uf250-04.cnf fulfilled No. of Restarts: 408 No. of Flips: 3371 time to process: 1 seconds.
uf250-04.cnf fulfilled No. of Restarts: 1465 No. of Flips: 4327 time to process: 6 seconds.
uf250-04.cnf , deadline. Restarts: 5251
uf250-04.cnf fulfilled No. of Restarts: 3379 No. of Flips: 3230 time to process: 13 seconds.
uf250-04.cnf fulfilled No. of Restarts: 800 No. of Flips: 3526 time to process: 3 seconds.
uf250-04.cnf , deadline. Restarts: 5251
uf250-04.cnf fulfilled No. of Restarts: 2607 No. of Flips: 4691 time to process: 10 seconds.
uf250-04.cnf fulfilled No. of Restarts: 1991 No. of Flips: 2356 time to process: 8 seconds.
uf250-04.cnf fulfilled No. of Restarts: 1296 No. of Flips: 4758 time to process: 5 seconds.
uf250-04.cnf fulfilled No. of Restarts: 1789 No. of Flips: 1437 time to process: 7 seconds.
uf250-04.cnf , deadline. Restarts: 5251
uf250-04.cnf fulfilled No. of Restarts: 3545 No. of Flips: 4605 time to process: 14 seconds.
uf250-04.cnf fulfilled No. of Restarts: 3964 No. of Flips: 4179 time to process: 16 seconds.
uf250-04.cnf fulfilled No. of Restarts: 555 No. of Flips: 2433 time to process: 2 seconds.
uf250-04.cnf fulfilled No. of Restarts: 1336 No. of Flips: 3457 time to process: 5 seconds.
uf250-04.cnf fulfilled No. of Restarts: 170 No. of Flips: 4048 time to process: 0 seconds.
uf250-04.cnf fulfilled No. of Restarts: 362 No. of Flips: 3574 time to process: 1 seconds.
uf250-04.cnf fulfilled No. of Restarts: 4696 No. of Flips: 4347 time to process: 18 seconds.
uf250-04.cnf fulfilled No. of Restarts: 650 No. of Flips: 1870 time to process: 2 seconds.
uf250-04.cnf fulfilled No. of Restarts: 1805 No. of Flips: 2395 time to process: 7 seconds.
uf250-04.cnf fulfilled No. of Restarts: 685 No. of Flips: 4702 time to process: 2 seconds.
uf250-04.cnf fulfilled No. of Restarts: 5109 No. of Flips: 3161 time to process: 20 seconds.
uf250-04.cnf fulfilled No. of Restarts: 617 No. of Flips: 2848 time to process: 2 seconds.
uf250-04.cnf fulfilled No. of Restarts: 4056 No. of Flips: 3457 time to process: 16 seconds.
uf250-04.cnf fulfilled No. of Restarts: 1339 No. of Flips: 3496 time to process: 5 seconds.
uf250-04.cnf fulfilled No. of Restarts: 1701 No. of Flips: 3444 time to process: 6 seconds.
uf250-04.cnf fulfilled No. of Restarts: 933 No. of Flips: 1808 time to process: 3 seconds.
uf250-04.cnf fulfilled No. of Restarts: 1068 No. of Flips: 3951 time to process: 4 seconds.
uf250-04.cnf , deadline. Restarts: 5251
uf250-04.cnf , deadline. Restarts: 5251
uf250-04.cnf fulfilled No. of Restarts: 2348 No. of Flips: 1115 time to process: 9 seconds.
uf250-04.cnf fulfilled No. of Restarts: 1104 No. of Flips: 2650 time to process: 4 seconds.
uf250-04.cnf , deadline. Restarts: 5251
uf250-04.cnf fulfilled No. of Restarts: 2199 No. of Flips: 4017 time to process: 8 seconds.
uf250-04.cnf fulfilled No. of Restarts: 3636 No. of Flips: 4357 time to process: 15 seconds.
uf250-04.cnf fulfilled No. of Restarts: 178 No. of Flips: 1375 time to process: 0 seconds.
uf250-04.cnf fulfilled No. of Restarts: 446 No. of Flips: 1441 time to process: 2 seconds.
uf250-04.cnf fulfilled No. of Restarts: 2002 No. of Flips: 1946 time to process: 8 seconds.
uf250-04.cnf fulfilled No. of Restarts: 2071 No. of Flips: 2344 time to process: 8 seconds.
uf250-04.cnf fulfilled No. of Restarts: 4200 No. of Flips: 3570 time to process: 17 seconds.
uf250-04.cnf fulfilled No. of Restarts: 4509 No. of Flips: 1616 time to process: 19 seconds.
uf250-04.cnf fulfilled No. of Restarts: 3436 No. of Flips: 2489 time to process: 14 seconds.
uf250-04.cnf fulfilled No. of Restarts: 326 No. of Flips: 3680 time to process: 1 seconds.
uf250-04.cnf fulfilled No. of Restarts: 1389 No. of Flips: 1046 time to process: 5 seconds.
uf250-04.cnf fulfilled No. of Restarts: 761 No. of Flips: 2260 time to process: 3 seconds.
uf250-04.cnf fulfilled No. of Restarts: 3571 No. of Flips: 2680 time to process: 15 seconds.
uf250-04.cnf fulfilled No. of Restarts: 1228 No. of Flips: 2863 time to process: 5 seconds.
uf250-04.cnf , deadline. Restarts: 5251
uf250-04.cnf fulfilled No. of Restarts: 3473 No. of Flips: 2507 time to process: 14 seconds.
uf250-04.cnf fulfilled No. of Restarts: 404 No. of Flips: 1757 time to process: 1 seconds.
uf250-04.cnf fulfilled No. of Restarts: 2426 No. of Flips: 783 time to process: 9 seconds.
uf250-04.cnf fulfilled No. of Restarts: 463 No. of Flips: 2784 time to process: 2 seconds.
uf250-04.cnf fulfilled No. of Restarts: 1087 No. of Flips: 4806 time to process: 4 seconds.
uf250-04.cnf fulfilled No. of Restarts: 217 No. of Flips: 2695 time to process: 0 seconds.
uf250-04.cnf fulfilled No. of Restarts: 3452 No. of Flips: 4385 time to process: 14 seconds.
uf250-04.cnf , deadline. Restarts: 5251
uf250-04.cnf fulfilled No. of Restarts: 2160 No. of Flips: 1724 time to process: 8 seconds.
uf250-04.cnf fulfilled No. of Restarts: 2909 No. of Flips: 1035 time to process: 11 seconds.
uf250-04.cnf fulfilled No. of Restarts: 962 No. of Flips: 4716 time to process: 4 seconds.
uf250-04.cnf fulfilled No. of Restarts: 1164 No. of Flips: 2664 time to process: 4 seconds.
uf250-04.cnf fulfilled No. of Restarts: 165 No. of Flips: 3501 time to process: 0 seconds.
uf250-04.cnf fulfilled No. of Restarts: 2119 No. of Flips: 1732 time to process: 8 seconds.
uf250-04.cnf fulfilled No. of Restarts: 2113 No. of Flips: 3606 time to process: 8 seconds.
uf250-04.cnf fulfilled No. of Restarts: 425 No. of Flips: 3131 time to process: 1 seconds.
uf250-04.cnf fulfilled No. of Restarts: 629 No. of Flips: 686 time to process: 2 seconds.
uf250-04.cnf fulfilled No. of Restarts: 588 No. of Flips: 1632 time to process: 2 seconds.
uf250-04.cnf , deadline. Restarts: 5251
uf250-04.cnf fulfilled No. of Restarts: 953 No. of Flips: 2181 time to process: 4 seconds.
uf250-04.cnf fulfilled No. of Restarts: 3615 No. of Flips: 3236 time to process: 14 seconds.
uf250-04.cnf fulfilled No. of Restarts: 1465 No. of Flips: 1532 time to process: 6 seconds.
uf250-04.cnf fulfilled No. of Restarts: 2055 No. of Flips: 1317 time to process: 8 seconds.
uf250-04.cnf , deadline. Restarts: 5251
uf250-04.cnf fulfilled No. of Restarts: 3686 No. of Flips: 2486 time to process: 14 seconds.
uf250-04.cnf , deadline. Restarts: 5251
uf250-04.cnf , deadline. Restarts: 5251
uf250-04.cnf fulfilled No. of Restarts: 2943 No. of Flips: 1924 time to process: 12 seconds.
uf250-04.cnf fulfilled No. of Restarts: 1069 No. of Flips: 3553 time to process: 4 seconds.
uf250-04.cnf fulfilled No. of Restarts: 2878 No. of Flips: 3942 time to process: 11 seconds.
uf250-04.cnf fulfilled No. of Restarts: 1133 No. of Flips: 2110 time to process: 4 seconds.
uf250-04.cnf fulfilled No. of Restarts: 498 No. of Flips: 1883 time to process: 2 seconds.
uf250-04.cnf fulfilled No. of Restarts: 2961 No. of Flips: 3165 time to process: 12 seconds.
uf250-04.cnf fulfilled No. of Restarts: 2034 No. of Flips: 4758 time to process: 8 seconds.
uf250-04.cnf fulfilled No. of Restarts: 2255 No. of Flips: 2763 time to process: 9 seconds.
uf250-04.cnf fulfilled No. of Restarts: 3181 No. of Flips: 2242 time to process: 13 seconds.
uf250-04.cnf fulfilled No. of Restarts: 393 No. of Flips: 3585 time to process: 1 seconds.
uf250-04.cnf , deadline. Restarts: 5251
uf250-04.cnf fulfilled No. of Restarts: 1662 No. of Flips: 2730 time to process: 6 seconds.
uf250-04.cnf , deadline. Restarts: 5251
uf250-04.cnf , deadline. Restarts: 5251
uf250-04.cnf fulfilled No. of Restarts: 2638 No. of Flips: 1955 time to process: 10 seconds.
uf250-04.cnf fulfilled No. of Restarts: 4752 No. of Flips: 4925 time to process: 19 seconds.
uf250-04.cnf , deadline. Restarts: 5251
uf250-04.cnf fulfilled No. of Restarts: 1926 No. of Flips: 993 time to process: 7 seconds.
uf250-04.cnf fulfilled No. of Restarts: 2481 No. of Flips: 3926 time to process: 10 seconds.
uf250-04.cnf fulfilled No. of Restarts: 1328 No. of Flips: 4414 time to process: 5 seconds.
uf250-04.cnf fulfilled No. of Restarts: 382 No. of Flips: 3143 time to process: 1 seconds.
uf250-04.cnf , deadline. Restarts: 5251
uf250-04.cnf fulfilled No. of Restarts: 2372 No. of Flips: 2632 time to process: 9 seconds.
uf250-04.cnf , deadline. Restarts: 5251
uf250-04.cnf fulfilled No. of Restarts: 4328 No. of Flips: 2807 time to process: 17 seconds.
uf250-04.cnf , deadline. Restarts: 5251
uf250-04.cnf fulfilled No. of Restarts: 3238 No. of Flips: 3486 time to process: 13 seconds.
uf250-04.cnf fulfilled No. of Restarts: 5105 No. of Flips: 2780 time to process: 20 seconds.
uf250-04.cnf , deadline. Restarts: 5251
uf250-04.cnf fulfilled No. of Restarts: 3774 No. of Flips: 3088 time to process: 15 seconds.
uf250-04.cnf , deadline. Restarts: 5251
uf250-04.cnf fulfilled No. of Restarts: 3961 No. of Flips: 1889 time to process: 16 seconds.
uf250-04.cnf fulfilled No. of Restarts: 654 No. of Flips: 1491 time to process: 2 seconds.
uf250-04.cnf fulfilled No. of Restarts: 5028 No. of Flips: 1423 time to process: 20 seconds.
uf250-04.cnf fulfilled No. of Restarts: 952 No. of Flips: 2733 time to process: 3 seconds.
uf250-04.cnf , deadline. Restarts: 5251
uf250-04.cnf fulfilled No. of Restarts: 2352 No. of Flips: 3905 time to process: 9 seconds.
uf250-04.cnf fulfilled No. of Restarts: 3503 No. of Flips: 3722 time to process: 14 seconds.
uf250-04.cnf fulfilled No. of Restarts: 5086 No. of Flips: 1069 time to process: 20 seconds.
uf250-04.cnf fulfilled No. of Restarts: 3806 No. of Flips: 4792 time to process: 15 seconds.
uf250-04.cnf , deadline. Restarts: 5251
uf250-04.cnf fulfilled No. of Restarts: 1090 No. of Flips: 3405 time to process: 4 seconds.
uf250-04.cnf fulfilled No. of Restarts: 2476 No. of Flips: 3308 time to process: 10 seconds.
uf250-04.cnf fulfilled No. of Restarts: 3062 No. of Flips: 2999 time to process: 12 seconds.
uf250-04.cnf fulfilled No. of Restarts: 1506 No. of Flips: 2012 time to process: 6 seconds.
uf250-04.cnf fulfilled No. of Restarts: 721 No. of Flips: 2399 time to process: 2 seconds.
uf250-04.cnf , deadline. Restarts: 5251
uf250-04.cnf fulfilled No. of Restarts: 602 No. of Flips: 2494 time to process: 2 seconds.
uf250-04.cnf , deadline. Restarts: 5251
uf250-04.cnf fulfilled No. of Restarts: 5189 No. of Flips: 1933 time to process: 20 seconds.
uf250-04.cnf , deadline. Restarts: 5251
uf250-04.cnf fulfilled No. of Restarts: 5014 No. of Flips: 3250 time to process: 20 seconds.
uf250-04.cnf fulfilled No. of Restarts: 2800 No. of Flips: 3767 time to process: 11 seconds.
uf250-04.cnf fulfilled No. of Restarts: 618 No. of Flips: 4513 time to process: 2 seconds.
uf250-04.cnf , deadline. Restarts: 5251
uf250-04.cnf fulfilled No. of Restarts: 1092 No. of Flips: 3619 time to process: 4 seconds.
uf250-04.cnf fulfilled No. of Restarts: 4825 No. of Flips: 3664 time to process: 19 seconds.
uf250-04.cnf fulfilled No. of Restarts: 1390 No. of Flips: 3107 time to process: 5 seconds.
uf250-04.cnf fulfilled No. of Restarts: 51 No. of Flips: 2403 time to process: 0 seconds.
uf250-04.cnf , deadline. Restarts: 5251
uf250-04.cnf fulfilled No. of Restarts: 891 No. of Flips: 3570 time to process: 3 seconds.
uf250-04.cnf fulfilled No. of Restarts: 2463 No. of Flips: 2609 time to process: 10 seconds.
uf250-04.cnf , deadline. Restarts: 5251
uf250-04.cnf , deadline. Restarts: 5251
uf250-04.cnf fulfilled No. of Restarts: 450 No. of Flips: 4853 time to process: 1 seconds.
uf250-04.cnf fulfilled No. of Restarts: 4539 No. of Flips: 3091 time to process: 18 seconds.
uf250-04.cnf fulfilled No. of Restarts: 2434 No. of Flips: 3165 time to process: 9 seconds.
uf250-04.cnf fulfilled No. of Restarts: 1395 No. of Flips: 4628 time to process: 5 seconds.
uf250-04.cnf , deadline. Restarts: 5251
uf250-04.cnf , deadline. Restarts: 5251
uf250-04.cnf , deadline. Restarts: 5251
uf250-04.cnf fulfilled No. of Restarts: 1658 No. of Flips: 2847 time to process: 6 seconds.
uf250-04.cnf , deadline. Restarts: 5251
uf250-04.cnf fulfilled No. of Restarts: 724 No. of Flips: 2862 time to process: 3 seconds.
uf250-04.cnf fulfilled No. of Restarts: 277 No. of Flips: 2679 time to process: 1 seconds.
uf250-04.cnf fulfilled No. of Restarts: 4658 No. of Flips: 4775 time to process: 18 seconds.
uf250-04.cnf , deadline. Restarts: 5251
uf250-04.cnf fulfilled No. of Restarts: 3538 No. of Flips: 2749 time to process: 14 seconds.
uf250-04.cnf fulfilled No. of Restarts: 1680 No. of Flips: 4062 time to process: 7 seconds.
uf250-04.cnf fulfilled No. of Restarts: 1033 No. of Flips: 4991 time to process: 4 seconds.
uf250-04.cnf fulfilled No. of Restarts: 4637 No. of Flips: 3802 time to process: 18 seconds.
uf250-04.cnf fulfilled No. of Restarts: 1303 No. of Flips: 1761 time to process: 5 seconds.
uf250-04.cnf fulfilled No. of Restarts: 2850 No. of Flips: 3817 time to process: 11 seconds.
uf250-04.cnf , deadline. Restarts: 5251
uf250-04.cnf , deadline. Restarts: 5251
uf250-04.cnf fulfilled No. of Restarts: 1046 No. of Flips: 2153 time to process: 4 seconds.
uf250-04.cnf fulfilled No. of Restarts: 2550 No. of Flips: 4220 time to process: 10 seconds.
uf250-04.cnf fulfilled No. of Restarts: 4446 No. of Flips: 1948 time to process: 18 seconds.
uf250-04.cnf fulfilled No. of Restarts: 1903 No. of Flips: 2808 time to process: 7 seconds.
uf250-04.cnf fulfilled No. of Restarts: 274 No. of Flips: 1799 time to process: 1 seconds.
uf250-04.cnf fulfilled No. of Restarts: 48 No. of Flips: 3445 time to process: 0 seconds.
uf250-04.cnf fulfilled No. of Restarts: 223 No. of Flips: 4042 time to process: 1 seconds.
uf250-04.cnf fulfilled No. of Restarts: 3905 No. of Flips: 2776 time to process: 16 seconds.
uf250-04.cnf fulfilled No. of Restarts: 3120 No. of Flips: 3402 time to process: 12 seconds.
uf250-04.cnf fulfilled No. of Restarts: 3251 No. of Flips: 2152 time to process: 13 seconds.
uf250-04.cnf fulfilled No. of Restarts: 2051 No. of Flips: 2580 time to process: 8 seconds.
uf250-04.cnf , deadline. Restarts: 5251
uf250-04.cnf fulfilled No. of Restarts: 1024 No. of Flips: 2170 time to process: 4 seconds.
uf250-04.cnf , deadline. Restarts: 5251
uf250-04.cnf , deadline. Restarts: 5251
uf250-04.cnf fulfilled No. of Restarts: 999 No. of Flips: 1878 time to process: 4 seconds.
uf250-04.cnf fulfilled No. of Restarts: 652 No. of Flips: 4044 time to process: 2 seconds.
uf250-04.cnf fulfilled No. of Restarts: 4270 No. of Flips: 2248 time to process: 17 seconds.
uf250-04.cnf fulfilled No. of Restarts: 1279 No. of Flips: 2968 time to process: 5 seconds.
uf250-04.cnf fulfilled No. of Restarts: 4345 No. of Flips: 4739 time to process: 17 seconds.
uf250-04.cnf fulfilled No. of Restarts: 2445 No. of Flips: 3410 time to process: 10 seconds.
uf250-04.cnf fulfilled No. of Restarts: 3979 No. of Flips: 1481 time to process: 16 seconds.
uf250-04.cnf fulfilled No. of Restarts: 1083 No. of Flips: 1709 time to process: 4 seconds.
uf250-04.cnf fulfilled No. of Restarts: 666 No. of Flips: 2099 time to process: 2 seconds.
uf250-04.cnf fulfilled No. of Restarts: 4273 No. of Flips: 4425 time to process: 17 seconds.
uf250-04.cnf , deadline. Restarts: 5251
uf250-04.cnf fulfilled No. of Restarts: 3668 No. of Flips: 3511 time to process: 14 seconds.
uf250-04.cnf fulfilled No. of Restarts: 1808 No. of Flips: 2595 time to process: 7 seconds.
uf250-04.cnf fulfilled No. of Restarts: 2443 No. of Flips: 1972 time to process: 9 seconds.
uf250-04.cnf fulfilled No. of Restarts: 631 No. of Flips: 4499 time to process: 2 seconds.
uf250-04.cnf fulfilled No. of Restarts: 331 No. of Flips: 3054 time to process: 1 seconds.
uf250-04.cnf fulfilled No. of Restarts: 4694 No. of Flips: 2441 time to process: 19 seconds.
uf250-04.cnf fulfilled No. of Restarts: 182 No. of Flips: 2533 time to process: 0 seconds.
uf250-04.cnf fulfilled No. of Restarts: 2155 No. of Flips: 473 time to process: 8 seconds.
uf250-04.cnf , deadline. Restarts: 5251
uf250-04.cnf fulfilled No. of Restarts: 268 No. of Flips: 3285 time to process: 1 seconds.
uf250-04.cnf fulfilled No. of Restarts: 850 No. of Flips: 1926 time to process: 3 seconds.
uf250-04.cnf fulfilled No. of Restarts: 565 No. of Flips: 2359 time to process: 2 seconds.
uf250-04.cnf , deadline. Restarts: 5251
uf250-04.cnf fulfilled No. of Restarts: 2811 No. of Flips: 1598 time to process: 11 seconds.
uf250-04.cnf fulfilled No. of Restarts: 946 No. of Flips: 1947 time to process: 3 seconds.
uf250-04.cnf fulfilled No. of Restarts: 2415 No. of Flips: 2263 time to process: 9 seconds.
uf250-04.cnf fulfilled No. of Restarts: 1509 No. of Flips: 3442 time to process: 6 seconds.
uf250-04.cnf fulfilled No. of Restarts: 4800 No. of Flips: 2191 time to process: 19 seconds.
uf250-04.cnf fulfilled No. of Restarts: 511 No. of Flips: 3109 time to process: 2 seconds.
uf250-04.cnf fulfilled No. of Restarts: 1799 No. of Flips: 2730 time to process: 7 seconds.
uf250-04.cnf fulfilled No. of Restarts: 1825 No. of Flips: 3136 time to process: 7 seconds.
uf250-04.cnf , deadline. Restarts: 5251
uf250-04.cnf fulfilled No. of Restarts: 1547 No. of Flips: 1628 time to process: 6 seconds.
uf250-04.cnf fulfilled No. of Restarts: 103 No. of Flips: 3075 time to process: 0 seconds.
uf250-04.cnf fulfilled No. of Restarts: 164 No. of Flips: 1877 time to process: 0 seconds.
uf250-04.cnf fulfilled No. of Restarts: 4775 No. of Flips: 1771 time to process: 19 seconds.
uf250-04.cnf , deadline. Restarts: 5251
uf250-04.cnf fulfilled No. of Restarts: 971 No. of Flips: 3734 time to process: 4 seconds.
uf250-04.cnf fulfilled No. of Restarts: 3853 No. of Flips: 3334 time to process: 15 seconds.
uf250-04.cnf , deadline. Restarts: 5251
uf250-04.cnf fulfilled No. of Restarts: 3769 No. of Flips: 4772 time to process: 15 seconds.
uf250-04.cnf fulfilled No. of Restarts: 827 No. of Flips: 3322 time to process: 3 seconds.
uf250-04.cnf fulfilled No. of Restarts: 1192 No. of Flips: 2611 time to process: 4 seconds.
uf250-04.cnf fulfilled No. of Restarts: 3723 No. of Flips: 1558 time to process: 15 seconds.
uf250-04.cnf , deadline. Restarts: 5251
uf250-04.cnf , deadline. Restarts: 5251
uf250-04.cnf fulfilled No. of Restarts: 2445 No. of Flips: 4020 time to process: 10 seconds.
uf250-04.cnf fulfilled No. of Restarts: 2012 No. of Flips: 2232 time to process: 8 seconds.
uf250-04.cnf fulfilled No. of Restarts: 579 No. of Flips: 4683 time to process: 2 seconds.
uf250-04.cnf fulfilled No. of Restarts: 2138 No. of Flips: 3019 time to process: 8 seconds.
uf250-04.cnf , deadline. Restarts: 5251
uf250-04.cnf , deadline. Restarts: 5251
uf250-04.cnf fulfilled No. of Restarts: 839 No. of Flips: 2257 time to process: 3 seconds.
uf250-04.cnf , deadline. Restarts: 5251
uf250-04.cnf fulfilled No. of Restarts: 299 No. of Flips: 3570 time to process: 1 seconds.
uf250-04.cnf , deadline. Restarts: 5251
uf250-04.cnf fulfilled No. of Restarts: 2737 No. of Flips: 2667 time to process: 11 seconds.
uf250-04.cnf fulfilled No. of Restarts: 845 No. of Flips: 1666 time to process: 3 seconds.
uf250-04.cnf fulfilled No. of Restarts: 3057 No. of Flips: 3023 time to process: 12 seconds.
uf250-04.cnf fulfilled No. of Restarts: 226 No. of Flips: 4251 time to process: 0 seconds.
uf250-04.cnf fulfilled No. of Restarts: 1927 No. of Flips: 4109 time to process: 7 seconds.
uf250-04.cnf , deadline. Restarts: 5251
uf250-04.cnf fulfilled No. of Restarts: 651 No. of Flips: 1579 time to process: 2 seconds.
uf250-04.cnf fulfilled No. of Restarts: 226 No. of Flips: 1952 time to process: 1 seconds.
uf250-04.cnf fulfilled No. of Restarts: 4223 No. of Flips: 2518 time to process: 17 seconds.
uf250-04.cnf , deadline. Restarts: 5251
uf250-04.cnf , deadline. Restarts: 5251
uf250-04.cnf , deadline. Restarts: 5251
uf250-04.cnf fulfilled No. of Restarts: 2829 No. of Flips: 2970 time to process: 11 seconds.
uf250-04.cnf fulfilled No. of Restarts: 1666 No. of Flips: 1645 time to process: 6 seconds.
uf250-04.cnf fulfilled No. of Restarts: 1064 No. of Flips: 2918 time to process: 4 seconds.
uf250-04.cnf fulfilled No. of Restarts: 3931 No. of Flips: 2879 time to process: 15 seconds.
uf250-04.cnf , deadline. Restarts: 5251
uf250-04.cnf fulfilled No. of Restarts: 129 No. of Flips: 2783 time to process: 0 seconds.
uf250-04.cnf fulfilled No. of Restarts: 1931 No. of Flips: 783 time to process: 7 seconds.
uf250-04.cnf fulfilled No. of Restarts: 152 No. of Flips: 4194 time to process: 0 seconds.
uf250-04.cnf , deadline. Restarts: 5251
uf250-04.cnf fulfilled No. of Restarts: 3156 No. of Flips: 4598 time to process: 12 seconds.
uf250-04.cnf fulfilled No. of Restarts: 1758 No. of Flips: 1131 time to process: 7 seconds.
uf250-04.cnf , deadline. Restarts: 5251
uf250-04.cnf fulfilled No. of Restarts: 312 No. of Flips: 4964 time to process: 1 seconds.
uf250-04.cnf fulfilled No. of Restarts: 2807 No. of Flips: 2060 time to process: 11 seconds.
uf250-04.cnf fulfilled No. of Restarts: 423 No. of Flips: 2761 time to process: 1 seconds.
uf250-04.cnf fulfilled No. of Restarts: 1019 No. of Flips: 4637 time to process: 4 seconds.
uf250-04.cnf fulfilled No. of Restarts: 4848 No. of Flips: 1597 time to process: 19 seconds.
uf250-04.cnf , deadline. Restarts: 5251
uf250-04.cnf fulfilled No. of Restarts: 2915 No. of Flips: 4191 time to process: 12 seconds.
uf250-04.cnf , deadline. Restarts: 5251
uf250-04.cnf fulfilled No. of Restarts: 3014 No. of Flips: 2666 time to process: 12 seconds.
uf250-04.cnf fulfilled No. of Restarts: 457 No. of Flips: 3581 time to process: 1 seconds.
uf250-04.cnf fulfilled No. of Restarts: 1964 No. of Flips: 2932 time to process: 8 seconds.
uf250-04.cnf fulfilled No. of Restarts: 250 No. of Flips: 4074 time to process: 1 seconds.
uf250-04.cnf , deadline. Restarts: 5251
uf250-04.cnf , deadline. Restarts: 5251
uf250-04.cnf fulfilled No. of Restarts: 3005 No. of Flips: 1919 time to process: 12 seconds.
uf250-04.cnf fulfilled No. of Restarts: 2002 No. of Flips: 1089 time to process: 8 seconds.
uf250-04.cnf fulfilled No. of Restarts: 2343 No. of Flips: 4348 time to process: 9 seconds.
uf250-04.cnf fulfilled No. of Restarts: 724 No. of Flips: 4057 time to process: 2 seconds.
uf250-04.cnf fulfilled No. of Restarts: 3793 No. of Flips: 2932 time to process: 15 seconds.
uf250-04.cnf , deadline. Restarts: 5251
uf250-04.cnf fulfilled No. of Restarts: 2447 No. of Flips: 2166 time to process: 10 seconds.
uf250-04.cnf fulfilled No. of Restarts: 4476 No. of Flips: 4948 time to process: 18 seconds.
uf250-04.cnf , deadline. Restarts: 5251
uf250-04.cnf , deadline. Restarts: 5251
uf250-04.cnf , deadline. Restarts: 5251
uf250-04.cnf fulfilled No. of Restarts: 1547 No. of Flips: 2325 time to process: 6 seconds.
uf250-04.cnf fulfilled No. of Restarts: 2465 No. of Flips: 1054 time to process: 10 seconds.
uf250-04.cnf fulfilled No. of Restarts: 4022 No. of Flips: 2959 time to process: 16 seconds.
uf250-04.cnf fulfilled No. of Restarts: 4673 No. of Flips: 1677 time to process: 18 seconds.
uf250-04.cnf , deadline. Restarts: 5251
uf250-04.cnf fulfilled No. of Restarts: 1698 No. of Flips: 2233 time to process: 7 seconds.
uf250-04.cnf , deadline. Restarts: 5251
uf250-04.cnf fulfilled No. of Restarts: 928 No. of Flips: 1099 time to process: 3 seconds.
uf250-04.cnf fulfilled No. of Restarts: 2573 No. of Flips: 2873 time to process: 10 seconds.
uf250-04.cnf fulfilled No. of Restarts: 43 No. of Flips: 4759 time to process: 0 seconds.
uf250-04.cnf fulfilled No. of Restarts: 3028 No. of Flips: 2322 time to process: 12 seconds.
uf250-04.cnf fulfilled No. of Restarts: 1606 No. of Flips: 1020 time to process: 6 seconds.
uf250-04.cnf , deadline. Restarts: 5251
uf250-04.cnf fulfilled No. of Restarts: 3381 No. of Flips: 2390 time to process: 14 seconds.
uf250-04.cnf fulfilled No. of Restarts: 2092 No. of Flips: 2876 time to process: 8 seconds.
uf250-04.cnf fulfilled No. of Restarts: 1442 No. of Flips: 3060 time to process: 6 seconds.
uf250-04.cnf fulfilled No. of Restarts: 4796 No. of Flips: 716 time to process: 19 seconds.
uf250-04.cnf fulfilled No. of Restarts: 1098 No. of Flips: 3174 time to process: 4 seconds.
uf250-04.cnf , deadline. Restarts: 5251
uf250-04.cnf fulfilled No. of Restarts: 403 No. of Flips: 4327 time to process: 1 seconds.
uf250-04.cnf fulfilled No. of Restarts: 4482 No. of Flips: 4391 time to process: 18 seconds.
uf250-04.cnf fulfilled No. of Restarts: 737 No. of Flips: 2348 time to process: 3 seconds.
uf250-04.cnf fulfilled No. of Restarts: 90 No. of Flips: 2901 time to process: 0 seconds.
uf250-04.cnf fulfilled No. of Restarts: 2114 No. of Flips: 3275 time to process: 9 seconds.
uf250-04.cnf fulfilled No. of Restarts: 617 No. of Flips: 1119 time to process: 2 seconds.
uf250-04.cnf fulfilled No. of Restarts: 276 No. of Flips: 4103 time to process: 1 seconds.
uf250-04.cnf fulfilled No. of Restarts: 2888 No. of Flips: 2276 time to process: 12 seconds.
uf250-04.cnf fulfilled No. of Restarts: 4349 No. of Flips: 1058 time to process: 18 seconds.
uf250-04.cnf , deadline. Restarts: 5251
uf250-04.cnf , deadline. Restarts: 5251
uf250-04.cnf fulfilled No. of Restarts: 3484 No. of Flips: 3100 time to process: 15 seconds.
uf250-04.cnf , deadline. Restarts: 5251
uf250-04.cnf fulfilled No. of Restarts: 3089 No. of Flips: 3491 time to process: 13 seconds.
uf250-04.cnf fulfilled No. of Restarts: 365 No. of Flips: 2266 time to process: 1 seconds.
uf250-04.cnf , deadline. Restarts: 5251
uf250-04.cnf fulfilled No. of Restarts: 510 No. of Flips: 2406 time to process: 2 seconds.
uf250-04.cnf , deadline. Restarts: 5251
uf250-04.cnf fulfilled No. of Restarts: 4049 No. of Flips: 2962 time to process: 17 seconds.
uf250-04.cnf fulfilled No. of Restarts: 2886 No. of Flips: 3000 time to process: 12 seconds.
uf250-04.cnf , deadline. Restarts: 5251
uf250-04.cnf fulfilled No. of Restarts: 4972 No. of Flips: 764 time to process: 20 seconds.
uf250-04.cnf fulfilled No. of Restarts: 4231 No. of Flips: 4044 time to process: 17 seconds.
uf250-04.cnf fulfilled No. of Restarts: 4734 No. of Flips: 4847 time to process: 20 seconds.
uf250-04.cnf fulfilled No. of Restarts: 1155 No. of Flips: 2186 time to process: 5 seconds.
uf250-04.cnf fulfilled No. of Restarts: 1242 No. of Flips: 2822 time to process: 5 seconds.
uf250-04.cnf fulfilled No. of Restarts: 909 No. of Flips: 2326 time to process: 3 seconds.
uf250-04.cnf fulfilled No. of Restarts: 4214 No. of Flips: 4868 time to process: 17 seconds.
uf250-04.cnf , deadline. Restarts: 5251
uf250-04.cnf fulfilled No. of Restarts: 944 No. of Flips: 2853 time to process: 4 seconds.
uf250-04.cnf fulfilled No. of Restarts: 2026 No. of Flips: 2044 time to process: 8 seconds.
uf250-04.cnf fulfilled No. of Restarts: 734 No. of Flips: 1952 time to process: 3 seconds.
uf250-04.cnf fulfilled No. of Restarts: 694 No. of Flips: 3232 time to process: 3 seconds.
uf250-04.cnf fulfilled No. of Restarts: 1276 No. of Flips: 3130 time to process: 5 seconds.
uf250-04.cnf fulfilled No. of Restarts: 3236 No. of Flips: 2477 time to process: 13 seconds.
uf250-04.cnf fulfilled No. of Restarts: 2327 No. of Flips: 4186 time to process: 9 seconds.
uf250-04.cnf fulfilled No. of Restarts: 524 No. of Flips: 4265 time to process: 2 seconds.
uf250-04.cnf fulfilled No. of Restarts: 4458 No. of Flips: 2830 time to process: 18 seconds.
uf250-04.cnf fulfilled No. of Restarts: 175 No. of Flips: 3342 time to process: 0 seconds.
uf250-04.cnf fulfilled No. of Restarts: 885 No. of Flips: 3259 time to process: 3 seconds.
uf250-04.cnf fulfilled No. of Restarts: 666 No. of Flips: 503 time to process: 2 seconds.
uf250-04.cnf , deadline. Restarts: 5251
uf250-04.cnf fulfilled No. of Restarts: 2417 No. of Flips: 2759 time to process: 10 seconds.
uf250-04.cnf fulfilled No. of Restarts: 125 No. of Flips: 2097 time to process: 0 seconds.
uf250-04.cnf fulfilled No. of Restarts: 1478 No. of Flips: 2236 time to process: 6 seconds.
uf250-04.cnf fulfilled No. of Restarts: 799 No. of Flips: 1683 time to process: 3 seconds.
uf250-04.cnf fulfilled No. of Restarts: 2447 No. of Flips: 1560 time to process: 10 seconds.
uf250-04.cnf fulfilled No. of Restarts: 1340 No. of Flips: 4670 time to process: 5 seconds.
uf250-04.cnf fulfilled No. of Restarts: 4533 No. of Flips: 1596 time to process: 19 seconds.
uf250-04.cnf fulfilled No. of Restarts: 2239 No. of Flips: 1577 time to process: 9 seconds.
uf250-04.cnf fulfilled No. of Restarts: 2133 No. of Flips: 2444 time to process: 9 seconds.
uf250-04.cnf fulfilled No. of Restarts: 947 No. of Flips: 655 time to process: 4 seconds.
uf250-04.cnf fulfilled No. of Restarts: 4608 No. of Flips: 2586 time to process: 19 seconds.
uf250-04.cnf fulfilled No. of Restarts: 2962 No. of Flips: 1793 time to process: 12 seconds.
uf250-04.cnf , deadline. Restarts: 5251
uf250-04.cnf fulfilled No. of Restarts: 2459 No. of Flips: 3811 time to process: 10 seconds.
uf250-04.cnf fulfilled No. of Restarts: 3606 No. of Flips: 2992 time to process: 15 seconds.
uf250-04.cnf fulfilled No. of Restarts: 1792 No. of Flips: 1100 time to process: 7 seconds.
uf250-04.cnf , deadline. Restarts: 5251
uf250-04.cnf , deadline. Restarts: 5251
uf250-04.cnf fulfilled No. of Restarts: 4565 No. of Flips: 1849 time to process: 19 seconds.
uf250-04.cnf fulfilled No. of Restarts: 266 No. of Flips: 2332 time to process: 1 seconds.
uf250-04.cnf , deadline. Restarts: 5251
uf250-04.cnf fulfilled No. of Restarts: 2810 No. of Flips: 2065 time to process: 11 seconds.
uf250-04.cnf fulfilled No. of Restarts: 517 No. of Flips: 4379 time to process: 2 seconds.
uf250-04.cnf fulfilled No. of Restarts: 3249 No. of Flips: 2946 time to process: 13 seconds.
uf250-04.cnf fulfilled No. of Restarts: 2658 No. of Flips: 4571 time to process: 11 seconds.
uf250-04.cnf fulfilled No. of Restarts: 3303 No. of Flips: 2891 time to process: 13 seconds.
uf250-04.cnf fulfilled No. of Restarts: 1499 No. of Flips: 3592 time to process: 6 seconds.
uf250-04.cnf fulfilled No. of Restarts: 1774 No. of Flips: 1481 time to process: 7 seconds.
uf250-04.cnf fulfilled No. of Restarts: 3881 No. of Flips: 1797 time to process: 16 seconds.
uf250-04.cnf fulfilled No. of Restarts: 1188 No. of Flips: 1869 time to process: 5 seconds.
uf250-04.cnf fulfilled No. of Restarts: 667 No. of Flips: 4551 time to process: 2 seconds.
uf250-04.cnf fulfilled No. of Restarts: 2206 No. of Flips: 3408 time to process: 9 seconds.
uf250-04.cnf fulfilled No. of Restarts: 4825 No. of Flips: 1932 time to process: 20 seconds.
uf250-04.cnf , deadline. Restarts: 5251
uf250-04.cnf fulfilled No. of Restarts: 2833 No. of Flips: 4035 time to process: 12 seconds.
uf250-04.cnf , deadline. Restarts: 5251
uf250-04.cnf , deadline. Restarts: 5251
uf250-04.cnf fulfilled No. of Restarts: 2016 No. of Flips: 3498 time to process: 8 seconds.
uf250-04.cnf fulfilled No. of Restarts: 1413 No. of Flips: 1767 time to process: 6 seconds.
uf250-04.cnf fulfilled No. of Restarts: 513 No. of Flips: 2467 time to process: 2 seconds.
uf250-04.cnf fulfilled No. of Restarts: 2539 No. of Flips: 4043 time to process: 10 seconds.
uf250-04.cnf fulfilled No. of Restarts: 5168 No. of Flips: 3985 time to process: 21 seconds.
uf250-04.cnf fulfilled No. of Restarts: 462 No. of Flips: 3610 time to process: 2 seconds.
uf250-04.cnf fulfilled No. of Restarts: 4181 No. of Flips: 1619 time to process: 17 seconds.
uf250-04.cnf fulfilled No. of Restarts: 1897 No. of Flips: 4298 time to process: 8 seconds.
uf250-04.cnf fulfilled No. of Restarts: 3725 No. of Flips: 1781 time to process: 15 seconds.
uf250-04.cnf fulfilled No. of Restarts: 1878 No. of Flips: 4235 time to process: 7 seconds.
uf250-04.cnf fulfilled No. of Restarts: 2000 No. of Flips: 731 time to process: 8 seconds.
uf250-04.cnf fulfilled No. of Restarts: 2814 No. of Flips: 4686 time to process: 11 seconds.
uf250-04.cnf fulfilled No. of Restarts: 211 No. of Flips: 3764 time to process: 0 seconds.
uf250-04.cnf , deadline. Restarts: 5251
uf250-04.cnf fulfilled No. of Restarts: 1876 No. of Flips: 1317 time to process: 8 seconds.
uf250-04.cnf fulfilled No. of Restarts: 67 No. of Flips: 649 time to process: 0 seconds.
uf250-04.cnf , deadline. Restarts: 5251
uf250-04.cnf , deadline. Restarts: 5251
uf250-04.cnf fulfilled No. of Restarts: 1607 No. of Flips: 3791 time to process: 6 seconds.
uf250-04.cnf fulfilled No. of Restarts: 171 No. of Flips: 4042 time to process: 0 seconds.
uf250-04.cnf fulfilled No. of Restarts: 273 No. of Flips: 3390 time to process: 1 seconds.
uf250-04.cnf fulfilled No. of Restarts: 3819 No. of Flips: 2046 time to process: 15 seconds.
uf250-04.cnf fulfilled No. of Restarts: 2865 No. of Flips: 4368 time to process: 12 seconds.
uf250-04.cnf fulfilled No. of Restarts: 3196 No. of Flips: 1952 time to process: 13 seconds.
uf250-04.cnf fulfilled No. of Restarts: 1729 No. of Flips: 2416 time to process: 7 seconds.
uf250-04.cnf fulfilled No. of Restarts: 3898 No. of Flips: 1391 time to process: 16 seconds.
uf250-04.cnf , deadline. Restarts: 5251
uf250-04.cnf fulfilled No. of Restarts: 2267 No. of Flips: 1433 time to process: 9 seconds.
uf250-04.cnf , deadline. Restarts: 5251
uf250-04.cnf fulfilled No. of Restarts: 1218 No. of Flips: 4777 time to process: 5 seconds.
uf250-04.cnf fulfilled No. of Restarts: 1268 No. of Flips: 4572 time to process: 5 seconds.
uf250-04.cnf fulfilled No. of Restarts: 689 No. of Flips: 1234 time to process: 3 seconds.
uf250-04.cnf fulfilled No. of Restarts: 1765 No. of Flips: 4331 time to process: 7 seconds.
uf250-04.cnf , deadline. Restarts: 5251
uf250-04.cnf fulfilled No. of Restarts: 874 No. of Flips: 2979 time to process: 3 seconds.
uf250-04.cnf fulfilled No. of Restarts: 3967 No. of Flips: 2997 time to process: 16 seconds.
uf250-04.cnf fulfilled No. of Restarts: 3999 No. of Flips: 1780 time to process: 16 seconds.
uf250-04.cnf fulfilled No. of Restarts: 1789 No. of Flips: 4214 time to process: 7 seconds.
uf250-04.cnf , deadline. Restarts: 5251
uf250-04.cnf , deadline. Restarts: 5251
uf250-04.cnf fulfilled No. of Restarts: 4220 No. of Flips: 4934 time to process: 17 seconds.
uf250-04.cnf fulfilled No. of Restarts: 1865 No. of Flips: 3586 time to process: 8 seconds.
uf250-04.cnf , deadline. Restarts: 5251
uf250-04.cnf , deadline. Restarts: 5251
uf250-04.cnf fulfilled No. of Restarts: 3154 No. of Flips: 2058 time to process: 13 seconds.
uf250-04.cnf fulfilled No. of Restarts: 1475 No. of Flips: 3929 time to process: 6 seconds.
uf250-04.cnf , deadline. Restarts: 5251
uf250-04.cnf fulfilled No. of Restarts: 3157 No. of Flips: 1780 time to process: 13 seconds.
uf250-04.cnf fulfilled No. of Restarts: 2832 No. of Flips: 3764 time to process: 11 seconds.
uf250-04.cnf fulfilled No. of Restarts: 735 No. of Flips: 4731 time to process: 3 seconds.
uf250-04.cnf fulfilled No. of Restarts: 926 No. of Flips: 4224 time to process: 3 seconds.
uf250-04.cnf fulfilled No. of Restarts: 2528 No. of Flips: 2683 time to process: 10 seconds.
uf250-04.cnf fulfilled No. of Restarts: 496 No. of Flips: 1270 time to process: 2 seconds.
uf250-04.cnf , deadline. Restarts: 5251
uf250-04.cnf fulfilled No. of Restarts: 1813 No. of Flips: 1010 time to process: 7 seconds.
uf250-04.cnf fulfilled No. of Restarts: 1420 No. of Flips: 3036 time to process: 6 seconds.
