# Supplementary material for: Completion Probabilities and Parallel Restart Strategies under an Imposed Deadline
Source: PLoS One. 2016 Oct 12;11(10):e0164605. doi: 10.1371/journal.pone.0164605 (PMC5061357; doi:10.1371/journal.pone.0164605)
Supplement: S1 File — The file “S1_File.zip” is the data gathered from the experiments regarding completion probability. (ZIP) [file pone.0164605.s004.zip › results_Single_r7674.132.txt]

uf250-04.cnf fulfilled No. of Restarts: 545 No. of Flips: 3175 time to process: 2 seconds.
uf250-04.cnf fulfilled No. of Restarts: 4803 No. of Flips: 1907 time to process: 20 seconds.
uf250-04.cnf fulfilled No. of Restarts: 6647 No. of Flips: 987 time to process: 27 seconds.
uf250-04.cnf fulfilled No. of Restarts: 4078 No. of Flips: 1508 time to process: 16 seconds.
uf250-04.cnf fulfilled No. of Restarts: 3445 No. of Flips: 4026 time to process: 14 seconds.
uf250-04.cnf fulfilled No. of Restarts: 1887 No. of Flips: 2856 time to process: 7 seconds.
uf250-04.cnf fulfilled No. of Restarts: 186 No. of Flips: 4161 time to process: 0 seconds.
uf250-04.cnf fulfilled No. of Restarts: 894 No. of Flips: 3892 time to process: 3 seconds.
uf250-04.cnf fulfilled No. of Restarts: 3754 No. of Flips: 1629 time to process: 15 seconds.
uf250-04.cnf fulfilled No. of Restarts: 1664 No. of Flips: 3289 time to process: 6 seconds.
uf250-04.cnf , deadline. Restarts: 7674
uf250-04.cnf fulfilled No. of Restarts: 2799 No. of Flips: 850 time to process: 11 seconds.
uf250-04.cnf fulfilled No. of Restarts: 2016 No. of Flips: 2762 time to process: 8 seconds.
uf250-04.cnf fulfilled No. of Restarts: 674 No. of Flips: 4999 time to process: 2 seconds.
uf250-04.cnf fulfilled No. of Restarts: 1244 No. of Flips: 2144 time to process: 5 seconds.
uf250-04.cnf fulfilled No. of Restarts: 2853 No. of Flips: 4673 time to process: 11 seconds.
uf250-04.cnf fulfilled No. of Restarts: 5556 No. of Flips: 4471 time to process: 22 seconds.
uf250-04.cnf fulfilled No. of Restarts: 61 No. of Flips: 2557 time to process: 0 seconds.
uf250-04.cnf fulfilled No. of Restarts: 292 No. of Flips: 5000 time to process: 1 seconds.
uf250-04.cnf fulfilled No. of Restarts: 578 No. of Flips: 1119 time to process: 2 seconds.
uf250-04.cnf fulfilled No. of Restarts: 898 No. of Flips: 1913 time to process: 3 seconds.
uf250-04.cnf fulfilled No. of Restarts: 822 No. of Flips: 2786 time to process: 3 seconds.
uf250-04.cnf , deadline. Restarts: 7674
uf250-04.cnf fulfilled No. of Restarts: 446 No. of Flips: 2505 time to process: 1 seconds.
uf250-04.cnf fulfilled No. of Restarts: 1202 No. of Flips: 2274 time to process: 4 seconds.
uf250-04.cnf fulfilled No. of Restarts: 4475 No. of Flips: 4578 time to process: 18 seconds.
uf250-04.cnf fulfilled No. of Restarts: 2965 No. of Flips: 2115 time to process: 12 seconds.
uf250-04.cnf fulfilled No. of Restarts: 14 No. of Flips: 1515 time to process: 0 seconds.
uf250-04.cnf fulfilled No. of Restarts: 4002 No. of Flips: 1396 time to process: 16 seconds.
uf250-04.cnf fulfilled No. of Restarts: 618 No. of Flips: 4626 time to process: 2 seconds.
uf250-04.cnf fulfilled No. of Restarts: 2662 No. of Flips: 868 time to process: 11 seconds.
uf250-04.cnf fulfilled No. of Restarts: 5225 No. of Flips: 4492 time to process: 21 seconds.
uf250-04.cnf fulfilled No. of Restarts: 2465 No. of Flips: 4680 time to process: 10 seconds.
uf250-04.cnf fulfilled No. of Restarts: 2305 No. of Flips: 585 time to process: 9 seconds.
uf250-04.cnf fulfilled No. of Restarts: 1639 No. of Flips: 2664 time to process: 6 seconds.
uf250-04.cnf fulfilled No. of Restarts: 6133 No. of Flips: 2884 time to process: 25 seconds.
uf250-04.cnf fulfilled No. of Restarts: 5346 No. of Flips: 3930 time to process: 21 seconds.
uf250-04.cnf fulfilled No. of Restarts: 274 No. of Flips: 1104 time to process: 1 seconds.
uf250-04.cnf fulfilled No. of Restarts: 3573 No. of Flips: 4622 time to process: 14 seconds.
uf250-04.cnf fulfilled No. of Restarts: 6596 No. of Flips: 2522 time to process: 26 seconds.
uf250-04.cnf fulfilled No. of Restarts: 538 No. of Flips: 1658 time to process: 2 seconds.
uf250-04.cnf fulfilled No. of Restarts: 2398 No. of Flips: 2308 time to process: 9 seconds.
uf250-04.cnf fulfilled No. of Restarts: 390 No. of Flips: 3377 time to process: 1 seconds.
uf250-04.cnf fulfilled No. of Restarts: 1162 No. of Flips: 1192 time to process: 4 seconds.
uf250-04.cnf fulfilled No. of Restarts: 3980 No. of Flips: 2836 time to process: 16 seconds.
uf250-04.cnf fulfilled No. of Restarts: 378 No. of Flips: 2331 time to process: 1 seconds.
uf250-04.cnf fulfilled No. of Restarts: 497 No. of Flips: 3664 time to process: 2 seconds.
uf250-04.cnf fulfilled No. of Restarts: 7635 No. of Flips: 2161 time to process: 30 seconds.
uf250-04.cnf fulfilled No. of Restarts: 2572 No. of Flips: 1952 time to process: 10 seconds.
uf250-04.cnf fulfilled No. of Restarts: 483 No. of Flips: 1113 time to process: 2 seconds.
uf250-04.cnf fulfilled No. of Restarts: 4374 No. of Flips: 3939 time to process: 17 seconds.
uf250-04.cnf fulfilled No. of Restarts: 428 No. of Flips: 4519 time to process: 1 seconds.
uf250-04.cnf , deadline. Restarts: 7674
uf250-04.cnf , deadline. Restarts: 7674
uf250-04.cnf fulfilled No. of Restarts: 2264 No. of Flips: 1450 time to process: 9 seconds.
uf250-04.cnf fulfilled No. of Restarts: 429 No. of Flips: 2666 time to process: 1 seconds.
uf250-04.cnf fulfilled No. of Restarts: 204 No. of Flips: 1605 time to process: 0 seconds.
uf250-04.cnf fulfilled No. of Restarts: 7573 No. of Flips: 4677 time to process: 30 seconds.
uf250-04.cnf fulfilled No. of Restarts: 5508 No. of Flips: 3184 time to process: 22 seconds.
uf250-04.cnf fulfilled No. of Restarts: 4735 No. of Flips: 2462 time to process: 18 seconds.
uf250-04.cnf fulfilled No. of Restarts: 1170 No. of Flips: 3621 time to process: 4 seconds.
uf250-04.cnf fulfilled No. of Restarts: 6750 No. of Flips: 1367 time to process: 26 seconds.
uf250-04.cnf fulfilled No. of Restarts: 3114 No. of Flips: 2445 time to process: 12 seconds.
uf250-04.cnf fulfilled No. of Restarts: 1220 No. of Flips: 2495 time to process: 4 seconds.
uf250-04.cnf fulfilled No. of Restarts: 2135 No. of Flips: 4559 time to process: 8 seconds.
uf250-04.cnf fulfilled No. of Restarts: 920 No. of Flips: 2780 time to process: 3 seconds.
uf250-04.cnf fulfilled No. of Restarts: 3993 No. of Flips: 963 time to process: 15 seconds.
uf250-04.cnf fulfilled No. of Restarts: 3335 No. of Flips: 1449 time to process: 12 seconds.
uf250-04.cnf fulfilled No. of Restarts: 1167 No. of Flips: 2664 time to process: 4 seconds.
uf250-04.cnf fulfilled No. of Restarts: 3131 No. of Flips: 3620 time to process: 12 seconds.
uf250-04.cnf fulfilled No. of Restarts: 1332 No. of Flips: 2159 time to process: 5 seconds.
uf250-04.cnf , deadline. Restarts: 7674
uf250-04.cnf fulfilled No. of Restarts: 4599 No. of Flips: 4944 time to process: 17 seconds.
uf250-04.cnf fulfilled No. of Restarts: 433 No. of Flips: 4593 time to process: 1 seconds.
uf250-04.cnf fulfilled No. of Restarts: 2623 No. of Flips: 3832 time to process: 10 seconds.
uf250-04.cnf fulfilled No. of Restarts: 3396 No. of Flips: 1467 time to process: 13 seconds.
uf250-04.cnf fulfilled No. of Restarts: 1462 No. of Flips: 2578 time to process: 5 seconds.
uf250-04.cnf fulfilled No. of Restarts: 1433 No. of Flips: 2040 time to process: 5 seconds.
uf250-04.cnf , deadline. Restarts: 7674
uf250-04.cnf fulfilled No. of Restarts: 4055 No. of Flips: 2252 time to process: 15 seconds.
uf250-04.cnf fulfilled No. of Restarts: 6009 No. of Flips: 2076 time to process: 23 seconds.
uf250-04.cnf fulfilled No. of Restarts: 3073 No. of Flips: 2804 time to process: 11 seconds.
uf250-04.cnf fulfilled No. of Restarts: 3216 No. of Flips: 4182 time to process: 12 seconds.
uf250-04.cnf fulfilled No. of Restarts: 4766 No. of Flips: 903 time to process: 18 seconds.
uf250-04.cnf fulfilled No. of Restarts: 3624 No. of Flips: 3578 time to process: 14 seconds.
uf250-04.cnf fulfilled No. of Restarts: 568 No. of Flips: 4906 time to process: 2 seconds.
uf250-04.cnf fulfilled No. of Restarts: 2834 No. of Flips: 2233 time to process: 11 seconds.
uf250-04.cnf fulfilled No. of Restarts: 695 No. of Flips: 3953 time to process: 2 seconds.
uf250-04.cnf , deadline. Restarts: 7674
uf250-04.cnf fulfilled No. of Restarts: 1897 No. of Flips: 3801 time to process: 7 seconds.
uf250-04.cnf , deadline. Restarts: 7674
uf250-04.cnf fulfilled No. of Restarts: 1189 No. of Flips: 1995 time to process: 4 seconds.
uf250-04.cnf fulfilled No. of Restarts: 1058 No. of Flips: 2725 time to process: 4 seconds.
uf250-04.cnf fulfilled No. of Restarts: 199 No. of Flips: 845 time to process: 0 seconds.
uf250-04.cnf fulfilled No. of Restarts: 3196 No. of Flips: 2607 time to process: 12 seconds.
uf250-04.cnf , deadline. Restarts: 7674
uf250-04.cnf fulfilled No. of Restarts: 3077 No. of Flips: 2943 time to process: 12 seconds.
uf250-04.cnf fulfilled No. of Restarts: 7437 No. of Flips: 3246 time to process: 29 seconds.
uf250-04.cnf fulfilled No. of Restarts: 885 No. of Flips: 1142 time to process: 3 seconds.
uf250-04.cnf fulfilled No. of Restarts: 1680 No. of Flips: 2635 time to process: 6 seconds.
uf250-04.cnf fulfilled No. of Restarts: 2811 No. of Flips: 1864 time to process: 10 seconds.
uf250-04.cnf , deadline. Restarts: 7674
uf250-04.cnf fulfilled No. of Restarts: 1077 No. of Flips: 1396 time to process: 4 seconds.
uf250-04.cnf fulfilled No. of Restarts: 3139 No. of Flips: 3099 time to process: 12 seconds.
uf250-04.cnf fulfilled No. of Restarts: 847 No. of Flips: 3942 time to process: 3 seconds.
uf250-04.cnf fulfilled No. of Restarts: 663 No. of Flips: 4279 time to process: 2 seconds.
uf250-04.cnf , deadline. Restarts: 7674
uf250-04.cnf fulfilled No. of Restarts: 2590 No. of Flips: 4142 time to process: 10 seconds.
uf250-04.cnf fulfilled No. of Restarts: 315 No. of Flips: 3314 time to process: 1 seconds.
uf250-04.cnf fulfilled No. of Restarts: 2400 No. of Flips: 3786 time to process: 9 seconds.
uf250-04.cnf fulfilled No. of Restarts: 5102 No. of Flips: 4670 time to process: 19 seconds.
uf250-04.cnf , deadline. Restarts: 7674
uf250-04.cnf fulfilled No. of Restarts: 6743 No. of Flips: 1806 time to process: 26 seconds.
uf250-04.cnf fulfilled No. of Restarts: 960 No. of Flips: 1672 time to process: 3 seconds.
uf250-04.cnf fulfilled No. of Restarts: 1642 No. of Flips: 726 time to process: 6 seconds.
uf250-04.cnf fulfilled No. of Restarts: 1269 No. of Flips: 4654 time to process: 4 seconds.
uf250-04.cnf fulfilled No. of Restarts: 6388 No. of Flips: 4817 time to process: 25 seconds.
uf250-04.cnf fulfilled No. of Restarts: 1698 No. of Flips: 1778 time to process: 6 seconds.
uf250-04.cnf fulfilled No. of Restarts: 4395 No. of Flips: 2097 time to process: 16 seconds.
uf250-04.cnf fulfilled No. of Restarts: 1698 No. of Flips: 1597 time to process: 6 seconds.
uf250-04.cnf fulfilled No. of Restarts: 327 No. of Flips: 4903 time to process: 1 seconds.
uf250-04.cnf , deadline. Restarts: 7674
uf250-04.cnf , deadline. Restarts: 7674
uf250-04.cnf fulfilled No. of Restarts: 3869 No. of Flips: 1481 time to process: 14 seconds.
uf250-04.cnf fulfilled No. of Restarts: 5281 No. of Flips: 4245 time to process: 20 seconds.
uf250-04.cnf fulfilled No. of Restarts: 479 No. of Flips: 2527 time to process: 1 seconds.
uf250-04.cnf fulfilled No. of Restarts: 1474 No. of Flips: 3774 time to process: 5 seconds.
uf250-04.cnf , deadline. Restarts: 7674
uf250-04.cnf , deadline. Restarts: 7674
uf250-04.cnf fulfilled No. of Restarts: 865 No. of Flips: 1785 time to process: 3 seconds.
uf250-04.cnf fulfilled No. of Restarts: 4329 No. of Flips: 1050 time to process: 16 seconds.
uf250-04.cnf fulfilled No. of Restarts: 7531 No. of Flips: 2518 time to process: 28 seconds.
uf250-04.cnf fulfilled No. of Restarts: 5027 No. of Flips: 3912 time to process: 19 seconds.
uf250-04.cnf fulfilled No. of Restarts: 1533 No. of Flips: 4560 time to process: 5 seconds.
uf250-04.cnf fulfilled No. of Restarts: 727 No. of Flips: 4295 time to process: 3 seconds.
uf250-04.cnf , deadline. Restarts: 7674
uf250-04.cnf fulfilled No. of Restarts: 2884 No. of Flips: 4069 time to process: 11 seconds.
uf250-04.cnf fulfilled No. of Restarts: 1096 No. of Flips: 1294 time to process: 4 seconds.
uf250-04.cnf fulfilled No. of Restarts: 264 No. of Flips: 4808 time to process: 1 seconds.
uf250-04.cnf fulfilled No. of Restarts: 2840 No. of Flips: 4457 time to process: 10 seconds.
uf250-04.cnf fulfilled No. of Restarts: 28 No. of Flips: 1433 time to process: 0 seconds.
uf250-04.cnf fulfilled No. of Restarts: 1707 No. of Flips: 2074 time to process: 6 seconds.
uf250-04.cnf fulfilled No. of Restarts: 7152 No. of Flips: 997 time to process: 27 seconds.
uf250-04.cnf fulfilled No. of Restarts: 3558 No. of Flips: 1393 time to process: 13 seconds.
uf250-04.cnf fulfilled No. of Restarts: 1145 No. of Flips: 2948 time to process: 4 seconds.
uf250-04.cnf , deadline. Restarts: 7674
uf250-04.cnf fulfilled No. of Restarts: 183 No. of Flips: 3702 time to process: 0 seconds.
uf250-04.cnf fulfilled No. of Restarts: 1857 No. of Flips: 3201 time to process: 7 seconds.
uf250-04.cnf fulfilled No. of Restarts: 827 No. of Flips: 1908 time to process: 3 seconds.
uf250-04.cnf fulfilled No. of Restarts: 769 No. of Flips: 1471 time to process: 3 seconds.
uf250-04.cnf fulfilled No. of Restarts: 1284 No. of Flips: 4490 time to process: 4 seconds.
uf250-04.cnf fulfilled No. of Restarts: 933 No. of Flips: 2026 time to process: 3 seconds.
uf250-04.cnf fulfilled No. of Restarts: 46 No. of Flips: 4669 time to process: 0 seconds.
uf250-04.cnf , deadline. Restarts: 7674
uf250-04.cnf fulfilled No. of Restarts: 389 No. of Flips: 2471 time to process: 1 seconds.
uf250-04.cnf fulfilled No. of Restarts: 2757 No. of Flips: 554 time to process: 10 seconds.
uf250-04.cnf fulfilled No. of Restarts: 5436 No. of Flips: 3440 time to process: 21 seconds.
uf250-04.cnf , deadline. Restarts: 7674
uf250-04.cnf fulfilled No. of Restarts: 1170 No. of Flips: 4410 time to process: 5 seconds.
uf250-04.cnf fulfilled No. of Restarts: 2178 No. of Flips: 4738 time to process: 8 seconds.
uf250-04.cnf fulfilled No. of Restarts: 5322 No. of Flips: 2879 time to process: 20 seconds.
uf250-04.cnf fulfilled No. of Restarts: 337 No. of Flips: 1071 time to process: 1 seconds.
uf250-04.cnf fulfilled No. of Restarts: 1625 No. of Flips: 2730 time to process: 6 seconds.
uf250-04.cnf fulfilled No. of Restarts: 634 No. of Flips: 4171 time to process: 2 seconds.
uf250-04.cnf fulfilled No. of Restarts: 6997 No. of Flips: 3679 time to process: 27 seconds.
uf250-04.cnf fulfilled No. of Restarts: 3564 No. of Flips: 4687 time to process: 13 seconds.
uf250-04.cnf fulfilled No. of Restarts: 864 No. of Flips: 3663 time to process: 3 seconds.
uf250-04.cnf fulfilled No. of Restarts: 938 No. of Flips: 2972 time to process: 3 seconds.
uf250-04.cnf fulfilled No. of Restarts: 1543 No. of Flips: 1550 time to process: 6 seconds.
uf250-04.cnf fulfilled No. of Restarts: 4850 No. of Flips: 1638 time to process: 18 seconds.
uf250-04.cnf fulfilled No. of Restarts: 2801 No. of Flips: 1965 time to process: 10 seconds.
uf250-04.cnf fulfilled No. of Restarts: 2875 No. of Flips: 2065 time to process: 11 seconds.
uf250-04.cnf fulfilled No. of Restarts: 1974 No. of Flips: 3350 time to process: 7 seconds.
uf250-04.cnf , deadline. Restarts: 7674
uf250-04.cnf fulfilled No. of Restarts: 6559 No. of Flips: 4174 time to process: 25 seconds.
uf250-04.cnf fulfilled No. of Restarts: 2625 No. of Flips: 4821 time to process: 10 seconds.
uf250-04.cnf , deadline. Restarts: 7674
uf250-04.cnf fulfilled No. of Restarts: 977 No. of Flips: 4371 time to process: 3 seconds.
uf250-04.cnf fulfilled No. of Restarts: 685 No. of Flips: 3392 time to process: 2 seconds.
uf250-04.cnf , deadline. Restarts: 7674
uf250-04.cnf fulfilled No. of Restarts: 4601 No. of Flips: 2136 time to process: 17 seconds.
uf250-04.cnf fulfilled No. of Restarts: 2596 No. of Flips: 4874 time to process: 10 seconds.
uf250-04.cnf fulfilled No. of Restarts: 329 No. of Flips: 1972 time to process: 1 seconds.
uf250-04.cnf fulfilled No. of Restarts: 3002 No. of Flips: 1783 time to process: 11 seconds.
uf250-04.cnf , deadline. Restarts: 7674
uf250-04.cnf fulfilled No. of Restarts: 3133 No. of Flips: 2811 time to process: 12 seconds.
uf250-04.cnf fulfilled No. of Restarts: 1560 No. of Flips: 4763 time to process: 6 seconds.
uf250-04.cnf fulfilled No. of Restarts: 1077 No. of Flips: 3917 time to process: 4 seconds.
uf250-04.cnf fulfilled No. of Restarts: 1249 No. of Flips: 2988 time to process: 4 seconds.
uf250-04.cnf fulfilled No. of Restarts: 1386 No. of Flips: 3578 time to process: 5 seconds.
uf250-04.cnf fulfilled No. of Restarts: 4045 No. of Flips: 2042 time to process: 15 seconds.
uf250-04.cnf fulfilled No. of Restarts: 1438 No. of Flips: 2633 time to process: 5 seconds.
uf250-04.cnf fulfilled No. of Restarts: 3246 No. of Flips: 3220 time to process: 12 seconds.
uf250-04.cnf fulfilled No. of Restarts: 917 No. of Flips: 4241 time to process: 3 seconds.
uf250-04.cnf fulfilled No. of Restarts: 3746 No. of Flips: 4516 time to process: 14 seconds.
uf250-04.cnf fulfilled No. of Restarts: 5777 No. of Flips: 2942 time to process: 22 seconds.
uf250-04.cnf fulfilled No. of Restarts: 3453 No. of Flips: 4328 time to process: 13 seconds.
uf250-04.cnf fulfilled No. of Restarts: 4368 No. of Flips: 2535 time to process: 16 seconds.
uf250-04.cnf , deadline. Restarts: 7674
uf250-04.cnf fulfilled No. of Restarts: 1196 No. of Flips: 4124 time to process: 5 seconds.
uf250-04.cnf fulfilled No. of Restarts: 4048 No. of Flips: 4906 time to process: 15 seconds.
uf250-04.cnf fulfilled No. of Restarts: 27 No. of Flips: 3120 time to process: 0 seconds.
uf250-04.cnf , deadline. Restarts: 7674
uf250-04.cnf fulfilled No. of Restarts: 3780 No. of Flips: 2882 time to process: 14 seconds.
uf250-04.cnf fulfilled No. of Restarts: 1011 No. of Flips: 4760 time to process: 3 seconds.
uf250-04.cnf fulfilled No. of Restarts: 3218 No. of Flips: 3385 time to process: 12 seconds.
uf250-04.cnf fulfilled No. of Restarts: 1252 No. of Flips: 3970 time to process: 4 seconds.
uf250-04.cnf fulfilled No. of Restarts: 2125 No. of Flips: 3172 time to process: 8 seconds.
uf250-04.cnf fulfilled No. of Restarts: 1872 No. of Flips: 2329 time to process: 7 seconds.
uf250-04.cnf fulfilled No. of Restarts: 1700 No. of Flips: 4552 time to process: 6 seconds.
uf250-04.cnf fulfilled No. of Restarts: 3292 No. of Flips: 4212 time to process: 12 seconds.
uf250-04.cnf fulfilled No. of Restarts: 1604 No. of Flips: 3088 time to process: 6 seconds.
uf250-04.cnf fulfilled No. of Restarts: 3090 No. of Flips: 4821 time to process: 12 seconds.
uf250-04.cnf , deadline. Restarts: 7674
uf250-04.cnf fulfilled No. of Restarts: 4830 No. of Flips: 4245 time to process: 18 seconds.
uf250-04.cnf fulfilled No. of Restarts: 3103 No. of Flips: 4698 time to process: 11 seconds.
uf250-04.cnf fulfilled No. of Restarts: 4268 No. of Flips: 1672 time to process: 16 seconds.
uf250-04.cnf fulfilled No. of Restarts: 1806 No. of Flips: 1097 time to process: 7 seconds.
uf250-04.cnf fulfilled No. of Restarts: 3624 No. of Flips: 1297 time to process: 14 seconds.
uf250-04.cnf fulfilled No. of Restarts: 1469 No. of Flips: 3491 time to process: 5 seconds.
uf250-04.cnf , deadline. Restarts: 7674
uf250-04.cnf fulfilled No. of Restarts: 323 No. of Flips: 4613 time to process: 1 seconds.
uf250-04.cnf fulfilled No. of Restarts: 431 No. of Flips: 2149 time to process: 1 seconds.
uf250-04.cnf fulfilled No. of Restarts: 878 No. of Flips: 4544 time to process: 3 seconds.
uf250-04.cnf fulfilled No. of Restarts: 2813 No. of Flips: 4445 time to process: 11 seconds.
uf250-04.cnf fulfilled No. of Restarts: 1893 No. of Flips: 3445 time to process: 7 seconds.
uf250-04.cnf fulfilled No. of Restarts: 2189 No. of Flips: 2620 time to process: 8 seconds.
uf250-04.cnf fulfilled No. of Restarts: 4160 No. of Flips: 3724 time to process: 16 seconds.
uf250-04.cnf fulfilled No. of Restarts: 5230 No. of Flips: 4033 time to process: 20 seconds.
uf250-04.cnf fulfilled No. of Restarts: 3584 No. of Flips: 3990 time to process: 13 seconds.
uf250-04.cnf fulfilled No. of Restarts: 1613 No. of Flips: 2218 time to process: 6 seconds.
uf250-04.cnf fulfilled No. of Restarts: 1112 No. of Flips: 3325 time to process: 4 seconds.
uf250-04.cnf fulfilled No. of Restarts: 4739 No. of Flips: 2615 time to process: 18 seconds.
uf250-04.cnf fulfilled No. of Restarts: 1019 No. of Flips: 4817 time to process: 4 seconds.
uf250-04.cnf fulfilled No. of Restarts: 1892 No. of Flips: 3837 time to process: 7 seconds.
uf250-04.cnf fulfilled No. of Restarts: 1216 No. of Flips: 3538 time to process: 4 seconds.
uf250-04.cnf fulfilled No. of Restarts: 7421 No. of Flips: 3794 time to process: 28 seconds.
uf250-04.cnf fulfilled No. of Restarts: 4661 No. of Flips: 3322 time to process: 18 seconds.
uf250-04.cnf fulfilled No. of Restarts: 1034 No. of Flips: 1170 time to process: 4 seconds.
uf250-04.cnf fulfilled No. of Restarts: 4255 No. of Flips: 2602 time to process: 16 seconds.
uf250-04.cnf fulfilled No. of Restarts: 3517 No. of Flips: 3065 time to process: 13 seconds.
uf250-04.cnf fulfilled No. of Restarts: 4286 No. of Flips: 3410 time to process: 16 seconds.
uf250-04.cnf fulfilled No. of Restarts: 2857 No. of Flips: 4312 time to process: 11 seconds.
uf250-04.cnf fulfilled No. of Restarts: 422 No. of Flips: 2468 time to process: 1 seconds.
uf250-04.cnf fulfilled No. of Restarts: 4235 No. of Flips: 4104 time to process: 16 seconds.
uf250-04.cnf fulfilled No. of Restarts: 446 No. of Flips: 4933 time to process: 1 seconds.
uf250-04.cnf fulfilled No. of Restarts: 6126 No. of Flips: 4632 time to process: 23 seconds.
uf250-04.cnf fulfilled No. of Restarts: 1158 No. of Flips: 2080 time to process: 4 seconds.
uf250-04.cnf fulfilled No. of Restarts: 819 No. of Flips: 1532 time to process: 3 seconds.
uf250-04.cnf fulfilled No. of Restarts: 4745 No. of Flips: 2784 time to process: 18 seconds.
uf250-04.cnf fulfilled No. of Restarts: 1490 No. of Flips: 3692 time to process: 5 seconds.
uf250-04.cnf fulfilled No. of Restarts: 312 No. of Flips: 3887 time to process: 1 seconds.
uf250-04.cnf fulfilled No. of Restarts: 1122 No. of Flips: 4165 time to process: 4 seconds.
uf250-04.cnf fulfilled No. of Restarts: 3434 No. of Flips: 4724 time to process: 13 seconds.
uf250-04.cnf fulfilled No. of Restarts: 2765 No. of Flips: 875 time to process: 10 seconds.
uf250-04.cnf fulfilled No. of Restarts: 1359 No. of Flips: 3533 time to process: 5 seconds.
uf250-04.cnf fulfilled No. of Restarts: 488 No. of Flips: 3762 time to process: 1 seconds.
uf250-04.cnf fulfilled No. of Restarts: 6452 No. of Flips: 3061 time to process: 24 seconds.
uf250-04.cnf fulfilled No. of Restarts: 1379 No. of Flips: 3863 time to process: 5 seconds.
uf250-04.cnf fulfilled No. of Restarts: 1294 No. of Flips: 4520 time to process: 5 seconds.
uf250-04.cnf , deadline. Restarts: 7674
uf250-04.cnf , deadline. Restarts: 7674
uf250-04.cnf fulfilled No. of Restarts: 2479 No. of Flips: 3866 time to process: 9 seconds.
uf250-04.cnf fulfilled No. of Restarts: 3045 No. of Flips: 1470 time to process: 11 seconds.
uf250-04.cnf fulfilled No. of Restarts: 927 No. of Flips: 4660 time to process: 3 seconds.
uf250-04.cnf , deadline. Restarts: 7674
uf250-04.cnf fulfilled No. of Restarts: 808 No. of Flips: 4703 time to process: 3 seconds.
uf250-04.cnf fulfilled No. of Restarts: 1711 No. of Flips: 1419 time to process: 6 seconds.
uf250-04.cnf fulfilled No. of Restarts: 1171 No. of Flips: 1087 time to process: 4 seconds.
uf250-04.cnf fulfilled No. of Restarts: 6683 No. of Flips: 2769 time to process: 25 seconds.
uf250-04.cnf fulfilled No. of Restarts: 1511 No. of Flips: 3008 time to process: 5 seconds.
uf250-04.cnf fulfilled No. of Restarts: 659 No. of Flips: 2451 time to process: 2 seconds.
uf250-04.cnf fulfilled No. of Restarts: 682 No. of Flips: 2158 time to process: 2 seconds.
uf250-04.cnf fulfilled No. of Restarts: 1957 No. of Flips: 3644 time to process: 7 seconds.
uf250-04.cnf fulfilled No. of Restarts: 3092 No. of Flips: 4405 time to process: 11 seconds.
uf250-04.cnf fulfilled No. of Restarts: 2092 No. of Flips: 2184 time to process: 7 seconds.
uf250-04.cnf fulfilled No. of Restarts: 70 No. of Flips: 3803 time to process: 0 seconds.
uf250-04.cnf , deadline. Restarts: 7674
uf250-04.cnf fulfilled No. of Restarts: 2267 No. of Flips: 3817 time to process: 8 seconds.
uf250-04.cnf fulfilled No. of Restarts: 1437 No. of Flips: 4464 time to process: 5 seconds.
uf250-04.cnf fulfilled No. of Restarts: 7179 No. of Flips: 1478 time to process: 28 seconds.
uf250-04.cnf fulfilled No. of Restarts: 310 No. of Flips: 1717 time to process: 1 seconds.
uf250-04.cnf fulfilled No. of Restarts: 5851 No. of Flips: 1425 time to process: 23 seconds.
uf250-04.cnf fulfilled No. of Restarts: 1556 No. of Flips: 4439 time to process: 6 seconds.
uf250-04.cnf fulfilled No. of Restarts: 4934 No. of Flips: 2626 time to process: 19 seconds.
uf250-04.cnf fulfilled No. of Restarts: 4653 No. of Flips: 4897 time to process: 17 seconds.
uf250-04.cnf fulfilled No. of Restarts: 1697 No. of Flips: 2475 time to process: 6 seconds.
uf250-04.cnf fulfilled No. of Restarts: 1399 No. of Flips: 2218 time to process: 5 seconds.
uf250-04.cnf fulfilled No. of Restarts: 842 No. of Flips: 4019 time to process: 3 seconds.
uf250-04.cnf , deadline. Restarts: 7674
uf250-04.cnf , deadline. Restarts: 7674
uf250-04.cnf fulfilled No. of Restarts: 327 No. of Flips: 1835 time to process: 1 seconds.
uf250-04.cnf fulfilled No. of Restarts: 3491 No. of Flips: 4925 time to process: 13 seconds.
uf250-04.cnf , deadline. Restarts: 7674
uf250-04.cnf fulfilled No. of Restarts: 3198 No. of Flips: 1026 time to process: 12 seconds.
uf250-04.cnf fulfilled No. of Restarts: 1262 No. of Flips: 2281 time to process: 4 seconds.
uf250-04.cnf fulfilled No. of Restarts: 2688 No. of Flips: 2558 time to process: 10 seconds.
uf250-04.cnf fulfilled No. of Restarts: 534 No. of Flips: 3847 time to process: 2 seconds.
uf250-04.cnf fulfilled No. of Restarts: 2605 No. of Flips: 2817 time to process: 10 seconds.
uf250-04.cnf fulfilled No. of Restarts: 271 No. of Flips: 2315 time to process: 1 seconds.
uf250-04.cnf , deadline. Restarts: 7674
uf250-04.cnf fulfilled No. of Restarts: 1861 No. of Flips: 4942 time to process: 7 seconds.
uf250-04.cnf fulfilled No. of Restarts: 289 No. of Flips: 3613 time to process: 1 seconds.
uf250-04.cnf fulfilled No. of Restarts: 1679 No. of Flips: 4775 time to process: 6 seconds.
uf250-04.cnf fulfilled No. of Restarts: 281 No. of Flips: 1548 time to process: 1 seconds.
uf250-04.cnf fulfilled No. of Restarts: 2158 No. of Flips: 2138 time to process: 8 seconds.
uf250-04.cnf fulfilled No. of Restarts: 4104 No. of Flips: 925 time to process: 15 seconds.
uf250-04.cnf fulfilled No. of Restarts: 2533 No. of Flips: 1301 time to process: 9 seconds.
uf250-04.cnf fulfilled No. of Restarts: 5192 No. of Flips: 4036 time to process: 20 seconds.
uf250-04.cnf fulfilled No. of Restarts: 2222 No. of Flips: 3323 time to process: 8 seconds.
uf250-04.cnf fulfilled No. of Restarts: 1496 No. of Flips: 1549 time to process: 5 seconds.
uf250-04.cnf , deadline. Restarts: 7674
uf250-04.cnf fulfilled No. of Restarts: 7177 No. of Flips: 2531 time to process: 27 seconds.
uf250-04.cnf fulfilled No. of Restarts: 7506 No. of Flips: 2844 time to process: 29 seconds.
uf250-04.cnf fulfilled No. of Restarts: 2138 No. of Flips: 3020 time to process: 8 seconds.
uf250-04.cnf fulfilled No. of Restarts: 3849 No. of Flips: 3676 time to process: 14 seconds.
uf250-04.cnf fulfilled No. of Restarts: 2823 No. of Flips: 3736 time to process: 11 seconds.
uf250-04.cnf fulfilled No. of Restarts: 3139 No. of Flips: 2027 time to process: 12 seconds.
uf250-04.cnf fulfilled No. of Restarts: 3726 No. of Flips: 1027 time to process: 14 seconds.
uf250-04.cnf fulfilled No. of Restarts: 615 No. of Flips: 4567 time to process: 2 seconds.
uf250-04.cnf fulfilled No. of Restarts: 4230 No. of Flips: 3052 time to process: 16 seconds.
uf250-04.cnf fulfilled No. of Restarts: 5736 No. of Flips: 2209 time to process: 22 seconds.
uf250-04.cnf fulfilled No. of Restarts: 1626 No. of Flips: 4836 time to process: 6 seconds.
uf250-04.cnf fulfilled No. of Restarts: 1067 No. of Flips: 839 time to process: 4 seconds.
uf250-04.cnf fulfilled No. of Restarts: 6712 No. of Flips: 3548 time to process: 25 seconds.
uf250-04.cnf fulfilled No. of Restarts: 1805 No. of Flips: 4392 time to process: 7 seconds.
uf250-04.cnf fulfilled No. of Restarts: 5267 No. of Flips: 3462 time to process: 20 seconds.
uf250-04.cnf , deadline. Restarts: 7674
uf250-04.cnf fulfilled No. of Restarts: 5372 No. of Flips: 2514 time to process: 20 seconds.
uf250-04.cnf fulfilled No. of Restarts: 3172 No. of Flips: 4976 time to process: 12 seconds.
uf250-04.cnf fulfilled No. of Restarts: 7 No. of Flips: 3409 time to process: 0 seconds.
uf250-04.cnf , deadline. Restarts: 7674
uf250-04.cnf fulfilled No. of Restarts: 3794 No. of Flips: 4377 time to process: 14 seconds.
uf250-04.cnf fulfilled No. of Restarts: 4972 No. of Flips: 3501 time to process: 19 seconds.
uf250-04.cnf fulfilled No. of Restarts: 634 No. of Flips: 2905 time to process: 2 seconds.
uf250-04.cnf fulfilled No. of Restarts: 1066 No. of Flips: 1933 time to process: 4 seconds.
uf250-04.cnf fulfilled No. of Restarts: 657 No. of Flips: 1134 time to process: 2 seconds.
uf250-04.cnf fulfilled No. of Restarts: 1483 No. of Flips: 4519 time to process: 5 seconds.
uf250-04.cnf fulfilled No. of Restarts: 5207 No. of Flips: 4706 time to process: 20 seconds.
uf250-04.cnf fulfilled No. of Restarts: 741 No. of Flips: 2954 time to process: 2 seconds.
uf250-04.cnf fulfilled No. of Restarts: 4925 No. of Flips: 1196 time to process: 19 seconds.
uf250-04.cnf fulfilled No. of Restarts: 2188 No. of Flips: 4359 time to process: 8 seconds.
uf250-04.cnf fulfilled No. of Restarts: 158 No. of Flips: 2487 time to process: 0 seconds.
uf250-04.cnf fulfilled No. of Restarts: 2184 No. of Flips: 2472 time to process: 8 seconds.
uf250-04.cnf fulfilled No. of Restarts: 1409 No. of Flips: 3165 time to process: 5 seconds.
uf250-04.cnf fulfilled No. of Restarts: 5982 No. of Flips: 3986 time to process: 22 seconds.
uf250-04.cnf fulfilled No. of Restarts: 1298 No. of Flips: 849 time to process: 5 seconds.
uf250-04.cnf fulfilled No. of Restarts: 2225 No. of Flips: 1849 time to process: 8 seconds.
uf250-04.cnf , deadline. Restarts: 7674
uf250-04.cnf fulfilled No. of Restarts: 3223 No. of Flips: 4459 time to process: 12 seconds.
uf250-04.cnf fulfilled No. of Restarts: 4 No. of Flips: 1238 time to process: 0 seconds.
uf250-04.cnf fulfilled No. of Restarts: 3837 No. of Flips: 4024 time to process: 15 seconds.
uf250-04.cnf fulfilled No. of Restarts: 1294 No. of Flips: 3770 time to process: 5 seconds.
uf250-04.cnf fulfilled No. of Restarts: 3648 No. of Flips: 1657 time to process: 14 seconds.
uf250-04.cnf fulfilled No. of Restarts: 5083 No. of Flips: 3333 time to process: 19 seconds.
uf250-04.cnf fulfilled No. of Restarts: 78 No. of Flips: 4694 time to process: 0 seconds.
uf250-04.cnf fulfilled No. of Restarts: 512 No. of Flips: 4682 time to process: 2 seconds.
uf250-04.cnf fulfilled No. of Restarts: 3264 No. of Flips: 2480 time to process: 12 seconds.
uf250-04.cnf fulfilled No. of Restarts: 3769 No. of Flips: 4996 time to process: 14 seconds.
uf250-04.cnf fulfilled No. of Restarts: 548 No. of Flips: 3812 time to process: 2 seconds.
uf250-04.cnf fulfilled No. of Restarts: 3847 No. of Flips: 4123 time to process: 14 seconds.
uf250-04.cnf fulfilled No. of Restarts: 1077 No. of Flips: 3099 time to process: 4 seconds.
uf250-04.cnf fulfilled No. of Restarts: 3247 No. of Flips: 2026 time to process: 12 seconds.
uf250-04.cnf fulfilled No. of Restarts: 1823 No. of Flips: 4351 time to process: 7 seconds.
uf250-04.cnf fulfilled No. of Restarts: 3605 No. of Flips: 4892 time to process: 14 seconds.
uf250-04.cnf fulfilled No. of Restarts: 1207 No. of Flips: 3391 time to process: 4 seconds.
uf250-04.cnf fulfilled No. of Restarts: 2674 No. of Flips: 4056 time to process: 10 seconds.
uf250-04.cnf fulfilled No. of Restarts: 4499 No. of Flips: 4775 time to process: 17 seconds.
uf250-04.cnf , deadline. Restarts: 7674
uf250-04.cnf fulfilled No. of Restarts: 1689 No. of Flips: 2680 time to process: 6 seconds.
uf250-04.cnf fulfilled No. of Restarts: 425 No. of Flips: 1571 time to process: 1 seconds.
uf250-04.cnf fulfilled No. of Restarts: 476 No. of Flips: 2781 time to process: 2 seconds.
uf250-04.cnf fulfilled No. of Restarts: 975 No. of Flips: 1645 time to process: 3 seconds.
uf250-04.cnf fulfilled No. of Restarts: 2027 No. of Flips: 2160 time to process: 8 seconds.
uf250-04.cnf fulfilled No. of Restarts: 7653 No. of Flips: 1446 time to process: 29 seconds.
uf250-04.cnf fulfilled No. of Restarts: 853 No. of Flips: 3024 time to process: 3 seconds.
uf250-04.cnf fulfilled No. of Restarts: 6464 No. of Flips: 3480 time to process: 25 seconds.
uf250-04.cnf fulfilled No. of Restarts: 2722 No. of Flips: 2015 time to process: 10 seconds.
uf250-04.cnf fulfilled No. of Restarts: 2528 No. of Flips: 4877 time to process: 10 seconds.
uf250-04.cnf fulfilled No. of Restarts: 886 No. of Flips: 4479 time to process: 3 seconds.
uf250-04.cnf fulfilled No. of Restarts: 7452 No. of Flips: 3502 time to process: 28 seconds.
uf250-04.cnf fulfilled No. of Restarts: 4278 No. of Flips: 3701 time to process: 16 seconds.
uf250-04.cnf fulfilled No. of Restarts: 3416 No. of Flips: 1705 time to process: 13 seconds.
uf250-04.cnf fulfilled No. of Restarts: 3145 No. of Flips: 3369 time to process: 12 seconds.
uf250-04.cnf fulfilled No. of Restarts: 4276 No. of Flips: 4946 time to process: 16 seconds.
uf250-04.cnf fulfilled No. of Restarts: 2017 No. of Flips: 2995 time to process: 7 seconds.
uf250-04.cnf , deadline. Restarts: 7674
uf250-04.cnf fulfilled No. of Restarts: 6236 No. of Flips: 3490 time to process: 24 seconds.
uf250-04.cnf fulfilled No. of Restarts: 5283 No. of Flips: 4784 time to process: 20 seconds.
uf250-04.cnf fulfilled No. of Restarts: 917 No. of Flips: 1551 time to process: 3 seconds.
uf250-04.cnf fulfilled No. of Restarts: 4636 No. of Flips: 2574 time to process: 18 seconds.
uf250-04.cnf , deadline. Restarts: 7674
uf250-04.cnf fulfilled No. of Restarts: 3217 No. of Flips: 4837 time to process: 12 seconds.
uf250-04.cnf , deadline. Restarts: 7674
uf250-04.cnf fulfilled No. of Restarts: 15 No. of Flips: 3124 time to process: 0 seconds.
uf250-04.cnf , deadline. Restarts: 7674
uf250-04.cnf fulfilled No. of Restarts: 2088 No. of Flips: 690 time to process: 8 seconds.
uf250-04.cnf , deadline. Restarts: 7674
uf250-04.cnf fulfilled No. of Restarts: 573 No. of Flips: 2915 time to process: 2 seconds.
uf250-04.cnf fulfilled No. of Restarts: 1687 No. of Flips: 2941 time to process: 6 seconds.
uf250-04.cnf fulfilled No. of Restarts: 6328 No. of Flips: 1710 time to process: 24 seconds.
uf250-04.cnf fulfilled No. of Restarts: 3968 No. of Flips: 4284 time to process: 15 seconds.
uf250-04.cnf fulfilled No. of Restarts: 666 No. of Flips: 3838 time to process: 2 seconds.
uf250-04.cnf fulfilled No. of Restarts: 115 No. of Flips: 3699 time to process: 0 seconds.
uf250-04.cnf , deadline. Restarts: 7674
uf250-04.cnf fulfilled No. of Restarts: 527 No. of Flips: 3939 time to process: 2 seconds.
uf250-04.cnf fulfilled No. of Restarts: 4849 No. of Flips: 3863 time to process: 18 seconds.
uf250-04.cnf fulfilled No. of Restarts: 4197 No. of Flips: 4186 time to process: 16 seconds.
uf250-04.cnf , deadline. Restarts: 7674
uf250-04.cnf fulfilled No. of Restarts: 7119 No. of Flips: 3028 time to process: 28 seconds.
uf250-04.cnf fulfilled No. of Restarts: 1777 No. of Flips: 2686 time to process: 6 seconds.
uf250-04.cnf , deadline. Restarts: 7674
uf250-04.cnf , deadline. Restarts: 7674
uf250-04.cnf fulfilled No. of Restarts: 4830 No. of Flips: 2159 time to process: 18 seconds.
uf250-04.cnf fulfilled No. of Restarts: 1277 No. of Flips: 1520 time to process: 5 seconds.
uf250-04.cnf fulfilled No. of Restarts: 5642 No. of Flips: 3172 time to process: 21 seconds.
uf250-04.cnf fulfilled No. of Restarts: 4097 No. of Flips: 3746 time to process: 15 seconds.
uf250-04.cnf fulfilled No. of Restarts: 5490 No. of Flips: 4496 time to process: 21 seconds.
uf250-04.cnf fulfilled No. of Restarts: 1457 No. of Flips: 2448 time to process: 5 seconds.
uf250-04.cnf fulfilled No. of Restarts: 873 No. of Flips: 1590 time to process: 3 seconds.
uf250-04.cnf , deadline. Restarts: 7674
uf250-04.cnf fulfilled No. of Restarts: 1295 No. of Flips: 4147 time to process: 5 seconds.
uf250-04.cnf fulfilled No. of Restarts: 492 No. of Flips: 2678 time to process: 2 seconds.
uf250-04.cnf fulfilled No. of Restarts: 5010 No. of Flips: 3462 time to process: 19 seconds.
uf250-04.cnf fulfilled No. of Restarts: 4673 No. of Flips: 2521 time to process: 18 seconds.
uf250-04.cnf fulfilled No. of Restarts: 778 No. of Flips: 2321 time to process: 3 seconds.
uf250-04.cnf fulfilled No. of Restarts: 979 No. of Flips: 3573 time to process: 3 seconds.
uf250-04.cnf fulfilled No. of Restarts: 3869 No. of Flips: 2978 time to process: 14 seconds.
uf250-04.cnf fulfilled No. of Restarts: 2606 No. of Flips: 3889 time to process: 10 seconds.
uf250-04.cnf , deadline. Restarts: 7674
uf250-04.cnf fulfilled No. of Restarts: 1680 No. of Flips: 1699 time to process: 6 seconds.
uf250-04.cnf fulfilled No. of Restarts: 1177 No. of Flips: 4464 time to process: 4 seconds.
uf250-04.cnf fulfilled No. of Restarts: 539 No. of Flips: 1580 time to process: 2 seconds.
uf250-04.cnf fulfilled No. of Restarts: 966 No. of Flips: 1103 time to process: 3 seconds.
uf250-04.cnf fulfilled No. of Restarts: 180 No. of Flips: 2872 time to process: 0 seconds.
uf250-04.cnf fulfilled No. of Restarts: 57 No. of Flips: 2023 time to process: 0 seconds.
uf250-04.cnf fulfilled No. of Restarts: 1988 No. of Flips: 1361 time to process: 7 seconds.
uf250-04.cnf fulfilled No. of Restarts: 1696 No. of Flips: 1558 time to process: 6 seconds.
uf250-04.cnf fulfilled No. of Restarts: 1323 No. of Flips: 3802 time to process: 5 seconds.
uf250-04.cnf fulfilled No. of Restarts: 1735 No. of Flips: 3517 time to process: 6 seconds.
uf250-04.cnf fulfilled No. of Restarts: 2433 No. of Flips: 3297 time to process: 9 seconds.
uf250-04.cnf fulfilled No. of Restarts: 1792 No. of Flips: 4395 time to process: 7 seconds.
uf250-04.cnf fulfilled No. of Restarts: 3426 No. of Flips: 4702 time to process: 13 seconds.
uf250-04.cnf fulfilled No. of Restarts: 438 No. of Flips: 3671 time to process: 1 seconds.
uf250-04.cnf fulfilled No. of Restarts: 871 No. of Flips: 3870 time to process: 3 seconds.
uf250-04.cnf fulfilled No. of Restarts: 964 No. of Flips: 4323 time to process: 3 seconds.
uf250-04.cnf , deadline. Restarts: 7674
uf250-04.cnf fulfilled No. of Restarts: 2468 No. of Flips: 3052 time to process: 9 seconds.
uf250-04.cnf fulfilled No. of Restarts: 2548 No. of Flips: 2436 time to process: 9 seconds.
uf250-04.cnf fulfilled No. of Restarts: 7357 No. of Flips: 3691 time to process: 28 seconds.
uf250-04.cnf fulfilled No. of Restarts: 3645 No. of Flips: 3627 time to process: 14 seconds.
uf250-04.cnf fulfilled No. of Restarts: 6016 No. of Flips: 4529 time to process: 23 seconds.
uf250-04.cnf fulfilled No. of Restarts: 5225 No. of Flips: 3172 time to process: 20 seconds.
uf250-04.cnf , deadline. Restarts: 7674
uf250-04.cnf fulfilled No. of Restarts: 2753 No. of Flips: 3476 time to process: 10 seconds.
uf250-04.cnf fulfilled No. of Restarts: 4194 No. of Flips: 4390 time to process: 16 seconds.
uf250-04.cnf fulfilled No. of Restarts: 4704 No. of Flips: 2712 time to process: 18 seconds.
uf250-04.cnf fulfilled No. of Restarts: 243 No. of Flips: 2931 time to process: 1 seconds.
uf250-04.cnf fulfilled No. of Restarts: 4660 No. of Flips: 4198 time to process: 17 seconds.
uf250-04.cnf fulfilled No. of Restarts: 793 No. of Flips: 1935 time to process: 3 seconds.
uf250-04.cnf fulfilled No. of Restarts: 4461 No. of Flips: 2201 time to process: 17 seconds.
uf250-04.cnf , deadline. Restarts: 7674
uf250-04.cnf fulfilled No. of Restarts: 5758 No. of Flips: 4758 time to process: 22 seconds.
uf250-04.cnf , deadline. Restarts: 7674
uf250-04.cnf fulfilled No. of Restarts: 2520 No. of Flips: 4014 time to process: 9 seconds.
uf250-04.cnf fulfilled No. of Restarts: 3060 No. of Flips: 780 time to process: 12 seconds.
uf250-04.cnf fulfilled No. of Restarts: 1543 No. of Flips: 4205 time to process: 5 seconds.
uf250-04.cnf fulfilled No. of Restarts: 1684 No. of Flips: 3120 time to process: 6 seconds.
uf250-04.cnf fulfilled No. of Restarts: 2693 No. of Flips: 2528 time to process: 10 seconds.
uf250-04.cnf , deadline. Restarts: 7674
uf250-04.cnf fulfilled No. of Restarts: 2483 No. of Flips: 3211 time to process: 9 seconds.
uf250-04.cnf fulfilled No. of Restarts: 893 No. of Flips: 4819 time to process: 3 seconds.
uf250-04.cnf fulfilled No. of Restarts: 2381 No. of Flips: 3205 time to process: 9 seconds.
uf250-04.cnf fulfilled No. of Restarts: 2950 No. of Flips: 4410 time to process: 11 seconds.
uf250-04.cnf fulfilled No. of Restarts: 4213 No. of Flips: 2624 time to process: 16 seconds.
uf250-04.cnf fulfilled No. of Restarts: 259 No. of Flips: 1820 time to process: 1 seconds.
uf250-04.cnf fulfilled No. of Restarts: 5668 No. of Flips: 3172 time to process: 22 seconds.
uf250-04.cnf fulfilled No. of Restarts: 6102 No. of Flips: 2121 time to process: 23 seconds.
uf250-04.cnf fulfilled No. of Restarts: 4015 No. of Flips: 3330 time to process: 15 seconds.
uf250-04.cnf fulfilled No. of Restarts: 3084 No. of Flips: 2827 time to process: 12 seconds.
uf250-04.cnf fulfilled No. of Restarts: 6320 No. of Flips: 1497 time to process: 24 seconds.
uf250-04.cnf fulfilled No. of Restarts: 634 No. of Flips: 4336 time to process: 2 seconds.
uf250-04.cnf fulfilled No. of Restarts: 2668 No. of Flips: 4676 time to process: 10 seconds.
uf250-04.cnf fulfilled No. of Restarts: 4791 No. of Flips: 4280 time to process: 18 seconds.
uf250-04.cnf fulfilled No. of Restarts: 118 No. of Flips: 4282 time to process: 0 seconds.
uf250-04.cnf fulfilled No. of Restarts: 4455 No. of Flips: 4556 time to process: 17 seconds.
uf250-04.cnf fulfilled No. of Restarts: 1448 No. of Flips: 2438 time to process: 5 seconds.
uf250-04.cnf fulfilled No. of Restarts: 7199 No. of Flips: 1461 time to process: 27 seconds.
uf250-04.cnf fulfilled No. of Restarts: 6650 No. of Flips: 731 time to process: 25 seconds.
uf250-04.cnf fulfilled No. of Restarts: 790 No. of Flips: 3686 time to process: 3 seconds.
uf250-04.cnf fulfilled No. of Restarts: 1247 No. of Flips: 3364 time to process: 5 seconds.
uf250-04.cnf fulfilled No. of Restarts: 1388 No. of Flips: 2821 time to process: 5 seconds.
uf250-04.cnf fulfilled No. of Restarts: 267 No. of Flips: 1059 time to process: 1 seconds.
uf250-04.cnf fulfilled No. of Restarts: 372 No. of Flips: 3152 time to process: 1 seconds.
uf250-04.cnf fulfilled No. of Restarts: 489 No. of Flips: 3508 time to process: 1 seconds.
uf250-04.cnf , deadline. Restarts: 7674
uf250-04.cnf , deadline. Restarts: 7674
uf250-04.cnf fulfilled No. of Restarts: 3141 No. of Flips: 1054 time to process: 12 seconds.
uf250-04.cnf fulfilled No. of Restarts: 6683 No. of Flips: 3525 time to process: 26 seconds.
uf250-04.cnf , deadline. Restarts: 7674
uf250-04.cnf fulfilled No. of Restarts: 4871 No. of Flips: 2104 time to process: 18 seconds.
uf250-04.cnf fulfilled No. of Restarts: 3383 No. of Flips: 2726 time to process: 13 seconds.
uf250-04.cnf fulfilled No. of Restarts: 1013 No. of Flips: 1552 time to process: 3 seconds.
uf250-04.cnf fulfilled No. of Restarts: 2969 No. of Flips: 2945 time to process: 11 seconds.
uf250-04.cnf fulfilled No. of Restarts: 4 No. of Flips: 3431 time to process: 0 seconds.
uf250-04.cnf fulfilled No. of Restarts: 2792 No. of Flips: 2486 time to process: 10 seconds.
uf250-04.cnf fulfilled No. of Restarts: 6968 No. of Flips: 3049 time to process: 27 seconds.
uf250-04.cnf fulfilled No. of Restarts: 2813 No. of Flips: 1913 time to process: 10 seconds.
uf250-04.cnf fulfilled No. of Restarts: 2058 No. of Flips: 3907 time to process: 8 seconds.
uf250-04.cnf fulfilled No. of Restarts: 1167 No. of Flips: 694 time to process: 4 seconds.
uf250-04.cnf fulfilled No. of Restarts: 2761 No. of Flips: 1350 time to process: 10 seconds.
uf250-04.cnf fulfilled No. of Restarts: 3094 No. of Flips: 1828 time to process: 12 seconds.
uf250-04.cnf , deadline. Restarts: 7674
uf250-04.cnf fulfilled No. of Restarts: 3481 No. of Flips: 1696 time to process: 13 seconds.
uf250-04.cnf fulfilled No. of Restarts: 7394 No. of Flips: 2443 time to process: 28 seconds.
uf250-04.cnf fulfilled No. of Restarts: 3491 No. of Flips: 4955 time to process: 13 seconds.
uf250-04.cnf fulfilled No. of Restarts: 5872 No. of Flips: 4555 time to process: 22 seconds.
uf250-04.cnf fulfilled No. of Restarts: 2762 No. of Flips: 2448 time to process: 10 seconds.
uf250-04.cnf fulfilled No. of Restarts: 6107 No. of Flips: 4755 time to process: 23 seconds.
uf250-04.cnf fulfilled No. of Restarts: 1391 No. of Flips: 4250 time to process: 5 seconds.
uf250-04.cnf fulfilled No. of Restarts: 1273 No. of Flips: 3085 time to process: 4 seconds.
uf250-04.cnf fulfilled No. of Restarts: 1952 No. of Flips: 966 time to process: 7 seconds.
uf250-04.cnf fulfilled No. of Restarts: 1717 No. of Flips: 1332 time to process: 6 seconds.
uf250-04.cnf fulfilled No. of Restarts: 5725 No. of Flips: 4150 time to process: 22 seconds.
uf250-04.cnf fulfilled No. of Restarts: 1378 No. of Flips: 4928 time to process: 5 seconds.
uf250-04.cnf fulfilled No. of Restarts: 2013 No. of Flips: 2190 time to process: 7 seconds.
uf250-04.cnf fulfilled No. of Restarts: 282 No. of Flips: 3206 time to process: 1 seconds.
uf250-04.cnf fulfilled No. of Restarts: 5268 No. of Flips: 1876 time to process: 20 seconds.
uf250-04.cnf fulfilled No. of Restarts: 1235 No. of Flips: 3603 time to process: 4 seconds.
uf250-04.cnf fulfilled No. of Restarts: 124 No. of Flips: 1874 time to process: 0 seconds.
uf250-04.cnf fulfilled No. of Restarts: 3349 No. of Flips: 1358 time to process: 12 seconds.
uf250-04.cnf fulfilled No. of Restarts: 1553 No. of Flips: 4631 time to process: 6 seconds.
uf250-04.cnf fulfilled No. of Restarts: 4163 No. of Flips: 3601 time to process: 16 seconds.
uf250-04.cnf fulfilled No. of Restarts: 981 No. of Flips: 2218 time to process: 3 seconds.
uf250-04.cnf fulfilled No. of Restarts: 1882 No. of Flips: 4871 time to process: 7 seconds.
uf250-04.cnf fulfilled No. of Restarts: 3406 No. of Flips: 4605 time to process: 13 seconds.
uf250-04.cnf fulfilled No. of Restarts: 9 No. of Flips: 2903 time to process: 0 seconds.
uf250-04.cnf , deadline. Restarts: 7674
uf250-04.cnf fulfilled No. of Restarts: 625 No. of Flips: 3546 time to process: 2 seconds.
uf250-04.cnf fulfilled No. of Restarts: 1982 No. of Flips: 4455 time to process: 7 seconds.
uf250-04.cnf fulfilled No. of Restarts: 1815 No. of Flips: 3315 time to process: 7 seconds.
uf250-04.cnf fulfilled No. of Restarts: 666 No. of Flips: 4737 time to process: 2 seconds.
uf250-04.cnf fulfilled No. of Restarts: 1494 No. of Flips: 1550 time to process: 5 seconds.
uf250-04.cnf fulfilled No. of Restarts: 2080 No. of Flips: 2611 time to process: 8 seconds.
uf250-04.cnf fulfilled No. of Restarts: 581 No. of Flips: 3462 time to process: 2 seconds.
uf250-04.cnf fulfilled No. of Restarts: 4425 No. of Flips: 4861 time to process: 17 seconds.
uf250-04.cnf fulfilled No. of Restarts: 2230 No. of Flips: 4163 time to process: 8 seconds.
uf250-04.cnf fulfilled No. of Restarts: 3410 No. of Flips: 1009 time to process: 13 seconds.
uf250-04.cnf fulfilled No. of Restarts: 2504 No. of Flips: 1794 time to process: 9 seconds.
uf250-04.cnf fulfilled No. of Restarts: 2127 No. of Flips: 1829 time to process: 8 seconds.
uf250-04.cnf fulfilled No. of Restarts: 1614 No. of Flips: 2163 time to process: 6 seconds.
uf250-04.cnf fulfilled No. of Restarts: 139 No. of Flips: 4499 time to process: 0 seconds.
uf250-04.cnf , deadline. Restarts: 7674
uf250-04.cnf , deadline. Restarts: 7674
uf250-04.cnf fulfilled No. of Restarts: 3785 No. of Flips: 1389 time to process: 14 seconds.
uf250-04.cnf fulfilled No. of Restarts: 1897 No. of Flips: 1639 time to process: 7 seconds.
uf250-04.cnf fulfilled No. of Restarts: 1749 No. of Flips: 2061 time to process: 6 seconds.
uf250-04.cnf fulfilled No. of Restarts: 3277 No. of Flips: 2643 time to process: 13 seconds.
uf250-04.cnf fulfilled No. of Restarts: 663 No. of Flips: 1469 time to process: 2 seconds.
uf250-04.cnf fulfilled No. of Restarts: 641 No. of Flips: 1199 time to process: 2 seconds.
uf250-04.cnf fulfilled No. of Restarts: 1841 No. of Flips: 3884 time to process: 7 seconds.
uf250-04.cnf , deadline. Restarts: 7674
uf250-04.cnf fulfilled No. of Restarts: 3946 No. of Flips: 2791 time to process: 15 seconds.
uf250-04.cnf fulfilled No. of Restarts: 3457 No. of Flips: 1541 time to process: 13 seconds.
uf250-04.cnf fulfilled No. of Restarts: 2801 No. of Flips: 4946 time to process: 10 seconds.
uf250-04.cnf fulfilled No. of Restarts: 2090 No. of Flips: 1299 time to process: 8 seconds.
uf250-04.cnf fulfilled No. of Restarts: 1040 No. of Flips: 3511 time to process: 4 seconds.
uf250-04.cnf fulfilled No. of Restarts: 4642 No. of Flips: 2665 time to process: 17 seconds.
uf250-04.cnf fulfilled No. of Restarts: 1748 No. of Flips: 973 time to process: 6 seconds.
uf250-04.cnf fulfilled No. of Restarts: 4685 No. of Flips: 1685 time to process: 18 seconds.
uf250-04.cnf fulfilled No. of Restarts: 180 No. of Flips: 2404 time to process: 0 seconds.
uf250-04.cnf fulfilled No. of Restarts: 1719 No. of Flips: 3762 time to process: 6 seconds.
uf250-04.cnf fulfilled No. of Restarts: 3378 No. of Flips: 3695 time to process: 13 seconds.
uf250-04.cnf fulfilled No. of Restarts: 1884 No. of Flips: 3645 time to process: 7 seconds.
uf250-04.cnf fulfilled No. of Restarts: 2970 No. of Flips: 2153 time to process: 11 seconds.
uf250-04.cnf fulfilled No. of Restarts: 2467 No. of Flips: 2276 time to process: 9 seconds.
uf250-04.cnf fulfilled No. of Restarts: 734 No. of Flips: 4100 time to process: 2 seconds.
uf250-04.cnf , deadline. Restarts: 7674
uf250-04.cnf fulfilled No. of Restarts: 3020 No. of Flips: 1660 time to process: 11 seconds.
uf250-04.cnf fulfilled No. of Restarts: 7263 No. of Flips: 4223 time to process: 28 seconds.
uf250-04.cnf fulfilled No. of Restarts: 3025 No. of Flips: 1267 time to process: 11 seconds.
uf250-04.cnf , deadline. Restarts: 7674
uf250-04.cnf fulfilled No. of Restarts: 4593 No. of Flips: 2600 time to process: 17 seconds.
uf250-04.cnf fulfilled No. of Restarts: 1668 No. of Flips: 2408 time to process: 6 seconds.
uf250-04.cnf fulfilled No. of Restarts: 3859 No. of Flips: 2958 time to process: 14 seconds.
uf250-04.cnf fulfilled No. of Restarts: 2952 No. of Flips: 2741 time to process: 11 seconds.
uf250-04.cnf fulfilled No. of Restarts: 1943 No. of Flips: 4940 time to process: 7 seconds.
uf250-04.cnf fulfilled No. of Restarts: 4256 No. of Flips: 3059 time to process: 16 seconds.
uf250-04.cnf fulfilled No. of Restarts: 1879 No. of Flips: 4240 time to process: 7 seconds.
uf250-04.cnf fulfilled No. of Restarts: 989 No. of Flips: 1275 time to process: 3 seconds.
uf250-04.cnf fulfilled No. of Restarts: 714 No. of Flips: 4215 time to process: 2 seconds.
uf250-04.cnf fulfilled No. of Restarts: 2049 No. of Flips: 4687 time to process: 7 seconds.
uf250-04.cnf , deadline. Restarts: 7674
uf250-04.cnf fulfilled No. of Restarts: 1059 No. of Flips: 2035 time to process: 4 seconds.
uf250-04.cnf fulfilled No. of Restarts: 4877 No. of Flips: 1953 time to process: 19 seconds.
uf250-04.cnf fulfilled No. of Restarts: 5801 No. of Flips: 1941 time to process: 22 seconds.
uf250-04.cnf fulfilled No. of Restarts: 6089 No. of Flips: 2423 time to process: 23 seconds.
uf250-04.cnf fulfilled No. of Restarts: 1202 No. of Flips: 3227 time to process: 4 seconds.
uf250-04.cnf fulfilled No. of Restarts: 3064 No. of Flips: 2635 time to process: 12 seconds.
uf250-04.cnf fulfilled No. of Restarts: 5446 No. of Flips: 2583 time to process: 21 seconds.
uf250-04.cnf fulfilled No. of Restarts: 1557 No. of Flips: 790 time to process: 6 seconds.
uf250-04.cnf fulfilled No. of Restarts: 2854 No. of Flips: 4734 time to process: 11 seconds.
uf250-04.cnf , deadline. Restarts: 7674
uf250-04.cnf fulfilled No. of Restarts: 1425 No. of Flips: 3376 time to process: 5 seconds.
uf250-04.cnf fulfilled No. of Restarts: 399 No. of Flips: 3278 time to process: 1 seconds.
uf250-04.cnf fulfilled No. of Restarts: 1550 No. of Flips: 4495 time to process: 6 seconds.
uf250-04.cnf fulfilled No. of Restarts: 2141 No. of Flips: 4812 time to process: 8 seconds.
uf250-04.cnf fulfilled No. of Restarts: 1029 No. of Flips: 2187 time to process: 4 seconds.
uf250-04.cnf fulfilled No. of Restarts: 649 No. of Flips: 3385 time to process: 2 seconds.
uf250-04.cnf fulfilled No. of Restarts: 1770 No. of Flips: 2195 time to process: 6 seconds.
uf250-04.cnf fulfilled No. of Restarts: 782 No. of Flips: 2436 time to process: 3 seconds.
uf250-04.cnf fulfilled No. of Restarts: 1227 No. of Flips: 1071 time to process: 5 seconds.
uf250-04.cnf fulfilled No. of Restarts: 422 No. of Flips: 2515 time to process: 1 seconds.
uf250-04.cnf fulfilled No. of Restarts: 2045 No. of Flips: 2035 time to process: 8 seconds.
uf250-04.cnf fulfilled No. of Restarts: 115 No. of Flips: 3155 time to process: 0 seconds.
uf250-04.cnf fulfilled No. of Restarts: 44 No. of Flips: 4300 time to process: 0 seconds.
uf250-04.cnf fulfilled No. of Restarts: 1643 No. of Flips: 3364 time to process: 6 seconds.
uf250-04.cnf fulfilled No. of Restarts: 1280 No. of Flips: 4936 time to process: 5 seconds.
uf250-04.cnf fulfilled No. of Restarts: 1373 No. of Flips: 4247 time to process: 5 seconds.
uf250-04.cnf fulfilled No. of Restarts: 2387 No. of Flips: 1682 time to process: 9 seconds.
uf250-04.cnf , deadline. Restarts: 7674
uf250-04.cnf fulfilled No. of Restarts: 689 No. of Flips: 2138 time to process: 2 seconds.
uf250-04.cnf fulfilled No. of Restarts: 5722 No. of Flips: 4465 time to process: 21 seconds.
uf250-04.cnf fulfilled No. of Restarts: 4560 No. of Flips: 2380 time to process: 17 seconds.
uf250-04.cnf fulfilled No. of Restarts: 3393 No. of Flips: 3610 time to process: 13 seconds.
uf250-04.cnf fulfilled No. of Restarts: 2445 No. of Flips: 2378 time to process: 9 seconds.
uf250-04.cnf fulfilled No. of Restarts: 4684 No. of Flips: 812 time to process: 18 seconds.
uf250-04.cnf fulfilled No. of Restarts: 4686 No. of Flips: 2516 time to process: 18 seconds.
uf250-04.cnf fulfilled No. of Restarts: 350 No. of Flips: 3761 time to process: 1 seconds.
uf250-04.cnf fulfilled No. of Restarts: 3383 No. of Flips: 2913 time to process: 12 seconds.
uf250-04.cnf fulfilled No. of Restarts: 3873 No. of Flips: 2417 time to process: 14 seconds.
uf250-04.cnf fulfilled No. of Restarts: 1710 No. of Flips: 3129 time to process: 6 seconds.
uf250-04.cnf , deadline. Restarts: 7674
uf250-04.cnf fulfilled No. of Restarts: 2149 No. of Flips: 3546 time to process: 8 seconds.
uf250-04.cnf fulfilled No. of Restarts: 963 No. of Flips: 3156 time to process: 3 seconds.
uf250-04.cnf fulfilled No. of Restarts: 581 No. of Flips: 2643 time to process: 2 seconds.
uf250-04.cnf fulfilled No. of Restarts: 123 No. of Flips: 3204 time to process: 0 seconds.
uf250-04.cnf , deadline. Restarts: 7674
uf250-04.cnf fulfilled No. of Restarts: 793 No. of Flips: 1444 time to process: 3 seconds.
uf250-04.cnf fulfilled No. of Restarts: 3361 No. of Flips: 3267 time to process: 13 seconds.
uf250-04.cnf fulfilled No. of Restarts: 2247 No. of Flips: 1885 time to process: 8 seconds.
uf250-04.cnf fulfilled No. of Restarts: 6025 No. of Flips: 4304 time to process: 23 seconds.
uf250-04.cnf , deadline. Restarts: 7674
uf250-04.cnf fulfilled No. of Restarts: 4985 No. of Flips: 3825 time to process: 19 seconds.
uf250-04.cnf fulfilled No. of Restarts: 2294 No. of Flips: 3179 time to process: 8 seconds.
uf250-04.cnf fulfilled No. of Restarts: 1407 No. of Flips: 3491 time to process: 5 seconds.
uf250-04.cnf fulfilled No. of Restarts: 1459 No. of Flips: 4365 time to process: 5 seconds.
uf250-04.cnf fulfilled No. of Restarts: 2884 No. of Flips: 818 time to process: 11 seconds.
uf250-04.cnf fulfilled No. of Restarts: 1632 No. of Flips: 1924 time to process: 6 seconds.
uf250-04.cnf fulfilled No. of Restarts: 4905 No. of Flips: 4895 time to process: 19 seconds.
uf250-04.cnf fulfilled No. of Restarts: 1796 No. of Flips: 1571 time to process: 7 seconds.
uf250-04.cnf fulfilled No. of Restarts: 1648 No. of Flips: 4555 time to process: 6 seconds.
uf250-04.cnf fulfilled No. of Restarts: 2989 No. of Flips: 3729 time to process: 11 seconds.
uf250-04.cnf fulfilled No. of Restarts: 1745 No. of Flips: 2752 time to process: 6 seconds.
uf250-04.cnf fulfilled No. of Restarts: 4224 No. of Flips: 4573 time to process: 16 seconds.
uf250-04.cnf fulfilled No. of Restarts: 673 No. of Flips: 1632 time to process: 2 seconds.
uf250-04.cnf fulfilled No. of Restarts: 51 No. of Flips: 1945 time to process: 0 seconds.
uf250-04.cnf fulfilled No. of Restarts: 2791 No. of Flips: 2562 time to process: 10 seconds.
uf250-04.cnf fulfilled No. of Restarts: 4812 No. of Flips: 2725 time to process: 18 seconds.
uf250-04.cnf fulfilled No. of Restarts: 2468 No. of Flips: 4991 time to process: 9 seconds.
uf250-04.cnf fulfilled No. of Restarts: 708 No. of Flips: 4525 time to process: 2 seconds.
uf250-04.cnf fulfilled No. of Restarts: 3577 No. of Flips: 2705 time to process: 13 seconds.
uf250-04.cnf fulfilled No. of Restarts: 995 No. of Flips: 1775 time to process: 3 seconds.
uf250-04.cnf , deadline. Restarts: 7674
uf250-04.cnf fulfilled No. of Restarts: 2497 No. of Flips: 3427 time to process: 9 seconds.
uf250-04.cnf fulfilled No. of Restarts: 6857 No. of Flips: 2713 time to process: 26 seconds.
uf250-04.cnf fulfilled No. of Restarts: 3940 No. of Flips: 1659 time to process: 15 seconds.
uf250-04.cnf fulfilled No. of Restarts: 2723 No. of Flips: 2609 time to process: 10 seconds.
uf250-04.cnf fulfilled No. of Restarts: 5155 No. of Flips: 3746 time to process: 20 seconds.
uf250-04.cnf fulfilled No. of Restarts: 467 No. of Flips: 1607 time to process: 1 seconds.
uf250-04.cnf fulfilled No. of Restarts: 5964 No. of Flips: 1443 time to process: 22 seconds.
uf250-04.cnf fulfilled No. of Restarts: 990 No. of Flips: 4703 time to process: 4 seconds.
uf250-04.cnf fulfilled No. of Restarts: 392 No. of Flips: 2205 time to process: 1 seconds.
uf250-04.cnf fulfilled No. of Restarts: 3613 No. of Flips: 4369 time to process: 14 seconds.
uf250-04.cnf fulfilled No. of Restarts: 962 No. of Flips: 2551 time to process: 3 seconds.
uf250-04.cnf fulfilled No. of Restarts: 3793 No. of Flips: 4812 time to process: 14 seconds.
uf250-04.cnf fulfilled No. of Restarts: 4571 No. of Flips: 4156 time to process: 17 seconds.
uf250-04.cnf fulfilled No. of Restarts: 422 No. of Flips: 4727 time to process: 1 seconds.
uf250-04.cnf fulfilled No. of Restarts: 2452 No. of Flips: 2057 time to process: 9 seconds.
uf250-04.cnf fulfilled No. of Restarts: 1225 No. of Flips: 1633 time to process: 4 seconds.
uf250-04.cnf fulfilled No. of Restarts: 1562 No. of Flips: 3781 time to process: 6 seconds.
uf250-04.cnf , deadline. Restarts: 7674
uf250-04.cnf fulfilled No. of Restarts: 440 No. of Flips: 2922 time to process: 1 seconds.
uf250-04.cnf fulfilled No. of Restarts: 7292 No. of Flips: 1739 time to process: 27 seconds.
uf250-04.cnf fulfilled No. of Restarts: 2885 No. of Flips: 2131 time to process: 11 seconds.
uf250-04.cnf fulfilled No. of Restarts: 5489 No. of Flips: 2635 time to process: 20 seconds.
uf250-04.cnf fulfilled No. of Restarts: 6194 No. of Flips: 2317 time to process: 24 seconds.
uf250-04.cnf fulfilled No. of Restarts: 145 No. of Flips: 3909 time to process: 0 seconds.
uf250-04.cnf fulfilled No. of Restarts: 1406 No. of Flips: 3955 time to process: 5 seconds.
uf250-04.cnf fulfilled No. of Restarts: 3189 No. of Flips: 4254 time to process: 12 seconds.
uf250-04.cnf fulfilled No. of Restarts: 7521 No. of Flips: 4635 time to process: 29 seconds.
uf250-04.cnf , deadline. Restarts: 7674
uf250-04.cnf fulfilled No. of Restarts: 1026 No. of Flips: 1384 time to process: 4 seconds.
uf250-04.cnf fulfilled No. of Restarts: 2757 No. of Flips: 1889 time to process: 10 seconds.
uf250-04.cnf fulfilled No. of Restarts: 2051 No. of Flips: 1507 time to process: 7 seconds.
uf250-04.cnf fulfilled No. of Restarts: 2682 No. of Flips: 2566 time to process: 10 seconds.
uf250-04.cnf , deadline. Restarts: 7674
uf250-04.cnf fulfilled No. of Restarts: 229 No. of Flips: 4172 time to process: 0 seconds.
uf250-04.cnf fulfilled No. of Restarts: 1935 No. of Flips: 4137 time to process: 7 seconds.
uf250-04.cnf fulfilled No. of Restarts: 1576 No. of Flips: 4100 time to process: 6 seconds.
uf250-04.cnf , deadline. Restarts: 7674
uf250-04.cnf fulfilled No. of Restarts: 2349 No. of Flips: 1796 time to process: 9 seconds.
uf250-04.cnf fulfilled No. of Restarts: 2485 No. of Flips: 3551 time to process: 9 seconds.
uf250-04.cnf fulfilled No. of Restarts: 264 No. of Flips: 4029 time to process: 1 seconds.
uf250-04.cnf fulfilled No. of Restarts: 5779 No. of Flips: 4728 time to process: 22 seconds.
uf250-04.cnf fulfilled No. of Restarts: 3329 No. of Flips: 3461 time to process: 13 seconds.
uf250-04.cnf fulfilled No. of Restarts: 4918 No. of Flips: 1174 time to process: 18 seconds.
uf250-04.cnf fulfilled No. of Restarts: 1050 No. of Flips: 2670 time to process: 4 seconds.
uf250-04.cnf fulfilled No. of Restarts: 459 No. of Flips: 4312 time to process: 1 seconds.
uf250-04.cnf fulfilled No. of Restarts: 102 No. of Flips: 3274 time to process: 0 seconds.
uf250-04.cnf fulfilled No. of Restarts: 7217 No. of Flips: 2969 time to process: 28 seconds.
uf250-04.cnf fulfilled No. of Restarts: 274 No. of Flips: 2413 time to process: 1 seconds.
uf250-04.cnf fulfilled No. of Restarts: 1782 No. of Flips: 1617 time to process: 7 seconds.
uf250-04.cnf fulfilled No. of Restarts: 2543 No. of Flips: 3512 time to process: 9 seconds.
uf250-04.cnf fulfilled No. of Restarts: 4595 No. of Flips: 2340 time to process: 18 seconds.
uf250-04.cnf fulfilled No. of Restarts: 5701 No. of Flips: 3171 time to process: 21 seconds.
uf250-04.cnf fulfilled No. of Restarts: 3447 No. of Flips: 983 time to process: 13 seconds.
uf250-04.cnf fulfilled No. of Restarts: 397 No. of Flips: 735 time to process: 1 seconds.
uf250-04.cnf fulfilled No. of Restarts: 2509 No. of Flips: 2822 time to process: 9 seconds.
uf250-04.cnf fulfilled No. of Restarts: 1258 No. of Flips: 4099 time to process: 4 seconds.
uf250-04.cnf , deadline. Restarts: 7674
uf250-04.cnf fulfilled No. of Restarts: 665 No. of Flips: 1815 time to process: 2 seconds.
uf250-04.cnf fulfilled No. of Restarts: 2473 No. of Flips: 4727 time to process: 9 seconds.
uf250-04.cnf fulfilled No. of Restarts: 1949 No. of Flips: 2925 time to process: 7 seconds.
uf250-04.cnf fulfilled No. of Restarts: 763 No. of Flips: 1748 time to process: 3 seconds.
uf250-04.cnf fulfilled No. of Restarts: 407 No. of Flips: 1652 time to process: 1 seconds.
uf250-04.cnf fulfilled No. of Restarts: 1232 No. of Flips: 4713 time to process: 4 seconds.
uf250-04.cnf fulfilled No. of Restarts: 1259 No. of Flips: 1967 time to process: 4 seconds.
uf250-04.cnf fulfilled No. of Restarts: 7459 No. of Flips: 1421 time to process: 29 seconds.
uf250-04.cnf fulfilled No. of Restarts: 2014 No. of Flips: 2655 time to process: 7 seconds.
uf250-04.cnf fulfilled No. of Restarts: 4427 No. of Flips: 2964 time to process: 16 seconds.
uf250-04.cnf fulfilled No. of Restarts: 7296 No. of Flips: 3790 time to process: 28 seconds.
uf250-04.cnf fulfilled No. of Restarts: 4517 No. of Flips: 4050 time to process: 17 seconds.
uf250-04.cnf fulfilled No. of Restarts: 1312 No. of Flips: 4748 time to process: 5 seconds.
uf250-04.cnf fulfilled No. of Restarts: 97 No. of Flips: 2366 time to process: 0 seconds.
uf250-04.cnf fulfilled No. of Restarts: 47 No. of Flips: 1296 time to process: 0 seconds.
uf250-04.cnf fulfilled No. of Restarts: 1440 No. of Flips: 3907 time to process: 5 seconds.
uf250-04.cnf fulfilled No. of Restarts: 1495 No. of Flips: 3005 time to process: 5 seconds.
uf250-04.cnf fulfilled No. of Restarts: 6770 No. of Flips: 2609 time to process: 25 seconds.
uf250-04.cnf fulfilled No. of Restarts: 24 No. of Flips: 2383 time to process: 0 seconds.
uf250-04.cnf fulfilled No. of Restarts: 1010 No. of Flips: 3833 time to process: 4 seconds.
uf250-04.cnf fulfilled No. of Restarts: 376 No. of Flips: 3852 time to process: 1 seconds.
uf250-04.cnf fulfilled No. of Restarts: 3125 No. of Flips: 2523 time to process: 12 seconds.
uf250-04.cnf fulfilled No. of Restarts: 808 No. of Flips: 4644 time to process: 3 seconds.
uf250-04.cnf fulfilled No. of Restarts: 7128 No. of Flips: 1318 time to process: 27 seconds.
uf250-04.cnf fulfilled No. of Restarts: 4123 No. of Flips: 1651 time to process: 16 seconds.
uf250-04.cnf fulfilled No. of Restarts: 4498 No. of Flips: 3067 time to process: 17 seconds.
uf250-04.cnf fulfilled No. of Restarts: 1343 No. of Flips: 1976 time to process: 5 seconds.
uf250-04.cnf fulfilled No. of Restarts: 7333 No. of Flips: 1940 time to process: 28 seconds.
uf250-04.cnf fulfilled No. of Restarts: 3539 No. of Flips: 2033 time to process: 13 seconds.
uf250-04.cnf fulfilled No. of Restarts: 80 No. of Flips: 2778 time to process: 0 seconds.
uf250-04.cnf fulfilled No. of Restarts: 2364 No. of Flips: 2418 time to process: 9 seconds.
uf250-04.cnf , deadline. Restarts: 7674
uf250-04.cnf fulfilled No. of Restarts: 2581 No. of Flips: 2776 time to process: 10 seconds.
uf250-04.cnf fulfilled No. of Restarts: 2190 No. of Flips: 1648 time to process: 8 seconds.
uf250-04.cnf fulfilled No. of Restarts: 4714 No. of Flips: 2741 time to process: 18 seconds.
uf250-04.cnf , deadline. Restarts: 7674
uf250-04.cnf fulfilled No. of Restarts: 3858 No. of Flips: 1726 time to process: 14 seconds.
uf250-04.cnf fulfilled No. of Restarts: 3237 No. of Flips: 3292 time to process: 12 seconds.
uf250-04.cnf fulfilled No. of Restarts: 5670 No. of Flips: 1201 time to process: 21 seconds.
uf250-04.cnf fulfilled No. of Restarts: 1434 No. of Flips: 3344 time to process: 5 seconds.
uf250-04.cnf fulfilled No. of Restarts: 4466 No. of Flips: 4758 time to process: 17 seconds.
uf250-04.cnf fulfilled No. of Restarts: 1354 No. of Flips: 2427 time to process: 5 seconds.
uf250-04.cnf , deadline. Restarts: 7674
uf250-04.cnf fulfilled No. of Restarts: 4255 No. of Flips: 4466 time to process: 16 seconds.
uf250-04.cnf fulfilled No. of Restarts: 4340 No. of Flips: 1653 time to process: 17 seconds.
uf250-04.cnf fulfilled No. of Restarts: 3209 No. of Flips: 2598 time to process: 12 seconds.
uf250-04.cnf fulfilled No. of Restarts: 794 No. of Flips: 4385 time to process: 3 seconds.
uf250-04.cnf fulfilled No. of Restarts: 1103 No. of Flips: 910 time to process: 4 seconds.
uf250-04.cnf fulfilled No. of Restarts: 1032 No. of Flips: 2798 time to process: 4 seconds.
uf250-04.cnf , deadline. Restarts: 7674
uf250-04.cnf fulfilled No. of Restarts: 151 No. of Flips: 2670 time to process: 0 seconds.
uf250-04.cnf fulfilled No. of Restarts: 3980 No. of Flips: 3366 time to process: 15 seconds.
uf250-04.cnf fulfilled No. of Restarts: 2625 No. of Flips: 1148 time to process: 10 seconds.
uf250-04.cnf fulfilled No. of Restarts: 2512 No. of Flips: 4090 time to process: 9 seconds.
uf250-04.cnf fulfilled No. of Restarts: 788 No. of Flips: 3858 time to process: 3 seconds.
uf250-04.cnf fulfilled No. of Restarts: 2781 No. of Flips: 2273 time to process: 10 seconds.
uf250-04.cnf fulfilled No. of Restarts: 4740 No. of Flips: 3277 time to process: 18 seconds.
uf250-04.cnf fulfilled No. of Restarts: 809 No. of Flips: 4239 time to process: 3 seconds.
uf250-04.cnf fulfilled No. of Restarts: 480 No. of Flips: 2057 time to process: 1 seconds.
uf250-04.cnf fulfilled No. of Restarts: 1496 No. of Flips: 2079 time to process: 5 seconds.
uf250-04.cnf fulfilled No. of Restarts: 7183 No. of Flips: 3136 time to process: 28 seconds.
uf250-04.cnf fulfilled No. of Restarts: 3507 No. of Flips: 3580 time to process: 13 seconds.
uf250-04.cnf fulfilled No. of Restarts: 702 No. of Flips: 1890 time to process: 2 seconds.
uf250-04.cnf fulfilled No. of Restarts: 4204 No. of Flips: 2913 time to process: 16 seconds.
uf250-04.cnf fulfilled No. of Restarts: 771 No. of Flips: 1538 time to process: 3 seconds.
uf250-04.cnf fulfilled No. of Restarts: 744 No. of Flips: 2118 time to process: 3 seconds.
uf250-04.cnf fulfilled No. of Restarts: 570 No. of Flips: 2594 time to process: 2 seconds.
uf250-04.cnf fulfilled No. of Restarts: 2924 No. of Flips: 3781 time to process: 11 seconds.
uf250-04.cnf fulfilled No. of Restarts: 2201 No. of Flips: 4802 time to process: 8 seconds.
uf250-04.cnf fulfilled No. of Restarts: 1167 No. of Flips: 1276 time to process: 4 seconds.
uf250-04.cnf fulfilled No. of Restarts: 2795 No. of Flips: 2589 time to process: 10 seconds.
uf250-04.cnf fulfilled No. of Restarts: 3739 No. of Flips: 3606 time to process: 14 seconds.
uf250-04.cnf , deadline. Restarts: 7674
uf250-04.cnf fulfilled No. of Restarts: 3233 No. of Flips: 2895 time to process: 12 seconds.
uf250-04.cnf fulfilled No. of Restarts: 4238 No. of Flips: 4151 time to process: 16 seconds.
uf250-04.cnf fulfilled No. of Restarts: 1079 No. of Flips: 4093 time to process: 4 seconds.
uf250-04.cnf , deadline. Restarts: 7674
uf250-04.cnf fulfilled No. of Restarts: 823 No. of Flips: 4019 time to process: 3 seconds.
uf250-04.cnf , deadline. Restarts: 7674
uf250-04.cnf fulfilled No. of Restarts: 5899 No. of Flips: 2710 time to process: 22 seconds.
uf250-04.cnf fulfilled No. of Restarts: 1007 No. of Flips: 1618 time to process: 4 seconds.
uf250-04.cnf fulfilled No. of Restarts: 1898 No. of Flips: 4362 time to process: 7 seconds.
uf250-04.cnf fulfilled No. of Restarts: 392 No. of Flips: 626 time to process: 1 seconds.
uf250-04.cnf fulfilled No. of Restarts: 6765 No. of Flips: 2181 time to process: 26 seconds.
uf250-04.cnf fulfilled No. of Restarts: 531 No. of Flips: 2222 time to process: 2 seconds.
uf250-04.cnf fulfilled No. of Restarts: 2536 No. of Flips: 3823 time to process: 9 seconds.
uf250-04.cnf fulfilled No. of Restarts: 5238 No. of Flips: 4881 time to process: 20 seconds.
uf250-04.cnf fulfilled No. of Restarts: 4695 No. of Flips: 1972 time to process: 18 seconds.
uf250-04.cnf fulfilled No. of Restarts: 956 No. of Flips: 4725 time to process: 3 seconds.
uf250-04.cnf fulfilled No. of Restarts: 586 No. of Flips: 889 time to process: 2 seconds.
uf250-04.cnf fulfilled No. of Restarts: 2251 No. of Flips: 3116 time to process: 8 seconds.
uf250-04.cnf fulfilled No. of Restarts: 4850 No. of Flips: 4119 time to process: 18 seconds.
uf250-04.cnf fulfilled No. of Restarts: 5760 No. of Flips: 1685 time to process: 22 seconds.
uf250-04.cnf fulfilled No. of Restarts: 576 No. of Flips: 1960 time to process: 2 seconds.
uf250-04.cnf fulfilled No. of Restarts: 3938 No. of Flips: 2795 time to process: 15 seconds.
uf250-04.cnf fulfilled No. of Restarts: 6494 No. of Flips: 4025 time to process: 24 seconds.
uf250-04.cnf , deadline. Restarts: 7674
uf250-04.cnf fulfilled No. of Restarts: 1317 No. of Flips: 3549 time to process: 5 seconds.
uf250-04.cnf fulfilled No. of Restarts: 3150 No. of Flips: 3974 time to process: 12 seconds.
uf250-04.cnf fulfilled No. of Restarts: 1393 No. of Flips: 2003 time to process: 5 seconds.
uf250-04.cnf fulfilled No. of Restarts: 4525 No. of Flips: 3917 time to process: 17 seconds.
uf250-04.cnf fulfilled No. of Restarts: 541 No. of Flips: 2397 time to process: 2 seconds.
uf250-04.cnf fulfilled No. of Restarts: 2498 No. of Flips: 2445 time to process: 9 seconds.
uf250-04.cnf fulfilled No. of Restarts: 1378 No. of Flips: 3668 time to process: 5 seconds.
uf250-04.cnf fulfilled No. of Restarts: 2665 No. of Flips: 1444 time to process: 10 seconds.
uf250-04.cnf fulfilled No. of Restarts: 38 No. of Flips: 948 time to process: 0 seconds.
uf250-04.cnf fulfilled No. of Restarts: 2662 No. of Flips: 4303 time to process: 10 seconds.
uf250-04.cnf fulfilled No. of Restarts: 251 No. of Flips: 1293 time to process: 1 seconds.
uf250-04.cnf fulfilled No. of Restarts: 2250 No. of Flips: 3598 time to process: 8 seconds.
uf250-04.cnf fulfilled No. of Restarts: 5402 No. of Flips: 2249 time to process: 21 seconds.
uf250-04.cnf fulfilled No. of Restarts: 1635 No. of Flips: 3379 time to process: 6 seconds.
uf250-04.cnf fulfilled No. of Restarts: 6890 No. of Flips: 3439 time to process: 26 seconds.
uf250-04.cnf fulfilled No. of Restarts: 1348 No. of Flips: 2254 time to process: 5 seconds.
uf250-04.cnf fulfilled No. of Restarts: 1364 No. of Flips: 2967 time to process: 5 seconds.
uf250-04.cnf fulfilled No. of Restarts: 3897 No. of Flips: 4338 time to process: 15 seconds.
uf250-04.cnf fulfilled No. of Restarts: 759 No. of Flips: 840 time to process: 2 seconds.
uf250-04.cnf fulfilled No. of Restarts: 200 No. of Flips: 1866 time to process: 0 seconds.
uf250-04.cnf fulfilled No. of Restarts: 3547 No. of Flips: 4791 time to process: 13 seconds.
uf250-04.cnf fulfilled No. of Restarts: 2145 No. of Flips: 3773 time to process: 8 seconds.
uf250-04.cnf fulfilled No. of Restarts: 5648 No. of Flips: 3454 time to process: 21 seconds.
uf250-04.cnf fulfilled No. of Restarts: 6665 No. of Flips: 3817 time to process: 25 seconds.
uf250-04.cnf fulfilled No. of Restarts: 7397 No. of Flips: 4027 time to process: 28 seconds.
uf250-04.cnf fulfilled No. of Restarts: 1181 No. of Flips: 4266 time to process: 4 seconds.
uf250-04.cnf fulfilled No. of Restarts: 1366 No. of Flips: 4827 time to process: 5 seconds.
uf250-04.cnf fulfilled No. of Restarts: 3145 No. of Flips: 1882 time to process: 12 seconds.
uf250-04.cnf fulfilled No. of Restarts: 466 No. of Flips: 4430 time to process: 1 seconds.
uf250-04.cnf fulfilled No. of Restarts: 4241 No. of Flips: 3828 time to process: 16 seconds.
uf250-04.cnf fulfilled No. of Restarts: 6265 No. of Flips: 1405 time to process: 24 seconds.
uf250-04.cnf fulfilled No. of Restarts: 400 No. of Flips: 3308 time to process: 1 seconds.
uf250-04.cnf fulfilled No. of Restarts: 3844 No. of Flips: 4364 time to process: 14 seconds.
uf250-04.cnf fulfilled No. of Restarts: 2423 No. of Flips: 4216 time to process: 9 seconds.
uf250-04.cnf , deadline. Restarts: 7674
uf250-04.cnf fulfilled No. of Restarts: 5009 No. of Flips: 1837 time to process: 19 seconds.
uf250-04.cnf fulfilled No. of Restarts: 1340 No. of Flips: 1841 time to process: 5 seconds.
uf250-04.cnf fulfilled No. of Restarts: 416 No. of Flips: 3877 time to process: 1 seconds.
uf250-04.cnf fulfilled No. of Restarts: 255 No. of Flips: 4818 time to process: 1 seconds.
uf250-04.cnf fulfilled No. of Restarts: 3439 No. of Flips: 3340 time to process: 13 seconds.
uf250-04.cnf fulfilled No. of Restarts: 1662 No. of Flips: 2092 time to process: 6 seconds.
uf250-04.cnf fulfilled No. of Restarts: 3305 No. of Flips: 1680 time to process: 12 seconds.
uf250-04.cnf fulfilled No. of Restarts: 6501 No. of Flips: 3542 time to process: 25 seconds.
uf250-04.cnf fulfilled No. of Restarts: 829 No. of Flips: 3385 time to process: 3 seconds.
uf250-04.cnf fulfilled No. of Restarts: 2635 No. of Flips: 2128 time to process: 10 seconds.
uf250-04.cnf fulfilled No. of Restarts: 44 No. of Flips: 4730 time to process: 0 seconds.
uf250-04.cnf fulfilled No. of Restarts: 1766 No. of Flips: 4391 time to process: 6 seconds.
uf250-04.cnf fulfilled No. of Restarts: 2448 No. of Flips: 4211 time to process: 9 seconds.
uf250-04.cnf fulfilled No. of Restarts: 4463 No. of Flips: 3433 time to process: 17 seconds.
uf250-04.cnf fulfilled No. of Restarts: 5236 No. of Flips: 782 time to process: 20 seconds.
uf250-04.cnf fulfilled No. of Restarts: 2398 No. of Flips: 2812 time to process: 9 seconds.
uf250-04.cnf fulfilled No. of Restarts: 826 No. of Flips: 4504 time to process: 3 seconds.
uf250-04.cnf fulfilled No. of Restarts: 3261 No. of Flips: 3471 time to process: 12 seconds.
uf250-04.cnf fulfilled No. of Restarts: 3427 No. of Flips: 1334 time to process: 13 seconds.
uf250-04.cnf fulfilled No. of Restarts: 2242 No. of Flips: 2026 time to process: 8 seconds.
uf250-04.cnf fulfilled No. of Restarts: 4092 No. of Flips: 4174 time to process: 16 seconds.
uf250-04.cnf fulfilled No. of Restarts: 2963 No. of Flips: 2620 time to process: 11 seconds.
uf250-04.cnf fulfilled No. of Restarts: 2116 No. of Flips: 2684 time to process: 8 seconds.
uf250-04.cnf fulfilled No. of Restarts: 4771 No. of Flips: 3808 time to process: 18 seconds.
uf250-04.cnf fulfilled No. of Restarts: 963 No. of Flips: 4085 time to process: 3 seconds.
uf250-04.cnf fulfilled No. of Restarts: 1684 No. of Flips: 3619 time to process: 6 seconds.
uf250-04.cnf fulfilled No. of Restarts: 577 No. of Flips: 2952 time to process: 2 seconds.
uf250-04.cnf , deadline. Restarts: 7674
uf250-04.cnf fulfilled No. of Restarts: 717 No. of Flips: 3911 time to process: 2 seconds.
uf250-04.cnf fulfilled No. of Restarts: 1839 No. of Flips: 3519 time to process: 7 seconds.
uf250-04.cnf fulfilled No. of Restarts: 1331 No. of Flips: 1884 time to process: 5 seconds.
uf250-04.cnf fulfilled No. of Restarts: 839 No. of Flips: 1886 time to process: 3 seconds.
uf250-04.cnf fulfilled No. of Restarts: 685 No. of Flips: 3520 time to process: 2 seconds.
uf250-04.cnf fulfilled No. of Restarts: 2771 No. of Flips: 3824 time to process: 10 seconds.
uf250-04.cnf fulfilled No. of Restarts: 4281 No. of Flips: 2560 time to process: 16 seconds.
uf250-04.cnf fulfilled No. of Restarts: 3406 No. of Flips: 1131 time to process: 13 seconds.
uf250-04.cnf fulfilled No. of Restarts: 695 No. of Flips: 3612 time to process: 2 seconds.
uf250-04.cnf , deadline. Restarts: 7674
uf250-04.cnf fulfilled No. of Restarts: 1238 No. of Flips: 2119 time to process: 4 seconds.
uf250-04.cnf fulfilled No. of Restarts: 4118 No. of Flips: 2892 time to process: 16 seconds.
uf250-04.cnf fulfilled No. of Restarts: 2436 No. of Flips: 3365 time to process: 9 seconds.
uf250-04.cnf fulfilled No. of Restarts: 1034 No. of Flips: 1756 time to process: 4 seconds.
uf250-04.cnf fulfilled No. of Restarts: 909 No. of Flips: 1401 time to process: 3 seconds.
uf250-04.cnf fulfilled No. of Restarts: 2370 No. of Flips: 4711 time to process: 9 seconds.
uf250-04.cnf fulfilled No. of Restarts: 3125 No. of Flips: 3631 time to process: 12 seconds.
uf250-04.cnf , deadline. Restarts: 7674
uf250-04.cnf fulfilled No. of Restarts: 1977 No. of Flips: 4675 time to process: 7 seconds.
uf250-04.cnf fulfilled No. of Restarts: 1112 No. of Flips: 3360 time to process: 4 seconds.
uf250-04.cnf fulfilled No. of Restarts: 1492 No. of Flips: 3464 time to process: 5 seconds.
uf250-04.cnf fulfilled No. of Restarts: 3567 No. of Flips: 2796 time to process: 13 seconds.
uf250-04.cnf fulfilled No. of Restarts: 1306 No. of Flips: 2516 time to process: 5 seconds.
uf250-04.cnf fulfilled No. of Restarts: 4504 No. of Flips: 4915 time to process: 17 seconds.
uf250-04.cnf fulfilled No. of Restarts: 191 No. of Flips: 3958 time to process: 0 seconds.
uf250-04.cnf fulfilled No. of Restarts: 2634 No. of Flips: 1264 time to process: 10 seconds.
uf250-04.cnf fulfilled No. of Restarts: 2086 No. of Flips: 3557 time to process: 8 seconds.
uf250-04.cnf fulfilled No. of Restarts: 258 No. of Flips: 1186 time to process: 1 seconds.
uf250-04.cnf fulfilled No. of Restarts: 144 No. of Flips: 2115 time to process: 0 seconds.
uf250-04.cnf fulfilled No. of Restarts: 1863 No. of Flips: 3513 time to process: 7 seconds.
uf250-04.cnf fulfilled No. of Restarts: 320 No. of Flips: 3279 time to process: 1 seconds.
uf250-04.cnf fulfilled No. of Restarts: 2030 No. of Flips: 1641 time to process: 8 seconds.
uf250-04.cnf fulfilled No. of Restarts: 4113 No. of Flips: 2553 time to process: 15 seconds.
uf250-04.cnf fulfilled No. of Restarts: 1701 No. of Flips: 4341 time to process: 6 seconds.
uf250-04.cnf fulfilled No. of Restarts: 1084 No. of Flips: 1477 time to process: 4 seconds.
uf250-04.cnf fulfilled No. of Restarts: 1946 No. of Flips: 4088 time to process: 7 seconds.
uf250-04.cnf fulfilled No. of Restarts: 391 No. of Flips: 3664 time to process: 1 seconds.
uf250-04.cnf fulfilled No. of Restarts: 3301 No. of Flips: 3230 time to process: 13 seconds.
uf250-04.cnf fulfilled No. of Restarts: 2694 No. of Flips: 4721 time to process: 10 seconds.
uf250-04.cnf fulfilled No. of Restarts: 1738 No. of Flips: 3929 time to process: 6 seconds.
uf250-04.cnf , deadline. Restarts: 7674
uf250-04.cnf fulfilled No. of Restarts: 3459 No. of Flips: 1853 time to process: 13 seconds.
uf250-04.cnf fulfilled No. of Restarts: 58 No. of Flips: 3452 time to process: 0 seconds.
uf250-04.cnf fulfilled No. of Restarts: 6203 No. of Flips: 1299 time to process: 23 seconds.
uf250-04.cnf fulfilled No. of Restarts: 2613 No. of Flips: 2866 time to process: 10 seconds.
uf250-04.cnf fulfilled No. of Restarts: 523 No. of Flips: 3192 time to process: 2 seconds.
uf250-04.cnf fulfilled No. of Restarts: 3661 No. of Flips: 3056 time to process: 14 seconds.
uf250-04.cnf fulfilled No. of Restarts: 158 No. of Flips: 2787 time to process: 0 seconds.
uf250-04.cnf fulfilled No. of Restarts: 7390 No. of Flips: 3290 time to process: 28 seconds.
uf250-04.cnf fulfilled No. of Restarts: 6341 No. of Flips: 2287 time to process: 24 seconds.
uf250-04.cnf fulfilled No. of Restarts: 59 No. of Flips: 3918 time to process: 0 seconds.
uf250-04.cnf fulfilled No. of Restarts: 5197 No. of Flips: 3695 time to process: 20 seconds.
uf250-04.cnf , deadline. Restarts: 7674
uf250-04.cnf fulfilled No. of Restarts: 3142 No. of Flips: 4057 time to process: 12 seconds.
uf250-04.cnf fulfilled No. of Restarts: 3715 No. of Flips: 3099 time to process: 14 seconds.
uf250-04.cnf , deadline. Restarts: 7674
uf250-04.cnf fulfilled No. of Restarts: 2372 No. of Flips: 1017 time to process: 9 seconds.
uf250-04.cnf fulfilled No. of Restarts: 1971 No. of Flips: 2219 time to process: 7 seconds.
uf250-04.cnf fulfilled No. of Restarts: 1444 No. of Flips: 2179 time to process: 5 seconds.
uf250-04.cnf fulfilled No. of Restarts: 1395 No. of Flips: 1925 time to process: 5 seconds.
uf250-04.cnf , deadline. Restarts: 7674
uf250-04.cnf fulfilled No. of Restarts: 757 No. of Flips: 3887 time to process: 3 seconds.
uf250-04.cnf fulfilled No. of Restarts: 196 No. of Flips: 2520 time to process: 0 seconds.
uf250-04.cnf fulfilled No. of Restarts: 1057 No. of Flips: 3832 time to process: 4 seconds.
uf250-04.cnf fulfilled No. of Restarts: 1230 No. of Flips: 4492 time to process: 4 seconds.
uf250-04.cnf fulfilled No. of Restarts: 2907 No. of Flips: 2232 time to process: 11 seconds.
uf250-04.cnf fulfilled No. of Restarts: 2353 No. of Flips: 4495 time to process: 9 seconds.
uf250-04.cnf fulfilled No. of Restarts: 496 No. of Flips: 2117 time to process: 1 seconds.
uf250-04.cnf fulfilled No. of Restarts: 3605 No. of Flips: 2115 time to process: 13 seconds.
uf250-04.cnf , deadline. Restarts: 7674
uf250-04.cnf fulfilled No. of Restarts: 2851 No. of Flips: 2522 time to process: 11 seconds.
uf250-04.cnf fulfilled No. of Restarts: 3790 No. of Flips: 2944 time to process: 14 seconds.
uf250-04.cnf fulfilled No. of Restarts: 1900 No. of Flips: 3284 time to process: 7 seconds.
uf250-04.cnf fulfilled No. of Restarts: 1377 No. of Flips: 4780 time to process: 5 seconds.
uf250-04.cnf fulfilled No. of Restarts: 4294 No. of Flips: 3465 time to process: 16 seconds.
uf250-04.cnf fulfilled No. of Restarts: 6758 No. of Flips: 4011 time to process: 26 seconds.
uf250-04.cnf fulfilled No. of Restarts: 1565 No. of Flips: 4175 time to process: 6 seconds.
uf250-04.cnf fulfilled No. of Restarts: 3062 No. of Flips: 3058 time to process: 11 seconds.
uf250-04.cnf fulfilled No. of Restarts: 2192 No. of Flips: 4175 time to process: 8 seconds.
uf250-04.cnf fulfilled No. of Restarts: 2900 No. of Flips: 2943 time to process: 11 seconds.
uf250-04.cnf fulfilled No. of Restarts: 2895 No. of Flips: 1160 time to process: 11 seconds.
uf250-04.cnf fulfilled No. of Restarts: 1158 No. of Flips: 4628 time to process: 4 seconds.
uf250-04.cnf fulfilled No. of Restarts: 831 No. of Flips: 3355 time to process: 3 seconds.
uf250-04.cnf fulfilled No. of Restarts: 1311 No. of Flips: 2943 time to process: 5 seconds.
uf250-04.cnf fulfilled No. of Restarts: 1244 No. of Flips: 4434 time to process: 4 seconds.
uf250-04.cnf fulfilled No. of Restarts: 1344 No. of Flips: 1032 time to process: 5 seconds.
uf250-04.cnf , deadline. Restarts: 7674
uf250-04.cnf fulfilled No. of Restarts: 184 No. of Flips: 901 time to process: 0 seconds.
uf250-04.cnf fulfilled No. of Restarts: 7294 No. of Flips: 1148 time to process: 27 seconds.
uf250-04.cnf fulfilled No. of Restarts: 4982 No. of Flips: 3463 time to process: 19 seconds.
uf250-04.cnf fulfilled No. of Restarts: 1308 No. of Flips: 2683 time to process: 5 seconds.
uf250-04.cnf , deadline. Restarts: 7674
uf250-04.cnf fulfilled No. of Restarts: 5590 No. of Flips: 1515 time to process: 21 seconds.
uf250-04.cnf fulfilled No. of Restarts: 1240 No. of Flips: 4125 time to process: 4 seconds.
uf250-04.cnf fulfilled No. of Restarts: 1459 No. of Flips: 3892 time to process: 5 seconds.
uf250-04.cnf fulfilled No. of Restarts: 1205 No. of Flips: 1023 time to process: 4 seconds.
uf250-04.cnf fulfilled No. of Restarts: 3997 No. of Flips: 4940 time to process: 15 seconds.
uf250-04.cnf fulfilled No. of Restarts: 827 No. of Flips: 3737 time to process: 3 seconds.
uf250-04.cnf fulfilled No. of Restarts: 1403 No. of Flips: 3577 time to process: 5 seconds.
uf250-04.cnf fulfilled No. of Restarts: 4663 No. of Flips: 2172 time to process: 17 seconds.
uf250-04.cnf fulfilled No. of Restarts: 1283 No. of Flips: 3489 time to process: 4 seconds.
uf250-04.cnf fulfilled No. of Restarts: 1937 No. of Flips: 1050 time to process: 7 seconds.
uf250-04.cnf fulfilled No. of Restarts: 5071 No. of Flips: 1436 time to process: 19 seconds.
uf250-04.cnf fulfilled No. of Restarts: 999 No. of Flips: 4736 time to process: 3 seconds.
uf250-04.cnf fulfilled No. of Restarts: 976 No. of Flips: 3233 time to process: 3 seconds.
uf250-04.cnf fulfilled No. of Restarts: 742 No. of Flips: 1633 time to process: 2 seconds.
uf250-04.cnf fulfilled No. of Restarts: 2803 No. of Flips: 3821 time to process: 11 seconds.
uf250-04.cnf fulfilled No. of Restarts: 6175 No. of Flips: 3924 time to process: 24 seconds.
uf250-04.cnf fulfilled No. of Restarts: 373 No. of Flips: 4936 time to process: 1 seconds.
uf250-04.cnf , deadline. Restarts: 7674
uf250-04.cnf fulfilled No. of Restarts: 1226 No. of Flips: 3427 time to process: 4 seconds.
uf250-04.cnf fulfilled No. of Restarts: 3597 No. of Flips: 2810 time to process: 14 seconds.
uf250-04.cnf , deadline. Restarts: 7674
uf250-04.cnf fulfilled No. of Restarts: 2686 No. of Flips: 3790 time to process: 10 seconds.
uf250-04.cnf fulfilled No. of Restarts: 1495 No. of Flips: 3584 time to process: 5 seconds.
uf250-04.cnf , deadline. Restarts: 7674
uf250-04.cnf fulfilled No. of Restarts: 2281 No. of Flips: 2605 time to process: 8 seconds.
uf250-04.cnf fulfilled No. of Restarts: 1689 No. of Flips: 2080 time to process: 6 seconds.
uf250-04.cnf fulfilled No. of Restarts: 5006 No. of Flips: 4468 time to process: 19 seconds.
uf250-04.cnf fulfilled No. of Restarts: 825 No. of Flips: 1532 time to process: 3 seconds.
uf250-04.cnf fulfilled No. of Restarts: 3606 No. of Flips: 2024 time to process: 14 seconds.
uf250-04.cnf fulfilled No. of Restarts: 2206 No. of Flips: 1597 time to process: 8 seconds.
uf250-04.cnf , deadline. Restarts: 7674
uf250-04.cnf fulfilled No. of Restarts: 426 No. of Flips: 3039 time to process: 1 seconds.
uf250-04.cnf fulfilled No. of Restarts: 3594 No. of Flips: 931 time to process: 13 seconds.
uf250-04.cnf fulfilled No. of Restarts: 3405 No. of Flips: 2263 time to process: 13 seconds.
uf250-04.cnf fulfilled No. of Restarts: 3453 No. of Flips: 3292 time to process: 13 seconds.
uf250-04.cnf fulfilled No. of Restarts: 350 No. of Flips: 4671 time to process: 1 seconds.
uf250-04.cnf fulfilled No. of Restarts: 910 No. of Flips: 3235 time to process: 3 seconds.
uf250-04.cnf fulfilled No. of Restarts: 2779 No. of Flips: 2937 time to process: 10 seconds.
uf250-04.cnf fulfilled No. of Restarts: 4378 No. of Flips: 1783 time to process: 17 seconds.
uf250-04.cnf fulfilled No. of Restarts: 1623 No. of Flips: 1515 time to process: 6 seconds.
uf250-04.cnf fulfilled No. of Restarts: 509 No. of Flips: 2825 time to process: 2 seconds.
uf250-04.cnf fulfilled No. of Restarts: 7268 No. of Flips: 3955 time to process: 27 seconds.
uf250-04.cnf fulfilled No. of Restarts: 2247 No. of Flips: 3097 time to process: 8 seconds.
uf250-04.cnf fulfilled No. of Restarts: 2593 No. of Flips: 4849 time to process: 10 seconds.
uf250-04.cnf , deadline. Restarts: 7674
uf250-04.cnf fulfilled No. of Restarts: 2190 No. of Flips: 2007 time to process: 8 seconds.
uf250-04.cnf fulfilled No. of Restarts: 220 No. of Flips: 1987 time to process: 0 seconds.
uf250-04.cnf fulfilled No. of Restarts: 1919 No. of Flips: 3811 time to process: 7 seconds.
uf250-04.cnf fulfilled No. of Restarts: 1945 No. of Flips: 2028 time to process: 7 seconds.
uf250-04.cnf fulfilled No. of Restarts: 543 No. of Flips: 3793 time to process: 2 seconds.
uf250-04.cnf fulfilled No. of Restarts: 1742 No. of Flips: 4753 time to process: 6 seconds.
uf250-04.cnf fulfilled No. of Restarts: 2258 No. of Flips: 1412 time to process: 8 seconds.
uf250-04.cnf fulfilled No. of Restarts: 66 No. of Flips: 2356 time to process: 0 seconds.
uf250-04.cnf fulfilled No. of Restarts: 2651 No. of Flips: 3245 time to process: 10 seconds.
uf250-04.cnf , deadline. Restarts: 7674
uf250-04.cnf fulfilled No. of Restarts: 4845 No. of Flips: 3058 time to process: 19 seconds.
uf250-04.cnf fulfilled No. of Restarts: 1946 No. of Flips: 1705 time to process: 7 seconds.
uf250-04.cnf fulfilled No. of Restarts: 715 No. of Flips: 1853 time to process: 2 seconds.
uf250-04.cnf fulfilled No. of Restarts: 1129 No. of Flips: 1544 time to process: 4 seconds.
uf250-04.cnf fulfilled No. of Restarts: 1432 No. of Flips: 4121 time to process: 5 seconds.
uf250-04.cnf fulfilled No. of Restarts: 1480 No. of Flips: 2496 time to process: 5 seconds.
uf250-04.cnf fulfilled No. of Restarts: 1470 No. of Flips: 3779 time to process: 5 seconds.
uf250-04.cnf fulfilled No. of Restarts: 3626 No. of Flips: 3436 time to process: 14 seconds.
uf250-04.cnf fulfilled No. of Restarts: 1923 No. of Flips: 3233 time to process: 7 seconds.
uf250-04.cnf fulfilled No. of Restarts: 548 No. of Flips: 1586 time to process: 2 seconds.
uf250-04.cnf , deadline. Restarts: 7674
uf250-04.cnf fulfilled No. of Restarts: 5981 No. of Flips: 1536 time to process: 22 seconds.
uf250-04.cnf fulfilled No. of Restarts: 1921 No. of Flips: 3631 time to process: 7 seconds.
uf250-04.cnf fulfilled No. of Restarts: 1283 No. of Flips: 3065 time to process: 4 seconds.
uf250-04.cnf , deadline. Restarts: 7674
uf250-04.cnf fulfilled No. of Restarts: 341 No. of Flips: 2685 time to process: 1 seconds.
uf250-04.cnf fulfilled No. of Restarts: 224 No. of Flips: 3275 time to process: 0 seconds.
uf250-04.cnf fulfilled No. of Restarts: 1094 No. of Flips: 1685 time to process: 4 seconds.
uf250-04.cnf fulfilled No. of Restarts: 3288 No. of Flips: 2527 time to process: 12 seconds.
uf250-04.cnf fulfilled No. of Restarts: 4875 No. of Flips: 2524 time to process: 18 seconds.
uf250-04.cnf fulfilled No. of Restarts: 4574 No. of Flips: 4424 time to process: 18 seconds.
uf250-04.cnf fulfilled No. of Restarts: 546 No. of Flips: 1763 time to process: 2 seconds.
uf250-04.cnf fulfilled No. of Restarts: 4236 No. of Flips: 2931 time to process: 16 seconds.
uf250-04.cnf fulfilled No. of Restarts: 4021 No. of Flips: 3723 time to process: 15 seconds.
uf250-04.cnf fulfilled No. of Restarts: 2103 No. of Flips: 2108 time to process: 8 seconds.
uf250-04.cnf fulfilled No. of Restarts: 423 No. of Flips: 4320 time to process: 1 seconds.
uf250-04.cnf fulfilled No. of Restarts: 2631 No. of Flips: 4736 time to process: 10 seconds.
uf250-04.cnf fulfilled No. of Restarts: 1172 No. of Flips: 4708 time to process: 4 seconds.
uf250-04.cnf fulfilled No. of Restarts: 2031 No. of Flips: 4102 time to process: 8 seconds.
uf250-04.cnf fulfilled No. of Restarts: 2026 No. of Flips: 1875 time to process: 7 seconds.
uf250-04.cnf fulfilled No. of Restarts: 2362 No. of Flips: 2670 time to process: 9 seconds.
uf250-04.cnf fulfilled No. of Restarts: 2367 No. of Flips: 4222 time to process: 9 seconds.
uf250-04.cnf fulfilled No. of Restarts: 1283 No. of Flips: 4335 time to process: 5 seconds.
uf250-04.cnf , deadline. Restarts: 7674
uf250-04.cnf fulfilled No. of Restarts: 2077 No. of Flips: 3148 time to process: 7 seconds.
uf250-04.cnf fulfilled No. of Restarts: 1444 No. of Flips: 3603 time to process: 5 seconds.
uf250-04.cnf fulfilled No. of Restarts: 1720 No. of Flips: 4344 time to process: 6 seconds.
uf250-04.cnf fulfilled No. of Restarts: 1215 No. of Flips: 3413 time to process: 4 seconds.
uf250-04.cnf fulfilled No. of Restarts: 1845 No. of Flips: 1851 time to process: 7 seconds.
uf250-04.cnf fulfilled No. of Restarts: 2371 No. of Flips: 3427 time to process: 9 seconds.
uf250-04.cnf , deadline. Restarts: 7674
uf250-04.cnf fulfilled No. of Restarts: 1016 No. of Flips: 1663 time to process: 4 seconds.
uf250-04.cnf fulfilled No. of Restarts: 7620 No. of Flips: 3500 time to process: 29 seconds.
uf250-04.cnf , deadline. Restarts: 7674
uf250-04.cnf fulfilled No. of Restarts: 3048 No. of Flips: 3597 time to process: 11 seconds.
uf250-04.cnf fulfilled No. of Restarts: 6690 No. of Flips: 3402 time to process: 25 seconds.
uf250-04.cnf fulfilled No. of Restarts: 1479 No. of Flips: 1823 time to process: 5 seconds.
uf250-04.cnf , deadline. Restarts: 7674
uf250-04.cnf fulfilled No. of Restarts: 510 No. of Flips: 2640 time to process: 2 seconds.
uf250-04.cnf fulfilled No. of Restarts: 1520 No. of Flips: 3294 time to process: 6 seconds.
uf250-04.cnf fulfilled No. of Restarts: 2386 No. of Flips: 3724 time to process: 9 seconds.
uf250-04.cnf fulfilled No. of Restarts: 583 No. of Flips: 2586 time to process: 2 seconds.
uf250-04.cnf fulfilled No. of Restarts: 821 No. of Flips: 962 time to process: 3 seconds.
uf250-04.cnf fulfilled No. of Restarts: 2847 No. of Flips: 3472 time to process: 11 seconds.
uf250-04.cnf fulfilled No. of Restarts: 4760 No. of Flips: 4402 time to process: 18 seconds.
uf250-04.cnf fulfilled No. of Restarts: 1451 No. of Flips: 2737 time to process: 5 seconds.
uf250-04.cnf fulfilled No. of Restarts: 461 No. of Flips: 4090 time to process: 1 seconds.
uf250-04.cnf fulfilled No. of Restarts: 301 No. of Flips: 4478 time to process: 1 seconds.
uf250-04.cnf fulfilled No. of Restarts: 2418 No. of Flips: 1355 time to process: 9 seconds.
uf250-04.cnf fulfilled No. of Restarts: 1786 No. of Flips: 2618 time to process: 7 seconds.
uf250-04.cnf fulfilled No. of Restarts: 992 No. of Flips: 572 time to process: 4 seconds.
uf250-04.cnf fulfilled No. of Restarts: 3207 No. of Flips: 3324 time to process: 12 seconds.
uf250-04.cnf fulfilled No. of Restarts: 1886 No. of Flips: 3006 time to process: 7 seconds.
uf250-04.cnf fulfilled No. of Restarts: 6598 No. of Flips: 1864 time to process: 26 seconds.
uf250-04.cnf , deadline. Restarts: 7674
uf250-04.cnf fulfilled No. of Restarts: 6774 No. of Flips: 4279 time to process: 26 seconds.
uf250-04.cnf fulfilled No. of Restarts: 5303 No. of Flips: 2774 time to process: 20 seconds.
uf250-04.cnf fulfilled No. of Restarts: 6878 No. of Flips: 4070 time to process: 26 seconds.
uf250-04.cnf fulfilled No. of Restarts: 4460 No. of Flips: 3268 time to process: 16 seconds.
uf250-04.cnf fulfilled No. of Restarts: 4687 No. of Flips: 1309 time to process: 18 seconds.
uf250-04.cnf fulfilled No. of Restarts: 550 No. of Flips: 1362 time to process: 2 seconds.
uf250-04.cnf fulfilled No. of Restarts: 3635 No. of Flips: 3866 time to process: 13 seconds.
uf250-04.cnf fulfilled No. of Restarts: 264 No. of Flips: 4674 time to process: 1 seconds.
uf250-04.cnf fulfilled No. of Restarts: 1696 No. of Flips: 2377 time to process: 6 seconds.
uf250-04.cnf fulfilled No. of Restarts: 5803 No. of Flips: 2228 time to process: 22 seconds.
uf250-04.cnf , deadline. Restarts: 7674
uf250-04.cnf fulfilled No. of Restarts: 182 No. of Flips: 3108 time to process: 0 seconds.
uf250-04.cnf fulfilled No. of Restarts: 419 No. of Flips: 2250 time to process: 1 seconds.
uf250-04.cnf fulfilled No. of Restarts: 601 No. of Flips: 4251 time to process: 2 seconds.
uf250-04.cnf fulfilled No. of Restarts: 1608 No. of Flips: 4634 time to process: 6 seconds.
uf250-04.cnf fulfilled No. of Restarts: 947 No. of Flips: 4953 time to process: 3 seconds.
uf250-04.cnf fulfilled No. of Restarts: 2107 No. of Flips: 3809 time to process: 8 seconds.
uf250-04.cnf fulfilled No. of Restarts: 1745 No. of Flips: 3390 time to process: 6 seconds.
uf250-04.cnf fulfilled No. of Restarts: 2874 No. of Flips: 4283 time to process: 11 seconds.
uf250-04.cnf fulfilled No. of Restarts: 1893 No. of Flips: 2599 time to process: 7 seconds.
uf250-04.cnf fulfilled No. of Restarts: 2197 No. of Flips: 1328 time to process: 8 seconds.
uf250-04.cnf fulfilled No. of Restarts: 4264 No. of Flips: 1325 time to process: 16 seconds.
uf250-04.cnf fulfilled No. of Restarts: 3139 No. of Flips: 3050 time to process: 12 seconds.
uf250-04.cnf fulfilled No. of Restarts: 2158 No. of Flips: 1314 time to process: 8 seconds.
uf250-04.cnf fulfilled No. of Restarts: 2810 No. of Flips: 2829 time to process: 10 seconds.
uf250-04.cnf fulfilled No. of Restarts: 4821 No. of Flips: 3025 time to process: 18 seconds.
uf250-04.cnf fulfilled No. of Restarts: 3653 No. of Flips: 1736 time to process: 14 seconds.
uf250-04.cnf fulfilled No. of Restarts: 1661 No. of Flips: 3796 time to process: 6 seconds.
uf250-04.cnf , deadline. Restarts: 7674
uf250-04.cnf fulfilled No. of Restarts: 865 No. of Flips: 2050 time to process: 3 seconds.
uf250-04.cnf fulfilled No. of Restarts: 33 No. of Flips: 2143 time to process: 0 seconds.
uf250-04.cnf fulfilled No. of Restarts: 5639 No. of Flips: 4318 time to process: 21 seconds.
uf250-04.cnf fulfilled No. of Restarts: 2373 No. of Flips: 2311 time to process: 9 seconds.
uf250-04.cnf fulfilled No. of Restarts: 7482 No. of Flips: 2494 time to process: 28 seconds.
uf250-04.cnf fulfilled No. of Restarts: 2094 No. of Flips: 4235 time to process: 8 seconds.
uf250-04.cnf fulfilled No. of Restarts: 73 No. of Flips: 4089 time to process: 0 seconds.
uf250-04.cnf fulfilled No. of Restarts: 5302 No. of Flips: 3283 time to process: 20 seconds.
uf250-04.cnf fulfilled No. of Restarts: 7434 No. of Flips: 3009 time to process: 28 seconds.
uf250-04.cnf fulfilled No. of Restarts: 548 No. of Flips: 3996 time to process: 2 seconds.
uf250-04.cnf fulfilled No. of Restarts: 44 No. of Flips: 3856 time to process: 0 seconds.
uf250-04.cnf fulfilled No. of Restarts: 751 No. of Flips: 1815 time to process: 3 seconds.
uf250-04.cnf fulfilled No. of Restarts: 102 No. of Flips: 4590 time to process: 0 seconds.
uf250-04.cnf fulfilled No. of Restarts: 2885 No. of Flips: 3100 time to process: 11 seconds.
uf250-04.cnf fulfilled No. of Restarts: 4268 No. of Flips: 4409 time to process: 16 seconds.
uf250-04.cnf fulfilled No. of Restarts: 2960 No. of Flips: 4815 time to process: 11 seconds.
uf250-04.cnf fulfilled No. of Restarts: 6755 No. of Flips: 1690 time to process: 25 seconds.
uf250-04.cnf fulfilled No. of Restarts: 7101 No. of Flips: 2408 time to process: 27 seconds.
uf250-04.cnf fulfilled No. of Restarts: 2109 No. of Flips: 4407 time to process: 8 seconds.
uf250-04.cnf fulfilled No. of Restarts: 1992 No. of Flips: 1557 time to process: 7 seconds.
uf250-04.cnf fulfilled No. of Restarts: 5752 No. of Flips: 3794 time to process: 22 seconds.
uf250-04.cnf fulfilled No. of Restarts: 3867 No. of Flips: 4200 time to process: 15 seconds.
uf250-04.cnf fulfilled No. of Restarts: 1571 No. of Flips: 1241 time to process: 6 seconds.
uf250-04.cnf fulfilled No. of Restarts: 793 No. of Flips: 3893 time to process: 3 seconds.
uf250-04.cnf fulfilled No. of Restarts: 6499 No. of Flips: 3131 time to process: 25 seconds.
uf250-04.cnf fulfilled No. of Restarts: 4139 No. of Flips: 4225 time to process: 16 seconds.
uf250-04.cnf fulfilled No. of Restarts: 3395 No. of Flips: 4854 time to process: 13 seconds.
uf250-04.cnf fulfilled No. of Restarts: 3976 No. of Flips: 3134 time to process: 15 seconds.
uf250-04.cnf fulfilled No. of Restarts: 30 No. of Flips: 2853 time to process: 0 seconds.
uf250-04.cnf fulfilled No. of Restarts: 1280 No. of Flips: 4533 time to process: 4 seconds.
uf250-04.cnf fulfilled No. of Restarts: 506 No. of Flips: 2074 time to process: 2 seconds.
uf250-04.cnf fulfilled No. of Restarts: 4877 No. of Flips: 3899 time to process: 18 seconds.
uf250-04.cnf fulfilled No. of Restarts: 1365 No. of Flips: 4364 time to process: 5 seconds.
uf250-04.cnf fulfilled No. of Restarts: 15 No. of Flips: 3551 time to process: 0 seconds.
uf250-04.cnf fulfilled No. of Restarts: 5001 No. of Flips: 3178 time to process: 19 seconds.
uf250-04.cnf fulfilled No. of Restarts: 5803 No. of Flips: 2297 time to process: 22 seconds.
uf250-04.cnf fulfilled No. of Restarts: 1695 No. of Flips: 2917 time to process: 6 seconds.
uf250-04.cnf fulfilled No. of Restarts: 631 No. of Flips: 3468 time to process: 2 seconds.
uf250-04.cnf fulfilled No. of Restarts: 5853 No. of Flips: 4737 time to process: 22 seconds.
uf250-04.cnf fulfilled No. of Restarts: 5985 No. of Flips: 1692 time to process: 23 seconds.
uf250-04.cnf fulfilled No. of Restarts: 2170 No. of Flips: 3375 time to process: 8 seconds.
uf250-04.cnf fulfilled No. of Restarts: 2567 No. of Flips: 2372 time to process: 9 seconds.
uf250-04.cnf fulfilled No. of Restarts: 171 No. of Flips: 3509 time to process: 0 seconds.
uf250-04.cnf fulfilled No. of Restarts: 2179 No. of Flips: 2731 time to process: 8 seconds.
uf250-04.cnf fulfilled No. of Restarts: 124 No. of Flips: 3174 time to process: 0 seconds.
uf250-04.cnf fulfilled No. of Restarts: 206 No. of Flips: 3877 time to process: 0 seconds.
uf250-04.cnf fulfilled No. of Restarts: 4188 No. of Flips: 1689 time to process: 16 seconds.
uf250-04.cnf fulfilled No. of Restarts: 4379 No. of Flips: 3286 time to process: 16 seconds.
uf250-04.cnf fulfilled No. of Restarts: 2011 No. of Flips: 2611 time to process: 7 seconds.
uf250-04.cnf fulfilled No. of Restarts: 1719 No. of Flips: 2440 time to process: 6 seconds.
uf250-04.cnf fulfilled No. of Restarts: 3799 No. of Flips: 3079 time to process: 14 seconds.
uf250-04.cnf fulfilled No. of Restarts: 270 No. of Flips: 1827 time to process: 1 seconds.
uf250-04.cnf fulfilled No. of Restarts: 1111 No. of Flips: 1526 time to process: 4 seconds.
uf250-04.cnf fulfilled No. of Restarts: 2605 No. of Flips: 4719 time to process: 10 seconds.
uf250-04.cnf , deadline. Restarts: 7674
uf250-04.cnf fulfilled No. of Restarts: 5493 No. of Flips: 2584 time to process: 21 seconds.
uf250-04.cnf fulfilled No. of Restarts: 2163 No. of Flips: 2847 time to process: 8 seconds.
uf250-04.cnf fulfilled No. of Restarts: 158 No. of Flips: 4172 time to process: 0 seconds.
uf250-04.cnf fulfilled No. of Restarts: 1325 No. of Flips: 1787 time to process: 5 seconds.
uf250-04.cnf fulfilled No. of Restarts: 3799 No. of Flips: 2837 time to process: 14 seconds.
uf250-04.cnf fulfilled No. of Restarts: 452 No. of Flips: 4055 time to process: 1 seconds.
uf250-04.cnf fulfilled No. of Restarts: 3835 No. of Flips: 1896 time to process: 14 seconds.
uf250-04.cnf fulfilled No. of Restarts: 3353 No. of Flips: 3398 time to process: 13 seconds.
uf250-04.cnf fulfilled No. of Restarts: 1214 No. of Flips: 4871 time to process: 4 seconds.
uf250-04.cnf fulfilled No. of Restarts: 3191 No. of Flips: 4982 time to process: 12 seconds.
uf250-04.cnf fulfilled No. of Restarts: 2540 No. of Flips: 4502 time to process: 9 seconds.
uf250-04.cnf fulfilled No. of Restarts: 3600 No. of Flips: 4471 time to process: 13 seconds.
uf250-04.cnf fulfilled No. of Restarts: 3848 No. of Flips: 2504 time to process: 14 seconds.
uf250-04.cnf fulfilled No. of Restarts: 808 No. of Flips: 4302 time to process: 3 seconds.
uf250-04.cnf fulfilled No. of Restarts: 1125 No. of Flips: 2751 time to process: 4 seconds.
uf250-04.cnf fulfilled No. of Restarts: 709 No. of Flips: 3194 time to process: 2 seconds.
uf250-04.cnf fulfilled No. of Restarts: 2257 No. of Flips: 3954 time to process: 8 seconds.
uf250-04.cnf , deadline. Restarts: 7674
uf250-04.cnf fulfilled No. of Restarts: 196 No. of Flips: 4846 time to process: 0 seconds.
uf250-04.cnf , deadline. Restarts: 7674
uf250-04.cnf fulfilled No. of Restarts: 3402 No. of Flips: 3891 time to process: 13 seconds.
uf250-04.cnf fulfilled No. of Restarts: 4144 No. of Flips: 4703 time to process: 16 seconds.
uf250-04.cnf , deadline. Restarts: 7674
uf250-04.cnf fulfilled No. of Restarts: 6045 No. of Flips: 3203 time to process: 23 seconds.
uf250-04.cnf , deadline. Restarts: 7674
uf250-04.cnf fulfilled No. of Restarts: 2230 No. of Flips: 1943 time to process: 8 seconds.
uf250-04.cnf fulfilled No. of Restarts: 489 No. of Flips: 2611 time to process: 1 seconds.
uf250-04.cnf fulfilled No. of Restarts: 5375 No. of Flips: 3667 time to process: 20 seconds.
uf250-04.cnf fulfilled No. of Restarts: 5620 No. of Flips: 2187 time to process: 21 seconds.
uf250-04.cnf , deadline. Restarts: 7674
uf250-04.cnf , deadline. Restarts: 7674
uf250-04.cnf fulfilled No. of Restarts: 1726 No. of Flips: 1893 time to process: 6 seconds.
uf250-04.cnf fulfilled No. of Restarts: 3469 No. of Flips: 3118 time to process: 13 seconds.
uf250-04.cnf fulfilled No. of Restarts: 3879 No. of Flips: 3390 time to process: 14 seconds.
uf250-04.cnf fulfilled No. of Restarts: 246 No. of Flips: 1591 time to process: 1 seconds.
uf250-04.cnf fulfilled No. of Restarts: 6780 No. of Flips: 2123 time to process: 26 seconds.
uf250-04.cnf fulfilled No. of Restarts: 602 No. of Flips: 4613 time to process: 2 seconds.
uf250-04.cnf fulfilled No. of Restarts: 2434 No. of Flips: 4833 time to process: 9 seconds.
uf250-04.cnf fulfilled No. of Restarts: 2903 No. of Flips: 2686 time to process: 11 seconds.
uf250-04.cnf fulfilled No. of Restarts: 3225 No. of Flips: 4623 time to process: 12 seconds.
uf250-04.cnf fulfilled No. of Restarts: 3208 No. of Flips: 1658 time to process: 12 seconds.
uf250-04.cnf fulfilled No. of Restarts: 2665 No. of Flips: 2191 time to process: 10 seconds.
uf250-04.cnf fulfilled No. of Restarts: 674 No. of Flips: 2746 time to process: 2 seconds.
uf250-04.cnf fulfilled No. of Restarts: 4691 No. of Flips: 4213 time to process: 17 seconds.
uf250-04.cnf , deadline. Restarts: 7674
uf250-04.cnf fulfilled No. of Restarts: 5817 No. of Flips: 3446 time to process: 22 seconds.
uf250-04.cnf fulfilled No. of Restarts: 4408 No. of Flips: 1691 time to process: 17 seconds.
uf250-04.cnf fulfilled No. of Restarts: 1103 No. of Flips: 2460 time to process: 4 seconds.
uf250-04.cnf fulfilled No. of Restarts: 1647 No. of Flips: 4413 time to process: 6 seconds.
uf250-04.cnf fulfilled No. of Restarts: 1170 No. of Flips: 2934 time to process: 4 seconds.
uf250-04.cnf fulfilled No. of Restarts: 6551 No. of Flips: 1723 time to process: 25 seconds.
uf250-04.cnf fulfilled No. of Restarts: 2847 No. of Flips: 1553 time to process: 11 seconds.
uf250-04.cnf fulfilled No. of Restarts: 1004 No. of Flips: 2924 time to process: 3 seconds.
uf250-04.cnf fulfilled No. of Restarts: 5007 No. of Flips: 1931 time to process: 20 seconds.
uf250-04.cnf fulfilled No. of Restarts: 1753 No. of Flips: 2594 time to process: 6 seconds.
uf250-04.cnf fulfilled No. of Restarts: 2323 No. of Flips: 4811 time to process: 9 seconds.
uf250-04.cnf fulfilled No. of Restarts: 5039 No. of Flips: 2904 time to process: 19 seconds.
uf250-04.cnf fulfilled No. of Restarts: 139 No. of Flips: 2589 time to process: 0 seconds.
uf250-04.cnf fulfilled No. of Restarts: 2629 No. of Flips: 2097 time to process: 10 seconds.
uf250-04.cnf fulfilled No. of Restarts: 7649 No. of Flips: 4041 time to process: 30 seconds.
uf250-04.cnf , deadline. Restarts: 7674
uf250-04.cnf fulfilled No. of Restarts: 1636 No. of Flips: 3419 time to process: 6 seconds.
uf250-04.cnf fulfilled No. of Restarts: 980 No. of Flips: 2843 time to process: 3 seconds.
uf250-04.cnf fulfilled No. of Restarts: 2050 No. of Flips: 2662 time to process: 8 seconds.
uf250-04.cnf fulfilled No. of Restarts: 1232 No. of Flips: 4724 time to process: 4 seconds.
uf250-04.cnf fulfilled No. of Restarts: 5058 No. of Flips: 4421 time to process: 19 seconds.
uf250-04.cnf fulfilled No. of Restarts: 240 No. of Flips: 4472 time to process: 0 seconds.
uf250-04.cnf fulfilled No. of Restarts: 1245 No. of Flips: 3159 time to process: 4 seconds.
uf250-04.cnf fulfilled No. of Restarts: 1006 No. of Flips: 4410 time to process: 3 seconds.
uf250-04.cnf , deadline. Restarts: 7674
uf250-04.cnf fulfilled No. of Restarts: 897 No. of Flips: 3433 time to process: 3 seconds.
uf250-04.cnf fulfilled No. of Restarts: 3528 No. of Flips: 2439 time to process: 13 seconds.
uf250-04.cnf fulfilled No. of Restarts: 733 No. of Flips: 2536 time to process: 3 seconds.
uf250-04.cnf fulfilled No. of Restarts: 2436 No. of Flips: 4561 time to process: 9 seconds.
uf250-04.cnf fulfilled No. of Restarts: 2422 No. of Flips: 3883 time to process: 9 seconds.
uf250-04.cnf fulfilled No. of Restarts: 2240 No. of Flips: 3279 time to process: 8 seconds.
uf250-04.cnf fulfilled No. of Restarts: 3676 No. of Flips: 4858 time to process: 14 seconds.
uf250-04.cnf fulfilled No. of Restarts: 4263 No. of Flips: 2194 time to process: 16 seconds.
uf250-04.cnf fulfilled No. of Restarts: 2572 No. of Flips: 4206 time to process: 10 seconds.
uf250-04.cnf fulfilled No. of Restarts: 1584 No. of Flips: 4223 time to process: 6 seconds.
uf250-04.cnf fulfilled No. of Restarts: 89 No. of Flips: 3000 time to process: 0 seconds.
uf250-04.cnf fulfilled No. of Restarts: 6353 No. of Flips: 1601 time to process: 24 seconds.
uf250-04.cnf fulfilled No. of Restarts: 2301 No. of Flips: 3749 time to process: 9 seconds.
uf250-04.cnf fulfilled No. of Restarts: 723 No. of Flips: 4840 time to process: 3 seconds.
uf250-04.cnf fulfilled No. of Restarts: 3006 No. of Flips: 2152 time to process: 12 seconds.
uf250-04.cnf fulfilled No. of Restarts: 7532 No. of Flips: 989 time to process: 28 seconds.
uf250-04.cnf , deadline. Restarts: 7674
uf250-04.cnf fulfilled No. of Restarts: 5544 No. of Flips: 2638 time to process: 21 seconds.
uf250-04.cnf fulfilled No. of Restarts: 3987 No. of Flips: 3887 time to process: 15 seconds.
uf250-04.cnf fulfilled No. of Restarts: 5895 No. of Flips: 4659 time to process: 22 seconds.
uf250-04.cnf fulfilled No. of Restarts: 370 No. of Flips: 3099 time to process: 1 seconds.
uf250-04.cnf fulfilled No. of Restarts: 2365 No. of Flips: 2880 time to process: 9 seconds.
uf250-04.cnf fulfilled No. of Restarts: 470 No. of Flips: 4164 time to process: 1 seconds.
uf250-04.cnf fulfilled No. of Restarts: 2556 No. of Flips: 4176 time to process: 9 seconds.
uf250-04.cnf fulfilled No. of Restarts: 2603 No. of Flips: 3964 time to process: 9 seconds.
uf250-04.cnf fulfilled No. of Restarts: 6349 No. of Flips: 3899 time to process: 25 seconds.
uf250-04.cnf fulfilled No. of Restarts: 1974 No. of Flips: 2253 time to process: 7 seconds.
uf250-04.cnf fulfilled No. of Restarts: 4003 No. of Flips: 3262 time to process: 15 seconds.
uf250-04.cnf fulfilled No. of Restarts: 3383 No. of Flips: 3475 time to process: 13 seconds.
uf250-04.cnf fulfilled No. of Restarts: 4948 No. of Flips: 2720 time to process: 19 seconds.
uf250-04.cnf fulfilled No. of Restarts: 3730 No. of Flips: 2540 time to process: 14 seconds.
uf250-04.cnf , deadline. Restarts: 7674
uf250-04.cnf fulfilled No. of Restarts: 2787 No. of Flips: 2502 time to process: 10 seconds.
uf250-04.cnf fulfilled No. of Restarts: 329 No. of Flips: 1393 time to process: 1 seconds.
uf250-04.cnf fulfilled No. of Restarts: 3761 No. of Flips: 1564 time to process: 14 seconds.
uf250-04.cnf fulfilled No. of Restarts: 4486 No. of Flips: 3634 time to process: 17 seconds.
uf250-04.cnf fulfilled No. of Restarts: 82 No. of Flips: 1010 time to process: 0 seconds.
uf250-04.cnf fulfilled No. of Restarts: 99 No. of Flips: 2336 time to process: 0 seconds.
uf250-04.cnf fulfilled No. of Restarts: 868 No. of Flips: 2036 time to process: 3 seconds.
uf250-04.cnf fulfilled No. of Restarts: 2709 No. of Flips: 1829 time to process: 10 seconds.
uf250-04.cnf fulfilled No. of Restarts: 560 No. of Flips: 2776 time to process: 2 seconds.
uf250-04.cnf fulfilled No. of Restarts: 2138 No. of Flips: 2828 time to process: 8 seconds.
uf250-04.cnf fulfilled No. of Restarts: 2920 No. of Flips: 4831 time to process: 11 seconds.
uf250-04.cnf fulfilled No. of Restarts: 6948 No. of Flips: 1534 time to process: 26 seconds.
uf250-04.cnf fulfilled No. of Restarts: 3584 No. of Flips: 3385 time to process: 14 seconds.
uf250-04.cnf fulfilled No. of Restarts: 7007 No. of Flips: 3064 time to process: 27 seconds.
uf250-04.cnf fulfilled No. of Restarts: 188 No. of Flips: 2773 time to process: 0 seconds.
uf250-04.cnf fulfilled No. of Restarts: 2195 No. of Flips: 3480 time to process: 8 seconds.
uf250-04.cnf fulfilled No. of Restarts: 1298 No. of Flips: 3179 time to process: 5 seconds.
uf250-04.cnf fulfilled No. of Restarts: 414 No. of Flips: 1403 time to process: 1 seconds.
uf250-04.cnf fulfilled No. of Restarts: 700 No. of Flips: 1932 time to process: 2 seconds.
uf250-04.cnf fulfilled No. of Restarts: 1835 No. of Flips: 4916 time to process: 7 seconds.
uf250-04.cnf fulfilled No. of Restarts: 6049 No. of Flips: 2638 time to process: 23 seconds.
uf250-04.cnf fulfilled No. of Restarts: 2095 No. of Flips: 1778 time to process: 8 seconds.
uf250-04.cnf fulfilled No. of Restarts: 1139 No. of Flips: 719 time to process: 4 seconds.
uf250-04.cnf fulfilled No. of Restarts: 7117 No. of Flips: 1957 time to process: 27 seconds.
uf250-04.cnf fulfilled No. of Restarts: 268 No. of Flips: 2235 time to process: 1 seconds.
uf250-04.cnf fulfilled No. of Restarts: 2616 No. of Flips: 4371 time to process: 10 seconds.
uf250-04.cnf fulfilled No. of Restarts: 1432 No. of Flips: 732 time to process: 5 seconds.
uf250-04.cnf fulfilled No. of Restarts: 4404 No. of Flips: 3021 time to process: 17 seconds.
uf250-04.cnf fulfilled No. of Restarts: 2889 No. of Flips: 4452 time to process: 11 seconds.
uf250-04.cnf , deadline. Restarts: 7674
uf250-04.cnf fulfilled No. of Restarts: 4411 No. of Flips: 902 time to process: 16 seconds.
uf250-04.cnf fulfilled No. of Restarts: 1034 No. of Flips: 4983 time to process: 4 seconds.
uf250-04.cnf fulfilled No. of Restarts: 3019 No. of Flips: 1573 time to process: 11 seconds.
uf250-04.cnf fulfilled No. of Restarts: 7141 No. of Flips: 3182 time to process: 28 seconds.
uf250-04.cnf fulfilled No. of Restarts: 5302 No. of Flips: 1695 time to process: 20 seconds.
uf250-04.cnf fulfilled No. of Restarts: 195 No. of Flips: 2663 time to process: 0 seconds.
uf250-04.cnf fulfilled No. of Restarts: 905 No. of Flips: 4192 time to process: 3 seconds.
uf250-04.cnf fulfilled No. of Restarts: 5680 No. of Flips: 3481 time to process: 22 seconds.
uf250-04.cnf fulfilled No. of Restarts: 5678 No. of Flips: 4416 time to process: 22 seconds.
uf250-04.cnf fulfilled No. of Restarts: 5 No. of Flips: 4918 time to process: 0 seconds.
uf250-04.cnf fulfilled No. of Restarts: 661 No. of Flips: 2315 time to process: 2 seconds.
uf250-04.cnf fulfilled No. of Restarts: 1767 No. of Flips: 3918 time to process: 6 seconds.
uf250-04.cnf fulfilled No. of Restarts: 3956 No. of Flips: 4129 time to process: 15 seconds.
uf250-04.cnf fulfilled No. of Restarts: 2451 No. of Flips: 4992 time to process: 9 seconds.
uf250-04.cnf fulfilled No. of Restarts: 3910 No. of Flips: 3370 time to process: 15 seconds.
uf250-04.cnf , deadline. Restarts: 7674
uf250-04.cnf fulfilled No. of Restarts: 4947 No. of Flips: 2720 time to process: 19 seconds.
uf250-04.cnf fulfilled No. of Restarts: 4806 No. of Flips: 1721 time to process: 18 seconds.
uf250-04.cnf fulfilled No. of Restarts: 708 No. of Flips: 4665 time to process: 2 seconds.
uf250-04.cnf fulfilled No. of Restarts: 2987 No. of Flips: 4573 time to process: 11 seconds.
uf250-04.cnf , deadline. Restarts: 7674
uf250-04.cnf fulfilled No. of Restarts: 4265 No. of Flips: 2543 time to process: 16 seconds.
uf250-04.cnf fulfilled No. of Restarts: 750 No. of Flips: 2278 time to process: 3 seconds.
uf250-04.cnf fulfilled No. of Restarts: 5384 No. of Flips: 3067 time to process: 21 seconds.
uf250-04.cnf fulfilled No. of Restarts: 7456 No. of Flips: 2393 time to process: 29 seconds.
uf250-04.cnf fulfilled No. of Restarts: 1798 No. of Flips: 2820 time to process: 7 seconds.
uf250-04.cnf , deadline. Restarts: 7674
uf250-04.cnf fulfilled No. of Restarts: 1412 No. of Flips: 3450 time to process: 5 seconds.
uf250-04.cnf fulfilled No. of Restarts: 5218 No. of Flips: 3525 time to process: 20 seconds.
uf250-04.cnf fulfilled No. of Restarts: 536 No. of Flips: 1995 time to process: 2 seconds.
uf250-04.cnf fulfilled No. of Restarts: 708 No. of Flips: 2894 time to process: 2 seconds.
uf250-04.cnf fulfilled No. of Restarts: 2744 No. of Flips: 4801 time to process: 10 seconds.
uf250-04.cnf fulfilled No. of Restarts: 1137 No. of Flips: 4404 time to process: 4 seconds.
uf250-04.cnf fulfilled No. of Restarts: 4356 No. of Flips: 1942 time to process: 16 seconds.
uf250-04.cnf fulfilled No. of Restarts: 2225 No. of Flips: 2739 time to process: 8 seconds.
uf250-04.cnf fulfilled No. of Restarts: 833 No. of Flips: 4113 time to process: 3 seconds.
uf250-04.cnf fulfilled No. of Restarts: 7243 No. of Flips: 3814 time to process: 27 seconds.
uf250-04.cnf fulfilled No. of Restarts: 290 No. of Flips: 4777 time to process: 1 seconds.
uf250-04.cnf fulfilled No. of Restarts: 1926 No. of Flips: 2746 time to process: 7 seconds.
uf250-04.cnf fulfilled No. of Restarts: 3302 No. of Flips: 2972 time to process: 13 seconds.
uf250-04.cnf fulfilled No. of Restarts: 4749 No. of Flips: 4269 time to process: 18 seconds.
uf250-04.cnf fulfilled No. of Restarts: 2628 No. of Flips: 3653 time to process: 10 seconds.
uf250-04.cnf fulfilled No. of Restarts: 728 No. of Flips: 2191 time to process: 3 seconds.
uf250-04.cnf fulfilled No. of Restarts: 562 No. of Flips: 2942 time to process: 2 seconds.
uf250-04.cnf , deadline. Restarts: 7674
uf250-04.cnf fulfilled No. of Restarts: 177 No. of Flips: 1838 time to process: 0 seconds.
uf250-04.cnf fulfilled No. of Restarts: 2886 No. of Flips: 1829 time to process: 11 seconds.
uf250-04.cnf fulfilled No. of Restarts: 1499 No. of Flips: 2659 time to process: 5 seconds.
uf250-04.cnf fulfilled No. of Restarts: 1159 No. of Flips: 2072 time to process: 4 seconds.
uf250-04.cnf fulfilled No. of Restarts: 295 No. of Flips: 4716 time to process: 1 seconds.
uf250-04.cnf , deadline. Restarts: 7674
uf250-04.cnf fulfilled No. of Restarts: 942 No. of Flips: 4581 time to process: 3 seconds.
uf250-04.cnf fulfilled No. of Restarts: 367 No. of Flips: 2767 time to process: 1 seconds.
uf250-04.cnf fulfilled No. of Restarts: 371 No. of Flips: 2509 time to process: 1 seconds.
uf250-04.cnf fulfilled No. of Restarts: 6628 No. of Flips: 4334 time to process: 25 seconds.
uf250-04.cnf fulfilled No. of Restarts: 256 No. of Flips: 2494 time to process: 1 seconds.
uf250-04.cnf fulfilled No. of Restarts: 2214 No. of Flips: 4122 time to process: 8 seconds.
uf250-04.cnf fulfilled No. of Restarts: 1508 No. of Flips: 2659 time to process: 6 seconds.
uf250-04.cnf fulfilled No. of Restarts: 6247 No. of Flips: 1079 time to process: 24 seconds.
uf250-04.cnf fulfilled No. of Restarts: 2017 No. of Flips: 4215 time to process: 7 seconds.
uf250-04.cnf fulfilled No. of Restarts: 6821 No. of Flips: 2197 time to process: 26 seconds.
uf250-04.cnf fulfilled No. of Restarts: 3463 No. of Flips: 4979 time to process: 13 seconds.
uf250-04.cnf , deadline. Restarts: 7674
uf250-04.cnf fulfilled No. of Restarts: 4708 No. of Flips: 2769 time to process: 17 seconds.
uf250-04.cnf fulfilled No. of Restarts: 3871 No. of Flips: 1726 time to process: 14 seconds.
uf250-04.cnf fulfilled No. of Restarts: 2261 No. of Flips: 3649 time to process: 8 seconds.
uf250-04.cnf fulfilled No. of Restarts: 4215 No. of Flips: 3436 time to process: 16 seconds.
uf250-04.cnf fulfilled No. of Restarts: 3744 No. of Flips: 4756 time to process: 14 seconds.
uf250-04.cnf fulfilled No. of Restarts: 3311 No. of Flips: 1244 time to process: 13 seconds.
uf250-04.cnf fulfilled No. of Restarts: 7566 No. of Flips: 2909 time to process: 29 seconds.
uf250-04.cnf fulfilled No. of Restarts: 1771 No. of Flips: 2767 time to process: 6 seconds.
uf250-04.cnf fulfilled No. of Restarts: 5390 No. of Flips: 4890 time to process: 21 seconds.
uf250-04.cnf fulfilled No. of Restarts: 5711 No. of Flips: 4620 time to process: 21 seconds.
uf250-04.cnf fulfilled No. of Restarts: 394 No. of Flips: 4749 time to process: 1 seconds.
uf250-04.cnf fulfilled No. of Restarts: 2836 No. of Flips: 819 time to process: 11 seconds.
uf250-04.cnf fulfilled No. of Restarts: 4671 No. of Flips: 4835 time to process: 17 seconds.
uf250-04.cnf fulfilled No. of Restarts: 3222 No. of Flips: 2439 time to process: 12 seconds.
uf250-04.cnf fulfilled No. of Restarts: 2722 No. of Flips: 3275 time to process: 10 seconds.
uf250-04.cnf fulfilled No. of Restarts: 2263 No. of Flips: 4241 time to process: 8 seconds.
uf250-04.cnf fulfilled No. of Restarts: 420 No. of Flips: 2688 time to process: 1 seconds.
uf250-04.cnf fulfilled No. of Restarts: 5808 No. of Flips: 2836 time to process: 22 seconds.
uf250-04.cnf fulfilled No. of Restarts: 390 No. of Flips: 3893 time to process: 1 seconds.
uf250-04.cnf fulfilled No. of Restarts: 6363 No. of Flips: 1293 time to process: 24 seconds.
uf250-04.cnf fulfilled No. of Restarts: 2180 No. of Flips: 1000 time to process: 8 seconds.
uf250-04.cnf fulfilled No. of Restarts: 2280 No. of Flips: 3227 time to process: 8 seconds.
uf250-04.cnf fulfilled No. of Restarts: 1191 No. of Flips: 3854 time to process: 4 seconds.
uf250-04.cnf fulfilled No. of Restarts: 1660 No. of Flips: 3351 time to process: 6 seconds.
uf250-04.cnf , deadline. Restarts: 7674
uf250-04.cnf fulfilled No. of Restarts: 246 No. of Flips: 3430 time to process: 0 seconds.
uf250-04.cnf fulfilled No. of Restarts: 3160 No. of Flips: 2483 time to process: 12 seconds.
uf250-04.cnf fulfilled No. of Restarts: 958 No. of Flips: 660 time to process: 3 seconds.
uf250-04.cnf fulfilled No. of Restarts: 40 No. of Flips: 1749 time to process: 0 seconds.
uf250-04.cnf fulfilled No. of Restarts: 6391 No. of Flips: 4601 time to process: 24 seconds.
uf250-04.cnf fulfilled No. of Restarts: 4901 No. of Flips: 2486 time to process: 18 seconds.
uf250-04.cnf fulfilled No. of Restarts: 265 No. of Flips: 4734 time to process: 1 seconds.
uf250-04.cnf fulfilled No. of Restarts: 7604 No. of Flips: 2593 time to process: 29 seconds.
uf250-04.cnf , deadline. Restarts: 7674
uf250-04.cnf fulfilled No. of Restarts: 2124 No. of Flips: 3012 time to process: 8 seconds.
uf250-04.cnf fulfilled No. of Restarts: 3609 No. of Flips: 1510 time to process: 13 seconds.
uf250-04.cnf fulfilled No. of Restarts: 1389 No. of Flips: 1685 time to process: 5 seconds.
uf250-04.cnf , deadline. Restarts: 7674
uf250-04.cnf fulfilled No. of Restarts: 4515 No. of Flips: 1620 time to process: 17 seconds.
uf250-04.cnf fulfilled No. of Restarts: 383 No. of Flips: 1619 time to process: 1 seconds.
uf250-04.cnf fulfilled No. of Restarts: 1573 No. of Flips: 4795 time to process: 6 seconds.
uf250-04.cnf fulfilled No. of Restarts: 2311 No. of Flips: 3601 time to process: 9 seconds.
uf250-04.cnf fulfilled No. of Restarts: 1698 No. of Flips: 3334 time to process: 6 seconds.
uf250-04.cnf fulfilled No. of Restarts: 4125 No. of Flips: 2375 time to process: 15 seconds.
uf250-04.cnf fulfilled No. of Restarts: 6132 No. of Flips: 2157 time to process: 23 seconds.
uf250-04.cnf fulfilled No. of Restarts: 2592 No. of Flips: 2046 time to process: 10 seconds.
uf250-04.cnf fulfilled No. of Restarts: 5381 No. of Flips: 4707 time to process: 21 seconds.
uf250-04.cnf , deadline. Restarts: 7674
uf250-04.cnf fulfilled No. of Restarts: 1497 No. of Flips: 4270 time to process: 5 seconds.
uf250-04.cnf fulfilled No. of Restarts: 284 No. of Flips: 4606 time to process: 1 seconds.
uf250-04.cnf fulfilled No. of Restarts: 2044 No. of Flips: 3142 time to process: 8 seconds.
uf250-04.cnf fulfilled No. of Restarts: 1838 No. of Flips: 3864 time to process: 7 seconds.
uf250-04.cnf fulfilled No. of Restarts: 2220 No. of Flips: 3958 time to process: 8 seconds.
uf250-04.cnf fulfilled No. of Restarts: 4185 No. of Flips: 2433 time to process: 16 seconds.
uf250-04.cnf fulfilled No. of Restarts: 1698 No. of Flips: 2113 time to process: 6 seconds.
uf250-04.cnf fulfilled No. of Restarts: 3061 No. of Flips: 3873 time to process: 11 seconds.
uf250-04.cnf fulfilled No. of Restarts: 2223 No. of Flips: 2215 time to process: 8 seconds.
uf250-04.cnf fulfilled No. of Restarts: 551 No. of Flips: 2243 time to process: 2 seconds.
uf250-04.cnf fulfilled No. of Restarts: 441 No. of Flips: 3382 time to process: 1 seconds.
uf250-04.cnf fulfilled No. of Restarts: 1135 No. of Flips: 2590 time to process: 4 seconds.
uf250-04.cnf fulfilled No. of Restarts: 3748 No. of Flips: 3750 time to process: 15 seconds.
uf250-04.cnf fulfilled No. of Restarts: 7598 No. of Flips: 4674 time to process: 29 seconds.
uf250-04.cnf fulfilled No. of Restarts: 3813 No. of Flips: 3624 time to process: 14 seconds.
uf250-04.cnf fulfilled No. of Restarts: 3919 No. of Flips: 1556 time to process: 15 seconds.
uf250-04.cnf fulfilled No. of Restarts: 4124 No. of Flips: 1896 time to process: 16 seconds.
uf250-04.cnf fulfilled No. of Restarts: 3836 No. of Flips: 2740 time to process: 14 seconds.
uf250-04.cnf fulfilled No. of Restarts: 3093 No. of Flips: 1604 time to process: 11 seconds.
uf250-04.cnf fulfilled No. of Restarts: 1614 No. of Flips: 3242 time to process: 6 seconds.
uf250-04.cnf fulfilled No. of Restarts: 1972 No. of Flips: 2924 time to process: 7 seconds.
uf250-04.cnf fulfilled No. of Restarts: 4605 No. of Flips: 1004 time to process: 17 seconds.
uf250-04.cnf fulfilled No. of Restarts: 156 No. of Flips: 3609 time to process: 0 seconds.
uf250-04.cnf fulfilled No. of Restarts: 33 No. of Flips: 4847 time to process: 0 seconds.
uf250-04.cnf fulfilled No. of Restarts: 1478 No. of Flips: 996 time to process: 5 seconds.
uf250-04.cnf fulfilled No. of Restarts: 3981 No. of Flips: 2111 time to process: 15 seconds.
uf250-04.cnf fulfilled No. of Restarts: 5095 No. of Flips: 3637 time to process: 19 seconds.
uf250-04.cnf fulfilled No. of Restarts: 3725 No. of Flips: 4745 time to process: 14 seconds.
uf250-04.cnf fulfilled No. of Restarts: 1762 No. of Flips: 4903 time to process: 6 seconds.
uf250-04.cnf fulfilled No. of Restarts: 943 No. of Flips: 4547 time to process: 3 seconds.
uf250-04.cnf fulfilled No. of Restarts: 5962 No. of Flips: 4545 time to process: 22 seconds.
uf250-04.cnf fulfilled No. of Restarts: 1897 No. of Flips: 1472 time to process: 7 seconds.
uf250-04.cnf fulfilled No. of Restarts: 2583 No. of Flips: 4973 time to process: 10 seconds.
uf250-04.cnf fulfilled No. of Restarts: 3852 No. of Flips: 3013 time to process: 14 seconds.
uf250-04.cnf fulfilled No. of Restarts: 3071 No. of Flips: 1979 time to process: 12 seconds.
uf250-04.cnf fulfilled No. of Restarts: 126 No. of Flips: 1883 time to process: 0 seconds.
uf250-04.cnf , deadline. Restarts: 7674
uf250-04.cnf fulfilled No. of Restarts: 4346 No. of Flips: 3326 time to process: 16 seconds.
uf250-04.cnf fulfilled No. of Restarts: 32 No. of Flips: 2876 time to process: 0 seconds.
uf250-04.cnf fulfilled No. of Restarts: 6095 No. of Flips: 1724 time to process: 23 seconds.
uf250-04.cnf fulfilled No. of Restarts: 152 No. of Flips: 2749 time to process: 0 seconds.
uf250-04.cnf fulfilled No. of Restarts: 2312 No. of Flips: 2429 time to process: 9 seconds.
uf250-04.cnf fulfilled No. of Restarts: 1989 No. of Flips: 4372 time to process: 7 seconds.
uf250-04.cnf fulfilled No. of Restarts: 79 No. of Flips: 3133 time to process: 0 seconds.
uf250-04.cnf fulfilled No. of Restarts: 922 No. of Flips: 1579 time to process: 3 seconds.
uf250-04.cnf fulfilled No. of Restarts: 5892 No. of Flips: 3781 time to process: 22 seconds.
uf250-04.cnf fulfilled No. of Restarts: 2474 No. of Flips: 3599 time to process: 10 seconds.
uf250-04.cnf fulfilled No. of Restarts: 4053 No. of Flips: 4545 time to process: 15 seconds.
uf250-04.cnf fulfilled No. of Restarts: 7157 No. of Flips: 2811 time to process: 27 seconds.
uf250-04.cnf fulfilled No. of Restarts: 2540 No. of Flips: 3673 time to process: 9 seconds.
uf250-04.cnf fulfilled No. of Restarts: 2095 No. of Flips: 3057 time to process: 8 seconds.
uf250-04.cnf fulfilled No. of Restarts: 2054 No. of Flips: 3721 time to process: 8 seconds.
uf250-04.cnf fulfilled No. of Restarts: 7095 No. of Flips: 2620 time to process: 27 seconds.
uf250-04.cnf fulfilled No. of Restarts: 1195 No. of Flips: 2604 time to process: 4 seconds.
uf250-04.cnf fulfilled No. of Restarts: 101 No. of Flips: 2061 time to process: 0 seconds.
uf250-04.cnf fulfilled No. of Restarts: 1595 No. of Flips: 3125 time to process: 6 seconds.
uf250-04.cnf , deadline. Restarts: 7674
uf250-04.cnf fulfilled No. of Restarts: 4204 No. of Flips: 1463 time to process: 16 seconds.
uf250-04.cnf fulfilled No. of Restarts: 6168 No. of Flips: 4861 time to process: 24 seconds.
uf250-04.cnf , deadline. Restarts: 7674
uf250-04.cnf fulfilled No. of Restarts: 7054 No. of Flips: 4683 time to process: 27 seconds.
uf250-04.cnf fulfilled No. of Restarts: 3524 No. of Flips: 1966 time to process: 13 seconds.
uf250-04.cnf fulfilled No. of Restarts: 936 No. of Flips: 4877 time to process: 3 seconds.
uf250-04.cnf fulfilled No. of Restarts: 425 No. of Flips: 3528 time to process: 1 seconds.
uf250-04.cnf fulfilled No. of Restarts: 895 No. of Flips: 4307 time to process: 3 seconds.
uf250-04.cnf fulfilled No. of Restarts: 1455 No. of Flips: 1618 time to process: 5 seconds.
uf250-04.cnf fulfilled No. of Restarts: 3300 No. of Flips: 1727 time to process: 12 seconds.
uf250-04.cnf fulfilled No. of Restarts: 2627 No. of Flips: 3172 time to process: 10 seconds.
uf250-04.cnf fulfilled No. of Restarts: 5688 No. of Flips: 3441 time to process: 21 seconds.
uf250-04.cnf fulfilled No. of Restarts: 2843 No. of Flips: 4106 time to process: 11 seconds.
uf250-04.cnf fulfilled No. of Restarts: 48 No. of Flips: 4587 time to process: 0 seconds.
uf250-04.cnf , deadline. Restarts: 7674
uf250-04.cnf fulfilled No. of Restarts: 3600 No. of Flips: 2434 time to process: 14 seconds.
uf250-04.cnf fulfilled No. of Restarts: 6415 No. of Flips: 2839 time to process: 24 seconds.
uf250-04.cnf fulfilled No. of Restarts: 1206 No. of Flips: 975 time to process: 4 seconds.
uf250-04.cnf fulfilled No. of Restarts: 2628 No. of Flips: 2446 time to process: 10 seconds.
uf250-04.cnf fulfilled No. of Restarts: 2914 No. of Flips: 3415 time to process: 11 seconds.
uf250-04.cnf fulfilled No. of Restarts: 2012 No. of Flips: 1946 time to process: 7 seconds.
uf250-04.cnf fulfilled No. of Restarts: 3672 No. of Flips: 3796 time to process: 14 seconds.
uf250-04.cnf fulfilled No. of Restarts: 148 No. of Flips: 4134 time to process: 0 seconds.
uf250-04.cnf fulfilled No. of Restarts: 1975 No. of Flips: 1836 time to process: 7 seconds.
uf250-04.cnf fulfilled No. of Restarts: 192 No. of Flips: 4310 time to process: 0 seconds.
uf250-04.cnf fulfilled No. of Restarts: 1859 No. of Flips: 2518 time to process: 7 seconds.
uf250-04.cnf fulfilled No. of Restarts: 1190 No. of Flips: 1832 time to process: 4 seconds.
uf250-04.cnf fulfilled No. of Restarts: 2939 No. of Flips: 1525 time to process: 11 seconds.
uf250-04.cnf fulfilled No. of Restarts: 346 No. of Flips: 4050 time to process: 1 seconds.
uf250-04.cnf fulfilled No. of Restarts: 1009 No. of Flips: 1859 time to process: 3 seconds.
uf250-04.cnf fulfilled No. of Restarts: 1557 No. of Flips: 2668 time to process: 6 seconds.
uf250-04.cnf fulfilled No. of Restarts: 532 No. of Flips: 731 time to process: 2 seconds.
uf250-04.cnf fulfilled No. of Restarts: 1733 No. of Flips: 4785 time to process: 7 seconds.
uf250-04.cnf fulfilled No. of Restarts: 2957 No. of Flips: 3762 time to process: 11 seconds.
uf250-04.cnf fulfilled No. of Restarts: 5492 No. of Flips: 3756 time to process: 21 seconds.
uf250-04.cnf fulfilled No. of Restarts: 7531 No. of Flips: 2943 time to process: 29 seconds.
uf250-04.cnf , deadline. Restarts: 7674
uf250-04.cnf fulfilled No. of Restarts: 4833 No. of Flips: 2944 time to process: 18 seconds.
uf250-04.cnf fulfilled No. of Restarts: 2445 No. of Flips: 4550 time to process: 9 seconds.
uf250-04.cnf fulfilled No. of Restarts: 3737 No. of Flips: 1519 time to process: 14 seconds.
uf250-04.cnf fulfilled No. of Restarts: 3714 No. of Flips: 3560 time to process: 14 seconds.
uf250-04.cnf fulfilled No. of Restarts: 4969 No. of Flips: 3459 time to process: 19 seconds.
uf250-04.cnf fulfilled No. of Restarts: 2402 No. of Flips: 3390 time to process: 9 seconds.
uf250-04.cnf fulfilled No. of Restarts: 1257 No. of Flips: 1724 time to process: 5 seconds.
uf250-04.cnf fulfilled No. of Restarts: 4906 No. of Flips: 1148 time to process: 19 seconds.
uf250-04.cnf fulfilled No. of Restarts: 537 No. of Flips: 2608 time to process: 2 seconds.
uf250-04.cnf fulfilled No. of Restarts: 2015 No. of Flips: 2467 time to process: 7 seconds.
uf250-04.cnf fulfilled No. of Restarts: 4396 No. of Flips: 3553 time to process: 17 seconds.
uf250-04.cnf fulfilled No. of Restarts: 1036 No. of Flips: 2061 time to process: 4 seconds.
uf250-04.cnf fulfilled No. of Restarts: 6388 No. of Flips: 2485 time to process: 24 seconds.
uf250-04.cnf fulfilled No. of Restarts: 40 No. of Flips: 3442 time to process: 0 seconds.
uf250-04.cnf , deadline. Restarts: 7674
uf250-04.cnf fulfilled No. of Restarts: 425 No. of Flips: 1483 time to process: 1 seconds.
uf250-04.cnf fulfilled No. of Restarts: 821 No. of Flips: 3656 time to process: 3 seconds.
uf250-04.cnf fulfilled No. of Restarts: 4471 No. of Flips: 1311 time to process: 17 seconds.
uf250-04.cnf fulfilled No. of Restarts: 1440 No. of Flips: 2242 time to process: 5 seconds.
uf250-04.cnf fulfilled No. of Restarts: 1365 No. of Flips: 719 time to process: 5 seconds.
uf250-04.cnf fulfilled No. of Restarts: 3071 No. of Flips: 3641 time to process: 11 seconds.
uf250-04.cnf fulfilled No. of Restarts: 1379 No. of Flips: 1174 time to process: 5 seconds.
uf250-04.cnf fulfilled No. of Restarts: 2017 No. of Flips: 1656 time to process: 7 seconds.
uf250-04.cnf , deadline. Restarts: 7674
uf250-04.cnf fulfilled No. of Restarts: 2002 No. of Flips: 4228 time to process: 7 seconds.
uf250-04.cnf , deadline. Restarts: 7674
uf250-04.cnf fulfilled No. of Restarts: 2667 No. of Flips: 4953 time to process: 10 seconds.
uf250-04.cnf fulfilled No. of Restarts: 298 No. of Flips: 4275 time to process: 1 seconds.
uf250-04.cnf fulfilled No. of Restarts: 1069 No. of Flips: 3086 time to process: 4 seconds.
uf250-04.cnf fulfilled No. of Restarts: 342 No. of Flips: 4816 time to process: 1 seconds.
uf250-04.cnf , deadline. Restarts: 7674
uf250-04.cnf fulfilled No. of Restarts: 1137 No. of Flips: 1075 time to process: 4 seconds.
uf250-04.cnf , deadline. Restarts: 7674
uf250-04.cnf fulfilled No. of Restarts: 610 No. of Flips: 2204 time to process: 2 seconds.
uf250-04.cnf fulfilled No. of Restarts: 875 No. of Flips: 2877 time to process: 3 seconds.
uf250-04.cnf fulfilled No. of Restarts: 876 No. of Flips: 3833 time to process: 3 seconds.
uf250-04.cnf fulfilled No. of Restarts: 752 No. of Flips: 4039 time to process: 3 seconds.
uf250-04.cnf fulfilled No. of Restarts: 640 No. of Flips: 3378 time to process: 2 seconds.
uf250-04.cnf fulfilled No. of Restarts: 1272 No. of Flips: 4357 time to process: 5 seconds.
uf250-04.cnf fulfilled No. of Restarts: 1120 No. of Flips: 1216 time to process: 4 seconds.
uf250-04.cnf fulfilled No. of Restarts: 1226 No. of Flips: 3255 time to process: 4 seconds.
uf250-04.cnf fulfilled No. of Restarts: 56 No. of Flips: 3362 time to process: 0 seconds.
uf250-04.cnf fulfilled No. of Restarts: 5174 No. of Flips: 3003 time to process: 20 seconds.
uf250-04.cnf fulfilled No. of Restarts: 3384 No. of Flips: 3410 time to process: 12 seconds.
uf250-04.cnf fulfilled No. of Restarts: 2918 No. of Flips: 2166 time to process: 11 seconds.
uf250-04.cnf fulfilled No. of Restarts: 543 No. of Flips: 2282 time to process: 2 seconds.
uf250-04.cnf fulfilled No. of Restarts: 4243 No. of Flips: 1412 time to process: 16 seconds.
uf250-04.cnf , deadline. Restarts: 7674
uf250-04.cnf fulfilled No. of Restarts: 570 No. of Flips: 882 time to process: 2 seconds.
uf250-04.cnf , deadline. Restarts: 7674
uf250-04.cnf fulfilled No. of Restarts: 1023 No. of Flips: 1858 time to process: 4 seconds.
uf250-04.cnf fulfilled No. of Restarts: 7530 No. of Flips: 2576 time to process: 28 seconds.
uf250-04.cnf fulfilled No. of Restarts: 3295 No. of Flips: 3331 time to process: 12 seconds.
uf250-04.cnf fulfilled No. of Restarts: 284 No. of Flips: 3537 time to process: 1 seconds.
uf250-04.cnf fulfilled No. of Restarts: 939 No. of Flips: 3932 time to process: 3 seconds.
uf250-04.cnf , deadline. Restarts: 7674
uf250-04.cnf fulfilled No. of Restarts: 150 No. of Flips: 4594 time to process: 0 seconds.
uf250-04.cnf fulfilled No. of Restarts: 174 No. of Flips: 1977 time to process: 0 seconds.
uf250-04.cnf fulfilled No. of Restarts: 2335 No. of Flips: 2192 time to process: 8 seconds.
uf250-04.cnf fulfilled No. of Restarts: 328 No. of Flips: 4458 time to process: 1 seconds.
uf250-04.cnf fulfilled No. of Restarts: 6080 No. of Flips: 2369 time to process: 23 seconds.
uf250-04.cnf fulfilled No. of Restarts: 2645 No. of Flips: 3421 time to process: 10 seconds.
uf250-04.cnf fulfilled No. of Restarts: 193 No. of Flips: 2937 time to process: 0 seconds.
uf250-04.cnf fulfilled No. of Restarts: 942 No. of Flips: 1456 time to process: 3 seconds.
uf250-04.cnf , deadline. Restarts: 7674
uf250-04.cnf fulfilled No. of Restarts: 667 No. of Flips: 3087 time to process: 2 seconds.
uf250-04.cnf fulfilled No. of Restarts: 787 No. of Flips: 3656 time to process: 3 seconds.
uf250-04.cnf fulfilled No. of Restarts: 1616 No. of Flips: 4014 time to process: 6 seconds.
uf250-04.cnf fulfilled No. of Restarts: 3715 No. of Flips: 2736 time to process: 14 seconds.
uf250-04.cnf fulfilled No. of Restarts: 3633 No. of Flips: 658 time to process: 14 seconds.
uf250-04.cnf fulfilled No. of Restarts: 1823 No. of Flips: 3753 time to process: 7 seconds.
uf250-04.cnf fulfilled No. of Restarts: 1943 No. of Flips: 4995 time to process: 7 seconds.
uf250-04.cnf fulfilled No. of Restarts: 1930 No. of Flips: 4047 time to process: 7 seconds.
uf250-04.cnf fulfilled No. of Restarts: 2991 No. of Flips: 4039 time to process: 11 seconds.
uf250-04.cnf fulfilled No. of Restarts: 7032 No. of Flips: 769 time to process: 27 seconds.
uf250-04.cnf fulfilled No. of Restarts: 1902 No. of Flips: 2129 time to process: 7 seconds.
uf250-04.cnf fulfilled No. of Restarts: 4688 No. of Flips: 1655 time to process: 18 seconds.
uf250-04.cnf fulfilled No. of Restarts: 229 No. of Flips: 1937 time to process: 0 seconds.
uf250-04.cnf fulfilled No. of Restarts: 2876 No. of Flips: 1483 time to process: 11 seconds.
uf250-04.cnf fulfilled No. of Restarts: 12 No. of Flips: 3354 time to process: 0 seconds.
uf250-04.cnf fulfilled No. of Restarts: 1704 No. of Flips: 2208 time to process: 6 seconds.
uf250-04.cnf fulfilled No. of Restarts: 4347 No. of Flips: 1762 time to process: 16 seconds.
uf250-04.cnf fulfilled No. of Restarts: 4987 No. of Flips: 4067 time to process: 19 seconds.
uf250-04.cnf fulfilled No. of Restarts: 1041 No. of Flips: 3497 time to process: 4 seconds.
uf250-04.cnf fulfilled No. of Restarts: 4194 No. of Flips: 4408 time to process: 16 seconds.
uf250-04.cnf fulfilled No. of Restarts: 767 No. of Flips: 3016 time to process: 3 seconds.
uf250-04.cnf fulfilled No. of Restarts: 943 No. of Flips: 1788 time to process: 3 seconds.
uf250-04.cnf fulfilled No. of Restarts: 2334 No. of Flips: 1989 time to process: 9 seconds.
uf250-04.cnf fulfilled No. of Restarts: 1456 No. of Flips: 4432 time to process: 5 seconds.
uf250-04.cnf fulfilled No. of Restarts: 6183 No. of Flips: 2780 time to process: 24 seconds.
uf250-04.cnf fulfilled No. of Restarts: 3312 No. of Flips: 2787 time to process: 12 seconds.
uf250-04.cnf fulfilled No. of Restarts: 944 No. of Flips: 2135 time to process: 3 seconds.
uf250-04.cnf fulfilled No. of Restarts: 324 No. of Flips: 4545 time to process: 1 seconds.
uf250-04.cnf fulfilled No. of Restarts: 3847 No. of Flips: 4046 time to process: 14 seconds.
uf250-04.cnf fulfilled No. of Restarts: 6142 No. of Flips: 3746 time to process: 23 seconds.
uf250-04.cnf fulfilled No. of Restarts: 6880 No. of Flips: 2919 time to process: 26 seconds.
uf250-04.cnf fulfilled No. of Restarts: 4431 No. of Flips: 2882 time to process: 17 seconds.
uf250-04.cnf fulfilled No. of Restarts: 364 No. of Flips: 3887 time to process: 1 seconds.
uf250-04.cnf fulfilled No. of Restarts: 5836 No. of Flips: 3757 time to process: 22 seconds.
uf250-04.cnf fulfilled No. of Restarts: 2888 No. of Flips: 2579 time to process: 11 seconds.
uf250-04.cnf fulfilled No. of Restarts: 262 No. of Flips: 1439 time to process: 1 seconds.
uf250-04.cnf fulfilled No. of Restarts: 295 No. of Flips: 2687 time to process: 1 seconds.
uf250-04.cnf fulfilled No. of Restarts: 5026 No. of Flips: 2602 time to process: 19 seconds.
uf250-04.cnf fulfilled No. of Restarts: 30 No. of Flips: 3119 time to process: 0 seconds.
uf250-04.cnf fulfilled No. of Restarts: 2182 No. of Flips: 2932 time to process: 9 seconds.
uf250-04.cnf fulfilled No. of Restarts: 144 No. of Flips: 1992 time to process: 0 seconds.
uf250-04.cnf fulfilled No. of Restarts: 7120 No. of Flips: 3945 time to process: 27 seconds.
uf250-04.cnf fulfilled No. of Restarts: 2487 No. of Flips: 773 time to process: 9 seconds.
uf250-04.cnf fulfilled No. of Restarts: 2144 No. of Flips: 3386 time to process: 8 seconds.
uf250-04.cnf fulfilled No. of Restarts: 3513 No. of Flips: 1175 time to process: 13 seconds.
uf250-04.cnf fulfilled No. of Restarts: 2194 No. of Flips: 4702 time to process: 8 seconds.
uf250-04.cnf fulfilled No. of Restarts: 6596 No. of Flips: 1969 time to process: 25 seconds.
uf250-04.cnf fulfilled No. of Restarts: 3025 No. of Flips: 4132 time to process: 11 seconds.
uf250-04.cnf fulfilled No. of Restarts: 61 No. of Flips: 4282 time to process: 0 seconds.
uf250-04.cnf fulfilled No. of Restarts: 6568 No. of Flips: 1641 time to process: 25 seconds.
uf250-04.cnf fulfilled No. of Restarts: 967 No. of Flips: 4270 time to process: 3 seconds.
uf250-04.cnf fulfilled No. of Restarts: 2275 No. of Flips: 4257 time to process: 9 seconds.
uf250-04.cnf fulfilled No. of Restarts: 3219 No. of Flips: 2288 time to process: 12 seconds.
uf250-04.cnf fulfilled No. of Restarts: 65 No. of Flips: 3998 time to process: 0 seconds.
uf250-04.cnf fulfilled No. of Restarts: 7584 No. of Flips: 3968 time to process: 29 seconds.
uf250-04.cnf fulfilled No. of Restarts: 1384 No. of Flips: 2258 time to process: 5 seconds.
uf250-04.cnf fulfilled No. of Restarts: 3902 No. of Flips: 3732 time to process: 15 seconds.
uf250-04.cnf fulfilled No. of Restarts: 617 No. of Flips: 2757 time to process: 2 seconds.
uf250-04.cnf fulfilled No. of Restarts: 2476 No. of Flips: 3250 time to process: 9 seconds.
uf250-04.cnf fulfilled No. of Restarts: 3599 No. of Flips: 4202 time to process: 13 seconds.
uf250-04.cnf fulfilled No. of Restarts: 216 No. of Flips: 4669 time to process: 0 seconds.
uf250-04.cnf fulfilled No. of Restarts: 978 No. of Flips: 3433 time to process: 4 seconds.
uf250-04.cnf fulfilled No. of Restarts: 2344 No. of Flips: 4593 time to process: 9 seconds.
uf250-04.cnf , deadline. Restarts: 7674
uf250-04.cnf fulfilled No. of Restarts: 3231 No. of Flips: 4946 time to process: 12 seconds.
uf250-04.cnf fulfilled No. of Restarts: 1175 No. of Flips: 2586 time to process: 4 seconds.
uf250-04.cnf fulfilled No. of Restarts: 7200 No. of Flips: 3537 time to process: 27 seconds.
uf250-04.cnf fulfilled No. of Restarts: 268 No. of Flips: 4703 time to process: 1 seconds.
uf250-04.cnf fulfilled No. of Restarts: 831 No. of Flips: 4851 time to process: 3 seconds.
uf250-04.cnf fulfilled No. of Restarts: 801 No. of Flips: 4216 time to process: 3 seconds.
uf250-04.cnf fulfilled No. of Restarts: 4826 No. of Flips: 3675 time to process: 18 seconds.
uf250-04.cnf fulfilled No. of Restarts: 2517 No. of Flips: 3785 time to process: 9 seconds.
uf250-04.cnf fulfilled No. of Restarts: 5013 No. of Flips: 2975 time to process: 19 seconds.
uf250-04.cnf fulfilled No. of Restarts: 2119 No. of Flips: 4598 time to process: 8 seconds.
uf250-04.cnf fulfilled No. of Restarts: 302 No. of Flips: 2729 time to process: 1 seconds.
uf250-04.cnf fulfilled No. of Restarts: 3640 No. of Flips: 3250 time to process: 13 seconds.
uf250-04.cnf , deadline. Restarts: 7674
uf250-04.cnf fulfilled No. of Restarts: 5182 No. of Flips: 2777 time to process: 20 seconds.
uf250-04.cnf fulfilled No. of Restarts: 3656 No. of Flips: 2669 time to process: 14 seconds.
uf250-04.cnf fulfilled No. of Restarts: 6767 No. of Flips: 4700 time to process: 26 seconds.
uf250-04.cnf fulfilled No. of Restarts: 3698 No. of Flips: 3381 time to process: 14 seconds.
uf250-04.cnf fulfilled No. of Restarts: 2410 No. of Flips: 2600 time to process: 9 seconds.
uf250-04.cnf fulfilled No. of Restarts: 300 No. of Flips: 1924 time to process: 1 seconds.
uf250-04.cnf fulfilled No. of Restarts: 2102 No. of Flips: 2050 time to process: 8 seconds.
uf250-04.cnf fulfilled No. of Restarts: 576 No. of Flips: 4586 time to process: 2 seconds.
uf250-04.cnf fulfilled No. of Restarts: 2267 No. of Flips: 3238 time to process: 8 seconds.
uf250-04.cnf fulfilled No. of Restarts: 998 No. of Flips: 1829 time to process: 3 seconds.
uf250-04.cnf fulfilled No. of Restarts: 326 No. of Flips: 2324 time to process: 1 seconds.
uf250-04.cnf fulfilled No. of Restarts: 4362 No. of Flips: 1251 time to process: 16 seconds.
uf250-04.cnf fulfilled No. of Restarts: 6722 No. of Flips: 3887 time to process: 25 seconds.
uf250-04.cnf , deadline. Restarts: 7674
uf250-04.cnf fulfilled No. of Restarts: 3298 No. of Flips: 1700 time to process: 12 seconds.
uf250-04.cnf fulfilled No. of Restarts: 10 No. of Flips: 3430 time to process: 0 seconds.
uf250-04.cnf fulfilled No. of Restarts: 457 No. of Flips: 4257 time to process: 1 seconds.
uf250-04.cnf fulfilled No. of Restarts: 3395 No. of Flips: 1964 time to process: 13 seconds.
uf250-04.cnf fulfilled No. of Restarts: 4359 No. of Flips: 3441 time to process: 16 seconds.
uf250-04.cnf fulfilled No. of Restarts: 1623 No. of Flips: 1212 time to process: 6 seconds.
uf250-04.cnf fulfilled No. of Restarts: 2002 No. of Flips: 2741 time to process: 7 seconds.
uf250-04.cnf fulfilled No. of Restarts: 644 No. of Flips: 2341 time to process: 2 seconds.
uf250-04.cnf fulfilled No. of Restarts: 175 No. of Flips: 3429 time to process: 0 seconds.
uf250-04.cnf fulfilled No. of Restarts: 733 No. of Flips: 4332 time to process: 2 seconds.
uf250-04.cnf fulfilled No. of Restarts: 243 No. of Flips: 845 time to process: 0 seconds.
uf250-04.cnf fulfilled No. of Restarts: 2191 No. of Flips: 3384 time to process: 9 seconds.
uf250-04.cnf fulfilled No. of Restarts: 863 No. of Flips: 4008 time to process: 3 seconds.
uf250-04.cnf fulfilled No. of Restarts: 6759 No. of Flips: 1104 time to process: 26 seconds.
uf250-04.cnf fulfilled No. of Restarts: 3865 No. of Flips: 3270 time to process: 15 seconds.
uf250-04.cnf fulfilled No. of Restarts: 52 No. of Flips: 3733 time to process: 0 seconds.
uf250-04.cnf fulfilled No. of Restarts: 4247 No. of Flips: 4617 time to process: 16 seconds.
uf250-04.cnf fulfilled No. of Restarts: 2554 No. of Flips: 3348 time to process: 9 seconds.
uf250-04.cnf fulfilled No. of Restarts: 6819 No. of Flips: 4676 time to process: 26 seconds.
uf250-04.cnf , deadline. Restarts: 7674
uf250-04.cnf fulfilled No. of Restarts: 3492 No. of Flips: 809 time to process: 13 seconds.
uf250-04.cnf fulfilled No. of Restarts: 3132 No. of Flips: 1529 time to process: 12 seconds.
uf250-04.cnf fulfilled No. of Restarts: 5561 No. of Flips: 4482 time to process: 21 seconds.
uf250-04.cnf fulfilled No. of Restarts: 927 No. of Flips: 3532 time to process: 3 seconds.
uf250-04.cnf fulfilled No. of Restarts: 1279 No. of Flips: 3080 time to process: 5 seconds.
uf250-04.cnf fulfilled No. of Restarts: 3023 No. of Flips: 3857 time to process: 11 seconds.
uf250-04.cnf fulfilled No. of Restarts: 1815 No. of Flips: 3702 time to process: 7 seconds.
uf250-04.cnf fulfilled No. of Restarts: 2626 No. of Flips: 3620 time to process: 10 seconds.
uf250-04.cnf fulfilled No. of Restarts: 405 No. of Flips: 2640 time to process: 1 seconds.
uf250-04.cnf fulfilled No. of Restarts: 1194 No. of Flips: 1092 time to process: 4 seconds.
uf250-04.cnf fulfilled No. of Restarts: 828 No. of Flips: 1573 time to process: 3 seconds.
uf250-04.cnf fulfilled No. of Restarts: 177 No. of Flips: 1620 time to process: 0 seconds.
uf250-04.cnf fulfilled No. of Restarts: 368 No. of Flips: 2528 time to process: 1 seconds.
uf250-04.cnf fulfilled No. of Restarts: 1560 No. of Flips: 1719 time to process: 6 seconds.
uf250-04.cnf fulfilled No. of Restarts: 1746 No. of Flips: 1176 time to process: 6 seconds.
uf250-04.cnf fulfilled No. of Restarts: 565 No. of Flips: 2243 time to process: 2 seconds.
uf250-04.cnf fulfilled No. of Restarts: 1358 No. of Flips: 3403 time to process: 5 seconds.
uf250-04.cnf , deadline. Restarts: 7674
uf250-04.cnf , deadline. Restarts: 7674
uf250-04.cnf fulfilled No. of Restarts: 1632 No. of Flips: 4479 time to process: 6 seconds.
uf250-04.cnf fulfilled No. of Restarts: 362 No. of Flips: 2877 time to process: 1 seconds.
uf250-04.cnf fulfilled No. of Restarts: 1682 No. of Flips: 3217 time to process: 6 seconds.
uf250-04.cnf fulfilled No. of Restarts: 3599 No. of Flips: 2466 time to process: 13 seconds.
uf250-04.cnf fulfilled No. of Restarts: 227 No. of Flips: 4394 time to process: 0 seconds.
uf250-04.cnf fulfilled No. of Restarts: 3123 No. of Flips: 4325 time to process: 12 seconds.
uf250-04.cnf fulfilled No. of Restarts: 584 No. of Flips: 3912 time to process: 2 seconds.
uf250-04.cnf fulfilled No. of Restarts: 4823 No. of Flips: 2410 time to process: 18 seconds.
uf250-04.cnf fulfilled No. of Restarts: 4854 No. of Flips: 1025 time to process: 18 seconds.
uf250-04.cnf fulfilled No. of Restarts: 1661 No. of Flips: 4733 time to process: 6 seconds.
uf250-04.cnf fulfilled No. of Restarts: 7558 No. of Flips: 4447 time to process: 29 seconds.
uf250-04.cnf fulfilled No. of Restarts: 5762 No. of Flips: 1249 time to process: 22 seconds.
uf250-04.cnf fulfilled No. of Restarts: 1437 No. of Flips: 2843 time to process: 5 seconds.
uf250-04.cnf fulfilled No. of Restarts: 6200 No. of Flips: 4784 time to process: 23 seconds.
uf250-04.cnf fulfilled No. of Restarts: 6620 No. of Flips: 883 time to process: 25 seconds.
uf250-04.cnf fulfilled No. of Restarts: 247 No. of Flips: 2177 time to process: 1 seconds.
uf250-04.cnf fulfilled No. of Restarts: 320 No. of Flips: 1612 time to process: 1 seconds.
uf250-04.cnf fulfilled No. of Restarts: 2054 No. of Flips: 1169 time to process: 7 seconds.
uf250-04.cnf fulfilled No. of Restarts: 3335 No. of Flips: 1297 time to process: 12 seconds.
uf250-04.cnf , deadline. Restarts: 7674
uf250-04.cnf fulfilled No. of Restarts: 4854 No. of Flips: 3736 time to process: 18 seconds.
uf250-04.cnf fulfilled No. of Restarts: 475 No. of Flips: 4078 time to process: 1 seconds.
uf250-04.cnf fulfilled No. of Restarts: 1219 No. of Flips: 1720 time to process: 4 seconds.
uf250-04.cnf fulfilled No. of Restarts: 2341 No. of Flips: 661 time to process: 9 seconds.
uf250-04.cnf fulfilled No. of Restarts: 749 No. of Flips: 3732 time to process: 2 seconds.
uf250-04.cnf fulfilled No. of Restarts: 697 No. of Flips: 1933 time to process: 2 seconds.
uf250-04.cnf fulfilled No. of Restarts: 439 No. of Flips: 1103 time to process: 1 seconds.
uf250-04.cnf fulfilled No. of Restarts: 1004 No. of Flips: 3276 time to process: 3 seconds.
uf250-04.cnf , deadline. Restarts: 7674
uf250-04.cnf fulfilled No. of Restarts: 4922 No. of Flips: 4351 time to process: 18 seconds.
uf250-04.cnf fulfilled No. of Restarts: 270 No. of Flips: 2957 time to process: 1 seconds.
uf250-04.cnf fulfilled No. of Restarts: 3155 No. of Flips: 1854 time to process: 12 seconds.
uf250-04.cnf , deadline. Restarts: 7674
uf250-04.cnf fulfilled No. of Restarts: 514 No. of Flips: 3781 time to process: 2 seconds.
uf250-04.cnf fulfilled No. of Restarts: 1988 No. of Flips: 1136 time to process: 7 seconds.
uf250-04.cnf fulfilled No. of Restarts: 568 No. of Flips: 1412 time to process: 2 seconds.
uf250-04.cnf fulfilled No. of Restarts: 2946 No. of Flips: 4450 time to process: 11 seconds.
uf250-04.cnf fulfilled No. of Restarts: 4182 No. of Flips: 4969 time to process: 16 seconds.
uf250-04.cnf fulfilled No. of Restarts: 2787 No. of Flips: 1926 time to process: 10 seconds.
uf250-04.cnf fulfilled No. of Restarts: 292 No. of Flips: 4486 time to process: 1 seconds.
uf250-04.cnf fulfilled No. of Restarts: 1536 No. of Flips: 4029 time to process: 5 seconds.
uf250-04.cnf fulfilled No. of Restarts: 5978 No. of Flips: 1974 time to process: 23 seconds.
uf250-04.cnf fulfilled No. of Restarts: 5154 No. of Flips: 3859 time to process: 20 seconds.
uf250-04.cnf fulfilled No. of Restarts: 1169 No. of Flips: 3983 time to process: 4 seconds.
uf250-04.cnf fulfilled No. of Restarts: 244 No. of Flips: 3055 time to process: 1 seconds.
uf250-04.cnf fulfilled No. of Restarts: 416 No. of Flips: 4553 time to process: 1 seconds.
uf250-04.cnf fulfilled No. of Restarts: 911 No. of Flips: 3268 time to process: 3 seconds.
uf250-04.cnf fulfilled No. of Restarts: 6125 No. of Flips: 2499 time to process: 23 seconds.
uf250-04.cnf fulfilled No. of Restarts: 365 No. of Flips: 3398 time to process: 1 seconds.
uf250-04.cnf fulfilled No. of Restarts: 271 No. of Flips: 4911 time to process: 1 seconds.
uf250-04.cnf fulfilled No. of Restarts: 317 No. of Flips: 893 time to process: 1 seconds.
uf250-04.cnf fulfilled No. of Restarts: 5183 No. of Flips: 2085 time to process: 20 seconds.
uf250-04.cnf fulfilled No. of Restarts: 132 No. of Flips: 597 time to process: 0 seconds.
uf250-04.cnf fulfilled No. of Restarts: 1051 No. of Flips: 3685 time to process: 4 seconds.
uf250-04.cnf fulfilled No. of Restarts: 259 No. of Flips: 3198 time to process: 1 seconds.
uf250-04.cnf fulfilled No. of Restarts: 2693 No. of Flips: 4722 time to process: 10 seconds.
uf250-04.cnf fulfilled No. of Restarts: 2049 No. of Flips: 2057 time to process: 8 seconds.
uf250-04.cnf fulfilled No. of Restarts: 1901 No. of Flips: 2129 time to process: 7 seconds.
uf250-04.cnf fulfilled No. of Restarts: 1765 No. of Flips: 1567 time to process: 6 seconds.
uf250-04.cnf fulfilled No. of Restarts: 1789 No. of Flips: 2967 time to process: 6 seconds.
uf250-04.cnf fulfilled No. of Restarts: 6485 No. of Flips: 4210 time to process: 24 seconds.
uf250-04.cnf fulfilled No. of Restarts: 2762 No. of Flips: 1787 time to process: 10 seconds.
uf250-04.cnf fulfilled No. of Restarts: 82 No. of Flips: 3725 time to process: 0 seconds.
uf250-04.cnf fulfilled No. of Restarts: 2464 No. of Flips: 4877 time to process: 9 seconds.
uf250-04.cnf fulfilled No. of Restarts: 2521 No. of Flips: 2755 time to process: 9 seconds.
uf250-04.cnf fulfilled No. of Restarts: 884 No. of Flips: 4290 time to process: 3 seconds.
uf250-04.cnf fulfilled No. of Restarts: 89 No. of Flips: 4715 time to process: 0 seconds.
uf250-04.cnf fulfilled No. of Restarts: 2817 No. of Flips: 3821 time to process: 10 seconds.
uf250-04.cnf fulfilled No. of Restarts: 5354 No. of Flips: 3408 time to process: 20 seconds.
uf250-04.cnf fulfilled No. of Restarts: 351 No. of Flips: 1114 time to process: 1 seconds.
uf250-04.cnf fulfilled No. of Restarts: 4379 No. of Flips: 2689 time to process: 17 seconds.
uf250-04.cnf fulfilled No. of Restarts: 3819 No. of Flips: 3881 time to process: 14 seconds.
uf250-04.cnf fulfilled No. of Restarts: 5045 No. of Flips: 3984 time to process: 19 seconds.
uf250-04.cnf fulfilled No. of Restarts: 1944 No. of Flips: 1746 time to process: 7 seconds.
uf250-04.cnf fulfilled No. of Restarts: 2007 No. of Flips: 1614 time to process: 7 seconds.
uf250-04.cnf fulfilled No. of Restarts: 926 No. of Flips: 2558 time to process: 3 seconds.
uf250-04.cnf fulfilled No. of Restarts: 2193 No. of Flips: 1983 time to process: 8 seconds.
uf250-04.cnf fulfilled No. of Restarts: 1630 No. of Flips: 3315 time to process: 6 seconds.
uf250-04.cnf , deadline. Restarts: 7674
uf250-04.cnf fulfilled No. of Restarts: 668 No. of Flips: 2972 time to process: 2 seconds.
uf250-04.cnf fulfilled No. of Restarts: 4203 No. of Flips: 2637 time to process: 16 seconds.
uf250-04.cnf fulfilled No. of Restarts: 1876 No. of Flips: 4039 time to process: 7 seconds.
uf250-04.cnf fulfilled No. of Restarts: 6023 No. of Flips: 2151 time to process: 23 seconds.
uf250-04.cnf fulfilled No. of Restarts: 3562 No. of Flips: 2299 time to process: 13 seconds.
uf250-04.cnf fulfilled No. of Restarts: 1142 No. of Flips: 1249 time to process: 4 seconds.
uf250-04.cnf , deadline. Restarts: 7674
uf250-04.cnf fulfilled No. of Restarts: 2244 No. of Flips: 4880 time to process: 8 seconds.
uf250-04.cnf fulfilled No. of Restarts: 1018 No. of Flips: 4346 time to process: 4 seconds.
uf250-04.cnf fulfilled No. of Restarts: 7248 No. of Flips: 2221 time to process: 28 seconds.
uf250-04.cnf fulfilled No. of Restarts: 1238 No. of Flips: 631 time to process: 4 seconds.
uf250-04.cnf fulfilled No. of Restarts: 3450 No. of Flips: 2497 time to process: 13 seconds.
uf250-04.cnf , deadline. Restarts: 7674
uf250-04.cnf fulfilled No. of Restarts: 642 No. of Flips: 2392 time to process: 2 seconds.
uf250-04.cnf fulfilled No. of Restarts: 847 No. of Flips: 4302 time to process: 3 seconds.
uf250-04.cnf fulfilled No. of Restarts: 3095 No. of Flips: 4916 time to process: 11 seconds.
uf250-04.cnf fulfilled No. of Restarts: 946 No. of Flips: 2325 time to process: 3 seconds.
uf250-04.cnf fulfilled No. of Restarts: 631 No. of Flips: 4010 time to process: 2 seconds.
uf250-04.cnf fulfilled No. of Restarts: 401 No. of Flips: 3699 time to process: 1 seconds.
uf250-04.cnf fulfilled No. of Restarts: 901 No. of Flips: 1534 time to process: 3 seconds.
uf250-04.cnf fulfilled No. of Restarts: 1145 No. of Flips: 2499 time to process: 4 seconds.
uf250-04.cnf fulfilled No. of Restarts: 4054 No. of Flips: 1271 time to process: 15 seconds.
uf250-04.cnf fulfilled No. of Restarts: 1005 No. of Flips: 3726 time to process: 3 seconds.
uf250-04.cnf fulfilled No. of Restarts: 3983 No. of Flips: 1440 time to process: 15 seconds.
uf250-04.cnf fulfilled No. of Restarts: 514 No. of Flips: 1620 time to process: 2 seconds.
uf250-04.cnf fulfilled No. of Restarts: 3810 No. of Flips: 2863 time to process: 14 seconds.
uf250-04.cnf fulfilled No. of Restarts: 6599 No. of Flips: 1551 time to process: 25 seconds.
uf250-04.cnf fulfilled No. of Restarts: 1526 No. of Flips: 3104 time to process: 5 seconds.
uf250-04.cnf fulfilled No. of Restarts: 520 No. of Flips: 1676 time to process: 2 seconds.
uf250-04.cnf fulfilled No. of Restarts: 1785 No. of Flips: 2016 time to process: 7 seconds.
uf250-04.cnf fulfilled No. of Restarts: 1548 No. of Flips: 2478 time to process: 6 seconds.
uf250-04.cnf fulfilled No. of Restarts: 696 No. of Flips: 3830 time to process: 2 seconds.
uf250-04.cnf , deadline. Restarts: 7674
uf250-04.cnf fulfilled No. of Restarts: 6497 No. of Flips: 1843 time to process: 24 seconds.
uf250-04.cnf fulfilled No. of Restarts: 1496 No. of Flips: 2759 time to process: 5 seconds.
uf250-04.cnf , deadline. Restarts: 7674
uf250-04.cnf fulfilled No. of Restarts: 1858 No. of Flips: 562 time to process: 7 seconds.
uf250-04.cnf fulfilled No. of Restarts: 88 No. of Flips: 2132 time to process: 0 seconds.
uf250-04.cnf fulfilled No. of Restarts: 1658 No. of Flips: 4004 time to process: 6 seconds.
uf250-04.cnf fulfilled No. of Restarts: 3631 No. of Flips: 4211 time to process: 13 seconds.
uf250-04.cnf fulfilled No. of Restarts: 503 No. of Flips: 1647 time to process: 2 seconds.
uf250-04.cnf fulfilled No. of Restarts: 224 No. of Flips: 2397 time to process: 0 seconds.
uf250-04.cnf fulfilled No. of Restarts: 2470 No. of Flips: 4875 time to process: 9 seconds.
uf250-04.cnf fulfilled No. of Restarts: 5743 No. of Flips: 1146 time to process: 22 seconds.
uf250-04.cnf fulfilled No. of Restarts: 3748 No. of Flips: 4938 time to process: 14 seconds.
uf250-04.cnf fulfilled No. of Restarts: 4070 No. of Flips: 3304 time to process: 15 seconds.
uf250-04.cnf fulfilled No. of Restarts: 2090 No. of Flips: 1513 time to process: 8 seconds.
uf250-04.cnf fulfilled No. of Restarts: 198 No. of Flips: 1988 time to process: 0 seconds.
uf250-04.cnf fulfilled No. of Restarts: 6566 No. of Flips: 4387 time to process: 25 seconds.
uf250-04.cnf fulfilled No. of Restarts: 3387 No. of Flips: 1377 time to process: 13 seconds.
uf250-04.cnf fulfilled No. of Restarts: 2263 No. of Flips: 3235 time to process: 8 seconds.
uf250-04.cnf fulfilled No. of Restarts: 801 No. of Flips: 1222 time to process: 3 seconds.
uf250-04.cnf fulfilled No. of Restarts: 7639 No. of Flips: 1467 time to process: 29 seconds.
uf250-04.cnf fulfilled No. of Restarts: 7616 No. of Flips: 3888 time to process: 29 seconds.
uf250-04.cnf fulfilled No. of Restarts: 689 No. of Flips: 2749 time to process: 2 seconds.
uf250-04.cnf fulfilled No. of Restarts: 2265 No. of Flips: 4498 time to process: 8 seconds.
uf250-04.cnf fulfilled No. of Restarts: 5130 No. of Flips: 4699 time to process: 19 seconds.
uf250-04.cnf fulfilled No. of Restarts: 2334 No. of Flips: 4104 time to process: 8 seconds.
uf250-04.cnf fulfilled No. of Restarts: 97 No. of Flips: 4929 time to process: 0 seconds.
uf250-04.cnf fulfilled No. of Restarts: 7122 No. of Flips: 3231 time to process: 27 seconds.
uf250-04.cnf fulfilled No. of Restarts: 6456 No. of Flips: 2563 time to process: 25 seconds.
uf250-04.cnf fulfilled No. of Restarts: 1880 No. of Flips: 3897 time to process: 7 seconds.
uf250-04.cnf fulfilled No. of Restarts: 1970 No. of Flips: 3026 time to process: 7 seconds.
uf250-04.cnf fulfilled No. of Restarts: 6030 No. of Flips: 2846 time to process: 23 seconds.
uf250-04.cnf fulfilled No. of Restarts: 7445 No. of Flips: 2186 time to process: 28 seconds.
uf250-04.cnf fulfilled No. of Restarts: 1549 No. of Flips: 2911 time to process: 5 seconds.
uf250-04.cnf fulfilled No. of Restarts: 1989 No. of Flips: 3175 time to process: 7 seconds.
uf250-04.cnf , deadline. Restarts: 7674
uf250-04.cnf fulfilled No. of Restarts: 1266 No. of Flips: 4583 time to process: 5 seconds.
uf250-04.cnf fulfilled No. of Restarts: 6507 No. of Flips: 4948 time to process: 25 seconds.
uf250-04.cnf fulfilled No. of Restarts: 583 No. of Flips: 1000 time to process: 2 seconds.
uf250-04.cnf fulfilled No. of Restarts: 651 No. of Flips: 4153 time to process: 2 seconds.
uf250-04.cnf fulfilled No. of Restarts: 2322 No. of Flips: 4888 time to process: 8 seconds.
uf250-04.cnf fulfilled No. of Restarts: 1812 No. of Flips: 2942 time to process: 7 seconds.
uf250-04.cnf fulfilled No. of Restarts: 3263 No. of Flips: 3756 time to process: 12 seconds.
uf250-04.cnf fulfilled No. of Restarts: 854 No. of Flips: 1175 time to process: 3 seconds.
uf250-04.cnf fulfilled No. of Restarts: 507 No. of Flips: 3644 time to process: 2 seconds.
uf250-04.cnf fulfilled No. of Restarts: 6448 No. of Flips: 4669 time to process: 24 seconds.
uf250-04.cnf fulfilled No. of Restarts: 254 No. of Flips: 1797 time to process: 1 seconds.
uf250-04.cnf fulfilled No. of Restarts: 4911 No. of Flips: 3180 time to process: 18 seconds.
uf250-04.cnf fulfilled No. of Restarts: 4259 No. of Flips: 983 time to process: 16 seconds.
uf250-04.cnf fulfilled No. of Restarts: 1840 No. of Flips: 4744 time to process: 7 seconds.
uf250-04.cnf fulfilled No. of Restarts: 7581 No. of Flips: 1505 time to process: 29 seconds.
uf250-04.cnf fulfilled No. of Restarts: 192 No. of Flips: 4819 time to process: 0 seconds.
uf250-04.cnf fulfilled No. of Restarts: 2930 No. of Flips: 3548 time to process: 11 seconds.
uf250-04.cnf fulfilled No. of Restarts: 1250 No. of Flips: 2240 time to process: 4 seconds.
uf250-04.cnf fulfilled No. of Restarts: 1763 No. of Flips: 3242 time to process: 6 seconds.
uf250-04.cnf fulfilled No. of Restarts: 265 No. of Flips: 3912 time to process: 1 seconds.
uf250-04.cnf fulfilled No. of Restarts: 2236 No. of Flips: 4974 time to process: 8 seconds.
uf250-04.cnf fulfilled No. of Restarts: 1931 No. of Flips: 1486 time to process: 7 seconds.
uf250-04.cnf fulfilled No. of Restarts: 3168 No. of Flips: 3506 time to process: 12 seconds.
uf250-04.cnf fulfilled No. of Restarts: 3410 No. of Flips: 2520 time to process: 13 seconds.
uf250-04.cnf fulfilled No. of Restarts: 3725 No. of Flips: 1540 time to process: 14 seconds.
uf250-04.cnf , deadline. Restarts: 7674
uf250-04.cnf fulfilled No. of Restarts: 4219 No. of Flips: 1075 time to process: 16 seconds.
uf250-04.cnf fulfilled No. of Restarts: 3093 No. of Flips: 4251 time to process: 12 seconds.
uf250-04.cnf fulfilled No. of Restarts: 5042 No. of Flips: 4831 time to process: 19 seconds.
uf250-04.cnf fulfilled No. of Restarts: 367 No. of Flips: 2861 time to process: 1 seconds.
uf250-04.cnf fulfilled No. of Restarts: 5006 No. of Flips: 695 time to process: 19 seconds.
uf250-04.cnf fulfilled No. of Restarts: 6666 No. of Flips: 1738 time to process: 25 seconds.
uf250-04.cnf fulfilled No. of Restarts: 186 No. of Flips: 2532 time to process: 0 seconds.
uf250-04.cnf fulfilled No. of Restarts: 1994 No. of Flips: 4792 time to process: 7 seconds.
uf250-04.cnf fulfilled No. of Restarts: 2522 No. of Flips: 2006 time to process: 10 seconds.
uf250-04.cnf fulfilled No. of Restarts: 23 No. of Flips: 2202 time to process: 0 seconds.
uf250-04.cnf fulfilled No. of Restarts: 989 No. of Flips: 2599 time to process: 4 seconds.
uf250-04.cnf fulfilled No. of Restarts: 804 No. of Flips: 1818 time to process: 3 seconds.
uf250-04.cnf fulfilled No. of Restarts: 2685 No. of Flips: 2095 time to process: 10 seconds.
uf250-04.cnf fulfilled No. of Restarts: 5302 No. of Flips: 4347 time to process: 20 seconds.
uf250-04.cnf fulfilled No. of Restarts: 964 No. of Flips: 2280 time to process: 3 seconds.
uf250-04.cnf fulfilled No. of Restarts: 1099 No. of Flips: 3175 time to process: 4 seconds.
uf250-04.cnf fulfilled No. of Restarts: 1119 No. of Flips: 4899 time to process: 4 seconds.
uf250-04.cnf fulfilled No. of Restarts: 6894 No. of Flips: 1863 time to process: 26 seconds.
uf250-04.cnf fulfilled No. of Restarts: 3831 No. of Flips: 2677 time to process: 15 seconds.
uf250-04.cnf fulfilled No. of Restarts: 1679 No. of Flips: 1707 time to process: 6 seconds.
uf250-04.cnf , deadline. Restarts: 7674
uf250-04.cnf fulfilled No. of Restarts: 953 No. of Flips: 2260 time to process: 3 seconds.
uf250-04.cnf fulfilled No. of Restarts: 1213 No. of Flips: 3731 time to process: 4 seconds.
uf250-04.cnf fulfilled No. of Restarts: 903 No. of Flips: 3393 time to process: 3 seconds.
uf250-04.cnf fulfilled No. of Restarts: 503 No. of Flips: 3484 time to process: 2 seconds.
uf250-04.cnf fulfilled No. of Restarts: 6911 No. of Flips: 4838 time to process: 26 seconds.
uf250-04.cnf fulfilled No. of Restarts: 3246 No. of Flips: 2141 time to process: 12 seconds.
uf250-04.cnf fulfilled No. of Restarts: 5095 No. of Flips: 2951 time to process: 19 seconds.
uf250-04.cnf fulfilled No. of Restarts: 3429 No. of Flips: 2918 time to process: 13 seconds.
uf250-04.cnf , deadline. Restarts: 7674
uf250-04.cnf fulfilled No. of Restarts: 930 No. of Flips: 1847 time to process: 3 seconds.
uf250-04.cnf fulfilled No. of Restarts: 7274 No. of Flips: 4412 time to process: 27 seconds.
uf250-04.cnf fulfilled No. of Restarts: 3990 No. of Flips: 3756 time to process: 15 seconds.
uf250-04.cnf fulfilled No. of Restarts: 296 No. of Flips: 3576 time to process: 1 seconds.
uf250-04.cnf fulfilled No. of Restarts: 694 No. of Flips: 1801 time to process: 2 seconds.
uf250-04.cnf fulfilled No. of Restarts: 1534 No. of Flips: 2574 time to process: 5 seconds.
uf250-04.cnf fulfilled No. of Restarts: 636 No. of Flips: 1685 time to process: 2 seconds.
uf250-04.cnf , deadline. Restarts: 7674
uf250-04.cnf fulfilled No. of Restarts: 302 No. of Flips: 4096 time to process: 1 seconds.
uf250-04.cnf fulfilled No. of Restarts: 5872 No. of Flips: 3311 time to process: 22 seconds.
uf250-04.cnf fulfilled No. of Restarts: 1081 No. of Flips: 4045 time to process: 4 seconds.
uf250-04.cnf fulfilled No. of Restarts: 1848 No. of Flips: 2265 time to process: 7 seconds.
uf250-04.cnf fulfilled No. of Restarts: 2634 No. of Flips: 1826 time to process: 10 seconds.
uf250-04.cnf fulfilled No. of Restarts: 869 No. of Flips: 4839 time to process: 3 seconds.
uf250-04.cnf fulfilled No. of Restarts: 3085 No. of Flips: 1034 time to process: 12 seconds.
uf250-04.cnf fulfilled No. of Restarts: 5197 No. of Flips: 3901 time to process: 20 seconds.
uf250-04.cnf fulfilled No. of Restarts: 244 No. of Flips: 3627 time to process: 1 seconds.
uf250-04.cnf fulfilled No. of Restarts: 648 No. of Flips: 1163 time to process: 2 seconds.
uf250-04.cnf fulfilled No. of Restarts: 65 No. of Flips: 2010 time to process: 0 seconds.
uf250-04.cnf fulfilled No. of Restarts: 351 No. of Flips: 3076 time to process: 1 seconds.
uf250-04.cnf fulfilled No. of Restarts: 1224 No. of Flips: 3229 time to process: 4 seconds.
uf250-04.cnf fulfilled No. of Restarts: 3992 No. of Flips: 2390 time to process: 15 seconds.
uf250-04.cnf fulfilled No. of Restarts: 264 No. of Flips: 3013 time to process: 1 seconds.
uf250-04.cnf fulfilled No. of Restarts: 600 No. of Flips: 4635 time to process: 2 seconds.
uf250-04.cnf fulfilled No. of Restarts: 5308 No. of Flips: 4145 time to process: 20 seconds.
uf250-04.cnf fulfilled No. of Restarts: 1108 No. of Flips: 4513 time to process: 4 seconds.
uf250-04.cnf fulfilled No. of Restarts: 2610 No. of Flips: 1769 time to process: 10 seconds.
uf250-04.cnf fulfilled No. of Restarts: 4590 No. of Flips: 3364 time to process: 17 seconds.
uf250-04.cnf fulfilled No. of Restarts: 1863 No. of Flips: 3795 time to process: 7 seconds.
uf250-04.cnf , deadline. Restarts: 7674
uf250-04.cnf fulfilled No. of Restarts: 7 No. of Flips: 2298 time to process: 0 seconds.
uf250-04.cnf fulfilled No. of Restarts: 421 No. of Flips: 3887 time to process: 1 seconds.
uf250-04.cnf , deadline. Restarts: 7674
uf250-04.cnf fulfilled No. of Restarts: 4825 No. of Flips: 2027 time to process: 18 seconds.
uf250-04.cnf fulfilled No. of Restarts: 4055 No. of Flips: 3720 time to process: 15 seconds.
uf250-04.cnf fulfilled No. of Restarts: 530 No. of Flips: 811 time to process: 2 seconds.
uf250-04.cnf fulfilled No. of Restarts: 4430 No. of Flips: 3850 time to process: 17 seconds.
uf250-04.cnf fulfilled No. of Restarts: 326 No. of Flips: 1178 time to process: 1 seconds.
uf250-04.cnf fulfilled No. of Restarts: 3943 No. of Flips: 4777 time to process: 15 seconds.
uf250-04.cnf fulfilled No. of Restarts: 1951 No. of Flips: 1580 time to process: 7 seconds.
uf250-04.cnf fulfilled No. of Restarts: 4768 No. of Flips: 3596 time to process: 18 seconds.
uf250-04.cnf fulfilled No. of Restarts: 2076 No. of Flips: 1398 time to process: 8 seconds.
uf250-04.cnf fulfilled No. of Restarts: 82 No. of Flips: 3515 time to process: 0 seconds.
uf250-04.cnf fulfilled No. of Restarts: 4113 No. of Flips: 560 time to process: 15 seconds.
uf250-04.cnf fulfilled No. of Restarts: 274 No. of Flips: 4053 time to process: 1 seconds.
uf250-04.cnf fulfilled No. of Restarts: 480 No. of Flips: 3961 time to process: 1 seconds.
uf250-04.cnf fulfilled No. of Restarts: 1175 No. of Flips: 4261 time to process: 4 seconds.
uf250-04.cnf , deadline. Restarts: 7674
uf250-04.cnf fulfilled No. of Restarts: 2700 No. of Flips: 2361 time to process: 10 seconds.
uf250-04.cnf fulfilled No. of Restarts: 6137 No. of Flips: 1846 time to process: 23 seconds.
uf250-04.cnf fulfilled No. of Restarts: 3405 No. of Flips: 2862 time to process: 13 seconds.
uf250-04.cnf fulfilled No. of Restarts: 320 No. of Flips: 4480 time to process: 1 seconds.
uf250-04.cnf fulfilled No. of Restarts: 339 No. of Flips: 3644 time to process: 1 seconds.
uf250-04.cnf fulfilled No. of Restarts: 3244 No. of Flips: 2860 time to process: 12 seconds.
uf250-04.cnf fulfilled No. of Restarts: 1150 No. of Flips: 2306 time to process: 4 seconds.
uf250-04.cnf fulfilled No. of Restarts: 1853 No. of Flips: 3764 time to process: 7 seconds.
uf250-04.cnf fulfilled No. of Restarts: 3068 No. of Flips: 4384 time to process: 11 seconds.
uf250-04.cnf , deadline. Restarts: 7674
uf250-04.cnf fulfilled No. of Restarts: 5237 No. of Flips: 2467 time to process: 20 seconds.
uf250-04.cnf fulfilled No. of Restarts: 2830 No. of Flips: 3438 time to process: 10 seconds.
uf250-04.cnf fulfilled No. of Restarts: 992 No. of Flips: 2215 time to process: 3 seconds.
uf250-04.cnf , deadline. Restarts: 7674
uf250-04.cnf fulfilled No. of Restarts: 1098 No. of Flips: 2882 time to process: 4 seconds.
uf250-04.cnf fulfilled No. of Restarts: 2421 No. of Flips: 4323 time to process: 9 seconds.
uf250-04.cnf fulfilled No. of Restarts: 3016 No. of Flips: 2630 time to process: 11 seconds.
uf250-04.cnf fulfilled No. of Restarts: 1500 No. of Flips: 4120 time to process: 5 seconds.
uf250-04.cnf fulfilled No. of Restarts: 2297 No. of Flips: 3528 time to process: 8 seconds.
uf250-04.cnf fulfilled No. of Restarts: 1474 No. of Flips: 1727 time to process: 5 seconds.
uf250-04.cnf fulfilled No. of Restarts: 2497 No. of Flips: 784 time to process: 9 seconds.
uf250-04.cnf fulfilled No. of Restarts: 1055 No. of Flips: 4690 time to process: 4 seconds.
uf250-04.cnf fulfilled No. of Restarts: 6146 No. of Flips: 1327 time to process: 23 seconds.
uf250-04.cnf fulfilled No. of Restarts: 5708 No. of Flips: 4840 time to process: 22 seconds.
uf250-04.cnf fulfilled No. of Restarts: 6455 No. of Flips: 1925 time to process: 24 seconds.
uf250-04.cnf fulfilled No. of Restarts: 814 No. of Flips: 2321 time to process: 3 seconds.
uf250-04.cnf fulfilled No. of Restarts: 435 No. of Flips: 2827 time to process: 1 seconds.
uf250-04.cnf fulfilled No. of Restarts: 7479 No. of Flips: 609 time to process: 28 seconds.
uf250-04.cnf fulfilled No. of Restarts: 2552 No. of Flips: 1002 time to process: 9 seconds.
uf250-04.cnf fulfilled No. of Restarts: 167 No. of Flips: 2145 time to process: 0 seconds.
uf250-04.cnf fulfilled No. of Restarts: 671 No. of Flips: 2393 time to process: 2 seconds.
uf250-04.cnf fulfilled No. of Restarts: 867 No. of Flips: 3141 time to process: 3 seconds.
uf250-04.cnf fulfilled No. of Restarts: 6673 No. of Flips: 1742 time to process: 25 seconds.
uf250-04.cnf fulfilled No. of Restarts: 3215 No. of Flips: 3630 time to process: 12 seconds.
uf250-04.cnf , deadline. Restarts: 7674
uf250-04.cnf fulfilled No. of Restarts: 2838 No. of Flips: 2706 time to process: 11 seconds.
uf250-04.cnf fulfilled No. of Restarts: 271 No. of Flips: 4007 time to process: 1 seconds.
uf250-04.cnf fulfilled No. of Restarts: 1482 No. of Flips: 3338 time to process: 5 seconds.
uf250-04.cnf , deadline. Restarts: 7674
uf250-04.cnf fulfilled No. of Restarts: 131 No. of Flips: 2261 time to process: 0 seconds.
uf250-04.cnf fulfilled No. of Restarts: 462 No. of Flips: 3519 time to process: 1 seconds.
uf250-04.cnf , deadline. Restarts: 7674
uf250-04.cnf fulfilled No. of Restarts: 4323 No. of Flips: 4033 time to process: 16 seconds.
uf250-04.cnf , deadline. Restarts: 7674
uf250-04.cnf fulfilled No. of Restarts: 7152 No. of Flips: 2632 time to process: 27 seconds.
uf250-04.cnf fulfilled No. of Restarts: 2193 No. of Flips: 1005 time to process: 8 seconds.
uf250-04.cnf fulfilled No. of Restarts: 4942 No. of Flips: 2563 time to process: 19 seconds.
uf250-04.cnf fulfilled No. of Restarts: 342 No. of Flips: 2983 time to process: 1 seconds.
uf250-04.cnf fulfilled No. of Restarts: 4777 No. of Flips: 4177 time to process: 18 seconds.
uf250-04.cnf fulfilled No. of Restarts: 3921 No. of Flips: 3110 time to process: 15 seconds.
uf250-04.cnf fulfilled No. of Restarts: 1096 No. of Flips: 3708 time to process: 4 seconds.
uf250-04.cnf fulfilled No. of Restarts: 4955 No. of Flips: 1393 time to process: 19 seconds.
uf250-04.cnf fulfilled No. of Restarts: 242 No. of Flips: 4324 time to process: 0 seconds.
uf250-04.cnf fulfilled No. of Restarts: 2895 No. of Flips: 4009 time to process: 11 seconds.
uf250-04.cnf , deadline. Restarts: 7674
uf250-04.cnf , deadline. Restarts: 7674
uf250-04.cnf fulfilled No. of Restarts: 4705 No. of Flips: 2236 time to process: 18 seconds.
uf250-04.cnf fulfilled No. of Restarts: 3072 No. of Flips: 2294 time to process: 11 seconds.
uf250-04.cnf , deadline. Restarts: 7674
uf250-04.cnf , deadline. Restarts: 7674
uf250-04.cnf fulfilled No. of Restarts: 77 No. of Flips: 3481 time to process: 0 seconds.
uf250-04.cnf fulfilled No. of Restarts: 2294 No. of Flips: 3361 time to process: 8 seconds.
uf250-04.cnf fulfilled No. of Restarts: 920 No. of Flips: 3622 time to process: 3 seconds.
uf250-04.cnf fulfilled No. of Restarts: 1732 No. of Flips: 4483 time to process: 6 seconds.
uf250-04.cnf fulfilled No. of Restarts: 916 No. of Flips: 4778 time to process: 3 seconds.
uf250-04.cnf fulfilled No. of Restarts: 393 No. of Flips: 2296 time to process: 1 seconds.
uf250-04.cnf fulfilled No. of Restarts: 2731 No. of Flips: 739 time to process: 10 seconds.
uf250-04.cnf fulfilled No. of Restarts: 2055 No. of Flips: 4489 time to process: 8 seconds.
uf250-04.cnf , deadline. Restarts: 7674
uf250-04.cnf fulfilled No. of Restarts: 4948 No. of Flips: 3866 time to process: 18 seconds.
uf250-04.cnf fulfilled No. of Restarts: 121 No. of Flips: 3775 time to process: 0 seconds.
uf250-04.cnf fulfilled No. of Restarts: 622 No. of Flips: 3548 time to process: 2 seconds.
uf250-04.cnf , deadline. Restarts: 7674
uf250-04.cnf fulfilled No. of Restarts: 1160 No. of Flips: 2122 time to process: 4 seconds.
uf250-04.cnf fulfilled No. of Restarts: 61 No. of Flips: 2434 time to process: 0 seconds.
uf250-04.cnf fulfilled No. of Restarts: 4911 No. of Flips: 4460 time to process: 18 seconds.
uf250-04.cnf , deadline. Restarts: 7674
uf250-04.cnf fulfilled No. of Restarts: 687 No. of Flips: 4309 time to process: 2 seconds.
uf250-04.cnf fulfilled No. of Restarts: 991 No. of Flips: 1406 time to process: 3 seconds.
uf250-04.cnf fulfilled No. of Restarts: 631 No. of Flips: 2003 time to process: 2 seconds.
uf250-04.cnf , deadline. Restarts: 7674
uf250-04.cnf fulfilled No. of Restarts: 1110 No. of Flips: 1432 time to process: 4 seconds.
uf250-04.cnf fulfilled No. of Restarts: 1375 No. of Flips: 3740 time to process: 5 seconds.
uf250-04.cnf , deadline. Restarts: 7674
uf250-04.cnf fulfilled No. of Restarts: 4045 No. of Flips: 3342 time to process: 15 seconds.
uf250-04.cnf fulfilled No. of Restarts: 3428 No. of Flips: 1081 time to process: 13 seconds.
uf250-04.cnf fulfilled No. of Restarts: 1109 No. of Flips: 2140 time to process: 4 seconds.
uf250-04.cnf fulfilled No. of Restarts: 7561 No. of Flips: 2938 time to process: 29 seconds.
uf250-04.cnf fulfilled No. of Restarts: 653 No. of Flips: 3184 time to process: 2 seconds.
uf250-04.cnf fulfilled No. of Restarts: 1936 No. of Flips: 4041 time to process: 7 seconds.
uf250-04.cnf fulfilled No. of Restarts: 1271 No. of Flips: 3589 time to process: 4 seconds.
uf250-04.cnf fulfilled No. of Restarts: 4126 No. of Flips: 2660 time to process: 15 seconds.
uf250-04.cnf fulfilled No. of Restarts: 4628 No. of Flips: 1277 time to process: 17 seconds.
uf250-04.cnf fulfilled No. of Restarts: 647 No. of Flips: 4300 time to process: 2 seconds.
uf250-04.cnf fulfilled No. of Restarts: 4411 No. of Flips: 1062 time to process: 16 seconds.
uf250-04.cnf fulfilled No. of Restarts: 5994 No. of Flips: 4909 time to process: 23 seconds.
uf250-04.cnf fulfilled No. of Restarts: 2283 No. of Flips: 2724 time to process: 8 seconds.
uf250-04.cnf fulfilled No. of Restarts: 1129 No. of Flips: 1978 time to process: 4 seconds.
uf250-04.cnf , deadline. Restarts: 7674
uf250-04.cnf fulfilled No. of Restarts: 3316 No. of Flips: 3006 time to process: 12 seconds.
uf250-04.cnf fulfilled No. of Restarts: 1152 No. of Flips: 2180 time to process: 4 seconds.
uf250-04.cnf fulfilled No. of Restarts: 4920 No. of Flips: 3762 time to process: 19 seconds.
uf250-04.cnf fulfilled No. of Restarts: 3914 No. of Flips: 4877 time to process: 15 seconds.
uf250-04.cnf fulfilled No. of Restarts: 2580 No. of Flips: 2107 time to process: 10 seconds.
uf250-04.cnf fulfilled No. of Restarts: 2219 No. of Flips: 1909 time to process: 8 seconds.
uf250-04.cnf fulfilled No. of Restarts: 778 No. of Flips: 3659 time to process: 3 seconds.
uf250-04.cnf fulfilled No. of Restarts: 3605 No. of Flips: 4788 time to process: 14 seconds.
uf250-04.cnf fulfilled No. of Restarts: 338 No. of Flips: 1060 time to process: 1 seconds.
uf250-04.cnf , deadline. Restarts: 7674
uf250-04.cnf fulfilled No. of Restarts: 682 No. of Flips: 916 time to process: 2 seconds.
uf250-04.cnf fulfilled No. of Restarts: 2454 No. of Flips: 871 time to process: 9 seconds.
uf250-04.cnf fulfilled No. of Restarts: 4161 No. of Flips: 3266 time to process: 16 seconds.
uf250-04.cnf fulfilled No. of Restarts: 1809 No. of Flips: 2751 time to process: 7 seconds.
uf250-04.cnf fulfilled No. of Restarts: 3480 No. of Flips: 3618 time to process: 13 seconds.
uf250-04.cnf fulfilled No. of Restarts: 4599 No. of Flips: 3489 time to process: 17 seconds.
uf250-04.cnf fulfilled No. of Restarts: 6826 No. of Flips: 3373 time to process: 26 seconds.
uf250-04.cnf , deadline. Restarts: 7674
uf250-04.cnf fulfilled No. of Restarts: 3513 No. of Flips: 1638 time to process: 13 seconds.
uf250-04.cnf fulfilled No. of Restarts: 1935 No. of Flips: 1229 time to process: 7 seconds.
uf250-04.cnf fulfilled No. of Restarts: 3209 No. of Flips: 3627 time to process: 12 seconds.
uf250-04.cnf fulfilled No. of Restarts: 792 No. of Flips: 4705 time to process: 3 seconds.
uf250-04.cnf fulfilled No. of Restarts: 4466 No. of Flips: 4666 time to process: 17 seconds.
uf250-04.cnf fulfilled No. of Restarts: 613 No. of Flips: 4326 time to process: 2 seconds.
uf250-04.cnf fulfilled No. of Restarts: 2363 No. of Flips: 4381 time to process: 9 seconds.
uf250-04.cnf fulfilled No. of Restarts: 3145 No. of Flips: 3539 time to process: 11 seconds.
uf250-04.cnf fulfilled No. of Restarts: 1626 No. of Flips: 3793 time to process: 6 seconds.
uf250-04.cnf fulfilled No. of Restarts: 782 No. of Flips: 2929 time to process: 3 seconds.
uf250-04.cnf , deadline. Restarts: 7674
uf250-04.cnf , deadline. Restarts: 7674
uf250-04.cnf fulfilled No. of Restarts: 1261 No. of Flips: 1874 time to process: 4 seconds.
uf250-04.cnf fulfilled No. of Restarts: 130 No. of Flips: 4996 time to process: 0 seconds.
uf250-04.cnf fulfilled No. of Restarts: 6781 No. of Flips: 4834 time to process: 26 seconds.
uf250-04.cnf fulfilled No. of Restarts: 2829 No. of Flips: 4141 time to process: 11 seconds.
uf250-04.cnf fulfilled No. of Restarts: 6516 No. of Flips: 3103 time to process: 25 seconds.
uf250-04.cnf fulfilled No. of Restarts: 3905 No. of Flips: 4742 time to process: 15 seconds.
uf250-04.cnf fulfilled No. of Restarts: 326 No. of Flips: 2365 time to process: 1 seconds.
uf250-04.cnf fulfilled No. of Restarts: 3670 No. of Flips: 611 time to process: 14 seconds.
uf250-04.cnf fulfilled No. of Restarts: 3289 No. of Flips: 2001 time to process: 12 seconds.
uf250-04.cnf fulfilled No. of Restarts: 5272 No. of Flips: 1835 time to process: 20 seconds.
uf250-04.cnf fulfilled No. of Restarts: 696 No. of Flips: 4056 time to process: 2 seconds.
uf250-04.cnf fulfilled No. of Restarts: 2603 No. of Flips: 873 time to process: 10 seconds.
uf250-04.cnf fulfilled No. of Restarts: 563 No. of Flips: 1744 time to process: 2 seconds.
uf250-04.cnf fulfilled No. of Restarts: 102 No. of Flips: 1873 time to process: 0 seconds.
uf250-04.cnf fulfilled No. of Restarts: 470 No. of Flips: 1304 time to process: 1 seconds.
uf250-04.cnf fulfilled No. of Restarts: 1144 No. of Flips: 3050 time to process: 4 seconds.
uf250-04.cnf fulfilled No. of Restarts: 34 No. of Flips: 2777 time to process: 0 seconds.
uf250-04.cnf fulfilled No. of Restarts: 11 No. of Flips: 3718 time to process: 0 seconds.
uf250-04.cnf fulfilled No. of Restarts: 132 No. of Flips: 3892 time to process: 0 seconds.
uf250-04.cnf fulfilled No. of Restarts: 886 No. of Flips: 3382 time to process: 3 seconds.
uf250-04.cnf fulfilled No. of Restarts: 1247 No. of Flips: 3117 time to process: 4 seconds.
uf250-04.cnf fulfilled No. of Restarts: 468 No. of Flips: 2710 time to process: 1 seconds.
uf250-04.cnf fulfilled No. of Restarts: 119 No. of Flips: 4562 time to process: 0 seconds.
uf250-04.cnf fulfilled No. of Restarts: 7325 No. of Flips: 1681 time to process: 27 seconds.
uf250-04.cnf fulfilled No. of Restarts: 2501 No. of Flips: 3120 time to process: 9 seconds.
uf250-04.cnf fulfilled No. of Restarts: 1055 No. of Flips: 4810 time to process: 4 seconds.
uf250-04.cnf fulfilled No. of Restarts: 235 No. of Flips: 1653 time to process: 0 seconds.
uf250-04.cnf fulfilled No. of Restarts: 2415 No. of Flips: 1094 time to process: 9 seconds.
uf250-04.cnf fulfilled No. of Restarts: 1226 No. of Flips: 4458 time to process: 4 seconds.
uf250-04.cnf fulfilled No. of Restarts: 1750 No. of Flips: 4080 time to process: 6 seconds.
uf250-04.cnf fulfilled No. of Restarts: 5055 No. of Flips: 1926 time to process: 19 seconds.
uf250-04.cnf fulfilled No. of Restarts: 1760 No. of Flips: 2549 time to process: 6 seconds.
uf250-04.cnf fulfilled No. of Restarts: 569 No. of Flips: 4989 time to process: 2 seconds.
uf250-04.cnf fulfilled No. of Restarts: 2116 No. of Flips: 2770 time to process: 8 seconds.
uf250-04.cnf fulfilled No. of Restarts: 2906 No. of Flips: 2671 time to process: 11 seconds.
uf250-04.cnf fulfilled No. of Restarts: 4504 No. of Flips: 3001 time to process: 17 seconds.
uf250-04.cnf fulfilled No. of Restarts: 384 No. of Flips: 1932 time to process: 1 seconds.
uf250-04.cnf fulfilled No. of Restarts: 4242 No. of Flips: 1864 time to process: 16 seconds.
uf250-04.cnf fulfilled No. of Restarts: 511 No. of Flips: 1675 time to process: 2 seconds.
uf250-04.cnf fulfilled No. of Restarts: 1451 No. of Flips: 4010 time to process: 6 seconds.
uf250-04.cnf fulfilled No. of Restarts: 7460 No. of Flips: 3588 time to process: 28 seconds.
uf250-04.cnf fulfilled No. of Restarts: 3677 No. of Flips: 4247 time to process: 14 seconds.
uf250-04.cnf fulfilled No. of Restarts: 2314 No. of Flips: 2225 time to process: 8 seconds.
uf250-04.cnf , deadline. Restarts: 7674
uf250-04.cnf fulfilled No. of Restarts: 4309 No. of Flips: 2323 time to process: 16 seconds.
uf250-04.cnf , deadline. Restarts: 7674
uf250-04.cnf fulfilled No. of Restarts: 485 No. of Flips: 3300 time to process: 1 seconds.
uf250-04.cnf fulfilled No. of Restarts: 143 No. of Flips: 4388 time to process: 0 seconds.
uf250-04.cnf , deadline. Restarts: 7674
uf250-04.cnf fulfilled No. of Restarts: 5567 No. of Flips: 4516 time to process: 21 seconds.
uf250-04.cnf , deadline. Restarts: 7674
uf250-04.cnf fulfilled No. of Restarts: 1026 No. of Flips: 3153 time to process: 4 seconds.
uf250-04.cnf fulfilled No. of Restarts: 1812 No. of Flips: 3224 time to process: 7 seconds.
uf250-04.cnf , deadline. Restarts: 7674
uf250-04.cnf fulfilled No. of Restarts: 6171 No. of Flips: 2873 time to process: 23 seconds.
uf250-04.cnf fulfilled No. of Restarts: 360 No. of Flips: 1171 time to process: 1 seconds.
uf250-04.cnf fulfilled No. of Restarts: 1738 No. of Flips: 4675 time to process: 6 seconds.
uf250-04.cnf fulfilled No. of Restarts: 2627 No. of Flips: 3395 time to process: 10 seconds.
uf250-04.cnf fulfilled No. of Restarts: 4155 No. of Flips: 3608 time to process: 16 seconds.
uf250-04.cnf fulfilled No. of Restarts: 2166 No. of Flips: 2779 time to process: 8 seconds.
uf250-04.cnf fulfilled No. of Restarts: 555 No. of Flips: 4300 time to process: 2 seconds.
uf250-04.cnf fulfilled No. of Restarts: 7169 No. of Flips: 2287 time to process: 27 seconds.
uf250-04.cnf fulfilled No. of Restarts: 4200 No. of Flips: 3672 time to process: 16 seconds.
uf250-04.cnf , deadline. Restarts: 7674
uf250-04.cnf fulfilled No. of Restarts: 6909 No. of Flips: 4282 time to process: 26 seconds.
uf250-04.cnf fulfilled No. of Restarts: 275 No. of Flips: 3696 time to process: 1 seconds.
uf250-04.cnf , deadline. Restarts: 7674
uf250-04.cnf fulfilled No. of Restarts: 5114 No. of Flips: 4161 time to process: 19 seconds.
uf250-04.cnf fulfilled No. of Restarts: 190 No. of Flips: 4117 time to process: 0 seconds.
uf250-04.cnf fulfilled No. of Restarts: 1873 No. of Flips: 1291 time to process: 7 seconds.
uf250-04.cnf fulfilled No. of Restarts: 971 No. of Flips: 1959 time to process: 3 seconds.
uf250-04.cnf fulfilled No. of Restarts: 2887 No. of Flips: 4019 time to process: 11 seconds.
uf250-04.cnf fulfilled No. of Restarts: 4930 No. of Flips: 1387 time to process: 19 seconds.
uf250-04.cnf fulfilled No. of Restarts: 3763 No. of Flips: 4282 time to process: 14 seconds.
uf250-04.cnf fulfilled No. of Restarts: 5438 No. of Flips: 3801 time to process: 20 seconds.
uf250-04.cnf fulfilled No. of Restarts: 3035 No. of Flips: 3449 time to process: 11 seconds.
uf250-04.cnf fulfilled No. of Restarts: 1534 No. of Flips: 4770 time to process: 5 seconds.
uf250-04.cnf , deadline. Restarts: 7674
uf250-04.cnf fulfilled No. of Restarts: 6400 No. of Flips: 3519 time to process: 24 seconds.
uf250-04.cnf fulfilled No. of Restarts: 1068 No. of Flips: 2578 time to process: 4 seconds.
uf250-04.cnf fulfilled No. of Restarts: 670 No. of Flips: 3682 time to process: 2 seconds.
uf250-04.cnf fulfilled No. of Restarts: 6237 No. of Flips: 2131 time to process: 24 seconds.
uf250-04.cnf fulfilled No. of Restarts: 267 No. of Flips: 2963 time to process: 1 seconds.
uf250-04.cnf fulfilled No. of Restarts: 3148 No. of Flips: 3838 time to process: 12 seconds.
uf250-04.cnf fulfilled No. of Restarts: 2767 No. of Flips: 3558 time to process: 10 seconds.
uf250-04.cnf , deadline. Restarts: 7674
uf250-04.cnf fulfilled No. of Restarts: 6817 No. of Flips: 1298 time to process: 26 seconds.
uf250-04.cnf , deadline. Restarts: 7674
uf250-04.cnf fulfilled No. of Restarts: 5156 No. of Flips: 2015 time to process: 19 seconds.
uf250-04.cnf fulfilled No. of Restarts: 5486 No. of Flips: 3811 time to process: 20 seconds.
uf250-04.cnf fulfilled No. of Restarts: 819 No. of Flips: 4203 time to process: 3 seconds.
uf250-04.cnf fulfilled No. of Restarts: 1306 No. of Flips: 3766 time to process: 4 seconds.
uf250-04.cnf fulfilled No. of Restarts: 5157 No. of Flips: 850 time to process: 19 seconds.
uf250-04.cnf fulfilled No. of Restarts: 795 No. of Flips: 1441 time to process: 3 seconds.
uf250-04.cnf fulfilled No. of Restarts: 997 No. of Flips: 1599 time to process: 3 seconds.
uf250-04.cnf , deadline. Restarts: 7674
uf250-04.cnf fulfilled No. of Restarts: 379 No. of Flips: 1725 time to process: 1 seconds.
uf250-04.cnf fulfilled No. of Restarts: 5935 No. of Flips: 1343 time to process: 23 seconds.
uf250-04.cnf fulfilled No. of Restarts: 2010 No. of Flips: 3575 time to process: 7 seconds.
uf250-04.cnf fulfilled No. of Restarts: 1107 No. of Flips: 2533 time to process: 4 seconds.
uf250-04.cnf , deadline. Restarts: 7674
uf250-04.cnf fulfilled No. of Restarts: 268 No. of Flips: 892 time to process: 1 seconds.
uf250-04.cnf fulfilled No. of Restarts: 4376 No. of Flips: 1988 time to process: 16 seconds.
uf250-04.cnf fulfilled No. of Restarts: 1785 No. of Flips: 4831 time to process: 6 seconds.
uf250-04.cnf fulfilled No. of Restarts: 209 No. of Flips: 4116 time to process: 0 seconds.
uf250-04.cnf fulfilled No. of Restarts: 3853 No. of Flips: 4903 time to process: 15 seconds.
uf250-04.cnf fulfilled No. of Restarts: 2751 No. of Flips: 1016 time to process: 10 seconds.
uf250-04.cnf fulfilled No. of Restarts: 3394 No. of Flips: 1845 time to process: 13 seconds.
uf250-04.cnf , deadline. Restarts: 7674
uf250-04.cnf , deadline. Restarts: 7674
uf250-04.cnf fulfilled No. of Restarts: 2553 No. of Flips: 1278 time to process: 9 seconds.
uf250-04.cnf fulfilled No. of Restarts: 6037 No. of Flips: 2496 time to process: 23 seconds.
uf250-04.cnf fulfilled No. of Restarts: 1773 No. of Flips: 1204 time to process: 7 seconds.
uf250-04.cnf fulfilled No. of Restarts: 4486 No. of Flips: 4960 time to process: 17 seconds.
uf250-04.cnf fulfilled No. of Restarts: 711 No. of Flips: 2162 time to process: 2 seconds.
uf250-04.cnf fulfilled No. of Restarts: 2086 No. of Flips: 3872 time to process: 8 seconds.
uf250-04.cnf fulfilled No. of Restarts: 920 No. of Flips: 1739 time to process: 3 seconds.
uf250-04.cnf fulfilled No. of Restarts: 1843 No. of Flips: 1744 time to process: 7 seconds.
uf250-04.cnf fulfilled No. of Restarts: 2983 No. of Flips: 4378 time to process: 11 seconds.
uf250-04.cnf fulfilled No. of Restarts: 6724 No. of Flips: 1629 time to process: 25 seconds.
uf250-04.cnf fulfilled No. of Restarts: 1784 No. of Flips: 1870 time to process: 7 seconds.
uf250-04.cnf fulfilled No. of Restarts: 1198 No. of Flips: 2884 time to process: 4 seconds.
uf250-04.cnf fulfilled No. of Restarts: 1547 No. of Flips: 3447 time to process: 6 seconds.
uf250-04.cnf fulfilled No. of Restarts: 3081 No. of Flips: 3113 time to process: 12 seconds.
uf250-04.cnf fulfilled No. of Restarts: 6535 No. of Flips: 850 time to process: 24 seconds.
uf250-04.cnf fulfilled No. of Restarts: 5146 No. of Flips: 3459 time to process: 20 seconds.
uf250-04.cnf fulfilled No. of Restarts: 2846 No. of Flips: 1665 time to process: 11 seconds.
uf250-04.cnf fulfilled No. of Restarts: 3677 No. of Flips: 1049 time to process: 14 seconds.
uf250-04.cnf fulfilled No. of Restarts: 930 No. of Flips: 2464 time to process: 3 seconds.
uf250-04.cnf fulfilled No. of Restarts: 88 No. of Flips: 3470 time to process: 0 seconds.
uf250-04.cnf fulfilled No. of Restarts: 6099 No. of Flips: 1230 time to process: 23 seconds.
uf250-04.cnf fulfilled No. of Restarts: 555 No. of Flips: 3940 time to process: 2 seconds.
uf250-04.cnf fulfilled No. of Restarts: 427 No. of Flips: 4431 time to process: 1 seconds.
uf250-04.cnf fulfilled No. of Restarts: 2882 No. of Flips: 4092 time to process: 11 seconds.
uf250-04.cnf fulfilled No. of Restarts: 1906 No. of Flips: 3630 time to process: 7 seconds.
uf250-04.cnf fulfilled No. of Restarts: 1102 No. of Flips: 2235 time to process: 4 seconds.
uf250-04.cnf fulfilled No. of Restarts: 2553 No. of Flips: 1877 time to process: 10 seconds.
uf250-04.cnf fulfilled No. of Restarts: 683 No. of Flips: 2095 time to process: 2 seconds.
uf250-04.cnf fulfilled No. of Restarts: 3460 No. of Flips: 3041 time to process: 13 seconds.
uf250-04.cnf fulfilled No. of Restarts: 2854 No. of Flips: 3005 time to process: 11 seconds.
uf250-04.cnf fulfilled No. of Restarts: 845 No. of Flips: 2487 time to process: 3 seconds.
uf250-04.cnf fulfilled No. of Restarts: 897 No. of Flips: 1732 time to process: 3 seconds.
uf250-04.cnf fulfilled No. of Restarts: 3349 No. of Flips: 3425 time to process: 13 seconds.
uf250-04.cnf fulfilled No. of Restarts: 4697 No. of Flips: 4912 time to process: 18 seconds.
uf250-04.cnf fulfilled No. of Restarts: 4231 No. of Flips: 1492 time to process: 16 seconds.
uf250-04.cnf fulfilled No. of Restarts: 476 No. of Flips: 1567 time to process: 1 seconds.
uf250-04.cnf fulfilled No. of Restarts: 4574 No. of Flips: 2484 time to process: 17 seconds.
uf250-04.cnf fulfilled No. of Restarts: 4422 No. of Flips: 4840 time to process: 17 seconds.
uf250-04.cnf fulfilled No. of Restarts: 2277 No. of Flips: 3164 time to process: 8 seconds.
uf250-04.cnf fulfilled No. of Restarts: 3295 No. of Flips: 1315 time to process: 12 seconds.
uf250-04.cnf fulfilled No. of Restarts: 987 No. of Flips: 4624 time to process: 4 seconds.
uf250-04.cnf fulfilled No. of Restarts: 14 No. of Flips: 707 time to process: 0 seconds.
uf250-04.cnf fulfilled No. of Restarts: 2554 No. of Flips: 4868 time to process: 9 seconds.
uf250-04.cnf fulfilled No. of Restarts: 4307 No. of Flips: 4888 time to process: 16 seconds.
uf250-04.cnf , deadline. Restarts: 7674
uf250-04.cnf fulfilled No. of Restarts: 337 No. of Flips: 3003 time to process: 1 seconds.
uf250-04.cnf fulfilled No. of Restarts: 1144 No. of Flips: 4711 time to process: 4 seconds.
uf250-04.cnf fulfilled No. of Restarts: 3616 No. of Flips: 1323 time to process: 13 seconds.
uf250-04.cnf fulfilled No. of Restarts: 1701 No. of Flips: 3550 time to process: 6 seconds.
uf250-04.cnf fulfilled No. of Restarts: 4627 No. of Flips: 3351 time to process: 18 seconds.
uf250-04.cnf fulfilled No. of Restarts: 1013 No. of Flips: 3224 time to process: 4 seconds.
uf250-04.cnf fulfilled No. of Restarts: 2483 No. of Flips: 1894 time to process: 9 seconds.
uf250-04.cnf fulfilled No. of Restarts: 1359 No. of Flips: 3291 time to process: 5 seconds.
uf250-04.cnf , deadline. Restarts: 7674
uf250-04.cnf fulfilled No. of Restarts: 4410 No. of Flips: 3091 time to process: 17 seconds.
uf250-04.cnf fulfilled No. of Restarts: 1021 No. of Flips: 2018 time to process: 4 seconds.
uf250-04.cnf fulfilled No. of Restarts: 430 No. of Flips: 3653 time to process: 1 seconds.
uf250-04.cnf fulfilled No. of Restarts: 892 No. of Flips: 4882 time to process: 3 seconds.
uf250-04.cnf fulfilled No. of Restarts: 627 No. of Flips: 3842 time to process: 2 seconds.
uf250-04.cnf fulfilled No. of Restarts: 2972 No. of Flips: 4724 time to process: 11 seconds.
uf250-04.cnf fulfilled No. of Restarts: 2313 No. of Flips: 3753 time to process: 8 seconds.
uf250-04.cnf fulfilled No. of Restarts: 3855 No. of Flips: 970 time to process: 15 seconds.
uf250-04.cnf fulfilled No. of Restarts: 5756 No. of Flips: 3279 time to process: 22 seconds.
uf250-04.cnf fulfilled No. of Restarts: 564 No. of Flips: 4230 time to process: 2 seconds.
uf250-04.cnf fulfilled No. of Restarts: 5408 No. of Flips: 4963 time to process: 20 seconds.
uf250-04.cnf fulfilled No. of Restarts: 4583 No. of Flips: 4013 time to process: 17 seconds.
uf250-04.cnf fulfilled No. of Restarts: 1572 No. of Flips: 4671 time to process: 6 seconds.
uf250-04.cnf fulfilled No. of Restarts: 3903 No. of Flips: 1627 time to process: 14 seconds.
uf250-04.cnf fulfilled No. of Restarts: 471 No. of Flips: 1966 time to process: 1 seconds.
uf250-04.cnf fulfilled No. of Restarts: 5091 No. of Flips: 4002 time to process: 19 seconds.
uf250-04.cnf fulfilled No. of Restarts: 1482 No. of Flips: 2956 time to process: 5 seconds.
uf250-04.cnf fulfilled No. of Restarts: 613 No. of Flips: 4444 time to process: 2 seconds.
uf250-04.cnf fulfilled No. of Restarts: 6770 No. of Flips: 4356 time to process: 26 seconds.
uf250-04.cnf fulfilled No. of Restarts: 5438 No. of Flips: 4643 time to process: 21 seconds.
uf250-04.cnf fulfilled No. of Restarts: 90 No. of Flips: 2083 time to process: 0 seconds.
uf250-04.cnf fulfilled No. of Restarts: 28 No. of Flips: 2279 time to process: 0 seconds.
uf250-04.cnf fulfilled No. of Restarts: 1577 No. of Flips: 2241 time to process: 6 seconds.
uf250-04.cnf fulfilled No. of Restarts: 6224 No. of Flips: 1879 time to process: 23 seconds.
uf250-04.cnf fulfilled No. of Restarts: 1738 No. of Flips: 3488 time to process: 6 seconds.
uf250-04.cnf fulfilled No. of Restarts: 1319 No. of Flips: 4339 time to process: 5 seconds.
uf250-04.cnf fulfilled No. of Restarts: 2688 No. of Flips: 4265 time to process: 10 seconds.
uf250-04.cnf fulfilled No. of Restarts: 2992 No. of Flips: 3581 time to process: 11 seconds.
uf250-04.cnf fulfilled No. of Restarts: 5283 No. of Flips: 2561 time to process: 20 seconds.
uf250-04.cnf fulfilled No. of Restarts: 4311 No. of Flips: 2078 time to process: 16 seconds.
uf250-04.cnf fulfilled No. of Restarts: 2883 No. of Flips: 2469 time to process: 11 seconds.
uf250-04.cnf fulfilled No. of Restarts: 247 No. of Flips: 3382 time to process: 1 seconds.
uf250-04.cnf fulfilled No. of Restarts: 1049 No. of Flips: 1429 time to process: 4 seconds.
uf250-04.cnf fulfilled No. of Restarts: 1359 No. of Flips: 4676 time to process: 5 seconds.
uf250-04.cnf fulfilled No. of Restarts: 612 No. of Flips: 4253 time to process: 2 seconds.
uf250-04.cnf fulfilled No. of Restarts: 3205 No. of Flips: 3857 time to process: 12 seconds.
uf250-04.cnf fulfilled No. of Restarts: 177 No. of Flips: 644 time to process: 0 seconds.
uf250-04.cnf , deadline. Restarts: 7674
uf250-04.cnf fulfilled No. of Restarts: 6994 No. of Flips: 2303 time to process: 27 seconds.
uf250-04.cnf fulfilled No. of Restarts: 2818 No. of Flips: 2565 time to process: 10 seconds.
uf250-04.cnf fulfilled No. of Restarts: 7221 No. of Flips: 2582 time to process: 28 seconds.
uf250-04.cnf fulfilled No. of Restarts: 3714 No. of Flips: 1496 time to process: 14 seconds.
uf250-04.cnf fulfilled No. of Restarts: 6328 No. of Flips: 4396 time to process: 24 seconds.
uf250-04.cnf fulfilled No. of Restarts: 1403 No. of Flips: 1655 time to process: 5 seconds.
uf250-04.cnf fulfilled No. of Restarts: 500 No. of Flips: 4744 time to process: 2 seconds.
uf250-04.cnf fulfilled No. of Restarts: 2043 No. of Flips: 4702 time to process: 8 seconds.
uf250-04.cnf fulfilled No. of Restarts: 3425 No. of Flips: 4828 time to process: 13 seconds.
uf250-04.cnf , deadline. Restarts: 7674
uf250-04.cnf fulfilled No. of Restarts: 824 No. of Flips: 2314 time to process: 3 seconds.
uf250-04.cnf fulfilled No. of Restarts: 1948 No. of Flips: 4445 time to process: 7 seconds.
uf250-04.cnf fulfilled No. of Restarts: 2943 No. of Flips: 3142 time to process: 11 seconds.
uf250-04.cnf fulfilled No. of Restarts: 4031 No. of Flips: 1879 time to process: 15 seconds.
uf250-04.cnf fulfilled No. of Restarts: 40 No. of Flips: 3310 time to process: 0 seconds.
uf250-04.cnf fulfilled No. of Restarts: 4022 No. of Flips: 4783 time to process: 15 seconds.
uf250-04.cnf fulfilled No. of Restarts: 4343 No. of Flips: 2226 time to process: 16 seconds.
uf250-04.cnf fulfilled No. of Restarts: 870 No. of Flips: 4778 time to process: 3 seconds.
uf250-04.cnf fulfilled No. of Restarts: 4258 No. of Flips: 3783 time to process: 16 seconds.
uf250-04.cnf fulfilled No. of Restarts: 5525 No. of Flips: 2584 time to process: 21 seconds.
uf250-04.cnf fulfilled No. of Restarts: 4997 No. of Flips: 3808 time to process: 19 seconds.
uf250-04.cnf fulfilled No. of Restarts: 1856 No. of Flips: 3287 time to process: 7 seconds.
uf250-04.cnf fulfilled No. of Restarts: 1590 No. of Flips: 3053 time to process: 6 seconds.
uf250-04.cnf fulfilled No. of Restarts: 2889 No. of Flips: 1566 time to process: 11 seconds.
uf250-04.cnf fulfilled No. of Restarts: 289 No. of Flips: 4226 time to process: 1 seconds.
uf250-04.cnf fulfilled No. of Restarts: 3037 No. of Flips: 1415 time to process: 11 seconds.
uf250-04.cnf fulfilled No. of Restarts: 2589 No. of Flips: 1145 time to process: 9 seconds.
uf250-04.cnf fulfilled No. of Restarts: 568 No. of Flips: 1754 time to process: 2 seconds.
uf250-04.cnf , deadline. Restarts: 7674
uf250-04.cnf fulfilled No. of Restarts: 2695 No. of Flips: 4414 time to process: 10 seconds.
uf250-04.cnf fulfilled No. of Restarts: 1835 No. of Flips: 2026 time to process: 7 seconds.
uf250-04.cnf fulfilled No. of Restarts: 3255 No. of Flips: 2345 time to process: 12 seconds.
uf250-04.cnf fulfilled No. of Restarts: 1290 No. of Flips: 3668 time to process: 5 seconds.
uf250-04.cnf fulfilled No. of Restarts: 3781 No. of Flips: 925 time to process: 14 seconds.
uf250-04.cnf fulfilled No. of Restarts: 1146 No. of Flips: 1294 time to process: 4 seconds.
uf250-04.cnf fulfilled No. of Restarts: 178 No. of Flips: 3039 time to process: 0 seconds.
uf250-04.cnf fulfilled No. of Restarts: 2602 No. of Flips: 4522 time to process: 10 seconds.
uf250-04.cnf fulfilled No. of Restarts: 1962 No. of Flips: 4744 time to process: 7 seconds.
uf250-04.cnf fulfilled No. of Restarts: 16 No. of Flips: 3403 time to process: 0 seconds.
uf250-04.cnf fulfilled No. of Restarts: 5462 No. of Flips: 4036 time to process: 21 seconds.
uf250-04.cnf , deadline. Restarts: 7674
uf250-04.cnf fulfilled No. of Restarts: 787 No. of Flips: 1161 time to process: 3 seconds.
uf250-04.cnf fulfilled No. of Restarts: 1004 No. of Flips: 2798 time to process: 3 seconds.
uf250-04.cnf fulfilled No. of Restarts: 3694 No. of Flips: 3020 time to process: 14 seconds.
uf250-04.cnf , deadline. Restarts: 7674
uf250-04.cnf fulfilled No. of Restarts: 5509 No. of Flips: 2394 time to process: 21 seconds.
uf250-04.cnf fulfilled No. of Restarts: 181 No. of Flips: 4865 time to process: 0 seconds.
uf250-04.cnf fulfilled No. of Restarts: 6783 No. of Flips: 4373 time to process: 26 seconds.
uf250-04.cnf fulfilled No. of Restarts: 729 No. of Flips: 3547 time to process: 2 seconds.
uf250-04.cnf fulfilled No. of Restarts: 176 No. of Flips: 4420 time to process: 0 seconds.
uf250-04.cnf fulfilled No. of Restarts: 1054 No. of Flips: 2295 time to process: 4 seconds.
uf250-04.cnf fulfilled No. of Restarts: 3760 No. of Flips: 3456 time to process: 14 seconds.
uf250-04.cnf fulfilled No. of Restarts: 4027 No. of Flips: 2382 time to process: 15 seconds.
uf250-04.cnf fulfilled No. of Restarts: 1587 No. of Flips: 4542 time to process: 6 seconds.
uf250-04.cnf fulfilled No. of Restarts: 6810 No. of Flips: 1571 time to process: 26 seconds.
uf250-04.cnf fulfilled No. of Restarts: 428 No. of Flips: 4878 time to process: 1 seconds.
uf250-04.cnf fulfilled No. of Restarts: 1042 No. of Flips: 2559 time to process: 4 seconds.
uf250-04.cnf fulfilled No. of Restarts: 2315 No. of Flips: 885 time to process: 9 seconds.
uf250-04.cnf fulfilled No. of Restarts: 6618 No. of Flips: 2474 time to process: 25 seconds.
uf250-04.cnf fulfilled No. of Restarts: 482 No. of Flips: 4420 time to process: 1 seconds.
uf250-04.cnf fulfilled No. of Restarts: 445 No. of Flips: 2718 time to process: 1 seconds.
uf250-04.cnf fulfilled No. of Restarts: 6906 No. of Flips: 1231 time to process: 26 seconds.
uf250-04.cnf fulfilled No. of Restarts: 4582 No. of Flips: 3650 time to process: 18 seconds.
uf250-04.cnf fulfilled No. of Restarts: 937 No. of Flips: 1757 time to process: 3 seconds.
uf250-04.cnf fulfilled No. of Restarts: 3424 No. of Flips: 4609 time to process: 13 seconds.
uf250-04.cnf fulfilled No. of Restarts: 38 No. of Flips: 3389 time to process: 0 seconds.
uf250-04.cnf fulfilled No. of Restarts: 2624 No. of Flips: 4361 time to process: 10 seconds.
uf250-04.cnf fulfilled No. of Restarts: 1868 No. of Flips: 1922 time to process: 7 seconds.
uf250-04.cnf fulfilled No. of Restarts: 746 No. of Flips: 3189 time to process: 2 seconds.
uf250-04.cnf fulfilled No. of Restarts: 751 No. of Flips: 4347 time to process: 3 seconds.
uf250-04.cnf fulfilled No. of Restarts: 198 No. of Flips: 3818 time to process: 0 seconds.
uf250-04.cnf fulfilled No. of Restarts: 494 No. of Flips: 1984 time to process: 2 seconds.
uf250-04.cnf fulfilled No. of Restarts: 2710 No. of Flips: 1999 time to process: 10 seconds.
uf250-04.cnf fulfilled No. of Restarts: 6395 No. of Flips: 2859 time to process: 24 seconds.
uf250-04.cnf , deadline. Restarts: 7674
uf250-04.cnf fulfilled No. of Restarts: 2486 No. of Flips: 3110 time to process: 9 seconds.
uf250-04.cnf fulfilled No. of Restarts: 3938 No. of Flips: 4369 time to process: 15 seconds.
uf250-04.cnf fulfilled No. of Restarts: 2573 No. of Flips: 763 time to process: 10 seconds.
uf250-04.cnf fulfilled No. of Restarts: 1335 No. of Flips: 1960 time to process: 5 seconds.
uf250-04.cnf fulfilled No. of Restarts: 3086 No. of Flips: 3611 time to process: 12 seconds.
uf250-04.cnf fulfilled No. of Restarts: 1532 No. of Flips: 2478 time to process: 5 seconds.
uf250-04.cnf fulfilled No. of Restarts: 718 No. of Flips: 4341 time to process: 2 seconds.
uf250-04.cnf fulfilled No. of Restarts: 1035 No. of Flips: 914 time to process: 4 seconds.
uf250-04.cnf fulfilled No. of Restarts: 181 No. of Flips: 3021 time to process: 0 seconds.
uf250-04.cnf fulfilled No. of Restarts: 615 No. of Flips: 1078 time to process: 2 seconds.
uf250-04.cnf fulfilled No. of Restarts: 3057 No. of Flips: 3237 time to process: 12 seconds.
uf250-04.cnf fulfilled No. of Restarts: 2279 No. of Flips: 3948 time to process: 8 seconds.
uf250-04.cnf fulfilled No. of Restarts: 7308 No. of Flips: 2849 time to process: 28 seconds.
uf250-04.cnf fulfilled No. of Restarts: 6202 No. of Flips: 3994 time to process: 23 seconds.
uf250-04.cnf fulfilled No. of Restarts: 3873 No. of Flips: 4595 time to process: 14 seconds.
uf250-04.cnf fulfilled No. of Restarts: 2112 No. of Flips: 4792 time to process: 8 seconds.
uf250-04.cnf fulfilled No. of Restarts: 1976 No. of Flips: 2699 time to process: 7 seconds.
uf250-04.cnf fulfilled No. of Restarts: 3794 No. of Flips: 2654 time to process: 14 seconds.
uf250-04.cnf , deadline. Restarts: 7674
uf250-04.cnf fulfilled No. of Restarts: 4553 No. of Flips: 1893 time to process: 17 seconds.
uf250-04.cnf fulfilled No. of Restarts: 2291 No. of Flips: 2088 time to process: 8 seconds.
uf250-04.cnf fulfilled No. of Restarts: 1740 No. of Flips: 1115 time to process: 6 seconds.
uf250-04.cnf fulfilled No. of Restarts: 2467 No. of Flips: 3882 time to process: 9 seconds.
uf250-04.cnf fulfilled No. of Restarts: 11 No. of Flips: 2105 time to process: 0 seconds.
uf250-04.cnf fulfilled No. of Restarts: 2374 No. of Flips: 3146 time to process: 9 seconds.
uf250-04.cnf , deadline. Restarts: 7674
uf250-04.cnf fulfilled No. of Restarts: 605 No. of Flips: 4135 time to process: 2 seconds.
uf250-04.cnf fulfilled No. of Restarts: 277 No. of Flips: 4899 time to process: 1 seconds.
uf250-04.cnf fulfilled No. of Restarts: 195 No. of Flips: 4232 time to process: 0 seconds.
uf250-04.cnf fulfilled No. of Restarts: 626 No. of Flips: 4418 time to process: 2 seconds.
uf250-04.cnf fulfilled No. of Restarts: 6285 No. of Flips: 3206 time to process: 24 seconds.
uf250-04.cnf fulfilled No. of Restarts: 3015 No. of Flips: 2578 time to process: 11 seconds.
uf250-04.cnf fulfilled No. of Restarts: 787 No. of Flips: 1685 time to process: 3 seconds.
uf250-04.cnf fulfilled No. of Restarts: 1948 No. of Flips: 1486 time to process: 7 seconds.
uf250-04.cnf fulfilled No. of Restarts: 853 No. of Flips: 3855 time to process: 3 seconds.
uf250-04.cnf fulfilled No. of Restarts: 3577 No. of Flips: 1307 time to process: 13 seconds.
uf250-04.cnf fulfilled No. of Restarts: 7093 No. of Flips: 2966 time to process: 27 seconds.
uf250-04.cnf fulfilled No. of Restarts: 425 No. of Flips: 4433 time to process: 1 seconds.
uf250-04.cnf fulfilled No. of Restarts: 1644 No. of Flips: 2130 time to process: 6 seconds.
uf250-04.cnf fulfilled No. of Restarts: 6096 No. of Flips: 4264 time to process: 23 seconds.
uf250-04.cnf fulfilled No. of Restarts: 1893 No. of Flips: 4412 time to process: 7 seconds.
uf250-04.cnf fulfilled No. of Restarts: 1934 No. of Flips: 4783 time to process: 7 seconds.
uf250-04.cnf fulfilled No. of Restarts: 1127 No. of Flips: 4187 time to process: 4 seconds.
uf250-04.cnf fulfilled No. of Restarts: 14 No. of Flips: 4405 time to process: 0 seconds.
uf250-04.cnf fulfilled No. of Restarts: 2447 No. of Flips: 1480 time to process: 9 seconds.
uf250-04.cnf fulfilled No. of Restarts: 1261 No. of Flips: 4695 time to process: 5 seconds.
uf250-04.cnf fulfilled No. of Restarts: 340 No. of Flips: 3431 time to process: 1 seconds.
uf250-04.cnf fulfilled No. of Restarts: 4679 No. of Flips: 4147 time to process: 18 seconds.
uf250-04.cnf fulfilled No. of Restarts: 72 No. of Flips: 1426 time to process: 0 seconds.
uf250-04.cnf fulfilled No. of Restarts: 1639 No. of Flips: 3953 time to process: 6 seconds.
uf250-04.cnf fulfilled No. of Restarts: 4650 No. of Flips: 2470 time to process: 17 seconds.
uf250-04.cnf fulfilled No. of Restarts: 1539 No. of Flips: 1632 time to process: 6 seconds.
uf250-04.cnf fulfilled No. of Restarts: 4325 No. of Flips: 2949 time to process: 16 seconds.
uf250-04.cnf fulfilled No. of Restarts: 1003 No. of Flips: 3893 time to process: 3 seconds.
uf250-04.cnf fulfilled No. of Restarts: 6138 No. of Flips: 4583 time to process: 24 seconds.
uf250-04.cnf fulfilled No. of Restarts: 3199 No. of Flips: 4158 time to process: 12 seconds.
uf250-04.cnf fulfilled No. of Restarts: 4386 No. of Flips: 2930 time to process: 16 seconds.
uf250-04.cnf fulfilled No. of Restarts: 2596 No. of Flips: 4367 time to process: 10 seconds.
uf250-04.cnf , deadline. Restarts: 7674
uf250-04.cnf , deadline. Restarts: 7674
uf250-04.cnf fulfilled No. of Restarts: 2221 No. of Flips: 2092 time to process: 8 seconds.
uf250-04.cnf fulfilled No. of Restarts: 3565 No. of Flips: 3514 time to process: 13 seconds.
uf250-04.cnf fulfilled No. of Restarts: 2359 No. of Flips: 878 time to process: 9 seconds.
uf250-04.cnf fulfilled No. of Restarts: 746 No. of Flips: 2048 time to process: 2 seconds.
uf250-04.cnf fulfilled No. of Restarts: 277 No. of Flips: 623 time to process: 1 seconds.
uf250-04.cnf fulfilled No. of Restarts: 111 No. of Flips: 3593 time to process: 0 seconds.
uf250-04.cnf fulfilled No. of Restarts: 7186 No. of Flips: 2833 time to process: 27 seconds.
uf250-04.cnf fulfilled No. of Restarts: 990 No. of Flips: 4465 time to process: 3 seconds.
uf250-04.cnf fulfilled No. of Restarts: 3185 No. of Flips: 3789 time to process: 12 seconds.
uf250-04.cnf fulfilled No. of Restarts: 3520 No. of Flips: 4214 time to process: 13 seconds.
uf250-04.cnf fulfilled No. of Restarts: 325 No. of Flips: 4522 time to process: 1 seconds.
uf250-04.cnf fulfilled No. of Restarts: 1205 No. of Flips: 3671 time to process: 4 seconds.
uf250-04.cnf fulfilled No. of Restarts: 1768 No. of Flips: 4478 time to process: 6 seconds.
uf250-04.cnf , deadline. Restarts: 7674
uf250-04.cnf fulfilled No. of Restarts: 3399 No. of Flips: 664 time to process: 13 seconds.
uf250-04.cnf fulfilled No. of Restarts: 6234 No. of Flips: 3717 time to process: 24 seconds.
uf250-04.cnf fulfilled No. of Restarts: 2833 No. of Flips: 3672 time to process: 10 seconds.
uf250-04.cnf fulfilled No. of Restarts: 1707 No. of Flips: 2410 time to process: 6 seconds.
uf250-04.cnf fulfilled No. of Restarts: 2021 No. of Flips: 3345 time to process: 7 seconds.
uf250-04.cnf fulfilled No. of Restarts: 529 No. of Flips: 3103 time to process: 2 seconds.
uf250-04.cnf , deadline. Restarts: 7674
uf250-04.cnf fulfilled No. of Restarts: 687 No. of Flips: 1918 time to process: 2 seconds.
uf250-04.cnf fulfilled No. of Restarts: 7229 No. of Flips: 3358 time to process: 27 seconds.
uf250-04.cnf fulfilled No. of Restarts: 3022 No. of Flips: 1151 time to process: 11 seconds.
uf250-04.cnf fulfilled No. of Restarts: 2538 No. of Flips: 1828 time to process: 9 seconds.
uf250-04.cnf fulfilled No. of Restarts: 2111 No. of Flips: 3276 time to process: 8 seconds.
uf250-04.cnf fulfilled No. of Restarts: 252 No. of Flips: 4371 time to process: 1 seconds.
uf250-04.cnf fulfilled No. of Restarts: 4970 No. of Flips: 768 time to process: 19 seconds.
uf250-04.cnf fulfilled No. of Restarts: 1012 No. of Flips: 2653 time to process: 4 seconds.
uf250-04.cnf , deadline. Restarts: 7674
uf250-04.cnf fulfilled No. of Restarts: 1892 No. of Flips: 822 time to process: 7 seconds.
uf250-04.cnf fulfilled No. of Restarts: 3132 No. of Flips: 4723 time to process: 12 seconds.
uf250-04.cnf fulfilled No. of Restarts: 218 No. of Flips: 3519 time to process: 0 seconds.
uf250-04.cnf fulfilled No. of Restarts: 461 No. of Flips: 1113 time to process: 1 seconds.
uf250-04.cnf fulfilled No. of Restarts: 2977 No. of Flips: 4616 time to process: 11 seconds.
uf250-04.cnf fulfilled No. of Restarts: 4220 No. of Flips: 1397 time to process: 16 seconds.
uf250-04.cnf fulfilled No. of Restarts: 1086 No. of Flips: 1390 time to process: 4 seconds.
uf250-04.cnf fulfilled No. of Restarts: 1156 No. of Flips: 4454 time to process: 4 seconds.
uf250-04.cnf fulfilled No. of Restarts: 667 No. of Flips: 3292 time to process: 2 seconds.
uf250-04.cnf fulfilled No. of Restarts: 449 No. of Flips: 4140 time to process: 1 seconds.
uf250-04.cnf , deadline. Restarts: 7674
uf250-04.cnf fulfilled No. of Restarts: 3710 No. of Flips: 1637 time to process: 14 seconds.
uf250-04.cnf fulfilled No. of Restarts: 2077 No. of Flips: 2878 time to process: 8 seconds.
uf250-04.cnf fulfilled No. of Restarts: 1706 No. of Flips: 4956 time to process: 6 seconds.
uf250-04.cnf fulfilled No. of Restarts: 1272 No. of Flips: 2516 time to process: 5 seconds.
uf250-04.cnf fulfilled No. of Restarts: 2702 No. of Flips: 4722 time to process: 10 seconds.
uf250-04.cnf fulfilled No. of Restarts: 253 No. of Flips: 3751 time to process: 1 seconds.
uf250-04.cnf , deadline. Restarts: 7674
uf250-04.cnf fulfilled No. of Restarts: 241 No. of Flips: 3375 time to process: 1 seconds.
uf250-04.cnf fulfilled No. of Restarts: 280 No. of Flips: 2550 time to process: 1 seconds.
uf250-04.cnf fulfilled No. of Restarts: 5293 No. of Flips: 916 time to process: 20 seconds.
uf250-04.cnf fulfilled No. of Restarts: 2143 No. of Flips: 1482 time to process: 8 seconds.
uf250-04.cnf fulfilled No. of Restarts: 6538 No. of Flips: 1193 time to process: 25 seconds.
uf250-04.cnf fulfilled No. of Restarts: 982 No. of Flips: 3701 time to process: 3 seconds.
uf250-04.cnf fulfilled No. of Restarts: 251 No. of Flips: 4853 time to process: 1 seconds.
uf250-04.cnf fulfilled No. of Restarts: 1589 No. of Flips: 4395 time to process: 6 seconds.
uf250-04.cnf , deadline. Restarts: 7674
uf250-04.cnf fulfilled No. of Restarts: 1203 No. of Flips: 3598 time to process: 4 seconds.
uf250-04.cnf fulfilled No. of Restarts: 1425 No. of Flips: 1046 time to process: 5 seconds.
uf250-04.cnf fulfilled No. of Restarts: 3089 No. of Flips: 1431 time to process: 11 seconds.
uf250-04.cnf fulfilled No. of Restarts: 5294 No. of Flips: 2724 time to process: 20 seconds.
uf250-04.cnf fulfilled No. of Restarts: 677 No. of Flips: 2979 time to process: 2 seconds.
uf250-04.cnf fulfilled No. of Restarts: 679 No. of Flips: 2441 time to process: 2 seconds.
uf250-04.cnf fulfilled No. of Restarts: 219 No. of Flips: 2885 time to process: 0 seconds.
uf250-04.cnf fulfilled No. of Restarts: 856 No. of Flips: 1207 time to process: 3 seconds.
uf250-04.cnf fulfilled No. of Restarts: 4737 No. of Flips: 4127 time to process: 18 seconds.
uf250-04.cnf fulfilled No. of Restarts: 39 No. of Flips: 3812 time to process: 0 seconds.
uf250-04.cnf fulfilled No. of Restarts: 3449 No. of Flips: 1811 time to process: 13 seconds.
uf250-04.cnf fulfilled No. of Restarts: 4040 No. of Flips: 2478 time to process: 15 seconds.
uf250-04.cnf fulfilled No. of Restarts: 5673 No. of Flips: 4912 time to process: 21 seconds.
uf250-04.cnf fulfilled No. of Restarts: 4803 No. of Flips: 1513 time to process: 18 seconds.
uf250-04.cnf fulfilled No. of Restarts: 140 No. of Flips: 3348 time to process: 0 seconds.
uf250-04.cnf fulfilled No. of Restarts: 4025 No. of Flips: 2174 time to process: 15 seconds.
uf250-04.cnf fulfilled No. of Restarts: 671 No. of Flips: 3840 time to process: 2 seconds.
uf250-04.cnf fulfilled No. of Restarts: 744 No. of Flips: 3949 time to process: 2 seconds.
uf250-04.cnf fulfilled No. of Restarts: 654 No. of Flips: 2593 time to process: 2 seconds.
uf250-04.cnf , deadline. Restarts: 7674
uf250-04.cnf fulfilled No. of Restarts: 27 No. of Flips: 3556 time to process: 0 seconds.
uf250-04.cnf fulfilled No. of Restarts: 3275 No. of Flips: 3497 time to process: 12 seconds.
uf250-04.cnf fulfilled No. of Restarts: 831 No. of Flips: 783 time to process: 3 seconds.
uf250-04.cnf fulfilled No. of Restarts: 2143 No. of Flips: 4938 time to process: 8 seconds.
uf250-04.cnf fulfilled No. of Restarts: 957 No. of Flips: 1404 time to process: 3 seconds.
uf250-04.cnf fulfilled No. of Restarts: 2279 No. of Flips: 3019 time to process: 8 seconds.
uf250-04.cnf fulfilled No. of Restarts: 1422 No. of Flips: 2136 time to process: 5 seconds.
uf250-04.cnf fulfilled No. of Restarts: 144 No. of Flips: 4904 time to process: 0 seconds.
uf250-04.cnf fulfilled No. of Restarts: 1857 No. of Flips: 2812 time to process: 7 seconds.
uf250-04.cnf fulfilled No. of Restarts: 1243 No. of Flips: 2500 time to process: 4 seconds.
uf250-04.cnf fulfilled No. of Restarts: 2889 No. of Flips: 4202 time to process: 11 seconds.
uf250-04.cnf fulfilled No. of Restarts: 620 No. of Flips: 4303 time to process: 2 seconds.
uf250-04.cnf fulfilled No. of Restarts: 1060 No. of Flips: 980 time to process: 4 seconds.
uf250-04.cnf fulfilled No. of Restarts: 2593 No. of Flips: 1460 time to process: 9 seconds.
uf250-04.cnf , deadline. Restarts: 7674
uf250-04.cnf fulfilled No. of Restarts: 1168 No. of Flips: 3688 time to process: 4 seconds.
uf250-04.cnf , deadline. Restarts: 7674
uf250-04.cnf fulfilled No. of Restarts: 139 No. of Flips: 975 time to process: 0 seconds.
uf250-04.cnf fulfilled No. of Restarts: 2624 No. of Flips: 2660 time to process: 10 seconds.
uf250-04.cnf fulfilled No. of Restarts: 1396 No. of Flips: 1984 time to process: 5 seconds.
uf250-04.cnf fulfilled No. of Restarts: 2277 No. of Flips: 3578 time to process: 8 seconds.
uf250-04.cnf fulfilled No. of Restarts: 1658 No. of Flips: 4662 time to process: 6 seconds.
uf250-04.cnf fulfilled No. of Restarts: 3510 No. of Flips: 1785 time to process: 13 seconds.
uf250-04.cnf fulfilled No. of Restarts: 3544 No. of Flips: 1491 time to process: 13 seconds.
uf250-04.cnf fulfilled No. of Restarts: 2370 No. of Flips: 4911 time to process: 9 seconds.
uf250-04.cnf , deadline. Restarts: 7674
uf250-04.cnf fulfilled No. of Restarts: 556 No. of Flips: 1969 time to process: 2 seconds.
uf250-04.cnf fulfilled No. of Restarts: 1684 No. of Flips: 4509 time to process: 6 seconds.
uf250-04.cnf fulfilled No. of Restarts: 2824 No. of Flips: 2915 time to process: 11 seconds.
uf250-04.cnf fulfilled No. of Restarts: 863 No. of Flips: 3438 time to process: 3 seconds.
uf250-04.cnf , deadline. Restarts: 7674
uf250-04.cnf fulfilled No. of Restarts: 1214 No. of Flips: 4821 time to process: 4 seconds.
uf250-04.cnf fulfilled No. of Restarts: 2840 No. of Flips: 2174 time to process: 11 seconds.
uf250-04.cnf fulfilled No. of Restarts: 3810 No. of Flips: 2175 time to process: 14 seconds.
uf250-04.cnf fulfilled No. of Restarts: 1182 No. of Flips: 2911 time to process: 4 seconds.
uf250-04.cnf fulfilled No. of Restarts: 2981 No. of Flips: 2006 time to process: 11 seconds.
uf250-04.cnf fulfilled No. of Restarts: 2395 No. of Flips: 4294 time to process: 9 seconds.
uf250-04.cnf fulfilled No. of Restarts: 547 No. of Flips: 1916 time to process: 2 seconds.
uf250-04.cnf fulfilled No. of Restarts: 1366 No. of Flips: 1041 time to process: 5 seconds.
uf250-04.cnf fulfilled No. of Restarts: 2316 No. of Flips: 3971 time to process: 9 seconds.
uf250-04.cnf fulfilled No. of Restarts: 171 No. of Flips: 4931 time to process: 0 seconds.
uf250-04.cnf fulfilled No. of Restarts: 4327 No. of Flips: 2381 time to process: 16 seconds.
uf250-04.cnf fulfilled No. of Restarts: 1010 No. of Flips: 4206 time to process: 4 seconds.
uf250-04.cnf fulfilled No. of Restarts: 16 No. of Flips: 2247 time to process: 0 seconds.
uf250-04.cnf fulfilled No. of Restarts: 770 No. of Flips: 1509 time to process: 3 seconds.
uf250-04.cnf fulfilled No. of Restarts: 2486 No. of Flips: 1562 time to process: 9 seconds.
uf250-04.cnf fulfilled No. of Restarts: 3050 No. of Flips: 1776 time to process: 12 seconds.
uf250-04.cnf fulfilled No. of Restarts: 208 No. of Flips: 3900 time to process: 0 seconds.
uf250-04.cnf , deadline. Restarts: 7674
uf250-04.cnf fulfilled No. of Restarts: 2445 No. of Flips: 1501 time to process: 9 seconds.
uf250-04.cnf fulfilled No. of Restarts: 5541 No. of Flips: 3228 time to process: 21 seconds.
uf250-04.cnf fulfilled No. of Restarts: 291 No. of Flips: 4298 time to process: 1 seconds.
uf250-04.cnf fulfilled No. of Restarts: 1321 No. of Flips: 3751 time to process: 5 seconds.
uf250-04.cnf fulfilled No. of Restarts: 2439 No. of Flips: 1137 time to process: 9 seconds.
uf250-04.cnf fulfilled No. of Restarts: 342 No. of Flips: 4925 time to process: 1 seconds.
uf250-04.cnf fulfilled No. of Restarts: 711 No. of Flips: 4176 time to process: 2 seconds.
uf250-04.cnf fulfilled No. of Restarts: 7126 No. of Flips: 3693 time to process: 28 seconds.
uf250-04.cnf fulfilled No. of Restarts: 2816 No. of Flips: 3918 time to process: 10 seconds.
uf250-04.cnf fulfilled No. of Restarts: 1498 No. of Flips: 2787 time to process: 5 seconds.
uf250-04.cnf fulfilled No. of Restarts: 1693 No. of Flips: 4443 time to process: 6 seconds.
uf250-04.cnf fulfilled No. of Restarts: 725 No. of Flips: 1428 time to process: 3 seconds.
uf250-04.cnf fulfilled No. of Restarts: 2922 No. of Flips: 3195 time to process: 11 seconds.
uf250-04.cnf fulfilled No. of Restarts: 827 No. of Flips: 2674 time to process: 3 seconds.
uf250-04.cnf fulfilled No. of Restarts: 1289 No. of Flips: 4107 time to process: 5 seconds.
uf250-04.cnf fulfilled No. of Restarts: 4997 No. of Flips: 4358 time to process: 19 seconds.
uf250-04.cnf fulfilled No. of Restarts: 112 No. of Flips: 2717 time to process: 0 seconds.
uf250-04.cnf fulfilled No. of Restarts: 137 No. of Flips: 1000 time to process: 0 seconds.
uf250-04.cnf fulfilled No. of Restarts: 2014 No. of Flips: 2007 time to process: 7 seconds.
uf250-04.cnf fulfilled No. of Restarts: 4040 No. of Flips: 4225 time to process: 15 seconds.
uf250-04.cnf fulfilled No. of Restarts: 2057 No. of Flips: 2297 time to process: 7 seconds.
uf250-04.cnf fulfilled No. of Restarts: 4645 No. of Flips: 4104 time to process: 18 seconds.
uf250-04.cnf fulfilled No. of Restarts: 7600 No. of Flips: 3307 time to process: 29 seconds.
uf250-04.cnf , deadline. Restarts: 7674
uf250-04.cnf , deadline. Restarts: 7674
uf250-04.cnf fulfilled No. of Restarts: 6779 No. of Flips: 4568 time to process: 25 seconds.
uf250-04.cnf fulfilled No. of Restarts: 2969 No. of Flips: 2818 time to process: 11 seconds.
uf250-04.cnf fulfilled No. of Restarts: 958 No. of Flips: 4244 time to process: 4 seconds.
uf250-04.cnf fulfilled No. of Restarts: 5799 No. of Flips: 2686 time to process: 22 seconds.
uf250-04.cnf fulfilled No. of Restarts: 5119 No. of Flips: 3762 time to process: 19 seconds.
uf250-04.cnf fulfilled No. of Restarts: 983 No. of Flips: 1168 time to process: 3 seconds.
uf250-04.cnf fulfilled No. of Restarts: 3683 No. of Flips: 2984 time to process: 14 seconds.
uf250-04.cnf fulfilled No. of Restarts: 7202 No. of Flips: 1021 time to process: 27 seconds.
uf250-04.cnf fulfilled No. of Restarts: 3420 No. of Flips: 1901 time to process: 13 seconds.
uf250-04.cnf fulfilled No. of Restarts: 1555 No. of Flips: 4438 time to process: 6 seconds.
uf250-04.cnf fulfilled No. of Restarts: 3999 No. of Flips: 3618 time to process: 15 seconds.
uf250-04.cnf fulfilled No. of Restarts: 125 No. of Flips: 2459 time to process: 0 seconds.
uf250-04.cnf fulfilled No. of Restarts: 1072 No. of Flips: 1463 time to process: 4 seconds.
uf250-04.cnf fulfilled No. of Restarts: 7594 No. of Flips: 1086 time to process: 29 seconds.
uf250-04.cnf fulfilled No. of Restarts: 6134 No. of Flips: 1579 time to process: 23 seconds.
uf250-04.cnf fulfilled No. of Restarts: 1837 No. of Flips: 4762 time to process: 7 seconds.
uf250-04.cnf fulfilled No. of Restarts: 3956 No. of Flips: 4958 time to process: 15 seconds.
uf250-04.cnf fulfilled No. of Restarts: 45 No. of Flips: 1970 time to process: 0 seconds.
uf250-04.cnf , deadline. Restarts: 7674
uf250-04.cnf fulfilled No. of Restarts: 3172 No. of Flips: 1368 time to process: 12 seconds.
uf250-04.cnf fulfilled No. of Restarts: 980 No. of Flips: 2279 time to process: 3 seconds.
uf250-04.cnf fulfilled No. of Restarts: 1480 No. of Flips: 2842 time to process: 6 seconds.
uf250-04.cnf fulfilled No. of Restarts: 5237 No. of Flips: 3668 time to process: 20 seconds.
uf250-04.cnf fulfilled No. of Restarts: 5087 No. of Flips: 3909 time to process: 19 seconds.
uf250-04.cnf fulfilled No. of Restarts: 680 No. of Flips: 4031 time to process: 2 seconds.
uf250-04.cnf fulfilled No. of Restarts: 5693 No. of Flips: 4703 time to process: 21 seconds.
uf250-04.cnf fulfilled No. of Restarts: 2001 No. of Flips: 1280 time to process: 7 seconds.
uf250-04.cnf fulfilled No. of Restarts: 483 No. of Flips: 3688 time to process: 1 seconds.
uf250-04.cnf fulfilled No. of Restarts: 4241 No. of Flips: 4361 time to process: 16 seconds.
uf250-04.cnf fulfilled No. of Restarts: 1753 No. of Flips: 1365 time to process: 6 seconds.
uf250-04.cnf fulfilled No. of Restarts: 883 No. of Flips: 952 time to process: 3 seconds.
uf250-04.cnf fulfilled No. of Restarts: 3899 No. of Flips: 2970 time to process: 15 seconds.
uf250-04.cnf fulfilled No. of Restarts: 1643 No. of Flips: 4857 time to process: 6 seconds.
uf250-04.cnf fulfilled No. of Restarts: 5726 No. of Flips: 1519 time to process: 22 seconds.
uf250-04.cnf fulfilled No. of Restarts: 1828 No. of Flips: 1923 time to process: 7 seconds.
uf250-04.cnf , deadline. Restarts: 7674
uf250-04.cnf fulfilled No. of Restarts: 1988 No. of Flips: 2892 time to process: 7 seconds.
uf250-04.cnf , deadline. Restarts: 7674
uf250-04.cnf fulfilled No. of Restarts: 3532 No. of Flips: 1905 time to process: 13 seconds.
uf250-04.cnf fulfilled No. of Restarts: 56 No. of Flips: 2139 time to process: 0 seconds.
uf250-04.cnf fulfilled No. of Restarts: 2913 No. of Flips: 850 time to process: 11 seconds.
uf250-04.cnf fulfilled No. of Restarts: 704 No. of Flips: 3727 time to process: 2 seconds.
uf250-04.cnf , deadline. Restarts: 7674
uf250-04.cnf fulfilled No. of Restarts: 2033 No. of Flips: 4833 time to process: 8 seconds.
uf250-04.cnf fulfilled No. of Restarts: 4719 No. of Flips: 2582 time to process: 18 seconds.
uf250-04.cnf , deadline. Restarts: 7674
uf250-04.cnf fulfilled No. of Restarts: 4258 No. of Flips: 2817 time to process: 16 seconds.
uf250-04.cnf fulfilled No. of Restarts: 1968 No. of Flips: 2261 time to process: 7 seconds.
uf250-04.cnf fulfilled No. of Restarts: 492 No. of Flips: 4711 time to process: 2 seconds.
uf250-04.cnf fulfilled No. of Restarts: 127 No. of Flips: 1796 time to process: 0 seconds.
uf250-04.cnf , deadline. Restarts: 7674
uf250-04.cnf fulfilled No. of Restarts: 1285 No. of Flips: 2875 time to process: 5 seconds.
uf250-04.cnf fulfilled No. of Restarts: 963 No. of Flips: 1490 time to process: 3 seconds.
uf250-04.cnf fulfilled No. of Restarts: 2708 No. of Flips: 3968 time to process: 10 seconds.
uf250-04.cnf fulfilled No. of Restarts: 1805 No. of Flips: 2908 time to process: 7 seconds.
uf250-04.cnf fulfilled No. of Restarts: 824 No. of Flips: 2161 time to process: 3 seconds.
uf250-04.cnf fulfilled No. of Restarts: 167 No. of Flips: 3550 time to process: 0 seconds.
uf250-04.cnf fulfilled No. of Restarts: 1158 No. of Flips: 4753 time to process: 4 seconds.
uf250-04.cnf fulfilled No. of Restarts: 2377 No. of Flips: 2027 time to process: 9 seconds.
uf250-04.cnf fulfilled No. of Restarts: 23 No. of Flips: 2400 time to process: 0 seconds.
uf250-04.cnf fulfilled No. of Restarts: 1899 No. of Flips: 3331 time to process: 7 seconds.
uf250-04.cnf fulfilled No. of Restarts: 2109 No. of Flips: 4327 time to process: 8 seconds.
uf250-04.cnf fulfilled No. of Restarts: 3022 No. of Flips: 3470 time to process: 11 seconds.
uf250-04.cnf fulfilled No. of Restarts: 2222 No. of Flips: 4839 time to process: 8 seconds.
uf250-04.cnf fulfilled No. of Restarts: 666 No. of Flips: 4092 time to process: 2 seconds.
uf250-04.cnf fulfilled No. of Restarts: 5316 No. of Flips: 3153 time to process: 20 seconds.
uf250-04.cnf fulfilled No. of Restarts: 74 No. of Flips: 3241 time to process: 0 seconds.
uf250-04.cnf fulfilled No. of Restarts: 1805 No. of Flips: 2297 time to process: 7 seconds.
uf250-04.cnf fulfilled No. of Restarts: 319 No. of Flips: 1650 time to process: 1 seconds.
uf250-04.cnf fulfilled No. of Restarts: 1090 No. of Flips: 3380 time to process: 4 seconds.
uf250-04.cnf fulfilled No. of Restarts: 3440 No. of Flips: 2497 time to process: 13 seconds.
uf250-04.cnf fulfilled No. of Restarts: 4579 No. of Flips: 4602 time to process: 17 seconds.
uf250-04.cnf fulfilled No. of Restarts: 610 No. of Flips: 4138 time to process: 2 seconds.
uf250-04.cnf fulfilled No. of Restarts: 4305 No. of Flips: 3549 time to process: 16 seconds.
uf250-04.cnf , deadline. Restarts: 7674
uf250-04.cnf fulfilled No. of Restarts: 1233 No. of Flips: 2625 time to process: 4 seconds.
uf250-04.cnf fulfilled No. of Restarts: 462 No. of Flips: 3633 time to process: 1 seconds.
uf250-04.cnf fulfilled No. of Restarts: 5705 No. of Flips: 3805 time to process: 22 seconds.
uf250-04.cnf fulfilled No. of Restarts: 1433 No. of Flips: 3614 time to process: 5 seconds.
uf250-04.cnf fulfilled No. of Restarts: 2054 No. of Flips: 4125 time to process: 8 seconds.
uf250-04.cnf fulfilled No. of Restarts: 31 No. of Flips: 3571 time to process: 0 seconds.
uf250-04.cnf fulfilled No. of Restarts: 3944 No. of Flips: 1540 time to process: 15 seconds.
uf250-04.cnf , deadline. Restarts: 7674
uf250-04.cnf fulfilled No. of Restarts: 4 No. of Flips: 4165 time to process: 0 seconds.
uf250-04.cnf fulfilled No. of Restarts: 7345 No. of Flips: 2014 time to process: 28 seconds.
uf250-04.cnf fulfilled No. of Restarts: 2199 No. of Flips: 2427 time to process: 8 seconds.
uf250-04.cnf fulfilled No. of Restarts: 1509 No. of Flips: 2347 time to process: 5 seconds.
uf250-04.cnf fulfilled No. of Restarts: 3978 No. of Flips: 2837 time to process: 16 seconds.
uf250-04.cnf fulfilled No. of Restarts: 246 No. of Flips: 4595 time to process: 1 seconds.
uf250-04.cnf , deadline. Restarts: 7674
uf250-04.cnf fulfilled No. of Restarts: 583 No. of Flips: 4077 time to process: 2 seconds.
uf250-04.cnf fulfilled No. of Restarts: 1567 No. of Flips: 2678 time to process: 6 seconds.
uf250-04.cnf fulfilled No. of Restarts: 1076 No. of Flips: 1539 time to process: 4 seconds.
uf250-04.cnf fulfilled No. of Restarts: 2108 No. of Flips: 3164 time to process: 8 seconds.
uf250-04.cnf fulfilled No. of Restarts: 4723 No. of Flips: 1634 time to process: 18 seconds.
uf250-04.cnf fulfilled No. of Restarts: 374 No. of Flips: 1463 time to process: 1 seconds.
uf250-04.cnf fulfilled No. of Restarts: 1469 No. of Flips: 3850 time to process: 5 seconds.
uf250-04.cnf fulfilled No. of Restarts: 1140 No. of Flips: 4762 time to process: 4 seconds.
uf250-04.cnf fulfilled No. of Restarts: 184 No. of Flips: 4881 time to process: 0 seconds.
uf250-04.cnf fulfilled No. of Restarts: 3576 No. of Flips: 3701 time to process: 13 seconds.
uf250-04.cnf fulfilled No. of Restarts: 803 No. of Flips: 2425 time to process: 3 seconds.
uf250-04.cnf fulfilled No. of Restarts: 416 No. of Flips: 2882 time to process: 1 seconds.
uf250-04.cnf fulfilled No. of Restarts: 2655 No. of Flips: 3304 time to process: 10 seconds.
uf250-04.cnf fulfilled No. of Restarts: 4340 No. of Flips: 2795 time to process: 17 seconds.
uf250-04.cnf fulfilled No. of Restarts: 2113 No. of Flips: 3943 time to process: 8 seconds.
uf250-04.cnf fulfilled No. of Restarts: 2705 No. of Flips: 3777 time to process: 10 seconds.
uf250-04.cnf fulfilled No. of Restarts: 1726 No. of Flips: 3807 time to process: 6 seconds.
uf250-04.cnf fulfilled No. of Restarts: 274 No. of Flips: 882 time to process: 1 seconds.
uf250-04.cnf , deadline. Restarts: 7674
uf250-04.cnf fulfilled No. of Restarts: 105 No. of Flips: 1877 time to process: 0 seconds.
uf250-04.cnf fulfilled No. of Restarts: 7062 No. of Flips: 4922 time to process: 27 seconds.
uf250-04.cnf fulfilled No. of Restarts: 2399 No. of Flips: 1890 time to process: 9 seconds.
uf250-04.cnf fulfilled No. of Restarts: 6954 No. of Flips: 3317 time to process: 26 seconds.
uf250-04.cnf fulfilled No. of Restarts: 3181 No. of Flips: 1426 time to process: 12 seconds.
uf250-04.cnf fulfilled No. of Restarts: 57 No. of Flips: 1271 time to process: 0 seconds.
uf250-04.cnf fulfilled No. of Restarts: 1889 No. of Flips: 3350 time to process: 7 seconds.
uf250-04.cnf fulfilled No. of Restarts: 2139 No. of Flips: 4389 time to process: 8 seconds.
uf250-04.cnf fulfilled No. of Restarts: 4436 No. of Flips: 1190 time to process: 17 seconds.
uf250-04.cnf fulfilled No. of Restarts: 2307 No. of Flips: 1876 time to process: 9 seconds.
uf250-04.cnf fulfilled No. of Restarts: 2555 No. of Flips: 4193 time to process: 10 seconds.
uf250-04.cnf fulfilled No. of Restarts: 3718 No. of Flips: 3443 time to process: 14 seconds.
uf250-04.cnf fulfilled No. of Restarts: 596 No. of Flips: 2572 time to process: 2 seconds.
uf250-04.cnf , deadline. Restarts: 7674
uf250-04.cnf fulfilled No. of Restarts: 7388 No. of Flips: 3224 time to process: 28 seconds.
uf250-04.cnf fulfilled No. of Restarts: 3016 No. of Flips: 2553 time to process: 11 seconds.
uf250-04.cnf fulfilled No. of Restarts: 587 No. of Flips: 4799 time to process: 2 seconds.
uf250-04.cnf fulfilled No. of Restarts: 1398 No. of Flips: 1537 time to process: 5 seconds.
uf250-04.cnf fulfilled No. of Restarts: 815 No. of Flips: 2680 time to process: 3 seconds.
uf250-04.cnf fulfilled No. of Restarts: 2731 No. of Flips: 2470 time to process: 10 seconds.
uf250-04.cnf fulfilled No. of Restarts: 3837 No. of Flips: 4447 time to process: 14 seconds.
uf250-04.cnf fulfilled No. of Restarts: 1507 No. of Flips: 2232 time to process: 6 seconds.
uf250-04.cnf fulfilled No. of Restarts: 1439 No. of Flips: 1798 time to process: 5 seconds.
uf250-04.cnf fulfilled No. of Restarts: 2755 No. of Flips: 2959 time to process: 10 seconds.
uf250-04.cnf fulfilled No. of Restarts: 3578 No. of Flips: 3307 time to process: 14 seconds.
uf250-04.cnf fulfilled No. of Restarts: 814 No. of Flips: 2966 time to process: 3 seconds.
uf250-04.cnf fulfilled No. of Restarts: 5244 No. of Flips: 2524 time to process: 20 seconds.
uf250-04.cnf fulfilled No. of Restarts: 696 No. of Flips: 3945 time to process: 2 seconds.
uf250-04.cnf , deadline. Restarts: 7674
uf250-04.cnf , deadline. Restarts: 7674
uf250-04.cnf , deadline. Restarts: 7674
uf250-04.cnf fulfilled No. of Restarts: 3142 No. of Flips: 4945 time to process: 12 seconds.
uf250-04.cnf , deadline. Restarts: 7674
uf250-04.cnf fulfilled No. of Restarts: 35 No. of Flips: 2716 time to process: 0 seconds.
uf250-04.cnf fulfilled No. of Restarts: 2 No. of Flips: 4081 time to process: 0 seconds.
uf250-04.cnf fulfilled No. of Restarts: 38 No. of Flips: 4756 time to process: 0 seconds.
uf250-04.cnf fulfilled No. of Restarts: 3353 No. of Flips: 1682 time to process: 12 seconds.
uf250-04.cnf fulfilled No. of Restarts: 3983 No. of Flips: 1005 time to process: 15 seconds.
uf250-04.cnf fulfilled No. of Restarts: 7578 No. of Flips: 2787 time to process: 29 seconds.
uf250-04.cnf fulfilled No. of Restarts: 203 No. of Flips: 2755 time to process: 0 seconds.
uf250-04.cnf fulfilled No. of Restarts: 1552 No. of Flips: 1122 time to process: 6 seconds.
uf250-04.cnf fulfilled No. of Restarts: 3453 No. of Flips: 3053 time to process: 13 seconds.
uf250-04.cnf fulfilled No. of Restarts: 918 No. of Flips: 2189 time to process: 3 seconds.
uf250-04.cnf fulfilled No. of Restarts: 841 No. of Flips: 3045 time to process: 3 seconds.
uf250-04.cnf fulfilled No. of Restarts: 777 No. of Flips: 4913 time to process: 3 seconds.
uf250-04.cnf , deadline. Restarts: 7674
uf250-04.cnf , deadline. Restarts: 7674
uf250-04.cnf , deadline. Restarts: 7674
uf250-04.cnf fulfilled No. of Restarts: 2845 No. of Flips: 1325 time to process: 10 seconds.
uf250-04.cnf fulfilled No. of Restarts: 163 No. of Flips: 3577 time to process: 0 seconds.
uf250-04.cnf fulfilled No. of Restarts: 6374 No. of Flips: 3990 time to process: 24 seconds.
uf250-04.cnf fulfilled No. of Restarts: 2241 No. of Flips: 4600 time to process: 8 seconds.
uf250-04.cnf fulfilled No. of Restarts: 3395 No. of Flips: 2787 time to process: 13 seconds.
uf250-04.cnf fulfilled No. of Restarts: 701 No. of Flips: 1869 time to process: 2 seconds.
uf250-04.cnf fulfilled No. of Restarts: 2607 No. of Flips: 2200 time to process: 10 seconds.
uf250-04.cnf , deadline. Restarts: 7674
uf250-04.cnf fulfilled No. of Restarts: 2466 No. of Flips: 4673 time to process: 9 seconds.
uf250-04.cnf fulfilled No. of Restarts: 680 No. of Flips: 4859 time to process: 2 seconds.
uf250-04.cnf fulfilled No. of Restarts: 201 No. of Flips: 1380 time to process: 0 seconds.
uf250-04.cnf fulfilled No. of Restarts: 939 No. of Flips: 1611 time to process: 3 seconds.
uf250-04.cnf fulfilled No. of Restarts: 4447 No. of Flips: 1167 time to process: 17 seconds.
uf250-04.cnf fulfilled No. of Restarts: 3590 No. of Flips: 3688 time to process: 13 seconds.
uf250-04.cnf fulfilled No. of Restarts: 3567 No. of Flips: 2309 time to process: 13 seconds.
uf250-04.cnf fulfilled No. of Restarts: 45 No. of Flips: 2820 time to process: 0 seconds.
uf250-04.cnf fulfilled No. of Restarts: 2012 No. of Flips: 4700 time to process: 7 seconds.
uf250-04.cnf fulfilled No. of Restarts: 57 No. of Flips: 4125 time to process: 0 seconds.
uf250-04.cnf fulfilled No. of Restarts: 1554 No. of Flips: 2661 time to process: 6 seconds.
uf250-04.cnf , deadline. Restarts: 7674
uf250-04.cnf fulfilled No. of Restarts: 6781 No. of Flips: 333 time to process: 26 seconds.
uf250-04.cnf fulfilled No. of Restarts: 1760 No. of Flips: 3201 time to process: 6 seconds.
uf250-04.cnf fulfilled No. of Restarts: 6702 No. of Flips: 4312 time to process: 25 seconds.
uf250-04.cnf fulfilled No. of Restarts: 1102 No. of Flips: 3356 time to process: 4 seconds.
uf250-04.cnf fulfilled No. of Restarts: 2238 No. of Flips: 3621 time to process: 8 seconds.
uf250-04.cnf fulfilled No. of Restarts: 1482 No. of Flips: 592 time to process: 5 seconds.
uf250-04.cnf fulfilled No. of Restarts: 2486 No. of Flips: 2350 time to process: 9 seconds.
uf250-04.cnf fulfilled No. of Restarts: 99 No. of Flips: 4668 time to process: 0 seconds.
uf250-04.cnf fulfilled No. of Restarts: 384 No. of Flips: 2081 time to process: 1 seconds.
uf250-04.cnf fulfilled No. of Restarts: 324 No. of Flips: 4246 time to process: 1 seconds.
uf250-04.cnf fulfilled No. of Restarts: 2217 No. of Flips: 3217 time to process: 8 seconds.
uf250-04.cnf fulfilled No. of Restarts: 472 No. of Flips: 1151 time to process: 1 seconds.
uf250-04.cnf , deadline. Restarts: 7674
uf250-04.cnf fulfilled No. of Restarts: 4300 No. of Flips: 4947 time to process: 16 seconds.
uf250-04.cnf fulfilled No. of Restarts: 2232 No. of Flips: 1859 time to process: 8 seconds.
uf250-04.cnf fulfilled No. of Restarts: 1109 No. of Flips: 4110 time to process: 4 seconds.
uf250-04.cnf fulfilled No. of Restarts: 1057 No. of Flips: 1264 time to process: 4 seconds.
uf250-04.cnf , deadline. Restarts: 7674
uf250-04.cnf fulfilled No. of Restarts: 7271 No. of Flips: 859 time to process: 28 seconds.
uf250-04.cnf fulfilled No. of Restarts: 937 No. of Flips: 4843 time to process: 3 seconds.
uf250-04.cnf fulfilled No. of Restarts: 6614 No. of Flips: 3362 time to process: 25 seconds.
uf250-04.cnf fulfilled No. of Restarts: 5795 No. of Flips: 3600 time to process: 22 seconds.
uf250-04.cnf fulfilled No. of Restarts: 6925 No. of Flips: 3674 time to process: 26 seconds.
uf250-04.cnf fulfilled No. of Restarts: 1400 No. of Flips: 3962 time to process: 5 seconds.
uf250-04.cnf fulfilled No. of Restarts: 759 No. of Flips: 2929 time to process: 3 seconds.
uf250-04.cnf fulfilled No. of Restarts: 594 No. of Flips: 2313 time to process: 2 seconds.
uf250-04.cnf fulfilled No. of Restarts: 2417 No. of Flips: 1636 time to process: 9 seconds.
uf250-04.cnf fulfilled No. of Restarts: 2108 No. of Flips: 4782 time to process: 8 seconds.
uf250-04.cnf fulfilled No. of Restarts: 2504 No. of Flips: 3373 time to process: 9 seconds.
uf250-04.cnf fulfilled No. of Restarts: 142 No. of Flips: 4934 time to process: 0 seconds.
uf250-04.cnf fulfilled No. of Restarts: 2914 No. of Flips: 791 time to process: 11 seconds.
uf250-04.cnf fulfilled No. of Restarts: 1126 No. of Flips: 4048 time to process: 4 seconds.
uf250-04.cnf , deadline. Restarts: 7674
uf250-04.cnf fulfilled No. of Restarts: 5594 No. of Flips: 3078 time to process: 21 seconds.
uf250-04.cnf , deadline. Restarts: 7674
uf250-04.cnf fulfilled No. of Restarts: 1689 No. of Flips: 3651 time to process: 6 seconds.
uf250-04.cnf , deadline. Restarts: 7674
uf250-04.cnf fulfilled No. of Restarts: 1257 No. of Flips: 3755 time to process: 4 seconds.
uf250-04.cnf fulfilled No. of Restarts: 5077 No. of Flips: 4604 time to process: 19 seconds.
uf250-04.cnf fulfilled No. of Restarts: 5445 No. of Flips: 4440 time to process: 21 seconds.
uf250-04.cnf fulfilled No. of Restarts: 384 No. of Flips: 3595 time to process: 1 seconds.
uf250-04.cnf , deadline. Restarts: 7674
uf250-04.cnf fulfilled No. of Restarts: 1566 No. of Flips: 1023 time to process: 6 seconds.
uf250-04.cnf fulfilled No. of Restarts: 1118 No. of Flips: 2119 time to process: 4 seconds.
uf250-04.cnf fulfilled No. of Restarts: 4470 No. of Flips: 2828 time to process: 17 seconds.
uf250-04.cnf fulfilled No. of Restarts: 150 No. of Flips: 2542 time to process: 0 seconds.
uf250-04.cnf fulfilled No. of Restarts: 1476 No. of Flips: 3481 time to process: 5 seconds.
uf250-04.cnf fulfilled No. of Restarts: 1045 No. of Flips: 3785 time to process: 4 seconds.
uf250-04.cnf fulfilled No. of Restarts: 772 No. of Flips: 1253 time to process: 3 seconds.
uf250-04.cnf fulfilled No. of Restarts: 2686 No. of Flips: 2263 time to process: 10 seconds.
uf250-04.cnf fulfilled No. of Restarts: 905 No. of Flips: 1699 time to process: 3 seconds.
uf250-04.cnf fulfilled No. of Restarts: 83 No. of Flips: 2036 time to process: 0 seconds.
uf250-04.cnf fulfilled No. of Restarts: 2488 No. of Flips: 2081 time to process: 9 seconds.
uf250-04.cnf fulfilled No. of Restarts: 1578 No. of Flips: 3951 time to process: 6 seconds.
uf250-04.cnf fulfilled No. of Restarts: 3350 No. of Flips: 3602 time to process: 12 seconds.
uf250-04.cnf fulfilled No. of Restarts: 3066 No. of Flips: 1883 time to process: 11 seconds.
uf250-04.cnf fulfilled No. of Restarts: 1756 No. of Flips: 3039 time to process: 6 seconds.
uf250-04.cnf fulfilled No. of Restarts: 3576 No. of Flips: 2170 time to process: 13 seconds.
uf250-04.cnf , deadline. Restarts: 7674
uf250-04.cnf fulfilled No. of Restarts: 3798 No. of Flips: 2894 time to process: 14 seconds.
uf250-04.cnf fulfilled No. of Restarts: 725 No. of Flips: 4095 time to process: 2 seconds.
uf250-04.cnf fulfilled No. of Restarts: 1864 No. of Flips: 4182 time to process: 7 seconds.
uf250-04.cnf fulfilled No. of Restarts: 4190 No. of Flips: 2563 time to process: 16 seconds.
uf250-04.cnf fulfilled No. of Restarts: 672 No. of Flips: 4342 time to process: 2 seconds.
uf250-04.cnf fulfilled No. of Restarts: 2731 No. of Flips: 1652 time to process: 10 seconds.
uf250-04.cnf fulfilled No. of Restarts: 3973 No. of Flips: 3842 time to process: 15 seconds.
uf250-04.cnf fulfilled No. of Restarts: 1106 No. of Flips: 3131 time to process: 4 seconds.
uf250-04.cnf fulfilled No. of Restarts: 5446 No. of Flips: 3765 time to process: 21 seconds.
uf250-04.cnf fulfilled No. of Restarts: 4421 No. of Flips: 4645 time to process: 17 seconds.
uf250-04.cnf fulfilled No. of Restarts: 3359 No. of Flips: 1193 time to process: 12 seconds.
uf250-04.cnf fulfilled No. of Restarts: 4132 No. of Flips: 1930 time to process: 16 seconds.
uf250-04.cnf fulfilled No. of Restarts: 1659 No. of Flips: 3161 time to process: 6 seconds.
uf250-04.cnf fulfilled No. of Restarts: 2980 No. of Flips: 1516 time to process: 11 seconds.
uf250-04.cnf fulfilled No. of Restarts: 7180 No. of Flips: 3290 time to process: 27 seconds.
uf250-04.cnf , deadline. Restarts: 7674
uf250-04.cnf fulfilled No. of Restarts: 3726 No. of Flips: 1413 time to process: 14 seconds.
uf250-04.cnf , deadline. Restarts: 7674
uf250-04.cnf fulfilled No. of Restarts: 1854 No. of Flips: 1464 time to process: 7 seconds.
uf250-04.cnf fulfilled No. of Restarts: 340 No. of Flips: 1510 time to process: 1 seconds.
uf250-04.cnf fulfilled No. of Restarts: 1447 No. of Flips: 2013 time to process: 5 seconds.
uf250-04.cnf fulfilled No. of Restarts: 4282 No. of Flips: 2265 time to process: 16 seconds.
uf250-04.cnf fulfilled No. of Restarts: 3781 No. of Flips: 1559 time to process: 14 seconds.
uf250-04.cnf fulfilled No. of Restarts: 5566 No. of Flips: 1323 time to process: 21 seconds.
uf250-04.cnf fulfilled No. of Restarts: 6762 No. of Flips: 3545 time to process: 26 seconds.
uf250-04.cnf fulfilled No. of Restarts: 3284 No. of Flips: 3089 time to process: 12 seconds.
uf250-04.cnf fulfilled No. of Restarts: 630 No. of Flips: 638 time to process: 2 seconds.
uf250-04.cnf fulfilled No. of Restarts: 1563 No. of Flips: 2875 time to process: 6 seconds.
uf250-04.cnf fulfilled No. of Restarts: 1932 No. of Flips: 4289 time to process: 7 seconds.
uf250-04.cnf fulfilled No. of Restarts: 6302 No. of Flips: 2619 time to process: 24 seconds.
uf250-04.cnf fulfilled No. of Restarts: 1939 No. of Flips: 4307 time to process: 7 seconds.
uf250-04.cnf fulfilled No. of Restarts: 1735 No. of Flips: 1260 time to process: 6 seconds.
uf250-04.cnf fulfilled No. of Restarts: 3477 No. of Flips: 4960 time to process: 13 seconds.
uf250-04.cnf fulfilled No. of Restarts: 187 No. of Flips: 2366 time to process: 0 seconds.
uf250-04.cnf fulfilled No. of Restarts: 394 No. of Flips: 1840 time to process: 1 seconds.
uf250-04.cnf fulfilled No. of Restarts: 4182 No. of Flips: 3824 time to process: 16 seconds.
uf250-04.cnf fulfilled No. of Restarts: 2188 No. of Flips: 2252 time to process: 8 seconds.
uf250-04.cnf fulfilled No. of Restarts: 6750 No. of Flips: 3751 time to process: 26 seconds.
uf250-04.cnf fulfilled No. of Restarts: 1359 No. of Flips: 2146 time to process: 5 seconds.
uf250-04.cnf fulfilled No. of Restarts: 734 No. of Flips: 3073 time to process: 2 seconds.
uf250-04.cnf fulfilled No. of Restarts: 2197 No. of Flips: 1064 time to process: 8 seconds.
uf250-04.cnf , deadline. Restarts: 7674
uf250-04.cnf fulfilled No. of Restarts: 916 No. of Flips: 4948 time to process: 3 seconds.
uf250-04.cnf fulfilled No. of Restarts: 2340 No. of Flips: 3132 time to process: 9 seconds.
uf250-04.cnf fulfilled No. of Restarts: 166 No. of Flips: 2183 time to process: 0 seconds.
uf250-04.cnf fulfilled No. of Restarts: 1191 No. of Flips: 2386 time to process: 4 seconds.
uf250-04.cnf fulfilled No. of Restarts: 5560 No. of Flips: 3253 time to process: 21 seconds.
uf250-04.cnf fulfilled No. of Restarts: 1513 No. of Flips: 4689 time to process: 5 seconds.
uf250-04.cnf , deadline. Restarts: 7674
uf250-04.cnf , deadline. Restarts: 7674
uf250-04.cnf fulfilled No. of Restarts: 207 No. of Flips: 3588 time to process: 1 seconds.
uf250-04.cnf fulfilled No. of Restarts: 6166 No. of Flips: 1328 time to process: 23 seconds.
uf250-04.cnf fulfilled No. of Restarts: 232 No. of Flips: 4670 time to process: 0 seconds.
uf250-04.cnf fulfilled No. of Restarts: 432 No. of Flips: 834 time to process: 1 seconds.
uf250-04.cnf fulfilled No. of Restarts: 769 No. of Flips: 2307 time to process: 3 seconds.
uf250-04.cnf fulfilled No. of Restarts: 725 No. of Flips: 1549 time to process: 2 seconds.
uf250-04.cnf fulfilled No. of Restarts: 2060 No. of Flips: 1441 time to process: 8 seconds.
uf250-04.cnf fulfilled No. of Restarts: 369 No. of Flips: 4349 time to process: 1 seconds.
uf250-04.cnf fulfilled No. of Restarts: 2904 No. of Flips: 1352 time to process: 11 seconds.
uf250-04.cnf fulfilled No. of Restarts: 1736 No. of Flips: 3185 time to process: 6 seconds.
uf250-04.cnf , deadline. Restarts: 7674
uf250-04.cnf fulfilled No. of Restarts: 352 No. of Flips: 4133 time to process: 1 seconds.
uf250-04.cnf fulfilled No. of Restarts: 2071 No. of Flips: 3469 time to process: 8 seconds.
uf250-04.cnf , deadline. Restarts: 7674
uf250-04.cnf fulfilled No. of Restarts: 496 No. of Flips: 2748 time to process: 1 seconds.
uf250-04.cnf fulfilled No. of Restarts: 467 No. of Flips: 4188 time to process: 1 seconds.
uf250-04.cnf fulfilled No. of Restarts: 2162 No. of Flips: 1307 time to process: 8 seconds.
uf250-04.cnf fulfilled No. of Restarts: 6644 No. of Flips: 1632 time to process: 25 seconds.
uf250-04.cnf fulfilled No. of Restarts: 1328 No. of Flips: 3764 time to process: 5 seconds.
uf250-04.cnf fulfilled No. of Restarts: 1890 No. of Flips: 4987 time to process: 7 seconds.
uf250-04.cnf fulfilled No. of Restarts: 364 No. of Flips: 4178 time to process: 1 seconds.
uf250-04.cnf fulfilled No. of Restarts: 845 No. of Flips: 985 time to process: 3 seconds.
uf250-04.cnf fulfilled No. of Restarts: 2155 No. of Flips: 1225 time to process: 8 seconds.
uf250-04.cnf , deadline. Restarts: 7674
uf250-04.cnf fulfilled No. of Restarts: 6130 No. of Flips: 2133 time to process: 23 seconds.
uf250-04.cnf fulfilled No. of Restarts: 38 No. of Flips: 3770 time to process: 0 seconds.
uf250-04.cnf fulfilled No. of Restarts: 531 No. of Flips: 1188 time to process: 2 seconds.
uf250-04.cnf fulfilled No. of Restarts: 2184 No. of Flips: 3536 time to process: 8 seconds.
uf250-04.cnf fulfilled No. of Restarts: 4494 No. of Flips: 2924 time to process: 17 seconds.
uf250-04.cnf fulfilled No. of Restarts: 1656 No. of Flips: 2425 time to process: 6 seconds.
uf250-04.cnf fulfilled No. of Restarts: 2435 No. of Flips: 4630 time to process: 9 seconds.
uf250-04.cnf fulfilled No. of Restarts: 5695 No. of Flips: 4648 time to process: 21 seconds.
uf250-04.cnf fulfilled No. of Restarts: 4580 No. of Flips: 4172 time to process: 17 seconds.
uf250-04.cnf fulfilled No. of Restarts: 64 No. of Flips: 3716 time to process: 0 seconds.
uf250-04.cnf fulfilled No. of Restarts: 4501 No. of Flips: 4832 time to process: 17 seconds.
uf250-04.cnf fulfilled No. of Restarts: 3397 No. of Flips: 2566 time to process: 13 seconds.
uf250-04.cnf , deadline. Restarts: 7674
uf250-04.cnf fulfilled No. of Restarts: 2197 No. of Flips: 2968 time to process: 8 seconds.
uf250-04.cnf fulfilled No. of Restarts: 2763 No. of Flips: 4981 time to process: 10 seconds.
uf250-04.cnf fulfilled No. of Restarts: 202 No. of Flips: 1433 time to process: 0 seconds.
uf250-04.cnf fulfilled No. of Restarts: 1525 No. of Flips: 4889 time to process: 6 seconds.
uf250-04.cnf fulfilled No. of Restarts: 2029 No. of Flips: 2847 time to process: 7 seconds.
uf250-04.cnf fulfilled No. of Restarts: 6077 No. of Flips: 2308 time to process: 23 seconds.
uf250-04.cnf fulfilled No. of Restarts: 6888 No. of Flips: 3479 time to process: 27 seconds.
uf250-04.cnf fulfilled No. of Restarts: 377 No. of Flips: 2527 time to process: 1 seconds.
uf250-04.cnf fulfilled No. of Restarts: 377 No. of Flips: 1792 time to process: 1 seconds.
uf250-04.cnf fulfilled No. of Restarts: 2162 No. of Flips: 1099 time to process: 8 seconds.
uf250-04.cnf fulfilled No. of Restarts: 750 No. of Flips: 1752 time to process: 3 seconds.
uf250-04.cnf fulfilled No. of Restarts: 7335 No. of Flips: 4679 time to process: 28 seconds.
uf250-04.cnf , deadline. Restarts: 7674
uf250-04.cnf fulfilled No. of Restarts: 1597 No. of Flips: 2697 time to process: 6 seconds.
uf250-04.cnf fulfilled No. of Restarts: 1987 No. of Flips: 4276 time to process: 7 seconds.
uf250-04.cnf fulfilled No. of Restarts: 646 No. of Flips: 1952 time to process: 2 seconds.
uf250-04.cnf fulfilled No. of Restarts: 2462 No. of Flips: 3854 time to process: 9 seconds.
uf250-04.cnf fulfilled No. of Restarts: 276 No. of Flips: 1444 time to process: 1 seconds.
uf250-04.cnf , deadline. Restarts: 7674
uf250-04.cnf fulfilled No. of Restarts: 5359 No. of Flips: 3827 time to process: 20 seconds.
uf250-04.cnf fulfilled No. of Restarts: 189 No. of Flips: 4205 time to process: 0 seconds.
uf250-04.cnf fulfilled No. of Restarts: 6334 No. of Flips: 3731 time to process: 24 seconds.
uf250-04.cnf fulfilled No. of Restarts: 715 No. of Flips: 2686 time to process: 3 seconds.
uf250-04.cnf fulfilled No. of Restarts: 1261 No. of Flips: 454 time to process: 5 seconds.
uf250-04.cnf , deadline. Restarts: 7674
uf250-04.cnf fulfilled No. of Restarts: 1484 No. of Flips: 3622 time to process: 5 seconds.
uf250-04.cnf fulfilled No. of Restarts: 251 No. of Flips: 2490 time to process: 1 seconds.
uf250-04.cnf , deadline. Restarts: 7674
uf250-04.cnf fulfilled No. of Restarts: 504 No. of Flips: 4466 time to process: 2 seconds.
uf250-04.cnf fulfilled No. of Restarts: 1910 No. of Flips: 4077 time to process: 7 seconds.
uf250-04.cnf fulfilled No. of Restarts: 2609 No. of Flips: 3790 time to process: 10 seconds.
uf250-04.cnf fulfilled No. of Restarts: 6743 No. of Flips: 3325 time to process: 25 seconds.
uf250-04.cnf fulfilled No. of Restarts: 2009 No. of Flips: 1634 time to process: 7 seconds.
uf250-04.cnf fulfilled No. of Restarts: 3667 No. of Flips: 2832 time to process: 14 seconds.
uf250-04.cnf fulfilled No. of Restarts: 78 No. of Flips: 2594 time to process: 0 seconds.
uf250-04.cnf fulfilled No. of Restarts: 4389 No. of Flips: 3484 time to process: 16 seconds.
uf250-04.cnf , deadline. Restarts: 7674
uf250-04.cnf fulfilled No. of Restarts: 770 No. of Flips: 4441 time to process: 3 seconds.
uf250-04.cnf fulfilled No. of Restarts: 1009 No. of Flips: 4233 time to process: 4 seconds.
uf250-04.cnf fulfilled No. of Restarts: 5272 No. of Flips: 3109 time to process: 20 seconds.
uf250-04.cnf fulfilled No. of Restarts: 2362 No. of Flips: 2670 time to process: 9 seconds.
uf250-04.cnf fulfilled No. of Restarts: 1714 No. of Flips: 3382 time to process: 6 seconds.
uf250-04.cnf , deadline. Restarts: 7674
uf250-04.cnf fulfilled No. of Restarts: 183 No. of Flips: 2223 time to process: 0 seconds.
uf250-04.cnf fulfilled No. of Restarts: 116 No. of Flips: 2472 time to process: 0 seconds.
uf250-04.cnf fulfilled No. of Restarts: 5079 No. of Flips: 2794 time to process: 19 seconds.
uf250-04.cnf fulfilled No. of Restarts: 855 No. of Flips: 3771 time to process: 3 seconds.
uf250-04.cnf fulfilled No. of Restarts: 4573 No. of Flips: 3016 time to process: 17 seconds.
uf250-04.cnf fulfilled No. of Restarts: 2319 No. of Flips: 4831 time to process: 9 seconds.
uf250-04.cnf fulfilled No. of Restarts: 2920 No. of Flips: 2232 time to process: 11 seconds.
uf250-04.cnf fulfilled No. of Restarts: 736 No. of Flips: 3769 time to process: 2 seconds.
uf250-04.cnf fulfilled No. of Restarts: 683 No. of Flips: 1043 time to process: 2 seconds.
uf250-04.cnf fulfilled No. of Restarts: 3512 No. of Flips: 3310 time to process: 13 seconds.
uf250-04.cnf fulfilled No. of Restarts: 1560 No. of Flips: 4108 time to process: 6 seconds.
uf250-04.cnf fulfilled No. of Restarts: 4428 No. of Flips: 4969 time to process: 17 seconds.
uf250-04.cnf , deadline. Restarts: 7674
uf250-04.cnf fulfilled No. of Restarts: 3745 No. of Flips: 2379 time to process: 14 seconds.
uf250-04.cnf fulfilled No. of Restarts: 54 No. of Flips: 4383 time to process: 0 seconds.
uf250-04.cnf , deadline. Restarts: 7674
uf250-04.cnf fulfilled No. of Restarts: 7357 No. of Flips: 3467 time to process: 28 seconds.
uf250-04.cnf , deadline. Restarts: 7674
uf250-04.cnf fulfilled No. of Restarts: 1724 No. of Flips: 2165 time to process: 6 seconds.
uf250-04.cnf fulfilled No. of Restarts: 1035 No. of Flips: 4067 time to process: 4 seconds.
uf250-04.cnf fulfilled No. of Restarts: 4612 No. of Flips: 1648 time to process: 17 seconds.
uf250-04.cnf fulfilled No. of Restarts: 670 No. of Flips: 4673 time to process: 2 seconds.
uf250-04.cnf fulfilled No. of Restarts: 2953 No. of Flips: 2583 time to process: 11 seconds.
uf250-04.cnf fulfilled No. of Restarts: 284 No. of Flips: 1971 time to process: 1 seconds.
uf250-04.cnf fulfilled No. of Restarts: 4726 No. of Flips: 4813 time to process: 18 seconds.
uf250-04.cnf fulfilled No. of Restarts: 2701 No. of Flips: 3887 time to process: 10 seconds.
uf250-04.cnf fulfilled No. of Restarts: 5844 No. of Flips: 3157 time to process: 22 seconds.
uf250-04.cnf fulfilled No. of Restarts: 1129 No. of Flips: 2970 time to process: 4 seconds.
uf250-04.cnf fulfilled No. of Restarts: 5900 No. of Flips: 2672 time to process: 22 seconds.
uf250-04.cnf fulfilled No. of Restarts: 1874 No. of Flips: 4586 time to process: 7 seconds.
uf250-04.cnf , deadline. Restarts: 7674
uf250-04.cnf fulfilled No. of Restarts: 5954 No. of Flips: 4300 time to process: 23 seconds.
uf250-04.cnf fulfilled No. of Restarts: 2544 No. of Flips: 2991 time to process: 10 seconds.
uf250-04.cnf , deadline. Restarts: 7674
uf250-04.cnf fulfilled No. of Restarts: 770 No. of Flips: 2551 time to process: 3 seconds.
uf250-04.cnf fulfilled No. of Restarts: 620 No. of Flips: 3748 time to process: 2 seconds.
uf250-04.cnf fulfilled No. of Restarts: 6371 No. of Flips: 3283 time to process: 25 seconds.
uf250-04.cnf fulfilled No. of Restarts: 3107 No. of Flips: 3154 time to process: 12 seconds.
uf250-04.cnf fulfilled No. of Restarts: 3151 No. of Flips: 4876 time to process: 12 seconds.
uf250-04.cnf , deadline. Restarts: 7674
uf250-04.cnf fulfilled No. of Restarts: 375 No. of Flips: 2898 time to process: 1 seconds.
uf250-04.cnf fulfilled No. of Restarts: 569 No. of Flips: 468 time to process: 2 seconds.
uf250-04.cnf fulfilled No. of Restarts: 1948 No. of Flips: 3994 time to process: 7 seconds.
uf250-04.cnf fulfilled No. of Restarts: 6957 No. of Flips: 4709 time to process: 26 seconds.
uf250-04.cnf fulfilled No. of Restarts: 469 No. of Flips: 1973 time to process: 1 seconds.
uf250-04.cnf fulfilled No. of Restarts: 1492 No. of Flips: 1629 time to process: 5 seconds.
uf250-04.cnf fulfilled No. of Restarts: 170 No. of Flips: 1977 time to process: 0 seconds.
uf250-04.cnf fulfilled No. of Restarts: 1081 No. of Flips: 1609 time to process: 4 seconds.
uf250-04.cnf fulfilled No. of Restarts: 1465 No. of Flips: 4081 time to process: 5 seconds.
uf250-04.cnf , deadline. Restarts: 7674
uf250-04.cnf fulfilled No. of Restarts: 1253 No. of Flips: 4213 time to process: 4 seconds.
uf250-04.cnf fulfilled No. of Restarts: 502 No. of Flips: 1922 time to process: 2 seconds.
uf250-04.cnf fulfilled No. of Restarts: 2013 No. of Flips: 5000 time to process: 7 seconds.
uf250-04.cnf fulfilled No. of Restarts: 1647 No. of Flips: 1499 time to process: 6 seconds.
uf250-04.cnf fulfilled No. of Restarts: 613 No. of Flips: 4208 time to process: 2 seconds.
uf250-04.cnf fulfilled No. of Restarts: 331 No. of Flips: 4011 time to process: 1 seconds.
uf250-04.cnf fulfilled No. of Restarts: 3076 No. of Flips: 2380 time to process: 12 seconds.
uf250-04.cnf , deadline. Restarts: 7674
uf250-04.cnf fulfilled No. of Restarts: 5945 No. of Flips: 1666 time to process: 23 seconds.
uf250-04.cnf fulfilled No. of Restarts: 347 No. of Flips: 2883 time to process: 1 seconds.
uf250-04.cnf fulfilled No. of Restarts: 1550 No. of Flips: 4910 time to process: 6 seconds.
uf250-04.cnf fulfilled No. of Restarts: 5720 No. of Flips: 4065 time to process: 22 seconds.
uf250-04.cnf fulfilled No. of Restarts: 357 No. of Flips: 4764 time to process: 1 seconds.
uf250-04.cnf fulfilled No. of Restarts: 629 No. of Flips: 4218 time to process: 2 seconds.
uf250-04.cnf fulfilled No. of Restarts: 1123 No. of Flips: 4556 time to process: 4 seconds.
uf250-04.cnf fulfilled No. of Restarts: 173 No. of Flips: 4032 time to process: 0 seconds.
uf250-04.cnf fulfilled No. of Restarts: 470 No. of Flips: 4496 time to process: 1 seconds.
uf250-04.cnf fulfilled No. of Restarts: 4145 No. of Flips: 2488 time to process: 15 seconds.
uf250-04.cnf , deadline. Restarts: 7674
uf250-04.cnf , deadline. Restarts: 7674
uf250-04.cnf fulfilled No. of Restarts: 1372 No. of Flips: 2332 time to process: 5 seconds.
uf250-04.cnf fulfilled No. of Restarts: 2048 No. of Flips: 1609 time to process: 7 seconds.
uf250-04.cnf fulfilled No. of Restarts: 129 No. of Flips: 3676 time to process: 0 seconds.
uf250-04.cnf fulfilled No. of Restarts: 3535 No. of Flips: 4463 time to process: 13 seconds.
uf250-04.cnf fulfilled No. of Restarts: 356 No. of Flips: 4134 time to process: 1 seconds.
uf250-04.cnf fulfilled No. of Restarts: 3153 No. of Flips: 4043 time to process: 12 seconds.
uf250-04.cnf fulfilled No. of Restarts: 3764 No. of Flips: 3039 time to process: 14 seconds.
uf250-04.cnf fulfilled No. of Restarts: 437 No. of Flips: 1867 time to process: 1 seconds.
uf250-04.cnf fulfilled No. of Restarts: 1018 No. of Flips: 4637 time to process: 3 seconds.
uf250-04.cnf fulfilled No. of Restarts: 1554 No. of Flips: 4130 time to process: 6 seconds.
uf250-04.cnf fulfilled No. of Restarts: 2084 No. of Flips: 3854 time to process: 8 seconds.
uf250-04.cnf fulfilled No. of Restarts: 5136 No. of Flips: 3389 time to process: 20 seconds.
uf250-04.cnf fulfilled No. of Restarts: 2877 No. of Flips: 2478 time to process: 11 seconds.
uf250-04.cnf fulfilled No. of Restarts: 6500 No. of Flips: 3759 time to process: 25 seconds.
uf250-04.cnf fulfilled No. of Restarts: 2266 No. of Flips: 2413 time to process: 8 seconds.
uf250-04.cnf fulfilled No. of Restarts: 1680 No. of Flips: 4528 time to process: 6 seconds.
uf250-04.cnf fulfilled No. of Restarts: 2832 No. of Flips: 4815 time to process: 11 seconds.
uf250-04.cnf fulfilled No. of Restarts: 947 No. of Flips: 3333 time to process: 3 seconds.
uf250-04.cnf fulfilled No. of Restarts: 3399 No. of Flips: 2797 time to process: 13 seconds.
uf250-04.cnf fulfilled No. of Restarts: 20 No. of Flips: 3933 time to process: 0 seconds.
uf250-04.cnf fulfilled No. of Restarts: 1684 No. of Flips: 3205 time to process: 6 seconds.
uf250-04.cnf fulfilled No. of Restarts: 4753 No. of Flips: 3297 time to process: 18 seconds.
uf250-04.cnf fulfilled No. of Restarts: 2893 No. of Flips: 2844 time to process: 11 seconds.
uf250-04.cnf , deadline. Restarts: 7674
uf250-04.cnf fulfilled No. of Restarts: 2909 No. of Flips: 3551 time to process: 11 seconds.
uf250-04.cnf fulfilled No. of Restarts: 3105 No. of Flips: 4387 time to process: 12 seconds.
uf250-04.cnf fulfilled No. of Restarts: 2172 No. of Flips: 2798 time to process: 8 seconds.
uf250-04.cnf fulfilled No. of Restarts: 2675 No. of Flips: 3828 time to process: 10 seconds.
uf250-04.cnf fulfilled No. of Restarts: 407 No. of Flips: 3178 time to process: 1 seconds.
uf250-04.cnf fulfilled No. of Restarts: 1321 No. of Flips: 2540 time to process: 5 seconds.
uf250-04.cnf , deadline. Restarts: 7674
uf250-04.cnf fulfilled No. of Restarts: 391 No. of Flips: 3783 time to process: 1 seconds.
uf250-04.cnf fulfilled No. of Restarts: 1468 No. of Flips: 4755 time to process: 5 seconds.
uf250-04.cnf fulfilled No. of Restarts: 1672 No. of Flips: 3927 time to process: 6 seconds.
uf250-04.cnf fulfilled No. of Restarts: 830 No. of Flips: 3220 time to process: 3 seconds.
uf250-04.cnf , deadline. Restarts: 7674
uf250-04.cnf fulfilled No. of Restarts: 1349 No. of Flips: 2227 time to process: 5 seconds.
uf250-04.cnf fulfilled No. of Restarts: 3475 No. of Flips: 1613 time to process: 13 seconds.
uf250-04.cnf fulfilled No. of Restarts: 3247 No. of Flips: 2426 time to process: 12 seconds.
uf250-04.cnf , deadline. Restarts: 7674
uf250-04.cnf , deadline. Restarts: 7674
uf250-04.cnf fulfilled No. of Restarts: 4180 No. of Flips: 1269 time to process: 16 seconds.
uf250-04.cnf fulfilled No. of Restarts: 4248 No. of Flips: 4096 time to process: 16 seconds.
uf250-04.cnf fulfilled No. of Restarts: 104 No. of Flips: 1590 time to process: 0 seconds.
uf250-04.cnf fulfilled No. of Restarts: 687 No. of Flips: 4661 time to process: 2 seconds.
uf250-04.cnf fulfilled No. of Restarts: 4561 No. of Flips: 1420 time to process: 17 seconds.
uf250-04.cnf fulfilled No. of Restarts: 1277 No. of Flips: 2359 time to process: 5 seconds.
uf250-04.cnf fulfilled No. of Restarts: 5771 No. of Flips: 2297 time to process: 22 seconds.
uf250-04.cnf fulfilled No. of Restarts: 2058 No. of Flips: 4634 time to process: 7 seconds.
uf250-04.cnf fulfilled No. of Restarts: 152 No. of Flips: 2511 time to process: 0 seconds.
uf250-04.cnf , deadline. Restarts: 7674
uf250-04.cnf , deadline. Restarts: 7674
uf250-04.cnf fulfilled No. of Restarts: 5754 No. of Flips: 871 time to process: 22 seconds.
uf250-04.cnf fulfilled No. of Restarts: 2244 No. of Flips: 1111 time to process: 8 seconds.
uf250-04.cnf fulfilled No. of Restarts: 511 No. of Flips: 1609 time to process: 2 seconds.
uf250-04.cnf fulfilled No. of Restarts: 1484 No. of Flips: 4139 time to process: 5 seconds.
uf250-04.cnf fulfilled No. of Restarts: 686 No. of Flips: 2790 time to process: 2 seconds.
uf250-04.cnf fulfilled No. of Restarts: 2672 No. of Flips: 4491 time to process: 10 seconds.
uf250-04.cnf fulfilled No. of Restarts: 65 No. of Flips: 1624 time to process: 0 seconds.
uf250-04.cnf fulfilled No. of Restarts: 1952 No. of Flips: 1082 time to process: 7 seconds.
uf250-04.cnf fulfilled No. of Restarts: 5221 No. of Flips: 2908 time to process: 20 seconds.
uf250-04.cnf fulfilled No. of Restarts: 1659 No. of Flips: 4096 time to process: 6 seconds.
uf250-04.cnf fulfilled No. of Restarts: 3716 No. of Flips: 1201 time to process: 14 seconds.
uf250-04.cnf , deadline. Restarts: 7674
uf250-04.cnf fulfilled No. of Restarts: 5373 No. of Flips: 4357 time to process: 21 seconds.
uf250-04.cnf fulfilled No. of Restarts: 6559 No. of Flips: 2495 time to process: 25 seconds.
uf250-04.cnf fulfilled No. of Restarts: 2069 No. of Flips: 4446 time to process: 8 seconds.
uf250-04.cnf fulfilled No. of Restarts: 1395 No. of Flips: 4926 time to process: 5 seconds.
uf250-04.cnf fulfilled No. of Restarts: 802 No. of Flips: 1644 time to process: 3 seconds.
uf250-04.cnf fulfilled No. of Restarts: 3928 No. of Flips: 2289 time to process: 15 seconds.
uf250-04.cnf fulfilled No. of Restarts: 294 No. of Flips: 897 time to process: 1 seconds.
uf250-04.cnf fulfilled No. of Restarts: 3 No. of Flips: 3856 time to process: 0 seconds.
uf250-04.cnf fulfilled No. of Restarts: 2245 No. of Flips: 2139 time to process: 8 seconds.
uf250-04.cnf fulfilled No. of Restarts: 4207 No. of Flips: 3461 time to process: 16 seconds.
uf250-04.cnf fulfilled No. of Restarts: 2299 No. of Flips: 1614 time to process: 8 seconds.
uf250-04.cnf fulfilled No. of Restarts: 847 No. of Flips: 1810 time to process: 3 seconds.
uf250-04.cnf fulfilled No. of Restarts: 2881 No. of Flips: 2287 time to process: 11 seconds.
uf250-04.cnf fulfilled No. of Restarts: 6601 No. of Flips: 3545 time to process: 25 seconds.
uf250-04.cnf fulfilled No. of Restarts: 5051 No. of Flips: 1875 time to process: 19 seconds.
uf250-04.cnf , deadline. Restarts: 7674
uf250-04.cnf , deadline. Restarts: 7674
uf250-04.cnf fulfilled No. of Restarts: 7441 No. of Flips: 4614 time to process: 28 seconds.
uf250-04.cnf fulfilled No. of Restarts: 1893 No. of Flips: 773 time to process: 7 seconds.
uf250-04.cnf fulfilled No. of Restarts: 248 No. of Flips: 3055 time to process: 1 seconds.
uf250-04.cnf fulfilled No. of Restarts: 99 No. of Flips: 2526 time to process: 0 seconds.
uf250-04.cnf fulfilled No. of Restarts: 1117 No. of Flips: 1368 time to process: 4 seconds.
uf250-04.cnf fulfilled No. of Restarts: 1598 No. of Flips: 4298 time to process: 6 seconds.
uf250-04.cnf fulfilled No. of Restarts: 1234 No. of Flips: 2765 time to process: 4 seconds.
uf250-04.cnf fulfilled No. of Restarts: 4601 No. of Flips: 1747 time to process: 17 seconds.
uf250-04.cnf fulfilled No. of Restarts: 1365 No. of Flips: 769 time to process: 5 seconds.
uf250-04.cnf fulfilled No. of Restarts: 3242 No. of Flips: 2521 time to process: 12 seconds.
uf250-04.cnf fulfilled No. of Restarts: 849 No. of Flips: 3811 time to process: 3 seconds.
uf250-04.cnf fulfilled No. of Restarts: 15 No. of Flips: 3641 time to process: 0 seconds.
uf250-04.cnf fulfilled No. of Restarts: 280 No. of Flips: 3618 time to process: 1 seconds.
uf250-04.cnf fulfilled No. of Restarts: 6305 No. of Flips: 2596 time to process: 24 seconds.
uf250-04.cnf fulfilled No. of Restarts: 3121 No. of Flips: 3090 time to process: 11 seconds.
uf250-04.cnf , deadline. Restarts: 7674
uf250-04.cnf fulfilled No. of Restarts: 5070 No. of Flips: 4521 time to process: 19 seconds.
uf250-04.cnf fulfilled No. of Restarts: 6544 No. of Flips: 1274 time to process: 25 seconds.
uf250-04.cnf fulfilled No. of Restarts: 3777 No. of Flips: 1220 time to process: 14 seconds.
uf250-04.cnf fulfilled No. of Restarts: 1468 No. of Flips: 1524 time to process: 5 seconds.
uf250-04.cnf , deadline. Restarts: 7674
uf250-04.cnf fulfilled No. of Restarts: 5784 No. of Flips: 2894 time to process: 22 seconds.
uf250-04.cnf fulfilled No. of Restarts: 2253 No. of Flips: 3136 time to process: 8 seconds.
uf250-04.cnf fulfilled No. of Restarts: 1845 No. of Flips: 3746 time to process: 7 seconds.
uf250-04.cnf fulfilled No. of Restarts: 5158 No. of Flips: 3684 time to process: 19 seconds.
uf250-04.cnf fulfilled No. of Restarts: 378 No. of Flips: 4419 time to process: 1 seconds.
uf250-04.cnf , deadline. Restarts: 7674
uf250-04.cnf fulfilled No. of Restarts: 2448 No. of Flips: 2257 time to process: 9 seconds.
uf250-04.cnf , deadline. Restarts: 7674
uf250-04.cnf fulfilled No. of Restarts: 6092 No. of Flips: 3321 time to process: 23 seconds.
uf250-04.cnf , deadline. Restarts: 7674
uf250-04.cnf fulfilled No. of Restarts: 5384 No. of Flips: 2576 time to process: 20 seconds.
uf250-04.cnf fulfilled No. of Restarts: 6057 No. of Flips: 2627 time to process: 23 seconds.
uf250-04.cnf fulfilled No. of Restarts: 439 No. of Flips: 3946 time to process: 1 seconds.
uf250-04.cnf fulfilled No. of Restarts: 3480 No. of Flips: 2362 time to process: 13 seconds.
uf250-04.cnf fulfilled No. of Restarts: 2261 No. of Flips: 2185 time to process: 8 seconds.
uf250-04.cnf fulfilled No. of Restarts: 51 No. of Flips: 3133 time to process: 0 seconds.
uf250-04.cnf fulfilled No. of Restarts: 756 No. of Flips: 3938 time to process: 3 seconds.
uf250-04.cnf fulfilled No. of Restarts: 1518 No. of Flips: 3968 time to process: 6 seconds.
uf250-04.cnf fulfilled No. of Restarts: 253 No. of Flips: 1422 time to process: 1 seconds.
uf250-04.cnf fulfilled No. of Restarts: 1228 No. of Flips: 3068 time to process: 4 seconds.
uf250-04.cnf fulfilled No. of Restarts: 425 No. of Flips: 3611 time to process: 1 seconds.
uf250-04.cnf fulfilled No. of Restarts: 3437 No. of Flips: 4716 time to process: 13 seconds.
uf250-04.cnf fulfilled No. of Restarts: 824 No. of Flips: 2604 time to process: 3 seconds.
uf250-04.cnf fulfilled No. of Restarts: 365 No. of Flips: 745 time to process: 1 seconds.
uf250-04.cnf fulfilled No. of Restarts: 444 No. of Flips: 4490 time to process: 1 seconds.
uf250-04.cnf fulfilled No. of Restarts: 3241 No. of Flips: 2789 time to process: 12 seconds.
uf250-04.cnf fulfilled No. of Restarts: 2923 No. of Flips: 4626 time to process: 11 seconds.
uf250-04.cnf fulfilled No. of Restarts: 2733 No. of Flips: 1567 time to process: 10 seconds.
uf250-04.cnf fulfilled No. of Restarts: 4246 No. of Flips: 3415 time to process: 16 seconds.
uf250-04.cnf fulfilled No. of Restarts: 4177 No. of Flips: 4546 time to process: 16 seconds.
uf250-04.cnf fulfilled No. of Restarts: 632 No. of Flips: 4857 time to process: 2 seconds.
uf250-04.cnf fulfilled No. of Restarts: 2232 No. of Flips: 1732 time to process: 8 seconds.
uf250-04.cnf fulfilled No. of Restarts: 1188 No. of Flips: 1807 time to process: 4 seconds.
uf250-04.cnf fulfilled No. of Restarts: 1171 No. of Flips: 4361 time to process: 4 seconds.
uf250-04.cnf fulfilled No. of Restarts: 3105 No. of Flips: 3910 time to process: 12 seconds.
uf250-04.cnf fulfilled No. of Restarts: 65 No. of Flips: 3726 time to process: 0 seconds.
uf250-04.cnf fulfilled No. of Restarts: 1497 No. of Flips: 2626 time to process: 5 seconds.
uf250-04.cnf fulfilled No. of Restarts: 389 No. of Flips: 3593 time to process: 1 seconds.
uf250-04.cnf fulfilled No. of Restarts: 2513 No. of Flips: 4767 time to process: 9 seconds.
uf250-04.cnf fulfilled No. of Restarts: 1579 No. of Flips: 2030 time to process: 6 seconds.
uf250-04.cnf fulfilled No. of Restarts: 340 No. of Flips: 2915 time to process: 1 seconds.
uf250-04.cnf fulfilled No. of Restarts: 364 No. of Flips: 1920 time to process: 1 seconds.
uf250-04.cnf fulfilled No. of Restarts: 146 No. of Flips: 3372 time to process: 0 seconds.
uf250-04.cnf fulfilled No. of Restarts: 1667 No. of Flips: 3835 time to process: 6 seconds.
uf250-04.cnf , deadline. Restarts: 7674
uf250-04.cnf fulfilled No. of Restarts: 3217 No. of Flips: 1325 time to process: 12 seconds.
uf250-04.cnf , deadline. Restarts: 7674
uf250-04.cnf fulfilled No. of Restarts: 1937 No. of Flips: 2948 time to process: 7 seconds.
uf250-04.cnf fulfilled No. of Restarts: 3235 No. of Flips: 2748 time to process: 12 seconds.
uf250-04.cnf fulfilled No. of Restarts: 231 No. of Flips: 3053 time to process: 0 seconds.
uf250-04.cnf fulfilled No. of Restarts: 344 No. of Flips: 4489 time to process: 1 seconds.
uf250-04.cnf fulfilled No. of Restarts: 2551 No. of Flips: 1642 time to process: 9 seconds.
uf250-04.cnf fulfilled No. of Restarts: 367 No. of Flips: 1120 time to process: 1 seconds.
uf250-04.cnf fulfilled No. of Restarts: 2109 No. of Flips: 2695 time to process: 8 seconds.
uf250-04.cnf fulfilled No. of Restarts: 4035 No. of Flips: 1028 time to process: 15 seconds.
uf250-04.cnf fulfilled No. of Restarts: 3208 No. of Flips: 3232 time to process: 12 seconds.
uf250-04.cnf fulfilled No. of Restarts: 2465 No. of Flips: 1375 time to process: 9 seconds.
uf250-04.cnf fulfilled No. of Restarts: 4957 No. of Flips: 1008 time to process: 19 seconds.
uf250-04.cnf fulfilled No. of Restarts: 873 No. of Flips: 3901 time to process: 3 seconds.
uf250-04.cnf fulfilled No. of Restarts: 760 No. of Flips: 4012 time to process: 2 seconds.
uf250-04.cnf fulfilled No. of Restarts: 1638 No. of Flips: 2689 time to process: 6 seconds.
uf250-04.cnf fulfilled No. of Restarts: 4842 No. of Flips: 1790 time to process: 18 seconds.
uf250-04.cnf fulfilled No. of Restarts: 448 No. of Flips: 3132 time to process: 1 seconds.
uf250-04.cnf , deadline. Restarts: 7674
uf250-04.cnf fulfilled No. of Restarts: 136 No. of Flips: 1542 time to process: 0 seconds.
uf250-04.cnf fulfilled No. of Restarts: 3307 No. of Flips: 3783 time to process: 12 seconds.
uf250-04.cnf fulfilled No. of Restarts: 4033 No. of Flips: 4901 time to process: 15 seconds.
uf250-04.cnf fulfilled No. of Restarts: 6406 No. of Flips: 4313 time to process: 25 seconds.
uf250-04.cnf fulfilled No. of Restarts: 1726 No. of Flips: 3764 time to process: 6 seconds.
uf250-04.cnf , deadline. Restarts: 7674
uf250-04.cnf fulfilled No. of Restarts: 2009 No. of Flips: 4583 time to process: 7 seconds.
uf250-04.cnf fulfilled No. of Restarts: 6243 No. of Flips: 1898 time to process: 24 seconds.
uf250-04.cnf fulfilled No. of Restarts: 2463 No. of Flips: 4768 time to process: 9 seconds.
uf250-04.cnf fulfilled No. of Restarts: 2868 No. of Flips: 3891 time to process: 11 seconds.
uf250-04.cnf fulfilled No. of Restarts: 5654 No. of Flips: 1296 time to process: 22 seconds.
uf250-04.cnf fulfilled No. of Restarts: 3716 No. of Flips: 3635 time to process: 14 seconds.
uf250-04.cnf fulfilled No. of Restarts: 3697 No. of Flips: 4940 time to process: 14 seconds.
uf250-04.cnf fulfilled No. of Restarts: 1763 No. of Flips: 4487 time to process: 6 seconds.
uf250-04.cnf fulfilled No. of Restarts: 523 No. of Flips: 1407 time to process: 2 seconds.
uf250-04.cnf fulfilled No. of Restarts: 440 No. of Flips: 1410 time to process: 1 seconds.
uf250-04.cnf fulfilled No. of Restarts: 3610 No. of Flips: 2834 time to process: 13 seconds.
uf250-04.cnf fulfilled No. of Restarts: 318 No. of Flips: 4577 time to process: 1 seconds.
uf250-04.cnf fulfilled No. of Restarts: 2159 No. of Flips: 4247 time to process: 8 seconds.
uf250-04.cnf fulfilled No. of Restarts: 1896 No. of Flips: 2956 time to process: 7 seconds.
uf250-04.cnf fulfilled No. of Restarts: 4651 No. of Flips: 1306 time to process: 17 seconds.
uf250-04.cnf fulfilled No. of Restarts: 6696 No. of Flips: 1520 time to process: 25 seconds.
uf250-04.cnf fulfilled No. of Restarts: 1768 No. of Flips: 4676 time to process: 7 seconds.
uf250-04.cnf fulfilled No. of Restarts: 822 No. of Flips: 4521 time to process: 3 seconds.
uf250-04.cnf fulfilled No. of Restarts: 22 No. of Flips: 676 time to process: 0 seconds.
uf250-04.cnf fulfilled No. of Restarts: 634 No. of Flips: 3196 time to process: 2 seconds.
uf250-04.cnf fulfilled No. of Restarts: 3525 No. of Flips: 3055 time to process: 13 seconds.
uf250-04.cnf fulfilled No. of Restarts: 2380 No. of Flips: 4382 time to process: 9 seconds.
uf250-04.cnf fulfilled No. of Restarts: 3993 No. of Flips: 3934 time to process: 15 seconds.
uf250-04.cnf fulfilled No. of Restarts: 6476 No. of Flips: 3813 time to process: 24 seconds.
uf250-04.cnf fulfilled No. of Restarts: 2214 No. of Flips: 3831 time to process: 8 seconds.
uf250-04.cnf fulfilled No. of Restarts: 259 No. of Flips: 1896 time to process: 1 seconds.
uf250-04.cnf , deadline. Restarts: 7674
uf250-04.cnf fulfilled No. of Restarts: 3786 No. of Flips: 2889 time to process: 14 seconds.
uf250-04.cnf fulfilled No. of Restarts: 818 No. of Flips: 1630 time to process: 3 seconds.
uf250-04.cnf fulfilled No. of Restarts: 1164 No. of Flips: 2721 time to process: 4 seconds.
uf250-04.cnf fulfilled No. of Restarts: 109 No. of Flips: 3329 time to process: 0 seconds.
uf250-04.cnf fulfilled No. of Restarts: 5295 No. of Flips: 4601 time to process: 20 seconds.
uf250-04.cnf fulfilled No. of Restarts: 5389 No. of Flips: 3167 time to process: 20 seconds.
uf250-04.cnf fulfilled No. of Restarts: 2584 No. of Flips: 1874 time to process: 10 seconds.
uf250-04.cnf fulfilled No. of Restarts: 4206 No. of Flips: 1667 time to process: 16 seconds.
uf250-04.cnf fulfilled No. of Restarts: 3529 No. of Flips: 2017 time to process: 13 seconds.
uf250-04.cnf fulfilled No. of Restarts: 253 No. of Flips: 1649 time to process: 1 seconds.
uf250-04.cnf fulfilled No. of Restarts: 223 No. of Flips: 3066 time to process: 0 seconds.
uf250-04.cnf fulfilled No. of Restarts: 4437 No. of Flips: 2737 time to process: 17 seconds.
uf250-04.cnf fulfilled No. of Restarts: 1271 No. of Flips: 1568 time to process: 4 seconds.
uf250-04.cnf fulfilled No. of Restarts: 3511 No. of Flips: 2630 time to process: 13 seconds.
uf250-04.cnf fulfilled No. of Restarts: 291 No. of Flips: 4558 time to process: 1 seconds.
uf250-04.cnf fulfilled No. of Restarts: 150 No. of Flips: 2852 time to process: 0 seconds.
uf250-04.cnf fulfilled No. of Restarts: 160 No. of Flips: 1944 time to process: 0 seconds.
uf250-04.cnf fulfilled No. of Restarts: 3956 No. of Flips: 2398 time to process: 15 seconds.
uf250-04.cnf fulfilled No. of Restarts: 596 No. of Flips: 4597 time to process: 2 seconds.
uf250-04.cnf fulfilled No. of Restarts: 5014 No. of Flips: 2099 time to process: 19 seconds.
uf250-04.cnf fulfilled No. of Restarts: 5581 No. of Flips: 3163 time to process: 21 seconds.
uf250-04.cnf fulfilled No. of Restarts: 1115 No. of Flips: 2598 time to process: 4 seconds.
uf250-04.cnf fulfilled No. of Restarts: 962 No. of Flips: 3498 time to process: 3 seconds.
uf250-04.cnf fulfilled No. of Restarts: 2946 No. of Flips: 4900 time to process: 11 seconds.
uf250-04.cnf fulfilled No. of Restarts: 454 No. of Flips: 1507 time to process: 1 seconds.
uf250-04.cnf fulfilled No. of Restarts: 486 No. of Flips: 3949 time to process: 1 seconds.
uf250-04.cnf fulfilled No. of Restarts: 5602 No. of Flips: 2994 time to process: 21 seconds.
uf250-04.cnf fulfilled No. of Restarts: 116 No. of Flips: 1514 time to process: 0 seconds.
uf250-04.cnf fulfilled No. of Restarts: 6486 No. of Flips: 3572 time to process: 24 seconds.
uf250-04.cnf fulfilled No. of Restarts: 2727 No. of Flips: 2999 time to process: 10 seconds.
uf250-04.cnf fulfilled No. of Restarts: 2320 No. of Flips: 4549 time to process: 8 seconds.
uf250-04.cnf fulfilled No. of Restarts: 70 No. of Flips: 4116 time to process: 0 seconds.
uf250-04.cnf fulfilled No. of Restarts: 244 No. of Flips: 2979 time to process: 0 seconds.
uf250-04.cnf fulfilled No. of Restarts: 7284 No. of Flips: 3013 time to process: 28 seconds.
uf250-04.cnf fulfilled No. of Restarts: 1118 No. of Flips: 3669 time to process: 4 seconds.
uf250-04.cnf fulfilled No. of Restarts: 1627 No. of Flips: 3906 time to process: 6 seconds.
uf250-04.cnf fulfilled No. of Restarts: 4432 No. of Flips: 1540 time to process: 17 seconds.
uf250-04.cnf fulfilled No. of Restarts: 6774 No. of Flips: 4892 time to process: 26 seconds.
uf250-04.cnf , deadline. Restarts: 7674
uf250-04.cnf fulfilled No. of Restarts: 1316 No. of Flips: 2757 time to process: 5 seconds.
uf250-04.cnf fulfilled No. of Restarts: 3302 No. of Flips: 3975 time to process: 12 seconds.
uf250-04.cnf fulfilled No. of Restarts: 2534 No. of Flips: 4146 time to process: 9 seconds.
uf250-04.cnf fulfilled No. of Restarts: 2223 No. of Flips: 4781 time to process: 9 seconds.
uf250-04.cnf fulfilled No. of Restarts: 2183 No. of Flips: 2627 time to process: 9 seconds.
uf250-04.cnf fulfilled No. of Restarts: 4896 No. of Flips: 3285 time to process: 19 seconds.
uf250-04.cnf fulfilled No. of Restarts: 793 No. of Flips: 805 time to process: 3 seconds.
uf250-04.cnf fulfilled No. of Restarts: 2174 No. of Flips: 2201 time to process: 8 seconds.
uf250-04.cnf fulfilled No. of Restarts: 4005 No. of Flips: 3264 time to process: 15 seconds.
uf250-04.cnf fulfilled No. of Restarts: 3376 No. of Flips: 4396 time to process: 13 seconds.
uf250-04.cnf fulfilled No. of Restarts: 423 No. of Flips: 1596 time to process: 1 seconds.
uf250-04.cnf fulfilled No. of Restarts: 3239 No. of Flips: 1505 time to process: 12 seconds.
uf250-04.cnf fulfilled No. of Restarts: 532 No. of Flips: 1718 time to process: 2 seconds.
uf250-04.cnf fulfilled No. of Restarts: 233 No. of Flips: 1741 time to process: 0 seconds.
uf250-04.cnf fulfilled No. of Restarts: 3598 No. of Flips: 2094 time to process: 13 seconds.
uf250-04.cnf fulfilled No. of Restarts: 37 No. of Flips: 4522 time to process: 0 seconds.
uf250-04.cnf , deadline. Restarts: 7674
uf250-04.cnf , deadline. Restarts: 7674
uf250-04.cnf fulfilled No. of Restarts: 5694 No. of Flips: 2898 time to process: 22 seconds.
uf250-04.cnf fulfilled No. of Restarts: 1765 No. of Flips: 3920 time to process: 6 seconds.
uf250-04.cnf fulfilled No. of Restarts: 673 No. of Flips: 4073 time to process: 2 seconds.
uf250-04.cnf fulfilled No. of Restarts: 2668 No. of Flips: 3971 time to process: 10 seconds.
uf250-04.cnf fulfilled No. of Restarts: 861 No. of Flips: 2652 time to process: 3 seconds.
uf250-04.cnf fulfilled No. of Restarts: 4434 No. of Flips: 3126 time to process: 17 seconds.
uf250-04.cnf fulfilled No. of Restarts: 768 No. of Flips: 2768 time to process: 3 seconds.
uf250-04.cnf fulfilled No. of Restarts: 1256 No. of Flips: 4277 time to process: 4 seconds.
uf250-04.cnf fulfilled No. of Restarts: 5070 No. of Flips: 3485 time to process: 19 seconds.
uf250-04.cnf , deadline. Restarts: 7674
uf250-04.cnf fulfilled No. of Restarts: 5982 No. of Flips: 3597 time to process: 23 seconds.
uf250-04.cnf , deadline. Restarts: 7674
uf250-04.cnf fulfilled No. of Restarts: 3010 No. of Flips: 4922 time to process: 11 seconds.
uf250-04.cnf , deadline. Restarts: 7674
uf250-04.cnf fulfilled No. of Restarts: 6525 No. of Flips: 2831 time to process: 24 seconds.
uf250-04.cnf , deadline. Restarts: 7674
uf250-04.cnf fulfilled No. of Restarts: 655 No. of Flips: 4302 time to process: 2 seconds.
uf250-04.cnf fulfilled No. of Restarts: 4419 No. of Flips: 3301 time to process: 17 seconds.
uf250-04.cnf , deadline. Restarts: 7674
uf250-04.cnf fulfilled No. of Restarts: 7259 No. of Flips: 1305 time to process: 28 seconds.
uf250-04.cnf fulfilled No. of Restarts: 4940 No. of Flips: 4853 time to process: 19 seconds.
uf250-04.cnf fulfilled No. of Restarts: 1939 No. of Flips: 2824 time to process: 7 seconds.
uf250-04.cnf fulfilled No. of Restarts: 6191 No. of Flips: 3951 time to process: 23 seconds.
uf250-04.cnf fulfilled No. of Restarts: 2102 No. of Flips: 4543 time to process: 8 seconds.
uf250-04.cnf fulfilled No. of Restarts: 3844 No. of Flips: 3839 time to process: 14 seconds.
uf250-04.cnf fulfilled No. of Restarts: 2543 No. of Flips: 4618 time to process: 9 seconds.
uf250-04.cnf fulfilled No. of Restarts: 6717 No. of Flips: 3618 time to process: 26 seconds.
uf250-04.cnf fulfilled No. of Restarts: 5739 No. of Flips: 1295 time to process: 22 seconds.
uf250-04.cnf fulfilled No. of Restarts: 5726 No. of Flips: 2812 time to process: 22 seconds.
uf250-04.cnf fulfilled No. of Restarts: 4207 No. of Flips: 3823 time to process: 16 seconds.
uf250-04.cnf fulfilled No. of Restarts: 1382 No. of Flips: 1540 time to process: 5 seconds.
uf250-04.cnf , deadline. Restarts: 7674
uf250-04.cnf fulfilled No. of Restarts: 7571 No. of Flips: 851 time to process: 29 seconds.
uf250-04.cnf fulfilled No. of Restarts: 3649 No. of Flips: 1430 time to process: 14 seconds.
uf250-04.cnf fulfilled No. of Restarts: 6630 No. of Flips: 2999 time to process: 25 seconds.
uf250-04.cnf fulfilled No. of Restarts: 850 No. of Flips: 4977 time to process: 3 seconds.
uf250-04.cnf fulfilled No. of Restarts: 734 No. of Flips: 3072 time to process: 2 seconds.
uf250-04.cnf , deadline. Restarts: 7674
uf250-04.cnf fulfilled No. of Restarts: 3930 No. of Flips: 4110 time to process: 15 seconds.
uf250-04.cnf fulfilled No. of Restarts: 1861 No. of Flips: 1956 time to process: 7 seconds.
uf250-04.cnf fulfilled No. of Restarts: 4254 No. of Flips: 2885 time to process: 16 seconds.
uf250-04.cnf fulfilled No. of Restarts: 5272 No. of Flips: 4793 time to process: 20 seconds.
uf250-04.cnf fulfilled No. of Restarts: 5358 No. of Flips: 4206 time to process: 21 seconds.
uf250-04.cnf fulfilled No. of Restarts: 3528 No. of Flips: 3696 time to process: 13 seconds.
uf250-04.cnf fulfilled No. of Restarts: 3468 No. of Flips: 2882 time to process: 13 seconds.
uf250-04.cnf fulfilled No. of Restarts: 2024 No. of Flips: 4176 time to process: 7 seconds.
uf250-04.cnf fulfilled No. of Restarts: 1352 No. of Flips: 4001 time to process: 5 seconds.
uf250-04.cnf fulfilled No. of Restarts: 2308 No. of Flips: 3589 time to process: 8 seconds.
uf250-04.cnf fulfilled No. of Restarts: 440 No. of Flips: 3611 time to process: 1 seconds.
uf250-04.cnf fulfilled No. of Restarts: 1272 No. of Flips: 2476 time to process: 5 seconds.
uf250-04.cnf fulfilled No. of Restarts: 2049 No. of Flips: 1730 time to process: 7 seconds.
uf250-04.cnf fulfilled No. of Restarts: 892 No. of Flips: 3293 time to process: 3 seconds.
uf250-04.cnf fulfilled No. of Restarts: 277 No. of Flips: 1722 time to process: 1 seconds.
uf250-04.cnf fulfilled No. of Restarts: 2852 No. of Flips: 4183 time to process: 11 seconds.
uf250-04.cnf fulfilled No. of Restarts: 3022 No. of Flips: 2777 time to process: 11 seconds.
uf250-04.cnf fulfilled No. of Restarts: 717 No. of Flips: 2573 time to process: 2 seconds.
uf250-04.cnf fulfilled No. of Restarts: 6289 No. of Flips: 4172 time to process: 24 seconds.
uf250-04.cnf fulfilled No. of Restarts: 830 No. of Flips: 3954 time to process: 3 seconds.
uf250-04.cnf , deadline. Restarts: 7674
uf250-04.cnf fulfilled No. of Restarts: 3104 No. of Flips: 1525 time to process: 11 seconds.
uf250-04.cnf fulfilled No. of Restarts: 983 No. of Flips: 1966 time to process: 3 seconds.
uf250-04.cnf fulfilled No. of Restarts: 6524 No. of Flips: 2540 time to process: 25 seconds.
uf250-04.cnf fulfilled No. of Restarts: 2902 No. of Flips: 3234 time to process: 11 seconds.
uf250-04.cnf fulfilled No. of Restarts: 4377 No. of Flips: 4079 time to process: 17 seconds.
uf250-04.cnf fulfilled No. of Restarts: 7083 No. of Flips: 2212 time to process: 27 seconds.
uf250-04.cnf fulfilled No. of Restarts: 3080 No. of Flips: 4887 time to process: 11 seconds.
uf250-04.cnf fulfilled No. of Restarts: 551 No. of Flips: 2978 time to process: 2 seconds.
uf250-04.cnf fulfilled No. of Restarts: 1314 No. of Flips: 3646 time to process: 5 seconds.
uf250-04.cnf , deadline. Restarts: 7674
uf250-04.cnf fulfilled No. of Restarts: 6485 No. of Flips: 1923 time to process: 26 seconds.
uf250-04.cnf fulfilled No. of Restarts: 840 No. of Flips: 1677 time to process: 3 seconds.
uf250-04.cnf fulfilled No. of Restarts: 1096 No. of Flips: 4743 time to process: 4 seconds.
uf250-04.cnf fulfilled No. of Restarts: 2469 No. of Flips: 3657 time to process: 9 seconds.
uf250-04.cnf fulfilled No. of Restarts: 216 No. of Flips: 2694 time to process: 0 seconds.
uf250-04.cnf fulfilled No. of Restarts: 1547 No. of Flips: 1756 time to process: 6 seconds.
uf250-04.cnf fulfilled No. of Restarts: 3256 No. of Flips: 1122 time to process: 12 seconds.
uf250-04.cnf fulfilled No. of Restarts: 689 No. of Flips: 4626 time to process: 2 seconds.
uf250-04.cnf fulfilled No. of Restarts: 1483 No. of Flips: 3422 time to process: 5 seconds.
uf250-04.cnf fulfilled No. of Restarts: 1115 No. of Flips: 2253 time to process: 4 seconds.
uf250-04.cnf fulfilled No. of Restarts: 2752 No. of Flips: 2145 time to process: 10 seconds.
uf250-04.cnf , deadline. Restarts: 7674
uf250-04.cnf fulfilled No. of Restarts: 2240 No. of Flips: 4125 time to process: 8 seconds.
uf250-04.cnf fulfilled No. of Restarts: 4610 No. of Flips: 3384 time to process: 17 seconds.
uf250-04.cnf fulfilled No. of Restarts: 540 No. of Flips: 1719 time to process: 2 seconds.
uf250-04.cnf fulfilled No. of Restarts: 3895 No. of Flips: 2250 time to process: 15 seconds.
uf250-04.cnf fulfilled No. of Restarts: 260 No. of Flips: 2453 time to process: 1 seconds.
uf250-04.cnf fulfilled No. of Restarts: 6170 No. of Flips: 4657 time to process: 23 seconds.
uf250-04.cnf fulfilled No. of Restarts: 1018 No. of Flips: 4449 time to process: 3 seconds.
uf250-04.cnf fulfilled No. of Restarts: 4277 No. of Flips: 2732 time to process: 16 seconds.
uf250-04.cnf fulfilled No. of Restarts: 6643 No. of Flips: 4675 time to process: 25 seconds.
uf250-04.cnf fulfilled No. of Restarts: 190 No. of Flips: 3925 time to process: 0 seconds.
uf250-04.cnf fulfilled No. of Restarts: 480 No. of Flips: 2376 time to process: 2 seconds.
uf250-04.cnf fulfilled No. of Restarts: 4065 No. of Flips: 4666 time to process: 16 seconds.
uf250-04.cnf fulfilled No. of Restarts: 1559 No. of Flips: 3945 time to process: 6 seconds.
uf250-04.cnf fulfilled No. of Restarts: 2551 No. of Flips: 2251 time to process: 9 seconds.
uf250-04.cnf fulfilled No. of Restarts: 5764 No. of Flips: 745 time to process: 22 seconds.
uf250-04.cnf fulfilled No. of Restarts: 6071 No. of Flips: 4965 time to process: 23 seconds.
uf250-04.cnf fulfilled No. of Restarts: 1819 No. of Flips: 3848 time to process: 7 seconds.
uf250-04.cnf fulfilled No. of Restarts: 1512 No. of Flips: 2305 time to process: 5 seconds.
uf250-04.cnf fulfilled No. of Restarts: 3220 No. of Flips: 1619 time to process: 12 seconds.
uf250-04.cnf fulfilled No. of Restarts: 2439 No. of Flips: 2634 time to process: 9 seconds.
uf250-04.cnf , deadline. Restarts: 7674
uf250-04.cnf fulfilled No. of Restarts: 3432 No. of Flips: 3787 time to process: 13 seconds.
uf250-04.cnf fulfilled No. of Restarts: 3620 No. of Flips: 1916 time to process: 13 seconds.
uf250-04.cnf fulfilled No. of Restarts: 1515 No. of Flips: 4479 time to process: 5 seconds.
uf250-04.cnf fulfilled No. of Restarts: 2647 No. of Flips: 3250 time to process: 10 seconds.
uf250-04.cnf fulfilled No. of Restarts: 5393 No. of Flips: 2863 time to process: 20 seconds.
uf250-04.cnf fulfilled No. of Restarts: 1387 No. of Flips: 3157 time to process: 5 seconds.
uf250-04.cnf fulfilled No. of Restarts: 1536 No. of Flips: 3097 time to process: 6 seconds.
uf250-04.cnf fulfilled No. of Restarts: 1677 No. of Flips: 4894 time to process: 6 seconds.
uf250-04.cnf fulfilled No. of Restarts: 404 No. of Flips: 1356 time to process: 1 seconds.
uf250-04.cnf fulfilled No. of Restarts: 3777 No. of Flips: 4805 time to process: 14 seconds.
uf250-04.cnf fulfilled No. of Restarts: 1321 No. of Flips: 4265 time to process: 5 seconds.
uf250-04.cnf fulfilled No. of Restarts: 1178 No. of Flips: 2341 time to process: 4 seconds.
uf250-04.cnf fulfilled No. of Restarts: 3704 No. of Flips: 2177 time to process: 14 seconds.
uf250-04.cnf fulfilled No. of Restarts: 3263 No. of Flips: 2816 time to process: 12 seconds.
uf250-04.cnf , deadline. Restarts: 7674
uf250-04.cnf fulfilled No. of Restarts: 5930 No. of Flips: 3949 time to process: 23 seconds.
uf250-04.cnf fulfilled No. of Restarts: 3083 No. of Flips: 2341 time to process: 11 seconds.
uf250-04.cnf fulfilled No. of Restarts: 4884 No. of Flips: 2148 time to process: 18 seconds.
uf250-04.cnf fulfilled No. of Restarts: 2492 No. of Flips: 2707 time to process: 9 seconds.
uf250-04.cnf fulfilled No. of Restarts: 965 No. of Flips: 1770 time to process: 3 seconds.
uf250-04.cnf fulfilled No. of Restarts: 3011 No. of Flips: 1415 time to process: 11 seconds.
uf250-04.cnf , deadline. Restarts: 7674
uf250-04.cnf fulfilled No. of Restarts: 1475 No. of Flips: 3324 time to process: 5 seconds.
uf250-04.cnf fulfilled No. of Restarts: 3752 No. of Flips: 2352 time to process: 14 seconds.
uf250-04.cnf fulfilled No. of Restarts: 1296 No. of Flips: 2367 time to process: 5 seconds.
uf250-04.cnf fulfilled No. of Restarts: 777 No. of Flips: 2840 time to process: 3 seconds.
uf250-04.cnf fulfilled No. of Restarts: 1122 No. of Flips: 2183 time to process: 4 seconds.
uf250-04.cnf fulfilled No. of Restarts: 1689 No. of Flips: 1292 time to process: 6 seconds.
uf250-04.cnf , deadline. Restarts: 7674
uf250-04.cnf fulfilled No. of Restarts: 744 No. of Flips: 2935 time to process: 2 seconds.
uf250-04.cnf fulfilled No. of Restarts: 5103 No. of Flips: 4161 time to process: 20 seconds.
uf250-04.cnf fulfilled No. of Restarts: 4323 No. of Flips: 3457 time to process: 16 seconds.
uf250-04.cnf fulfilled No. of Restarts: 1182 No. of Flips: 4300 time to process: 4 seconds.
uf250-04.cnf fulfilled No. of Restarts: 180 No. of Flips: 3094 time to process: 0 seconds.
uf250-04.cnf fulfilled No. of Restarts: 4569 No. of Flips: 3972 time to process: 17 seconds.
uf250-04.cnf fulfilled No. of Restarts: 4241 No. of Flips: 3655 time to process: 16 seconds.
uf250-04.cnf , deadline. Restarts: 7674
uf250-04.cnf fulfilled No. of Restarts: 5993 No. of Flips: 3676 time to process: 23 seconds.
uf250-04.cnf fulfilled No. of Restarts: 422 No. of Flips: 1946 time to process: 1 seconds.
uf250-04.cnf fulfilled No. of Restarts: 111 No. of Flips: 1793 time to process: 0 seconds.
uf250-04.cnf fulfilled No. of Restarts: 5263 No. of Flips: 2356 time to process: 20 seconds.
uf250-04.cnf fulfilled No. of Restarts: 7635 No. of Flips: 842 time to process: 29 seconds.
uf250-04.cnf fulfilled No. of Restarts: 463 No. of Flips: 2915 time to process: 1 seconds.
uf250-04.cnf fulfilled No. of Restarts: 4208 No. of Flips: 3104 time to process: 16 seconds.
uf250-04.cnf fulfilled No. of Restarts: 626 No. of Flips: 1603 time to process: 2 seconds.
uf250-04.cnf , deadline. Restarts: 7674
uf250-04.cnf fulfilled No. of Restarts: 3236 No. of Flips: 1267 time to process: 12 seconds.
uf250-04.cnf fulfilled No. of Restarts: 1338 No. of Flips: 4529 time to process: 5 seconds.
uf250-04.cnf fulfilled No. of Restarts: 4257 No. of Flips: 4317 time to process: 16 seconds.
uf250-04.cnf fulfilled No. of Restarts: 827 No. of Flips: 4263 time to process: 3 seconds.
uf250-04.cnf fulfilled No. of Restarts: 57 No. of Flips: 2957 time to process: 0 seconds.
uf250-04.cnf fulfilled No. of Restarts: 5204 No. of Flips: 4396 time to process: 19 seconds.
uf250-04.cnf fulfilled No. of Restarts: 719 No. of Flips: 4001 time to process: 2 seconds.
uf250-04.cnf fulfilled No. of Restarts: 465 No. of Flips: 3225 time to process: 1 seconds.
uf250-04.cnf fulfilled No. of Restarts: 300 No. of Flips: 2470 time to process: 1 seconds.
uf250-04.cnf , deadline. Restarts: 7674
uf250-04.cnf fulfilled No. of Restarts: 530 No. of Flips: 2317 time to process: 2 seconds.
uf250-04.cnf fulfilled No. of Restarts: 3736 No. of Flips: 2089 time to process: 14 seconds.
uf250-04.cnf fulfilled No. of Restarts: 3545 No. of Flips: 4747 time to process: 13 seconds.
uf250-04.cnf fulfilled No. of Restarts: 1190 No. of Flips: 1138 time to process: 4 seconds.
uf250-04.cnf fulfilled No. of Restarts: 723 No. of Flips: 3986 time to process: 2 seconds.
uf250-04.cnf fulfilled No. of Restarts: 3105 No. of Flips: 1578 time to process: 12 seconds.
uf250-04.cnf fulfilled No. of Restarts: 3482 No. of Flips: 3147 time to process: 13 seconds.
uf250-04.cnf fulfilled No. of Restarts: 266 No. of Flips: 3487 time to process: 1 seconds.
uf250-04.cnf fulfilled No. of Restarts: 6827 No. of Flips: 1138 time to process: 26 seconds.
uf250-04.cnf , deadline. Restarts: 7674
uf250-04.cnf fulfilled No. of Restarts: 1004 No. of Flips: 941 time to process: 3 seconds.
uf250-04.cnf fulfilled No. of Restarts: 2156 No. of Flips: 2255 time to process: 8 seconds.
uf250-04.cnf , deadline. Restarts: 7674
uf250-04.cnf fulfilled No. of Restarts: 316 No. of Flips: 4799 time to process: 1 seconds.
uf250-04.cnf fulfilled No. of Restarts: 828 No. of Flips: 4507 time to process: 3 seconds.
uf250-04.cnf fulfilled No. of Restarts: 7032 No. of Flips: 1660 time to process: 27 seconds.
uf250-04.cnf fulfilled No. of Restarts: 924 No. of Flips: 3198 time to process: 3 seconds.
uf250-04.cnf , deadline. Restarts: 7674
uf250-04.cnf fulfilled No. of Restarts: 3871 No. of Flips: 1564 time to process: 15 seconds.
uf250-04.cnf fulfilled No. of Restarts: 630 No. of Flips: 2339 time to process: 2 seconds.
uf250-04.cnf fulfilled No. of Restarts: 6846 No. of Flips: 4907 time to process: 26 seconds.
uf250-04.cnf fulfilled No. of Restarts: 1448 No. of Flips: 3217 time to process: 5 seconds.
uf250-04.cnf fulfilled No. of Restarts: 5688 No. of Flips: 2093 time to process: 21 seconds.
uf250-04.cnf , deadline. Restarts: 7674
uf250-04.cnf fulfilled No. of Restarts: 987 No. of Flips: 1624 time to process: 3 seconds.
uf250-04.cnf , deadline. Restarts: 7674
uf250-04.cnf fulfilled No. of Restarts: 386 No. of Flips: 2184 time to process: 1 seconds.
uf250-04.cnf fulfilled No. of Restarts: 705 No. of Flips: 1503 time to process: 2 seconds.
uf250-04.cnf fulfilled No. of Restarts: 1912 No. of Flips: 1518 time to process: 7 seconds.
uf250-04.cnf fulfilled No. of Restarts: 443 No. of Flips: 2300 time to process: 1 seconds.
uf250-04.cnf fulfilled No. of Restarts: 3512 No. of Flips: 4169 time to process: 13 seconds.
uf250-04.cnf fulfilled No. of Restarts: 1628 No. of Flips: 3168 time to process: 6 seconds.
uf250-04.cnf fulfilled No. of Restarts: 3445 No. of Flips: 2225 time to process: 13 seconds.
uf250-04.cnf , deadline. Restarts: 7674
uf250-04.cnf fulfilled No. of Restarts: 2920 No. of Flips: 4089 time to process: 11 seconds.
uf250-04.cnf fulfilled No. of Restarts: 351 No. of Flips: 2681 time to process: 1 seconds.
uf250-04.cnf fulfilled No. of Restarts: 652 No. of Flips: 4422 time to process: 2 seconds.
uf250-04.cnf , deadline. Restarts: 7674
uf250-04.cnf fulfilled No. of Restarts: 494 No. of Flips: 1391 time to process: 1 seconds.
uf250-04.cnf fulfilled No. of Restarts: 4813 No. of Flips: 1986 time to process: 18 seconds.
uf250-04.cnf , deadline. Restarts: 7674
uf250-04.cnf fulfilled No. of Restarts: 3861 No. of Flips: 4361 time to process: 14 seconds.
uf250-04.cnf fulfilled No. of Restarts: 723 No. of Flips: 4281 time to process: 2 seconds.
uf250-04.cnf fulfilled No. of Restarts: 829 No. of Flips: 4177 time to process: 3 seconds.
uf250-04.cnf fulfilled No. of Restarts: 281 No. of Flips: 2915 time to process: 1 seconds.
uf250-04.cnf fulfilled No. of Restarts: 1507 No. of Flips: 4461 time to process: 5 seconds.
uf250-04.cnf , deadline. Restarts: 7674
uf250-04.cnf fulfilled No. of Restarts: 1136 No. of Flips: 2451 time to process: 4 seconds.
uf250-04.cnf fulfilled No. of Restarts: 2993 No. of Flips: 4435 time to process: 11 seconds.
uf250-04.cnf fulfilled No. of Restarts: 151 No. of Flips: 977 time to process: 0 seconds.
uf250-04.cnf fulfilled No. of Restarts: 2130 No. of Flips: 1866 time to process: 8 seconds.
uf250-04.cnf fulfilled No. of Restarts: 1914 No. of Flips: 3289 time to process: 7 seconds.
uf250-04.cnf fulfilled No. of Restarts: 4776 No. of Flips: 4845 time to process: 18 seconds.
uf250-04.cnf fulfilled No. of Restarts: 2584 No. of Flips: 3394 time to process: 10 seconds.
uf250-04.cnf fulfilled No. of Restarts: 4897 No. of Flips: 2466 time to process: 18 seconds.
uf250-04.cnf fulfilled No. of Restarts: 2300 No. of Flips: 4469 time to process: 8 seconds.
uf250-04.cnf fulfilled No. of Restarts: 824 No. of Flips: 2420 time to process: 3 seconds.
uf250-04.cnf fulfilled No. of Restarts: 1258 No. of Flips: 2345 time to process: 4 seconds.
uf250-04.cnf fulfilled No. of Restarts: 140 No. of Flips: 902 time to process: 0 seconds.
uf250-04.cnf fulfilled No. of Restarts: 6877 No. of Flips: 1090 time to process: 26 seconds.
uf250-04.cnf , deadline. Restarts: 7674
uf250-04.cnf fulfilled No. of Restarts: 398 No. of Flips: 4701 time to process: 1 seconds.
uf250-04.cnf fulfilled No. of Restarts: 7152 No. of Flips: 3057 time to process: 27 seconds.
uf250-04.cnf fulfilled No. of Restarts: 6311 No. of Flips: 4403 time to process: 24 seconds.
uf250-04.cnf fulfilled No. of Restarts: 5171 No. of Flips: 4493 time to process: 19 seconds.
uf250-04.cnf fulfilled No. of Restarts: 2817 No. of Flips: 1680 time to process: 10 seconds.
uf250-04.cnf fulfilled No. of Restarts: 2710 No. of Flips: 2695 time to process: 10 seconds.
uf250-04.cnf fulfilled No. of Restarts: 5377 No. of Flips: 4204 time to process: 20 seconds.
uf250-04.cnf fulfilled No. of Restarts: 4757 No. of Flips: 2467 time to process: 18 seconds.
uf250-04.cnf , deadline. Restarts: 7674
uf250-04.cnf fulfilled No. of Restarts: 1644 No. of Flips: 4466 time to process: 6 seconds.
uf250-04.cnf fulfilled No. of Restarts: 3867 No. of Flips: 3016 time to process: 14 seconds.
uf250-04.cnf fulfilled No. of Restarts: 2648 No. of Flips: 4987 time to process: 10 seconds.
uf250-04.cnf fulfilled No. of Restarts: 501 No. of Flips: 4043 time to process: 2 seconds.
uf250-04.cnf fulfilled No. of Restarts: 3961 No. of Flips: 4685 time to process: 15 seconds.
uf250-04.cnf fulfilled No. of Restarts: 2078 No. of Flips: 4500 time to process: 8 seconds.
uf250-04.cnf fulfilled No. of Restarts: 995 No. of Flips: 1790 time to process: 3 seconds.
uf250-04.cnf fulfilled No. of Restarts: 5401 No. of Flips: 4747 time to process: 21 seconds.
uf250-04.cnf fulfilled No. of Restarts: 2323 No. of Flips: 851 time to process: 9 seconds.
uf250-04.cnf fulfilled No. of Restarts: 4839 No. of Flips: 3995 time to process: 18 seconds.
uf250-04.cnf , deadline. Restarts: 7674
uf250-04.cnf fulfilled No. of Restarts: 1947 No. of Flips: 4433 time to process: 7 seconds.
uf250-04.cnf fulfilled No. of Restarts: 40 No. of Flips: 1670 time to process: 0 seconds.
uf250-04.cnf fulfilled No. of Restarts: 581 No. of Flips: 2382 time to process: 2 seconds.
uf250-04.cnf fulfilled No. of Restarts: 6292 No. of Flips: 2780 time to process: 24 seconds.
uf250-04.cnf fulfilled No. of Restarts: 1722 No. of Flips: 2981 time to process: 6 seconds.
uf250-04.cnf fulfilled No. of Restarts: 946 No. of Flips: 4259 time to process: 3 seconds.
uf250-04.cnf fulfilled No. of Restarts: 124 No. of Flips: 4262 time to process: 0 seconds.
uf250-04.cnf fulfilled No. of Restarts: 4659 No. of Flips: 5000 time to process: 17 seconds.
uf250-04.cnf fulfilled No. of Restarts: 2373 No. of Flips: 3227 time to process: 9 seconds.
uf250-04.cnf fulfilled No. of Restarts: 601 No. of Flips: 3941 time to process: 2 seconds.
uf250-04.cnf fulfilled No. of Restarts: 1831 No. of Flips: 3742 time to process: 7 seconds.
uf250-04.cnf fulfilled No. of Restarts: 4032 No. of Flips: 4706 time to process: 15 seconds.
uf250-04.cnf fulfilled No. of Restarts: 421 No. of Flips: 2910 time to process: 1 seconds.
uf250-04.cnf fulfilled No. of Restarts: 465 No. of Flips: 1987 time to process: 1 seconds.
uf250-04.cnf fulfilled No. of Restarts: 896 No. of Flips: 2906 time to process: 3 seconds.
uf250-04.cnf fulfilled No. of Restarts: 174 No. of Flips: 5000 time to process: 0 seconds.
uf250-04.cnf fulfilled No. of Restarts: 432 No. of Flips: 4954 time to process: 1 seconds.
uf250-04.cnf fulfilled No. of Restarts: 451 No. of Flips: 1394 time to process: 1 seconds.
uf250-04.cnf fulfilled No. of Restarts: 1244 No. of Flips: 1549 time to process: 4 seconds.
uf250-04.cnf fulfilled No. of Restarts: 556 No. of Flips: 3439 time to process: 2 seconds.
uf250-04.cnf fulfilled No. of Restarts: 872 No. of Flips: 1274 time to process: 3 seconds.
uf250-04.cnf fulfilled No. of Restarts: 167 No. of Flips: 4852 time to process: 0 seconds.
uf250-04.cnf fulfilled No. of Restarts: 6707 No. of Flips: 4233 time to process: 26 seconds.
uf250-04.cnf fulfilled No. of Restarts: 1149 No. of Flips: 1773 time to process: 4 seconds.
uf250-04.cnf fulfilled No. of Restarts: 3051 No. of Flips: 2801 time to process: 11 seconds.
uf250-04.cnf , deadline. Restarts: 7674
uf250-04.cnf fulfilled No. of Restarts: 4765 No. of Flips: 3868 time to process: 18 seconds.
uf250-04.cnf fulfilled No. of Restarts: 3951 No. of Flips: 1850 time to process: 15 seconds.
uf250-04.cnf fulfilled No. of Restarts: 459 No. of Flips: 3577 time to process: 1 seconds.
uf250-04.cnf fulfilled No. of Restarts: 7591 No. of Flips: 3440 time to process: 29 seconds.
uf250-04.cnf , deadline. Restarts: 7674
uf250-04.cnf fulfilled No. of Restarts: 1243 No. of Flips: 2177 time to process: 4 seconds.
uf250-04.cnf , deadline. Restarts: 7674
uf250-04.cnf fulfilled No. of Restarts: 1593 No. of Flips: 1913 time to process: 6 seconds.
uf250-04.cnf fulfilled No. of Restarts: 3828 No. of Flips: 1550 time to process: 15 seconds.
uf250-04.cnf , deadline. Restarts: 7674
uf250-04.cnf fulfilled No. of Restarts: 925 No. of Flips: 1379 time to process: 3 seconds.
uf250-04.cnf fulfilled No. of Restarts: 6827 No. of Flips: 4962 time to process: 26 seconds.
uf250-04.cnf fulfilled No. of Restarts: 7593 No. of Flips: 3402 time to process: 29 seconds.
uf250-04.cnf fulfilled No. of Restarts: 3 No. of Flips: 1275 time to process: 0 seconds.
uf250-04.cnf fulfilled No. of Restarts: 97 No. of Flips: 4147 time to process: 0 seconds.
uf250-04.cnf , deadline. Restarts: 7674
uf250-04.cnf fulfilled No. of Restarts: 2071 No. of Flips: 2493 time to process: 8 seconds.
uf250-04.cnf fulfilled No. of Restarts: 4273 No. of Flips: 1167 time to process: 16 seconds.
uf250-04.cnf fulfilled No. of Restarts: 28 No. of Flips: 1637 time to process: 0 seconds.
uf250-04.cnf fulfilled No. of Restarts: 5745 No. of Flips: 2522 time to process: 22 seconds.
uf250-04.cnf fulfilled No. of Restarts: 2060 No. of Flips: 2934 time to process: 8 seconds.
uf250-04.cnf , deadline. Restarts: 7674
uf250-04.cnf fulfilled No. of Restarts: 124 No. of Flips: 755 time to process: 0 seconds.
uf250-04.cnf fulfilled No. of Restarts: 3130 No. of Flips: 3405 time to process: 12 seconds.
uf250-04.cnf fulfilled No. of Restarts: 2345 No. of Flips: 2599 time to process: 9 seconds.
uf250-04.cnf fulfilled No. of Restarts: 522 No. of Flips: 697 time to process: 2 seconds.
uf250-04.cnf fulfilled No. of Restarts: 2302 No. of Flips: 1856 time to process: 9 seconds.
uf250-04.cnf fulfilled No. of Restarts: 3392 No. of Flips: 3464 time to process: 13 seconds.
uf250-04.cnf fulfilled No. of Restarts: 2250 No. of Flips: 3528 time to process: 8 seconds.
uf250-04.cnf fulfilled No. of Restarts: 114 No. of Flips: 4186 time to process: 0 seconds.
uf250-04.cnf , deadline. Restarts: 7674
uf250-04.cnf fulfilled No. of Restarts: 1579 No. of Flips: 2006 time to process: 6 seconds.
uf250-04.cnf fulfilled No. of Restarts: 4009 No. of Flips: 4893 time to process: 15 seconds.
uf250-04.cnf fulfilled No. of Restarts: 831 No. of Flips: 1278 time to process: 3 seconds.
uf250-04.cnf fulfilled No. of Restarts: 7449 No. of Flips: 3328 time to process: 28 seconds.
uf250-04.cnf fulfilled No. of Restarts: 7571 No. of Flips: 3338 time to process: 29 seconds.
uf250-04.cnf fulfilled No. of Restarts: 303 No. of Flips: 823 time to process: 1 seconds.
uf250-04.cnf fulfilled No. of Restarts: 1071 No. of Flips: 1718 time to process: 4 seconds.
uf250-04.cnf fulfilled No. of Restarts: 708 No. of Flips: 4561 time to process: 2 seconds.
uf250-04.cnf fulfilled No. of Restarts: 136 No. of Flips: 4262 time to process: 0 seconds.
uf250-04.cnf fulfilled No. of Restarts: 3422 No. of Flips: 1856 time to process: 13 seconds.
uf250-04.cnf fulfilled No. of Restarts: 1033 No. of Flips: 4370 time to process: 4 seconds.
uf250-04.cnf fulfilled No. of Restarts: 1817 No. of Flips: 2536 time to process: 7 seconds.
uf250-04.cnf fulfilled No. of Restarts: 334 No. of Flips: 2920 time to process: 1 seconds.
uf250-04.cnf fulfilled No. of Restarts: 4630 No. of Flips: 2043 time to process: 17 seconds.
uf250-04.cnf fulfilled No. of Restarts: 1605 No. of Flips: 4433 time to process: 6 seconds.
uf250-04.cnf fulfilled No. of Restarts: 557 No. of Flips: 926 time to process: 2 seconds.
uf250-04.cnf fulfilled No. of Restarts: 476 No. of Flips: 3392 time to process: 1 seconds.
uf250-04.cnf , deadline. Restarts: 7674
uf250-04.cnf fulfilled No. of Restarts: 421 No. of Flips: 3449 time to process: 1 seconds.
uf250-04.cnf fulfilled No. of Restarts: 649 No. of Flips: 2768 time to process: 2 seconds.
uf250-04.cnf fulfilled No. of Restarts: 2723 No. of Flips: 2872 time to process: 10 seconds.
uf250-04.cnf fulfilled No. of Restarts: 2169 No. of Flips: 2496 time to process: 8 seconds.
uf250-04.cnf fulfilled No. of Restarts: 3390 No. of Flips: 2282 time to process: 12 seconds.
uf250-04.cnf fulfilled No. of Restarts: 2580 No. of Flips: 3653 time to process: 9 seconds.
uf250-04.cnf fulfilled No. of Restarts: 5671 No. of Flips: 2856 time to process: 21 seconds.
uf250-04.cnf fulfilled No. of Restarts: 2321 No. of Flips: 2316 time to process: 9 seconds.
uf250-04.cnf fulfilled No. of Restarts: 263 No. of Flips: 4705 time to process: 1 seconds.
uf250-04.cnf fulfilled No. of Restarts: 6763 No. of Flips: 1961 time to process: 26 seconds.
uf250-04.cnf fulfilled No. of Restarts: 1709 No. of Flips: 3016 time to process: 6 seconds.
uf250-04.cnf , deadline. Restarts: 7674
uf250-04.cnf , deadline. Restarts: 7674
uf250-04.cnf fulfilled No. of Restarts: 2329 No. of Flips: 1345 time to process: 8 seconds.
uf250-04.cnf fulfilled No. of Restarts: 2595 No. of Flips: 2423 time to process: 9 seconds.
uf250-04.cnf fulfilled No. of Restarts: 2840 No. of Flips: 4365 time to process: 10 seconds.
uf250-04.cnf fulfilled No. of Restarts: 4472 No. of Flips: 4178 time to process: 17 seconds.
uf250-04.cnf fulfilled No. of Restarts: 3280 No. of Flips: 3253 time to process: 12 seconds.
uf250-04.cnf fulfilled No. of Restarts: 679 No. of Flips: 4278 time to process: 2 seconds.
uf250-04.cnf fulfilled No. of Restarts: 6909 No. of Flips: 2828 time to process: 26 seconds.
uf250-04.cnf fulfilled No. of Restarts: 4462 No. of Flips: 2822 time to process: 17 seconds.
uf250-04.cnf fulfilled No. of Restarts: 3761 No. of Flips: 4535 time to process: 14 seconds.
uf250-04.cnf fulfilled No. of Restarts: 3024 No. of Flips: 3560 time to process: 11 seconds.
uf250-04.cnf fulfilled No. of Restarts: 3970 No. of Flips: 2168 time to process: 15 seconds.
uf250-04.cnf fulfilled No. of Restarts: 3994 No. of Flips: 3115 time to process: 15 seconds.
uf250-04.cnf fulfilled No. of Restarts: 6 No. of Flips: 4790 time to process: 0 seconds.
uf250-04.cnf fulfilled No. of Restarts: 17 No. of Flips: 1965 time to process: 0 seconds.
uf250-04.cnf fulfilled No. of Restarts: 7395 No. of Flips: 4690 time to process: 28 seconds.
uf250-04.cnf fulfilled No. of Restarts: 1875 No. of Flips: 980 time to process: 7 seconds.
uf250-04.cnf fulfilled No. of Restarts: 3193 No. of Flips: 2646 time to process: 12 seconds.
uf250-04.cnf fulfilled No. of Restarts: 3711 No. of Flips: 4828 time to process: 14 seconds.
uf250-04.cnf , deadline. Restarts: 7674
uf250-04.cnf fulfilled No. of Restarts: 339 No. of Flips: 1454 time to process: 1 seconds.
uf250-04.cnf fulfilled No. of Restarts: 296 No. of Flips: 3814 time to process: 1 seconds.
uf250-04.cnf , deadline. Restarts: 7674
uf250-04.cnf fulfilled No. of Restarts: 2755 No. of Flips: 3364 time to process: 10 seconds.
uf250-04.cnf fulfilled No. of Restarts: 1611 No. of Flips: 3913 time to process: 6 seconds.
uf250-04.cnf , deadline. Restarts: 7674
uf250-04.cnf fulfilled No. of Restarts: 2439 No. of Flips: 4737 time to process: 9 seconds.
uf250-04.cnf fulfilled No. of Restarts: 1485 No. of Flips: 4111 time to process: 5 seconds.
uf250-04.cnf fulfilled No. of Restarts: 1307 No. of Flips: 3266 time to process: 5 seconds.
uf250-04.cnf fulfilled No. of Restarts: 1486 No. of Flips: 3025 time to process: 5 seconds.
uf250-04.cnf fulfilled No. of Restarts: 1670 No. of Flips: 4039 time to process: 6 seconds.
uf250-04.cnf fulfilled No. of Restarts: 3252 No. of Flips: 4563 time to process: 12 seconds.
uf250-04.cnf , deadline. Restarts: 7674
uf250-04.cnf fulfilled No. of Restarts: 2605 No. of Flips: 2000 time to process: 9 seconds.
uf250-04.cnf fulfilled No. of Restarts: 271 No. of Flips: 2727 time to process: 1 seconds.
uf250-04.cnf fulfilled No. of Restarts: 1150 No. of Flips: 2365 time to process: 4 seconds.
uf250-04.cnf fulfilled No. of Restarts: 738 No. of Flips: 4438 time to process: 2 seconds.
uf250-04.cnf fulfilled No. of Restarts: 1092 No. of Flips: 4539 time to process: 4 seconds.
uf250-04.cnf fulfilled No. of Restarts: 688 No. of Flips: 4689 time to process: 2 seconds.
uf250-04.cnf fulfilled No. of Restarts: 2670 No. of Flips: 1337 time to process: 10 seconds.
uf250-04.cnf fulfilled No. of Restarts: 724 No. of Flips: 2074 time to process: 2 seconds.
uf250-04.cnf fulfilled No. of Restarts: 3739 No. of Flips: 2918 time to process: 14 seconds.
uf250-04.cnf fulfilled No. of Restarts: 867 No. of Flips: 3282 time to process: 3 seconds.
uf250-04.cnf fulfilled No. of Restarts: 2991 No. of Flips: 1763 time to process: 11 seconds.
uf250-04.cnf fulfilled No. of Restarts: 4497 No. of Flips: 3259 time to process: 17 seconds.
uf250-04.cnf fulfilled No. of Restarts: 1369 No. of Flips: 2125 time to process: 5 seconds.
uf250-04.cnf fulfilled No. of Restarts: 730 No. of Flips: 806 time to process: 2 seconds.
uf250-04.cnf fulfilled No. of Restarts: 3834 No. of Flips: 2720 time to process: 14 seconds.
uf250-04.cnf fulfilled No. of Restarts: 37 No. of Flips: 2059 time to process: 0 seconds.
uf250-04.cnf , deadline. Restarts: 7674
uf250-04.cnf fulfilled No. of Restarts: 624 No. of Flips: 630 time to process: 2 seconds.
uf250-04.cnf fulfilled No. of Restarts: 1668 No. of Flips: 1584 time to process: 6 seconds.
uf250-04.cnf fulfilled No. of Restarts: 864 No. of Flips: 2961 time to process: 3 seconds.
uf250-04.cnf fulfilled No. of Restarts: 6993 No. of Flips: 4886 time to process: 26 seconds.
uf250-04.cnf fulfilled No. of Restarts: 4053 No. of Flips: 1328 time to process: 15 seconds.
uf250-04.cnf fulfilled No. of Restarts: 2640 No. of Flips: 3810 time to process: 10 seconds.
uf250-04.cnf fulfilled No. of Restarts: 6302 No. of Flips: 2050 time to process: 24 seconds.
uf250-04.cnf fulfilled No. of Restarts: 3419 No. of Flips: 2107 time to process: 13 seconds.
uf250-04.cnf fulfilled No. of Restarts: 2187 No. of Flips: 3185 time to process: 8 seconds.
uf250-04.cnf , deadline. Restarts: 7674
uf250-04.cnf fulfilled No. of Restarts: 6362 No. of Flips: 2679 time to process: 24 seconds.
uf250-04.cnf , deadline. Restarts: 7674
uf250-04.cnf fulfilled No. of Restarts: 43 No. of Flips: 4738 time to process: 0 seconds.
uf250-04.cnf fulfilled No. of Restarts: 1520 No. of Flips: 3844 time to process: 5 seconds.
uf250-04.cnf fulfilled No. of Restarts: 444 No. of Flips: 1362 time to process: 1 seconds.
uf250-04.cnf fulfilled No. of Restarts: 1904 No. of Flips: 4767 time to process: 7 seconds.
uf250-04.cnf fulfilled No. of Restarts: 3255 No. of Flips: 2132 time to process: 12 seconds.
uf250-04.cnf fulfilled No. of Restarts: 1232 No. of Flips: 3016 time to process: 4 seconds.
uf250-04.cnf fulfilled No. of Restarts: 2221 No. of Flips: 1647 time to process: 8 seconds.
uf250-04.cnf fulfilled No. of Restarts: 2619 No. of Flips: 4512 time to process: 9 seconds.
uf250-04.cnf fulfilled No. of Restarts: 997 No. of Flips: 1182 time to process: 3 seconds.
uf250-04.cnf fulfilled No. of Restarts: 5244 No. of Flips: 2904 time to process: 20 seconds.
uf250-04.cnf fulfilled No. of Restarts: 4544 No. of Flips: 3627 time to process: 18 seconds.
uf250-04.cnf fulfilled No. of Restarts: 774 No. of Flips: 1563 time to process: 3 seconds.
uf250-04.cnf fulfilled No. of Restarts: 2292 No. of Flips: 3822 time to process: 8 seconds.
uf250-04.cnf fulfilled No. of Restarts: 4752 No. of Flips: 3874 time to process: 18 seconds.
uf250-04.cnf fulfilled No. of Restarts: 3485 No. of Flips: 2905 time to process: 13 seconds.
uf250-04.cnf fulfilled No. of Restarts: 7561 No. of Flips: 3586 time to process: 28 seconds.
uf250-04.cnf fulfilled No. of Restarts: 12 No. of Flips: 479 time to process: 0 seconds.
uf250-04.cnf fulfilled No. of Restarts: 892 No. of Flips: 2281 time to process: 3 seconds.
uf250-04.cnf fulfilled No. of Restarts: 7631 No. of Flips: 2869 time to process: 29 seconds.
uf250-04.cnf fulfilled No. of Restarts: 1694 No. of Flips: 3083 time to process: 7 seconds.
uf250-04.cnf fulfilled No. of Restarts: 3917 No. of Flips: 2909 time to process: 15 seconds.
uf250-04.cnf fulfilled No. of Restarts: 1707 No. of Flips: 1038 time to process: 7 seconds.
uf250-04.cnf fulfilled No. of Restarts: 2414 No. of Flips: 1334 time to process: 9 seconds.
uf250-04.cnf fulfilled No. of Restarts: 2340 No. of Flips: 4618 time to process: 8 seconds.
uf250-04.cnf fulfilled No. of Restarts: 586 No. of Flips: 2013 time to process: 2 seconds.
uf250-04.cnf fulfilled No. of Restarts: 4087 No. of Flips: 1012 time to process: 15 seconds.
uf250-04.cnf fulfilled No. of Restarts: 693 No. of Flips: 1552 time to process: 2 seconds.
uf250-04.cnf fulfilled No. of Restarts: 1964 No. of Flips: 2277 time to process: 7 seconds.
uf250-04.cnf fulfilled No. of Restarts: 6736 No. of Flips: 4958 time to process: 25 seconds.
uf250-04.cnf fulfilled No. of Restarts: 5710 No. of Flips: 3300 time to process: 22 seconds.
uf250-04.cnf fulfilled No. of Restarts: 7063 No. of Flips: 1680 time to process: 27 seconds.
uf250-04.cnf fulfilled No. of Restarts: 4953 No. of Flips: 4356 time to process: 18 seconds.
uf250-04.cnf fulfilled No. of Restarts: 2216 No. of Flips: 3913 time to process: 8 seconds.
uf250-04.cnf fulfilled No. of Restarts: 6281 No. of Flips: 2872 time to process: 24 seconds.
uf250-04.cnf , deadline. Restarts: 7674
uf250-04.cnf fulfilled No. of Restarts: 348 No. of Flips: 4432 time to process: 1 seconds.
uf250-04.cnf fulfilled No. of Restarts: 1790 No. of Flips: 610 time to process: 6 seconds.
uf250-04.cnf fulfilled No. of Restarts: 6417 No. of Flips: 1421 time to process: 25 seconds.
uf250-04.cnf fulfilled No. of Restarts: 2842 No. of Flips: 4451 time to process: 11 seconds.
uf250-04.cnf fulfilled No. of Restarts: 1916 No. of Flips: 2602 time to process: 7 seconds.
uf250-04.cnf fulfilled No. of Restarts: 4119 No. of Flips: 1839 time to process: 15 seconds.
uf250-04.cnf fulfilled No. of Restarts: 4799 No. of Flips: 1251 time to process: 18 seconds.
uf250-04.cnf fulfilled No. of Restarts: 370 No. of Flips: 3774 time to process: 1 seconds.
uf250-04.cnf fulfilled No. of Restarts: 1947 No. of Flips: 1907 time to process: 7 seconds.
uf250-04.cnf fulfilled No. of Restarts: 3631 No. of Flips: 3156 time to process: 14 seconds.
uf250-04.cnf fulfilled No. of Restarts: 5208 No. of Flips: 4492 time to process: 19 seconds.
uf250-04.cnf fulfilled No. of Restarts: 1224 No. of Flips: 2471 time to process: 4 seconds.
uf250-04.cnf fulfilled No. of Restarts: 2015 No. of Flips: 2916 time to process: 7 seconds.
uf250-04.cnf fulfilled No. of Restarts: 591 No. of Flips: 3623 time to process: 2 seconds.
uf250-04.cnf fulfilled No. of Restarts: 143 No. of Flips: 4247 time to process: 0 seconds.
uf250-04.cnf fulfilled No. of Restarts: 315 No. of Flips: 2017 time to process: 1 seconds.
uf250-04.cnf fulfilled No. of Restarts: 1201 No. of Flips: 4308 time to process: 4 seconds.
uf250-04.cnf fulfilled No. of Restarts: 1397 No. of Flips: 3495 time to process: 5 seconds.
uf250-04.cnf fulfilled No. of Restarts: 597 No. of Flips: 1749 time to process: 2 seconds.
uf250-04.cnf fulfilled No. of Restarts: 5846 No. of Flips: 4288 time to process: 22 seconds.
uf250-04.cnf fulfilled No. of Restarts: 6374 No. of Flips: 3398 time to process: 24 seconds.
uf250-04.cnf fulfilled No. of Restarts: 2875 No. of Flips: 2788 time to process: 11 seconds.
uf250-04.cnf fulfilled No. of Restarts: 259 No. of Flips: 716 time to process: 1 seconds.
uf250-04.cnf , deadline. Restarts: 7674
uf250-04.cnf fulfilled No. of Restarts: 1414 No. of Flips: 2472 time to process: 5 seconds.
uf250-04.cnf fulfilled No. of Restarts: 839 No. of Flips: 3493 time to process: 3 seconds.
uf250-04.cnf fulfilled No. of Restarts: 2670 No. of Flips: 3276 time to process: 10 seconds.
uf250-04.cnf fulfilled No. of Restarts: 616 No. of Flips: 4396 time to process: 2 seconds.
uf250-04.cnf fulfilled No. of Restarts: 1310 No. of Flips: 987 time to process: 5 seconds.
uf250-04.cnf fulfilled No. of Restarts: 3138 No. of Flips: 649 time to process: 12 seconds.
uf250-04.cnf fulfilled No. of Restarts: 2572 No. of Flips: 4131 time to process: 9 seconds.
uf250-04.cnf fulfilled No. of Restarts: 211 No. of Flips: 4724 time to process: 0 seconds.
uf250-04.cnf fulfilled No. of Restarts: 4273 No. of Flips: 1627 time to process: 16 seconds.
uf250-04.cnf fulfilled No. of Restarts: 469 No. of Flips: 4854 time to process: 1 seconds.
uf250-04.cnf fulfilled No. of Restarts: 6086 No. of Flips: 2801 time to process: 23 seconds.
uf250-04.cnf fulfilled No. of Restarts: 33 No. of Flips: 4743 time to process: 0 seconds.
uf250-04.cnf fulfilled No. of Restarts: 3257 No. of Flips: 3731 time to process: 13 seconds.
uf250-04.cnf fulfilled No. of Restarts: 2378 No. of Flips: 1270 time to process: 9 seconds.
uf250-04.cnf fulfilled No. of Restarts: 2809 No. of Flips: 1746 time to process: 10 seconds.
uf250-04.cnf fulfilled No. of Restarts: 3368 No. of Flips: 4988 time to process: 12 seconds.
uf250-04.cnf fulfilled No. of Restarts: 1437 No. of Flips: 2756 time to process: 5 seconds.
uf250-04.cnf fulfilled No. of Restarts: 4062 No. of Flips: 4960 time to process: 15 seconds.
uf250-04.cnf , deadline. Restarts: 7674
uf250-04.cnf fulfilled No. of Restarts: 374 No. of Flips: 4792 time to process: 1 seconds.
uf250-04.cnf fulfilled No. of Restarts: 1213 No. of Flips: 3600 time to process: 4 seconds.
uf250-04.cnf fulfilled No. of Restarts: 5063 No. of Flips: 4768 time to process: 19 seconds.
uf250-04.cnf fulfilled No. of Restarts: 70 No. of Flips: 3054 time to process: 0 seconds.
uf250-04.cnf fulfilled No. of Restarts: 4930 No. of Flips: 2956 time to process: 18 seconds.
uf250-04.cnf fulfilled No. of Restarts: 1525 No. of Flips: 4076 time to process: 5 seconds.
uf250-04.cnf fulfilled No. of Restarts: 5578 No. of Flips: 4077 time to process: 22 seconds.
uf250-04.cnf fulfilled No. of Restarts: 3184 No. of Flips: 3807 time to process: 12 seconds.
uf250-04.cnf fulfilled No. of Restarts: 355 No. of Flips: 2731 time to process: 1 seconds.
uf250-04.cnf fulfilled No. of Restarts: 746 No. of Flips: 3272 time to process: 2 seconds.
uf250-04.cnf fulfilled No. of Restarts: 763 No. of Flips: 1185 time to process: 3 seconds.
uf250-04.cnf fulfilled No. of Restarts: 2509 No. of Flips: 3815 time to process: 9 seconds.
uf250-04.cnf fulfilled No. of Restarts: 1317 No. of Flips: 3521 time to process: 5 seconds.
uf250-04.cnf fulfilled No. of Restarts: 2553 No. of Flips: 2331 time to process: 9 seconds.
uf250-04.cnf fulfilled No. of Restarts: 131 No. of Flips: 1320 time to process: 0 seconds.
uf250-04.cnf fulfilled No. of Restarts: 3658 No. of Flips: 4490 time to process: 13 seconds.
uf250-04.cnf fulfilled No. of Restarts: 4905 No. of Flips: 2220 time to process: 18 seconds.
uf250-04.cnf fulfilled No. of Restarts: 361 No. of Flips: 3729 time to process: 1 seconds.
uf250-04.cnf fulfilled No. of Restarts: 1303 No. of Flips: 3026 time to process: 5 seconds.
uf250-04.cnf fulfilled No. of Restarts: 1251 No. of Flips: 4748 time to process: 4 seconds.
uf250-04.cnf fulfilled No. of Restarts: 1005 No. of Flips: 2896 time to process: 3 seconds.
uf250-04.cnf fulfilled No. of Restarts: 5484 No. of Flips: 2409 time to process: 21 seconds.
uf250-04.cnf fulfilled No. of Restarts: 4602 No. of Flips: 818 time to process: 17 seconds.
uf250-04.cnf , deadline. Restarts: 7674
uf250-04.cnf fulfilled No. of Restarts: 2155 No. of Flips: 3963 time to process: 8 seconds.
uf250-04.cnf fulfilled No. of Restarts: 945 No. of Flips: 4347 time to process: 3 seconds.
uf250-04.cnf fulfilled No. of Restarts: 1807 No. of Flips: 3206 time to process: 7 seconds.
uf250-04.cnf fulfilled No. of Restarts: 730 No. of Flips: 2508 time to process: 2 seconds.
uf250-04.cnf fulfilled No. of Restarts: 881 No. of Flips: 4811 time to process: 3 seconds.
uf250-04.cnf fulfilled No. of Restarts: 1873 No. of Flips: 2608 time to process: 7 seconds.
uf250-04.cnf fulfilled No. of Restarts: 2522 No. of Flips: 2775 time to process: 9 seconds.
uf250-04.cnf , deadline. Restarts: 7674
uf250-04.cnf fulfilled No. of Restarts: 302 No. of Flips: 3056 time to process: 1 seconds.
uf250-04.cnf fulfilled No. of Restarts: 693 No. of Flips: 4227 time to process: 2 seconds.
uf250-04.cnf fulfilled No. of Restarts: 1989 No. of Flips: 983 time to process: 7 seconds.
uf250-04.cnf fulfilled No. of Restarts: 6240 No. of Flips: 4641 time to process: 24 seconds.
uf250-04.cnf fulfilled No. of Restarts: 717 No. of Flips: 1365 time to process: 2 seconds.
uf250-04.cnf fulfilled No. of Restarts: 2177 No. of Flips: 2262 time to process: 8 seconds.
uf250-04.cnf , deadline. Restarts: 7674
uf250-04.cnf fulfilled No. of Restarts: 4626 No. of Flips: 4209 time to process: 17 seconds.
uf250-04.cnf fulfilled No. of Restarts: 1639 No. of Flips: 775 time to process: 6 seconds.
uf250-04.cnf , deadline. Restarts: 7674
uf250-04.cnf fulfilled No. of Restarts: 506 No. of Flips: 4171 time to process: 1 seconds.
uf250-04.cnf fulfilled No. of Restarts: 2332 No. of Flips: 3713 time to process: 9 seconds.
uf250-04.cnf fulfilled No. of Restarts: 1320 No. of Flips: 2318 time to process: 5 seconds.
uf250-04.cnf fulfilled No. of Restarts: 3139 No. of Flips: 2385 time to process: 11 seconds.
uf250-04.cnf fulfilled No. of Restarts: 81 No. of Flips: 2039 time to process: 0 seconds.
uf250-04.cnf fulfilled No. of Restarts: 6235 No. of Flips: 2827 time to process: 23 seconds.
uf250-04.cnf , deadline. Restarts: 7674
uf250-04.cnf fulfilled No. of Restarts: 2555 No. of Flips: 2638 time to process: 9 seconds.
uf250-04.cnf fulfilled No. of Restarts: 466 No. of Flips: 1875 time to process: 1 seconds.
uf250-04.cnf , deadline. Restarts: 7674
uf250-04.cnf fulfilled No. of Restarts: 54 No. of Flips: 1939 time to process: 0 seconds.
uf250-04.cnf fulfilled No. of Restarts: 2264 No. of Flips: 2926 time to process: 8 seconds.
uf250-04.cnf fulfilled No. of Restarts: 30 No. of Flips: 3188 time to process: 0 seconds.
uf250-04.cnf fulfilled No. of Restarts: 2054 No. of Flips: 4489 time to process: 8 seconds.
uf250-04.cnf fulfilled No. of Restarts: 4841 No. of Flips: 4776 time to process: 19 seconds.
uf250-04.cnf fulfilled No. of Restarts: 2075 No. of Flips: 1322 time to process: 8 seconds.
uf250-04.cnf fulfilled No. of Restarts: 1387 No. of Flips: 3469 time to process: 5 seconds.
uf250-04.cnf fulfilled No. of Restarts: 4903 No. of Flips: 3521 time to process: 19 seconds.
uf250-04.cnf fulfilled No. of Restarts: 3087 No. of Flips: 1747 time to process: 12 seconds.
uf250-04.cnf fulfilled No. of Restarts: 1309 No. of Flips: 992 time to process: 5 seconds.
uf250-04.cnf fulfilled No. of Restarts: 6220 No. of Flips: 4410 time to process: 24 seconds.
uf250-04.cnf fulfilled No. of Restarts: 4021 No. of Flips: 3987 time to process: 15 seconds.
uf250-04.cnf fulfilled No. of Restarts: 620 No. of Flips: 874 time to process: 2 seconds.
uf250-04.cnf fulfilled No. of Restarts: 6651 No. of Flips: 1888 time to process: 25 seconds.
uf250-04.cnf fulfilled No. of Restarts: 2776 No. of Flips: 4563 time to process: 10 seconds.
uf250-04.cnf , deadline. Restarts: 7674
uf250-04.cnf fulfilled No. of Restarts: 1916 No. of Flips: 859 time to process: 7 seconds.
uf250-04.cnf , deadline. Restarts: 7674
uf250-04.cnf fulfilled No. of Restarts: 1065 No. of Flips: 928 time to process: 4 seconds.
uf250-04.cnf fulfilled No. of Restarts: 2331 No. of Flips: 4689 time to process: 9 seconds.
uf250-04.cnf , deadline. Restarts: 7674
uf250-04.cnf fulfilled No. of Restarts: 475 No. of Flips: 3687 time to process: 1 seconds.
uf250-04.cnf fulfilled No. of Restarts: 5378 No. of Flips: 4173 time to process: 20 seconds.
uf250-04.cnf fulfilled No. of Restarts: 1209 No. of Flips: 1450 time to process: 4 seconds.
uf250-04.cnf fulfilled No. of Restarts: 1304 No. of Flips: 4323 time to process: 5 seconds.
uf250-04.cnf fulfilled No. of Restarts: 3701 No. of Flips: 1586 time to process: 14 seconds.
uf250-04.cnf fulfilled No. of Restarts: 1737 No. of Flips: 4452 time to process: 6 seconds.
uf250-04.cnf fulfilled No. of Restarts: 2176 No. of Flips: 812 time to process: 9 seconds.
uf250-04.cnf fulfilled No. of Restarts: 136 No. of Flips: 1399 time to process: 0 seconds.
uf250-04.cnf fulfilled No. of Restarts: 5184 No. of Flips: 3082 time to process: 20 seconds.
uf250-04.cnf fulfilled No. of Restarts: 2125 No. of Flips: 4087 time to process: 8 seconds.
uf250-04.cnf fulfilled No. of Restarts: 3040 No. of Flips: 4252 time to process: 12 seconds.
uf250-04.cnf fulfilled No. of Restarts: 132 No. of Flips: 2350 time to process: 0 seconds.
uf250-04.cnf fulfilled No. of Restarts: 81 No. of Flips: 4964 time to process: 0 seconds.
uf250-04.cnf fulfilled No. of Restarts: 1355 No. of Flips: 1548 time to process: 5 seconds.
uf250-04.cnf fulfilled No. of Restarts: 490 No. of Flips: 3432 time to process: 1 seconds.
uf250-04.cnf fulfilled No. of Restarts: 76 No. of Flips: 4790 time to process: 0 seconds.
uf250-04.cnf fulfilled No. of Restarts: 6083 No. of Flips: 3749 time to process: 23 seconds.
uf250-04.cnf fulfilled No. of Restarts: 5384 No. of Flips: 2805 time to process: 20 seconds.
uf250-04.cnf fulfilled No. of Restarts: 2171 No. of Flips: 4304 time to process: 8 seconds.
uf250-04.cnf fulfilled No. of Restarts: 3156 No. of Flips: 3911 time to process: 12 seconds.
uf250-04.cnf fulfilled No. of Restarts: 3254 No. of Flips: 4866 time to process: 12 seconds.
uf250-04.cnf fulfilled No. of Restarts: 6019 No. of Flips: 1887 time to process: 23 seconds.
uf250-04.cnf fulfilled No. of Restarts: 7017 No. of Flips: 2325 time to process: 27 seconds.
uf250-04.cnf fulfilled No. of Restarts: 1863 No. of Flips: 4961 time to process: 7 seconds.
uf250-04.cnf fulfilled No. of Restarts: 603 No. of Flips: 4858 time to process: 2 seconds.
uf250-04.cnf fulfilled No. of Restarts: 780 No. of Flips: 3640 time to process: 3 seconds.
uf250-04.cnf fulfilled No. of Restarts: 451 No. of Flips: 2589 time to process: 1 seconds.
uf250-04.cnf fulfilled No. of Restarts: 2212 No. of Flips: 1815 time to process: 8 seconds.
uf250-04.cnf fulfilled No. of Restarts: 1881 No. of Flips: 4627 time to process: 7 seconds.
uf250-04.cnf fulfilled No. of Restarts: 3696 No. of Flips: 4097 time to process: 14 seconds.
uf250-04.cnf fulfilled No. of Restarts: 7447 No. of Flips: 1705 time to process: 28 seconds.
uf250-04.cnf fulfilled No. of Restarts: 1470 No. of Flips: 975 time to process: 5 seconds.
uf250-04.cnf fulfilled No. of Restarts: 7085 No. of Flips: 3809 time to process: 27 seconds.
uf250-04.cnf fulfilled No. of Restarts: 3220 No. of Flips: 3760 time to process: 12 seconds.
uf250-04.cnf fulfilled No. of Restarts: 5806 No. of Flips: 3409 time to process: 22 seconds.
uf250-04.cnf fulfilled No. of Restarts: 4392 No. of Flips: 2779 time to process: 16 seconds.
uf250-04.cnf fulfilled No. of Restarts: 28 No. of Flips: 3717 time to process: 0 seconds.
uf250-04.cnf fulfilled No. of Restarts: 3590 No. of Flips: 4519 time to process: 13 seconds.
uf250-04.cnf , deadline. Restarts: 7674
uf250-04.cnf fulfilled No. of Restarts: 4311 No. of Flips: 3934 time to process: 16 seconds.
uf250-04.cnf fulfilled No. of Restarts: 4 No. of Flips: 1835 time to process: 0 seconds.
uf250-04.cnf fulfilled No. of Restarts: 1449 No. of Flips: 936 time to process: 5 seconds.
uf250-04.cnf fulfilled No. of Restarts: 1952 No. of Flips: 4685 time to process: 7 seconds.
uf250-04.cnf fulfilled No. of Restarts: 2331 No. of Flips: 1947 time to process: 9 seconds.
uf250-04.cnf fulfilled No. of Restarts: 1874 No. of Flips: 4999 time to process: 7 seconds.
uf250-04.cnf fulfilled No. of Restarts: 5631 No. of Flips: 4392 time to process: 21 seconds.
uf250-04.cnf fulfilled No. of Restarts: 2705 No. of Flips: 1760 time to process: 10 seconds.
uf250-04.cnf fulfilled No. of Restarts: 673 No. of Flips: 3334 time to process: 2 seconds.
uf250-04.cnf fulfilled No. of Restarts: 2179 No. of Flips: 3562 time to process: 8 seconds.
uf250-04.cnf fulfilled No. of Restarts: 2094 No. of Flips: 3476 time to process: 8 seconds.
uf250-04.cnf , deadline. Restarts: 7674
uf250-04.cnf fulfilled No. of Restarts: 4666 No. of Flips: 2754 time to process: 17 seconds.
uf250-04.cnf fulfilled No. of Restarts: 1388 No. of Flips: 3256 time to process: 5 seconds.
uf250-04.cnf fulfilled No. of Restarts: 2192 No. of Flips: 4469 time to process: 8 seconds.
uf250-04.cnf fulfilled No. of Restarts: 5375 No. of Flips: 4589 time to process: 20 seconds.
uf250-04.cnf fulfilled No. of Restarts: 7030 No. of Flips: 4145 time to process: 27 seconds.
uf250-04.cnf fulfilled No. of Restarts: 3596 No. of Flips: 2833 time to process: 13 seconds.
uf250-04.cnf fulfilled No. of Restarts: 3031 No. of Flips: 2777 time to process: 11 seconds.
uf250-04.cnf fulfilled No. of Restarts: 661 No. of Flips: 4509 time to process: 2 seconds.
uf250-04.cnf , deadline. Restarts: 7674
uf250-04.cnf fulfilled No. of Restarts: 5758 No. of Flips: 4477 time to process: 22 seconds.
uf250-04.cnf fulfilled No. of Restarts: 3589 No. of Flips: 2836 time to process: 13 seconds.
uf250-04.cnf fulfilled No. of Restarts: 3583 No. of Flips: 4415 time to process: 13 seconds.
uf250-04.cnf , deadline. Restarts: 7674
uf250-04.cnf fulfilled No. of Restarts: 3017 No. of Flips: 2434 time to process: 11 seconds.
uf250-04.cnf fulfilled No. of Restarts: 743 No. of Flips: 1782 time to process: 3 seconds.
uf250-04.cnf fulfilled No. of Restarts: 508 No. of Flips: 1634 time to process: 2 seconds.
uf250-04.cnf fulfilled No. of Restarts: 7541 No. of Flips: 4206 time to process: 29 seconds.
uf250-04.cnf fulfilled No. of Restarts: 1678 No. of Flips: 2706 time to process: 6 seconds.
uf250-04.cnf fulfilled No. of Restarts: 846 No. of Flips: 4383 time to process: 3 seconds.
uf250-04.cnf fulfilled No. of Restarts: 2085 No. of Flips: 1902 time to process: 8 seconds.
uf250-04.cnf fulfilled No. of Restarts: 98 No. of Flips: 2113 time to process: 0 seconds.
uf250-04.cnf fulfilled No. of Restarts: 1874 No. of Flips: 3928 time to process: 7 seconds.
uf250-04.cnf fulfilled No. of Restarts: 3024 No. of Flips: 3974 time to process: 11 seconds.
uf250-04.cnf fulfilled No. of Restarts: 452 No. of Flips: 3688 time to process: 1 seconds.
uf250-04.cnf fulfilled No. of Restarts: 328 No. of Flips: 4029 time to process: 1 seconds.
uf250-04.cnf fulfilled No. of Restarts: 2417 No. of Flips: 2468 time to process: 9 seconds.
uf250-04.cnf fulfilled No. of Restarts: 5035 No. of Flips: 2746 time to process: 19 seconds.
uf250-04.cnf fulfilled No. of Restarts: 2356 No. of Flips: 3743 time to process: 9 seconds.
uf250-04.cnf fulfilled No. of Restarts: 2077 No. of Flips: 2155 time to process: 8 seconds.
uf250-04.cnf fulfilled No. of Restarts: 109 No. of Flips: 4226 time to process: 0 seconds.
uf250-04.cnf fulfilled No. of Restarts: 582 No. of Flips: 3843 time to process: 2 seconds.
uf250-04.cnf fulfilled No. of Restarts: 1275 No. of Flips: 2972 time to process: 5 seconds.
uf250-04.cnf fulfilled No. of Restarts: 6279 No. of Flips: 3784 time to process: 23 seconds.
uf250-04.cnf fulfilled No. of Restarts: 292 No. of Flips: 2415 time to process: 1 seconds.
uf250-04.cnf fulfilled No. of Restarts: 46 No. of Flips: 1725 time to process: 0 seconds.
uf250-04.cnf fulfilled No. of Restarts: 759 No. of Flips: 4890 time to process: 2 seconds.
uf250-04.cnf fulfilled No. of Restarts: 153 No. of Flips: 1803 time to process: 0 seconds.
uf250-04.cnf fulfilled No. of Restarts: 5622 No. of Flips: 2972 time to process: 21 seconds.
uf250-04.cnf fulfilled No. of Restarts: 198 No. of Flips: 3866 time to process: 0 seconds.
uf250-04.cnf fulfilled No. of Restarts: 820 No. of Flips: 3423 time to process: 3 seconds.
uf250-04.cnf fulfilled No. of Restarts: 3021 No. of Flips: 4085 time to process: 11 seconds.
uf250-04.cnf fulfilled No. of Restarts: 6513 No. of Flips: 2747 time to process: 25 seconds.
uf250-04.cnf fulfilled No. of Restarts: 1136 No. of Flips: 2916 time to process: 4 seconds.
uf250-04.cnf , deadline. Restarts: 7674
uf250-04.cnf fulfilled No. of Restarts: 5881 No. of Flips: 2744 time to process: 22 seconds.
uf250-04.cnf fulfilled No. of Restarts: 1963 No. of Flips: 3661 time to process: 7 seconds.
uf250-04.cnf fulfilled No. of Restarts: 3760 No. of Flips: 1273 time to process: 14 seconds.
uf250-04.cnf , deadline. Restarts: 7674
uf250-04.cnf fulfilled No. of Restarts: 1715 No. of Flips: 3033 time to process: 6 seconds.
uf250-04.cnf fulfilled No. of Restarts: 5301 No. of Flips: 2201 time to process: 20 seconds.
uf250-04.cnf fulfilled No. of Restarts: 1191 No. of Flips: 4340 time to process: 4 seconds.
uf250-04.cnf fulfilled No. of Restarts: 3954 No. of Flips: 4103 time to process: 15 seconds.
uf250-04.cnf fulfilled No. of Restarts: 2642 No. of Flips: 827 time to process: 10 seconds.
uf250-04.cnf , deadline. Restarts: 7674
uf250-04.cnf fulfilled No. of Restarts: 383 No. of Flips: 3405 time to process: 1 seconds.
uf250-04.cnf fulfilled No. of Restarts: 1440 No. of Flips: 3244 time to process: 5 seconds.
uf250-04.cnf fulfilled No. of Restarts: 160 No. of Flips: 4680 time to process: 0 seconds.
uf250-04.cnf fulfilled No. of Restarts: 1875 No. of Flips: 2060 time to process: 7 seconds.
uf250-04.cnf , deadline. Restarts: 7674
uf250-04.cnf fulfilled No. of Restarts: 3970 No. of Flips: 1274 time to process: 15 seconds.
uf250-04.cnf fulfilled No. of Restarts: 5705 No. of Flips: 1009 time to process: 22 seconds.
uf250-04.cnf fulfilled No. of Restarts: 3329 No. of Flips: 3531 time to process: 12 seconds.
uf250-04.cnf fulfilled No. of Restarts: 2101 No. of Flips: 2917 time to process: 8 seconds.
uf250-04.cnf fulfilled No. of Restarts: 1762 No. of Flips: 2993 time to process: 6 seconds.
uf250-04.cnf fulfilled No. of Restarts: 357 No. of Flips: 1677 time to process: 1 seconds.
uf250-04.cnf fulfilled No. of Restarts: 1162 No. of Flips: 3910 time to process: 4 seconds.
uf250-04.cnf , deadline. Restarts: 7674
uf250-04.cnf fulfilled No. of Restarts: 720 No. of Flips: 1278 time to process: 2 seconds.
uf250-04.cnf fulfilled No. of Restarts: 2293 No. of Flips: 831 time to process: 8 seconds.
uf250-04.cnf fulfilled No. of Restarts: 14 No. of Flips: 4134 time to process: 0 seconds.
uf250-04.cnf fulfilled No. of Restarts: 3787 No. of Flips: 1845 time to process: 14 seconds.
uf250-04.cnf fulfilled No. of Restarts: 929 No. of Flips: 4837 time to process: 3 seconds.
uf250-04.cnf fulfilled No. of Restarts: 3475 No. of Flips: 3105 time to process: 13 seconds.
uf250-04.cnf fulfilled No. of Restarts: 59 No. of Flips: 4711 time to process: 0 seconds.
uf250-04.cnf fulfilled No. of Restarts: 183 No. of Flips: 2759 time to process: 0 seconds.
uf250-04.cnf fulfilled No. of Restarts: 1163 No. of Flips: 4847 time to process: 4 seconds.
uf250-04.cnf fulfilled No. of Restarts: 1566 No. of Flips: 796 time to process: 5 seconds.
uf250-04.cnf fulfilled No. of Restarts: 1530 No. of Flips: 1742 time to process: 5 seconds.
uf250-04.cnf fulfilled No. of Restarts: 817 No. of Flips: 2988 time to process: 3 seconds.
uf250-04.cnf fulfilled No. of Restarts: 3783 No. of Flips: 4262 time to process: 14 seconds.
uf250-04.cnf , deadline. Restarts: 7674
uf250-04.cnf fulfilled No. of Restarts: 1216 No. of Flips: 544 time to process: 4 seconds.
uf250-04.cnf fulfilled No. of Restarts: 6188 No. of Flips: 1445 time to process: 23 seconds.
uf250-04.cnf fulfilled No. of Restarts: 4297 No. of Flips: 2982 time to process: 16 seconds.
uf250-04.cnf fulfilled No. of Restarts: 1347 No. of Flips: 4382 time to process: 5 seconds.
uf250-04.cnf fulfilled No. of Restarts: 651 No. of Flips: 1974 time to process: 2 seconds.
uf250-04.cnf fulfilled No. of Restarts: 1677 No. of Flips: 2647 time to process: 6 seconds.
uf250-04.cnf fulfilled No. of Restarts: 1165 No. of Flips: 3218 time to process: 4 seconds.
uf250-04.cnf fulfilled No. of Restarts: 1497 No. of Flips: 4851 time to process: 5 seconds.
uf250-04.cnf fulfilled No. of Restarts: 1152 No. of Flips: 3014 time to process: 4 seconds.
uf250-04.cnf fulfilled No. of Restarts: 210 No. of Flips: 1312 time to process: 0 seconds.
uf250-04.cnf fulfilled No. of Restarts: 922 No. of Flips: 4002 time to process: 3 seconds.
uf250-04.cnf fulfilled No. of Restarts: 2652 No. of Flips: 4963 time to process: 10 seconds.
uf250-04.cnf fulfilled No. of Restarts: 983 No. of Flips: 1626 time to process: 4 seconds.
uf250-04.cnf fulfilled No. of Restarts: 814 No. of Flips: 3769 time to process: 3 seconds.
uf250-04.cnf fulfilled No. of Restarts: 1851 No. of Flips: 3060 time to process: 7 seconds.
uf250-04.cnf fulfilled No. of Restarts: 1058 No. of Flips: 3441 time to process: 4 seconds.
uf250-04.cnf fulfilled No. of Restarts: 2025 No. of Flips: 3324 time to process: 7 seconds.
uf250-04.cnf fulfilled No. of Restarts: 1207 No. of Flips: 3050 time to process: 4 seconds.
uf250-04.cnf fulfilled No. of Restarts: 1509 No. of Flips: 4136 time to process: 5 seconds.
uf250-04.cnf fulfilled No. of Restarts: 5434 No. of Flips: 3023 time to process: 21 seconds.
uf250-04.cnf fulfilled No. of Restarts: 1178 No. of Flips: 3057 time to process: 4 seconds.
uf250-04.cnf fulfilled No. of Restarts: 4828 No. of Flips: 991 time to process: 18 seconds.
uf250-04.cnf fulfilled No. of Restarts: 1157 No. of Flips: 2167 time to process: 4 seconds.
uf250-04.cnf fulfilled No. of Restarts: 1185 No. of Flips: 1985 time to process: 4 seconds.
uf250-04.cnf fulfilled No. of Restarts: 519 No. of Flips: 3590 time to process: 2 seconds.
uf250-04.cnf fulfilled No. of Restarts: 119 No. of Flips: 2195 time to process: 0 seconds.
uf250-04.cnf fulfilled No. of Restarts: 2202 No. of Flips: 2113 time to process: 8 seconds.
uf250-04.cnf fulfilled No. of Restarts: 474 No. of Flips: 1405 time to process: 1 seconds.
uf250-04.cnf , deadline. Restarts: 7674
uf250-04.cnf fulfilled No. of Restarts: 940 No. of Flips: 2897 time to process: 3 seconds.
uf250-04.cnf fulfilled No. of Restarts: 5660 No. of Flips: 2312 time to process: 22 seconds.
uf250-04.cnf fulfilled No. of Restarts: 3168 No. of Flips: 3189 time to process: 12 seconds.
uf250-04.cnf fulfilled No. of Restarts: 1887 No. of Flips: 1829 time to process: 7 seconds.
uf250-04.cnf fulfilled No. of Restarts: 3780 No. of Flips: 1233 time to process: 14 seconds.
uf250-04.cnf , deadline. Restarts: 7674
uf250-04.cnf fulfilled No. of Restarts: 7213 No. of Flips: 3205 time to process: 27 seconds.
uf250-04.cnf fulfilled No. of Restarts: 1287 No. of Flips: 2819 time to process: 5 seconds.
uf250-04.cnf , deadline. Restarts: 7674
uf250-04.cnf fulfilled No. of Restarts: 5466 No. of Flips: 3000 time to process: 21 seconds.
uf250-04.cnf fulfilled No. of Restarts: 4706 No. of Flips: 2321 time to process: 18 seconds.
uf250-04.cnf fulfilled No. of Restarts: 5287 No. of Flips: 3229 time to process: 20 seconds.
uf250-04.cnf fulfilled No. of Restarts: 5839 No. of Flips: 1523 time to process: 22 seconds.
uf250-04.cnf fulfilled No. of Restarts: 990 No. of Flips: 1070 time to process: 3 seconds.
uf250-04.cnf fulfilled No. of Restarts: 832 No. of Flips: 1371 time to process: 3 seconds.
uf250-04.cnf fulfilled No. of Restarts: 537 No. of Flips: 2820 time to process: 2 seconds.
uf250-04.cnf fulfilled No. of Restarts: 1275 No. of Flips: 2089 time to process: 4 seconds.
uf250-04.cnf fulfilled No. of Restarts: 1284 No. of Flips: 1598 time to process: 4 seconds.
uf250-04.cnf fulfilled No. of Restarts: 2250 No. of Flips: 3606 time to process: 8 seconds.
uf250-04.cnf fulfilled No. of Restarts: 5040 No. of Flips: 1023 time to process: 19 seconds.
uf250-04.cnf fulfilled No. of Restarts: 789 No. of Flips: 997 time to process: 3 seconds.
uf250-04.cnf fulfilled No. of Restarts: 3666 No. of Flips: 4640 time to process: 14 seconds.
uf250-04.cnf , deadline. Restarts: 7674
uf250-04.cnf fulfilled No. of Restarts: 4583 No. of Flips: 3112 time to process: 17 seconds.
uf250-04.cnf fulfilled No. of Restarts: 752 No. of Flips: 3404 time to process: 2 seconds.
uf250-04.cnf , deadline. Restarts: 7674
uf250-04.cnf fulfilled No. of Restarts: 393 No. of Flips: 4459 time to process: 1 seconds.
uf250-04.cnf fulfilled No. of Restarts: 1106 No. of Flips: 2141 time to process: 4 seconds.
uf250-04.cnf fulfilled No. of Restarts: 1659 No. of Flips: 2362 time to process: 6 seconds.
uf250-04.cnf fulfilled No. of Restarts: 6047 No. of Flips: 871 time to process: 23 seconds.
uf250-04.cnf fulfilled No. of Restarts: 3043 No. of Flips: 4726 time to process: 11 seconds.
uf250-04.cnf , deadline. Restarts: 7674
uf250-04.cnf fulfilled No. of Restarts: 4552 No. of Flips: 1351 time to process: 17 seconds.
uf250-04.cnf fulfilled No. of Restarts: 1768 No. of Flips: 2441 time to process: 6 seconds.
uf250-04.cnf fulfilled No. of Restarts: 1552 No. of Flips: 4566 time to process: 6 seconds.
uf250-04.cnf fulfilled No. of Restarts: 6560 No. of Flips: 4356 time to process: 24 seconds.
uf250-04.cnf fulfilled No. of Restarts: 6581 No. of Flips: 2544 time to process: 25 seconds.
uf250-04.cnf fulfilled No. of Restarts: 1633 No. of Flips: 3627 time to process: 6 seconds.
uf250-04.cnf fulfilled No. of Restarts: 632 No. of Flips: 2594 time to process: 2 seconds.
uf250-04.cnf fulfilled No. of Restarts: 344 No. of Flips: 2028 time to process: 1 seconds.
uf250-04.cnf fulfilled No. of Restarts: 4171 No. of Flips: 2160 time to process: 16 seconds.
uf250-04.cnf fulfilled No. of Restarts: 540 No. of Flips: 2676 time to process: 2 seconds.
uf250-04.cnf fulfilled No. of Restarts: 3 No. of Flips: 2600 time to process: 0 seconds.
uf250-04.cnf fulfilled No. of Restarts: 431 No. of Flips: 2738 time to process: 1 seconds.
uf250-04.cnf fulfilled No. of Restarts: 134 No. of Flips: 795 time to process: 0 seconds.
uf250-04.cnf fulfilled No. of Restarts: 6446 No. of Flips: 4098 time to process: 24 seconds.
uf250-04.cnf fulfilled No. of Restarts: 246 No. of Flips: 1240 time to process: 0 seconds.
uf250-04.cnf fulfilled No. of Restarts: 4265 No. of Flips: 3515 time to process: 16 seconds.
uf250-04.cnf fulfilled No. of Restarts: 1900 No. of Flips: 3235 time to process: 7 seconds.
uf250-04.cnf fulfilled No. of Restarts: 4031 No. of Flips: 1364 time to process: 15 seconds.
uf250-04.cnf fulfilled No. of Restarts: 3911 No. of Flips: 3807 time to process: 15 seconds.
uf250-04.cnf fulfilled No. of Restarts: 1546 No. of Flips: 2906 time to process: 6 seconds.
uf250-04.cnf fulfilled No. of Restarts: 310 No. of Flips: 3594 time to process: 1 seconds.
uf250-04.cnf fulfilled No. of Restarts: 1484 No. of Flips: 2449 time to process: 5 seconds.
uf250-04.cnf fulfilled No. of Restarts: 1329 No. of Flips: 1532 time to process: 5 seconds.
uf250-04.cnf fulfilled No. of Restarts: 3816 No. of Flips: 1378 time to process: 14 seconds.
uf250-04.cnf fulfilled No. of Restarts: 2171 No. of Flips: 2925 time to process: 8 seconds.
uf250-04.cnf fulfilled No. of Restarts: 1637 No. of Flips: 2225 time to process: 6 seconds.
uf250-04.cnf fulfilled No. of Restarts: 815 No. of Flips: 2098 time to process: 3 seconds.
uf250-04.cnf fulfilled No. of Restarts: 877 No. of Flips: 4076 time to process: 3 seconds.
uf250-04.cnf fulfilled No. of Restarts: 1887 No. of Flips: 4961 time to process: 7 seconds.
uf250-04.cnf fulfilled No. of Restarts: 5912 No. of Flips: 2359 time to process: 23 seconds.
uf250-04.cnf fulfilled No. of Restarts: 236 No. of Flips: 1273 time to process: 0 seconds.
uf250-04.cnf fulfilled No. of Restarts: 1286 No. of Flips: 1967 time to process: 5 seconds.
uf250-04.cnf fulfilled No. of Restarts: 5293 No. of Flips: 2127 time to process: 20 seconds.
uf250-04.cnf fulfilled No. of Restarts: 1056 No. of Flips: 4609 time to process: 4 seconds.
uf250-04.cnf fulfilled No. of Restarts: 1878 No. of Flips: 3394 time to process: 7 seconds.
uf250-04.cnf fulfilled No. of Restarts: 2724 No. of Flips: 2504 time to process: 10 seconds.
uf250-04.cnf fulfilled No. of Restarts: 2860 No. of Flips: 2162 time to process: 10 seconds.
uf250-04.cnf fulfilled No. of Restarts: 2018 No. of Flips: 1022 time to process: 7 seconds.
uf250-04.cnf fulfilled No. of Restarts: 453 No. of Flips: 2401 time to process: 1 seconds.
uf250-04.cnf fulfilled No. of Restarts: 2835 No. of Flips: 3622 time to process: 11 seconds.
uf250-04.cnf , deadline. Restarts: 7674
uf250-04.cnf fulfilled No. of Restarts: 1481 No. of Flips: 1932 time to process: 5 seconds.
uf250-04.cnf fulfilled No. of Restarts: 5017 No. of Flips: 4066 time to process: 19 seconds.
uf250-04.cnf fulfilled No. of Restarts: 2536 No. of Flips: 1330 time to process: 9 seconds.
uf250-04.cnf fulfilled No. of Restarts: 507 No. of Flips: 4182 time to process: 2 seconds.
uf250-04.cnf fulfilled No. of Restarts: 1535 No. of Flips: 2190 time to process: 5 seconds.
uf250-04.cnf fulfilled No. of Restarts: 5265 No. of Flips: 1191 time to process: 20 seconds.
uf250-04.cnf fulfilled No. of Restarts: 4686 No. of Flips: 3149 time to process: 18 seconds.
uf250-04.cnf , deadline. Restarts: 7674
uf250-04.cnf fulfilled No. of Restarts: 44 No. of Flips: 3697 time to process: 0 seconds.
uf250-04.cnf fulfilled No. of Restarts: 2634 No. of Flips: 2735 time to process: 10 seconds.
uf250-04.cnf fulfilled No. of Restarts: 5058 No. of Flips: 2828 time to process: 19 seconds.
uf250-04.cnf fulfilled No. of Restarts: 2802 No. of Flips: 2640 time to process: 10 seconds.
uf250-04.cnf fulfilled No. of Restarts: 826 No. of Flips: 2724 time to process: 3 seconds.
uf250-04.cnf fulfilled No. of Restarts: 1357 No. of Flips: 4146 time to process: 5 seconds.
uf250-04.cnf , deadline. Restarts: 7674
uf250-04.cnf fulfilled No. of Restarts: 967 No. of Flips: 3669 time to process: 3 seconds.
uf250-04.cnf fulfilled No. of Restarts: 187 No. of Flips: 3444 time to process: 0 seconds.
uf250-04.cnf fulfilled No. of Restarts: 1853 No. of Flips: 4579 time to process: 7 seconds.
uf250-04.cnf fulfilled No. of Restarts: 622 No. of Flips: 3115 time to process: 2 seconds.
uf250-04.cnf fulfilled No. of Restarts: 80 No. of Flips: 1798 time to process: 0 seconds.
uf250-04.cnf fulfilled No. of Restarts: 2804 No. of Flips: 4401 time to process: 10 seconds.
uf250-04.cnf fulfilled No. of Restarts: 2201 No. of Flips: 3521 time to process: 8 seconds.
uf250-04.cnf fulfilled No. of Restarts: 1044 No. of Flips: 1836 time to process: 4 seconds.
uf250-04.cnf fulfilled No. of Restarts: 1621 No. of Flips: 1098 time to process: 6 seconds.
uf250-04.cnf fulfilled No. of Restarts: 214 No. of Flips: 3686 time to process: 0 seconds.
uf250-04.cnf fulfilled No. of Restarts: 496 No. of Flips: 1893 time to process: 1 seconds.
uf250-04.cnf fulfilled No. of Restarts: 3217 No. of Flips: 1526 time to process: 12 seconds.
uf250-04.cnf fulfilled No. of Restarts: 3447 No. of Flips: 4302 time to process: 13 seconds.
uf250-04.cnf fulfilled No. of Restarts: 904 No. of Flips: 1547 time to process: 3 seconds.
uf250-04.cnf , deadline. Restarts: 7674
uf250-04.cnf , deadline. Restarts: 7674
uf250-04.cnf , deadline. Restarts: 7674
uf250-04.cnf fulfilled No. of Restarts: 1548 No. of Flips: 1357 time to process: 6 seconds.
uf250-04.cnf fulfilled No. of Restarts: 2787 No. of Flips: 2404 time to process: 10 seconds.
uf250-04.cnf fulfilled No. of Restarts: 2219 No. of Flips: 1143 time to process: 8 seconds.
uf250-04.cnf , deadline. Restarts: 7674
uf250-04.cnf fulfilled No. of Restarts: 619 No. of Flips: 1728 time to process: 2 seconds.
uf250-04.cnf fulfilled No. of Restarts: 184 No. of Flips: 4142 time to process: 0 seconds.
uf250-04.cnf fulfilled No. of Restarts: 1267 No. of Flips: 1487 time to process: 5 seconds.
uf250-04.cnf fulfilled No. of Restarts: 3878 No. of Flips: 4870 time to process: 14 seconds.
uf250-04.cnf fulfilled No. of Restarts: 4084 No. of Flips: 2039 time to process: 15 seconds.
uf250-04.cnf , deadline. Restarts: 7674
uf250-04.cnf fulfilled No. of Restarts: 2679 No. of Flips: 3970 time to process: 10 seconds.
uf250-04.cnf fulfilled No. of Restarts: 3744 No. of Flips: 4681 time to process: 14 seconds.
uf250-04.cnf fulfilled No. of Restarts: 7612 No. of Flips: 4128 time to process: 29 seconds.
uf250-04.cnf fulfilled No. of Restarts: 6036 No. of Flips: 3665 time to process: 23 seconds.
uf250-04.cnf fulfilled No. of Restarts: 59 No. of Flips: 3127 time to process: 0 seconds.
uf250-04.cnf fulfilled No. of Restarts: 3705 No. of Flips: 3341 time to process: 14 seconds.
uf250-04.cnf fulfilled No. of Restarts: 3985 No. of Flips: 2738 time to process: 15 seconds.
uf250-04.cnf , deadline. Restarts: 7674
uf250-04.cnf fulfilled No. of Restarts: 417 No. of Flips: 1895 time to process: 1 seconds.
uf250-04.cnf fulfilled No. of Restarts: 5075 No. of Flips: 2544 time to process: 20 seconds.
uf250-04.cnf fulfilled No. of Restarts: 360 No. of Flips: 3810 time to process: 1 seconds.
uf250-04.cnf fulfilled No. of Restarts: 2600 No. of Flips: 2936 time to process: 10 seconds.
uf250-04.cnf fulfilled No. of Restarts: 6350 No. of Flips: 4801 time to process: 25 seconds.
uf250-04.cnf fulfilled No. of Restarts: 6013 No. of Flips: 4720 time to process: 23 seconds.
uf250-04.cnf fulfilled No. of Restarts: 2482 No. of Flips: 3669 time to process: 9 seconds.
uf250-04.cnf fulfilled No. of Restarts: 1750 No. of Flips: 3839 time to process: 6 seconds.
uf250-04.cnf fulfilled No. of Restarts: 470 No. of Flips: 4526 time to process: 1 seconds.
uf250-04.cnf fulfilled No. of Restarts: 389 No. of Flips: 2381 time to process: 1 seconds.
uf250-04.cnf fulfilled No. of Restarts: 1749 No. of Flips: 4768 time to process: 6 seconds.
uf250-04.cnf fulfilled No. of Restarts: 1744 No. of Flips: 1535 time to process: 6 seconds.
uf250-04.cnf fulfilled No. of Restarts: 6068 No. of Flips: 2225 time to process: 23 seconds.
uf250-04.cnf fulfilled No. of Restarts: 2575 No. of Flips: 2543 time to process: 10 seconds.
uf250-04.cnf , deadline. Restarts: 7674
uf250-04.cnf , deadline. Restarts: 7674
uf250-04.cnf fulfilled No. of Restarts: 2383 No. of Flips: 1639 time to process: 9 seconds.
uf250-04.cnf , deadline. Restarts: 7674
uf250-04.cnf fulfilled No. of Restarts: 251 No. of Flips: 1440 time to process: 1 seconds.
uf250-04.cnf fulfilled No. of Restarts: 3617 No. of Flips: 2854 time to process: 14 seconds.
uf250-04.cnf fulfilled No. of Restarts: 883 No. of Flips: 4179 time to process: 3 seconds.
uf250-04.cnf fulfilled No. of Restarts: 3589 No. of Flips: 2788 time to process: 14 seconds.
uf250-04.cnf , deadline. Restarts: 7674
uf250-04.cnf , deadline. Restarts: 7674
uf250-04.cnf fulfilled No. of Restarts: 1034 No. of Flips: 823 time to process: 4 seconds.
uf250-04.cnf fulfilled No. of Restarts: 843 No. of Flips: 1544 time to process: 3 seconds.
uf250-04.cnf fulfilled No. of Restarts: 694 No. of Flips: 1755 time to process: 2 seconds.
uf250-04.cnf fulfilled No. of Restarts: 6151 No. of Flips: 1413 time to process: 23 seconds.
uf250-04.cnf fulfilled No. of Restarts: 2709 No. of Flips: 3570 time to process: 10 seconds.
uf250-04.cnf fulfilled No. of Restarts: 1366 No. of Flips: 2938 time to process: 5 seconds.
uf250-04.cnf fulfilled No. of Restarts: 2000 No. of Flips: 3496 time to process: 8 seconds.
uf250-04.cnf fulfilled No. of Restarts: 4023 No. of Flips: 4592 time to process: 15 seconds.
uf250-04.cnf fulfilled No. of Restarts: 1084 No. of Flips: 4622 time to process: 4 seconds.
uf250-04.cnf fulfilled No. of Restarts: 2778 No. of Flips: 2639 time to process: 10 seconds.
uf250-04.cnf fulfilled No. of Restarts: 653 No. of Flips: 4502 time to process: 2 seconds.
uf250-04.cnf fulfilled No. of Restarts: 3402 No. of Flips: 3043 time to process: 13 seconds.
uf250-04.cnf fulfilled No. of Restarts: 1178 No. of Flips: 1655 time to process: 4 seconds.
uf250-04.cnf fulfilled No. of Restarts: 401 No. of Flips: 970 time to process: 1 seconds.
uf250-04.cnf fulfilled No. of Restarts: 4211 No. of Flips: 3561 time to process: 16 seconds.
uf250-04.cnf fulfilled No. of Restarts: 3260 No. of Flips: 4509 time to process: 12 seconds.
uf250-04.cnf fulfilled No. of Restarts: 197 No. of Flips: 1803 time to process: 0 seconds.
uf250-04.cnf fulfilled No. of Restarts: 1042 No. of Flips: 3597 time to process: 3 seconds.
uf250-04.cnf fulfilled No. of Restarts: 558 No. of Flips: 2700 time to process: 2 seconds.
uf250-04.cnf , deadline. Restarts: 7674
uf250-04.cnf fulfilled No. of Restarts: 3781 No. of Flips: 2960 time to process: 14 seconds.
uf250-04.cnf fulfilled No. of Restarts: 57 No. of Flips: 4051 time to process: 0 seconds.
uf250-04.cnf fulfilled No. of Restarts: 1351 No. of Flips: 3277 time to process: 5 seconds.
uf250-04.cnf fulfilled No. of Restarts: 6060 No. of Flips: 4384 time to process: 23 seconds.
uf250-04.cnf fulfilled No. of Restarts: 761 No. of Flips: 3885 time to process: 2 seconds.
uf250-04.cnf fulfilled No. of Restarts: 872 No. of Flips: 1478 time to process: 3 seconds.
uf250-04.cnf fulfilled No. of Restarts: 1094 No. of Flips: 3835 time to process: 4 seconds.
uf250-04.cnf fulfilled No. of Restarts: 7 No. of Flips: 1330 time to process: 0 seconds.
uf250-04.cnf fulfilled No. of Restarts: 6537 No. of Flips: 1912 time to process: 25 seconds.
uf250-04.cnf , deadline. Restarts: 7674
uf250-04.cnf fulfilled No. of Restarts: 5835 No. of Flips: 1629 time to process: 22 seconds.
uf250-04.cnf , deadline. Restarts: 7674
uf250-04.cnf fulfilled No. of Restarts: 663 No. of Flips: 3685 time to process: 2 seconds.
uf250-04.cnf , deadline. Restarts: 7674
uf250-04.cnf fulfilled No. of Restarts: 3853 No. of Flips: 1035 time to process: 15 seconds.
uf250-04.cnf fulfilled No. of Restarts: 1984 No. of Flips: 4350 time to process: 7 seconds.
uf250-04.cnf fulfilled No. of Restarts: 1613 No. of Flips: 3168 time to process: 6 seconds.
uf250-04.cnf fulfilled No. of Restarts: 2953 No. of Flips: 4910 time to process: 11 seconds.
uf250-04.cnf fulfilled No. of Restarts: 2321 No. of Flips: 3329 time to process: 9 seconds.
uf250-04.cnf fulfilled No. of Restarts: 1777 No. of Flips: 3393 time to process: 6 seconds.
uf250-04.cnf fulfilled No. of Restarts: 2449 No. of Flips: 4572 time to process: 9 seconds.
uf250-04.cnf , deadline. Restarts: 7674
uf250-04.cnf fulfilled No. of Restarts: 3016 No. of Flips: 3876 time to process: 11 seconds.
uf250-04.cnf fulfilled No. of Restarts: 2198 No. of Flips: 4467 time to process: 8 seconds.
uf250-04.cnf fulfilled No. of Restarts: 2263 No. of Flips: 534 time to process: 8 seconds.
uf250-04.cnf fulfilled No. of Restarts: 1003 No. of Flips: 2567 time to process: 3 seconds.
uf250-04.cnf fulfilled No. of Restarts: 2578 No. of Flips: 1936 time to process: 10 seconds.
uf250-04.cnf fulfilled No. of Restarts: 6217 No. of Flips: 1815 time to process: 24 seconds.
uf250-04.cnf , deadline. Restarts: 7674
uf250-04.cnf fulfilled No. of Restarts: 715 No. of Flips: 3490 time to process: 2 seconds.
uf250-04.cnf fulfilled No. of Restarts: 4618 No. of Flips: 4006 time to process: 17 seconds.
uf250-04.cnf fulfilled No. of Restarts: 5634 No. of Flips: 2411 time to process: 21 seconds.
uf250-04.cnf , deadline. Restarts: 7674
uf250-04.cnf fulfilled No. of Restarts: 250 No. of Flips: 3847 time to process: 1 seconds.
uf250-04.cnf fulfilled No. of Restarts: 6602 No. of Flips: 3004 time to process: 25 seconds.
uf250-04.cnf fulfilled No. of Restarts: 1136 No. of Flips: 3827 time to process: 4 seconds.
uf250-04.cnf fulfilled No. of Restarts: 4705 No. of Flips: 4943 time to process: 18 seconds.
uf250-04.cnf fulfilled No. of Restarts: 203 No. of Flips: 4439 time to process: 0 seconds.
uf250-04.cnf fulfilled No. of Restarts: 4107 No. of Flips: 1666 time to process: 15 seconds.
uf250-04.cnf fulfilled No. of Restarts: 3732 No. of Flips: 2568 time to process: 14 seconds.
uf250-04.cnf fulfilled No. of Restarts: 2161 No. of Flips: 3042 time to process: 8 seconds.
uf250-04.cnf fulfilled No. of Restarts: 639 No. of Flips: 3789 time to process: 2 seconds.
uf250-04.cnf fulfilled No. of Restarts: 1582 No. of Flips: 2925 time to process: 6 seconds.
uf250-04.cnf fulfilled No. of Restarts: 1160 No. of Flips: 3952 time to process: 4 seconds.
uf250-04.cnf fulfilled No. of Restarts: 3408 No. of Flips: 1298 time to process: 13 seconds.
uf250-04.cnf , deadline. Restarts: 7674
uf250-04.cnf , deadline. Restarts: 7674
uf250-04.cnf fulfilled No. of Restarts: 1127 No. of Flips: 1461 time to process: 4 seconds.
uf250-04.cnf fulfilled No. of Restarts: 6328 No. of Flips: 3384 time to process: 24 seconds.
uf250-04.cnf fulfilled No. of Restarts: 3190 No. of Flips: 4638 time to process: 12 seconds.
uf250-04.cnf fulfilled No. of Restarts: 1158 No. of Flips: 4488 time to process: 4 seconds.
uf250-04.cnf fulfilled No. of Restarts: 747 No. of Flips: 3665 time to process: 2 seconds.
uf250-04.cnf fulfilled No. of Restarts: 5211 No. of Flips: 1633 time to process: 20 seconds.
uf250-04.cnf , deadline. Restarts: 7674
uf250-04.cnf fulfilled No. of Restarts: 7217 No. of Flips: 2948 time to process: 28 seconds.
uf250-04.cnf fulfilled No. of Restarts: 6811 No. of Flips: 1539 time to process: 26 seconds.
uf250-04.cnf fulfilled No. of Restarts: 457 No. of Flips: 2070 time to process: 1 seconds.
uf250-04.cnf fulfilled No. of Restarts: 998 No. of Flips: 4421 time to process: 3 seconds.
uf250-04.cnf fulfilled No. of Restarts: 2757 No. of Flips: 4312 time to process: 10 seconds.
uf250-04.cnf fulfilled No. of Restarts: 818 No. of Flips: 3224 time to process: 3 seconds.
uf250-04.cnf fulfilled No. of Restarts: 2609 No. of Flips: 1422 time to process: 10 seconds.
uf250-04.cnf fulfilled No. of Restarts: 444 No. of Flips: 4140 time to process: 1 seconds.
uf250-04.cnf fulfilled No. of Restarts: 811 No. of Flips: 1648 time to process: 3 seconds.
uf250-04.cnf fulfilled No. of Restarts: 1473 No. of Flips: 3369 time to process: 5 seconds.
uf250-04.cnf fulfilled No. of Restarts: 1382 No. of Flips: 2902 time to process: 5 seconds.
uf250-04.cnf fulfilled No. of Restarts: 7047 No. of Flips: 1756 time to process: 27 seconds.
uf250-04.cnf , deadline. Restarts: 7674
uf250-04.cnf fulfilled No. of Restarts: 4153 No. of Flips: 4803 time to process: 16 seconds.
uf250-04.cnf fulfilled No. of Restarts: 3801 No. of Flips: 1100 time to process: 14 seconds.
uf250-04.cnf fulfilled No. of Restarts: 698 No. of Flips: 4151 time to process: 2 seconds.
uf250-04.cnf fulfilled No. of Restarts: 1278 No. of Flips: 2948 time to process: 5 seconds.
uf250-04.cnf fulfilled No. of Restarts: 301 No. of Flips: 2746 time to process: 1 seconds.
uf250-04.cnf fulfilled No. of Restarts: 306 No. of Flips: 3610 time to process: 1 seconds.
uf250-04.cnf fulfilled No. of Restarts: 1800 No. of Flips: 3765 time to process: 7 seconds.
uf250-04.cnf fulfilled No. of Restarts: 6395 No. of Flips: 4758 time to process: 24 seconds.
uf250-04.cnf fulfilled No. of Restarts: 2178 No. of Flips: 2483 time to process: 8 seconds.
uf250-04.cnf fulfilled No. of Restarts: 314 No. of Flips: 2926 time to process: 1 seconds.
uf250-04.cnf fulfilled No. of Restarts: 2369 No. of Flips: 2783 time to process: 9 seconds.
uf250-04.cnf fulfilled No. of Restarts: 3247 No. of Flips: 2707 time to process: 12 seconds.
uf250-04.cnf fulfilled No. of Restarts: 454 No. of Flips: 1211 time to process: 1 seconds.
uf250-04.cnf fulfilled No. of Restarts: 5995 No. of Flips: 1286 time to process: 23 seconds.
uf250-04.cnf fulfilled No. of Restarts: 5550 No. of Flips: 2150 time to process: 21 seconds.
uf250-04.cnf , deadline. Restarts: 7674
uf250-04.cnf fulfilled No. of Restarts: 5488 No. of Flips: 1156 time to process: 21 seconds.
uf250-04.cnf fulfilled No. of Restarts: 60 No. of Flips: 3420 time to process: 0 seconds.
uf250-04.cnf fulfilled No. of Restarts: 1839 No. of Flips: 3264 time to process: 7 seconds.
uf250-04.cnf fulfilled No. of Restarts: 1880 No. of Flips: 1184 time to process: 7 seconds.
uf250-04.cnf fulfilled No. of Restarts: 1425 No. of Flips: 4343 time to process: 5 seconds.
uf250-04.cnf fulfilled No. of Restarts: 1269 No. of Flips: 1257 time to process: 4 seconds.
uf250-04.cnf fulfilled No. of Restarts: 1014 No. of Flips: 2017 time to process: 3 seconds.
uf250-04.cnf fulfilled No. of Restarts: 5768 No. of Flips: 4286 time to process: 22 seconds.
uf250-04.cnf fulfilled No. of Restarts: 2570 No. of Flips: 4353 time to process: 10 seconds.
uf250-04.cnf fulfilled No. of Restarts: 1509 No. of Flips: 4477 time to process: 6 seconds.
uf250-04.cnf fulfilled No. of Restarts: 4656 No. of Flips: 1432 time to process: 18 seconds.
uf250-04.cnf fulfilled No. of Restarts: 996 No. of Flips: 2614 time to process: 3 seconds.
uf250-04.cnf fulfilled No. of Restarts: 566 No. of Flips: 1511 time to process: 2 seconds.
uf250-04.cnf fulfilled No. of Restarts: 1616 No. of Flips: 776 time to process: 6 seconds.
uf250-04.cnf fulfilled No. of Restarts: 3296 No. of Flips: 3677 time to process: 12 seconds.
uf250-04.cnf fulfilled No. of Restarts: 1698 No. of Flips: 2280 time to process: 6 seconds.
uf250-04.cnf fulfilled No. of Restarts: 5817 No. of Flips: 3870 time to process: 22 seconds.
uf250-04.cnf fulfilled No. of Restarts: 3043 No. of Flips: 3343 time to process: 11 seconds.
uf250-04.cnf fulfilled No. of Restarts: 832 No. of Flips: 3995 time to process: 3 seconds.
uf250-04.cnf fulfilled No. of Restarts: 283 No. of Flips: 3188 time to process: 1 seconds.
uf250-04.cnf fulfilled No. of Restarts: 706 No. of Flips: 850 time to process: 2 seconds.
uf250-04.cnf , deadline. Restarts: 7674
uf250-04.cnf fulfilled No. of Restarts: 783 No. of Flips: 2574 time to process: 3 seconds.
uf250-04.cnf fulfilled No. of Restarts: 3815 No. of Flips: 1832 time to process: 14 seconds.
uf250-04.cnf fulfilled No. of Restarts: 2117 No. of Flips: 1885 time to process: 8 seconds.
uf250-04.cnf fulfilled No. of Restarts: 5551 No. of Flips: 3996 time to process: 21 seconds.
uf250-04.cnf , deadline. Restarts: 7674
uf250-04.cnf fulfilled No. of Restarts: 3752 No. of Flips: 4101 time to process: 14 seconds.
uf250-04.cnf fulfilled No. of Restarts: 693 No. of Flips: 2572 time to process: 2 seconds.
uf250-04.cnf fulfilled No. of Restarts: 3453 No. of Flips: 2505 time to process: 13 seconds.
uf250-04.cnf fulfilled No. of Restarts: 3440 No. of Flips: 4156 time to process: 13 seconds.
uf250-04.cnf fulfilled No. of Restarts: 2683 No. of Flips: 4153 time to process: 10 seconds.
uf250-04.cnf fulfilled No. of Restarts: 2126 No. of Flips: 3080 time to process: 8 seconds.
uf250-04.cnf fulfilled No. of Restarts: 848 No. of Flips: 3167 time to process: 3 seconds.
uf250-04.cnf fulfilled No. of Restarts: 3107 No. of Flips: 3840 time to process: 11 seconds.
uf250-04.cnf fulfilled No. of Restarts: 380 No. of Flips: 1123 time to process: 1 seconds.
uf250-04.cnf fulfilled No. of Restarts: 316 No. of Flips: 2530 time to process: 1 seconds.
uf250-04.cnf fulfilled No. of Restarts: 493 No. of Flips: 1683 time to process: 1 seconds.
uf250-04.cnf fulfilled No. of Restarts: 714 No. of Flips: 2283 time to process: 2 seconds.
uf250-04.cnf fulfilled No. of Restarts: 2438 No. of Flips: 3918 time to process: 9 seconds.
uf250-04.cnf fulfilled No. of Restarts: 3635 No. of Flips: 4036 time to process: 14 seconds.
uf250-04.cnf fulfilled No. of Restarts: 836 No. of Flips: 4134 time to process: 3 seconds.
uf250-04.cnf fulfilled No. of Restarts: 3977 No. of Flips: 1425 time to process: 15 seconds.
uf250-04.cnf fulfilled No. of Restarts: 4033 No. of Flips: 3866 time to process: 15 seconds.
uf250-04.cnf fulfilled No. of Restarts: 229 No. of Flips: 1472 time to process: 0 seconds.
uf250-04.cnf fulfilled No. of Restarts: 163 No. of Flips: 3220 time to process: 0 seconds.
uf250-04.cnf fulfilled No. of Restarts: 1976 No. of Flips: 4721 time to process: 7 seconds.
uf250-04.cnf fulfilled No. of Restarts: 174 No. of Flips: 4724 time to process: 0 seconds.
uf250-04.cnf fulfilled No. of Restarts: 1223 No. of Flips: 4072 time to process: 4 seconds.
uf250-04.cnf fulfilled No. of Restarts: 327 No. of Flips: 4588 time to process: 1 seconds.
uf250-04.cnf fulfilled No. of Restarts: 667 No. of Flips: 1430 time to process: 2 seconds.
uf250-04.cnf fulfilled No. of Restarts: 5410 No. of Flips: 4782 time to process: 20 seconds.
uf250-04.cnf fulfilled No. of Restarts: 1036 No. of Flips: 1548 time to process: 4 seconds.
uf250-04.cnf , deadline. Restarts: 7674
uf250-04.cnf fulfilled No. of Restarts: 712 No. of Flips: 2044 time to process: 2 seconds.
uf250-04.cnf fulfilled No. of Restarts: 98 No. of Flips: 3627 time to process: 0 seconds.
uf250-04.cnf fulfilled No. of Restarts: 493 No. of Flips: 2002 time to process: 2 seconds.
uf250-04.cnf fulfilled No. of Restarts: 750 No. of Flips: 4357 time to process: 2 seconds.
uf250-04.cnf fulfilled No. of Restarts: 3570 No. of Flips: 4309 time to process: 13 seconds.
uf250-04.cnf fulfilled No. of Restarts: 1631 No. of Flips: 4149 time to process: 6 seconds.
uf250-04.cnf fulfilled No. of Restarts: 767 No. of Flips: 3603 time to process: 3 seconds.
uf250-04.cnf fulfilled No. of Restarts: 2845 No. of Flips: 4581 time to process: 11 seconds.
uf250-04.cnf fulfilled No. of Restarts: 4233 No. of Flips: 4520 time to process: 16 seconds.
uf250-04.cnf fulfilled No. of Restarts: 3971 No. of Flips: 2278 time to process: 15 seconds.
uf250-04.cnf fulfilled No. of Restarts: 1199 No. of Flips: 1742 time to process: 4 seconds.
uf250-04.cnf fulfilled No. of Restarts: 3004 No. of Flips: 4350 time to process: 11 seconds.
uf250-04.cnf fulfilled No. of Restarts: 302 No. of Flips: 4898 time to process: 1 seconds.
uf250-04.cnf fulfilled No. of Restarts: 964 No. of Flips: 2397 time to process: 3 seconds.
uf250-04.cnf fulfilled No. of Restarts: 2723 No. of Flips: 1668 time to process: 10 seconds.
uf250-04.cnf fulfilled No. of Restarts: 4222 No. of Flips: 1706 time to process: 16 seconds.
uf250-04.cnf fulfilled No. of Restarts: 22 No. of Flips: 2746 time to process: 0 seconds.
uf250-04.cnf fulfilled No. of Restarts: 1153 No. of Flips: 1304 time to process: 4 seconds.
uf250-04.cnf fulfilled No. of Restarts: 467 No. of Flips: 3122 time to process: 1 seconds.
uf250-04.cnf , deadline. Restarts: 7674
uf250-04.cnf fulfilled No. of Restarts: 249 No. of Flips: 4554 time to process: 1 seconds.
uf250-04.cnf fulfilled No. of Restarts: 1375 No. of Flips: 2772 time to process: 5 seconds.
uf250-04.cnf fulfilled No. of Restarts: 627 No. of Flips: 3983 time to process: 2 seconds.
uf250-04.cnf fulfilled No. of Restarts: 3145 No. of Flips: 1297 time to process: 12 seconds.
uf250-04.cnf fulfilled No. of Restarts: 1148 No. of Flips: 2093 time to process: 4 seconds.
uf250-04.cnf , deadline. Restarts: 7674
uf250-04.cnf fulfilled No. of Restarts: 2715 No. of Flips: 3949 time to process: 10 seconds.
uf250-04.cnf fulfilled No. of Restarts: 3086 No. of Flips: 2410 time to process: 11 seconds.
uf250-04.cnf fulfilled No. of Restarts: 2206 No. of Flips: 519 time to process: 8 seconds.
uf250-04.cnf fulfilled No. of Restarts: 3138 No. of Flips: 3534 time to process: 12 seconds.
uf250-04.cnf fulfilled No. of Restarts: 1941 No. of Flips: 3789 time to process: 7 seconds.
uf250-04.cnf fulfilled No. of Restarts: 6716 No. of Flips: 4244 time to process: 25 seconds.
uf250-04.cnf fulfilled No. of Restarts: 3750 No. of Flips: 4797 time to process: 15 seconds.
uf250-04.cnf , deadline. Restarts: 7674
uf250-04.cnf fulfilled No. of Restarts: 2743 No. of Flips: 3484 time to process: 10 seconds.
uf250-04.cnf , deadline. Restarts: 7674
uf250-04.cnf fulfilled No. of Restarts: 2307 No. of Flips: 3261 time to process: 8 seconds.
uf250-04.cnf fulfilled No. of Restarts: 3322 No. of Flips: 2359 time to process: 12 seconds.
uf250-04.cnf fulfilled No. of Restarts: 375 No. of Flips: 1168 time to process: 1 seconds.
uf250-04.cnf , deadline. Restarts: 7674
uf250-04.cnf fulfilled No. of Restarts: 707 No. of Flips: 1707 time to process: 2 seconds.
uf250-04.cnf fulfilled No. of Restarts: 2983 No. of Flips: 4474 time to process: 11 seconds.
uf250-04.cnf , deadline. Restarts: 7674
uf250-04.cnf fulfilled No. of Restarts: 7194 No. of Flips: 3009 time to process: 27 seconds.
uf250-04.cnf fulfilled No. of Restarts: 1485 No. of Flips: 3976 time to process: 5 seconds.
uf250-04.cnf fulfilled No. of Restarts: 4670 No. of Flips: 4443 time to process: 18 seconds.
uf250-04.cnf fulfilled No. of Restarts: 1643 No. of Flips: 3332 time to process: 6 seconds.
uf250-04.cnf fulfilled No. of Restarts: 2171 No. of Flips: 1074 time to process: 8 seconds.
uf250-04.cnf fulfilled No. of Restarts: 1455 No. of Flips: 3780 time to process: 5 seconds.
uf250-04.cnf fulfilled No. of Restarts: 1214 No. of Flips: 2390 time to process: 4 seconds.
uf250-04.cnf fulfilled No. of Restarts: 514 No. of Flips: 2684 time to process: 2 seconds.
uf250-04.cnf , deadline. Restarts: 7674
uf250-04.cnf fulfilled No. of Restarts: 552 No. of Flips: 3083 time to process: 2 seconds.
uf250-04.cnf fulfilled No. of Restarts: 4676 No. of Flips: 3606 time to process: 18 seconds.
uf250-04.cnf fulfilled No. of Restarts: 1716 No. of Flips: 1386 time to process: 6 seconds.
uf250-04.cnf fulfilled No. of Restarts: 1087 No. of Flips: 2400 time to process: 4 seconds.
uf250-04.cnf fulfilled No. of Restarts: 3505 No. of Flips: 3737 time to process: 13 seconds.
uf250-04.cnf fulfilled No. of Restarts: 4058 No. of Flips: 3122 time to process: 15 seconds.
uf250-04.cnf , deadline. Restarts: 7674
uf250-04.cnf fulfilled No. of Restarts: 1208 No. of Flips: 936 time to process: 4 seconds.
uf250-04.cnf fulfilled No. of Restarts: 1339 No. of Flips: 3598 time to process: 5 seconds.
uf250-04.cnf , deadline. Restarts: 7674
uf250-04.cnf fulfilled No. of Restarts: 1927 No. of Flips: 2144 time to process: 7 seconds.
uf250-04.cnf fulfilled No. of Restarts: 1491 No. of Flips: 3806 time to process: 5 seconds.
uf250-04.cnf fulfilled No. of Restarts: 1514 No. of Flips: 3383 time to process: 6 seconds.
uf250-04.cnf fulfilled No. of Restarts: 73 No. of Flips: 640 time to process: 0 seconds.
uf250-04.cnf fulfilled No. of Restarts: 580 No. of Flips: 4618 time to process: 2 seconds.
uf250-04.cnf , deadline. Restarts: 7674
uf250-04.cnf fulfilled No. of Restarts: 2474 No. of Flips: 3349 time to process: 9 seconds.
uf250-04.cnf fulfilled No. of Restarts: 6465 No. of Flips: 4315 time to process: 24 seconds.
uf250-04.cnf fulfilled No. of Restarts: 1641 No. of Flips: 1632 time to process: 6 seconds.
uf250-04.cnf , deadline. Restarts: 7674
uf250-04.cnf fulfilled No. of Restarts: 1178 No. of Flips: 1768 time to process: 4 seconds.
uf250-04.cnf fulfilled No. of Restarts: 1011 No. of Flips: 4531 time to process: 4 seconds.
uf250-04.cnf , deadline. Restarts: 7674
uf250-04.cnf fulfilled No. of Restarts: 302 No. of Flips: 1847 time to process: 1 seconds.
uf250-04.cnf fulfilled No. of Restarts: 2526 No. of Flips: 3944 time to process: 9 seconds.
uf250-04.cnf fulfilled No. of Restarts: 414 No. of Flips: 2348 time to process: 1 seconds.
uf250-04.cnf fulfilled No. of Restarts: 1215 No. of Flips: 4064 time to process: 4 seconds.
uf250-04.cnf fulfilled No. of Restarts: 4394 No. of Flips: 4099 time to process: 17 seconds.
uf250-04.cnf fulfilled No. of Restarts: 791 No. of Flips: 2603 time to process: 3 seconds.
uf250-04.cnf fulfilled No. of Restarts: 134 No. of Flips: 3132 time to process: 0 seconds.
uf250-04.cnf fulfilled No. of Restarts: 1464 No. of Flips: 3210 time to process: 5 seconds.
uf250-04.cnf fulfilled No. of Restarts: 2713 No. of Flips: 3379 time to process: 10 seconds.
uf250-04.cnf fulfilled No. of Restarts: 3028 No. of Flips: 3688 time to process: 11 seconds.
uf250-04.cnf fulfilled No. of Restarts: 4769 No. of Flips: 3154 time to process: 18 seconds.
uf250-04.cnf fulfilled No. of Restarts: 2305 No. of Flips: 2784 time to process: 9 seconds.
uf250-04.cnf fulfilled No. of Restarts: 4024 No. of Flips: 1992 time to process: 15 seconds.
uf250-04.cnf fulfilled No. of Restarts: 993 No. of Flips: 3037 time to process: 4 seconds.
uf250-04.cnf fulfilled No. of Restarts: 544 No. of Flips: 1132 time to process: 2 seconds.
uf250-04.cnf fulfilled No. of Restarts: 983 No. of Flips: 2194 time to process: 3 seconds.
uf250-04.cnf fulfilled No. of Restarts: 5022 No. of Flips: 4582 time to process: 19 seconds.
uf250-04.cnf fulfilled No. of Restarts: 2682 No. of Flips: 4002 time to process: 10 seconds.
uf250-04.cnf fulfilled No. of Restarts: 555 No. of Flips: 2016 time to process: 2 seconds.
uf250-04.cnf fulfilled No. of Restarts: 1084 No. of Flips: 3465 time to process: 4 seconds.
uf250-04.cnf fulfilled No. of Restarts: 865 No. of Flips: 4022 time to process: 3 seconds.
uf250-04.cnf fulfilled No. of Restarts: 753 No. of Flips: 1019 time to process: 2 seconds.
uf250-04.cnf fulfilled No. of Restarts: 4259 No. of Flips: 4829 time to process: 16 seconds.
uf250-04.cnf fulfilled No. of Restarts: 381 No. of Flips: 2570 time to process: 1 seconds.
uf250-04.cnf fulfilled No. of Restarts: 3166 No. of Flips: 4997 time to process: 12 seconds.
uf250-04.cnf fulfilled No. of Restarts: 4517 No. of Flips: 2198 time to process: 17 seconds.
uf250-04.cnf fulfilled No. of Restarts: 98 No. of Flips: 3156 time to process: 0 seconds.
uf250-04.cnf fulfilled No. of Restarts: 1546 No. of Flips: 4021 time to process: 6 seconds.
uf250-04.cnf fulfilled No. of Restarts: 3048 No. of Flips: 4884 time to process: 11 seconds.
uf250-04.cnf , deadline. Restarts: 7674
uf250-04.cnf fulfilled No. of Restarts: 36 No. of Flips: 3245 time to process: 0 seconds.
uf250-04.cnf fulfilled No. of Restarts: 1692 No. of Flips: 4807 time to process: 6 seconds.
uf250-04.cnf fulfilled No. of Restarts: 1061 No. of Flips: 3223 time to process: 4 seconds.
uf250-04.cnf fulfilled No. of Restarts: 2936 No. of Flips: 4820 time to process: 11 seconds.
uf250-04.cnf fulfilled No. of Restarts: 1081 No. of Flips: 4167 time to process: 4 seconds.
uf250-04.cnf fulfilled No. of Restarts: 6072 No. of Flips: 1844 time to process: 23 seconds.
uf250-04.cnf fulfilled No. of Restarts: 2284 No. of Flips: 3603 time to process: 8 seconds.
uf250-04.cnf fulfilled No. of Restarts: 2275 No. of Flips: 1799 time to process: 8 seconds.
uf250-04.cnf fulfilled No. of Restarts: 4839 No. of Flips: 3592 time to process: 18 seconds.
uf250-04.cnf fulfilled No. of Restarts: 3273 No. of Flips: 1611 time to process: 12 seconds.
uf250-04.cnf fulfilled No. of Restarts: 6478 No. of Flips: 1651 time to process: 25 seconds.
uf250-04.cnf fulfilled No. of Restarts: 1291 No. of Flips: 3859 time to process: 5 seconds.
uf250-04.cnf fulfilled No. of Restarts: 151 No. of Flips: 1417 time to process: 0 seconds.
uf250-04.cnf fulfilled No. of Restarts: 527 No. of Flips: 1280 time to process: 2 seconds.
uf250-04.cnf fulfilled No. of Restarts: 5135 No. of Flips: 3883 time to process: 19 seconds.
uf250-04.cnf fulfilled No. of Restarts: 1926 No. of Flips: 2148 time to process: 7 seconds.
uf250-04.cnf fulfilled No. of Restarts: 122 No. of Flips: 1412 time to process: 0 seconds.
uf250-04.cnf fulfilled No. of Restarts: 326 No. of Flips: 2576 time to process: 1 seconds.
uf250-04.cnf , deadline. Restarts: 7674
uf250-04.cnf fulfilled No. of Restarts: 113 No. of Flips: 4820 time to process: 0 seconds.
uf250-04.cnf fulfilled No. of Restarts: 2842 No. of Flips: 826 time to process: 11 seconds.
uf250-04.cnf fulfilled No. of Restarts: 1706 No. of Flips: 3919 time to process: 6 seconds.
uf250-04.cnf fulfilled No. of Restarts: 4238 No. of Flips: 3486 time to process: 16 seconds.
uf250-04.cnf fulfilled No. of Restarts: 1539 No. of Flips: 4637 time to process: 6 seconds.
uf250-04.cnf fulfilled No. of Restarts: 2169 No. of Flips: 4217 time to process: 8 seconds.
uf250-04.cnf fulfilled No. of Restarts: 3545 No. of Flips: 1793 time to process: 13 seconds.
uf250-04.cnf fulfilled No. of Restarts: 4178 No. of Flips: 4924 time to process: 16 seconds.
uf250-04.cnf fulfilled No. of Restarts: 3049 No. of Flips: 1778 time to process: 11 seconds.
uf250-04.cnf fulfilled No. of Restarts: 3542 No. of Flips: 1495 time to process: 13 seconds.
uf250-04.cnf fulfilled No. of Restarts: 4519 No. of Flips: 853 time to process: 17 seconds.
uf250-04.cnf fulfilled No. of Restarts: 212 No. of Flips: 1953 time to process: 0 seconds.
uf250-04.cnf fulfilled No. of Restarts: 3660 No. of Flips: 4063 time to process: 14 seconds.
uf250-04.cnf fulfilled No. of Restarts: 308 No. of Flips: 4412 time to process: 1 seconds.
uf250-04.cnf fulfilled No. of Restarts: 2104 No. of Flips: 4020 time to process: 8 seconds.
uf250-04.cnf fulfilled No. of Restarts: 1467 No. of Flips: 4953 time to process: 5 seconds.
uf250-04.cnf fulfilled No. of Restarts: 1894 No. of Flips: 4517 time to process: 7 seconds.
uf250-04.cnf , deadline. Restarts: 7674
uf250-04.cnf fulfilled No. of Restarts: 94 No. of Flips: 1087 time to process: 0 seconds.
uf250-04.cnf fulfilled No. of Restarts: 7060 No. of Flips: 4045 time to process: 27 seconds.
uf250-04.cnf fulfilled No. of Restarts: 2623 No. of Flips: 1426 time to process: 10 seconds.
uf250-04.cnf , deadline. Restarts: 7674
uf250-04.cnf fulfilled No. of Restarts: 15 No. of Flips: 2131 time to process: 0 seconds.
uf250-04.cnf , deadline. Restarts: 7674
uf250-04.cnf fulfilled No. of Restarts: 2337 No. of Flips: 1834 time to process: 9 seconds.
uf250-04.cnf fulfilled No. of Restarts: 580 No. of Flips: 4129 time to process: 2 seconds.
uf250-04.cnf fulfilled No. of Restarts: 4684 No. of Flips: 661 time to process: 17 seconds.
uf250-04.cnf fulfilled No. of Restarts: 5866 No. of Flips: 1397 time to process: 23 seconds.
uf250-04.cnf fulfilled No. of Restarts: 3702 No. of Flips: 4195 time to process: 14 seconds.
uf250-04.cnf fulfilled No. of Restarts: 431 No. of Flips: 3203 time to process: 1 seconds.
uf250-04.cnf fulfilled No. of Restarts: 4402 No. of Flips: 4530 time to process: 17 seconds.
uf250-04.cnf , deadline. Restarts: 7674
uf250-04.cnf fulfilled No. of Restarts: 1642 No. of Flips: 3435 time to process: 6 seconds.
uf250-04.cnf fulfilled No. of Restarts: 719 No. of Flips: 2873 time to process: 2 seconds.
uf250-04.cnf fulfilled No. of Restarts: 2136 No. of Flips: 1885 time to process: 8 seconds.
uf250-04.cnf fulfilled No. of Restarts: 885 No. of Flips: 3097 time to process: 3 seconds.
uf250-04.cnf fulfilled No. of Restarts: 796 No. of Flips: 3685 time to process: 3 seconds.
uf250-04.cnf fulfilled No. of Restarts: 4409 No. of Flips: 3449 time to process: 17 seconds.
uf250-04.cnf fulfilled No. of Restarts: 1279 No. of Flips: 975 time to process: 4 seconds.
uf250-04.cnf fulfilled No. of Restarts: 1802 No. of Flips: 4451 time to process: 6 seconds.
uf250-04.cnf fulfilled No. of Restarts: 445 No. of Flips: 3109 time to process: 1 seconds.
uf250-04.cnf fulfilled No. of Restarts: 17 No. of Flips: 2282 time to process: 0 seconds.
uf250-04.cnf fulfilled No. of Restarts: 2050 No. of Flips: 4132 time to process: 7 seconds.
uf250-04.cnf fulfilled No. of Restarts: 1611 No. of Flips: 1646 time to process: 6 seconds.
uf250-04.cnf fulfilled No. of Restarts: 3964 No. of Flips: 2149 time to process: 15 seconds.
uf250-04.cnf fulfilled No. of Restarts: 5359 No. of Flips: 3903 time to process: 20 seconds.
uf250-04.cnf , deadline. Restarts: 7674
uf250-04.cnf fulfilled No. of Restarts: 1250 No. of Flips: 3226 time to process: 4 seconds.
uf250-04.cnf fulfilled No. of Restarts: 1510 No. of Flips: 3013 time to process: 5 seconds.
uf250-04.cnf , deadline. Restarts: 7674
uf250-04.cnf fulfilled No. of Restarts: 7352 No. of Flips: 3283 time to process: 28 seconds.
uf250-04.cnf fulfilled No. of Restarts: 60 No. of Flips: 1508 time to process: 0 seconds.
uf250-04.cnf fulfilled No. of Restarts: 750 No. of Flips: 3474 time to process: 3 seconds.
uf250-04.cnf fulfilled No. of Restarts: 205 No. of Flips: 4834 time to process: 0 seconds.
uf250-04.cnf fulfilled No. of Restarts: 819 No. of Flips: 1921 time to process: 3 seconds.
uf250-04.cnf fulfilled No. of Restarts: 2069 No. of Flips: 1328 time to process: 8 seconds.
uf250-04.cnf fulfilled No. of Restarts: 3758 No. of Flips: 1592 time to process: 14 seconds.
uf250-04.cnf fulfilled No. of Restarts: 1232 No. of Flips: 1952 time to process: 4 seconds.
uf250-04.cnf fulfilled No. of Restarts: 3705 No. of Flips: 4632 time to process: 14 seconds.
uf250-04.cnf fulfilled No. of Restarts: 7306 No. of Flips: 3172 time to process: 28 seconds.
uf250-04.cnf fulfilled No. of Restarts: 4423 No. of Flips: 4634 time to process: 16 seconds.
uf250-04.cnf fulfilled No. of Restarts: 1396 No. of Flips: 3623 time to process: 5 seconds.
uf250-04.cnf fulfilled No. of Restarts: 857 No. of Flips: 1773 time to process: 3 seconds.
uf250-04.cnf fulfilled No. of Restarts: 1482 No. of Flips: 2241 time to process: 5 seconds.
uf250-04.cnf , deadline. Restarts: 7674
uf250-04.cnf fulfilled No. of Restarts: 4227 No. of Flips: 4925 time to process: 16 seconds.
uf250-04.cnf fulfilled No. of Restarts: 6893 No. of Flips: 4592 time to process: 26 seconds.
uf250-04.cnf fulfilled No. of Restarts: 4013 No. of Flips: 2580 time to process: 15 seconds.
uf250-04.cnf fulfilled No. of Restarts: 3702 No. of Flips: 4283 time to process: 14 seconds.
uf250-04.cnf fulfilled No. of Restarts: 1685 No. of Flips: 1754 time to process: 6 seconds.
uf250-04.cnf , deadline. Restarts: 7674
uf250-04.cnf fulfilled No. of Restarts: 321 No. of Flips: 3878 time to process: 1 seconds.
uf250-04.cnf fulfilled No. of Restarts: 716 No. of Flips: 592 time to process: 2 seconds.
uf250-04.cnf fulfilled No. of Restarts: 461 No. of Flips: 1970 time to process: 1 seconds.
uf250-04.cnf fulfilled No. of Restarts: 1340 No. of Flips: 4480 time to process: 5 seconds.
uf250-04.cnf fulfilled No. of Restarts: 4645 No. of Flips: 4025 time to process: 17 seconds.
uf250-04.cnf , deadline. Restarts: 7674
uf250-04.cnf fulfilled No. of Restarts: 765 No. of Flips: 4948 time to process: 2 seconds.
uf250-04.cnf fulfilled No. of Restarts: 4088 No. of Flips: 2014 time to process: 15 seconds.
uf250-04.cnf fulfilled No. of Restarts: 1613 No. of Flips: 3221 time to process: 6 seconds.
uf250-04.cnf fulfilled No. of Restarts: 293 No. of Flips: 3308 time to process: 1 seconds.
uf250-04.cnf fulfilled No. of Restarts: 3922 No. of Flips: 1398 time to process: 14 seconds.
uf250-04.cnf fulfilled No. of Restarts: 1495 No. of Flips: 3992 time to process: 6 seconds.
uf250-04.cnf fulfilled No. of Restarts: 7346 No. of Flips: 3758 time to process: 28 seconds.
uf250-04.cnf fulfilled No. of Restarts: 2960 No. of Flips: 1388 time to process: 11 seconds.
uf250-04.cnf , deadline. Restarts: 7674
uf250-04.cnf fulfilled No. of Restarts: 1834 No. of Flips: 1876 time to process: 6 seconds.
uf250-04.cnf fulfilled No. of Restarts: 1508 No. of Flips: 4567 time to process: 5 seconds.
uf250-04.cnf fulfilled No. of Restarts: 259 No. of Flips: 2082 time to process: 1 seconds.
uf250-04.cnf fulfilled No. of Restarts: 1309 No. of Flips: 4832 time to process: 5 seconds.
uf250-04.cnf fulfilled No. of Restarts: 4180 No. of Flips: 4161 time to process: 16 seconds.
uf250-04.cnf fulfilled No. of Restarts: 780 No. of Flips: 4412 time to process: 3 seconds.
uf250-04.cnf fulfilled No. of Restarts: 2996 No. of Flips: 3936 time to process: 11 seconds.
uf250-04.cnf fulfilled No. of Restarts: 2996 No. of Flips: 1149 time to process: 11 seconds.
uf250-04.cnf fulfilled No. of Restarts: 7004 No. of Flips: 3282 time to process: 27 seconds.
uf250-04.cnf fulfilled No. of Restarts: 731 No. of Flips: 1679 time to process: 2 seconds.
uf250-04.cnf fulfilled No. of Restarts: 5906 No. of Flips: 3613 time to process: 23 seconds.
uf250-04.cnf fulfilled No. of Restarts: 764 No. of Flips: 2689 time to process: 3 seconds.
uf250-04.cnf fulfilled No. of Restarts: 3201 No. of Flips: 3958 time to process: 12 seconds.
uf250-04.cnf fulfilled No. of Restarts: 764 No. of Flips: 3013 time to process: 3 seconds.
uf250-04.cnf fulfilled No. of Restarts: 213 No. of Flips: 1594 time to process: 0 seconds.
uf250-04.cnf fulfilled No. of Restarts: 511 No. of Flips: 2801 time to process: 2 seconds.
uf250-04.cnf fulfilled No. of Restarts: 2502 No. of Flips: 3744 time to process: 9 seconds.
uf250-04.cnf fulfilled No. of Restarts: 1881 No. of Flips: 3593 time to process: 7 seconds.
uf250-04.cnf fulfilled No. of Restarts: 2796 No. of Flips: 3826 time to process: 10 seconds.
uf250-04.cnf fulfilled No. of Restarts: 4671 No. of Flips: 2283 time to process: 17 seconds.
uf250-04.cnf fulfilled No. of Restarts: 655 No. of Flips: 3717 time to process: 2 seconds.
uf250-04.cnf fulfilled No. of Restarts: 3637 No. of Flips: 1494 time to process: 14 seconds.
uf250-04.cnf fulfilled No. of Restarts: 1060 No. of Flips: 4707 time to process: 4 seconds.
uf250-04.cnf fulfilled No. of Restarts: 2173 No. of Flips: 2342 time to process: 8 seconds.
uf250-04.cnf fulfilled No. of Restarts: 634 No. of Flips: 3392 time to process: 2 seconds.
uf250-04.cnf fulfilled No. of Restarts: 1920 No. of Flips: 3809 time to process: 7 seconds.
uf250-04.cnf fulfilled No. of Restarts: 3416 No. of Flips: 1845 time to process: 13 seconds.
uf250-04.cnf fulfilled No. of Restarts: 52 No. of Flips: 1943 time to process: 0 seconds.
uf250-04.cnf fulfilled No. of Restarts: 816 No. of Flips: 2332 time to process: 3 seconds.
uf250-04.cnf fulfilled No. of Restarts: 3028 No. of Flips: 3245 time to process: 11 seconds.
uf250-04.cnf fulfilled No. of Restarts: 364 No. of Flips: 2229 time to process: 1 seconds.
uf250-04.cnf fulfilled No. of Restarts: 2098 No. of Flips: 3670 time to process: 8 seconds.
uf250-04.cnf fulfilled No. of Restarts: 2138 No. of Flips: 3572 time to process: 8 seconds.
uf250-04.cnf fulfilled No. of Restarts: 37 No. of Flips: 2004 time to process: 0 seconds.
uf250-04.cnf fulfilled No. of Restarts: 4896 No. of Flips: 2225 time to process: 18 seconds.
uf250-04.cnf fulfilled No. of Restarts: 4963 No. of Flips: 776 time to process: 18 seconds.
uf250-04.cnf fulfilled No. of Restarts: 696 No. of Flips: 1103 time to process: 2 seconds.
uf250-04.cnf fulfilled No. of Restarts: 2028 No. of Flips: 1858 time to process: 7 seconds.
uf250-04.cnf fulfilled No. of Restarts: 7270 No. of Flips: 3259 time to process: 27 seconds.
uf250-04.cnf fulfilled No. of Restarts: 559 No. of Flips: 4350 time to process: 2 seconds.
uf250-04.cnf fulfilled No. of Restarts: 3597 No. of Flips: 1991 time to process: 13 seconds.
uf250-04.cnf fulfilled No. of Restarts: 2655 No. of Flips: 1139 time to process: 10 seconds.
uf250-04.cnf fulfilled No. of Restarts: 2062 No. of Flips: 4200 time to process: 7 seconds.
uf250-04.cnf fulfilled No. of Restarts: 462 No. of Flips: 3821 time to process: 2 seconds.
uf250-04.cnf fulfilled No. of Restarts: 1457 No. of Flips: 3214 time to process: 5 seconds.
uf250-04.cnf fulfilled No. of Restarts: 5338 No. of Flips: 3635 time to process: 20 seconds.
uf250-04.cnf fulfilled No. of Restarts: 2579 No. of Flips: 3741 time to process: 10 seconds.
uf250-04.cnf fulfilled No. of Restarts: 2027 No. of Flips: 1732 time to process: 7 seconds.
uf250-04.cnf fulfilled No. of Restarts: 687 No. of Flips: 1166 time to process: 2 seconds.
uf250-04.cnf fulfilled No. of Restarts: 2090 No. of Flips: 2479 time to process: 8 seconds.
uf250-04.cnf fulfilled No. of Restarts: 1476 No. of Flips: 2677 time to process: 5 seconds.
uf250-04.cnf fulfilled No. of Restarts: 1246 No. of Flips: 2551 time to process: 4 seconds.
uf250-04.cnf fulfilled No. of Restarts: 6477 No. of Flips: 3420 time to process: 24 seconds.
uf250-04.cnf fulfilled No. of Restarts: 3354 No. of Flips: 2781 time to process: 13 seconds.
uf250-04.cnf fulfilled No. of Restarts: 2083 No. of Flips: 2124 time to process: 8 seconds.
uf250-04.cnf fulfilled No. of Restarts: 2144 No. of Flips: 2739 time to process: 8 seconds.
uf250-04.cnf , deadline. Restarts: 7674
uf250-04.cnf fulfilled No. of Restarts: 3067 No. of Flips: 3817 time to process: 11 seconds.
uf250-04.cnf fulfilled No. of Restarts: 342 No. of Flips: 4960 time to process: 1 seconds.
uf250-04.cnf fulfilled No. of Restarts: 5870 No. of Flips: 2444 time to process: 22 seconds.
uf250-04.cnf fulfilled No. of Restarts: 7218 No. of Flips: 2447 time to process: 27 seconds.
uf250-04.cnf fulfilled No. of Restarts: 3563 No. of Flips: 4642 time to process: 13 seconds.
uf250-04.cnf fulfilled No. of Restarts: 1479 No. of Flips: 4196 time to process: 5 seconds.
uf250-04.cnf , deadline. Restarts: 7674
uf250-04.cnf fulfilled No. of Restarts: 679 No. of Flips: 2694 time to process: 2 seconds.
uf250-04.cnf fulfilled No. of Restarts: 2152 No. of Flips: 845 time to process: 8 seconds.
uf250-04.cnf fulfilled No. of Restarts: 2334 No. of Flips: 4107 time to process: 8 seconds.
uf250-04.cnf , deadline. Restarts: 7674
uf250-04.cnf , deadline. Restarts: 7674
uf250-04.cnf fulfilled No. of Restarts: 428 No. of Flips: 1524 time to process: 1 seconds.
uf250-04.cnf fulfilled No. of Restarts: 249 No. of Flips: 3796 time to process: 1 seconds.
uf250-04.cnf fulfilled No. of Restarts: 3348 No. of Flips: 2452 time to process: 12 seconds.
uf250-04.cnf fulfilled No. of Restarts: 825 No. of Flips: 2848 time to process: 3 seconds.
uf250-04.cnf fulfilled No. of Restarts: 2547 No. of Flips: 3357 time to process: 9 seconds.
uf250-04.cnf fulfilled No. of Restarts: 2885 No. of Flips: 3629 time to process: 11 seconds.
uf250-04.cnf fulfilled No. of Restarts: 4695 No. of Flips: 3595 time to process: 18 seconds.
uf250-04.cnf fulfilled No. of Restarts: 72 No. of Flips: 3654 time to process: 0 seconds.
uf250-04.cnf fulfilled No. of Restarts: 674 No. of Flips: 2364 time to process: 2 seconds.
uf250-04.cnf fulfilled No. of Restarts: 260 No. of Flips: 4359 time to process: 1 seconds.
uf250-04.cnf fulfilled No. of Restarts: 930 No. of Flips: 1244 time to process: 3 seconds.
uf250-04.cnf fulfilled No. of Restarts: 6950 No. of Flips: 2789 time to process: 26 seconds.
uf250-04.cnf fulfilled No. of Restarts: 3366 No. of Flips: 3117 time to process: 13 seconds.
uf250-04.cnf fulfilled No. of Restarts: 419 No. of Flips: 4449 time to process: 1 seconds.
uf250-04.cnf fulfilled No. of Restarts: 6719 No. of Flips: 3526 time to process: 25 seconds.
uf250-04.cnf fulfilled No. of Restarts: 293 No. of Flips: 1061 time to process: 1 seconds.
uf250-04.cnf fulfilled No. of Restarts: 237 No. of Flips: 1757 time to process: 0 seconds.
uf250-04.cnf fulfilled No. of Restarts: 6273 No. of Flips: 2837 time to process: 23 seconds.
uf250-04.cnf fulfilled No. of Restarts: 7289 No. of Flips: 1528 time to process: 27 seconds.
uf250-04.cnf fulfilled No. of Restarts: 1845 No. of Flips: 2082 time to process: 7 seconds.
uf250-04.cnf fulfilled No. of Restarts: 2557 No. of Flips: 1991 time to process: 9 seconds.
uf250-04.cnf , deadline. Restarts: 7674
uf250-04.cnf fulfilled No. of Restarts: 3591 No. of Flips: 2345 time to process: 13 seconds.
uf250-04.cnf fulfilled No. of Restarts: 2742 No. of Flips: 1962 time to process: 10 seconds.
uf250-04.cnf fulfilled No. of Restarts: 1231 No. of Flips: 2488 time to process: 4 seconds.
uf250-04.cnf fulfilled No. of Restarts: 5990 No. of Flips: 3685 time to process: 22 seconds.
uf250-04.cnf , deadline. Restarts: 7674
uf250-04.cnf fulfilled No. of Restarts: 3585 No. of Flips: 4984 time to process: 13 seconds.
uf250-04.cnf fulfilled No. of Restarts: 766 No. of Flips: 2790 time to process: 2 seconds.
uf250-04.cnf fulfilled No. of Restarts: 3663 No. of Flips: 2702 time to process: 14 seconds.
uf250-04.cnf fulfilled No. of Restarts: 5712 No. of Flips: 3295 time to process: 22 seconds.
uf250-04.cnf , deadline. Restarts: 7674
uf250-04.cnf fulfilled No. of Restarts: 54 No. of Flips: 4164 time to process: 0 seconds.
uf250-04.cnf fulfilled No. of Restarts: 2357 No. of Flips: 2384 time to process: 9 seconds.
uf250-04.cnf fulfilled No. of Restarts: 2988 No. of Flips: 2990 time to process: 11 seconds.
uf250-04.cnf fulfilled No. of Restarts: 1043 No. of Flips: 878 time to process: 4 seconds.
uf250-04.cnf fulfilled No. of Restarts: 1914 No. of Flips: 3296 time to process: 7 seconds.
uf250-04.cnf fulfilled No. of Restarts: 874 No. of Flips: 2159 time to process: 3 seconds.
uf250-04.cnf fulfilled No. of Restarts: 1034 No. of Flips: 4495 time to process: 4 seconds.
uf250-04.cnf fulfilled No. of Restarts: 6291 No. of Flips: 2578 time to process: 24 seconds.
uf250-04.cnf fulfilled No. of Restarts: 3525 No. of Flips: 2410 time to process: 13 seconds.
uf250-04.cnf fulfilled No. of Restarts: 880 No. of Flips: 2498 time to process: 3 seconds.
uf250-04.cnf fulfilled No. of Restarts: 682 No. of Flips: 3928 time to process: 2 seconds.
[truncated: 471,084 more chars]
